# Supplementary material for: Identifying Archaeological Bone via Non-Destructive ZooMS and the Materiality of Symbolic Expression: Examples from Iroquoian Bone Points
Source: Sci Rep. 2019 Jul 30;9:11027. doi: 10.1038/s41598-019-47299-x (PMC6667708; doi:10.1038/s41598-019-47299-x)
Supplement: Supplementary file 2 — Supplementary Datafiles [file 41598_2019_47299_MOESM2_ESM.zip]

Archive with 118 entries (114 files):
- McGrath et al Supplementary Datafiles/Data set S1_OriginalBagSpectra/
- McGrath et al Supplementary Datafiles/Data set S1_OriginalBagSpectra/DR-1454s_ORIG-BAG_1.txt
- McGrath et al Supplementary Datafiles/Data set S1_OriginalBagSpectra/DR-1454s_ORIG-BAG_2.txt
- McGrath et al Supplementary Datafiles/Data set S1_OriginalBagSpectra/DR-1454s_ORIG-BAG_3.txt
- McGrath et al Supplementary Datafiles/Data set S1_OriginalBagSpectra/DR-1662s_ORIG-BAG_1.txt
- McGrath et al Supplementary Datafiles/Data set S1_OriginalBagSpectra/DR-1662s_ORIG-BAG_2.txt
- McGrath et al Supplementary Datafiles/Data set S1_OriginalBagSpectra/DR-1662s_ORIG-BAG_3.txt
- McGrath et al Supplementary Datafiles/Data set S1_OriginalBagSpectra/DR-21s_ORIG-BAG_1.txt
- McGrath et al Supplementary Datafiles/Data set S1_OriginalBagSpectra/DR-21s_ORIG-BAG_2.txt
- McGrath et al Supplementary Datafiles/Data set S1_OriginalBagSpectra/DR-21s_ORIG-BAG_3.txt
- McGrath et al Supplementary Datafiles/Data set S1_OriginalBagSpectra/DR-491s_ORIG-BAG_1.txt
- McGrath et al Supplementary Datafiles/Data set S1_OriginalBagSpectra/DR-491s_ORIG-BAG_2.txt
- McGrath et al Supplementary Datafiles/Data set S1_OriginalBagSpectra/DR-491s_ORIG-BAG_3.txt
- McGrath et al Supplementary Datafiles/Data set S1_OriginalBagSpectra/EMPTY_BAG_ORIG_1.txt
- McGrath et al Supplementary Datafiles/Data set S1_OriginalBagSpectra/EMPTY_BAG_ORIG_2.txt
- McGrath et al Supplementary Datafiles/Data set S1_OriginalBagSpectra/EMPTY_BAG_ORIG_3.txt
- McGrath et al Supplementary Datafiles/Data set S2_ForcedBagSpectra/
- McGrath et al Supplementary Datafiles/Data set S2_ForcedBagSpectra/DR-1454s_FORCED_1.txt
- McGrath et al Supplementary Datafiles/Data set S2_ForcedBagSpectra/DR-1454s_FORCED_2.txt
- McGrath et al Supplementary Datafiles/Data set S2_ForcedBagSpectra/DR-1454s_FORCED_3.txt
- McGrath et al Supplementary Datafiles/Data set S2_ForcedBagSpectra/DR-1466s_FORCED_1.txt
- McGrath et al Supplementary Datafiles/Data set S2_ForcedBagSpectra/DR-1466s_FORCED_2.txt
- McGrath et al Supplementary Datafiles/Data set S2_ForcedBagSpectra/DR-1466s_FORCED_3.txt
- McGrath et al Supplementary Datafiles/Data set S2_ForcedBagSpectra/DR-1588s_FORCED_1.txt
- McGrath et al Supplementary Datafiles/Data set S2_ForcedBagSpectra/DR-1588s_FORCED_2.txt
- McGrath et al Supplementary Datafiles/Data set S2_ForcedBagSpectra/DR-1588s_FORCED_3.txt
- McGrath et al Supplementary Datafiles/Data set S2_ForcedBagSpectra/DR-1662s_FORCED_1.txt
- McGrath et al Supplementary Datafiles/Data set S2_ForcedBagSpectra/DR-1662s_FORCED_2.txt
- McGrath et al Supplementary Datafiles/Data set S2_ForcedBagSpectra/DR-1662s_FORCED_3.txt
- McGrath et al Supplementary Datafiles/Data set S2_ForcedBagSpectra/DR-1797s_FORCED_1.txt
- McGrath et al Supplementary Datafiles/Data set S2_ForcedBagSpectra/DR-1797s_FORCED_2.txt
- McGrath et al Supplementary Datafiles/Data set S2_ForcedBagSpectra/DR-1797s_FORCED_3.txt
- McGrath et al Supplementary Datafiles/Data set S2_ForcedBagSpectra/DR-1926s_FORCED_1.txt
- McGrath et al Supplementary Datafiles/Data set S2_ForcedBagSpectra/DR-1926s_FORCED_2.txt
- McGrath et al Supplementary Datafiles/Data set S2_ForcedBagSpectra/DR-1926s_FORCED_3.txt
- McGrath et al Supplementary Datafiles/Data set S2_ForcedBagSpectra/DR-491s_FORCED_1.txt
- McGrath et al Supplementary Datafiles/Data set S2_ForcedBagSpectra/DR-491s_FORCED_2.txt
- McGrath et al Supplementary Datafiles/Data set S2_ForcedBagSpectra/DR-491s_FORCED_3.txt
- McGrath et al Supplementary Datafiles/Data set S2_ForcedBagSpectra/DR-894s_FORCED_1.txt
- McGrath et al Supplementary Datafiles/Data set S2_ForcedBagSpectra/DR-894s_FORCED_2.txt
- McGrath et al Supplementary Datafiles/Data set S2_ForcedBagSpectra/DR-894s_FORCED_3.txt
- McGrath et al Supplementary Datafiles/Data set S2_ForcedBagSpectra/EMPTY_BAG_FORCED_1.txt
- McGrath et al Supplementary Datafiles/Data set S2_ForcedBagSpectra/EMPTY_BAG_FORCED_2.txt
- McGrath et al Supplementary Datafiles/Data set S2_ForcedBagSpectra/EMPTY_BAG_FORCED_3.txt
- McGrath et al Supplementary Datafiles/Data set S2_ForcedBagSpectra/MC-398s_FORCED_1.txt
- McGrath et al Supplementary Datafiles/Data set S2_ForcedBagSpectra/MC-398s_FORCED_2.txt
- McGrath et al Supplementary Datafiles/Data set S2_ForcedBagSpectra/MC-398s_FORCED_3.txt
- McGrath et al Supplementary Datafiles/Data set S3_EraserSpectra/
- McGrath et al Supplementary Datafiles/Data set S3_EraserSpectra/BgFo-18_ERASER_1.txt
- McGrath et al Supplementary Datafiles/Data set S3_EraserSpectra/BgFo-18_ERASER_2.txt
- McGrath et al Supplementary Datafiles/Data set S3_EraserSpectra/BgFo-18_ERASER_3.txt
- McGrath et al Supplementary Datafiles/Data set S3_EraserSpectra/DR-1130s_ERASER_1.txt
- McGrath et al Supplementary Datafiles/Data set S3_EraserSpectra/DR-1130s_ERASER_2.txt
- McGrath et al Supplementary Datafiles/Data set S3_EraserSpectra/DR-1130s_ERASER_3.txt
- McGrath et al Supplementary Datafiles/Data set S3_EraserSpectra/DR-1454s_ERASER_1.txt
- McGrath et al Supplementary Datafiles/Data set S3_EraserSpectra/DR-1454s_ERASER_2.txt
- McGrath et al Supplementary Datafiles/Data set S3_EraserSpectra/DR-1454s_ERASER_3.txt
- McGrath et al Supplementary Datafiles/Data set S3_EraserSpectra/DR-1466s_ERASER_1.txt
- McGrath et al Supplementary Datafiles/Data set S3_EraserSpectra/DR-1466s_ERASER_2.txt
- McGrath et al Supplementary Datafiles/Data set S3_EraserSpectra/DR-1466s_ERASER_3.txt
- McGrath et al Supplementary Datafiles/Data set S3_EraserSpectra/DR-1588s_ERASER_1.txt
- McGrath et al Supplementary Datafiles/Data set S3_EraserSpectra/DR-1588s_ERASER_2.txt
- McGrath et al Supplementary Datafiles/Data set S3_EraserSpectra/DR-1588s_ERASER_3.txt
- McGrath et al Supplementary Datafiles/Data set S3_EraserSpectra/DR-1662s_ERASER_1.txt
- McGrath et al Supplementary Datafiles/Data set S3_EraserSpectra/DR-1662s_ERASER_2.txt
- McGrath et al Supplementary Datafiles/Data set S3_EraserSpectra/DR-1662s_ERASER_3.txt
- McGrath et al Supplementary Datafiles/Data set S3_EraserSpectra/DR-1797s_ERASER_1.txt
- McGrath et al Supplementary Datafiles/Data set S3_EraserSpectra/DR-1797s_ERASER_2.txt
- McGrath et al Supplementary Datafiles/Data set S3_EraserSpectra/DR-1797s_ERASER_3.txt
- McGrath et al Supplementary Datafiles/Data set S3_EraserSpectra/DR-1926s_ERASER_1.txt
- McGrath et al Supplementary Datafiles/Data set S3_EraserSpectra/DR-1926s_ERASER_2.txt
- McGrath et al Supplementary Datafiles/Data set S3_EraserSpectra/DR-1926s_ERASER_3.txt
- McGrath et al Supplementary Datafiles/Data set S3_EraserSpectra/DR-21s_ERASER_1.txt
- McGrath et al Supplementary Datafiles/Data set S3_EraserSpectra/DR-21s_ERASER_2.txt
- McGrath et al Supplementary Datafiles/Data set S3_EraserSpectra/DR-21s_ERASER_3.txt
- McGrath et al Supplementary Datafiles/Data set S3_EraserSpectra/DR-491s_ERASER_1.txt
- McGrath et al Supplementary Datafiles/Data set S3_EraserSpectra/DR-491s_ERASER_2.txt
- McGrath et al Supplementary Datafiles/Data set S3_EraserSpectra/DR-491s_ERASER_3.txt
- McGrath et al Supplementary Datafiles/Data set S3_EraserSpectra/DR-894_ERASER_1.txt
- McGrath et al Supplementary Datafiles/Data set S3_EraserSpectra/DR-894_ERASER_2.txt
- McGrath et al Supplementary Datafiles/Data set S3_EraserSpectra/DR-894s_ERASER_3.txt
- McGrath et al Supplementary Datafiles/Data set S3_EraserSpectra/MC-398s_ERASER_1.txt
- McGrath et al Supplementary Datafiles/Data set S3_EraserSpectra/MC-398s_ERASER_2.txt
- McGrath et al Supplementary Datafiles/Data set S3_EraserSpectra/MC-398s_ERASER_3.txt
- McGrath et al Supplementary Datafiles/Data set S4_DestructiveSpectra/
- McGrath et al Supplementary Datafiles/Data set S4_DestructiveSpectra/BgFo-18_DEST_1.txt
- McGrath et al Supplementary Datafiles/Data set S4_DestructiveSpectra/BgFo-18_DEST_2.txt
- McGrath et al Supplementary Datafiles/Data set S4_DestructiveSpectra/BgFo-18_DEST_3.txt
- McGrath et al Supplementary Datafiles/Data set S4_DestructiveSpectra/DR-1130s_DEST_1.txt
- McGrath et al Supplementary Datafiles/Data set S4_DestructiveSpectra/DR-1130s_DEST_2.txt
- McGrath et al Supplementary Datafiles/Data set S4_DestructiveSpectra/DR-1130s_DEST_3.txt
- McGrath et al Supplementary Datafiles/Data set S4_DestructiveSpectra/DR-1454s_DEST_1.txt
- McGrath et al Supplementary Datafiles/Data set S4_DestructiveSpectra/DR-1454s_DEST_2.txt
- McGrath et al Supplementary Datafiles/Data set S4_DestructiveSpectra/DR-1454s_DEST_3.txt
- McGrath et al Supplementary Datafiles/Data set S4_DestructiveSpectra/DR-1466s_DEST_1.txt
- McGrath et al Supplementary Datafiles/Data set S4_DestructiveSpectra/DR-1466s_DEST_2.txt
- McGrath et al Supplementary Datafiles/Data set S4_DestructiveSpectra/DR-1466s_DEST_3.txt
- McGrath et al Supplementary Datafiles/Data set S4_DestructiveSpectra/DR-1588s_DEST_1.txt
- McGrath et al Supplementary Datafiles/Data set S4_DestructiveSpectra/DR-1588s_DEST_2.txt
- McGrath et al Supplementary Datafiles/Data set S4_DestructiveSpectra/DR-1588s_DEST_3.txt
- McGrath et al Supplementary Datafiles/Data set S4_DestructiveSpectra/DR-1662s_DEST_1.txt
- McGrath et al Supplementary Datafiles/Data set S4_DestructiveSpectra/DR-1662s_DEST_2.txt
- McGrath et al Supplementary Datafiles/Data set S4_DestructiveSpectra/DR-1662s_DEST_3.txt
- McGrath et al Supplementary Datafiles/Data set S4_DestructiveSpectra/DR-1926s_DEST_1.txt
- McGrath et al Supplementary Datafiles/Data set S4_DestructiveSpectra/DR-1926s_DEST_2.txt
- McGrath et al Supplementary Datafiles/Data set S4_DestructiveSpectra/DR-1926s_DEST_3.txt
- McGrath et al Supplementary Datafiles/Data set S4_DestructiveSpectra/DR-21s_DEST_1.txt
- McGrath et al Supplementary Datafiles/Data set S4_DestructiveSpectra/DR-21s_DEST_2.txt
- McGrath et al Supplementary Datafiles/Data set S4_DestructiveSpectra/DR-21s_DEST_3.txt
- McGrath et al Supplementary Datafiles/Data set S4_DestructiveSpectra/DR-491s_DEST_1.txt
- McGrath et al Supplementary Datafiles/Data set S4_DestructiveSpectra/DR-491s_DEST_2.txt
- McGrath et al Supplementary Datafiles/Data set S4_DestructiveSpectra/DR-491s_DEST_3.txt
- McGrath et al Supplementary Datafiles/Data set S4_DestructiveSpectra/DR-894s_DEST_1.txt
- McGrath et al Supplementary Datafiles/Data set S4_DestructiveSpectra/DR-894s_DEST_2.txt
- McGrath et al Supplementary Datafiles/Data set S4_DestructiveSpectra/DR-894s_DEST_3.txt
- McGrath et al Supplementary Datafiles/Data set S4_DestructiveSpectra/MC-398s_DEST_1.txt
- McGrath et al Supplementary Datafiles/Data set S4_DestructiveSpectra/MC-398s_DEST_2.txt
- McGrath et al Supplementary Datafiles/Data set S4_DestructiveSpectra/MC-398s_DEST_3.txt
