# Supplementary material for: Identifying Archaeological Bone via Non-Destructive ZooMS and the Materiality of Symbolic Expression: Examples from Iroquoian Bone Points
Source: Sci Rep. 2019 Jul 30;9:11027. doi: 10.1038/s41598-019-47299-x (PMC6667708; doi:10.1038/s41598-019-47299-x)
Supplement: Supplementary file 2 — Supplementary Datafiles [file 41598_2019_47299_MOESM2_ESM.zip › McGrath et al Supplementary Datafiles/Data set S1_OriginalBagSpectra/DR-1454s_ORIG-BAG_1.txt]

500.030 63
500.044 53
500.059 47
500.073 85
500.088 92
500.102 54
500.117 94
500.131 101
500.146 129
500.160 95
500.175 91
500.189 73
500.204 74
500.218 95
500.232 83
500.247 156
500.261 141
500.276 86
500.290 115
500.305 104
500.319 64
500.334 94
500.348 114
500.363 110
500.377 54
500.392 53
500.406 32
500.421 53
500.435 97
500.450 56
500.464 24
500.479 26
500.493 43
500.508 71
500.522 53
500.537 21
500.551 26
500.566 39
500.580 23
500.594 33
500.609 64
500.623 40
500.638 37
500.652 32
500.667 12
500.681 19
500.696 52
500.710 63
500.725 31
500.739 60
500.754 52
500.768 50
500.783 62
500.797 25
500.812 9
500.826 28
500.841 30
500.855 46
500.870 79
500.884 21
500.899 30
500.913 59
500.928 42
500.942 15
500.957 38
500.971 71
500.986 87
501.000 55
501.015 49
501.029 38
501.044 62
501.058 62
501.073 52
501.087 40
501.101 28
501.116 57
501.130 91
501.145 80
501.159 43
501.174 63
501.188 67
501.203 46
501.217 80
501.232 116
501.246 84
501.261 85
501.275 64
501.290 66
501.304 98
501.319 32
501.333 34
501.348 50
501.362 57
501.377 49
501.391 32
501.406 33
501.420 31
501.435 44
501.449 28
501.464 34
501.478 16
501.493 31
501.507 53
501.522 40
501.536 51
501.551 23
501.565 44
501.580 25
501.594 11
501.609 5
501.623 29
501.638 20
501.652 40
501.667 38
501.681 42
501.696 23
501.710 47
501.725 33
501.739 18
501.754 22
501.768 21
501.783 35
501.797 32
501.812 8
501.826 35
501.841 55
501.855 32
501.870 29
501.884 12
501.899 30
501.913 44
501.928 25
501.942 56
501.957 73
501.971 49
501.986 49
502.000 87
502.015 80
502.029 50
502.044 51
502.058 64
502.073 34
502.087 67
502.102 53
502.116 34
502.131 54
502.145 70
502.160 117
502.174 69
502.189 125
502.203 174
502.218 110
502.232 112
502.247 124
502.261 71
502.276 60
502.290 74
502.305 62
502.319 40
502.334 50
502.348 102
502.363 81
502.377 34
502.392 24
502.406 25
502.421 47
502.435 59
502.450 78
502.464 66
502.479 36
502.493 19
502.508 37
502.522 52
502.537 65
502.551 37
502.566 11
502.580 28
502.595 23
502.610 37
502.624 40
502.639 42
502.653 34
502.668 11
502.682 5
502.697 20
502.711 32
502.726 24
502.740 30
502.755 22
502.769 19
502.784 33
502.798 23
502.813 28
502.827 36
502.842 16
502.856 14
502.871 24
502.885 25
502.900 10
502.914 8
502.929 28
502.943 20
502.958 14
502.972 77
502.987 90
503.001 83
503.016 98
503.030 96
503.045 59
503.059 73
503.074 63
503.089 44
503.103 43
503.118 38
503.132 27
503.147 49
503.161 110
503.176 76
503.190 66
503.205 63
503.219 86
503.234 96
503.248 127
503.263 122
503.277 105
503.292 78
503.306 56
503.321 45
503.335 65
503.350 37
503.364 23
503.379 9
503.393 54
503.408 45
503.422 21
503.437 20
503.452 12
503.466 17
503.481 23
503.495 33
503.510 25
503.524 20
503.539 40
503.553 21
503.568 15
503.582 19
503.597 12
503.611 19
503.626 30
503.640 47
503.655 21
503.669 39
503.684 31
503.698 15
503.713 13
503.728 34
503.742 39
503.757 29
503.771 30
503.786 14
503.800 40
503.815 15
503.829 9
503.844 15
503.858 11
503.873 11
503.887 47
503.902 31
503.916 32
503.931 30
503.945 30
503.960 76
503.975 125
503.989 111
504.004 144
504.018 162
504.033 149
504.047 132
504.062 122
504.076 81
504.091 61
504.105 72
504.120 98
504.134 91
504.149 70
504.163 89
504.178 101
504.192 67
504.207 91
504.222 100
504.236 127
504.251 71
504.265 67
504.280 41
504.294 57
504.309 90
504.323 45
504.338 43
504.352 45
504.367 57
504.381 43
504.396 55
504.411 31
504.425 46
504.440 48
504.454 19
504.469 41
504.483 43
504.498 33
504.512 38
504.527 37
504.541 13
504.556 37
504.570 34
504.585 19
504.600 53
504.614 10
504.629 15
504.643 17
504.658 15
504.672 14
504.687 14
504.701 30
504.716 36
504.730 33
504.745 48
504.759 20
504.774 40
504.789 19
504.803 28
504.818 20
504.832 28
504.847 73
504.861 67
504.876 41
504.890 69
504.905 68
504.919 44
504.934 53
504.949 85
504.963 159
504.978 112
504.992 122
505.007 181
505.021 147
505.036 86
505.050 87
505.065 88
505.079 51
505.094 51
505.109 51
505.123 46
505.138 24
505.152 57
505.167 37
505.181 64
505.196 64
505.210 69
505.225 95
505.239 92
505.254 84
505.269 63
505.283 74
505.298 85
505.312 59
505.327 32
505.341 47
505.356 42
505.370 48
505.385 23
505.400 20
505.414 14
505.429 57
505.443 18
505.458 35
505.472 53
505.487 40
505.501 65
505.516 65
505.531 62
505.545 44
505.560 27
505.574 68
505.589 40
505.603 49
505.618 36
505.632 38
505.647 33
505.662 25
505.676 12
505.691 33
505.705 46
505.720 60
505.734 16
505.749 23
505.763 50
505.778 16
505.793 22
505.807 49
505.822 40
505.836 39
505.851 39
505.865 42
505.880 50
505.894 72
505.909 67
505.924 46
505.938 72
505.953 101
505.967 234
505.982 476
505.996 729
506.011 936
506.025 849
506.040 716
506.055 512
506.069 452
506.084 317
506.098 243
506.113 199
506.127 162
506.142 87
506.157 60
506.171 93
506.186 72
506.200 119
506.215 149
506.229 125
506.244 158
506.258 144
506.273 145
506.288 74
506.302 125
506.317 157
506.331 174
506.346 121
506.360 112
506.375 110
506.390 179
506.404 243
506.419 219
506.433 220
506.448 229
506.462 187
506.477 162
506.491 113
506.506 144
506.521 125
506.535 128
506.550 116
506.564 133
506.579 152
506.593 147
506.608 134
506.623 143
506.637 146
506.652 122
506.666 130
506.681 112
506.695 91
506.710 98
506.725 133
506.739 119
506.754 118
506.768 105
506.783 83
506.797 70
506.812 97
506.827 98
506.841 100
506.856 73
506.870 30
506.885 58
506.899 68
506.914 92
506.929 68
506.943 49
506.958 92
506.972 161
506.987 252
507.001 273
507.016 370
507.031 444
507.045 378
507.060 265
507.074 176
507.089 105
507.104 86
507.118 131
507.133 129
507.147 115
507.162 139
507.176 101
507.191 70
507.206 84
507.220 140
507.235 88
507.249 68
507.264 103
507.278 109
507.293 55
507.308 47
507.322 58
507.337 75
507.351 83
507.366 99
507.380 87
507.395 88
507.410 76
507.424 124
507.439 135
507.453 104
507.468 74
507.483 80
507.497 74
507.512 59
507.526 62
507.541 47
507.555 43
507.570 53
507.585 35
507.599 61
507.614 70
507.628 55
507.643 59
507.658 91
507.672 55
507.687 43
507.701 55
507.716 41
507.730 41
507.745 26
507.760 38
507.774 55
507.789 43
507.803 42
507.818 37
507.833 32
507.847 71
507.862 54
507.876 29
507.891 36
507.906 52
507.920 37
507.935 25
507.949 58
507.964 60
507.978 63
507.993 103
508.008 137
508.022 211
508.037 218
508.051 132
508.066 75
508.081 50
508.095 59
508.110 39
508.124 47
508.139 58
508.154 71
508.168 112
508.183 188
508.197 180
508.212 147
508.226 97
508.241 81
508.256 46
508.270 76
508.285 137
508.299 143
508.314 168
508.329 201
508.343 149
508.358 176
508.372 273
508.387 424
508.402 794
508.416 1136
508.431 1357
508.445 1317
508.460 1123
508.475 845
508.489 618
508.504 348
508.518 252
508.533 174
508.548 142
508.562 109
508.577 100
508.591 108
508.606 115
508.621 101
508.635 88
508.650 43
508.664 40
508.679 20
508.694 26
508.708 26
508.723 36
508.737 39
508.752 39
508.767 51
508.781 42
508.796 54
508.810 57
508.825 51
508.840 19
508.854 13
508.869 31
508.883 32
508.898 32
508.913 43
508.927 36
508.942 75
508.956 68
508.971 85
508.986 106
509.000 64
509.015 121
509.029 124
509.044 105
509.059 90
509.073 85
509.088 95
509.102 94
509.117 120
509.132 127
509.146 80
509.161 62
509.175 100
509.190 104
509.205 80
509.219 45
509.234 45
509.248 52
509.263 97
509.278 102
509.292 105
509.307 72
509.321 60
509.336 84
509.351 96
509.365 47
509.380 138
509.395 302
509.409 293
509.424 452
509.438 449
509.453 346
509.468 305
509.482 324
509.497 171
509.511 74
509.526 56
509.541 47
509.555 40
509.570 46
509.584 20
509.599 58
509.614 66
509.628 39
509.643 76
509.658 48
509.672 51
509.687 37
509.701 52
509.716 62
509.731 81
509.745 83
509.760 36
509.774 34
509.789 27
509.804 21
509.818 44
509.833 42
509.848 26
509.862 18
509.877 31
509.891 22
509.906 31
509.921 69
509.935 63
509.950 41
509.964 42
509.979 61
509.994 55
510.008 24
510.023 51
510.038 72
510.052 72
510.067 72
510.081 93
510.096 55
510.111 40
510.125 44
510.140 100
510.154 70
510.169 47
510.184 31
510.198 24
510.213 35
510.228 138
510.242 123
510.257 108
510.271 104
510.286 126
510.301 137
510.315 117
510.330 195
510.345 156
510.359 156
510.374 97
510.388 149
510.403 217
510.418 232
510.432 199
510.447 179
510.462 102
510.476 80
510.491 75
510.505 38
510.520 40
510.535 35
510.549 25
510.564 54
510.579 39
510.593 34
510.608 33
510.622 46
510.637 59
510.652 49
510.666 34
510.681 57
510.696 32
510.710 49
510.725 66
510.739 33
510.754 46
510.769 41
510.783 18
510.798 9
510.813 17
510.827 36
510.842 62
510.856 39
510.871 18
510.886 29
510.900 27
510.915 23
510.930 55
510.944 46
510.959 16
510.974 30
510.988 66
511.003 25
511.017 23
511.032 78
511.047 18
511.061 23
511.076 44
511.091 35
511.105 55
511.120 68
511.134 36
511.149 48
511.164 95
511.178 97
511.193 67
511.208 47
511.222 44
511.237 98
511.252 73
511.266 84
511.281 93
511.295 97
511.310 107
511.325 81
511.339 83
511.354 69
511.369 39
511.383 52
511.398 85
511.413 91
511.427 93
511.442 56
511.456 82
511.471 53
511.486 37
511.500 43
511.515 39
511.530 34
511.544 9
511.559 19
511.574 14
511.588 6
511.603 17
511.618 58
511.632 57
511.647 36
511.661 43
511.676 44
511.691 28
511.705 50
511.720 60
511.735 14
511.749 38
511.764 23
511.779 35
511.793 29
511.808 34
511.823 13
511.837 18
511.852 11
511.866 19
511.881 59
511.896 29
511.910 49
511.925 42
511.940 76
511.954 57
511.969 25
511.984 43
511.998 52
512.013 40
512.028 22
512.042 43
512.057 30
512.071 36
512.086 76
512.101 88
512.115 67
512.130 25
512.145 45
512.159 51
512.174 33
512.189 95
512.203 109
512.218 98
512.233 134
512.247 92
512.262 111
512.277 134
512.291 129
512.306 110
512.321 66
512.335 101
512.350 106
512.364 118
512.379 139
512.394 106
512.408 82
512.423 52
512.438 25
512.452 48
512.467 47
512.482 30
512.496 30
512.511 23
512.526 11
512.540 26
512.555 36
512.570 49
512.584 4
512.599 31
512.614 62
512.628 28
512.643 28
512.658 56
512.672 31
512.687 57
512.702 55
512.716 46
512.731 25
512.745 9
512.760 4
512.775 13
512.789 17
512.804 14
512.819 37
512.833 35
512.848 43
512.863 17
512.877 46
512.892 56
512.907 35
512.921 57
512.936 40
512.951 61
512.965 47
512.980 42
512.995 46
513.009 38
513.024 87
513.039 70
513.053 55
513.068 37
513.083 45
513.097 48
513.112 38
513.127 16
513.141 51
513.156 48
513.171 47
513.185 93
513.200 122
513.215 100
513.229 67
513.244 57
513.259 64
513.273 70
513.288 125
513.303 80
513.317 39
513.332 37
513.347 42
513.361 32
513.376 15
513.391 17
513.405 43
513.420 11
513.435 59
513.449 62
513.464 29
513.479 33
513.493 34
513.508 31
513.523 16
513.537 47
513.552 33
513.567 4
513.581 21
513.596 23
513.611 30
513.625 31
513.640 50
513.655 37
513.669 25
513.684 3
513.699 43
513.713 62
513.728 28
513.743 13
513.757 32
513.772 34
513.787 39
513.801 24
513.816 20
513.831 21
513.845 39
513.860 64
513.875 59
513.889 22
513.904 61
513.919 66
513.933 44
513.948 40
513.963 66
513.977 74
513.992 45
514.007 68
514.021 84
514.036 64
514.051 53
514.065 41
514.080 62
514.095 85
514.110 76
514.124 59
514.139 61
514.154 32
514.168 51
514.183 61
514.198 60
514.212 62
514.227 78
514.242 66
514.256 98
514.271 98
514.286 103
514.300 85
514.315 50
514.330 75
514.344 83
514.359 74
514.374 72
514.388 44
514.403 14
514.418 43
514.432 38
514.447 19
514.462 27
514.476 43
514.491 58
514.506 21
514.521 36
514.535 50
514.550 63
514.565 24
514.579 33
514.594 60
514.609 42
514.623 29
514.638 32
514.653 68
514.667 19
514.682 18
514.697 14
514.711 19
514.726 28
514.741 13
514.755 39
514.770 29
514.785 36
514.800 28
514.814 28
514.829 23
514.844 51
514.858 39
514.873 19
514.888 14
514.902 35
514.917 20
514.932 35
514.946 47
514.961 55
514.976 65
514.990 44
515.005 61
515.020 109
515.035 51
515.049 59
515.064 60
515.079 55
515.093 69
515.108 73
515.123 55
515.137 62
515.152 116
515.167 183
515.181 202
515.196 207
515.211 261
515.226 201
515.240 106
515.255 93
515.270 129
515.284 96
515.299 87
515.314 60
515.328 32
515.343 11
515.358 20
515.372 34
515.387 28
515.402 49
515.417 55
515.431 57
515.446 72
515.461 34
515.475 40
515.490 29
515.505 31
515.519 15
515.534 11
515.549 13
515.564 24
515.578 13
515.593 7
515.608 6
515.622 11
515.637 3
515.652 6
515.666 12
515.681 35
515.696 26
515.710 48
515.725 38
515.740 16
515.755 33
515.769 18
515.784 32
515.799 22
515.813 10
515.828 15
515.843 9
515.857 10
515.872 31
515.887 45
515.902 56
515.916 52
515.931 29
515.946 43
515.960 70
515.975 109
515.990 136
516.005 300
516.019 310
516.034 261
516.049 176
516.063 112
516.078 135
516.093 95
516.107 79
516.122 100
516.137 61
516.152 52
516.166 70
516.181 81
516.196 140
516.210 140
516.225 107
516.240 97
516.255 80
516.269 103
516.284 80
516.299 60
516.313 89
516.328 55
516.343 58
516.357 60
516.372 16
516.387 31
516.402 53
516.416 70
516.431 32
516.446 30
516.460 35
516.475 21
516.490 16
516.505 15
516.519 15
516.534 24
516.549 40
516.563 38
516.578 38
516.593 23
516.608 29
516.622 42
516.637 32
516.652 19
516.666 23
516.681 23
516.696 22
516.711 9
516.725 31
516.740 22
516.755 39
516.769 45
516.784 22
516.799 13
516.814 20
516.828 47
516.843 62
516.858 24
516.872 21
516.887 45
516.902 36
516.917 44
516.931 29
516.946 39
516.961 70
516.975 98
516.990 120
517.005 180
517.020 198
517.034 120
517.049 118
517.064 82
517.078 128
517.093 94
517.108 86
517.123 105
517.137 83
517.152 39
517.167 48
517.181 54
517.196 18
517.211 52
517.226 86
517.240 121
517.255 137
517.270 86
517.285 98
517.299 36
517.314 25
517.329 11
517.343 12
517.358 52
517.373 48
517.388 34
517.402 33
517.417 31
517.432 37
517.446 44
517.461 24
517.476 21
517.491 54
517.505 40
517.520 29
517.535 12
517.550 4
517.564 14
517.579 24
517.594 46
517.608 37
517.623 31
517.638 15
517.653 8
517.667 2
517.682 1
517.697 23
517.712 18
517.726 14
517.741 13
517.756 10
517.770 23
517.785 28
517.800 21
517.815 6
517.829 35
517.844 29
517.859 35
517.874 30
517.888 38
517.903 32
517.918 59
517.932 39
517.947 54
517.962 116
517.977 154
517.991 197
518.006 267
518.021 288
518.036 212
518.050 131
518.065 110
518.080 121
518.095 71
518.109 71
518.124 41
518.139 52
518.153 47
518.168 63
518.183 46
518.198 71
518.212 98
518.227 98
518.242 84
518.257 97
518.271 96
518.286 80
518.301 88
518.316 72
518.330 50
518.345 50
518.360 39
518.375 50
518.389 52
518.404 86
518.419 88
518.433 76
518.448 57
518.463 18
518.478 40
518.492 29
518.507 36
518.522 31
518.537 39
518.551 50
518.566 26
518.581 21
518.596 17
518.610 29
518.625 19
518.640 14
518.655 5
518.669 5
518.684 41
518.699 37
518.714 29
518.728 49
518.743 30
518.758 14
518.773 43
518.787 34
518.802 62
518.817 48
518.831 36
518.846 36
518.861 76
518.876 71
518.890 31
518.905 34
518.920 19
518.935 10
518.949 18
518.964 41
518.979 59
518.994 114
519.008 108
519.023 89
519.038 121
519.053 142
519.067 124
519.082 93
519.097 78
519.112 47
519.126 74
519.141 104
519.156 91
519.171 70
519.185 66
519.200 44
519.215 51
519.230 78
519.244 98
519.259 136
519.274 73
519.289 44
519.303 43
519.318 43
519.333 29
519.348 49
519.362 25
519.377 19
519.392 18
519.407 38
519.421 32
519.436 26
519.451 40
519.466 46
519.480 25
519.495 23
519.510 13
519.525 13
519.539 11
519.554 11
519.569 16
519.584 44
519.598 48
519.613 41
519.628 14
519.643 36
519.657 34
519.672 23
519.687 9
519.702 14
519.716 19
519.731 29
519.746 24
519.761 14
519.776 9
519.790 4
519.805 8
519.820 22
519.835 24
519.849 24
519.864 26
519.879 14
519.894 12
519.908 12
519.923 26
519.938 56
519.953 82
519.967 127
519.982 140
519.997 192
520.012 285
520.026 319
520.041 226
520.056 183
520.071 141
520.085 133
520.100 106
520.115 103
520.130 66
520.145 50
520.159 79
520.174 125
520.189 78
520.204 89
520.218 77
520.233 115
520.248 94
520.263 83
520.277 63
520.292 49
520.307 43
520.322 75
520.336 98
520.351 59
520.366 87
520.381 92
520.396 83
520.410 166
520.425 307
520.440 427
520.455 431
520.469 333
520.484 295
520.499 192
520.514 165
520.528 151
520.543 148
520.558 119
520.573 78
520.587 55
520.602 44
520.617 65
520.632 30
520.647 35
520.661 43
520.676 28
520.691 26
520.706 55
520.720 27
520.735 35
520.750 38
520.765 21
520.779 22
520.794 29
520.809 29
520.824 17
520.839 33
520.853 40
520.868 21
520.883 43
520.898 68
520.912 32
520.927 53
520.942 48
520.957 48
520.972 63
520.986 77
521.001 125
521.016 114
521.031 96
521.045 81
521.060 111
521.075 122
521.090 80
521.105 62
521.119 115
521.134 82
521.149 96
521.164 80
521.178 78
521.193 98
521.208 125
521.223 109
521.238 105
521.252 72
521.267 97
521.282 69
521.297 93
521.311 119
521.326 83
521.341 50
521.356 70
521.371 69
521.385 74
521.400 115
521.415 134
521.430 181
521.444 207
521.459 160
521.474 123
521.489 117
521.504 72
521.518 40
521.533 14
521.548 34
521.563 36
521.577 35
521.592 38
521.607 53
521.622 38
521.637 10
521.651 27
521.666 72
521.681 31
521.696 38
521.711 20
521.725 49
521.740 47
521.755 32
521.770 46
521.784 21
521.799 33
521.814 43
521.829 19
521.844 22
521.858 31
521.873 47
521.888 56
521.903 100
521.918 78
521.932 66
521.947 74
521.962 110
521.977 94
521.991 180
522.006 169
522.021 159
522.036 160
522.051 112
522.065 127
522.080 120
522.095 90
522.110 84
522.125 69
522.139 90
522.154 75
522.169 119
522.184 108
522.199 89
522.213 107
522.228 143
522.243 114
522.258 139
522.272 140
522.287 89
522.302 126
522.317 142
522.332 124
522.346 160
522.361 196
522.376 305
522.391 550
522.406 1413
522.420 3257
522.435 7248
522.450 10721
522.465 10982
522.480 9629
522.494 7919
522.509 6254
522.524 4736
522.539 3380
522.554 2500
522.568 1906
522.583 1487
522.598 1145
522.613 960
522.628 906
522.642 758
522.657 575
522.672 467
522.687 343
522.702 380
522.716 324
522.731 220
522.746 210
522.761 222
522.776 223
522.790 211
522.805 223
522.820 170
522.835 144
522.850 167
522.864 193
522.879 157
522.894 90
522.909 89
522.924 102
522.938 84
522.953 102
522.968 135
522.983 215
522.998 239
523.012 329
523.027 366
523.042 417
523.057 503
523.072 512
523.086 487
523.101 477
523.116 448
523.131 372
523.146 297
523.160 260
523.175 198
523.190 151
523.205 146
523.220 149
523.234 86
523.249 138
523.264 138
523.279 82
523.294 129
523.309 137
523.323 121
523.338 127
523.353 107
523.368 116
523.383 255
523.397 419
523.412 868
523.427 1934
523.442 3518
523.457 4585
523.471 4911
523.486 4511
523.501 3518
523.516 2742
523.531 1912
523.545 1333
523.560 1014
523.575 796
523.590 748
523.605 564
523.620 477
523.634 410
523.649 403
523.664 251
523.679 226
523.694 229
523.708 182
523.723 142
523.738 125
523.753 174
523.768 158
523.782 206
523.797 189
523.812 156
523.827 155
523.842 179
523.857 132
523.871 99
523.886 118
523.901 89
523.916 93
523.931 82
523.945 118
523.960 217
523.975 347
523.990 490
524.005 878
524.019 1052
524.034 916
524.049 721
524.064 565
524.079 492
524.094 485
524.108 326
524.123 245
524.138 227
524.153 233
524.168 210
524.183 211
524.197 175
524.212 228
524.227 185
524.242 129
524.257 137
524.271 123
524.286 101
524.301 140
524.316 188
524.331 155
524.346 170
524.360 220
524.375 267
524.390 292
524.405 364
524.420 485
524.434 681
524.449 924
524.464 1097
524.479 1259
524.494 972
524.509 820
524.523 510
524.538 290
524.553 140
524.568 87
524.583 42
524.598 28
524.612 36
524.627 47
524.642 69
524.657 44
524.672 24
524.686 57
524.701 77
524.716 61
524.731 55
524.746 49
524.761 88
524.775 97
524.790 83
524.805 80
524.820 44
524.835 40
524.850 83
524.864 96
524.879 60
524.894 50
524.909 99
524.924 124
524.939 128
524.953 105
524.968 111
524.983 191
524.998 280
525.013 371
525.028 370
525.042 296
525.057 235
525.072 219
525.087 202
525.102 185
525.117 203
525.131 194
525.146 168
525.161 172
525.176 181
525.191 199
525.206 104
525.220 132
525.235 153
525.250 128
525.265 91
525.280 124
525.295 156
525.309 130
525.324 109
525.339 119
525.354 127
525.369 96
525.384 81
525.398 133
525.413 100
525.428 111
525.443 111
525.458 191
525.473 199
525.487 159
525.502 101
525.517 77
525.532 69
525.547 95
525.562 96
525.576 43
525.591 50
525.606 28
525.621 62
525.636 82
525.651 57
525.666 57
525.680 54
525.695 60
525.710 76
525.725 76
525.740 83
525.755 50
525.769 66
525.784 67
525.799 41
525.814 69
525.829 72
525.844 49
525.858 38
525.873 70
525.888 43
525.903 33
525.918 38
525.933 44
525.948 27
525.962 76
525.977 96
525.992 163
526.007 166
526.022 281
526.037 206
526.051 193
526.066 191
526.081 151
526.096 174
526.111 124
526.126 92
526.141 89
526.155 120
526.170 108
526.185 154
526.200 190
526.215 181
526.230 161
526.244 162
526.259 169
526.274 108
526.289 113
526.304 201
526.319 157
526.334 128
526.348 108
526.363 136
526.378 146
526.393 139
526.408 159
526.423 104
526.438 94
526.452 101
526.467 70
526.482 54
526.497 48
526.512 43
526.527 55
526.542 37
526.556 23
526.571 48
526.586 43
526.601 45
526.616 87
526.631 77
526.645 58
526.660 58
526.675 60
526.690 51
526.705 64
526.720 49
526.735 77
526.749 91
526.764 72
526.779 43
526.794 33
526.809 32
526.824 41
526.839 63
526.853 70
526.868 64
526.883 34
526.898 59
526.913 73
526.928 83
526.943 94
526.957 31
526.972 60
526.987 91
527.002 102
527.017 141
527.032 162
527.047 129
527.061 130
527.076 89
527.091 83
527.106 99
527.121 70
527.136 70
527.151 109
527.166 112
527.180 110
527.195 64
527.210 98
527.225 117
527.240 112
527.255 111
527.270 101
527.284 92
527.299 140
527.314 132
527.329 78
527.344 73
527.359 66
527.374 111
527.388 78
527.403 36
527.418 48
527.433 46
527.448 45
527.463 75
527.478 67
527.493 93
527.507 94
527.522 26
527.537 47
527.552 49
527.567 21
527.582 22
527.597 50
527.611 32
527.626 11
527.641 47
527.656 48
527.671 39
527.686 44
527.701 39
527.716 39
527.730 79
527.745 73
527.760 87
527.775 56
527.790 49
527.805 79
527.820 46
527.835 38
527.849 57
527.864 55
527.879 78
527.894 77
527.909 69
527.924 44
527.939 68
527.954 53
527.968 69
527.983 86
527.998 106
528.013 194
528.028 142
528.043 121
528.058 84
528.072 136
528.087 93
528.102 68
528.117 75
528.132 63
528.147 83
528.162 46
528.177 71
528.191 79
528.206 85
528.221 106
528.236 111
528.251 75
528.266 94
528.281 91
528.296 148
528.311 133
528.325 105
528.340 118
528.355 90
528.370 84
528.385 129
528.400 106
528.415 78
528.430 80
528.444 91
528.459 53
528.474 34
528.489 70
528.504 69
528.519 46
528.534 45
528.549 74
528.563 58
528.578 38
528.593 34
528.608 19
528.623 53
528.638 95
528.653 100
528.668 77
528.683 41
528.697 13
528.712 30
528.727 38
528.742 30
528.757 77
528.772 47
528.787 56
528.802 41
528.816 42
528.831 57
528.846 68
528.861 79
528.876 76
528.891 61
528.906 99
528.921 85
528.936 68
528.950 96
528.965 102
528.980 85
528.995 59
529.010 99
529.025 113
529.040 85
529.055 87
529.070 114
529.084 101
529.099 83
529.114 63
529.129 48
529.144 83
529.159 61
529.174 48
529.189 61
529.204 86
529.218 94
529.233 81
529.248 80
529.263 78
529.278 44
529.293 92
529.308 118
529.323 98
529.338 70
529.352 63
529.367 72
529.382 67
529.397 51
529.412 70
529.427 64
529.442 85
529.457 88
529.472 38
529.487 15
529.501 27
529.516 44
529.531 45
529.546 42
529.561 34
529.576 48
529.591 50
529.606 17
529.621 29
529.635 33
529.650 32
529.665 31
529.680 14
529.695 43
529.710 79
529.725 44
529.740 38
529.755 36
529.770 42
529.784 63
529.799 72
529.814 72
529.829 27
529.844 45
529.859 65
529.874 62
529.889 31
529.904 48
529.919 78
529.933 71
529.948 61
529.963 52
529.978 46
529.993 85
530.008 71
530.023 99
530.038 148
530.053 120
530.068 187
530.082 106
530.097 99
530.112 96
530.127 88
530.142 82
530.157 90
530.172 71
530.187 53
530.202 61
530.217 83
530.232 86
530.246 101
530.261 95
530.276 75
530.291 82
530.306 107
530.321 126
530.336 100
530.351 89
530.366 65
530.381 96
530.396 83
530.410 55
530.425 51
530.440 137
530.455 91
530.470 103
530.485 89
530.500 60
530.515 59
530.530 57
530.545 55
530.560 43
530.574 47
530.589 59
530.604 58
530.619 69
530.634 56
530.649 59
530.664 74
530.679 71
530.694 81
530.709 71
530.724 60
530.738 37
530.753 31
530.768 33
530.783 60
530.798 69
530.813 43
530.828 19
530.843 44
530.858 47
530.873 54
530.888 32
530.902 23
530.917 46
530.932 97
530.947 97
530.962 53
530.977 55
530.992 91
531.007 108
531.022 106
531.037 96
531.052 166
531.067 129
531.081 168
531.096 89
531.111 45
531.126 40
531.141 103
531.156 84
531.171 94
531.186 84
531.201 99
531.216 108
531.231 77
531.246 69
531.260 61
531.275 71
531.290 108
531.305 105
531.320 88
531.335 44
531.350 73
531.365 32
531.380 40
531.395 88
531.410 53
531.425 53
531.440 48
531.454 55
531.469 67
531.484 77
531.499 75
531.514 48
531.529 24
531.544 15
531.559 40
531.574 49
531.589 43
531.604 65
531.619 37
531.634 19
531.648 38
531.663 65
531.678 60
531.693 50
531.708 56
531.723 55
531.738 22
531.753 24
531.768 28
531.783 42
531.798 45
531.813 25
531.828 51
531.843 69
531.857 41
531.872 62
531.887 61
531.902 67
531.917 63
531.932 102
531.947 99
531.962 66
531.977 58
531.992 124
532.007 124
532.022 80
532.037 88
532.052 104
532.066 56
532.081 54
532.096 62
532.111 75
532.126 59
532.141 65
532.156 86
532.171 81
532.186 58
532.201 63
532.216 73
532.231 77
532.246 121
532.261 90
532.276 57
532.290 53
532.305 93
532.320 127
532.335 76
532.350 44
532.365 92
532.380 52
532.395 25
532.410 43
532.425 123
532.440 74
532.455 77
532.470 81
532.485 52
532.500 57
532.514 54
532.529 46
532.544 30
532.559 85
532.574 45
532.589 38
532.604 46
532.619 32
532.634 26
532.649 18
532.664 11
532.679 9
532.694 15
532.709 38
532.724 48
532.739 62
532.754 24
532.768 63
532.783 50
532.798 59
532.813 63
532.828 37
532.843 42
532.858 61
532.873 84
532.888 88
532.903 52
532.918 51
532.933 36
532.948 40
532.963 54
532.978 53
532.993 73
533.008 106
533.022 84
533.037 80
533.052 59
533.067 75
533.082 70
533.097 73
533.112 91
533.127 65
533.142 58
533.157 31
533.172 39
533.187 41
533.202 47
533.217 61
533.232 86
533.247 107
533.262 95
533.277 110
533.292 57
533.306 47
533.321 43
533.336 57
533.351 87
533.366 90
533.381 68
533.396 57
533.411 65
533.426 62
533.441 43
533.456 56
533.471 59
533.486 45
533.501 30
533.516 40
533.531 39
533.546 67
533.561 41
533.576 35
533.591 63
533.605 32
533.620 36
533.635 24
533.650 28
533.665 32
533.680 35
533.695 56
533.710 60
533.725 90
533.740 61
533.755 42
533.770 26
533.785 15
533.800 19
533.815 20
533.830 31
533.845 54
533.860 98
533.875 43
533.890 44
533.905 44
533.920 36
533.934 26
533.949 56
533.964 83
533.979 76
533.994 76
534.009 90
534.024 135
534.039 142
534.054 115
534.069 60
534.084 87
534.099 58
534.114 53
534.129 62
534.144 86
534.159 42
534.174 62
534.189 65
534.204 87
534.219 86
534.234 117
534.249 96
534.264 57
534.279 48
534.294 74
534.308 70
534.323 59
534.338 42
534.353 70
534.368 52
534.383 97
534.398 89
534.413 99
534.428 159
534.443 179
534.458 179
534.473 204
534.488 172
534.503 196
534.518 98
534.533 119
534.548 106
534.563 65
534.578 75
534.593 32
534.608 33
534.623 24
534.638 39
534.653 26
534.668 28
534.683 21
534.698 23
534.713 31
534.728 27
534.742 30
534.757 38
534.772 40
534.787 35
534.802 61
534.817 56
534.832 44
534.847 63
534.862 57
534.877 43
534.892 42
534.907 75
534.922 78
534.937 47
534.952 118
534.967 84
534.982 70
534.997 94
535.012 112
535.027 120
535.042 71
535.057 95
535.072 110
535.087 79
535.102 59
535.117 90
535.132 109
535.147 57
535.162 84
535.177 108
535.192 47
535.207 66
535.222 45
535.237 73
535.252 56
535.266 32
535.281 72
535.296 84
535.311 82
535.326 77
535.341 49
535.356 65
535.371 38
535.386 57
535.401 65
535.416 91
535.431 82
535.446 165
535.461 147
535.476 76
535.491 69
535.506 58
535.521 70
535.536 85
535.551 52
535.566 86
535.581 77
535.596 97
535.611 49
535.626 48
535.641 63
535.656 37
535.671 48
535.686 41
535.701 33
535.716 34
535.731 57
535.746 40
535.761 83
535.776 50
535.791 39
535.806 64
535.821 81
535.836 49
535.851 30
535.866 45
535.881 27
535.896 36
535.911 94
535.926 106
535.941 58
535.956 57
535.971 64
535.986 109
536.001 99
536.016 77
536.031 91
536.046 134
536.061 108
536.076 88
536.090 63
536.105 85
536.120 28
536.135 47
536.150 47
536.165 66
536.180 39
536.195 49
536.210 63
536.225 77
536.240 131
536.255 122
536.270 103
536.285 112
536.300 99
536.315 91
536.330 95
536.345 147
536.360 202
536.375 235
536.390 347
536.405 716
536.420 1371
536.435 2053
536.450 2726
536.465 3098
536.480 2694
536.495 2257
536.510 1677
536.525 1234
536.540 909
536.555 685
536.570 506
536.585 364
536.600 296
536.615 204
536.630 158
536.645 198
536.660 228
536.675 120
536.690 72
536.705 74
536.720 82
536.735 101
536.750 81
536.765 79
536.780 93
536.795 67
536.810 64
536.825 55
536.840 65
536.855 70
536.870 75
536.885 106
536.900 108
536.915 92
536.930 65
536.945 65
536.960 67
536.975 35
536.990 35
537.005 82
537.020 167
537.035 189
537.050 181
537.065 196
537.080 188
537.095 161
537.110 188
537.125 146
537.140 90
537.155 158
537.170 105
537.185 107
537.200 93
537.215 61
537.230 103
537.245 159
537.260 112
537.275 82
537.290 43
537.305 65
537.320 83
537.335 38
537.350 30
537.365 113
537.380 149
537.395 128
537.410 213
537.425 476
537.440 688
537.455 1045
537.470 1074
537.485 994
537.500 762
537.515 625
537.530 439
537.545 345
537.560 230
537.575 231
537.590 165
537.605 124
537.620 100
537.635 84
537.650 87
537.665 68
537.680 71
537.695 46
537.710 42
537.725 61
537.740 57
537.755 27
537.770 37
537.785 98
537.800 121
537.815 59
537.830 45
537.845 74
537.860 87
537.875 43
537.890 79
537.906 86
537.921 66
537.936 62
537.951 43
537.966 70
537.981 85
537.996 91
538.011 60
538.026 119
538.041 143
538.056 86
538.071 64
538.086 70
538.101 116
538.116 75
538.131 87
538.146 98
538.161 116
538.176 100
538.191 79
538.206 85
538.221 79
538.236 46
538.251 93
538.266 125
538.281 129
538.296 164
538.311 225
538.326 163
538.341 105
538.356 112
538.371 151
538.386 242
538.401 297
538.416 346
538.431 492
538.446 834
538.461 937
538.476 952
538.491 764
538.506 623
538.521 435
538.536 310
538.551 175
538.566 106
538.581 135
538.596 69
538.611 53
538.626 28
538.641 67
538.656 74
538.671 43
538.686 73
538.701 62
538.716 45
538.732 24
538.747 23
538.762 31
538.777 59
538.792 55
538.807 50
538.822 51
538.837 78
538.852 55
538.867 83
538.882 46
538.897 42
538.912 45
538.927 98
538.942 61
538.957 48
538.972 43
538.987 88
539.002 92
539.017 88
539.032 61
539.047 80
539.062 33
539.077 78
539.092 125
539.107 74
539.122 133
539.137 121
539.152 98
539.167 91
539.182 80
539.197 74
539.212 74
539.227 83
539.242 52
539.258 123
539.273 90
539.288 105
539.303 100
539.318 123
539.333 118
539.348 124
539.363 93
539.378 102
539.393 136
539.408 160
539.423 139
539.438 227
539.453 252
539.468 285
539.483 239
539.498 213
539.513 169
539.528 112
539.543 87
539.558 51
539.573 60
539.588 40
539.603 34
539.618 16
539.633 50
539.648 34
539.663 43
539.678 35
539.694 32
539.709 26
539.724 37
539.739 51
539.754 27
539.769 18
539.784 33
539.799 48
539.814 45
539.829 53
539.844 62
539.859 40
539.874 57
539.889 78
539.904 88
539.919 145
539.934 104
539.949 47
539.964 45
539.979 66
539.994 69
540.009 43
540.024 86
540.039 70
540.054 64
540.070 108
540.085 134
540.100 81
540.115 67
540.130 78
540.145 59
540.160 81
540.175 88
540.190 95
540.205 84
540.220 84
540.235 119
540.250 99
540.265 128
540.280 155
540.295 198
540.310 178
540.325 189
540.340 167
540.355 143
540.370 113
540.385 108
540.401 85
540.416 126
540.431 121
540.446 121
540.461 151
540.476 146
540.491 129
540.506 62
540.521 63
540.536 51
540.551 53
540.566 65
540.581 25
540.596 21
540.611 36
540.626 48
540.641 35
540.656 58
540.671 53
540.686 23
540.702 43
540.717 33
540.732 40
540.747 32
540.762 53
540.777 32
540.792 47
540.807 56
540.822 63
540.837 30
540.852 49
540.867 31
540.882 43
540.897 23
540.912 17
540.927 43
540.942 37
540.957 46
540.972 60
540.988 65
541.003 110
541.018 136
541.033 138
541.048 129
541.063 168
541.078 222
541.093 161
541.108 137
541.123 135
541.138 155
541.153 108
541.168 73
541.183 48
541.198 57
541.213 36
541.228 34
541.244 73
541.259 88
541.274 119
541.289 76
541.304 96
541.319 88
541.334 64
541.349 52
541.364 59
541.379 50
541.394 46
541.409 120
541.424 83
541.439 49
541.454 79
541.469 57
541.484 58
541.500 52
541.515 83
541.530 59
541.545 19
541.560 48
541.575 40
541.590 103
541.605 50
541.620 39
541.635 30
541.650 61
541.665 77
541.680 20
541.695 33
541.710 38
541.726 26
541.741 47
541.756 53
541.771 31
541.786 7
541.801 30
541.816 40
541.831 43
541.846 19
541.861 34
541.876 35
541.891 10
541.906 64
541.921 63
541.936 17
541.952 37
541.967 47
541.982 99
541.997 79
542.012 66
542.027 78
542.042 116
542.057 95
542.072 98
542.087 84
542.102 121
542.117 92
542.132 127
542.147 87
542.163 80
542.178 93
542.193 101
542.208 91
542.223 80
542.238 79
542.253 59
542.268 87
542.283 149
542.298 133
542.313 91
542.328 94
542.343 70
542.358 63
542.374 71
542.389 71
542.404 76
542.419 93
542.434 74
542.449 103
542.464 64
542.479 91
542.494 82
542.509 45
542.524 47
542.539 61
542.554 41
542.570 41
542.585 30
542.600 29
542.615 33
542.630 42
542.645 17
542.660 34
542.675 38
542.690 53
542.705 69
542.720 32
542.735 19
542.750 14
542.766 25
542.781 24
542.796 36
542.811 22
542.826 12
542.841 41
542.856 27
542.871 29
542.886 59
542.901 62
542.916 68
542.931 45
542.947 41
542.962 60
542.977 67
542.992 100
543.007 162
543.022 201
543.037 227
543.052 207
543.067 148
543.082 140
543.097 102
543.112 100
543.128 85
543.143 78
543.158 78
543.173 98
543.188 70
543.203 39
543.218 35
543.233 47
543.248 37
543.263 48
543.278 82
543.294 52
543.309 77
543.324 69
543.339 71
543.354 49
543.369 41
543.384 55
543.399 63
543.414 70
543.429 68
543.444 86
543.460 64
543.475 38
543.490 35
543.505 58
543.520 40
543.535 57
543.550 34
543.565 60
543.580 44
543.595 35
543.610 38
543.626 54
543.641 42
543.656 39
543.671 35
543.686 44
543.701 29
543.716 26
543.731 36
543.746 37
543.761 26
543.776 24
543.792 27
543.807 36
543.822 20
543.837 16
543.852 31
543.867 54
543.882 50
543.897 26
543.912 42
543.927 31
543.943 43
543.958 70
543.973 92
543.988 110
544.003 111
544.018 116
544.033 112
544.048 177
544.063 148
544.078 117
544.093 82
544.109 75
544.124 71
544.139 58
544.154 58
544.169 61
544.184 127
544.199 115
544.214 77
544.229 85
544.244 81
544.260 117
544.275 129
544.290 63
544.305 108
544.320 104
544.335 61
544.350 62
544.365 104
544.380 59
544.396 66
544.411 64
544.426 66
544.441 45
544.456 26
544.471 32
544.486 77
544.501 57
544.516 49
544.531 40
544.547 41
544.562 38
544.577 31
544.592 24
544.607 45
544.622 39
544.637 14
544.652 18
544.667 15
544.683 35
544.698 41
544.713 36
544.728 24
544.743 20
544.758 36
544.773 44
544.788 55
544.803 39
544.818 27
544.834 39
544.849 41
544.864 90
544.879 122
544.894 71
544.909 49
544.924 68
544.939 82
544.954 56
544.970 65
544.985 67
545.000 84
545.015 129
545.030 60
545.045 68
545.060 101
545.075 91
545.090 99
545.106 96
545.121 111
545.136 63
545.151 72
545.166 73
545.181 62
545.196 55
545.211 99
545.226 93
545.242 101
545.257 94
545.272 99
545.287 97
545.302 79
545.317 76
545.332 79
545.347 83
545.363 70
545.378 110
545.393 76
545.408 19
545.423 9
545.438 32
545.453 48
545.468 39
545.483 42
545.499 35
545.514 25
545.529 21
545.544 72
545.559 64
545.574 27
545.589 30
545.604 58
545.620 32
545.635 37
545.650 57
545.665 24
545.680 33
545.695 35
545.710 30
545.725 8
545.741 20
545.756 30
545.771 33
545.786 36
545.801 47
545.816 62
545.831 39
545.846 32
545.862 26
545.877 31
545.892 48
545.907 28
545.922 16
545.937 57
545.952 65
545.967 58
545.982 79
545.998 58
546.013 72
546.028 86
546.043 152
546.058 88
546.073 45
546.088 66
546.104 71
546.119 51
546.134 125
546.149 160
546.164 172
546.179 121
546.194 138
546.209 115
546.225 120
546.240 80
546.255 86
546.270 112
546.285 98
546.300 109
546.315 116
546.330 110
546.346 69
546.361 68
546.376 63
546.391 59
546.406 44
546.421 36
546.436 60
546.451 74
546.467 91
546.482 92
546.497 131
546.512 112
546.527 45
546.542 43
546.557 67
546.573 60
546.588 20
546.603 15
546.618 51
546.633 36
546.648 31
546.663 57
546.678 26
546.694 29
546.709 44
546.724 55
546.739 43
546.754 21
546.769 25
546.784 37
546.800 28
546.815 23
546.830 29
546.845 52
546.860 34
546.875 41
546.890 36
546.906 37
546.921 23
546.936 32
546.951 62
546.966 90
546.981 89
546.996 108
547.011 82
547.027 129
547.042 126
547.057 137
547.072 134
547.087 177
547.102 120
547.117 75
547.133 64
547.148 56
547.163 81
547.178 100
547.193 69
547.208 71
547.223 117
547.239 95
547.254 91
547.269 62
547.284 44
547.299 63
547.314 38
547.329 48
547.345 47
547.360 51
547.375 44
547.390 40
547.405 25
547.420 49
547.435 44
547.451 52
547.466 67
547.481 101
547.496 83
547.511 89
547.526 74
547.542 53
547.557 51
547.572 34
547.587 21
547.602 36
547.617 9
547.632 49
547.648 44
547.663 32
547.678 14
547.693 27
547.708 56
547.723 78
547.738 96
547.754 76
547.769 63
547.784 44
547.799 40
547.814 50
547.829 17
547.844 30
547.860 22
547.875 9
547.890 43
547.905 54
547.920 48
547.935 69
547.951 47
547.966 55
547.981 86
547.996 75
548.011 73
548.026 104
548.041 105
548.057 73
548.072 53
548.087 70
548.102 120
548.117 81
548.132 62
548.148 45
548.163 62
548.178 69
548.193 103
548.208 100
548.223 83
548.238 89
548.254 116
548.269 90
548.284 104
548.299 93
548.314 86
548.329 66
548.345 69
548.360 53
548.375 55
548.390 102
548.405 106
548.420 68
548.436 163
548.451 320
548.466 506
548.481 602
548.496 630
548.511 590
548.526 472
548.542 394
548.557 324
548.572 155
548.587 69
548.602 63
548.617 81
548.633 102
548.648 78
548.663 90
548.678 75
548.693 63
548.708 92
548.724 85
548.739 85
548.754 49
548.769 44
548.784 73
548.799 83
548.815 45
548.830 43
548.845 49
548.860 40
548.875 37
548.890 28
548.906 30
548.921 21
548.936 31
548.951 38
548.966 47
548.981 78
548.997 57
549.012 63
549.027 66
549.042 72
549.057 58
549.072 59
549.088 68
549.103 36
549.118 83
549.133 48
549.148 33
549.163 54
549.179 73
549.194 47
549.209 97
549.224 96
549.239 106
549.254 97
549.270 75
549.285 104
549.300 143
549.315 109
549.330 38
549.345 37
549.361 81
549.376 62
549.391 80
549.406 89
549.421 96
549.437 69
549.452 71
549.467 119
549.482 187
549.497 245
549.512 205
549.528 211
549.543 157
549.558 88
549.573 90
549.588 111
549.603 93
549.619 18
549.634 26
549.649 36
549.664 53
549.679 28
549.694 31
549.710 26
549.725 28
549.740 23
549.755 12
549.770 20
549.786 26
549.801 35
549.816 44
549.831 32
549.846 59
549.861 59
549.877 50
549.892 22
549.907 47
549.922 100
549.937 80
549.953 102
549.968 151
549.983 244
549.998 268
550.013 192
550.028 192
550.044 271
550.059 235
550.074 216
550.089 139
550.104 159
550.120 101
550.135 114
550.150 72
550.165 100
550.180 144
550.195 93
550.211 159
550.226 134
550.241 109
550.256 82
550.271 100
550.287 110
550.302 118
550.317 162
550.332 203
550.347 199
550.362 195
550.378 221
550.393 228
550.408 383
550.423 650
550.438 996
550.454 1916
550.469 4431
550.484 8838
550.499 11290
550.514 10640
550.530 8804
550.545 7054
550.560 5533
550.575 4081
550.590 2860
550.605 2173
550.621 1658
550.636 1378
550.651 1114
550.666 849
550.681 679
550.697 666
550.712 581
550.727 486
550.742 379
550.757 359
550.773 297
550.788 248
550.803 225
550.818 227
550.833 289
550.849 287
550.864 255
550.879 210
550.894 151
550.909 141
550.924 136
550.940 121
550.955 100
550.970 120
550.985 124
551.000 132
551.016 154
551.031 230
551.046 237
551.061 288
551.076 356
551.092 354
551.107 405
551.122 473
551.137 485
551.152 451
551.168 456
551.183 377
551.198 308
551.213 215
551.228 185
551.244 158
551.259 216
551.274 168
551.289 120
551.304 181
551.320 176
551.335 106
551.350 105
551.365 103
551.380 98
551.396 141
551.411 185
551.426 294
551.441 399
551.456 647
551.472 1700
551.487 3442
551.502 5141
551.517 5307
551.532 4468
551.548 3326
551.563 2345
551.578 1787
551.593 1339
551.608 1006
551.624 746
551.639 581
551.654 526
551.669 454
551.684 345
551.700 329
551.715 335
551.730 270
551.745 241
551.760 183
551.776 174
551.791 194
551.806 144
551.821 140
551.836 112
551.852 97
551.867 102
551.882 101
551.897 117
551.913 132
551.928 129
551.943 89
551.958 78
551.973 84
551.989 125
552.004 141
552.019 171
552.034 213
552.049 173
552.065 162
552.080 169
552.095 156
552.110 219
552.125 226
552.141 203
552.156 244
552.171 195
552.186 227
552.201 185
552.217 185
552.232 168
552.247 170
552.262 173
552.278 171
552.293 195
552.308 205
552.323 172
552.338 218
552.354 302
552.369 310
552.384 246
552.399 279
552.414 381
552.430 559
552.445 600
552.460 726
552.475 694
552.491 952
552.506 1274
552.521 1216
552.536 874
552.551 707
552.567 581
552.582 482
552.597 300
552.612 246
552.627 149
552.643 103
552.658 61
552.673 25
552.688 25
552.704 5
552.719 28
552.734 33
552.749 61
552.764 73
552.780 42
552.795 75
552.810 80
552.825 73
552.841 85
552.856 106
552.871 111
552.886 98
552.901 63
552.917 75
552.932 75
552.947 92
552.962 117
552.978 44
552.993 60
553.008 166
553.023 94
553.038 94
553.054 92
553.069 109
553.084 74
553.099 52
553.115 84
553.130 128
553.145 107
553.160 136
553.175 141
553.191 106
553.206 174
553.221 172
553.236 112
553.252 97
553.267 79
553.282 75
553.297 72
553.312 126
553.328 136
553.343 161
553.358 143
553.373 178
553.389 162
553.404 180
553.419 207
553.434 261
553.450 343
553.465 303
553.480 283
553.495 236
553.510 253
553.526 244
553.541 228
553.556 171
553.571 139
553.587 108
553.602 102
553.617 94
553.632 53
553.647 54
553.663 61
553.678 40
553.693 17
553.708 8
553.724 46
553.739 34
553.754 76
553.769 70
553.785 72
553.800 71
553.815 60
553.830 35
553.846 65
553.861 37
553.876 36
553.891 67
553.906 50
553.922 78
553.937 94
553.952 101
553.967 130
553.983 75
553.998 95
554.013 132
554.028 120
554.044 117
554.059 138
554.074 152
554.089 155
554.105 134
554.120 77
554.135 52
554.150 90
554.165 138
554.181 182
554.196 172
554.211 106
554.226 107
554.242 102
554.257 105
554.272 128
554.287 176
554.303 145
554.318 125
554.333 85
554.348 142
554.364 132
554.379 118
554.394 181
554.409 136
554.425 191
554.440 184
554.455 188
554.470 189
554.486 139
554.501 139
554.516 107
554.531 80
554.547 84
554.562 79
554.577 94
554.592 115
554.607 104
554.623 66
554.638 34
554.653 60
554.668 74
554.684 74
554.699 47
554.714 54
554.729 80
554.745 46
554.760 46
554.775 79
554.790 96
554.806 66
554.821 43
554.836 62
554.851 41
554.867 63
554.882 64
554.897 62
554.912 57
554.928 102
554.943 88
554.958 100
554.973 82
554.989 73
555.004 116
555.019 140
555.034 133
555.050 217
555.065 267
555.080 215
555.095 121
555.111 99
555.126 66
555.141 75
555.156 94
555.172 90
555.187 88
555.202 103
555.217 131
555.233 80
555.248 45
555.263 90
555.278 100
555.294 85
555.309 65
555.324 61
555.339 65
555.355 54
555.370 59
555.385 109
555.400 120
555.416 106
555.431 87
555.446 89
555.461 97
555.477 83
555.492 48
555.507 75
555.523 86
555.538 88
555.553 76
555.568 87
555.584 122
555.599 101
555.614 92
555.629 97
555.645 81
555.660 27
555.675 46
555.690 40
555.706 47
555.721 54
555.736 33
555.751 48
555.767 40
555.782 39
555.797 41
555.812 21
555.828 43
555.843 61
555.858 58
555.873 43
555.889 31
555.904 61
555.919 90
555.935 78
555.950 94
555.965 95
555.980 85
555.996 62
556.011 60
556.026 84
556.041 139
556.057 161
556.072 118
556.087 118
556.102 100
556.118 56
556.133 46
556.148 46
556.163 120
556.179 110
556.194 114
556.209 122
556.225 95
556.240 151
556.255 156
556.270 149
556.286 126
556.301 96
556.316 139
556.331 103
556.347 104
556.362 92
556.377 108
556.393 90
556.408 108
556.423 105
556.438 118
556.454 109
556.469 133
556.484 131
556.499 108
556.515 131
556.530 75
556.545 72
556.560 35
556.576 26
556.591 75
556.606 109
556.622 75
556.637 87
556.652 45
556.667 62
556.683 45
556.698 15
556.713 29
556.728 27
556.744 72
556.759 57
556.774 46
556.790 42
556.805 75
556.820 32
556.835 31
556.851 20
556.866 66
556.881 66
556.896 63
556.912 28
556.927 24
556.942 39
556.958 120
556.973 102
556.988 56
557.003 113
557.019 99
557.034 125
557.049 120
557.065 126
557.080 143
557.095 79
557.110 87
557.126 98
557.141 90
557.156 60
557.171 72
557.187 86
557.202 102
557.217 103
557.233 80
557.248 64
557.263 78
557.278 92
557.294 130
557.309 134
557.324 99
557.340 66
557.355 85
557.370 122
557.385 97
557.401 82
557.416 67
557.431 67
557.447 99
557.462 113
557.477 59
557.492 78
557.508 87
557.523 108
557.538 82
557.554 63
557.569 73
557.584 60
557.599 49
557.615 92
557.630 95
557.645 91
557.661 98
557.676 59
557.691 60
557.706 74
557.722 61
557.737 88
557.752 104
557.768 77
557.783 61
557.798 44
557.813 59
557.829 43
557.844 40
557.859 98
557.875 111
557.890 126
557.905 42
557.920 43
557.936 32
557.951 43
557.966 62
557.982 44
557.997 39
558.012 76
558.027 129
558.043 90
558.058 83
558.073 115
558.089 130
558.104 122
558.119 92
558.135 50
558.150 102
558.165 87
558.180 143
558.196 100
558.211 56
558.226 91
558.242 88
558.257 84
558.272 71
558.287 88
558.303 80
558.318 91
558.333 106
558.349 154
558.364 110
558.379 84
558.395 72
558.410 88
558.425 92
558.440 120
558.456 131
558.471 94
558.486 75
558.502 102
558.517 53
558.532 54
558.548 43
558.563 51
558.578 80
558.593 77
558.609 73
558.624 79
558.639 42
558.655 36
558.670 43
558.685 44
558.701 54
558.716 36
558.731 35
558.746 52
558.762 38
558.777 35
558.792 22
558.808 76
558.823 51
558.838 32
558.854 72
558.869 63
558.884 74
558.899 74
558.915 39
558.930 44
558.945 55
558.961 51
558.976 23
558.991 25
559.007 63
559.022 50
559.037 72
559.052 56
559.068 93
559.083 82
559.098 62
559.114 96
559.129 77
559.144 69
559.160 94
559.175 76
559.190 62
559.206 63
559.221 88
559.236 70
559.251 85
559.267 111
559.282 125
559.297 109
559.313 80
559.328 55
559.343 61
559.359 121
559.374 92
559.389 73
559.405 92
559.420 60
559.435 49
559.450 43
559.466 67
559.481 59
559.496 58
559.512 70
559.527 75
559.542 47
559.558 65
559.573 35
559.588 36
559.604 44
559.619 74
559.634 90
559.650 50
559.665 12
559.680 43
559.695 33
559.711 16
559.726 48
559.741 37
559.757 42
559.772 40
559.787 42
559.803 38
559.818 50
559.833 49
559.849 48
559.864 25
559.879 44
559.895 56
559.910 51
559.925 46
559.941 63
559.956 70
559.971 84
559.987 56
560.002 50
560.017 54
560.032 72
560.048 59
560.063 59
560.078 68
560.094 92
560.109 91
560.124 76
560.140 86
560.155 68
560.170 76
560.186 91
560.201 117
560.216 87
560.232 89
560.247 83
560.262 130
560.278 94
560.293 86
560.308 165
560.324 83
560.339 32
560.354 22
560.370 34
560.385 66
560.400 71
560.415 32
560.431 47
560.446 102
560.461 85
560.477 74
560.492 73
560.507 106
560.523 115
560.538 75
560.553 57
560.569 65
560.584 63
560.599 80
560.615 52
560.630 52
560.645 64
560.661 61
560.676 53
560.691 79
560.707 48
560.722 25
560.737 39
560.753 25
560.768 43
560.783 41
560.799 42
560.814 44
560.829 24
560.845 14
560.860 5
560.875 48
560.891 45
560.906 32
560.921 24
560.937 18
560.952 17
560.967 48
560.983 59
560.998 95
561.013 95
561.029 194
561.044 204
561.059 215
561.075 177
561.090 177
561.105 158
561.121 94
561.136 96
561.151 54
561.167 72
561.182 66
561.197 52
561.213 85
561.228 65
561.243 92
561.259 118
561.274 85
561.289 84
561.305 44
561.320 67
561.335 101
561.351 86
561.366 91
561.381 56
561.397 56
561.412 73
561.427 81
561.443 97
561.458 92
561.473 101
561.489 69
561.504 48
561.519 33
561.535 44
561.550 34
561.565 40
561.581 50
561.596 42
561.611 82
561.627 85
561.642 64
561.657 38
561.673 20
561.688 38
561.703 66
561.719 58
561.734 68
561.749 47
561.765 39
561.780 43
561.796 54
561.811 53
561.826 55
561.842 30
561.857 41
561.872 29
561.888 33
561.903 35
561.918 51
561.934 64
561.949 113
561.964 55
561.980 33
561.995 103
562.010 147
562.026 145
562.041 92
562.056 121
562.072 86
562.087 125
562.102 121
562.118 65
562.133 44
562.148 88
562.164 97
562.179 75
562.195 109
562.210 68
562.225 89
562.241 125
562.256 88
562.271 97
562.287 101
562.302 126
562.317 72
562.333 70
562.348 58
562.363 68
562.379 70
562.394 102
562.409 128
562.425 96
562.440 92
562.455 115
562.471 246
562.486 160
562.502 103
562.517 137
562.532 153
562.548 126
562.563 109
562.578 63
562.594 59
562.609 81
562.624 54
562.640 60
562.655 73
562.670 51
562.686 47
562.701 58
562.716 46
562.732 53
562.747 50
562.763 44
562.778 28
562.793 29
562.809 47
562.824 38
562.839 28
562.855 74
562.870 58
562.885 65
562.901 53
562.916 56
562.931 50
562.947 46
562.962 84
562.978 93
562.993 63
563.008 60
563.024 68
563.039 127
563.054 92
563.070 59
563.085 55
563.100 109
563.116 102
563.131 80
563.147 77
563.162 116
563.177 92
563.193 78
563.208 86
563.223 99
563.239 88
563.254 45
563.269 35
563.285 37
563.300 67
563.316 93
563.331 79
563.346 62
563.362 63
563.377 61
563.392 65
563.408 88
563.423 70
563.438 102
563.454 111
563.469 110
563.485 147
563.500 131
563.515 81
563.531 110
563.546 73
563.561 50
563.577 32
563.592 54
563.607 56
563.623 67
563.638 73
563.654 85
563.669 74
563.684 67
563.700 62
563.715 53
563.730 38
563.746 24
563.761 52
563.777 60
563.792 58
563.807 24
563.823 30
563.838 28
563.853 29
563.869 83
563.884 70
563.899 42
563.915 52
563.930 72
563.946 50
563.961 82
563.976 61
563.992 68
564.007 97
564.022 140
564.038 165
564.053 133
564.069 100
564.084 133
564.099 129
564.115 111
564.130 75
564.145 55
564.161 50
564.176 42
564.192 72
564.207 40
564.222 49
564.238 63
564.253 93
564.268 87
564.284 92
564.299 76
564.315 84
564.330 159
564.345 140
564.361 105
564.376 109
564.391 197
564.407 280
564.422 275
564.438 472
564.453 880
564.468 1881
564.484 2888
564.499 3117
564.515 2652
564.530 2141
564.545 1610
564.561 1123
564.576 796
564.591 558
564.607 413
564.622 263
564.638 254
564.653 184
564.668 95
564.684 87
564.699 110
564.714 146
564.730 118
564.745 134
564.761 83
564.776 50
564.791 81
564.807 84
564.822 87
564.838 65
564.853 84
564.868 110
564.884 111
564.899 76
564.914 74
564.930 94
564.945 81
564.961 71
564.976 82
564.991 93
565.007 96
565.022 60
565.038 62
565.053 61
565.068 96
565.084 113
565.099 140
565.115 104
565.130 95
565.145 113
565.161 125
565.176 119
565.191 114
565.207 108
565.222 63
565.238 96
565.253 99
565.268 68
565.284 74
565.299 85
565.315 59
565.330 116
565.345 68
565.361 68
565.376 101
565.392 143
565.407 127
565.422 109
565.438 155
565.453 245
565.468 467
565.484 962
565.499 1231
565.515 1138
565.530 876
565.545 682
565.561 352
565.576 327
565.592 228
565.607 173
565.622 142
565.638 116
565.653 123
565.669 68
565.684 79
565.699 66
565.715 36
565.730 68
565.746 119
565.761 83
565.776 41
565.792 48
565.807 46
565.823 61
565.838 86
565.853 80
565.869 74
565.884 62
565.900 54
565.915 74
565.930 90
565.946 49
565.961 38
565.977 61
565.992 108
566.007 143
566.023 182
566.038 168
566.054 123
566.069 108
566.084 111
566.100 142
566.115 166
566.131 138
566.146 124
566.161 147
566.177 112
566.192 94
566.208 81
566.223 96
566.238 66
566.254 58
566.269 77
566.285 92
566.300 100
566.315 131
566.331 119
566.346 137
566.362 260
566.377 192
566.392 271
566.408 262
566.423 314
566.439 378
566.454 418
566.469 502
566.485 727
566.500 1082
566.516 942
566.531 655
566.547 509
566.562 392
566.577 343
566.593 232
566.608 208
566.624 121
566.639 105
566.654 114
566.670 84
566.685 72
566.701 76
566.716 55
566.731 48
566.747 50
566.762 58
566.778 95
566.793 98
566.808 50
566.824 43
566.839 42
566.855 42
566.870 39
566.886 36
566.901 42
566.916 66
566.932 48
566.947 51
566.963 71
566.978 71
566.993 114
567.009 117
567.024 140
567.040 127
567.055 143
567.071 168
567.086 132
567.101 94
567.117 83
567.132 105
567.148 144
567.163 102
567.178 71
567.194 57
567.209 62
567.225 63
567.240 57
567.256 67
567.271 55
567.286 44
567.302 74
567.317 76
567.333 131
567.348 148
567.363 83
567.379 101
567.394 130
567.410 141
567.425 177
567.441 173
567.456 161
567.471 231
567.487 309
567.502 328
567.518 295
567.533 240
567.548 201
567.564 127
567.579 66
567.595 47
567.610 89
567.626 105
567.641 92
567.656 93
567.672 44
567.687 24
567.703 45
567.718 85
567.734 120
567.749 112
567.764 81
567.780 73
567.795 81
567.811 62
567.826 123
567.842 93
567.857 66
567.872 103
567.888 74
567.903 66
567.919 71
567.934 52
567.950 80
567.965 259
567.980 636
567.996 1598
568.011 2401
568.027 2607
568.042 2451
568.058 2038
568.073 1615
568.088 1072
568.104 650
568.119 457
568.135 326
568.150 246
568.166 167
568.181 139
568.196 208
568.212 183
568.227 88
568.243 101
568.258 128
568.274 126
568.289 127
568.304 135
568.320 132
568.335 188
568.351 167
568.366 152
568.382 178
568.397 181
568.412 224
568.428 245
568.443 245
568.459 206
568.474 131
568.490 183
568.505 168
568.520 164
568.536 94
568.551 76
568.567 74
568.582 64
568.598 105
568.613 88
568.628 54
568.644 62
568.659 109
568.675 80
568.690 28
568.706 33
568.721 49
568.737 75
568.752 43
568.767 33
568.783 29
568.798 33
568.814 44
568.829 58
568.845 62
568.860 28
568.875 37
568.891 60
568.906 47
568.922 50
568.937 52
568.953 71
568.968 41
568.984 173
568.999 478
569.014 820
569.030 941
569.045 909
569.061 667
569.076 414
569.092 330
569.107 394
569.123 304
569.138 190
569.153 129
569.169 105
569.184 104
569.200 204
569.215 128
569.231 108
569.246 109
569.262 99
569.277 93
569.292 116
569.308 121
569.323 113
569.339 69
569.354 57
569.370 134
569.385 133
569.401 87
569.416 124
569.431 111
569.447 103
569.462 88
569.478 61
569.493 104
569.509 66
569.524 80
569.540 41
569.555 32
569.570 37
569.586 69
569.601 45
569.617 39
569.632 71
569.648 39
569.663 39
569.679 25
569.694 39
569.710 81
569.725 80
569.740 69
569.756 71
569.771 100
569.787 44
569.802 20
569.818 38
569.833 56
569.849 49
569.864 80
569.880 77
569.895 59
569.910 52
569.926 51
569.941 57
569.957 81
569.972 66
569.988 90
570.003 169
570.019 239
570.034 320
570.050 323
570.065 193
570.080 132
570.096 117
570.111 114
570.127 109
570.142 82
570.158 99
570.173 127
570.189 72
570.204 68
570.220 53
570.235 64
570.250 159
570.266 153
570.281 100
570.297 71
570.312 104
570.328 155
570.343 123
570.359 92
570.374 76
570.390 120
570.405 139
570.421 130
570.436 171
570.451 142
570.467 109
570.482 104
570.498 89
570.513 80
570.529 62
570.544 75
570.560 61
570.575 60
570.591 76
570.606 47
570.622 60
570.637 67
570.652 62
570.668 65
570.683 33
570.699 61
570.714 71
570.730 22
570.745 23
570.761 32
570.776 61
570.792 44
570.807 37
570.823 33
570.838 26
570.853 59
570.869 103
570.884 96
570.900 82
570.915 40
570.931 48
570.946 111
570.962 83
570.977 51
570.993 76
571.008 125
571.024 132
571.039 78
571.055 161
571.070 142
571.085 102
571.101 79
571.116 109
571.132 124
571.147 97
571.163 73
571.178 58
571.194 68
571.209 92
571.225 86
571.240 76
571.256 58
571.271 103
571.287 70
571.302 89
571.318 94
571.333 78
571.349 45
571.364 74
571.379 49
571.395 43
571.410 62
571.426 63
571.441 68
571.457 55
571.472 66
571.488 65
571.503 53
571.519 57
571.534 58
571.550 31
571.565 54
571.581 74
571.596 35
571.612 60
571.627 68
571.643 73
571.658 42
571.673 61
571.689 51
571.704 56
571.720 45
571.735 28
571.751 59
571.766 60
571.782 41
571.797 26
571.813 32
571.828 42
571.844 32
571.859 28
571.875 46
571.890 53
571.906 43
571.921 33
571.937 20
571.952 56
571.968 42
571.983 66
571.999 56
572.014 51
572.030 116
572.045 110
572.060 71
572.076 67
572.091 75
572.107 89
572.122 80
572.138 48
572.153 39
572.169 31
572.184 32
572.200 55
572.215 83
572.231 99
572.246 76
572.262 87
572.277 114
572.293 113
572.308 103
572.324 115
572.339 84
572.355 90
572.370 105
572.386 61
572.401 68
572.417 84
572.432 74
572.448 101
572.463 92
572.479 46
572.494 52
572.510 72
572.525 80
572.541 53
572.556 60
572.572 55
572.587 47
572.603 54
572.618 29
572.633 64
572.649 49
572.664 62
572.680 55
572.695 44
572.711 18
572.726 59
572.742 33
572.757 15
572.773 22
572.788 43
572.804 45
572.819 24
572.835 29
572.850 45
572.866 57
572.881 54
572.897 28
572.912 20
572.928 27
572.943 26
572.959 47
572.974 51
572.990 93
573.005 52
573.021 58
573.036 80
573.052 103
573.067 57
573.083 54
573.098 61
573.114 29
573.129 26
573.145 26
573.160 18
573.176 58
573.191 91
573.207 72
573.222 67
573.238 65
573.253 62
573.269 47
573.284 53
573.300 24
573.315 47
573.331 44
573.346 51
573.362 62
573.377 57
573.393 58
573.408 101
573.424 92
573.439 73
573.455 54
573.470 53
573.486 59
573.501 85
573.517 49
573.532 59
573.548 45
573.563 33
573.579 42
573.594 70
573.610 45
573.625 53
573.641 26
573.656 30
573.672 34
573.687 36
573.703 44
573.718 49
573.734 53
573.749 80
573.765 25
573.780 53
573.796 38
573.811 31
573.827 51
573.842 57
573.858 77
573.873 62
573.889 83
573.904 72
573.920 45
573.935 61
573.951 73
573.966 52
573.982 54
573.997 74
574.013 82
574.028 97
574.044 74
574.060 87
574.075 62
574.091 56
574.106 74
574.122 49
574.137 52
574.153 70
574.168 41
574.184 73
574.199 72
574.215 91
574.230 85
574.246 143
574.261 110
574.277 57
574.292 96
574.308 60
574.323 48
574.339 78
574.354 99
574.370 73
574.385 64
574.401 34
574.416 76
574.432 78
574.447 95
574.463 90
574.478 76
574.494 65
574.509 53
574.525 49
574.540 68
574.556 68
574.571 68
574.587 71
574.602 37
574.618 51
574.634 69
574.649 40
574.665 48
574.680 40
574.696 9
574.711 20
574.727 48
574.742 37
574.758 28
574.773 30
574.789 34
574.804 37
574.820 17
574.835 23
574.851 40
574.866 44
574.882 63
574.897 68
574.913 65
574.928 39
574.944 65
574.959 66
574.975 65
574.990 43
575.006 65
575.022 49
575.037 63
575.053 53
575.068 63
575.084 77
575.099 62
575.115 38
575.130 50
575.146 109
575.161 55
575.177 13
575.192 33
575.208 51
575.223 37
575.239 53
575.254 84
575.270 58
575.285 62
575.301 54
575.316 84
575.332 102
575.348 75
575.363 93
575.379 54
575.394 41
575.410 81
575.425 57
575.441 38
575.456 54
575.472 30
575.487 36
575.503 40
575.518 41
575.534 26
575.549 28
575.565 68
575.580 46
575.596 52
575.612 31
575.627 50
575.643 80
575.658 66
575.674 92
575.689 72
575.705 48
575.720 29
575.736 29
575.751 20
575.767 9
575.782 30
575.798 43
575.813 48
575.829 47
575.845 42
575.860 81
575.876 54
575.891 45
575.907 42
575.922 66
575.938 74
575.953 70
575.969 73
575.984 71
576.000 58
576.015 79
576.031 56
576.046 57
576.062 54
576.078 85
576.093 87
576.109 122
576.124 93
576.140 61
576.155 64
576.171 49
576.186 70
576.202 80
576.217 128
576.233 138
576.248 131
576.264 126
576.280 74
576.295 103
576.311 130
576.326 108
576.342 82
576.357 62
576.373 62
576.388 70
576.404 82
576.419 75
576.435 98
576.451 118
576.466 124
576.482 113
576.497 88
576.513 61
576.528 67
576.544 60
576.559 65
576.575 109
576.590 35
576.606 20
576.621 24
576.637 16
576.653 54
576.668 49
576.684 39
576.699 65
576.715 34
576.730 47
576.746 58
576.761 35
576.777 43
576.792 72
576.808 62
576.824 73
576.839 53
576.855 38
576.870 43
576.886 73
576.901 65
576.917 72
576.932 60
576.948 49
576.964 46
576.979 43
576.995 49
577.010 66
577.026 86
577.041 80
577.057 53
577.072 60
577.088 78
577.103 61
577.119 84
577.135 59
577.150 58
577.166 45
577.181 70
577.197 75
577.212 54
577.228 50
577.243 40
577.259 86
577.275 176
577.290 141
577.306 92
577.321 75
577.337 55
577.352 75
577.368 90
577.383 74
577.399 72
577.415 50
577.430 106
577.446 88
577.461 128
577.477 136
577.492 76
577.508 78
577.523 94
577.539 79
577.555 69
577.570 55
577.586 63
577.601 37
577.617 18
577.632 26
577.648 46
577.663 37
577.679 59
577.695 44
577.710 39
577.726 37
577.741 38
577.757 41
577.772 61
577.788 53
577.803 45
577.819 38
577.835 49
577.850 57
577.866 41
577.881 45
577.897 69
577.912 60
577.928 66
577.944 78
577.959 39
577.975 48
577.990 48
578.006 80
578.021 81
578.037 93
578.052 106
578.068 110
578.084 90
578.099 105
578.115 109
578.130 89
578.146 68
578.161 65
578.177 92
578.193 103
578.208 70
578.224 89
578.239 57
578.255 69
578.270 119
578.286 90
578.302 81
578.317 84
578.333 83
578.348 89
578.364 95
578.379 128
578.395 149
578.410 151
578.426 200
578.442 353
578.457 567
578.473 605
578.488 662
578.504 516
578.519 461
578.535 612
578.551 685
578.566 611
578.582 387
578.597 280
578.613 263
578.628 185
578.644 87
578.660 52
578.675 50
578.691 49
578.706 41
578.722 47
578.737 82
578.753 54
578.769 36
578.784 22
578.800 59
578.815 54
578.831 35
578.846 43
578.862 68
578.878 80
578.893 63
578.909 57
578.924 57
578.940 61
578.956 53
578.971 41
578.987 51
579.002 89
579.018 68
579.033 84
579.049 49
579.065 55
579.080 99
579.096 118
579.111 127
579.127 110
579.142 82
579.158 88
579.174 119
579.189 91
579.205 97
579.220 79
579.236 99
579.251 72
579.267 79
579.283 122
579.298 151
579.314 63
579.329 44
579.345 107
579.361 109
579.376 99
579.392 71
579.407 115
579.423 110
579.438 137
579.454 228
579.470 267
579.485 335
579.501 227
579.516 214
579.532 261
579.548 283
579.563 201
579.579 181
579.594 164
579.610 136
579.625 69
579.641 69
579.657 88
579.672 79
579.688 66
579.703 82
579.719 67
579.735 74
579.750 41
579.766 36
579.781 52
579.797 58
579.812 56
579.828 43
579.844 12
579.859 28
579.875 38
579.890 30
579.906 46
579.922 54
579.937 51
579.953 48
579.968 30
579.984 45
580.000 87
580.015 133
580.031 115
580.046 93
580.062 97
580.078 70
580.093 56
580.109 51
580.124 65
580.140 61
580.155 45
580.171 53
580.187 102
580.202 105
580.218 58
580.233 43
580.249 45
580.265 72
580.280 76
580.296 96
580.311 120
580.327 74
580.343 91
580.358 96
580.374 101
580.389 198
580.405 273
580.421 217
580.436 303
580.452 335
580.467 491
580.483 556
580.499 532
580.514 419
580.530 342
580.545 345
580.561 292
580.577 132
580.592 105
580.608 127
580.623 70
580.639 46
580.655 53
580.670 39
580.686 27
580.701 54
580.717 46
580.733 54
580.748 31
580.764 52
580.779 53
580.795 27
580.811 39
580.826 48
580.842 41
580.857 56
580.873 85
580.889 39
580.904 18
580.920 15
580.935 51
580.951 51
580.967 32
580.982 22
580.998 31
581.013 54
581.029 55
581.045 84
581.060 65
581.076 94
581.091 99
581.107 52
581.123 73
581.138 109
581.154 68
581.169 73
581.185 45
581.201 61
581.216 64
581.232 61
581.247 133
581.263 86
581.279 45
581.294 33
581.310 36
581.325 39
581.341 77
581.357 92
581.372 108
581.388 119
581.404 179
581.419 129
581.435 84
581.450 92
581.466 135
581.482 195
581.497 302
581.513 231
581.528 165
581.544 136
581.560 116
581.575 137
581.591 115
581.606 83
581.622 83
581.638 59
581.653 39
581.669 71
581.685 44
581.700 28
581.716 46
581.731 46
581.747 47
581.763 34
581.778 39
581.794 61
581.809 26
581.825 51
581.841 43
581.856 41
581.872 28
581.887 40
581.903 29
581.919 36
581.934 35
581.950 45
581.966 26
581.981 31
581.997 32
582.012 30
582.028 65
582.044 95
582.059 75
582.075 105
582.091 96
582.106 82
582.122 52
582.137 51
582.153 58
582.169 69
582.184 57
582.200 40
582.215 56
582.231 88
582.247 81
582.262 61
582.278 50
582.294 59
582.309 89
582.325 107
582.340 145
582.356 86
582.372 162
582.387 130
582.403 147
582.419 170
582.434 153
582.450 178
582.465 232
582.481 181
582.497 191
582.512 142
582.528 157
582.544 143
582.559 112
582.575 65
582.590 35
582.606 26
582.622 50
582.637 30
582.653 46
582.669 41
582.684 37
582.700 42
582.715 34
582.731 17
582.747 30
582.762 50
582.778 36
582.794 39
582.809 35
582.825 27
582.840 37
582.856 34
582.872 36
582.887 51
582.903 80
582.919 68
582.934 81
582.950 55
582.965 40
582.981 25
582.997 78
583.012 105
583.028 96
583.044 123
583.059 71
583.075 59
583.090 54
583.106 117
583.122 68
583.137 42
583.153 50
583.169 73
583.184 111
583.200 74
583.216 60
583.231 80
583.247 65
583.262 46
583.278 26
583.294 51
583.309 76
583.325 56
583.341 57
583.356 69
583.372 80
583.388 74
583.403 104
583.419 95
583.434 63
583.450 75
583.466 81
583.481 87
583.497 52
583.513 109
583.528 113
583.544 65
583.560 58
583.575 64
583.591 68
583.606 37
583.622 33
583.638 23
583.653 19
583.669 25
583.685 19
583.700 27
583.716 37
583.732 41
583.747 29
583.763 2
583.778 27
583.794 52
583.810 21
583.825 48
583.841 60
583.857 33
583.872 51
583.888 55
583.904 43
583.919 29
583.935 34
583.951 84
583.966 102
583.982 60
583.997 61
584.013 30
584.029 32
584.044 50
584.060 127
584.076 150
584.091 72
584.107 122
584.123 83
584.138 60
584.154 70
584.170 85
584.185 79
584.201 78
584.216 64
584.232 100
584.248 76
584.263 70
584.279 35
584.295 39
584.310 43
584.326 35
584.342 86
584.357 102
584.373 98
584.389 91
584.404 51
584.420 87
584.436 126
584.451 148
584.467 167
584.483 206
584.498 119
584.514 87
584.529 76
584.545 72
584.561 44
584.576 45
584.592 39
584.608 17
584.623 48
584.639 94
584.655 58
584.670 32
584.686 45
584.702 66
584.717 57
584.733 29
584.749 28
584.764 38
584.780 45
584.796 24
584.811 99
584.827 79
584.843 47
584.858 29
584.874 40
584.889 28
584.905 14
584.921 25
584.936 41
584.952 26
584.968 34
584.983 37
584.999 43
585.015 55
585.030 93
585.046 139
585.062 157
585.077 126
585.093 113
585.109 104
585.124 88
585.140 92
585.156 128
585.171 99
585.187 84
585.203 67
585.218 91
585.234 128
585.250 102
585.265 135
585.281 55
585.297 70
585.312 47
585.328 46
585.344 85
585.359 76
585.375 74
585.391 88
585.406 66
585.422 50
585.438 68
585.453 44
585.469 68
585.485 66
585.500 71
585.516 60
585.532 72
585.547 73
585.563 16
585.579 40
585.594 53
585.610 37
585.626 61
585.641 49
585.657 48
585.673 41
585.688 42
585.704 25
585.720 22
585.735 23
585.751 54
585.767 53
585.782 36
585.798 47
585.814 40
585.829 37
585.845 67
585.861 55
585.876 53
585.892 28
585.908 13
585.923 41
585.939 38
585.955 26
585.970 36
585.986 77
586.002 43
586.017 66
586.033 45
586.049 63
586.064 101
586.080 91
586.096 107
586.111 99
586.127 64
586.143 58
586.158 102
586.174 48
586.190 32
586.205 90
586.221 91
586.237 39
586.252 65
586.268 81
586.284 65
586.299 98
586.315 80
586.331 131
586.346 106
586.362 80
586.378 129
586.393 139
586.409 132
586.425 71
586.440 89
586.456 131
586.472 85
586.487 132
586.503 89
586.519 95
586.534 64
586.550 88
586.566 81
586.582 33
586.597 35
586.613 31
586.629 22
586.644 40
586.660 47
586.676 37
586.691 34
586.707 18
586.723 26
586.738 55
586.754 52
586.770 29
586.785 31
586.801 38
586.817 19
586.832 19
586.848 26
586.864 15
586.879 8
586.895 26
586.911 28
586.927 40
586.942 66
586.958 44
586.974 56
586.989 52
587.005 117
587.021 189
587.036 221
587.052 149
587.068 105
587.083 144
587.099 111
587.115 107
587.130 58
587.146 78
587.162 36
587.177 40
587.193 66
587.209 76
587.225 94
587.240 72
587.256 58
587.272 70
587.287 81
587.303 67
587.319 86
587.334 98
587.350 75
587.366 63
587.381 57
587.397 59
587.413 80
587.428 55
587.444 52
587.460 71
587.476 29
587.491 8
587.507 28
587.523 27
587.538 57
587.554 49
587.570 29
587.585 42
587.601 39
587.617 40
587.632 34
587.648 33
587.664 11
587.680 4
587.695 42
587.711 30
587.727 19
587.742 24
587.758 33
587.774 20
587.789 10
587.805 30
587.821 55
587.836 22
587.852 31
587.868 32
587.884 38
587.899 16
587.915 5
587.931 34
587.946 39
587.962 27
587.978 58
587.993 107
588.009 114
588.025 105
588.041 149
588.056 122
588.072 63
588.088 67
588.103 116
588.119 65
588.135 55
588.150 97
588.166 105
588.182 83
588.198 72
588.213 69
588.229 98
588.245 107
588.260 93
588.276 72
588.292 35
588.307 41
588.323 62
588.339 63
588.355 67
588.370 75
588.386 65
588.402 61
588.417 47
588.433 67
588.449 88
588.464 83
588.480 62
588.496 45
588.512 51
588.527 30
588.543 20
588.559 34
588.574 33
588.590 15
588.606 14
588.621 42
588.637 36
588.653 38
588.669 33
588.684 36
588.700 20
588.716 27
588.731 34
588.747 6
588.763 28
588.779 29
588.794 55
588.810 61
588.826 40
588.841 26
588.857 19
588.873 26
588.889 22
588.904 23
588.920 25
588.936 24
588.951 45
588.967 41
588.983 60
588.998 57
589.014 76
589.030 97
589.046 102
589.061 155
589.077 187
589.093 148
589.108 105
589.124 58
589.140 53
589.156 41
589.171 58
589.187 36
589.203 50
589.218 100
589.234 98
589.250 70
589.266 70
589.281 91
589.297 124
589.313 90
589.328 35
589.344 65
589.360 78
589.376 103
589.391 66
589.407 63
589.423 65
589.438 32
589.454 33
589.470 49
589.486 39
589.501 34
589.517 36
589.533 64
589.548 28
589.564 35
589.580 64
589.596 84
589.611 53
589.627 25
589.643 29
589.659 33
589.674 37
589.690 23
589.706 18
589.721 8
589.737 8
589.753 23
589.769 16
589.784 18
589.800 32
589.816 45
589.831 29
589.847 34
589.863 34
589.879 57
589.894 36
589.910 33
589.926 41
589.941 20
589.957 26
589.973 29
589.989 74
590.004 88
590.020 83
590.036 94
590.052 112
590.067 137
590.083 116
590.099 79
590.114 59
590.130 54
590.146 37
590.162 74
590.177 65
590.193 89
590.209 83
590.225 45
590.240 47
590.256 41
590.272 32
590.287 46
590.303 23
590.319 31
590.335 71
590.350 50
590.366 45
590.382 79
590.398 64
590.413 125
590.429 82
590.445 52
590.460 99
590.476 67
590.492 73
590.508 80
590.523 32
590.539 33
590.555 30
590.571 31
590.586 34
590.602 23
590.618 35
590.634 35
590.649 50
590.665 60
590.681 42
590.696 22
590.712 30
590.728 32
590.744 20
590.759 24
590.775 67
590.791 44
590.807 55
590.822 46
590.838 33
590.854 21
590.870 13
590.885 27
590.901 23
590.917 25
590.932 17
590.948 58
590.964 36
590.980 58
590.995 36
591.011 50
591.027 66
591.043 105
591.058 191
591.074 288
591.090 252
591.106 163
591.121 140
591.137 69
591.153 38
591.169 70
591.184 84
591.200 72
591.216 54
591.231 52
591.247 73
591.263 79
591.279 80
591.294 63
591.310 41
591.326 32
591.342 59
591.357 20
591.373 33
591.389 26
591.405 18
591.420 29
591.436 35
591.452 36
591.468 56
591.483 43
591.499 49
591.515 31
591.531 32
591.546 42
591.562 38
591.578 22
591.594 21
591.609 20
591.625 9
591.641 24
591.657 23
591.672 12
591.688 45
591.704 60
591.720 45
591.735 58
591.751 51
591.767 33
591.783 40
591.798 27
591.814 25
591.830 32
591.846 33
591.861 28
591.877 35
591.893 60
591.909 46
591.924 30
591.940 68
591.956 116
591.972 142
591.987 202
592.003 250
592.019 192
592.035 129
592.050 119
592.066 88
592.082 89
592.098 99
592.113 81
592.129 48
592.145 66
592.161 48
592.176 60
592.192 87
592.208 97
592.224 79
592.239 74
592.255 61
592.271 62
592.287 100
592.302 75
592.318 63
592.334 76
592.350 49
592.365 83
592.381 84
592.397 78
592.413 67
592.428 110
592.444 222
592.460 328
592.476 309
592.491 250
592.507 186
592.523 108
592.539 152
592.554 135
592.570 102
592.586 73
592.602 51
592.617 45
592.633 55
592.649 29
592.665 33
592.680 58
592.696 52
592.712 46
592.728 31
592.744 30
592.759 52
592.775 24
592.791 32
592.807 36
592.822 39
592.838 40
592.854 34
592.870 37
592.885 18
592.901 23
592.917 17
592.933 39
592.948 43
592.964 63
592.980 77
592.996 82
593.011 47
593.027 85
593.043 62
593.059 74
593.075 64
593.090 63
593.106 58
593.122 52
593.138 76
593.153 50
593.169 72
593.185 71
593.201 78
593.216 47
593.232 45
593.248 37
593.264 78
593.280 126
593.295 84
593.311 50
593.327 33
593.343 52
593.358 54
593.374 65
593.390 83
593.406 63
593.421 108
593.437 141
593.453 89
593.469 116
593.485 135
593.500 84
593.516 71
593.532 71
593.548 64
593.563 55
593.579 29
593.595 45
593.611 48
593.626 49
593.642 41
593.658 44
593.674 70
593.690 48
593.705 29
593.721 38
593.737 48
593.753 23
593.768 30
593.784 25
593.800 14
593.816 29
593.832 21
593.847 26
593.863 24
593.879 16
593.895 20
593.910 39
593.926 55
593.942 32
593.958 55
593.973 57
593.989 35
594.005 50
594.021 43
594.037 59
594.052 58
594.068 56
594.084 41
594.100 20
594.115 55
594.131 56
594.147 40
594.163 68
594.179 41
594.194 17
594.210 43
594.226 65
594.242 63
594.258 69
594.273 49
594.289 30
594.305 42
594.321 59
594.336 105
594.352 96
594.368 95
594.384 76
594.400 162
594.415 161
594.431 157
594.447 164
594.463 303
594.478 362
594.494 315
594.510 207
594.526 198
594.542 138
594.557 86
594.573 63
594.589 40
594.605 64
594.621 89
594.636 27
594.652 46
594.668 87
594.684 43
594.699 50
594.715 45
594.731 11
594.747 29
594.763 40
594.778 34
594.794 21
594.810 14
594.826 18
594.842 33
594.857 30
594.873 32
594.889 34
594.905 27
594.920 35
594.936 47
594.952 37
594.968 24
594.984 30
594.999 31
595.015 32
595.031 71
595.047 74
595.063 102
595.078 67
595.094 86
595.110 112
595.126 89
595.142 99
595.157 74
595.173 111
595.189 56
595.205 59
595.221 50
595.236 33
595.252 63
595.268 37
595.284 76
595.299 86
595.315 41
595.331 26
595.347 92
595.363 81
595.378 115
595.394 106
595.410 154
595.426 172
595.442 125
595.457 199
595.473 208
595.489 126
595.505 131
595.521 173
595.536 120
595.552 138
595.568 92
595.584 70
595.600 44
595.615 70
595.631 40
595.647 28
595.663 15
595.679 61
595.694 46
595.710 27
595.726 62
595.742 43
595.758 39
595.773 55
595.789 55
595.805 19
595.821 32
595.837 27
595.852 26
595.868 53
595.884 40
595.900 68
595.916 27
595.931 40
595.947 67
595.963 67
595.979 85
595.995 78
596.010 54
596.026 27
596.042 68
596.058 57
596.074 60
596.089 77
596.105 76
596.121 60
596.137 91
596.153 102
596.169 97
596.184 55
596.200 36
596.216 32
596.232 37
596.248 59
596.263 64
596.279 67
596.295 97
596.311 90
596.327 86
596.342 87
596.358 90
596.374 81
596.390 81
596.406 197
596.421 217
596.437 166
596.453 221
596.469 159
596.485 157
596.500 112
596.516 114
596.532 102
596.548 47
596.564 55
596.580 43
596.595 56
596.611 71
596.627 58
596.643 42
596.659 25
596.674 26
596.690 31
596.706 39
596.722 35
596.738 20
596.753 34
596.769 57
596.785 37
596.801 46
596.817 40
596.833 61
596.848 61
596.864 47
596.880 53
596.896 70
596.912 72
596.927 34
596.943 29
596.959 27
596.975 29
596.991 50
597.007 77
597.022 96
597.038 53
597.054 69
597.070 59
597.086 54
597.101 64
597.117 39
597.133 93
597.149 101
597.165 107
597.181 67
597.196 29
597.212 101
597.228 70
597.244 58
597.260 67
597.275 32
597.291 57
597.307 51
597.323 45
597.339 79
597.355 51
597.370 32
597.386 54
597.402 58
597.418 106
597.434 133
597.449 103
597.465 102
597.481 89
597.497 110
597.513 69
597.529 51
597.544 47
597.560 45
597.576 36
597.592 43
597.608 47
597.624 27
597.639 25
597.655 66
597.671 47
597.687 34
597.703 32
597.719 13
597.734 18
597.750 21
597.766 7
597.782 10
597.798 24
597.813 33
597.829 45
597.845 40
597.861 64
597.877 28
597.893 51
597.908 71
597.924 64
597.940 70
597.956 22
597.972 19
597.988 29
598.003 28
598.019 31
598.035 33
598.051 55
598.067 72
598.083 129
598.098 126
598.114 98
598.130 78
598.146 55
598.162 62
598.178 69
598.193 76
598.209 59
598.225 26
598.241 32
598.257 76
598.273 52
598.288 58
598.304 81
598.320 90
598.336 107
598.352 57
598.368 46
598.383 81
598.399 51
598.415 74
598.431 99
598.447 71
598.463 72
598.478 149
598.494 151
598.510 126
598.526 107
598.542 127
598.558 90
598.573 57
598.589 29
598.605 23
598.621 22
598.637 11
598.653 8
598.668 23
598.684 27
598.700 27
598.716 20
598.732 18
598.748 33
598.764 59
598.779 31
598.795 31
598.811 44
598.827 46
598.843 32
598.859 24
598.874 51
598.890 59
598.906 43
598.922 32
598.938 36
598.954 32
598.969 65
598.985 54
599.001 52
599.017 52
599.033 69
599.049 68
599.065 48
599.080 115
599.096 105
599.112 42
599.128 19
599.144 38
599.160 84
599.175 72
599.191 90
599.207 63
599.223 30
599.239 29
599.255 40
599.271 84
599.286 59
599.302 52
599.318 37
599.334 29
599.350 54
599.366 71
599.381 30
599.397 36
599.413 57
599.429 87
599.445 86
599.461 84
599.477 40
599.492 69
599.508 94
599.524 34
599.540 50
599.556 31
599.572 36
599.588 16
599.603 25
599.619 47
599.635 28
599.651 20
599.667 17
599.683 22
599.698 25
599.714 28
599.730 31
599.746 48
599.762 46
599.778 37
599.794 45
599.809 51
599.825 46
599.841 48
599.857 41
599.873 25
599.889 23
599.905 16
599.920 26
599.936 48
599.952 24
599.968 35
599.984 46
600.000 56
600.016 59
600.031 42
600.047 62
600.063 67
600.079 67
600.095 76
600.111 78
600.127 120
600.142 71
600.158 63
600.174 70
600.190 66
600.206 57
600.222 53
600.238 98
600.253 81
600.269 70
600.285 73
600.301 100
600.317 94
600.333 86
600.349 76
600.364 95
600.380 60
600.396 93
600.412 131
600.428 115
600.444 101
600.460 76
600.476 37
600.491 44
600.507 61
600.523 49
600.539 37
600.555 47
600.571 54
600.587 40
600.602 10
600.618 18
600.634 10
600.650 32
600.666 53
600.682 49
600.698 55
600.713 49
600.729 27
600.745 16
600.761 9
600.777 16
600.793 27
600.809 34
600.825 26
600.840 48
600.856 16
600.872 17
600.888 23
600.904 44
600.920 45
600.936 22
600.952 16
600.967 46
600.983 61
600.999 46
601.015 62
601.031 90
601.047 74
601.063 98
601.078 99
601.094 51
601.110 73
601.126 72
601.142 93
601.158 104
601.174 44
601.190 54
601.205 68
601.221 87
601.237 53
601.253 59
601.269 78
601.285 75
601.301 64
601.317 21
601.332 68
601.348 57
601.364 95
601.380 102
601.396 59
601.412 76
601.428 59
601.444 57
601.459 62
601.475 96
601.491 54
601.507 30
601.523 34
601.539 35
601.555 54
601.571 28
601.586 39
601.602 41
601.618 36
601.634 28
601.650 44
601.666 35
601.682 25
601.698 38
601.713 37
601.729 31
601.745 36
601.761 25
601.777 5
601.793 26
601.809 29
601.825 53
601.841 53
601.856 32
601.872 25
601.888 16
601.904 37
601.920 42
601.936 63
601.952 43
601.968 50
601.983 30
601.999 22
602.015 62
602.031 65
602.047 87
602.063 111
602.079 121
602.095 130
602.111 120
602.126 85
602.142 66
602.158 64
602.174 109
602.190 71
602.206 33
602.222 53
602.238 50
602.254 46
602.269 77
602.285 89
602.301 57
602.317 50
602.333 57
602.349 74
602.365 57
602.381 60
602.396 68
602.412 51
602.428 83
602.444 76
602.460 62
602.476 64
602.492 42
602.508 28
602.524 18
602.540 23
602.555 60
602.571 53
602.587 47
602.603 56
602.619 33
602.635 42
602.651 34
602.667 52
602.683 28
602.698 13
602.714 15
602.730 37
602.746 39
602.762 60
602.778 81
602.794 49
602.810 37
602.826 23
602.841 21
602.857 17
602.873 44
602.889 50
602.905 40
602.921 23
602.937 10
602.953 32
602.969 49
602.985 75
603.000 73
603.016 85
603.032 85
603.048 79
603.064 106
603.080 119
603.096 92
603.112 50
603.128 43
603.143 39
603.159 22
603.175 42
603.191 42
603.207 57
603.223 74
603.239 81
603.255 65
603.271 54
603.287 70
603.302 66
603.318 63
603.334 55
603.350 49
603.366 56
603.382 81
603.398 68
603.414 44
603.430 44
603.446 43
603.462 33
603.477 20
603.493 45
603.509 31
603.525 17
603.541 10
603.557 33
603.573 11
603.589 29
603.605 12
603.621 23
603.636 21
603.652 16
603.668 22
603.684 35
603.700 20
603.716 20
603.732 16
603.748 12
603.764 11
603.780 28
603.796 32
603.811 19
603.827 25
603.843 13
603.859 10
603.875 19
603.891 23
603.907 41
603.923 38
603.939 58
603.955 39
603.970 27
603.986 15
604.002 44
604.018 53
604.034 33
604.050 21
604.066 41
604.082 69
604.098 87
604.114 65
604.130 39
604.146 48
604.161 35
604.177 41
604.193 39
604.209 47
604.225 80
604.241 80
604.257 57
604.273 37
604.289 39
604.305 102
604.321 138
604.336 117
604.352 55
604.368 65
604.384 52
604.400 48
604.416 77
604.432 50
604.448 77
604.464 70
604.480 51
604.496 10
604.512 31
604.527 23
604.543 9
604.559 21
604.575 49
604.591 32
604.607 25
604.623 24
604.639 26
604.655 27
604.671 42
604.687 47
604.703 27
604.718 22
604.734 15
604.750 26
604.766 35
604.782 42
604.798 33
604.814 39
604.830 19
604.846 31
604.862 60
604.878 30
604.894 36
604.910 50
604.925 37
604.941 28
604.957 71
604.973 39
604.989 58
605.005 71
605.021 50
605.037 82
605.053 88
605.069 78
605.085 40
605.101 59
605.117 103
605.132 99
605.148 62
605.164 46
605.180 16
605.196 55
605.212 69
605.228 74
605.244 89
605.260 48
605.276 42
605.292 55
605.308 61
605.324 98
605.339 74
605.355 76
605.371 108
605.387 55
605.403 56
605.419 54
605.435 54
605.451 44
605.467 52
605.483 16
605.499 16
605.515 48
605.531 35
605.547 33
605.562 26
605.578 28
605.594 38
605.610 20
605.626 31
605.642 43
605.658 50
605.674 32
605.690 44
605.706 26
605.722 43
605.738 34
605.754 14
605.770 17
605.786 20
605.801 26
605.817 32
605.833 44
605.849 41
605.865 40
605.881 58
605.897 40
605.913 17
605.929 39
605.945 52
605.961 44
605.977 43
605.993 67
606.009 25
606.025 50
606.040 77
606.056 83
606.072 60
606.088 81
606.104 38
606.120 81
606.136 74
606.152 38
606.168 44
606.184 64
606.200 98
606.216 82
606.232 95
606.248 41
606.264 25
606.280 54
606.295 71
606.311 54
606.327 53
606.343 50
606.359 56
606.375 58
606.391 77
606.407 72
606.423 88
606.439 96
606.455 83
606.471 58
606.487 72
606.503 90
606.519 73
606.535 88
606.551 59
606.566 68
606.582 57
606.598 44
606.614 20
606.630 11
606.646 27
606.662 37
606.678 30
606.694 35
606.710 48
606.726 39
606.742 15
606.758 53
606.774 74
606.790 47
606.806 53
606.822 39
606.838 23
606.854 56
606.869 60
606.885 62
606.901 36
606.917 30
606.933 43
606.949 71
606.965 51
606.981 37
606.997 47
607.013 55
607.029 49
607.045 46
607.061 28
607.077 60
607.093 47
607.109 47
607.125 95
607.141 94
607.157 35
607.173 60
607.188 44
607.204 56
607.220 44
607.236 108
607.252 58
607.268 46
607.284 85
607.300 86
607.316 63
607.332 105
607.348 120
607.364 58
607.380 75
607.396 43
607.412 45
607.428 65
607.444 67
607.460 53
607.476 73
607.492 79
607.508 48
607.523 106
607.539 92
607.555 73
607.571 26
607.587 67
607.603 35
607.619 54
607.635 61
607.651 51
607.667 34
607.683 29
607.699 21
607.715 47
607.731 13
607.747 9
607.763 22
607.779 23
607.795 22
607.811 29
607.827 47
607.843 26
607.859 26
607.875 16
607.891 29
607.906 15
607.922 44
607.938 40
607.954 37
607.970 44
607.986 16
608.002 17
608.018 46
608.034 76
608.050 49
608.066 63
608.082 83
608.098 87
608.114 58
608.130 69
608.146 29
608.162 36
608.178 55
608.194 37
608.210 34
608.226 38
608.242 74
608.258 63
608.274 62
608.290 42
608.306 26
608.322 40
608.338 68
608.353 99
608.369 164
608.385 126
608.401 114
608.417 112
608.433 117
608.449 189
608.465 115
608.481 67
608.497 80
608.513 80
608.529 117
608.545 96
608.561 53
608.577 52
608.593 78
608.609 63
608.625 67
608.641 35
608.657 29
608.673 58
608.689 27
608.705 11
608.721 24
608.737 59
608.753 36
608.769 26
608.785 21
608.801 22
608.817 17
608.833 20
608.849 26
608.865 12
608.881 26
608.896 26
608.912 31
608.928 36
608.944 36
608.960 20
608.976 29
608.992 30
609.008 47
609.024 37
609.040 41
609.056 40
609.072 50
609.088 78
609.104 73
609.120 75
609.136 56
609.152 50
609.168 31
609.184 65
609.200 66
609.216 58
609.232 58
609.248 68
609.264 70
609.280 62
609.296 21
609.312 35
609.328 82
609.344 65
609.360 66
609.376 54
609.392 62
609.408 72
609.424 74
609.440 68
609.456 55
609.472 87
609.488 88
609.504 47
609.520 32
609.536 24
609.552 62
609.568 45
609.584 47
609.600 40
609.616 59
609.632 43
609.647 30
609.663 16
609.679 20
609.695 15
609.711 29
609.727 32
609.743 28
609.759 10
609.775 11
609.791 27
609.807 33
609.823 49
609.839 42
609.855 18
609.871 31
609.887 24
609.903 13
609.919 57
609.935 70
609.951 47
609.967 65
609.983 39
609.999 33
610.015 49
610.031 62
610.047 86
610.063 71
610.079 65
610.095 55
610.111 82
610.127 119
610.143 61
610.159 32
610.175 25
610.191 21
610.207 71
610.223 42
610.239 48
610.255 47
610.271 35
610.287 99
610.303 55
610.319 24
610.335 44
610.351 61
610.367 111
610.383 121
610.399 149
610.415 129
610.431 103
610.447 163
610.463 162
610.479 81
610.495 187
610.511 162
610.527 75
610.543 57
610.559 69
610.575 35
610.591 20
610.607 47
610.623 77
610.639 35
610.655 10
610.671 17
610.687 10
610.703 34
610.719 34
610.735 11
610.751 7
610.767 23
610.783 23
610.799 53
610.815 35
610.831 22
610.847 27
610.863 41
610.879 37
610.895 21
610.911 45
610.927 41
610.943 34
610.959 22
610.975 41
610.991 31
611.007 57
611.023 97
611.039 76
611.055 73
611.071 85
611.087 124
611.103 121
611.119 84
611.135 43
611.151 44
611.167 49
611.183 36
611.199 40
611.215 86
611.231 93
611.247 70
611.263 76
611.279 122
611.295 70
611.311 90
611.327 36
611.343 61
611.359 41
611.375 43
611.391 52
611.407 61
611.423 70
611.439 75
611.455 46
611.471 63
611.487 70
611.503 31
611.519 42
611.535 68
611.551 63
611.567 51
611.583 32
611.599 16
611.615 9
611.631 19
611.647 47
611.663 37
611.679 31
611.695 32
611.711 45
611.727 22
611.743 28
611.759 28
611.775 27
611.791 22
611.807 20
611.823 10
611.839 4
611.855 14
611.871 28
611.887 37
611.903 37
611.919 15
611.935 22
611.951 47
611.967 32
611.983 38
611.999 39
612.015 9
612.031 25
612.047 51
612.063 107
612.079 171
612.096 248
612.112 255
612.128 143
612.144 96
612.160 139
612.176 97
612.192 99
612.208 90
612.224 94
612.240 61
612.256 49
612.272 80
612.288 72
612.304 98
612.320 90
612.336 95
612.352 105
612.368 101
612.384 97
612.400 54
612.416 59
612.432 136
612.448 112
612.464 68
612.480 46
612.496 54
612.512 86
612.528 58
612.544 64
612.560 33
612.576 28
612.592 28
612.608 8
612.624 50
612.640 68
612.656 66
612.672 49
612.688 23
612.704 4
612.720 27
612.736 43
612.752 22
612.768 5
612.784 37
612.800 43
612.816 48
612.832 26
612.848 23
612.865 27
612.881 19
612.897 26
612.913 35
612.929 31
612.945 16
612.961 10
612.977 30
612.993 28
613.009 32
613.025 36
613.041 47
613.057 59
613.073 88
613.089 116
613.105 123
613.121 120
613.137 77
613.153 60
613.169 65
613.185 42
613.201 23
613.217 54
613.233 59
613.249 65
613.265 34
613.281 51
613.297 56
613.313 68
613.329 53
613.345 14
613.361 43
613.377 54
613.394 51
613.410 52
613.426 50
613.442 52
613.458 30
613.474 29
613.490 38
613.506 39
613.522 41
613.538 35
613.554 20
613.570 25
613.586 41
613.602 41
613.618 77
613.634 40
613.650 23
613.666 12
613.682 27
613.698 14
613.714 16
613.730 32
613.746 36
613.762 33
613.778 25
613.794 33
613.810 22
613.826 18
613.843 26
613.859 26
613.875 49
613.891 58
613.907 25
613.923 17
613.939 89
613.955 264
613.971 532
613.987 641
614.003 487
614.019 387
614.035 328
614.051 208
614.067 187
614.083 156
614.099 114
614.115 129
614.131 109
614.147 113
614.163 81
614.179 56
614.195 30
614.211 81
614.228 139
614.244 86
614.260 94
614.276 72
614.292 70
614.308 57
614.324 69
614.340 109
614.356 104
614.372 54
614.388 30
614.404 74
614.420 74
614.436 54
614.452 111
614.468 64
614.484 30
614.500 34
614.516 36
614.532 55
614.548 39
614.564 31
614.581 49
614.597 30
614.613 24
614.629 20
614.645 27
614.661 55
614.677 52
614.693 33
614.709 20
614.725 26
614.741 25
614.757 37
614.773 45
614.789 37
614.805 47
614.821 41
614.837 25
614.853 29
614.869 27
614.885 37
614.902 23
614.918 56
614.934 70
614.950 78
614.966 155
614.982 180
614.998 177
615.014 163
615.030 95
615.046 23
615.062 38
615.078 52
615.094 38
615.110 40
615.126 66
615.142 58
615.158 46
615.174 79
615.191 52
615.207 64
615.223 40
615.239 75
615.255 52
615.271 35
615.287 59
615.303 55
615.319 93
615.335 63
615.351 35
615.367 78
615.383 45
615.399 29
615.415 46
615.431 23
615.447 24
615.464 15
615.480 31
615.496 50
615.512 52
615.528 59
615.544 49
615.560 52
615.576 34
615.592 46
615.608 24
615.624 26
615.640 93
615.656 69
615.672 36
615.688 55
615.704 35
615.721 42
615.737 12
615.753 6
615.769 24
615.785 46
615.801 38
615.817 23
615.833 51
615.849 34
615.865 35
615.881 31
615.897 33
615.913 22
615.929 37
615.945 49
615.961 49
615.978 73
615.994 82
616.010 84
616.026 37
616.042 66
616.058 80
616.074 91
616.090 70
616.106 78
616.122 60
616.138 50
616.154 44
616.170 42
616.186 63
616.203 80
616.219 74
616.235 52
616.251 58
616.267 84
616.283 88
616.299 33
616.315 65
616.331 45
616.347 28
616.363 30
616.379 56
616.395 54
616.411 34
616.428 55
616.444 58
616.460 35
616.476 14
616.492 34
616.508 49
616.524 43
616.540 34
616.556 21
616.572 41
616.588 39
616.604 71
616.620 31
616.636 24
616.653 34
616.669 38
616.685 52
616.701 63
616.717 20
616.733 33
616.749 29
616.765 14
616.781 33
616.797 44
616.813 34
616.829 34
616.845 34
616.862 16
616.878 22
616.894 16
616.910 25
616.926 30
616.942 52
616.958 67
616.974 89
616.990 69
617.006 96
617.022 79
617.038 48
617.055 27
617.071 50
617.087 57
617.103 54
617.119 34
617.135 61
617.151 31
617.167 33
617.183 44
617.199 37
617.215 50
617.231 55
617.247 76
617.264 42
617.280 56
617.296 69
617.312 48
617.328 39
617.344 46
617.360 60
617.376 67
617.392 75
617.408 42
617.424 42
617.441 23
617.457 29
617.473 19
617.489 38
617.505 31
617.521 32
617.537 52
617.553 52
617.569 43
617.585 17
617.601 24
617.617 17
617.634 11
617.650 9
617.666 31
617.682 47
617.698 20
617.714 27
617.730 27
617.746 26
617.762 42
617.778 41
617.794 28
617.811 29
617.827 59
617.843 22
617.859 10
617.875 18
617.891 36
617.907 32
617.923 20
617.939 28
617.955 49
617.971 68
617.988 55
618.004 30
618.020 49
618.036 66
618.052 55
618.068 45
618.084 30
618.100 42
618.116 78
618.132 80
618.148 71
618.165 69
618.181 64
618.197 50
618.213 88
618.229 47
618.245 56
618.261 54
618.277 57
618.293 58
618.309 64
618.326 52
618.342 50
618.358 56
618.374 53
618.390 45
618.406 55
618.422 66
618.438 90
618.454 80
618.470 68
618.487 49
618.503 52
618.519 51
618.535 44
618.551 63
618.567 67
618.583 44
618.599 43
618.615 22
618.631 23
618.648 23
618.664 44
618.680 22
618.696 31
618.712 27
618.728 10
618.744 36
618.760 34
618.776 63
618.792 26
618.809 30
618.825 23
618.841 28
618.857 39
618.873 24
618.889 16
618.905 37
618.921 57
618.937 27
618.954 36
618.970 29
618.986 43
619.002 32
619.018 20
619.034 23
619.050 53
619.066 55
619.082 35
619.098 39
619.115 75
619.131 85
619.147 91
619.163 42
619.179 28
619.195 25
619.211 27
619.227 46
619.243 58
619.260 45
619.276 64
619.292 72
619.308 48
619.324 91
619.340 63
619.356 53
619.372 34
619.388 40
619.405 41
619.421 47
619.437 22
619.453 21
619.469 23
619.485 18
619.501 23
619.517 30
619.533 30
619.550 27
619.566 41
619.582 29
619.598 17
619.614 12
619.630 23
619.646 28
619.662 26
619.678 34
619.695 18
619.711 4
619.727 7
619.743 52
619.759 35
619.775 22
619.791 26
619.807 28
619.824 27
619.840 32
619.856 21
619.872 31
619.888 37
619.904 43
619.920 60
619.936 75
619.952 51
619.969 54
619.985 56
620.001 48
620.017 59
620.033 46
620.049 64
620.065 115
620.081 110
620.098 130
620.114 114
620.130 118
620.146 67
620.162 47
620.178 39
620.194 46
620.210 39
620.227 55
620.243 44
620.259 68
620.275 117
620.291 90
620.307 57
620.323 46
620.339 65
620.356 83
620.372 73
620.388 74
620.404 39
620.420 67
620.436 50
620.452 56
620.468 46
620.485 36
620.501 45
620.517 42
620.533 44
620.549 15
620.565 20
620.581 28
620.597 38
620.614 37
620.630 43
620.646 32
620.662 28
620.678 24
620.694 22
620.710 19
620.726 24
620.743 15
620.759 36
620.775 33
620.791 26
620.807 28
620.823 12
620.839 23
620.855 27
620.872 50
620.888 49
620.904 32
620.920 45
620.936 60
620.952 75
620.968 65
620.985 65
621.001 69
621.017 60
621.033 65
621.049 40
621.065 51
621.081 46
621.097 54
621.114 41
621.130 47
621.146 63
621.162 72
621.178 74
621.194 43
621.210 57
621.227 53
621.243 74
621.259 69
621.275 60
621.291 32
621.307 71
621.323 170
621.339 129
621.356 45
621.372 29
621.388 26
621.404 24
621.420 57
621.436 76
621.452 122
621.469 85
621.485 80
621.501 48
621.517 33
621.533 36
621.549 15
621.565 27
621.582 22
621.598 18
621.614 26
621.630 19
621.646 57
621.662 38
621.678 23
621.695 25
621.711 30
621.727 47
621.743 41
621.759 12
621.775 21
621.791 35
621.808 23
621.824 20
621.840 54
621.856 50
621.872 24
621.888 57
621.904 73
621.921 72
621.937 138
621.953 217
621.969 236
621.985 239
622.001 182
622.017 111
622.034 77
622.050 96
622.066 157
622.082 218
622.098 254
622.114 199
622.130 146
622.147 136
622.163 109
622.179 69
622.195 49
622.211 58
622.227 41
622.243 54
622.260 91
622.276 48
622.292 35
622.308 49
622.324 68
622.340 89
622.356 68
622.373 72
622.389 89
622.405 34
622.421 56
622.437 98
622.453 173
622.470 96
622.486 75
622.502 90
622.518 134
622.534 101
622.550 39
622.566 19
622.583 38
622.599 48
622.615 37
622.631 36
622.647 42
622.663 40
622.680 32
622.696 31
622.712 58
622.728 36
622.744 16
622.760 27
622.776 15
622.793 15
622.809 37
622.825 59
622.841 47
622.857 54
622.873 58
622.890 39
622.906 42
622.922 52
622.938 49
622.954 105
622.970 111
622.987 74
623.003 92
623.019 101
623.035 90
623.051 84
623.067 105
623.083 150
623.100 149
623.116 166
623.132 109
623.148 111
623.164 95
623.180 78
623.197 54
623.213 39
623.229 83
623.245 81
623.261 49
623.277 61
623.294 40
623.310 54
623.326 81
623.342 75
623.358 25
623.374 38
623.391 52
623.407 50
623.423 38
623.439 77
623.455 55
623.471 52
623.488 38
623.504 41
623.520 26
623.536 31
623.552 37
623.568 30
623.584 42
623.601 29
623.617 24
623.633 53
623.649 30
623.665 38
623.681 24
623.698 23
623.714 43
623.730 32
623.746 44
623.762 37
623.779 16
623.795 25
623.811 37
623.827 55
623.843 24
623.859 45
623.876 35
623.892 31
623.908 46
623.924 59
623.940 34
623.956 43
623.973 44
623.989 43
624.005 68
624.021 62
624.037 69
624.053 61
624.070 80
624.086 132
624.102 139
624.118 173
624.134 138
624.150 69
624.167 115
624.183 80
624.199 52
624.215 50
624.231 54
624.247 43
624.264 49
624.280 61
624.296 102
624.312 103
624.328 68
624.345 63
624.361 56
624.377 61
624.393 149
624.409 100
624.425 96
624.442 98
624.458 61
624.474 114
624.490 111
624.506 63
624.522 50
624.539 43
624.555 58
624.571 65
624.587 91
624.603 70
624.620 36
624.636 55
624.652 44
624.668 16
624.684 7
624.700 25
624.717 55
624.733 40
624.749 47
624.765 42
624.781 42
624.798 37
624.814 38
624.830 33
624.846 18
624.862 29
624.878 48
624.895 15
624.911 10
624.927 20
624.943 26
624.959 28
624.976 52
624.992 47
625.008 52
625.024 51
625.040 62
625.056 47
625.073 78
625.089 106
625.105 101
625.121 95
625.137 81
625.154 78
625.170 52
625.186 47
625.202 52
625.218 83
625.235 57
625.251 36
625.267 26
625.283 68
625.299 56
625.315 39
625.332 55
625.348 50
625.364 59
625.380 72
625.396 52
625.413 44
625.429 34
625.445 75
625.461 60
625.477 12
625.494 17
625.510 23
625.526 13
625.542 13
625.558 18
625.574 6
625.591 9
625.607 45
625.623 57
625.639 27
625.655 32
625.672 25
625.688 27
625.704 48
625.720 32
625.736 41
625.753 31
625.769 22
625.785 18
625.801 25
625.817 23
625.834 49
625.850 26
625.866 26
625.882 30
625.898 37
625.915 24
625.931 29
625.947 58
625.963 62
625.979 72
625.996 42
626.012 20
626.028 47
626.044 57
626.060 64
626.077 86
626.093 103
626.109 169
626.125 184
626.141 155
626.158 115
626.174 74
626.190 57
626.206 58
626.222 75
626.239 79
626.255 83
626.271 66
626.287 51
626.303 64
626.320 106
626.336 57
626.352 24
626.368 55
626.384 66
626.401 73
626.417 95
626.433 72
626.449 76
626.465 55
626.482 35
626.498 97
626.514 58
626.530 55
626.546 89
626.563 34
626.579 45
626.595 31
626.611 43
626.627 40
626.644 31
626.660 17
626.676 17
626.692 18
626.708 40
626.725 46
626.741 12
626.757 35
626.773 34
626.789 29
626.806 52
626.822 44
626.838 13
626.854 21
626.871 47
626.887 31
626.903 46
626.919 58
626.935 48
626.952 31
626.968 23
626.984 40
627.000 23
627.016 40
627.033 58
627.049 57
627.065 64
627.081 118
627.097 147
627.114 164
627.130 90
627.146 55
627.162 81
627.179 65
627.195 39
627.211 28
627.227 44
627.243 83
627.260 74
627.276 70
627.292 71
627.308 111
627.324 84
627.341 34
627.357 62
627.373 88
627.389 62
627.406 38
627.422 36
627.438 36
627.454 16
627.470 42
627.487 54
627.503 46
627.519 37
627.535 33
627.551 21
627.568 59
627.584 59
627.600 30
627.616 33
627.633 27
627.649 26
627.665 45
627.681 46
627.697 45
627.714 40
627.730 28
627.746 77
627.762 110
627.779 93
627.795 126
627.811 71
627.827 118
627.843 61
627.860 58
627.876 54
627.892 38
627.908 40
627.925 50
627.941 47
627.957 83
627.973 123
627.989 108
628.006 101
628.022 79
628.038 63
628.054 50
628.071 80
628.087 136
628.103 154
628.119 79
628.135 27
628.152 43
628.168 47
628.184 33
628.200 38
628.217 67
628.233 50
628.249 49
628.265 76
628.281 73
628.298 63
628.314 84
628.330 104
628.346 132
628.363 96
628.379 73
628.395 58
628.411 59
628.427 60
628.444 73
628.460 109
628.476 98
628.492 88
628.509 50
628.525 45
628.541 74
628.557 73
628.574 73
628.590 70
628.606 101
628.622 49
628.638 27
628.655 7
628.671 26
628.687 40
628.703 38
628.720 51
628.736 105
628.752 104
628.768 88
628.785 108
628.801 110
628.817 88
628.833 57
628.850 68
628.866 38
628.882 54
628.898 57
628.914 59
628.931 44
628.947 27
628.963 32
628.979 31
628.996 40
629.012 31
629.028 57
629.044 42
629.061 49
629.077 69
629.093 40
629.109 99
629.126 57
629.142 68
629.158 107
629.174 63
629.190 19
629.207 55
629.223 63
629.239 37
629.255 57
629.272 29
629.288 38
629.304 50
629.320 70
629.337 103
629.353 70
629.369 53
629.385 56
629.402 32
629.418 63
629.434 89
629.450 87
629.467 82
629.483 73
629.499 59
629.515 35
629.532 43
629.548 53
629.564 29
629.580 30
629.596 26
629.613 38
629.629 49
629.645 35
629.661 17
629.678 18
629.694 28
629.710 44
629.726 16
629.743 32
629.759 39
629.775 24
629.791 50
629.808 53
629.824 53
629.840 23
629.856 21
629.873 25
629.889 15
629.905 55
629.921 42
629.938 38
629.954 69
629.970 88
629.986 36
630.003 23
630.019 93
630.035 84
630.051 78
630.068 62
630.084 69
630.100 92
630.116 71
630.133 57
630.149 61
630.165 74
630.181 92
630.198 81
630.214 49
630.230 64
630.246 95
630.263 94
630.279 56
630.295 59
630.311 33
630.328 44
630.344 63
630.360 57
630.376 61
630.393 54
630.409 85
630.425 41
630.441 46
630.458 69
630.474 50
630.490 37
630.506 52
630.523 31
630.539 29
630.555 26
630.572 16
630.588 63
630.604 79
630.620 38
630.637 33
630.653 24
630.669 40
630.685 33
630.702 22
630.718 15
630.734 42
630.750 47
630.767 62
630.783 53
630.799 19
630.815 25
630.832 37
630.848 36
630.864 46
630.880 73
630.897 22
630.913 26
630.929 47
630.945 56
630.962 59
630.978 36
630.994 33
631.011 41
631.027 41
631.043 59
631.059 57
631.076 27
631.092 34
631.108 57
631.124 67
631.141 49
631.157 29
631.173 27
631.189 44
631.206 30
631.222 57
631.238 40
631.254 57
631.271 74
631.287 71
631.303 76
631.320 60
631.336 19
631.352 36
631.368 56
631.385 46
631.401 36
631.417 33
631.433 47
631.450 29
631.466 34
631.482 43
631.498 23
631.515 19
631.531 26
631.547 25
631.564 32
631.580 36
631.596 33
631.612 35
631.629 35
631.645 35
631.661 67
631.677 45
631.694 18
631.710 17
631.726 57
631.743 36
631.759 10
631.775 11
631.791 12
631.808 30
631.824 26
631.840 22
631.856 40
631.873 36
631.889 35
631.905 6
631.922 21
631.938 33
631.954 36
631.970 28
631.987 13
632.003 15
632.019 43
632.035 47
632.052 19
632.068 23
632.084 35
632.101 14
632.117 43
632.133 38
632.149 35
632.166 59
632.182 23
632.198 16
632.214 38
632.231 34
632.247 23
632.263 19
632.280 37
632.296 86
632.312 70
632.328 86
632.345 66
632.361 58
632.377 72
632.394 68
632.410 71
632.426 41
632.442 78
632.459 50
632.475 43
632.491 15
632.507 22
632.524 10
632.540 25
632.556 37
632.573 44
632.589 18
632.605 18
632.621 13
632.638 6
632.654 4
632.670 17
632.687 22
632.703 46
632.719 32
632.735 40
632.752 22
632.768 20
632.784 28
632.801 21
632.817 43
632.833 20
632.849 32
632.866 14
632.882 24
632.898 24
632.915 25
632.931 22
632.947 23
632.963 28
632.980 17
632.996 30
633.012 34
633.029 16
633.045 13
633.061 31
633.077 48
633.094 36
633.110 23
633.126 39
633.143 26
633.159 48
633.175 61
633.192 69
633.208 47
633.224 51
633.240 32
633.257 64
633.273 72
633.289 80
633.306 61
633.322 47
633.338 31
633.354 74
633.371 54
633.387 48
633.403 37
633.420 63
633.436 37
633.452 25
633.468 49
633.485 53
633.501 45
633.517 40
633.534 52
633.550 64
633.566 48
633.583 41
633.599 11
633.615 20
633.631 20
633.648 52
633.664 25
633.680 7
633.697 18
633.713 8
633.729 15
633.745 10
633.762 12
633.778 32
633.794 34
633.811 38
633.827 19
633.843 24
633.860 38
633.876 33
633.892 55
633.908 59
633.925 51
633.941 58
633.957 47
633.974 76
633.990 64
634.006 83
634.023 93
634.039 88
634.055 57
634.071 71
634.088 79
634.104 98
634.120 67
634.137 98
634.153 77
634.169 49
634.186 53
634.202 44
634.218 26
634.235 21
634.251 44
634.267 51
634.283 35
634.300 17
634.316 36
634.332 76
634.349 70
634.365 66
634.381 80
634.398 85
634.414 61
634.430 56
634.446 53
634.463 43
634.479 25
634.495 27
634.512 39
634.528 18
634.544 23
634.561 42
634.577 60
634.593 49
634.610 37
634.626 73
634.642 47
634.658 19
634.675 7
634.691 20
634.707 17
634.724 24
634.740 49
634.756 22
634.773 24
634.789 31
634.805 23
634.822 19
634.838 12
634.854 46
634.871 24
634.887 40
634.903 27
634.919 20
634.936 26
634.952 26
634.968 20
634.985 25
635.001 30
635.017 21
635.034 37
635.050 25
635.066 54
635.083 69
635.099 90
635.115 61
635.132 45
635.148 54
635.164 61
635.180 21
635.197 41
635.213 51
635.229 45
635.246 41
635.262 44
635.278 21
635.295 19
635.311 58
635.327 43
635.344 42
635.360 94
635.376 67
635.393 59
635.409 32
635.425 47
635.442 58
635.458 24
635.474 29
635.491 48
635.507 40
635.523 34
635.539 23
635.556 8
635.572 19
635.588 35
635.605 49
635.621 16
635.637 9
635.654 5
635.670 30
635.686 23
635.703 15
635.719 28
635.735 33
635.752 37
635.768 15
635.784 15
635.801 49
635.817 29
635.833 28
635.850 32
635.866 24
635.882 18
635.899 19
635.915 16
635.931 29
635.948 38
635.964 52
635.980 82
635.997 53
636.013 47
636.029 61
636.045 18
636.062 7
636.078 63
636.094 90
636.111 114
636.127 103
636.143 78
636.160 42
636.176 37
636.192 70
636.209 105
636.225 72
636.241 81
636.258 83
636.274 50
636.290 38
636.307 34
636.323 85
636.339 92
636.356 96
636.372 115
636.388 68
636.405 75
636.421 136
636.437 78
636.454 49
636.470 55
636.486 33
636.503 26
636.519 32
636.535 23
636.552 40
636.568 50
636.584 48
636.601 26
636.617 19
636.633 21
636.650 27
636.666 20
636.682 16
636.699 45
636.715 58
636.731 36
636.748 33
636.764 19
636.780 32
636.797 48
636.813 42
636.829 27
636.846 35
636.862 30
636.878 31
636.895 41
636.911 28
636.927 67
636.944 30
636.960 43
636.976 44
636.993 26
637.009 37
637.025 28
637.042 48
637.058 71
637.075 74
637.091 61
637.107 104
637.124 108
637.140 56
637.156 44
637.173 48
637.189 55
637.205 50
637.222 36
637.238 58
637.254 85
637.271 45
637.287 47
637.303 66
637.320 38
637.336 24
637.352 48
637.369 64
637.385 94
637.401 85
637.418 71
637.434 70
637.450 56
637.467 43
637.483 49
637.499 73
637.516 35
637.532 22
637.548 28
637.565 63
637.581 68
637.597 34
637.614 25
637.630 39
637.647 51
637.663 45
637.679 18
637.696 21
637.712 33
637.728 21
637.745 43
637.761 32
637.777 35
637.794 20
637.810 29
637.826 32
637.843 16
637.859 53
637.875 76
637.892 55
637.908 49
637.924 83
637.941 38
637.957 52
637.974 82
637.990 50
638.006 49
638.023 60
638.039 52
638.055 88
638.072 76
638.088 66
638.104 54
638.121 73
638.137 86
638.153 58
638.170 35
638.186 52
638.202 55
638.219 44
638.235 61
638.252 83
638.268 100
638.284 96
638.301 68
638.317 69
638.333 70
638.350 60
638.366 44
638.382 69
638.399 46
638.415 56
638.431 71
638.448 69
638.464 63
638.481 55
638.497 87
638.513 106
638.530 79
638.546 44
638.562 61
638.579 35
638.595 17
638.611 17
638.628 15
638.644 34
638.660 54
638.677 30
638.693 30
638.710 41
638.726 39
638.742 55
638.759 68
638.775 32
638.791 35
638.808 40
638.824 14
638.840 36
638.857 15
638.873 29
638.890 27
638.906 39
638.922 26
638.939 27
638.955 72
638.971 49
638.988 24
639.004 9
639.020 14
639.037 29
639.053 41
639.070 55
639.086 63
639.102 58
639.119 66
639.135 100
639.151 72
639.168 40
639.184 48
639.200 62
639.217 31
639.233 37
639.250 47
639.266 36
639.282 48
639.299 58
639.315 55
639.331 99
639.348 108
639.364 62
639.381 49
639.397 40
639.413 54
639.430 66
639.446 76
639.462 81
639.479 28
639.495 17
639.512 24
639.528 20
639.544 19
639.561 28
639.577 53
639.593 26
639.610 26
639.626 55
639.642 20
639.659 9
639.675 35
639.692 10
639.708 10
639.724 22
639.741 27
639.757 36
639.773 30
639.790 51
639.806 35
639.823 26
639.839 23
639.855 17
639.872 19
639.888 8
639.904 30
639.921 49
639.937 36
639.954 11
639.970 17
639.986 30
640.003 35
640.019 33
640.036 14
640.052 47
640.068 54
640.085 33
640.101 58
640.117 87
640.134 66
640.150 47
640.167 77
640.183 74
640.199 41
640.216 67
640.232 52
640.248 41
640.265 116
640.281 128
640.298 101
640.314 56
640.330 71
640.347 68
640.363 64
640.379 50
640.396 50
640.412 62
640.429 60
640.445 59
640.461 99
640.478 94
640.494 52
640.511 30
640.527 25
640.543 23
640.560 18
640.576 35
640.592 21
640.609 23
640.625 40
640.642 18
640.658 7
640.674 28
640.691 14
640.707 1
640.724 17
640.740 24
640.756 47
640.773 29
640.789 25
640.806 23
640.822 12
640.838 3
640.855 35
640.871 23
640.887 4
640.904 18
640.920 27
640.937 32
640.953 58
640.969 42
640.986 18
641.002 28
641.019 31
641.035 26
641.051 45
641.068 76
641.084 97
641.101 98
641.117 70
641.133 47
641.150 38
641.166 52
641.182 40
641.199 7
641.215 42
641.232 40
641.248 35
641.264 60
641.281 100
641.297 65
641.314 45
641.330 47
641.346 69
641.363 75
641.379 41
641.396 44
641.412 39
641.428 49
641.445 79
641.461 94
641.478 58
641.494 26
641.510 14
641.527 24
641.543 46
641.560 52
641.576 31
641.592 40
641.609 29
641.625 36
641.642 30
641.658 16
641.674 27
641.691 26
641.707 54
641.724 47
641.740 45
641.756 56
641.773 49
641.789 19
641.806 32
641.822 52
641.838 39
641.855 25
641.871 48
641.888 26
641.904 8
641.920 22
641.937 45
641.953 63
641.970 60
641.986 20
642.002 17
642.019 26
642.035 22
642.052 30
642.068 69
642.084 165
642.101 230
642.117 221
642.134 186
642.150 124
642.166 100
642.183 105
642.199 84
642.216 78
642.232 93
642.248 100
642.265 115
642.281 64
642.298 81
642.314 100
642.330 78
642.347 68
642.363 58
642.380 35
642.396 92
642.413 83
642.429 52
642.445 69
642.462 67
642.478 72
642.495 67
642.511 39
642.527 54
642.544 63
642.560 45
642.577 45
642.593 71
642.609 47
642.626 61
642.642 59
642.659 24
642.675 25
642.692 44
642.708 30
642.724 31
642.741 22
642.757 33
642.774 32
642.790 5
642.806 8
642.823 41
642.839 20
642.856 24
642.872 52
642.888 21
642.905 32
642.921 79
642.938 83
642.954 66
642.971 71
642.987 87
643.003 68
643.020 59
643.036 44
643.053 53
643.069 55
643.085 73
643.102 92
643.118 96
643.135 65
643.151 72
643.168 76
643.184 68
643.200 73
643.217 98
643.233 93
643.250 58
643.266 40
643.282 55
643.299 112
643.315 103
643.332 70
643.348 40
643.365 36
643.381 49
643.397 46
643.414 42
643.430 43
643.447 22
643.463 54
643.480 33
643.496 18
643.512 39
643.529 28
643.545 16
643.562 50
643.578 35
643.594 27
643.611 27
643.627 20
643.644 35
643.660 43
643.677 30
643.693 48
643.709 42
643.726 55
643.742 33
643.759 27
643.775 70
643.792 53
643.808 73
643.824 67
643.841 57
643.857 83
643.874 46
643.890 30
643.907 67
643.923 79
643.939 64
643.956 30
643.972 64
643.989 69
644.005 102
644.022 89
644.038 47
644.054 65
644.071 64
644.087 74
644.104 72
644.120 64
644.137 52
644.153 28
644.169 57
644.186 57
644.202 70
644.219 57
644.235 64
644.252 70
644.268 45
644.284 55
644.301 63
644.317 72
644.334 84
644.350 67
644.367 84
644.383 101
644.399 100
644.416 55
644.432 43
644.449 57
644.465 33
644.482 23
644.498 51
644.515 28
644.531 15
644.547 33
644.564 59
644.580 67
644.597 71
644.613 49
644.630 56
644.646 50
644.662 45
644.679 39
644.695 35
644.712 22
644.728 18
644.745 26
644.761 19
644.778 39
644.794 31
644.810 39
644.827 20
644.843 34
644.860 27
644.876 49
644.893 32
644.909 51
644.925 62
644.942 65
644.958 95
644.975 51
644.991 64
645.008 21
645.024 28
645.041 33
645.057 43
645.073 94
645.090 83
645.106 51
645.123 69
645.139 84
645.156 47
645.172 21
645.189 36
645.205 38
645.221 71
645.238 75
645.254 76
645.271 32
645.287 49
645.304 57
645.320 52
645.337 93
645.353 39
645.369 18
645.386 32
645.402 75
645.419 35
645.435 57
645.452 38
645.468 18
645.485 41
645.501 67
645.517 34
645.534 12
645.550 16
645.567 37
645.583 36
645.600 21
645.616 19
645.633 7
645.649 15
645.666 32
645.682 35
645.698 24
645.715 19
645.731 36
645.748 37
645.764 47
645.781 41
645.797 26
645.814 16
645.830 26
645.846 14
645.863 12
645.879 35
645.896 32
645.912 49
645.929 48
645.945 40
645.962 50
645.978 76
645.995 62
646.011 74
646.027 55
646.044 35
646.060 34
646.077 47
646.093 58
646.110 84
646.126 60
646.143 51
646.159 48
646.176 50
646.192 65
646.208 69
646.225 49
646.241 63
646.258 73
646.274 83
646.291 70
646.307 64
646.324 51
646.340 53
646.357 54
646.373 79
646.390 53
646.406 28
646.422 22
646.439 28
646.455 47
646.472 38
646.488 37
646.505 43
646.521 51
646.538 23
646.554 39
646.571 17
646.587 30
646.604 35
646.620 35
646.636 28
646.653 20
646.669 5
646.686 3
646.702 27
646.719 10
646.735 33
646.752 43
646.768 30
646.785 29
646.801 23
646.818 6
646.834 10
646.850 10
646.867 21
646.883 17
646.900 30
646.916 39
646.933 6
646.949 7
646.966 25
646.982 30
646.999 32
647.015 38
647.032 21
647.048 44
647.065 43
647.081 29
647.097 44
647.114 68
647.130 109
647.147 111
647.163 82
647.180 49
647.196 50
647.213 77
647.229 57
647.246 28
647.262 43
647.279 118
647.295 67
647.312 64
647.328 47
647.345 46
647.361 42
647.377 41
647.394 24
647.410 15
647.427 15
647.443 37
647.460 32
647.476 32
647.493 43
647.509 49
647.526 35
647.542 29
647.559 41
647.575 33
647.592 14
647.608 39
647.625 28
647.641 29
647.658 17
647.674 12
647.690 9
647.707 26
647.723 2
647.740 22
647.756 35
647.773 29
647.789 18
647.806 19
647.822 11
647.839 27
647.855 46
647.872 28
647.888 13
647.905 38
647.921 45
647.938 30
647.954 50
647.971 75
647.987 64
648.004 50
648.020 69
648.037 50
648.053 40
648.069 62
648.086 66
648.102 118
648.119 71
648.135 45
648.152 77
648.168 71
648.185 65
648.201 69
648.218 64
648.234 54
648.251 65
648.267 47
648.284 30
648.300 39
648.317 45
648.333 47
648.350 18
648.366 77
648.383 71
648.399 36
648.416 52
648.432 42
648.449 50
648.465 41
648.482 35
648.498 45
648.515 53
648.531 44
648.548 21
648.564 10
648.580 11
648.597 34
648.613 28
648.630 15
648.646 30
648.663 22
648.679 14
648.696 43
648.712 29
648.729 21
648.745 35
648.762 26
648.778 24
648.795 6
648.811 24
648.828 47
648.844 42
648.861 28
648.877 37
648.894 13
648.910 28
648.927 29
648.943 19
648.960 15
648.976 20
648.993 42
649.009 24
649.026 18
649.042 34
649.059 30
649.075 55
649.092 50
649.108 58
649.125 123
649.141 108
649.158 89
649.174 99
649.191 67
649.207 74
649.224 65
649.240 44
649.257 32
649.273 50
649.290 42
649.306 18
649.323 45
649.339 45
649.356 38
649.372 19
649.389 44
649.405 69
649.422 51
649.438 46
649.455 22
649.471 26
649.488 26
649.504 30
649.521 18
649.537 36
649.554 49
649.570 19
649.587 19
649.603 20
649.620 33
649.636 42
649.653 31
649.669 28
649.686 50
649.702 65
649.719 26
649.735 27
649.752 29
649.768 14
649.785 20
649.801 8
649.818 31
649.834 32
649.851 67
649.867 40
649.884 20
649.900 71
649.917 60
649.933 140
649.950 201
649.966 230
649.983 171
649.999 130
650.016 214
650.032 260
650.049 201
650.065 146
650.082 89
650.098 96
650.115 112
650.131 81
650.148 44
650.164 56
650.181 91
650.197 59
650.214 71
650.230 51
650.247 34
650.263 48
650.280 44
650.296 81
650.313 86
650.329 78
650.346 52
650.362 36
650.379 86
650.395 90
650.412 111
650.428 77
650.445 79
650.461 35
650.478 15
650.494 26
650.511 16
650.527 29
650.544 19
650.560 26
650.577 27
650.593 14
650.610 17
650.627 16
650.643 29
650.660 56
650.676 57
650.693 24
650.709 32
650.726 40
650.742 19
650.759 23
650.775 36
650.792 13
650.808 18
650.825 19
650.841 14
650.858 14
650.874 10
650.891 3
650.907 13
650.924 30
650.940 60
650.957 74
650.973 89
650.990 50
651.006 60
651.023 50
651.039 73
651.056 68
651.072 87
651.089 104
651.105 81
651.122 70
651.139 82
651.155 75
651.172 37
651.188 21
651.205 42
651.221 31
651.238 33
651.254 66
651.271 78
651.287 41
651.304 25
651.320 60
651.337 80
651.353 24
651.370 36
651.386 39
651.403 48
651.419 28
651.436 33
651.452 30
651.469 22
651.485 18
651.502 24
651.519 22
651.535 35
651.552 38
651.568 72
651.585 52
651.601 35
651.618 12
651.634 23
651.651 14
651.667 19
651.684 21
651.700 28
651.717 18
651.733 67
651.750 76
651.766 37
651.783 45
651.799 20
651.816 24
651.833 6
651.849 25
651.866 46
651.882 22
651.899 16
651.915 12
651.932 14
651.948 27
651.965 27
651.981 37
651.998 56
652.014 47
652.031 35
652.047 72
652.064 47
652.080 74
652.097 54
652.114 56
652.130 98
652.147 119
652.163 76
652.180 80
652.196 91
652.213 62
652.229 54
652.246 57
652.262 122
652.279 92
652.295 77
652.312 54
652.328 46
652.345 84
652.362 58
652.378 46
652.395 71
652.411 94
652.428 78
652.444 63
652.461 55
652.477 38
652.494 39
652.510 14
652.527 21
652.543 28
652.560 20
652.577 26
652.593 33
652.610 49
652.626 51
652.643 28
652.659 51
652.676 31
652.692 13
652.709 19
652.725 27
652.742 27
652.758 23
652.775 18
652.792 27
652.808 25
652.825 8
652.841 20
652.858 9
652.874 40
652.891 42
652.907 32
652.924 30
652.940 27
652.957 33
652.974 39
652.990 27
653.007 14
653.023 20
653.040 20
653.056 21
653.073 39
653.089 57
653.106 42
653.122 84
653.139 83
653.155 40
653.172 80
653.189 45
653.205 50
653.222 62
653.238 61
653.255 34
653.271 94
653.288 83
653.304 55
653.321 53
653.338 25
653.354 72
653.371 64
653.387 46
653.404 76
653.420 62
653.437 51
653.453 35
653.470 21
653.486 31
653.503 44
653.520 87
653.536 53
653.553 46
653.569 61
653.586 38
653.602 33
653.619 27
653.635 39
653.652 27
653.669 14
653.685 15
653.702 23
653.718 22
653.735 11
653.751 30
653.768 17
653.784 21
653.801 24
653.817 17
653.834 27
653.851 24
653.867 35
653.884 37
653.900 12
653.917 7
653.933 41
653.950 45
653.966 33
653.983 26
654.000 23
654.016 64
654.033 49
654.049 45
654.066 49
654.082 106
654.099 87
654.115 70
654.132 54
654.149 42
654.165 74
654.182 53
654.198 72
654.215 55
654.231 39
654.248 42
654.265 79
654.281 60
654.298 66
654.314 46
654.331 46
654.347 46
654.364 26
654.380 33
654.397 28
654.414 38
654.430 23
654.447 35
654.463 55
654.480 57
654.496 67
654.513 37
654.529 8
654.546 35
654.563 38
654.579 61
654.596 32
654.612 17
654.629 5
654.645 30
654.662 49
654.679 34
654.695 20
654.712 39
654.728 27
654.745 21
654.761 38
654.778 25
654.795 38
654.811 15
654.828 23
654.844 21
654.861 14
654.877 39
654.894 18
654.910 44
654.927 62
654.944 49
654.960 56
654.977 38
654.993 14
655.010 18
655.026 61
655.043 67
655.060 38
655.076 18
655.093 36
655.109 51
655.126 84
655.142 107
655.159 44
655.176 51
655.192 29
655.209 44
655.225 56
655.242 73
655.258 74
655.275 53
655.292 45
655.308 66
655.325 40
655.341 40
655.358 26
655.374 40
655.391 70
655.408 66
655.424 50
655.441 40
655.457 32
655.474 50
655.490 59
655.507 47
655.524 16
655.540 58
655.557 41
655.573 34
655.590 22
655.607 27
655.623 51
655.640 41
655.656 42
655.673 23
655.689 11
655.706 16
655.723 21
655.739 29
655.756 20
655.772 35
655.789 31
655.805 17
655.822 14
655.839 42
655.855 47
655.872 46
655.888 36
655.905 48
655.921 53
655.938 72
655.955 56
655.971 98
655.988 186
656.004 146
656.021 93
656.038 101
656.054 83
656.071 72
656.087 65
656.104 51
656.120 73
656.137 64
656.154 28
656.170 56
656.187 86
656.203 77
656.220 54
656.237 37
656.253 48
656.270 77
656.286 42
656.303 26
656.319 12
656.336 49
656.353 36
656.369 67
656.386 76
656.402 56
656.419 50
656.436 50
656.452 48
656.469 39
656.485 69
656.502 30
656.519 23
656.535 49
656.552 62
656.568 30
656.585 27
656.601 28
656.618 35
656.635 33
656.651 22
656.668 29
656.684 43
656.701 30
656.718 28
656.734 38
656.751 26
656.767 42
656.784 34
656.801 28
656.817 26
656.834 49
656.850 30
656.867 30
656.884 12
656.900 64
656.917 46
656.933 42
656.950 53
656.966 73
656.983 92
657.000 65
657.016 54
657.033 51
657.049 40
657.066 65
657.083 55
657.099 35
657.116 33
657.132 58
657.149 66
657.166 55
657.182 38
657.199 36
657.215 78
657.232 88
657.249 91
657.265 75
657.282 52
657.298 40
657.315 36
657.332 36
657.348 27
657.365 49
657.381 79
657.398 86
657.415 67
657.431 31
657.448 42
657.464 48
657.481 38
657.498 23
657.514 26
657.531 38
657.547 16
657.564 39
657.581 39
657.597 41
657.614 18
657.630 39
657.647 62
657.664 80
657.680 56
657.697 71
657.713 38
657.730 28
657.747 29
657.763 40
657.780 23
657.796 25
657.813 46
657.830 23
657.846 17
657.863 16
657.879 46
657.896 49
657.913 24
657.929 36
657.946 63
657.962 61
657.979 59
657.996 63
658.012 61
658.029 84
658.046 81
658.062 114
658.079 72
658.095 122
658.112 99
658.129 89
658.145 95
658.162 87
658.178 72
658.195 71
658.212 28
658.228 34
658.245 90
658.261 80
658.278 93
658.295 60
658.311 38
658.328 55
658.344 88
658.361 85
658.378 74
658.394 63
658.411 89
658.428 75
658.444 46
658.461 50
658.477 54
658.494 68
658.511 70
658.527 28
658.544 27
658.560 43
658.577 47
658.594 21
658.610 28
658.627 20
658.644 14
658.660 36
658.677 34
658.693 29
658.710 35
658.727 52
658.743 61
658.760 39
658.776 17
658.793 12
658.810 19
658.826 32
658.843 16
658.860 24
658.876 26
658.893 70
658.909 49
658.926 91
658.943 56
658.959 63
658.976 59
658.992 35
659.009 42
659.026 61
659.042 67
659.059 37
659.076 38
659.092 36
659.109 57
659.125 65
659.142 55
659.159 53
659.175 25
659.192 46
659.209 45
659.225 78
659.242 66
659.258 71
659.275 59
659.292 26
659.308 76
659.325 68
659.342 41
659.358 25
659.375 42
659.391 46
659.408 34
659.425 31
659.441 28
659.458 30
659.475 30
659.491 37
659.508 19
659.524 20
659.541 30
659.558 51
659.574 25
659.591 22
659.608 22
659.624 78
659.641 49
659.657 14
659.674 19
659.691 58
659.707 70
659.724 47
659.741 55
659.757 27
659.774 28
659.790 30
659.807 24
659.824 53
659.840 31
659.857 19
659.874 40
659.890 56
659.907 117
659.923 91
659.940 79
659.957 93
659.973 94
659.990 88
660.007 53
660.023 28
660.040 38
660.057 41
660.073 62
660.090 59
660.106 44
660.123 60
660.140 73
660.156 47
660.173 46
660.190 63
660.206 73
660.223 51
660.239 65
660.256 30
660.273 64
660.289 69
660.306 54
660.323 54
660.339 48
660.356 46
660.373 37
660.389 81
660.406 46
660.422 63
660.439 57
660.456 56
660.472 25
660.489 21
660.506 22
660.522 29
660.539 47
660.556 45
660.572 49
660.589 34
660.606 35
660.622 17
660.639 19
660.655 19
660.672 24
660.689 27
660.705 20
660.722 7
660.739 17
660.755 41
660.772 38
660.789 13
660.805 15
660.822 7
660.838 12
660.855 15
660.872 13
660.888 26
660.905 15
660.922 32
660.938 40
660.955 34
660.972 21
660.988 29
661.005 34
661.022 30
661.038 41
661.055 23
661.072 31
661.088 42
661.105 37
661.121 52
661.138 42
661.155 62
661.171 63
661.188 89
661.205 113
661.221 63
661.238 94
661.255 37
661.271 31
661.288 34
661.305 65
661.321 75
661.338 68
661.355 63
661.371 34
661.388 44
661.404 41
661.421 34
661.438 60
661.454 40
661.471 28
661.488 30
661.504 27
661.521 61
661.538 51
661.554 38
661.571 53
661.588 50
661.604 21
661.621 19
661.638 25
661.654 55
661.671 40
661.688 20
661.704 36
661.721 41
661.737 23
661.754 21
661.771 36
661.787 39
661.804 72
661.821 40
661.837 37
661.854 39
661.871 49
661.887 48
661.904 25
661.921 23
661.937 17
661.954 11
661.971 25
661.987 55
662.004 47
662.021 61
662.037 25
662.054 47
662.071 39
662.087 39
662.104 37
662.121 48
662.137 79
662.154 71
662.171 65
662.187 46
662.204 89
662.221 67
662.237 33
662.254 54
662.271 51
662.287 95
662.304 86
662.321 34
662.337 46
662.354 39
662.370 64
662.387 49
662.404 48
662.420 68
662.437 49
662.454 46
662.470 72
662.487 84
662.504 49
662.520 45
662.537 28
662.554 29
662.570 37
662.587 22
662.604 13
662.620 44
662.637 30
662.654 45
662.670 65
662.687 48
662.704 68
662.720 40
662.737 42
662.754 66
662.770 41
662.787 27
662.804 34
662.820 28
662.837 21
662.854 48
662.870 32
662.887 13
662.904 25
662.920 36
662.937 33
662.954 21
662.970 15
662.987 55
663.004 30
663.020 19
663.037 32
663.054 38
663.070 30
663.087 45
663.104 52
663.120 53
663.137 77
663.154 70
663.170 77
663.187 68
663.204 44
663.221 47
663.237 29
663.254 69
663.271 43
663.287 33
663.304 29
663.321 42
663.337 40
663.354 38
663.371 37
663.387 53
663.404 50
663.421 63
663.437 48
663.454 55
663.471 23
663.487 36
663.504 13
663.521 22
663.537 16
663.554 26
663.571 17
663.587 27
663.604 30
663.621 36
663.637 14
663.654 29
663.671 37
663.687 42
663.704 30
663.721 27
663.737 44
663.754 41
663.771 41
663.788 65
663.804 59
663.821 85
663.838 88
663.854 50
663.871 33
663.888 21
663.904 41
663.921 78
663.938 97
663.954 201
663.971 199
663.988 166
664.004 102
664.021 101
664.038 131
664.054 127
664.071 145
664.088 106
664.104 102
664.121 131
664.138 153
664.155 110
664.171 134
664.188 123
664.205 108
664.221 94
664.238 126
664.255 105
664.271 53
664.288 45
664.305 102
664.321 80
664.338 93
664.355 130
664.371 89
664.388 90
664.405 63
664.421 62
664.438 50
664.455 35
664.472 41
664.488 57
664.505 77
664.522 89
664.538 58
664.555 32
664.572 23
664.588 44
664.605 47
664.622 60
664.638 58
664.655 39
664.672 10
664.689 18
664.705 36
664.722 37
664.739 35
664.755 36
664.772 27
664.789 36
664.805 23
664.822 38
664.839 25
664.855 20
664.872 46
664.889 42
664.906 47
664.922 116
664.939 123
664.956 204
664.972 182
664.989 166
665.006 103
665.022 102
665.039 106
665.056 43
665.072 41
665.089 129
665.106 112
665.123 75
665.139 88
665.156 123
665.173 132
665.189 61
665.206 64
665.223 87
665.239 71
665.256 68
665.273 56
665.290 72
665.306 53
665.323 76
665.340 108
665.356 75
665.373 58
665.390 60
665.406 62
665.423 64
665.440 49
665.457 37
665.473 35
665.490 5
665.507 25
665.523 44
665.540 52
665.557 55
665.573 69
665.590 39
665.607 38
665.624 47
665.640 63
665.657 39
665.674 38
665.690 39
665.707 49
665.724 46
665.740 43
665.757 53
665.774 42
665.791 40
665.807 36
665.824 19
665.841 38
665.857 40
665.874 38
665.891 66
665.908 239
665.924 642
665.941 1126
665.958 1286
665.974 932
665.991 689
666.008 542
666.024 426
666.041 272
666.058 130
666.075 81
666.091 129
666.108 111
666.125 112
666.141 100
666.158 102
666.175 82
666.192 79
666.208 78
666.225 92
666.242 70
666.258 81
666.275 60
666.292 82
666.309 68
666.325 57
666.342 87
666.359 77
666.375 77
666.392 84
666.409 70
666.426 61
666.442 29
666.459 41
666.476 59
666.492 36
666.509 66
666.526 52
666.543 41
666.559 39
666.576 23
666.593 31
666.609 87
666.626 77
666.643 46
666.660 58
666.676 41
666.693 52
666.710 23
666.726 22
666.743 27
666.760 21
666.777 24
666.793 43
666.810 42
666.827 30
666.843 44
666.860 38
666.877 62
666.894 63
666.910 120
666.927 199
666.944 376
666.960 405
666.977 280
666.994 190
667.011 158
667.027 145
667.044 121
667.061 63
667.077 45
667.094 104
667.111 111
667.128 83
667.144 40
667.161 59
667.178 77
667.195 92
667.211 86
667.228 53
667.245 40
667.261 71
667.278 74
667.295 80
667.312 29
667.328 29
667.345 38
667.362 31
667.378 56
667.395 34
667.412 68
667.429 30
667.445 31
667.462 56
667.479 29
667.496 29
667.512 34
667.529 18
667.546 22
667.562 40
667.579 31
667.596 49
667.613 31
667.629 33
667.646 26
667.663 32
667.680 41
667.696 36
667.713 29
667.730 18
667.746 30
667.763 46
667.780 46
667.797 47
667.813 43
667.830 17
667.847 23
667.864 6
667.880 22
667.897 44
667.914 58
667.931 68
667.947 103
667.964 101
667.981 100
667.997 55
668.014 53
668.031 37
668.048 45
668.064 53
668.081 72
668.098 67
668.115 53
668.131 60
668.148 64
668.165 63
668.182 33
668.198 39
668.215 61
668.232 19
668.248 33
668.265 64
668.282 54
668.299 74
668.315 58
668.332 40
668.349 44
668.366 73
668.382 70
668.399 75
668.416 62
668.433 49
668.449 52
668.466 42
668.483 70
668.500 55
668.516 36
668.533 31
668.550 47
668.566 35
668.583 26
668.600 30
668.617 29
668.633 63
668.650 36
668.667 39
668.684 40
668.700 40
668.717 34
668.734 37
668.751 25
668.767 30
668.784 14
668.801 28
668.818 37
668.834 18
668.851 21
668.868 21
668.885 26
668.901 57
668.918 28
668.935 40
668.952 80
668.968 83
668.985 58
669.002 32
669.019 74
669.035 46
669.052 43
669.069 59
669.086 54
669.102 59
669.119 43
669.136 89
669.152 76
669.169 69
669.186 69
669.203 34
669.219 53
669.236 50
669.253 58
669.270 48
669.286 24
669.303 29
669.320 46
669.337 48
669.353 35
669.370 11
669.387 32
669.404 34
669.420 29
669.437 50
669.454 43
669.471 33
669.487 29
669.504 16
669.521 36
669.538 40
669.554 40
669.571 19
669.588 51
669.605 47
669.621 39
669.638 47
669.655 35
669.672 25
669.689 12
669.705 8
669.722 31
669.739 49
669.756 43
669.772 42
669.789 55
669.806 78
669.823 44
669.839 20
669.856 25
669.873 8
669.890 31
669.906 58
669.923 67
669.940 50
669.957 78
669.973 76
669.990 36
670.007 63
670.024 63
670.040 42
670.057 27
670.074 19
670.091 51
670.107 44
670.124 53
670.141 31
670.158 45
670.174 94
670.191 75
670.208 85
670.225 35
670.241 36
670.258 35
670.275 45
670.292 58
670.309 44
670.325 41
670.342 50
670.359 53
670.376 44
670.392 42
670.409 59
670.426 56
670.443 33
670.459 69
670.476 65
670.493 85
670.510 92
670.526 54
670.543 49
670.560 26
670.577 33
670.594 20
670.610 17
670.627 8
670.644 13
670.661 20
670.677 9
670.694 33
670.711 24
670.728 34
670.744 52
670.761 61
670.778 42
670.795 25
670.811 16
670.828 24
670.845 58
670.862 60
670.879 47
670.895 42
670.912 34
670.929 25
670.946 37
670.962 37
670.979 84
670.996 56
671.013 33
671.029 38
671.046 31
671.063 37
671.080 68
671.097 88
671.113 83
671.130 69
671.147 54
671.164 48
671.180 69
671.197 63
671.214 53
671.231 46
671.248 29
671.264 64
671.281 59
671.298 46
671.315 65
671.331 64
671.348 31
671.365 51
671.382 34
671.398 33
671.415 63
671.432 48
671.449 22
671.466 18
671.482 30
671.499 67
671.516 43
671.533 35
671.549 18
671.566 46
671.583 32
671.600 15
671.617 29
671.633 27
671.650 43
671.667 38
671.684 27
671.700 22
671.717 14
671.734 22
671.751 19
671.768 28
671.784 22
671.801 32
671.818 58
671.835 76
671.851 58
671.868 86
671.885 55
671.902 21
671.919 35
671.935 32
671.952 99
671.969 82
671.986 83
672.003 73
672.019 48
672.036 65
672.053 65
672.070 84
672.086 94
672.103 34
672.120 76
672.137 70
672.154 43
672.170 26
672.187 32
672.204 62
672.221 56
672.237 89
672.254 66
672.271 28
672.288 47
672.305 78
672.321 76
672.338 42
672.355 34
672.372 75
672.389 44
672.405 38
672.422 45
672.439 43
672.456 50
672.473 45
672.489 31
672.506 36
672.523 38
672.540 33
672.556 23
672.573 20
672.590 20
672.607 35
672.624 51
672.640 52
672.657 23
672.674 13
672.691 49
672.708 70
672.724 28
672.741 51
672.758 45
672.775 26
672.792 20
672.808 81
672.825 37
672.842 27
672.859 16
672.876 7
672.892 23
672.909 23
672.926 37
672.943 56
672.959 78
672.976 41
672.993 32
673.010 45
673.027 46
673.043 69
673.060 63
673.077 61
673.094 102
673.111 92
673.127 60
673.144 34
673.161 53
673.178 75
673.195 55
673.211 36
673.228 38
673.245 27
673.262 52
673.279 59
673.295 64
673.312 56
673.329 69
673.346 54
673.363 47
673.379 35
673.396 55
673.413 50
673.430 42
673.447 25
673.463 54
673.480 49
673.497 34
673.514 22
673.531 26
673.547 27
673.564 30
673.581 33
673.598 17
673.615 52
673.631 77
673.648 59
673.665 48
673.682 24
673.699 45
673.715 43
673.732 20
673.749 36
673.766 24
673.783 30
673.799 27
673.816 29
673.833 45
673.850 49
673.867 22
673.883 23
673.900 59
673.917 55
673.934 53
673.951 70
673.968 54
673.984 61
674.001 53
674.018 36
674.035 56
674.052 92
674.068 82
674.085 88
674.102 134
674.119 99
674.136 76
674.152 47
674.169 53
674.186 70
674.203 43
674.220 35
674.236 41
674.253 17
674.270 20
674.287 25
674.304 23
674.321 49
674.337 46
674.354 35
674.371 60
674.388 53
674.405 70
674.421 54
674.438 28
674.455 59
674.472 53
674.489 50
674.505 67
674.522 59
674.539 43
674.556 36
674.573 52
674.590 23
674.606 14
674.623 32
674.640 36
674.657 42
674.674 60
674.690 40
674.707 40
674.724 38
674.741 45
674.758 18
674.775 23
674.791 28
674.808 56
674.825 36
674.842 29
674.859 39
674.875 49
674.892 70
674.909 114
674.926 134
674.943 85
674.960 78
674.976 78
674.993 43
675.010 70
675.027 51
675.044 108
675.060 95
675.077 98
675.094 54
675.111 82
675.128 80
675.145 64
675.161 45
675.178 58
675.195 51
675.212 85
675.229 55
675.245 45
675.262 61
675.279 46
675.296 47
675.313 43
675.330 47
675.346 68
675.363 58
675.380 64
675.397 79
675.414 38
675.431 27
675.447 31
675.464 41
675.481 48
675.498 22
675.515 26
675.532 50
675.548 45
675.565 34
675.582 49
675.599 26
675.616 39
675.632 11
675.649 23
675.666 32
675.683 27
675.700 32
675.717 30
675.733 16
675.750 48
675.767 23
675.784 50
675.801 27
675.818 42
675.834 48
675.851 25
675.868 31
675.885 52
675.902 81
675.919 73
675.935 78
675.952 68
675.969 22
675.986 53
676.003 65
676.020 26
676.036 39
676.053 52
676.070 62
676.087 68
676.104 44
676.121 67
676.137 55
676.154 30
676.171 24
676.188 24
676.205 72
676.222 58
676.238 44
676.255 42
676.272 41
676.289 61
676.306 58
676.323 71
676.339 83
676.356 45
676.373 33
676.390 31
676.407 57
676.424 48
676.440 39
676.457 64
676.474 57
676.491 19
676.508 32
676.525 47
676.542 54
676.558 36
676.575 23
676.592 35
676.609 27
676.626 43
676.643 35
676.659 50
676.676 76
676.693 32
676.710 15
676.727 31
676.744 25
676.760 44
676.777 46
676.794 40
676.811 29
676.828 14
676.845 22
676.861 21
676.878 33
676.895 28
676.912 34
676.929 67
676.946 29
676.963 55
676.979 47
676.996 32
677.013 57
677.030 76
677.047 43
677.064 64
677.080 67
677.097 34
677.114 39
677.131 81
677.148 82
677.165 60
677.182 61
677.198 62
677.215 69
677.232 51
677.249 46
677.266 47
677.283 65
677.299 56
677.316 37
677.333 38
677.350 40
677.367 31
677.384 42
677.401 33
677.417 56
677.434 57
677.451 27
677.468 33
677.485 20
677.502 54
677.519 36
677.535 33
677.552 26
677.569 15
677.586 20
677.603 24
677.620 22
677.637 51
677.653 38
677.670 44
677.687 50
677.704 50
677.721 53
677.738 55
677.754 24
677.771 31
677.788 25
677.805 36
677.822 21
677.839 24
677.856 26
677.872 6
677.889 52
677.906 60
677.923 47
677.940 53
677.957 53
677.974 32
677.990 44
678.007 43
678.024 41
678.041 24
678.058 24
678.075 76
678.092 65
678.108 94
678.125 60
678.142 51
678.159 77
678.176 102
678.193 96
678.210 69
678.226 51
678.243 58
678.260 85
678.277 56
678.294 66
678.311 67
678.328 87
678.345 87
678.361 71
678.378 43
678.395 43
678.412 30
678.429 32
678.446 21
678.463 41
678.479 51
678.496 44
678.513 39
678.530 53
678.547 29
678.564 45
678.581 39
678.597 56
678.614 37
678.631 38
678.648 52
678.665 36
678.682 42
678.699 43
678.716 42
678.732 16
678.749 15
678.766 64
678.783 52
678.800 63
678.817 37
678.834 56
678.850 57
678.867 43
678.884 26
678.901 25
678.918 26
678.935 30
678.952 25
678.969 28
678.985 38
679.002 30
679.019 53
679.036 61
679.053 72
679.070 50
679.087 78
679.104 52
679.120 46
679.137 86
679.154 87
679.171 49
679.188 42
679.205 35
679.222 15
679.238 26
679.255 47
679.272 74
679.289 74
679.306 54
679.323 71
679.340 60
679.357 41
679.373 36
679.390 53
679.407 53
679.424 37
679.441 16
679.458 41
679.475 55
679.492 63
679.508 49
679.525 49
679.542 27
679.559 28
679.576 32
679.593 43
679.610 24
679.627 21
679.644 25
679.660 23
679.677 19
679.694 30
679.711 53
679.728 67
679.745 39
679.762 50
679.779 57
679.795 50
679.812 56
679.829 44
679.846 55
679.863 32
679.880 75
679.897 78
679.914 78
679.930 134
679.947 84
679.964 49
679.981 73
679.998 66
680.015 30
680.032 16
680.049 32
680.066 108
680.082 74
680.099 58
680.116 68
680.133 37
680.150 59
680.167 66
680.184 67
680.201 57
680.217 39
680.234 41
680.251 51
680.268 74
680.285 64
680.302 46
680.319 59
680.336 47
680.353 55
680.369 55
680.386 68
680.403 48
680.420 22
680.437 24
680.454 63
680.471 51
680.488 46
680.505 62
680.521 52
680.538 53
680.555 31
680.572 26
680.589 33
680.606 37
680.623 15
680.640 32
680.657 46
680.673 47
680.690 24
680.707 41
680.724 18
680.741 9
680.758 14
680.775 21
680.792 25
680.809 21
680.825 21
680.842 32
680.859 43
680.876 69
680.893 73
680.910 53
680.927 82
680.944 142
680.961 75
680.978 54
680.994 20
681.011 27
681.028 33
681.045 31
681.062 54
681.079 42
681.096 57
681.113 45
681.130 30
681.146 36
681.163 63
681.180 64
681.197 89
681.214 85
681.231 44
681.248 47
681.265 47
681.282 30
681.299 66
681.315 83
681.332 42
681.349 60
681.366 91
681.383 76
681.400 99
681.417 134
681.434 75
681.451 35
681.468 34
681.484 12
681.501 20
681.518 46
681.535 50
681.552 52
681.569 69
681.586 34
681.603 27
681.620 56
681.637 48
681.653 65
681.670 54
681.687 62
681.704 36
681.721 80
681.738 38
681.755 21
681.772 36
681.789 48
681.806 43
681.823 35
681.839 31
681.856 69
681.873 62
681.890 100
681.907 210
681.924 354
681.941 292
681.958 236
681.975 193
681.992 154
682.008 121
682.025 91
682.042 69
682.059 88
682.076 108
682.093 81
682.110 51
682.127 40
682.144 57
682.161 45
682.178 51
682.194 75
682.211 58
682.228 59
682.245 26
682.262 26
682.279 36
682.296 57
682.313 72
682.330 58
682.347 50
682.364 73
682.380 58
682.397 50
682.414 80
682.431 71
682.448 66
682.465 60
682.482 38
682.499 48
682.516 45
682.533 51
682.550 45
682.567 69
682.583 63
682.600 67
682.617 44
682.634 46
682.651 39
682.668 54
682.685 40
682.702 33
682.719 25
682.736 26
682.753 19
682.770 23
682.786 41
682.803 27
682.820 36
682.837 28
682.854 16
682.871 24
682.888 78
682.905 130
682.922 118
682.939 126
682.956 98
682.973 80
682.989 68
683.006 58
683.023 73
683.040 40
683.057 79
683.074 58
683.091 30
683.108 36
683.125 41
683.142 60
683.159 68
683.176 35
683.193 40
683.209 56
683.226 31
683.243 75
683.260 81
683.277 62
683.294 44
683.311 51
683.328 55
683.345 56
683.362 94
683.379 53
683.396 47
683.413 45
683.429 29
683.446 20
683.463 31
683.480 22
683.497 29
683.514 41
683.531 45
683.548 43
683.565 41
683.582 19
683.599 8
683.616 13
683.633 11
683.649 14
683.666 15
683.683 42
683.700 33
683.717 36
683.734 57
683.751 56
683.768 45
683.785 23
683.802 29
683.819 15
683.836 22
683.853 23
683.870 19
683.886 27
683.903 62
683.920 67
683.937 72
683.954 89
683.971 37
683.988 51
684.005 71
684.022 99
684.039 62
684.056 64
684.073 19
684.090 60
684.107 39
684.124 56
684.140 30
684.157 47
684.174 68
684.191 72
684.208 84
684.225 109
684.242 108
684.259 82
684.276 88
684.293 75
684.310 72
684.327 66
684.344 67
684.361 74
684.378 68
684.395 67
684.411 42
684.428 43
684.445 34
684.462 43
684.479 30
684.496 57
684.513 28
684.530 31
684.547 34
684.564 48
684.581 43
684.598 32
684.615 14
684.632 22
684.649 11
684.666 12
684.682 38
684.699 29
684.716 43
684.733 28
684.750 22
684.767 48
684.784 20
684.801 52
684.818 27
684.835 25
684.852 21
684.869 27
684.886 13
684.903 28
684.920 37
684.937 23
684.954 19
684.970 26
684.987 17
685.004 21
685.021 12
685.038 20
685.055 32
685.072 24
685.089 49
685.106 65
685.123 48
685.140 17
685.157 39
685.174 55
685.191 18
685.208 49
685.225 50
685.242 47
685.259 67
685.276 66
685.292 32
685.309 62
685.326 57
685.343 77
685.360 68
685.377 56
685.394 64
685.411 35
685.428 44
685.445 77
685.462 72
685.479 44
685.496 25
685.513 27
685.530 24
685.547 8
685.564 21
685.581 51
685.598 23
685.615 23
685.631 15
685.648 31
685.665 36
685.682 38
685.699 29
685.716 31
685.733 24
685.750 10
685.767 32
685.784 21
685.801 17
685.818 18
685.835 20
685.852 16
685.869 41
685.886 40
685.903 16
685.920 14
685.937 20
685.954 23
685.971 9
685.988 17
686.004 24
686.021 40
686.038 32
686.055 34
686.072 65
686.089 52
686.106 26
686.123 52
686.140 70
686.157 55
686.174 26
686.191 56
686.208 60
686.225 27
686.242 20
686.259 28
686.276 67
686.293 68
686.310 63
686.327 71
686.344 47
686.361 18
686.378 45
686.395 89
686.411 56
686.428 35
686.445 57
686.462 57
686.479 60
686.496 66
686.513 42
686.530 31
686.547 27
686.564 19
686.581 44
686.598 46
686.615 19
686.632 10
686.649 30
686.666 27
686.683 21
686.700 23
686.717 32
686.734 41
686.751 21
686.768 41
686.785 25
686.802 23
686.819 16
686.836 73
686.853 40
686.870 24
686.887 31
686.903 14
686.920 10
686.937 16
686.954 33
686.971 15
686.988 1
687.005 12
687.022 21
687.039 33
687.056 22
687.073 20
687.090 44
687.107 55
687.124 48
687.141 83
687.158 116
687.175 115
687.192 68
687.209 53
687.226 46
687.243 50
687.260 37
687.277 29
687.294 14
687.311 8
687.328 18
687.345 11
687.362 26
687.379 35
687.396 22
687.413 20
687.430 31
687.447 57
687.464 58
687.481 60
687.497 36
687.514 21
687.531 38
687.548 44
687.565 41
687.582 58
687.599 49
687.616 45
687.633 62
687.650 61
687.667 62
687.684 45
687.701 69
687.718 44
687.735 53
687.752 60
687.769 43
687.786 39
687.803 17
687.820 24
687.837 56
687.854 59
687.871 47
687.888 57
687.905 47
687.922 59
687.939 70
687.956 50
687.973 33
687.990 32
688.007 39
688.024 23
688.041 10
688.058 29
688.075 33
688.092 58
688.109 55
688.126 50
688.143 61
688.160 53
688.177 38
688.194 24
688.211 73
688.228 64
688.245 59
688.262 47
688.279 48
688.296 62
688.313 33
688.330 44
688.347 42
688.364 85
688.380 74
688.397 97
688.414 73
688.431 54
688.448 41
688.465 41
688.482 29
688.499 36
688.516 42
688.533 78
688.550 69
688.567 56
688.584 34
688.601 54
688.618 34
688.635 20
688.652 18
688.669 13
688.686 22
688.703 43
688.720 39
688.737 27
688.754 31
688.771 49
688.788 37
688.805 26
688.822 20
688.839 12
688.856 15
688.873 13
688.890 29
688.907 59
688.924 80
688.941 39
688.958 68
688.975 48
688.992 39
689.009 56
689.026 46
689.043 35
689.060 54
689.077 41
689.094 79
689.111 100
689.128 64
689.145 72
689.162 83
689.179 96
689.196 92
689.213 39
689.230 41
689.247 57
689.264 57
689.281 91
689.298 84
689.315 66
689.332 49
689.349 47
689.366 31
689.383 37
689.400 32
689.417 69
689.434 48
689.451 38
689.468 45
689.485 53
689.502 48
689.519 38
689.536 43
689.553 31
689.570 53
689.587 57
689.604 40
689.621 48
689.638 56
689.655 63
689.672 20
689.689 38
689.706 45
689.723 62
689.740 44
689.757 30
689.774 27
689.791 18
689.808 11
689.825 10
689.842 11
689.859 49
689.876 22
689.893 21
689.910 18
689.927 32
689.944 36
689.961 59
689.978 35
689.995 38
690.012 45
690.029 31
690.046 45
690.063 44
690.080 37
690.097 56
690.114 29
690.131 38
690.148 25
690.165 33
690.182 42
690.199 41
690.216 25
690.233 21
690.250 20
690.267 17
690.284 32
690.301 50
690.318 78
690.335 72
690.352 69
690.369 64
690.386 58
690.403 67
690.420 50
690.437 30
690.454 73
690.471 40
690.488 46
690.505 40
690.522 24
690.539 44
690.556 48
690.573 25
690.590 36
690.608 53
690.625 38
690.642 27
690.659 14
690.676 26
690.693 46
690.710 41
690.727 23
690.744 16
690.761 15
690.778 32
690.795 43
690.812 44
690.829 35
690.846 28
690.863 69
690.880 70
690.897 35
690.914 50
690.931 42
690.948 41
690.965 64
690.982 45
690.999 25
691.016 24
691.033 29
691.050 44
691.067 27
691.084 40
691.101 45
691.118 84
691.135 99
691.152 63
691.169 71
691.186 51
691.203 50
691.220 70
691.237 94
691.254 47
691.271 57
691.288 29
691.305 12
691.322 18
691.339 31
691.356 26
691.373 70
691.390 83
691.407 75
691.424 24
691.441 37
691.458 30
691.475 32
691.493 27
691.510 40
691.527 20
691.544 18
691.561 42
691.578 22
691.595 25
691.612 48
691.629 30
691.646 47
691.663 28
691.680 37
691.697 18
691.714 37
691.731 50
691.748 18
691.765 7
691.782 12
691.799 37
691.816 26
691.833 42
691.850 19
691.867 23
691.884 19
691.901 22
691.918 15
691.935 21
691.952 56
691.969 29
691.986 12
692.003 2
692.020 17
692.037 36
692.054 83
692.071 86
692.089 74
692.106 67
692.123 71
692.140 80
692.157 58
692.174 54
692.191 29
692.208 11
692.225 40
692.242 51
692.259 46
692.276 65
692.293 32
692.310 21
692.327 46
692.344 39
692.361 34
692.378 45
692.395 80
692.412 71
692.429 26
692.446 25
692.463 40
692.480 56
692.497 23
692.514 27
692.531 25
692.548 32
692.565 24
692.583 46
692.600 38
692.617 54
692.634 51
692.651 47
692.668 53
692.685 52
692.702 46
692.719 63
692.736 58
692.753 81
692.770 45
692.787 19
692.804 15
692.821 51
692.838 48
692.855 45
692.872 18
692.889 31
692.906 89
692.923 51
692.940 20
692.957 26
692.974 46
692.991 29
693.009 16
693.026 16
693.043 18
693.060 39
693.077 63
693.094 67
693.111 108
693.128 220
693.145 226
693.162 168
693.179 101
693.196 63
693.213 53
693.230 75
693.247 47
693.264 43
693.281 47
693.298 39
693.315 45
693.332 52
693.349 25
693.366 23
693.384 42
693.401 25
693.418 38
693.435 42
693.452 79
693.469 51
693.486 37
693.503 65
693.520 57
693.537 83
693.554 69
693.571 75
693.588 84
693.605 122
693.622 82
693.639 68
693.656 64
693.673 38
693.690 64
693.707 77
693.725 106
693.742 92
693.759 61
693.776 74
693.793 77
693.810 62
693.827 101
693.844 74
693.861 60
693.878 89
693.895 113
693.912 81
693.929 72
693.946 47
693.963 66
693.980 55
693.997 74
694.014 104
694.032 88
694.049 112
694.066 144
694.083 101
694.100 101
694.117 93
694.134 92
694.151 110
694.168 102
694.185 86
694.202 62
694.219 61
694.236 58
694.253 75
694.270 109
694.287 83
694.304 70
694.322 37
694.339 79
694.356 72
694.373 89
694.390 79
694.407 67
694.424 46
694.441 39
694.458 34
694.475 46
694.492 64
694.509 47
694.526 45
694.543 51
694.560 58
694.577 35
694.594 55
694.612 43
694.629 39
694.646 21
694.663 40
694.680 30
694.697 84
694.714 76
694.731 59
694.748 37
694.765 44
694.782 16
694.799 23
694.816 24
694.833 29
694.850 38
694.868 47
694.885 49
694.902 61
694.919 72
694.936 62
694.953 44
694.970 30
694.987 21
695.004 17
695.021 55
695.038 60
695.055 68
695.072 57
695.089 43
695.106 26
695.124 76
695.141 94
695.158 126
695.175 105
695.192 65
695.209 57
695.226 43
695.243 49
695.260 35
695.277 52
695.294 66
695.311 64
695.328 73
695.345 50
695.363 53
695.380 87
695.397 82
695.414 30
695.431 46
695.448 60
695.465 43
695.482 28
695.499 41
695.516 47
695.533 47
695.550 57
695.567 43
695.584 27
695.602 35
695.619 43
695.636 21
695.653 44
695.670 51
695.687 57
695.704 43
695.721 35
695.738 56
695.755 78
695.772 44
695.789 59
695.806 56
695.824 29
695.841 22
695.858 47
695.875 67
695.892 43
695.909 24
695.926 52
695.943 39
695.960 16
695.977 17
695.994 40
696.011 59
696.029 35
696.046 50
696.063 42
696.080 55
696.097 34
696.114 69
696.131 77
696.148 81
696.165 52
696.182 28
696.199 19
696.216 53
696.233 55
696.251 28
696.268 58
696.285 78
696.302 48
696.319 49
696.336 39
696.353 28
696.370 17
696.387 55
696.404 76
696.421 43
696.439 33
696.456 47
696.473 34
696.490 24
696.507 17
696.524 19
696.541 34
696.558 54
696.575 41
696.592 52
696.609 93
696.626 54
696.644 65
696.661 59
696.678 34
696.695 31
696.712 27
696.729 28
696.746 30
696.763 12
696.780 43
696.797 41
696.814 45
696.832 31
696.849 23
696.866 12
696.883 26
696.900 41
696.917 62
696.934 52
696.951 67
696.968 37
696.985 20
697.002 34
697.020 68
697.037 59
697.054 37
697.071 37
697.088 40
697.105 55
697.122 64
697.139 135
697.156 200
697.173 152
697.190 132
697.208 102
697.225 75
697.242 50
697.259 74
697.276 51
697.293 77
697.310 88
697.327 65
697.344 81
697.361 101
697.379 94
697.396 97
697.413 47
697.430 65
697.447 90
697.464 80
697.481 87
697.498 122
697.515 110
697.532 77
697.550 76
697.567 80
697.584 114
697.601 105
697.618 92
697.635 45
697.652 43
697.669 55
697.686 57
697.703 78
697.721 82
697.738 57
697.755 53
697.772 25
697.789 15
697.806 14
697.823 50
697.840 43
697.857 52
697.874 51
697.892 38
697.909 56
697.926 47
697.943 29
697.960 41
697.977 59
697.994 42
698.011 47
698.028 30
698.045 79
698.063 52
698.080 63
698.097 63
698.114 59
698.131 65
698.148 97
698.165 104
698.182 71
698.199 52
698.217 69
698.234 75
698.251 75
698.268 60
698.285 38
698.302 32
698.319 70
698.336 75
698.353 48
698.371 38
698.388 78
698.405 84
698.422 99
698.439 50
698.456 87
698.473 53
698.490 55
698.507 77
698.525 55
698.542 32
698.559 32
698.576 33
698.593 25
698.610 30
698.627 57
698.644 30
698.661 46
698.679 33
698.696 25
698.713 54
698.730 34
698.747 43
698.764 48
698.781 53
698.798 38
698.815 22
698.833 17
698.850 26
698.867 34
698.884 61
698.901 43
698.918 43
698.935 34
698.952 30
698.969 56
698.987 43
699.004 42
699.021 34
699.038 9
699.055 8
699.072 33
699.089 38
699.106 81
699.124 61
699.141 63
699.158 80
699.175 51
699.192 51
699.209 49
699.226 57
699.243 51
699.260 56
699.278 65
699.295 34
699.312 25
699.329 51
699.346 36
699.363 27
699.380 26
699.397 42
699.415 51
699.432 67
699.449 62
699.466 53
699.483 33
699.500 17
699.517 46
699.534 37
699.552 41
699.569 26
699.586 29
699.603 40
699.620 45
699.637 80
699.654 69
699.671 31
699.689 40
699.706 23
699.723 30
699.740 42
699.757 30
699.774 28
699.791 33
699.808 36
699.826 57
699.843 24
699.860 32
699.877 30
699.894 51
699.911 85
699.928 51
699.945 23
699.963 54
699.980 36
699.997 35
700.014 16
700.031 39
700.048 53
700.065 61
700.082 52
700.100 79
700.117 66
700.134 34
700.151 20
700.168 60
700.185 78
700.202 46
700.220 27
700.237 65
700.254 53
700.271 35
700.288 57
700.305 55
700.322 44
700.339 36
700.357 57
700.374 71
700.391 81
700.408 45
700.425 62
700.442 72
700.459 80
700.477 38
700.494 32
700.511 37
700.528 28
700.545 41
700.562 36
700.579 46
700.596 19
700.614 14
700.631 23
700.648 40
700.665 56
700.682 32
700.699 48
700.716 35
700.734 49
700.751 33
700.768 60
700.785 25
700.802 26
700.819 38
700.836 51
700.854 77
700.871 46
700.888 27
700.905 62
700.922 70
700.939 51
700.956 29
700.974 28
700.991 44
701.008 21
701.025 46
701.042 8
701.059 39
701.076 65
701.094 49
701.111 44
701.128 26
701.145 27
701.162 67
701.179 67
701.196 71
701.214 64
701.231 52
701.248 41
701.265 12
701.282 15
701.299 31
701.316 51
701.334 57
701.351 43
701.368 16
701.385 15
701.402 17
701.419 25
701.436 23
701.454 15
701.471 18
701.488 22
701.505 33
701.522 55
701.539 59
701.556 35
701.574 31
701.591 18
701.608 35
701.625 22
701.642 10
701.659 40
701.677 65
701.694 52
701.711 65
701.728 50
701.745 25
701.762 24
701.779 40
701.797 38
701.814 16
701.831 20
701.848 22
701.865 29
701.882 69
701.899 50
701.917 52
701.934 60
701.951 39
701.968 42
701.985 30
702.002 22
702.020 37
702.037 22
702.054 58
702.071 43
702.088 26
702.105 41
702.122 69
702.140 72
702.157 64
702.174 47
702.191 76
702.208 77
702.225 48
702.243 36
702.260 44
702.277 32
702.294 8
702.311 15
702.328 26
702.346 47
702.363 39
702.380 36
702.397 33
702.414 18
702.431 18
702.448 73
702.466 32
702.483 22
702.500 32
702.517 14
702.534 51
702.551 47
702.569 27
702.586 30
702.603 20
702.620 29
702.637 22
702.654 46
702.672 43
702.689 44
702.706 44
702.723 39
702.740 50
702.757 63
702.775 30
702.792 42
702.809 73
702.826 44
702.843 22
702.860 33
702.878 35
702.895 31
702.912 40
702.929 45
702.946 30
702.963 31
702.981 37
702.998 24
703.015 31
703.032 36
703.049 38
703.066 39
703.084 30
703.101 40
703.118 57
703.135 30
703.152 54
703.169 69
703.187 30
703.204 35
703.221 42
703.238 59
703.255 86
703.272 39
703.290 50
703.307 48
703.324 54
703.341 41
703.358 52
703.375 39
703.393 50
703.410 62
703.427 51
703.444 40
703.461 61
703.478 51
703.496 54
703.513 35
703.530 41
703.547 47
703.564 56
703.581 48
703.599 51
703.616 96
703.633 85
703.650 85
703.667 54
703.684 31
703.702 58
703.719 42
703.736 53
703.753 68
703.770 64
703.788 46
703.805 44
703.822 57
703.839 105
703.856 63
703.873 63
703.891 55
703.908 32
703.925 33
703.942 46
703.959 59
703.976 40
703.994 18
704.011 41
704.028 37
704.045 65
704.062 44
704.080 65
704.097 45
704.114 38
704.131 53
704.148 55
704.165 58
704.183 61
704.200 61
704.217 29
704.234 46
704.251 62
704.269 64
704.286 59
704.303 37
704.320 20
704.337 70
704.354 81
704.372 51
704.389 24
704.406 37
704.423 44
704.440 19
704.458 41
704.475 29
704.492 35
704.509 53
704.526 31
704.543 29
704.561 20
704.578 42
704.595 50
704.612 49
704.629 23
704.647 37
704.664 70
704.681 43
704.698 62
704.715 89
704.733 122
704.750 104
704.767 65
704.784 29
704.801 29
704.818 18
704.836 9
704.853 37
704.870 41
704.887 33
704.904 20
704.922 34
704.939 25
704.956 39
704.973 47
704.990 43
705.008 33
705.025 33
705.042 37
705.059 32
705.076 35
705.093 51
705.111 64
705.128 90
705.145 87
705.162 73
705.179 86
705.197 92
705.214 89
705.231 65
705.248 32
705.265 49
705.283 71
705.300 44
705.317 17
705.334 29
705.351 25
705.369 29
705.386 46
705.403 41
705.420 34
705.437 33
705.455 24
705.472 30
705.489 41
705.506 38
705.523 46
705.541 33
705.558 40
705.575 28
705.592 40
705.609 32
705.627 21
705.644 29
705.661 62
705.678 26
705.695 62
705.713 66
705.730 64
705.747 90
705.764 72
705.781 44
705.799 36
705.816 42
705.833 37
705.850 62
705.867 60
705.885 40
705.902 51
705.919 39
705.936 28
705.953 44
705.971 30
705.988 30
706.005 43
706.022 52
706.039 60
706.057 46
706.074 26
706.091 31
706.108 56
706.125 74
706.143 116
706.160 132
706.177 111
706.194 112
706.211 86
706.229 90
706.246 42
706.263 39
706.280 72
706.297 76
706.315 30
706.332 37
706.349 47
706.366 72
706.383 55
706.401 50
706.418 46
706.435 43
706.452 44
706.469 57
706.487 38
706.504 39
706.521 63
706.538 41
706.556 53
706.573 30
706.590 20
706.607 10
706.624 19
706.642 29
706.659 34
706.676 28
706.693 31
706.710 21
706.728 10
706.745 25
706.762 36
706.779 14
706.796 40
706.814 36
706.831 24
706.848 55
706.865 43
706.883 31
706.900 18
706.917 30
706.934 25
706.951 20
706.969 34
706.986 45
707.003 45
707.020 31
707.037 9
707.055 30
707.072 26
707.089 39
707.106 74
707.124 100
707.141 127
707.158 174
707.175 122
707.192 78
707.210 35
707.227 83
707.244 79
707.261 47
707.279 69
707.296 82
707.313 52
707.330 31
707.347 49
707.365 42
707.382 43
707.399 38
707.416 28
707.433 31
707.451 34
707.468 16
707.485 13
707.502 18
707.520 22
707.537 22
707.554 23
707.571 13
707.588 18
707.606 30
707.623 16
707.640 20
707.657 11
707.675 17
707.692 32
707.709 37
707.726 27
707.743 13
707.761 18
707.778 8
707.795 59
707.812 60
707.830 18
707.847 5
707.864 11
707.881 33
707.899 18
707.916 45
707.933 47
707.950 39
707.967 37
707.985 58
708.002 65
708.019 67
708.036 40
708.054 27
708.071 48
708.088 64
708.105 61
708.122 75
708.140 86
708.157 68
708.174 66
708.191 69
708.209 56
708.226 22
708.243 42
708.260 32
708.278 30
708.295 43
708.312 26
708.329 8
708.346 34
708.364 41
708.381 45
708.398 58
708.415 67
708.433 24
708.450 24
708.467 27
708.484 20
708.502 43
708.519 59
708.536 47
708.553 56
708.570 20
708.588 38
708.605 56
708.622 37
708.639 23
708.657 39
708.674 34
708.691 42
708.708 68
708.726 41
708.743 39
708.760 34
708.777 16
708.795 27
708.812 20
708.829 20
708.846 16
708.863 47
708.881 48
708.898 16
708.915 14
708.932 16
708.950 13
708.967 42
708.984 41
709.001 39
709.019 16
709.036 23
709.053 19
709.070 30
709.088 31
709.105 59
709.122 86
709.139 58
709.157 60
709.174 86
709.191 64
709.208 41
709.226 60
709.243 78
709.260 91
709.277 108
709.294 77
709.312 89
709.329 80
709.346 44
709.363 43
709.381 40
709.398 49
709.415 53
709.432 50
709.450 46
709.467 75
709.484 92
709.501 89
709.519 68
709.536 74
709.553 42
709.570 45
709.588 82
709.605 52
709.622 54
709.639 55
709.657 55
709.674 56
709.691 106
709.708 86
709.726 78
709.743 67
709.760 67
709.777 43
709.795 24
709.812 42
709.829 58
709.846 69
709.864 74
709.881 96
709.898 67
709.915 79
709.933 99
709.950 80
709.967 76
709.984 60
710.002 37
710.019 60
710.036 74
710.053 83
710.071 58
710.088 26
710.105 51
710.122 58
710.140 40
710.157 32
710.174 30
710.191 17
710.209 57
710.226 114
710.243 140
710.260 113
710.278 77
710.295 85
710.312 63
710.329 67
710.347 59
710.364 21
710.381 72
710.398 59
710.416 37
710.433 38
710.450 45
710.467 42
710.485 36
710.502 29
710.519 37
710.537 54
710.554 61
710.571 39
710.588 50
710.606 43
710.623 45
710.640 40
710.657 39
710.675 59
710.692 64
710.709 58
710.726 40
710.744 53
710.761 48
710.778 39
710.795 61
710.813 65
710.830 30
710.847 31
710.864 38
710.882 56
710.899 33
710.916 52
710.933 33
710.951 37
710.968 45
710.985 45
711.003 28
711.020 57
711.037 55
711.054 50
711.072 50
711.089 30
711.106 62
711.123 56
711.141 66
711.158 83
711.175 113
711.192 53
711.210 13
711.227 35
711.244 40
711.262 40
711.279 43
711.296 55
711.313 43
711.331 52
711.348 42
711.365 56
711.382 51
711.400 43
711.417 64
711.434 44
711.451 43
711.469 40
711.486 50
711.503 31
711.521 31
711.538 49
711.555 46
711.572 24
711.590 42
711.607 28
711.624 8
711.641 19
711.659 14
711.676 42
711.693 65
711.711 80
711.728 56
711.745 36
711.762 45
711.780 50
711.797 20
711.814 22
711.831 44
711.849 45
711.866 29
711.883 28
711.901 53
711.918 18
711.935 31
711.952 30
711.970 19
711.987 14
712.004 10
712.021 18
712.039 26
712.056 54
712.073 37
712.091 36
712.108 37
712.125 29
712.142 49
712.160 71
712.177 58
712.194 87
712.212 48
712.229 46
712.246 70
712.263 39
712.281 38
712.298 46
712.315 73
712.332 76
712.350 65
712.367 69
712.384 56
712.402 53
712.419 53
712.436 36
712.453 25
712.471 19
712.488 47
712.505 71
712.523 37
712.540 14
712.557 34
712.574 45
712.592 37
712.609 52
712.626 51
712.644 39
712.661 32
712.678 20
712.695 27
712.713 22
712.730 30
712.747 20
712.765 41
712.782 4
712.799 11
712.816 42
712.834 31
712.851 33
712.868 23
712.886 46
712.903 50
712.920 34
712.937 27
712.955 46
712.972 41
712.989 48
713.007 53
713.024 46
713.041 45
713.058 31
713.076 41
713.093 40
713.110 63
713.128 80
713.145 49
713.162 46
713.179 69
713.197 51
713.214 47
713.231 45
713.249 70
713.266 119
713.283 100
713.300 69
713.318 28
713.335 27
713.352 61
713.370 37
713.387 36
713.404 59
713.422 48
713.439 51
713.456 55
713.473 80
713.491 78
713.508 25
713.525 17
713.543 28
713.560 56
713.577 72
713.594 60
713.612 31
713.629 39
713.646 24
713.664 27
713.681 20
713.698 15
713.716 31
713.733 23
713.750 27
713.767 25
713.785 13
713.802 25
713.819 24
713.837 29
713.854 5
713.871 10
713.888 31
713.906 35
713.923 24
713.940 26
713.958 29
713.975 10
713.992 9
714.010 25
714.027 13
714.044 28
714.061 32
714.079 43
714.096 37
714.113 18
714.131 55
714.148 50
714.165 87
714.183 64
714.200 91
714.217 67
714.235 52
714.252 94
714.269 73
714.286 67
714.304 39
714.321 54
714.338 50
714.356 66
714.373 74
714.390 66
714.408 54
714.425 105
714.442 62
714.459 66
714.477 53
714.494 49
714.511 52
714.529 62
714.546 90
714.563 58
714.581 36
714.598 49
714.615 47
714.633 45
714.650 25
714.667 11
714.684 24
714.702 56
714.719 54
714.736 35
714.754 69
714.771 62
714.788 65
714.806 30
714.823 52
714.840 40
714.858 35
714.875 29
714.892 35
714.909 37
714.927 22
714.944 49
714.961 36
714.979 23
714.996 20
715.013 31
715.031 32
715.048 29
715.065 52
715.083 39
715.100 43
715.117 46
715.135 36
715.152 61
715.169 54
715.186 69
715.204 49
715.221 30
715.238 55
715.256 68
715.273 77
715.290 57
715.308 65
715.325 77
715.342 61
715.360 72
715.377 70
715.394 52
715.412 54
715.429 75
715.446 44
715.464 54
715.481 55
715.498 31
715.515 27
715.533 31
715.550 47
715.567 35
715.585 27
715.602 31
715.619 60
715.637 110
715.654 69
715.671 65
715.689 63
715.706 30
715.723 60
715.741 98
715.758 76
715.775 84
715.793 46
715.810 60
715.827 67
715.845 69
715.862 46
715.879 47
715.897 77
715.914 77
715.931 65
715.949 78
715.966 64
715.983 51
716.000 62
716.018 77
716.035 67
716.052 47
716.070 62
716.087 97
716.104 67
716.122 52
716.139 66
716.156 76
716.174 99
716.191 76
716.208 59
716.226 52
716.243 56
716.260 34
716.278 32
716.295 28
716.312 60
716.330 36
716.347 42
716.364 34
716.382 59
716.399 84
716.416 71
716.434 38
716.451 66
716.468 34
716.486 14
716.503 31
716.520 53
716.538 38
716.555 28
716.572 31
716.590 23
716.607 35
716.624 17
716.642 20
716.659 34
716.676 75
716.694 75
716.711 70
716.728 48
716.746 46
716.763 48
716.780 50
716.798 17
716.815 16
716.832 39
716.850 32
716.867 41
716.884 35
716.902 49
716.919 15
716.936 43
716.954 54
716.971 17
716.988 21
717.006 46
717.023 40
717.040 21
717.058 21
717.075 24
717.092 48
717.110 51
717.127 82
717.144 35
717.162 87
717.179 74
717.196 73
717.214 60
717.231 42
717.248 47
717.266 49
717.283 13
717.300 70
717.318 54
717.335 41
717.352 42
717.370 66
717.387 38
717.404 13
717.422 20
717.439 18
717.456 25
717.474 69
717.491 65
717.508 36
717.526 26
717.543 24
717.561 26
717.578 28
717.595 33
717.613 16
717.630 12
717.647 29
717.665 25
717.682 13
717.699 22
717.717 72
717.734 31
717.751 26
717.769 11
717.786 30
717.803 74
717.821 45
717.838 21
717.855 19
717.873 34
717.890 37
717.907 20
717.925 31
717.942 56
717.959 65
717.977 28
717.994 42
718.012 19
718.029 30
718.046 32
718.064 20
718.081 18
718.098 27
718.116 34
718.133 26
718.150 24
718.168 39
718.185 48
718.202 93
718.220 95
718.237 94
718.254 53
718.272 41
718.289 38
718.306 38
718.324 60
718.341 57
718.359 22
718.376 21
718.393 44
718.411 27
718.428 67
718.445 93
718.463 61
718.480 58
718.497 31
718.515 19
718.532 9
718.549 31
718.567 16
718.584 15
718.601 6
718.619 18
718.636 35
718.654 33
718.671 19
718.688 61
718.706 30
718.723 78
718.740 89
718.758 73
718.775 31
718.792 8
718.810 36
718.827 47
718.844 58
718.862 50
718.879 54
718.897 44
718.914 22
718.931 14
718.949 31
718.966 38
718.983 24
719.001 12
719.018 23
719.035 56
719.053 28
719.070 11
719.088 39
719.105 31
719.122 48
719.140 40
719.157 56
719.174 67
719.192 62
719.209 38
719.226 27
719.244 38
719.261 34
719.279 40
719.296 56
719.313 52
719.331 34
719.348 47
719.365 63
719.383 62
719.400 40
719.417 36
719.435 23
719.452 27
719.470 25
719.487 31
719.504 11
719.522 32
719.539 43
719.556 37
719.574 35
719.591 22
719.608 47
719.626 42
719.643 31
719.661 8
719.678 23
719.695 43
719.713 41
719.730 40
719.747 28
719.765 20
719.782 13
719.800 21
719.817 18
719.834 35
719.852 17
719.869 22
719.886 23
719.904 31
719.921 44
719.939 36
719.956 32
719.973 23
719.991 40
720.008 21
720.025 6
720.043 34
720.060 43
720.077 61
720.095 59
720.112 52
720.130 66
720.147 65
720.164 65
720.182 82
720.199 66
720.216 31
720.234 39
720.251 46
720.269 45
720.286 47
720.303 49
720.321 47
720.338 54
720.355 44
720.373 29
720.390 36
720.408 50
720.425 41
720.442 41
720.460 43
720.477 42
720.495 26
720.512 21
720.529 22
720.547 9
720.564 28
720.581 45
720.599 62
720.616 33
720.634 24
720.651 48
720.668 46
720.686 29
720.703 37
720.720 26
720.738 33
720.755 44
720.773 46
720.790 40
720.807 15
720.825 11
720.842 21
720.860 17
720.877 29
720.894 20
720.912 35
720.929 18
720.946 29
720.964 20
720.981 4
720.999 11
721.016 38
721.033 30
721.051 63
721.068 58
721.086 40
721.103 22
721.120 53
721.138 45
721.155 28
721.172 57
721.190 52
721.207 23
721.225 37
721.242 38
721.259 25
721.277 41
721.294 44
721.312 28
721.329 48
721.346 46
721.364 70
721.381 58
721.398 43
721.416 32
721.433 21
721.451 47
721.468 37
721.485 31
721.503 39
721.520 29
721.538 20
721.555 47
721.572 28
721.590 37
721.607 32
721.625 24
721.642 50
721.659 24
721.677 36
721.694 18
721.712 22
721.729 24
721.746 31
721.764 39
721.781 23
721.799 32
721.816 36
721.833 24
721.851 18
721.868 14
721.885 25
721.903 29
721.920 30
721.938 4
721.955 20
721.972 34
721.990 19
722.007 17
722.025 23
722.042 16
722.059 31
722.077 47
722.094 35
722.112 42
722.129 34
722.146 34
722.164 22
722.181 37
722.199 22
722.216 29
722.233 25
722.251 17
722.268 57
722.286 55
722.303 67
722.320 60
722.338 60
722.355 43
722.373 52
722.390 42
722.407 23
722.425 12
722.442 33
722.460 94
722.477 54
722.494 36
722.512 30
722.529 10
722.547 24
722.564 23
722.581 25
722.599 18
722.616 55
722.634 35
722.651 30
722.668 6
722.686 57
722.703 32
722.721 14
722.738 19
722.756 47
722.773 36
722.790 29
722.808 22
722.825 36
722.843 26
722.860 12
722.877 26
722.895 19
722.912 38
722.930 58
722.947 34
722.964 46
722.982 45
722.999 31
723.017 21
723.034 31
723.051 20
723.069 46
723.086 64
723.104 41
723.121 52
723.138 35
723.156 31
723.173 33
723.191 70
723.208 67
723.226 44
723.243 30
723.260 35
723.278 35
723.295 36
723.313 17
723.330 34
723.347 30
723.365 56
723.382 62
723.400 24
723.417 13
723.434 16
723.452 37
723.469 50
723.487 44
723.504 55
723.522 58
723.539 66
723.556 48
723.574 25
723.591 49
723.609 48
723.626 34
723.643 19
723.661 36
723.678 18
723.696 33
723.713 50
723.731 55
723.748 24
723.765 12
723.783 25
723.800 44
723.818 41
723.835 25
723.852 29
723.870 33
723.887 36
723.905 33
723.922 36
723.940 58
723.957 22
723.974 16
723.992 36
724.009 53
724.027 43
724.044 17
724.062 30
724.079 30
724.096 28
724.114 55
724.131 26
724.149 40
724.166 63
724.183 63
724.201 70
724.218 49
724.236 89
724.253 75
724.271 50
724.288 56
724.305 75
724.323 54
724.340 41
724.358 68
724.375 48
724.393 36
724.410 44
724.427 76
724.445 37
724.462 18
724.480 60
724.497 52
724.515 52
724.532 53
724.549 35
724.567 25
724.584 60
724.602 61
724.619 70
724.637 42
724.654 29
724.671 30
724.689 21
724.706 23
724.724 30
724.741 27
724.759 43
724.776 37
724.793 33
724.811 51
724.828 22
724.846 20
724.863 26
724.881 64
724.898 57
724.915 61
724.933 49
724.950 60
724.968 33
724.985 28
725.003 37
725.020 45
725.037 42
725.055 37
725.072 77
725.090 45
725.107 44
725.125 63
725.142 33
725.160 59
725.177 58
725.194 68
725.212 55
725.229 87
725.247 55
725.264 75
725.282 55
725.299 74
725.316 58
725.334 67
725.351 81
725.369 117
725.386 66
725.404 82
725.421 61
725.439 58
725.456 58
725.473 69
725.491 72
725.508 80
725.526 84
725.543 84
725.561 102
725.578 123
725.595 101
725.613 113
725.630 113
725.648 108
725.665 102
725.683 85
725.700 86
725.718 75
725.735 91
725.752 111
725.770 115
725.787 102
725.805 90
725.822 98
725.840 68
725.857 56
725.875 60
725.892 38
725.909 39
725.927 85
725.944 82
725.962 79
725.979 65
725.997 71
726.014 69
726.032 44
726.049 37
726.066 71
726.084 58
726.101 39
726.119 23
726.136 61
726.154 57
726.171 68
726.189 84
726.206 90
726.223 103
726.241 92
726.258 61
726.276 70
726.293 45
726.311 55
726.328 35
726.346 57
726.363 49
726.380 58
726.398 95
726.415 117
726.433 79
726.450 55
726.468 63
726.485 51
726.503 64
726.520 86
726.538 88
726.555 86
726.572 51
726.590 53
726.607 41
726.625 28
726.642 38
726.660 27
726.677 49
726.695 34
726.712 68
726.730 64
726.747 46
726.764 60
726.782 50
726.799 36
726.817 66
726.834 23
726.852 9
726.869 40
726.887 49
726.904 24
726.922 38
726.939 39
726.956 53
726.974 38
726.991 41
727.009 30
727.026 42
727.044 37
727.061 31
727.079 33
727.096 40
727.114 68
727.131 66
727.148 68
727.166 91
727.183 77
727.201 49
727.218 43
727.236 53
727.253 59
727.271 32
727.288 62
727.306 109
727.323 90
727.341 66
727.358 92
727.375 75
727.393 26
727.410 31
727.428 28
727.445 37
727.463 52
727.480 39
727.498 55
727.515 36
727.533 53
727.550 58
727.568 34
727.585 45
727.602 51
727.620 46
727.637 41
727.655 25
727.672 40
727.690 50
727.707 39
727.725 35
727.742 43
727.760 49
727.777 28
727.795 27
727.812 29
727.830 42
727.847 29
727.864 43
727.882 27
727.899 51
727.917 37
727.934 27
727.952 46
727.969 39
727.987 52
728.004 45
728.022 36
728.039 19
728.057 33
728.074 23
728.092 26
728.109 48
728.126 55
728.144 54
728.161 99
728.179 148
728.196 146
728.214 84
728.231 72
728.249 72
728.266 50
728.284 33
728.301 67
728.319 99
728.336 70
728.354 48
728.371 32
728.389 44
728.406 36
728.424 34
728.441 46
728.458 29
728.476 12
728.493 36
728.511 44
728.528 30
728.546 33
728.563 29
728.581 37
728.598 15
728.616 26
728.633 50
728.651 25
728.668 10
728.686 15
728.703 15
728.721 30
728.738 19
728.756 15
728.773 20
728.791 20
728.808 11
728.825 26
728.843 35
728.860 25
728.878 17
728.895 7
728.913 17
728.930 17
728.948 11
728.965 22
728.983 25
729.000 20
729.018 18
729.035 15
729.053 25
729.070 4
729.088 23
729.105 40
729.123 60
729.140 92
729.158 84
729.175 82
729.193 121
729.210 78
729.228 82
729.245 89
729.263 76
729.280 26
729.297 45
729.315 101
729.332 64
729.350 33
729.367 28
729.385 50
729.402 32
729.420 45
729.437 78
729.455 79
729.472 54
729.490 47
729.507 64
729.525 60
729.542 24
729.560 17
729.577 32
729.595 39
729.612 23
729.630 14
729.647 13
729.665 34
729.682 32
729.700 36
729.717 19
729.735 24
729.752 10
729.770 16
729.787 18
729.805 17
729.822 35
729.840 38
729.857 17
729.875 27
729.892 26
729.910 35
729.927 29
729.945 26
729.962 39
729.980 33
729.997 15
730.015 21
730.032 16
730.050 69
730.067 44
730.085 21
730.102 16
730.119 55
730.137 125
730.154 114
730.172 124
730.189 132
730.207 62
730.224 35
730.242 44
730.259 54
730.277 60
730.294 43
730.312 30
730.329 36
730.347 52
730.364 38
730.382 34
730.399 31
730.417 37
730.434 36
730.452 26
730.469 58
730.487 56
730.504 60
730.522 39
730.539 18
730.557 26
730.574 24
730.592 25
730.609 23
730.627 33
730.644 39
730.662 29
730.679 16
730.697 22
730.714 13
730.732 29
730.749 45
730.767 41
730.784 68
730.802 39
730.819 26
730.837 36
730.854 52
730.872 40
730.889 30
730.907 27
730.924 9
730.942 28
730.959 16
730.977 27
730.994 21
731.012 8
731.029 13
731.047 15
731.065 33
731.082 51
731.100 58
731.117 32
731.135 49
731.152 89
731.170 104
731.187 60
731.205 61
731.222 73
731.240 57
731.257 73
731.275 42
731.292 49
731.310 60
731.327 45
731.345 48
731.362 41
731.380 45
731.397 43
731.415 40
731.432 73
731.450 76
731.467 48
731.485 36
731.502 57
731.520 76
731.537 61
731.555 72
731.572 24
731.590 14
731.607 6
731.625 18
731.642 21
731.660 34
731.677 33
731.695 39
731.712 24
731.730 35
731.747 44
731.765 30
731.782 30
731.800 41
731.817 33
731.835 39
731.852 33
731.870 37
731.888 42
731.905 44
731.923 55
731.940 19
731.958 26
731.975 14
731.993 11
732.010 7
732.028 2
732.045 22
732.063 16
732.080 37
732.098 25
732.115 62
732.133 82
732.150 79
732.168 131
732.185 119
732.203 98
732.220 65
732.238 72
732.255 97
732.273 43
732.290 26
732.308 79
732.325 75
732.343 60
732.361 47
732.378 54
732.396 50
732.413 35
732.431 41
732.448 25
732.466 32
732.483 40
732.501 21
732.518 26
732.536 29
732.553 27
732.571 61
732.588 44
732.606 29
732.623 19
732.641 40
732.658 51
732.676 52
732.693 46
732.711 34
732.729 41
732.746 123
732.764 205
732.781 239
732.799 133
732.816 132
732.834 129
732.851 94
732.869 98
732.886 62
732.904 40
732.921 23
732.939 22
732.956 36
732.974 6
732.991 40
733.009 45
733.026 34
733.044 50
733.062 36
733.079 32
733.097 24
733.114 60
733.132 73
733.149 49
733.167 48
733.184 73
733.202 45
733.219 58
733.237 79
733.254 50
733.272 51
733.289 70
733.307 61
733.325 23
733.342 41
733.360 51
733.377 37
733.395 32
733.412 53
733.430 59
733.447 38
733.465 40
733.482 26
733.500 50
733.517 48
733.535 39
733.552 38
733.570 16
733.588 28
733.605 48
733.623 31
733.640 28
733.658 35
733.675 33
733.693 72
733.710 79
733.728 42
733.745 72
733.763 112
733.780 97
733.798 97
733.816 65
733.833 86
733.851 59
733.868 76
733.886 68
733.903 14
733.921 44
733.938 29
733.956 28
733.973 74
733.991 52
734.008 39
734.026 62
734.044 62
734.061 60
734.079 32
734.096 29
734.114 43
734.131 39
734.149 31
734.166 58
734.184 63
734.201 33
734.219 21
734.236 30
734.254 31
734.272 15
734.289 12
734.307 21
734.324 50
734.342 60
734.359 21
734.377 16
734.394 19
734.412 17
734.429 52
734.447 39
734.465 15
734.482 34
734.500 39
734.517 30
734.535 28
734.552 34
734.570 24
734.587 35
734.605 28
734.623 8
734.640 19
734.658 29
734.675 58
734.693 41
734.710 21
734.728 24
734.745 22
734.763 41
734.780 27
734.798 27
734.816 15
734.833 31
734.851 37
734.868 46
734.886 40
734.903 17
734.921 47
734.938 47
734.956 38
734.974 31
734.991 37
735.009 64
735.026 38
735.044 31
735.061 40
735.079 51
735.096 55
735.114 50
735.132 51
735.149 39
735.167 28
735.184 45
735.202 53
735.219 41
735.237 23
735.254 36
735.272 15
735.290 19
735.307 60
735.325 44
735.342 34
735.360 27
735.377 33
735.395 49
735.412 38
735.430 51
735.448 77
735.465 103
735.483 94
735.500 43
735.518 36
735.535 33
735.553 39
735.570 43
735.588 26
735.606 3
735.623 24
735.641 33
735.658 36
735.676 39
735.693 35
735.711 33
735.728 48
735.746 48
735.764 45
735.781 18
735.799 20
735.816 24
735.834 25
735.851 21
735.869 38
735.887 30
735.904 34
735.922 22
735.939 9
735.957 40
735.974 50
735.992 44
736.009 31
736.027 18
736.045 18
736.062 31
736.080 21
736.097 44
736.115 63
736.132 33
736.150 39
736.168 17
736.185 69
736.203 70
736.220 83
736.238 62
736.255 59
736.273 45
736.291 58
736.308 36
736.326 43
736.343 34
736.361 44
736.378 64
736.396 72
736.414 42
736.431 28
736.449 57
736.466 58
736.484 40
736.501 35
736.519 32
736.537 51
736.554 34
736.572 39
736.589 20
736.607 16
736.624 18
736.642 27
736.660 32
736.677 14
736.695 11
736.712 13
736.730 21
736.747 27
736.765 26
736.783 35
736.800 27
736.818 24
736.835 21
736.853 20
736.870 13
736.888 12
736.906 44
736.923 31
736.941 16
736.958 15
736.976 20
736.993 12
737.011 27
737.029 35
737.046 56
737.064 27
737.081 17
737.099 73
737.117 123
737.134 123
737.152 64
737.169 53
737.187 43
737.204 38
737.222 37
737.240 49
737.257 33
737.275 20
737.292 26
737.310 32
737.327 55
737.345 55
737.363 62
737.380 43
737.398 39
737.415 51
737.433 46
737.451 33
737.468 30
737.486 58
737.503 39
737.521 14
737.538 9
737.556 43
737.574 68
737.591 63
737.609 21
737.626 35
737.644 40
737.662 18
737.679 14
737.697 65
737.714 53
737.732 26
737.749 19
737.767 15
737.785 14
737.802 21
737.820 24
737.837 15
737.855 11
737.873 19
737.890 20
737.908 24
737.925 16
737.943 9
737.961 12
737.978 27
737.996 28
738.013 34
738.031 38
738.048 14
738.066 6
738.084 17
738.101 8
738.119 31
738.136 58
738.154 41
738.172 54
738.189 36
738.207 3
738.224 40
738.242 30
738.260 32
738.277 23
738.295 11
738.312 47
738.330 30
738.347 21
738.365 29
738.383 38
738.400 45
738.418 33
738.435 17
738.453 14
738.471 7
738.488 25
738.506 24
738.523 44
738.541 25
738.559 16
738.576 43
738.594 62
738.611 71
738.629 64
738.647 54
738.664 23
738.682 26
738.699 28
738.717 12
738.735 9
738.752 16
738.770 8
738.787 16
738.805 16
738.823 34
738.840 34
738.858 19
738.875 13
738.893 21
738.911 18
738.928 16
738.946 23
738.963 20
738.981 28
738.999 31
739.016 20
739.034 39
739.051 24
739.069 17
739.087 31
739.104 65
739.122 57
739.139 21
739.157 48
739.175 37
739.192 28
739.210 24
739.227 35
739.245 18
739.263 24
739.280 38
739.298 53
739.315 51
739.333 44
739.351 45
739.368 42
739.386 31
739.403 24
739.421 27
739.439 62
739.456 44
739.474 31
739.491 14
739.509 24
739.527 33
739.544 24
739.562 44
739.580 61
739.597 30
739.615 43
739.632 40
739.650 20
739.668 38
739.685 41
739.703 25
739.720 19
739.738 30
739.756 19
739.773 31
739.791 19
739.808 41
739.826 67
739.844 43
739.861 13
739.879 43
739.896 56
739.914 44
739.932 30
739.949 23
739.967 34
739.985 35
740.002 29
740.020 9
740.037 22
740.055 59
740.073 28
740.090 43
740.108 61
740.125 76
740.143 64
740.161 50
740.178 26
740.196 34
740.214 51
740.231 26
740.249 16
740.266 34
740.284 39
740.302 33
740.319 36
740.337 32
740.354 19
740.372 13
740.390 38
740.407 55
740.425 31
740.443 45
740.460 30
740.478 63
740.495 63
740.513 39
740.531 32
740.548 30
740.566 15
740.583 15
740.601 14
740.619 13
740.636 20
740.654 21
740.672 20
740.689 14
740.707 55
740.724 17
740.742 15
740.760 26
740.777 9
740.795 7
740.813 13
740.830 37
740.848 28
740.865 10
740.883 5
740.901 48
740.918 35
740.936 22
740.954 30
740.971 28
740.989 50
741.006 61
741.024 35
741.042 22
741.059 26
741.077 15
741.095 13
741.112 11
741.130 21
741.147 47
741.165 42
741.183 51
741.200 44
741.218 65
741.236 63
741.253 28
741.271 16
741.288 24
741.306 35
741.324 23
741.341 18
741.359 27
741.377 31
741.394 23
741.412 18
741.429 43
741.447 30
741.465 26
741.482 29
741.500 23
741.518 44
741.535 24
741.553 33
741.571 40
741.588 24
741.606 20
741.623 21
741.641 19
741.659 19
741.676 42
741.694 59
741.712 24
741.729 18
741.747 49
741.764 59
741.782 23
741.800 10
741.817 40
741.835 35
741.853 55
741.870 17
741.888 22
741.906 19
741.923 11
741.941 35
741.958 33
741.976 21
741.994 19
742.011 29
742.029 36
742.047 30
742.064 27
742.082 23
742.100 42
742.117 46
742.135 44
742.152 55
742.170 71
742.188 27
742.205 45
742.223 51
742.241 26
742.258 40
742.276 80
742.294 70
742.311 59
742.329 61
742.347 71
742.364 70
742.382 47
742.399 69
742.417 67
742.435 38
742.452 52
742.470 27
742.488 11
742.505 31
742.523 42
742.541 29
742.558 20
742.576 27
742.593 19
742.611 35
742.629 34
742.646 50
742.664 37
742.682 37
742.699 11
742.717 18
742.735 23
742.752 51
742.770 56
742.788 31
742.805 41
742.823 28
742.841 28
742.858 20
742.876 25
742.893 9
742.911 23
742.929 25
742.946 18
742.964 31
742.982 26
742.999 40
743.017 25
743.035 13
743.052 14
743.070 29
743.088 12
743.105 10
743.123 30
743.141 36
743.158 75
743.176 93
743.193 66
743.211 51
743.229 67
743.246 30
743.264 37
743.282 61
743.299 107
743.317 91
743.335 70
743.352 56
743.370 60
743.388 38
743.405 41
743.423 40
743.441 26
743.458 37
743.476 41
743.494 14
743.511 25
743.529 35
743.547 64
743.564 55
743.582 32
743.600 46
743.617 26
743.635 16
743.652 20
743.670 20
743.688 51
743.705 22
743.723 20
743.741 27
743.758 22
743.776 5
743.794 4
743.811 20
743.829 17
743.847 22
743.864 29
743.882 37
743.900 15
743.917 17
743.935 19
743.953 19
743.970 17
743.988 32
744.006 15
744.023 12
744.041 25
744.059 30
744.076 25
744.094 21
744.112 54
744.129 40
744.147 59
744.165 85
744.182 76
744.200 51
744.218 59
744.235 66
744.253 51
744.271 29
744.288 47
744.306 55
744.324 36
744.341 50
744.359 74
744.377 45
744.394 35
744.412 48
744.430 26
744.447 30
744.465 47
744.483 33
744.500 44
744.518 36
744.536 37
744.553 36
744.571 40
744.589 28
744.606 41
744.624 63
744.642 54
744.659 13
744.677 18
744.695 51
744.712 77
744.730 30
744.748 20
744.765 35
744.783 15
744.801 17
744.818 28
744.836 46
744.854 34
744.871 8
744.889 7
744.907 5
744.924 27
744.942 27
744.960 28
744.977 22
744.995 34
745.013 14
745.030 34
745.048 32
745.066 13
745.083 20
745.101 29
745.119 33
745.136 62
745.154 46
745.172 34
745.189 39
745.207 34
745.225 61
745.242 35
745.260 24
745.278 28
745.295 38
745.313 24
745.331 43
745.348 38
745.366 20
745.384 22
745.401 59
745.419 80
745.437 65
745.455 50
745.472 46
745.490 14
745.508 19
745.525 13
745.543 19
745.561 31
745.578 30
745.596 32
745.614 32
745.631 26
745.649 15
745.667 28
745.684 11
745.702 29
745.720 28
745.737 16
745.755 7
745.773 8
745.790 20
745.808 23
745.826 49
745.843 66
745.861 27
745.879 11
745.897 15
745.914 58
745.932 75
745.950 51
745.967 29
745.985 14
746.003 35
746.020 22
746.038 24
746.056 36
746.073 21
746.091 17
746.109 33
746.126 38
746.144 56
746.162 54
746.179 102
746.197 54
746.215 69
746.233 65
746.250 93
746.268 43
746.286 15
746.303 13
746.321 31
746.339 29
746.356 44
746.374 48
746.392 52
746.409 42
746.427 78
746.445 69
746.462 53
746.480 79
746.498 116
746.516 40
746.533 34
746.551 49
746.569 40
746.586 37
746.604 60
746.622 61
746.639 36
746.657 33
746.675 27
746.692 21
746.710 51
746.728 87
746.746 71
746.763 65
746.781 67
746.799 61
746.816 40
746.834 34
746.852 42
746.869 35
746.887 23
746.905 16
746.922 22
746.940 20
746.958 26
746.976 52
746.993 37
747.011 82
747.029 99
747.046 70
747.064 42
747.082 15
747.099 33
747.117 32
747.135 50
747.153 42
747.170 60
747.188 52
747.206 43
747.223 81
747.241 72
747.259 29
747.276 34
747.294 35
747.312 24
747.330 49
747.347 34
747.365 57
747.383 91
747.400 64
747.418 30
747.436 24
747.453 57
747.471 43
747.489 47
747.507 61
747.524 61
747.542 45
747.560 27
747.577 21
747.595 26
747.613 28
747.630 29
747.648 37
747.666 29
747.684 14
747.701 21
747.719 30
747.737 24
747.754 62
747.772 78
747.790 43
747.807 30
747.825 24
747.843 20
747.861 48
747.878 37
747.896 31
747.914 23
747.931 25
747.949 22
747.967 35
747.985 43
748.002 28
748.020 41
748.038 20
748.055 13
748.073 15
748.091 26
748.108 45
748.126 36
748.144 48
748.162 84
748.179 55
748.197 43
748.215 56
748.232 37
748.250 33
748.268 50
748.286 35
748.303 24
748.321 35
748.339 75
748.356 50
748.374 66
748.392 47
748.410 65
748.427 35
748.445 19
748.463 36
748.480 21
748.498 49
748.516 23
748.534 36
748.551 16
748.569 26
748.587 28
748.604 27
748.622 28
748.640 28
748.658 28
748.675 22
748.693 18
748.711 45
748.728 27
748.746 32
748.764 34
748.782 32
748.799 13
748.817 11
748.835 49
748.852 27
748.870 25
748.888 39
748.906 37
748.923 31
748.941 51
748.959 29
748.976 13
748.994 35
749.012 20
749.030 15
749.047 11
749.065 12
749.083 13
749.101 38
749.118 47
749.136 67
749.154 115
749.171 81
749.189 61
749.207 52
749.225 54
749.242 34
749.260 34
749.278 62
749.295 84
749.313 52
749.331 46
749.349 30
749.366 44
749.384 42
749.402 21
749.420 57
749.437 31
749.455 29
749.473 23
749.490 37
749.508 34
749.526 22
749.544 17
749.561 45
749.579 31
749.597 19
749.615 27
749.632 15
749.650 32
749.668 12
749.685 16
749.703 15
749.721 25
749.739 37
749.756 43
749.774 47
749.792 50
749.810 19
749.827 23
749.845 28
749.863 23
749.880 28
749.898 6
749.916 34
749.934 41
749.951 56
749.969 58
749.987 74
750.005 191
750.022 184
750.040 109
750.058 90
750.075 56
750.093 54
750.111 57
750.129 61
750.146 57
750.164 87
750.182 53
750.200 41
750.217 53
750.235 33
750.253 45
750.271 83
750.288 77
750.306 46
750.324 57
750.341 57
750.359 32
750.377 69
750.395 40
750.412 29
750.430 47
750.448 43
750.466 43
750.483 23
750.501 18
750.519 6
750.537 6
750.554 27
750.572 15
750.590 31
750.608 22
750.625 50
750.643 37
750.661 19
750.679 47
750.696 41
750.714 41
750.732 38
750.749 38
750.767 16
750.785 24
750.803 16
750.820 29
750.838 32
750.856 18
750.874 14
750.891 39
750.909 34
750.927 30
750.945 66
750.962 53
750.980 28
750.998 47
751.016 78
751.033 29
751.051 46
751.069 41
751.087 41
751.104 22
751.122 29
751.140 64
751.158 58
751.175 50
751.193 65
751.211 45
751.229 67
751.246 44
751.264 52
751.282 64
751.300 47
751.317 35
751.335 27
751.353 48
751.371 57
751.388 40
751.406 21
751.424 11
751.442 32
751.459 29
751.477 24
751.495 13
751.512 12
751.530 36
751.548 29
751.566 25
751.583 27
751.601 31
751.619 17
751.637 29
751.655 33
751.672 17
751.690 5
751.708 11
751.726 16
751.743 25
751.761 30
751.779 18
751.797 22
751.814 47
751.832 55
751.850 21
751.868 8
751.885 36
751.903 52
751.921 47
751.939 15
751.956 28
751.974 34
751.992 41
752.010 25
752.027 16
752.045 10
752.063 16
752.081 33
752.098 40
752.116 38
752.134 53
752.152 43
752.169 21
752.187 38
752.205 33
752.223 27
752.240 38
752.258 33
752.276 23
752.294 24
752.311 42
752.329 43
752.347 24
752.365 30
752.382 28
752.400 44
752.418 72
752.436 49
752.454 38
752.471 35
752.489 61
752.507 48
752.525 50
752.542 24
752.560 7
752.578 11
752.596 37
752.613 24
752.631 24
752.649 16
752.667 23
752.684 27
752.702 7
752.720 25
752.738 39
752.755 24
752.773 9
752.791 11
752.809 14
752.827 4
752.844 3
752.862 11
752.880 16
752.898 14
752.915 17
752.933 30
752.951 22
752.969 21
752.986 32
753.004 34
753.022 20
753.040 6
753.057 16
753.075 29
753.093 47
753.111 61
753.129 26
753.146 42
753.164 81
753.182 92
753.200 58
753.217 45
753.235 51
753.253 42
753.271 34
753.288 51
753.306 35
753.324 35
753.342 65
753.360 68
753.377 52
753.395 47
753.413 8
753.431 12
753.448 16
753.466 22
753.484 30
753.502 32
753.520 53
753.537 34
753.555 29
753.573 33
753.591 28
753.608 8
753.626 12
753.644 42
753.662 44
753.679 12
753.697 23
753.715 39
753.733 22
753.751 10
753.768 10
753.786 10
753.804 15
753.822 7
753.839 36
753.857 59
753.875 29
753.893 30
753.911 21
753.928 27
753.946 29
753.964 10
753.982 14
753.999 20
754.017 9
754.035 24
754.053 20
754.071 30
754.088 55
754.106 50
754.124 26
754.142 62
754.159 75
754.177 69
754.195 91
754.213 46
754.231 27
754.248 43
754.266 47
754.284 46
754.302 56
754.320 50
754.337 34
754.355 19
754.373 30
754.391 41
754.408 30
754.426 25
754.444 20
754.462 30
754.480 47
754.497 49
754.515 13
754.533 28
754.551 51
754.568 22
754.586 39
754.604 32
754.622 21
754.640 29
754.657 32
754.675 28
754.693 21
754.711 18
754.729 22
754.746 6
754.764 26
754.782 18
754.800 22
754.818 25
754.835 16
754.853 20
754.871 27
754.889 27
754.906 16
754.924 30
754.942 30
754.960 50
754.978 63
754.995 48
755.013 35
755.031 32
755.049 45
755.067 50
755.084 37
755.102 29
755.120 23
755.138 24
755.156 43
755.173 45
755.191 64
755.209 51
755.227 19
755.244 11
755.262 14
755.280 33
755.298 65
755.316 60
755.333 46
755.351 37
755.369 65
755.387 50
755.405 28
755.422 45
755.440 44
755.458 47
755.476 52
755.494 39
755.511 38
755.529 39
755.547 42
755.565 20
755.583 26
755.600 48
755.618 52
755.636 45
755.654 54
755.672 23
755.689 38
755.707 48
755.725 26
755.743 21
755.761 24
755.778 47
755.796 91
755.814 67
755.832 24
755.850 19
755.867 12
755.885 22
755.903 22
755.921 38
755.939 40
755.956 32
755.974 23
755.992 11
756.010 35
756.028 53
756.045 37
756.063 17
756.081 22
756.099 45
756.117 52
756.134 51
756.152 33
756.170 28
756.188 51
756.206 30
756.223 31
756.241 38
756.259 41
756.277 24
756.295 38
756.312 60
756.330 34
756.348 29
756.366 41
756.384 50
756.402 37
756.419 52
756.437 53
756.455 26
756.473 23
756.491 40
756.508 56
756.526 49
756.544 27
756.562 20
756.580 20
756.597 36
756.615 20
756.633 21
756.651 31
756.669 15
756.686 26
756.704 17
756.722 28
756.740 21
756.758 52
756.776 29
756.793 10
756.811 7
756.829 11
756.847 21
756.865 20
756.882 11
756.900 9
756.918 10
756.936 15
756.954 33
756.971 40
756.989 20
757.007 14
757.025 27
757.043 20
757.061 11
757.078 13
757.096 14
757.114 33
757.132 46
757.150 65
757.167 63
757.185 70
757.203 44
757.221 84
757.239 52
757.256 53
757.274 27
757.292 21
757.310 11
757.328 23
757.346 47
757.363 58
757.381 35
757.399 36
757.417 23
757.435 36
757.452 34
757.470 30
757.488 35
757.506 29
757.524 30
757.542 19
757.559 28
757.577 21
757.595 11
757.613 33
757.631 22
757.649 10
757.666 22
757.684 23
757.702 7
757.720 2
757.738 44
757.755 33
757.773 12
757.791 27
757.809 29
757.827 22
757.845 8
757.862 18
757.880 22
757.898 22
757.916 29
757.934 13
757.952 18
757.969 19
757.987 39
758.005 20
758.023 27
758.041 41
758.058 47
758.076 35
758.094 47
758.112 30
758.130 57
758.148 84
758.165 110
758.183 80
758.201 59
758.219 35
758.237 35
758.255 20
758.272 32
758.290 45
758.308 46
758.326 62
758.344 50
758.362 65
758.379 26
758.397 40
758.415 36
758.433 36
758.451 34
758.469 34
758.486 49
758.504 35
758.522 17
758.540 17
758.558 7
758.576 50
758.593 69
758.611 47
758.629 26
758.647 10
758.665 4
758.683 11
758.700 17
758.718 42
758.736 52
758.754 35
758.772 70
758.790 69
758.807 38
758.825 42
758.843 57
758.861 24
758.879 48
758.897 24
758.914 17
758.932 43
758.950 33
758.968 12
758.986 10
759.004 20
759.021 27
759.039 11
759.057 24
759.075 30
759.093 17
759.111 20
759.128 24
759.146 52
759.164 59
759.182 50
759.200 50
759.218 76
759.235 71
759.253 19
759.271 21
759.289 22
759.307 28
759.325 43
759.343 40
759.360 22
759.378 40
759.396 40
759.414 54
759.432 57
759.450 72
759.467 71
759.485 57
759.503 35
759.521 35
759.539 32
759.557 19
759.574 19
759.592 10
759.610 14
759.628 21
759.646 12
759.664 9
759.682 23
759.699 28
759.717 25
759.735 32
759.753 20
759.771 23
759.789 29
759.806 28
759.824 36
759.842 54
759.860 23
759.878 11
759.896 24
759.914 44
759.931 16
759.949 26
759.967 29
759.985 27
760.003 46
760.021 30
760.039 12
760.056 13
760.074 14
760.092 36
760.110 20
760.128 20
760.146 52
760.163 42
760.181 31
760.199 38
760.217 59
760.235 34
760.253 26
760.271 17
760.288 35
760.306 71
760.324 81
760.342 53
760.360 31
760.378 27
760.396 19
760.413 33
760.431 47
760.449 14
760.467 25
760.485 23
760.503 48
760.521 32
760.538 12
760.556 18
760.574 42
760.592 19
760.610 19
760.628 45
760.646 31
760.663 22
760.681 19
760.699 15
760.717 17
760.735 11
760.753 30
760.771 76
760.788 175
760.806 290
760.824 239
760.842 198
760.860 139
760.878 92
760.896 50
760.913 66
760.931 28
760.949 31
760.967 31
760.985 25
761.003 27
761.021 24
761.038 18
761.056 24
761.074 34
761.092 36
761.110 42
761.128 71
761.146 64
761.163 51
761.181 58
761.199 19
761.217 55
761.235 43
761.253 53
761.271 28
761.289 19
761.306 18
761.324 30
761.342 14
761.360 8
761.378 27
761.396 25
761.414 22
761.431 36
761.449 20
761.467 18
761.485 25
761.503 36
761.521 13
761.539 16
761.557 10
761.574 18
761.592 24
761.610 28
761.628 22
761.646 28
761.664 18
761.682 12
761.699 12
761.717 30
761.735 25
761.753 21
761.771 54
761.789 103
761.807 146
761.825 135
761.842 95
761.860 81
761.878 25
761.896 31
761.914 36
761.932 28
761.950 7
761.968 39
761.985 78
762.003 41
762.021 39
762.039 31
762.057 47
762.075 46
762.093 22
762.111 28
762.128 57
762.146 23
762.164 24
762.182 31
762.200 34
762.218 33
762.236 20
762.254 22
762.271 30
762.289 39
762.307 46
762.325 72
762.343 70
762.361 20
762.379 20
762.397 40
762.414 56
762.432 67
762.450 74
762.468 53
762.486 57
762.504 52
762.522 41
762.540 20
762.557 15
762.575 20
762.593 27
762.611 47
762.629 21
762.647 19
762.665 10
762.683 23
762.700 34
762.718 49
762.736 44
762.754 36
762.772 14
762.790 52
762.808 51
762.826 41
762.844 62
762.861 85
762.879 58
762.897 29
762.915 9
762.933 23
762.951 31
762.969 23
762.987 14
763.004 19
763.022 24
763.040 24
763.058 40
763.076 25
763.094 33
763.112 24
763.130 28
763.148 42
763.165 41
763.183 60
763.201 24
763.219 9
763.237 1
763.255 39
763.273 48
763.291 23
763.309 19
763.326 44
763.344 51
763.362 39
763.380 24
763.398 26
763.416 22
763.434 32
763.452 26
763.470 2
763.487 13
763.505 17
763.523 14
763.541 23
763.559 43
763.577 53
763.595 19
763.613 15
763.631 17
763.648 5
763.666 31
763.684 17
763.702 9
763.720 20
763.738 16
763.756 30
763.774 44
763.792 58
763.810 54
763.827 42
763.845 26
763.863 23
763.881 28
763.899 14
763.917 26
763.935 8
763.953 1
763.971 26
763.988 26
764.006 31
764.024 35
764.042 23
764.060 15
764.078 33
764.096 43
764.114 47
764.132 30
764.150 62
764.167 41
764.185 27
764.203 47
764.221 51
764.239 32
764.257 32
764.275 44
764.293 48
764.311 48
764.329 67
764.346 32
764.364 58
764.382 76
764.400 52
764.418 36
764.436 54
764.454 50
764.472 28
764.490 63
764.508 67
764.525 37
764.543 22
764.561 8
764.579 18
764.597 18
764.615 28
764.633 60
764.651 41
764.669 30
764.687 22
764.704 23
764.722 22
764.740 30
764.758 12
764.776 13
764.794 25
764.812 18
764.830 4
764.848 10
764.866 15
764.884 24
764.901 35
764.919 42
764.937 24
764.955 22
764.973 32
764.991 29
765.009 29
765.027 33
765.045 70
765.063 46
765.081 23
765.098 42
765.116 22
765.134 19
765.152 17
765.170 37
765.188 48
765.206 55
765.224 65
765.242 78
765.260 36
765.278 62
765.295 45
765.313 39
765.331 20
765.349 20
765.367 16
765.385 37
765.403 46
765.421 72
765.439 63
765.457 36
765.475 17
765.493 24
765.510 26
765.528 40
765.546 36
765.564 32
765.582 6
765.600 10
765.618 14
765.636 40
765.654 36
765.672 28
765.690 32
765.707 42
765.725 22
765.743 34
765.761 19
765.779 8
765.797 24
765.815 20
765.833 12
765.851 24
765.869 31
765.887 21
765.905 20
765.922 23
765.940 26
765.958 50
765.976 112
765.994 76
766.012 61
766.030 32
766.048 47
766.066 43
766.084 36
766.102 26
766.120 13
766.138 23
766.155 52
766.173 54
766.191 84
766.209 52
766.227 33
766.245 37
766.263 25
766.281 12
766.299 20
766.317 42
766.335 49
766.353 65
766.371 47
766.388 36
766.406 48
766.424 26
766.442 13
766.460 33
766.478 30
766.496 38
766.514 52
766.532 50
766.550 43
766.568 21
766.586 32
766.604 44
766.621 23
766.639 60
766.657 40
766.675 45
766.693 38
766.711 25
766.729 21
766.747 19
766.765 33
766.783 18
766.801 16
766.819 17
766.837 51
766.855 44
766.872 26
766.890 8
766.908 6
766.926 5
766.944 10
766.962 20
766.980 26
766.998 57
767.016 41
767.034 60
767.052 49
767.070 21
767.088 10
767.106 39
767.124 48
767.141 49
767.159 36
767.177 15
767.195 23
767.213 37
767.231 34
767.249 22
767.267 35
767.285 30
767.303 50
767.321 35
767.339 56
767.357 41
767.375 62
767.393 111
767.410 61
767.428 33
767.446 33
767.464 56
767.482 35
767.500 36
767.518 28
767.536 59
767.554 43
767.572 49
767.590 34
767.608 35
767.626 28
767.644 56
767.662 31
767.680 12
767.698 14
767.715 10
767.733 20
767.751 41
767.769 29
767.787 8
767.805 2
767.823 11
767.841 11
767.859 8
767.877 4
767.895 12
767.913 18
767.931 6
767.949 13
767.967 11
767.985 37
768.003 22
768.020 14
768.038 10
768.056 38
768.074 39
768.092 18
768.110 40
768.128 32
768.146 22
768.164 22
768.182 41
768.200 42
768.218 21
768.236 26
768.254 31
768.272 43
768.290 31
768.308 41
768.326 30
768.343 42
768.361 50
768.379 72
768.397 43
768.415 15
768.433 5
768.451 12
768.469 40
768.487 25
768.505 36
768.523 55
768.541 22
768.559 29
768.577 32
768.595 15
768.613 20
768.631 11
768.649 14
768.667 9
768.685 14
768.702 34
768.720 35
768.738 29
768.756 27
768.774 11
768.792 17
768.810 16
768.828 33
768.846 57
768.864 17
768.882 26
768.900 18
768.918 23
768.936 24
768.954 26
768.972 20
768.990 20
769.008 21
769.026 52
769.044 33
769.062 43
769.079 21
769.097 62
769.115 53
769.133 42
769.151 76
769.169 51
769.187 48
769.205 43
769.223 53
769.241 53
769.259 53
769.277 41
769.295 29
769.313 37
769.331 27
769.349 9
769.367 58
769.385 61
769.403 52
769.421 73
769.439 77
769.457 59
769.475 37
769.493 33
769.510 21
769.528 26
769.546 17
769.564 35
769.582 47
769.600 16
769.618 14
769.636 12
769.654 15
769.672 17
769.690 8
769.708 40
769.726 23
769.744 9
769.762 18
769.780 37
769.798 30
769.816 26
769.834 31
769.852 37
769.870 18
769.888 7
769.906 20
769.924 31
769.942 17
769.960 20
769.978 13
769.996 35
770.013 37
770.031 35
770.049 51
770.067 12
770.085 30
770.103 55
770.121 73
770.139 73
770.157 29
770.175 46
770.193 75
770.211 65
770.229 44
770.247 42
770.265 55
770.283 53
770.301 49
770.319 39
770.337 43
770.355 63
770.373 81
770.391 52
770.409 36
770.427 84
770.445 61
770.463 40
770.481 38
770.499 31
770.517 22
770.535 29
770.553 37
770.571 39
770.589 38
770.607 38
770.624 49
770.642 29
770.660 56
770.678 74
770.696 33
770.714 32
770.732 9
770.750 4
770.768 21
770.786 31
770.804 14
770.822 24
770.840 29
770.858 17
770.876 18
770.894 19
770.912 15
770.930 32
770.948 23
770.966 41
770.984 64
771.002 35
771.020 12
771.038 9
771.056 25
771.074 29
771.092 37
771.110 49
771.128 32
771.146 32
771.164 54
771.182 78
771.200 36
771.218 38
771.236 43
771.254 80
771.272 88
771.290 70
771.308 45
771.326 31
771.344 30
771.362 8
771.380 29
771.398 46
771.416 46
771.434 68
771.452 46
771.469 30
771.487 37
771.505 25
771.523 40
771.541 28
771.559 16
771.577 22
771.595 28
771.613 22
771.631 32
771.649 47
771.667 43
771.685 34
771.703 55
771.721 43
771.739 15
771.757 32
771.775 36
771.793 34
771.811 23
771.829 21
771.847 31
771.865 18
771.883 60
771.901 32
771.919 10
771.937 0
771.955 9
771.973 24
771.991 19
772.009 10
772.027 39
772.045 29
772.063 42
772.081 45
772.099 33
772.117 18
772.135 54
772.153 48
772.171 50
772.189 19
772.207 77
772.225 55
772.243 57
772.261 68
772.279 55
772.297 36
772.315 37
772.333 24
772.351 49
772.369 65
772.387 63
772.405 41
772.423 38
772.441 36
772.459 38
772.477 31
772.495 18
772.513 22
772.531 34
772.549 22
772.567 13
772.585 23
772.603 13
772.621 9
772.639 24
772.657 10
772.675 27
772.693 10
772.711 20
772.729 25
772.747 59
772.765 58
772.783 52
772.801 39
772.819 46
772.837 38
772.855 36
772.873 18
772.891 24
772.909 25
772.927 29
772.945 21
772.963 6
772.981 20
772.999 26
773.017 9
773.035 24
773.053 61
773.071 34
773.089 22
773.107 50
773.125 59
773.143 47
773.161 76
773.179 67
773.197 74
773.215 66
773.233 60
773.251 38
773.269 31
773.287 26
773.305 24
773.323 29
773.341 31
773.359 34
773.377 62
773.395 66
773.413 49
773.431 18
773.449 15
773.467 22
773.485 20
773.503 12
773.521 19
773.539 24
773.557 22
773.575 15
773.593 19
773.611 16
773.629 2
773.647 11
773.665 14
773.683 9
773.701 9
773.719 8
773.737 32
773.755 27
773.773 32
773.791 32
773.809 22
773.827 39
773.845 33
773.863 24
773.881 37
773.899 34
773.917 30
773.935 14
773.953 15
773.971 24
773.989 24
774.007 21
774.025 17
774.043 11
774.061 13
774.079 26
774.097 28
774.115 29
774.133 33
774.151 33
774.169 49
774.187 38
774.205 62
774.223 89
774.241 34
774.260 14
774.278 22
774.296 19
774.314 17
774.332 29
774.350 30
774.368 42
774.386 45
774.404 39
774.422 13
774.440 31
774.458 43
774.476 31
774.494 52
774.512 27
774.530 31
774.548 17
774.566 38
774.584 26
774.602 17
774.620 33
774.638 18
774.656 17
774.674 22
774.692 27
774.710 39
774.728 34
774.746 41
774.764 118
774.782 98
774.800 65
774.818 52
774.836 87
774.854 49
774.872 48
774.890 48
774.908 46
774.926 59
774.944 26
774.962 12
774.980 30
774.998 21
775.016 25
775.034 27
775.052 13
775.070 43
775.088 44
775.107 34
775.125 22
775.143 26
775.161 43
775.179 68
775.197 65
775.215 88
775.233 54
775.251 18
775.269 44
775.287 49
775.305 65
775.323 22
775.341 20
775.359 30
775.377 42
775.395 44
775.413 62
775.431 53
775.449 37
775.467 28
775.485 7
775.503 2
775.521 21
775.539 7
775.557 16
775.575 23
775.593 25
775.611 42
775.629 26
775.647 43
775.665 42
775.683 33
775.701 40
775.720 21
775.738 34
775.756 27
775.774 48
775.792 98
775.810 88
775.828 46
775.846 34
775.864 49
775.882 41
775.900 35
775.918 33
775.936 46
775.954 30
775.972 42
775.990 32
776.008 22
776.026 36
776.044 14
776.062 5
776.080 17
776.098 36
776.116 32
776.134 33
776.152 17
776.170 40
776.188 50
776.206 57
776.225 72
776.243 72
776.261 42
776.279 22
776.297 18
776.315 49
776.333 41
776.351 38
776.369 30
776.387 54
776.405 37
776.423 46
776.441 36
776.459 14
776.477 25
776.495 29
776.513 23
776.531 36
776.549 40
776.567 33
776.585 36
776.603 14
776.621 13
776.639 23
776.658 18
776.676 18
776.694 13
776.712 24
776.730 44
776.748 54
776.766 69
776.784 49
776.802 51
776.820 77
776.838 81
776.856 48
776.874 51
776.892 49
776.910 47
776.928 28
776.946 26
776.964 6
776.982 13
777.000 21
777.018 7
777.037 37
777.055 27
777.073 15
777.091 38
777.109 44
777.127 40
777.145 40
777.163 31
777.181 52
777.199 48
777.217 19
777.235 37
777.253 29
777.271 34
777.289 59
777.307 40
777.325 56
777.343 47
777.361 60
777.379 37
777.398 40
777.416 21
777.434 13
777.452 41
777.470 49
777.488 33
777.506 10
777.524 19
777.542 13
777.560 29
777.578 39
777.596 21
777.614 12
777.632 13
777.650 12
777.668 27
777.686 37
777.704 38
777.723 21
777.741 29
777.759 41
777.777 32
777.795 38
777.813 52
777.831 36
777.849 19
777.867 18
777.885 34
777.903 39
777.921 34
777.939 10
777.957 11
777.975 22
777.993 47
778.011 20
778.030 3
778.048 21
778.066 15
778.084 14
778.102 18
778.120 76
778.138 49
778.156 82
778.174 51
778.192 78
778.210 27
778.228 23
778.246 36
778.264 50
778.282 56
778.300 29
778.319 46
778.337 23
778.355 61
778.373 70
778.391 51
778.409 8
778.427 37
778.445 38
778.463 30
778.481 46
778.499 26
778.517 21
778.535 19
778.553 33
778.571 19
778.589 30
778.608 22
778.626 11
778.644 5
778.662 55
778.680 58
778.698 17
778.716 37
778.734 51
778.752 42
778.770 39
778.788 20
778.806 35
778.824 32
778.842 20
778.861 21
778.879 27
778.897 23
778.915 19
778.933 22
778.951 20
778.969 19
778.987 14
779.005 14
779.023 10
779.041 19
779.059 31
779.077 23
779.095 17
779.114 28
779.132 36
779.150 27
779.168 71
779.186 46
779.204 31
779.222 25
779.240 20
779.258 20
779.276 43
779.294 30
779.312 28
779.330 34
779.348 38
779.367 31
779.385 44
779.403 22
779.421 29
779.439 21
779.457 21
779.475 48
779.493 33
779.511 32
779.529 44
779.547 35
779.565 19
779.583 33
779.602 5
779.620 14
779.638 11
779.656 34
779.674 7
779.692 12
779.710 5
779.728 13
779.746 12
779.764 6
779.782 2
779.800 5
779.819 1
779.837 18
779.855 26
779.873 27
779.891 20
779.909 31
779.927 38
779.945 54
779.963 59
779.981 26
779.999 20
780.017 34
780.035 31
780.054 34
780.072 31
780.090 20
780.108 32
780.126 39
780.144 56
780.162 75
780.180 41
780.198 38
780.216 59
780.234 95
780.253 55
780.271 27
780.289 46
780.307 38
780.325 29
780.343 37
780.361 17
780.379 52
780.397 50
780.415 68
780.433 85
780.451 75
780.470 55
780.488 34
780.506 20
780.524 35
780.542 24
780.560 19
780.578 27
780.596 41
780.614 35
780.632 34
780.650 76
780.669 60
780.687 43
780.705 22
780.723 18
780.741 31
780.759 39
780.777 19
780.795 20
780.813 23
780.831 23
780.849 16
780.868 16
780.886 82
780.904 50
780.922 30
780.940 38
780.958 25
780.976 20
780.994 13
781.012 13
781.030 28
781.049 44
781.067 18
781.085 70
781.103 58
781.121 58
781.139 79
781.157 103
781.175 74
781.193 54
781.211 59
781.229 46
781.248 40
781.266 22
781.284 23
781.302 63
781.320 40
781.338 28
781.356 13
781.374 32
781.392 38
781.410 35
781.429 51
781.447 45
781.465 48
781.483 45
781.501 33
781.519 24
781.537 18
781.555 44
781.573 28
781.591 43
781.610 44
781.628 16
781.646 29
781.664 27
781.682 43
781.700 31
781.718 10
781.736 37
781.754 27
781.772 11
781.791 14
781.809 35
781.827 23
781.845 33
781.863 16
781.881 13
781.899 11
781.917 21
781.935 16
781.954 21
781.972 31
781.990 18
782.008 19
782.026 8
782.044 13
782.062 35
782.080 28
782.098 41
782.116 49
782.135 56
782.153 39
782.171 37
782.189 34
782.207 32
782.225 6
782.243 23
782.261 41
782.279 37
782.298 56
782.316 29
782.334 18
782.352 5
782.370 8
782.388 26
782.406 24
782.424 9
782.442 14
782.461 15
782.479 17
782.497 17
782.515 29
782.533 40
782.551 18
782.569 29
782.587 29
782.605 25
782.624 26
782.642 46
782.660 25
782.678 36
782.696 29
782.714 19
782.732 17
782.750 8
782.769 24
782.787 21
782.805 26
782.823 10
782.841 3
782.859 18
782.877 21
782.895 34
782.913 35
782.932 45
782.950 34
782.968 18
782.986 11
783.004 17
783.022 12
783.040 12
783.058 36
783.076 54
783.095 62
783.113 51
783.131 29
783.149 28
783.167 56
783.185 24
783.203 47
783.221 51
783.240 45
783.258 59
783.276 51
783.294 35
783.312 35
783.330 13
783.348 31
783.366 67
783.385 43
783.403 46
783.421 32
783.439 43
783.457 36
783.475 12
783.493 10
783.511 26
783.530 45
783.548 36
783.566 38
783.584 29
783.602 19
783.620 8
783.638 10
783.656 18
783.675 11
783.693 26
783.711 22
783.729 19
783.747 11
783.765 9
783.783 7
783.801 32
783.820 28
783.838 7
783.856 15
783.874 7
783.892 14
783.910 18
783.928 13
783.946 39
783.965 36
783.983 12
784.001 23
784.019 16
784.037 11
784.055 25
784.073 43
784.091 26
784.110 51
784.128 45
784.146 65
784.164 78
784.182 43
784.200 54
784.218 46
784.237 37
784.255 8
784.273 15
784.291 21
784.309 21
784.327 27
784.345 36
784.363 26
784.382 54
784.400 69
784.418 35
784.436 33
784.454 11
784.472 22
784.490 22
784.509 20
784.527 12
784.545 16
784.563 31
784.581 55
784.599 22
784.617 37
784.635 29
784.654 7
784.672 10
784.690 18
784.708 11
784.726 17
784.744 15
784.762 10
784.781 17
784.799 17
784.817 22
784.835 26
784.853 16
784.871 30
784.889 20
784.908 17
784.926 43
784.944 53
784.962 43
784.980 16
784.998 46
785.016 25
785.035 30
785.053 28
785.071 31
785.089 47
785.107 30
785.125 44
785.143 32
785.162 32
785.180 46
785.198 54
785.216 19
785.234 30
785.252 23
785.270 29
785.289 23
785.307 16
785.325 23
785.343 24
785.361 25
785.379 54
785.397 59
785.416 37
785.434 36
785.452 54
785.470 20
785.488 29
785.506 32
785.524 23
785.543 9
785.561 46
785.579 46
785.597 59
785.615 38
785.633 23
785.651 45
785.670 36
785.688 31
785.706 31
785.724 38
785.742 31
785.760 14
785.779 32
785.797 37
785.815 51
785.833 53
785.851 43
785.869 31
785.887 29
785.906 50
785.924 13
785.942 13
785.960 30
785.978 35
785.996 39
786.015 31
786.033 59
786.051 60
786.069 24
786.087 42
786.105 50
786.123 46
786.142 21
786.160 42
786.178 27
786.196 37
786.214 41
786.232 47
786.251 46
786.269 23
786.287 35
786.305 29
786.323 19
786.341 33
786.359 45
786.378 33
786.396 28
786.414 53
786.432 46
786.450 40
786.468 70
786.487 52
786.505 25
786.523 6
786.541 9
786.559 34
786.577 41
786.596 22
786.614 9
786.632 28
786.650 16
786.668 11
786.686 17
786.704 19
786.723 46
786.741 75
786.759 68
786.777 97
786.795 74
786.813 76
786.832 73
786.850 54
786.868 38
786.886 38
786.904 24
786.922 33
786.941 49
786.959 24
786.977 14
786.995 20
787.013 19
787.031 48
787.050 23
787.068 30
787.086 39
787.104 34
787.122 27
787.140 48
787.159 34
787.177 26
787.195 64
787.213 84
787.231 78
787.249 29
787.268 31
787.286 27
787.304 21
787.322 28
787.340 55
787.358 40
787.377 38
787.395 36
787.413 44
787.431 33
787.449 44
787.467 20
787.486 32
787.504 48
787.522 33
787.540 17
787.558 19
787.576 52
787.595 28
787.613 17
787.631 14
787.649 8
787.667 33
787.685 31
787.704 38
787.722 33
787.740 16
787.758 49
787.776 55
787.794 63
787.813 62
787.831 57
787.849 54
787.867 46
787.885 66
787.904 44
787.922 38
787.940 38
787.958 43
787.976 35
787.994 23
788.013 18
788.031 19
788.049 16
788.067 20
788.085 25
788.103 26
788.122 37
788.140 26
788.158 32
788.176 37
788.194 45
788.213 60
788.231 61
788.249 69
788.267 83
788.285 36
788.303 61
788.322 46
788.340 47
788.358 56
788.376 60
788.394 64
788.413 43
788.431 24
788.449 26
788.467 41
788.485 45
788.503 57
788.522 49
788.540 26
788.558 6
788.576 12
788.594 5
788.613 27
788.631 42
788.649 25
788.667 13
788.685 25
788.703 13
788.722 28
788.740 49
788.758 59
788.776 57
788.794 35
788.813 110
788.831 136
788.849 94
788.867 91
788.885 65
788.903 66
788.922 65
788.940 26
788.958 21
788.976 24
788.994 25
789.013 36
789.031 39
789.049 26
789.067 21
789.085 24
789.104 22
789.122 49
789.140 23
789.158 15
789.176 61
789.194 73
789.213 40
789.231 35
789.249 41
789.267 35
789.285 21
789.304 27
789.322 20
789.340 38
789.358 44
789.376 54
789.395 47
789.413 52
789.431 50
789.449 25
789.467 29
789.486 41
789.504 33
789.522 17
789.540 18
789.558 7
789.577 21
789.595 10
789.613 23
789.631 36
789.649 36
789.667 30
789.686 14
789.704 50
789.722 59
789.740 36
789.758 33
789.777 38
789.795 32
789.813 94
789.831 144
789.849 168
789.868 116
789.886 99
789.904 70
789.922 76
789.940 69
789.959 41
789.977 23
789.995 53
790.013 34
790.031 19
790.050 9
790.068 27
790.086 25
790.104 11
790.122 8
790.141 15
790.159 41
790.177 56
790.195 60
790.213 40
790.232 23
790.250 18
790.268 30
790.286 39
790.304 39
790.323 41
790.341 31
790.359 50
790.377 76
790.395 56
790.414 27
790.432 24
790.450 34
790.468 24
790.486 12
790.505 46
790.523 55
790.541 18
790.559 15
790.577 34
790.596 47
790.614 46
790.632 27
790.650 20
790.669 12
790.687 27
790.705 23
790.723 6
790.741 41
790.760 37
790.778 30
790.796 27
790.814 49
790.832 19
790.851 36
790.869 68
790.887 95
790.905 45
790.923 9
790.942 22
790.960 29
790.978 45
790.996 31
791.014 7
791.033 0
791.051 27
791.069 14
791.087 37
791.106 44
791.124 42
791.142 37
791.160 17
791.178 16
791.197 52
791.215 67
791.233 28
791.251 30
791.269 22
791.288 29
791.306 44
791.324 40
791.342 47
791.361 28
791.379 28
791.397 18
791.415 36
791.433 46
791.452 46
791.470 37
791.488 31
791.506 43
791.524 30
791.543 28
791.561 18
791.579 40
791.597 33
791.616 21
791.634 41
791.652 28
791.670 14
791.688 18
791.707 16
791.725 23
791.743 20
791.761 26
791.780 26
791.798 22
791.816 20
791.834 38
791.852 16
791.871 39
791.889 26
791.907 30
791.925 29
791.943 22
791.962 25
791.980 32
791.998 9
792.016 23
792.035 17
792.053 13
792.071 30
792.089 23
792.107 30
792.126 19
792.144 32
792.162 17
792.180 40
792.199 54
792.217 55
792.235 23
792.253 63
792.272 51
792.290 14
792.308 27
792.326 23
792.344 12
792.363 43
792.381 31
792.399 7
792.417 37
792.436 46
792.454 15
792.472 28
792.490 43
792.508 37
792.527 32
792.545 26
792.563 22
792.581 33
792.600 23
792.618 5
792.636 21
792.654 45
792.673 40
792.691 29
792.709 13
792.727 37
792.745 22
792.764 9
792.782 24
792.800 22
792.818 34
792.837 6
792.855 36
792.873 26
792.891 15
792.910 4
792.928 20
792.946 29
792.964 9
792.982 12
793.001 53
793.019 36
793.037 43
793.055 48
793.074 30
793.092 21
793.110 22
793.128 40
793.147 70
793.165 41
793.183 28
793.201 35
793.220 32
793.238 27
793.256 41
793.274 52
793.292 51
793.311 49
793.329 28
793.347 25
793.365 36
793.384 39
793.402 29
793.420 42
793.438 39
793.457 22
793.475 9
793.493 13
793.511 13
793.530 21
793.548 21
793.566 14
793.584 26
793.603 11
793.621 37
793.639 22
793.657 9
793.675 18
793.694 20
793.712 20
793.730 19
793.748 24
793.767 14
793.785 12
793.803 29
793.821 24
793.840 16
793.858 18
793.876 24
793.894 16
793.913 10
793.931 5
793.949 5
793.967 1
793.986 20
794.004 17
794.022 15
794.040 15
794.059 34
794.077 9
794.095 8
794.113 9
794.132 16
794.150 33
794.168 43
794.186 40
794.205 39
794.223 21
794.241 23
794.259 51
794.278 28
794.296 18
794.314 26
794.332 13
794.351 8
794.369 9
794.387 13
794.405 39
794.424 78
794.442 71
794.460 77
794.478 47
794.497 26
794.515 30
794.533 36
794.551 38
794.570 32
794.588 20
794.606 19
794.624 30
794.643 15
794.661 32
794.679 22
794.697 23
794.716 20
794.734 58
794.752 35
794.770 50
794.789 43
794.807 42
794.825 74
794.843 40
794.862 33
794.880 23
794.898 33
794.916 40
794.935 31
794.953 40
794.971 31
794.989 36
795.008 35
795.026 57
795.044 43
795.062 37
795.081 42
795.099 68
795.117 77
795.135 41
795.154 6
795.172 13
795.190 38
795.208 41
795.227 50
795.245 53
795.263 49
795.282 45
795.300 46
795.318 20
795.336 55
795.355 70
795.373 86
795.391 83
795.409 39
795.428 39
795.446 36
795.464 34
795.482 27
795.501 13
795.519 15
795.537 11
795.555 26
795.574 20
795.592 23
795.610 35
795.628 29
795.647 10
795.665 19
795.683 12
795.702 12
795.720 34
795.738 38
795.756 50
795.775 55
795.793 45
795.811 29
795.829 24
795.848 19
795.866 33
795.884 20
795.902 19
795.921 27
795.939 9
795.957 21
795.976 12
795.994 27
796.012 16
796.030 32
796.049 23
796.067 24
796.085 15
796.103 23
796.122 28
796.140 33
796.158 40
796.176 50
796.195 54
796.213 44
796.231 26
796.250 47
796.268 55
796.286 26
796.304 24
796.323 27
796.341 24
796.359 17
796.377 49
796.396 52
796.414 56
796.432 37
796.451 34
796.469 39
796.487 36
796.505 44
796.524 18
796.542 35
796.560 22
796.578 33
796.597 56
796.615 59
796.633 43
796.652 47
796.670 27
796.688 32
796.706 22
796.725 20
796.743 29
796.761 24
796.780 10
796.798 23
796.816 27
796.834 25
796.853 33
796.871 30
796.889 9
796.907 11
796.926 24
796.944 24
796.962 9
796.981 0
796.999 41
797.017 34
797.035 29
797.054 26
797.072 27
797.090 29
797.109 18
797.127 28
797.145 37
797.163 49
797.182 58
797.200 54
797.218 54
797.237 69
797.255 27
797.273 10
797.291 25
797.310 37
797.328 24
797.346 7
797.364 26
797.383 52
797.401 40
797.419 30
797.438 14
797.456 23
797.474 25
797.492 51
797.511 48
797.529 37
797.547 41
797.566 33
797.584 9
797.602 13
797.620 22
797.639 22
797.657 36
797.675 38
797.694 41
797.712 49
797.730 37
797.748 40
797.767 18
797.785 23
797.803 10
797.822 14
797.840 21
797.858 28
797.877 30
797.895 27
797.913 17
797.931 13
797.950 14
797.968 6
797.986 22
798.005 25
798.023 16
798.041 15
798.059 41
798.078 21
798.096 38
798.114 53
798.133 64
798.151 63
798.169 63
798.187 34
798.206 26
798.224 48
798.242 38
798.261 32
798.279 62
798.297 61
798.316 30
798.334 36
798.352 19
798.370 20
798.389 30
798.407 19
798.425 10
798.444 20
798.462 48
798.480 38
798.498 31
798.517 41
798.535 38
798.553 18
798.572 33
798.590 38
798.608 32
798.627 24
798.645 39
798.663 35
798.681 19
798.700 14
798.718 13
798.736 32
798.755 16
798.773 20
798.791 34
798.810 45
798.828 39
798.846 28
798.864 36
798.883 17
798.901 28
798.919 15
798.938 42
798.956 44
798.974 10
798.993 15
799.011 21
799.029 21
799.047 27
799.066 30
799.084 39
799.102 28
799.121 23
799.139 10
799.157 14
799.176 36
799.194 69
799.212 97
799.231 100
799.249 48
799.267 33
799.285 31
799.304 42
799.322 22
799.340 11
799.359 12
799.377 26
799.395 43
799.414 71
799.432 58
799.450 51
799.468 48
799.487 31
799.505 19
799.523 31
799.542 18
799.560 6
799.578 26
799.597 32
799.615 36
799.633 34
799.652 18
799.670 22
799.688 37
799.707 19
799.725 10
799.743 25
799.761 37
799.780 40
799.798 14
799.816 11
799.835 8
799.853 22
799.871 29
799.890 16
799.908 16
799.926 20
799.945 9
799.963 14
799.981 4
800.000 27
800.018 13
800.036 30
800.054 68
800.073 40
800.091 12
800.109 24
800.128 33
800.146 40
800.164 37
800.183 108
800.201 106
800.219 90
800.238 87
800.256 39
800.274 19
800.293 22
800.311 42
800.329 27
800.348 47
800.366 40
800.384 47
800.402 90
800.421 62
800.439 46
800.457 14
800.476 19
800.494 35
800.512 44
800.531 17
800.549 11
800.567 16
800.586 19
800.604 28
800.622 12
800.641 4
800.659 5
800.677 21
800.696 41
800.714 70
800.732 31
800.751 24
800.769 30
800.787 30
800.806 23
800.824 27
800.842 23
800.860 45
800.879 55
800.897 37
800.915 25
800.934 27
800.952 29
800.970 19
800.989 10
801.007 31
801.025 39
801.044 34
801.062 16
801.080 15
801.099 10
801.117 6
801.135 15
801.154 38
801.172 67
801.190 38
801.209 55
801.227 56
801.245 56
801.264 50
801.282 15
801.300 20
801.319 25
801.337 19
801.355 32
801.374 51
801.392 33
801.410 37
801.429 49
801.447 41
801.465 58
801.484 53
801.502 38
801.520 77
801.539 47
801.557 9
801.575 10
801.594 32
801.612 25
801.630 24
801.649 27
801.667 15
801.685 9
801.704 4
801.722 15
801.740 23
801.759 12
801.777 8
801.795 15
801.814 20
801.832 23
801.850 24
801.869 19
801.887 28
801.905 43
801.924 32
801.942 24
801.960 42
801.979 30
801.997 17
802.015 23
802.034 20
802.052 3
802.070 22
802.089 35
802.107 19
802.125 15
802.144 16
802.162 35
802.180 20
802.199 24
802.217 60
802.235 39
802.254 42
802.272 26
802.290 34
802.309 22
802.327 27
802.345 31
802.364 16
802.382 35
802.400 52
802.419 31
802.437 33
802.455 20
802.474 10
802.492 12
802.510 11
802.529 47
802.547 39
802.566 42
802.584 22
802.602 16
802.621 13
802.639 3
802.657 7
802.676 17
802.694 11
802.712 26
802.731 46
802.749 34
802.767 47
802.786 28
802.804 36
802.822 46
802.841 36
802.859 68
802.877 42
802.896 16
802.914 30
802.932 32
802.951 41
802.969 23
802.987 15
803.006 44
803.024 16
803.043 11
803.061 20
803.079 37
803.098 62
803.116 60
803.134 44
803.153 34
803.171 45
803.189 59
803.208 76
803.226 80
803.244 54
803.263 41
803.281 19
803.299 15
803.318 20
803.336 39
803.354 23
803.373 22
803.391 21
803.410 27
803.428 34
803.446 21
803.465 42
803.483 68
803.501 50
803.520 39
803.538 16
803.556 14
803.575 16
803.593 5
803.611 32
803.630 26
803.648 17
803.666 4
803.685 9
803.703 3
803.722 0
803.740 11
803.758 16
803.777 21
803.795 29
803.813 21
803.832 29
803.850 36
803.868 41
803.887 59
803.905 66
803.923 59
803.942 57
803.960 19
803.979 17
803.997 26
804.015 23
804.034 16
804.052 46
804.070 55
804.089 50
804.107 45
804.125 48
804.144 35
804.162 22
804.181 21
804.199 26
804.217 23
804.236 41
804.254 27
804.272 15
804.291 21
804.309 58
804.327 58
804.346 19
804.364 56
804.383 82
804.401 53
804.419 33
804.438 60
804.456 56
804.474 41
804.493 21
804.511 14
804.529 14
804.548 37
804.566 17
804.585 17
804.603 13
804.621 11
804.640 24
804.658 29
804.676 26
804.695 19
804.713 16
804.731 12
804.750 18
804.768 28
804.787 50
804.805 29
804.823 15
804.842 28
804.860 36
804.878 26
804.897 7
804.915 46
804.934 51
804.952 42
804.970 29
804.989 9
805.007 14
805.025 24
805.044 12
805.062 16
805.081 37
805.099 47
805.117 34
805.136 22
805.154 47
805.172 37
805.191 48
805.209 59
805.227 48
805.246 73
805.264 53
805.283 61
805.301 38
805.319 28
805.338 35
805.356 21
805.374 22
805.393 28
805.411 17
805.430 33
805.448 35
805.466 39
805.485 34
805.503 19
805.522 30
805.540 37
805.558 36
805.577 39
805.595 30
805.613 20
805.632 24
805.650 13
805.669 20
805.687 16
805.705 25
805.724 25
805.742 46
805.760 34
805.779 24
805.797 51
805.816 31
805.834 34
805.852 37
805.871 12
805.889 21
805.907 29
805.926 43
805.944 34
805.963 27
805.981 38
805.999 18
806.018 11
806.036 7
806.055 17
806.073 14
806.091 27
806.110 46
806.128 19
806.146 22
806.165 28
806.183 34
806.202 65
806.220 39
806.238 42
806.257 37
806.275 41
806.294 26
806.312 28
806.330 30
806.349 86
806.367 33
806.385 23
806.404 33
806.422 55
806.441 38
806.459 59
806.477 61
806.496 47
806.514 52
806.533 23
806.551 20
806.569 16
806.588 32
806.606 36
806.625 23
806.643 31
806.661 14
806.680 9
806.698 25
806.716 18
806.735 36
806.753 14
806.772 12
806.790 26
806.808 34
806.827 45
806.845 39
806.864 27
806.882 9
806.900 38
806.919 40
806.937 22
806.956 14
806.974 14
806.992 22
807.011 30
807.029 30
807.048 23
807.066 20
807.084 24
807.103 27
807.121 12
807.140 28
807.158 48
807.176 46
807.195 43
807.213 34
807.231 45
807.250 55
807.268 54
807.287 68
807.305 28
807.323 17
807.342 19
807.360 42
807.379 38
807.397 31
807.415 42
807.434 35
807.452 40
807.471 9
807.489 6
807.507 9
807.526 29
807.544 30
807.563 26
807.581 26
807.599 47
807.618 12
807.636 5
807.655 11
807.673 23
807.691 28
807.710 19
807.728 44
807.747 21
807.765 19
807.783 19
807.802 24
807.820 10
807.839 20
807.857 20
807.875 3
807.894 15
807.912 22
807.931 14
807.949 30
807.968 39
807.986 30
808.004 20
808.023 38
808.041 16
808.060 15
808.078 10
808.096 8
808.115 38
808.133 37
808.152 16
808.170 22
808.188 32
808.207 35
808.225 34
808.244 22
808.262 28
808.280 21
808.299 35
808.317 46
808.336 31
808.354 17
808.372 14
808.391 20
808.409 8
808.428 33
808.446 17
808.465 19
808.483 4
808.501 17
808.520 16
808.538 9
808.557 13
808.575 36
808.593 36
808.612 14
808.630 19
808.649 4
808.667 23
808.685 40
808.704 18
808.722 12
808.741 33
808.759 68
808.778 43
808.796 45
808.814 47
808.833 31
808.851 2
808.870 20
808.888 30
808.906 10
808.925 17
808.943 31
808.962 49
808.980 30
808.999 6
809.017 30
809.035 20
809.054 38
809.072 31
809.091 23
809.109 25
809.127 44
809.146 37
809.164 36
809.183 29
809.201 45
809.220 58
809.238 56
809.256 46
809.275 37
809.293 25
809.312 35
809.330 29
809.348 19
809.367 16
809.385 35
809.404 80
809.422 71
809.441 51
809.459 41
809.477 14
809.496 13
809.514 14
809.533 30
809.551 84
809.570 57
809.588 23
809.606 17
809.625 16
809.643 19
809.662 21
809.680 13
809.699 34
809.717 24
809.735 7
809.754 10
809.772 11
809.791 24
809.809 24
809.827 27
809.846 45
809.864 50
809.883 36
809.901 21
809.920 26
809.938 40
809.956 32
809.975 16
809.993 26
810.012 25
810.030 12
810.049 9
810.067 30
810.085 42
810.104 35
810.122 23
810.141 27
810.159 44
810.178 21
810.196 30
810.214 30
810.233 40
810.251 53
810.270 36
810.288 13
810.307 38
810.325 31
810.344 25
810.362 56
810.380 58
810.399 46
810.417 72
810.436 58
810.454 31
810.473 18
810.491 35
810.509 36
810.528 33
810.546 57
810.565 26
810.583 18
810.602 17
810.620 43
810.638 33
810.657 17
810.675 19
810.694 36
810.712 42
810.731 22
810.749 16
810.768 35
810.786 21
810.804 12
810.823 49
810.841 38
810.860 21
810.878 8
810.897 15
810.915 27
810.933 19
810.952 33
810.970 9
810.989 9
811.007 31
811.026 19
811.044 16
811.063 23
811.081 18
811.099 41
811.118 49
811.136 54
811.155 30
811.173 28
811.192 59
811.210 55
811.228 66
811.247 61
811.265 20
811.284 11
811.302 17
811.321 8
811.339 31
811.358 60
811.376 27
811.394 31
811.413 66
811.431 51
811.450 19
811.468 37
811.487 17
811.505 20
811.524 41
811.542 51
811.560 15
811.579 9
811.597 15
811.616 20
811.634 12
811.653 32
811.671 41
811.690 17
811.708 11
811.727 21
811.745 13
811.763 21
811.782 29
811.800 10
811.819 27
811.837 37
811.856 13
811.874 14
811.893 35
811.911 45
811.929 16
811.948 14
811.966 7
811.985 16
812.003 9
812.022 4
812.040 15
812.059 11
812.077 8
812.096 14
812.114 24
812.132 33
812.151 40
812.169 30
812.188 71
812.206 41
812.225 48
812.243 23
812.262 14
812.280 6
812.298 21
812.317 32
812.335 47
812.354 52
812.372 15
812.391 24
812.409 27
812.428 15
812.446 37
812.465 26
812.483 30
812.502 32
812.520 49
812.538 39
812.557 16
812.575 22
812.594 12
812.612 20
812.631 20
812.649 25
812.668 35
812.686 10
812.705 2
812.723 13
812.741 41
812.760 35
812.778 44
812.797 20
812.815 36
812.834 29
812.852 29
812.871 22
812.889 8
812.908 13
812.926 23
812.945 11
812.963 44
812.981 22
813.000 16
813.018 24
813.037 19
813.055 13
813.074 9
813.092 16
813.111 21
813.129 31
813.148 41
813.166 35
813.185 56
813.203 103
813.221 75
813.240 74
813.258 69
813.277 63
813.295 25
813.314 10
813.332 30
813.351 15
813.369 29
813.388 34
813.406 33
813.425 34
813.443 43
813.462 13
813.480 1
813.498 32
813.517 31
813.535 23
813.554 28
813.572 10
813.591 15
813.609 19
813.628 22
813.646 47
813.665 29
813.683 10
813.702 28
813.720 24
813.739 50
813.757 20
813.776 21
813.794 21
813.812 38
813.831 15
813.849 4
813.868 21
813.886 53
813.905 28
813.923 25
813.942 20
813.960 33
813.979 27
813.997 31
814.016 41
814.034 52
814.053 27
814.071 17
814.090 17
814.108 32
814.127 27
814.145 8
814.163 36
814.182 57
814.200 29
814.219 45
814.237 47
814.256 69
814.274 103
814.293 43
814.311 23
814.330 28
814.348 19
814.367 30
814.385 25
814.404 11
814.422 12
814.441 9
814.459 40
814.478 42
814.496 30
814.515 25
814.533 16
814.551 20
814.570 15
814.588 12
814.607 38
814.625 28
814.644 34
814.662 36
814.681 33
814.699 43
814.718 39
814.736 12
814.755 5
814.773 14
814.792 29
814.810 21
814.829 28
814.847 2
814.866 10
814.884 23
814.903 24
814.921 26
814.940 15
814.958 12
814.977 8
814.995 26
815.014 24
815.032 1
815.051 3
815.069 11
815.087 9
815.106 14
815.124 21
815.143 17
815.161 39
815.180 42
815.198 27
815.217 24
815.235 61
815.254 60
815.272 54
815.291 59
815.309 42
815.328 37
815.346 77
815.365 58
815.383 72
815.402 65
815.420 45
815.439 39
815.457 43
815.476 45
815.494 34
815.513 30
815.531 30
815.550 33
815.568 32
815.587 32
815.605 31
815.624 35
815.642 67
815.661 61
815.679 33
815.698 14
815.716 35
815.735 54
815.753 35
815.772 34
815.790 29
815.809 35
815.827 20
815.846 34
815.864 23
815.883 10
815.901 15
815.920 40
815.938 21
815.957 27
815.975 12
815.994 13
816.012 27
816.031 39
816.049 12
816.068 17
816.086 29
816.105 27
816.123 14
816.142 22
816.160 10
816.179 35
816.197 26
816.216 45
816.234 44
816.253 47
816.271 33
816.290 59
816.308 61
816.327 41
816.345 26
816.364 8
816.382 10
816.401 27
816.419 34
816.438 39
816.456 33
816.475 14
816.493 39
816.512 31
816.530 34
816.549 32
816.567 23
816.586 34
816.604 60
816.623 40
816.641 54
816.660 60
816.678 33
816.697 26
816.715 23
816.734 40
816.752 36
816.771 27
816.789 15
816.808 58
816.826 67
816.845 45
816.863 15
816.882 35
816.900 28
816.919 22
816.937 23
816.956 26
816.974 27
816.993 21
817.011 22
817.030 26
817.048 13
817.067 17
817.085 11
817.104 19
817.122 21
817.141 20
817.159 47
817.178 40
817.196 57
817.215 73
817.233 53
817.252 25
817.270 42
817.289 36
817.307 34
817.326 29
817.344 25
817.363 49
817.381 26
817.400 22
817.418 28
817.437 12
817.455 39
817.474 59
817.492 57
817.511 25
817.529 21
817.548 7
817.567 23
817.585 30
817.604 43
817.622 40
817.641 10
817.659 26
817.678 14
817.696 36
817.715 31
817.733 32
817.752 47
817.770 22
817.789 4
817.807 12
817.826 23
817.844 40
817.863 8
817.881 11
817.900 12
817.918 29
817.937 29
817.955 20
817.974 43
817.992 35
818.011 31
818.029 50
818.048 41
818.066 26
818.085 10
818.104 32
818.122 18
818.141 30
818.159 17
818.178 9
818.196 25
818.215 61
818.233 57
818.252 69
818.270 15
818.289 33
818.307 44
818.326 40
818.344 21
818.363 31
818.381 44
818.400 28
818.418 9
818.437 33
818.455 51
818.474 67
818.492 60
818.511 45
818.530 38
818.548 30
818.567 25
818.585 32
818.604 42
818.622 30
818.641 23
818.659 18
818.678 30
818.696 18
818.715 13
818.733 17
818.752 27
818.770 47
818.789 29
818.807 31
818.826 35
818.844 38
818.863 47
818.882 31
818.900 21
818.919 40
818.937 15
818.956 23
818.974 21
818.993 17
819.011 44
819.030 72
819.048 67
819.067 42
819.085 46
819.104 67
819.122 32
819.141 25
819.160 40
819.178 25
819.197 59
819.215 27
819.234 36
819.252 42
819.271 64
819.289 56
819.308 59
819.326 21
819.345 19
819.363 16
819.382 44
819.400 47
819.419 50
819.438 30
819.456 41
819.475 34
819.493 21
819.512 32
819.530 45
819.549 28
819.567 16
819.586 9
819.604 13
819.623 37
819.641 22
819.660 17
819.678 12
819.697 15
819.716 17
819.734 35
819.753 30
819.771 24
819.790 14
819.808 14
819.827 10
819.845 18
819.864 9
819.882 15
819.901 37
819.920 23
819.938 25
819.957 2
819.975 7
819.994 25
820.012 25
820.031 30
820.049 19
820.068 10
820.086 10
820.105 14
820.123 22
820.142 63
820.161 44
820.179 7
820.198 22
820.216 70
820.235 64
820.253 50
820.272 27
820.290 17
820.309 18
820.327 17
820.346 35
820.365 53
820.383 38
820.402 18
820.420 13
820.439 34
820.457 38
820.476 29
820.494 23
820.513 19
820.531 21
820.550 30
820.569 9
820.587 14
820.606 13
820.624 35
820.643 21
820.661 23
820.680 15
820.698 5
820.717 3
820.736 28
820.754 28
820.773 19
820.791 36
820.810 27
820.828 67
820.847 32
820.865 30
820.884 19
820.902 4
820.921 8
820.940 28
820.958 13
820.977 29
820.995 32
821.014 25
821.032 33
821.051 45
821.069 34
821.088 25
821.107 33
821.125 29
821.144 55
821.162 39
821.181 34
821.199 14
821.218 33
821.236 40
821.255 25
821.274 53
821.292 26
821.311 40
821.329 25
821.348 23
821.366 22
821.385 56
821.403 77
821.422 66
821.441 37
821.459 31
821.478 48
821.496 24
821.515 21
821.533 40
821.552 35
821.570 28
821.589 41
821.608 16
821.626 25
821.645 52
821.663 31
821.682 18
821.700 23
821.719 12
821.738 3
821.756 4
821.775 33
821.793 18
821.812 30
821.830 43
821.849 27
821.867 13
821.886 9
821.905 13
821.923 21
821.942 35
821.960 48
821.979 59
821.997 41
822.016 36
822.035 29
822.053 28
822.072 16
822.090 11
822.109 13
822.127 29
822.146 45
822.164 40
822.183 33
822.202 49
822.220 40
822.239 54
822.257 22
822.276 65
822.294 42
822.313 7
822.332 33
822.350 34
822.369 37
822.387 40
822.406 20
822.424 34
822.443 54
822.462 27
822.480 95
822.499 32
822.517 16
822.536 38
822.554 33
822.573 32
822.592 38
822.610 16
822.629 27
822.647 23
822.666 23
822.684 32
822.703 27
822.722 20
822.740 33
822.759 52
822.777 16
822.796 6
822.814 12
822.833 24
822.852 31
822.870 8
822.889 16
822.907 36
822.926 23
822.944 54
822.963 64
822.982 7
823.000 16
823.019 27
823.037 30
823.056 20
823.074 47
823.093 67
823.112 36
823.130 34
823.149 24
823.167 15
823.186 48
823.205 56
823.223 46
823.242 26
823.260 26
823.279 59
823.297 30
823.316 37
823.335 20
823.353 28
823.372 38
823.390 19
823.409 13
823.427 16
823.446 37
823.465 47
823.483 46
823.502 31
823.520 30
823.539 23
823.558 35
823.576 25
823.595 12
823.613 20
823.632 21
823.650 20
823.669 4
823.688 5
823.706 22
823.725 27
823.743 20
823.762 25
823.781 32
823.799 40
823.818 38
823.836 26
823.855 12
823.873 11
823.892 9
823.911 2
823.929 35
823.948 39
823.966 12
823.985 3
824.004 28
824.022 6
824.041 10
824.059 28
824.078 20
824.097 24
824.115 44
824.134 56
824.152 57
824.171 49
824.189 48
824.208 50
824.227 63
824.245 75
824.264 27
824.282 14
824.301 5
824.320 32
824.338 31
824.357 41
824.375 28
824.394 30
824.413 44
824.431 22
824.450 15
824.468 29
824.487 51
824.506 64
824.524 61
824.543 40
824.561 31
824.580 20
824.598 12
824.617 22
824.636 34
824.654 21
824.673 30
824.691 10
824.710 2
824.729 1
824.747 6
824.766 15
824.784 20
824.803 26
824.822 19
824.840 14
824.859 25
824.877 23
824.896 50
824.915 36
824.933 5
824.952 21
824.970 55
824.989 36
825.008 76
825.026 262
825.045 838
825.063 1693
825.082 2141
825.101 1682
825.119 1057
825.138 640
825.156 436
825.175 270
825.194 188
825.212 111
825.231 118
825.249 72
825.268 104
825.287 71
825.305 63
825.324 50
825.342 48
825.361 42
825.380 47
825.398 54
825.417 46
825.435 64
825.454 66
825.473 52
825.491 48
825.510 56
825.528 42
825.547 20
825.566 20
825.584 34
825.603 24
825.621 58
825.640 37
825.659 29
825.677 24
825.696 24
825.714 31
825.733 33
825.752 57
825.770 34
825.789 35
825.808 49
825.826 55
825.845 33
825.863 21
825.882 38
825.901 33
825.919 30
825.938 30
825.956 21
825.975 35
825.994 43
826.012 37
826.031 118
826.049 312
826.068 584
826.087 826
826.105 657
826.124 378
826.142 230
826.161 161
826.180 122
826.198 103
826.217 55
826.236 52
826.254 82
826.273 40
826.291 45
826.310 55
826.329 51
826.347 29
826.366 31
826.384 25
826.403 51
826.422 123
826.440 80
826.459 33
826.478 57
826.496 57
826.515 38
826.533 35
826.552 24
826.571 16
826.589 32
826.608 19
826.626 26
826.645 43
826.664 19
826.682 25
826.701 34
826.720 31
826.738 48
826.757 27
826.775 17
826.794 7
826.813 17
826.831 27
826.850 37
826.868 30
826.887 23
826.906 26
826.924 23
826.943 22
826.962 14
826.980 10
826.999 23
827.017 36
827.036 40
827.055 81
827.073 180
827.092 156
827.111 150
827.129 119
827.148 55
827.166 48
827.185 33
827.204 78
827.222 66
827.241 46
827.260 14
827.278 18
827.297 21
827.315 11
827.334 11
827.353 11
827.371 23
827.390 58
827.409 49
827.427 28
827.446 32
827.464 52
827.483 44
827.502 28
827.520 41
827.539 43
827.558 37
827.576 20
827.595 17
827.613 24
827.632 30
827.651 21
827.669 27
827.688 31
827.707 23
827.725 11
827.744 6
827.762 14
827.781 27
827.800 14
827.818 15
827.837 27
827.856 12
827.874 7
827.893 10
827.912 34
827.930 23
827.949 16
827.967 7
827.986 17
828.005 22
828.023 13
828.042 58
828.061 82
828.079 74
828.098 40
828.116 31
828.135 31
828.154 34
828.172 42
828.191 21
828.210 33
828.228 89
828.247 63
828.266 30
828.284 37
828.303 21
828.321 24
828.340 43
828.359 35
828.377 58
828.396 52
828.415 34
828.433 10
828.452 14
828.471 43
828.489 46
828.508 30
828.526 68
828.545 31
828.564 19
828.582 19
828.601 13
828.620 8
828.638 9
828.657 16
828.676 11
828.694 6
828.713 2
828.731 5
828.750 4
828.769 34
828.787 31
828.806 24
828.825 36
828.843 41
828.862 25
828.881 34
828.899 22
828.918 38
828.937 21
828.955 9
828.974 32
828.992 49
829.011 28
829.030 35
829.048 24
829.067 13
829.086 23
829.104 27
829.123 30
829.142 34
829.160 30
829.179 31
829.198 33
829.216 57
829.235 43
829.253 26
829.272 11
829.291 36
829.309 47
829.328 39
829.347 34
829.365 16
829.384 6
829.403 38
829.421 60
829.440 27
829.459 28
829.477 20
829.496 19
829.515 11
829.533 17
829.552 13
829.571 21
829.589 39
829.608 33
829.626 53
829.645 26
829.664 14
829.682 32
829.701 26
829.720 16
829.738 8
829.757 11
829.776 23
829.794 29
829.813 15
829.832 16
829.850 28
829.869 33
829.888 15
829.906 7
829.925 3
829.944 3
829.962 21
829.981 26
830.000 38
830.018 23
830.037 23
830.055 33
830.074 15
830.093 23
830.111 15
830.130 7
830.149 19
830.167 12
830.186 18
830.205 43
830.223 44
830.242 64
830.261 50
830.279 29
830.298 19
830.317 12
830.335 12
830.354 43
830.373 60
830.391 105
830.410 124
830.429 116
830.447 110
830.466 62
830.485 64
830.503 53
830.522 44
830.541 20
830.559 27
830.578 21
830.597 31
830.615 13
830.634 17
830.653 20
830.671 16
830.690 23
830.709 28
830.727 27
830.746 22
830.765 33
830.783 10
830.802 9
830.821 43
830.839 24
830.858 5
830.877 20
830.895 7
830.914 4
830.933 55
830.951 43
830.970 19
830.989 0
831.007 21
831.026 24
831.045 19
831.063 21
831.082 17
831.101 50
831.119 50
831.138 14
831.157 58
831.175 76
831.194 63
831.213 55
831.231 59
831.250 70
831.269 37
831.287 11
831.306 33
831.325 50
831.343 66
831.362 81
831.381 52
831.399 77
831.418 94
831.437 47
831.455 25
831.474 37
831.493 26
831.511 38
831.530 22
831.549 22
831.567 44
831.586 14
831.605 12
831.623 30
831.642 10
831.661 36
831.679 18
831.698 39
831.717 47
831.735 41
831.754 33
831.773 26
831.791 8
831.810 19
831.829 15
831.847 22
831.866 18
831.885 19
831.903 17
831.922 45
831.941 35
831.959 23
831.978 24
831.997 27
832.015 31
832.034 27
832.053 67
832.071 53
832.090 18
832.109 12
832.128 11
832.146 20
832.165 77
832.184 68
832.202 62
832.221 66
832.240 76
832.258 60
832.277 37
832.296 26
832.314 29
832.333 25
832.352 39
832.370 40
832.389 47
832.408 65
832.426 98
832.445 135
832.464 83
832.482 95
832.501 68
832.520 56
832.538 50
832.557 40
832.576 15
832.595 31
832.613 40
832.632 35
832.651 30
832.669 29
832.688 41
832.707 45
832.725 37
832.744 47
832.763 50
832.781 72
832.800 59
832.819 14
832.837 11
832.856 13
832.875 32
832.894 43
832.912 33
832.931 50
832.950 46
832.968 60
832.987 34
833.006 37
833.024 54
833.043 57
833.062 30
833.080 18
833.099 15
833.118 35
833.136 25
833.155 36
833.174 32
833.193 48
833.211 65
833.230 57
833.249 36
833.267 52
833.286 45
833.305 46
833.323 30
833.342 12
833.361 45
833.379 31
833.398 56
833.417 48
833.436 49
833.454 52
833.473 51
833.492 29
833.510 25
833.529 27
833.548 20
833.566 26
833.585 19
833.604 18
833.622 34
833.641 6
833.660 16
833.679 33
833.697 33
833.716 38
833.735 31
833.753 37
833.772 46
833.791 22
833.809 38
833.828 33
833.847 27
833.866 47
833.884 23
833.903 35
833.922 24
833.940 10
833.959 12
833.978 15
833.996 14
834.015 18
834.034 21
834.053 56
834.071 38
834.090 45
834.109 43
834.127 68
834.146 63
834.165 64
834.183 33
834.202 17
834.221 54
834.240 27
834.258 13
834.277 19
834.296 43
834.314 18
834.333 30
834.352 60
834.370 47
834.389 63
834.408 66
834.427 65
834.445 41
834.464 23
834.483 25
834.501 19
834.520 12
834.539 18
834.558 15
834.576 21
834.595 26
834.614 17
834.632 20
834.651 32
834.670 24
834.688 9
834.707 31
834.726 11
834.745 35
834.763 35
834.782 29
834.801 45
834.819 28
834.838 24
834.857 15
834.876 33
834.894 16
834.913 22
834.932 26
834.950 14
834.969 25
834.988 25
835.007 46
835.025 56
835.044 83
835.063 93
835.081 55
835.100 14
835.119 11
835.137 35
835.156 30
835.175 31
835.194 19
835.212 42
835.231 45
835.250 47
835.268 68
835.287 57
835.306 70
835.325 49
835.343 32
835.362 61
835.381 59
835.399 51
835.418 38
835.437 27
835.456 17
835.474 35
835.493 33
835.512 70
835.530 44
835.549 13
835.568 10
835.587 12
835.605 22
835.624 18
835.643 19
835.662 11
835.680 17
835.699 18
835.718 16
835.736 35
835.755 53
835.774 26
835.793 15
835.811 31
835.830 37
835.849 16
835.867 22
835.886 17
835.905 11
835.924 21
835.942 13
835.961 17
835.980 16
835.998 20
836.017 31
836.036 35
836.055 39
836.073 20
836.092 48
836.111 11
836.130 38
836.148 29
836.167 49
836.186 38
836.204 42
836.223 61
836.242 70
836.261 81
836.279 40
836.298 37
836.317 70
836.336 60
836.354 70
836.373 79
836.392 113
836.410 123
836.429 96
836.448 55
836.467 50
836.485 30
836.504 68
836.523 53
836.542 40
836.560 49
836.579 15
836.598 10
836.616 33
836.635 12
836.654 21
836.673 28
836.691 20
836.710 28
836.729 26
836.748 19
836.766 21
836.785 23
836.804 13
836.822 3
836.841 8
836.860 4
836.879 0
836.897 7
836.916 9
836.935 16
836.954 14
836.972 23
836.991 38
837.010 27
837.029 20
837.047 20
837.066 14
837.085 12
837.103 37
837.122 49
837.141 17
837.160 29
837.178 40
837.197 53
837.216 63
837.235 46
837.253 69
837.272 31
837.291 20
837.310 20
837.328 36
837.347 31
837.366 69
837.384 76
837.403 91
837.422 108
837.441 130
837.459 87
837.478 51
837.497 21
837.516 23
837.534 22
837.553 22
837.572 30
837.591 19
837.609 9
837.628 18
837.647 26
837.666 17
837.684 30
837.703 29
837.722 5
837.741 8
837.759 14
837.778 17
837.797 18
837.816 28
837.834 21
837.853 21
837.872 7
837.890 6
837.909 22
837.928 9
837.947 34
837.965 37
837.984 24
838.003 14
838.022 6
838.040 11
838.059 13
838.078 20
838.097 23
838.115 36
838.134 25
838.153 35
838.172 38
838.190 21
838.209 28
838.228 50
838.247 48
838.265 47
838.284 47
838.303 49
838.322 41
838.340 41
838.359 34
838.378 45
838.397 40
838.415 49
838.434 53
838.453 25
838.472 33
838.490 30
838.509 28
838.528 31
838.547 30
838.565 37
838.584 20
838.603 26
838.622 50
838.640 34
838.659 38
838.678 71
838.697 22
838.715 22
838.734 19
838.753 26
838.772 41
838.790 26
838.809 25
838.828 28
838.847 39
838.865 14
838.884 18
838.903 41
838.922 49
838.940 15
838.959 3
838.978 18
838.997 10
839.015 22
839.034 17
839.053 23
839.072 45
839.090 39
839.109 16
839.128 29
839.147 22
839.166 5
839.184 7
839.203 22
839.222 47
839.241 40
839.259 55
839.278 29
839.297 40
839.316 50
839.334 35
839.353 11
839.372 40
839.391 36
839.409 66
839.428 69
839.447 48
839.466 56
839.484 75
839.503 42
839.522 19
839.541 28
839.559 24
839.578 20
839.597 7
839.616 46
839.635 19
839.653 12
839.672 34
839.691 51
839.710 49
839.728 31
839.747 34
839.766 44
839.785 38
839.803 33
839.822 15
839.841 13
839.860 43
839.878 25
839.897 12
839.916 16
839.935 14
839.954 26
839.972 9
839.991 17
840.010 16
840.029 37
840.047 20
840.066 12
840.085 35
840.104 41
840.122 10
840.141 3
840.160 23
840.179 54
840.198 94
840.216 75
840.235 39
840.254 34
840.273 30
840.291 43
840.310 44
840.329 38
840.348 37
840.366 21
840.385 13
840.404 15
840.423 38
840.442 61
840.460 30
840.479 43
840.498 57
840.517 19
840.535 29
840.554 52
840.573 29
840.592 19
840.610 14
840.629 31
840.648 39
840.667 13
840.686 9
840.704 14
840.723 19
840.742 10
840.761 23
840.779 14
840.798 13
840.817 9
840.836 10
840.855 3
840.873 0
840.892 17
840.911 17
840.930 18
840.948 27
840.967 2
840.986 7
841.005 66
841.024 274
841.042 586
841.061 607
841.080 508
841.099 283
841.117 165
841.136 119
841.155 91
841.174 104
841.193 86
841.211 63
841.230 67
841.249 34
841.268 18
841.286 13
841.305 56
841.324 36
841.343 20
841.362 44
841.380 17
841.399 43
841.418 29
841.437 46
841.456 49
841.474 54
841.493 38
841.512 14
841.531 6
841.549 6
841.568 27
841.587 23
841.606 40
841.625 23
841.643 20
841.662 19
841.681 34
841.700 15
841.718 10
841.737 18
841.756 26
841.775 13
841.794 26
841.812 21
841.831 15
841.850 17
841.869 17
841.888 27
841.906 14
841.925 15
841.944 15
841.963 9
841.982 17
842.000 16
842.019 80
842.038 232
842.057 350
842.075 257
842.094 202
842.113 173
842.132 106
842.151 67
842.169 39
842.188 22
842.207 52
842.226 35
842.245 44
842.263 71
842.282 37
842.301 21
842.320 34
842.339 17
842.357 19
842.376 22
842.395 24
842.414 27
842.433 86
842.451 284
842.470 703
842.489 795
842.508 611
842.526 327
842.545 227
842.564 173
842.583 137
842.602 45
842.620 24
842.639 62
842.658 37
842.677 31
842.696 28
842.714 44
842.733 12
842.752 11
842.771 25
842.790 36
842.808 24
842.827 22
842.846 41
842.865 35
842.884 24
842.902 30
842.921 21
842.940 25
842.959 20
842.978 32
842.996 33
843.015 32
843.034 79
843.053 107
843.072 83
843.090 68
843.109 69
843.128 33
843.147 38
843.166 24
843.184 19
843.203 34
843.222 35
843.241 43
843.260 40
843.278 38
843.297 21
843.316 36
843.335 30
843.354 21
843.372 45
843.391 35
843.410 39
843.429 56
843.448 125
843.467 193
843.485 294
843.504 247
843.523 161
843.542 99
843.561 87
843.579 57
843.598 58
843.617 44
843.636 49
843.655 22
843.673 14
843.692 32
843.711 19
843.730 8
843.749 9
843.767 39
843.786 37
843.805 11
843.824 4
843.843 4
843.861 10
843.880 17
843.899 8
843.918 21
843.937 21
843.956 7
843.974 16
843.993 25
844.012 23
844.031 32
844.050 70
844.068 76
844.087 58
844.106 37
844.125 25
844.144 10
844.162 16
844.181 8
844.200 4
844.219 26
844.238 37
844.257 42
844.275 22
844.294 28
844.313 49
844.332 37
844.351 29
844.369 29
844.388 32
844.407 31
844.426 60
844.445 38
844.464 36
844.482 37
844.501 70
844.520 50
844.539 60
844.558 59
844.576 45
844.595 25
844.614 13
844.633 39
844.652 29
844.671 13
844.689 45
844.708 29
844.727 10
844.746 11
844.765 11
844.783 42
844.802 44
844.821 55
844.840 52
844.859 17
844.878 23
844.896 22
844.915 11
844.934 32
844.953 29
844.972 19
844.990 18
845.009 18
845.028 21
845.047 45
845.066 59
845.085 43
845.103 40
845.122 23
845.141 26
845.160 22
845.179 35
845.198 23
845.216 70
845.235 65
845.254 47
845.273 65
845.292 38
845.310 40
845.329 42
845.348 6
845.367 8
845.386 28
845.405 65
845.423 71
845.442 57
845.461 60
845.480 69
845.499 47
845.518 11
845.536 27
845.555 43
845.574 19
845.593 35
845.612 36
845.631 41
845.649 23
845.668 26
845.687 32
845.706 30
845.725 18
845.744 14
845.762 22
845.781 20
845.800 17
845.819 28
845.838 4
845.857 18
845.875 12
845.894 16
845.913 22
845.932 23
845.951 23
845.970 31
845.988 29
846.007 23
846.026 44
846.045 30
846.064 14
846.083 11
846.101 27
846.120 41
846.139 18
846.158 17
846.177 28
846.196 18
846.214 7
846.233 25
846.252 21
846.271 31
846.290 23
846.309 25
846.327 48
846.346 39
846.365 47
846.384 44
846.403 55
846.422 30
846.440 30
846.459 31
846.478 67
846.497 37
846.516 30
846.535 29
846.553 22
846.572 16
846.591 18
846.610 22
846.629 28
846.648 30
846.667 24
846.685 42
846.704 32
846.723 22
846.742 32
846.761 36
846.780 21
846.798 21
846.817 18
846.836 18
846.855 17
846.874 22
846.893 48
846.911 25
846.930 18
846.949 18
846.968 25
846.987 31
847.006 27
847.025 18
847.043 33
847.062 41
847.081 44
847.100 47
847.119 45
847.138 59
847.156 54
847.175 36
847.194 52
847.213 49
847.232 47
847.251 56
847.270 54
847.288 53
847.307 46
847.326 30
847.345 34
847.364 51
847.383 35
847.401 52
847.420 40
847.439 32
847.458 38
847.477 31
847.496 49
847.515 46
847.533 43
847.552 23
847.571 5
847.590 20
847.609 77
847.628 39
847.647 25
847.665 25
847.684 10
847.703 19
847.722 31
847.741 53
847.760 52
847.779 19
847.797 17
847.816 16
847.835 27
847.854 10
847.873 13
847.892 9
847.910 9
847.929 13
847.948 12
847.967 23
847.986 19
848.005 7
848.024 17
848.042 41
848.061 18
848.080 19
848.099 42
848.118 29
848.137 37
848.156 34
848.174 26
848.193 36
848.212 41
848.231 35
848.250 27
848.269 28
848.288 31
848.307 24
848.325 22
848.344 45
848.363 45
848.382 24
848.401 40
848.420 32
848.439 47
848.457 33
848.476 46
848.495 17
848.514 29
848.533 37
848.552 26
848.571 23
848.589 50
848.608 28
848.627 8
848.646 34
848.665 27
848.684 87
848.703 108
848.721 65
848.740 34
848.759 49
848.778 28
848.797 23
848.816 10
848.835 11
848.854 21
848.872 33
848.891 37
848.910 20
848.929 20
848.948 41
848.967 18
848.986 20
849.004 52
849.023 36
849.042 20
849.061 38
849.080 36
849.099 30
849.118 14
849.137 13
849.155 18
849.174 19
849.193 6
849.212 21
849.231 32
849.250 18
849.269 30
849.287 37
849.306 11
849.325 27
849.344 32
849.363 62
849.382 67
849.401 25
849.420 24
849.438 54
849.457 53
849.476 62
849.495 42
849.514 38
849.533 30
849.552 15
849.571 27
849.589 23
849.608 25
849.627 29
849.646 40
849.665 43
849.684 28
849.703 42
849.722 28
849.740 21
849.759 39
849.778 47
849.797 21
849.816 8
849.835 26
849.854 23
849.873 8
849.891 30
849.910 24
849.929 34
849.948 20
849.967 16
849.986 20
850.005 13
850.024 18
850.042 28
850.061 45
850.080 29
850.099 11
850.118 34
850.137 20
850.156 21
850.175 17
850.194 29
850.212 50
850.231 64
850.250 64
850.269 81
850.288 57
850.307 47
850.326 17
850.345 31
850.363 12
850.382 30
850.401 42
850.420 21
850.439 42
850.458 45
850.477 52
850.496 22
850.515 23
850.533 36
850.552 27
850.571 26
850.590 13
850.609 11
850.628 51
850.647 70
850.666 50
850.684 23
850.703 15
850.722 26
850.741 43
850.760 22
850.779 35
850.798 24
850.817 10
850.836 32
850.854 29
850.873 4
850.892 15
850.911 16
850.930 9
850.949 20
850.968 23
850.987 9
851.006 28
851.024 28
851.043 27
851.062 13
851.081 25
851.100 16
851.119 21
851.138 30
851.157 10
851.176 26
851.194 25
851.213 43
851.232 58
851.251 64
851.270 55
851.289 50
851.308 50
851.327 49
851.346 35
851.365 43
851.383 18
851.402 39
851.421 32
851.440 39
851.459 30
851.478 22
851.497 51
851.516 63
851.535 48
851.553 23
851.572 24
851.591 30
851.610 34
851.629 3
851.648 9
851.667 21
851.686 32
851.705 27
851.724 44
851.742 18
851.761 31
851.780 38
851.799 50
851.818 25
851.837 18
851.856 13
851.875 14
851.894 22
851.913 13
851.931 19
851.950 32
851.969 17
851.988 13
852.007 18
852.026 22
852.045 30
852.064 28
852.083 40
852.102 39
852.120 59
852.139 32
852.158 35
852.177 26
852.196 28
852.215 50
852.234 51
852.253 58
852.272 38
852.291 59
852.309 31
852.328 40
852.347 53
852.366 61
852.385 83
852.404 78
852.423 36
852.442 53
852.461 49
852.480 32
852.499 41
852.517 61
852.536 35
852.555 53
852.574 33
852.593 21
852.612 30
852.631 19
852.650 45
852.669 39
852.688 23
852.706 9
852.725 19
852.744 7
852.763 24
852.782 15
852.801 19
852.820 20
852.839 36
852.858 17
852.877 15
852.896 6
852.915 14
852.933 18
852.952 25
852.971 54
852.990 19
853.009 4
853.028 9
853.047 18
853.066 9
853.085 5
853.104 29
853.123 47
853.141 50
853.160 36
853.179 52
853.198 30
853.217 28
853.236 47
853.255 59
853.274 44
853.293 50
853.312 53
853.331 37
853.350 44
853.368 32
853.387 44
853.406 38
853.425 84
853.444 78
853.463 79
853.482 49
853.501 46
853.520 27
853.539 30
853.558 19
853.577 37
853.595 36
853.614 27
853.633 17
853.652 41
853.671 28
853.690 14
853.709 24
853.728 24
853.747 24
853.766 16
853.785 17
853.804 25
853.822 21
853.841 21
853.860 23
853.879 19
853.898 19
853.917 15
853.936 14
853.955 9
853.974 42
853.993 25
854.012 77
854.031 144
854.050 129
854.068 71
854.087 45
854.106 48
854.125 26
854.144 25
854.163 21
854.182 12
854.201 14
854.220 40
854.239 45
854.258 40
854.277 63
854.296 38
854.314 57
854.333 63
854.352 55
854.371 47
854.390 41
854.409 48
854.428 31
854.447 30
854.466 48
854.485 60
854.504 66
854.523 37
854.542 19
854.561 19
854.579 28
854.598 21
854.617 20
854.636 47
854.655 60
854.674 51
854.693 40
854.712 48
854.731 37
854.750 28
854.769 16
854.788 30
854.807 29
854.826 12
854.845 33
854.863 33
854.882 39
854.901 13
854.920 19
854.939 18
854.958 16
854.977 7
854.996 48
855.015 103
855.034 145
855.053 127
855.072 88
855.091 49
855.110 22
855.129 30
855.147 24
855.166 34
855.185 22
855.204 31
855.223 48
855.242 57
855.261 60
855.280 58
855.299 51
855.318 37
855.337 41
855.356 67
855.375 40
855.394 33
855.413 33
855.432 37
855.450 14
855.469 19
855.488 56
855.507 36
855.526 36
855.545 32
855.564 32
855.583 23
855.602 14
855.621 11
855.640 54
855.659 26
855.678 21
855.697 27
855.716 31
855.735 13
855.753 19
855.772 14
855.791 35
855.810 40
855.829 32
855.848 11
855.867 14
855.886 22
855.905 20
855.924 18
855.943 8
855.962 40
855.981 41
856.000 26
856.019 30
856.038 67
856.057 103
856.076 83
856.094 61
856.113 31
856.132 38
856.151 47
856.170 23
856.189 25
856.208 33
856.227 32
856.246 13
856.265 16
856.284 25
856.303 17
856.322 29
856.341 15
856.360 31
856.379 41
856.398 25
856.417 22
856.436 47
856.455 116
856.473 146
856.492 136
856.511 166
856.530 147
856.549 113
856.568 58
856.587 47
856.606 50
856.625 47
856.644 36
856.663 67
856.682 47
856.701 25
856.720 19
856.739 29
856.758 34
856.777 38
856.796 13
856.815 7
856.834 6
856.853 36
856.871 25
856.890 26
856.909 37
856.928 4
856.947 7
856.966 16
856.985 27
857.004 70
857.023 119
857.042 161
857.061 82
857.080 65
857.099 77
857.118 49
857.137 28
857.156 49
857.175 59
857.194 49
857.213 36
857.232 44
857.251 41
857.270 46
857.289 33
857.307 21
857.326 46
857.345 53
857.364 62
857.383 65
857.402 67
857.421 54
857.440 40
857.459 54
857.478 58
857.497 153
857.516 79
857.535 36
857.554 51
857.573 21
857.592 47
857.611 31
857.630 37
857.649 10
857.668 28
857.687 21
857.706 34
857.725 16
857.744 9
857.763 19
857.782 25
857.801 33
857.819 61
857.838 42
857.857 27
857.876 52
857.895 46
857.914 27
857.933 41
857.952 35
857.971 39
857.990 46
858.009 33
858.028 47
858.047 61
858.066 86
858.085 40
858.104 26
858.123 19
858.142 14
858.161 9
858.180 20
858.199 16
858.218 43
858.237 66
858.256 45
858.275 57
858.294 40
858.313 42
858.332 28
858.351 27
858.370 15
858.389 34
858.407 79
858.426 43
858.445 23
858.464 37
858.483 51
858.502 42
858.521 54
858.540 33
858.559 19
858.578 24
858.597 14
858.616 35
858.635 28
858.654 19
858.673 19
858.692 21
858.711 8
858.730 21
858.749 32
858.768 29
858.787 24
858.806 19
858.825 24
858.844 33
858.863 18
858.882 40
858.901 41
858.920 27
858.939 29
858.958 10
858.977 6
858.996 23
859.015 17
859.034 30
859.053 49
859.072 53
859.091 41
859.110 26
859.129 19
859.148 8
859.167 30
859.186 42
859.204 60
859.223 41
859.242 53
859.261 58
859.280 46
859.299 49
859.318 32
859.337 14
859.356 6
859.375 12
859.394 21
859.413 25
859.432 19
859.451 30
859.470 70
859.489 64
859.508 28
859.527 72
859.546 55
859.565 41
859.584 21
859.603 17
859.622 26
859.641 23
859.660 29
859.679 20
859.698 15
859.717 21
859.736 36
859.755 13
859.774 17
859.793 3
859.812 32
859.831 29
859.850 19
859.869 29
859.888 42
859.907 18
859.926 20
859.945 12
859.964 25
859.983 16
860.002 4
860.021 15
860.040 25
860.059 33
860.078 29
860.097 30
860.116 34
860.135 20
860.154 29
860.173 16
860.192 47
860.211 49
860.230 84
860.249 47
860.268 37
860.287 57
860.306 34
860.325 31
860.344 51
860.363 58
860.382 42
860.401 72
860.420 46
860.439 27
860.458 39
860.477 32
860.496 36
860.515 42
860.534 36
860.553 31
860.572 14
860.591 13
860.610 37
860.629 39
860.648 9
860.667 14
860.686 14
860.705 5
860.724 8
860.743 14
860.762 29
860.781 33
860.800 23
860.819 16
860.838 18
860.857 16
860.876 23
860.895 34
860.914 24
860.933 15
860.952 0
860.971 20
860.990 13
861.009 37
861.028 66
861.047 119
861.066 107
861.085 66
861.104 61
861.123 47
861.142 76
861.161 35
861.180 31
861.199 38
861.218 24
861.237 28
861.256 27
861.275 20
861.294 31
861.313 11
861.332 12
861.351 19
861.370 22
861.389 35
861.408 36
861.427 16
861.446 28
861.465 66
861.484 60
861.503 24
861.522 29
861.541 38
861.560 44
861.579 32
861.598 24
861.617 18
861.636 19
861.655 25
861.674 43
861.693 31
861.712 16
861.731 7
861.750 21
861.769 18
861.788 47
861.807 39
861.826 39
861.845 44
861.864 31
861.883 43
861.902 27
861.921 15
861.940 18
861.959 16
861.978 28
861.997 14
862.016 19
862.035 35
862.054 33
862.073 47
862.092 34
862.111 26
862.130 41
862.149 31
862.168 23
862.187 36
862.206 62
862.225 40
862.244 58
862.263 66
862.282 37
862.301 28
862.320 22
862.339 30
862.358 61
862.377 39
862.396 39
862.415 33
862.434 32
862.453 25
862.472 39
862.491 49
862.510 46
862.529 32
862.548 38
862.567 44
862.586 16
862.605 5
862.624 0
862.643 5
862.662 26
862.681 27
862.700 10
862.719 24
862.739 12
862.758 21
862.777 13
862.796 24
862.815 4
862.834 9
862.853 20
862.872 20
862.891 22
862.910 12
862.929 10
862.948 13
862.967 31
862.986 54
863.005 29
863.024 14
863.043 47
863.062 51
863.081 43
863.100 28
863.119 13
863.138 28
863.157 44
863.176 46
863.195 56
863.214 37
863.233 22
863.252 24
863.271 52
863.290 46
863.309 38
863.328 33
863.347 39
863.366 33
863.385 21
863.404 3
863.423 8
863.442 18
863.461 46
863.480 34
863.499 21
863.518 20
863.538 19
863.557 20
863.576 32
863.595 33
863.614 32
863.633 14
863.652 17
863.671 21
863.690 7
863.709 13
863.728 15
863.747 11
863.766 2
863.785 11
863.804 26
863.823 31
863.842 17
863.861 23
863.880 27
863.899 26
863.918 23
863.937 16
863.956 31
863.975 36
863.994 45
864.013 43
864.032 24
864.051 28
864.070 18
864.089 31
864.108 21
864.128 23
864.147 16
864.166 31
864.185 29
864.204 30
864.223 25
864.242 43
864.261 21
864.280 41
864.299 21
864.318 23
864.337 23
864.356 35
864.375 27
864.394 23
864.413 22
864.432 52
864.451 51
864.470 32
864.489 23
864.508 32
864.527 35
864.546 24
864.565 40
864.584 28
864.603 20
864.622 11
864.642 15
864.661 14
864.680 12
864.699 24
864.718 36
864.737 6
864.756 12
864.775 27
864.794 25
864.813 34
864.832 16
864.851 12
864.870 9
864.889 7
864.908 8
864.927 11
864.946 28
864.965 29
864.984 46
865.003 41
865.022 54
865.041 60
865.060 44
865.080 28
865.099 29
865.118 26
865.137 27
865.156 15
865.175 19
865.194 12
865.213 28
865.232 18
865.251 21
865.270 45
865.289 62
865.308 22
865.327 29
865.346 19
865.365 19
865.384 11
865.403 15
865.422 31
865.441 13
865.460 22
865.480 20
865.499 36
865.518 28
865.537 38
865.556 39
865.575 52
865.594 20
865.613 36
865.632 24
865.651 17
865.670 17
865.689 26
865.708 24
865.727 16
865.746 27
865.765 33
865.784 20
865.803 35
865.822 30
865.842 19
865.861 21
865.880 11
865.899 14
865.918 22
865.937 31
865.956 10
865.975 15
865.994 41
866.013 24
866.032 20
866.051 25
866.070 23
866.089 11
866.108 27
866.127 18
866.146 33
866.165 25
866.185 19
866.204 43
866.223 36
866.242 22
866.261 21
866.280 25
866.299 41
866.318 27
866.337 25
866.356 35
866.375 62
866.394 33
866.413 41
866.432 49
866.451 40
866.470 46
866.489 55
866.509 53
866.528 53
866.547 16
866.566 21
866.585 17
866.604 8
866.623 29
866.642 55
866.661 35
866.680 31
866.699 8
866.718 18
866.737 37
866.756 31
866.775 28
866.794 38
866.814 12
866.833 17
866.852 19
866.871 7
866.890 11
866.909 26
866.928 28
866.947 28
866.966 24
866.985 18
867.004 35
867.023 33
867.042 28
867.061 11
867.080 36
867.100 33
867.119 22
867.138 18
867.157 27
867.176 25
867.195 23
867.214 19
867.233 41
867.252 35
867.271 31
867.290 55
867.309 31
867.328 20
867.347 31
867.366 27
867.386 26
867.405 10
867.424 34
867.443 37
867.462 22
867.481 29
867.500 28
867.519 27
867.538 30
867.557 16
867.576 21
867.595 44
867.614 28
867.634 37
867.653 27
867.672 14
867.691 30
867.710 25
867.729 25
867.748 41
867.767 37
867.786 39
867.805 31
867.824 9
867.843 12
867.862 18
867.881 18
867.901 25
867.920 48
867.939 35
867.958 11
867.977 16
867.996 11
868.015 21
868.034 57
868.053 72
868.072 64
868.091 35
868.110 18
868.129 28
868.149 11
868.168 30
868.187 16
868.206 43
868.225 55
868.244 106
868.263 80
868.282 45
868.301 33
868.320 24
868.339 14
868.358 43
868.378 69
868.397 66
868.416 45
868.435 82
868.454 89
868.473 63
868.492 46
868.511 32
868.530 65
868.549 58
868.568 27
868.587 26
868.607 33
868.626 15
868.645 15
868.664 22
868.683 19
868.702 23
868.721 7
868.740 8
868.759 8
868.778 18
868.797 27
868.816 25
868.836 44
868.855 32
868.874 18
868.893 7
868.912 22
868.931 25
868.950 23
868.969 33
868.988 39
869.007 38
869.026 37
869.046 39
869.065 35
869.084 25
869.103 34
869.122 16
869.141 21
869.160 60
869.179 38
869.198 30
869.217 64
869.236 45
869.256 55
869.275 44
869.294 29
869.313 24
869.332 32
869.351 20
869.370 27
869.389 9
869.408 28
869.427 48
869.446 92
869.466 76
869.485 60
869.504 48
869.523 44
869.542 65
869.561 44
869.580 12
869.599 27
869.618 15
869.637 13
869.656 2
869.676 7
869.695 41
869.714 42
869.733 23
869.752 17
869.771 45
869.790 47
869.809 39
869.828 17
869.847 12
869.867 7
869.886 18
869.905 32
869.924 47
869.943 39
869.962 28
869.981 61
870.000 85
870.019 79
870.038 77
870.058 69
870.077 61
870.096 57
870.115 34
870.134 43
870.153 34
870.172 19
870.191 36
870.210 41
870.229 43
870.249 26
870.268 32
870.287 23
870.306 11
870.325 22
870.344 36
870.363 19
870.382 39
870.401 68
870.420 58
870.440 50
870.459 55
870.478 197
870.497 543
870.516 803
870.535 742
870.554 477
870.573 275
870.592 194
870.612 137
870.631 85
870.650 76
870.669 42
870.688 23
870.707 42
870.726 45
870.745 48
870.764 65
870.784 38
870.803 12
870.822 33
870.841 33
870.860 9
870.879 30
870.898 40
870.917 20
870.936 20
870.955 17
870.975 66
870.994 135
871.013 175
871.032 165
871.051 80
871.070 36
871.089 46
871.108 39
871.127 25
871.147 28
871.166 43
871.185 51
871.204 57
871.223 35
871.242 62
871.261 52
871.280 76
871.300 61
871.319 42
871.338 35
871.357 49
871.376 16
871.395 31
871.414 58
871.433 60
871.452 47
871.472 62
871.491 170
871.510 231
871.529 248
871.548 169
871.567 164
871.586 107
871.605 62
871.624 31
871.644 20
871.663 34
871.682 17
871.701 52
871.720 59
871.739 42
871.758 32
871.777 12
871.797 18
871.816 32
871.835 31
871.854 32
871.873 44
871.892 25
871.911 24
871.930 43
871.950 52
871.969 70
871.988 61
872.007 98
872.026 131
872.045 83
872.064 50
872.083 49
872.102 41
872.122 30
872.141 24
872.160 17
872.179 14
872.198 18
872.217 48
872.236 28
872.255 19
872.275 2
872.294 15
872.313 17
872.332 29
872.351 30
872.370 25
872.389 12
872.408 19
872.428 27
872.447 31
872.466 44
872.485 29
872.504 89
872.523 83
872.542 91
872.561 79
872.581 41
872.600 47
872.619 55
872.638 44
872.657 24
872.676 2
872.695 12
872.715 47
872.734 44
872.753 33
872.772 42
872.791 26
872.810 16
872.829 25
872.848 40
872.868 18
872.887 14
872.906 21
872.925 20
872.944 21
872.963 43
872.982 49
873.001 62
873.021 78
873.040 54
873.059 39
873.078 61
873.097 30
873.116 36
873.135 45
873.155 67
873.174 29
873.193 38
873.212 54
873.231 40
873.250 31
873.269 66
873.288 30
873.308 21
873.327 29
873.346 33
873.365 54
873.384 68
873.403 33
873.422 30
873.442 35
873.461 35
873.480 28
873.499 49
873.518 39
873.537 59
873.556 30
873.576 22
873.595 21
873.614 28
873.633 10
873.652 8
873.671 20
873.690 6
873.710 16
873.729 25
873.748 14
873.767 17
873.786 22
873.805 26
873.824 31
873.844 12
873.863 15
873.882 20
873.901 10
873.920 16
873.939 22
873.958 12
873.978 16
873.997 13
874.016 18
874.035 20
874.054 27
874.073 28
874.092 27
874.112 25
874.131 36
874.150 31
874.169 44
874.188 29
874.207 45
874.226 14
874.246 11
874.265 20
874.284 27
874.303 42
874.322 41
874.341 38
874.360 33
874.380 28
874.399 42
874.418 36
874.437 24
874.456 44
874.475 29
874.494 44
874.514 35
874.533 61
874.552 36
874.571 31
874.590 4
874.609 9
874.629 10
874.648 10
874.667 15
874.686 30
874.705 11
874.724 37
874.743 27
874.763 17
874.782 18
874.801 17
874.820 2
874.839 14
874.858 13
874.877 35
874.897 38
874.916 44
874.935 27
874.954 16
874.973 13
874.992 26
875.012 9
875.031 43
875.050 56
875.069 38
875.088 25
875.107 34
875.127 59
875.146 47
875.165 29
875.184 26
875.203 22
875.222 28
875.241 19
875.261 31
875.280 25
875.299 38
875.318 25
875.337 19
875.356 7
875.376 21
875.395 20
875.414 40
875.433 73
875.452 52
875.471 35
875.491 76
875.510 39
875.529 6
875.548 50
875.567 44
875.586 31
875.605 9
875.625 12
875.644 25
875.663 14
875.682 8
875.701 22
875.720 39
875.740 12
875.759 8
875.778 7
875.797 2
875.816 16
875.835 22
875.855 27
875.874 25
875.893 9
875.912 10
875.931 7
875.950 15
875.970 17
875.989 44
876.008 61
876.027 68
876.046 70
876.065 47
876.085 24
876.104 22
876.123 20
876.142 29
876.161 26
876.180 15
876.200 27
876.219 26
876.238 16
876.257 24
876.276 34
876.295 39
876.315 28
876.334 40
876.353 28
876.372 15
876.391 25
876.410 50
876.430 44
876.449 57
876.468 41
876.487 39
876.506 23
876.525 23
876.545 30
876.564 29
876.583 28
876.602 17
876.621 10
876.640 7
876.660 37
876.679 35
876.698 19
876.717 24
876.736 35
876.756 49
876.775 22
876.794 14
876.813 6
876.832 26
876.851 56
876.871 29
876.890 27
876.909 22
876.928 29
876.947 20
876.966 18
876.986 50
877.005 101
877.024 213
877.043 324
877.062 270
877.082 189
877.101 140
877.120 92
877.139 56
877.158 33
877.177 27
877.197 25
877.216 22
877.235 38
877.254 59
877.273 42
877.292 53
877.312 57
877.331 26
877.350 23
877.369 48
877.388 33
877.408 17
877.427 17
877.446 14
877.465 16
877.484 29
877.503 23
877.523 10
877.542 20
877.561 38
877.580 14
877.599 27
877.619 20
877.638 24
877.657 24
877.676 19
877.695 46
877.714 28
877.734 20
877.753 20
877.772 23
877.791 21
877.810 14
877.830 28
877.849 12
877.868 12
877.887 34
877.906 29
877.926 18
877.945 38
877.964 49
877.983 48
878.002 76
878.021 138
878.041 138
878.060 164
878.079 134
878.098 66
878.117 46
878.137 29
878.156 56
878.175 54
878.194 60
878.213 79
878.233 74
878.252 39
878.271 38
878.290 46
878.309 56
878.328 51
878.348 60
878.367 51
878.386 37
878.405 23
878.424 30
878.444 27
878.463 23
878.482 61
878.501 38
878.520 35
878.540 13
878.559 16
878.578 35
878.597 28
878.616 28
878.636 24
878.655 31
878.674 35
878.693 24
878.712 18
878.732 10
878.751 26
878.770 48
878.789 53
878.808 40
878.828 26
878.847 10
878.866 20
878.885 18
878.904 15
878.923 28
878.943 58
878.962 59
878.981 49
879.000 32
879.019 44
879.039 59
879.058 87
879.077 34
879.096 40
879.115 28
879.135 11
879.154 30
879.173 44
879.192 35
879.211 19
879.231 20
879.250 50
879.269 47
879.288 48
879.307 35
879.327 25
879.346 31
879.365 11
879.384 9
879.404 6
879.423 52
879.442 34
879.461 34
879.480 38
879.500 41
879.519 40
879.538 58
879.557 32
879.576 11
879.596 11
879.615 19
879.634 14
879.653 9
879.672 14
879.692 34
879.711 20
879.730 8
879.749 15
879.768 31
879.788 18
879.807 20
879.826 13
879.845 14
879.864 12
879.884 5
879.903 19
879.922 29
879.941 10
879.960 13
879.980 18
879.999 12
880.018 18
880.037 15
880.057 16
880.076 24
880.095 16
880.114 13
880.133 22
880.153 27
880.172 24
880.191 54
880.210 60
880.229 54
880.249 35
880.268 38
880.287 25
880.306 29
880.325 43
880.345 21
880.364 23
880.383 17
880.402 41
880.422 58
880.441 67
880.460 32
880.479 12
880.498 28
880.518 30
880.537 16
880.556 10
880.575 18
880.594 38
880.614 19
880.633 13
880.652 16
880.671 24
880.691 17
880.710 22
880.729 18
880.748 14
880.767 16
880.787 8
880.806 11
880.825 17
880.844 14
880.864 20
880.883 29
880.902 23
880.921 25
880.940 52
880.960 23
880.979 17
880.998 30
881.017 32
881.036 32
881.056 22
881.075 16
881.094 10
881.113 19
881.133 16
881.152 26
881.171 18
881.190 5
881.209 15
881.229 33
881.248 25
881.267 13
881.286 17
881.306 44
881.325 17
881.344 9
881.363 29
881.383 22
881.402 36
881.421 58
881.440 36
881.459 9
881.479 24
881.498 20
881.517 30
881.536 46
881.556 28
881.575 8
881.594 34
881.613 32
881.632 63
881.652 43
881.671 7
881.690 29
881.709 39
881.729 43
881.748 19
881.767 31
881.786 18
881.805 7
881.825 19
881.844 8
881.863 18
881.882 22
881.902 49
881.921 44
881.940 7
881.959 29
881.979 22
881.998 6
882.017 20
882.036 12
882.055 13
882.075 7
882.094 5
882.113 24
882.132 29
882.152 14
882.171 23
882.190 20
882.209 25
882.229 25
882.248 37
882.267 23
882.286 42
882.306 25
882.325 19
882.344 28
882.363 51
882.382 55
882.402 35
882.421 54
882.440 37
882.459 26
882.479 15
882.498 11
882.517 23
882.536 23
882.556 2
882.575 15
882.594 22
882.613 29
882.633 52
882.652 62
882.671 27
882.690 12
882.709 4
882.729 9
882.748 9
882.767 21
882.786 12
882.806 16
882.825 33
882.844 36
882.863 31
882.883 21
882.902 29
882.921 63
882.940 28
882.960 42
882.979 47
882.998 35
883.017 28
883.037 17
883.056 25
883.075 42
883.094 32
883.114 19
883.133 30
883.152 24
883.171 24
883.191 25
883.210 37
883.229 75
883.248 49
883.268 31
883.287 31
883.306 23
883.325 10
883.344 48
883.364 33
883.383 8
883.402 36
883.421 26
883.441 25
883.460 29
883.479 53
883.498 36
883.518 27
883.537 38
883.556 42
883.575 23
883.595 23
883.614 54
883.633 51
883.652 26
883.672 14
883.691 26
883.710 14
883.729 28
883.749 22
883.768 29
883.787 15
883.806 20
883.826 23
883.845 19
883.864 26
883.883 10
883.903 5
883.922 12
883.941 29
883.960 17
883.980 21
883.999 21
884.018 13
884.037 37
884.057 68
884.076 41
884.095 53
884.114 29
884.134 22
884.153 26
884.172 26
884.192 22
884.211 29
884.230 61
884.249 66
884.269 48
884.288 45
884.307 22
884.326 24
884.346 23
884.365 28
884.384 39
884.403 41
884.423 43
884.442 31
884.461 39
884.480 62
884.500 26
884.519 35
884.538 42
884.557 44
884.577 17
884.596 38
884.615 44
884.634 20
884.654 7
884.673 21
884.692 8
884.711 18
884.731 18
884.750 13
884.769 38
884.789 34
884.808 30
884.827 22
884.846 24
884.866 24
884.885 39
884.904 22
884.923 11
884.943 20
884.962 10
884.981 35
885.000 46
885.020 29
885.039 12
885.058 18
885.077 21
885.097 32
885.116 9
885.135 44
885.155 29
885.174 34
885.193 15
885.212 31
885.232 33
885.251 59
885.270 49
885.289 24
885.309 34
885.328 45
885.347 24
885.366 36
885.386 13
885.405 38
885.424 8
885.444 28
885.463 49
885.482 39
885.501 35
885.521 35
885.540 28
885.559 37
885.578 18
885.598 9
885.617 27
885.636 27
885.655 34
885.675 7
885.694 10
885.713 29
885.733 20
885.752 9
885.771 24
885.790 18
885.810 8
885.829 11
885.848 14
885.867 26
885.887 53
885.906 42
885.925 26
885.945 33
885.964 35
885.983 75
886.002 69
886.022 74
886.041 58
886.060 47
886.080 29
886.099 20
886.118 42
886.137 31
886.157 29
886.176 28
886.195 40
886.214 36
886.234 52
886.253 22
886.272 32
886.292 43
886.311 35
886.330 21
886.349 23
886.369 12
886.388 26
886.407 19
886.427 56
886.446 52
886.465 44
886.484 9
886.504 25
886.523 42
886.542 32
886.561 13
886.581 29
886.600 28
886.619 30
886.639 16
886.658 13
886.677 29
886.696 26
886.716 19
886.735 23
886.754 25
886.774 26
886.793 23
886.812 25
886.831 5
886.851 9
886.870 19
886.889 21
886.909 25
886.928 37
886.947 48
886.966 149
886.986 139
887.005 188
887.024 114
887.044 49
887.063 32
887.082 35
887.101 33
887.121 18
887.140 28
887.159 53
887.179 41
887.198 37
887.217 48
887.236 51
887.256 58
887.275 62
887.294 23
887.314 18
887.333 50
887.352 44
887.371 35
887.391 24
887.410 52
887.429 64
887.449 51
887.468 36
887.487 42
887.506 46
887.526 32
887.545 23
887.564 14
887.584 21
887.603 21
887.622 18
887.642 8
887.661 23
887.680 17
887.699 15
887.719 12
887.738 29
887.757 8
887.777 12
887.796 21
887.815 8
887.834 16
887.854 11
887.873 15
887.892 18
887.912 40
887.931 28
887.950 53
887.970 76
887.989 83
888.008 64
888.027 44
888.047 69
888.066 42
888.085 22
888.105 11
888.124 21
888.143 31
888.163 25
888.182 22
888.201 12
888.220 14
888.240 11
888.259 26
888.278 35
888.298 18
888.317 22
888.336 31
888.356 55
888.375 51
888.394 45
888.413 59
888.433 57
888.452 57
888.471 34
888.491 61
888.510 15
888.529 19
888.549 35
888.568 38
888.587 43
888.606 73
888.626 49
888.645 31
888.664 29
888.684 25
888.703 17
888.722 28
888.742 26
888.761 18
888.780 10
888.799 27
888.819 15
888.838 12
888.857 11
888.877 21
888.896 29
888.915 17
888.935 23
888.954 18
888.973 19
888.993 33
889.012 62
889.031 71
889.050 49
889.070 17
889.089 14
889.108 19
889.128 25
889.147 37
889.166 17
889.186 27
889.205 61
889.224 28
889.244 25
889.263 18
889.282 17
889.301 27
889.321 22
889.340 30
889.359 24
889.379 8
889.398 19
889.417 35
889.437 34
889.456 35
889.475 35
889.495 48
889.514 60
889.533 35
889.553 35
889.572 30
889.591 21
889.610 16
889.630 21
889.649 25
889.668 28
889.688 26
889.707 12
889.726 10
889.746 9
889.765 16
889.784 16
889.804 25
889.823 22
889.842 12
889.862 25
889.881 27
889.900 10
889.920 16
889.939 19
889.958 15
889.977 21
889.997 26
890.016 5
890.035 17
890.055 30
890.074 22
890.093 36
890.113 41
890.132 32
890.151 22
890.171 18
890.190 31
890.209 31
890.229 61
890.248 55
890.267 32
890.287 55
890.306 27
890.325 26
890.345 12
890.364 26
890.383 34
890.403 9
890.422 20
890.441 108
890.460 94
890.480 67
890.499 62
890.518 49
890.538 51
890.557 38
890.576 34
890.596 50
890.615 22
890.634 25
890.654 22
890.673 14
890.692 23
890.712 7
890.731 15
890.750 24
890.770 23
890.789 17
890.808 6
890.828 10
890.847 13
890.866 13
890.886 16
890.905 41
890.924 28
890.944 16
890.963 30
890.982 60
891.002 57
891.021 26
891.040 26
891.060 25
891.079 20
891.098 11
891.118 26
891.137 24
891.156 31
891.176 35
891.195 27
891.214 63
891.234 76
891.253 46
891.272 35
891.292 20
891.311 33
891.330 49
891.350 19
891.369 9
891.388 23
891.408 19
891.427 34
891.446 39
891.466 58
891.485 54
891.504 33
891.524 33
891.543 35
891.562 32
891.582 50
891.601 42
891.620 20
891.640 4
891.659 33
891.678 28
891.698 10
891.717 14
891.736 23
891.756 30
891.775 21
891.794 11
891.814 26
891.833 9
891.852 37
891.872 16
891.891 11
891.910 18
891.930 21
891.949 40
891.968 26
891.988 15
892.007 54
892.026 44
892.046 36
892.065 31
892.084 27
892.104 37
892.123 10
892.142 18
892.162 35
892.181 28
892.200 23
892.220 26
892.239 33
892.258 44
892.278 27
892.297 40
892.317 34
892.336 34
892.355 35
892.375 35
892.394 36
892.413 32
892.433 59
892.452 56
892.471 63
892.491 70
892.510 33
892.529 52
892.549 31
892.568 25
892.587 27
892.607 23
892.626 22
892.645 31
892.665 22
892.684 31
892.703 19
892.723 4
892.742 26
892.761 16
892.781 18
892.800 18
892.820 15
892.839 18
892.858 15
892.878 14
892.897 14
892.916 16
892.936 17
892.955 18
892.974 19
892.994 67
893.013 97
893.032 68
893.052 41
893.071 49
893.090 70
893.110 44
893.129 20
893.148 32
893.168 20
893.187 14
893.207 3
893.226 33
893.245 51
893.265 64
893.284 71
893.303 22
893.323 19
893.342 14
893.361 18
893.381 26
893.400 24
893.419 61
893.439 67
893.458 43
893.477 29
893.497 36
893.516 54
893.536 38
893.555 41
893.574 43
893.594 23
893.613 17
893.632 27
893.652 15
893.671 6
893.690 7
893.710 16
893.729 11
893.749 43
893.768 30
893.787 18
893.807 29
893.826 26
893.845 19
893.865 9
893.884 16
893.903 23
893.923 37
893.942 74
893.961 49
893.981 33
894.000 44
894.020 57
894.039 27
894.058 13
894.078 13
894.097 31
894.116 32
894.136 16
894.155 29
894.174 37
894.194 59
894.213 52
894.233 32
894.252 21
894.271 14
894.291 10
894.310 31
894.329 52
894.349 26
894.368 21
894.387 27
894.407 23
894.426 26
894.446 41
894.465 39
894.484 26
894.504 13
894.523 17
894.542 27
894.562 23
894.581 47
894.601 6
894.620 10
894.639 35
894.659 32
894.678 23
894.697 11
894.717 29
894.736 22
894.755 18
894.775 11
894.794 11
894.814 5
894.833 7
894.852 11
894.872 18
894.891 6
894.910 5
894.930 32
894.949 28
894.969 35
894.988 30
895.007 43
895.027 50
895.046 15
895.065 17
895.085 19
895.104 35
895.124 35
895.143 47
895.162 77
895.182 41
895.201 41
895.220 26
895.240 19
895.259 43
895.279 18
895.298 26
895.317 27
895.337 29
895.356 15
895.375 29
895.395 24
895.414 24
895.434 25
895.453 40
895.472 34
895.492 12
895.511 13
895.530 33
895.550 29
895.569 23
895.589 29
895.608 9
895.627 19
895.647 13
895.666 4
895.685 7
895.705 22
895.724 21
895.744 15
895.763 33
895.782 36
895.802 23
895.821 9
895.841 13
895.860 19
895.879 9
895.899 49
895.918 53
895.937 15
895.957 7
895.976 21
895.996 35
896.015 23
896.034 14
896.054 22
896.073 35
896.092 12
896.112 20
896.131 23
896.151 16
896.170 18
896.189 53
896.209 56
896.228 40
896.248 62
896.267 60
896.286 31
896.306 19
896.325 27
896.344 40
896.364 28
896.383 35
896.403 18
896.422 67
896.441 56
896.461 27
896.480 27
896.500 18
896.519 10
896.538 26
896.558 24
896.577 13
896.597 26
896.616 34
896.635 6
896.655 8
896.674 29
896.694 20
896.713 18
896.732 21
896.752 12
896.771 4
896.790 14
896.810 12
896.829 30
896.849 54
896.868 19
896.887 29
896.907 26
896.926 26
896.946 18
896.965 19
896.984 15
897.004 11
897.023 30
897.043 19
897.062 15
897.081 10
897.101 22
897.120 23
897.140 38
897.159 48
897.178 22
897.198 18
897.217 25
897.237 40
897.256 38
897.275 44
897.295 43
897.314 22
897.334 8
897.353 42
897.372 62
897.392 52
897.411 62
897.431 53
897.450 56
897.469 35
897.489 12
897.508 24
897.528 37
897.547 35
897.566 15
897.586 19
897.605 12
897.625 18
897.644 35
897.663 22
897.683 19
897.702 12
897.722 21
897.741 21
897.760 10
897.780 28
897.799 29
897.819 31
897.838 27
897.857 21
897.877 31
897.896 42
897.916 26
897.935 12
897.954 44
897.974 36
897.993 21
898.013 14
898.032 9
898.051 19
898.071 27
898.090 17
898.110 19
898.129 24
898.148 26
898.168 25
898.187 19
898.207 24
898.226 46
898.245 44
898.265 86
898.284 34
898.304 25
898.323 21
898.342 31
898.362 38
898.381 58
898.401 75
898.420 53
898.440 59
898.459 47
898.478 65
898.498 64
898.517 49
898.537 31
898.556 34
898.575 31
898.595 42
898.614 39
898.634 22
898.653 4
898.672 15
898.692 32
898.711 11
898.731 18
898.750 29
898.770 23
898.789 30
898.808 11
898.828 21
898.847 18
898.867 22
898.886 27
898.905 25
898.925 8
898.944 2
898.964 11
898.983 29
899.003 30
899.022 36
899.041 25
899.061 33
899.080 27
899.100 30
899.119 15
899.138 15
899.158 9
899.177 31
899.197 20
899.216 30
899.236 35
899.255 22
899.274 31
899.294 41
899.313 46
899.333 37
899.352 13
899.371 28
899.391 37
899.410 43
899.430 60
899.449 83
899.469 85
899.488 53
899.507 41
899.527 58
899.546 39
899.566 51
899.585 41
899.605 13
899.624 26
899.643 42
899.663 34
899.682 27
899.702 34
899.721 12
899.740 9
899.760 10
899.779 35
899.799 20
899.818 21
899.838 19
899.857 16
899.876 11
899.896 17
899.915 27
899.935 38
899.954 16
899.974 20
899.993 26
900.012 23
900.032 33
900.051 21
900.071 18
900.090 17
900.110 31
900.129 34
900.148 40
900.168 25
900.187 59
900.207 54
900.226 35
900.246 44
900.265 37
900.284 10
900.304 6
900.323 11
900.343 28
900.362 45
900.382 33
900.401 33
900.420 29
900.440 47
900.459 24
900.479 17
900.498 38
900.518 46
900.537 34
900.556 31
900.576 33
900.595 44
900.615 18
900.634 37
900.654 22
900.673 7
900.692 0
900.712 14
900.731 18
900.751 9
900.770 10
900.790 13
900.809 3
900.829 13
900.848 32
900.867 30
900.887 24
900.906 24
900.926 24
900.945 10
900.965 12
900.984 28
901.003 55
901.023 46
901.042 54
901.062 19
901.081 28
901.101 21
901.120 4
901.140 28
901.159 29
901.178 11
901.198 25
901.217 37
901.237 27
901.256 62
901.276 70
901.295 29
901.315 32
901.334 18
901.353 41
901.373 24
901.392 16
901.412 15
901.431 28
901.451 31
901.470 22
901.489 28
901.509 43
901.528 34
901.548 21
901.567 9
901.587 4
901.606 19
901.626 24
901.645 21
901.664 10
901.684 44
901.703 21
901.723 30
901.742 7
901.762 19
901.781 14
901.801 22
901.820 22
901.839 9
901.859 29
901.878 46
901.898 28
901.917 49
901.937 51
901.956 63
901.976 69
901.995 36
902.015 37
902.034 19
902.053 23
902.073 46
902.092 11
902.112 25
902.131 33
902.151 17
902.170 17
902.190 22
902.209 34
902.228 47
902.248 37
902.267 46
902.287 58
902.306 35
902.326 26
902.345 25
902.365 36
902.384 25
902.404 23
902.423 25
902.442 47
902.462 57
902.481 31
902.501 32
902.520 54
902.540 43
902.559 30
902.579 31
902.598 38
902.618 42
902.637 25
902.656 19
902.676 19
902.695 60
902.715 33
902.734 27
902.754 16
902.773 6
902.793 21
902.812 13
902.832 3
902.851 25
902.870 40
902.890 27
902.909 15
902.929 21
902.948 49
902.968 35
902.987 68
903.007 43
903.026 38
903.046 22
903.065 11
903.084 21
903.104 34
903.123 26
903.143 31
903.162 52
903.182 35
903.201 39
903.221 25
903.240 34
903.260 45
903.279 70
903.299 65
903.318 42
903.337 30
903.357 37
903.376 70
903.396 53
903.415 35
903.435 39
903.454 36
903.474 46
903.493 55
903.513 17
903.532 42
903.552 72
903.571 41
903.591 34
903.610 20
903.629 30
903.649 51
903.668 19
903.688 32
903.707 47
903.727 38
903.746 11
903.766 17
903.785 16
903.805 6
903.824 7
903.844 10
903.863 8
903.883 24
903.902 20
903.921 35
903.941 63
903.960 54
903.980 47
903.999 38
904.019 18
904.038 34
904.058 27
904.077 33
904.097 13
904.116 32
904.136 30
904.155 22
904.175 26
904.194 36
904.214 31
904.233 21
904.252 31
904.272 33
904.291 29
904.311 16
904.330 18
904.350 53
904.369 24
904.389 26
904.408 19
904.428 38
904.447 24
904.467 26
904.486 47
904.506 52
904.525 43
904.545 28
904.564 46
904.584 61
904.603 52
904.622 47
904.642 48
904.661 25
904.681 14
904.700 7
904.720 5
904.739 15
904.759 11
904.778 10
904.798 13
904.817 19
904.837 14
904.856 13
904.876 13
904.895 31
904.915 8
904.934 29
904.954 24
904.973 13
904.993 31
905.012 36
905.032 33
905.051 20
905.071 17
905.090 24
905.109 23
905.129 29
905.148 30
905.168 49
905.187 44
905.207 12
905.226 35
905.246 37
905.265 43
905.285 34
905.304 18
905.324 27
905.343 18
905.363 18
905.382 12
905.402 26
905.421 27
905.441 31
905.460 28
905.480 30
905.499 29
905.519 28
905.538 26
905.558 25
905.577 8
905.597 14
905.616 19
905.636 47
905.655 23
905.675 19
905.694 38
905.714 35
905.733 25
905.752 14
905.772 11
905.791 20
905.811 12
905.830 8
905.850 24
905.869 16
905.889 21
905.908 23
905.928 29
905.947 24
905.967 26
905.986 22
906.006 9
906.025 26
906.045 19
906.064 11
906.084 11
906.103 12
906.123 12
906.142 25
906.162 13
906.181 9
906.201 39
906.220 58
906.240 35
906.259 23
906.279 30
906.298 51
906.318 56
906.337 31
906.357 34
906.376 36
906.396 40
906.415 29
906.435 53
906.454 50
906.474 30
906.493 25
906.513 26
906.532 12
906.552 34
906.571 32
906.591 6
906.610 24
906.630 14
906.649 14
906.669 13
906.688 34
906.708 30
906.727 26
906.747 12
906.766 19
906.786 31
906.805 21
906.825 17
906.844 10
906.864 13
906.883 19
906.903 8
906.922 10
906.942 16
906.961 17
906.981 38
907.000 53
907.020 20
907.039 27
907.059 33
907.078 24
907.098 13
907.117 27
907.137 8
907.156 24
907.176 31
907.195 23
907.215 19
907.234 37
907.254 21
907.273 53
907.293 70
907.312 53
907.332 13
907.351 13
907.371 3
907.390 4
907.410 48
907.429 23
907.449 26
907.468 51
907.488 65
907.507 73
907.527 54
907.546 16
907.566 14
907.585 40
907.605 23
907.624 19
907.644 4
907.663 24
907.683 24
907.702 14
907.722 55
907.741 49
907.761 41
907.780 46
907.800 51
907.819 25
907.839 14
907.859 21
907.878 20
907.898 8
907.917 21
907.937 12
907.956 24
907.976 26
907.995 22
908.015 26
908.034 21
908.054 10
908.073 5
908.093 4
908.112 9
908.132 21
908.151 10
908.171 17
908.190 11
908.210 24
908.229 34
908.249 25
908.268 44
908.288 61
908.307 23
908.327 21
908.346 18
908.366 33
908.385 28
908.405 29
908.424 21
908.444 32
908.463 34
908.483 51
908.503 72
908.522 76
908.542 20
908.561 35
908.581 31
908.600 55
908.620 42
908.639 27
908.659 20
908.678 17
908.698 42
908.717 43
908.737 25
908.756 15
908.776 16
908.795 10
908.815 29
908.834 12
908.854 3
908.873 9
908.893 6
908.912 17
908.932 41
908.951 30
908.971 45
908.991 28
909.010 31
909.030 40
909.049 40
909.069 27
909.088 16
909.108 27
909.127 43
909.147 18
909.166 20
909.186 25
909.205 30
909.225 21
909.244 27
909.264 48
909.283 68
909.303 23
909.322 38
909.342 33
909.362 40
909.381 19
909.401 24
909.420 19
909.440 36
909.459 52
909.479 77
909.498 65
909.518 24
909.537 11
909.557 38
909.576 27
909.596 43
909.615 36
909.635 20
909.654 17
909.674 28
909.694 11
909.713 18
909.733 31
909.752 23
909.772 3
909.791 16
909.811 22
909.830 14
909.850 15
909.869 4
909.889 18
909.908 15
909.928 34
909.947 22
909.967 29
909.987 43
910.006 35
910.026 26
910.045 12
910.065 14
910.084 15
910.104 41
910.123 45
910.143 33
910.162 51
910.182 39
910.201 50
910.221 40
910.240 38
910.260 50
910.280 27
910.299 22
910.319 45
910.338 46
910.358 24
910.377 20
910.397 37
910.416 41
910.436 44
910.455 68
910.475 49
910.494 41
910.514 59
910.534 85
910.553 24
910.573 9
910.592 10
910.612 13
910.631 49
910.651 37
910.670 24
910.690 19
910.709 39
910.729 16
910.749 29
910.768 21
910.788 29
910.807 24
910.827 10
910.846 6
910.866 11
910.885 16
910.905 30
910.924 19
910.944 30
910.964 17
910.983 28
911.003 49
911.022 32
911.042 15
911.061 55
911.081 32
911.100 19
911.120 18
911.139 11
911.159 16
911.179 16
911.198 54
911.218 47
911.237 63
911.257 46
911.276 38
911.296 35
911.315 27
911.335 29
911.354 24
911.374 28
911.394 33
911.413 37
911.433 41
911.452 38
911.472 41
911.491 19
911.511 13
911.530 31
911.550 19
911.569 32
911.589 41
911.609 40
911.628 24
911.648 15
911.667 18
911.687 8
911.706 14
911.726 21
911.745 24
911.765 33
911.785 28
911.804 40
911.824 29
911.843 16
911.863 27
911.882 40
911.902 21
911.921 32
911.941 17
911.961 10
911.980 21
912.000 44
912.019 11
912.039 7
912.058 18
912.078 69
912.097 36
912.117 10
912.137 34
912.156 32
912.176 16
912.195 5
912.215 25
912.234 29
912.254 16
912.273 25
912.293 53
912.313 41
912.332 42
912.352 25
912.371 30
912.391 50
912.410 13
912.430 18
912.450 33
912.469 24
912.489 15
912.508 29
912.528 31
912.547 15
912.567 22
912.586 38
912.606 12
912.626 15
912.645 25
912.665 20
912.684 9
912.704 35
912.723 67
912.743 29
912.763 21
912.782 24
912.802 8
912.821 17
912.841 34
912.860 18
912.880 16
912.899 16
912.919 19
912.939 23
912.958 31
912.978 7
912.997 32
913.017 26
913.036 9
913.056 8
913.076 6
913.095 20
913.115 29
913.134 18
913.154 34
913.173 19
913.193 36
913.213 23
913.232 26
913.252 18
913.271 16
913.291 33
913.310 43
913.330 44
913.350 21
913.369 40
913.389 24
913.408 27
913.428 20
913.447 42
913.467 25
913.487 24
913.506 40
913.526 35
913.545 42
913.565 34
913.584 17
913.604 25
913.624 38
913.643 17
913.663 11
913.682 41
913.702 27
913.721 27
913.741 15
913.761 30
913.780 39
913.800 10
913.819 23
913.839 15
913.858 14
913.878 7
913.898 18
913.917 14
913.937 7
913.956 12
913.976 26
913.995 53
914.015 43
914.035 25
914.054 20
914.074 21
914.093 12
914.113 17
914.133 12
914.152 33
914.172 45
914.191 43
914.211 49
914.230 50
914.250 42
914.270 57
914.289 47
914.309 31
914.328 14
914.348 23
914.367 9
914.387 11
914.407 43
914.426 30
914.446 26
914.465 31
914.485 26
914.505 12
914.524 26
914.544 42
914.563 41
914.583 17
914.602 23
914.622 14
914.642 31
914.661 25
914.681 6
914.700 4
914.720 20
914.740 32
914.759 26
914.779 22
914.798 12
914.818 16
914.838 33
914.857 41
914.877 40
914.896 27
914.916 22
914.935 30
914.955 21
914.975 19
914.994 36
915.014 21
915.033 20
915.053 22
915.073 6
915.092 24
915.112 17
915.131 17
915.151 14
915.171 21
915.190 15
915.210 41
915.229 40
915.249 39
915.268 49
915.288 29
915.308 52
915.327 30
915.347 11
915.366 34
915.386 34
915.406 46
915.425 56
915.445 62
915.464 27
915.484 13
915.504 6
915.523 20
915.543 20
915.562 7
915.582 5
915.602 35
915.621 42
915.641 25
915.660 51
915.680 39
915.700 7
915.719 9
915.739 16
915.758 11
915.778 14
915.798 31
915.817 45
915.837 27
915.856 19
915.876 6
915.895 29
915.915 36
915.935 12
915.954 60
915.974 30
915.993 15
916.013 33
916.033 55
916.052 25
916.072 24
916.091 31
916.111 23
916.131 12
916.150 24
916.170 27
916.189 39
916.209 37
916.229 18
916.248 39
916.268 26
916.287 14
916.307 49
916.327 31
916.346 27
916.366 22
916.386 17
916.405 3
916.425 11
916.444 10
916.464 10
916.484 31
916.503 27
916.523 49
916.542 44
916.562 27
916.582 30
916.601 24
916.621 36
916.640 43
916.660 23
916.680 4
916.699 30
916.719 29
916.738 17
916.758 22
916.778 17
916.797 25
916.817 33
916.836 34
916.856 13
916.876 10
916.895 11
916.915 34
916.934 25
916.954 22
916.974 49
916.993 23
917.013 9
917.033 13
917.052 45
917.072 32
917.091 16
917.111 10
917.131 15
917.150 40
917.170 44
917.189 25
917.209 23
917.229 17
917.248 79
917.268 57
917.287 21
917.307 30
917.327 24
917.346 35
917.366 26
917.386 51
917.405 29
917.425 38
917.444 37
917.464 45
917.484 37
917.503 51
917.523 19
917.542 21
917.562 34
917.582 23
917.601 13
917.621 16
917.641 43
917.660 28
917.680 24
917.699 35
917.719 22
917.739 14
917.758 15
917.778 16
917.797 19
917.817 23
917.837 25
917.856 31
917.876 34
917.896 37
917.915 19
917.935 35
917.954 15
917.974 20
917.994 20
918.013 15
918.033 44
918.053 57
918.072 29
918.092 23
918.111 29
918.131 36
918.151 40
918.170 23
918.190 18
918.210 18
918.229 27
918.249 51
918.268 58
918.288 28
918.308 33
918.327 63
918.347 35
918.366 50
918.386 54
918.406 57
918.425 59
918.445 49
918.465 23
918.484 20
918.504 47
918.523 48
918.543 36
918.563 9
918.582 8
918.602 5
918.622 20
918.641 24
918.661 25
918.681 19
918.700 9
918.720 34
918.739 24
918.759 14
918.779 18
918.798 12
918.818 9
918.838 11
918.857 39
918.877 24
918.896 21
918.916 7
918.936 17
918.955 34
918.975 19
918.995 25
919.014 15
919.034 4
919.053 26
919.073 32
919.093 23
919.112 25
919.132 22
919.152 41
919.171 21
919.191 16
919.211 31
919.230 46
919.250 51
919.269 43
919.289 72
919.309 32
919.328 22
919.348 10
919.368 27
919.387 49
919.407 75
919.427 97
919.446 69
919.466 69
919.485 76
919.505 69
919.525 56
919.544 43
919.564 21
919.584 25
919.603 33
919.623 20
919.643 49
919.662 24
919.682 42
919.701 37
919.721 31
919.741 8
919.760 4
919.780 8
919.800 28
919.819 36
919.839 24
919.859 25
919.878 29
919.898 32
919.917 29
919.937 22
919.957 39
919.976 54
919.996 75
920.016 61
920.035 77
920.055 50
920.075 45
920.094 54
920.114 74
920.134 35
920.153 31
920.173 47
920.192 68
920.212 63
920.232 61
920.251 74
920.271 67
920.291 66
920.310 106
920.330 106
920.350 45
920.369 48
920.389 40
920.409 48
920.428 79
920.448 55
920.467 21
920.487 21
920.507 50
920.526 42
920.546 35
920.566 39
920.585 42
920.605 32
920.625 20
920.644 10
920.664 23
920.684 21
920.703 38
920.723 28
920.743 25
920.762 26
920.782 20
920.802 15
920.821 47
920.841 46
920.860 30
920.880 43
920.900 54
920.919 38
920.939 43
920.959 72
920.978 52
920.998 52
921.018 54
921.037 44
921.057 31
921.077 30
921.096 27
921.116 28
921.136 21
921.155 21
921.175 16
921.195 38
921.214 26
921.234 21
921.254 38
921.273 46
921.293 23
921.312 35
921.332 25
921.352 9
921.371 31
921.391 23
921.411 24
921.430 18
921.450 21
921.470 22
921.489 42
921.509 34
921.529 27
921.548 32
921.568 33
921.588 35
921.607 46
921.627 49
921.647 44
921.666 18
921.686 41
921.706 37
921.725 18
921.745 20
921.765 12
921.784 20
921.804 28
921.824 10
921.843 16
921.863 15
921.883 21
921.902 8
921.922 24
921.942 18
921.961 9
921.981 5
922.001 27
922.020 49
922.040 54
922.060 24
922.079 30
922.099 43
922.119 37
922.138 19
922.158 35
922.178 37
922.197 49
922.217 52
922.237 48
922.256 54
922.276 74
922.296 27
922.315 26
922.335 19
922.355 40
922.374 40
922.394 37
922.414 56
922.433 28
922.453 23
922.473 39
922.492 24
922.512 18
922.532 16
922.551 35
922.571 22
922.591 33
922.610 31
922.630 19
922.650 17
922.669 18
922.689 28
922.709 25
922.728 16
922.748 33
922.768 27
922.787 42
922.807 28
922.827 18
922.846 17
922.866 31
922.886 20
922.905 19
922.925 24
922.945 13
922.964 10
922.984 12
923.004 52
923.023 25
923.043 8
923.063 30
923.082 32
923.102 18
923.122 31
923.141 28
923.161 29
923.181 26
923.200 66
923.220 65
923.240 46
923.259 58
923.279 34
923.299 15
923.318 22
923.338 16
923.358 13
923.378 26
923.397 52
923.417 33
923.437 28
923.456 10
923.476 29
923.496 25
923.515 28
923.535 24
923.555 12
923.574 22
923.594 44
923.614 36
923.633 61
923.653 51
923.673 35
923.692 31
923.712 17
923.732 6
923.751 11
923.771 42
923.791 35
923.810 20
923.830 45
923.850 23
923.870 17
923.889 12
923.909 7
923.929 37
923.948 15
923.968 34
923.988 33
924.007 10
924.027 6
924.047 21
924.066 9
924.086 23
924.106 18
924.125 20
924.145 51
924.165 23
924.184 24
924.204 15
924.224 20
924.244 27
924.263 34
924.283 20
924.303 35
924.322 41
924.342 18
924.362 24
924.381 32
924.401 31
924.421 42
924.440 55
924.460 19
924.480 44
924.499 14
924.519 14
924.539 45
924.559 45
924.578 18
924.598 8
924.618 31
924.637 26
924.657 33
924.677 40
924.696 37
924.716 20
924.736 32
924.755 7
924.775 9
924.795 12
924.815 9
924.834 20
924.854 22
924.874 26
924.893 15
924.913 22
924.933 28
924.952 18
924.972 39
924.992 38
925.012 30
925.031 18
925.051 32
925.071 12
925.090 12
925.110 26
925.130 26
925.149 26
925.169 21
925.189 33
925.208 31
925.228 31
925.248 46
925.268 59
925.287 55
925.307 25
925.327 58
925.346 70
925.366 48
925.386 67
925.405 35
925.425 27
925.445 33
925.465 10
925.484 30
925.504 60
925.524 60
925.543 41
925.563 22
925.583 36
925.602 28
925.622 12
925.642 14
925.662 21
925.681 34
925.701 41
925.721 37
925.740 26
925.760 48
925.780 74
925.799 35
925.819 39
925.839 24
925.859 40
925.878 15
925.898 8
925.918 16
925.937 17
925.957 17
925.977 26
925.997 21
926.016 16
926.036 31
926.056 50
926.075 26
926.095 18
926.115 14
926.134 40
926.154 28
926.174 14
926.194 38
926.213 42
926.233 15
926.253 23
926.272 25
926.292 38
926.312 41
926.332 37
926.351 37
926.371 16
926.391 28
926.410 23
926.430 39
926.450 31
926.470 31
926.489 47
926.509 59
926.529 68
926.548 39
926.568 49
926.588 28
926.608 25
926.627 9
926.647 3
926.667 14
926.686 3
926.706 11
926.726 27
926.746 15
926.765 5
926.785 17
926.805 21
926.824 6
926.844 12
926.864 16
926.884 4
926.903 9
926.923 15
926.943 19
926.962 26
926.982 17
927.002 16
927.022 17
927.041 18
927.061 5
927.081 12
927.100 13
927.120 28
927.140 21
927.160 25
927.179 27
927.199 26
927.219 47
927.238 55
927.258 45
927.278 40
927.298 36
927.317 41
927.337 41
927.357 39
927.376 34
927.396 49
927.416 50
927.436 50
927.455 46
927.475 52
927.495 63
927.515 49
927.534 36
927.554 46
927.574 50
927.593 36
927.613 39
927.633 19
927.653 23
927.672 19
927.692 16
927.712 10
927.731 29
927.751 27
927.771 39
927.791 26
927.810 46
927.830 16
927.850 4
927.870 16
927.889 31
927.909 15
927.929 23
927.948 30
927.968 27
927.988 9
928.008 12
928.027 16
928.047 20
928.067 29
928.087 55
928.106 46
928.126 30
928.146 29
928.165 17
928.185 21
928.205 35
928.225 30
928.244 14
928.264 30
928.284 49
928.304 29
928.323 20
928.343 34
928.363 28
928.382 13
928.402 14
928.422 9
928.442 5
928.461 20
928.481 38
928.501 36
928.521 27
928.540 11
928.560 37
928.580 37
928.600 43
928.619 11
928.639 21
928.659 34
928.678 40
928.698 14
928.718 16
928.738 26
928.757 46
928.777 29
928.797 16
928.817 7
928.836 19
928.856 33
928.876 25
928.896 32
928.915 29
928.935 36
928.955 24
928.975 11
928.994 36
929.014 38
929.034 20
929.053 36
929.073 42
929.093 58
929.113 20
929.132 23
929.152 29
929.172 50
929.192 61
929.211 50
929.231 43
929.251 30
929.271 26
929.290 29
929.310 57
929.330 59
929.350 57
929.369 36
929.389 15
929.409 17
929.429 9
929.448 29
929.468 37
929.488 41
929.507 60
929.527 57
929.547 23
929.567 22
929.586 46
929.606 36
929.626 16
929.646 24
929.665 42
929.685 63
929.705 48
929.725 39
929.744 28
929.764 14
929.784 8
929.804 26
929.823 40
929.843 43
929.863 37
929.883 35
929.902 15
929.922 17
929.942 14
929.962 21
929.981 12
930.001 25
930.021 13
930.041 10
930.060 20
930.080 43
930.100 22
930.120 8
930.139 27
930.159 30
930.179 15
930.199 16
930.218 28
930.238 20
930.258 16
930.278 11
930.297 25
930.317 12
930.337 13
930.357 20
930.376 15
930.396 23
930.416 32
930.436 52
930.455 58
930.475 37
930.495 29
930.515 34
930.534 34
930.554 14
930.574 25
930.594 19
930.613 6
930.633 11
930.653 10
930.673 14
930.692 20
930.712 10
930.732 21
930.752 20
930.771 24
930.791 41
930.811 33
930.831 20
930.851 16
930.870 29
930.890 22
930.910 5
930.930 17
930.949 9
930.969 22
930.989 6
931.009 28
931.028 47
931.048 51
931.068 44
931.088 45
931.107 36
931.127 38
931.147 26
931.167 19
931.186 39
931.206 59
931.226 57
931.246 39
931.265 47
931.285 45
931.305 44
931.325 57
931.345 39
931.364 21
931.384 4
931.404 21
931.424 28
931.443 32
931.463 37
931.483 45
931.503 52
931.522 36
931.542 28
931.562 30
931.582 47
931.601 27
931.621 34
931.641 32
931.661 10
931.681 11
931.700 11
931.720 29
931.740 18
931.760 4
931.779 12
931.799 26
931.819 18
931.839 31
931.858 41
931.878 14
931.898 27
931.918 19
931.937 19
931.957 38
931.977 23
931.997 9
932.017 17
932.036 19
932.056 27
932.076 22
932.096 33
932.115 34
932.135 28
932.155 20
932.175 29
932.195 24
932.214 12
932.234 17
932.254 38
932.274 38
932.293 23
932.313 52
932.333 33
932.353 36
932.372 48
932.392 40
932.412 24
932.432 28
932.452 44
932.471 34
932.491 29
932.511 17
932.531 31
932.550 43
932.570 22
932.590 21
932.610 21
932.630 36
932.649 24
932.669 14
932.689 4
932.709 31
932.728 39
932.748 18
932.768 23
932.788 29
932.808 25
932.827 4
932.847 21
932.867 11
932.887 24
932.906 23
932.926 22
932.946 39
932.966 39
932.986 32
933.005 42
933.025 31
933.045 32
933.065 42
933.084 20
933.104 26
933.124 24
933.144 20
933.164 5
933.183 14
933.203 19
933.223 17
933.243 32
933.262 51
933.282 47
933.302 33
933.322 46
933.342 12
933.361 22
933.381 43
933.401 65
933.421 62
933.441 50
933.460 45
933.480 22
933.500 21
933.520 20
933.539 21
933.559 55
933.579 21
933.599 9
933.619 28
933.638 29
933.658 37
933.678 44
933.698 38
933.718 19
933.737 33
933.757 11
933.777 6
933.797 16
933.817 26
933.836 42
933.856 36
933.876 20
933.896 34
933.915 40
933.935 27
933.955 23
933.975 32
933.995 39
934.014 36
934.034 43
934.054 47
934.074 30
934.094 11
934.113 21
934.133 18
934.153 34
934.173 34
934.193 55
934.212 19
934.232 31
934.252 40
934.272 65
934.291 44
934.311 24
934.331 8
934.351 8
934.371 14
934.390 35
934.410 29
934.430 34
934.450 29
934.470 83
934.489 104
934.509 73
934.529 35
934.549 31
934.569 39
934.588 54
934.608 44
934.628 28
934.648 9
934.668 28
934.687 19
934.707 44
934.727 26
934.747 19
934.767 10
934.786 18
934.806 14
934.826 65
934.846 30
934.866 20
934.885 7
934.905 7
934.925 17
934.945 21
934.965 25
934.984 46
935.004 68
935.024 30
935.044 22
935.064 56
935.083 22
935.103 18
935.123 19
935.143 37
935.163 32
935.182 20
935.202 4
935.222 25
935.242 57
935.262 61
935.281 48
935.301 49
935.321 41
935.341 33
935.361 25
935.380 40
935.400 30
935.420 23
935.440 39
935.460 26
935.480 20
935.499 45
935.519 23
935.539 34
935.559 22
935.579 4
935.598 5
935.618 20
935.638 18
935.658 12
935.678 40
935.697 38
935.717 41
935.737 22
935.757 32
935.777 24
935.796 27
935.816 23
935.836 35
935.856 57
935.876 39
935.896 47
935.915 50
935.935 42
935.955 56
935.975 93
935.995 52
936.014 50
936.034 64
936.054 52
936.074 37
936.094 53
936.113 39
936.133 32
936.153 25
936.173 50
936.193 63
936.213 58
936.232 53
936.252 24
936.272 35
936.292 35
936.312 40
936.331 27
936.351 46
936.371 63
936.391 51
936.411 34
936.430 46
936.450 71
936.470 78
936.490 51
936.510 45
936.530 56
936.549 59
936.569 29
936.589 22
936.609 23
936.629 53
936.648 35
936.668 16
936.688 28
936.708 30
936.728 27
936.748 40
936.767 43
936.787 26
936.807 32
936.827 46
936.847 37
936.866 37
936.886 31
936.906 43
936.926 34
936.946 28
936.966 30
936.985 46
937.005 73
937.025 85
937.045 39
937.065 28
937.085 13
937.104 22
937.124 58
937.144 55
937.164 24
937.184 32
937.203 13
937.223 18
937.243 46
937.263 58
937.283 43
937.303 30
937.322 28
937.342 56
937.362 73
937.382 62
937.402 78
937.422 74
937.441 39
937.461 14
937.481 44
937.501 53
937.521 33
937.541 39
937.560 46
937.580 28
937.600 10
937.620 22
937.640 11
937.660 11
937.679 9
937.699 26
937.719 25
937.739 38
937.759 43
937.778 18
937.798 23
937.818 27
937.838 15
937.858 40
937.878 40
937.897 50
937.917 34
937.937 51
937.957 30
937.977 38
937.997 29
938.016 22
938.036 16
938.056 30
938.076 32
938.096 31
938.116 32
938.135 41
938.155 16
938.175 14
938.195 32
938.215 48
938.235 45
938.255 28
938.274 11
938.294 26
938.314 16
938.334 21
938.354 16
938.374 15
938.393 42
938.413 49
938.433 37
938.453 29
938.473 39
938.493 30
938.512 30
938.532 42
938.552 37
938.572 22
938.592 34
938.612 69
938.631 35
938.651 54
938.671 36
938.691 17
938.711 11
938.731 31
938.750 21
938.770 9
938.790 15
938.810 41
938.830 20
938.850 8
938.870 21
938.889 38
938.909 9
938.929 22
938.949 50
938.969 44
938.989 46
939.008 52
939.028 33
939.048 14
939.068 25
939.088 39
939.108 13
939.127 8
939.147 11
939.167 20
939.187 54
939.207 52
939.227 39
939.247 45
939.266 42
939.286 50
939.306 53
939.326 37
939.346 35
939.366 42
939.385 46
939.405 56
939.425 35
939.445 41
939.465 38
939.485 9
939.505 26
939.524 18
939.544 33
939.564 17
939.584 11
939.604 2
939.624 23
939.644 22
939.663 31
939.683 8
939.703 11
939.723 20
939.743 39
939.763 32
939.783 26
939.802 11
939.822 10
939.842 2
939.862 18
939.882 21
939.902 27
939.921 60
939.941 43
939.961 30
939.981 29
940.001 30
940.021 33
940.041 32
940.060 46
940.080 50
940.100 26
940.120 15
940.140 18
940.160 24
940.180 45
940.199 33
940.219 49
940.239 53
940.259 37
940.279 39
940.299 48
940.319 42
940.338 42
940.358 42
940.378 43
940.398 23
940.418 24
940.438 15
940.458 56
940.477 38
940.497 25
940.517 44
940.537 32
940.557 19
940.577 17
940.597 20
940.616 24
940.636 25
940.656 63
940.676 21
940.696 10
940.716 14
940.736 27
940.756 31
940.775 31
940.795 18
940.815 17
940.835 3
940.855 17
940.875 12
940.895 10
940.914 13
940.934 25
940.954 31
940.974 34
940.994 17
941.014 23
941.034 29
941.053 20
941.073 6
941.093 12
941.113 23
941.133 26
941.153 47
941.173 48
941.193 52
941.212 44
941.232 34
941.252 19
941.272 59
941.292 44
941.312 36
941.332 36
941.351 41
941.371 27
941.391 60
941.411 34
941.431 5
941.451 5
941.471 40
941.491 44
941.510 27
941.530 19
941.550 16
941.570 18
941.590 9
941.610 12
941.630 18
941.650 17
941.669 33
941.689 34
941.709 41
941.729 30
941.749 24
941.769 18
941.789 7
941.809 7
941.828 38
941.848 25
941.868 12
941.888 16
941.908 34
941.928 25
941.948 20
941.968 43
941.987 34
942.007 30
942.027 15
942.047 10
942.067 8
942.087 13
942.107 14
942.127 10
942.146 20
942.166 11
942.186 24
942.206 30
942.226 29
942.246 27
942.266 51
942.286 43
942.305 27
942.325 41
942.345 29
942.365 36
942.385 31
942.405 46
942.425 69
942.445 46
942.464 35
942.484 53
942.504 58
942.524 30
942.544 58
942.564 41
942.584 21
942.604 15
942.624 36
942.643 19
942.663 20
942.683 24
942.703 13
942.723 28
942.743 21
942.763 31
942.783 18
942.802 39
942.822 24
942.842 13
942.862 8
942.882 9
942.902 31
942.922 34
942.942 32
942.962 11
942.981 8
943.001 7
943.021 17
943.041 27
943.061 9
943.081 20
943.101 33
943.121 14
943.141 6
943.160 17
943.180 23
943.200 27
943.220 35
943.240 24
943.260 29
943.280 24
943.300 26
943.320 25
943.339 25
943.359 8
943.379 9
943.399 9
943.419 5
943.439 15
943.459 24
943.479 16
943.499 25
943.518 22
943.538 20
943.558 27
943.578 23
943.598 28
943.618 19
943.638 12
943.658 11
943.678 5
943.697 15
943.717 26
943.737 25
943.757 8
943.777 4
943.797 17
943.817 24
943.837 11
943.857 24
943.877 59
943.896 41
943.916 39
943.936 31
943.956 24
943.976 4
943.996 11
944.016 10
944.036 15
944.056 4
944.075 2
944.095 18
944.115 21
944.135 15
944.155 9
944.175 20
944.195 22
944.215 25
944.235 18
944.255 31
944.274 45
944.294 34
944.314 37
944.334 16
944.354 24
944.374 37
944.394 39
944.414 24
944.434 43
944.454 42
944.473 33
944.493 26
944.513 44
944.533 49
944.553 35
944.573 28
944.593 23
944.613 31
944.633 72
944.653 27
944.673 37
944.692 25
944.712 25
944.732 36
944.752 26
944.772 10
944.792 41
944.812 31
944.832 18
944.852 15
944.872 24
944.891 15
944.911 15
944.931 9
944.951 12
944.971 18
944.991 30
945.011 25
945.031 42
945.051 40
945.071 31
945.091 34
945.110 17
945.130 22
945.150 23
945.170 22
945.190 30
945.210 12
945.230 28
945.250 27
945.270 16
945.290 14
945.310 34
945.329 13
945.349 10
945.369 17
945.389 12
945.409 18
945.429 30
945.449 17
945.469 17
945.489 8
945.509 35
945.529 51
945.548 44
945.568 46
945.588 26
945.608 34
945.628 21
945.648 5
945.668 13
945.688 8
945.708 28
945.728 52
945.748 36
945.768 19
945.787 28
945.807 24
945.827 10
945.847 12
945.867 9
945.887 18
945.907 40
945.927 29
945.947 21
945.967 42
945.987 50
946.007 48
946.026 23
946.046 20
946.066 6
946.086 7
946.106 18
946.126 23
946.146 30
946.166 6
946.186 6
946.206 20
946.226 15
946.246 13
946.265 40
946.285 50
946.305 34
946.325 36
946.345 11
946.365 10
946.385 19
946.405 38
946.425 65
946.445 40
946.465 35
946.485 51
946.505 43
946.524 47
946.544 33
946.564 30
946.584 24
946.604 17
946.624 2
946.644 12
946.664 33
946.684 19
946.704 10
946.724 16
946.744 35
946.764 31
946.783 16
946.803 36
946.823 26
946.843 31
946.863 17
946.883 3
946.903 6
946.923 25
946.943 45
946.963 38
946.983 39
947.003 24
947.023 40
947.043 26
947.062 19
947.082 17
947.102 26
947.122 18
947.142 10
947.162 21
947.182 49
947.202 40
947.222 36
947.242 46
947.262 51
947.282 34
947.302 57
947.322 56
947.342 26
947.361 8
947.381 5
947.401 14
947.421 45
947.441 53
947.461 37
947.481 30
947.501 19
947.521 28
947.541 39
947.561 49
947.581 18
947.601 19
947.621 19
947.641 11
947.660 8
947.680 18
947.700 21
947.720 8
947.740 26
947.760 43
947.780 10
947.800 12
947.820 32
947.840 23
947.860 16
947.880 44
947.900 43
947.920 57
947.940 21
947.960 11
947.979 41
947.999 28
948.019 16
948.039 18
948.059 9
948.079 1
948.099 28
948.119 14
948.139 10
948.159 20
948.179 38
948.199 41
948.219 33
948.239 36
948.259 83
948.279 57
948.298 43
948.318 28
948.338 19
948.358 48
948.378 38
948.398 32
948.418 25
948.438 64
948.458 67
948.478 29
948.498 35
948.518 52
948.538 44
948.558 34
948.578 9
948.598 19
948.618 19
948.638 14
948.657 18
948.677 13
948.697 10
948.717 19
948.737 19
948.757 18
948.777 28
948.797 14
948.817 37
948.837 42
948.857 37
948.877 20
948.897 26
948.917 41
948.937 48
948.957 28
948.977 22
948.997 21
949.017 9
949.036 18
949.056 27
949.076 16
949.096 34
949.116 32
949.136 25
949.156 42
949.176 48
949.196 55
949.216 32
949.236 16
949.256 14
949.276 36
949.296 27
949.316 28
949.336 16
949.356 14
949.376 24
949.396 31
949.416 24
949.436 33
949.455 30
949.475 44
949.495 59
949.515 54
949.535 66
949.555 29
949.575 25
949.595 21
949.615 21
949.635 23
949.655 10
949.675 26
949.695 18
949.715 14
949.735 14
949.755 29
949.775 20
949.795 13
949.815 29
949.835 24
949.855 21
949.875 31
949.895 50
949.914 46
949.934 14
949.954 28
949.974 20
949.994 21
950.014 15
950.034 18
950.054 33
950.074 28
950.094 18
950.114 29
950.134 26
950.154 25
950.174 22
950.194 9
950.214 21
950.234 25
950.254 49
950.274 55
950.294 38
950.314 19
950.334 25
950.354 30
950.374 14
950.394 12
950.414 12
950.433 41
950.453 59
950.473 41
950.493 50
950.513 42
950.533 43
950.553 28
950.573 11
950.593 30
950.613 32
950.633 18
950.653 24
950.673 15
950.693 2
950.713 24
950.733 14
950.753 10
950.773 1
950.793 18
950.813 25
950.833 39
950.853 23
950.873 15
950.893 31
950.913 42
950.933 17
950.953 6
950.973 7
950.993 12
951.013 23
951.033 16
951.052 21
951.072 13
951.092 28
951.112 19
951.132 26
951.152 9
951.172 8
951.192 21
951.212 25
951.232 12
951.252 28
951.272 30
951.292 41
951.312 43
951.332 35
951.352 16
951.372 13
951.392 18
951.412 31
951.432 54
951.452 38
951.472 52
951.492 38
951.512 32
951.532 42
951.552 45
951.572 31
951.592 55
951.612 40
951.632 13
951.652 7
951.672 15
951.692 19
951.712 9
951.732 24
951.752 10
951.772 7
951.792 18
951.812 35
951.832 15
951.852 18
951.871 13
951.891 24
951.911 59
951.931 30
951.951 18
951.971 26
951.991 20
952.011 16
952.031 24
952.051 12
952.071 8
952.091 19
952.111 26
952.131 28
952.151 12
952.171 9
952.191 31
952.211 24
952.231 30
952.251 24
952.271 39
952.291 26
952.311 17
952.331 25
952.351 14
952.371 20
952.391 3
952.411 17
952.431 48
952.451 30
952.471 13
952.491 30
952.511 42
952.531 32
952.551 38
952.571 39
952.591 42
952.611 30
952.631 20
952.651 27
952.671 12
952.691 18
952.711 23
952.731 35
952.751 24
952.771 19
952.791 14
952.811 16
952.831 38
952.851 32
952.871 64
952.891 42
952.911 38
952.931 31
952.951 7
952.971 15
952.991 17
953.011 15
953.031 19
953.051 13
953.071 23
953.091 15
953.111 16
953.131 12
953.151 20
953.171 58
953.191 22
953.211 12
953.231 39
953.251 22
953.271 41
953.291 27
953.311 27
953.331 27
953.351 39
953.371 46
953.391 23
953.411 22
953.431 15
953.451 24
953.471 51
953.491 34
953.511 42
953.531 36
953.551 43
953.571 21
953.591 21
953.611 18
953.631 20
953.651 21
953.671 15
953.691 31
953.711 10
953.731 29
953.751 27
953.771 12
953.791 0
953.811 9
953.831 48
953.851 59
953.871 12
953.891 14
953.911 22
953.931 20
953.951 34
953.971 25
953.991 25
954.011 37
954.031 22
954.051 36
954.071 27
954.091 27
954.111 32
954.131 12
954.151 10
954.171 3
954.191 6
954.211 14
954.231 31
954.251 10
954.271 24
954.291 33
954.311 37
954.331 46
954.351 39
954.371 35
954.391 14
954.411 45
954.431 46
954.451 63
954.471 35
954.491 28
954.511 17
954.531 18
954.551 54
954.571 47
954.591 31
954.611 7
954.631 6
954.651 10
954.671 15
954.691 39
954.711 36
954.731 22
954.751 8
954.771 8
954.791 3
954.811 19
954.831 24
954.851 11
954.871 18
954.891 29
954.911 13
954.931 14
954.951 10
954.971 28
954.991 22
955.011 33
955.031 41
955.051 16
955.071 11
955.091 14
955.111 11
955.131 13
955.151 14
955.171 21
955.191 40
955.211 33
955.231 8
955.251 16
955.271 43
955.291 43
955.311 56
955.331 52
955.351 23
955.371 16
955.391 14
955.411 34
955.431 22
955.451 26
955.471 31
955.491 41
955.511 34
955.531 45
955.551 13
955.571 14
955.591 8
955.611 15
955.631 23
955.651 10
955.671 7
955.691 21
955.711 24
955.731 19
955.752 23
955.772 28
955.792 20
955.812 24
955.832 12
955.852 19
955.872 28
955.892 43
955.912 26
955.932 38
955.952 30
955.972 18
955.992 5
956.012 25
956.032 14
956.052 11
956.072 8
956.092 16
956.112 13
956.132 5
956.152 6
956.172 18
956.192 17
956.212 9
956.232 4
956.252 37
956.272 26
956.292 52
956.312 40
956.332 12
956.352 18
956.372 26
956.392 44
956.412 17
956.432 9
956.452 20
956.472 42
956.492 42
956.512 36
956.532 23
956.552 34
956.573 11
956.593 22
956.613 23
956.633 12
956.653 16
956.673 10
956.693 10
956.713 7
956.733 23
956.753 14
956.773 12
956.793 5
956.813 24
956.833 17
956.853 28
956.873 12
956.893 10
956.913 48
956.933 20
956.953 27
956.973 17
956.993 36
957.013 30
957.033 15
957.053 30
957.073 47
957.093 36
957.113 12
957.133 3
957.153 6
957.173 14
957.194 34
957.214 37
957.234 32
957.254 40
957.274 32
957.294 28
957.314 26
957.334 24
957.354 22
957.374 23
957.394 18
957.414 21
957.434 14
957.454 6
957.474 27
957.494 21
957.514 32
957.534 49
957.554 33
957.574 31
957.594 13
957.614 19
957.634 25
957.654 20
957.674 17
957.694 19
957.715 40
957.735 23
957.755 19
957.775 9
957.795 13
957.815 12
957.835 24
957.855 16
957.875 19
957.895 15
957.915 47
957.935 36
957.955 36
957.975 48
957.995 36
958.015 32
958.035 20
958.055 20
958.075 19
958.095 62
958.115 54
958.135 52
958.155 30
958.176 62
958.196 58
958.216 43
958.236 44
958.256 32
958.276 22
958.296 33
958.316 31
958.336 20
958.356 27
958.376 22
958.396 43
958.416 32
958.436 30
958.456 22
958.476 56
958.496 47
958.516 47
958.536 35
958.556 42
958.576 24
958.597 21
958.617 28
958.637 29
958.657 28
958.677 25
958.697 22
958.717 42
958.737 33
958.757 16
958.777 38
958.797 31
958.817 22
958.837 16
958.857 20
958.877 36
958.897 24
958.917 22
958.937 50
958.957 56
958.978 49
958.998 54
959.018 42
959.038 17
959.058 14
959.078 40
959.098 30
959.118 45
959.138 29
959.158 18
959.178 19
959.198 26
959.218 54
959.238 36
959.258 36
959.278 40
959.298 23
959.318 8
959.339 23
959.359 16
959.379 33
959.399 26
959.419 16
959.439 8
959.459 21
959.479 19
959.499 21
959.519 23
959.539 20
959.559 41
959.579 50
959.599 38
959.619 37
959.639 21
959.659 31
959.680 48
959.700 26
959.720 18
959.740 17
959.760 20
959.780 20
959.800 25
959.820 30
959.840 38
959.860 27
959.880 30
959.900 25
959.920 61
959.940 46
959.960 30
959.981 23
960.001 21
960.021 25
960.041 33
960.061 35
960.081 50
960.101 43
960.121 35
960.141 51
960.161 31
960.181 14
960.201 13
960.221 42
960.241 28
960.261 35
960.281 19
960.302 37
960.322 43
960.342 45
960.362 35
960.382 40
960.402 36
960.422 33
960.442 31
960.462 27
960.482 22
960.502 24
960.522 29
960.542 52
960.562 29
960.583 25
960.603 42
960.623 49
960.643 25
960.663 46
960.683 28
960.703 44
960.723 26
960.743 20
960.763 7
960.783 44
960.803 29
960.823 14
960.843 17
960.864 23
960.884 10
960.904 10
960.924 24
960.944 17
960.964 28
960.984 31
961.004 30
961.024 18
961.044 3
961.064 23
961.084 19
961.104 14
961.125 20
961.145 37
961.165 39
961.185 25
961.205 11
961.225 22
961.245 23
961.265 12
961.285 26
961.305 17
961.325 37
961.345 38
961.365 28
961.386 5
961.406 20
961.426 36
961.446 27
961.466 18
961.486 7
961.506 14
961.526 17
961.546 58
961.566 31
961.586 42
961.606 45
961.627 43
961.647 32
961.667 24
961.687 19
961.707 24
961.727 34
961.747 44
961.767 20
961.787 26
961.807 15
961.827 12
961.847 26
961.868 16
961.888 19
961.908 20
961.928 9
961.948 13
961.968 13
961.988 29
962.008 24
962.028 14
962.048 10
962.068 28
962.088 16
962.109 7
962.129 7
962.149 17
962.169 25
962.189 32
962.209 28
962.229 13
962.249 23
962.269 47
962.289 23
962.309 14
962.330 7
962.350 23
962.370 32
962.390 30
962.410 45
962.430 36
962.450 64
962.470 71
962.490 58
962.510 44
962.530 43
962.551 45
962.571 15
962.591 29
962.611 12
962.631 30
962.651 17
962.671 10
962.691 25
962.711 16
962.731 17
962.751 24
962.772 33
962.792 19
962.812 11
962.832 14
962.852 9
962.872 19
962.892 1
962.912 1
962.932 7
962.952 9
962.972 11
962.993 14
963.013 24
963.033 30
963.053 40
963.073 36
963.093 44
963.113 18
963.133 25
963.153 5
963.173 28
963.194 40
963.214 21
963.234 24
963.254 41
963.274 50
963.294 21
963.314 15
963.334 33
963.354 21
963.374 30
963.395 28
963.415 22
963.435 78
963.455 64
963.475 39
963.495 18
963.515 47
963.535 66
963.555 56
963.575 22
963.596 17
963.616 20
963.636 31
963.656 24
963.676 23
963.696 15
963.716 6
963.736 14
963.756 27
963.777 6
963.797 11
963.817 42
963.837 40
963.857 14
963.877 5
963.897 13
963.917 39
963.937 17
963.957 39
963.978 21
963.998 17
964.018 4
964.038 16
964.058 17
964.078 26
964.098 33
964.118 18
964.138 13
964.159 18
964.179 27
964.199 19
964.219 21
964.239 12
964.259 27
964.279 27
964.299 32
964.319 26
964.340 7
964.360 18
964.380 33
964.400 16
964.420 10
964.440 36
964.460 20
964.480 38
964.500 60
964.521 27
964.541 17
964.561 34
964.581 33
964.601 34
964.621 39
964.641 18
964.661 20
964.681 20
964.702 30
964.722 24
964.742 24
964.762 46
964.782 31
964.802 17
964.822 28
964.842 41
964.862 13
964.883 8
964.903 10
964.923 10
964.943 24
964.963 24
964.983 13
965.003 23
965.023 7
965.044 3
965.064 15
965.084 21
965.104 9
965.124 27
965.144 18
965.164 27
965.184 21
965.204 12
965.225 15
965.245 14
965.265 22
965.285 40
965.305 32
965.325 32
965.345 22
965.365 50
965.386 28
965.406 25
965.426 32
965.446 24
965.466 16
965.486 19
965.506 28
965.526 10
965.547 5
965.567 29
965.587 23
965.607 46
965.627 46
965.647 43
965.667 43
965.687 45
965.708 24
965.728 9
965.748 26
965.768 19
965.788 16
965.808 14
965.828 8
965.848 2
965.869 13
965.889 24
965.909 33
965.929 22
965.949 20
965.969 20
965.989 8
966.009 13
966.030 6
966.050 8
966.070 8
966.090 9
966.110 24
966.130 23
966.150 38
966.170 33
966.191 24
966.211 40
966.231 26
966.251 26
966.271 16
966.291 53
966.311 43
966.331 39
966.352 5
966.372 27
966.392 24
966.412 9
966.432 13
966.452 24
966.472 50
966.493 42
966.513 29
966.533 30
966.553 17
966.573 27
966.593 28
966.613 34
966.633 21
966.654 32
966.674 16
966.694 29
966.714 25
966.734 23
966.754 26
966.774 29
966.795 28
966.815 11
966.835 29
966.855 23
966.875 24
966.895 28
966.915 25
966.935 27
966.956 8
966.976 2
966.996 21
967.016 15
967.036 24
967.056 32
967.076 26
967.097 2
967.117 16
967.137 16
967.157 15
967.177 28
967.197 44
967.217 11
967.238 17
967.258 6
967.278 28
967.298 21
967.318 26
967.338 26
967.358 58
967.379 30
967.399 26
967.419 21
967.439 46
967.459 72
967.479 62
967.499 70
967.520 39
967.540 37
967.560 38
967.580 35
967.600 42
967.620 13
967.640 40
967.661 33
967.681 23
967.701 31
967.721 31
967.741 33
967.761 38
967.781 22
967.802 13
967.822 30
967.842 19
967.862 33
967.882 20
967.902 48
967.922 53
967.943 46
967.963 16
967.983 41
968.003 51
968.023 34
968.043 29
968.064 43
968.084 28
968.104 24
968.124 31
968.144 13
968.164 15
968.184 29
968.205 15
968.225 21
968.245 23
968.265 34
968.285 35
968.305 57
968.325 47
968.346 46
968.366 36
968.386 34
968.406 47
968.426 42
968.446 33
968.467 51
968.487 52
968.507 35
968.527 25
968.547 26
968.567 21
968.587 40
968.608 38
968.628 45
968.648 19
968.668 21
968.688 27
968.708 37
968.729 20
968.749 17
968.769 40
968.789 24
968.809 35
968.829 16
968.850 7
968.870 29
968.890 12
968.910 15
968.930 11
968.950 21
968.970 29
968.991 34
969.011 30
969.031 33
969.051 21
969.071 28
969.091 20
969.112 36
969.132 29
969.152 26
969.172 15
969.192 13
969.212 19
969.233 18
969.253 21
969.273 27
969.293 16
969.313 18
969.333 13
969.354 29
969.374 27
969.394 64
969.414 35
969.434 27
969.454 40
969.474 32
969.495 30
969.515 22
969.535 25
969.555 50
969.575 12
969.595 23
969.616 32
969.636 33
969.656 51
969.676 39
969.696 34
969.716 22
969.737 18
969.757 31
969.777 34
969.797 27
969.817 35
969.837 27
969.858 17
969.878 25
969.898 24
969.918 28
969.938 9
969.958 16
969.979 12
969.999 11
970.019 17
970.039 21
970.059 16
970.079 42
970.100 49
970.120 28
970.140 32
970.160 40
970.180 27
970.201 14
970.221 39
970.241 20
970.261 25
970.281 29
970.301 33
970.322 21
970.342 37
970.362 36
970.382 21
970.402 8
970.422 4
970.443 33
970.463 59
970.483 56
970.503 21
970.523 30
970.543 18
970.564 38
970.584 29
970.604 14
970.624 30
970.644 9
970.665 6
970.685 5
970.705 13
970.725 3
970.745 20
970.765 24
970.786 31
970.806 14
970.826 5
970.846 5
970.866 2
970.886 5
970.907 8
970.927 20
970.947 14
970.967 9
970.987 13
971.008 11
971.028 9
971.048 6
971.068 4
971.088 9
971.108 13
971.129 11
971.149 15
971.169 44
971.189 25
971.209 14
971.230 13
971.250 42
971.270 75
971.290 28
971.310 18
971.330 27
971.351 31
971.371 25
971.391 22
971.411 34
971.431 26
971.452 30
971.472 33
971.492 17
971.512 34
971.532 29
971.552 20
971.573 26
971.593 4
971.613 14
971.633 19
971.653 26
971.674 10
971.694 14
971.714 22
971.734 18
971.754 14
971.775 31
971.795 25
971.815 27
971.835 4
971.855 12
971.875 17
971.896 22
971.916 30
971.936 39
971.956 38
971.976 12
971.997 8
972.017 14
972.037 6
972.057 18
972.077 11
972.098 14
972.118 12
972.138 15
972.158 0
972.178 0
972.199 13
972.219 29
972.239 10
972.259 8
972.279 30
972.299 35
972.320 40
972.340 45
972.360 35
972.380 30
972.400 28
972.421 6
972.441 4
972.461 20
972.481 41
972.501 30
972.522 41
972.542 25
972.562 42
972.582 48
972.602 30
972.623 20
972.643 26
972.663 28
972.683 36
972.703 15
972.724 8
972.744 22
972.764 23
972.784 16
972.804 8
972.825 9
972.845 10
972.865 10
972.885 9
972.905 9
972.926 29
972.946 15
972.966 6
972.986 19
973.006 35
973.027 35
973.047 24
973.067 15
973.087 17
973.107 31
973.128 38
973.148 53
973.168 15
973.188 26
973.208 18
973.229 22
973.249 46
973.269 49
973.289 49
973.309 40
973.330 29
973.350 35
973.370 42
973.390 4
973.410 23
973.431 45
973.451 30
973.471 24
973.491 38
973.511 63
973.532 32
973.552 45
973.572 53
973.592 36
973.613 21
973.633 27
973.653 27
973.673 50
973.693 38
973.714 26
973.734 5
973.754 11
973.774 30
973.794 44
973.815 44
973.835 27
973.855 34
973.875 25
973.895 22
973.916 43
973.936 37
973.956 26
973.976 38
973.996 25
974.017 30
974.037 18
974.057 26
974.077 23
974.098 26
974.118 37
974.138 9
974.158 19
974.178 21
974.199 16
974.219 13
974.239 8
974.259 22
974.279 28
974.300 24
974.320 31
974.340 27
974.360 22
974.381 25
974.401 22
974.421 21
974.441 21
974.461 44
974.482 46
974.502 50
974.522 72
974.542 75
974.562 56
974.583 93
974.603 71
974.623 53
974.643 16
974.664 10
974.684 23
974.704 12
974.724 17
974.744 35
974.765 30
974.785 33
974.805 48
974.825 29
974.846 23
974.866 32
974.886 50
974.906 23
974.926 10
974.947 12
974.967 13
974.987 26
975.007 22
975.028 23
975.048 25
975.068 32
975.088 46
975.108 34
975.129 33
975.149 21
975.169 26
975.189 19
975.210 33
975.230 58
975.250 50
975.270 39
975.290 29
975.311 23
975.331 14
975.351 25
975.371 43
975.392 49
975.412 33
975.432 40
975.452 31
975.472 34
975.493 34
975.513 27
975.533 34
975.553 9
975.574 36
975.594 62
975.614 68
975.634 21
975.654 2
975.675 19
975.695 20
975.715 13
975.735 45
975.756 39
975.776 25
975.796 13
975.816 18
975.837 22
975.857 19
975.877 35
975.897 31
975.917 31
975.938 15
975.958 19
975.978 19
975.998 12
976.019 38
976.039 40
976.059 29
976.079 4
976.100 16
976.120 5
976.140 4
976.160 21
976.180 12
976.201 12
976.221 14
976.241 22
976.261 36
976.282 43
976.302 39
976.322 16
976.342 30
976.363 13
976.383 16
976.403 15
976.423 34
976.444 15
976.464 9
976.484 34
976.504 27
976.524 23
976.545 30
976.565 44
976.585 26
976.605 18
976.626 18
976.646 8
976.666 24
976.686 24
976.707 30
976.727 25
976.747 24
976.767 12
976.788 19
976.808 16
976.828 21
976.848 49
976.869 38
976.889 24
976.909 24
976.929 25
976.950 16
976.970 4
976.990 19
977.010 49
977.030 54
977.051 28
977.071 18
977.091 7
977.111 20
977.132 12
977.152 17
977.172 8
977.192 8
977.213 45
977.233 23
977.253 6
977.273 19
977.294 47
977.314 30
977.334 20
977.354 11
977.375 13
977.395 16
977.415 23
977.435 34
977.456 19
977.476 47
977.496 60
977.516 39
977.537 42
977.557 28
977.577 17
977.597 38
977.618 16
977.638 12
977.658 5
977.678 16
977.699 31
977.719 17
977.739 25
977.759 27
977.780 22
977.800 28
977.820 36
977.840 32
977.861 34
977.881 22
977.901 22
977.921 21
977.942 22
977.962 8
977.982 10
978.002 27
978.023 19
978.043 11
978.063 37
978.083 30
978.104 18
978.124 20
978.144 19
978.164 15
978.185 16
978.205 23
978.225 23
978.245 24
978.266 36
978.286 31
978.306 34
978.326 18
978.347 28
978.367 7
978.387 9
978.407 12
978.428 21
978.448 14
978.468 19
978.488 16
978.509 35
978.529 51
978.549 20
978.570 19
978.590 47
978.610 38
978.630 35
978.651 35
978.671 16
978.691 20
978.711 7
978.732 20
978.752 10
978.772 7
978.792 19
978.813 23
978.833 12
978.853 7
978.873 10
978.894 12
978.914 21
978.934 19
978.954 25
978.975 15
978.995 23
979.015 19
979.036 28
979.056 48
979.076 34
979.096 19
979.117 15
979.137 21
979.157 9
979.177 10
979.198 21
979.218 10
979.238 11
979.258 22
979.279 20
979.299 30
979.319 50
979.340 28
979.360 31
979.380 35
979.400 25
979.421 20
979.441 29
979.461 10
979.481 52
979.502 63
979.522 26
979.542 24
979.562 19
979.583 32
979.603 30
979.623 33
979.644 50
979.664 21
979.684 42
979.704 46
979.725 55
979.745 43
979.765 28
979.785 9
979.806 22
979.826 14
979.846 21
979.867 27
979.887 35
979.907 17
979.927 13
979.948 13
979.968 25
979.988 36
980.008 3
980.029 27
980.049 22
980.069 8
980.090 14
980.110 25
980.130 31
980.150 15
980.171 31
980.191 35
980.211 24
980.231 10
980.252 49
980.272 64
980.292 23
980.313 54
980.333 43
980.353 26
980.373 13
980.394 28
980.414 21
980.434 20
980.454 20
980.475 29
980.495 38
980.515 47
980.536 40
980.556 27
980.576 32
980.596 13
980.617 4
980.637 24
980.657 20
980.678 32
980.698 44
980.718 23
980.738 18
980.759 24
980.779 12
980.799 7
980.820 22
980.840 26
980.860 21
980.880 25
980.901 33
980.921 11
980.941 2
980.961 15
980.982 15
981.002 18
981.022 7
981.043 18
981.063 30
981.083 43
981.103 32
981.124 32
981.144 23
981.164 8
981.185 17
981.205 24
981.225 27
981.245 43
981.266 19
981.286 3
981.306 12
981.327 12
981.347 11
981.367 54
981.387 58
981.408 33
981.428 21
981.448 10
981.469 44
981.489 37
981.509 35
981.530 59
981.550 64
981.570 48
981.590 36
981.611 56
981.631 32
981.651 32
981.672 36
981.692 18
981.712 26
981.732 13
981.753 20
981.773 36
981.793 20
981.814 16
981.834 8
981.854 9
981.874 9
981.895 23
981.915 35
981.935 12
981.956 31
981.976 25
981.996 15
982.017 11
982.037 14
982.057 10
982.077 7
982.098 9
982.118 8
982.138 27
982.159 21
982.179 29
982.199 40
982.219 44
982.240 31
982.260 26
982.280 15
982.301 43
982.321 41
982.341 50
982.362 33
982.382 14
982.402 32
982.422 36
982.443 24
982.463 30
982.483 44
982.504 39
982.524 27
982.544 33
982.565 45
982.585 37
982.605 24
982.625 45
982.646 34
982.666 35
982.686 27
982.707 49
982.727 43
982.747 17
982.768 21
982.788 27
982.808 36
982.828 21
982.849 26
982.869 12
982.889 11
982.910 8
982.930 28
982.950 37
982.971 23
982.991 9
983.011 18
983.031 8
983.052 11
983.072 21
983.092 35
983.113 14
983.133 17
983.153 26
983.174 15
983.194 39
983.214 31
983.235 10
983.255 12
983.275 22
983.295 23
983.316 19
983.336 19
983.356 21
983.377 18
983.397 25
983.417 31
983.438 47
983.458 33
983.478 40
983.499 14
983.519 30
983.539 34
983.559 38
983.580 47
983.600 28
983.620 24
983.641 59
983.661 22
983.681 17
983.702 18
983.722 12
983.742 9
983.763 4
983.783 15
983.803 17
983.824 13
983.844 22
983.864 32
983.884 30
983.905 10
983.925 7
983.945 35
983.966 20
983.986 6
984.006 19
984.027 31
984.047 29
984.067 36
984.088 19
984.108 15
984.128 13
984.149 11
984.169 5
984.189 14
984.210 26
984.230 32
984.250 10
984.270 6
984.291 8
984.311 24
984.331 32
984.352 28
984.372 9
984.392 11
984.413 17
984.433 26
984.453 15
984.474 27
984.494 25
984.514 48
984.535 42
984.555 34
984.575 29
984.596 19
984.616 34
984.636 48
984.657 23
984.677 18
984.697 24
984.717 25
984.738 6
984.758 16
984.778 4
984.799 3
984.819 17
984.839 18
984.860 25
984.880 23
984.900 21
984.921 25
984.941 32
984.961 9
984.982 39
985.002 27
985.022 34
985.043 26
985.063 29
985.083 12
985.104 23
985.124 19
985.144 8
985.165 5
985.185 6
985.205 15
985.226 18
985.246 18
985.266 13
985.287 42
985.307 54
985.327 21
985.348 28
985.368 37
985.388 18
985.409 13
985.429 22
985.449 12
985.470 45
985.490 59
985.510 24
985.531 28
985.551 25
985.571 13
985.592 11
985.612 30
985.632 10
985.653 10
985.673 28
985.693 25
985.714 26
985.734 6
985.754 22
985.775 19
985.795 43
985.815 42
985.836 30
985.856 10
985.876 7
985.897 17
985.917 14
985.937 20
985.958 38
985.978 19
985.998 22
986.019 28
986.039 41
986.059 11
986.080 17
986.100 16
986.120 15
986.141 11
986.161 20
986.181 30
986.202 21
986.222 48
986.242 27
986.263 30
986.283 19
986.303 37
986.324 23
986.344 19
986.364 25
986.385 25
986.405 33
986.425 14
986.446 27
986.466 44
986.486 25
986.507 24
986.527 20
986.547 26
986.568 26
986.588 28
986.608 36
986.629 35
986.649 11
986.669 5
986.690 21
986.710 36
986.730 49
986.751 28
986.771 8
986.791 15
986.812 13
986.832 29
986.852 14
986.873 13
986.893 19
986.914 7
986.934 5
986.954 13
986.975 24
986.995 51
987.015 37
987.036 23
987.056 27
987.076 34
987.097 32
987.117 37
987.137 16
987.158 16
987.178 32
987.198 27
987.219 30
987.239 24
987.259 23
987.280 17
987.300 21
987.320 15
987.341 10
987.361 17
987.381 24
987.402 38
987.422 47
987.443 33
987.463 27
987.483 35
987.504 38
987.524 14
987.544 12
987.565 19
987.585 55
987.605 36
987.626 23
987.646 15
987.666 22
987.687 17
987.707 10
987.727 10
987.748 4
987.768 24
987.789 36
987.809 16
987.829 2
987.850 7
987.870 2
987.890 3
987.911 4
987.931 22
987.951 11
987.972 15
987.992 32
988.012 10
988.033 25
988.053 14
988.073 18
988.094 14
988.114 10
988.135 14
988.155 21
988.175 7
988.196 12
988.216 15
988.236 46
988.257 40
988.277 36
988.297 21
988.318 32
988.338 36
988.359 27
988.379 36
988.399 21
988.420 13
988.440 12
988.460 36
988.481 43
988.501 28
988.521 51
988.542 72
988.562 57
988.582 12
988.603 20
988.623 13
988.644 16
988.664 24
988.684 7
988.705 11
988.725 10
988.745 18
988.766 23
988.786 20
988.806 6
988.827 12
988.847 38
988.868 24
988.888 11
988.908 14
988.929 12
988.949 12
988.969 34
988.990 71
989.010 93
989.031 39
989.051 34
989.071 13
989.092 15
989.112 24
989.132 6
989.153 6
989.173 34
989.193 30
989.214 21
989.234 28
989.255 39
989.275 72
989.295 52
989.316 55
989.336 65
989.356 29
989.377 36
989.397 51
989.418 38
989.438 16
989.458 24
989.479 57
989.499 73
989.519 83
989.540 70
989.560 83
989.580 78
989.601 55
989.621 8
989.642 17
989.662 12
989.682 17
989.703 30
989.723 21
989.743 27
989.764 10
989.784 20
989.805 37
989.825 37
989.845 38
989.866 13
989.886 10
989.906 22
989.927 23
989.947 27
989.968 34
989.988 28
990.008 23
990.029 23
990.049 23
990.069 32
990.090 39
990.110 38
990.131 62
990.151 59
990.171 37
990.192 15
990.212 34
990.232 37
990.253 33
990.273 11
990.294 20
990.314 33
990.334 35
990.355 33
990.375 38
990.396 12
990.416 16
990.436 16
990.457 14
990.477 27
990.497 34
990.518 35
990.538 38
990.559 32
990.579 23
990.599 32
990.620 10
990.640 10
990.661 30
990.681 38
990.701 24
990.722 31
990.742 22
990.762 11
990.783 22
990.803 15
990.824 8
990.844 11
990.864 7
990.885 13
990.905 11
990.926 16
990.946 15
990.966 25
990.987 21
991.007 47
991.027 32
991.048 12
991.068 20
991.089 25
991.109 24
991.129 33
991.150 26
991.170 24
991.191 43
991.211 34
991.231 7
991.252 15
991.272 37
991.292 15
991.313 24
991.333 31
991.354 8
991.374 17
991.394 19
991.415 10
991.435 23
991.456 26
991.476 31
991.496 37
991.517 34
991.537 29
991.558 67
991.578 71
991.598 51
991.619 18
991.639 24
991.660 29
991.680 21
991.700 19
991.721 41
991.741 24
991.762 23
991.782 23
991.802 20
991.823 4
991.843 11
991.863 16
991.884 16
991.904 19
991.925 16
991.945 31
991.965 11
991.986 32
992.006 19
992.027 13
992.047 10
992.067 19
992.088 22
992.108 16
992.129 49
992.149 22
992.169 24
992.190 33
992.210 10
992.231 29
992.251 15
992.271 30
992.292 37
992.312 60
992.333 49
992.353 38
992.373 34
992.394 23
992.414 15
992.435 12
992.455 27
992.475 39
992.496 38
992.516 20
992.537 23
992.557 10
992.577 17
992.598 25
992.618 20
992.639 22
992.659 15
992.679 18
992.700 18
992.720 15
992.741 8
992.761 29
992.782 32
992.802 15
992.822 18
992.843 9
992.863 37
992.884 24
992.904 33
992.924 21
992.945 19
992.965 20
992.986 16
993.006 24
993.026 14
993.047 20
993.067 38
993.088 16
993.108 31
993.128 48
993.149 23
993.169 26
993.190 19
993.210 26
993.230 34
993.251 38
993.271 20
993.292 19
993.312 27
993.333 26
993.353 22
993.373 34
993.394 10
993.414 25
993.435 16
993.455 31
993.475 53
993.496 50
993.516 37
993.537 46
993.557 17
993.577 18
993.598 33
993.618 39
993.639 31
993.659 25
993.680 3
993.700 17
993.720 13
993.741 7
993.761 11
993.782 12
993.802 3
993.822 24
993.843 39
993.863 35
993.884 28
993.904 4
993.925 18
993.945 16
993.965 23
993.986 18
994.006 43
994.027 21
994.047 9
994.067 15
994.088 20
994.108 28
994.129 52
994.149 54
994.170 22
994.190 19
994.210 13
994.231 5
994.251 8
994.272 27
994.292 32
994.313 19
994.333 7
994.353 12
994.374 9
994.394 19
994.415 26
994.435 68
994.455 53
994.476 32
994.496 53
994.517 55
994.537 53
994.558 26
994.578 46
994.598 40
994.619 26
994.639 27
994.660 33
994.680 31
994.701 9
994.721 5
994.741 26
994.762 14
994.782 1
994.803 11
994.823 19
994.844 41
994.864 39
994.884 49
994.905 29
994.925 34
994.946 21
994.966 6
994.987 11
995.007 7
995.027 1
995.048 15
995.068 27
995.089 14
995.109 16
995.130 23
995.150 30
995.170 21
995.191 18
995.211 33
995.232 38
995.252 51
995.273 35
995.293 34
995.313 39
995.334 34
995.354 24
995.375 21
995.395 32
995.416 49
995.436 66
995.456 42
995.477 52
995.497 70
995.518 87
995.538 50
995.559 27
995.579 24
995.599 16
995.620 50
995.640 27
995.661 28
995.681 31
995.702 42
995.722 15
995.743 9
995.763 20
995.783 19
995.804 28
995.824 27
995.845 31
995.865 27
995.886 22
995.906 15
995.926 26
995.947 33
995.967 15
995.988 23
996.008 14
996.029 36
996.049 28
996.070 16
996.090 17
996.110 11
996.131 22
996.151 11
996.172 12
996.192 5
996.213 4
996.233 10
996.253 10
996.274 20
996.294 34
996.315 34
996.335 11
996.356 38
996.376 20
996.397 11
996.417 39
996.437 30
996.458 47
996.478 40
996.499 61
996.519 45
996.540 36
996.560 50
996.581 24
996.601 13
996.621 3
996.642 35
996.662 54
996.683 27
996.703 23
996.724 26
996.744 36
996.765 33
996.785 10
996.805 8
996.826 24
996.846 18
996.867 17
996.887 12
996.908 29
996.928 21
996.949 12
996.969 4
996.989 8
997.010 4
997.030 9
997.051 10
997.071 2
997.092 9
997.112 5
997.133 27
997.153 27
997.174 25
997.194 21
997.214 18
997.235 22
997.255 36
997.276 33
997.296 36
997.317 39
997.337 17
997.358 20
997.378 36
997.398 36
997.419 14
997.439 4
997.460 33
997.480 57
997.501 36
997.521 34
997.542 37
997.562 37
997.583 36
997.603 11
997.623 27
997.644 39
997.664 32
997.685 23
997.705 27
997.726 34
997.746 15
997.767 15
997.787 21
997.808 18
997.828 12
997.849 5
997.869 16
997.889 13
997.910 22
997.930 31
997.951 28
997.971 34
997.992 23
998.012 28
998.033 33
998.053 40
998.074 29
998.094 23
998.114 9
998.135 20
998.155 27
998.176 17
998.196 5
998.217 39
998.237 42
998.258 13
998.278 28
998.299 20
998.319 52
998.340 38
998.360 21
998.380 56
998.401 33
998.421 5
998.442 14
998.462 29
998.483 33
998.503 43
998.524 50
998.544 43
998.565 37
998.585 15
998.606 9
998.626 6
998.647 7
998.667 20
998.687 18
998.708 35
998.728 43
998.749 15
998.769 20
998.790 34
998.810 24
998.831 32
998.851 32
998.872 8
998.892 34
998.913 32
998.933 37
998.954 15
998.974 37
998.994 53
999.015 42
999.035 24
999.056 12
999.076 23
999.097 1
999.117 6
999.138 7
999.158 11
999.179 20
999.199 31
999.220 13
999.240 9
999.261 13
999.281 18
999.302 29
999.322 73
999.342 30
999.363 26
999.383 13
999.404 41
999.424 40
999.445 34
999.465 16
999.486 16
999.506 65
999.527 55
999.547 36
999.568 32
999.588 32
999.609 19
999.629 39
999.650 23
999.670 11
999.691 15
999.711 45
999.731 28
999.752 33
999.772 31
999.793 19
999.813 12
999.834 10
999.854 4
999.875 23
999.895 15
999.916 9
999.936 40
999.957 33
999.977 29
999.998 39
1000.018 39
1000.039 26
1000.059 43
1000.080 51
1000.100 25
1000.121 9
1000.141 21
1000.162 14
1000.182 18
1000.202 18
1000.223 16
1000.243 26
1000.264 26
1000.284 14
1000.305 14
1000.325 19
1000.346 35
1000.366 19
1000.387 23
1000.407 30
1000.428 43
1000.448 25
1000.469 35
1000.489 35
1000.510 26
1000.530 21
1000.551 34
1000.571 22
1000.592 34
1000.612 27
1000.633 23
1000.653 32
1000.674 16
1000.694 23
1000.715 17
1000.735 14
1000.756 16
1000.776 8
1000.797 2
1000.817 8
1000.838 11
1000.858 24
1000.879 14
1000.899 18
1000.919 23
1000.940 6
1000.960 9
1000.981 8
1001.001 16
1001.022 17
1001.042 43
1001.063 57
1001.083 27
1001.104 19
1001.124 41
1001.145 39
1001.165 27
1001.186 21
1001.206 13
1001.227 38
1001.247 32
1001.268 23
1001.288 33
1001.309 34
1001.329 31
1001.350 26
1001.370 42
1001.391 40
1001.411 17
1001.432 15
1001.452 14
1001.473 47
1001.493 38
1001.514 48
1001.534 48
1001.555 32
1001.575 55
1001.596 38
1001.616 34
1001.637 34
1001.657 13
1001.678 23
1001.698 24
1001.719 20
1001.739 20
1001.760 36
1001.780 34
1001.801 36
1001.821 21
1001.842 37
1001.862 19
1001.883 15
1001.903 34
1001.924 42
1001.944 21
1001.965 13
1001.985 49
1002.006 38
1002.026 27
1002.047 47
1002.067 39
1002.088 25
1002.108 16
1002.129 27
1002.149 42
1002.170 9
1002.190 18
1002.211 34
1002.231 29
1002.252 47
1002.272 28
1002.293 31
1002.313 17
1002.334 20
1002.354 11
1002.375 10
1002.395 29
1002.416 25
1002.436 25
1002.457 26
1002.477 38
1002.498 29
1002.518 58
1002.539 61
1002.559 61
1002.580 29
1002.600 62
1002.621 43
1002.641 48
1002.662 9
1002.682 27
1002.703 29
1002.723 38
1002.744 28
1002.764 9
1002.785 20
1002.805 16
1002.826 30
1002.846 28
1002.867 26
1002.887 24
1002.908 28
1002.928 42
1002.949 44
1002.969 37
1002.990 35
1003.010 44
1003.031 32
1003.051 41
1003.072 29
1003.092 35
1003.113 36
1003.134 28
1003.154 10
1003.175 19
1003.195 10
1003.216 5
1003.236 15
1003.257 19
1003.277 31
1003.298 13
1003.318 32
1003.339 29
1003.359 18
1003.380 41
1003.400 24
1003.421 36
1003.441 27
1003.462 34
1003.482 41
1003.503 45
1003.523 25
1003.544 59
1003.564 30
1003.585 45
1003.605 22
1003.626 22
1003.646 27
1003.667 18
1003.687 8
1003.708 14
1003.728 16
1003.749 22
1003.769 8
1003.790 13
1003.811 24
1003.831 26
1003.852 27
1003.872 44
1003.893 25
1003.913 8
1003.934 18
1003.954 32
1003.975 27
1003.995 39
1004.016 54
1004.036 44
1004.057 39
1004.077 27
1004.098 17
1004.118 11
1004.139 4
1004.159 30
1004.180 37
1004.200 9
1004.221 18
1004.241 34
1004.262 31
1004.282 6
1004.303 17
1004.324 17
1004.344 18
1004.365 39
1004.385 35
1004.406 30
1004.426 40
1004.447 32
1004.467 37
1004.488 21
1004.508 32
1004.529 33
1004.549 63
1004.570 35
1004.590 21
1004.611 18
1004.631 11
1004.652 23
1004.672 39
1004.693 13
1004.714 16
1004.734 20
1004.755 27
1004.775 25
1004.796 24
1004.816 17
1004.837 13
1004.857 19
1004.878 5
1004.898 17
1004.919 28
1004.939 14
1004.960 14
1004.980 27
1005.001 23
1005.021 20
1005.042 26
1005.063 18
1005.083 21
1005.104 8
1005.124 5
1005.145 18
1005.165 34
1005.186 15
1005.206 24
1005.227 47
1005.247 18
1005.268 33
1005.288 12
1005.309 10
1005.329 7
1005.350 31
1005.371 44
1005.391 44
1005.412 29
1005.432 16
1005.453 6
1005.473 22
1005.494 27
1005.514 55
1005.535 63
1005.555 47
1005.576 46
1005.596 69
1005.617 29
1005.637 15
1005.658 38
1005.679 24
1005.699 15
1005.720 10
1005.740 30
1005.761 32
1005.781 79
1005.802 43
1005.822 24
1005.843 28
1005.863 20
1005.884 30
1005.904 33
1005.925 16
1005.946 18
1005.966 23
1005.987 27
1006.007 12
1006.028 10
1006.048 33
1006.069 14
1006.089 16
1006.110 30
1006.130 7
1006.151 6
1006.172 10
1006.192 4
1006.213 7
1006.233 21
1006.254 21
1006.274 30
1006.295 41
1006.315 31
1006.336 30
1006.356 24
1006.377 21
1006.398 36
1006.418 11
1006.439 30
1006.459 32
1006.480 9
1006.500 27
1006.521 19
1006.541 72
1006.562 64
1006.582 33
1006.603 24
1006.624 14
1006.644 9
1006.665 8
1006.685 32
1006.706 32
1006.726 15
1006.747 8
1006.767 17
1006.788 19
1006.808 10
1006.829 21
1006.850 45
1006.870 36
1006.891 23
1006.911 41
1006.932 18
1006.952 9
1006.973 9
1006.993 22
1007.014 24
1007.035 10
1007.055 10
1007.076 9
1007.096 26
1007.117 31
1007.137 30
1007.158 33
1007.178 23
1007.199 26
1007.219 26
1007.240 16
1007.261 2
1007.281 4
1007.302 21
1007.322 20
1007.343 12
1007.363 21
1007.384 23
1007.404 12
1007.425 13
1007.446 30
1007.466 47
1007.487 67
1007.507 44
1007.528 26
1007.548 34
1007.569 62
1007.589 39
1007.610 30
1007.631 25
1007.651 31
1007.672 19
1007.692 18
1007.713 21
1007.733 28
1007.754 29
1007.775 32
1007.795 22
1007.816 27
1007.836 21
1007.857 5
1007.877 18
1007.898 16
1007.918 15
1007.939 23
1007.960 6
1007.980 12
1008.001 19
1008.021 7
1008.042 9
1008.062 9
1008.083 14
1008.103 6
1008.124 11
1008.145 11
1008.165 27
1008.186 36
1008.206 33
1008.227 20
1008.247 29
1008.268 14
1008.289 11
1008.309 12
1008.330 28
1008.350 32
1008.371 41
1008.391 33
1008.412 23
1008.433 24
1008.453 16
1008.474 44
1008.494 50
1008.515 22
1008.535 21
1008.556 14
1008.576 23
1008.597 21
1008.618 15
1008.638 37
1008.659 26
1008.679 40
1008.700 30
1008.720 22
1008.741 8
1008.762 6
1008.782 15
1008.803 12
1008.823 10
1008.844 23
1008.864 31
1008.885 9
1008.906 6
1008.926 25
1008.947 17
1008.967 14
1008.988 12
1009.008 22
1009.029 16
1009.050 23
1009.070 26
1009.091 20
1009.111 32
1009.132 4
1009.152 9
1009.173 10
1009.194 10
1009.214 26
1009.235 11
1009.255 8
1009.276 16
1009.296 33
1009.317 27
1009.338 28
1009.358 26
1009.379 22
1009.399 25
1009.420 48
1009.440 21
1009.461 30
1009.482 42
1009.502 38
1009.523 43
1009.543 51
1009.564 39
1009.585 25
1009.605 21
1009.626 27
1009.646 28
1009.667 27
1009.687 14
1009.708 31
1009.729 17
1009.749 1
1009.770 17
1009.790 11
1009.811 7
1009.831 23
1009.852 34
1009.873 30
1009.893 34
1009.914 11
1009.934 38
1009.955 30
1009.976 25
1009.996 34
1010.017 17
1010.037 17
1010.058 17
1010.078 23
1010.099 25
1010.120 19
1010.140 25
1010.161 42
1010.181 16
1010.202 19
1010.223 33
1010.243 36
1010.264 24
1010.284 24
1010.305 17
1010.325 34
1010.346 21
1010.367 9
1010.387 29
1010.408 46
1010.428 27
1010.449 14
1010.470 31
1010.490 35
1010.511 41
1010.531 38
1010.552 21
1010.572 39
1010.593 34
1010.614 27
1010.634 41
1010.655 42
1010.675 40
1010.696 52
1010.717 43
1010.737 33
1010.758 18
1010.778 13
1010.799 11
1010.820 13
1010.840 4
1010.861 27
1010.881 25
1010.902 7
1010.923 12
1010.943 22
1010.964 22
1010.984 34
1011.005 16
1011.025 24
1011.046 14
1011.067 9
1011.087 3
1011.108 3
1011.128 13
1011.149 34
1011.170 21
1011.190 11
1011.211 19
1011.231 23
1011.252 8
1011.273 39
1011.293 28
1011.314 28
1011.334 43
1011.355 33
1011.376 33
1011.396 27
1011.417 12
1011.437 30
1011.458 50
1011.479 17
1011.499 14
1011.520 18
1011.540 30
1011.561 16
1011.582 18
1011.602 47
1011.623 41
1011.643 25
1011.664 25
1011.685 40
1011.705 31
1011.726 34
1011.746 52
1011.767 18
1011.788 22
1011.808 14
1011.829 14
1011.849 1
1011.870 2
1011.891 6
1011.911 1
1011.932 15
1011.952 14
1011.973 10
1011.994 21
1012.014 5
1012.035 4
1012.055 7
1012.076 4
1012.097 19
1012.117 19
1012.138 13
1012.158 22
1012.179 19
1012.200 22
1012.220 12
1012.241 25
1012.261 11
1012.282 36
1012.303 24
1012.323 45
1012.344 20
1012.364 16
1012.385 42
1012.406 31
1012.426 19
1012.447 20
1012.467 21
1012.488 34
1012.509 25
1012.529 26
1012.550 18
1012.570 35
1012.591 30
1012.612 22
1012.632 16
1012.653 14
1012.674 6
1012.694 9
1012.715 3
1012.735 19
1012.756 14
1012.777 6
1012.797 7
1012.818 9
1012.838 22
1012.859 28
1012.880 13
1012.900 18
1012.921 8
1012.941 17
1012.962 24
1012.983 9
1013.003 9
1013.024 26
1013.045 24
1013.065 9
1013.086 10
1013.106 25
1013.127 17
1013.148 4
1013.168 16
1013.189 9
1013.209 13
1013.230 24
1013.251 33
1013.271 26
1013.292 31
1013.313 46
1013.333 18
1013.354 23
1013.374 23
1013.395 15
1013.416 31
1013.436 35
1013.457 46
1013.477 74
1013.498 32
1013.519 29
1013.539 34
1013.560 45
1013.581 60
1013.601 43
1013.622 46
1013.642 22
1013.663 13
1013.684 28
1013.704 32
1013.725 26
1013.745 18
1013.766 9
1013.787 12
1013.807 3
1013.828 5
1013.849 28
1013.869 24
1013.890 29
1013.910 35
1013.931 27
1013.952 35
1013.972 19
1013.993 25
1014.014 29
1014.034 58
1014.055 25
1014.075 16
1014.096 17
1014.117 37
1014.137 49
1014.158 102
1014.179 78
1014.199 52
1014.220 28
1014.240 37
1014.261 35
1014.282 39
1014.302 58
1014.323 44
1014.344 29
1014.364 24
1014.385 30
1014.405 31
1014.426 13
1014.447 17
1014.467 36
1014.488 65
1014.509 67
1014.529 41
1014.550 43
1014.570 48
1014.591 17
1014.612 37
1014.632 33
1014.653 35
1014.674 21
1014.694 24
1014.715 42
1014.735 27
1014.756 25
1014.777 35
1014.797 29
1014.818 20
1014.839 15
1014.859 11
1014.880 2
1014.901 12
1014.921 30
1014.942 30
1014.962 21
1014.983 10
1015.004 14
1015.024 18
1015.045 10
1015.066 14
1015.086 11
1015.107 2
1015.127 17
1015.148 40
1015.169 58
1015.189 51
1015.210 16
1015.231 29
1015.251 13
1015.272 12
1015.293 17
1015.313 7
1015.334 6
1015.354 46
1015.375 34
1015.396 19
1015.416 20
1015.437 13
1015.458 23
1015.478 42
1015.499 33
1015.520 28
1015.540 35
1015.561 56
1015.581 50
1015.602 28
1015.623 14
1015.643 13
1015.664 45
1015.685 38
1015.705 34
1015.726 30
1015.747 46
1015.767 14
1015.788 11
1015.809 22
1015.829 16
1015.850 28
1015.870 10
1015.891 16
1015.912 10
1015.932 10
1015.953 40
1015.974 31
1015.994 20
1016.015 18
1016.036 24
1016.056 15
1016.077 15
1016.098 14
1016.118 20
1016.139 10
1016.159 29
1016.180 33
1016.201 57
1016.221 23
1016.242 25
1016.263 35
1016.283 10
1016.304 29
1016.325 29
1016.345 28
1016.366 35
1016.387 22
1016.407 19
1016.428 11
1016.449 21
1016.469 44
1016.490 24
1016.510 57
1016.531 90
1016.552 32
1016.572 27
1016.593 19
1016.614 39
1016.634 43
1016.655 44
1016.676 32
1016.696 17
1016.717 6
1016.738 12
1016.758 33
1016.779 14
1016.800 17
1016.820 11
1016.841 13
1016.861 4
1016.882 7
1016.903 9
1016.923 13
1016.944 21
1016.965 9
1016.985 10
1017.006 16
1017.027 13
1017.047 14
1017.068 26
1017.089 11
1017.109 11
1017.130 27
1017.151 5
1017.171 6
1017.192 7
1017.213 25
1017.233 16
1017.254 13
1017.275 20
1017.295 2
1017.316 14
1017.337 32
1017.357 27
1017.378 29
1017.399 22
1017.419 23
1017.440 27
1017.460 10
1017.481 34
1017.502 54
1017.522 23
1017.543 20
1017.564 32
1017.584 18
1017.605 5
1017.626 12
1017.646 27
1017.667 30
1017.688 10
1017.708 3
1017.729 26
1017.750 36
1017.770 12
1017.791 18
1017.812 21
1017.832 10
1017.853 20
1017.874 26
1017.894 11
1017.915 7
1017.936 1
1017.956 14
1017.977 24
1017.998 33
1018.018 14
1018.039 1
1018.060 7
1018.080 24
1018.101 18
1018.122 25
1018.142 20
1018.163 21
1018.184 45
1018.204 22
1018.225 10
1018.246 16
1018.266 29
1018.287 13
1018.308 27
1018.328 55
1018.349 15
1018.370 16
1018.390 15
1018.411 23
1018.432 28
1018.452 6
1018.473 24
1018.494 41
1018.514 53
1018.535 68
1018.556 71
1018.576 54
1018.597 67
1018.618 24
1018.638 14
1018.659 9
1018.680 5
1018.700 12
1018.721 4
1018.742 6
1018.762 22
1018.783 17
1018.804 21
1018.824 11
1018.845 5
1018.866 4
1018.886 10
1018.907 13
1018.928 13
1018.948 4
1018.969 15
1018.990 33
1019.010 27
1019.031 12
1019.052 6
1019.072 19
1019.093 4
1019.114 31
1019.134 22
1019.155 24
1019.176 39
1019.196 14
1019.217 18
1019.238 11
1019.259 6
1019.279 14
1019.300 23
1019.321 24
1019.341 28
1019.362 9
1019.383 14
1019.403 28
1019.424 26
1019.445 21
1019.465 29
1019.486 53
1019.507 66
1019.527 39
1019.548 51
1019.569 40
1019.589 17
1019.610 8
1019.631 20
1019.651 24
1019.672 24
1019.693 15
1019.713 14
1019.734 21
1019.755 20
1019.775 15
1019.796 18
1019.817 13
1019.838 12
1019.858 14
1019.879 42
1019.900 25
1019.920 31
1019.941 13
1019.962 13
1019.982 22
1020.003 19
1020.024 8
1020.044 15
1020.065 18
1020.086 11
1020.106 25
1020.127 25
1020.148 8
1020.168 17
1020.189 6
1020.210 4
1020.231 25
1020.251 17
1020.272 8
1020.293 7
1020.313 6
1020.334 26
1020.355 19
1020.375 23
1020.396 26
1020.417 20
1020.437 10
1020.458 35
1020.479 51
1020.499 38
1020.520 26
1020.541 12
1020.562 21
1020.582 76
1020.603 35
1020.624 26
1020.644 5
1020.665 4
1020.686 7
1020.706 7
1020.727 7
1020.748 27
1020.768 22
1020.789 9
1020.810 7
1020.831 3
1020.851 11
1020.872 14
1020.893 14
1020.913 15
1020.934 18
1020.955 24
1020.975 16
1020.996 17
1021.017 25
1021.037 38
1021.058 19
1021.079 14
1021.100 21
1021.120 36
1021.141 26
1021.162 34
1021.182 33
1021.203 29
1021.224 23
1021.244 42
1021.265 38
1021.286 7
1021.306 4
1021.327 15
1021.348 29
1021.369 45
1021.389 41
1021.410 14
1021.431 28
1021.451 28
1021.472 35
1021.493 21
1021.513 44
1021.534 41
1021.555 37
1021.576 61
1021.596 28
1021.617 34
1021.638 42
1021.658 31
1021.679 26
1021.700 12
1021.720 3
1021.741 15
1021.762 10
1021.783 31
1021.803 63
1021.824 24
1021.845 15
1021.865 8
1021.886 10
1021.907 13
1021.927 11
1021.948 5
1021.969 10
1021.990 15
1022.010 35
1022.031 31
1022.052 32
1022.072 35
1022.093 28
1022.114 32
1022.135 44
1022.155 21
1022.176 15
1022.197 43
1022.217 28
1022.238 19
1022.259 9
1022.279 28
1022.300 12
1022.321 28
1022.342 29
1022.362 25
1022.383 13
1022.404 8
1022.424 8
1022.445 13
1022.466 29
1022.487 27
1022.507 37
1022.528 41
1022.549 38
1022.569 43
1022.590 57
1022.611 46
1022.632 41
1022.652 8
1022.673 11
1022.694 7
1022.714 17
1022.735 29
1022.756 14
1022.776 25
1022.797 31
1022.818 15
1022.839 34
1022.859 44
1022.880 43
1022.901 15
1022.921 11
1022.942 13
1022.963 26
1022.984 54
1023.004 32
1023.025 13
1023.046 19
1023.066 8
1023.087 33
1023.108 29
1023.129 34
1023.149 29
1023.170 9
1023.191 29
1023.211 33
1023.232 16
1023.253 22
1023.274 26
1023.294 49
1023.315 57
1023.336 29
1023.357 19
1023.377 34
1023.398 31
1023.419 32
1023.439 41
1023.460 29
1023.481 43
1023.502 25
1023.522 39
1023.543 23
1023.564 56
1023.584 53
1023.605 59
1023.626 30
1023.647 18
1023.667 37
1023.688 11
1023.709 11
1023.729 33
1023.750 13
1023.771 29
1023.792 30
1023.812 12
1023.833 5
1023.854 17
1023.875 12
1023.895 4
1023.916 9
1023.937 6
1023.957 28
1023.978 18
1023.999 12
1024.020 3
1024.040 22
1024.061 20
1024.082 23
1024.102 30
1024.123 9
1024.144 44
1024.165 23
1024.185 14
1024.206 19
1024.227 15
1024.248 11
1024.268 13
1024.289 27
1024.310 32
1024.330 28
1024.351 33
1024.372 6
1024.393 25
1024.413 20
1024.434 15
1024.455 31
1024.476 58
1024.496 33
1024.517 28
1024.538 23
1024.558 39
1024.579 33
1024.600 46
1024.621 37
1024.641 25
1024.662 40
1024.683 37
1024.704 10
1024.724 23
1024.745 43
1024.766 30
1024.787 12
1024.807 7
1024.828 27
1024.849 39
1024.869 27
1024.890 47
1024.911 34
1024.932 12
1024.952 16
1024.973 26
1024.994 62
1025.015 28
1025.035 17
1025.056 40
1025.077 46
1025.098 39
1025.118 29
1025.139 20
1025.160 19
1025.180 23
1025.201 10
1025.222 11
1025.243 32
1025.263 31
1025.284 20
1025.305 34
1025.326 54
1025.346 37
1025.367 36
1025.388 47
1025.409 38
1025.429 36
1025.450 37
1025.471 42
1025.492 13
1025.512 20
1025.533 22
1025.554 33
1025.575 17
1025.595 45
1025.616 34
1025.637 42
1025.657 19
1025.678 21
1025.699 40
1025.720 16
1025.740 10
1025.761 24
1025.782 40
1025.803 18
1025.823 8
1025.844 7
1025.865 12
1025.886 8
1025.906 5
1025.927 14
1025.948 8
1025.969 1
1025.989 7
1026.010 15
1026.031 11
1026.052 17
1026.072 18
1026.093 12
1026.114 38
1026.135 24
1026.155 18
1026.176 35
1026.197 29
1026.218 25
1026.238 30
1026.259 21
1026.280 3
1026.301 11
1026.321 17
1026.342 33
1026.363 30
1026.384 21
1026.404 26
1026.425 27
1026.446 30
1026.467 31
1026.487 38
1026.508 28
1026.529 38
1026.550 9
1026.570 21
1026.591 32
1026.612 39
1026.633 28
1026.653 59
1026.674 27
1026.695 24
1026.716 15
1026.736 5
1026.757 5
1026.778 15
1026.799 12
1026.819 5
1026.840 21
1026.861 11
1026.882 12
1026.902 20
1026.923 14
1026.944 14
1026.965 38
1026.985 31
1027.006 19
1027.027 20
1027.048 13
1027.068 4
1027.089 6
1027.110 9
1027.131 25
1027.151 30
1027.172 24
1027.193 16
1027.214 12
1027.234 23
1027.255 34
1027.276 32
1027.297 29
1027.317 39
1027.338 43
1027.359 37
1027.380 15
1027.400 14
1027.421 30
1027.442 14
1027.463 30
1027.483 51
1027.504 42
1027.525 40
1027.546 32
1027.567 16
1027.587 22
1027.608 43
1027.629 49
1027.650 26
1027.670 26
1027.691 22
1027.712 27
1027.733 22
1027.753 26
1027.774 32
1027.795 42
1027.816 28
1027.836 24
1027.857 11
1027.878 32
1027.899 30
1027.919 44
1027.940 25
1027.961 28
1027.982 22
1028.003 11
1028.023 8
1028.044 23
1028.065 24
1028.086 14
1028.106 15
1028.127 23
1028.148 7
1028.169 9
1028.189 10
1028.210 9
1028.231 14
1028.252 18
1028.273 17
1028.293 21
1028.314 15
1028.335 18
1028.356 28
1028.376 15
1028.397 16
1028.418 27
1028.439 14
1028.459 23
1028.480 27
1028.501 43
1028.522 39
1028.543 36
1028.563 39
1028.584 48
1028.605 34
1028.626 16
1028.646 17
1028.667 8
1028.688 9
1028.709 25
1028.729 33
1028.750 8
1028.771 11
1028.792 16
1028.813 20
1028.833 19
1028.854 22
1028.875 26
1028.896 20
1028.916 23
1028.937 17
1028.958 9
1028.979 21
1028.999 18
1029.020 7
1029.041 25
1029.062 39
1029.083 18
1029.103 19
1029.124 34
1029.145 17
1029.166 40
1029.186 39
1029.207 16
1029.228 14
1029.249 16
1029.270 10
1029.290 41
1029.311 39
1029.332 19
1029.353 36
1029.373 28
1029.394 7
1029.415 3
1029.436 11
1029.457 12
1029.477 62
1029.498 95
1029.519 89
1029.540 72
1029.560 56
1029.581 65
1029.602 50
1029.623 33
1029.644 17
1029.664 15
1029.685 17
1029.706 17
1029.727 10
1029.748 7
1029.768 4
1029.789 18
1029.810 43
1029.831 24
1029.851 14
1029.872 26
1029.893 17
1029.914 17
1029.935 27
1029.955 31
1029.976 46
1029.997 46
1030.018 32
1030.039 14
1030.059 23
1030.080 33
1030.101 62
1030.122 106
1030.142 92
1030.163 59
1030.184 56
1030.205 14
1030.226 26
1030.246 24
1030.267 13
1030.288 22
1030.309 29
1030.330 9
1030.350 9
1030.371 27
1030.392 34
1030.413 37
1030.433 29
1030.454 7
1030.475 16
1030.496 53
1030.517 35
1030.537 54
1030.558 61
1030.579 57
1030.600 45
1030.621 48
1030.641 35
1030.662 30
1030.683 41
1030.704 31
1030.725 22
1030.745 16
1030.766 25
1030.787 14
1030.808 30
1030.828 26
1030.849 3
1030.870 9
1030.891 6
1030.912 19
1030.932 14
1030.953 9
1030.974 32
1030.995 20
1031.016 17
1031.036 21
1031.057 15
1031.078 27
1031.099 57
1031.120 83
1031.140 69
1031.161 46
1031.182 21
1031.203 34
1031.224 23
1031.244 23
1031.265 31
1031.286 23
1031.307 22
1031.328 25
1031.348 9
1031.369 33
1031.390 9
1031.411 18
1031.432 13
1031.452 31
1031.473 20
1031.494 39
1031.515 44
1031.536 77
1031.556 61
1031.577 54
1031.598 32
1031.619 24
1031.640 27
1031.660 21
1031.681 21
1031.702 22
1031.723 37
1031.744 5
1031.764 11
1031.785 18
1031.806 31
1031.827 9
1031.848 17
1031.868 29
1031.889 18
1031.910 19
1031.931 38
1031.952 25
1031.972 17
1031.993 9
1032.014 22
1032.035 9
1032.056 26
1032.076 36
1032.097 35
1032.118 48
1032.139 34
1032.160 13
1032.181 9
1032.201 3
1032.222 12
1032.243 35
1032.264 34
1032.285 55
1032.305 67
1032.326 27
1032.347 10
1032.368 10
1032.389 10
1032.409 17
1032.430 12
1032.451 14
1032.472 21
1032.493 16
1032.513 46
1032.534 24
1032.555 34
1032.576 32
1032.597 17
1032.618 11
1032.638 6
1032.659 12
1032.680 15
1032.701 12
1032.722 19
1032.742 17
1032.763 7
1032.784 19
1032.805 18
1032.826 14
1032.846 10
1032.867 18
1032.888 25
1032.909 15
1032.930 13
1032.951 15
1032.971 32
1032.992 12
1033.013 12
1033.034 12
1033.055 28
1033.075 21
1033.096 20
1033.117 6
1033.138 10
1033.159 23
1033.179 13
1033.200 12
1033.221 3
1033.242 5
1033.263 12
1033.284 12
1033.304 17
1033.325 29
1033.346 20
1033.367 23
1033.388 50
1033.408 43
1033.429 40
1033.450 21
1033.471 27
1033.492 30
1033.513 34
1033.533 25
1033.554 16
1033.575 30
1033.596 33
1033.617 19
1033.638 19
1033.658 18
1033.679 18
1033.700 18
1033.721 17
1033.742 18
1033.762 13
1033.783 30
1033.804 31
1033.825 22
1033.846 5
1033.867 16
1033.887 20
1033.908 33
1033.929 21
1033.950 19
1033.971 14
1033.992 16
1034.012 11
1034.033 12
1034.054 10
1034.075 12
1034.096 14
1034.116 10
1034.137 10
1034.158 20
1034.179 20
1034.200 22
1034.221 28
1034.241 25
1034.262 32
1034.283 59
1034.304 33
1034.325 27
1034.346 23
1034.366 13
1034.387 7
1034.408 26
1034.429 24
1034.450 28
1034.471 41
1034.491 26
1034.512 22
1034.533 22
1034.554 34
1034.575 28
1034.596 45
1034.616 37
1034.637 33
1034.658 29
1034.679 24
1034.700 23
1034.721 35
1034.741 29
1034.762 28
1034.783 29
1034.804 30
1034.825 21
1034.846 10
1034.866 5
1034.887 19
1034.908 29
1034.929 12
1034.950 59
1034.971 34
1034.991 20
1035.012 4
1035.033 7
1035.054 15
1035.075 17
1035.096 16
1035.116 18
1035.137 8
1035.158 34
1035.179 18
1035.200 20
1035.221 22
1035.241 26
1035.262 45
1035.283 34
1035.304 19
1035.325 14
1035.346 35
1035.366 14
1035.387 22
1035.408 16
1035.429 18
1035.450 29
1035.471 18
1035.491 44
1035.512 71
1035.533 54
1035.554 25
1035.575 25
1035.596 35
1035.617 33
1035.637 43
1035.658 26
1035.679 16
1035.700 22
1035.721 37
1035.742 36
1035.762 18
1035.783 20
1035.804 16
1035.825 33
1035.846 10
1035.867 10
1035.887 10
1035.908 20
1035.929 5
1035.950 11
1035.971 19
1035.992 20
1036.013 31
1036.033 28
1036.054 12
1036.075 11
1036.096 21
1036.117 36
1036.138 42
1036.158 29
1036.179 26
1036.200 12
1036.221 13
1036.242 20
1036.263 26
1036.284 60
1036.304 31
1036.325 46
1036.346 45
1036.367 41
1036.388 14
1036.409 28
1036.430 32
1036.450 26
1036.471 34
1036.492 44
1036.513 114
1036.534 169
1036.555 152
1036.575 146
1036.596 50
1036.617 26
1036.638 35
1036.659 25
1036.680 14
1036.701 18
1036.721 13
1036.742 5
1036.763 16
1036.784 10
1036.805 13
1036.826 25
1036.847 3
1036.867 22
1036.888 15
1036.909 3
1036.930 8
1036.951 24
1036.972 13
1036.993 8
1037.013 8
1037.034 18
1037.055 21
1037.076 12
1037.097 17
1037.118 22
1037.139 16
1037.159 7
1037.180 21
1037.201 14
1037.222 24
1037.243 19
1037.264 22
1037.285 48
1037.305 35
1037.326 30
1037.347 26
1037.368 19
1037.389 28
1037.410 14
1037.431 21
1037.451 16
1037.472 29
1037.493 73
1037.514 195
1037.535 322
1037.556 274
1037.577 141
1037.597 71
1037.618 37
1037.639 24
1037.660 42
1037.681 47
1037.702 37
1037.723 17
1037.743 30
1037.764 20
1037.785 30
1037.806 9
1037.827 20
1037.848 18
1037.869 11
1037.890 8
1037.910 21
1037.931 25
1037.952 10
1037.973 36
1037.994 53
1038.015 40
1038.036 20
1038.056 10
1038.077 11
1038.098 17
1038.119 13
1038.140 21
1038.161 19
1038.182 36
1038.203 38
1038.223 46
1038.244 44
1038.265 51
1038.286 49
1038.307 53
1038.328 43
1038.349 22
1038.369 14
1038.390 9
1038.411 17
1038.432 17
1038.453 19
1038.474 18
1038.495 34
1038.516 67
1038.536 117
1038.557 73
1038.578 97
1038.599 64
1038.620 22
1038.641 19
1038.662 13
1038.683 23
1038.703 38
1038.724 30
1038.745 20
1038.766 12
1038.787 22
1038.808 18
1038.829 28
1038.850 18
1038.870 29
1038.891 28
1038.912 28
1038.933 21
1038.954 17
1038.975 10
1038.996 30
1039.017 19
1039.037 17
1039.058 26
1039.079 19
1039.100 17
1039.121 14
1039.142 27
1039.163 37
1039.184 35
1039.204 38
1039.225 26
1039.246 23
1039.267 3
1039.288 13
1039.309 19
1039.330 32
1039.351 19
1039.371 14
1039.392 7
1039.413 23
1039.434 43
1039.455 16
1039.476 10
1039.497 18
1039.518 14
1039.538 50
1039.559 66
1039.580 82
1039.601 88
1039.622 41
1039.643 51
1039.664 55
1039.685 41
1039.706 24
1039.726 17
1039.747 28
1039.768 22
1039.789 42
1039.810 16
1039.831 22
1039.852 7
1039.873 10
1039.893 18
1039.914 36
1039.935 46
1039.956 28
1039.977 20
1039.998 26
1040.019 23
1040.040 7
1040.061 12
1040.081 18
1040.102 14
1040.123 10
1040.144 3
1040.165 18
1040.186 11
1040.207 9
1040.228 27
1040.249 7
1040.269 27
1040.290 25
1040.311 19
1040.332 21
1040.353 13
1040.374 29
1040.395 45
1040.416 14
1040.437 27
1040.457 73
1040.478 40
1040.499 14
1040.520 21
1040.541 14
1040.562 26
1040.583 29
1040.604 9
1040.625 9
1040.645 36
1040.666 15
1040.687 32
1040.708 23
1040.729 3
1040.750 5
1040.771 7
1040.792 17
1040.813 20
1040.834 14
1040.854 18
1040.875 32
1040.896 50
1040.917 35
1040.938 40
1040.959 29
1040.980 24
1041.001 17
1041.022 6
1041.042 10
1041.063 29
1041.084 25
1041.105 36
1041.126 39
1041.147 31
1041.168 38
1041.189 9
1041.210 6
1041.231 9
1041.251 12
1041.272 49
1041.293 25
1041.314 21
1041.335 40
1041.356 18
1041.377 21
1041.398 24
1041.419 30
1041.440 20
1041.460 24
1041.481 28
1041.502 46
1041.523 25
1041.544 18
1041.565 15
1041.586 33
1041.607 11
1041.628 5
1041.649 12
1041.669 23
1041.690 14
1041.711 38
1041.732 16
1041.753 12
1041.774 29
1041.795 34
1041.816 14
1041.837 7
1041.858 19
1041.878 37
1041.899 40
1041.920 39
1041.941 19
1041.962 22
1041.983 43
1042.004 20
1042.025 18
1042.046 12
1042.067 17
1042.088 18
1042.108 25
1042.129 12
1042.150 23
1042.171 21
1042.192 13
1042.213 26
1042.234 23
1042.255 9
1042.276 17
1042.297 49
1042.318 60
1042.338 34
1042.359 40
1042.380 15
1042.401 29
1042.422 14
1042.443 27
1042.464 11
1042.485 13
1042.506 13
1042.527 24
1042.548 52
1042.568 33
1042.589 35
1042.610 35
1042.631 45
1042.652 41
1042.673 33
1042.694 14
1042.715 5
1042.736 7
1042.757 18
1042.778 7
1042.799 12
1042.819 27
1042.840 13
1042.861 13
1042.882 2
1042.903 15
1042.924 24
1042.945 12
1042.966 4
1042.987 1
1043.008 21
1043.029 26
1043.049 35
1043.070 11
1043.091 3
1043.112 19
1043.133 49
1043.154 29
1043.175 22
1043.196 7
1043.217 15
1043.238 19
1043.259 7
1043.280 15
1043.300 36
1043.321 21
1043.342 8
1043.363 29
1043.384 21
1043.405 22
1043.426 23
1043.447 42
1043.468 21
1043.489 14
1043.510 35
1043.531 22
1043.552 41
1043.572 28
1043.593 25
1043.614 49
1043.635 25
1043.656 36
1043.677 38
1043.698 10
1043.719 15
1043.740 21
1043.761 27
1043.782 9
1043.803 24
1043.824 41
1043.844 38
1043.865 25
1043.886 3
1043.907 2
1043.928 5
1043.949 22
1043.970 15
1043.991 20
1044.012 12
1044.033 17
1044.054 20
1044.075 22
1044.096 29
1044.116 22
1044.137 33
1044.158 24
1044.179 24
1044.200 38
1044.221 66
1044.242 41
1044.263 10
1044.284 13
1044.305 10
1044.326 35
1044.347 35
1044.368 40
1044.389 16
1044.409 22
1044.430 23
1044.451 18
1044.472 13
1044.493 34
1044.514 56
1044.535 50
1044.556 77
1044.577 71
1044.598 22
1044.619 3
1044.640 15
1044.661 43
1044.682 33
1044.703 8
1044.723 5
1044.744 37
1044.765 50
1044.786 19
1044.807 16
1044.828 26
1044.849 28
1044.870 12
1044.891 15
1044.912 9
1044.933 12
1044.954 29
1044.975 13
1044.996 7
1045.017 16
1045.037 40
1045.058 35
1045.079 26
1045.100 32
1045.121 33
1045.142 30
1045.163 32
1045.184 39
1045.205 24
1045.226 26
1045.247 22
1045.268 25
1045.289 17
1045.310 34
1045.331 40
1045.352 35
1045.373 47
1045.393 29
1045.414 13
1045.435 17
1045.456 22
1045.477 30
1045.498 42
1045.519 47
1045.540 84
1045.561 161
1045.582 169
1045.603 122
1045.624 93
1045.645 88
1045.666 29
1045.687 18
1045.708 31
1045.729 38
1045.749 40
1045.770 29
1045.791 26
1045.812 30
1045.833 19
1045.854 16
1045.875 14
1045.896 20
1045.917 20
1045.938 24
1045.959 18
1045.980 12
1046.001 17
1046.022 25
1046.043 11
1046.064 32
1046.085 74
1046.106 105
1046.126 51
1046.147 49
1046.168 46
1046.189 32
1046.210 20
1046.231 20
1046.252 40
1046.273 34
1046.294 26
1046.315 37
1046.336 50
1046.357 25
1046.378 17
1046.399 11
1046.420 27
1046.441 18
1046.462 10
1046.483 10
1046.504 10
1046.525 44
1046.545 68
1046.566 74
1046.587 90
1046.608 58
1046.629 29
1046.650 9
1046.671 26
1046.692 31
1046.713 50
1046.734 62
1046.755 66
1046.776 38
1046.797 19
1046.818 24
1046.839 6
1046.860 13
1046.881 12
1046.902 19
1046.923 5
1046.944 23
1046.965 21
1046.985 7
1047.006 20
1047.027 5
1047.048 17
1047.069 33
1047.090 49
1047.111 35
1047.132 37
1047.153 45
1047.174 24
1047.195 18
1047.216 17
1047.237 14
1047.258 14
1047.279 23
1047.300 27
1047.321 21
1047.342 39
1047.363 53
1047.384 24
1047.405 20
1047.426 26
1047.447 23
1047.468 30
1047.489 33
1047.509 37
1047.530 38
1047.551 62
1047.572 44
1047.593 76
1047.614 86
1047.635 50
1047.656 59
1047.677 45
1047.698 18
1047.719 3
1047.740 9
1047.761 25
1047.782 25
1047.803 15
1047.824 14
1047.845 13
1047.866 6
1047.887 19
1047.908 12
1047.929 11
1047.950 13
1047.971 32
1047.992 37
1048.013 28
1048.034 12
1048.055 31
1048.075 25
1048.096 22
1048.117 23
1048.138 32
1048.159 22
1048.180 26
1048.201 13
1048.222 12
1048.243 15
1048.264 13
1048.285 22
1048.306 31
1048.327 38
1048.348 19
1048.369 15
1048.390 11
1048.411 8
1048.432 25
1048.453 40
1048.474 15
1048.495 25
1048.516 23
1048.537 19
1048.558 51
1048.579 47
1048.600 57
1048.621 62
1048.642 34
1048.663 10
1048.684 10
1048.705 18
1048.726 20
1048.747 6
1048.768 15
1048.788 55
1048.809 63
1048.830 39
1048.851 19
1048.872 14
1048.893 15
1048.914 11
1048.935 27
1048.956 42
1048.977 17
1048.998 35
1049.019 38
1049.040 44
1049.061 26
1049.082 25
1049.103 13
1049.124 33
1049.145 55
1049.166 45
1049.187 34
1049.208 23
1049.229 13
1049.250 13
1049.271 15
1049.292 22
1049.313 20
1049.334 13
1049.355 19
1049.376 26
1049.397 12
1049.418 17
1049.439 23
1049.460 15
1049.481 13
1049.502 40
1049.523 48
1049.544 47
1049.565 45
1049.586 40
1049.607 52
1049.628 73
1049.649 61
1049.670 33
1049.691 3
1049.712 1
1049.733 9
1049.754 39
1049.775 23
1049.795 27
1049.816 39
1049.837 40
1049.858 28
1049.879 39
1049.900 24
1049.921 28
1049.942 19
1049.963 12
1049.984 19
1050.005 19
1050.026 17
1050.047 25
1050.068 4
1050.089 19
1050.110 23
1050.131 14
1050.152 14
1050.173 30
1050.194 39
1050.215 29
1050.236 12
1050.257 2
1050.278 25
1050.299 28
1050.320 20
1050.341 46
1050.362 33
1050.383 26
1050.404 14
1050.425 33
1050.446 30
1050.467 25
1050.488 28
1050.509 21
1050.530 20
1050.551 35
1050.572 22
1050.593 41
1050.614 54
1050.635 45
1050.656 21
1050.677 31
1050.698 26
1050.719 24
1050.740 15
1050.761 18
1050.782 30
1050.803 13
1050.824 34
1050.845 37
1050.866 18
1050.887 12
1050.908 20
1050.929 18
1050.950 21
1050.971 45
1050.992 46
1051.013 14
1051.034 26
1051.055 16
1051.076 24
1051.097 8
1051.118 8
1051.139 20
1051.160 10
1051.181 19
1051.202 19
1051.223 7
1051.244 23
1051.265 26
1051.286 14
1051.307 19
1051.328 35
1051.349 20
1051.370 24
1051.391 15
1051.412 19
1051.433 30
1051.454 43
1051.475 24
1051.496 53
1051.517 50
1051.538 54
1051.559 29
1051.580 14
1051.601 24
1051.622 24
1051.643 35
1051.664 61
1051.685 79
1051.706 33
1051.727 35
1051.748 27
1051.769 21
1051.790 36
1051.811 51
1051.832 52
1051.853 35
1051.874 31
1051.895 34
1051.916 19
1051.937 22
1051.958 22
1051.979 9
1052.000 2
1052.021 7
1052.042 24
1052.063 28
1052.084 47
1052.105 41
1052.126 18
1052.147 15
1052.168 37
1052.189 36
1052.210 27
1052.231 14
1052.252 21
1052.273 18
1052.294 33
1052.315 17
1052.336 28
1052.357 20
1052.378 9
1052.399 13
1052.420 9
1052.441 11
1052.462 15
1052.483 30
1052.504 33
1052.525 43
1052.546 51
1052.567 62
1052.588 24
1052.609 24
1052.630 26
1052.651 33
1052.672 22
1052.693 51
1052.714 30
1052.735 39
1052.756 26
1052.777 21
1052.798 18
1052.819 17
1052.840 9
1052.861 9
1052.882 5
1052.903 26
1052.924 19
1052.945 28
1052.966 34
1052.988 12
1053.009 44
1053.030 56
1053.051 38
1053.072 37
1053.093 13
1053.114 27
1053.135 46
1053.156 33
1053.177 13
1053.198 13
1053.219 9
1053.240 34
1053.261 16
1053.282 9
1053.303 19
1053.324 15
1053.345 26
1053.366 33
1053.387 13
1053.408 24
1053.429 53
1053.450 36
1053.471 16
1053.492 27
1053.513 13
1053.534 10
1053.555 20
1053.576 87
1053.597 75
1053.618 28
1053.639 20
1053.660 22
1053.681 17
1053.702 31
1053.723 27
1053.744 42
1053.765 24
1053.786 17
1053.807 6
1053.828 4
1053.849 12
1053.870 6
1053.891 5
1053.912 23
1053.933 16
1053.954 27
1053.975 18
1053.997 9
1054.018 32
1054.039 37
1054.060 36
1054.081 26
1054.102 15
1054.123 15
1054.144 11
1054.165 6
1054.186 5
1054.207 13
1054.228 11
1054.249 5
1054.270 32
1054.291 70
1054.312 66
1054.333 59
1054.354 65
1054.375 30
1054.396 39
1054.417 48
1054.438 32
1054.459 37
1054.480 45
1054.501 42
1054.522 29
1054.543 43
1054.564 44
1054.585 39
1054.606 47
1054.627 26
1054.648 24
1054.669 14
1054.690 8
1054.712 24
1054.733 21
1054.754 16
1054.775 14
1054.796 11
1054.817 9
1054.838 15
1054.859 18
1054.880 17
1054.901 20
1054.922 19
1054.943 10
1054.964 28
1054.985 40
1055.006 33
1055.027 14
1055.048 17
1055.069 12
1055.090 16
1055.111 6
1055.132 8
1055.153 11
1055.174 1
1055.195 5
1055.216 16
1055.237 17
1055.258 24
1055.280 19
1055.301 21
1055.322 49
1055.343 44
1055.364 32
1055.385 13
1055.406 23
1055.427 21
1055.448 45
1055.469 30
1055.490 23
1055.511 18
1055.532 11
1055.553 33
1055.574 38
1055.595 27
1055.616 9
1055.637 15
1055.658 21
1055.679 20
1055.700 14
1055.721 28
1055.742 38
1055.763 44
1055.784 21
1055.806 24
1055.827 33
1055.848 15
1055.869 9
1055.890 6
1055.911 16
1055.932 12
1055.953 28
1055.974 34
1055.995 31
1056.016 22
1056.037 16
1056.058 21
1056.079 22
1056.100 21
1056.121 25
1056.142 23
1056.163 16
1056.184 16
1056.205 20
1056.226 20
1056.248 27
1056.269 9
1056.290 17
1056.311 11
1056.332 19
1056.353 43
1056.374 35
1056.395 15
1056.416 17
1056.437 29
1056.458 43
1056.479 35
1056.500 34
1056.521 42
1056.542 37
1056.563 39
1056.584 24
1056.605 38
1056.626 55
1056.647 51
1056.669 37
1056.690 56
1056.711 38
1056.732 11
1056.753 19
1056.774 39
1056.795 12
1056.816 3
1056.837 20
1056.858 27
1056.879 10
1056.900 26
1056.921 21
1056.942 18
1056.963 12
1056.984 23
1057.005 13
1057.026 37
1057.048 32
1057.069 32
1057.090 25
1057.111 27
1057.132 11
1057.153 26
1057.174 15
1057.195 25
1057.216 20
1057.237 18
1057.258 2
1057.279 6
1057.300 12
1057.321 31
1057.342 26
1057.363 27
1057.384 18
1057.406 11
1057.427 13
1057.448 34
1057.469 41
1057.490 54
1057.511 87
1057.532 47
1057.553 60
1057.574 56
1057.595 38
1057.616 44
1057.637 46
1057.658 72
1057.679 38
1057.700 13
1057.721 18
1057.743 29
1057.764 38
1057.785 35
1057.806 21
1057.827 7
1057.848 31
1057.869 38
1057.890 11
1057.911 18
1057.932 21
1057.953 30
1057.974 20
1057.995 20
1058.016 25
1058.037 16
1058.058 6
1058.080 18
1058.101 14
1058.122 28
1058.143 8
1058.164 15
1058.185 20
1058.206 13
1058.227 12
1058.248 10
1058.269 32
1058.290 31
1058.311 25
1058.332 34
1058.353 37
1058.375 24
1058.396 34
1058.417 45
1058.438 30
1058.459 24
1058.480 18
1058.501 43
1058.522 53
1058.543 20
1058.564 34
1058.585 29
1058.606 54
1058.627 41
1058.648 31
1058.670 22
1058.691 5
1058.712 28
1058.733 20
1058.754 15
1058.775 38
1058.796 28
1058.817 11
1058.838 10
1058.859 5
1058.880 17
1058.901 15
1058.922 5
1058.943 5
1058.965 18
1058.986 29
1059.007 8
1059.028 21
1059.049 28
1059.070 24
1059.091 30
1059.112 12
1059.133 1
1059.154 2
1059.175 17
1059.196 22
1059.217 23
1059.239 22
1059.260 34
1059.281 12
1059.302 11
1059.323 12
1059.344 17
1059.365 23
1059.386 25
1059.407 7
1059.428 13
1059.449 26
1059.470 38
1059.492 27
1059.513 39
1059.534 27
1059.555 48
1059.576 56
1059.597 56
1059.618 64
1059.639 68
1059.660 27
1059.681 29
1059.702 19
1059.723 42
1059.744 42
1059.766 21
1059.787 46
1059.808 35
1059.829 52
1059.850 36
1059.871 28
1059.892 23
1059.913 17
1059.934 15
1059.955 12
1059.976 22
1059.998 19
1060.019 22
1060.040 25
1060.061 23
1060.082 10
1060.103 16
1060.124 12
1060.145 7
1060.166 0
1060.187 22
1060.208 61
1060.229 43
1060.251 41
1060.272 14
1060.293 3
1060.314 10
1060.335 24
1060.356 26
1060.377 22
1060.398 24
1060.419 39
1060.440 21
1060.461 7
1060.483 30
1060.504 38
1060.525 30
1060.546 41
1060.567 77
1060.588 105
1060.609 112
1060.630 59
1060.651 51
1060.672 53
1060.693 51
1060.715 35
1060.736 32
1060.757 24
1060.778 13
1060.799 23
1060.820 27
1060.841 32
1060.862 26
1060.883 16
1060.904 15
1060.925 4
1060.947 5
1060.968 14
1060.989 22
1061.010 33
1061.031 26
1061.052 20
1061.073 26
1061.094 28
1061.115 19
1061.136 14
1061.158 1
1061.179 10
1061.200 18
1061.221 25
1061.242 36
1061.263 14
1061.284 19
1061.305 15
1061.326 47
1061.347 48
1061.369 50
1061.390 38
1061.411 21
1061.432 25
1061.453 35
1061.474 39
1061.495 44
1061.516 29
1061.537 18
1061.558 28
1061.580 52
1061.601 58
1061.622 58
1061.643 26
1061.664 31
1061.685 32
1061.706 14
1061.727 27
1061.748 18
1061.769 21
1061.791 37
1061.812 17
1061.833 18
1061.854 10
1061.875 10
1061.896 8
1061.917 12
1061.938 19
1061.959 44
1061.981 26
1062.002 31
1062.023 14
1062.044 12
1062.065 42
1062.086 35
1062.107 42
1062.128 20
1062.149 37
1062.170 36
1062.192 25
1062.213 18
1062.234 8
1062.255 5
1062.276 3
1062.297 22
1062.318 15
1062.339 21
1062.360 34
1062.382 27
1062.403 15
1062.424 37
1062.445 19
1062.466 27
1062.487 17
1062.508 20
1062.529 28
1062.550 20
1062.572 27
1062.593 25
1062.614 17
1062.635 25
1062.656 55
1062.677 44
1062.698 28
1062.719 24
1062.740 8
1062.762 20
1062.783 27
1062.804 7
1062.825 19
1062.846 8
1062.867 27
1062.888 20
1062.909 5
1062.930 14
1062.952 24
1062.973 13
1062.994 15
1063.015 12
1063.036 9
1063.057 7
1063.078 47
1063.099 31
1063.121 22
1063.142 40
1063.163 17
1063.184 31
1063.205 6
1063.226 18
1063.247 12
1063.268 19
1063.289 24
1063.311 25
1063.332 31
1063.353 17
1063.374 15
1063.395 18
1063.416 13
1063.437 17
1063.458 25
1063.480 33
1063.501 32
1063.522 26
1063.543 15
1063.564 24
1063.585 29
1063.606 40
1063.627 29
1063.649 38
1063.670 27
1063.691 20
1063.712 26
1063.733 13
1063.754 8
1063.775 9
1063.796 18
1063.818 0
1063.839 6
1063.860 20
1063.881 19
1063.902 6
1063.923 1
1063.944 3
1063.965 6
1063.987 20
1064.008 12
1064.029 5
1064.050 12
1064.071 15
1064.092 17
1064.113 20
1064.134 26
1064.156 14
1064.177 5
1064.198 18
1064.219 10
1064.240 9
1064.261 9
1064.282 15
1064.303 22
1064.325 15
1064.346 9
1064.367 31
1064.388 21
1064.409 16
1064.430 29
1064.451 17
1064.472 21
1064.494 24
1064.515 13
1064.536 20
1064.557 34
1064.578 28
1064.599 18
1064.620 18
1064.642 22
1064.663 17
1064.684 15
1064.705 10
1064.726 11
1064.747 17
1064.768 8
1064.789 11
1064.811 23
1064.832 22
1064.853 23
1064.874 43
1064.895 28
1064.916 21
1064.937 24
1064.959 18
1064.980 19
1065.001 29
1065.022 24
1065.043 18
1065.064 3
1065.085 13
1065.106 24
1065.128 18
1065.149 16
1065.170 20
1065.191 29
1065.212 32
1065.233 19
1065.254 30
1065.276 12
1065.297 7
1065.318 16
1065.339 32
1065.360 29
1065.381 10
1065.402 23
1065.424 36
1065.445 11
1065.466 12
1065.487 16
1065.508 28
1065.529 62
1065.550 73
1065.572 56
1065.593 58
1065.614 55
1065.635 41
1065.656 36
1065.677 29
1065.698 22
1065.720 46
1065.741 25
1065.762 13
1065.783 14
1065.804 9
1065.825 3
1065.846 10
1065.868 15
1065.889 20
1065.910 15
1065.931 27
1065.952 30
1065.973 18
1065.994 16
1066.016 27
1066.037 15
1066.058 28
1066.079 33
1066.100 19
1066.121 36
1066.142 16
1066.164 12
1066.185 21
1066.206 25
1066.227 15
1066.248 26
1066.269 25
1066.290 15
1066.312 10
1066.333 22
1066.354 51
1066.375 24
1066.396 34
1066.417 21
1066.439 33
1066.460 60
1066.481 81
1066.502 124
1066.523 126
1066.544 131
1066.565 97
1066.587 72
1066.608 88
1066.629 63
1066.650 35
1066.671 25
1066.692 27
1066.713 22
1066.735 7
1066.756 14
1066.777 41
1066.798 31
1066.819 22
1066.840 45
1066.862 16
1066.883 13
1066.904 7
1066.925 13
1066.946 25
1066.967 13
1066.988 26
1067.010 20
1067.031 32
1067.052 32
1067.073 25
1067.094 68
1067.115 30
1067.137 19
1067.158 20
1067.179 19
1067.200 8
1067.221 5
1067.242 5
1067.264 11
1067.285 9
1067.306 22
1067.327 26
1067.348 32
1067.369 12
1067.390 12
1067.412 3
1067.433 2
1067.454 7
1067.475 13
1067.496 43
1067.517 82
1067.539 23
1067.560 54
1067.581 58
1067.602 74
1067.623 103
1067.644 87
1067.666 49
1067.687 7
1067.708 14
1067.729 9
1067.750 5
1067.771 21
1067.793 22
1067.814 18
1067.835 30
1067.856 36
1067.877 14
1067.898 15
1067.920 23
1067.941 19
1067.962 19
1067.983 13
1068.004 4
1068.025 16
1068.047 12
1068.068 32
1068.089 19
1068.110 14
1068.131 20
1068.152 29
1068.174 18
1068.195 6
1068.216 30
1068.237 24
1068.258 17
1068.279 27
1068.301 22
1068.322 14
1068.343 20
1068.364 36
1068.385 27
1068.406 23
1068.428 51
1068.449 29
1068.470 34
1068.491 45
1068.512 35
1068.533 25
1068.555 26
1068.576 55
1068.597 48
1068.618 47
1068.639 42
1068.660 11
1068.682 10
1068.703 32
1068.724 23
1068.745 22
1068.766 35
1068.787 21
1068.809 28
1068.830 7
1068.851 11
1068.872 26
1068.893 34
1068.915 29
1068.936 9
1068.957 5
1068.978 12
1068.999 8
1069.020 2
1069.042 15
1069.063 24
1069.084 42
1069.105 9
1069.126 7
1069.147 13
1069.169 10
1069.190 14
1069.211 9
1069.232 11
1069.253 15
1069.275 11
1069.296 15
1069.317 25
1069.338 11
1069.359 17
1069.380 33
1069.402 26
1069.423 14
1069.444 22
1069.465 31
1069.486 45
1069.508 15
1069.529 36
1069.550 49
1069.571 43
1069.592 19
1069.613 4
1069.635 21
1069.656 25
1069.677 32
1069.698 35
1069.719 23
1069.741 8
1069.762 11
1069.783 12
1069.804 12
1069.825 8
1069.846 6
1069.868 18
1069.889 19
1069.910 16
1069.931 28
1069.952 4
1069.974 6
1069.995 18
1070.016 14
1070.037 15
1070.058 25
1070.079 20
1070.101 22
1070.122 23
1070.143 27
1070.164 10
1070.185 8
1070.207 3
1070.228 10
1070.249 14
1070.270 45
1070.291 26
1070.313 10
1070.334 9
1070.355 24
1070.376 40
1070.397 43
1070.418 24
1070.440 20
1070.461 24
1070.482 24
1070.503 21
1070.524 37
1070.546 56
1070.567 44
1070.588 29
1070.609 30
1070.630 31
1070.652 31
1070.673 24
1070.694 11
1070.715 28
1070.736 5
1070.758 14
1070.779 9
1070.800 4
1070.821 7
1070.842 14
1070.863 23
1070.885 17
1070.906 12
1070.927 30
1070.948 30
1070.969 33
1070.991 27
1071.012 23
1071.033 16
1071.054 49
1071.075 31
1071.097 12
1071.118 28
1071.139 27
1071.160 16
1071.181 20
1071.203 30
1071.224 8
1071.245 8
1071.266 13
1071.287 9
1071.309 23
1071.330 16
1071.351 22
1071.372 16
1071.393 18
1071.415 39
1071.436 28
1071.457 33
1071.478 28
1071.499 36
1071.521 29
1071.542 28
1071.563 31
1071.584 48
1071.605 59
1071.627 24
1071.648 21
1071.669 24
1071.690 22
1071.711 32
1071.733 24
1071.754 12
1071.775 19
1071.796 15
1071.817 8
1071.839 21
1071.860 18
1071.881 10
1071.902 19
1071.923 16
1071.945 10
1071.966 24
1071.987 17
1072.008 6
1072.029 9
1072.051 20
1072.072 14
1072.093 21
1072.114 15
1072.136 22
1072.157 23
1072.178 22
1072.199 19
1072.220 16
1072.242 30
1072.263 13
1072.284 17
1072.305 14
1072.326 13
1072.348 40
1072.369 23
1072.390 19
1072.411 16
1072.432 22
1072.454 14
1072.475 10
1072.496 27
1072.517 28
1072.538 3
1072.560 15
1072.581 21
1072.602 20
1072.623 26
1072.645 13
1072.666 5
1072.687 10
1072.708 15
1072.729 18
1072.751 10
1072.772 31
1072.793 21
1072.814 16
1072.835 13
1072.857 31
1072.878 27
1072.899 36
1072.920 18
1072.942 14
1072.963 39
1072.984 43
1073.005 30
1073.026 24
1073.048 15
1073.069 14
1073.090 27
1073.111 23
1073.132 12
1073.154 18
1073.175 26
1073.196 15
1073.217 20
1073.239 18
1073.260 9
1073.281 25
1073.302 31
1073.323 46
1073.345 31
1073.366 25
1073.387 32
1073.408 31
1073.430 17
1073.451 14
1073.472 30
1073.493 30
1073.514 9
1073.536 31
1073.557 55
1073.578 47
1073.599 59
1073.620 49
1073.642 23
1073.663 10
1073.684 34
1073.705 16
1073.727 17
1073.748 23
1073.769 8
1073.790 1
1073.811 5
1073.833 21
1073.854 10
1073.875 12
1073.896 32
1073.918 16
1073.939 10
1073.960 11
1073.981 17
1074.003 15
1074.024 5
1074.045 3
1074.066 8
1074.087 9
1074.109 16
1074.130 40
1074.151 36
1074.172 37
1074.194 20
1074.215 7
1074.236 9
1074.257 1
1074.278 1
1074.300 15
1074.321 13
1074.342 22
1074.363 50
1074.385 58
1074.406 39
1074.427 31
1074.448 18
1074.470 22
1074.491 53
1074.512 76
1074.533 92
1074.554 91
1074.576 92
1074.597 58
1074.618 33
1074.639 20
1074.661 34
1074.682 15
1074.703 33
1074.724 30
1074.746 40
1074.767 24
1074.788 19
1074.809 3
1074.830 21
1074.852 20
1074.873 46
1074.894 40
1074.915 19
1074.937 9
1074.958 10
1074.979 37
1075.000 17
1075.022 31
1075.043 26
1075.064 28
1075.085 19
1075.107 15
1075.128 20
1075.149 15
1075.170 13
1075.191 5
1075.213 46
1075.234 28
1075.255 16
1075.276 16
1075.298 25
1075.319 22
1075.340 21
1075.361 11
1075.383 12
1075.404 2
1075.425 16
1075.446 10
1075.468 12
1075.489 28
1075.510 58
1075.531 83
1075.553 60
1075.574 49
1075.595 33
1075.616 29
1075.637 17
1075.659 18
1075.680 34
1075.701 13
1075.722 12
1075.744 14
1075.765 13
1075.786 16
1075.807 43
1075.829 18
1075.850 21
1075.871 11
1075.892 2
1075.914 11
1075.935 11
1075.956 13
1075.977 8
1075.999 34
1076.020 38
1076.041 32
1076.062 22
1076.084 25
1076.105 44
1076.126 31
1076.147 18
1076.169 9
1076.190 5
1076.211 8
1076.232 16
1076.254 23
1076.275 32
1076.296 35
1076.317 39
1076.339 46
1076.360 34
1076.381 18
1076.402 15
1076.424 19
1076.445 35
1076.466 28
1076.487 19
1076.509 30
1076.530 30
1076.551 42
1076.572 44
1076.594 39
1076.615 40
1076.636 20
1076.657 25
1076.679 15
1076.700 26
1076.721 38
1076.742 25
1076.764 29
1076.785 11
1076.806 5
1076.827 17
1076.849 12
1076.870 9
1076.891 19
1076.912 12
1076.934 36
1076.955 37
1076.976 20
1076.997 31
1077.019 25
1077.040 21
1077.061 31
1077.082 31
1077.104 26
1077.125 23
1077.146 53
1077.167 31
1077.189 46
1077.210 26
1077.231 28
1077.252 29
1077.274 11
1077.295 7
1077.316 7
1077.337 17
1077.359 25
1077.380 24
1077.401 14
1077.422 22
1077.444 31
1077.465 22
1077.486 11
1077.508 42
1077.529 70
1077.550 39
1077.571 78
1077.593 79
1077.614 48
1077.635 15
1077.656 24
1077.678 28
1077.699 16
1077.720 16
1077.741 20
1077.763 37
1077.784 30
1077.805 20
1077.826 6
1077.848 26
1077.869 4
1077.890 0
1077.911 10
1077.933 15
1077.954 25
1077.975 34
1077.997 35
1078.018 20
1078.039 14
1078.060 11
1078.082 16
1078.103 19
1078.124 21
1078.145 11
1078.167 23
1078.188 31
1078.209 17
1078.230 16
1078.252 24
1078.273 23
1078.294 17
1078.316 36
1078.337 16
1078.358 21
1078.379 35
1078.401 22
1078.422 28
1078.443 9
1078.464 30
1078.486 29
1078.507 22
1078.528 19
1078.550 23
1078.571 46
1078.592 56
1078.613 44
1078.635 33
1078.656 37
1078.677 24
1078.698 16
1078.720 44
1078.741 27
1078.762 33
1078.783 19
1078.805 19
1078.826 17
1078.847 12
1078.869 5
1078.890 15
1078.911 25
1078.932 10
1078.954 14
1078.975 26
1078.996 23
1079.017 31
1079.039 29
1079.060 42
1079.081 40
1079.103 18
1079.124 13
1079.145 21
1079.166 30
1079.188 25
1079.209 17
1079.230 16
1079.252 24
1079.273 36
1079.294 23
1079.315 43
1079.337 27
1079.358 19
1079.379 15
1079.400 6
1079.422 3
1079.443 6
1079.464 14
1079.486 11
1079.507 38
1079.528 44
1079.549 57
1079.571 72
1079.592 106
1079.613 70
1079.635 53
1079.656 21
1079.677 17
1079.698 23
1079.720 23
1079.741 27
1079.762 28
1079.784 19
1079.805 30
1079.826 18
1079.847 11
1079.869 15
1079.890 23
1079.911 28
1079.933 15
1079.954 26
1079.975 23
1079.996 10
1080.018 39
1080.039 29
1080.060 21
1080.081 18
1080.103 12
1080.124 16
1080.145 26
1080.167 27
1080.188 7
1080.209 11
1080.231 24
1080.252 24
1080.273 34
1080.294 19
1080.316 13
1080.337 26
1080.358 28
1080.380 51
1080.401 25
1080.422 41
1080.443 45
1080.465 15
1080.486 37
1080.507 36
1080.529 45
1080.550 34
1080.571 37
1080.592 26
1080.614 45
1080.635 48
1080.656 23
1080.678 6
1080.699 9
1080.720 32
1080.741 47
1080.763 23
1080.784 6
1080.805 5
1080.827 28
1080.848 12
1080.869 24
1080.890 19
1080.912 13
1080.933 15
1080.954 8
1080.976 14
1080.997 16
1081.018 23
1081.040 35
1081.061 43
1081.082 20
1081.103 19
1081.125 18
1081.146 23
1081.167 27
1081.189 14
1081.210 21
1081.231 23
1081.253 18
1081.274 34
1081.295 31
1081.316 40
1081.338 50
1081.359 60
1081.380 37
1081.402 34
1081.423 34
1081.444 3
1081.465 5
1081.487 7
1081.508 34
1081.529 63
1081.551 54
1081.572 51
1081.593 37
1081.615 18
1081.636 31
1081.657 44
1081.678 36
1081.700 26
1081.721 26
1081.742 6
1081.764 25
1081.785 25
1081.806 20
1081.828 11
1081.849 5
1081.870 5
1081.892 6
1081.913 9
1081.934 11
1081.955 17
1081.977 1
1081.998 2
1082.019 13
1082.041 25
1082.062 63
1082.083 45
1082.105 66
1082.126 41
1082.147 16
1082.168 11
1082.190 8
1082.211 33
1082.232 40
1082.254 26
1082.275 26
1082.296 14
1082.318 8
1082.339 11
1082.360 11
1082.382 34
1082.403 18
1082.424 9
1082.445 23
1082.467 38
1082.488 31
1082.509 23
1082.531 15
1082.552 41
1082.573 58
1082.595 46
1082.616 39
1082.637 25
1082.659 25
1082.680 17
1082.701 20
1082.722 8
1082.744 14
1082.765 19
1082.786 34
1082.808 37
1082.829 17
1082.850 19
1082.872 15
1082.893 10
1082.914 21
1082.936 17
1082.957 27
1082.978 26
1083.000 6
1083.021 17
1083.042 9
1083.063 20
1083.085 24
1083.106 18
1083.127 14
1083.149 14
1083.170 23
1083.191 22
1083.213 48
1083.234 24
1083.255 15
1083.277 14
1083.298 15
1083.319 13
1083.341 28
1083.362 21
1083.383 28
1083.405 22
1083.426 36
1083.447 16
1083.469 48
1083.490 34
1083.511 59
1083.532 45
1083.554 37
1083.575 35
1083.596 32
1083.618 40
1083.639 25
1083.660 18
1083.682 21
1083.703 27
1083.724 31
1083.746 42
1083.767 33
1083.788 16
1083.810 14
1083.831 39
1083.852 10
1083.874 42
1083.895 38
1083.916 20
1083.938 3
1083.959 12
1083.980 14
1084.002 20
1084.023 34
1084.044 50
1084.066 47
1084.087 32
1084.108 32
1084.129 32
1084.151 33
1084.172 15
1084.193 26
1084.215 22
1084.236 13
1084.257 12
1084.279 13
1084.300 18
1084.321 15
1084.343 20
1084.364 20
1084.385 24
1084.407 7
1084.428 13
1084.449 38
1084.471 47
1084.492 32
1084.513 22
1084.535 23
1084.556 46
1084.577 46
1084.599 33
1084.620 33
1084.641 58
1084.663 42
1084.684 27
1084.705 21
1084.727 29
1084.748 7
1084.769 6
1084.791 8
1084.812 3
1084.833 5
1084.855 3
1084.876 16
1084.897 20
1084.919 32
1084.940 10
1084.961 22
1084.983 20
1085.004 29
1085.025 7
1085.047 36
1085.068 48
1085.089 37
1085.111 19
1085.132 46
1085.153 25
1085.175 45
1085.196 30
1085.217 22
1085.239 25
1085.260 29
1085.281 33
1085.303 24
1085.324 16
1085.345 14
1085.367 11
1085.388 15
1085.409 10
1085.431 6
1085.452 18
1085.473 7
1085.495 2
1085.516 29
1085.537 16
1085.559 23
1085.580 23
1085.601 26
1085.623 15
1085.644 47
1085.665 57
1085.687 35
1085.708 18
1085.729 24
1085.751 35
1085.772 44
1085.793 17
1085.815 17
1085.836 20
1085.858 20
1085.879 12
1085.900 39
1085.922 27
1085.943 14
1085.964 20
1085.986 47
1086.007 17
1086.028 12
1086.050 13
1086.071 21
1086.092 14
1086.114 15
1086.135 28
1086.156 19
1086.178 37
1086.199 36
1086.220 15
1086.242 12
1086.263 6
1086.284 8
1086.306 11
1086.327 26
1086.348 26
1086.370 25
1086.391 29
1086.412 12
1086.434 20
1086.455 27
1086.477 36
1086.498 40
1086.519 27
1086.541 46
1086.562 40
1086.583 39
1086.605 40
1086.626 20
1086.647 31
1086.669 28
1086.690 18
1086.711 31
1086.733 17
1086.754 17
1086.775 9
1086.797 24
1086.818 2
1086.839 0
1086.861 8
1086.882 28
1086.904 23
1086.925 27
1086.946 6
1086.968 13
1086.989 23
1087.010 31
1087.032 20
1087.053 33
1087.074 10
1087.096 18
1087.117 12
1087.138 33
1087.160 27
1087.181 33
1087.202 24
1087.224 8
1087.245 14
1087.267 10
1087.288 16
1087.309 57
1087.331 33
1087.352 26
1087.373 19
1087.395 7
1087.416 17
1087.437 28
1087.459 19
1087.480 22
1087.501 19
1087.523 8
1087.544 27
1087.566 84
1087.587 39
1087.608 24
1087.630 21
1087.651 2
1087.672 24
1087.694 35
1087.715 30
1087.736 7
1087.758 8
1087.779 22
1087.801 22
1087.822 21
1087.843 27
1087.865 24
1087.886 6
1087.907 18
1087.929 16
1087.950 14
1087.971 3
1087.993 5
1088.014 12
1088.036 13
1088.057 15
1088.078 24
1088.100 19
1088.121 10
1088.142 17
1088.164 29
1088.185 10
1088.206 14
1088.228 10
1088.249 18
1088.271 15
1088.292 23
1088.313 16
1088.335 15
1088.356 26
1088.377 22
1088.399 3
1088.420 9
1088.441 23
1088.463 12
1088.484 27
1088.506 39
1088.527 33
1088.548 58
1088.570 68
1088.591 64
1088.612 38
1088.634 30
1088.655 24
1088.677 18
1088.698 39
1088.719 14
1088.741 1
1088.762 7
1088.783 17
1088.805 6
1088.826 18
1088.847 18
1088.869 18
1088.890 16
1088.912 33
1088.933 25
1088.954 26
1088.976 18
1088.997 21
1089.018 12
1089.040 18
1089.061 22
1089.083 29
1089.104 24
1089.125 31
1089.147 38
1089.168 46
1089.189 27
1089.211 20
1089.232 13
1089.254 11
1089.275 4
1089.296 18
1089.318 33
1089.339 30
1089.360 34
1089.382 20
1089.403 20
1089.425 31
1089.446 23
1089.467 22
1089.489 19
1089.510 51
1089.531 46
1089.553 37
1089.574 36
1089.596 23
1089.617 37
1089.638 39
1089.660 33
1089.681 26
1089.703 24
1089.724 11
1089.745 13
1089.767 8
1089.788 20
1089.809 23
1089.831 43
1089.852 24
1089.874 14
1089.895 19
1089.916 13
1089.938 34
1089.959 13
1089.980 24
1090.002 12
1090.023 11
1090.045 24
1090.066 23
1090.087 26
1090.109 12
1090.130 3
1090.152 37
1090.173 39
1090.194 25
1090.216 16
1090.237 9
1090.258 2
1090.280 9
1090.301 32
1090.323 25
1090.344 14
1090.365 35
1090.387 30
1090.408 28
1090.430 24
1090.451 26
1090.472 15
1090.494 33
1090.515 59
1090.536 95
1090.558 77
1090.579 104
1090.601 75
1090.622 53
1090.643 26
1090.665 19
1090.686 71
1090.708 27
1090.729 19
1090.750 6
1090.772 4
1090.793 7
1090.815 39
1090.836 37
1090.857 23
1090.879 10
1090.900 4
1090.922 8
1090.943 9
1090.964 7
1090.986 11
1091.007 15
1091.028 39
1091.050 46
1091.071 38
1091.093 25
1091.114 33
1091.135 22
1091.157 35
1091.178 42
1091.200 9
1091.221 25
1091.242 6
1091.264 24
1091.285 29
1091.307 8
1091.328 13
1091.349 9
1091.371 25
1091.392 14
1091.414 8
1091.435 18
1091.456 13
1091.478 31
1091.499 46
1091.521 93
1091.542 52
1091.563 60
1091.585 32
1091.606 32
1091.628 37
1091.649 27
1091.670 32
1091.692 26
1091.713 15
1091.735 26
1091.756 64
1091.777 24
1091.799 34
1091.820 36
1091.842 10
1091.863 2
1091.884 24
1091.906 6
1091.927 13
1091.949 16
1091.970 23
1091.991 32
1092.013 13
1092.034 43
1092.056 55
1092.077 29
1092.098 24
1092.120 17
1092.141 16
1092.163 13
1092.184 25
1092.205 45
1092.227 36
1092.248 43
1092.270 22
1092.291 19
1092.312 25
1092.334 26
1092.355 34
1092.377 28
1092.398 23
1092.419 10
1092.441 10
1092.462 22
1092.484 42
1092.505 43
1092.527 31
1092.548 78
1092.569 76
1092.591 28
1092.612 26
1092.634 19
1092.655 36
1092.676 55
1092.698 44
1092.719 30
1092.741 36
1092.762 37
1092.783 31
1092.805 19
1092.826 13
1092.848 11
1092.869 10
1092.890 18
1092.912 16
1092.933 8
1092.955 16
1092.976 23
1092.998 20
1093.019 23
1093.040 18
1093.062 13
1093.083 34
1093.105 53
1093.126 29
1093.147 42
1093.169 26
1093.190 26
1093.212 8
1093.233 23
1093.254 20
1093.276 27
1093.297 20
1093.319 12
1093.340 8
1093.362 18
1093.383 30
1093.404 32
1093.426 26
1093.447 17
1093.469 22
1093.490 53
1093.511 76
1093.533 50
1093.554 59
1093.576 47
1093.597 53
1093.619 38
1093.640 40
1093.661 50
1093.683 38
1093.704 8
1093.726 7
1093.747 13
1093.769 8
1093.790 15
1093.811 2
1093.833 24
1093.854 25
1093.876 11
1093.897 24
1093.918 14
1093.940 19
1093.961 14
1093.983 17
1094.004 25
1094.026 26
1094.047 17
1094.068 43
1094.090 23
1094.111 43
1094.133 24
1094.154 24
1094.176 8
1094.197 11
1094.218 3
1094.240 11
1094.261 16
1094.283 22
1094.304 35
1094.326 35
1094.347 37
1094.368 14
1094.390 33
1094.411 26
1094.433 14
1094.454 20
1094.475 9
1094.497 24
1094.518 52
1094.540 89
1094.561 49
1094.583 53
1094.604 47
1094.625 61
1094.647 39
1094.668 21
1094.690 26
1094.711 28
1094.733 39
1094.754 28
1094.775 16
1094.797 6
1094.818 2
1094.840 7
1094.861 21
1094.883 20
1094.904 29
1094.925 17
1094.947 1
1094.968 13
1094.990 18
1095.011 10
1095.033 5
1095.054 2
1095.076 16
1095.097 20
1095.118 13
1095.140 27
1095.161 21
1095.183 16
1095.204 12
1095.226 16
1095.247 5
1095.268 16
1095.290 21
1095.311 13
1095.333 13
1095.354 40
1095.376 74
1095.397 21
1095.418 48
1095.440 38
1095.461 24
1095.483 34
1095.504 30
1095.526 60
1095.547 192
1095.569 207
1095.590 155
1095.611 116
1095.633 77
1095.654 39
1095.676 25
1095.697 35
1095.719 26
1095.740 15
1095.761 17
1095.783 9
1095.804 10
1095.826 12
1095.847 15
1095.869 35
1095.890 10
1095.912 27
1095.933 40
1095.954 12
1095.976 6
1095.997 12
1096.019 31
1096.040 12
1096.062 2
1096.083 10
1096.105 12
1096.126 15
1096.147 11
1096.169 19
1096.190 37
1096.212 21
1096.233 13
1096.255 15
1096.276 17
1096.298 28
1096.319 13
1096.340 21
1096.362 14
1096.383 5
1096.405 2
1096.426 13
1096.448 10
1096.469 10
1096.491 18
1096.512 35
1096.533 95
1096.555 144
1096.576 131
1096.598 63
1096.619 56
1096.641 47
1096.662 25
1096.684 21
1096.705 5
1096.726 23
1096.748 22
1096.769 27
1096.791 22
1096.812 23
1096.834 26
1096.855 39
1096.877 22
1096.898 11
1096.920 22
1096.941 24
1096.962 20
1096.984 9
1097.005 18
1097.027 24
1097.048 34
1097.070 45
1097.091 26
1097.113 18
1097.134 5
1097.155 6
1097.177 5
1097.198 6
1097.220 10
1097.241 7
1097.263 7
1097.284 13
1097.306 12
1097.327 15
1097.349 18
1097.370 8
1097.391 12
1097.413 28
1097.434 40
1097.456 16
1097.477 15
1097.499 50
1097.520 34
1097.542 63
1097.563 71
1097.585 78
1097.606 40
1097.628 57
1097.649 43
1097.670 26
1097.692 8
1097.713 39
1097.735 52
1097.756 26
1097.778 22
1097.799 12
1097.821 8
1097.842 6
1097.864 10
1097.885 28
1097.906 28
1097.928 26
1097.949 10
1097.971 5
1097.992 19
1098.014 37
1098.035 43
1098.057 80
1098.078 55
1098.100 10
1098.121 25
1098.143 27
1098.164 18
1098.185 22
1098.207 37
1098.228 31
1098.250 33
1098.271 21
1098.293 12
1098.314 17
1098.336 17
1098.357 15
1098.379 14
1098.400 12
1098.422 8
1098.443 10
1098.465 11
1098.486 25
1098.507 37
1098.529 35
1098.550 61
1098.572 40
1098.593 51
1098.615 43
1098.636 77
1098.658 29
1098.679 40
1098.701 9
1098.722 27
1098.744 26
1098.765 10
1098.787 7
1098.808 21
1098.829 7
1098.851 21
1098.872 8
1098.894 37
1098.915 17
1098.937 11
1098.958 16
1098.980 13
1099.001 57
1099.023 34
1099.044 27
1099.066 47
1099.087 59
1099.109 53
1099.130 28
1099.152 19
1099.173 9
1099.194 42
1099.216 36
1099.237 12
1099.259 25
1099.280 10
1099.302 31
1099.323 32
1099.345 18
1099.366 10
1099.388 18
1099.409 16
1099.431 42
1099.452 47
1099.474 47
1099.495 33
1099.517 36
1099.538 40
1099.560 49
1099.581 39
1099.603 24
1099.624 22
1099.645 6
1099.667 21
1099.688 14
1099.710 10
1099.731 19
1099.753 22
1099.774 10
1099.796 15
1099.817 7
1099.839 7
1099.860 2
1099.882 12
1099.903 26
1099.925 20
1099.946 19
1099.968 22
1099.989 18
1100.011 19
1100.032 33
1100.054 25
1100.075 13
1100.097 30
1100.118 23
1100.140 2
1100.161 21
1100.182 23
1100.204 13
1100.225 3
1100.247 1
1100.268 6
1100.290 19
1100.311 44
1100.333 46
1100.354 26
1100.376 25
1100.397 27
1100.419 21
1100.440 12
1100.462 15
1100.483 26
1100.505 25
1100.526 17
1100.548 52
1100.569 43
1100.591 35
1100.612 48
1100.634 40
1100.655 32
1100.677 20
1100.698 15
1100.720 13
1100.741 5
1100.763 26
1100.784 23
1100.806 21
1100.827 3
1100.849 10
1100.870 20
1100.892 37
1100.913 42
1100.934 39
1100.956 22
1100.977 19
1100.999 24
1101.020 15
1101.042 32
1101.063 13
1101.085 19
1101.106 26
1101.128 22
1101.149 40
1101.171 28
1101.192 18
1101.214 14
1101.235 4
1101.257 16
1101.278 31
1101.300 32
1101.321 11
1101.343 14
1101.364 17
1101.386 31
1101.407 34
1101.429 35
1101.450 11
1101.472 6
1101.493 32
1101.515 24
1101.536 34
1101.558 18
1101.579 46
1101.601 43
1101.622 48
1101.644 43
1101.665 50
1101.687 39
1101.708 36
1101.730 22
1101.751 9
1101.773 13
1101.794 22
1101.816 9
1101.837 18
1101.859 15
1101.880 21
1101.902 14
1101.923 30
1101.945 12
1101.966 6
1101.988 15
1102.009 20
1102.031 27
1102.052 23
1102.074 39
1102.095 19
1102.117 29
1102.138 23
1102.160 26
1102.181 8
1102.203 6
1102.224 9
1102.246 23
1102.267 28
1102.289 17
1102.310 28
1102.332 16
1102.353 10
1102.375 21
1102.396 29
1102.418 4
1102.439 19
1102.461 9
1102.482 3
1102.504 28
1102.525 20
1102.547 32
1102.568 24
1102.590 22
1102.611 28
1102.633 13
1102.654 20
1102.676 27
1102.697 29
1102.719 7
1102.740 16
1102.762 17
1102.783 11
1102.805 23
1102.826 15
1102.848 4
1102.869 10
1102.891 5
1102.912 13
1102.934 7
1102.955 8
1102.977 11
1102.999 21
1103.020 9
1103.042 28
1103.063 11
1103.085 22
1103.106 15
1103.128 16
1103.149 21
1103.171 31
1103.192 24
1103.214 19
1103.235 37
1103.257 15
1103.278 9
1103.300 14
1103.321 36
1103.343 10
1103.364 7
1103.386 16
1103.407 50
1103.429 31
1103.450 48
1103.472 55
1103.493 62
1103.515 49
1103.536 42
1103.558 36
1103.579 56
1103.601 55
1103.622 26
1103.644 36
1103.665 23
1103.687 24
1103.708 23
1103.730 23
1103.752 10
1103.773 7
1103.795 3
1103.816 20
1103.838 5
1103.859 2
1103.881 18
1103.902 24
1103.924 26
1103.945 30
1103.967 21
1103.988 25
1104.010 18
1104.031 6
1104.053 17
1104.074 15
1104.096 14
1104.117 26
1104.139 24
1104.160 8
1104.182 11
1104.203 21
1104.225 9
1104.246 16
1104.268 12
1104.290 44
1104.311 47
1104.333 16
1104.354 19
1104.376 23
1104.397 14
1104.419 12
1104.440 21
1104.462 21
1104.483 27
1104.505 24
1104.526 24
1104.548 14
1104.569 62
1104.591 56
1104.612 47
1104.634 57
1104.655 62
1104.677 33
1104.698 58
1104.720 25
1104.742 23
1104.763 25
1104.785 23
1104.806 37
1104.828 53
1104.849 26
1104.871 30
1104.892 19
1104.914 12
1104.935 9
1104.957 24
1104.978 15
1105.000 13
1105.021 6
1105.043 6
1105.064 20
1105.086 25
1105.108 11
1105.129 13
1105.151 29
1105.172 6
1105.194 14
1105.215 27
1105.237 19
1105.258 6
1105.280 8
1105.301 23
1105.323 32
1105.344 23
1105.366 13
1105.387 48
1105.409 37
1105.431 42
1105.452 20
1105.474 14
1105.495 5
1105.517 36
1105.538 86
1105.560 320
1105.581 571
1105.603 540
1105.624 506
1105.646 325
1105.667 155
1105.689 73
1105.710 68
1105.732 76
1105.754 30
1105.775 18
1105.797 33
1105.818 36
1105.840 12
1105.861 10
1105.883 17
1105.904 11
1105.926 21
1105.947 7
1105.969 18
1105.990 35
1106.012 21
1106.034 25
1106.055 25
1106.077 37
1106.098 60
1106.120 22
1106.141 16
1106.163 26
1106.184 26
1106.206 33
1106.227 40
1106.249 25
1106.271 33
1106.292 26
1106.314 44
1106.335 51
1106.357 55
1106.378 42
1106.400 40
1106.421 39
1106.443 30
1106.464 22
1106.486 14
1106.507 35
1106.529 109
1106.551 276
1106.572 696
1106.594 920
1106.615 636
1106.637 374
1106.658 151
1106.680 85
1106.701 67
1106.723 36
1106.744 41
1106.766 52
1106.788 44
1106.809 47
1106.831 29
1106.852 32
1106.874 45
1106.895 30
1106.917 11
1106.938 15
1106.960 18
1106.982 36
1107.003 29
1107.025 25
1107.046 39
1107.068 29
1107.089 6
1107.111 15
1107.132 16
1107.154 19
1107.175 19
1107.197 34
1107.219 23
1107.240 16
1107.262 6
1107.283 18
1107.305 5
1107.326 1
1107.348 1
1107.369 35
1107.391 36
1107.413 28
1107.434 28
1107.456 25
1107.477 16
1107.499 67
1107.520 93
1107.542 191
1107.563 306
1107.585 385
1107.607 334
1107.628 164
1107.650 129
1107.671 104
1107.693 82
1107.714 46
1107.736 24
1107.757 15
1107.779 21
1107.801 24
1107.822 15
1107.844 14
1107.865 13
1107.887 13
1107.908 7
1107.930 27
1107.951 19
1107.973 8
1107.995 14
1108.016 17
1108.038 16
1108.059 20
1108.081 7
1108.102 10
1108.124 13
1108.145 17
1108.167 37
1108.189 33
1108.210 23
1108.232 27
1108.253 14
1108.275 12
1108.296 27
1108.318 25
1108.340 15
1108.361 19
1108.383 14
1108.404 38
1108.426 27
1108.447 10
1108.469 24
1108.490 18
1108.512 49
1108.534 102
1108.555 118
1108.577 164
1108.598 116
1108.620 132
1108.641 105
1108.663 50
1108.685 33
1108.706 33
1108.728 34
1108.749 25
1108.771 59
1108.792 49
1108.814 38
1108.836 28
1108.857 14
1108.879 13
1108.900 11
1108.922 22
1108.943 20
1108.965 14
1108.987 10
1109.008 12
1109.030 16
1109.051 11
1109.073 15
1109.094 26
1109.116 28
1109.137 17
1109.159 27
1109.181 29
1109.202 17
1109.224 49
1109.245 42
1109.267 26
1109.288 22
1109.310 24
1109.332 15
1109.353 19
1109.375 37
1109.396 24
1109.418 14
1109.439 39
1109.461 45
1109.483 23
1109.504 74
1109.526 117
1109.547 92
1109.569 97
1109.591 96
1109.612 49
1109.634 53
1109.655 37
1109.677 35
1109.698 31
1109.720 62
1109.742 38
1109.763 31
1109.785 32
1109.806 26
1109.828 31
1109.849 34
1109.871 28
1109.893 39
1109.914 12
1109.936 26
1109.957 23
1109.979 9
1110.000 17
1110.022 30
1110.044 27
1110.065 17
1110.087 8
1110.108 24
1110.130 14
1110.152 20
1110.173 20
1110.195 20
1110.216 14
1110.238 35
1110.259 9
1110.281 4
1110.303 13
1110.324 13
1110.346 24
1110.367 41
1110.389 40
1110.410 21
1110.432 19
1110.454 25
1110.475 22
1110.497 30
1110.518 56
1110.540 20
1110.562 16
1110.583 35
1110.605 28
1110.626 36
1110.648 22
1110.670 21
1110.691 13
1110.713 14
1110.734 11
1110.756 12
1110.777 7
1110.799 8
1110.821 8
1110.842 11
1110.864 12
1110.885 20
1110.907 45
1110.929 26
1110.950 21
1110.972 15
1110.993 16
1111.015 3
1111.036 1
1111.058 22
1111.080 12
1111.101 19
1111.123 25
1111.144 18
1111.166 13
1111.188 8
1111.209 15
1111.231 3
1111.252 12
1111.274 10
1111.296 11
1111.317 9
1111.339 35
1111.360 35
1111.382 36
1111.404 59
1111.425 32
1111.447 5
1111.468 38
1111.490 63
1111.511 53
1111.533 58
1111.555 47
1111.576 26
1111.598 67
1111.619 39
1111.641 39
1111.663 46
1111.684 19
1111.706 16
1111.727 22
1111.749 28
1111.771 17
1111.792 15
1111.814 20
1111.835 15
1111.857 7
1111.879 23
1111.900 21
1111.922 26
1111.943 11
1111.965 11
1111.987 16
1112.008 27
1112.030 28
1112.051 18
1112.073 23
1112.095 34
1112.116 35
1112.138 58
1112.159 26
1112.181 24
1112.203 30
1112.224 17
1112.246 10
1112.267 20
1112.289 15
1112.311 17
1112.332 23
1112.354 21
1112.375 23
1112.397 33
1112.419 15
1112.440 19
1112.462 24
1112.483 14
1112.505 35
1112.527 42
1112.548 38
1112.570 23
1112.591 46
1112.613 21
1112.635 33
1112.656 26
1112.678 10
1112.699 11
1112.721 15
1112.743 14
1112.764 40
1112.786 32
1112.807 34
1112.829 34
1112.851 17
1112.872 8
1112.894 5
1112.915 11
1112.937 6
1112.959 22
1112.980 30
1113.002 30
1113.024 21
1113.045 12
1113.067 28
1113.088 25
1113.110 40
1113.132 36
1113.153 44
1113.175 31
1113.196 24
1113.218 35
1113.240 41
1113.261 32
1113.283 25
1113.304 41
1113.326 12
1113.348 27
1113.369 32
1113.391 23
1113.413 25
1113.434 22
1113.456 30
1113.477 19
1113.499 43
1113.521 61
1113.542 56
1113.564 73
1113.585 102
1113.607 52
1113.629 64
1113.650 52
1113.672 17
1113.693 20
1113.715 32
1113.737 18
1113.758 18
1113.780 13
1113.802 7
1113.823 42
1113.845 32
1113.866 10
1113.888 10
1113.910 16
1113.931 44
1113.953 17
1113.974 9
1113.996 14
1114.018 22
1114.039 42
1114.061 74
1114.083 60
1114.104 21
1114.126 8
1114.147 8
1114.169 16
1114.191 12
1114.212 5
1114.234 9
1114.256 5
1114.277 5
1114.299 50
1114.320 40
1114.342 40
1114.364 49
1114.385 40
1114.407 27
1114.428 31
1114.450 28
1114.472 12
1114.493 21
1114.515 20
1114.537 36
1114.558 44
1114.580 49
1114.601 32
1114.623 37
1114.645 47
1114.666 38
1114.688 32
1114.710 21
1114.731 9
1114.753 8
1114.774 13
1114.796 5
1114.818 25
1114.839 27
1114.861 13
1114.883 32
1114.904 23
1114.926 13
1114.947 14
1114.969 7
1114.991 38
1115.012 31
1115.034 73
1115.056 23
1115.077 42
1115.099 30
1115.120 11
1115.142 13
1115.164 33
1115.185 16
1115.207 23
1115.229 11
1115.250 29
1115.272 28
1115.294 24
1115.315 20
1115.337 9
1115.358 28
1115.380 25
1115.402 37
1115.423 31
1115.445 16
1115.467 13
1115.488 21
1115.510 26
1115.531 37
1115.553 24
1115.575 63
1115.596 32
1115.618 40
1115.640 30
1115.661 34
1115.683 19
1115.705 34
1115.726 33
1115.748 21
1115.769 39
1115.791 14
1115.813 13
1115.834 41
1115.856 25
1115.878 12
1115.899 9
1115.921 10
1115.943 8
1115.964 6
1115.986 19
1116.007 24
1116.029 8
1116.051 24
1116.072 20
1116.094 5
1116.116 29
1116.137 71
1116.159 44
1116.181 22
1116.202 34
1116.224 46
1116.245 37
1116.267 12
1116.289 40
1116.310 33
1116.332 26
1116.354 15
1116.375 22
1116.397 37
1116.419 48
1116.440 18
1116.462 28
1116.484 13
1116.505 50
1116.527 31
1116.548 40
1116.570 19
1116.592 41
1116.613 43
1116.635 35
1116.657 25
1116.678 34
1116.700 31
1116.722 41
1116.743 42
1116.765 14
1116.787 21
1116.808 24
1116.830 27
1116.851 15
1116.873 28
1116.895 21
1116.916 27
1116.938 28
1116.960 27
1116.981 2
1117.003 18
1117.025 20
1117.046 9
1117.068 32
1117.090 18
1117.111 7
1117.133 17
1117.154 28
1117.176 30
1117.198 26
1117.219 25
1117.241 40
1117.263 20
1117.284 20
1117.306 18
1117.328 10
1117.349 4
1117.371 7
1117.393 23
1117.414 23
1117.436 31
1117.458 21
1117.479 20
1117.501 36
1117.523 42
1117.544 70
1117.566 40
1117.588 24
1117.609 29
1117.631 22
1117.652 8
1117.674 7
1117.696 27
1117.717 31
1117.739 24
1117.761 10
1117.782 12
1117.804 14
1117.826 18
1117.847 9
1117.869 8
1117.891 9
1117.912 9
1117.934 16
1117.956 30
1117.977 18
1117.999 23
1118.021 18
1118.042 30
1118.064 29
1118.086 46
1118.107 35
1118.129 16
1118.151 22
1118.172 22
1118.194 14
1118.216 13
1118.237 9
1118.259 10
1118.280 13
1118.302 30
1118.324 47
1118.345 36
1118.367 24
1118.389 32
1118.410 25
1118.432 32
1118.454 15
1118.475 13
1118.497 35
1118.519 29
1118.540 71
1118.562 45
1118.584 45
1118.605 41
1118.627 43
1118.649 29
1118.670 26
1118.692 35
1118.714 23
1118.735 18
1118.757 20
1118.779 25
1118.800 16
1118.822 9
1118.844 27
1118.865 30
1118.887 19
1118.909 21
1118.930 22
1118.952 23
1118.974 30
1118.995 29
1119.017 9
1119.039 34
1119.060 31
1119.082 11
1119.104 8
1119.125 17
1119.147 15
1119.169 15
1119.190 20
1119.212 20
1119.234 27
1119.255 25
1119.277 24
1119.299 25
1119.320 20
1119.342 25
1119.364 18
1119.385 27
1119.407 6
1119.429 28
1119.450 34
1119.472 14
1119.494 32
1119.515 36
1119.537 28
1119.559 33
1119.580 43
1119.602 41
1119.624 37
1119.645 36
1119.667 36
1119.689 44
1119.710 53
1119.732 21
1119.754 31
1119.775 12
1119.797 14
1119.819 24
1119.840 24
1119.862 11
1119.884 11
1119.906 10
1119.927 4
1119.949 8
1119.971 0
1119.992 1
1120.014 8
1120.036 14
1120.057 66
1120.079 27
1120.101 3
1120.122 4
1120.144 14
1120.166 17
1120.187 24
1120.209 12
1120.231 9
1120.252 14
1120.274 3
1120.296 17
1120.317 18
1120.339 18
1120.361 22
1120.382 13
1120.404 25
1120.426 13
1120.447 22
1120.469 22
1120.491 20
1120.512 10
1120.534 30
1120.556 30
1120.578 40
1120.599 22
1120.621 28
1120.643 19
1120.664 41
1120.686 19
1120.708 14
1120.729 9
1120.751 13
1120.773 2
1120.794 3
1120.816 13
1120.838 38
1120.859 18
1120.881 15
1120.903 13
1120.924 18
1120.946 5
1120.968 3
1120.990 7
1121.011 5
1121.033 35
1121.055 17
1121.076 18
1121.098 12
1121.120 6
1121.141 14
1121.163 11
1121.185 10
1121.206 21
1121.228 25
1121.250 6
1121.271 12
1121.293 19
1121.315 14
1121.337 4
1121.358 19
1121.380 27
1121.402 20
1121.423 11
1121.445 8
1121.467 7
1121.488 12
1121.510 12
1121.532 25
1121.553 27
1121.575 67
1121.597 65
1121.618 61
1121.640 62
1121.662 18
1121.684 64
1121.705 58
1121.727 44
1121.749 26
1121.770 19
1121.792 23
1121.814 22
1121.835 19
1121.857 29
1121.879 11
1121.900 24
1121.922 22
1121.944 16
1121.966 22
1121.987 3
1122.009 10
1122.031 20
1122.052 17
1122.074 22
1122.096 10
1122.117 29
1122.139 24
1122.161 11
1122.183 14
1122.204 25
1122.226 22
1122.248 25
1122.269 18
1122.291 13
1122.313 3
1122.334 11
1122.356 10
1122.378 14
1122.400 30
1122.421 14
1122.443 25
1122.465 12
1122.486 15
1122.508 27
1122.530 28
1122.551 64
1122.573 73
1122.595 71
1122.617 63
1122.638 76
1122.660 76
1122.682 73
1122.703 37
1122.725 37
1122.747 27
1122.768 26
1122.790 9
1122.812 19
1122.834 23
1122.855 14
1122.877 21
1122.899 43
1122.920 25
1122.942 13
1122.964 11
1122.985 13
1123.007 16
1123.029 9
1123.051 15
1123.072 23
1123.094 30
1123.116 19
1123.137 11
1123.159 12
1123.181 16
1123.203 10
1123.224 4
1123.246 20
1123.268 18
1123.289 12
1123.311 34
1123.333 40
1123.354 42
1123.376 17
1123.398 13
1123.420 22
1123.441 38
1123.463 30
1123.485 12
1123.506 21
1123.528 24
1123.550 15
1123.572 21
1123.593 61
1123.615 66
1123.637 73
1123.658 34
1123.680 29
1123.702 21
1123.724 33
1123.745 34
1123.767 27
1123.789 19
1123.810 10
1123.832 14
1123.854 17
1123.876 9
1123.897 12
1123.919 16
1123.941 18
1123.962 15
1123.984 8
1124.006 28
1124.028 34
1124.049 13
1124.071 15
1124.093 20
1124.114 14
1124.136 13
1124.158 13
1124.180 8
1124.201 23
1124.223 19
1124.245 19
1124.266 14
1124.288 19
1124.310 27
1124.332 9
1124.353 21
1124.375 45
1124.397 39
1124.418 22
1124.440 32
1124.462 9
1124.484 8
1124.505 32
1124.527 44
1124.549 49
1124.570 28
1124.592 40
1124.614 56
1124.636 52
1124.657 26
1124.679 25
1124.701 22
1124.723 17
1124.744 14
1124.766 15
1124.788 23
1124.809 20
1124.831 32
1124.853 13
1124.875 27
1124.896 28
1124.918 28
1124.940 40
1124.961 11
1124.983 2
1125.005 8
1125.027 3
1125.048 8
1125.070 12
1125.092 6
1125.114 9
1125.135 14
1125.157 21
1125.179 24
1125.200 42
1125.222 15
1125.244 18
1125.266 19
1125.287 28
1125.309 14
1125.331 1
1125.353 16
1125.374 21
1125.396 14
1125.418 14
1125.439 18
1125.461 17
1125.483 21
1125.505 5
1125.526 18
1125.548 52
1125.570 48
1125.592 58
1125.613 49
1125.635 69
1125.657 26
1125.678 22
1125.700 29
1125.722 34
1125.744 26
1125.765 23
1125.787 12
1125.809 30
1125.831 33
1125.852 29
1125.874 16
1125.896 15
1125.918 9
1125.939 13
1125.961 8
1125.983 19
1126.004 24
1126.026 41
1126.048 36
1126.070 13
1126.091 15
1126.113 16
1126.135 30
1126.157 29
1126.178 32
1126.200 48
1126.222 41
1126.244 8
1126.265 2
1126.287 8
1126.309 12
1126.330 9
1126.352 25
1126.374 35
1126.396 18
1126.417 21
1126.439 38
1126.461 44
1126.483 39
1126.504 37
1126.526 36
1126.548 46
1126.570 67
1126.591 59
1126.613 50
1126.635 28
1126.657 22
1126.678 15
1126.700 25
1126.722 34
1126.744 23
1126.765 7
1126.787 7
1126.809 7
1126.830 18
1126.852 18
1126.874 8
1126.896 27
1126.917 17
1126.939 43
1126.961 24
1126.983 32
1127.004 14
1127.026 17
1127.048 8
1127.070 12
1127.091 29
1127.113 19
1127.135 10
1127.157 7
1127.178 2
1127.200 12
1127.222 12
1127.244 4
1127.265 12
1127.287 12
1127.309 5
1127.331 16
1127.352 12
1127.374 29
1127.396 31
1127.418 27
1127.439 38
1127.461 29
1127.483 54
1127.505 31
1127.526 24
1127.548 39
1127.570 42
1127.592 35
1127.613 80
1127.635 66
1127.657 63
1127.679 59
1127.700 44
1127.722 23
1127.744 11
1127.766 29
1127.787 20
1127.809 22
1127.831 25
1127.853 14
1127.874 24
1127.896 8
1127.918 36
1127.940 61
1127.961 22
1127.983 24
1128.005 21
1128.027 18
1128.048 17
1128.070 15
1128.092 19
1128.114 9
1128.135 26
1128.157 7
1128.179 5
1128.201 15
1128.222 38
1128.244 20
1128.266 17
1128.288 17
1128.309 21
1128.331 6
1128.353 15
1128.375 24
1128.396 13
1128.418 14
1128.440 31
1128.462 44
1128.483 29
1128.505 27
1128.527 29
1128.549 47
1128.571 61
1128.592 82
1128.614 62
1128.636 50
1128.658 53
1128.679 56
1128.701 35
1128.723 9
1128.745 2
1128.766 29
1128.788 38
1128.810 23
1128.832 34
1128.853 32
1128.875 30
1128.897 30
1128.919 30
1128.940 16
1128.962 12
1128.984 7
1129.006 21
1129.027 44
1129.049 19
1129.071 11
1129.093 40
1129.115 15
1129.136 23
1129.158 23
1129.180 14
1129.202 17
1129.223 4
1129.245 32
1129.267 31
1129.289 15
1129.310 16
1129.332 18
1129.354 33
1129.376 43
1129.397 9
1129.419 33
1129.441 18
1129.463 30
1129.485 31
1129.506 7
1129.528 40
1129.550 34
1129.572 45
1129.593 39
1129.615 64
1129.637 58
1129.659 39
1129.680 47
1129.702 25
1129.724 23
1129.746 18
1129.768 15
1129.789 20
1129.811 16
1129.833 3
1129.855 21
1129.876 14
1129.898 5
1129.920 2
1129.942 1
1129.963 10
1129.985 28
1130.007 34
1130.029 14
1130.051 15
1130.072 21
1130.094 10
1130.116 18
1130.138 29
1130.159 32
1130.181 18
1130.203 7
1130.225 16
1130.247 21
1130.268 30
1130.290 18
1130.312 17
1130.334 13
1130.355 26
1130.377 16
1130.399 23
1130.421 12
1130.443 8
1130.464 20
1130.486 31
1130.508 13
1130.530 15
1130.551 10
1130.573 23
1130.595 35
1130.617 53
1130.639 22
1130.660 15
1130.682 25
1130.704 33
1130.726 19
1130.747 8
1130.769 34
1130.791 65
1130.813 23
1130.835 13
1130.856 23
1130.878 31
1130.900 33
1130.922 34
1130.943 33
1130.965 20
1130.987 18
1131.009 29
1131.031 12
1131.052 16
1131.074 21
1131.096 17
1131.118 16
1131.139 26
1131.161 10
1131.183 5
1131.205 22
1131.227 19
1131.248 21
1131.270 27
1131.292 11
1131.314 22
1131.336 6
1131.357 11
1131.379 12
1131.401 46
1131.423 41
1131.444 28
1131.466 24
1131.488 22
1131.510 42
1131.532 30
1131.553 12
1131.575 26
1131.597 74
1131.619 91
1131.641 67
1131.662 12
1131.684 18
1131.706 37
1131.728 34
1131.750 15
1131.771 6
1131.793 6
1131.815 9
1131.837 11
1131.858 18
1131.880 17
1131.902 9
1131.924 10
1131.946 4
1131.967 11
1131.989 7
1132.011 11
1132.033 3
1132.055 24
1132.076 14
1132.098 15
1132.120 4
1132.142 8
1132.164 11
1132.185 55
1132.207 40
1132.229 46
1132.251 38
1132.273 32
1132.294 18
1132.316 8
1132.338 3
1132.360 25
1132.381 33
1132.403 23
1132.425 18
1132.447 18
1132.469 32
1132.490 27
1132.512 25
1132.534 22
1132.556 32
1132.578 43
1132.599 46
1132.621 50
1132.643 55
1132.665 43
1132.687 19
1132.708 40
1132.730 23
1132.752 16
1132.774 32
1132.796 39
1132.817 21
1132.839 23
1132.861 15
1132.883 13
1132.905 16
1132.926 30
1132.948 30
1132.970 12
1132.992 16
1133.014 27
1133.035 9
1133.057 24
1133.079 5
1133.101 9
1133.123 8
1133.144 28
1133.166 17
1133.188 25
1133.210 27
1133.232 18
1133.253 5
1133.275 21
1133.297 17
1133.319 36
1133.341 16
1133.363 22
1133.384 21
1133.406 21
1133.428 42
1133.450 29
1133.472 24
1133.493 19
1133.515 49
1133.537 40
1133.559 30
1133.581 35
1133.602 37
1133.624 44
1133.646 61
1133.668 69
1133.690 66
1133.711 26
1133.733 15
1133.755 23
1133.777 23
1133.799 17
1133.820 14
1133.842 10
1133.864 19
1133.886 38
1133.908 34
1133.930 25
1133.951 4
1133.973 10
1133.995 15
1134.017 11
1134.039 8
1134.060 3
1134.082 10
1134.104 22
1134.126 16
1134.148 13
1134.169 45
1134.191 43
1134.213 31
1134.235 14
1134.257 27
1134.278 18
1134.300 25
1134.322 28
1134.344 20
1134.366 8
1134.388 20
1134.409 30
1134.431 12
1134.453 20
1134.475 45
1134.497 42
1134.518 27
1134.540 19
1134.562 39
1134.584 24
1134.606 27
1134.628 38
1134.649 38
1134.671 11
1134.693 17
1134.715 29
1134.737 29
1134.758 39
1134.780 27
1134.802 5
1134.824 9
1134.846 17
1134.868 14
1134.889 21
1134.911 21
1134.933 15
1134.955 15
1134.977 41
1134.998 30
1135.020 29
1135.042 10
1135.064 20
1135.086 21
1135.108 13
1135.129 10
1135.151 8
1135.173 15
1135.195 3
1135.217 17
1135.239 33
1135.260 36
1135.282 26
1135.304 18
1135.326 19
1135.348 37
1135.369 24
1135.391 48
1135.413 40
1135.435 12
1135.457 9
1135.479 37
1135.500 47
1135.522 37
1135.544 34
1135.566 35
1135.588 17
1135.610 35
1135.631 14
1135.653 58
1135.675 57
1135.697 40
1135.719 30
1135.740 25
1135.762 8
1135.784 20
1135.806 27
1135.828 15
1135.850 17
1135.871 21
1135.893 28
1135.915 17
1135.937 27
1135.959 25
1135.981 20
1136.002 15
1136.024 29
1136.046 48
1136.068 49
1136.090 9
1136.112 3
1136.133 21
1136.155 27
1136.177 32
1136.199 12
1136.221 10
1136.243 9
1136.264 20
1136.286 5
1136.308 13
1136.330 10
1136.352 4
1136.374 26
1136.395 18
1136.417 28
1136.439 27
1136.461 24
1136.483 46
1136.505 35
1136.526 11
1136.548 19
1136.570 25
1136.592 42
1136.614 32
1136.636 35
1136.657 45
1136.679 19
1136.701 15
1136.723 5
1136.745 18
1136.767 25
1136.788 25
1136.810 9
1136.832 15
1136.854 4
1136.876 11
1136.898 16
1136.919 23
1136.941 8
1136.963 11
1136.985 17
1137.007 18
1137.029 19
1137.051 30
1137.072 20
1137.094 28
1137.116 22
1137.138 21
1137.160 6
1137.182 5
1137.203 4
1137.225 7
1137.247 8
1137.269 34
1137.291 33
1137.313 16
1137.334 18
1137.356 10
1137.378 22
1137.400 35
1137.422 56
1137.444 19
1137.466 17
1137.487 20
1137.509 34
1137.531 35
1137.553 44
1137.575 58
1137.597 71
1137.618 52
1137.640 33
1137.662 32
1137.684 45
1137.706 26
1137.728 17
1137.750 15
1137.771 20
1137.793 25
1137.815 30
1137.837 3
1137.859 7
1137.881 25
1137.902 13
1137.924 1
1137.946 14
1137.968 13
1137.990 28
1138.012 39
1138.034 22
1138.055 4
1138.077 31
1138.099 53
1138.121 24
1138.143 21
1138.165 37
1138.187 8
1138.208 1
1138.230 33
1138.252 30
1138.274 20
1138.296 31
1138.318 18
1138.339 20
1138.361 18
1138.383 42
1138.405 20
1138.427 28
1138.449 49
1138.471 38
1138.492 21
1138.514 11
1138.536 33
1138.558 48
1138.580 54
1138.602 69
1138.624 55
1138.645 40
1138.667 54
1138.689 35
1138.711 12
1138.733 7
1138.755 8
1138.777 5
1138.798 12
1138.820 7
1138.842 22
1138.864 29
1138.886 11
1138.908 17
1138.930 22
1138.951 40
1138.973 21
1138.995 18
1139.017 26
1139.039 29
1139.061 35
1139.083 35
1139.104 23
1139.126 14
1139.148 14
1139.170 13
1139.192 30
1139.214 21
1139.236 36
1139.257 18
1139.279 26
1139.301 18
1139.323 18
1139.345 30
1139.367 17
1139.389 31
1139.411 13
1139.432 17
1139.454 23
1139.476 3
1139.498 10
1139.520 23
1139.542 31
1139.564 68
1139.585 73
1139.607 50
1139.629 23
1139.651 48
1139.673 26
1139.695 18
1139.717 22
1139.739 19
1139.760 31
1139.782 31
1139.804 17
1139.826 13
1139.848 9
1139.870 17
1139.892 24
1139.913 15
1139.935 16
1139.957 26
1139.979 22
1140.001 11
1140.023 4
1140.045 0
1140.067 3
1140.088 13
1140.110 27
1140.132 16
1140.154 14
1140.176 25
1140.198 18
1140.220 19
1140.241 9
1140.263 21
1140.285 21
1140.307 45
1140.329 37
1140.351 40
1140.373 31
1140.395 47
1140.416 36
1140.438 32
1140.460 32
1140.482 22
1140.504 14
1140.526 13
1140.548 50
1140.570 103
1140.591 83
1140.613 65
1140.635 64
1140.657 32
1140.679 20
1140.701 9
1140.723 29
1140.745 37
1140.766 24
1140.788 11
1140.810 14
1140.832 13
1140.854 8
1140.876 6
1140.898 17
1140.920 24
1140.941 17
1140.963 23
1140.985 45
1141.007 43
1141.029 31
1141.051 29
1141.073 25
1141.095 18
1141.116 27
1141.138 21
1141.160 27
1141.182 44
1141.204 38
1141.226 40
1141.248 38
1141.270 24
1141.292 14
1141.313 9
1141.335 14
1141.357 18
1141.379 27
1141.401 27
1141.423 20
1141.445 19
1141.467 7
1141.488 11
1141.510 35
1141.532 60
1141.554 121
1141.576 96
1141.598 55
1141.620 74
1141.642 55
1141.664 24
1141.685 20
1141.707 18
1141.729 20
1141.751 22
1141.773 26
1141.795 24
1141.817 33
1141.839 13
1141.861 7
1141.882 4
1141.904 19
1141.926 22
1141.948 13
1141.970 6
1141.992 15
1142.014 16
1142.036 6
1142.058 30
1142.079 21
1142.101 29
1142.123 36
1142.145 41
1142.167 25
1142.189 22
1142.211 34
1142.233 29
1142.255 17
1142.276 36
1142.298 17
1142.320 30
1142.342 17
1142.364 35
1142.386 24
1142.408 26
1142.430 25
1142.452 22
1142.473 13
1142.495 12
1142.517 22
1142.539 37
1142.561 41
1142.583 35
1142.605 65
1142.627 51
1142.649 66
1142.670 48
1142.692 38
1142.714 21
1142.736 38
1142.758 53
1142.780 39
1142.802 25
1142.824 20
1142.846 20
1142.868 12
1142.889 13
1142.911 22
1142.933 21
1142.955 11
1142.977 14
1142.999 16
1143.021 25
1143.043 41
1143.065 64
1143.087 35
1143.108 15
1143.130 43
1143.152 43
1143.174 14
1143.196 24
1143.218 41
1143.240 36
1143.262 19
1143.284 18
1143.306 20
1143.327 13
1143.349 6
1143.371 24
1143.393 16
1143.415 17
1143.437 39
1143.459 16
1143.481 14
1143.503 32
1143.525 52
1143.546 62
1143.568 52
1143.590 49
1143.612 80
1143.634 63
1143.656 55
1143.678 49
1143.700 55
1143.722 31
1143.744 30
1143.765 9
1143.787 21
1143.809 28
1143.831 17
1143.853 13
1143.875 10
1143.897 20
1143.919 23
1143.941 17
1143.963 8
1143.985 12
1144.006 18
1144.028 12
1144.050 8
1144.072 10
1144.094 16
1144.116 12
1144.138 16
1144.160 19
1144.182 8
1144.204 21
1144.226 25
1144.247 9
1144.269 7
1144.291 34
1144.313 9
1144.335 11
1144.357 18
1144.379 23
1144.401 24
1144.423 18
1144.445 28
1144.467 43
1144.488 23
1144.510 21
1144.532 27
1144.554 48
1144.576 62
1144.598 41
1144.620 22
1144.642 46
1144.664 25
1144.686 26
1144.708 14
1144.729 20
1144.751 13
1144.773 35
1144.795 33
1144.817 17
1144.839 15
1144.861 12
1144.883 13
1144.905 9
1144.927 14
1144.949 13
1144.971 8
1144.992 43
1145.014 32
1145.036 43
1145.058 31
1145.080 10
1145.102 13
1145.124 18
1145.146 23
1145.168 16
1145.190 17
1145.212 9
1145.234 14
1145.255 14
1145.277 14
1145.299 14
1145.321 26
1145.343 28
1145.365 26
1145.387 5
1145.409 29
1145.431 25
1145.453 19
1145.475 16
1145.497 29
1145.519 31
1145.540 27
1145.562 53
1145.584 57
1145.606 41
1145.628 57
1145.650 49
1145.672 38
1145.694 31
1145.716 48
1145.738 29
1145.760 18
1145.782 6
1145.804 0
1145.825 10
1145.847 19
1145.869 3
1145.891 24
1145.913 20
1145.935 23
1145.957 26
1145.979 24
1146.001 21
1146.023 5
1146.045 8
1146.067 18
1146.089 18
1146.110 10
1146.132 12
1146.154 18
1146.176 29
1146.198 9
1146.220 14
1146.242 30
1146.264 28
1146.286 24
1146.308 34
1146.330 18
1146.352 15
1146.374 19
1146.396 17
1146.418 23
1146.439 14
1146.461 17
1146.483 27
1146.505 27
1146.527 22
1146.549 36
1146.571 40
1146.593 38
1146.615 52
1146.637 34
1146.659 19
1146.681 6
1146.703 17
1146.725 11
1146.746 28
1146.768 30
1146.790 31
1146.812 22
1146.834 36
1146.856 24
1146.878 25
1146.900 27
1146.922 12
1146.944 30
1146.966 38
1146.988 33
1147.010 40
1147.032 27
1147.054 33
1147.076 22
1147.097 12
1147.119 8
1147.141 37
1147.163 39
1147.185 24
1147.207 4
1147.229 16
1147.251 56
1147.273 16
1147.295 9
1147.317 3
1147.339 7
1147.361 36
1147.383 32
1147.405 18
1147.427 28
1147.448 14
1147.470 10
1147.492 26
1147.514 28
1147.536 10
1147.558 11
1147.580 33
1147.602 42
1147.624 25
1147.646 38
1147.668 42
1147.690 57
1147.712 51
1147.734 37
1147.756 13
1147.778 37
1147.800 45
1147.821 30
1147.843 22
1147.865 13
1147.887 0
1147.909 24
1147.931 29
1147.953 14
1147.975 1
1147.997 13
1148.019 1
1148.041 5
1148.063 5
1148.085 16
1148.107 28
1148.129 18
1148.151 12
1148.173 15
1148.195 39
1148.217 40
1148.238 47
1148.260 17
1148.282 9
1148.304 20
1148.326 39
1148.348 17
1148.370 18
1148.392 19
1148.414 21
1148.436 23
1148.458 16
1148.480 17
1148.502 5
1148.524 41
1148.546 34
1148.568 23
1148.590 37
1148.612 39
1148.634 56
1148.655 67
1148.677 53
1148.699 40
1148.721 47
1148.743 37
1148.765 35
1148.787 31
1148.809 29
1148.831 41
1148.853 32
1148.875 17
1148.897 4
1148.919 6
1148.941 23
1148.963 12
1148.985 11
1149.007 3
1149.029 19
1149.051 36
1149.073 19
1149.095 24
1149.117 24
1149.138 12
1149.160 12
1149.182 12
1149.204 26
1149.226 32
1149.248 16
1149.270 6
1149.292 15
1149.314 16
1149.336 18
1149.358 21
1149.380 24
1149.402 22
1149.424 25
1149.446 31
1149.468 25
1149.490 9
1149.512 15
1149.534 16
1149.556 26
1149.578 36
1149.600 22
1149.622 36
1149.644 31
1149.666 39
1149.687 28
1149.709 26
1149.731 12
1149.753 15
1149.775 22
1149.797 14
1149.819 11
1149.841 20
1149.863 25
1149.885 15
1149.907 24
[truncated: 1,055,070 more chars]
