# Supplementary material for: Identifying Archaeological Bone via Non-Destructive ZooMS and the Materiality of Symbolic Expression: Examples from Iroquoian Bone Points
Source: Sci Rep. 2019 Jul 30;9:11027. doi: 10.1038/s41598-019-47299-x (PMC6667708; doi:10.1038/s41598-019-47299-x)
Supplement: Supplementary file 2 — Supplementary Datafiles [file 41598_2019_47299_MOESM2_ESM.zip › McGrath et al Supplementary Datafiles/Data set S1_OriginalBagSpectra/DR-1454s_ORIG-BAG_2.txt]

500.029 72
500.043 88
500.058 59
500.072 36
500.087 46
500.101 62
500.116 34
500.130 50
500.144 33
500.159 57
500.173 30
500.188 41
500.202 49
500.217 64
500.231 55
500.246 42
500.260 91
500.275 112
500.289 79
500.304 54
500.318 64
500.333 46
500.347 49
500.362 68
500.376 55
500.391 45
500.405 68
500.420 38
500.434 29
500.449 43
500.463 31
500.477 41
500.492 23
500.506 38
500.521 27
500.535 22
500.550 34
500.564 29
500.579 16
500.593 27
500.608 26
500.622 30
500.637 5
500.651 0
500.666 11
500.680 25
500.695 40
500.709 28
500.724 6
500.738 24
500.753 21
500.767 18
500.782 30
500.796 19
500.811 20
500.825 15
500.840 12
500.854 48
500.869 41
500.883 31
500.898 16
500.912 21
500.926 46
500.941 42
500.955 51
500.970 64
500.984 31
500.999 29
501.013 40
501.028 25
501.042 28
501.057 40
501.071 81
501.086 53
501.100 23
501.115 5
501.129 29
501.144 33
501.158 32
501.173 27
501.187 49
501.202 28
501.216 69
501.231 48
501.245 23
501.260 62
501.274 77
501.289 73
501.303 38
501.318 43
501.332 54
501.347 40
501.361 31
501.376 10
501.390 18
501.405 27
501.419 28
501.434 29
501.448 33
501.463 37
501.477 26
501.492 21
501.506 36
501.521 18
501.535 14
501.550 27
501.564 20
501.579 28
501.593 15
501.608 9
501.622 12
501.637 9
501.651 28
501.666 19
501.680 11
501.695 18
501.709 29
501.724 10
501.738 31
501.753 36
501.767 25
501.782 33
501.796 20
501.811 12
501.825 38
501.840 10
501.854 4
501.869 11
501.883 14
501.898 24
501.912 52
501.927 70
501.941 66
501.956 31
501.970 38
501.985 64
501.999 94
502.014 64
502.028 20
502.043 22
502.057 91
502.072 55
502.086 60
502.101 27
502.115 20
502.130 47
502.144 84
502.159 32
502.173 50
502.188 72
502.202 47
502.217 44
502.231 65
502.246 60
502.260 58
502.275 42
502.289 77
502.304 59
502.318 46
502.333 32
502.347 20
502.362 26
502.376 45
502.391 31
502.405 7
502.420 25
502.434 38
502.449 10
502.463 15
502.478 8
502.492 40
502.507 18
502.521 12
502.536 39
502.550 8
502.565 11
502.579 6
502.594 2
502.608 4
502.623 20
502.637 48
502.652 33
502.666 5
502.681 7
502.695 19
502.710 42
502.724 64
502.739 36
502.753 12
502.768 15
502.783 18
502.797 20
502.812 27
502.826 20
502.841 7
502.855 34
502.870 41
502.884 40
502.899 39
502.913 30
502.928 26
502.942 11
502.957 14
502.971 20
502.986 50
503.000 34
503.015 84
503.029 88
503.044 70
503.058 53
503.073 49
503.087 38
503.102 59
503.116 66
503.131 32
503.145 29
503.160 34
503.174 52
503.189 51
503.204 40
503.218 34
503.233 22
503.247 72
503.262 19
503.276 26
503.291 22
503.305 31
503.320 23
503.334 19
503.349 43
503.363 46
503.378 19
503.392 24
503.407 46
503.421 43
503.436 26
503.450 24
503.465 23
503.479 29
503.494 64
503.508 32
503.523 27
503.538 37
503.552 30
503.567 13
503.581 14
503.596 10
503.610 13
503.625 31
503.639 17
503.654 2
503.668 13
503.683 17
503.697 3
503.712 36
503.726 13
503.741 24
503.755 16
503.770 10
503.784 6
503.799 15
503.814 4
503.828 11
503.843 16
503.857 14
503.872 21
503.886 16
503.901 14
503.915 14
503.930 66
503.944 31
503.959 40
503.973 68
503.988 69
504.002 96
504.017 78
504.031 80
504.046 72
504.061 63
504.075 77
504.090 24
504.104 14
504.119 16
504.133 40
504.148 86
504.162 71
504.177 102
504.191 112
504.206 99
504.220 32
504.235 51
504.249 55
504.264 40
504.279 38
504.293 64
504.308 66
504.322 79
504.337 57
504.351 19
504.366 25
504.380 43
504.395 47
504.409 34
504.424 46
504.438 18
504.453 14
504.468 36
504.482 33
504.497 41
504.511 16
504.526 44
504.540 40
504.555 29
504.569 60
504.584 36
504.598 52
504.613 91
504.627 56
504.642 34
504.657 46
504.671 61
504.686 26
504.700 25
504.715 8
504.729 37
504.744 37
504.758 13
504.773 18
504.787 29
504.802 30
504.816 40
504.831 46
504.846 17
504.860 10
504.875 14
504.889 36
504.904 37
504.918 19
504.933 23
504.947 49
504.962 82
504.976 62
504.991 76
505.006 62
505.020 84
505.035 117
505.049 108
505.064 48
505.078 46
505.093 28
505.107 22
505.122 40
505.136 58
505.151 34
505.166 58
505.180 47
505.195 40
505.209 53
505.224 73
505.238 46
505.253 40
505.267 106
505.282 92
505.297 57
505.311 46
505.326 36
505.340 30
505.355 26
505.369 23
505.384 30
505.398 40
505.413 39
505.427 18
505.442 3
505.457 11
505.471 28
505.486 61
505.500 38
505.515 37
505.529 24
505.544 48
505.558 70
505.573 51
505.588 54
505.602 35
505.617 39
505.631 23
505.646 40
505.660 37
505.675 51
505.689 78
505.704 31
505.719 38
505.733 34
505.748 37
505.762 25
505.777 15
505.791 21
505.806 46
505.820 48
505.835 34
505.850 30
505.864 21
505.879 18
505.893 41
505.908 40
505.922 77
505.937 70
505.951 82
505.966 128
505.981 250
505.995 448
506.010 535
506.024 556
506.039 580
506.053 496
506.068 393
506.083 258
506.097 232
506.112 179
506.126 132
506.141 91
506.155 66
506.170 103
506.184 98
506.199 111
506.214 125
506.228 120
506.243 176
506.257 143
506.272 121
506.286 129
506.301 128
506.316 117
506.330 121
506.345 85
506.359 131
506.374 130
506.388 164
506.403 187
506.418 231
506.432 284
506.447 224
506.461 232
506.476 177
506.490 146
506.505 207
506.519 221
506.534 162
506.549 151
506.563 192
506.578 173
506.592 202
506.607 216
506.621 178
506.636 206
506.651 190
506.665 176
506.680 139
506.694 106
506.709 153
506.723 152
506.738 121
506.753 136
506.767 144
506.782 100
506.796 106
506.811 80
506.825 19
506.840 38
506.855 47
506.869 82
506.884 83
506.898 57
506.913 98
506.927 73
506.942 33
506.957 88
506.971 133
506.986 223
507.000 238
507.015 306
507.029 339
507.044 330
507.059 190
507.073 101
507.088 89
507.102 61
507.117 79
507.132 71
507.146 60
507.161 64
507.175 83
507.190 68
507.204 56
507.219 101
507.234 70
507.248 54
507.263 88
507.277 97
507.292 62
507.306 88
507.321 73
507.336 62
507.350 40
507.365 32
507.379 41
507.394 55
507.408 68
507.423 44
507.438 60
507.452 107
507.467 79
507.481 38
507.496 69
507.511 77
507.525 52
507.540 61
507.554 66
507.569 68
507.583 54
507.598 89
507.613 58
507.627 86
507.642 50
507.656 33
507.671 38
507.686 55
507.700 35
507.715 35
507.729 41
507.744 73
507.758 107
507.773 68
507.788 36
507.802 73
507.817 59
507.831 53
507.846 58
507.861 59
507.875 22
507.890 13
507.904 50
507.919 49
507.934 35
507.948 57
507.963 52
507.977 63
507.992 62
508.006 98
508.021 124
508.036 131
508.050 140
508.065 95
508.079 47
508.094 31
508.109 44
508.123 65
508.138 69
508.152 31
508.167 22
508.182 52
508.196 58
508.211 35
508.225 73
508.240 43
508.255 62
508.269 91
508.284 53
508.298 82
508.313 48
508.327 104
508.342 105
508.357 193
508.371 240
508.386 403
508.400 517
508.415 555
508.430 497
508.444 412
508.459 417
508.473 248
508.488 192
508.503 115
508.517 109
508.532 120
508.546 67
508.561 62
508.576 31
508.590 40
508.605 33
508.619 45
508.634 29
508.649 38
508.663 62
508.678 38
508.692 59
508.707 64
508.722 25
508.736 49
508.751 65
508.765 33
508.780 7
508.795 30
508.809 37
508.824 8
508.838 13
508.853 22
508.868 25
508.882 12
508.897 34
508.911 32
508.926 20
508.941 29
508.955 46
508.970 36
508.984 55
508.999 48
509.014 55
509.028 54
509.043 84
509.057 40
509.072 25
509.087 55
509.101 52
509.116 48
509.130 34
509.145 50
509.160 49
509.174 64
509.189 73
509.203 71
509.218 76
509.233 61
509.247 52
509.262 27
509.277 14
509.291 55
509.306 42
509.320 10
509.335 15
509.350 38
509.364 74
509.379 89
509.393 102
509.408 186
509.423 208
509.437 121
509.452 108
509.466 138
509.481 115
509.496 61
509.510 42
509.525 45
509.539 47
509.554 43
509.569 51
509.583 41
509.598 34
509.613 20
509.627 20
509.642 30
509.656 10
509.671 9
509.686 13
509.700 17
509.715 12
509.729 11
509.744 37
509.759 25
509.773 16
509.788 40
509.803 35
509.817 31
509.832 3
509.846 9
509.861 14
509.876 54
509.890 44
509.905 7
509.919 4
509.934 33
509.949 55
509.963 40
509.978 23
509.993 4
510.007 21
510.022 39
510.036 37
510.051 27
510.066 23
510.080 52
510.095 64
510.109 13
510.124 26
510.139 42
510.153 48
510.168 78
510.183 83
510.197 62
510.212 60
510.226 48
510.241 67
510.256 52
510.270 49
510.285 76
510.300 126
510.314 121
510.329 119
510.343 141
510.358 105
510.373 101
510.387 58
510.402 108
510.417 181
510.431 124
510.446 97
510.460 59
510.475 54
510.490 86
510.504 73
510.519 48
510.534 32
510.548 33
510.563 36
510.577 33
510.592 39
510.607 9
510.621 20
510.636 15
510.651 10
510.665 14
510.680 19
510.694 30
510.709 28
510.724 18
510.738 35
510.753 40
510.768 41
510.782 24
510.797 36
510.811 30
510.826 33
510.841 24
510.855 12
510.870 31
510.885 33
510.899 10
510.914 32
510.928 33
510.943 28
510.958 40
510.972 58
510.987 29
511.002 37
511.016 25
511.031 75
511.046 62
511.060 34
511.075 53
511.089 40
511.104 51
511.119 45
511.133 34
511.148 8
511.163 67
511.177 73
511.192 30
511.206 23
511.221 16
511.236 24
511.250 45
511.265 57
511.280 50
511.294 48
511.309 36
511.324 31
511.338 51
511.353 55
511.367 57
511.382 59
511.397 35
511.411 35
511.426 56
511.441 21
511.455 39
511.470 27
511.485 22
511.499 53
511.514 11
511.529 9
511.543 24
511.558 33
511.572 34
511.587 31
511.602 28
511.616 19
511.631 39
511.646 33
511.660 10
511.675 22
511.690 22
511.704 21
511.719 12
511.733 8
511.748 26
511.763 35
511.777 33
511.792 18
511.807 9
511.821 16
511.836 21
511.851 52
511.865 36
511.880 30
511.895 46
511.909 39
511.924 54
511.939 34
511.953 66
511.968 53
511.982 46
511.997 39
512.012 19
512.026 27
512.041 30
512.056 29
512.070 15
512.085 33
512.100 23
512.114 14
512.129 25
512.144 39
512.158 35
512.173 51
512.188 47
512.202 32
512.217 37
512.231 73
512.246 67
512.261 92
512.275 65
512.290 51
512.305 43
512.319 63
512.334 70
512.349 88
512.363 54
512.378 34
512.393 50
512.407 63
512.422 56
512.437 24
512.451 28
512.466 26
512.481 6
512.495 16
512.510 13
512.524 20
512.539 36
512.554 29
512.568 30
512.583 22
512.598 26
512.612 15
512.627 19
512.642 25
512.656 40
512.671 32
512.686 12
512.700 10
512.715 35
512.730 19
512.744 10
512.759 22
512.774 42
512.788 38
512.803 44
512.818 45
512.832 36
512.847 38
512.862 52
512.876 43
512.891 29
512.906 12
512.920 15
512.935 39
512.950 30
512.964 34
512.979 64
512.994 45
513.008 46
513.023 35
513.038 46
513.052 71
513.067 52
513.081 31
513.096 48
513.111 51
513.125 19
513.140 42
513.155 36
513.169 52
513.184 53
513.199 41
513.213 58
513.228 62
513.243 74
513.257 35
513.272 34
513.287 36
513.301 42
513.316 48
513.331 101
513.345 55
513.360 35
513.375 44
513.389 26
513.404 13
513.419 21
513.433 33
513.448 35
513.463 22
513.477 17
513.492 14
513.507 26
513.521 31
513.536 24
513.551 33
513.565 20
513.580 12
513.595 25
513.609 16
513.624 19
513.639 21
513.653 34
513.668 8
513.683 22
513.697 28
513.712 19
513.727 22
513.741 21
513.756 11
513.771 25
513.785 11
513.800 25
513.815 40
513.830 25
513.844 19
513.859 15
513.874 20
513.888 11
513.903 17
513.918 24
513.932 9
513.947 24
513.962 44
513.976 43
513.991 61
514.006 37
514.020 16
514.035 32
514.050 36
514.064 42
514.079 48
514.094 45
514.108 31
514.123 42
514.138 44
514.152 58
514.167 28
514.182 46
514.196 91
514.211 53
514.226 55
514.240 90
514.255 60
514.270 63
514.284 69
514.299 56
514.314 68
514.329 116
514.343 104
514.358 105
514.373 73
514.387 28
514.402 13
514.417 2
514.431 15
514.446 36
514.461 28
514.475 25
514.490 11
514.505 41
514.519 40
514.534 15
514.549 26
514.563 26
514.578 21
514.593 30
514.607 19
514.622 20
514.637 24
514.652 18
514.666 40
514.681 26
514.696 11
514.710 16
514.725 14
514.740 27
514.754 7
514.769 22
514.784 61
514.798 55
514.813 72
514.828 62
514.842 41
514.857 42
514.872 25
514.886 15
514.901 79
514.916 42
514.931 43
514.945 42
514.960 60
514.975 35
514.989 52
515.004 47
515.019 52
515.033 36
515.048 28
515.063 59
515.077 79
515.092 35
515.107 38
515.122 54
515.136 51
515.151 46
515.166 81
515.180 109
515.195 115
515.210 111
515.224 102
515.239 127
515.254 141
515.268 122
515.283 91
515.298 33
515.313 30
515.327 24
515.342 6
515.357 43
515.371 63
515.386 34
515.401 24
515.415 63
515.430 41
515.445 40
515.459 60
515.474 46
515.489 41
515.504 30
515.518 36
515.533 23
515.548 12
515.562 18
515.577 25
515.592 9
515.606 16
515.621 5
515.636 9
515.651 27
515.665 9
515.680 32
515.695 7
515.709 13
515.724 16
515.739 17
515.753 49
515.768 64
515.783 21
515.798 21
515.812 31
515.827 17
515.842 11
515.856 30
515.871 11
515.886 12
515.900 18
515.915 13
515.930 36
515.945 45
515.959 46
515.974 129
515.989 138
516.003 250
516.018 220
516.033 180
516.047 157
516.062 171
516.077 121
516.092 94
516.106 51
516.121 65
516.136 38
516.150 30
516.165 34
516.180 71
516.195 54
516.209 45
516.224 77
516.239 90
516.253 75
516.268 85
516.283 63
516.297 77
516.312 147
516.327 96
516.342 50
516.356 29
516.371 67
516.386 70
516.400 50
516.415 41
516.430 50
516.445 42
516.459 32
516.474 21
516.489 24
516.503 38
516.518 55
516.533 25
516.548 11
516.562 14
516.577 3
516.592 6
516.606 12
516.621 18
516.636 25
516.651 23
516.665 27
516.680 40
516.695 15
516.709 3
516.724 15
516.739 12
516.753 6
516.768 22
516.783 34
516.798 14
516.812 16
516.827 18
516.842 19
516.857 27
516.871 10
516.886 17
516.901 32
516.915 26
516.930 10
516.945 37
516.960 63
516.974 63
516.989 65
517.004 134
517.018 107
517.033 114
517.048 136
517.063 89
517.077 86
517.092 87
517.107 37
517.121 11
517.136 11
517.151 35
517.166 62
517.180 72
517.195 67
517.210 115
517.224 84
517.239 68
517.254 27
517.269 43
517.283 90
517.298 49
517.313 37
517.328 18
517.342 10
517.357 28
517.372 47
517.386 30
517.401 28
517.416 11
517.431 23
517.445 51
517.460 24
517.475 14
517.489 30
517.504 33
517.519 23
517.534 20
517.548 26
517.563 12
517.578 9
517.593 9
517.607 29
517.622 36
517.637 15
517.651 1
517.666 24
517.681 30
517.696 15
517.710 21
517.725 40
517.740 17
517.755 4
517.769 7
517.784 2
517.799 9
517.813 7
517.828 14
517.843 24
517.858 20
517.872 21
517.887 20
517.902 13
517.917 35
517.931 29
517.946 18
517.961 34
517.976 63
517.990 50
518.005 81
518.020 188
518.034 185
518.049 178
518.064 156
518.079 126
518.093 96
518.108 62
518.123 65
518.138 51
518.152 53
518.167 30
518.182 37
518.197 56
518.211 41
518.226 59
518.241 65
518.255 38
518.270 32
518.285 46
518.300 104
518.314 75
518.329 51
518.344 35
518.359 17
518.373 4
518.388 14
518.403 30
518.418 33
518.432 59
518.447 35
518.462 36
518.477 26
518.491 18
518.506 34
518.521 27
518.535 15
518.550 6
518.565 24
518.580 17
518.594 16
518.609 9
518.624 32
518.639 38
518.653 30
518.668 38
518.683 31
518.698 19
518.712 4
518.727 5
518.742 15
518.757 29
518.771 17
518.786 32
518.801 54
518.816 38
518.830 48
518.845 40
518.860 16
518.875 12
518.889 25
518.904 44
518.919 34
518.934 28
518.948 11
518.963 19
518.978 28
518.992 75
519.007 81
519.022 94
519.037 171
519.051 117
519.066 106
519.081 104
519.096 57
519.110 25
519.125 29
519.140 61
519.155 67
519.169 58
519.184 46
519.199 36
519.214 20
519.228 42
519.243 74
519.258 68
519.273 66
519.287 60
519.302 59
519.317 65
519.332 63
519.346 71
519.361 35
519.376 59
519.391 43
519.405 30
519.420 43
519.435 18
519.450 15
519.464 15
519.479 27
519.494 40
519.509 12
519.523 31
519.538 15
519.553 12
519.568 23
519.583 23
519.597 2
519.612 12
519.627 52
519.642 24
519.656 28
519.671 22
519.686 14
519.701 4
519.715 0
519.730 11
519.745 11
519.760 19
519.774 13
519.789 5
519.804 14
519.819 25
519.833 23
519.848 22
519.863 11
519.878 21
519.892 31
519.907 51
519.922 60
519.937 65
519.951 51
519.966 36
519.981 68
519.996 179
520.010 231
520.025 228
520.040 161
520.055 124
520.070 165
520.084 140
520.099 128
520.114 117
520.129 79
520.143 44
520.158 76
520.173 67
520.188 41
520.202 58
520.217 42
520.232 28
520.247 48
520.261 54
520.276 70
520.291 41
520.306 35
520.320 81
520.335 93
520.350 56
520.365 52
520.380 65
520.394 102
520.409 112
520.424 223
520.439 217
520.453 252
520.468 238
520.483 193
520.498 109
520.512 97
520.527 70
520.542 30
520.557 40
520.572 79
520.586 46
520.601 20
520.616 25
520.631 47
520.645 28
520.660 13
520.675 33
520.690 35
520.704 38
520.719 51
520.734 24
520.749 18
520.764 27
520.778 24
520.793 17
520.808 16
520.823 34
520.837 15
520.852 12
520.867 21
520.882 32
520.896 43
520.911 17
520.926 17
520.941 42
520.956 56
520.970 36
520.985 57
521.000 75
521.015 119
521.029 141
521.044 134
521.059 105
521.074 84
521.089 75
521.103 72
521.118 35
521.133 27
521.148 25
521.162 33
521.177 36
521.192 25
521.207 68
521.222 46
521.236 53
521.251 36
521.266 67
521.281 94
521.295 51
521.310 37
521.325 40
521.340 58
521.355 63
521.369 61
521.384 47
521.399 92
521.414 91
521.428 56
521.443 65
521.458 100
521.473 64
521.488 77
521.502 42
521.517 58
521.532 70
521.547 42
521.561 61
521.576 36
521.591 5
521.606 16
521.621 36
521.635 41
521.650 31
521.665 18
521.680 10
521.695 0
521.709 21
521.724 20
521.739 14
521.754 27
521.768 35
521.783 22
521.798 21
521.813 31
521.828 44
521.842 11
521.857 23
521.872 46
521.887 19
521.902 24
521.916 41
521.931 21
521.946 26
521.961 79
521.975 60
521.990 119
522.005 129
522.020 104
522.035 145
522.049 119
522.064 99
522.079 101
522.094 52
522.109 52
522.123 52
522.138 77
522.153 94
522.168 77
522.183 106
522.197 88
522.212 97
522.227 147
522.242 80
522.257 58
522.271 99
522.286 71
522.301 138
522.316 141
522.330 103
522.345 178
522.360 203
522.375 186
522.390 398
522.404 989
522.419 1931
522.434 3313
522.449 4628
522.464 5805
522.478 5552
522.493 4592
522.508 3336
522.523 2410
522.538 1680
522.552 1176
522.567 851
522.582 631
522.597 487
522.612 360
522.626 289
522.641 229
522.656 192
522.671 151
522.686 178
522.700 145
522.715 125
522.730 87
522.745 78
522.760 36
522.774 29
522.789 41
522.804 84
522.819 104
522.834 59
522.848 90
522.863 101
522.878 78
522.893 45
522.908 57
522.922 63
522.937 63
522.952 74
522.967 100
522.982 125
522.996 141
523.011 179
523.026 221
523.041 241
523.056 237
523.070 249
523.085 188
523.100 229
523.115 161
523.130 107
523.144 118
523.159 101
523.174 119
523.189 74
523.204 64
523.218 88
523.233 77
523.248 93
523.263 132
523.278 90
523.292 65
523.307 73
523.322 73
523.337 104
523.352 112
523.367 129
523.381 255
523.396 279
523.411 531
523.426 1088
523.441 1615
523.455 2062
523.470 2077
523.485 1926
523.500 1472
523.515 1040
523.529 895
523.544 708
523.559 472
523.574 336
523.589 217
523.603 203
523.618 183
523.633 96
523.648 65
523.663 96
523.678 77
523.692 80
523.707 128
523.722 71
523.737 54
523.752 94
523.766 58
523.781 61
523.796 75
523.811 77
523.826 89
523.841 66
523.855 44
523.870 61
523.885 26
523.900 25
523.915 32
523.929 43
523.944 51
523.959 106
523.974 145
523.989 259
524.003 441
524.018 550
524.033 630
524.048 382
524.063 409
524.078 249
524.092 235
524.107 244
524.122 181
524.137 153
524.152 92
524.166 93
524.181 80
524.196 96
524.211 109
524.226 154
524.241 101
524.255 66
524.270 90
524.285 101
524.300 90
524.315 66
524.330 91
524.344 118
524.359 77
524.374 127
524.389 206
524.404 236
524.418 242
524.433 345
524.448 567
524.463 528
524.478 444
524.493 466
524.507 299
524.522 157
524.537 147
524.552 118
524.567 61
524.582 25
524.596 54
524.611 79
524.626 63
524.641 74
524.656 31
524.670 42
524.685 40
524.700 72
524.715 71
524.730 41
524.745 67
524.759 59
524.774 76
524.789 53
524.804 48
524.819 39
524.834 38
524.848 29
524.863 26
524.878 53
524.893 62
524.908 20
524.923 24
524.937 60
524.952 73
524.967 76
524.982 128
524.997 189
525.012 180
525.026 192
525.041 202
525.056 214
525.071 201
525.086 147
525.101 90
525.115 108
525.130 166
525.145 151
525.160 161
525.175 145
525.190 58
525.204 48
525.219 53
525.234 100
525.249 88
525.264 31
525.279 56
525.293 86
525.308 54
525.323 36
525.338 47
525.353 105
525.368 53
525.382 57
525.397 75
525.412 70
525.427 104
525.442 132
525.457 150
525.471 99
525.486 73
525.501 83
525.516 78
525.531 73
525.546 49
525.560 88
525.575 62
525.590 38
525.605 35
525.620 42
525.635 25
525.649 32
525.664 36
525.679 70
525.694 81
525.709 72
525.724 53
525.739 40
525.753 28
525.768 53
525.783 56
525.798 43
525.813 37
525.828 31
525.842 40
525.857 53
525.872 83
525.887 53
525.902 43
525.917 46
525.932 28
525.946 30
525.961 50
525.976 41
525.991 75
526.006 141
526.021 156
526.035 147
526.050 214
526.065 163
526.080 167
526.095 166
526.110 88
526.124 115
526.139 79
526.154 83
526.169 60
526.184 16
526.199 46
526.214 64
526.228 76
526.243 95
526.258 82
526.273 89
526.288 75
526.303 67
526.318 86
526.332 71
526.347 79
526.362 55
526.377 49
526.392 35
526.407 39
526.421 66
526.436 60
526.451 59
526.466 62
526.481 56
526.496 11
526.511 54
526.525 83
526.540 52
526.555 26
526.570 54
526.585 59
526.600 37
526.615 29
526.629 6
526.644 27
526.659 54
526.674 57
526.689 45
526.704 32
526.719 49
526.733 33
526.748 53
526.763 46
526.778 35
526.793 25
526.808 24
526.823 28
526.837 40
526.852 9
526.867 10
526.882 25
526.897 43
526.912 23
526.927 28
526.941 37
526.956 59
526.971 91
526.986 47
527.001 19
527.016 38
527.031 79
527.045 98
527.060 132
527.075 93
527.090 88
527.105 82
527.120 79
527.135 87
527.149 84
527.164 52
527.179 90
527.194 38
527.209 29
527.224 49
527.239 76
527.253 46
527.268 51
527.283 40
527.298 19
527.313 39
527.328 88
527.343 66
527.358 56
527.372 77
527.387 39
527.402 33
527.417 55
527.432 49
527.447 8
527.462 15
527.476 35
527.491 27
527.506 32
527.521 51
527.536 28
527.551 51
527.566 44
527.581 33
527.595 40
527.610 34
527.625 42
527.640 65
527.655 80
527.670 29
527.685 33
527.699 44
527.714 97
527.729 53
527.744 57
527.759 34
527.774 31
527.789 19
527.804 20
527.818 3
527.833 6
527.848 19
527.863 42
527.878 59
527.893 47
527.908 68
527.923 78
527.937 64
527.952 59
527.967 71
527.982 49
527.997 32
528.012 72
528.027 105
528.042 90
528.056 78
528.071 32
528.086 70
528.101 76
528.116 46
528.131 44
528.146 50
528.161 51
528.175 43
528.190 82
528.205 108
528.220 77
528.235 47
528.250 123
528.265 119
528.280 127
528.294 149
528.309 101
528.324 113
528.339 67
528.354 44
528.369 84
528.384 78
528.399 57
528.413 39
528.428 78
528.443 61
528.458 63
528.473 66
528.488 55
528.503 50
528.518 43
528.533 33
528.547 27
528.562 69
528.577 78
528.592 43
528.607 61
528.622 58
528.637 63
528.652 60
528.666 40
528.681 67
528.696 20
528.711 16
528.726 17
528.741 13
528.756 7
528.771 8
528.786 38
528.800 60
528.815 59
528.830 44
528.845 50
528.860 41
528.875 37
528.890 45
528.905 11
528.919 20
528.934 27
528.949 21
528.964 43
528.979 55
528.994 97
529.009 109
529.024 93
529.039 92
529.053 45
529.068 61
529.083 78
529.098 92
529.113 107
529.128 63
529.143 53
529.158 46
529.173 21
529.187 26
529.202 91
529.217 78
529.232 68
529.247 82
529.262 86
529.277 57
529.292 78
529.307 71
529.322 50
529.336 85
529.351 60
529.366 32
529.381 36
529.396 59
529.411 43
529.426 39
529.441 83
529.456 61
529.470 52
529.485 50
529.500 51
529.515 24
529.530 24
529.545 35
529.560 22
529.575 31
529.590 31
529.604 28
529.619 16
529.634 23
529.649 38
529.664 67
529.679 52
529.694 57
529.709 53
529.724 57
529.739 12
529.753 37
529.768 38
529.783 27
529.798 58
529.813 70
529.828 39
529.843 37
529.858 55
529.873 19
529.888 26
529.902 46
529.917 29
529.932 16
529.947 22
529.962 40
529.977 39
529.992 51
530.007 82
530.022 133
530.037 104
530.051 59
530.066 38
530.081 44
530.096 93
530.111 88
530.126 42
530.141 41
530.156 38
530.171 64
530.186 56
530.201 137
530.215 67
530.230 47
530.245 63
530.260 68
530.275 104
530.290 84
530.305 77
530.320 37
530.335 8
530.350 39
530.364 54
530.379 64
530.394 79
530.409 62
530.424 45
530.439 26
530.454 23
530.469 32
530.484 26
530.499 49
530.514 44
530.528 47
530.543 73
530.558 36
530.573 31
530.588 19
530.603 43
530.618 42
530.633 22
530.648 56
530.663 64
530.678 25
530.692 35
530.707 27
530.722 37
530.737 28
530.752 21
530.767 52
530.782 43
530.797 33
530.812 37
530.827 34
530.842 64
530.857 38
530.871 18
530.886 36
530.901 39
530.916 25
530.931 31
530.946 38
530.961 60
530.976 72
530.991 77
531.006 65
531.021 48
531.036 49
531.050 97
531.065 60
531.080 83
531.095 111
531.110 83
531.125 58
531.140 48
531.155 40
531.170 55
531.185 47
531.200 53
531.215 51
531.229 48
531.244 20
531.259 75
531.274 108
531.289 117
531.304 61
531.319 34
531.334 55
531.349 83
531.364 31
531.379 54
531.394 27
531.408 48
531.423 80
531.438 51
531.453 67
531.468 56
531.483 26
531.498 41
531.513 31
531.528 15
531.543 32
531.558 27
531.573 18
531.588 30
531.602 51
531.617 7
531.632 20
531.647 15
531.662 11
531.677 36
531.692 27
531.707 27
531.722 22
531.737 14
531.752 6
531.767 0
531.782 6
531.797 10
531.811 45
531.826 34
531.841 20
531.856 61
531.871 53
531.886 37
531.901 41
531.916 60
531.931 48
531.946 32
531.961 51
531.976 95
531.991 93
532.006 88
532.020 91
532.035 101
532.050 100
532.065 90
532.080 74
532.095 24
532.110 48
532.125 25
532.140 57
532.155 54
532.170 86
532.185 74
532.200 52
532.215 87
532.230 52
532.244 46
532.259 48
532.274 62
532.289 43
532.304 40
532.319 57
532.334 28
532.349 34
532.364 69
532.379 51
532.394 56
532.409 39
532.424 31
532.439 69
532.454 43
532.468 22
532.483 33
532.498 29
532.513 30
532.528 6
532.543 23
532.558 26
532.573 51
532.588 34
532.603 57
532.618 46
532.633 60
532.648 56
532.663 38
532.678 24
532.693 19
532.707 33
532.722 11
532.737 47
532.752 45
532.767 24
532.782 29
532.797 44
532.812 28
532.827 50
532.842 59
532.857 40
532.872 16
532.887 19
532.902 16
532.917 16
532.932 34
532.947 20
532.961 35
532.976 12
532.991 6
533.006 52
533.021 42
533.036 74
533.051 32
533.066 31
533.081 60
533.096 83
533.111 59
533.126 42
533.141 43
533.156 40
533.171 38
533.186 61
533.201 70
533.216 49
533.231 51
533.245 74
533.260 69
533.275 65
533.290 48
533.305 59
533.320 76
533.335 67
533.350 54
533.365 47
533.380 22
533.395 16
533.410 11
533.425 39
533.440 45
533.455 44
533.470 25
533.485 37
533.500 36
533.515 9
533.529 36
533.544 29
533.559 24
533.574 18
533.589 26
533.604 30
533.619 30
533.634 30
533.649 58
533.664 32
533.679 27
533.694 20
533.709 25
533.724 7
533.739 13
533.754 14
533.769 24
533.784 9
533.799 30
533.814 14
533.829 37
533.844 19
533.858 53
533.873 53
533.888 24
533.903 34
533.918 8
533.933 2
533.948 8
533.963 44
533.978 69
533.993 49
534.008 49
534.023 93
534.038 102
534.053 109
534.068 89
534.083 98
534.098 79
534.113 40
534.128 64
534.143 34
534.158 65
534.173 48
534.188 42
534.203 52
534.217 70
534.232 61
534.247 60
534.262 53
534.277 25
534.292 48
534.307 56
534.322 57
534.337 27
534.352 68
534.367 55
534.382 59
534.397 56
534.412 60
534.427 154
534.442 143
534.457 132
534.472 105
534.487 106
534.502 76
534.517 61
534.532 61
534.547 47
534.562 22
534.577 22
534.592 33
534.607 33
534.622 22
534.636 26
534.651 28
534.666 35
534.681 19
534.696 25
534.711 54
534.726 46
534.741 27
534.756 11
534.771 19
534.786 17
534.801 13
534.816 20
534.831 31
534.846 29
534.861 24
534.876 9
534.891 15
534.906 26
534.921 27
534.936 23
534.951 26
534.966 36
534.981 22
534.996 67
535.011 53
535.026 52
535.041 49
535.056 53
535.071 60
535.086 85
535.101 72
535.116 70
535.131 41
535.145 65
535.160 62
535.175 64
535.190 69
535.205 32
535.220 28
535.235 40
535.250 43
535.265 18
535.280 39
535.295 46
535.310 41
535.325 32
535.340 31
535.355 55
535.370 40
535.385 52
535.400 40
535.415 47
535.430 73
535.445 62
535.460 72
535.475 76
535.490 49
535.505 17
535.520 36
535.535 25
535.550 48
535.565 33
535.580 28
535.595 31
535.610 22
535.625 40
535.640 61
535.655 39
535.670 14
535.685 35
535.700 38
535.715 36
535.730 6
535.745 47
535.760 41
535.775 18
535.790 22
535.805 27
535.820 40
535.835 32
535.849 15
535.864 40
535.879 57
535.894 24
535.909 41
535.924 50
535.939 23
535.954 16
535.969 29
535.984 40
535.999 17
536.014 93
536.029 89
536.044 108
536.059 95
536.074 85
536.089 78
536.104 54
536.119 35
536.134 37
536.149 48
536.164 43
536.179 34
536.194 39
536.209 50
536.224 91
536.239 95
536.254 87
536.269 63
536.284 78
536.299 68
536.314 41
536.329 62
536.344 90
536.359 132
536.374 217
536.389 208
536.404 475
536.419 773
536.434 1111
536.449 1294
536.464 1395
536.479 1367
536.494 1186
536.509 825
536.524 619
536.539 394
536.554 266
536.569 168
536.584 140
536.599 102
536.614 96
536.629 107
536.644 108
536.659 85
536.674 37
536.689 81
536.704 99
536.719 67
536.734 86
536.749 87
536.764 52
536.779 48
536.794 51
536.809 47
536.824 38
536.839 48
536.854 57
536.869 63
536.884 91
536.899 64
536.914 95
536.929 102
536.944 99
536.959 84
536.974 107
536.989 66
537.004 50
537.019 69
537.034 77
537.049 74
537.064 75
537.079 89
537.094 78
537.109 115
537.124 123
537.139 99
537.154 56
537.169 105
537.184 81
537.199 90
537.214 61
537.229 62
537.244 53
537.259 71
537.274 49
537.289 51
537.304 62
537.319 67
537.334 43
537.349 49
537.364 98
537.379 93
537.394 134
537.409 190
537.424 320
537.439 513
537.454 641
537.469 693
537.484 536
537.499 374
537.514 286
537.529 205
537.544 138
537.559 94
537.574 84
537.589 86
537.604 88
537.619 59
537.634 38
537.649 30
537.664 36
537.679 81
537.694 68
537.709 78
537.724 55
537.739 23
537.754 49
537.769 36
537.784 50
537.799 40
537.814 34
537.829 29
537.844 44
537.859 78
537.874 73
537.889 69
537.904 56
537.919 50
537.934 50
537.949 38
537.964 22
537.979 83
537.994 90
538.009 77
538.024 92
538.039 83
538.054 70
538.069 64
538.084 134
538.099 137
538.114 60
538.129 43
538.145 79
538.160 107
538.175 83
538.190 50
538.205 45
538.220 80
538.235 84
538.250 70
538.265 83
538.280 84
538.295 63
538.310 101
538.325 90
538.340 88
538.355 122
538.370 205
538.385 165
538.400 143
538.415 242
538.430 362
538.445 417
538.460 456
538.475 461
538.490 403
538.505 232
538.520 149
538.535 116
538.550 120
538.565 100
538.580 82
538.595 64
538.610 56
538.625 54
538.640 56
538.655 36
538.670 37
538.685 47
538.700 27
538.715 41
538.730 38
538.745 51
538.760 48
538.775 35
538.790 32
538.805 52
538.820 62
538.835 67
538.850 48
538.866 65
538.881 45
538.896 13
538.911 54
538.926 93
538.941 77
538.956 56
538.971 38
538.986 59
539.001 50
539.016 90
539.031 124
539.046 135
539.061 114
539.076 75
539.091 35
539.106 65
539.121 89
539.136 50
539.151 36
539.166 38
539.181 45
539.196 63
539.211 64
539.226 65
539.241 78
539.256 113
539.271 138
539.286 120
539.301 65
539.316 53
539.331 77
539.346 68
539.361 27
539.377 52
539.392 121
539.407 136
539.422 121
539.437 99
539.452 79
539.467 113
539.482 157
539.497 143
539.512 95
539.527 70
539.542 53
539.557 97
539.572 75
539.587 46
539.602 34
539.617 61
539.632 45
539.647 22
539.662 30
539.677 32
539.692 36
539.707 28
539.722 36
539.737 24
539.752 18
539.767 42
539.783 36
539.798 56
539.813 49
539.828 49
539.843 34
539.858 31
539.873 6
539.888 17
539.903 15
539.918 18
539.933 27
539.948 31
539.963 45
539.978 58
539.993 58
540.008 77
540.023 67
540.038 105
540.053 109
540.068 81
540.083 57
540.098 67
540.113 75
540.128 47
540.144 76
540.159 51
540.174 80
540.189 102
540.204 63
540.219 83
540.234 35
540.249 74
540.264 95
540.279 77
540.294 60
540.309 110
540.324 69
540.339 55
540.354 28
540.369 30
540.384 65
540.399 100
540.414 88
540.429 95
540.444 80
540.459 69
540.475 76
540.490 66
540.505 56
540.520 68
540.535 57
540.550 44
540.565 42
540.580 45
540.595 82
540.610 46
540.625 9
540.640 20
540.655 42
540.670 22
540.685 22
540.700 10
540.715 12
540.730 47
540.745 47
540.760 43
540.776 47
540.791 19
540.806 11
540.821 18
540.836 28
540.851 25
540.866 29
540.881 47
540.896 38
540.911 48
540.926 37
540.941 17
540.956 37
540.971 46
540.986 59
541.001 37
541.016 49
541.031 55
541.047 113
541.062 107
541.077 103
541.092 168
541.107 146
541.122 106
541.137 134
541.152 107
541.167 81
541.182 47
541.197 41
541.212 50
541.227 50
541.242 55
541.257 35
541.272 47
541.287 81
541.303 52
541.318 51
541.333 41
541.348 71
541.363 73
541.378 41
541.393 31
541.408 54
541.423 51
541.438 53
541.453 46
541.468 35
541.483 65
541.498 40
541.513 26
541.528 47
541.544 54
541.559 26
541.574 18
541.589 52
541.604 59
541.619 28
541.634 32
541.649 39
541.664 72
541.679 57
541.694 20
541.709 15
541.724 23
541.739 41
541.754 33
541.769 11
541.785 58
541.800 55
541.815 36
541.830 23
541.845 46
541.860 36
541.875 24
541.890 58
541.905 46
541.920 38
541.935 20
541.950 25
541.965 43
541.980 54
541.996 39
542.011 74
542.026 60
542.041 76
542.056 122
542.071 145
542.086 88
542.101 73
542.116 69
542.131 63
542.146 59
542.161 47
542.176 54
542.191 76
542.207 51
542.222 31
542.237 46
542.252 85
542.267 91
542.282 72
542.297 70
542.312 40
542.327 62
542.342 79
542.357 107
542.372 85
542.387 40
542.402 22
542.418 28
542.433 32
542.448 49
542.463 31
542.478 41
542.493 44
542.508 46
542.523 49
542.538 38
542.553 34
542.568 31
542.583 27
542.598 13
542.614 28
542.629 65
542.644 33
542.659 23
542.674 27
542.689 25
542.704 10
542.719 28
542.734 35
542.749 19
542.764 29
542.779 47
542.795 32
542.810 28
542.825 42
542.840 50
542.855 41
542.870 42
542.885 55
542.900 13
542.915 43
542.930 19
542.945 38
542.960 49
542.975 15
542.991 26
543.006 87
543.021 134
543.036 142
543.051 124
543.066 110
543.081 106
543.096 97
543.111 58
543.126 60
543.141 71
543.157 46
543.172 67
543.187 38
543.202 27
543.217 50
543.232 57
543.247 57
543.262 45
543.277 97
543.292 84
543.307 64
543.322 81
543.338 37
543.353 36
543.368 66
543.383 58
543.398 48
543.413 29
543.428 55
543.443 110
543.458 65
543.473 19
543.488 20
543.504 13
543.519 19
543.534 21
543.549 14
543.564 39
543.579 19
543.594 13
543.609 19
543.624 17
543.639 36
543.654 48
543.670 34
543.685 11
543.700 40
543.715 50
543.730 31
543.745 35
543.760 30
543.775 7
543.790 5
543.805 47
543.820 43
543.836 37
543.851 41
543.866 33
543.881 16
543.896 28
543.911 49
543.926 43
543.941 28
543.956 43
543.971 52
543.987 64
544.002 91
544.017 123
544.032 119
544.047 98
544.062 115
544.077 134
544.092 79
544.107 43
544.122 37
544.138 50
544.153 59
544.168 34
544.183 45
544.198 62
544.213 52
544.228 77
544.243 61
544.258 64
544.273 43
544.289 86
544.304 89
544.319 74
544.334 89
544.349 60
544.364 87
544.379 48
544.394 20
544.409 44
544.424 57
544.440 69
544.455 26
544.470 17
544.485 18
544.500 15
544.515 54
544.530 43
544.545 37
544.560 43
544.576 29
544.591 9
544.606 11
544.621 40
544.636 24
544.651 55
544.666 19
544.681 16
544.696 23
544.711 23
544.727 53
544.742 31
544.757 42
544.772 9
544.787 17
544.802 24
544.817 10
544.832 17
544.847 27
544.863 38
544.878 57
544.893 42
544.908 39
544.923 44
544.938 47
544.953 33
544.968 47
544.983 62
544.999 66
545.014 61
545.029 117
545.044 69
545.059 59
545.074 46
545.089 115
545.104 60
545.119 66
545.135 61
545.150 70
545.165 25
545.180 37
545.195 57
545.210 47
545.225 46
545.240 38
545.255 55
545.271 43
545.286 39
545.301 44
545.316 57
545.331 71
545.346 56
545.361 43
545.376 30
545.392 41
545.407 32
545.422 32
545.437 52
545.452 39
545.467 23
545.482 27
545.497 30
545.512 13
545.528 22
545.543 21
545.558 12
545.573 20
545.588 15
545.603 34
545.618 25
545.633 21
545.649 22
545.664 30
545.679 35
545.694 14
545.709 30
545.724 35
545.739 25
545.754 28
545.770 47
545.785 56
545.800 32
545.815 42
545.830 37
545.845 52
545.860 43
545.875 24
545.891 51
545.906 49
545.921 51
545.936 27
545.951 32
545.966 64
545.981 46
545.996 79
546.012 72
546.027 124
546.042 102
546.057 95
546.072 121
546.087 124
546.102 92
546.117 116
546.133 66
546.148 63
546.163 51
546.178 37
546.193 67
546.208 54
546.223 39
546.238 43
546.254 70
546.269 72
546.284 55
546.299 60
546.314 42
546.329 50
546.344 77
546.359 47
546.375 42
546.390 60
546.405 30
546.420 45
546.435 93
546.450 72
546.465 53
546.480 52
546.496 48
546.511 45
546.526 25
546.541 7
546.556 16
546.571 19
546.586 18
546.602 29
546.617 24
546.632 38
546.647 46
546.662 21
546.677 15
546.692 19
546.708 9
546.723 13
546.738 22
546.753 24
546.768 20
546.783 28
546.798 14
546.813 11
546.829 38
546.844 39
546.859 40
546.874 26
546.889 15
546.904 30
546.919 33
546.935 28
546.950 51
546.965 87
546.980 72
546.995 89
547.010 68
547.025 91
547.041 89
547.056 98
547.071 60
547.086 75
547.101 45
547.116 49
547.131 48
547.147 75
547.162 94
547.177 75
547.192 54
547.207 31
547.222 24
547.237 57
547.253 50
547.268 55
547.283 67
547.298 52
547.313 94
547.328 71
547.343 59
547.359 46
547.374 22
547.389 3
547.404 11
547.419 24
547.434 23
547.449 14
547.465 16
547.480 13
547.495 25
547.510 16
547.525 28
547.540 33
547.555 41
547.571 38
547.586 36
547.601 45
547.616 17
547.631 22
547.646 17
547.661 41
547.677 53
547.692 33
547.707 18
547.722 11
547.737 17
547.752 15
547.767 32
547.783 36
547.798 29
547.813 45
547.828 36
547.843 71
547.858 61
547.874 29
547.889 38
547.904 25
547.919 12
547.934 34
547.949 43
547.964 31
547.980 47
547.995 58
548.010 69
548.025 68
548.040 77
548.055 107
548.071 106
548.086 59
548.101 46
548.116 43
548.131 60
548.146 64
548.161 63
548.177 58
548.192 69
548.207 67
548.222 39
548.237 35
548.252 30
548.268 48
548.283 63
548.298 70
548.313 57
548.328 37
548.343 16
548.358 69
548.374 83
548.389 62
548.404 106
548.419 119
548.434 136
548.449 207
548.465 280
548.480 307
548.495 321
548.510 264
548.525 160
548.540 140
548.556 79
548.571 67
548.586 57
548.601 55
548.616 42
548.631 45
548.647 61
548.662 56
548.677 51
548.692 23
548.707 18
548.722 15
548.738 19
548.753 19
548.768 34
548.783 37
548.798 71
548.813 56
548.828 45
548.844 29
548.859 23
548.874 31
548.889 24
548.904 34
548.919 27
548.935 32
548.950 35
548.965 42
548.980 25
548.995 24
549.010 49
549.026 51
549.041 34
549.056 47
549.071 79
549.086 74
549.101 57
549.117 39
549.132 57
549.147 50
549.162 72
549.177 87
549.193 49
549.208 34
549.223 13
549.238 41
549.253 37
549.268 25
549.284 64
549.299 39
549.314 34
549.329 41
549.344 80
549.359 64
549.375 60
549.390 59
549.405 63
549.420 76
549.435 89
549.450 101
549.466 93
549.481 92
549.496 113
549.511 63
549.526 70
549.541 33
549.557 28
549.572 55
549.587 47
549.602 43
549.617 44
549.633 64
549.648 38
549.663 61
549.678 52
549.693 9
549.708 5
549.724 19
549.739 54
549.754 64
549.769 18
549.784 14
549.799 11
549.815 38
549.830 47
549.845 35
549.860 41
549.875 13
549.891 49
549.906 35
549.921 42
549.936 33
549.951 41
549.966 73
549.982 126
549.997 174
550.012 129
550.027 71
550.042 121
550.058 134
550.073 108
550.088 89
550.103 59
550.118 51
550.133 31
550.149 43
550.164 48
550.179 50
550.194 94
550.209 68
550.225 76
550.240 86
550.255 77
550.270 107
550.285 104
550.300 92
550.316 104
550.331 121
550.346 101
550.361 98
550.376 123
550.392 166
550.407 252
550.422 524
550.437 945
550.452 1612
550.468 2782
550.483 3977
550.498 5312
550.513 5868
550.528 5162
550.543 4101
550.559 2948
550.574 2035
550.589 1461
550.604 1078
550.619 749
550.635 538
550.650 425
550.665 307
550.680 241
550.695 195
550.711 155
550.726 132
550.741 109
550.756 110
550.771 131
550.786 104
550.802 107
550.817 97
550.832 59
550.847 54
550.862 69
550.878 103
550.893 106
550.908 56
550.923 58
550.938 31
550.954 93
550.969 89
550.984 73
550.999 109
551.014 141
551.030 136
551.045 108
551.060 83
551.075 101
551.090 110
551.106 154
551.121 221
551.136 205
551.151 191
551.166 165
551.182 141
551.197 90
551.212 71
551.227 58
551.242 93
551.258 87
551.273 62
551.288 62
551.303 77
551.318 54
551.334 96
551.349 151
551.364 118
551.379 81
551.394 76
551.410 197
551.425 234
551.440 287
551.455 745
551.470 1398
551.486 1955
551.501 2578
551.516 2534
551.531 2372
551.546 1645
551.562 1220
551.577 864
551.592 613
551.607 409
551.622 322
551.638 267
551.653 199
551.668 147
551.683 118
551.698 167
551.714 171
551.729 118
551.744 101
551.759 115
551.774 88
551.790 57
551.805 99
551.820 79
551.835 104
551.850 83
551.866 76
551.881 76
551.896 72
551.911 87
551.926 97
551.942 66
551.957 65
551.972 75
551.987 103
552.002 155
552.018 129
552.033 119
552.048 63
552.063 69
552.079 92
552.094 89
552.109 113
552.124 102
552.139 130
552.155 112
552.170 142
552.185 113
552.200 92
552.215 75
552.231 49
552.246 52
552.261 79
552.276 151
552.291 108
552.307 128
552.322 124
552.337 126
552.352 134
552.368 218
552.383 207
552.398 174
552.413 191
552.428 331
552.444 361
552.459 514
552.474 602
552.489 521
552.504 580
552.520 682
552.535 546
552.550 419
552.565 354
552.581 223
552.596 164
552.611 93
552.626 80
552.641 48
552.657 79
552.672 82
552.687 45
552.702 62
552.718 67
552.733 98
552.748 35
552.763 60
552.778 120
552.794 108
552.809 70
552.824 85
552.839 67
552.854 41
552.870 45
552.885 59
552.900 73
552.915 76
552.931 53
552.946 40
552.961 38
552.976 61
552.991 66
553.007 42
553.022 73
553.037 100
553.052 78
553.068 100
553.083 95
553.098 67
553.113 73
553.128 84
553.144 74
553.159 86
553.174 73
553.189 50
553.205 87
553.220 95
553.235 99
553.250 70
553.266 94
553.281 139
553.296 69
553.311 64
553.326 71
553.342 72
553.357 74
553.372 100
553.387 71
553.403 134
553.418 166
553.433 190
553.448 216
553.463 212
553.479 150
553.494 171
553.509 168
553.524 134
553.540 144
553.555 85
553.570 50
553.585 53
553.601 60
553.616 44
553.631 38
553.646 30
553.661 36
553.677 45
553.692 69
553.707 67
553.722 33
553.738 40
553.753 45
553.768 67
553.783 93
553.799 35
553.814 45
553.829 26
553.844 42
553.859 63
553.875 67
553.890 82
553.905 71
553.920 28
553.936 44
553.951 41
553.966 25
553.981 48
553.997 54
554.012 43
554.027 48
554.042 28
554.058 84
554.073 98
554.088 103
554.103 98
554.118 77
554.134 86
554.149 74
554.164 47
554.179 108
554.195 69
554.210 41
554.225 99
554.240 48
554.256 34
554.271 47
554.286 91
554.301 55
554.317 75
554.332 121
554.347 113
554.362 99
554.378 44
554.393 65
554.408 75
554.423 91
554.439 121
554.454 132
554.469 141
554.484 144
554.500 139
554.515 89
554.530 65
554.545 64
554.560 75
554.576 75
554.591 55
554.606 31
554.621 35
554.637 39
554.652 70
554.667 24
554.682 37
554.698 64
554.713 42
554.728 27
554.743 46
554.759 10
554.774 26
554.789 34
554.804 14
554.820 43
554.835 60
554.850 49
554.865 80
554.881 55
554.896 22
554.911 6
554.926 54
554.942 86
554.957 100
554.972 97
554.987 69
555.003 87
555.018 89
555.033 90
555.048 76
555.064 101
555.079 84
555.094 103
555.109 112
555.125 74
555.140 27
555.155 53
555.170 67
555.186 51
555.201 100
555.216 61
555.231 43
555.247 101
555.262 75
555.277 63
555.292 50
555.308 49
555.323 58
555.338 40
555.353 52
555.369 85
555.384 64
555.399 42
555.414 29
555.430 80
555.445 59
555.460 51
555.475 55
555.491 82
555.506 53
555.521 43
555.537 24
555.552 32
555.567 23
555.582 41
555.598 33
555.613 25
555.628 40
555.643 56
555.659 37
555.674 43
555.689 37
555.704 25
555.720 38
555.735 41
555.750 85
555.765 56
555.781 47
555.796 45
555.811 39
555.826 41
555.842 46
555.857 42
555.872 44
555.887 45
555.903 20
555.918 32
555.933 27
555.949 41
555.964 49
555.979 74
555.994 54
556.010 75
556.025 53
556.040 85
556.055 98
556.071 91
556.086 112
556.101 92
556.116 75
556.132 53
556.147 81
556.162 66
556.177 57
556.193 29
556.208 20
556.223 65
556.239 77
556.254 65
556.269 48
556.284 84
556.300 99
556.315 58
556.330 64
556.345 66
556.361 70
556.376 51
556.391 58
556.407 113
556.422 63
556.437 74
556.452 32
556.468 32
556.483 49
556.498 57
556.513 53
556.529 41
556.544 27
556.559 38
556.574 20
556.590 33
556.605 20
556.620 20
556.636 59
556.651 33
556.666 38
556.681 37
556.697 38
556.712 45
556.727 28
556.742 8
556.758 19
556.773 36
556.788 59
556.804 32
556.819 84
556.834 103
556.849 60
556.865 50
556.880 29
556.895 42
556.911 34
556.926 38
556.941 58
556.956 51
556.972 58
556.987 58
557.002 36
557.017 47
557.033 45
557.048 30
557.063 60
557.079 49
557.094 54
557.109 44
557.124 56
557.140 45
557.155 95
557.170 106
557.186 90
557.201 49
557.216 56
557.231 55
557.247 43
557.262 26
557.277 67
557.292 70
557.308 52
557.323 30
557.338 52
557.354 94
557.369 58
557.384 37
557.399 42
557.415 33
557.430 45
557.445 63
557.461 31
557.476 61
557.491 76
557.506 57
557.522 78
557.537 25
557.552 15
557.568 25
557.583 65
557.598 51
557.613 45
557.629 9
557.644 18
557.659 42
557.675 55
557.690 46
557.705 29
557.720 45
557.736 22
557.751 48
557.766 16
557.782 16
557.797 40
557.812 53
557.827 36
557.843 46
557.858 35
557.873 23
557.889 21
557.904 40
557.919 47
557.934 57
557.950 36
557.965 20
557.980 14
557.996 34
558.011 29
558.026 53
558.042 61
558.057 91
558.072 67
558.087 96
558.103 87
558.118 66
558.133 97
558.149 74
558.164 49
558.179 50
558.194 52
558.210 45
558.225 33
558.240 64
558.256 45
558.271 31
558.286 54
558.301 58
558.317 96
558.332 70
558.347 56
558.363 65
558.378 83
558.393 53
558.409 52
558.424 51
558.439 49
558.454 64
558.470 43
558.485 58
558.500 55
558.516 53
558.531 33
558.546 41
558.562 50
558.577 39
558.592 52
558.607 18
558.623 38
558.638 55
558.653 38
558.669 31
558.684 14
558.699 46
558.715 18
558.730 38
558.745 41
558.760 46
558.776 16
558.791 17
558.806 32
558.822 54
558.837 36
558.852 23
558.868 39
558.883 38
558.898 31
558.913 36
558.929 42
558.944 25
558.959 23
558.975 20
558.990 46
559.005 68
559.021 44
559.036 49
559.051 54
559.067 66
559.082 61
559.097 88
559.112 74
559.128 23
559.143 35
559.158 48
559.174 30
559.189 25
559.204 32
559.220 30
559.235 48
559.250 40
559.266 48
559.281 81
559.296 85
559.311 67
559.327 48
559.342 43
559.357 45
559.373 36
559.388 48
559.403 38
559.419 27
559.434 41
559.449 53
559.465 25
559.480 57
559.495 73
559.510 45
559.526 35
559.541 27
559.556 41
559.572 43
559.587 27
559.602 10
559.618 24
559.633 27
559.648 72
559.664 44
559.679 20
559.694 21
559.710 26
559.725 20
559.740 61
559.755 40
559.771 35
559.786 22
559.801 19
559.817 2
559.832 5
559.847 24
559.863 30
559.878 15
559.893 12
559.909 48
559.924 54
559.939 55
559.955 46
559.970 32
559.985 23
560.001 27
560.016 37
560.031 31
560.047 64
560.062 74
560.077 65
560.092 60
560.108 55
560.123 50
560.138 55
560.154 66
560.169 82
560.184 62
560.200 35
560.215 48
560.230 37
560.246 22
560.261 54
560.276 67
560.292 48
560.307 50
560.322 50
560.338 47
560.353 52
560.368 64
560.384 83
560.399 63
560.414 70
560.430 70
560.445 80
560.460 81
560.476 32
560.491 16
560.506 38
560.521 21
560.537 53
560.552 69
560.567 40
560.583 44
560.598 26
560.613 42
560.629 51
560.644 74
560.659 43
560.675 40
560.690 50
560.705 22
560.721 22
560.736 9
560.751 25
560.767 64
560.782 54
560.797 18
560.813 36
560.828 23
560.843 15
560.859 21
560.874 35
560.889 38
560.905 28
560.920 34
560.935 10
560.951 24
560.966 36
560.981 95
560.997 86
561.012 52
561.027 49
561.043 125
561.058 124
561.073 131
561.089 85
561.104 82
561.119 62
561.135 91
561.150 74
561.165 71
561.181 74
561.196 23
561.211 38
561.227 50
561.242 42
561.257 79
561.273 53
561.288 78
561.303 153
561.319 45
561.334 35
561.349 84
561.365 56
561.380 38
561.395 33
561.411 42
561.426 24
561.441 44
561.457 43
561.472 48
561.487 11
561.503 3
561.518 21
561.533 19
561.549 11
561.564 21
561.579 40
561.595 31
561.610 32
561.625 25
561.641 46
561.656 27
561.672 23
561.687 40
561.702 26
561.718 8
561.733 32
561.748 40
561.764 21
561.779 31
561.794 27
561.810 27
561.825 19
561.840 15
561.856 32
561.871 37
561.886 33
561.902 33
561.917 21
561.932 40
561.948 20
561.963 18
561.978 27
561.994 59
562.009 82
562.024 94
562.040 111
562.055 103
562.070 88
562.086 47
562.101 85
562.116 67
562.132 24
562.147 59
562.163 86
562.178 68
562.193 53
562.209 79
562.224 74
562.239 82
562.255 34
562.270 62
562.285 83
562.301 70
562.316 134
562.331 142
562.347 112
562.362 82
562.377 71
562.393 86
562.408 79
562.423 93
562.439 111
562.454 157
562.470 205
562.485 168
562.500 150
562.516 78
562.531 38
562.546 38
562.562 46
562.577 65
562.592 43
562.608 57
562.623 53
562.638 46
562.654 27
562.669 17
562.684 18
562.700 25
562.715 47
562.731 27
562.746 38
562.761 38
562.777 18
562.792 39
562.807 55
562.823 51
562.838 68
562.853 35
562.869 71
562.884 36
562.899 25
562.915 23
562.930 44
562.946 44
562.961 21
562.976 45
562.992 34
563.007 39
563.022 67
563.038 55
563.053 45
563.068 84
563.084 82
563.099 26
563.115 33
563.130 51
563.145 59
563.161 33
563.176 39
563.191 43
563.207 68
563.222 47
563.237 72
563.253 72
563.268 64
563.283 97
563.299 79
563.314 69
563.330 57
563.345 80
563.360 33
563.376 43
563.391 60
563.406 62
563.422 44
563.437 33
563.453 35
563.468 19
563.483 42
563.499 97
563.514 57
563.529 30
563.545 49
563.560 85
563.575 129
563.591 81
563.606 54
563.622 42
563.637 18
563.652 14
563.668 23
563.683 19
563.698 20
563.714 54
563.729 52
563.744 21
563.760 18
563.775 31
563.791 35
563.806 53
563.821 55
563.837 11
563.852 25
563.867 44
563.883 15
563.898 39
563.914 33
563.929 36
563.944 60
563.960 47
563.975 31
563.990 63
564.006 137
564.021 116
564.037 94
564.052 93
564.067 75
564.083 140
564.098 130
564.113 149
564.129 73
564.144 68
564.160 76
564.175 39
564.190 40
564.206 57
564.221 73
564.236 69
564.252 45
564.267 33
564.283 54
564.298 54
564.313 58
564.329 64
564.344 112
564.359 162
564.375 110
564.390 118
564.406 275
564.421 359
564.436 461
564.452 686
564.467 1171
564.482 1407
564.498 1597
564.513 1467
564.529 995
564.544 661
564.559 482
564.575 373
564.590 260
564.606 224
564.621 196
564.636 115
564.652 89
564.667 91
564.682 67
564.698 77
564.713 86
564.729 88
564.744 50
564.759 44
564.775 35
564.790 39
564.805 32
564.821 27
564.836 33
564.852 47
564.867 27
564.882 29
564.898 37
564.913 49
564.929 32
564.944 34
564.959 17
564.975 59
564.990 54
565.006 51
565.021 78
565.036 68
565.052 86
565.067 90
565.082 57
565.098 42
565.113 68
565.129 95
565.144 69
565.159 64
565.175 74
565.190 52
565.206 82
565.221 105
565.236 106
565.252 77
565.267 37
565.282 49
565.298 71
565.313 52
565.329 68
565.344 56
565.359 40
565.375 59
565.390 87
565.406 152
565.421 119
565.436 143
565.452 203
565.467 284
565.483 467
565.498 578
565.513 497
565.529 400
565.544 356
565.560 338
565.575 227
565.590 149
565.606 104
565.621 80
565.637 45
565.652 37
565.667 86
565.683 101
565.698 66
565.714 74
565.729 69
565.744 37
565.760 57
565.775 68
565.791 56
565.806 37
565.821 54
565.837 48
565.852 48
565.867 58
565.883 80
565.898 104
565.914 75
565.929 73
565.944 79
565.960 43
565.975 31
565.991 57
566.006 129
566.021 105
566.037 96
566.052 101
566.068 80
566.083 77
566.098 68
566.114 70
566.129 116
566.145 95
566.160 82
566.176 97
566.191 110
566.206 91
566.222 87
566.237 36
566.253 49
566.268 46
566.283 53
566.299 65
566.314 68
566.330 103
566.345 121
566.360 101
566.376 94
566.391 85
566.407 146
566.422 201
566.437 206
566.453 291
566.468 438
566.484 560
566.499 775
566.514 569
566.530 373
566.545 341
566.561 224
566.576 137
566.591 152
566.607 126
566.622 93
566.638 59
566.653 76
566.669 71
566.684 105
566.699 74
566.715 59
566.730 59
566.746 93
566.761 69
566.776 79
566.792 81
566.807 53
566.823 63
566.838 51
566.853 24
566.869 56
566.884 35
566.900 9
566.915 53
566.930 40
566.946 37
566.961 43
566.977 52
566.992 57
567.008 70
567.023 81
567.038 115
567.054 97
567.069 97
567.085 73
567.100 110
567.115 109
567.131 62
567.146 64
567.162 68
567.177 56
567.193 43
567.208 49
567.223 48
567.239 103
567.254 74
567.270 41
567.285 43
567.300 56
567.316 54
567.331 68
567.347 70
567.362 43
567.378 53
567.393 50
567.408 95
567.424 116
567.439 117
567.455 103
567.470 160
567.485 205
567.501 235
567.516 216
567.532 164
567.547 160
567.563 138
567.578 90
567.593 71
567.609 38
567.624 39
567.640 70
567.655 60
567.671 39
567.686 39
567.701 67
567.717 35
567.732 43
567.748 46
567.763 52
567.779 48
567.794 79
567.809 93
567.825 49
567.840 28
567.856 39
567.871 77
567.887 65
567.902 66
567.917 43
567.933 29
567.948 28
567.964 114
567.979 308
567.994 665
568.010 1325
568.025 2011
568.041 1944
568.056 1613
568.072 1262
568.087 944
568.102 890
568.118 619
568.133 367
568.149 241
568.164 157
568.180 113
568.195 96
568.210 94
568.226 71
568.241 99
568.257 125
568.272 156
568.288 116
568.303 102
568.319 112
568.334 98
568.349 148
568.365 190
568.380 208
568.396 137
568.411 109
568.427 141
568.442 154
568.457 108
568.473 121
568.488 133
568.504 112
568.519 58
568.535 39
568.550 54
568.565 47
568.581 71
568.596 90
568.612 57
568.627 51
568.643 67
568.658 60
568.674 87
568.689 95
568.704 86
568.720 66
568.735 53
568.751 74
568.766 44
568.782 60
568.797 56
568.812 60
568.828 77
568.843 61
568.859 32
568.874 37
568.890 38
568.905 51
568.921 26
568.936 58
568.951 84
568.967 55
568.982 152
568.998 239
569.013 413
569.029 540
569.044 651
569.059 527
569.075 361
569.090 269
569.106 209
569.121 118
569.137 94
569.152 114
569.168 47
569.183 78
569.198 65
569.214 40
569.229 58
569.245 44
569.260 61
569.276 95
569.291 79
569.307 90
569.322 71
569.337 41
569.353 68
569.368 98
569.384 102
569.399 43
569.415 37
569.430 39
569.446 111
569.461 84
569.477 88
569.492 19
569.507 36
569.523 60
569.538 57
569.554 62
569.569 46
569.585 35
569.600 61
569.616 65
569.631 38
569.646 39
569.662 56
569.677 64
569.693 60
569.708 84
569.724 60
569.739 24
569.755 40
569.770 69
569.785 57
569.801 53
569.816 25
569.832 31
569.847 7
569.863 19
569.878 30
569.894 37
569.909 29
569.925 38
569.940 51
569.955 40
569.971 55
569.986 85
570.002 110
570.017 160
570.033 217
570.048 211
570.064 132
570.079 133
570.095 141
570.110 142
570.125 122
570.141 85
570.156 61
570.172 39
570.187 63
570.203 51
570.218 72
570.234 48
570.249 99
570.265 95
570.280 81
570.296 72
570.311 36
570.326 62
570.342 74
570.357 86
570.373 80
570.388 65
570.404 84
570.419 74
570.435 113
570.450 114
570.466 89
570.481 99
570.497 71
570.512 75
570.527 32
570.543 31
570.558 39
570.574 51
570.589 52
570.605 25
570.620 38
570.636 22
570.651 21
570.667 25
570.682 26
570.698 23
570.713 25
570.728 37
570.744 19
570.759 47
570.775 42
570.790 36
570.806 18
570.821 18
570.837 15
570.852 30
570.868 77
570.883 50
570.899 44
570.914 35
570.930 47
570.945 17
570.960 52
570.976 44
570.991 65
571.007 98
571.022 57
571.038 63
571.053 101
571.069 117
571.084 56
571.100 53
571.115 80
571.131 58
571.146 71
571.162 80
571.177 50
571.192 53
571.208 48
571.223 60
571.239 58
571.254 40
571.270 68
571.285 51
571.301 55
571.316 68
571.332 60
571.347 59
571.363 64
571.378 35
571.394 38
571.409 56
571.425 50
571.440 42
571.456 32
571.471 38
571.486 42
571.502 64
571.517 67
571.533 38
571.548 30
571.564 32
571.579 28
571.595 24
571.610 49
571.626 39
571.641 18
571.657 36
571.672 48
571.688 32
571.703 48
571.719 37
571.734 37
571.750 31
571.765 34
571.781 36
571.796 27
571.811 35
571.827 26
571.842 31
571.858 33
571.873 43
571.889 41
571.904 29
571.920 80
571.935 80
571.951 44
571.966 38
571.982 60
571.997 55
572.013 40
572.028 52
572.044 55
572.059 114
572.075 91
572.090 65
572.106 54
572.121 50
572.137 46
572.152 46
572.168 62
572.183 31
572.199 83
572.214 69
572.230 39
572.245 53
572.260 91
572.276 80
572.291 88
572.307 112
572.322 100
572.338 86
572.353 100
572.369 80
572.384 60
572.400 63
572.415 45
572.431 25
572.446 24
572.462 23
572.477 10
572.493 23
572.508 46
572.524 32
572.539 42
572.555 72
572.570 57
572.586 23
572.601 11
572.617 70
572.632 49
572.648 50
572.663 68
572.679 41
572.694 26
572.710 33
572.725 57
572.741 29
572.756 31
572.772 38
572.787 23
572.803 35
572.818 30
572.834 40
572.849 31
572.865 24
572.880 23
572.896 12
572.911 12
572.927 46
572.942 35
572.958 38
572.973 66
572.989 48
573.004 29
573.020 36
573.035 40
573.051 25
573.066 48
573.082 75
573.097 71
573.112 79
573.128 65
573.143 26
573.159 18
573.174 38
573.190 40
573.205 41
573.221 44
573.236 55
573.252 104
573.267 74
573.283 54
573.298 54
573.314 62
573.329 62
573.345 48
573.360 59
573.376 57
573.391 57
573.407 39
573.422 34
573.438 76
573.453 77
573.469 35
573.484 41
573.500 25
573.515 22
573.531 54
573.546 38
573.562 24
573.578 36
573.593 38
573.609 45
573.624 68
573.640 57
573.655 50
573.671 31
573.686 36
573.702 38
573.717 13
573.733 25
573.748 19
573.764 36
573.779 37
573.795 19
573.810 26
573.826 40
573.841 25
573.857 9
573.872 3
573.888 35
573.903 50
573.919 36
573.934 51
573.950 88
573.965 44
573.981 53
573.996 89
574.012 66
574.027 34
574.043 67
574.058 40
574.074 26
574.089 43
574.105 49
574.120 26
574.136 41
574.151 23
574.167 16
574.182 20
574.198 49
574.213 60
574.229 101
574.244 109
574.260 50
574.275 38
574.291 68
574.306 46
574.322 79
574.337 109
574.353 79
574.368 48
574.384 48
574.399 74
574.415 57
574.430 45
574.446 21
574.462 64
574.477 64
574.493 46
574.508 42
574.524 40
574.539 39
574.555 11
574.570 28
574.586 41
574.601 25
574.617 17
574.632 18
574.648 24
574.663 47
574.679 52
574.694 32
574.710 51
574.725 38
574.741 10
574.756 38
574.772 14
574.787 11
574.803 29
574.818 38
574.834 25
574.849 16
574.865 24
574.881 58
574.896 29
574.912 26
574.927 33
574.943 29
574.958 22
574.974 56
574.989 53
575.005 31
575.020 33
575.036 74
575.051 43
575.067 84
575.082 79
575.098 68
575.113 62
575.129 55
575.144 65
575.160 29
575.175 24
575.191 72
575.206 120
575.222 103
575.238 59
575.253 28
575.269 53
575.284 44
575.300 52
575.315 56
575.331 51
575.346 41
575.362 24
575.377 13
575.393 23
575.408 35
575.424 16
575.439 11
575.455 24
575.470 33
575.486 19
575.502 29
575.517 42
575.533 61
575.548 43
575.564 28
575.579 29
575.595 18
575.610 18
575.626 1
575.641 12
575.657 49
575.672 72
575.688 51
575.703 28
575.719 18
575.734 20
575.750 18
575.766 20
575.781 21
575.797 54
575.812 23
575.828 47
575.843 62
575.859 40
575.874 48
575.890 35
575.905 55
575.921 44
575.936 47
575.952 35
575.967 38
575.983 61
575.999 58
576.014 62
576.030 42
576.045 76
576.061 82
576.076 40
576.092 64
576.107 67
576.123 67
576.138 93
576.154 62
576.169 34
576.185 64
576.201 58
576.216 68
576.232 61
576.247 123
576.263 85
576.278 51
576.294 69
576.309 48
576.325 83
576.340 115
576.356 70
576.371 65
576.387 95
576.403 106
576.418 123
576.434 99
576.449 119
576.465 90
576.480 90
576.496 87
576.511 81
576.527 50
576.542 44
576.558 37
576.574 29
576.589 33
576.605 39
576.620 26
576.636 38
576.651 18
576.667 23
576.682 14
576.698 30
576.713 50
576.729 37
576.745 28
576.760 55
576.776 37
576.791 30
576.807 74
576.822 40
576.838 4
576.853 7
576.869 57
576.884 38
576.900 31
576.916 30
576.931 27
576.947 34
576.962 47
576.978 63
576.993 71
577.009 25
577.024 30
577.040 39
577.055 40
577.071 73
577.087 76
577.102 68
577.118 59
577.133 42
577.149 45
577.164 34
577.180 50
577.195 47
577.211 75
577.227 78
577.242 55
577.258 62
577.273 99
577.289 93
577.304 85
577.320 58
577.335 31
577.351 66
577.367 49
577.382 44
577.398 26
577.413 31
577.429 43
577.444 45
577.460 50
577.475 41
577.491 24
577.507 62
577.522 53
577.538 39
577.553 27
577.569 15
577.584 24
577.600 52
577.615 63
577.631 32
577.647 53
577.662 57
577.678 61
577.693 33
577.709 32
577.724 14
577.740 57
577.755 52
577.771 55
577.787 99
577.802 68
577.818 26
577.833 26
577.849 20
577.864 32
577.880 31
577.896 37
577.911 21
577.927 16
577.942 40
577.958 34
577.973 37
577.989 30
578.004 38
578.020 54
578.036 75
578.051 68
578.067 45
578.082 40
578.098 49
578.113 102
578.129 78
578.145 65
578.160 56
578.176 59
578.191 28
578.207 14
578.222 17
578.238 40
578.253 64
578.269 33
578.285 63
578.300 92
578.316 75
578.331 44
578.347 51
578.362 47
578.378 73
578.394 70
578.409 114
578.425 181
578.440 310
578.456 345
578.471 409
578.487 380
578.503 379
578.518 310
578.534 320
578.549 264
578.565 239
578.580 117
578.596 83
578.612 54
578.627 81
578.643 77
578.658 63
578.674 48
578.689 49
578.705 34
578.721 42
578.736 30
578.752 46
578.767 14
578.783 27
578.798 52
578.814 54
578.830 38
578.845 45
578.861 52
578.876 21
578.892 26
578.907 65
578.923 71
578.939 69
578.954 70
578.970 66
578.985 74
579.001 78
579.016 45
579.032 27
579.048 69
579.063 62
579.079 68
579.094 51
579.110 53
579.126 45
579.141 47
579.157 36
579.172 59
579.188 55
579.203 37
579.219 40
579.235 27
579.250 51
579.266 98
579.281 94
579.297 80
579.312 53
579.328 68
579.344 65
579.359 55
579.375 57
579.390 67
579.406 67
579.422 84
579.437 146
579.453 184
579.468 176
579.484 183
579.499 182
579.515 146
579.531 159
579.546 158
579.562 122
579.577 67
579.593 36
579.609 64
579.624 69
579.640 40
579.655 17
579.671 29
579.686 43
579.702 21
579.718 24
579.733 27
579.749 21
579.764 42
579.780 52
579.796 32
579.811 51
579.827 54
579.842 58
579.858 47
579.874 26
579.889 45
579.905 46
579.920 47
579.936 34
579.951 17
579.967 21
579.983 48
579.998 45
580.014 33
580.029 24
580.045 45
580.061 34
580.076 67
580.092 40
580.107 75
580.123 55
580.139 80
580.154 58
580.170 47
580.185 51
580.201 45
580.217 46
580.232 58
580.248 87
580.263 63
580.279 40
580.294 100
580.310 114
580.326 66
580.341 75
580.357 79
580.372 72
580.388 102
580.404 183
580.419 218
580.435 169
580.450 268
580.466 372
580.482 353
580.497 487
580.513 399
580.528 280
580.544 246
580.560 170
580.575 152
580.591 93
580.606 41
580.622 47
580.638 64
580.653 18
580.669 27
580.684 22
580.700 22
580.716 14
580.731 53
580.747 28
580.762 29
580.778 19
580.794 26
580.809 33
580.825 44
580.840 30
580.856 49
580.872 44
580.887 40
580.903 34
580.918 36
580.934 38
580.950 29
580.965 33
580.981 41
580.996 65
581.012 45
581.028 38
581.043 40
581.059 68
581.074 58
581.090 85
581.106 85
581.121 61
581.137 40
581.152 28
581.168 32
581.184 49
581.199 42
581.215 54
581.230 76
581.246 77
581.262 66
581.277 67
581.293 67
581.309 36
581.324 51
581.340 76
581.355 64
581.371 60
581.387 69
581.402 42
581.418 98
581.433 106
581.449 84
581.465 90
581.480 73
581.496 130
581.511 170
581.527 74
581.543 54
581.558 106
581.574 78
581.590 74
581.605 84
581.621 64
581.636 35
581.652 20
581.668 31
581.683 53
581.699 46
581.714 35
581.730 32
581.746 20
581.761 18
581.777 7
581.792 19
581.808 26
581.824 25
581.839 33
581.855 29
581.871 52
581.886 33
581.902 49
581.917 55
581.933 32
581.949 12
581.964 17
581.980 30
581.995 32
582.011 35
582.027 38
582.042 44
582.058 54
582.074 59
582.089 38
582.105 33
582.120 53
582.136 63
582.152 73
582.167 76
582.183 69
582.199 46
582.214 41
582.230 51
582.245 23
582.261 29
582.277 6
582.292 33
582.308 64
582.323 59
582.339 70
582.355 87
582.370 95
582.386 32
582.402 97
582.417 166
582.433 105
582.448 91
582.464 121
582.480 207
582.495 225
582.511 159
582.527 121
582.542 90
582.558 63
582.573 25
582.589 35
582.605 32
582.620 36
582.636 30
582.652 87
582.667 56
582.683 28
582.698 31
582.714 30
582.730 20
582.745 28
582.761 50
582.777 33
582.792 34
582.808 46
582.823 49
582.839 38
582.855 22
582.870 29
582.886 12
582.902 21
582.917 10
582.933 15
582.948 33
582.964 48
582.980 45
582.995 61
583.011 29
583.027 16
583.042 63
583.058 65
583.074 43
583.089 68
583.105 101
583.120 91
583.136 63
583.152 38
583.167 28
583.183 40
583.199 46
583.214 22
583.230 35
583.245 66
583.261 59
583.277 29
583.292 48
583.308 74
583.324 47
583.339 34
583.355 48
583.371 85
583.386 39
583.402 41
583.417 76
583.433 49
583.449 57
583.464 56
583.480 68
583.496 50
583.511 29
583.527 56
583.543 57
583.558 45
583.574 49
583.589 50
583.605 42
583.621 54
583.636 68
583.652 42
583.668 9
583.683 25
583.699 19
583.715 36
583.730 29
583.746 46
583.762 42
583.777 62
583.793 14
583.808 27
583.824 34
583.840 30
583.855 28
583.871 43
583.887 56
583.902 31
583.918 38
583.934 54
583.949 32
583.965 12
583.980 22
583.996 30
584.012 40
584.027 41
584.043 44
584.059 73
584.074 124
584.090 113
584.106 102
584.121 118
584.137 101
584.153 58
584.168 65
584.184 71
584.200 70
584.215 68
584.231 34
584.246 48
584.262 73
584.278 61
584.293 31
584.309 64
584.325 58
584.340 52
584.356 69
584.372 60
584.387 39
584.403 47
584.419 92
584.434 69
584.450 92
584.466 107
584.481 57
584.497 64
584.512 84
584.528 56
584.544 20
584.559 25
584.575 41
584.591 21
584.606 38
584.622 31
584.638 8
584.653 21
584.669 18
584.685 24
584.700 43
584.716 26
584.732 34
584.747 7
584.763 26
584.779 27
584.794 23
584.810 21
584.826 17
584.841 16
584.857 20
584.873 41
584.888 36
584.904 29
584.919 22
584.935 50
584.951 54
584.966 36
584.982 63
584.998 85
585.013 90
585.029 114
585.045 122
585.060 142
585.076 90
585.092 107
585.107 130
585.123 87
585.139 79
585.154 71
585.170 54
585.186 56
585.201 71
585.217 70
585.233 36
585.248 43
585.264 67
585.280 109
585.295 55
585.311 47
585.327 21
585.342 51
585.358 60
585.374 53
585.389 50
585.405 35
585.421 64
585.436 91
585.452 86
585.468 49
585.483 32
585.499 60
585.515 50
585.530 42
585.546 31
585.562 10
585.577 23
585.593 12
585.609 18
585.624 14
585.640 23
585.656 26
585.671 34
585.687 20
585.703 11
585.718 11
585.734 15
585.750 19
585.765 34
585.781 35
585.797 39
585.812 51
585.828 54
585.844 21
585.859 25
585.875 15
585.891 21
585.906 18
585.922 11
585.938 34
585.953 27
585.969 26
585.985 31
586.000 16
586.016 18
586.032 58
586.047 62
586.063 28
586.079 64
586.094 55
586.110 52
586.126 37
586.141 57
586.157 67
586.173 62
586.188 51
586.204 21
586.220 27
586.235 9
586.251 30
586.267 52
586.282 41
586.298 60
586.314 62
586.329 38
586.345 47
586.361 56
586.376 55
586.392 37
586.408 48
586.423 34
586.439 51
586.455 62
586.470 96
586.486 34
586.502 32
586.517 60
586.533 52
586.549 47
586.565 43
586.580 36
586.596 9
586.612 14
586.627 11
586.643 18
586.659 22
586.674 36
586.690 19
586.706 21
586.721 42
586.737 38
586.753 33
586.768 14
586.784 33
586.800 18
586.815 14
586.831 25
586.847 28
586.862 8
586.878 11
586.894 37
586.909 16
586.925 27
586.941 24
586.957 24
586.972 12
586.988 11
587.004 51
587.019 86
587.035 88
587.051 75
587.066 115
587.082 142
587.098 140
587.113 114
587.129 74
587.145 41
587.160 49
587.176 41
587.192 55
587.207 61
587.223 46
587.239 57
587.255 50
587.270 70
587.286 51
587.302 53
587.317 34
587.333 49
587.349 70
587.364 62
587.380 73
587.396 33
587.411 62
587.427 93
587.443 67
587.459 36
587.474 44
587.490 41
587.506 29
587.521 22
587.537 22
587.553 47
587.568 33
587.584 53
587.600 70
587.615 73
587.631 31
587.647 39
587.662 30
587.678 6
587.694 16
587.710 4
587.725 11
587.741 45
587.757 54
587.772 15
587.788 19
587.804 12
587.819 19
587.835 32
587.851 60
587.867 31
587.882 17
587.898 42
587.914 24
587.929 17
587.945 4
587.961 39
587.976 53
587.992 41
588.008 34
588.023 61
588.039 82
588.055 75
588.071 126
588.086 116
588.102 104
588.118 63
588.133 45
588.149 39
588.165 28
588.180 38
588.196 7
588.212 33
588.228 17
588.243 41
588.259 52
588.275 50
588.290 76
588.306 71
588.322 38
588.337 74
588.353 36
588.369 33
588.385 45
588.400 49
588.416 41
588.432 34
588.447 31
588.463 65
588.479 97
588.494 118
588.510 36
588.526 10
588.542 9
588.557 16
588.573 35
588.589 37
588.604 46
588.620 28
588.636 26
588.652 25
588.667 54
588.683 31
588.699 19
588.714 7
588.730 25
588.746 28
588.761 31
588.777 24
588.793 31
588.809 28
588.824 13
588.840 1
588.856 13
588.871 10
588.887 11
588.903 31
588.919 32
588.934 11
588.950 17
588.966 13
588.981 14
588.997 31
589.013 99
589.029 76
589.044 64
589.060 71
589.076 120
589.091 132
589.107 60
589.123 52
589.139 69
589.154 57
589.170 28
589.186 44
589.201 62
589.217 39
589.233 64
589.249 77
589.264 33
589.280 31
589.296 51
589.311 66
589.327 75
589.343 43
589.359 46
589.374 34
589.390 76
589.406 51
589.421 63
589.437 36
589.453 53
589.469 60
589.484 26
589.500 54
589.516 57
589.531 42
589.547 31
589.563 21
589.579 60
589.594 37
589.610 19
589.626 32
589.641 5
589.657 8
589.673 15
589.689 41
589.704 44
589.720 41
589.736 24
589.751 20
589.767 17
589.783 12
589.799 9
589.814 29
589.830 17
589.846 19
589.862 47
589.877 41
589.893 23
589.909 23
589.924 32
589.940 19
589.956 30
589.972 24
589.987 35
590.003 40
590.019 43
590.034 66
590.050 91
590.066 97
590.082 104
590.097 94
590.113 85
590.129 80
590.145 55
590.160 67
590.176 81
590.192 81
590.207 86
590.223 79
590.239 38
590.255 60
590.270 30
590.286 32
590.302 54
590.318 56
590.333 22
590.349 33
590.365 53
590.380 76
590.396 53
590.412 61
590.428 36
590.443 79
590.459 104
590.475 103
590.491 73
590.506 67
590.522 77
590.538 72
590.554 26
590.569 9
590.585 21
590.601 22
590.616 19
590.632 26
590.648 37
590.664 77
590.679 44
590.695 31
590.711 25
590.727 56
590.742 38
590.758 15
590.774 21
590.789 8
590.805 22
590.821 9
590.837 15
590.852 49
590.868 53
590.884 57
590.900 23
590.915 18
590.931 21
590.947 28
590.963 53
590.978 29
590.994 27
591.010 42
591.026 76
591.041 122
591.057 146
591.073 176
591.088 173
591.104 146
591.120 138
591.136 115
591.151 92
591.167 64
591.183 42
591.199 41
591.214 70
591.230 41
591.246 38
591.262 38
591.277 56
591.293 59
591.309 29
591.325 29
591.340 38
591.356 65
591.372 43
591.388 40
591.403 49
591.419 46
591.435 42
591.451 14
591.466 21
591.482 19
591.498 42
591.514 64
591.529 50
591.545 52
591.561 20
591.576 27
591.592 19
591.608 54
591.624 31
591.639 29
591.655 27
591.671 32
591.687 24
591.702 17
591.718 5
591.734 16
591.750 41
591.765 38
591.781 68
591.797 38
591.813 22
591.828 21
591.844 29
591.860 15
591.876 9
591.891 12
591.907 38
591.923 27
591.939 23
591.954 60
591.970 66
591.986 91
592.002 100
592.017 84
592.033 75
592.049 80
592.065 96
592.080 90
592.096 78
592.112 110
592.128 101
592.143 81
592.159 112
592.175 62
592.191 54
592.206 18
592.222 21
592.238 32
592.254 48
592.269 45
592.285 71
592.301 45
592.317 48
592.332 81
592.348 79
592.364 60
592.380 70
592.396 44
592.411 48
592.427 81
592.443 131
592.459 106
592.474 138
592.490 162
592.506 129
592.522 126
592.537 90
592.553 79
592.569 64
592.585 92
592.600 85
592.616 60
592.632 35
592.648 19
592.663 65
592.679 60
592.695 25
592.711 8
592.726 11
592.742 3
592.758 29
592.774 22
592.789 23
592.805 24
592.821 29
592.837 27
592.853 28
592.868 22
592.884 6
592.900 15
592.916 32
592.931 62
592.947 51
592.963 53
592.979 40
592.994 75
593.010 74
593.026 31
593.042 48
593.057 50
593.073 63
593.089 36
593.105 23
593.120 5
593.136 33
593.152 41
593.168 44
593.184 15
593.199 17
593.215 6
593.231 25
593.247 55
593.262 61
593.278 45
593.294 26
593.310 28
593.325 43
593.341 80
593.357 49
593.373 47
593.389 79
593.404 39
593.420 42
593.436 71
593.452 59
593.467 58
593.483 55
593.499 70
593.515 86
593.530 99
593.546 73
593.562 32
593.578 40
593.594 39
593.609 31
593.625 65
593.641 32
593.657 17
593.672 15
593.688 7
593.704 18
593.720 9
593.736 17
593.751 14
593.767 37
593.783 21
593.799 19
593.814 11
593.830 10
593.846 7
593.862 15
593.877 23
593.893 26
593.909 55
593.925 75
593.941 33
593.956 10
593.972 38
593.988 35
594.004 20
594.019 21
594.035 14
594.051 36
594.067 54
594.083 29
594.098 38
594.114 51
594.130 64
594.146 32
594.161 45
594.177 52
594.193 48
594.209 22
594.225 52
594.240 44
594.256 47
594.272 62
594.288 67
594.304 148
594.319 133
594.335 97
594.351 62
594.367 66
594.382 57
594.398 149
594.414 150
594.430 87
594.446 161
594.461 209
594.477 190
594.493 213
594.509 154
594.524 148
594.540 110
594.556 48
594.572 58
594.588 66
594.603 46
594.619 59
594.635 30
594.651 8
594.667 6
594.682 9
594.698 55
594.714 28
594.730 48
594.745 15
594.761 30
594.777 58
594.793 27
594.809 26
594.824 23
594.840 88
594.856 73
594.872 52
594.888 44
594.903 42
594.919 27
594.935 44
594.951 28
594.967 30
594.982 22
594.998 36
595.014 65
595.030 62
595.045 54
595.061 86
595.077 71
595.093 97
595.109 62
595.124 83
595.140 61
595.156 49
595.172 50
595.188 62
595.203 89
595.219 37
595.235 61
595.251 47
595.267 28
595.282 40
595.298 49
595.314 33
595.330 64
595.346 45
595.361 37
595.377 93
595.393 136
595.409 89
595.425 72
595.440 77
595.456 81
595.472 107
595.488 94
595.503 88
595.519 86
595.535 79
595.551 99
595.567 94
595.582 65
595.598 54
595.614 41
595.630 18
595.646 54
595.661 39
595.677 20
595.693 47
595.709 27
595.725 52
595.740 35
595.756 35
595.772 50
595.788 37
595.804 36
595.819 22
595.835 45
595.851 81
595.867 42
595.883 27
595.898 35
595.914 42
595.930 24
595.946 32
595.962 31
595.977 35
595.993 92
596.009 40
596.025 46
596.041 62
596.057 80
596.072 72
596.088 110
596.104 90
596.120 72
596.136 82
596.151 62
596.167 36
596.183 41
596.199 40
596.215 42
596.230 63
596.246 44
596.262 39
596.278 42
596.294 46
596.309 47
596.325 42
596.341 49
596.357 75
596.373 110
596.388 116
596.404 92
596.420 116
596.436 137
596.452 91
596.468 127
596.483 120
596.499 121
596.515 107
596.531 101
596.547 65
596.562 59
596.578 55
596.594 9
596.610 19
596.626 24
596.641 3
596.657 29
596.673 30
596.689 40
596.705 37
596.720 54
596.736 26
596.752 48
596.768 38
596.784 33
596.800 34
596.815 32
596.831 25
596.847 29
596.863 10
596.879 25
596.894 18
596.910 40
596.926 40
596.942 38
596.958 33
596.974 38
596.989 59
597.005 32
597.021 26
597.037 48
597.053 87
597.068 52
597.084 53
597.100 36
597.116 59
597.132 46
597.148 48
597.163 51
597.179 28
597.195 30
597.211 48
597.227 91
597.242 38
597.258 25
597.274 38
597.290 15
597.306 26
597.322 35
597.337 42
597.353 26
597.369 52
597.385 34
597.401 35
597.416 54
597.432 42
597.448 52
597.464 103
597.480 79
597.496 95
597.511 57
597.527 66
597.543 58
597.559 22
597.575 32
597.591 39
597.606 49
597.622 45
597.638 23
597.654 22
597.670 28
597.685 27
597.701 25
597.717 23
597.733 13
597.749 6
597.765 14
597.780 18
597.796 22
597.812 20
597.828 21
597.844 8
597.860 23
597.875 26
597.891 30
597.907 33
597.923 36
597.939 18
597.955 34
597.970 57
597.986 45
598.002 43
598.018 27
598.034 17
598.050 40
598.065 52
598.081 58
598.097 58
598.113 35
598.129 56
598.145 48
598.160 71
598.176 54
598.192 41
598.208 20
598.224 17
598.240 13
598.255 31
598.271 88
598.287 89
598.303 82
598.319 47
598.335 59
598.350 62
598.366 25
598.382 52
598.398 50
598.414 91
598.430 147
598.445 126
598.461 87
598.477 102
598.493 58
598.509 94
598.525 79
598.540 52
598.556 21
598.572 24
598.588 57
598.604 44
598.620 23
598.635 37
598.651 53
598.667 10
598.683 0
598.699 10
598.715 37
598.730 10
598.746 11
598.762 18
598.778 23
598.794 15
598.810 20
598.826 17
598.841 46
598.857 24
598.873 38
598.889 34
598.905 23
598.921 26
598.936 27
598.952 35
598.968 20
598.984 34
599.000 49
599.016 44
599.031 30
599.047 42
599.063 26
599.079 68
599.095 75
599.111 61
599.127 108
599.142 106
599.158 34
599.174 29
599.190 10
599.206 44
599.222 49
599.237 42
599.253 41
599.269 21
599.285 28
599.301 28
599.317 29
599.333 65
599.348 50
599.364 43
599.380 67
599.396 44
599.412 32
599.428 28
599.443 16
599.459 78
599.475 81
599.491 79
599.507 24
599.523 32
599.539 19
599.554 24
599.570 45
599.586 26
599.602 27
599.618 6
599.634 27
599.650 38
599.665 38
599.681 42
599.697 43
599.713 41
599.729 39
599.745 18
599.761 33
599.776 40
599.792 26
599.808 19
599.824 29
599.840 36
599.856 48
599.872 43
599.887 30
599.903 14
599.919 24
599.935 23
599.951 33
599.967 35
599.982 40
599.998 45
600.014 90
600.030 61
600.046 17
600.062 35
600.078 43
600.094 38
600.109 54
600.125 36
600.141 58
600.157 31
600.173 36
600.189 107
600.205 76
600.220 40
600.236 44
600.252 40
600.268 47
600.284 91
600.300 73
600.316 49
600.331 44
600.347 33
600.363 25
600.379 43
600.395 69
600.411 46
600.427 41
600.442 47
600.458 28
600.474 48
600.490 37
600.506 20
600.522 32
600.538 23
600.553 58
600.569 49
600.585 48
600.601 41
600.617 41
600.633 32
600.649 31
600.665 21
600.680 29
600.696 45
600.712 33
600.728 26
600.744 14
600.760 18
600.776 11
600.791 2
600.807 25
600.823 23
600.839 50
600.855 47
600.871 20
600.887 57
600.903 62
600.918 46
600.934 25
600.950 18
600.966 23
600.982 17
600.998 4
601.014 32
601.029 25
601.045 42
601.061 84
601.077 72
601.093 146
601.109 124
601.125 56
601.141 27
601.156 16
601.172 43
601.188 35
601.204 33
601.220 39
601.236 48
601.252 64
601.268 50
601.283 45
601.299 17
601.315 39
601.331 23
601.347 41
601.363 27
601.379 30
601.395 68
601.410 57
601.426 97
601.442 42
601.458 33
601.474 25
601.490 23
601.506 21
601.522 10
601.537 12
601.553 38
601.569 32
601.585 25
601.601 19
601.617 28
601.633 6
601.649 19
601.664 17
601.680 23
601.696 12
601.712 12
601.728 12
601.744 43
601.760 25
601.776 21
601.792 16
601.807 9
601.823 5
601.839 11
601.855 5
601.871 5
601.887 9
601.903 23
601.919 40
601.934 18
601.950 6
601.966 18
601.982 30
601.998 32
602.014 20
602.030 17
602.046 20
602.062 42
602.077 78
602.093 71
602.109 50
602.125 44
602.141 70
602.157 45
602.173 41
602.189 37
602.204 45
602.220 46
602.236 42
602.252 52
602.268 31
602.284 40
602.300 54
602.316 44
602.332 59
602.347 56
602.363 36
602.379 25
602.395 31
602.411 12
602.427 34
602.443 38
602.459 26
602.475 20
602.490 29
602.506 21
602.522 22
602.538 16
602.554 32
602.570 31
602.586 25
602.602 29
602.618 40
602.633 40
602.649 24
602.665 13
602.681 17
602.697 41
602.713 36
602.729 20
602.745 11
602.761 29
602.777 31
602.792 8
602.808 22
602.824 18
602.840 6
602.856 27
602.872 25
602.888 39
602.904 56
602.920 32
602.935 32
602.951 34
602.967 30
602.983 38
602.999 42
603.015 32
603.031 47
603.047 71
603.063 44
603.079 41
603.094 70
603.110 43
603.126 19
603.142 34
603.158 34
603.174 63
603.190 71
603.206 35
603.222 40
603.238 22
603.253 15
603.269 31
603.285 46
603.301 52
603.317 14
603.333 13
603.349 20
603.365 36
603.381 28
603.397 17
603.412 53
603.428 17
603.444 16
603.460 74
603.476 70
603.492 41
603.508 18
603.524 30
603.540 35
603.556 51
603.571 26
603.587 32
603.603 38
603.619 38
603.635 41
603.651 32
603.667 22
603.683 10
603.699 26
603.715 13
603.730 7
603.746 21
603.762 28
603.778 4
603.794 7
603.810 4
603.826 24
603.842 28
603.858 14
603.874 24
603.890 10
603.905 24
603.921 34
603.937 39
603.953 38
603.969 31
603.985 42
604.001 34
604.017 26
604.033 49
604.049 65
604.065 81
604.080 70
604.096 44
604.112 60
604.128 47
604.144 32
604.160 73
604.176 56
604.192 21
604.208 14
604.224 41
604.240 29
604.256 42
604.271 92
604.287 62
604.303 31
604.319 78
604.335 102
604.351 78
604.367 34
604.383 60
604.399 32
604.415 33
604.431 42
604.446 23
604.462 43
604.478 74
604.494 51
604.510 47
604.526 51
604.542 22
604.558 14
604.574 40
604.590 31
604.606 23
604.622 20
604.637 32
604.653 32
604.669 43
604.685 42
604.701 26
604.717 32
604.733 39
604.749 14
604.765 22
604.781 35
604.797 12
604.813 12
604.829 35
604.844 23
604.860 11
604.876 31
604.892 62
604.908 65
604.924 23
604.940 40
604.956 41
604.972 41
604.988 51
605.004 82
605.020 53
605.036 31
605.051 42
605.067 81
605.083 86
605.099 71
605.115 70
605.131 46
605.147 39
605.163 77
605.179 37
605.195 38
605.211 75
605.227 64
605.243 95
605.258 55
605.274 53
605.290 51
605.306 22
605.322 22
605.338 31
605.354 44
605.370 42
605.386 52
605.402 34
605.418 41
605.434 45
605.450 71
605.466 24
605.481 2
605.497 4
605.513 41
605.529 36
605.545 17
605.561 27
605.577 28
605.593 26
605.609 32
605.625 25
605.641 9
605.657 11
605.673 31
605.689 6
605.704 12
605.720 4
605.736 6
605.752 2
605.768 39
605.784 40
605.800 18
605.816 27
605.832 30
605.848 23
605.864 28
605.880 28
605.896 12
605.912 12
605.928 27
605.943 23
605.959 26
605.975 10
605.991 48
606.007 52
606.023 55
606.039 60
606.055 103
606.071 92
606.087 60
606.103 71
606.119 43
606.135 56
606.151 63
606.167 34
606.183 26
606.198 30
606.214 51
606.230 45
606.246 60
606.262 76
606.278 68
606.294 37
606.310 22
606.326 41
606.342 23
606.358 47
606.374 22
606.390 33
606.406 57
606.422 74
606.438 111
606.454 75
606.469 88
606.485 43
606.501 58
606.517 41
606.533 30
606.549 51
606.565 80
606.581 45
606.597 38
606.613 25
606.629 22
606.645 34
606.661 21
606.677 11
606.693 26
606.709 17
606.725 24
606.741 18
606.756 11
606.772 13
606.788 6
606.804 16
606.820 5
606.836 43
606.852 31
606.868 28
606.884 41
606.900 40
606.916 27
606.932 24
606.948 49
606.964 42
606.980 33
606.996 50
607.012 59
607.028 33
607.044 44
607.059 34
607.075 41
607.091 46
607.107 41
607.123 71
607.139 64
607.155 49
607.171 24
607.187 28
607.203 52
607.219 29
607.235 34
607.251 42
607.267 46
607.283 37
607.299 15
607.315 34
607.331 55
607.347 57
607.363 89
607.379 65
607.394 31
607.410 28
607.426 16
607.442 33
607.458 35
607.474 38
607.490 27
607.506 34
607.522 65
607.538 38
607.554 37
607.570 41
607.586 16
607.602 18
607.618 22
607.634 26
607.650 15
607.666 30
607.682 40
607.698 42
607.714 13
607.730 37
607.746 44
607.761 12
607.777 22
607.793 24
607.809 10
607.825 10
607.841 15
607.857 33
607.873 19
607.889 20
607.905 15
607.921 15
607.937 33
607.953 32
607.969 17
607.985 32
608.001 31
608.017 15
608.033 22
608.049 47
608.065 72
608.081 63
608.097 21
608.113 18
608.129 16
608.145 11
608.161 44
608.176 41
608.192 16
608.208 31
608.224 49
608.240 36
608.256 61
608.272 40
608.288 39
608.304 37
608.320 52
608.336 43
608.352 49
608.368 45
608.384 54
608.400 53
608.416 64
608.432 87
608.448 95
608.464 127
608.480 60
608.496 69
608.512 72
608.528 62
608.544 55
608.560 51
608.576 57
608.592 42
608.608 16
608.624 16
608.640 8
608.656 25
608.671 40
608.687 25
608.703 51
608.719 59
608.735 14
608.751 48
608.767 53
608.783 31
608.799 32
608.815 16
608.831 6
608.847 2
608.863 18
608.879 24
608.895 7
608.911 28
608.927 26
608.943 27
608.959 26
608.975 17
608.991 45
609.007 28
609.023 21
609.039 44
609.055 42
609.071 40
609.087 50
609.103 53
609.119 64
609.135 47
609.151 28
609.167 65
609.183 49
609.199 55
609.215 48
609.231 46
609.247 25
609.263 24
609.279 14
609.295 25
609.310 54
609.326 34
609.342 71
609.358 34
609.374 18
609.390 14
609.406 9
609.422 30
609.438 45
609.454 57
609.470 46
609.486 51
609.502 40
609.518 91
609.534 64
609.550 26
609.566 29
609.582 14
609.598 16
609.614 28
609.630 37
609.646 25
609.662 16
609.678 7
609.694 10
609.710 19
609.726 26
609.742 8
609.758 28
609.774 42
609.790 30
609.806 16
609.822 15
609.838 12
609.854 22
609.870 27
609.886 14
609.902 11
609.918 35
609.934 38
609.950 33
609.966 17
609.982 20
609.998 16
610.014 35
610.030 35
610.046 33
610.062 22
610.078 41
610.094 49
610.110 44
610.126 36
610.142 86
610.158 70
610.174 33
610.190 30
610.206 48
610.222 53
610.238 24
610.254 24
610.270 69
610.286 61
610.302 59
610.318 49
610.334 32
610.350 62
610.366 51
610.382 65
610.398 112
610.414 102
610.430 74
610.446 96
610.462 118
610.478 107
610.494 65
610.510 101
610.526 47
610.542 72
610.558 69
610.574 66
610.590 72
610.606 34
610.622 14
610.638 30
610.654 41
610.670 29
610.686 82
610.702 73
610.718 28
610.734 20
610.750 24
610.766 26
610.781 17
610.797 20
610.813 43
610.829 37
610.845 29
610.861 22
610.877 9
610.893 18
610.909 26
610.925 40
610.941 43
610.957 14
610.974 62
610.990 39
611.006 16
611.022 19
611.038 39
611.054 48
611.070 80
611.086 94
611.102 106
611.118 66
611.134 32
611.150 33
611.166 31
611.182 54
611.198 40
611.214 44
611.230 51
611.246 51
611.262 49
611.278 30
611.294 42
611.310 22
611.326 37
611.342 68
611.358 33
611.374 37
611.390 59
611.406 48
611.422 82
611.438 69
611.454 75
611.470 70
611.486 79
611.502 30
611.518 23
611.534 24
611.550 25
611.566 28
611.582 38
611.598 20
611.614 20
611.630 15
611.646 9
611.662 6
611.678 8
611.694 32
611.710 23
611.726 19
611.742 33
611.758 30
611.774 37
611.790 55
611.806 44
611.822 27
611.838 31
611.854 56
611.870 20
611.886 16
611.902 19
611.918 35
611.934 41
611.950 21
611.966 34
611.982 28
611.998 25
612.014 5
612.030 32
612.046 31
612.062 61
612.078 54
612.094 169
612.110 239
612.126 134
612.142 95
612.158 63
612.174 59
612.190 55
612.206 32
612.222 31
612.238 17
612.254 45
612.270 32
612.286 27
612.302 19
612.318 17
612.334 34
612.350 46
612.366 47
612.382 69
612.398 76
612.414 80
612.430 97
612.447 96
612.463 27
612.479 56
612.495 60
612.511 44
612.527 110
612.543 79
612.559 38
612.575 23
612.591 32
612.607 19
612.623 35
612.639 34
612.655 38
612.671 50
612.687 25
612.703 10
612.719 10
612.735 15
612.751 8
612.767 28
612.783 43
612.799 23
612.815 30
612.831 34
612.847 42
612.863 32
612.879 8
612.895 8
612.911 10
612.927 21
612.943 14
612.959 7
612.975 36
612.991 23
613.007 8
613.023 38
613.039 45
613.055 58
613.071 43
613.088 57
613.104 68
613.120 92
613.136 89
613.152 70
613.168 102
613.184 75
613.200 61
613.216 62
613.232 29
613.248 25
613.264 25
613.280 20
613.296 43
613.312 54
613.328 54
613.344 47
613.360 54
613.376 65
613.392 74
613.408 66
613.424 70
613.440 62
613.456 56
613.472 38
613.488 25
613.504 35
613.520 44
613.536 26
613.552 29
613.568 22
613.585 12
613.601 23
613.617 19
613.633 23
613.649 43
613.665 43
613.681 40
613.697 18
613.713 13
613.729 19
613.745 24
613.761 29
613.777 16
613.793 3
613.809 15
613.825 33
613.841 37
613.857 20
613.873 24
613.889 28
613.905 11
613.921 40
613.937 129
613.953 214
613.969 365
613.985 475
614.002 474
614.018 400
614.034 351
614.050 247
614.066 189
614.082 152
614.098 143
614.114 137
614.130 84
614.146 84
614.162 86
614.178 46
614.194 33
614.210 46
614.226 46
614.242 33
614.258 52
614.274 84
614.290 92
614.306 76
614.322 68
614.338 47
614.354 53
614.371 84
614.387 46
614.403 51
614.419 49
614.435 44
614.451 36
614.467 50
614.483 64
614.499 51
614.515 14
614.531 9
614.547 26
614.563 10
614.579 16
614.595 41
614.611 21
614.627 3
614.643 11
614.659 21
614.675 23
614.691 52
614.708 15
614.724 32
614.740 18
614.756 26
614.772 15
614.788 18
614.804 15
614.820 20
614.836 40
614.852 35
614.868 29
614.884 23
614.900 36
614.916 40
614.932 28
614.948 61
614.964 93
614.980 179
614.996 127
615.013 184
615.029 187
615.045 124
615.061 105
615.077 98
615.093 46
615.109 49
615.125 76
615.141 48
615.157 96
615.173 64
615.189 67
615.205 54
615.221 45
615.237 37
615.253 26
615.269 30
615.285 17
615.302 46
615.318 76
615.334 34
615.350 30
615.366 46
615.382 62
615.398 47
615.414 44
615.430 31
615.446 26
615.462 31
615.478 36
615.494 24
615.510 27
615.526 23
615.542 14
615.558 18
615.575 37
615.591 21
615.607 12
615.623 39
615.639 48
615.655 21
615.671 19
615.687 21
615.703 20
615.719 20
615.735 21
615.751 30
615.767 36
615.783 16
615.799 21
615.815 30
615.832 13
615.848 18
615.864 25
615.880 8
615.896 17
615.912 26
615.928 33
615.944 47
615.960 45
615.976 47
615.992 115
616.008 64
616.024 50
616.040 48
616.056 61
616.073 51
616.089 54
616.105 52
616.121 129
616.137 66
616.153 79
616.169 57
616.185 23
616.201 35
616.217 90
616.233 58
616.249 40
616.265 83
616.281 80
616.298 58
616.314 42
616.330 29
616.346 37
616.362 38
616.378 33
616.394 47
616.410 36
616.426 43
616.442 66
616.458 40
616.474 61
616.490 37
616.506 31
616.523 44
616.539 30
616.555 15
616.571 11
616.587 16
616.603 20
616.619 13
616.635 20
616.651 35
616.667 24
616.683 27
616.699 22
616.715 24
616.732 3
616.748 18
616.764 25
616.780 8
616.796 7
616.812 5
616.828 35
616.844 22
616.860 19
616.876 44
616.892 40
616.908 20
616.924 29
616.941 18
616.957 44
616.973 43
616.989 43
617.005 66
617.021 49
617.037 12
617.053 41
617.069 52
617.085 37
617.101 49
617.117 13
617.134 26
617.150 46
617.166 23
617.182 54
617.198 50
617.214 25
617.230 14
617.246 46
617.262 45
617.278 53
617.294 37
617.310 34
617.327 49
617.343 30
617.359 54
617.375 36
617.391 24
617.407 21
617.423 33
617.439 63
617.455 21
617.471 12
617.487 41
617.503 15
617.520 22
617.536 22
617.552 23
617.568 40
617.584 24
617.600 13
617.616 21
617.632 5
617.648 0
617.664 0
617.680 17
617.696 24
617.713 33
617.729 18
617.745 16
617.761 8
617.777 17
617.793 25
617.809 17
617.825 31
617.841 12
617.857 29
617.873 26
617.890 29
617.906 18
617.922 30
617.938 34
617.954 34
617.970 41
617.986 57
618.002 74
618.018 66
618.034 64
618.051 78
618.067 69
618.083 45
618.099 29
618.115 42
618.131 26
618.147 8
618.163 24
618.179 23
618.195 37
618.211 61
618.228 22
618.244 20
618.260 29
618.276 41
618.292 55
618.308 60
618.324 56
618.340 24
618.356 80
618.372 66
618.389 41
618.405 18
618.421 17
618.437 21
618.453 20
618.469 24
618.485 10
618.501 38
618.517 34
618.533 23
618.550 20
618.566 19
618.582 25
618.598 36
618.614 49
618.630 32
618.646 27
618.662 20
618.678 11
618.694 23
618.711 4
618.727 19
618.743 13
618.759 25
618.775 42
618.791 23
618.807 32
618.823 31
618.839 17
618.855 14
618.872 49
618.888 39
618.904 30
618.920 40
618.936 22
618.952 21
618.968 39
618.984 71
619.000 42
619.017 16
619.033 32
619.049 26
619.065 52
619.081 55
619.097 62
619.113 61
619.129 63
619.145 58
619.161 30
619.178 36
619.194 32
619.210 43
619.226 37
619.242 21
619.258 31
619.274 67
619.290 31
619.306 17
619.323 32
619.339 25
619.355 24
619.371 39
619.387 50
619.403 73
619.419 70
619.435 38
619.451 3
619.468 19
619.484 14
619.500 30
619.516 17
619.532 25
619.548 27
619.564 10
619.580 14
619.596 18
619.613 36
619.629 17
619.645 7
619.661 10
619.677 20
619.693 31
619.709 19
619.725 26
619.742 9
619.758 5
619.774 8
619.790 12
619.806 10
619.822 45
619.838 25
619.854 23
619.870 38
619.887 24
619.903 14
619.919 21
619.935 33
619.951 28
619.967 35
619.983 37
619.999 19
620.016 10
620.032 64
620.048 60
620.064 57
620.080 58
620.096 72
620.112 106
620.128 61
620.144 55
620.161 32
620.177 61
620.193 76
620.209 48
620.225 56
620.241 48
620.257 31
620.273 43
620.290 33
620.306 69
620.322 49
620.338 74
620.354 60
620.370 44
620.386 30
620.402 44
620.419 36
620.435 81
620.451 76
620.467 38
620.483 51
620.499 47
620.515 80
620.531 71
620.548 24
620.564 53
620.580 43
620.596 34
620.612 14
620.628 23
620.644 8
620.660 22
620.677 58
620.693 39
620.709 18
620.725 39
620.741 26
620.757 13
620.773 7
620.790 0
620.806 3
620.822 11
620.838 37
620.854 49
620.870 29
620.886 33
620.902 7
620.919 28
620.935 25
620.951 61
620.967 61
620.983 44
620.999 52
621.015 48
621.031 54
621.048 53
621.064 28
621.080 26
621.096 42
621.112 38
621.128 67
621.144 45
621.161 54
621.177 57
621.193 44
621.209 40
621.225 39
621.241 31
621.257 15
621.273 35
621.290 52
621.306 57
621.322 44
621.338 32
621.354 40
621.370 56
621.386 38
621.403 29
621.419 33
621.435 55
621.451 24
621.467 36
621.483 40
621.499 52
621.516 63
621.532 18
621.548 9
621.564 24
621.580 10
621.596 23
621.612 26
621.629 19
621.645 18
621.661 32
621.677 36
621.693 12
621.709 23
621.725 29
621.742 15
621.758 10
621.774 28
621.790 22
621.806 16
621.822 35
621.838 32
621.855 42
621.871 35
621.887 58
621.903 65
621.919 37
621.935 100
621.951 140
621.968 239
621.984 243
622.000 217
622.016 180
622.032 174
622.048 126
622.064 141
622.081 185
622.097 183
622.113 161
622.129 195
622.145 217
622.161 130
622.177 101
622.194 83
622.210 66
622.226 79
622.242 65
622.258 54
622.274 27
622.290 9
622.307 22
622.323 37
622.339 68
622.355 61
622.371 65
622.387 54
622.404 42
622.420 60
622.436 76
622.452 78
622.468 70
622.484 33
622.500 46
622.517 56
622.533 49
622.549 62
622.565 39
622.581 48
622.597 19
622.613 3
622.630 59
622.646 32
622.662 26
622.678 33
622.694 28
622.710 38
622.727 27
622.743 12
622.759 16
622.775 18
622.791 19
622.807 44
622.824 28
622.840 27
622.856 18
622.872 23
622.888 16
622.904 22
622.920 24
622.937 33
622.953 92
622.969 87
622.985 111
623.001 92
623.017 46
623.034 58
623.050 32
623.066 77
623.082 94
623.098 74
623.114 59
623.131 60
623.147 89
623.163 70
623.179 59
623.195 61
623.211 56
623.227 33
623.244 51
623.260 32
623.276 34
623.292 48
623.308 57
623.324 35
623.341 55
623.357 61
623.373 34
623.389 22
623.405 26
623.421 54
623.438 47
623.454 65
623.470 104
623.486 43
623.502 59
623.518 39
623.535 24
623.551 43
623.567 39
623.583 28
623.599 29
623.615 33
623.632 35
623.648 35
623.664 37
623.680 30
623.696 31
623.712 16
623.729 22
623.745 19
623.761 34
623.777 32
623.793 39
623.809 33
623.826 28
623.842 16
623.858 31
623.874 35
623.890 33
623.906 20
623.923 23
623.939 31
623.955 51
623.971 72
623.987 49
624.003 58
624.020 29
624.036 52
624.052 87
624.068 65
624.084 59
624.100 202
624.117 225
624.133 168
624.149 137
624.165 110
624.181 119
624.198 67
624.214 76
624.230 80
624.246 34
624.262 81
624.278 61
624.295 62
624.311 54
624.327 21
624.343 48
624.359 60
624.375 40
624.392 52
624.408 42
624.424 83
624.440 118
624.456 120
624.473 114
624.489 67
624.505 30
624.521 47
624.537 42
624.553 41
624.570 36
624.586 65
624.602 37
624.618 13
624.634 23
624.650 18
624.667 44
624.683 22
624.699 27
624.715 38
624.731 45
624.748 32
624.764 17
624.780 31
624.796 18
624.812 21
624.828 25
624.845 43
624.861 24
624.877 16
624.893 0
624.909 1
624.926 6
624.942 31
624.958 36
624.974 43
624.990 17
625.006 34
625.023 68
625.039 64
625.055 43
625.071 45
625.087 45
625.104 37
625.120 73
625.136 53
625.152 73
625.168 59
625.185 30
625.201 43
625.217 27
625.233 23
625.249 34
625.265 50
625.282 58
625.298 64
625.314 66
625.330 40
625.346 69
625.363 48
625.379 53
625.395 49
625.411 23
625.427 42
625.444 20
625.460 17
625.476 59
625.492 43
625.508 22
625.524 35
625.541 36
625.557 41
625.573 27
625.589 26
625.605 32
625.622 23
625.638 32
625.654 36
625.670 42
625.686 40
625.703 9
625.719 32
625.735 39
625.751 41
625.767 29
625.784 38
625.800 36
625.816 44
625.832 65
625.848 56
625.865 58
625.881 42
625.897 42
625.913 25
625.929 28
625.946 31
625.962 51
625.978 58
625.994 53
626.010 38
626.027 31
626.043 43
626.059 60
626.075 82
626.091 145
626.108 184
626.124 144
626.140 167
626.156 142
626.172 99
626.189 90
626.205 74
626.221 74
626.237 39
626.253 55
626.270 52
626.286 44
626.302 39
626.318 56
626.334 54
626.351 51
626.367 50
626.383 27
626.399 34
626.415 80
626.432 56
626.448 55
626.464 84
626.480 70
626.496 38
626.513 30
626.529 67
626.545 59
626.561 39
626.577 19
626.594 27
626.610 12
626.626 11
626.642 21
626.658 35
626.675 18
626.691 25
626.707 52
626.723 63
626.739 43
626.756 26
626.772 57
626.788 44
626.804 33
626.820 76
626.837 68
626.853 65
626.869 61
626.885 21
626.901 41
626.918 45
626.934 37
626.950 11
626.966 11
626.983 19
626.999 26
627.015 43
627.031 72
627.047 97
627.064 105
627.080 81
627.096 60
627.112 103
627.128 55
627.145 57
627.161 103
627.177 79
627.193 40
627.209 41
627.226 43
627.242 17
627.258 44
627.274 74
627.291 58
627.307 69
627.323 38
627.339 47
627.355 48
627.372 32
627.388 21
627.404 34
627.420 59
627.436 78
627.453 76
627.469 65
627.485 26
627.501 28
627.518 41
627.534 37
627.550 22
627.566 44
627.582 59
627.599 33
627.615 55
627.631 52
627.647 54
627.664 50
627.680 50
627.696 64
627.712 88
627.728 95
627.745 121
627.761 152
627.777 166
627.793 153
627.810 135
627.826 132
627.842 164
627.858 147
627.874 195
627.891 177
627.907 154
627.923 127
627.939 86
627.956 77
627.972 60
627.988 89
628.004 58
628.020 61
628.037 61
628.053 66
628.069 65
628.085 112
628.102 159
628.118 129
628.134 88
628.150 109
628.166 80
628.183 45
628.199 52
628.215 63
628.231 48
628.248 75
628.264 50
628.280 60
628.296 72
628.312 51
628.329 46
628.345 56
628.361 103
628.377 88
628.394 62
628.410 68
628.426 46
628.442 70
628.459 63
628.475 47
628.491 64
628.507 22
628.523 23
628.540 51
628.556 61
628.572 57
628.588 82
628.605 45
628.621 40
628.637 43
628.653 59
628.670 78
628.686 76
628.702 40
628.718 30
628.734 17
628.751 47
628.767 92
628.783 68
628.799 87
628.816 58
628.832 64
628.848 55
628.864 56
628.881 54
628.897 30
628.913 45
628.929 45
628.945 39
628.962 60
628.978 86
628.994 33
629.010 41
629.027 31
629.043 51
629.059 81
629.075 73
629.092 44
629.108 75
629.124 54
629.140 45
629.157 46
629.173 41
629.189 20
629.205 57
629.222 68
629.238 94
629.254 64
629.270 55
629.286 46
629.303 41
629.319 42
629.335 36
629.351 47
629.368 36
629.384 42
629.400 114
629.416 108
629.433 95
629.449 55
629.465 65
629.481 67
629.498 67
629.514 51
629.530 43
629.546 34
629.563 13
629.579 6
629.595 12
629.611 19
629.628 16
629.644 26
629.660 13
629.676 11
629.693 53
629.709 60
629.725 71
629.741 40
629.758 24
629.774 35
629.790 26
629.806 33
629.822 57
629.839 68
629.855 50
629.871 31
629.887 38
629.904 45
629.920 40
629.936 49
629.952 44
629.969 39
629.985 60
630.001 40
630.017 55
630.034 78
630.050 67
630.066 69
630.082 59
630.099 83
630.115 53
630.131 68
630.147 18
630.164 37
630.180 78
630.196 72
630.212 24
630.229 14
630.245 23
630.261 45
630.277 48
630.294 46
630.310 47
630.326 49
630.342 32
630.359 14
630.375 24
630.391 40
630.408 56
630.424 47
630.440 41
630.456 29
630.473 5
630.489 24
630.505 40
630.521 18
630.538 28
630.554 26
630.570 12
630.586 21
630.603 23
630.619 16
630.635 5
630.651 5
630.668 4
630.684 26
630.700 26
630.716 18
630.733 32
630.749 15
630.765 9
630.781 27
630.798 4
630.814 26
630.830 29
630.846 10
630.863 30
630.879 42
630.895 22
630.911 22
630.928 32
630.944 53
630.960 25
630.977 31
630.993 41
631.009 32
631.025 36
631.042 63
631.058 31
631.074 38
631.090 73
631.107 51
631.123 20
631.139 26
631.155 42
631.172 59
631.188 24
631.204 18
631.220 43
631.237 15
631.253 8
631.269 21
631.286 23
631.302 68
631.318 76
631.334 61
631.351 43
631.367 15
631.383 26
631.399 28
631.416 41
631.432 33
631.448 31
631.464 33
631.481 29
631.497 43
631.513 13
631.530 13
631.546 3
631.562 30
631.578 35
631.595 8
631.611 18
631.627 18
631.643 6
631.660 23
631.676 7
631.692 40
631.709 38
631.725 13
631.741 17
631.757 12
631.774 25
631.790 26
631.806 41
631.822 12
631.839 12
631.855 43
631.871 48
631.888 32
631.904 22
631.920 24
631.936 24
631.953 54
631.969 12
631.985 8
632.001 45
632.018 64
632.034 39
632.050 47
632.067 38
632.083 27
632.099 56
632.115 69
632.132 23
632.148 31
632.164 45
632.180 57
632.197 38
632.213 37
632.229 27
632.246 35
632.262 45
632.278 30
632.294 43
632.311 58
632.327 41
632.343 76
632.360 54
632.376 31
632.392 44
632.408 37
632.425 30
632.441 54
632.457 37
632.473 19
632.490 36
632.506 43
632.522 22
632.539 16
632.555 33
632.571 33
632.587 16
632.604 4
632.620 8
632.636 10
632.653 17
632.669 20
632.685 40
632.701 40
632.718 20
632.734 3
632.750 12
632.767 10
632.783 31
632.799 19
632.815 28
632.832 33
632.848 25
632.864 20
632.881 21
632.897 19
632.913 28
632.929 30
632.946 25
632.962 40
632.978 37
632.995 40
633.011 26
633.027 24
633.043 31
633.060 30
633.076 19
633.092 37
633.109 42
633.125 47
633.141 40
633.157 25
633.174 47
633.190 70
633.206 31
633.223 24
633.239 11
633.255 22
633.272 32
633.288 46
633.304 44
633.320 38
633.337 24
633.353 19
633.369 27
633.386 35
633.402 27
633.418 36
633.434 45
633.451 51
633.467 16
633.483 23
633.500 33
633.516 30
633.532 12
633.548 16
633.565 30
633.581 18
633.597 6
633.614 16
633.630 14
633.646 32
633.663 24
633.679 13
633.695 33
633.711 22
633.728 18
633.744 9
633.760 23
633.777 44
633.793 51
633.809 14
633.826 9
633.842 30
633.858 13
633.874 30
633.891 25
633.907 23
633.923 33
633.940 40
633.956 67
633.972 69
633.989 101
634.005 107
634.021 64
634.037 61
634.054 57
634.070 72
634.086 60
634.103 40
634.119 76
634.135 91
634.152 62
634.168 39
634.184 55
634.200 29
634.217 12
634.233 39
634.249 32
634.266 15
634.282 17
634.298 27
634.315 43
634.331 43
634.347 76
634.363 88
634.380 92
634.396 99
634.412 63
634.429 37
634.445 50
634.461 45
634.478 14
634.494 19
634.510 21
634.527 37
634.543 56
634.559 25
634.575 25
634.592 28
634.608 29
634.624 19
634.641 52
634.657 35
634.673 29
634.690 16
634.706 8
634.722 17
634.739 20
634.755 25
634.771 30
634.787 31
634.804 17
634.820 6
634.836 13
634.853 18
634.869 16
634.885 20
634.902 16
634.918 13
634.934 10
634.951 46
634.967 76
634.983 144
635.000 138
635.016 44
635.032 34
635.048 65
635.065 71
635.081 41
635.097 40
635.114 45
635.130 50
635.146 65
635.163 71
635.179 49
635.195 32
635.212 43
635.228 29
635.244 43
635.261 45
635.277 33
635.293 34
635.310 34
635.326 36
635.342 25
635.358 47
635.375 54
635.391 70
635.407 51
635.424 30
635.440 32
635.456 28
635.473 37
635.489 45
635.505 8
635.522 17
635.538 22
635.554 28
635.571 40
635.587 30
635.603 20
635.620 19
635.636 23
635.652 22
635.669 19
635.685 21
635.701 14
635.718 18
635.734 18
635.750 27
635.767 11
635.783 18
635.799 23
635.815 10
635.832 7
635.848 21
635.864 15
635.881 13
635.897 27
635.913 7
635.930 17
635.946 33
635.962 38
635.979 33
635.995 43
636.011 54
636.028 34
636.044 59
636.060 50
636.077 57
636.093 68
636.109 80
636.126 56
636.142 62
636.158 94
636.175 124
636.191 88
636.207 48
636.224 36
636.240 49
636.256 57
636.273 27
636.289 24
636.305 58
636.322 93
636.338 93
636.354 76
636.371 33
636.387 16
636.403 7
636.420 23
636.436 65
636.452 62
636.469 44
636.485 42
636.501 34
636.518 15
636.534 17
636.550 18
636.567 60
636.583 31
636.599 17
636.616 7
636.632 9
636.648 17
636.665 17
636.681 38
636.697 35
636.714 36
636.730 41
636.746 26
636.763 15
636.779 21
636.795 4
636.812 18
636.828 25
636.844 49
636.861 41
636.877 14
636.893 30
636.910 22
636.926 10
636.942 62
636.959 36
636.975 49
636.991 34
637.008 37
637.024 39
637.040 41
637.057 29
637.073 17
637.089 42
637.106 49
637.122 22
637.138 80
637.155 54
637.171 79
637.187 60
637.204 66
637.220 45
637.236 53
637.253 23
637.269 40
637.285 24
637.302 20
637.318 38
637.335 30
637.351 25
637.367 18
637.384 20
637.400 42
637.416 38
637.433 66
637.449 71
637.465 52
637.482 43
637.498 26
637.514 29
637.531 21
637.547 19
637.563 18
637.580 33
637.596 12
637.612 31
637.629 25
637.645 34
637.661 65
637.678 29
637.694 21
637.710 38
637.727 47
637.743 74
637.760 74
637.776 43
637.792 38
637.809 22
637.825 42
637.841 44
637.858 25
637.874 22
637.890 29
637.907 45
637.923 27
637.939 26
637.956 38
637.972 28
637.988 12
638.005 19
638.021 37
638.037 46
638.054 27
638.070 22
638.087 39
638.103 52
638.119 47
638.136 61
638.152 59
638.168 20
638.185 16
638.201 41
638.217 16
638.234 25
638.250 19
638.266 7
638.283 19
638.299 28
638.316 30
638.332 44
638.348 45
638.365 68
638.381 50
638.397 36
638.414 26
638.430 58
638.446 78
638.463 111
638.479 90
638.495 48
638.512 38
638.528 71
638.545 39
638.561 11
638.577 12
638.594 28
638.610 20
638.626 45
638.643 62
638.659 26
638.675 8
638.692 18
638.708 49
638.724 32
638.741 43
638.757 10
638.774 25
638.790 34
638.806 32
638.823 37
638.839 38
638.855 20
638.872 12
638.888 19
638.904 21
638.921 40
638.937 50
638.954 41
638.970 24
638.986 16
639.003 25
639.019 46
639.035 34
639.052 26
639.068 54
639.084 50
639.101 51
639.117 79
639.134 67
639.150 61
639.166 100
639.183 32
639.199 19
639.215 27
639.232 48
639.248 57
639.265 48
639.281 99
639.297 40
639.314 10
639.330 12
639.346 37
639.363 46
639.379 32
639.395 34
639.412 12
639.428 15
639.445 37
639.461 34
639.477 31
639.494 12
639.510 9
639.526 21
639.543 22
639.559 22
639.576 38
639.592 12
639.608 11
639.625 37
639.641 18
639.657 26
639.674 31
639.690 30
639.707 17
639.723 44
639.739 30
639.756 20
639.772 37
639.788 57
639.805 72
639.821 46
639.838 13
639.854 30
639.870 23
639.887 17
639.903 30
639.919 22
639.936 42
639.952 39
639.969 13
639.985 1
640.001 13
640.018 35
640.034 32
640.050 34
640.067 45
640.083 78
640.100 64
640.116 64
640.132 48
640.149 84
640.165 42
640.181 33
640.198 47
640.214 64
640.231 54
640.247 51
640.263 39
640.280 12
640.296 29
640.312 36
640.329 46
640.345 62
640.362 55
640.378 13
640.394 18
640.411 44
640.427 59
640.444 71
640.460 69
640.476 62
640.493 48
640.509 24
640.525 56
640.542 37
640.558 31
640.575 26
640.591 16
640.607 17
640.624 3
640.640 9
640.657 7
640.673 8
640.689 35
640.706 34
640.722 20
640.738 16
640.755 21
640.771 2
640.788 5
640.804 29
640.820 38
640.837 17
640.853 8
640.870 15
640.886 28
640.902 34
640.919 33
640.935 19
640.952 49
640.968 46
640.984 34
641.001 54
641.017 42
641.033 16
641.050 44
641.066 43
641.083 8
641.099 45
641.115 81
641.132 70
641.148 44
641.165 31
641.181 47
641.197 60
641.214 42
641.230 34
641.247 51
641.263 76
641.279 50
641.296 39
641.312 97
641.329 91
641.345 63
641.361 41
641.378 31
641.394 41
641.411 29
641.427 41
641.443 59
641.460 31
641.476 44
641.493 52
641.509 21
641.525 18
641.542 15
641.558 37
641.575 34
641.591 29
641.607 32
641.624 26
641.640 9
641.656 44
641.673 38
641.689 28
641.706 37
641.722 14
641.738 16
641.755 21
641.771 37
641.788 43
641.804 19
641.820 20
641.837 27
641.853 45
641.870 25
641.886 16
641.903 33
641.919 15
641.935 31
641.952 91
641.968 54
641.985 58
642.001 74
642.017 78
642.034 60
642.050 49
642.067 69
642.083 78
642.099 145
642.116 140
642.132 136
642.149 143
642.165 85
642.181 74
642.198 93
642.214 69
642.231 95
642.247 110
642.263 82
642.280 77
642.296 65
642.313 64
642.329 86
642.345 63
642.362 24
642.378 27
642.395 41
642.411 67
642.427 53
642.444 36
642.460 72
642.477 59
642.493 63
642.510 58
642.526 24
642.542 23
642.559 15
642.575 27
642.592 33
642.608 4
642.624 20
642.641 10
642.657 27
642.674 25
642.690 27
642.706 14
642.723 15
642.739 31
642.756 7
642.772 7
642.789 27
642.805 31
642.821 30
642.838 16
642.854 14
642.871 18
642.887 28
642.903 38
642.920 77
642.936 96
642.953 79
642.969 94
642.985 93
643.002 123
643.018 83
643.035 36
643.051 22
643.068 43
643.084 66
643.100 117
643.117 101
643.133 70
643.150 90
643.166 83
643.182 116
643.199 88
643.215 80
643.232 47
643.248 55
643.265 56
643.281 38
643.297 38
643.314 35
643.330 46
643.347 42
643.363 48
643.380 45
643.396 41
643.412 34
643.429 20
643.445 30
643.462 29
643.478 52
643.494 65
643.511 83
643.527 38
643.544 28
643.560 32
643.577 36
643.593 22
643.609 7
643.626 37
643.642 12
643.659 21
643.675 32
643.692 31
643.708 54
643.724 56
643.741 71
643.757 80
643.774 80
643.790 67
643.807 44
643.823 30
643.839 67
643.856 94
643.872 57
643.889 45
643.905 42
643.922 56
643.938 77
643.954 128
643.971 91
643.987 88
644.004 66
644.020 65
644.037 98
644.053 52
644.069 70
644.086 82
644.102 70
644.119 72
644.135 44
644.152 42
644.168 46
644.184 29
644.201 66
644.217 45
644.234 39
644.250 40
644.267 16
644.283 47
644.299 69
644.316 47
644.332 43
644.349 32
644.365 50
644.382 91
644.398 72
644.414 70
644.431 37
644.447 35
644.464 57
644.480 46
644.497 42
644.513 36
644.530 72
644.546 59
644.562 30
644.579 46
644.595 27
644.612 50
644.628 29
644.645 10
644.661 23
644.677 77
644.694 41
644.710 39
644.727 36
644.743 14
644.760 27
644.776 21
644.793 33
644.809 37
644.825 56
644.842 49
644.858 39
644.875 28
644.891 38
644.908 41
644.924 63
644.940 56
644.957 61
644.973 92
644.990 46
645.006 17
645.023 36
645.039 42
645.056 40
645.072 58
645.088 50
645.105 60
645.121 70
645.138 80
645.154 75
645.171 34
645.187 51
645.204 51
645.220 19
645.236 51
645.253 47
645.269 52
645.286 90
645.302 99
645.319 76
645.335 73
645.352 47
645.368 28
645.384 40
645.401 26
645.417 38
645.434 12
645.450 8
645.467 15
645.483 20
645.500 20
645.516 10
645.532 25
645.549 63
645.565 44
645.582 43
645.598 32
645.615 29
645.631 22
645.648 15
645.664 49
645.681 51
645.697 6
645.713 25
645.730 22
645.746 18
645.763 34
645.779 27
645.796 27
645.812 26
645.829 38
645.845 41
645.861 52
645.878 39
645.894 39
645.911 34
645.927 43
645.944 48
645.960 28
645.977 20
645.993 79
646.010 92
646.026 37
646.042 19
646.059 33
646.075 33
646.092 17
646.108 30
646.125 51
646.141 34
646.158 49
646.174 74
646.191 33
646.207 22
646.223 16
646.240 28
646.256 18
646.273 44
646.289 48
646.306 40
646.322 34
646.339 54
646.355 58
646.372 52
646.388 25
646.405 44
646.421 100
646.437 79
646.454 60
646.470 43
646.487 44
646.503 44
646.520 25
646.536 3
646.553 27
646.569 51
646.586 14
646.602 6
646.619 10
646.635 25
646.651 17
646.668 9
646.684 42
646.701 52
646.717 55
646.734 57
646.750 31
646.767 10
646.783 9
646.800 10
646.816 34
646.833 22
646.849 15
646.865 33
646.882 17
646.898 15
646.915 7
646.931 6
646.948 13
646.964 14
646.981 35
646.997 36
647.014 40
647.030 50
647.047 61
647.063 23
647.080 24
647.096 47
647.112 40
647.129 83
647.145 69
647.162 67
647.178 96
647.195 50
647.211 81
647.228 49
647.244 32
647.261 49
647.277 40
647.294 30
647.310 29
647.327 18
647.343 45
647.360 52
647.376 35
647.392 33
647.409 31
647.425 43
647.442 22
647.458 19
647.475 31
647.491 10
647.508 15
647.524 31
647.541 21
647.557 39
647.574 51
647.590 28
647.607 19
647.623 14
647.640 23
647.656 23
647.673 13
647.689 3
647.705 13
647.722 16
647.738 20
647.755 50
647.771 31
647.788 13
647.804 14
647.821 21
647.837 17
647.854 33
647.870 19
647.887 21
647.903 53
647.920 31
647.936 23
647.953 15
647.969 20
647.986 26
648.002 25
648.019 42
648.035 21
648.052 32
648.068 64
648.084 45
648.101 32
648.117 64
648.134 54
648.150 63
648.167 81
648.183 61
648.200 23
648.216 28
648.233 50
648.249 29
648.266 40
648.282 37
648.299 35
648.315 56
648.332 38
648.348 34
648.365 19
648.381 29
648.398 27
648.414 51
648.431 48
648.447 31
648.464 27
648.480 44
648.497 34
648.513 33
648.530 10
648.546 22
648.563 32
648.579 30
648.595 26
648.612 3
648.628 36
648.645 19
648.661 7
648.678 17
648.694 18
648.711 16
648.727 17
648.744 3
648.760 10
648.777 19
648.793 7
648.810 25
648.826 19
648.843 34
648.859 43
648.876 30
648.892 25
648.909 32
648.925 22
648.942 18
648.958 24
648.975 18
648.991 19
649.008 13
649.024 29
649.041 43
649.057 45
649.074 29
649.090 56
649.107 68
649.123 55
649.140 62
649.156 51
649.173 57
649.189 39
649.206 44
649.222 57
649.239 42
649.255 22
649.272 44
649.288 68
649.305 56
649.321 27
649.338 27
649.354 72
649.371 74
649.387 53
649.404 33
649.420 47
649.437 33
649.453 25
649.470 30
649.486 20
649.503 13
649.519 46
649.536 21
649.552 25
649.569 3
649.585 13
649.602 19
649.618 22
649.635 30
649.651 17
649.668 16
649.684 13
649.701 16
649.717 39
649.734 20
649.750 24
649.767 20
649.783 36
649.800 42
649.816 41
649.833 25
649.849 5
649.866 10
649.882 17
649.899 30
649.915 32
649.932 69
649.948 154
649.965 255
649.981 342
649.998 304
650.014 196
650.031 159
650.047 149
650.064 142
650.080 131
650.097 110
650.113 121
650.130 83
650.146 92
650.163 76
650.179 51
650.196 51
650.212 17
650.229 39
650.245 40
650.262 33
650.278 33
650.295 31
650.311 33
650.328 33
650.344 26
650.361 45
650.377 56
650.394 25
650.410 29
650.427 61
650.443 53
650.460 52
650.476 41
650.493 32
650.509 19
650.526 19
650.542 33
650.559 50
650.575 22
650.592 18
650.609 30
650.625 41
650.642 51
650.658 33
650.675 18
650.691 11
650.708 8
650.724 16
650.741 15
650.757 11
650.774 21
650.790 14
650.807 14
650.823 7
650.840 14
650.856 23
650.873 40
650.889 38
650.906 61
650.922 76
650.939 66
650.955 111
650.972 161
650.988 117
651.005 114
651.021 94
651.038 93
651.054 51
651.071 75
651.087 35
651.104 55
651.121 92
651.137 105
651.154 68
651.170 52
651.187 46
651.203 40
651.220 37
651.236 27
651.253 7
651.269 30
651.286 64
651.302 21
651.319 24
651.335 26
651.352 27
651.368 27
651.385 16
651.401 9
651.418 17
651.434 31
651.451 48
651.467 74
651.484 37
651.501 30
651.517 33
651.534 34
651.550 41
651.567 9
651.583 19
651.600 28
651.616 47
651.633 33
651.649 32
651.666 13
651.682 5
651.699 13
651.715 17
651.732 9
651.748 10
651.765 5
651.781 11
651.798 15
651.815 10
651.831 45
651.848 31
651.864 29
651.881 20
651.897 33
651.914 23
651.930 11
651.947 36
651.963 30
651.980 45
651.996 35
652.013 43
652.029 49
652.046 18
652.062 39
652.079 54
652.096 81
652.112 71
652.129 67
652.145 47
652.162 33
652.178 18
652.195 40
652.211 53
652.228 54
652.244 71
652.261 48
652.277 42
652.294 27
652.310 39
652.327 61
652.344 49
652.360 41
652.377 36
652.393 58
652.410 61
652.426 61
652.443 62
652.459 51
652.476 63
652.492 81
652.509 46
652.525 25
652.542 27
652.559 30
652.575 16
652.592 6
652.608 10
652.625 42
652.641 51
652.658 5
652.674 4
652.691 29
652.707 22
652.724 3
652.740 9
652.757 21
652.774 13
652.790 13
652.807 33
652.823 38
652.840 30
652.856 36
652.873 23
652.889 31
652.906 48
652.922 36
652.939 21
652.955 26
652.972 33
652.989 31
653.005 35
653.022 58
653.038 25
653.055 24
653.071 59
653.088 43
653.104 71
653.121 55
653.137 80
653.154 41
653.171 34
653.187 35
653.204 55
653.220 71
653.237 32
653.253 14
653.270 11
653.286 55
653.303 21
653.319 32
653.336 80
653.353 42
653.369 26
653.386 22
653.402 42
653.419 55
653.435 41
653.452 44
653.468 29
653.485 31
653.502 23
653.518 8
653.535 30
653.551 23
653.568 31
653.584 44
653.601 13
653.617 3
653.634 13
653.650 8
653.667 19
653.684 50
653.700 20
653.717 34
653.733 32
653.750 20
653.766 24
653.783 28
653.799 28
653.816 34
653.833 30
653.849 9
653.866 36
653.882 39
653.899 14
653.915 22
653.932 26
653.948 37
653.965 29
653.982 38
653.998 62
654.015 63
654.031 40
654.048 58
654.064 56
654.081 25
654.097 50
654.114 56
654.131 38
654.147 69
654.164 52
654.180 65
654.197 52
654.213 68
654.230 35
654.246 39
654.263 59
654.280 53
654.296 64
654.313 36
654.329 24
654.346 31
654.362 37
654.379 23
654.395 48
654.412 56
654.429 58
654.445 44
654.462 23
654.478 45
654.495 63
654.511 44
654.528 25
654.545 20
654.561 24
654.578 41
654.594 35
654.611 24
654.627 27
654.644 19
654.660 16
654.677 19
654.694 33
654.710 39
654.727 8
654.743 22
654.760 47
654.776 20
654.793 26
654.810 84
654.826 52
654.843 29
654.859 35
654.876 20
654.892 24
654.909 36
654.926 16
654.942 47
654.959 40
654.975 38
654.992 24
655.008 30
655.025 23
655.042 33
655.058 26
655.075 19
655.091 31
655.108 29
655.124 27
655.141 52
655.158 103
655.174 69
655.191 40
655.207 43
655.224 71
655.240 44
655.257 34
655.274 31
655.290 10
655.307 51
655.323 47
655.340 20
655.356 56
655.373 47
655.390 22
655.406 39
655.423 41
655.439 26
655.456 32
655.472 33
655.489 29
655.506 13
655.522 9
655.539 12
655.555 23
655.572 16
655.588 12
655.605 19
655.622 12
655.638 22
655.655 48
655.671 17
655.688 23
655.704 17
655.721 46
655.738 31
655.754 6
655.771 7
655.787 26
655.804 41
655.821 28
655.837 23
655.854 28
655.870 24
655.887 14
655.903 19
655.920 3
655.937 29
655.953 73
655.970 222
655.986 238
656.003 255
656.019 210
656.036 131
656.053 104
656.069 121
656.086 99
656.102 85
656.119 61
656.136 62
656.152 51
656.169 20
656.185 59
656.202 68
656.218 35
656.235 52
656.252 41
656.268 44
656.285 61
656.301 56
656.318 32
656.335 44
656.351 50
656.368 31
656.384 60
656.401 54
656.418 23
656.434 8
656.451 41
656.467 37
656.484 28
656.500 43
656.517 34
656.534 22
656.550 23
656.567 46
656.583 32
656.600 36
656.617 53
656.633 78
656.650 46
656.666 21
656.683 17
656.700 20
656.716 31
656.733 55
656.749 28
656.766 18
656.782 1
656.799 9
656.816 23
656.832 1
656.849 12
656.865 7
656.882 25
656.899 13
656.915 15
656.932 13
656.948 20
656.965 33
656.982 94
656.998 119
657.015 58
657.031 47
657.048 29
657.065 36
657.081 61
657.098 86
657.114 53
657.131 50
657.148 27
657.164 37
657.181 70
657.197 39
657.214 28
657.231 32
657.247 23
657.264 58
657.280 39
657.297 27
657.313 48
657.330 51
657.347 38
657.363 10
657.380 40
657.396 46
657.413 41
657.430 78
657.446 58
657.463 31
657.479 30
657.496 16
657.513 20
657.529 23
657.546 24
657.562 32
657.579 30
657.596 30
657.612 25
657.629 29
657.645 38
657.662 50
657.679 45
657.695 41
657.712 36
657.729 33
657.745 19
657.762 30
657.778 44
657.795 27
657.812 64
657.828 57
657.845 34
657.861 20
657.878 56
657.895 61
657.911 61
657.928 44
657.944 38
657.961 51
657.978 80
657.994 73
658.011 45
658.027 47
658.044 48
658.061 27
658.077 45
658.094 47
658.110 39
658.127 67
658.144 40
658.160 66
658.177 95
658.193 93
658.210 62
658.227 53
658.243 34
658.260 65
658.277 49
658.293 43
658.310 37
658.326 47
658.343 78
658.360 36
658.376 24
658.393 9
658.409 29
658.426 49
658.443 54
658.459 56
658.476 54
658.492 33
658.509 38
658.526 52
658.542 45
658.559 33
658.576 44
658.592 21
658.609 30
658.625 33
658.642 31
658.659 18
658.675 20
658.692 18
658.708 13
658.725 17
658.742 22
658.758 49
658.775 33
658.792 22
658.808 24
658.825 27
658.841 60
658.858 63
658.875 59
658.891 41
658.908 23
658.924 44
658.941 25
658.958 31
658.974 35
658.991 18
659.008 16
659.024 41
659.041 71
659.057 63
659.074 30
659.091 46
659.107 39
659.124 67
659.141 106
659.157 72
659.174 58
659.190 43
659.207 49
659.224 24
659.240 15
659.257 48
659.274 28
659.290 10
659.307 36
659.323 60
659.340 86
659.357 35
659.373 25
659.390 21
659.407 47
659.423 54
659.440 18
659.456 45
659.473 52
659.490 25
659.506 16
659.523 38
659.540 26
659.556 25
659.573 21
659.589 16
659.606 32
659.623 47
659.639 34
659.656 21
659.673 33
659.689 62
659.706 28
659.722 42
659.739 23
659.756 34
659.772 27
659.789 33
659.806 26
659.822 21
659.839 29
659.855 28
659.872 23
659.889 51
659.905 56
659.922 61
659.939 105
659.955 100
659.972 95
659.988 74
660.005 89
660.022 83
660.038 46
660.055 93
660.072 80
660.088 36
660.105 44
660.122 79
660.138 47
660.155 33
660.171 29
660.188 39
660.205 26
660.221 51
660.238 69
660.255 25
660.271 21
660.288 37
660.305 58
660.321 52
660.338 66
660.354 54
660.371 24
660.388 25
660.404 35
660.421 20
660.438 31
660.454 30
660.471 40
660.488 29
660.504 23
660.521 27
660.537 15
660.554 18
660.571 22
660.587 17
660.604 14
660.621 15
660.637 48
660.654 23
660.671 30
660.687 15
660.704 14
660.720 26
660.737 56
660.754 16
660.770 28
660.787 25
660.804 30
660.820 19
660.837 14
660.854 50
660.870 33
660.887 47
660.904 39
660.920 42
660.937 53
660.953 54
660.970 57
660.987 75
661.003 40
661.020 38
661.037 36
661.053 17
661.070 13
661.087 30
661.103 37
661.120 28
661.137 87
661.153 80
661.170 35
661.187 44
661.203 56
661.220 30
661.236 46
661.253 39
661.270 34
661.286 37
661.303 33
661.320 20
661.336 13
661.353 22
661.370 21
661.386 12
661.403 34
661.420 32
661.436 47
661.453 43
661.470 17
661.486 12
661.503 36
661.519 26
661.536 16
661.553 9
661.569 6
661.586 19
661.603 19
661.619 23
661.636 22
661.653 19
661.669 18
661.686 20
661.703 18
661.719 19
661.736 36
661.753 60
661.769 49
661.786 17
661.803 8
661.819 19
661.836 46
661.853 33
661.869 26
661.886 43
661.903 29
661.919 25
661.936 17
661.952 31
661.969 27
661.986 29
662.002 36
662.019 70
662.036 34
662.052 26
662.069 24
662.086 28
662.102 42
662.119 62
662.136 91
662.152 72
662.169 85
662.186 96
662.202 34
662.219 73
662.236 99
662.252 47
662.269 33
662.286 62
662.302 62
662.319 43
662.336 57
662.352 49
662.369 51
662.386 36
662.402 55
662.419 40
662.436 37
662.452 25
662.469 36
662.486 41
662.502 38
662.519 35
662.536 30
662.552 23
662.569 51
662.586 32
662.602 48
662.619 43
662.636 48
662.652 53
662.669 13
662.686 15
662.702 15
662.719 19
662.736 29
662.752 25
662.769 10
662.786 14
662.802 22
662.819 28
662.836 26
662.852 14
662.869 17
662.886 17
662.902 17
662.919 26
662.936 62
662.952 30
662.969 33
662.986 48
663.002 24
663.019 22
663.036 40
663.052 18
663.069 37
663.086 32
663.102 28
663.119 47
663.136 116
663.152 121
663.169 78
663.186 73
663.202 71
663.219 44
663.236 46
663.252 24
663.269 31
663.286 43
663.302 40
663.319 34
663.336 71
663.352 40
663.369 55
663.386 41
663.402 49
663.419 32
663.436 40
663.452 40
663.469 30
663.486 34
663.502 23
663.519 25
663.536 35
663.552 55
663.569 61
663.586 48
663.603 33
663.619 33
663.636 41
663.653 30
663.669 27
663.686 34
663.703 42
663.719 35
663.736 33
663.753 30
663.769 40
663.786 35
663.803 37
663.819 45
663.836 59
663.853 55
663.869 72
663.886 111
663.903 135
663.919 155
663.936 177
663.953 189
663.969 191
663.986 245
664.003 205
664.020 163
664.036 159
664.053 167
664.070 181
664.086 159
664.103 169
664.120 145
664.136 121
664.153 97
664.170 166
664.186 211
664.203 121
664.220 110
664.236 120
664.253 110
664.270 91
664.286 79
664.303 77
664.320 98
664.337 130
664.353 70
664.370 51
664.387 52
664.403 86
664.420 91
664.437 51
664.453 69
664.470 31
664.487 17
664.503 51
664.520 41
664.537 34
664.553 58
664.570 57
664.587 46
664.604 45
664.620 48
664.637 29
664.654 34
664.670 20
664.687 22
664.704 27
664.720 48
664.737 37
664.754 52
664.770 35
664.787 20
664.804 39
664.821 44
664.837 48
664.854 34
664.871 34
664.887 35
664.904 84
664.921 151
664.937 186
664.954 195
664.971 295
664.987 239
665.004 158
665.021 159
665.038 114
665.054 111
665.071 115
665.088 123
665.104 112
665.121 131
665.138 96
665.154 106
665.171 99
665.188 114
665.205 110
665.221 81
665.238 82
665.255 38
665.271 17
665.288 70
665.305 93
665.321 93
665.338 47
665.355 40
665.371 49
665.388 56
665.405 46
665.422 44
665.438 22
665.455 43
665.472 29
665.488 12
665.505 26
665.522 42
665.539 30
665.555 49
665.572 28
665.589 40
665.605 26
665.622 51
665.639 36
665.655 21
665.672 7
665.689 6
665.706 16
665.722 28
665.739 30
665.756 26
665.772 42
665.789 86
665.806 78
665.822 45
665.839 49
665.856 44
665.873 59
665.889 154
665.906 386
665.923 859
665.939 1548
665.956 1815
665.973 1647
665.990 1345
666.006 1018
666.023 779
666.040 619
666.056 380
666.073 274
666.090 203
666.106 167
666.123 147
666.140 129
666.157 138
666.173 104
666.190 63
666.207 46
666.223 47
666.240 58
666.257 30
666.274 51
666.290 83
666.307 36
666.324 68
666.340 53
666.357 47
666.374 38
666.391 39
666.407 30
666.424 40
666.441 49
666.457 55
666.474 78
666.491 44
666.508 52
666.524 44
666.541 35
666.558 45
666.574 40
666.591 32
666.608 29
666.625 28
666.641 45
666.658 37
666.675 28
666.691 30
666.708 24
666.725 45
666.742 51
666.758 22
666.775 30
666.792 16
666.808 18
666.825 45
666.842 60
666.859 43
666.875 53
666.892 75
666.909 169
666.925 218
666.942 336
666.959 429
666.976 438
666.992 390
667.009 296
667.026 193
667.043 177
667.059 122
667.076 72
667.093 63
667.109 60
667.126 60
667.143 89
667.160 75
667.176 56
667.193 96
667.210 66
667.226 39
667.243 29
667.260 70
667.277 38
667.293 38
667.310 47
667.327 72
667.344 85
667.360 35
667.377 33
667.394 42
667.410 36
667.427 23
667.444 64
667.461 42
667.477 83
667.494 47
667.511 25
667.527 40
667.544 31
667.561 45
667.578 49
667.594 38
667.611 32
667.628 21
667.645 27
667.661 62
667.678 64
667.695 69
667.711 32
667.728 13
667.745 4
667.762 26
667.778 34
667.795 45
667.812 31
667.829 35
667.845 34
667.862 33
667.879 18
667.896 43
667.912 35
667.929 75
667.946 129
667.962 181
667.979 132
667.996 94
668.013 54
668.029 55
668.046 69
668.063 94
668.080 62
668.096 40
668.113 42
668.130 53
668.147 45
668.163 44
668.180 24
668.197 28
668.213 42
668.230 37
668.247 64
668.264 23
668.280 70
668.297 72
668.314 42
668.331 32
668.347 25
668.364 46
668.381 30
668.398 26
668.414 17
668.431 22
668.448 42
668.465 36
668.481 21
668.498 20
668.515 33
668.531 23
668.548 41
668.565 12
668.582 9
668.598 7
668.615 32
668.632 48
668.649 19
668.665 23
668.682 22
668.699 26
668.716 39
668.732 21
668.749 52
668.766 29
668.783 31
668.799 18
668.816 14
668.833 21
668.850 37
668.866 44
668.883 29
668.900 67
668.917 58
668.933 52
668.950 15
668.967 31
668.984 38
669.000 42
669.017 37
669.034 13
669.050 15
669.067 43
669.084 37
669.101 28
669.117 60
669.134 59
669.151 81
669.168 76
669.184 33
669.201 25
669.218 20
669.235 23
669.251 12
669.268 28
669.285 56
669.302 72
669.318 35
669.335 45
669.352 47
669.369 33
669.385 41
669.402 26
669.419 42
669.436 45
669.452 30
669.469 44
669.486 30
669.503 51
669.519 48
669.536 19
669.553 33
669.570 30
669.586 13
669.603 26
669.620 36
669.637 46
669.653 21
669.670 30
669.687 18
669.704 11
669.720 10
669.737 20
669.754 40
669.771 25
669.787 23
669.804 37
669.821 55
669.838 41
669.855 38
669.871 36
669.888 24
669.905 27
669.922 30
669.938 39
669.955 27
669.972 22
669.989 23
670.005 51
670.022 63
670.039 54
670.056 30
670.072 16
670.089 20
670.106 63
670.123 103
670.139 76
670.156 56
670.173 30
670.190 46
670.206 55
670.223 29
670.240 25
670.257 35
670.273 35
670.290 29
670.307 25
670.324 60
670.341 34
670.357 46
670.374 20
670.391 21
670.408 26
670.424 52
670.441 42
670.458 19
670.475 15
670.491 36
670.508 44
670.525 38
670.542 59
670.558 55
670.575 16
670.592 4
670.609 9
670.626 25
670.642 45
670.659 31
670.676 26
670.693 20
670.709 31
670.726 22
670.743 13
670.760 24
670.776 13
670.793 24
670.810 36
670.827 45
670.843 11
670.860 18
670.877 23
670.894 47
670.911 45
670.927 31
670.944 40
670.961 12
670.978 19
670.994 20
671.011 30
671.028 20
671.045 16
671.061 35
671.078 48
671.095 40
671.112 39
671.129 44
671.145 57
671.162 44
671.179 45
671.196 28
671.212 33
671.229 24
671.246 31
671.263 52
671.280 48
671.296 46
671.313 28
671.330 34
671.347 27
671.363 10
671.380 35
671.397 31
671.414 30
671.430 11
671.447 16
671.464 35
671.481 20
671.498 5
671.514 21
671.531 25
671.548 43
671.565 26
671.581 18
671.598 19
671.615 11
671.632 10
671.649 40
671.665 46
671.682 64
671.699 25
671.716 14
671.732 24
671.749 25
671.766 10
671.783 9
671.800 40
671.816 39
671.833 26
671.850 29
671.867 30
671.884 32
671.900 26
671.917 35
671.934 55
671.951 100
671.967 151
671.984 94
672.001 95
672.018 92
672.035 90
672.051 63
672.068 29
672.085 21
672.102 99
672.118 60
672.135 71
672.152 55
672.169 82
672.186 105
672.202 74
672.219 44
672.236 51
672.253 44
672.270 37
672.286 30
672.303 50
672.320 65
672.337 71
672.353 47
672.370 38
672.387 23
672.404 28
672.421 62
672.437 48
672.454 14
672.471 21
672.488 14
672.505 33
672.521 7
672.538 18
672.555 59
672.572 55
672.589 32
672.605 19
672.622 28
672.639 34
672.656 39
672.672 11
672.689 32
672.706 25
672.723 21
672.740 34
672.756 33
672.773 61
672.790 26
672.807 29
672.824 19
672.840 38
672.857 39
672.874 54
672.891 43
672.908 35
672.924 33
672.941 30
672.958 69
672.975 65
672.992 32
673.008 38
673.025 64
673.042 32
673.059 55
673.076 58
673.092 50
673.109 69
673.126 66
673.143 59
673.159 47
673.176 37
673.193 39
673.210 65
673.227 82
673.243 47
673.260 31
673.277 45
673.294 44
673.311 60
673.327 44
673.344 41
673.361 22
673.378 34
673.395 32
673.411 44
673.428 29
673.445 43
673.462 21
673.479 15
673.495 35
673.512 26
673.529 58
673.546 71
673.563 38
673.579 11
673.596 20
673.613 13
673.630 34
673.647 16
673.663 23
673.680 40
673.697 23
673.714 29
673.731 60
673.748 43
673.764 40
673.781 12
673.798 15
673.815 25
673.832 15
673.848 28
673.865 55
673.882 56
673.899 26
673.916 63
673.932 65
673.949 60
673.966 45
673.983 50
674.000 34
674.016 43
674.033 46
674.050 41
674.067 44
674.084 83
674.100 87
674.117 69
674.134 57
674.151 33
674.168 75
674.185 46
674.201 42
674.218 54
674.235 56
674.252 65
674.269 74
674.285 56
674.302 74
674.319 56
674.336 61
674.353 31
674.369 46
674.386 30
674.403 12
674.420 26
674.437 37
674.453 59
674.470 44
674.487 41
674.504 7
674.521 34
674.538 48
674.554 31
674.571 23
674.588 24
674.605 14
674.622 17
674.638 19
674.655 19
674.672 60
674.689 37
674.706 21
674.723 36
674.739 34
674.756 50
674.773 39
674.790 13
674.807 31
674.823 23
674.840 0
674.857 38
674.874 33
674.891 52
674.908 59
674.924 85
674.941 119
674.958 69
674.975 100
674.992 94
675.008 76
675.025 48
675.042 43
675.059 37
675.076 87
675.093 71
675.109 93
675.126 57
675.143 35
675.160 35
675.177 58
675.193 44
675.210 32
675.227 11
675.244 31
675.261 51
675.278 36
675.294 33
675.311 43
675.328 80
675.345 60
675.362 49
675.379 29
675.395 21
675.412 6
675.429 27
675.446 18
675.463 33
675.479 22
675.496 29
675.513 31
675.530 17
675.547 31
675.564 26
675.580 17
675.597 30
675.614 19
675.631 10
675.648 16
675.665 18
675.681 10
675.698 24
675.715 9
675.732 17
675.749 22
675.766 13
675.782 5
675.799 43
675.816 43
675.833 29
675.850 43
675.867 56
675.883 42
675.900 38
675.917 70
675.934 102
675.951 101
675.968 78
675.984 54
676.001 66
676.018 85
676.035 41
676.052 37
676.069 38
676.085 44
676.102 57
676.119 63
676.136 26
676.153 45
676.170 47
676.186 77
676.203 49
676.220 66
676.237 43
676.254 61
676.271 50
676.287 52
676.304 33
676.321 42
676.338 64
676.355 91
676.372 54
676.388 61
676.405 65
676.422 53
676.439 37
676.456 34
676.473 27
676.489 41
676.506 44
676.523 44
676.540 39
676.557 36
676.574 14
676.590 25
676.607 22
676.624 9
676.641 4
676.658 34
676.675 17
676.692 40
676.708 29
676.725 53
676.742 34
676.759 29
676.776 13
676.793 31
676.809 20
676.826 11
676.843 33
676.860 6
676.877 23
676.894 34
676.910 73
676.927 28
676.944 57
676.961 27
676.978 32
676.995 35
677.012 27
677.028 17
677.045 12
677.062 37
677.079 15
677.096 19
677.113 93
677.129 94
677.146 43
677.163 47
677.180 47
677.197 53
677.214 38
677.231 29
677.247 64
677.264 48
677.281 27
677.298 24
677.315 31
677.332 52
677.348 61
677.365 55
677.382 18
677.399 37
677.416 75
677.433 49
677.450 40
677.466 38
677.483 32
677.500 37
677.517 27
677.534 16
677.551 0
677.568 22
677.584 21
677.601 27
677.618 35
677.635 36
677.652 61
677.669 41
677.686 30
677.702 29
677.719 16
677.736 26
677.753 26
677.770 24
677.787 26
677.803 55
677.820 49
677.837 55
677.854 20
677.871 21
677.888 19
677.905 51
677.921 37
677.938 20
677.955 16
677.972 46
677.989 58
678.006 48
678.023 36
678.039 34
678.056 76
678.073 42
678.090 35
678.107 53
678.124 28
678.141 27
678.158 53
678.174 67
678.191 42
678.208 49
678.225 48
678.242 49
678.259 31
678.276 36
678.292 49
678.309 55
678.326 52
678.343 37
678.360 10
678.377 21
678.394 21
678.410 32
678.427 38
678.444 35
678.461 34
678.478 22
678.495 21
678.512 11
678.528 35
678.545 44
678.562 44
678.579 53
678.596 48
678.613 41
678.630 23
678.647 34
678.663 15
678.680 32
678.697 46
678.714 16
678.731 35
678.748 25
678.765 12
678.781 28
678.798 32
678.815 38
678.832 36
678.849 34
678.866 36
678.883 23
678.900 18
678.916 24
678.933 33
678.950 30
678.967 15
678.984 30
679.001 40
679.018 18
679.034 15
679.051 23
679.068 31
679.085 28
679.102 39
679.119 32
679.136 38
679.153 22
679.169 55
679.186 24
679.203 12
679.220 26
679.237 44
679.254 37
679.271 35
679.288 29
679.304 32
679.321 38
679.338 38
679.355 75
679.372 76
679.389 46
679.406 29
679.423 34
679.439 48
679.456 55
679.473 41
679.490 41
679.507 27
679.524 48
679.541 40
679.558 29
679.574 16
679.591 21
679.608 41
679.625 35
679.642 20
679.659 55
679.676 49
679.693 31
679.709 25
679.726 50
679.743 54
679.760 56
679.777 14
679.794 5
679.811 43
679.828 38
679.845 57
679.861 39
679.878 69
679.895 75
679.912 72
679.929 69
679.946 40
679.963 65
679.980 101
679.996 51
680.013 77
680.030 66
680.047 26
680.064 32
680.081 119
680.098 100
680.115 73
680.131 35
680.148 70
680.165 45
680.182 48
680.199 56
680.216 36
680.233 31
680.250 28
680.267 8
680.283 29
680.300 11
680.317 15
680.334 37
680.351 31
680.368 32
680.385 50
680.402 35
680.419 40
680.435 34
680.452 53
680.469 41
680.486 55
680.503 61
680.520 36
680.537 43
680.554 42
680.571 55
680.587 39
680.604 49
680.621 8
680.638 9
680.655 12
680.672 5
680.689 45
680.706 47
680.723 53
680.739 48
680.756 25
680.773 29
680.790 18
680.807 20
680.824 38
680.841 39
680.858 16
680.875 20
680.891 36
680.908 52
680.925 47
680.942 61
680.959 60
680.976 51
680.993 44
681.010 21
681.027 20
681.044 12
681.060 18
681.077 52
681.094 49
681.111 46
681.128 36
681.145 56
681.162 50
681.179 54
681.196 54
681.213 21
681.229 50
681.246 19
681.263 30
681.280 43
681.297 47
681.314 59
681.331 29
681.348 24
681.365 53
681.381 61
681.398 19
681.415 31
681.432 59
681.449 47
681.466 41
681.483 68
681.500 70
681.517 57
681.534 58
681.551 51
681.567 36
681.584 56
681.601 42
681.618 52
681.635 50
681.652 44
681.669 47
681.686 57
681.703 64
681.720 30
681.736 63
681.753 67
681.770 51
681.787 51
681.804 70
681.821 56
681.838 49
681.855 47
681.872 49
681.889 67
681.905 210
681.922 362
681.939 321
681.956 269
681.973 272
681.990 189
682.007 145
682.024 107
682.041 62
682.058 36
682.075 40
682.091 87
682.108 110
682.125 114
682.142 98
682.159 101
682.176 106
682.193 85
682.210 66
682.227 86
682.244 83
682.261 76
682.277 40
682.294 49
682.311 49
682.328 26
682.345 29
682.362 48
682.379 39
682.396 128
682.413 72
682.430 30
682.447 36
682.463 28
682.480 7
682.497 27
682.514 34
682.531 34
682.548 21
682.565 36
682.582 63
682.599 39
682.616 36
682.633 8
682.650 26
682.666 25
682.683 15
682.700 20
682.717 15
682.734 27
682.751 57
682.768 38
682.785 33
682.802 43
682.819 19
682.836 8
682.853 7
682.869 14
682.886 23
682.903 61
682.920 118
682.937 128
682.954 118
682.971 85
682.988 93
683.005 98
683.022 54
683.039 66
683.056 52
683.073 36
683.089 56
683.106 42
683.123 40
683.140 61
683.157 40
683.174 56
683.191 57
683.208 33
683.225 54
683.242 51
683.259 50
683.276 22
683.292 16
683.309 47
683.326 34
683.343 39
683.360 23
683.377 18
683.394 21
683.411 85
683.428 53
683.445 61
683.462 58
683.479 23
683.496 63
683.513 81
683.529 28
683.546 31
683.563 30
683.580 22
683.597 22
683.614 28
683.631 21
683.648 35
683.665 14
683.682 17
683.699 22
683.716 23
683.733 31
683.749 23
683.766 22
683.783 25
683.800 43
683.817 38
683.834 55
683.851 52
683.868 42
683.885 27
683.902 29
683.919 65
683.936 60
683.953 46
683.970 88
683.987 77
684.003 85
684.020 41
684.037 49
684.054 37
684.071 38
684.088 34
684.105 49
684.122 23
684.139 51
684.156 42
684.173 45
684.190 35
684.207 38
684.224 52
684.241 68
684.257 77
684.274 70
684.291 52
684.308 49
684.325 71
684.342 30
684.359 25
684.376 37
684.393 36
684.410 55
684.427 20
684.444 67
684.461 51
684.478 33
684.495 29
684.512 23
684.528 20
684.545 9
684.562 12
684.579 32
684.596 20
684.613 26
684.630 25
684.647 33
684.664 29
684.681 41
684.698 22
684.715 41
684.732 30
684.749 19
684.766 8
684.783 9
684.799 28
684.816 33
684.833 10
684.850 24
684.867 30
684.884 24
684.901 27
684.918 31
684.935 31
684.952 21
684.969 35
684.986 36
685.003 62
685.020 45
685.037 36
685.054 7
685.071 17
685.088 43
685.104 73
685.121 89
685.138 35
685.155 57
685.172 55
685.189 43
685.206 26
685.223 30
685.240 16
685.257 53
685.274 43
685.291 23
685.308 39
685.325 34
685.342 54
685.359 22
685.376 31
685.393 29
685.410 38
685.426 41
685.443 26
685.460 18
685.477 40
685.494 35
685.511 31
685.528 47
685.545 25
685.562 17
685.579 24
685.596 19
685.613 27
685.630 26
685.647 31
685.664 24
685.681 9
685.698 15
685.715 34
685.732 46
685.749 30
685.766 26
685.782 31
685.799 40
685.816 18
685.833 26
685.850 26
685.867 5
685.884 18
685.901 18
685.918 11
685.935 38
685.952 40
685.969 29
685.986 10
686.003 17
686.020 47
686.037 39
686.054 52
686.071 39
686.088 10
686.105 72
686.122 90
686.139 41
686.156 52
686.172 41
686.189 51
686.206 46
686.223 53
686.240 11
686.257 29
686.274 35
686.291 29
686.308 47
686.325 38
686.342 22
686.359 22
686.376 29
686.393 36
686.410 45
686.427 23
686.444 24
686.461 47
686.478 36
686.495 29
686.512 38
686.529 45
686.546 21
686.563 14
686.580 21
686.597 13
686.613 35
686.630 21
686.647 24
686.664 21
686.681 31
686.698 34
686.715 28
686.732 20
686.749 40
686.766 52
686.783 57
686.800 41
686.817 44
686.834 21
686.851 28
686.868 48
686.885 29
686.902 28
686.919 20
686.936 20
686.953 14
686.970 11
686.987 41
687.004 18
687.021 22
687.038 53
687.055 17
687.072 26
687.089 38
687.106 46
687.123 25
687.139 54
687.156 72
687.173 56
687.190 22
687.207 31
687.224 45
687.241 39
687.258 69
687.275 81
687.292 58
687.309 42
687.326 35
687.343 12
687.360 11
687.377 40
687.394 42
687.411 33
687.428 26
687.445 27
687.462 54
687.479 44
687.496 67
687.513 68
687.530 31
687.547 41
687.564 41
687.581 21
687.598 25
687.615 23
687.632 7
687.649 22
687.666 37
687.683 54
687.700 39
687.717 19
687.734 38
687.751 41
687.768 17
687.785 13
687.802 29
687.818 33
687.835 11
687.852 53
687.869 38
687.886 43
687.903 56
687.920 48
687.937 40
687.954 49
687.971 32
687.988 63
688.005 52
688.022 26
688.039 51
688.056 40
688.073 44
688.090 49
688.107 52
688.124 53
688.141 60
688.158 81
688.175 63
688.192 37
688.209 85
688.226 88
688.243 71
688.260 41
688.277 22
688.294 44
688.311 57
688.328 52
688.345 30
688.362 30
688.379 27
688.396 50
688.413 77
688.430 39
688.447 30
688.464 50
688.481 56
688.498 67
688.515 51
688.532 27
688.549 59
688.566 36
688.583 23
688.600 17
688.617 31
688.634 32
688.651 27
688.668 20
688.685 32
688.702 36
688.719 57
688.736 44
688.753 20
688.770 27
688.787 62
688.804 36
688.821 26
688.838 43
688.855 56
688.872 17
688.889 24
688.906 8
688.923 31
688.940 52
688.957 42
688.974 40
688.991 39
689.008 17
689.025 74
689.042 80
689.059 54
689.076 46
689.093 49
689.110 40
689.127 34
689.144 41
689.161 51
689.178 103
689.195 126
689.212 74
689.228 30
689.245 47
689.262 61
689.279 55
689.296 68
689.313 44
689.330 36
689.347 24
689.364 28
689.381 50
689.398 57
689.415 47
689.432 60
689.449 55
689.466 26
689.483 29
689.500 43
689.517 43
689.534 37
689.551 28
689.568 29
689.585 56
689.602 27
689.619 16
689.636 21
689.653 15
689.670 31
689.687 47
689.704 39
689.721 36
689.738 29
689.755 17
689.773 23
689.790 29
689.807 40
689.824 30
689.841 18
689.858 24
689.875 34
689.892 32
689.909 24
689.926 25
689.943 23
689.960 49
689.977 41
689.994 27
690.011 30
690.028 17
690.045 18
690.062 28
690.079 73
690.096 86
690.113 68
690.130 73
690.147 51
690.164 37
690.181 63
690.198 61
690.215 55
690.232 20
690.249 25
690.266 40
690.283 51
690.300 58
690.317 26
690.334 16
690.351 21
690.368 35
690.385 66
690.402 65
690.419 35
690.436 15
690.453 35
690.470 58
690.487 28
690.504 27
690.521 26
690.538 19
690.555 4
690.572 26
690.589 17
690.606 39
690.623 27
690.640 18
690.657 34
690.674 32
690.691 47
690.708 42
690.725 13
690.742 25
690.759 13
690.776 13
690.793 12
690.810 18
690.827 32
690.844 28
690.861 31
690.878 25
690.895 41
690.912 39
690.929 39
690.946 61
690.963 52
690.980 29
690.997 12
691.014 15
691.031 23
691.048 21
691.065 23
691.082 38
691.099 59
691.116 76
691.133 74
691.150 95
691.167 56
691.185 36
691.202 55
691.219 78
691.236 47
691.253 22
691.270 48
691.287 52
691.304 52
691.321 60
691.338 23
691.355 45
691.372 43
691.389 48
691.406 15
691.423 24
691.440 36
691.457 24
691.474 32
691.491 20
691.508 55
691.525 56
691.542 38
691.559 36
691.576 21
691.593 42
691.610 48
691.627 21
691.644 22
691.661 31
691.678 23
691.695 14
691.712 34
691.729 16
691.746 31
691.763 44
691.780 20
691.797 29
691.814 36
691.831 15
691.848 12
691.866 2
691.883 2
691.900 16
691.917 29
691.934 42
691.951 29
691.968 36
691.985 48
692.002 40
692.019 16
692.036 43
692.053 19
692.070 18
692.087 30
692.104 38
692.121 37
692.138 92
692.155 70
692.172 26
692.189 45
692.206 52
692.223 38
692.240 63
692.257 37
692.274 31
692.291 47
692.308 49
692.325 69
692.342 57
692.359 43
692.376 37
692.394 13
692.411 35
692.428 42
692.445 49
692.462 21
692.479 30
692.496 19
692.513 22
692.530 29
692.547 17
692.564 43
692.581 41
692.598 47
692.615 30
692.632 17
692.649 35
692.666 41
692.683 43
692.700 42
692.717 62
692.734 51
692.751 29
692.768 44
692.785 69
692.802 77
692.819 38
692.837 36
692.854 24
692.871 14
692.888 18
692.905 23
692.922 31
692.939 33
692.956 31
692.973 36
692.990 32
693.007 30
693.024 50
693.041 28
693.058 31
693.075 25
693.092 31
693.109 80
693.126 151
693.143 118
693.160 68
693.177 105
693.194 75
693.211 59
693.229 35
693.246 13
693.263 25
693.280 28
693.297 51
693.314 30
693.331 27
693.348 48
693.365 32
693.382 67
693.399 89
693.416 45
693.433 41
693.450 62
693.467 107
693.484 92
693.501 64
693.518 79
693.535 78
693.552 103
693.569 103
693.587 111
693.604 105
693.621 152
693.638 159
693.655 181
693.672 169
693.689 140
693.706 121
693.723 89
693.740 152
693.757 191
693.774 133
693.791 122
693.808 122
693.825 120
693.842 133
693.859 113
693.876 89
693.893 104
693.911 129
693.928 121
693.945 107
693.962 83
693.979 69
693.996 75
694.013 56
694.030 72
694.047 104
694.064 104
694.081 108
694.098 100
694.115 159
694.132 146
694.149 155
694.166 74
694.183 54
694.201 93
694.218 95
694.235 71
694.252 60
694.269 43
694.286 31
694.303 67
694.320 64
694.337 90
694.354 69
694.371 57
694.388 73
694.405 77
694.422 72
694.439 58
694.456 44
694.473 82
694.491 49
694.508 45
694.525 39
694.542 34
694.559 64
694.576 60
694.593 38
694.610 42
694.627 73
694.644 39
694.661 41
694.678 46
694.695 62
694.712 43
694.729 59
694.746 80
694.764 77
694.781 63
694.798 67
694.815 42
694.832 20
694.849 37
694.866 50
694.883 54
694.900 58
694.917 36
694.934 19
694.951 24
694.968 38
694.985 53
695.002 50
695.020 56
695.037 32
695.054 39
695.071 25
695.088 60
695.105 139
695.122 117
695.139 86
695.156 74
695.173 50
695.190 74
695.207 30
695.224 37
695.241 53
695.259 72
695.276 68
695.293 35
695.310 32
695.327 26
695.344 22
695.361 29
695.378 58
695.395 49
695.412 49
695.429 68
695.446 46
695.463 37
695.480 41
695.498 27
695.515 33
695.532 24
695.549 56
695.566 49
695.583 19
695.600 39
695.617 35
695.634 24
695.651 22
695.668 7
695.685 18
695.702 19
695.720 31
695.737 12
695.754 23
695.771 3
695.788 36
695.805 46
695.822 32
695.839 44
695.856 32
695.873 45
695.890 37
695.907 47
695.924 19
695.942 53
695.959 51
695.976 46
695.993 36
696.010 44
696.027 36
696.044 68
696.061 43
696.078 42
696.095 55
696.112 57
696.129 75
696.146 76
696.164 66
696.181 57
696.198 46
696.215 59
696.232 41
696.249 52
696.266 66
696.283 44
696.300 26
696.317 46
696.334 36
696.351 45
696.369 47
696.386 41
696.403 66
696.420 43
696.437 44
696.454 52
696.471 17
696.488 37
696.505 40
696.522 54
696.539 54
696.557 62
696.574 35
696.591 13
696.608 35
696.625 51
696.642 20
696.659 22
696.676 29
696.693 26
696.710 25
696.727 28
696.744 21
696.762 15
696.779 22
696.796 14
696.813 29
696.830 23
696.847 34
696.864 28
696.881 34
696.898 10
696.915 17
696.932 32
696.950 51
696.967 27
696.984 36
697.001 21
697.018 22
697.035 38
697.052 32
697.069 63
697.086 41
697.103 41
697.120 51
697.138 70
697.155 115
697.172 117
697.189 80
697.206 62
697.223 54
697.240 103
697.257 119
697.274 121
697.291 99
697.309 94
697.326 94
697.343 65
697.360 86
697.377 100
697.394 101
697.411 149
697.428 128
697.445 137
697.462 149
697.480 90
697.497 89
697.514 59
697.531 65
697.548 69
697.565 74
697.582 93
697.599 58
697.616 49
697.633 67
697.651 76
697.668 106
697.685 69
697.702 81
697.719 61
697.736 94
697.753 64
697.770 62
697.787 61
697.804 32
697.822 66
697.839 55
697.856 57
697.873 94
697.890 91
697.907 114
697.924 99
697.941 73
697.958 57
697.975 53
697.993 56
698.010 39
698.027 45
698.044 37
698.061 49
698.078 79
698.095 55
698.112 58
698.129 55
698.147 60
698.164 107
698.181 94
698.198 118
698.215 74
698.232 39
698.249 28
698.266 68
698.283 110
698.300 40
698.318 69
698.335 92
698.352 67
698.369 91
698.386 67
698.403 36
698.420 71
698.437 73
698.454 37
698.472 37
698.489 66
698.506 39
698.523 41
698.540 41
698.557 80
698.574 58
698.591 53
698.608 56
698.626 48
698.643 46
698.660 45
698.677 10
698.694 26
698.711 42
698.728 44
698.745 36
698.762 32
698.780 37
698.797 40
698.814 11
698.831 38
698.848 34
698.865 28
698.882 30
698.899 43
698.917 56
698.934 43
698.951 71
698.968 63
698.985 60
699.002 51
699.019 102
699.036 78
699.053 40
699.071 18
699.088 33
699.105 72
699.122 89
699.139 67
699.156 62
699.173 39
699.190 46
699.208 17
699.225 37
699.242 34
699.259 34
699.276 51
699.293 35
699.310 34
699.327 58
699.344 36
699.362 14
699.379 27
699.396 37
699.413 41
699.430 17
699.447 40
699.464 55
699.481 50
699.499 34
699.516 66
699.533 31
699.550 29
699.567 31
699.584 39
699.601 49
699.618 23
699.636 28
699.653 51
699.670 33
699.687 51
699.704 49
699.721 54
699.738 48
699.755 37
699.773 37
699.790 51
699.807 50
699.824 53
699.841 49
699.858 49
699.875 34
699.892 36
699.910 57
699.927 47
699.944 64
699.961 63
699.978 78
699.995 50
700.012 56
700.030 41
700.047 53
700.064 37
700.081 34
700.098 58
700.115 101
700.132 59
700.149 42
700.167 41
700.184 32
700.201 36
700.218 46
700.235 58
700.252 54
700.269 50
700.286 28
700.304 25
700.321 21
700.338 39
700.355 21
700.372 45
700.389 69
700.406 35
700.424 34
700.441 60
700.458 76
700.475 42
700.492 34
700.509 30
700.526 36
700.543 31
700.561 36
700.578 4
700.595 44
700.612 30
700.629 10
700.646 22
700.663 17
700.681 20
700.698 18
700.715 23
700.732 34
700.749 17
700.766 36
700.783 36
700.801 51
700.818 34
700.835 10
700.852 26
700.869 46
700.886 30
700.903 17
700.921 44
700.938 51
700.955 40
700.972 21
700.989 10
701.006 7
701.023 19
701.041 43
701.058 31
701.075 22
701.092 9
701.109 26
701.126 45
701.143 50
701.161 53
701.178 50
701.195 66
701.212 40
701.229 67
701.246 67
701.263 29
701.281 46
701.298 16
701.315 33
701.332 37
701.349 38
701.366 38
701.383 41
701.401 63
701.418 51
701.435 48
701.452 45
701.469 22
701.486 26
701.503 30
701.521 26
701.538 19
701.555 25
701.572 26
701.589 24
701.606 52
701.623 28
701.641 25
701.658 51
701.675 23
701.692 14
701.709 19
701.726 29
701.744 38
701.761 11
701.778 18
701.795 23
701.812 18
701.829 36
701.846 27
701.864 27
701.881 25
701.898 43
701.915 54
701.932 28
701.949 36
701.966 41
701.984 7
702.001 1
702.018 50
702.035 53
702.052 38
702.069 55
702.087 27
702.104 21
702.121 29
702.138 28
702.155 27
702.172 59
702.190 27
702.207 40
702.224 61
702.241 37
702.258 32
702.275 33
702.292 24
702.310 18
702.327 24
702.344 22
702.361 10
702.378 21
702.395 33
702.413 54
702.430 27
702.447 7
702.464 15
702.481 25
702.498 33
702.516 53
702.533 46
702.550 51
702.567 49
702.584 43
702.601 35
702.618 37
702.636 50
702.653 56
702.670 22
702.687 20
702.704 29
702.721 34
702.739 26
702.756 33
702.773 25
702.790 42
702.807 23
702.824 16
702.842 31
702.859 61
702.876 60
702.893 47
702.910 57
702.927 42
702.945 38
702.962 19
702.979 10
702.996 31
703.013 30
703.030 42
703.048 19
703.065 36
703.082 43
703.099 35
703.116 42
703.133 34
703.151 57
703.168 78
703.185 33
703.202 73
703.219 67
703.236 69
703.254 48
703.271 22
703.288 39
703.305 56
703.322 58
703.339 61
703.357 72
703.374 39
703.391 21
703.408 68
703.425 32
703.442 59
703.460 41
703.477 60
703.494 33
703.511 38
703.528 50
703.545 64
703.563 44
703.580 62
703.597 104
703.614 79
703.631 96
703.649 88
703.666 64
703.683 37
703.700 38
703.717 92
703.734 76
703.752 63
703.769 73
703.786 95
703.803 80
703.820 54
703.837 34
703.855 32
703.872 82
703.889 61
703.906 68
703.923 47
703.941 38
703.958 40
703.975 79
703.992 99
704.009 62
704.026 60
704.044 62
704.061 54
704.078 28
704.095 32
704.112 67
704.129 54
704.147 36
704.164 83
704.181 75
704.198 53
704.215 59
704.233 80
704.250 79
704.267 32
704.284 39
704.301 46
704.318 44
704.336 27
704.353 32
704.370 26
704.387 25
704.404 51
704.422 56
704.439 45
704.456 37
704.473 59
704.490 70
704.507 32
704.525 20
704.542 18
704.559 18
704.576 55
704.593 63
704.611 74
704.628 75
704.645 23
704.662 62
704.679 61
704.697 59
704.714 61
704.731 72
704.748 58
704.765 36
704.782 24
704.800 14
704.817 48
704.834 44
704.851 35
704.868 26
704.886 32
704.903 36
704.920 32
704.937 11
704.954 18
704.972 9
704.989 38
705.006 25
705.023 16
705.040 47
705.057 30
705.075 48
705.092 51
705.109 82
705.126 97
705.143 67
705.161 59
705.178 83
705.195 78
705.212 44
705.229 37
705.247 24
705.264 44
705.281 37
705.298 31
705.315 30
705.333 33
705.350 33
705.367 42
705.384 27
705.401 52
705.419 29
705.436 24
705.453 41
705.470 16
705.487 11
705.505 25
705.522 19
705.539 24
705.556 45
705.573 47
705.591 46
705.608 45
705.625 24
705.642 21
705.659 24
705.677 31
705.694 46
705.711 61
705.728 78
705.745 62
705.763 43
705.780 45
705.797 39
705.814 13
705.831 22
705.849 21
705.866 14
705.883 10
705.900 15
705.917 11
705.935 12
705.952 25
705.969 15
705.986 14
706.003 22
706.021 37
706.038 12
706.055 19
706.072 38
706.089 52
706.107 26
706.124 72
706.141 102
706.158 127
706.175 116
706.193 144
706.210 44
706.227 80
706.244 67
706.261 31
706.279 24
706.296 34
706.313 67
706.330 39
706.347 29
706.365 29
706.382 44
706.399 50
706.416 30
706.433 27
706.451 34
706.468 41
706.485 52
706.502 44
706.519 36
706.537 33
706.554 36
706.571 51
706.588 27
706.606 36
706.623 19
706.640 30
706.657 36
706.674 15
706.692 39
706.709 29
706.726 17
706.743 33
706.760 31
706.778 30
706.795 25
706.812 36
706.829 34
706.847 17
706.864 15
706.881 36
706.898 21
706.915 51
706.933 41
706.950 14
706.967 8
706.984 18
707.001 25
707.019 64
707.036 42
707.053 28
707.070 38
707.088 26
707.105 27
707.122 43
707.139 85
707.156 85
707.174 80
707.191 62
707.208 53
707.225 52
707.242 61
707.260 53
707.277 69
707.294 39
707.311 29
707.329 38
707.346 52
707.363 62
707.380 38
707.397 16
707.415 25
707.432 47
707.449 14
707.466 6
707.484 25
707.501 19
707.518 42
707.535 35
707.552 40
707.570 52
707.587 33
707.604 26
707.621 11
707.639 32
707.656 27
707.673 13
707.690 23
707.707 15
707.725 11
707.742 18
707.759 8
707.776 43
707.794 38
707.811 35
707.828 32
707.845 44
707.862 60
707.880 7
707.897 22
707.914 36
707.931 38
707.949 24
707.966 36
707.983 17
708.000 17
708.017 9
708.035 17
708.052 39
708.069 45
708.086 41
708.104 26
708.121 71
708.138 86
708.155 75
708.173 75
708.190 52
708.207 53
708.224 61
708.241 57
708.259 86
708.276 42
708.293 78
708.310 86
708.328 52
708.345 39
708.362 19
708.379 35
708.397 46
708.414 47
708.431 18
708.448 19
708.465 29
708.483 37
708.500 42
708.517 52
708.534 42
708.552 42
708.569 44
708.586 36
708.603 27
708.621 31
708.638 16
708.655 34
708.672 45
708.689 40
708.707 41
708.724 38
708.741 26
708.758 25
708.776 37
708.793 50
708.810 36
708.827 35
708.845 22
708.862 56
708.879 60
708.896 45
708.914 55
708.931 19
708.948 15
708.965 45
708.983 25
709.000 2
709.017 10
709.034 18
709.051 41
709.069 22
709.086 60
709.103 45
709.120 61
709.138 56
709.155 82
709.172 91
709.189 69
709.207 48
709.224 48
709.241 35
709.258 54
709.276 132
709.293 75
709.310 53
709.327 43
709.345 55
709.362 55
709.379 38
709.396 24
709.414 45
709.431 36
709.448 58
709.465 92
709.483 62
709.500 66
709.517 37
709.534 74
709.552 80
709.569 58
709.586 106
709.603 82
709.621 75
709.638 127
709.655 115
709.672 94
709.690 83
709.707 62
709.724 80
709.741 92
709.758 102
709.776 100
709.793 87
709.810 68
709.827 76
709.845 90
709.862 99
709.879 98
709.896 63
709.914 41
709.931 70
709.948 49
709.965 66
709.983 65
710.000 59
710.017 30
710.034 35
710.052 46
710.069 58
710.086 52
710.104 45
710.121 110
710.138 66
710.155 45
710.173 23
710.190 39
710.207 23
710.224 30
710.242 65
710.259 56
710.276 54
710.293 65
710.311 64
710.328 70
710.345 64
710.362 83
710.380 57
710.397 34
710.414 33
710.431 32
710.449 45
710.466 50
710.483 38
710.500 49
710.518 44
710.535 35
710.552 37
710.569 23
710.587 60
710.604 71
710.621 49
710.638 32
710.656 45
710.673 62
710.690 74
710.707 64
710.725 90
710.742 61
710.759 55
710.777 23
710.794 46
710.811 35
710.828 58
710.846 29
710.863 20
710.880 19
710.897 40
710.915 52
710.932 32
710.949 54
710.966 53
710.984 38
711.001 44
711.018 42
711.035 61
711.053 53
711.070 65
711.087 64
711.105 92
711.122 66
711.139 59
711.156 67
711.174 32
711.191 66
711.208 93
711.225 86
711.243 28
711.260 42
711.277 37
711.294 55
711.312 34
711.329 26
711.346 68
711.364 51
711.381 50
711.398 35
711.415 38
711.433 50
711.450 55
711.467 70
711.484 51
711.502 52
711.519 50
711.536 24
711.553 24
711.571 35
711.588 45
711.605 54
711.623 35
711.640 14
711.657 21
711.674 36
711.692 36
711.709 35
711.726 38
711.743 20
711.761 32
711.778 29
711.795 45
711.813 14
711.830 24
711.847 50
711.864 40
711.882 32
711.899 8
711.916 30
711.933 46
711.951 29
711.968 34
711.985 39
712.003 27
712.020 24
712.037 48
712.054 40
712.072 82
712.089 79
712.106 65
712.123 62
712.141 39
712.158 54
712.175 97
712.193 73
712.210 71
712.227 35
712.244 42
712.262 27
712.279 49
712.296 33
712.314 31
712.331 49
712.348 58
712.365 86
712.383 76
712.400 40
712.417 39
712.435 53
712.452 27
712.469 9
712.486 38
712.504 23
712.521 24
712.538 26
712.555 15
712.573 6
712.590 29
712.607 24
712.625 20
712.642 33
712.659 29
712.676 34
712.694 32
712.711 41
712.728 31
712.746 15
712.763 26
712.780 19
712.797 28
712.815 14
712.832 10
712.849 4
712.867 21
712.884 23
712.901 40
712.918 50
712.936 23
712.953 16
712.970 29
712.988 27
713.005 20
713.022 22
713.039 36
713.057 55
713.074 50
713.091 64
713.109 37
713.126 38
713.143 43
713.161 73
713.178 61
713.195 64
713.212 18
713.230 26
713.247 54
713.264 82
713.282 66
713.299 67
713.316 77
713.333 52
713.351 72
713.368 55
713.385 49
713.403 39
713.420 28
713.437 11
713.454 13
713.472 18
713.489 9
713.506 55
713.524 33
713.541 59
713.558 24
713.576 46
713.593 62
713.610 24
713.627 18
713.645 33
713.662 25
713.679 16
713.697 43
713.714 44
713.731 28
713.748 29
713.766 51
713.783 22
713.800 58
713.818 45
713.835 41
713.852 38
713.870 18
713.887 29
713.904 40
713.921 35
713.939 6
713.956 21
713.973 28
713.991 23
714.008 29
714.025 36
714.043 21
714.060 48
714.077 55
714.094 69
714.112 57
714.129 60
714.146 63
714.164 39
714.181 31
714.198 31
714.216 60
714.233 53
714.250 30
714.267 53
714.285 38
714.302 34
714.319 19
714.337 50
714.354 71
714.371 46
714.389 72
714.406 60
714.423 37
714.441 32
714.458 50
714.475 45
714.492 40
714.510 38
714.527 33
714.544 13
714.562 19
714.579 45
714.596 77
714.614 49
714.631 21
714.648 33
714.666 44
714.683 34
714.700 35
714.717 42
714.735 38
714.752 48
714.769 52
714.787 24
714.804 56
714.821 45
714.839 29
714.856 46
714.873 37
714.891 26
714.908 46
714.925 51
714.942 33
714.960 33
714.977 48
714.994 49
715.012 41
715.029 33
715.046 14
715.064 61
715.081 82
715.098 36
715.116 18
715.133 45
715.150 38
715.168 59
715.185 39
715.202 25
715.219 27
715.237 32
715.254 59
715.271 41
715.289 37
715.306 45
715.323 64
715.341 83
715.358 70
715.375 49
715.393 36
715.410 56
715.427 74
715.445 44
715.462 90
715.479 105
715.497 73
715.514 80
715.531 80
715.548 101
715.566 165
715.583 123
715.600 77
715.618 61
715.635 81
715.652 72
715.670 110
715.687 89
715.704 122
715.722 104
715.739 125
715.756 116
715.774 68
715.791 81
715.808 88
715.826 82
715.843 77
715.860 49
715.878 74
715.895 73
715.912 77
715.930 69
715.947 68
715.964 43
715.982 51
715.999 66
716.016 49
716.034 56
716.051 42
716.068 50
716.085 80
716.103 102
716.120 69
716.137 55
716.155 110
716.172 82
716.189 77
716.207 45
716.224 38
716.241 39
716.259 56
716.276 57
716.293 41
716.311 48
716.328 57
716.345 63
716.363 31
716.380 51
716.397 45
716.415 58
716.432 46
716.449 83
716.467 62
716.484 34
716.501 48
716.519 49
716.536 38
716.553 43
716.571 23
716.588 56
716.605 51
716.623 57
716.640 77
716.657 50
716.675 35
716.692 43
716.709 38
716.727 34
716.744 49
716.761 69
716.779 58
716.796 84
716.813 104
716.831 107
716.848 67
716.865 55
716.883 55
716.900 47
716.917 62
716.935 73
716.952 22
716.969 22
716.987 29
717.004 54
717.021 30
717.039 55
717.056 32
717.073 43
717.091 51
717.108 65
717.125 112
717.143 97
717.160 118
717.177 87
717.195 66
717.212 83
717.229 58
717.247 28
717.264 69
717.281 58
717.299 57
717.316 41
717.333 16
717.351 15
717.368 25
717.385 35
717.403 33
717.420 38
717.437 39
717.455 20
717.472 13
717.490 14
717.507 28
717.524 49
717.542 45
717.559 32
717.576 14
717.594 46
717.611 37
717.628 36
717.646 36
717.663 26
717.680 12
717.698 38
717.715 17
717.732 48
717.750 24
717.767 31
717.784 16
717.802 23
717.819 25
717.836 22
717.854 18
717.871 18
717.888 37
717.906 10
717.923 11
717.940 12
717.958 27
717.975 16
717.993 32
718.010 19
718.027 17
718.045 25
718.062 27
718.079 42
718.097 26
718.114 27
718.131 37
718.149 50
718.166 56
718.183 91
718.201 131
718.218 96
718.235 86
718.253 82
718.270 34
718.287 11
718.305 26
718.322 79
718.340 46
718.357 45
718.374 36
718.392 35
718.409 37
718.426 32
718.444 29
718.461 11
718.478 14
718.496 34
718.513 18
718.530 21
718.548 42
718.565 51
718.582 71
718.600 34
718.617 42
718.635 56
718.652 47
718.669 33
718.687 21
718.704 36
718.721 57
718.739 37
718.756 26
718.773 18
718.791 46
718.808 35
718.825 33
718.843 36
718.860 27
718.878 5
718.895 13
718.912 27
718.930 29
718.947 25
718.964 39
718.982 39
718.999 33
719.016 37
719.034 20
719.051 25
719.069 34
719.086 45
719.103 15
719.121 34
719.138 30
719.155 44
719.173 58
719.190 51
719.207 15
719.225 48
719.242 37
719.260 11
719.277 23
719.294 36
719.312 64
719.329 45
719.346 38
719.364 80
719.381 57
719.398 47
719.416 28
719.433 46
719.451 27
719.468 36
719.485 11
719.503 16
719.520 31
719.537 41
719.555 23
719.572 30
719.589 52
719.607 33
719.624 18
719.642 15
719.659 16
719.676 10
719.694 42
719.711 29
719.728 4
719.746 5
719.763 28
719.781 17
719.798 29
719.815 25
719.833 22
719.850 33
719.867 45
719.885 29
719.902 41
719.919 21
719.937 44
719.954 45
719.972 40
719.989 31
720.006 40
720.024 42
720.041 10
720.058 12
720.076 63
720.093 33
720.111 35
720.128 23
720.145 28
720.163 26
720.180 35
720.197 40
720.215 29
720.232 29
720.250 16
720.267 56
720.284 38
720.302 24
720.319 36
720.336 20
720.354 21
720.371 12
720.389 28
720.406 67
720.423 33
720.441 20
720.458 8
720.475 10
720.493 43
720.510 38
720.528 58
720.545 67
720.562 42
720.580 20
720.597 12
720.615 5
720.632 11
720.649 9
720.667 28
720.684 24
720.701 36
720.719 9
720.736 31
720.754 25
720.771 33
720.788 10
720.806 1
720.823 6
720.840 6
720.858 11
720.875 25
720.893 24
720.910 11
720.927 41
720.945 46
720.962 19
720.980 32
720.997 38
721.014 42
721.032 32
721.049 47
721.066 34
721.084 11
721.101 6
721.119 28
721.136 20
721.153 26
721.171 43
721.188 27
721.206 28
721.223 28
721.240 34
721.258 29
721.275 18
721.293 46
721.310 35
721.327 20
721.345 21
721.362 27
721.379 17
721.397 28
721.414 24
721.432 23
721.449 18
721.466 22
721.484 19
721.501 18
721.519 18
721.536 29
721.553 10
721.571 21
721.588 26
721.606 13
721.623 26
721.640 31
721.658 32
721.675 22
721.692 43
721.710 26
721.727 24
721.745 18
721.762 28
721.779 28
721.797 50
721.814 32
721.832 33
721.849 38
721.866 30
721.884 16
721.901 26
721.919 30
721.936 9
721.953 19
721.971 22
721.988 2
722.006 20
722.023 35
722.040 53
722.058 24
722.075 36
722.093 31
722.110 39
722.127 33
722.145 15
722.162 50
722.180 46
722.197 32
722.214 22
722.232 35
722.249 48
722.267 40
722.284 49
722.301 29
722.319 58
722.336 56
722.354 65
722.371 53
722.388 67
722.406 77
722.423 57
722.441 49
722.458 49
722.475 52
722.493 48
722.510 44
722.528 29
722.545 21
722.562 24
722.580 20
722.597 55
722.615 37
722.632 33
722.649 49
722.667 32
722.684 19
722.702 24
722.719 33
722.736 30
722.754 23
722.771 30
722.789 25
722.806 22
722.823 27
722.841 28
722.858 35
722.876 6
722.893 12
722.911 23
722.928 36
722.945 17
722.963 38
722.980 34
722.998 13
723.015 17
723.032 32
723.050 32
723.067 26
723.085 14
723.102 46
723.119 44
723.137 33
723.154 31
723.172 23
723.189 39
723.206 41
723.224 35
723.241 66
723.259 56
723.276 16
723.294 36
723.311 29
723.328 31
723.346 43
723.363 72
723.381 72
723.398 79
723.415 40
723.433 46
723.450 37
723.468 21
723.485 42
723.503 65
723.520 34
723.537 28
723.555 34
723.572 63
723.590 47
723.607 44
723.624 43
723.642 77
723.659 53
723.677 31
723.694 37
723.711 40
723.729 26
723.746 40
723.764 29
723.781 11
723.799 19
723.816 30
723.833 22
723.851 39
723.868 28
723.886 53
723.903 38
723.921 32
723.938 47
723.955 29
723.973 16
723.990 39
724.008 23
724.025 22
724.042 75
724.060 36
724.077 16
724.095 19
724.112 30
724.130 44
724.147 29
724.164 48
724.182 60
724.199 57
724.217 50
724.234 51
724.252 39
724.269 48
724.286 40
724.304 31
724.321 32
724.339 43
724.356 24
724.374 34
724.391 63
724.408 63
724.426 56
724.443 33
724.461 64
724.478 76
724.495 82
724.513 63
724.530 58
724.548 58
724.565 51
724.583 27
724.600 51
724.617 60
724.635 88
724.652 63
724.670 40
724.687 58
724.705 76
724.722 51
724.739 27
724.757 50
724.774 45
724.792 40
724.809 44
724.827 37
724.844 38
724.862 44
724.879 44
724.896 44
724.914 37
724.931 56
724.949 63
724.966 43
724.984 27
725.001 32
725.018 29
725.036 28
725.053 18
725.071 39
725.088 75
725.106 60
725.123 42
725.140 46
725.158 27
725.175 60
725.193 67
725.210 63
725.228 61
725.245 34
725.262 67
725.280 56
725.297 61
725.315 52
725.332 67
725.350 88
725.367 97
725.385 60
725.402 84
725.419 113
725.437 128
725.454 138
725.472 138
725.489 152
725.507 171
725.524 153
725.541 154
725.559 154
725.576 200
725.594 181
725.611 151
725.629 161
725.646 173
725.664 258
725.681 184
725.698 137
725.716 134
725.733 150
725.751 97
725.768 61
725.786 120
725.803 138
725.821 103
725.838 83
725.855 73
725.873 67
725.890 84
725.908 90
725.925 95
725.943 79
725.960 80
725.978 77
725.995 56
726.012 58
726.030 65
726.047 69
726.065 48
726.082 58
726.100 65
726.117 60
726.135 30
726.152 39
726.169 114
726.187 111
726.204 74
726.222 83
726.239 32
726.257 31
726.274 43
726.292 43
726.309 47
726.326 21
726.344 48
726.361 44
726.379 32
726.396 32
726.414 59
726.431 81
726.449 114
726.466 94
726.484 61
726.501 82
726.518 63
726.536 39
726.553 70
726.571 62
726.588 58
726.606 71
726.623 58
726.641 38
726.658 60
726.675 51
726.693 34
726.710 56
726.728 66
726.745 47
726.763 58
726.780 56
726.798 65
726.815 62
726.833 54
726.850 50
726.867 57
726.885 67
726.902 57
726.920 64
726.937 49
726.955 63
726.972 70
726.990 73
727.007 40
727.025 41
727.042 62
727.060 52
727.077 65
727.094 43
727.112 50
727.129 73
727.147 55
727.164 33
727.182 37
727.199 45
727.217 91
727.234 85
727.252 46
727.269 32
727.286 67
727.304 29
727.321 49
727.339 43
727.356 43
727.374 23
727.391 13
727.409 32
727.426 23
727.444 39
727.461 23
727.479 18
727.496 25
727.513 13
727.531 35
727.548 57
727.566 62
727.583 30
727.601 20
727.618 17
727.636 37
727.653 22
727.671 28
727.688 15
727.706 38
727.723 55
727.741 47
727.758 25
727.775 9
727.793 24
727.810 42
727.828 47
727.845 29
727.863 20
727.880 26
727.898 27
727.915 16
727.933 36
727.950 19
727.968 25
727.985 28
728.003 33
728.020 16
728.037 12
728.055 17
728.072 15
728.090 16
728.107 21
728.125 50
728.142 54
728.160 57
728.177 111
728.195 175
728.212 176
728.230 96
728.247 59
728.265 48
728.282 25
728.300 67
728.317 58
728.334 68
728.352 38
728.369 32
728.387 36
728.404 44
728.422 33
728.439 44
728.457 42
728.474 62
728.492 26
728.509 26
728.527 22
728.544 24
728.562 15
728.579 4
728.597 28
728.614 33
728.632 20
728.649 23
728.667 24
728.684 42
728.701 16
728.719 6
728.736 12
728.754 10
728.771 19
728.789 24
728.806 5
728.824 12
728.841 14
728.859 29
728.876 17
728.894 9
728.911 17
728.929 10
728.946 15
728.964 30
728.981 26
728.999 25
729.016 23
729.034 14
729.051 25
729.069 23
729.086 25
729.103 50
729.121 60
729.138 91
729.156 68
729.173 62
729.191 50
729.208 41
729.226 58
729.243 83
729.261 61
729.278 46
729.296 68
729.313 35
729.331 26
729.348 35
729.366 54
729.383 23
729.401 50
729.418 22
729.436 15
729.453 30
729.471 31
729.488 29
729.506 10
729.523 52
729.541 73
729.558 43
729.576 20
729.593 19
729.611 63
729.628 44
729.646 29
729.663 35
729.681 15
729.698 27
729.716 18
729.733 36
729.750 39
729.768 22
729.785 19
729.803 34
729.820 41
729.838 32
729.855 24
729.873 28
729.890 23
729.908 32
729.925 44
729.943 32
729.960 16
729.978 7
729.995 12
730.013 14
730.030 36
730.048 48
730.065 48
730.083 50
730.100 46
730.118 43
730.135 45
730.153 61
730.170 120
730.188 121
730.205 126
730.223 96
730.240 82
730.258 72
730.275 76
730.293 82
730.310 46
730.328 36
730.345 71
730.363 69
730.380 60
730.398 109
730.415 89
730.433 44
730.450 75
730.468 50
730.485 15
730.503 32
730.520 23
730.538 28
730.555 51
730.573 31
730.590 25
730.608 20
730.625 14
730.643 23
730.660 31
730.678 13
730.695 24
730.713 20
730.730 8
730.748 22
730.765 22
730.783 62
730.800 27
730.818 26
730.835 24
730.853 57
730.870 39
730.888 22
730.905 26
730.923 21
730.940 14
730.958 25
730.975 32
730.993 12
731.010 33
731.028 20
731.045 15
731.063 19
731.080 16
731.098 40
731.115 60
731.133 21
731.150 27
731.168 49
731.185 111
731.203 62
731.220 66
731.238 60
731.255 38
731.273 35
731.290 33
731.308 39
731.325 60
731.343 45
731.360 48
731.378 68
731.395 29
731.413 22
731.430 30
731.448 35
731.466 53
731.483 22
731.501 34
731.518 94
731.536 69
731.553 50
731.571 54
731.588 38
731.606 69
731.623 61
731.641 27
731.658 37
731.676 63
731.693 96
731.711 81
731.728 17
731.746 32
731.763 29
731.781 41
731.798 96
731.816 47
731.833 28
731.851 47
731.868 32
731.886 56
731.903 46
731.921 33
731.938 26
731.956 21
731.973 38
731.991 36
732.008 37
732.026 44
732.043 42
732.061 28
732.079 24
732.096 25
732.114 27
732.131 54
732.149 66
732.166 94
732.184 101
732.201 97
732.219 78
732.236 65
732.254 53
732.271 22
732.289 23
732.306 52
732.324 69
732.341 44
732.359 42
732.376 75
732.394 34
732.411 36
732.429 44
732.446 38
732.464 60
732.481 44
732.499 32
732.517 28
732.534 43
732.552 26
732.569 38
732.587 31
732.604 47
732.622 48
732.639 30
732.657 40
732.674 30
732.692 50
732.709 46
732.727 47
732.744 96
732.762 117
732.779 136
732.797 67
732.814 56
732.832 44
732.850 42
732.867 47
732.885 48
732.902 21
732.920 17
732.937 57
732.955 69
732.972 33
732.990 37
733.007 33
733.025 31
733.042 14
733.060 16
733.077 27
733.095 27
733.112 53
733.130 59
733.148 48
733.165 46
733.183 66
733.200 84
733.218 48
733.235 23
733.253 34
733.270 39
733.288 42
733.305 33
733.323 57
733.340 39
733.358 23
733.375 69
733.393 74
733.410 56
733.428 59
733.446 41
733.463 41
733.481 37
733.498 20
733.516 32
733.533 42
733.551 34
733.568 27
733.586 34
733.603 36
733.621 39
733.638 39
733.656 27
733.674 25
733.691 25
733.709 44
733.726 55
733.744 73
733.761 73
733.779 85
733.796 59
733.814 42
733.831 48
733.849 14
733.866 41
733.884 28
733.902 29
733.919 30
733.937 39
733.954 47
733.972 30
733.989 62
734.007 30
734.024 33
734.042 28
734.059 55
734.077 40
734.094 24
734.112 50
734.130 45
734.147 23
734.165 49
734.182 75
734.200 50
734.217 64
734.235 34
734.252 61
734.270 39
734.287 13
734.305 50
734.323 77
734.340 57
734.358 38
734.375 45
734.393 39
734.410 45
734.428 73
734.445 62
734.463 49
734.480 35
734.498 30
734.516 23
734.533 40
734.551 36
734.568 47
734.586 44
734.603 43
734.621 27
734.638 27
734.656 12
734.673 22
734.691 13
734.709 16
734.726 6
734.744 15
734.761 20
734.779 6
734.796 31
734.814 23
734.831 22
734.849 36
734.867 46
734.884 25
734.902 25
734.919 30
734.937 37
734.954 46
734.972 14
734.989 29
735.007 33
735.024 30
735.042 38
735.060 36
735.077 39
735.095 50
735.112 41
735.130 79
735.147 55
735.165 44
735.182 16
735.200 22
735.218 24
735.235 36
735.253 32
735.270 20
735.288 60
735.305 51
735.323 35
735.340 23
735.358 17
735.376 38
735.393 19
735.411 28
735.428 22
735.446 26
735.463 30
735.481 35
735.499 19
735.516 14
735.534 37
735.551 23
735.569 24
735.586 31
735.604 17
735.621 14
735.639 12
735.657 4
735.674 35
735.692 39
735.709 33
735.727 18
735.744 13
735.762 9
735.779 20
735.797 21
735.815 28
735.832 33
735.850 9
735.867 9
735.885 26
735.902 61
735.920 40
735.938 38
735.955 57
735.973 22
735.990 15
736.008 10
736.025 13
736.043 28
736.061 30
736.078 23
736.096 34
736.113 46
736.131 40
736.148 38
736.166 38
736.183 47
736.201 48
736.219 50
736.236 14
736.254 29
736.271 28
736.289 50
736.306 42
736.324 51
736.342 37
736.359 40
736.377 40
736.394 52
736.412 57
736.429 31
736.447 14
736.465 19
736.482 34
736.500 26
736.517 26
736.535 25
736.552 40
736.570 41
736.588 15
736.605 27
736.623 41
736.640 11
736.658 31
736.675 31
736.693 33
736.711 42
736.728 33
736.746 22
736.763 39
736.781 53
736.798 50
736.816 25
736.834 17
736.851 8
736.869 22
736.886 32
736.904 29
736.921 44
736.939 26
736.957 15
736.974 20
736.992 36
737.009 42
737.027 37
737.045 25
737.062 16
737.080 7
737.097 26
737.115 53
737.132 26
737.150 58
737.168 66
737.185 54
737.203 39
737.220 53
737.238 19
737.255 30
737.273 24
737.291 19
737.308 23
737.326 38
737.343 27
737.361 40
737.379 29
737.396 23
737.414 16
737.431 18
737.449 17
737.466 18
737.484 13
737.502 26
737.519 11
737.537 53
737.554 46
737.572 21
737.590 21
737.607 29
737.625 36
737.642 27
737.660 21
737.677 12
737.695 25
737.713 21
737.730 29
737.748 38
737.765 34
737.783 18
737.801 12
737.818 21
737.836 32
737.853 37
737.871 14
737.888 28
737.906 52
737.924 19
737.941 14
737.959 6
737.976 25
737.994 19
738.012 40
738.029 34
738.047 23
738.064 5
738.082 11
738.100 25
738.117 30
738.135 35
738.152 37
738.170 46
738.187 57
738.205 19
738.223 20
738.240 26
738.258 19
738.275 17
738.293 15
738.311 23
738.328 21
738.346 57
738.363 28
738.381 13
738.399 47
738.416 29
738.434 36
738.451 30
738.469 18
738.487 29
738.504 30
738.522 28
738.539 63
738.557 23
738.575 17
738.592 30
738.610 23
738.627 32
738.645 23
738.663 21
738.680 19
738.698 38
738.715 16
738.733 18
738.750 27
738.768 28
738.786 16
738.803 25
738.821 34
738.838 18
738.856 11
738.874 20
738.891 24
738.909 39
738.926 29
738.944 14
738.962 31
738.979 30
738.997 13
739.014 12
739.032 39
739.050 37
739.067 11
739.085 7
739.102 10
739.120 25
739.138 16
739.155 25
739.173 10
739.191 26
739.208 40
739.226 30
739.243 12
739.261 19
739.279 24
739.296 17
739.314 18
739.331 20
739.349 38
739.367 24
739.384 38
739.402 29
739.419 36
739.437 21
739.455 21
739.472 27
739.490 21
739.507 17
739.525 20
739.543 49
739.560 14
739.578 30
739.595 34
739.613 13
739.631 43
739.648 17
739.666 17
739.683 26
739.701 17
739.719 23
739.736 18
739.754 21
739.772 37
739.789 31
739.807 26
739.824 8
739.842 29
739.860 38
739.877 20
739.895 19
739.912 12
739.930 19
739.948 41
739.965 19
739.983 16
740.000 33
740.018 50
740.036 7
740.053 11
740.071 16
740.089 17
740.106 32
740.124 30
740.141 33
740.159 22
740.177 48
740.194 53
740.212 30
740.229 31
740.247 40
740.265 31
740.282 24
740.300 38
740.318 55
740.335 26
740.353 28
740.370 17
740.388 28
740.406 43
740.423 39
740.441 22
740.458 42
740.476 43
740.494 30
740.511 26
740.529 25
740.547 16
740.564 11
740.582 37
740.599 22
740.617 24
740.635 34
740.652 26
740.670 19
740.688 5
740.705 19
740.723 14
740.740 27
740.758 40
740.776 24
740.793 10
740.811 13
740.828 25
740.846 25
740.864 13
740.881 21
740.899 16
740.917 7
740.934 18
740.952 38
740.969 20
740.987 25
741.005 13
741.022 8
741.040 10
741.058 41
741.075 36
741.093 59
741.110 50
741.128 10
741.146 14
741.163 31
741.181 30
741.199 78
741.216 67
741.234 47
741.251 25
741.269 39
741.287 69
741.304 28
741.322 54
741.340 68
741.357 40
741.375 44
741.393 45
741.410 59
741.428 44
741.445 28
741.463 46
741.481 32
741.498 28
741.516 35
741.534 23
741.551 24
741.569 43
741.586 19
741.604 5
741.622 22
741.639 17
741.657 33
741.675 23
741.692 26
741.710 14
741.728 18
741.745 15
741.763 22
741.780 24
741.798 38
741.816 28
741.833 14
741.851 34
741.869 42
741.886 62
741.904 40
741.921 24
741.939 11
741.957 19
741.974 21
741.992 36
742.010 42
742.027 23
742.045 29
742.063 35
742.080 29
742.098 12
742.115 55
742.133 44
742.151 63
742.168 28
742.186 45
742.204 26
742.221 38
742.239 40
742.257 49
742.274 42
742.292 25
742.310 15
742.327 38
742.345 52
742.362 41
742.380 18
742.398 46
742.415 68
742.433 63
742.451 49
742.468 47
742.486 21
742.504 24
742.521 8
742.539 16
742.557 28
742.574 23
742.592 37
742.609 37
742.627 19
742.645 29
742.662 26
742.680 21
742.698 35
742.715 27
742.733 40
742.751 41
742.768 26
742.786 51
742.804 40
742.821 24
742.839 35
742.856 30
742.874 11
742.892 5
742.909 18
742.927 4
742.945 3
742.962 19
742.980 24
742.998 18
743.015 26
743.033 37
743.051 18
743.068 7
743.086 21
743.104 39
743.121 46
743.139 45
743.156 46
743.174 44
743.192 47
743.209 38
743.227 47
743.245 19
743.262 38
743.280 14
743.298 45
743.315 38
743.333 43
743.351 29
743.368 32
743.386 16
743.404 15
743.421 26
743.439 11
743.457 18
743.474 28
743.492 17
743.510 41
743.527 60
743.545 46
743.563 41
743.580 15
743.598 22
743.615 31
743.633 35
743.651 53
743.668 23
743.686 18
743.704 16
743.721 15
743.739 11
743.757 6
743.774 27
743.792 21
743.810 20
743.827 22
743.845 26
743.863 24
743.880 7
743.898 46
743.916 65
743.933 28
743.951 34
743.969 17
743.986 24
744.004 30
744.022 26
744.039 32
744.057 25
744.075 28
744.092 42
744.110 30
744.128 40
744.145 86
744.163 75
744.181 67
744.198 23
744.216 30
744.234 57
744.251 109
744.269 98
744.287 42
744.304 22
744.322 28
744.340 48
744.357 43
744.375 53
744.393 69
744.410 53
744.428 19
744.446 30
744.463 42
744.481 60
744.499 26
744.516 36
744.534 18
744.552 17
744.569 29
744.587 38
744.605 24
744.622 13
744.640 17
744.658 36
744.675 57
744.693 49
744.711 21
744.728 19
744.746 39
744.764 31
744.781 23
744.799 29
744.817 29
744.834 24
744.852 26
744.870 6
744.887 26
744.905 35
744.923 19
744.940 30
744.958 38
744.976 25
744.993 36
745.011 30
745.029 40
745.046 39
745.064 50
745.082 47
745.099 63
745.117 54
745.135 44
745.152 45
745.170 74
745.188 27
745.205 72
745.223 90
745.241 34
745.258 22
745.276 28
745.294 29
745.311 44
745.329 62
745.347 36
745.364 32
745.382 25
745.400 33
745.417 34
745.435 33
745.453 58
745.470 47
745.488 34
745.506 27
745.524 12
745.541 52
745.559 35
745.577 28
745.594 17
745.612 46
745.630 27
745.647 18
745.665 16
745.683 34
745.700 24
745.718 8
745.736 37
745.753 13
745.771 19
745.789 7
745.806 7
745.824 16
745.842 34
745.859 33
745.877 49
745.895 21
745.912 19
745.930 19
745.948 14
745.966 16
745.983 27
746.001 48
746.019 25
746.036 27
746.054 32
746.072 35
746.089 13
746.107 15
746.125 44
746.142 62
746.160 60
746.178 42
746.195 68
746.213 50
746.231 52
746.248 47
746.266 48
746.284 42
746.302 44
746.319 21
746.337 12
746.355 14
746.372 40
746.390 63
746.408 46
746.425 43
746.443 20
746.461 20
746.478 21
746.496 34
746.514 25
746.532 22
746.549 12
746.567 23
746.585 20
746.602 24
746.620 45
746.638 63
746.655 34
746.673 16
746.691 17
746.708 41
746.726 27
746.744 73
746.762 96
746.779 74
746.797 46
746.815 37
746.832 34
746.850 40
746.868 7
746.885 7
746.903 15
746.921 26
746.938 21
746.956 23
746.974 23
746.992 33
747.009 27
747.027 21
747.045 41
747.062 28
747.080 35
747.098 21
747.115 64
747.133 35
747.151 35
747.168 40
747.186 82
747.204 86
747.222 58
747.239 48
747.257 33
747.275 22
747.292 40
747.310 63
747.328 45
747.345 81
747.363 91
747.381 71
747.399 40
747.416 56
747.434 42
747.452 48
747.469 37
747.487 16
747.505 40
747.522 47
747.540 66
747.558 48
747.576 36
747.593 33
747.611 17
747.629 22
747.646 57
747.664 42
747.682 24
747.700 50
747.717 26
747.735 37
747.753 26
747.770 54
747.788 68
747.806 72
747.823 109
747.841 53
747.859 45
747.877 39
747.894 31
747.912 34
747.930 58
747.947 31
747.965 21
747.983 19
748.001 31
748.018 27
748.036 32
748.054 62
748.071 50
748.089 36
748.107 58
748.124 89
748.142 67
748.160 50
748.178 49
748.195 64
748.213 93
748.231 77
748.248 67
748.266 71
748.284 66
748.302 47
748.319 38
748.337 48
748.355 70
748.372 43
748.390 32
748.408 40
748.426 44
748.443 55
748.461 23
748.479 22
748.496 30
748.514 12
748.532 30
748.550 46
748.567 26
748.585 31
748.603 24
748.620 63
748.638 42
748.656 30
748.674 59
748.691 61
748.709 23
748.727 39
748.744 61
748.762 31
748.780 59
748.798 43
748.815 78
748.833 44
748.851 29
748.868 49
748.886 35
748.904 24
748.922 20
748.939 26
748.957 18
748.975 35
748.992 46
749.010 31
749.028 49
749.046 24
749.063 27
749.081 45
749.099 28
749.117 31
749.134 39
749.152 32
749.170 62
749.187 58
749.205 58
749.223 71
749.241 76
749.258 80
749.276 69
749.294 54
749.311 47
749.329 71
749.347 56
749.365 49
749.382 26
749.400 53
749.418 56
749.436 49
749.453 35
749.471 51
749.489 31
749.506 56
749.524 39
749.542 22
749.560 22
749.577 32
749.595 51
749.613 25
749.631 39
749.648 57
749.666 48
749.684 55
749.701 29
749.719 49
749.737 57
749.755 32
749.772 44
749.790 16
749.808 21
749.826 44
749.843 42
749.861 24
749.879 25
749.896 38
749.914 37
749.932 17
749.950 45
749.967 74
749.985 92
750.003 204
750.021 236
750.038 177
750.056 130
750.074 130
750.092 111
750.109 63
750.127 53
750.145 79
750.162 64
750.180 48
750.198 75
750.216 80
750.233 53
750.251 76
750.269 53
750.287 22
750.304 41
750.322 55
750.340 27
750.358 42
750.375 32
750.393 37
750.411 45
750.428 55
750.446 24
750.464 30
750.482 39
750.499 38
750.517 29
750.535 25
750.553 38
750.570 30
750.588 40
750.606 42
750.624 64
750.641 55
750.659 54
750.677 26
750.695 20
750.712 39
750.730 40
750.748 22
750.765 14
750.783 21
750.801 16
750.819 6
750.836 31
750.854 39
750.872 30
750.890 20
750.907 23
750.925 44
750.943 51
750.961 55
750.978 62
750.996 90
751.014 114
751.032 67
751.049 79
751.067 66
751.085 70
751.103 85
751.120 63
751.138 41
751.156 46
751.174 35
751.191 35
751.209 52
751.227 65
751.245 62
751.262 28
751.280 16
751.298 5
751.316 16
751.333 25
751.351 43
751.369 53
751.387 36
751.404 30
751.422 33
751.440 38
751.458 51
751.475 31
751.493 28
751.511 14
751.529 10
751.546 23
751.564 32
751.582 18
751.600 24
751.617 53
751.635 43
751.653 32
751.671 49
751.688 24
751.706 49
751.724 51
751.742 22
751.759 37
751.777 26
751.795 27
751.813 19
751.830 21
751.848 26
751.866 31
751.884 34
751.901 20
751.919 8
751.937 4
751.955 25
751.972 10
751.990 23
752.008 45
752.026 37
752.043 34
752.061 23
752.079 23
752.097 19
752.114 55
752.132 36
752.150 26
752.168 24
752.185 49
752.203 34
752.221 32
752.239 48
752.256 54
752.274 42
752.292 31
752.310 49
752.327 41
752.345 36
752.363 42
752.381 53
752.399 37
752.416 19
752.434 25
752.452 29
752.470 33
752.487 44
752.505 41
752.523 30
752.541 27
752.558 23
752.576 18
752.594 20
752.612 15
752.629 11
752.647 43
752.665 25
752.683 37
752.700 28
752.718 32
752.736 20
752.754 7
752.772 4
752.789 7
752.807 18
752.825 7
752.843 28
752.860 27
752.878 15
752.896 29
752.914 31
752.931 20
752.949 17
752.967 23
752.985 17
753.002 24
753.020 15
753.038 48
753.056 25
753.074 39
753.091 23
753.109 32
753.127 26
753.145 23
753.162 37
753.180 46
753.198 50
753.216 35
753.233 27
753.251 45
753.269 52
753.287 52
753.305 38
753.322 47
753.340 44
753.358 34
753.376 37
753.393 61
753.411 54
753.429 49
753.447 55
753.464 49
753.482 40
753.500 24
753.518 24
753.536 23
753.553 51
753.571 43
753.589 17
753.607 13
753.624 35
753.642 27
753.660 32
753.678 19
753.696 15
753.713 45
753.731 34
753.749 28
753.767 26
753.784 21
753.802 57
753.820 69
753.838 26
753.856 32
753.873 35
753.891 20
753.909 17
753.927 26
753.944 22
753.962 6
753.980 45
753.998 49
754.016 28
754.033 30
754.051 31
754.069 66
754.087 58
754.104 53
754.122 47
754.140 45
754.158 39
754.176 47
754.193 29
754.211 35
754.229 31
754.247 25
754.264 15
754.282 32
754.300 45
754.318 44
754.336 33
754.353 20
754.371 27
754.389 24
754.407 29
754.424 13
754.442 14
754.460 21
754.478 16
754.496 21
754.513 20
754.531 34
754.549 36
754.567 42
754.585 40
754.602 33
754.620 30
754.638 40
754.656 51
754.673 37
754.691 28
754.709 20
754.727 23
754.745 19
754.762 11
754.780 24
754.798 22
754.816 24
754.834 8
754.851 10
754.869 21
754.887 4
754.905 17
754.923 44
754.940 33
754.958 66
754.976 63
754.994 40
755.011 17
755.029 23
755.047 24
755.065 18
755.083 27
755.100 38
755.118 73
755.136 51
755.154 29
755.172 30
755.189 32
755.207 56
755.225 46
755.243 43
755.261 24
755.278 30
755.296 26
755.314 14
755.332 13
755.350 11
755.367 31
755.385 70
755.403 85
755.421 36
755.438 40
755.456 27
755.474 40
755.492 30
755.510 27
755.527 45
755.545 35
755.563 16
755.581 26
755.599 45
755.616 11
755.634 7
755.652 19
755.670 23
755.688 20
755.705 60
755.723 67
755.741 19
755.759 17
755.777 18
755.794 14
755.812 28
755.830 31
755.848 44
755.866 20
755.883 1
755.901 3
755.919 12
755.937 19
755.955 38
755.972 31
755.990 49
756.008 31
756.026 12
756.044 36
756.061 38
756.079 36
756.097 21
756.115 43
756.133 30
756.150 28
756.168 54
756.186 48
756.204 47
756.222 53
756.240 27
756.257 33
756.275 73
756.293 55
756.311 32
756.329 18
756.346 22
756.364 28
756.382 16
756.400 29
756.418 38
756.435 40
756.453 22
756.471 22
756.489 56
756.507 40
756.524 15
756.542 34
756.560 31
756.578 12
756.596 19
756.613 52
756.631 42
756.649 61
756.667 33
756.685 14
756.703 17
756.720 17
756.738 15
756.756 17
756.774 32
756.792 23
756.809 9
756.827 12
756.845 27
756.863 24
756.881 21
756.898 23
756.916 43
756.934 47
756.952 58
756.970 40
756.988 14
757.005 21
757.023 21
757.041 21
757.059 26
757.077 12
757.094 29
757.112 87
757.130 45
757.148 56
757.166 54
757.183 63
757.201 71
757.219 94
757.237 74
757.255 48
757.273 54
757.290 52
757.308 18
757.326 25
757.344 52
757.362 71
757.379 34
757.397 24
757.415 26
757.433 37
757.451 49
757.469 75
757.486 33
757.504 20
757.522 31
757.540 33
757.558 18
757.575 14
757.593 15
757.611 15
757.629 18
757.647 11
757.665 30
757.682 16
757.700 15
757.718 11
757.736 15
757.754 23
757.772 25
757.789 41
757.807 10
757.825 6
757.843 13
757.861 20
757.878 19
757.896 9
757.914 15
757.932 37
757.950 16
757.968 20
757.985 45
758.003 61
758.021 18
758.039 7
758.057 14
758.075 31
758.092 35
758.110 14
758.128 34
758.146 37
758.164 49
758.182 26
758.199 50
758.217 36
758.235 47
758.253 41
758.271 51
758.288 21
758.306 8
758.324 19
758.342 32
758.360 25
758.378 39
758.395 23
758.413 26
758.431 29
758.449 66
758.467 72
758.485 30
758.502 36
758.520 34
758.538 62
758.556 31
758.574 23
758.592 9
758.609 30
758.627 31
758.645 32
758.663 36
758.681 43
758.699 68
758.716 37
758.734 50
758.752 19
758.770 12
758.788 9
758.806 21
758.823 43
758.841 18
758.859 19
758.877 22
758.895 22
758.913 12
758.930 7
758.948 4
758.966 3
758.984 19
759.002 13
759.020 23
759.038 26
759.055 40
759.073 33
759.091 30
759.109 40
759.127 25
759.145 43
759.162 29
759.180 22
759.198 28
759.216 35
759.234 56
759.252 30
759.269 45
759.287 37
759.305 58
759.323 21
759.341 26
759.359 39
759.376 38
759.394 17
759.412 22
759.430 25
759.448 62
759.466 34
759.484 33
759.501 16
759.519 24
759.537 20
759.555 12
759.573 11
759.591 35
759.608 30
759.626 16
759.644 10
759.662 9
759.680 26
759.698 21
759.716 27
759.733 11
759.751 16
759.769 29
759.787 20
759.805 17
759.823 13
759.840 36
759.858 10
759.876 23
759.894 37
759.912 24
759.930 15
759.948 6
759.965 14
759.983 5
760.001 10
760.019 22
760.037 6
760.055 17
760.072 19
760.090 30
760.108 34
760.126 37
760.144 38
760.162 21
760.180 18
760.197 25
760.215 21
760.233 66
760.251 34
760.269 14
760.287 6
760.305 10
760.322 30
760.340 23
760.358 38
760.376 5
760.394 35
760.412 29
760.430 25
760.447 45
760.465 36
760.483 26
760.501 20
760.519 37
760.537 33
760.555 39
760.572 35
760.590 45
760.608 31
760.626 16
760.644 34
760.662 59
760.680 26
760.697 35
760.715 23
760.733 33
760.751 78
760.769 153
760.787 170
760.805 158
760.822 176
760.840 160
760.858 103
760.876 44
760.894 11
760.912 27
760.930 29
760.947 42
760.965 32
760.983 17
761.001 11
761.019 27
761.037 29
761.055 23
761.072 22
761.090 36
761.108 12
761.126 17
761.144 15
761.162 43
761.180 37
761.197 45
761.215 62
761.233 24
761.251 28
761.269 13
761.287 22
761.305 33
761.323 29
761.340 44
761.358 49
761.376 44
761.394 14
761.412 18
761.430 22
761.448 26
761.465 46
761.483 20
761.501 37
761.519 26
761.537 16
761.555 16
761.573 31
761.591 16
761.608 9
761.626 16
761.644 17
761.662 20
761.680 26
761.698 16
761.716 21
761.733 39
761.751 38
761.769 80
761.787 64
761.805 97
761.823 80
761.841 70
761.859 37
761.876 47
761.894 56
761.912 63
761.930 28
761.948 12
761.966 29
761.984 31
762.002 37
762.019 22
762.037 25
762.055 21
762.073 17
762.091 24
762.109 28
762.127 20
762.145 39
762.162 43
762.180 19
762.198 38
762.216 31
762.234 41
762.252 27
762.270 30
762.288 26
762.305 53
762.323 29
762.341 57
762.359 50
762.377 50
762.395 30
762.413 50
762.431 29
762.448 42
762.466 34
762.484 43
762.502 30
762.520 7
762.538 41
762.556 38
762.574 52
762.591 20
762.609 27
762.627 28
762.645 23
762.663 30
762.681 25
762.699 17
762.717 15
762.734 7
762.752 22
762.770 21
762.788 37
762.806 43
762.824 37
762.842 51
762.860 28
762.878 10
762.895 15
762.913 9
762.931 21
762.949 24
762.967 19
762.985 12
763.003 9
763.021 4
763.039 19
763.056 28
763.074 40
763.092 39
763.110 6
763.128 29
763.146 28
763.164 37
763.182 39
763.199 48
763.217 55
763.235 35
763.253 50
763.271 24
763.289 30
763.307 32
763.325 28
763.343 32
763.360 30
763.378 38
763.396 32
763.414 39
763.432 21
763.450 14
763.468 16
763.486 29
763.504 30
763.521 24
763.539 12
763.557 13
763.575 32
763.593 31
763.611 12
763.629 12
763.647 14
763.665 20
763.683 9
763.700 24
763.718 29
763.736 28
763.754 27
763.772 17
763.790 10
763.808 24
763.826 38
763.844 39
763.861 11
763.879 4
763.897 19
763.915 13
763.933 12
763.951 25
763.969 27
763.987 18
764.005 11
764.023 37
764.040 28
764.058 22
764.076 22
764.094 52
764.112 44
764.130 43
764.148 46
764.166 68
764.184 36
764.201 54
764.219 50
764.237 72
764.255 99
764.273 55
764.291 25
764.309 22
764.327 35
764.345 74
764.363 50
764.380 75
764.398 34
764.416 29
764.434 42
764.452 44
764.470 39
764.488 30
764.506 14
764.524 31
764.542 36
764.560 28
764.577 7
764.595 14
764.613 40
764.631 44
764.649 15
764.667 43
764.685 43
764.703 20
764.721 15
764.739 22
764.756 32
764.774 30
764.792 35
764.810 33
764.828 8
764.846 26
764.864 29
764.882 27
764.900 21
764.918 25
764.936 44
764.953 25
764.971 36
764.989 48
765.007 23
765.025 32
765.043 60
765.061 32
765.079 33
765.097 44
765.115 28
765.133 48
765.150 45
765.168 54
765.186 72
765.204 79
765.222 50
765.240 59
765.258 23
765.276 22
765.294 32
765.312 21
765.330 7
765.347 34
765.365 41
765.383 66
765.401 64
765.419 62
765.437 32
765.455 9
765.473 27
765.491 33
765.509 16
765.527 26
765.544 40
765.562 19
765.580 10
765.598 29
765.616 13
765.634 16
765.652 16
765.670 21
765.688 44
765.706 48
765.724 25
765.742 18
765.759 14
765.777 13
765.795 23
765.813 5
765.831 13
765.849 32
765.867 38
765.885 27
765.903 22
765.921 57
765.939 30
765.957 17
765.974 46
765.992 69
766.010 114
766.028 48
766.046 26
766.064 36
766.082 40
766.100 41
766.118 30
766.136 30
766.154 17
766.172 38
766.190 70
766.207 64
766.225 73
766.243 61
766.261 43
766.279 47
766.297 28
766.315 35
766.333 49
766.351 32
766.369 30
766.387 38
766.405 38
766.423 67
766.440 50
766.458 14
766.476 2
766.494 15
766.512 11
766.530 17
766.548 25
766.566 27
766.584 71
766.602 73
766.620 32
766.638 16
766.656 13
766.674 9
766.691 23
766.709 42
766.727 44
766.745 40
766.763 33
766.781 10
766.799 21
766.817 16
766.835 34
766.853 22
766.871 18
766.889 29
766.907 38
766.925 30
766.942 29
766.960 27
766.978 45
766.996 49
767.014 28
767.032 29
767.050 52
767.068 27
767.086 15
767.104 32
767.122 31
767.140 17
767.158 38
767.176 66
767.194 37
767.211 48
767.229 24
767.247 21
767.265 26
767.283 15
767.301 45
767.319 23
767.337 41
767.355 38
767.373 28
767.391 59
767.409 39
767.427 43
767.445 24
767.463 32
767.480 30
767.498 12
767.516 12
767.534 28
767.552 15
767.570 31
767.588 18
767.606 22
767.624 24
767.642 14
767.660 20
767.678 14
767.696 15
767.714 44
767.732 47
767.750 34
767.768 24
767.785 35
767.803 31
767.821 21
767.839 9
767.857 28
767.875 10
767.893 7
767.911 7
767.929 8
767.947 17
767.965 21
767.983 27
768.001 25
768.019 17
768.037 40
768.055 71
768.073 34
768.090 34
768.108 15
768.126 18
768.144 45
768.162 34
768.180 43
768.198 24
768.216 10
768.234 41
768.252 24
768.270 18
768.288 21
768.306 17
768.324 26
768.342 27
768.360 47
768.378 32
768.396 29
768.413 35
768.431 48
768.449 46
768.467 45
768.485 30
768.503 44
768.521 32
768.539 33
768.557 36
768.575 18
768.593 11
768.611 23
768.629 23
768.647 37
768.665 31
768.683 11
768.701 5
768.719 40
768.737 38
768.755 40
768.773 37
768.790 27
768.808 38
768.826 34
768.844 29
768.862 22
768.880 5
768.898 10
768.916 14
768.934 15
768.952 10
768.970 18
768.988 9
769.006 34
769.024 45
769.042 27
769.060 8
769.078 35
769.096 31
769.114 37
769.132 28
769.150 41
769.168 45
769.185 36
769.203 90
769.221 77
769.239 60
769.257 43
769.275 28
769.293 22
769.311 16
769.329 51
769.347 14
769.365 35
769.383 52
769.401 59
769.419 13
769.437 31
769.455 41
769.473 51
769.491 41
769.509 22
769.527 24
769.545 13
769.563 46
769.581 52
769.599 18
769.616 43
769.634 29
769.652 19
769.670 13
769.688 20
769.706 28
769.724 49
769.742 36
769.760 38
769.778 28
769.796 22
769.814 20
769.832 25
769.850 22
769.868 24
769.886 37
769.904 35
769.922 27
769.940 19
769.958 31
769.976 52
769.994 35
770.012 42
770.030 37
770.048 8
770.066 7
770.084 31
770.102 38
770.120 44
770.137 48
770.155 49
770.173 36
770.191 56
770.209 40
770.227 30
770.245 45
770.263 61
770.281 51
770.299 38
770.317 62
770.335 33
770.353 28
770.371 11
770.389 30
770.407 34
770.425 14
770.443 25
770.461 36
770.479 51
770.497 85
770.515 37
770.533 13
770.551 20
770.569 44
770.587 15
770.605 11
770.623 52
770.641 58
770.659 25
770.677 39
770.695 48
770.713 54
770.731 45
770.749 22
770.767 18
770.784 29
770.802 9
770.820 11
770.838 32
770.856 69
770.874 41
770.892 30
770.910 17
770.928 19
770.946 19
770.964 38
770.982 21
771.000 28
771.018 28
771.036 1
771.054 13
771.072 26
771.090 28
771.108 7
771.126 24
771.144 32
771.162 53
771.180 20
771.198 49
771.216 37
771.234 25
771.252 34
771.270 33
771.288 54
771.306 52
771.324 29
771.342 35
771.360 14
771.378 30
771.396 28
771.414 21
771.432 17
771.450 21
771.468 33
771.486 26
771.504 12
771.522 13
771.540 28
771.558 23
771.576 22
771.594 13
771.612 17
771.630 18
771.648 5
771.666 4
771.684 8
771.702 20
771.720 25
771.737 4
771.755 5
771.773 10
771.791 4
771.809 12
771.827 31
771.845 21
771.863 9
771.881 15
771.899 21
771.917 13
771.935 5
771.953 7
771.971 18
771.989 25
772.007 55
772.025 37
772.043 31
772.061 22
772.079 43
772.097 36
772.115 11
772.133 19
772.151 6
772.169 15
772.187 13
772.205 51
772.223 80
772.241 79
772.259 49
772.277 27
772.295 34
772.313 16
772.331 31
772.349 33
772.367 30
772.385 10
772.403 14
772.421 35
772.439 57
772.457 62
772.475 30
772.493 33
772.511 39
772.529 31
772.547 37
772.565 59
772.583 32
772.601 29
772.619 17
772.637 12
772.655 8
772.673 14
772.691 19
772.709 39
772.727 45
772.745 11
772.763 16
772.781 43
772.799 37
772.817 11
772.835 24
772.853 23
772.871 12
772.889 18
772.907 71
772.925 62
772.943 32
772.961 21
772.979 37
772.997 57
773.015 47
773.033 23
773.051 40
773.069 22
773.087 20
773.105 19
773.123 27
773.141 23
773.159 41
773.177 35
773.195 29
773.213 41
773.231 42
773.249 63
773.267 57
773.285 29
773.303 19
773.321 20
773.339 19
773.357 18
773.375 13
773.393 37
773.411 66
773.429 87
773.447 42
773.465 22
773.483 34
773.501 43
773.519 14
773.537 23
773.555 29
773.573 28
773.591 34
773.609 25
773.627 18
773.645 10
773.663 5
773.681 15
773.699 26
773.717 24
773.735 8
773.753 35
773.771 23
773.789 14
773.807 22
773.825 15
773.843 22
773.861 13
773.879 19
773.897 4
773.915 6
773.933 0
773.951 10
773.969 12
773.988 27
774.006 28
774.024 9
774.042 12
774.060 24
774.078 28
774.096 41
774.114 38
774.132 31
774.150 26
774.168 35
774.186 92
774.204 69
774.222 60
774.240 48
774.258 42
774.276 30
774.294 12
774.312 46
774.330 39
774.348 26
774.366 35
774.384 32
774.402 14
774.420 45
774.438 29
774.456 16
774.474 23
774.492 37
774.510 58
774.528 56
774.546 22
774.564 10
774.582 7
774.600 32
774.618 18
774.636 29
774.654 50
774.672 61
774.690 36
774.708 15
774.726 19
774.744 37
774.762 42
774.780 40
774.798 92
774.816 71
774.834 38
774.852 41
774.870 47
774.888 36
774.906 35
774.924 25
774.942 22
774.961 24
774.979 47
774.997 37
775.015 13
775.033 3
775.051 24
775.069 18
775.087 18
775.105 39
775.123 33
775.141 50
775.159 38
775.177 56
775.195 31
775.213 33
775.231 50
775.249 56
775.267 40
775.285 26
775.303 31
775.321 37
775.339 26
775.357 59
775.375 29
775.393 37
775.411 38
775.429 40
775.447 23
775.465 18
775.483 12
775.501 19
775.519 3
775.537 15
775.555 30
775.573 31
775.592 17
775.610 25
775.628 20
775.646 24
775.664 30
775.682 29
775.700 15
775.718 16
775.736 19
775.754 34
775.772 39
775.790 19
775.808 55
775.826 63
775.844 53
775.862 59
775.880 49
775.898 28
775.916 41
775.934 40
775.952 12
775.970 39
775.988 48
776.006 22
776.024 25
776.042 16
776.060 7
776.078 26
776.096 22
776.115 74
776.133 34
776.151 35
776.169 15
776.187 25
776.205 50
776.223 42
776.241 34
776.259 35
776.277 34
776.295 42
776.313 36
776.331 28
776.349 36
776.367 47
776.385 31
776.403 21
776.421 23
776.439 24
776.457 37
776.475 25
776.493 31
776.511 25
776.529 5
776.547 29
776.566 34
776.584 24
776.602 20
776.620 18
776.638 30
776.656 14
776.674 16
776.692 11
776.710 6
776.728 31
776.746 25
776.764 15
776.782 18
776.800 11
776.818 38
776.836 18
776.854 23
776.872 26
776.890 36
776.908 18
776.926 24
776.944 22
776.963 12
776.981 12
776.999 43
777.017 22
777.035 16
777.053 34
777.071 45
777.089 54
777.107 28
777.125 22
777.143 30
777.161 30
777.179 43
777.197 33
777.215 42
777.233 66
777.251 38
777.269 30
777.287 17
777.305 18
777.324 11
777.342 35
777.360 37
777.378 20
777.396 27
777.414 9
777.432 30
777.450 26
777.468 9
777.486 26
777.504 49
777.522 22
777.540 30
777.558 37
777.576 25
777.594 44
777.612 25
777.630 22
777.649 28
777.667 16
777.685 21
777.703 11
777.721 42
777.739 16
777.757 4
777.775 24
777.793 23
777.811 20
777.829 22
777.847 45
777.865 40
777.883 12
777.901 9
777.919 10
777.937 18
777.955 18
777.974 21
777.992 29
778.010 28
778.028 12
778.046 23
778.064 26
778.082 19
778.100 9
778.118 35
778.136 43
778.154 70
778.172 52
778.190 50
778.208 40
778.226 32
778.244 55
778.263 48
778.281 46
778.299 38
778.317 27
778.335 10
778.353 50
778.371 17
778.389 31
778.407 21
778.425 23
778.443 19
778.461 5
778.479 47
778.497 55
778.515 21
778.533 9
778.552 20
778.570 43
778.588 24
778.606 19
778.624 35
778.642 16
778.660 11
778.678 13
778.696 6
778.714 29
778.732 14
778.750 7
778.768 17
778.786 22
778.805 19
778.823 20
778.841 17
778.859 11
778.877 16
778.895 16
778.913 20
778.931 21
778.949 23
778.967 40
778.985 44
779.003 24
779.021 25
779.039 10
779.057 18
779.076 31
779.094 35
779.112 16
779.130 43
779.148 39
779.166 32
779.184 64
779.202 39
779.220 54
779.238 58
779.256 62
779.274 48
779.292 27
779.311 29
779.329 44
779.347 53
779.365 34
779.383 43
779.401 88
779.419 51
779.437 30
779.455 57
779.473 34
779.491 39
779.509 15
779.527 11
779.546 22
779.564 12
779.582 17
779.600 30
779.618 23
779.636 20
779.654 19
779.672 13
779.690 30
779.708 16
779.726 34
779.744 43
779.762 39
779.781 18
779.799 18
779.817 62
779.835 41
779.853 16
779.871 4
779.889 24
779.907 33
779.925 31
779.943 17
779.961 13
779.979 23
779.998 42
780.016 16
780.034 23
780.052 46
780.070 19
780.088 31
780.106 16
780.124 11
780.142 18
780.160 35
780.178 20
780.196 20
780.215 45
780.233 19
780.251 39
780.269 25
780.287 19
780.305 51
780.323 70
780.341 35
780.359 36
780.377 25
780.395 41
780.414 37
780.432 41
780.450 37
780.468 19
780.486 11
780.504 41
780.522 28
780.540 32
780.558 25
780.576 17
780.594 39
780.612 26
780.631 36
780.649 25
780.667 21
780.685 28
780.703 19
780.721 23
780.739 28
780.757 39
780.775 35
780.793 26
780.811 35
780.830 27
780.848 24
780.866 10
780.884 7
780.902 24
780.920 38
780.938 44
780.956 19
780.974 26
780.992 66
781.011 32
781.029 19
781.047 28
781.065 54
781.083 64
781.101 38
781.119 49
781.137 39
781.155 45
781.173 64
781.191 19
781.210 40
781.228 32
781.246 20
781.264 37
781.282 17
781.300 18
781.318 35
781.336 30
781.354 17
781.372 9
781.391 19
781.409 37
781.427 40
781.445 35
781.463 23
781.481 48
781.499 31
781.517 22
781.535 28
781.553 29
781.572 48
781.590 14
781.608 29
781.626 30
781.644 36
781.662 18
781.680 22
781.698 11
781.716 21
781.734 12
781.753 9
781.771 35
781.789 27
781.807 34
781.825 31
781.843 28
781.861 37
781.879 25
781.897 9
781.916 37
781.934 17
781.952 20
781.970 23
781.988 3
782.006 6
782.024 15
782.042 12
782.060 12
782.078 14
782.097 6
782.115 8
782.133 37
782.151 44
782.169 32
782.187 33
782.205 32
782.223 25
782.241 10
782.260 31
782.278 23
782.296 52
782.314 27
782.332 17
782.350 33
782.368 45
782.386 40
782.404 28
782.423 28
782.441 18
782.459 46
782.477 29
782.495 18
782.513 35
782.531 53
782.549 37
782.567 41
782.586 29
782.604 27
782.622 33
782.640 9
782.658 18
782.676 43
782.694 39
782.712 25
782.730 22
782.749 23
782.767 24
782.785 23
782.803 19
782.821 2
782.839 15
782.857 30
782.875 24
782.894 15
782.912 16
782.930 23
782.948 12
782.966 32
782.984 25
783.002 34
783.020 17
783.038 31
783.057 36
783.075 34
783.093 22
783.111 14
783.129 7
783.147 21
783.165 38
783.183 28
783.202 22
783.220 55
783.238 37
783.256 31
783.274 18
783.292 23
783.310 57
783.328 50
783.347 30
783.365 40
783.383 19
783.401 28
783.419 27
783.437 13
783.455 7
783.473 39
783.491 50
783.510 18
783.528 18
783.546 21
783.564 42
783.582 31
783.600 36
783.618 27
783.636 21
783.655 9
783.673 16
783.691 12
783.709 7
783.727 28
783.745 25
783.763 31
783.781 43
783.800 15
783.818 7
783.836 13
783.854 47
783.872 16
783.890 5
783.908 32
783.927 42
783.945 33
783.963 12
783.981 12
783.999 18
784.017 9
784.035 2
784.053 16
784.072 22
784.090 27
784.108 22
784.126 18
784.144 11
784.162 19
784.180 16
784.198 7
784.217 31
784.235 16
784.253 24
784.271 13
784.289 10
784.307 12
784.325 31
784.344 41
784.362 47
784.380 38
784.398 40
784.416 57
784.434 54
784.452 12
784.470 33
784.489 40
784.507 18
784.525 13
784.543 15
784.561 44
784.579 67
784.597 46
784.616 22
784.634 15
784.652 18
784.670 48
784.688 19
784.706 18
784.724 38
784.743 27
784.761 22
784.779 20
784.797 33
784.815 22
784.833 16
784.851 12
784.869 22
784.888 17
784.906 28
784.924 33
784.942 12
784.960 25
784.978 27
784.996 29
785.015 38
785.033 36
785.051 45
785.069 59
785.087 42
785.105 33
785.123 38
785.142 31
785.160 39
785.178 44
785.196 63
785.214 49
785.232 44
785.250 42
785.269 29
785.287 44
785.305 24
785.323 18
785.341 28
785.359 51
785.377 51
785.396 72
785.414 73
785.432 32
785.450 35
785.468 41
785.486 30
785.505 11
785.523 30
785.541 19
785.559 28
785.577 23
785.595 28
785.613 46
785.632 21
785.650 14
785.668 28
785.686 3
785.704 7
785.722 23
785.740 31
785.759 32
785.777 17
785.795 20
785.813 19
785.831 40
785.849 68
785.867 24
785.886 12
785.904 17
785.922 29
785.940 9
785.958 19
785.976 46
785.995 39
786.013 21
786.031 16
786.049 15
786.067 4
786.085 6
786.103 41
786.122 66
786.140 20
786.158 47
786.176 42
786.194 37
786.212 28
786.231 29
786.249 39
786.267 49
786.285 39
786.303 56
786.321 55
786.339 28
786.358 8
786.376 35
786.394 33
786.412 32
786.430 34
786.448 39
786.467 44
786.485 76
786.503 26
786.521 38
786.539 27
786.557 37
786.576 18
786.594 37
786.612 38
786.630 26
786.648 18
786.666 29
786.684 34
786.703 50
786.721 20
786.739 46
786.757 59
786.775 63
786.793 49
786.812 68
786.830 44
786.848 64
786.866 72
786.884 48
786.902 28
786.921 32
786.939 53
786.957 54
786.975 56
786.993 41
787.011 34
787.030 21
787.048 18
787.066 22
787.084 22
787.102 42
787.120 31
787.139 19
787.157 38
787.175 30
787.193 64
787.211 75
787.229 82
787.248 57
787.266 37
787.284 28
787.302 39
787.320 31
787.338 39
787.357 46
787.375 62
787.393 22
787.411 25
787.429 17
787.447 42
787.466 58
787.484 46
787.502 63
787.520 23
787.538 37
787.556 11
787.575 16
787.593 44
787.611 18
787.629 9
787.647 15
787.665 9
787.684 23
787.702 13
787.720 37
787.738 36
787.756 44
787.775 34
787.793 41
787.811 30
787.829 43
787.847 36
787.865 19
787.884 8
787.902 14
787.920 17
787.938 35
787.956 5
787.974 11
787.993 25
788.011 12
788.029 15
788.047 21
788.065 10
788.083 22
788.102 14
788.120 42
788.138 63
788.156 54
788.174 73
788.193 61
788.211 38
788.229 54
788.247 26
788.265 49
788.283 47
788.302 33
788.320 2
788.338 27
788.356 53
788.374 30
788.393 17
788.411 3
788.429 27
788.447 36
788.465 21
788.483 19
788.502 20
788.520 9
788.538 21
788.556 17
788.574 31
788.593 52
788.611 25
788.629 19
788.647 29
788.665 28
788.683 23
788.702 31
788.720 16
788.738 32
788.756 61
788.774 44
788.793 49
788.811 59
788.829 120
788.847 209
788.865 164
788.883 127
788.902 97
788.920 38
788.938 33
788.956 18
788.974 40
788.993 67
789.011 38
789.029 27
789.047 32
789.065 25
789.084 20
789.102 27
789.120 47
789.138 70
789.156 74
789.174 43
789.193 36
789.211 77
789.229 32
789.247 31
789.265 35
789.284 35
789.302 33
789.320 21
789.338 14
789.356 16
789.375 14
789.393 21
789.411 14
789.429 13
789.447 22
789.466 7
789.484 51
789.502 30
789.520 41
789.538 34
789.556 49
789.575 41
789.593 18
789.611 12
789.629 15
789.647 34
789.666 28
789.684 22
789.702 29
789.720 11
789.738 17
789.757 6
789.775 36
789.793 28
789.811 30
789.829 70
789.848 61
789.866 35
789.884 48
789.902 40
789.920 25
789.939 20
789.957 25
789.975 32
789.993 39
790.011 39
790.030 28
790.048 5
790.066 27
790.084 64
790.102 50
790.121 47
790.139 35
790.157 38
790.175 33
790.193 15
790.212 57
790.230 58
790.248 39
790.266 26
790.284 40
790.303 67
790.321 43
790.339 34
790.357 23
790.375 46
790.394 24
790.412 44
790.430 24
790.448 37
790.466 26
790.485 32
790.503 16
790.521 13
790.539 11
790.557 20
790.576 29
790.594 36
790.612 18
790.630 16
790.648 29
790.667 16
790.685 16
790.703 16
790.721 14
790.740 27
790.758 34
790.776 46
790.794 32
790.812 21
790.831 26
790.849 30
790.867 62
790.885 26
790.903 37
790.922 23
790.940 23
790.958 20
790.976 21
790.994 17
791.013 22
791.031 12
791.049 29
791.067 19
791.086 29
791.104 21
791.122 14
791.140 40
791.158 39
791.177 31
791.195 41
791.213 44
791.231 69
791.249 55
791.268 63
791.286 44
791.304 74
791.322 43
791.340 26
791.359 55
791.377 44
791.395 23
791.413 32
791.432 11
791.450 19
791.468 11
791.486 19
791.504 18
791.523 37
791.541 56
791.559 17
791.577 13
791.596 24
791.614 20
791.632 22
791.650 18
791.668 37
791.687 9
791.705 18
791.723 8
791.741 1
791.759 3
791.778 12
791.796 9
791.814 9
791.832 13
791.851 3
791.869 16
791.887 34
791.905 37
791.923 23
791.942 13
791.960 24
791.978 8
791.996 36
792.015 34
792.033 55
792.051 42
792.069 20
792.087 27
792.106 29
792.124 31
792.142 29
792.160 41
792.179 63
792.197 37
792.215 43
792.233 43
792.251 47
792.270 53
792.288 36
792.306 35
792.324 18
792.343 19
792.361 26
792.379 28
792.397 21
792.415 53
792.434 22
792.452 34
792.470 21
792.488 15
792.507 11
792.525 28
792.543 26
792.561 13
792.580 26
792.598 39
792.616 55
792.634 22
792.652 16
792.671 22
792.689 9
792.707 17
792.725 20
792.744 30
792.762 35
792.780 67
792.798 50
792.817 37
792.835 23
792.853 16
792.871 46
792.889 23
792.908 14
792.926 6
792.944 11
792.962 13
792.981 6
792.999 11
793.017 10
793.035 35
793.054 16
793.072 35
793.090 37
793.108 14
793.126 6
793.145 40
793.163 48
793.181 49
793.199 68
793.218 57
793.236 16
793.254 15
793.272 25
793.291 55
793.309 58
793.327 45
793.345 14
793.364 16
793.382 48
793.400 40
793.418 47
793.437 24
793.455 25
793.473 28
793.491 20
793.509 16
793.528 27
793.546 29
793.564 28
793.582 2
793.601 11
793.619 24
793.637 14
793.655 4
793.674 8
793.692 12
793.710 31
793.728 53
793.747 40
793.765 12
793.783 16
793.801 42
793.820 26
793.838 69
793.856 39
793.874 14
793.893 22
793.911 26
793.929 29
793.947 34
793.966 28
793.984 19
794.002 21
794.020 11
794.039 2
794.057 28
794.075 29
794.093 14
794.111 9
794.130 28
794.148 27
794.166 25
794.184 27
794.203 40
794.221 50
794.239 43
794.257 46
794.276 68
794.294 54
794.312 50
794.330 30
794.349 39
794.367 23
794.385 53
794.403 72
794.422 26
794.440 33
794.458 24
794.476 25
794.495 12
794.513 28
794.531 34
794.549 13
794.568 35
794.586 51
794.604 28
794.622 27
794.641 11
794.659 8
794.677 12
794.695 16
794.714 24
794.732 32
794.750 32
794.768 10
794.787 24
794.805 26
794.823 23
794.842 23
794.860 23
794.878 10
794.896 19
794.915 14
794.933 36
794.951 37
794.969 29
794.988 17
795.006 14
795.024 23
795.042 15
795.061 15
795.079 21
795.097 45
795.115 52
795.134 51
795.152 39
795.170 42
795.188 56
795.207 43
795.225 77
795.243 42
795.261 21
795.280 22
795.298 9
795.316 25
795.334 13
795.353 22
795.371 18
795.389 44
795.408 25
795.426 45
795.444 57
795.462 49
795.481 42
795.499 39
795.517 16
795.535 24
795.554 17
795.572 16
795.590 13
795.608 23
795.627 34
795.645 22
795.663 21
795.681 44
795.700 21
795.718 24
795.736 21
795.755 14
795.773 34
795.791 14
795.809 21
795.828 30
795.846 24
795.864 26
795.882 26
795.901 34
795.919 17
795.937 18
795.955 21
795.974 13
795.992 36
796.010 19
796.029 8
796.047 17
796.065 14
796.083 9
796.102 13
796.120 21
796.138 39
796.156 64
796.175 34
796.193 17
796.211 48
796.229 34
796.248 38
796.266 42
796.284 37
796.303 40
796.321 48
796.339 35
796.357 14
796.376 12
796.394 8
796.412 22
796.430 41
796.449 24
796.467 21
796.485 32
796.504 30
796.522 44
796.540 26
796.558 20
796.577 16
796.595 11
796.613 16
796.631 38
796.650 21
796.668 20
796.686 25
796.705 16
796.723 24
796.741 33
796.759 22
796.778 32
796.796 14
796.814 27
796.833 23
796.851 31
796.869 43
796.887 52
796.906 55
796.924 48
796.942 34
796.960 37
796.979 29
796.997 21
797.015 19
797.034 36
797.052 10
797.070 31
797.088 33
797.107 34
797.125 33
797.143 28
797.162 38
797.180 49
797.198 30
797.216 77
797.235 65
797.253 65
797.271 46
797.290 16
797.308 31
797.326 39
797.344 32
797.363 16
797.381 21
797.399 32
797.418 21
797.436 22
797.454 28
797.472 40
797.491 34
797.509 29
797.527 16
797.545 14
797.564 12
797.582 29
797.600 37
797.619 16
797.637 23
797.655 12
797.674 14
797.692 14
797.710 34
797.728 21
797.747 17
797.765 22
797.783 36
797.802 26
797.820 23
797.838 40
797.856 22
797.875 16
797.893 23
797.911 42
797.930 23
797.948 38
797.966 49
797.984 15
798.003 8
798.021 6
798.039 24
798.058 30
798.076 20
798.094 17
798.112 15
798.131 28
798.149 42
798.167 60
798.186 46
798.204 53
798.222 48
798.241 54
798.259 74
798.277 49
798.295 17
798.314 46
798.332 32
798.350 29
798.369 28
798.387 8
798.405 17
798.423 43
798.442 28
798.460 20
798.478 55
798.497 31
798.515 40
798.533 44
798.552 26
798.570 58
798.588 37
798.606 16
798.625 18
798.643 24
798.661 22
798.680 30
798.698 29
798.716 49
798.735 41
798.753 18
798.771 13
798.789 11
798.808 10
798.826 6
798.844 9
798.863 28
798.881 10
798.899 19
798.918 6
798.936 6
798.954 22
798.972 26
798.991 39
799.009 24
799.027 35
799.046 16
799.064 17
799.082 28
799.101 33
799.119 50
799.137 36
799.155 57
799.174 32
799.192 53
799.210 115
799.229 63
799.247 53
799.265 64
799.284 27
799.302 28
799.320 42
799.339 3
799.357 21
799.375 35
799.393 39
799.412 16
799.430 30
799.448 27
799.467 43
799.485 41
799.503 25
799.522 34
799.540 25
799.558 7
799.577 29
799.595 33
799.613 4
799.631 2
799.650 4
799.668 8
799.686 20
799.705 23
799.723 47
799.741 14
799.760 14
799.778 19
799.796 29
799.815 44
799.833 15
799.851 12
799.869 24
799.888 20
799.906 11
799.924 7
799.943 14
799.961 8
799.979 4
799.998 4
800.016 32
800.034 31
800.053 38
800.071 4
800.089 2
800.108 21
800.126 22
800.144 26
800.162 32
800.181 40
800.199 61
800.217 45
800.236 44
800.254 39
800.272 20
800.291 23
800.309 29
800.327 12
800.346 44
800.364 41
800.382 39
800.401 20
800.419 19
800.437 25
800.456 30
800.474 29
800.492 7
800.511 11
800.529 18
800.547 19
800.565 12
800.584 12
800.602 19
800.620 26
800.639 17
800.657 25
800.675 15
800.694 7
800.712 11
800.730 25
800.749 11
800.767 13
800.785 31
800.804 8
800.822 21
800.840 24
800.859 14
800.877 34
800.895 45
800.914 43
800.932 17
800.950 8
800.969 12
800.987 10
801.005 34
801.024 28
801.042 39
801.060 23
801.079 35
801.097 23
801.115 26
801.134 24
801.152 31
801.170 30
801.189 36
801.207 30
801.225 21
801.243 34
801.262 64
801.280 49
801.298 53
801.317 34
801.335 34
801.353 35
801.372 49
801.390 36
801.408 29
801.427 25
801.445 31
801.463 31
801.482 16
801.500 21
801.518 25
801.537 32
801.555 21
801.573 26
801.592 30
801.610 24
801.628 39
801.647 31
801.665 8
801.683 11
801.702 20
801.720 22
801.738 6
801.757 4
801.775 24
801.793 28
801.812 20
801.830 29
801.848 36
801.867 17
801.885 30
801.903 29
801.922 27
801.940 4
801.958 17
801.977 23
801.995 14
802.013 11
802.032 16
802.050 22
802.068 17
802.087 28
802.105 28
802.123 4
802.142 25
802.160 16
802.179 10
802.197 23
802.215 10
802.234 16
802.252 33
802.270 43
802.289 21
802.307 38
802.325 20
802.344 16
802.362 16
802.380 18
802.399 5
802.417 11
802.435 16
802.454 21
802.472 20
802.490 15
802.509 24
802.527 30
802.545 1
802.564 8
802.582 5
802.600 30
802.619 29
802.637 42
802.655 38
802.674 50
802.692 55
802.710 61
802.729 41
802.747 37
802.765 39
802.784 35
802.802 53
802.820 27
802.839 15
802.857 26
802.876 16
802.894 42
802.912 22
802.931 24
802.949 30
802.967 53
802.986 32
803.004 27
803.022 38
803.041 21
803.059 24
803.077 36
803.096 53
803.114 53
803.132 49
803.151 45
803.169 29
803.187 35
803.206 30
803.224 27
803.243 39
803.261 26
803.279 21
803.298 24
803.316 29
803.334 18
803.353 28
803.371 31
803.389 42
803.408 64
803.426 62
803.444 48
803.463 28
803.481 27
803.499 17
803.518 6
803.536 31
803.555 29
803.573 17
803.591 16
803.610 38
803.628 32
803.646 19
803.665 26
803.683 11
803.701 6
803.720 6
803.738 29
803.756 30
803.775 31
803.793 46
803.811 40
803.830 43
803.848 54
803.867 55
803.885 14
803.903 15
803.922 37
803.940 21
803.958 18
803.977 3
803.995 18
804.013 25
804.032 36
804.050 10
804.069 19
804.087 45
804.105 33
804.124 18
804.142 42
804.160 28
804.179 38
804.197 44
804.215 62
804.234 85
804.252 38
804.270 56
804.289 32
804.307 23
804.326 16
804.344 27
804.362 41
804.381 29
804.399 13
804.417 14
804.436 12
804.454 17
804.472 23
804.491 27
804.509 13
804.528 10
804.546 27
804.564 26
804.583 27
804.601 8
804.619 39
804.638 48
804.656 23
804.675 42
804.693 38
804.711 17
804.730 6
804.748 10
804.766 16
804.785 51
804.803 36
804.821 48
804.840 41
804.858 33
804.877 24
804.895 12
804.913 13
804.932 21
804.950 22
804.968 28
804.987 12
805.005 35
805.024 33
805.042 34
805.060 41
805.079 51
805.097 16
805.115 8
805.134 25
805.152 36
805.171 29
805.189 17
805.207 15
805.226 45
805.244 57
805.262 70
805.281 60
805.299 47
805.318 28
805.336 22
805.354 36
805.373 56
805.391 40
805.409 29
805.428 11
805.446 3
805.465 14
805.483 35
805.501 52
805.520 35
805.538 35
805.556 18
805.575 21
805.593 4
805.612 19
805.630 36
805.648 37
805.667 22
805.685 24
805.703 20
805.722 13
805.740 20
805.759 11
805.777 11
805.795 21
805.814 11
805.832 11
805.850 20
805.869 8
805.887 13
805.906 20
805.924 5
805.942 16
805.961 12
805.979 22
805.998 10
806.016 1
806.034 13
806.053 23
806.071 20
806.089 18
806.108 9
806.126 15
806.145 22
806.163 19
806.181 65
806.200 40
806.218 70
806.237 39
806.255 79
806.273 60
806.292 47
806.310 44
806.328 42
806.347 25
806.365 24
806.384 39
806.402 41
806.420 42
806.439 22
806.457 8
806.476 34
806.494 29
806.512 29
806.531 9
806.549 21
806.567 16
806.586 10
806.604 9
806.623 13
806.641 36
806.659 18
806.678 40
806.696 29
806.715 27
806.733 37
806.751 25
806.770 48
806.788 10
806.807 5
806.825 9
806.843 24
806.862 33
806.880 9
806.899 19
806.917 13
806.935 18
806.954 15
806.972 22
806.990 30
807.009 17
807.027 8
807.046 26
807.064 51
807.082 12
807.101 7
807.119 35
807.138 23
807.156 54
807.174 38
807.193 44
807.211 24
807.230 5
807.248 9
807.266 13
807.285 26
807.303 37
807.322 49
807.340 39
807.358 24
807.377 68
807.395 43
807.414 48
807.432 46
807.450 19
807.469 20
807.487 22
807.506 23
807.524 30
807.542 27
807.561 27
807.579 39
807.598 20
807.616 24
807.634 32
807.653 11
807.671 18
807.690 44
807.708 30
807.726 19
807.745 28
807.763 32
807.782 25
807.800 51
807.818 26
807.837 20
807.855 22
807.874 35
807.892 16
807.910 14
807.929 19
807.947 17
807.966 19
807.984 27
808.002 18
808.021 33
808.039 38
808.058 25
808.076 15
808.094 10
808.113 29
808.131 37
808.150 38
808.168 17
808.187 23
808.205 20
808.223 28
808.242 52
808.260 31
808.279 26
808.297 34
808.315 22
808.334 13
808.352 23
808.371 35
808.389 49
808.407 38
808.426 43
808.444 6
808.463 7
808.481 38
808.499 13
808.518 7
808.536 1
808.555 12
808.573 6
808.592 10
808.610 8
808.628 17
808.647 24
808.665 15
808.684 10
808.702 26
808.720 18
808.739 12
808.757 17
808.776 29
808.794 25
808.813 26
808.831 34
808.849 17
808.868 31
808.886 41
808.905 26
808.923 12
808.941 17
808.960 22
808.978 21
808.997 31
809.015 59
809.033 51
809.052 47
809.070 27
809.089 42
809.107 48
809.126 21
809.144 18
809.162 7
809.181 18
809.199 44
809.218 54
809.236 56
809.255 69
809.273 60
809.291 26
809.310 32
809.328 31
809.347 33
809.365 73
809.383 49
809.402 11
809.420 30
809.439 22
809.457 37
809.476 29
809.494 42
809.512 23
809.531 8
809.549 23
809.568 28
809.586 10
809.605 25
809.623 39
809.641 26
809.660 46
809.678 30
809.697 25
809.715 6
809.733 8
809.752 21
809.770 17
809.789 29
809.807 13
809.826 16
809.844 15
809.862 25
809.881 19
809.899 30
809.918 34
809.936 20
809.955 27
809.973 15
809.991 13
810.010 17
810.028 10
810.047 20
810.065 30
810.084 23
810.102 13
810.120 20
810.139 25
810.157 14
810.176 24
810.194 29
810.213 56
810.231 64
810.249 74
810.268 59
810.286 53
810.305 23
810.323 48
810.342 37
810.360 16
810.379 68
810.397 43
810.415 38
810.434 37
810.452 29
810.471 31
810.489 20
810.508 12
810.526 11
810.544 5
810.563 25
810.581 36
810.600 27
810.618 5
810.637 2
810.655 11
810.673 18
810.692 27
810.710 19
810.729 18
810.747 13
810.766 4
810.784 1
810.803 18
810.821 9
810.839 25
810.858 27
810.876 14
810.895 22
810.913 5
810.932 6
810.950 5
810.968 25
810.987 28
811.005 51
811.024 28
811.042 51
811.061 28
811.079 51
811.098 21
811.116 11
811.134 24
811.153 40
811.171 30
811.190 29
811.208 24
811.227 30
811.245 30
811.264 40
811.282 35
811.300 33
811.319 13
811.337 26
811.356 28
811.374 42
811.393 51
811.411 57
811.429 63
811.448 35
811.466 30
811.485 30
811.503 32
811.522 47
811.540 25
811.559 21
811.577 26
811.596 46
811.614 29
811.632 4
811.651 18
811.669 20
811.688 25
811.706 16
811.725 8
811.743 16
811.762 25
811.780 21
811.798 35
811.817 29
811.835 22
811.854 13
811.872 40
811.891 44
811.909 29
811.928 23
811.946 31
811.964 39
811.983 21
812.001 31
812.020 9
812.038 32
812.057 47
812.075 35
812.094 29
812.112 47
812.131 28
812.149 12
812.167 6
812.186 9
812.204 56
812.223 45
812.241 20
812.260 34
812.278 54
812.297 28
812.315 36
812.334 24
812.352 44
812.370 36
812.389 10
812.407 32
812.426 34
812.444 17
812.463 15
812.481 49
812.500 45
812.518 28
812.537 17
812.555 28
812.573 21
812.592 9
812.610 12
812.629 20
812.647 27
812.666 11
812.684 9
812.703 11
812.721 5
812.740 2
812.758 2
812.777 5
812.795 0
812.813 8
812.832 23
812.850 12
812.869 21
812.887 11
812.906 33
812.924 28
812.943 37
812.961 33
812.980 33
812.998 36
813.016 26
813.035 15
813.053 39
813.072 20
813.090 32
813.109 21
813.127 26
813.146 16
813.164 13
813.183 39
813.201 68
813.220 83
813.238 86
813.257 79
813.275 50
813.293 26
813.312 33
813.330 31
813.349 18
813.367 34
813.386 13
813.404 30
813.423 30
813.441 16
813.460 15
813.478 16
813.497 17
813.515 23
813.534 23
813.552 19
813.570 29
813.589 31
813.607 35
813.626 27
813.644 17
813.663 23
813.681 40
813.700 24
813.718 33
813.737 30
813.755 43
813.774 54
813.792 38
813.811 30
813.829 19
813.848 21
813.866 3
813.884 6
813.903 5
813.921 8
813.940 4
813.958 9
813.977 23
813.995 20
814.014 22
814.032 22
814.051 30
814.069 32
814.088 27
814.106 33
814.125 31
814.143 19
814.162 19
814.180 23
814.199 33
814.217 71
814.235 47
814.254 45
814.272 30
814.291 27
814.309 31
814.328 26
814.346 25
814.365 28
814.383 14
814.402 12
814.420 34
814.439 15
814.457 3
814.476 17
814.494 43
814.513 39
814.531 18
814.550 20
814.568 20
814.587 5
814.605 14
814.624 14
814.642 28
814.660 38
814.679 29
814.697 38
814.716 20
814.734 42
814.753 33
814.771 24
814.790 36
814.808 35
814.827 8
814.845 15
814.864 46
814.882 43
814.901 17
814.919 16
814.938 12
814.956 19
814.975 17
814.993 32
815.012 18
815.030 8
815.049 0
815.067 18
815.086 31
815.104 24
815.123 46
815.141 28
815.160 28
815.178 30
815.197 58
815.215 29
815.234 12
815.252 23
815.270 51
815.289 30
815.307 27
815.326 65
815.344 27
815.363 24
815.381 68
815.400 38
815.418 15
815.437 36
815.455 47
815.474 58
815.492 39
815.511 56
815.529 36
815.548 23
815.566 32
815.585 39
815.603 49
815.622 38
815.640 19
815.659 2
815.677 6
815.696 30
815.714 24
815.733 17
815.751 25
815.770 26
815.788 20
815.807 12
815.825 16
815.844 14
815.862 20
815.881 18
815.899 22
815.918 25
815.936 22
815.955 23
815.973 23
815.992 27
816.010 9
816.029 9
816.047 10
816.066 3
816.084 27
816.103 17
816.121 17
816.140 22
816.158 39
816.177 29
816.195 23
816.214 26
816.232 39
816.251 25
816.269 64
816.288 42
816.306 42
816.325 38
816.343 17
816.362 21
816.380 59
816.399 39
816.417 30
816.436 31
816.454 18
816.473 27
816.491 18
816.510 38
816.528 47
816.547 45
816.565 40
816.584 32
816.602 34
816.621 30
816.639 41
816.658 34
816.676 33
816.695 26
816.713 29
816.732 39
816.750 11
816.769 38
816.787 36
816.806 38
816.824 9
816.843 23
816.861 18
816.880 4
816.898 6
816.917 10
816.935 7
816.954 18
816.972 15
816.991 9
817.009 36
817.028 38
817.046 14
817.065 15
817.083 37
817.102 24
817.120 21
817.139 37
817.157 32
817.176 36
817.194 28
817.213 56
817.231 26
817.250 16
817.268 46
817.287 36
817.305 21
817.324 20
817.342 41
817.361 26
817.379 16
817.398 43
817.417 27
817.435 15
817.454 17
817.472 38
817.491 30
817.509 36
817.528 20
817.546 20
817.565 11
817.583 26
817.602 22
817.620 16
817.639 19
817.657 40
817.676 43
817.694 24
817.713 38
817.731 20
817.750 27
817.768 21
817.787 24
817.805 15
817.824 21
817.842 27
817.861 20
817.879 14
817.898 9
817.916 19
817.935 27
817.953 13
817.972 13
817.991 13
818.009 30
818.028 30
818.046 30
818.065 15
818.083 16
818.102 39
818.120 51
818.139 23
818.157 13
818.176 24
818.194 42
818.213 70
818.231 49
818.250 47
818.268 63
818.287 38
818.305 21
818.324 30
818.342 28
818.361 35
818.379 49
818.398 42
818.417 48
818.435 44
818.454 17
818.472 28
818.491 40
818.509 55
818.528 61
818.546 55
818.565 35
818.583 17
818.602 17
818.620 7
818.639 20
818.657 8
818.676 10
818.694 27
818.713 4
818.731 3
818.750 46
818.768 37
818.787 15
818.806 23
818.824 32
818.843 20
818.861 33
818.880 21
818.898 3
818.917 13
818.935 12
818.954 15
818.972 15
818.991 9
819.009 1
819.028 17
819.046 50
819.065 37
819.083 32
819.102 27
819.121 13
819.139 50
819.158 81
819.176 56
819.195 24
819.213 13
819.232 21
819.250 27
819.269 63
819.287 26
819.306 25
819.324 40
819.343 35
819.361 13
819.380 27
819.399 37
819.417 52
819.436 40
819.454 47
819.473 42
819.491 20
819.510 8
819.528 8
819.547 17
819.565 45
819.584 47
819.602 30
819.621 27
819.640 33
819.658 25
819.677 38
819.695 44
819.714 25
819.732 23
819.751 22
819.769 14
819.788 22
819.806 29
819.825 24
819.843 26
819.862 18
819.881 20
819.899 18
819.918 26
819.936 13
819.955 8
819.973 21
819.992 25
820.010 59
820.029 46
820.047 21
820.066 15
820.084 16
820.103 12
820.122 16
820.140 34
820.159 24
820.177 19
820.196 34
820.214 61
820.233 21
820.251 48
820.270 50
820.288 59
820.307 20
820.326 22
820.344 40
820.363 36
820.381 25
820.400 17
820.418 33
820.437 21
820.455 9
820.474 61
820.492 25
820.511 22
820.530 11
820.548 14
820.567 15
820.585 22
820.604 17
820.622 2
820.641 2
820.659 8
820.678 15
820.697 24
820.715 27
820.734 7
820.752 22
820.771 20
820.789 13
820.808 10
820.826 17
820.845 3
820.863 1
820.882 15
820.901 8
820.919 22
820.938 14
820.956 28
820.975 26
820.993 30
821.012 32
821.030 21
821.049 56
821.068 47
821.086 27
821.105 33
821.123 27
821.142 28
821.160 19
821.179 29
821.197 79
821.216 62
821.235 64
821.253 17
821.272 11
821.290 22
821.309 51
821.327 70
821.346 64
821.364 32
821.383 30
821.402 43
821.420 59
821.439 21
821.457 8
821.476 25
821.494 26
821.513 30
821.531 34
821.550 31
821.569 27
821.587 22
821.606 36
821.624 24
821.643 10
821.661 5
821.680 6
821.699 11
821.717 0
821.736 37
821.754 34
821.773 31
821.791 37
821.810 18
821.828 7
821.847 33
821.866 19
821.884 15
821.903 32
821.921 17
821.940 6
821.958 6
821.977 9
821.996 19
822.014 10
822.033 29
822.051 24
822.070 17
822.088 32
822.107 41
822.125 29
822.144 21
822.163 26
822.181 30
822.200 45
822.218 38
822.237 60
822.255 78
822.274 59
822.293 54
822.311 35
822.330 43
822.348 27
822.367 40
822.385 52
822.404 47
822.423 55
822.441 37
822.460 47
822.478 8
822.497 28
822.515 44
822.534 42
822.553 31
822.571 32
822.590 31
822.608 7
822.627 36
822.645 6
822.664 13
822.683 8
822.701 12
822.720 27
822.738 41
822.757 57
822.775 21
822.794 24
822.813 11
822.831 21
822.850 21
822.868 16
822.887 13
822.905 19
822.924 15
822.943 20
822.961 4
822.980 17
822.998 25
823.017 30
823.035 36
823.054 29
823.073 22
823.091 19
823.110 20
823.128 41
823.147 30
823.165 50
823.184 32
823.203 41
823.221 31
823.240 44
823.258 15
823.277 32
823.296 75
823.314 40
823.333 24
823.351 11
823.370 32
823.388 56
823.407 38
823.426 16
823.444 29
823.463 65
823.481 46
823.500 51
823.518 50
823.537 49
823.556 46
823.574 18
823.593 22
823.611 31
823.630 15
823.649 18
823.667 17
823.686 9
823.704 20
823.723 22
823.741 31
823.760 28
823.779 15
823.797 4
823.816 20
823.834 24
823.853 11
823.872 18
823.890 34
823.909 26
823.927 33
823.946 17
823.965 29
823.983 12
824.002 15
824.020 23
824.039 18
824.057 39
824.076 35
824.095 49
824.113 44
824.132 37
824.150 43
824.169 23
824.188 24
824.206 55
824.225 40
824.243 68
824.262 92
824.281 63
824.299 28
824.318 25
824.336 60
824.355 27
824.373 47
824.392 40
824.411 66
824.429 58
824.448 17
824.466 15
824.485 12
824.504 18
824.522 15
824.541 34
824.559 39
824.578 14
824.597 26
824.615 32
824.634 19
824.652 31
824.671 29
824.690 9
824.708 21
824.727 17
824.745 22
824.764 21
824.783 16
824.801 39
824.820 17
824.838 10
824.857 21
824.876 51
824.894 23
824.913 20
824.931 44
824.950 25
824.968 31
824.987 11
825.006 39
825.024 208
825.043 545
825.061 1056
825.080 1836
825.099 2046
825.117 1875
825.136 1437
825.154 1043
825.173 638
825.192 422
825.210 383
825.229 242
825.247 148
825.266 118
825.285 110
825.303 79
825.322 91
825.340 75
825.359 29
825.378 23
825.396 59
825.415 72
825.434 45
825.452 40
825.471 64
825.489 71
825.508 35
825.527 32
825.545 40
825.564 57
825.582 33
825.601 66
825.620 19
825.638 15
825.657 9
825.675 12
825.694 29
825.713 25
825.731 18
825.750 26
825.768 10
825.787 22
825.806 9
825.824 12
825.843 31
825.861 46
825.880 33
825.899 23
825.917 13
825.936 19
825.954 20
825.973 36
825.992 44
826.010 32
826.029 130
826.048 266
826.066 423
826.085 653
826.103 855
826.122 769
826.141 642
826.159 543
826.178 392
826.196 210
826.215 161
826.234 118
826.252 161
826.271 97
826.289 56
826.308 79
826.327 46
826.345 46
826.364 23
826.383 16
826.401 52
826.420 29
826.438 24
826.457 26
826.476 33
826.494 34
826.513 33
826.531 51
826.550 29
826.569 20
826.587 32
826.606 29
826.625 25
826.643 26
826.662 37
826.680 29
826.699 25
826.718 7
826.736 17
826.755 35
826.773 28
826.792 41
826.811 24
826.829 15
826.848 12
826.867 26
826.885 74
826.904 38
826.922 44
826.941 26
826.960 27
826.978 28
826.997 35
827.016 42
827.034 69
827.053 167
827.071 213
827.090 259
827.109 253
827.127 164
827.146 124
827.165 113
827.183 68
827.202 50
827.220 58
827.239 34
827.258 24
827.276 32
827.295 46
827.314 46
827.332 24
827.351 33
827.369 14
827.388 53
827.407 45
827.425 42
827.444 27
827.463 35
827.481 34
827.500 33
827.518 36
827.537 33
827.556 17
827.574 28
827.593 20
827.612 22
827.630 4
827.649 15
827.667 11
827.686 12
827.705 11
827.723 12
827.742 8
827.761 23
827.779 23
827.798 14
827.816 13
827.835 17
827.854 20
827.872 20
827.891 21
827.910 24
827.928 18
827.947 19
827.965 20
827.984 5
828.003 32
828.021 15
828.040 25
828.059 38
828.077 38
828.096 53
828.115 107
828.133 117
828.152 71
828.170 32
828.189 42
828.208 30
828.226 21
828.245 34
828.264 41
828.282 28
828.301 19
828.320 22
828.338 13
828.357 16
828.375 39
828.394 55
828.413 65
828.431 54
828.450 18
828.469 26
828.487 27
828.506 14
828.525 17
828.543 28
828.562 14
828.580 3
828.599 30
828.618 23
828.636 19
828.655 8
828.674 20
828.692 9
828.711 48
828.730 34
828.748 9
828.767 36
828.785 37
828.804 12
828.823 14
828.841 26
828.860 13
828.879 10
828.897 6
828.916 25
828.935 17
828.953 18
828.972 13
828.991 52
829.009 43
829.028 38
829.046 18
829.065 22
829.084 57
829.102 24
829.121 25
829.140 24
829.158 26
829.177 44
829.196 33
829.214 75
829.233 51
829.252 33
829.270 56
829.289 24
829.308 39
829.326 41
829.345 43
829.363 55
829.382 18
829.401 34
829.419 36
829.438 21
829.457 15
829.475 22
829.494 34
829.513 25
829.531 26
829.550 7
829.569 17
829.587 48
829.606 25
829.625 43
829.643 39
829.662 15
829.680 17
829.699 24
829.718 35
829.736 30
829.755 14
829.774 10
829.792 32
829.811 37
829.830 18
829.848 11
829.867 23
829.886 10
829.904 10
829.923 17
829.942 36
829.960 24
829.979 17
829.998 19
830.016 14
830.035 21
830.054 12
830.072 40
830.091 43
830.110 20
830.128 28
830.147 23
830.165 23
830.184 40
830.203 27
830.221 19
830.240 36
830.259 32
830.277 19
830.296 55
830.315 57
830.333 29
830.352 36
830.371 55
830.389 50
830.408 67
830.427 49
830.445 57
830.464 35
830.483 32
830.501 30
830.520 49
830.539 46
830.557 30
830.576 32
830.595 34
830.613 19
830.632 17
830.651 22
830.669 26
830.688 17
830.707 14
830.725 24
830.744 18
830.763 16
830.781 20
830.800 12
830.819 27
830.837 24
830.856 39
830.875 37
830.893 49
830.912 27
830.931 32
830.949 15
830.968 13
830.987 8
831.005 25
831.024 27
831.043 28
831.061 41
831.080 26
831.099 31
831.117 24
831.136 27
831.155 34
831.173 14
831.192 38
831.211 47
831.229 50
831.248 60
831.267 58
831.285 32
831.304 19
831.323 26
831.341 41
831.360 28
831.379 25
831.397 44
831.416 42
831.435 59
831.453 61
831.472 46
831.491 13
831.509 16
831.528 23
831.547 25
831.565 22
831.584 30
831.603 40
831.621 28
831.640 16
831.659 28
831.677 29
831.696 29
831.715 20
831.733 21
831.752 17
831.771 41
831.789 53
831.808 10
831.827 21
831.845 30
831.864 40
831.883 21
831.901 28
831.920 6
831.939 7
831.957 22
831.976 45
831.995 22
832.014 5
832.032 8
832.051 27
832.070 30
832.088 17
832.107 17
832.126 21
832.144 17
832.163 46
832.182 34
832.200 27
832.219 20
832.238 41
832.256 64
832.275 77
832.294 26
832.312 34
832.331 28
832.350 40
832.368 42
832.387 48
832.406 32
832.424 26
832.443 24
832.462 33
832.481 54
832.499 31
832.518 37
832.537 23
832.555 29
832.574 22
832.593 27
832.611 46
832.630 22
832.649 5
832.667 25
832.686 12
832.705 32
832.723 38
832.742 24
832.761 22
832.779 19
832.798 20
832.817 38
832.836 43
832.854 31
832.873 43
832.892 14
832.910 16
832.929 23
832.948 35
832.966 16
832.985 36
833.004 51
833.022 42
833.041 45
833.060 55
833.078 98
833.097 75
833.116 43
833.135 14
833.153 31
833.172 43
833.191 26
833.209 21
833.228 34
833.247 55
833.265 46
833.284 29
833.303 35
833.321 23
833.340 21
833.359 31
833.378 8
833.396 6
833.415 20
833.434 48
833.452 11
833.471 8
833.490 7
833.508 38
833.527 33
833.546 39
833.564 15
833.583 19
833.602 35
833.621 22
833.639 36
833.658 22
833.677 30
833.695 50
833.714 34
833.733 31
833.751 29
833.770 31
833.789 44
833.808 72
833.826 66
833.845 56
833.864 39
833.882 35
833.901 18
833.920 16
833.938 37
833.957 59
833.976 40
833.994 23
834.013 28
834.032 12
834.051 20
834.069 31
834.088 14
834.107 54
834.125 38
834.144 21
834.163 22
834.182 21
834.200 18
834.219 34
834.238 40
834.256 73
834.275 105
834.294 54
834.312 49
834.331 49
834.350 48
834.369 33
834.387 20
834.406 23
834.425 22
834.443 33
834.462 30
834.481 32
834.499 40
834.518 35
834.537 15
834.556 9
834.574 48
834.593 47
834.612 33
834.630 33
834.649 20
834.668 15
834.687 17
834.705 12
834.724 12
834.743 28
834.761 20
834.780 15
834.799 22
834.817 26
834.836 30
834.855 23
834.874 31
834.892 48
834.911 28
834.930 9
834.948 19
834.967 12
834.986 28
835.005 40
835.023 31
835.042 29
835.061 53
835.079 59
835.098 47
835.117 59
835.136 34
835.154 21
835.173 52
835.192 47
835.210 38
835.229 34
835.248 44
835.267 39
835.285 39
835.304 54
835.323 40
835.341 9
835.360 18
835.379 26
835.398 35
835.416 35
835.435 54
835.454 35
835.472 42
835.491 24
835.510 9
835.529 11
835.547 16
835.566 19
835.585 22
835.603 21
835.622 16
835.641 4
835.660 4
835.678 18
835.697 6
835.716 31
835.734 23
835.753 5
835.772 9
835.791 25
835.809 11
835.828 9
835.847 10
835.866 18
835.884 18
835.903 5
835.922 13
835.940 48
835.959 13
835.978 14
835.997 17
836.015 7
836.034 15
836.053 23
836.071 22
836.090 18
836.109 25
836.128 37
836.146 34
836.165 46
836.184 47
836.203 46
836.221 64
836.240 34
836.259 101
836.277 78
836.296 41
836.315 21
836.334 20
836.352 27
836.371 16
836.390 26
836.408 50
836.427 86
836.446 73
836.465 58
836.483 21
836.502 24
836.521 55
836.540 37
836.558 50
836.577 18
836.596 28
836.614 31
836.633 28
836.652 20
836.671 18
836.689 53
836.708 32
836.727 24
836.746 29
836.764 30
836.783 29
836.802 32
836.821 22
836.839 5
836.858 3
836.877 8
836.895 28
836.914 35
836.933 29
836.952 31
836.970 22
836.989 44
837.008 20
837.027 20
837.045 25
837.064 28
837.083 28
837.102 32
837.120 28
837.139 21
837.158 29
837.176 64
837.195 61
837.214 45
837.233 46
837.251 77
837.270 49
837.289 24
837.308 25
837.326 16
837.345 36
837.364 30
837.383 45
837.401 48
837.420 27
837.439 57
837.458 47
837.476 30
837.495 53
837.514 36
837.532 25
837.551 15
837.570 19
837.589 11
837.607 19
837.626 12
837.645 12
837.664 9
837.682 8
837.701 23
837.720 18
837.739 32
837.757 13
837.776 21
837.795 17
837.814 11
837.832 36
837.851 15
837.870 20
837.889 10
837.907 3
837.926 18
837.945 9
837.964 10
837.982 10
838.001 5
838.020 27
838.039 28
838.057 24
838.076 17
838.095 5
838.113 18
838.132 32
838.151 20
838.170 11
838.188 27
838.207 37
838.226 79
838.245 71
838.263 70
838.282 68
838.301 62
838.320 30
838.338 18
838.357 9
838.376 39
838.395 55
838.413 65
838.432 34
838.451 38
838.470 31
838.488 16
838.507 15
838.526 34
838.545 53
838.563 62
838.582 35
838.601 7
838.620 12
838.638 21
838.657 11
838.676 12
838.695 23
838.713 12
838.732 32
838.751 34
838.770 48
838.788 39
838.807 36
838.826 15
838.845 13
838.863 14
838.882 11
838.901 50
838.920 15
838.939 16
838.957 10
838.976 9
838.995 21
839.014 14
839.032 23
839.051 45
839.070 33
839.089 44
839.107 34
839.126 51
839.145 48
839.164 45
839.182 21
839.201 33
839.220 35
839.239 36
839.257 23
839.276 30
839.295 9
839.314 29
839.332 18
839.351 17
839.370 28
839.389 44
839.407 25
839.426 43
839.445 35
839.464 33
839.482 12
839.501 11
839.520 11
839.539 4
839.558 35
839.576 70
839.595 32
839.614 28
839.633 48
839.651 18
839.670 33
839.689 25
839.708 31
839.726 25
839.745 18
839.764 8
839.783 18
839.801 18
839.820 10
839.839 9
839.858 23
839.877 42
839.895 32
839.914 35
839.933 25
839.952 22
839.970 15
839.989 30
840.008 16
840.027 13
840.045 13
840.064 14
840.083 27
840.102 30
840.120 32
840.139 27
840.158 25
840.177 31
840.196 43
840.214 25
840.233 8
840.252 27
840.271 18
840.289 43
840.308 43
840.327 47
840.346 29
840.364 30
840.383 8
840.402 9
840.421 0
840.440 13
840.458 28
840.477 48
840.496 60
840.515 51
840.533 27
840.552 21
840.571 24
840.590 27
840.609 21
840.627 26
840.646 29
840.665 19
840.684 36
840.702 38
840.721 27
840.740 36
840.759 34
840.778 33
840.796 29
840.815 31
840.834 23
840.853 10
840.871 49
840.890 41
840.909 42
840.928 33
840.946 32
840.965 36
840.984 30
841.003 68
841.022 189
841.040 178
841.059 323
841.078 384
841.097 420
841.115 335
841.134 207
841.153 144
841.172 111
841.191 106
841.209 75
841.228 48
841.247 73
841.266 60
841.285 24
841.303 5
841.322 25
841.341 35
841.360 35
841.378 31
841.397 33
841.416 55
841.435 64
841.454 50
841.472 25
841.491 37
841.510 14
841.529 12
841.547 50
841.566 48
841.585 58
841.604 34
841.623 6
841.641 5
841.660 21
841.679 23
841.698 4
841.717 12
841.735 19
841.754 18
841.773 26
841.792 15
841.810 7
841.829 12
841.848 22
841.867 30
841.886 15
841.904 3
841.923 18
841.942 18
841.961 15
841.980 16
841.998 21
842.017 43
842.036 50
842.055 126
842.074 198
842.092 182
842.111 122
842.130 90
842.149 70
842.167 78
842.186 86
842.205 77
842.224 54
842.243 42
842.261 21
842.280 21
842.299 38
842.318 32
842.337 28
842.355 38
842.374 34
842.393 32
842.412 41
842.431 33
842.449 101
842.468 195
842.487 279
842.506 480
842.525 439
842.543 379
842.562 275
842.581 198
842.600 100
842.619 59
842.637 38
842.656 20
842.675 22
842.694 28
842.713 33
842.731 23
842.750 35
842.769 49
842.788 29
842.806 11
842.825 6
842.844 11
842.863 22
842.882 20
842.900 65
842.919 56
842.938 22
842.957 34
842.976 25
842.994 3
843.013 15
843.032 27
843.051 97
843.070 113
843.088 142
843.107 115
843.126 73
843.145 54
843.164 48
843.183 29
843.201 26
843.220 25
843.239 43
843.258 43
843.277 42
843.295 41
843.314 75
843.333 41
843.352 30
843.371 40
843.389 31
843.408 16
843.427 38
843.446 56
843.465 61
843.483 117
843.502 139
843.521 105
843.540 120
843.559 139
843.577 124
843.596 48
843.615 41
843.634 43
843.653 50
843.671 27
843.690 30
843.709 18
843.728 24
843.747 9
843.765 14
843.784 15
843.803 10
843.822 27
843.841 37
843.860 23
843.878 2
843.897 0
843.916 15
843.935 20
843.954 20
843.972 27
843.991 23
844.010 40
844.029 25
844.048 25
844.066 73
844.085 61
844.104 37
844.123 22
844.142 36
844.161 31
844.179 35
844.198 38
844.217 45
844.236 50
844.255 42
844.273 31
844.292 40
844.311 18
844.330 24
844.349 44
844.367 23
844.386 45
844.405 29
844.424 11
844.443 24
844.462 30
844.480 29
844.499 39
844.518 43
844.537 83
844.556 88
844.574 48
844.593 33
844.612 26
844.631 10
844.650 28
844.669 41
844.687 13
844.706 20
844.725 40
844.744 48
844.763 13
844.781 16
844.800 17
844.819 34
844.838 11
844.857 21
844.876 36
844.894 16
844.913 17
844.932 16
844.951 15
844.970 12
844.989 12
845.007 9
845.026 22
845.045 34
845.064 51
845.083 81
845.101 105
845.120 87
845.139 46
845.158 27
845.177 24
845.196 26
845.214 19
845.233 44
845.252 44
845.271 36
845.290 48
845.309 37
845.327 16
845.346 18
845.365 15
845.384 41
845.403 49
845.421 46
845.440 21
845.459 12
845.478 43
845.497 29
845.516 26
845.534 17
845.553 26
845.572 25
845.591 13
845.610 15
845.629 12
845.647 14
845.666 19
845.685 13
845.704 17
845.723 3
845.742 21
845.760 22
845.779 31
845.798 20
845.817 13
845.836 21
845.855 38
845.873 32
845.892 15
845.911 7
845.930 18
845.949 19
845.968 7
845.986 7
846.005 11
846.024 14
846.043 35
846.062 50
846.081 59
846.099 43
846.118 30
846.137 23
846.156 19
846.175 47
846.194 40
846.212 25
846.231 20
846.250 26
846.269 49
846.288 40
846.307 28
846.325 62
846.344 58
846.363 22
846.382 23
846.401 24
846.420 36
846.438 35
846.457 27
846.476 26
846.495 31
846.514 27
846.533 25
846.552 41
846.570 28
846.589 14
846.608 13
846.627 12
846.646 22
846.665 8
846.683 7
846.702 18
846.721 52
846.740 39
846.759 30
846.778 19
846.796 40
846.815 34
846.834 25
846.853 22
846.872 8
846.891 6
846.910 7
846.928 31
846.947 37
846.966 32
846.985 28
847.004 33
847.023 52
847.041 68
847.060 62
847.079 54
847.098 61
847.117 63
847.136 53
847.154 36
847.173 37
847.192 29
847.211 29
847.230 34
847.249 37
847.268 42
847.286 44
847.305 45
847.324 29
847.343 14
847.362 7
847.381 8
847.400 3
847.418 6
847.437 35
847.456 73
847.475 44
847.494 15
847.513 33
847.531 29
847.550 18
847.569 0
847.588 14
847.607 14
847.626 44
847.645 29
847.663 17
847.682 21
847.701 17
847.720 11
847.739 25
847.758 55
847.777 45
847.795 18
847.814 24
847.833 20
847.852 43
847.871 27
847.890 34
847.909 20
847.927 46
847.946 43
847.965 22
847.984 37
848.003 31
848.022 22
848.041 36
848.059 32
848.078 38
848.097 21
848.116 35
848.135 50
848.154 37
848.173 24
848.191 81
848.210 36
848.229 15
848.248 32
848.267 35
848.286 54
848.305 23
848.323 57
848.342 23
848.361 14
848.380 3
848.399 32
848.418 19
848.437 26
848.455 35
848.474 27
848.493 47
848.512 23
848.531 20
848.550 25
848.569 29
848.587 29
848.606 10
848.625 4
848.644 25
848.663 59
848.682 26
848.701 37
848.720 42
848.738 37
848.757 30
848.776 40
848.795 22
848.814 48
848.833 26
848.852 44
848.870 45
848.889 32
848.908 15
848.927 8
848.946 10
848.965 7
848.984 4
849.002 5
849.021 17
849.040 42
849.059 32
849.078 40
849.097 121
849.116 64
849.135 39
849.153 42
849.172 42
849.191 56
849.210 57
849.229 64
849.248 33
849.267 39
849.286 30
849.304 22
849.323 27
849.342 17
849.361 40
849.380 15
849.399 39
849.418 30
849.436 27
849.455 27
849.474 30
849.493 34
849.512 38
849.531 24
849.550 56
849.569 33
849.587 15
849.606 25
849.625 27
849.644 27
849.663 16
849.682 38
849.701 27
849.720 33
849.738 32
849.757 24
849.776 19
849.795 11
849.814 18
849.833 18
849.852 4
849.871 23
849.889 39
849.908 28
849.927 12
849.946 15
849.965 20
849.984 17
850.003 24
850.022 16
850.041 28
850.059 34
850.078 54
850.097 27
850.116 12
850.135 9
850.154 5
850.173 19
850.192 21
850.210 34
850.229 37
850.248 29
850.267 50
850.286 50
850.305 20
850.324 21
850.343 39
850.361 26
850.380 21
850.399 29
850.418 51
850.437 26
850.456 42
850.475 50
850.494 58
850.513 34
850.531 36
850.550 39
850.569 19
850.588 15
850.607 6
850.626 17
850.645 20
850.664 11
850.683 11
850.701 11
850.720 8
850.739 12
850.758 13
850.777 10
850.796 5
850.815 24
850.834 17
850.853 36
850.871 24
850.890 16
850.909 21
850.928 24
850.947 22
850.966 20
850.985 57
851.004 51
851.023 24
851.041 37
851.060 26
851.079 15
851.098 19
851.117 1
851.136 23
851.155 21
851.174 38
851.193 30
851.211 22
851.230 33
851.249 46
851.268 38
851.287 37
851.306 25
851.325 23
851.344 24
851.363 30
851.381 19
851.400 10
851.419 17
851.438 21
851.457 23
851.476 13
851.495 29
851.514 33
851.533 20
851.551 18
851.570 17
851.589 34
851.608 28
851.627 24
851.646 17
851.665 35
851.684 30
851.703 5
851.722 7
851.740 29
851.759 37
851.778 9
851.797 12
851.816 6
851.835 8
851.854 19
851.873 11
851.892 12
851.911 16
851.929 23
851.948 15
851.967 2
851.986 4
852.005 3
852.024 4
852.043 20
852.062 29
852.081 22
852.100 26
852.118 12
852.137 17
852.156 26
852.175 51
852.194 98
852.213 65
852.232 75
852.251 67
852.270 82
852.289 68
852.307 31
852.326 48
852.345 41
852.364 52
852.383 29
852.402 30
852.421 42
852.440 56
852.459 41
852.478 81
852.497 52
852.515 46
852.534 37
852.553 21
852.572 53
852.591 32
852.610 13
852.629 18
852.648 11
852.667 26
852.686 24
852.705 29
852.723 43
852.742 27
852.761 28
852.780 11
852.799 24
852.818 33
852.837 17
852.856 33
852.875 30
852.894 8
852.913 10
852.931 11
852.950 20
852.969 32
852.988 25
853.007 14
853.026 16
853.045 8
853.064 26
853.083 33
853.102 40
853.121 42
853.139 26
853.158 37
853.177 54
853.196 38
853.215 38
853.234 60
853.253 62
853.272 62
853.291 40
853.310 48
853.329 40
853.348 29
853.366 19
853.385 50
853.404 50
853.423 46
853.442 47
853.461 28
853.480 16
853.499 16
853.518 50
853.537 44
853.556 15
853.575 17
853.593 16
853.612 20
853.631 35
853.650 21
853.669 36
853.688 23
853.707 19
853.726 7
853.745 12
853.764 24
853.783 25
853.802 30
853.820 15
853.839 18
853.858 25
853.877 28
853.896 35
853.915 54
853.934 12
853.953 13
853.972 38
853.991 52
854.010 122
854.029 169
854.048 182
854.066 224
854.085 126
854.104 93
854.123 70
854.142 43
854.161 33
854.180 37
854.199 53
854.218 39
854.237 68
854.256 44
854.275 47
854.294 55
854.313 44
854.331 21
854.350 22
854.369 25
854.388 46
854.407 31
854.426 31
854.445 12
854.464 20
854.483 17
854.502 15
854.521 15
854.540 22
854.559 14
854.578 22
854.596 22
854.615 32
854.634 26
854.653 21
854.672 16
854.691 18
854.710 22
854.729 24
854.748 30
854.767 24
854.786 14
854.805 21
854.824 8
854.843 27
854.861 35
854.880 27
854.899 59
854.918 38
854.937 15
854.956 15
854.975 16
854.994 52
855.013 112
855.032 174
855.051 232
855.070 220
855.089 102
855.108 78
855.127 89
855.145 43
855.164 31
855.183 28
855.202 22
855.221 16
855.240 35
855.259 62
855.278 62
855.297 65
855.316 36
855.335 32
855.354 19
855.373 23
855.392 34
855.411 42
855.430 38
855.448 23
855.467 41
855.486 33
855.505 33
855.524 32
855.543 33
855.562 29
855.581 32
855.600 40
855.619 39
855.638 23
855.657 33
855.676 21
855.695 12
855.714 19
855.733 19
855.752 30
855.770 35
855.789 16
855.808 10
855.827 14
855.846 3
855.865 23
855.884 30
855.903 34
855.922 28
855.941 30
855.960 21
855.979 40
855.998 28
856.017 64
856.036 91
856.055 90
856.074 71
856.093 49
856.111 57
856.130 67
856.149 37
856.168 23
856.187 15
856.206 28
856.225 30
856.244 51
856.263 34
856.282 29
856.301 12
856.320 27
856.339 38
856.358 22
856.377 5
856.396 33
856.415 41
856.434 41
856.453 49
856.471 63
856.490 51
856.509 106
856.528 117
856.547 56
856.566 39
856.585 29
856.604 43
856.623 24
856.642 28
856.661 14
856.680 31
856.699 18
856.718 9
856.737 23
856.756 6
856.775 4
856.794 6
856.813 12
856.832 10
856.851 15
856.869 9
856.888 2
856.907 9
856.926 50
856.945 54
856.964 22
856.983 25
857.002 55
857.021 67
857.040 86
857.059 106
857.078 96
857.097 48
857.116 45
857.135 73
857.154 51
857.173 24
857.192 32
857.211 21
857.230 87
857.249 47
857.268 28
857.287 17
857.305 33
857.324 20
857.343 19
857.362 34
857.381 23
857.400 16
857.419 31
857.438 30
857.457 61
857.476 42
857.495 32
857.514 63
857.533 82
857.552 44
857.571 32
857.590 28
857.609 29
857.628 10
857.647 6
857.666 33
857.685 36
857.704 32
857.723 20
857.742 21
857.761 16
857.780 13
857.799 23
857.817 14
857.836 21
857.855 22
857.874 1
857.893 26
857.912 40
857.931 36
857.950 13
857.969 9
857.988 34
858.007 49
858.026 48
858.045 46
858.064 41
858.083 28
858.102 25
858.121 41
858.140 40
858.159 50
858.178 55
858.197 64
858.216 30
858.235 8
858.254 9
858.273 31
858.292 27
858.311 19
858.330 1
858.349 13
858.368 20
858.387 21
858.406 42
858.424 29
858.443 22
858.462 20
858.481 21
858.500 50
858.519 55
858.538 27
858.557 18
858.576 14
858.595 19
858.614 21
858.633 27
858.652 11
858.671 23
858.690 28
858.709 13
858.728 32
858.747 11
858.766 9
858.785 19
858.804 36
858.823 34
858.842 33
858.861 19
858.880 14
858.899 4
858.918 11
858.937 12
858.956 16
858.975 16
858.994 38
859.013 14
859.032 20
859.051 21
859.070 26
859.089 37
859.108 8
859.127 24
859.146 23
859.165 17
859.184 14
859.203 27
859.221 17
859.240 27
859.259 34
859.278 48
859.297 62
859.316 43
859.335 19
859.354 31
859.373 23
859.392 20
859.411 21
859.430 13
859.449 20
859.468 41
859.487 39
859.506 35
859.525 45
859.544 27
859.563 24
859.582 16
859.601 15
859.620 36
859.639 36
859.658 10
859.677 9
859.696 22
859.715 21
859.734 18
859.753 15
859.772 7
859.791 22
859.810 30
859.829 9
859.848 8
859.867 20
859.886 24
859.905 20
859.924 7
859.943 16
859.962 26
859.981 28
860.000 10
860.019 16
860.038 18
860.057 33
860.076 47
860.095 30
860.114 27
860.133 15
860.152 24
860.171 35
860.190 10
860.209 34
860.228 43
860.247 44
860.266 21
860.285 17
860.304 47
860.323 17
860.342 22
860.361 15
860.380 19
860.399 19
860.418 16
860.437 17
860.456 23
860.475 18
860.494 21
860.513 38
860.532 36
860.551 28
860.570 12
860.589 11
860.608 21
860.627 12
860.646 24
860.665 28
860.684 35
860.703 26
860.722 12
860.741 11
860.760 14
860.779 5
860.798 17
860.817 3
860.836 21
860.855 5
860.874 24
860.893 15
860.912 1
860.931 14
860.950 14
860.969 13
860.988 23
861.007 56
861.026 80
861.045 122
861.064 116
861.083 118
861.102 111
861.121 75
861.140 58
861.159 65
861.178 44
861.197 38
861.216 61
861.235 40
861.254 30
861.273 30
861.292 35
861.311 44
861.330 25
861.349 31
861.368 13
861.387 25
861.406 30
861.425 15
861.444 41
861.463 59
861.482 30
861.501 26
861.520 28
861.539 26
861.558 30
861.577 17
861.596 33
861.615 30
861.634 32
861.653 45
861.672 45
861.691 37
861.710 25
861.729 27
861.748 14
861.767 16
861.786 20
861.805 22
861.824 35
861.843 5
861.862 11
861.881 17
861.900 14
861.919 14
861.938 25
861.957 24
861.976 12
861.995 20
862.014 12
862.033 71
862.052 134
862.071 105
862.090 103
862.109 79
862.128 81
862.147 72
862.166 34
862.185 26
862.204 41
862.223 61
862.242 35
862.261 60
862.280 66
862.299 25
862.318 27
862.337 25
862.356 26
862.375 16
862.394 15
862.413 44
862.432 34
862.451 32
862.470 31
862.489 42
862.508 22
862.527 32
862.546 26
862.565 46
862.584 8
862.603 38
862.622 29
862.641 31
862.660 54
862.679 51
862.698 25
862.717 4
862.737 21
862.756 18
862.775 7
862.794 19
862.813 30
862.832 29
862.851 11
862.870 30
862.889 25
862.908 13
862.927 21
862.946 15
862.965 36
862.984 26
863.003 18
863.022 64
863.041 47
863.060 37
863.079 19
863.098 53
863.117 54
863.136 35
863.155 17
863.174 27
863.193 28
863.212 40
863.231 25
863.250 42
863.269 41
863.288 24
863.307 19
863.326 16
863.345 21
863.364 32
863.383 24
863.402 17
863.421 38
863.440 45
863.459 49
863.478 31
863.497 28
863.516 19
863.536 3
863.555 9
863.574 25
863.593 37
863.612 23
863.631 31
863.650 28
863.669 25
863.688 12
863.707 12
863.726 39
863.745 51
863.764 16
863.783 4
863.802 28
863.821 34
863.840 23
863.859 18
863.878 9
863.897 23
863.916 22
863.935 32
863.954 13
863.973 25
863.992 18
864.011 20
864.030 33
864.049 23
864.068 30
864.087 18
864.106 17
864.126 13
864.145 31
864.164 49
864.183 18
864.202 19
864.221 11
864.240 15
864.259 38
864.278 41
864.297 20
864.316 23
864.335 15
864.354 21
864.373 29
864.392 16
864.411 20
864.430 31
864.449 42
864.468 53
864.487 51
864.506 51
864.525 45
864.544 33
864.563 51
864.582 30
864.601 35
864.620 34
864.640 41
864.659 15
864.678 26
864.697 19
864.716 31
864.735 23
864.754 16
864.773 8
864.792 5
864.811 10
864.830 34
864.849 40
864.868 39
864.887 24
864.906 13
864.925 10
864.944 8
864.963 22
864.982 34
865.001 33
865.020 49
865.039 29
865.058 27
865.078 42
865.097 40
865.116 22
865.135 24
865.154 42
865.173 36
865.192 25
865.211 19
865.230 22
865.249 26
865.268 29
865.287 61
865.306 32
865.325 12
865.344 28
865.363 15
865.382 31
865.401 28
865.420 31
865.439 54
865.458 58
865.478 49
865.497 72
865.516 28
865.535 28
865.554 64
865.573 30
865.592 28
865.611 29
865.630 27
865.649 8
865.668 36
865.687 22
865.706 36
865.725 28
865.744 35
865.763 43
865.782 34
865.801 22
865.820 12
865.840 36
865.859 28
865.878 13
865.897 23
865.916 9
865.935 9
865.954 21
865.973 19
865.992 8
866.011 25
866.030 24
866.049 47
866.068 42
866.087 19
866.106 34
866.125 41
866.144 31
866.163 45
866.183 33
866.202 23
866.221 26
866.240 31
866.259 14
866.278 31
866.297 34
866.316 56
866.335 28
866.354 31
866.373 46
866.392 36
866.411 16
866.430 17
866.449 22
866.468 21
866.487 28
866.507 33
866.526 26
866.545 18
866.564 30
866.583 25
866.602 22
866.621 10
866.640 13
866.659 26
866.678 28
866.697 12
866.716 1
866.735 0
866.754 8
866.773 17
866.792 11
866.812 7
866.831 23
866.850 26
866.869 23
866.888 11
866.907 24
866.926 48
866.945 7
866.964 6
866.983 20
867.002 20
867.021 18
867.040 27
867.059 25
867.078 35
867.098 33
867.117 29
867.136 39
867.155 34
867.174 30
867.193 41
867.212 27
867.231 31
867.250 43
867.269 39
867.288 33
867.307 48
867.326 35
867.345 18
867.364 15
867.384 15
867.403 12
867.422 30
867.441 28
867.460 45
867.479 69
867.498 51
867.517 21
867.536 20
867.555 26
867.574 32
867.593 35
867.612 51
867.631 42
867.651 16
867.670 16
867.689 38
867.708 32
867.727 39
867.746 13
867.765 16
867.784 16
867.803 16
867.822 20
867.841 27
867.860 6
867.879 12
867.899 12
867.918 18
867.937 16
867.956 22
867.975 16
867.994 41
868.013 45
868.032 33
868.051 33
868.070 51
868.089 44
868.108 30
868.127 17
868.147 11
868.166 22
868.185 34
868.204 53
868.223 70
868.242 86
868.261 60
868.280 45
868.299 46
868.318 40
868.337 39
868.356 27
868.376 23
868.395 44
868.414 56
868.433 82
868.452 33
868.471 33
868.490 31
868.509 32
868.528 31
868.547 47
868.566 48
868.585 51
868.605 37
868.624 42
868.643 52
868.662 22
868.681 32
868.700 31
868.719 22
868.738 13
868.757 18
868.776 24
868.795 21
868.814 27
868.834 43
868.853 19
868.872 25
868.891 50
868.910 17
868.929 27
868.948 29
868.967 24
868.986 22
869.005 38
869.024 48
869.044 45
869.063 35
869.082 30
869.101 37
869.120 25
869.139 28
869.158 28
869.177 20
869.196 43
869.215 37
869.234 35
869.254 23
869.273 29
869.292 57
869.311 59
869.330 53
869.349 37
869.368 55
869.387 69
869.406 42
869.425 45
869.444 30
869.464 60
869.483 74
869.502 55
869.521 19
869.540 19
869.559 24
869.578 15
869.597 7
869.616 6
869.635 12
869.654 23
869.674 23
869.693 15
869.712 25
869.731 40
869.750 34
869.769 22
869.788 13
869.807 13
869.826 16
869.845 17
869.865 12
869.884 8
869.903 1
869.922 2
869.941 2
869.960 3
869.979 22
869.998 37
870.017 60
870.036 60
870.056 83
870.075 87
870.094 66
870.113 53
870.132 39
870.151 29
870.170 28
870.189 28
870.208 22
870.227 52
870.247 62
870.266 62
870.285 35
870.304 26
870.323 36
870.342 22
870.361 20
870.380 20
870.399 30
870.418 35
870.438 48
870.457 83
870.476 108
870.495 151
870.514 197
870.533 252
870.552 310
870.571 260
870.590 201
870.610 215
870.629 115
870.648 67
870.667 43
870.686 45
870.705 28
870.724 48
870.743 33
870.762 49
870.781 27
870.801 6
870.820 16
870.839 21
870.858 31
870.877 17
870.896 13
870.915 10
870.934 14
870.953 21
870.973 40
870.992 52
871.011 105
871.030 130
871.049 96
871.068 91
871.087 86
871.106 61
871.125 49
871.145 61
871.164 35
871.183 36
871.202 38
871.221 47
871.240 30
871.259 27
871.278 26
871.297 39
871.317 31
871.336 38
871.355 41
871.374 19
871.393 28
871.412 34
871.431 40
871.450 39
871.470 33
871.489 65
871.508 90
871.527 123
871.546 239
871.565 185
871.584 113
871.603 117
871.622 62
871.642 77
871.661 66
871.680 40
871.699 29
871.718 35
871.737 28
871.756 40
871.775 23
871.795 11
871.814 41
871.833 18
871.852 6
871.871 29
871.890 28
871.909 32
871.928 38
871.947 21
871.967 22
871.986 31
872.005 34
872.024 41
872.043 37
872.062 68
872.081 74
872.100 77
872.120 31
872.139 36
872.158 31
872.177 27
872.196 26
872.215 21
872.234 38
872.253 63
872.273 76
872.292 49
872.311 33
872.330 18
872.349 38
872.368 34
872.387 22
872.406 15
872.426 20
872.445 6
872.464 47
872.483 44
872.502 17
872.521 53
872.540 53
872.559 71
872.579 70
872.598 20
872.617 23
872.636 45
872.655 17
872.674 16
872.693 22
872.712 22
872.732 28
872.751 36
872.770 13
872.789 20
872.808 49
872.827 19
872.846 18
872.866 30
872.885 16
872.904 5
872.923 16
872.942 17
872.961 18
872.980 49
872.999 44
873.019 60
873.038 63
873.057 44
873.076 29
873.095 22
873.114 27
873.133 45
873.153 60
873.172 25
873.191 13
873.210 12
873.229 21
873.248 67
873.267 60
873.286 20
873.306 31
873.325 33
873.344 0
873.363 27
873.382 49
873.401 38
873.420 18
873.440 23
873.459 10
873.478 34
873.497 42
873.516 19
873.535 13
873.554 37
873.574 34
873.593 45
873.612 45
873.631 35
873.650 17
873.669 19
873.688 5
873.708 9
873.727 16
873.746 15
873.765 14
873.784 12
873.803 4
873.822 9
873.842 18
873.861 25
873.880 3
873.899 16
873.918 20
873.937 33
873.956 13
873.975 27
873.995 37
874.014 42
874.033 35
874.052 6
874.071 16
874.090 27
874.110 24
874.129 17
874.148 10
874.167 40
874.186 37
874.205 47
874.224 14
874.244 8
874.263 33
874.282 53
874.301 50
874.320 20
874.339 7
874.358 33
874.378 38
874.397 25
874.416 38
874.435 12
874.454 9
874.473 17
874.492 22
874.512 25
874.531 22
874.550 31
874.569 42
874.588 24
874.607 6
874.626 12
874.646 23
874.665 39
874.684 25
874.703 12
874.722 20
874.741 39
874.761 43
874.780 22
874.799 11
874.818 14
874.837 15
874.856 21
874.875 16
874.895 22
874.914 9
874.933 20
874.952 34
874.971 38
874.990 51
875.010 42
875.029 34
875.048 34
875.067 47
875.086 45
875.105 36
875.124 20
875.144 28
875.163 15
875.182 40
875.201 14
875.220 19
875.239 23
875.259 21
875.278 26
875.297 25
875.316 21
875.335 21
875.354 16
875.374 26
875.393 39
875.412 20
875.431 29
875.450 25
875.469 14
875.488 30
875.508 37
875.527 41
875.546 26
875.565 22
875.584 7
875.603 7
875.623 14
875.642 9
875.661 23
875.680 24
875.699 26
875.718 28
875.738 31
875.757 16
875.776 14
875.795 17
875.814 9
875.833 10
875.853 32
875.872 25
875.891 12
875.910 33
875.929 19
875.948 15
875.968 19
875.987 26
876.006 41
876.025 121
876.044 146
876.063 200
876.083 196
876.102 140
876.121 57
876.140 38
876.159 30
876.178 14
876.198 47
876.217 40
876.236 43
876.255 12
876.274 30
876.293 34
876.313 39
876.332 13
876.351 9
876.370 25
876.389 28
876.408 33
876.428 43
876.447 59
876.466 52
876.485 23
876.504 30
876.523 39
876.543 32
876.562 26
876.581 14
876.600 9
876.619 9
876.638 29
876.658 21
876.677 29
876.696 27
876.715 16
876.734 25
876.753 20
876.773 4
876.792 7
876.811 22
876.830 33
876.849 24
876.869 25
876.888 10
876.907 31
876.926 11
876.945 18
876.964 25
876.984 134
877.003 234
877.022 333
877.041 516
877.060 537
877.079 503
877.099 376
877.118 241
877.137 125
877.156 75
877.175 64
877.195 54
877.214 68
877.233 76
877.252 60
877.271 52
877.290 28
877.310 29
877.329 49
877.348 30
877.367 16
877.386 25
877.406 40
877.425 49
877.444 50
877.463 27
877.482 49
877.501 37
877.521 18
877.540 27
877.559 32
877.578 17
877.597 52
877.617 69
877.636 60
877.655 33
877.674 22
877.693 9
877.712 21
877.732 27
877.751 41
877.770 31
877.789 35
877.808 39
877.828 21
877.847 44
877.866 19
877.885 27
877.904 16
877.923 21
877.943 13
877.962 45
877.981 39
878.000 109
878.019 163
878.039 338
878.058 258
878.077 207
878.096 170
878.115 146
878.135 120
878.154 87
878.173 49
878.192 50
878.211 30
878.230 74
878.250 125
878.269 74
878.288 52
878.307 54
878.326 56
878.346 42
878.365 41
878.384 36
878.403 63
878.422 47
878.442 37
878.461 15
878.480 15
878.499 28
878.518 38
878.538 24
878.557 40
878.576 22
878.595 20
878.614 18
878.634 69
878.653 60
878.672 38
878.691 14
878.710 12
878.729 12
878.749 2
878.768 24
878.787 26
878.806 29
878.825 29
878.845 28
878.864 37
878.883 23
878.902 14
878.921 35
878.941 32
878.960 18
878.979 7
878.998 48
879.017 97
879.037 153
879.056 115
879.075 88
879.094 63
879.113 55
879.133 44
879.152 17
879.171 62
879.190 51
879.209 32
879.229 42
879.248 66
879.267 30
879.286 24
879.305 23
879.325 32
879.344 42
879.363 18
879.382 15
879.401 36
879.421 35
879.440 58
879.459 51
879.478 40
879.497 27
879.517 47
879.536 66
879.555 43
879.574 57
879.594 34
879.613 19
879.632 22
879.651 18
879.670 42
879.690 23
879.709 23
879.728 10
879.747 13
879.766 5
879.786 18
879.805 11
879.824 30
879.843 13
879.862 15
879.882 16
879.901 29
879.920 9
879.939 22
879.958 25
879.978 28
879.997 35
880.016 55
880.035 70
880.054 49
880.074 50
880.093 17
880.112 33
880.131 20
880.151 51
880.170 26
880.189 44
880.208 38
880.227 50
880.247 51
880.266 29
880.285 18
880.304 41
880.323 27
880.343 41
880.362 22
880.381 10
880.400 14
880.420 22
880.439 35
880.458 33
880.477 41
880.496 32
880.516 30
880.535 40
880.554 27
880.573 25
880.592 31
880.612 21
880.631 14
880.650 22
880.669 27
880.689 23
880.708 9
880.727 22
880.746 18
880.765 11
880.785 32
880.804 17
880.823 21
880.842 18
880.861 5
880.881 22
880.900 25
880.919 29
880.938 38
880.958 6
880.977 14
880.996 4
881.015 11
881.034 22
881.054 36
881.073 34
881.092 30
881.111 43
881.131 24
881.150 21
881.169 14
881.188 28
881.207 31
881.227 48
881.246 36
881.265 43
881.284 34
881.304 31
881.323 18
881.342 27
881.361 11
881.380 18
881.400 15
881.419 21
881.438 40
881.457 42
881.477 26
881.496 28
881.515 22
881.534 28
881.553 16
881.573 16
881.592 38
881.611 24
881.630 11
881.650 25
881.669 37
881.688 17
881.707 20
881.727 35
881.746 38
881.765 29
881.784 13
881.803 14
881.823 16
881.842 18
881.861 44
881.880 18
881.900 7
881.919 9
881.938 2
881.957 19
881.977 12
881.996 26
882.015 26
882.034 30
882.053 38
882.073 8
882.092 21
882.111 27
882.130 24
882.150 28
882.169 24
882.188 36
882.207 28
882.227 42
882.246 30
882.265 29
882.284 29
882.303 32
882.323 33
882.342 29
882.361 46
882.380 25
882.400 18
882.419 26
882.438 32
882.457 39
882.477 26
882.496 22
882.515 30
882.534 15
882.554 27
882.573 30
882.592 28
882.611 13
882.630 11
882.650 24
882.669 20
882.688 45
882.707 42
882.727 30
882.746 18
882.765 25
882.784 6
882.804 8
882.823 9
882.842 17
882.861 13
882.881 14
882.900 14
882.919 14
882.938 32
882.958 32
882.977 29
882.996 34
883.015 26
883.035 29
883.054 18
883.073 27
883.092 18
883.112 9
883.131 22
883.150 37
883.169 8
883.188 27
883.208 20
883.227 30
883.246 55
883.265 41
883.285 35
883.304 31
883.323 17
883.342 12
883.362 33
883.381 23
883.400 41
883.419 31
883.439 40
883.458 23
883.477 7
883.496 14
883.516 45
883.535 44
883.554 29
883.573 17
883.593 22
883.612 54
883.631 37
883.650 18
883.670 13
883.689 26
883.708 18
883.727 11
883.747 27
883.766 24
883.785 27
883.804 21
883.824 12
883.843 1
883.862 16
883.881 20
883.901 20
883.920 28
883.939 39
883.958 38
883.978 52
883.997 61
884.016 59
884.035 63
884.055 51
884.074 24
884.093 37
884.112 23
884.132 24
884.151 32
884.170 70
884.189 43
884.209 38
884.228 37
884.247 52
884.266 66
884.286 72
884.305 40
884.324 50
884.344 47
884.363 60
884.382 38
884.401 34
884.421 27
884.440 16
884.459 25
884.478 8
884.498 22
884.517 42
884.536 38
884.555 34
884.575 14
884.594 15
884.613 20
884.632 13
884.652 21
884.671 40
884.690 18
884.709 33
884.729 41
884.748 26
884.767 10
884.786 13
884.806 27
884.825 33
884.844 10
884.864 38
884.883 35
884.902 31
884.921 22
884.941 16
884.960 21
884.979 51
884.998 54
885.018 57
885.037 66
885.056 54
885.075 26
885.095 49
885.114 59
885.133 37
885.152 42
885.172 30
885.191 28
885.210 35
885.230 33
885.249 20
885.268 60
885.287 62
885.307 51
885.326 36
885.345 27
885.364 15
885.384 18
885.403 29
885.422 36
885.441 28
885.461 46
885.480 44
885.499 26
885.519 53
885.538 46
885.557 40
885.576 28
885.596 32
885.615 17
885.634 11
885.653 26
885.673 35
885.692 13
885.711 22
885.731 28
885.750 23
885.769 11
885.788 7
885.808 19
885.827 13
885.846 12
885.865 10
885.885 16
885.904 33
885.923 13
885.943 45
885.962 49
885.981 66
886.000 97
886.020 66
886.039 48
886.058 40
886.077 63
886.097 77
886.116 19
886.135 21
886.155 18
886.174 31
886.193 31
886.212 29
886.232 39
886.251 76
886.270 60
886.290 22
886.309 39
886.328 32
886.347 28
886.367 31
886.386 35
886.405 27
886.424 21
886.444 32
886.463 30
886.482 28
886.502 13
886.521 27
886.540 45
886.559 18
886.579 16
886.598 9
886.617 11
886.637 25
886.656 12
886.675 39
886.694 17
886.714 19
886.733 33
886.752 26
886.772 20
886.791 29
886.810 14
886.829 21
886.849 10
886.868 20
886.887 30
886.907 32
886.926 29
886.945 55
886.964 95
886.984 119
887.003 179
887.022 143
887.042 120
887.061 160
887.080 122
887.099 59
887.119 40
887.138 62
887.157 37
887.177 45
887.196 44
887.215 34
887.234 52
887.254 34
887.273 36
887.292 23
887.312 16
887.331 24
887.350 16
887.369 24
887.389 42
887.408 53
887.427 23
887.447 18
887.466 16
887.485 41
887.504 22
887.524 22
887.543 30
887.562 32
887.582 34
887.601 20
887.620 45
887.639 26
887.659 15
887.678 13
887.697 30
887.717 30
887.736 9
887.755 11
887.775 8
887.794 12
887.813 18
887.832 13
887.852 34
887.871 24
887.890 35
887.910 31
887.929 31
887.948 32
887.967 45
887.987 77
888.006 109
888.025 83
888.045 43
888.064 46
888.083 30
888.103 26
888.122 21
888.141 60
888.160 39
888.180 22
888.199 40
888.218 35
888.238 38
888.257 39
888.276 48
888.296 45
888.315 39
888.334 15
888.353 29
888.373 21
888.392 27
888.411 11
888.431 10
888.450 15
888.469 26
888.489 40
888.508 30
888.527 27
888.546 21
888.566 26
888.585 12
888.604 12
888.624 39
888.643 12
888.662 18
888.682 41
888.701 38
888.720 29
888.739 8
888.759 24
888.778 13
888.797 3
888.817 15
888.836 10
888.855 27
888.875 19
888.894 16
888.913 22
888.933 41
888.952 12
888.971 24
888.990 47
889.010 38
889.029 23
889.048 12
889.068 10
889.087 37
889.106 17
889.126 36
889.145 35
889.164 18
889.184 20
889.203 40
889.222 25
889.241 32
889.261 38
889.280 44
889.299 44
889.319 26
889.338 11
889.357 38
889.377 74
889.396 29
889.415 37
889.435 52
889.454 33
889.473 30
889.493 38
889.512 17
889.531 10
889.550 15
889.570 17
889.589 30
889.608 25
889.628 20
889.647 22
889.666 21
889.686 19
889.705 24
889.724 3
889.744 5
889.763 8
889.782 37
889.802 32
889.821 20
889.840 16
889.860 10
889.879 12
889.898 23
889.917 9
889.937 12
889.956 12
889.975 21
889.995 32
890.014 26
890.033 53
890.053 51
890.072 20
890.091 6
890.111 14
890.130 23
890.149 23
890.169 31
890.188 16
890.207 53
890.227 67
890.246 41
890.265 27
890.285 34
890.304 20
890.323 19
890.342 36
890.362 52
890.381 44
890.400 30
890.420 56
890.439 32
890.458 30
890.478 20
890.497 41
890.516 29
890.536 32
890.555 25
890.574 21
890.594 23
890.613 11
890.632 16
890.652 43
890.671 40
890.690 14
890.710 28
890.729 14
890.748 13
890.768 29
890.787 22
890.806 21
890.826 33
890.845 35
890.864 31
890.884 12
890.903 15
890.922 35
890.942 14
890.961 20
890.980 3
891.000 22
891.019 42
891.038 45
891.058 32
891.077 30
891.096 34
891.116 64
891.135 52
891.154 41
891.174 16
891.193 24
891.212 33
891.232 31
891.251 28
891.270 36
891.290 22
891.309 28
891.328 31
891.348 13
891.367 13
891.386 15
891.406 37
891.425 10
891.444 16
891.464 40
891.483 32
891.502 33
891.522 13
891.541 20
891.560 31
891.580 48
891.599 17
891.618 13
891.638 38
891.657 25
891.676 18
891.696 22
891.715 27
891.734 27
891.754 21
891.773 23
891.792 21
891.812 39
891.831 49
891.850 29
891.870 27
891.889 12
891.908 17
891.928 25
891.947 19
891.966 10
891.986 16
892.005 36
892.024 33
892.044 29
892.063 67
892.082 33
892.102 25
892.121 11
892.140 38
892.160 22
892.179 25
892.198 22
892.218 22
892.237 36
892.256 24
892.276 57
892.295 59
892.314 49
892.334 28
892.353 23
892.372 22
892.392 38
892.411 59
892.431 56
892.450 16
892.469 19
892.489 41
892.508 58
892.527 76
892.547 50
892.566 37
892.585 56
892.605 31
892.624 39
892.643 26
892.663 6
892.682 10
892.701 17
892.721 9
892.740 33
892.759 35
892.779 31
892.798 18
892.817 35
892.837 36
892.856 26
892.875 24
892.895 19
892.914 23
892.934 17
892.953 27
892.972 64
892.992 168
893.011 189
893.030 127
893.050 178
893.069 116
893.088 70
893.108 40
893.127 29
893.146 41
893.166 25
893.185 10
893.204 12
893.224 42
893.243 34
893.263 69
893.282 56
893.301 48
893.321 38
893.340 20
893.359 14
893.379 50
893.398 45
893.417 24
893.437 35
893.456 27
893.475 79
893.495 44
893.514 17
893.533 27
893.553 44
893.572 54
893.592 27
893.611 34
893.630 27
893.650 22
893.669 15
893.688 27
893.708 30
893.727 33
893.746 20
893.766 26
893.785 24
893.805 15
893.824 19
893.843 30
893.863 22
893.882 6
893.901 20
893.921 11
893.940 11
893.959 20
893.979 28
893.998 46
894.017 58
894.037 51
894.056 50
894.076 34
894.095 19
894.114 11
894.134 26
894.153 28
894.172 25
894.192 33
894.211 26
894.230 45
894.250 31
894.269 24
894.289 38
894.308 11
894.327 27
894.347 19
894.366 14
894.385 21
894.405 20
894.424 17
894.443 16
894.463 20
894.482 31
894.502 29
894.521 43
894.540 36
894.560 24
894.579 33
894.598 32
894.618 28
894.637 12
894.657 12
894.676 23
894.695 30
894.715 20
894.734 14
894.753 25
894.773 23
894.792 9
894.811 2
894.831 19
894.850 21
894.870 17
894.889 22
894.908 14
894.928 22
894.947 12
894.966 52
894.986 58
895.005 31
895.025 72
895.044 58
895.063 58
895.083 34
895.102 16
895.121 24
895.141 41
895.160 34
895.180 23
895.199 16
895.218 69
895.238 49
895.257 41
895.276 71
895.296 42
895.315 65
895.335 37
895.354 32
895.373 37
895.393 8
895.412 34
895.431 15
895.451 28
895.470 23
895.490 29
895.509 24
895.528 40
895.548 37
895.567 15
895.586 30
895.606 41
895.625 40
895.645 32
895.664 31
895.683 24
895.703 38
895.722 11
895.742 20
895.761 8
895.780 2
895.800 3
895.819 4
895.838 4
895.858 18
895.877 32
895.897 15
895.916 18
895.935 29
895.955 11
895.974 12
895.993 22
896.013 18
896.032 39
896.052 35
896.071 17
896.090 29
896.110 25
896.129 16
896.149 22
896.168 15
896.187 16
896.207 23
896.226 25
896.245 11
896.265 28
896.284 25
896.304 18
896.323 30
896.342 29
896.362 18
896.381 12
896.401 25
896.420 51
896.439 22
896.459 25
896.478 32
896.498 35
896.517 16
896.536 23
896.556 20
896.575 17
896.594 32
896.614 19
896.633 23
896.653 20
896.672 35
896.691 16
896.711 7
896.730 16
896.750 8
896.769 4
896.788 11
896.808 19
896.827 24
896.847 40
896.866 29
896.885 57
896.905 28
896.924 21
896.944 15
896.963 24
896.982 26
897.002 25
897.021 27
897.040 28
897.060 17
897.079 8
897.099 16
897.118 7
897.137 9
897.157 20
897.176 9
897.196 17
897.215 14
897.234 5
897.254 26
897.273 33
897.293 40
897.312 39
897.331 33
897.351 26
897.370 26
897.390 24
897.409 52
897.428 53
897.448 36
897.467 50
897.487 18
897.506 24
897.525 21
897.545 15
897.564 43
897.584 35
897.603 27
897.622 13
897.642 21
897.661 30
897.681 17
897.700 7
897.719 22
897.739 18
897.758 3
897.778 19
897.797 19
897.816 15
897.836 9
897.855 10
897.875 6
897.894 14
897.913 30
897.933 16
897.952 13
897.972 14
897.991 21
898.010 17
898.030 40
898.049 35
898.069 29
898.088 31
898.108 31
898.127 25
898.146 26
898.166 29
898.185 24
898.205 17
898.224 36
898.243 35
898.263 22
898.282 26
898.302 29
898.321 33
898.340 22
898.360 39
898.379 51
898.399 48
898.418 47
898.437 29
898.457 62
898.476 52
898.496 28
898.515 31
898.535 34
898.554 15
898.573 2
898.593 11
898.612 28
898.632 29
898.651 30
898.670 27
898.690 37
898.709 22
898.729 8
898.748 18
898.767 22
898.787 12
898.806 11
898.826 4
898.845 14
898.865 29
898.884 15
898.903 4
898.923 13
898.942 33
898.962 23
898.981 33
899.000 20
899.020 35
899.039 49
899.059 52
899.078 35
899.098 28
899.117 44
899.136 33
899.156 58
899.175 53
899.195 28
899.214 20
899.233 14
899.253 19
899.272 18
899.292 21
899.311 31
899.331 61
899.350 25
899.369 18
899.389 23
899.408 27
899.428 43
899.447 39
899.466 31
899.486 31
899.505 56
899.525 75
899.544 73
899.564 34
899.583 31
899.602 26
899.622 28
899.641 41
899.661 28
899.680 10
899.700 11
899.719 27
899.738 17
899.758 30
899.777 12
899.797 11
899.816 19
899.836 19
899.855 12
899.874 7
899.894 22
899.913 18
899.933 15
899.952 29
899.971 25
899.991 19
900.010 20
900.030 27
900.049 16
900.069 22
900.088 27
900.107 24
900.127 31
900.146 25
900.166 18
900.185 26
900.205 30
900.224 41
900.243 38
900.263 30
900.282 41
900.302 51
900.321 52
900.341 19
900.360 19
900.379 53
900.399 38
900.418 10
900.438 40
900.457 46
900.477 22
900.496 27
900.516 59
900.535 21
900.554 29
900.574 41
900.593 25
900.613 14
900.632 29
900.652 23
900.671 7
900.690 8
900.710 9
900.729 12
900.749 16
900.768 16
900.788 32
900.807 28
900.826 21
900.846 38
900.865 36
900.885 27
900.904 24
900.924 30
900.943 29
900.963 32
900.982 40
901.001 33
901.021 26
901.040 36
901.060 14
901.079 9
901.099 17
901.118 6
901.137 18
901.157 15
901.176 27
901.196 27
901.215 31
901.235 11
901.254 25
901.274 68
901.293 32
901.312 37
901.332 25
901.351 6
901.371 30
901.390 33
901.410 24
901.429 25
901.449 20
901.468 22
901.487 16
901.507 32
901.526 53
901.546 42
901.565 28
901.585 39
901.604 26
901.623 7
901.643 8
901.662 14
901.682 7
901.701 4
901.721 27
901.740 30
901.760 26
901.779 23
901.798 17
901.818 13
901.837 22
901.857 19
901.876 10
901.896 14
901.915 30
901.935 35
901.954 31
901.974 41
901.993 36
902.012 20
902.032 20
902.051 19
902.071 17
902.090 24
902.110 34
902.129 12
902.149 21
902.168 24
902.187 14
902.207 41
902.226 28
902.246 29
902.265 1
902.285 14
902.304 16
902.324 7
902.343 20
902.363 43
902.382 15
902.401 30
902.421 35
902.440 34
902.460 47
902.479 50
902.499 71
902.518 63
902.538 13
902.557 11
902.577 10
902.596 14
902.615 16
902.635 24
902.654 38
902.674 30
902.693 34
902.713 40
902.732 35
902.752 23
902.771 37
902.791 29
902.810 11
902.829 7
902.849 13
902.868 11
902.888 13
902.907 15
902.927 18
902.946 39
902.966 39
902.985 78
903.005 58
903.024 39
903.043 28
903.063 55
903.082 39
903.102 38
903.121 33
903.141 13
903.160 21
903.180 18
903.199 43
903.219 42
903.238 37
903.258 29
903.277 30
903.296 30
903.316 23
903.335 6
903.355 26
903.374 21
903.394 9
903.413 28
903.433 32
903.452 24
903.472 38
903.491 42
903.511 48
903.530 46
903.550 23
903.569 40
903.588 63
903.608 38
903.627 17
903.647 34
903.666 27
903.686 18
903.705 22
903.725 18
903.744 27
903.764 38
903.783 28
903.803 20
903.822 17
903.842 21
903.861 31
903.880 51
903.900 25
903.919 21
903.939 29
903.958 32
903.978 42
903.997 35
904.017 64
904.036 54
904.056 45
904.075 36
904.095 12
904.114 37
904.134 28
904.153 10
904.172 19
904.192 19
904.211 26
904.231 42
904.250 59
904.270 53
904.289 44
904.309 51
904.328 87
904.348 51
904.367 25
904.387 34
904.406 31
904.426 26
904.445 46
904.465 29
904.484 33
904.504 30
904.523 14
904.542 32
904.562 37
904.581 32
904.601 19
904.620 13
904.640 25
904.659 16
904.679 13
904.698 20
904.718 26
904.737 23
904.757 11
904.776 10
904.796 13
904.815 24
904.835 46
904.854 41
904.874 19
904.893 22
904.913 10
904.932 38
904.952 55
904.971 46
904.990 33
905.010 40
905.029 35
905.049 12
905.068 39
905.088 22
905.107 20
905.127 39
905.146 34
905.166 50
905.185 42
905.205 36
905.224 51
905.244 24
905.263 37
905.283 89
905.302 46
905.322 38
905.341 28
905.361 24
905.380 27
905.400 18
905.419 22
905.439 33
905.458 7
905.478 19
905.497 33
905.517 36
905.536 30
905.556 41
905.575 27
905.594 36
905.614 39
905.633 35
905.653 39
905.672 44
905.692 46
905.711 39
905.731 21
905.750 23
905.770 22
905.789 18
905.809 21
905.828 26
905.848 17
905.867 17
905.887 25
905.906 10
905.926 16
905.945 18
905.965 18
905.984 27
906.004 21
906.023 43
906.043 47
906.062 45
906.082 20
906.101 29
906.121 34
906.140 37
906.160 35
906.179 48
906.199 36
906.218 15
906.238 35
906.257 58
906.277 54
906.296 54
906.316 33
906.335 34
906.355 36
906.374 30
906.394 24
906.413 16
906.433 24
906.452 34
906.472 32
906.491 29
906.511 37
906.530 32
906.550 31
906.569 21
906.589 33
906.608 39
906.628 14
906.647 21
906.667 22
906.686 21
906.706 12
906.725 28
906.745 36
906.764 37
906.784 21
906.803 25
906.823 21
906.842 17
906.862 33
906.881 13
906.901 12
906.920 10
906.940 9
906.959 12
906.979 23
906.998 9
907.018 32
907.037 17
907.057 43
907.076 25
907.096 14
907.115 36
907.135 20
907.154 31
907.174 17
907.193 34
907.213 43
907.232 23
907.252 14
907.271 36
907.291 33
907.310 36
907.330 49
907.349 40
907.369 26
907.388 39
907.408 14
907.427 8
907.447 20
907.466 36
907.486 32
907.505 44
907.525 58
907.544 63
907.564 42
907.583 36
907.603 20
907.622 19
907.642 27
907.661 22
907.681 18
907.700 15
907.720 22
907.739 45
907.759 28
907.778 27
907.798 24
907.817 18
907.837 27
907.856 20
907.876 20
907.895 27
907.915 47
907.934 31
907.954 22
907.973 32
907.993 35
908.013 25
908.032 35
908.052 26
908.071 29
908.091 43
908.110 29
908.130 13
908.149 25
908.169 43
908.188 28
908.208 26
908.227 26
908.247 46
908.266 60
908.286 60
908.305 25
908.325 20
908.344 14
908.364 22
908.383 29
908.403 33
908.422 36
908.442 41
908.461 11
908.481 63
908.500 58
908.520 54
908.539 42
908.559 23
908.578 21
908.598 38
908.618 35
908.637 25
908.657 35
908.676 25
908.696 32
908.715 17
908.735 23
908.754 33
908.774 23
908.793 22
908.813 19
908.832 14
908.852 31
908.871 26
908.891 26
908.910 27
908.930 21
908.949 12
908.969 38
908.988 51
909.008 50
909.027 33
909.047 25
909.067 27
909.086 17
909.106 33
909.125 14
909.145 13
909.164 7
909.184 31
909.203 37
909.223 25
909.242 29
909.262 32
909.281 41
909.301 66
909.320 71
909.340 37
909.359 35
909.379 31
909.398 67
909.418 69
909.438 27
909.457 14
909.477 22
909.496 8
909.516 19
909.535 40
909.555 49
909.574 16
909.594 21
909.613 19
909.633 15
909.652 29
909.672 34
909.691 24
909.711 17
909.730 25
909.750 26
909.770 24
909.789 24
909.809 27
909.828 22
909.848 25
909.867 19
909.887 29
909.906 31
909.926 16
909.945 30
909.965 15
909.984 10
910.004 4
910.023 25
910.043 52
910.063 38
910.082 27
910.102 32
910.121 38
910.141 14
910.160 27
910.180 32
910.199 25
910.219 17
910.238 21
910.258 40
910.277 38
910.297 66
910.317 58
910.336 67
910.356 43
910.375 17
910.395 26
910.414 13
910.434 13
910.453 30
910.473 52
910.492 29
910.512 45
910.531 23
910.551 20
910.571 21
910.590 20
910.610 7
910.629 27
910.649 38
910.668 40
910.688 24
910.707 27
910.727 21
910.746 18
910.766 18
910.785 23
910.805 11
910.825 18
910.844 33
910.864 22
910.883 20
910.903 16
910.922 19
910.942 26
910.961 26
910.981 34
911.000 56
911.020 51
911.040 20
911.059 23
911.079 21
911.098 30
911.118 39
911.137 15
911.157 13
911.176 25
911.196 37
911.215 34
911.235 26
911.255 53
911.274 44
911.294 17
911.313 27
911.333 30
911.352 23
911.372 17
911.391 8
911.411 35
911.431 32
911.450 36
911.470 29
911.489 33
911.509 21
911.528 22
911.548 9
911.567 49
911.587 21
911.606 28
911.626 13
911.646 33
911.665 22
911.685 37
911.704 45
911.724 19
911.743 31
911.763 34
911.782 17
911.802 9
911.822 12
911.841 31
911.861 12
911.880 9
911.900 22
911.919 25
911.939 14
911.958 6
911.978 12
911.998 16
912.017 9
912.037 7
912.056 17
912.076 16
912.095 35
912.115 26
912.134 23
912.154 17
912.174 18
912.193 21
912.213 19
912.232 25
912.252 40
912.271 32
912.291 29
912.310 32
912.330 46
912.350 33
912.369 25
912.389 29
912.408 34
912.428 19
912.447 18
912.467 13
912.487 33
912.506 18
912.526 41
912.545 33
912.565 35
912.584 15
912.604 22
912.623 28
912.643 28
912.663 38
912.682 22
912.702 7
912.721 23
912.741 19
912.760 13
912.780 8
912.800 24
912.819 32
912.839 21
912.858 17
912.878 4
912.897 6
912.917 19
912.936 12
912.956 18
912.976 44
912.995 25
913.015 4
913.034 8
913.054 8
913.073 27
913.093 30
913.113 20
913.132 21
913.152 24
913.171 22
913.191 21
913.210 29
913.230 14
913.250 29
913.269 28
913.289 62
913.308 36
913.328 25
913.347 18
913.367 26
913.387 7
913.406 23
913.426 8
913.445 18
913.465 31
913.484 32
913.504 32
913.524 54
913.543 18
913.563 31
913.582 22
913.602 24
913.621 20
913.641 5
913.661 5
913.680 4
913.700 35
913.719 22
913.739 16
913.758 22
913.778 12
913.798 19
913.817 4
913.837 28
913.856 10
913.876 17
913.895 41
913.915 27
913.935 25
913.954 8
913.974 19
913.993 15
914.013 22
914.033 35
914.052 39
914.072 34
914.091 41
914.111 24
914.130 19
914.150 54
914.170 19
914.189 26
914.209 22
914.228 26
914.248 35
914.267 42
914.287 27
914.307 22
914.326 30
914.346 30
914.365 27
914.385 11
914.405 21
914.424 35
914.444 36
914.463 29
914.483 49
914.502 33
914.522 15
914.542 19
914.561 47
914.581 51
914.600 32
914.620 40
914.640 29
914.659 41
914.679 28
914.698 9
914.718 15
914.737 14
914.757 24
914.777 24
914.796 36
914.816 45
914.835 33
914.855 6
914.875 10
914.894 27
914.914 33
914.933 13
914.953 20
914.973 23
914.992 22
915.012 29
915.031 28
915.051 34
915.070 19
915.090 36
915.110 9
915.129 26
915.149 22
915.168 51
915.188 45
915.208 23
915.227 59
915.247 34
915.266 35
915.286 45
915.306 31
915.325 15
915.345 11
915.364 37
915.384 25
915.403 8
915.423 24
915.443 25
915.462 22
915.482 34
915.501 38
915.521 25
915.541 20
915.560 21
915.580 22
915.599 26
915.619 19
915.639 20
915.658 34
915.678 23
915.697 23
915.717 21
915.737 15
915.756 14
915.776 4
915.795 14
915.815 26
915.835 22
915.854 8
915.874 10
915.893 5
915.913 8
915.933 14
915.952 14
915.972 23
915.991 8
916.011 28
916.031 35
916.050 14
916.070 13
916.089 23
916.109 18
916.129 18
916.148 18
916.168 7
916.187 32
916.207 13
916.227 9
916.246 25
916.266 29
916.285 42
916.305 30
916.325 13
916.344 24
916.364 19
916.383 24
916.403 3
916.423 12
916.442 26
916.462 33
916.481 22
916.501 44
916.521 36
916.540 60
916.560 42
916.579 47
916.599 39
916.619 15
916.638 6
916.658 5
916.677 7
916.697 3
916.717 23
916.736 24
916.756 32
916.775 14
916.795 7
916.815 18
916.834 10
916.854 9
916.874 6
916.893 31
916.913 33
916.932 30
916.952 38
916.972 21
916.991 15
917.011 32
917.030 40
917.050 31
917.070 30
917.089 8
917.109 37
917.128 19
917.148 29
917.168 11
917.187 18
917.207 17
917.227 42
917.246 40
917.266 52
917.285 54
917.305 34
917.325 18
917.344 37
917.364 22
917.383 26
917.403 32
917.423 29
917.442 36
917.462 23
917.481 64
917.501 58
917.521 22
917.540 40
917.560 50
917.580 29
917.599 26
917.619 15
917.638 18
917.658 18
917.678 13
917.697 25
917.717 39
917.736 36
917.756 28
917.776 28
917.795 19
917.815 8
917.835 27
917.854 21
917.874 16
917.893 19
917.913 39
917.933 37
917.952 26
917.972 18
917.992 14
918.011 48
918.031 28
918.050 23
918.070 19
918.090 8
918.109 10
918.129 17
918.149 30
918.168 26
918.188 25
918.207 24
918.227 21
918.247 46
918.266 34
918.286 21
918.305 46
918.325 51
918.345 56
918.364 34
918.384 11
918.404 9
918.423 12
918.443 27
918.462 50
918.482 53
918.502 24
918.521 21
918.541 26
918.561 25
918.580 44
918.600 30
918.619 9
918.639 6
918.659 27
918.678 24
918.698 18
918.718 23
918.737 16
918.757 20
918.777 40
918.796 28
918.816 25
918.835 31
918.855 26
918.875 38
918.894 31
918.914 37
918.934 28
918.953 45
918.973 20
918.992 19
919.012 30
919.032 42
919.051 35
919.071 28
919.091 34
919.110 21
919.130 10
919.149 11
919.169 16
919.189 42
919.208 44
919.228 21
919.248 36
919.267 32
919.287 29
919.307 39
919.326 44
919.346 32
919.365 36
919.385 29
919.405 31
919.424 48
919.444 33
919.464 35
919.483 69
919.503 33
919.523 24
919.542 34
919.562 40
919.581 39
919.601 30
919.621 32
919.640 19
919.660 10
919.680 34
919.699 31
919.719 32
919.739 43
919.758 21
919.778 29
919.797 47
919.817 20
919.837 17
919.856 23
919.876 30
919.896 27
919.915 44
919.935 48
919.955 58
919.974 88
919.994 69
920.014 36
920.033 34
920.053 63
920.072 58
920.092 44
920.112 89
920.131 55
920.151 36
920.171 30
920.190 76
920.210 24
920.230 47
920.249 25
920.269 38
920.289 42
920.308 62
920.328 50
920.347 54
920.367 21
920.387 50
920.406 36
920.426 38
920.446 62
920.465 33
920.485 35
920.505 85
920.524 62
920.544 13
920.564 34
920.583 70
920.603 53
920.623 32
920.642 42
920.662 24
920.681 27
920.701 31
920.721 30
920.740 29
920.760 24
920.780 33
920.799 26
920.819 15
920.839 25
920.858 18
920.878 32
920.898 20
920.917 31
920.937 31
920.957 34
920.976 23
920.996 40
921.016 39
921.035 57
921.055 28
921.075 16
921.094 50
921.114 77
921.133 58
921.153 25
921.173 44
921.192 43
921.212 22
921.232 35
921.251 54
921.271 44
921.291 52
921.310 61
921.330 74
921.350 46
921.369 46
921.389 46
921.409 36
921.428 24
921.448 7
921.468 33
921.487 41
921.507 32
921.527 22
921.546 28
921.566 26
921.586 17
921.605 16
921.625 15
921.645 22
921.664 26
921.684 34
921.704 22
921.723 15
921.743 24
921.762 27
921.782 53
921.802 49
921.821 29
921.841 26
921.861 12
921.880 12
921.900 50
921.920 19
921.939 21
921.959 23
921.979 41
921.998 39
922.018 34
922.038 35
922.057 54
922.077 36
922.097 42
922.116 28
922.136 15
922.156 22
922.175 23
922.195 17
922.215 25
922.234 30
922.254 16
922.274 33
922.293 39
922.313 12
922.333 11
922.352 30
922.372 35
922.392 42
922.411 26
922.431 31
922.451 35
922.470 30
922.490 44
922.510 12
922.529 18
922.549 19
922.569 12
922.588 23
922.608 26
922.628 19
922.647 27
922.667 34
922.687 29
922.706 29
922.726 38
922.746 17
922.765 25
922.785 24
922.805 26
922.824 46
922.844 40
922.864 9
922.883 20
922.903 15
922.923 19
922.943 10
922.962 12
922.982 27
923.002 35
923.021 19
923.041 5
923.061 17
923.080 23
923.100 12
923.120 13
923.139 10
923.159 8
923.179 7
923.198 6
923.218 6
923.238 31
923.257 28
923.277 38
923.297 26
923.316 22
923.336 22
923.356 19
923.375 14
923.395 17
923.415 21
923.434 32
923.454 24
923.474 30
923.493 32
923.513 17
923.533 32
923.552 21
923.572 23
923.592 27
923.612 14
923.631 33
923.651 58
923.671 16
923.690 1
923.710 5
923.730 11
923.749 37
923.769 40
923.789 29
923.808 27
923.828 28
923.848 10
923.867 8
923.887 23
923.907 44
923.926 47
923.946 33
923.966 26
923.985 32
924.005 49
924.025 45
924.045 39
924.064 36
924.084 19
924.104 25
924.123 23
924.143 33
924.163 29
924.182 20
924.202 21
924.222 39
924.241 43
924.261 29
924.281 47
924.300 45
924.320 32
924.340 43
924.360 7
924.379 15
924.399 23
924.419 36
924.438 33
924.458 50
924.478 24
924.497 41
924.517 29
924.537 59
924.556 43
924.576 23
924.596 17
924.615 30
924.635 25
924.655 20
924.675 10
924.694 6
924.714 10
924.734 22
924.753 17
924.773 21
924.793 17
924.812 17
924.832 10
924.852 13
924.871 22
924.891 22
924.911 25
924.931 25
924.950 18
924.970 32
924.990 15
925.009 34
925.029 26
925.049 12
925.068 36
925.088 47
925.108 36
925.128 19
925.147 35
925.167 11
925.187 12
925.206 28
925.226 7
925.246 19
925.265 35
925.285 17
925.305 37
925.325 47
925.344 69
925.364 51
925.384 26
925.403 25
925.423 63
925.443 57
925.462 33
925.482 25
925.502 25
925.522 27
925.541 40
925.561 29
925.581 22
925.600 18
925.620 19
925.640 22
925.659 39
925.679 16
925.699 18
925.719 14
925.738 43
925.758 22
925.778 29
925.797 35
925.817 13
925.837 23
925.856 34
925.876 17
925.896 18
925.916 15
925.935 13
925.955 32
925.975 34
925.994 69
926.014 54
926.034 26
926.053 10
926.073 24
926.093 28
926.113 31
926.132 14
926.152 8
926.172 34
926.191 63
926.211 32
926.231 16
926.251 16
926.270 26
926.290 24
926.310 40
926.329 23
926.349 24
926.369 31
926.389 20
926.408 62
926.428 42
926.448 37
926.467 73
926.487 54
926.507 40
926.527 38
926.546 54
926.566 36
926.586 21
926.605 17
926.625 28
926.645 15
926.664 10
926.684 18
926.704 29
926.724 15
926.743 20
926.763 15
926.783 14
926.802 21
926.822 17
926.842 16
926.862 7
926.881 10
926.901 10
926.921 40
926.940 35
926.960 36
926.980 50
927.000 39
927.019 28
927.039 24
927.059 43
927.079 54
927.098 10
927.118 12
927.138 39
927.157 47
927.177 17
927.197 21
927.217 25
927.236 25
927.256 28
927.276 49
927.295 61
927.315 36
927.335 11
927.355 14
927.374 16
927.394 30
927.414 5
927.433 16
927.453 23
927.473 36
927.493 37
927.512 10
927.532 38
927.552 37
927.572 21
927.591 23
927.611 23
927.631 7
927.650 24
927.670 22
927.690 6
927.710 22
927.729 9
927.749 11
927.769 25
927.788 31
927.808 29
927.828 14
927.848 4
927.867 5
927.887 10
927.907 11
927.927 13
927.946 37
927.966 34
927.986 42
928.005 22
928.025 32
928.045 30
928.065 39
928.084 30
928.104 12
928.124 16
928.144 14
928.163 19
928.183 24
928.203 17
928.222 26
928.242 13
928.262 22
928.282 17
928.301 46
928.321 38
928.341 26
928.361 36
928.380 18
928.400 27
928.420 15
928.440 47
928.459 41
928.479 21
928.499 11
928.518 26
928.538 27
928.558 22
928.578 7
928.597 13
928.617 10
928.637 36
928.657 28
928.676 19
928.696 31
928.716 33
928.736 29
928.755 24
928.775 17
928.795 9
928.814 9
928.834 16
928.854 15
928.874 16
928.893 23
928.913 58
928.933 39
928.953 23
928.972 15
928.992 29
929.012 18
929.032 9
929.051 21
929.071 34
929.091 27
929.111 17
929.130 2
929.150 8
929.170 12
929.189 19
929.209 14
929.229 26
929.249 20
929.268 13
929.288 22
929.308 28
929.328 25
929.347 29
929.367 20
929.387 21
929.407 21
929.426 30
929.446 58
929.466 44
929.486 17
929.505 37
929.525 22
929.545 41
929.565 27
929.584 30
929.604 25
929.624 24
929.644 31
929.663 47
929.683 28
929.703 16
929.723 20
929.742 22
929.762 11
929.782 16
929.802 15
929.821 16
929.841 9
929.861 16
929.880 9
929.900 25
929.920 28
929.940 47
929.959 60
929.979 39
929.999 11
930.019 23
930.038 25
930.058 14
930.078 16
930.098 10
930.117 56
930.137 48
930.157 38
930.177 23
930.196 26
930.216 41
930.236 19
930.256 4
930.275 11
930.295 42
930.315 46
930.335 31
930.354 38
930.374 32
930.394 23
930.414 39
930.433 34
930.453 31
930.473 12
930.493 29
930.513 21
930.532 22
930.552 11
930.572 14
930.592 30
930.611 16
930.631 42
930.651 20
930.671 18
930.690 18
930.710 0
930.730 0
930.750 16
930.769 24
930.789 20
930.809 25
930.829 20
930.848 11
930.868 11
930.888 22
930.908 26
930.927 30
930.947 33
930.967 35
930.987 42
931.006 39
931.026 36
931.046 40
931.066 27
931.085 17
931.105 27
931.125 25
931.145 30
931.164 16
931.184 14
931.204 18
931.224 41
931.244 53
931.263 35
931.283 29
931.303 38
931.323 42
931.342 25
931.362 20
931.382 15
931.402 32
931.421 24
931.441 24
931.461 30
931.481 14
931.500 12
931.520 23
931.540 25
931.560 19
931.580 19
931.599 18
931.619 24
931.639 26
931.659 38
931.678 24
931.698 32
931.718 51
931.738 33
931.757 19
931.777 21
931.797 24
931.817 28
931.836 15
931.856 18
931.876 26
931.896 12
931.916 20
931.935 17
931.955 33
931.975 40
931.995 28
932.014 39
932.034 18
932.054 14
932.074 8
932.093 10
932.113 36
932.133 55
932.153 44
932.173 10
932.192 28
932.212 11
932.232 36
932.252 16
932.271 25
932.291 33
932.311 25
932.331 42
932.351 50
932.370 30
932.390 15
932.410 18
932.430 20
932.449 20
932.469 31
932.489 33
932.509 33
932.528 22
932.548 36
932.568 42
932.588 41
932.608 11
932.627 6
932.647 15
932.667 28
932.687 49
932.706 25
932.726 8
932.746 22
932.766 19
932.786 28
932.805 28
932.825 16
932.845 5
932.865 13
932.884 24
932.904 21
932.924 14
932.944 10
932.964 20
932.983 11
933.003 18
933.023 27
933.043 21
933.063 18
933.082 17
933.102 9
933.122 13
933.142 53
933.161 35
933.181 17
933.201 26
933.221 16
933.241 29
933.260 41
933.280 56
933.300 85
933.320 42
933.339 37
933.359 25
933.379 38
933.399 45
933.419 31
933.438 45
933.458 36
933.478 24
933.498 31
933.518 31
933.537 24
933.557 26
933.577 21
933.597 20
933.616 48
933.636 37
933.656 32
933.676 16
933.696 14
933.715 13
933.735 12
933.755 15
933.775 14
933.795 30
933.814 40
933.834 35
933.854 18
933.874 40
933.893 30
933.913 29
933.933 6
933.953 38
933.973 40
933.992 30
934.012 40
934.032 50
934.052 49
934.072 24
934.091 7
934.111 9
934.131 28
934.151 30
934.171 19
934.190 24
934.210 34
934.230 24
934.250 36
934.270 32
934.289 48
934.309 48
934.329 42
934.349 35
934.369 11
934.388 32
934.408 33
934.428 67
934.448 57
934.467 53
934.487 45
934.507 35
934.527 32
934.547 12
934.566 33
934.586 30
934.606 32
934.626 16
934.646 13
934.665 24
934.685 31
934.705 14
934.725 3
934.745 21
934.764 24
934.784 13
934.804 25
934.824 29
934.844 31
934.863 25
934.883 24
934.903 35
934.923 60
934.943 36
934.962 47
934.982 48
935.002 30
935.022 40
935.042 70
935.061 50
935.081 35
935.101 30
935.121 44
935.141 52
935.160 49
935.180 39
935.200 17
935.220 59
935.240 24
935.259 47
935.279 51
935.299 53
935.319 15
935.339 19
935.359 27
935.378 23
935.398 24
935.418 25
935.438 22
935.458 29
935.477 33
935.497 33
935.517 52
935.537 42
935.557 51
935.576 35
935.596 27
935.616 37
935.636 16
935.656 43
935.675 32
935.695 36
935.715 27
935.735 50
935.755 51
935.774 44
935.794 32
935.814 36
935.834 61
935.854 48
935.874 32
935.893 78
935.913 98
935.933 96
935.953 68
935.973 57
935.992 53
936.012 48
936.032 53
936.052 66
936.072 58
936.091 70
936.111 55
936.131 46
936.151 24
936.171 32
936.191 40
936.210 63
936.230 35
936.250 42
936.270 42
936.290 28
936.309 9
936.329 26
936.349 41
936.369 30
936.389 25
936.408 23
936.428 22
936.448 30
936.468 39
936.488 47
936.508 26
936.527 15
936.547 36
936.567 51
936.587 15
936.607 33
936.626 23
936.646 14
936.666 12
936.686 11
936.706 30
936.726 21
936.745 35
936.765 52
936.785 25
936.805 19
936.825 52
936.844 44
936.864 47
936.884 35
936.904 39
936.924 33
936.944 41
936.963 40
936.983 60
937.003 64
937.023 63
937.043 53
937.063 71
937.082 54
937.102 25
937.122 28
937.142 38
937.162 34
937.181 26
937.201 21
937.221 40
937.241 35
937.261 11
937.281 12
937.300 24
937.320 35
937.340 11
937.360 16
937.380 29
937.400 51
937.419 57
937.439 41
937.459 27
937.479 45
937.499 31
937.519 32
937.538 27
937.558 21
937.578 13
937.598 41
937.618 65
937.638 43
937.657 34
937.677 44
937.697 16
937.717 31
937.737 30
937.756 29
937.776 17
937.796 40
937.816 33
937.836 21
937.856 13
937.875 39
937.895 19
937.915 16
937.935 12
937.955 28
937.975 22
937.994 38
938.014 35
938.034 34
938.054 17
938.074 26
938.094 28
938.113 10
938.133 5
938.153 8
938.173 20
938.193 18
938.213 31
938.232 29
938.252 58
938.272 73
938.292 46
938.312 35
938.332 15
938.352 12
938.371 11
938.391 16
938.411 28
938.431 31
938.451 32
938.471 31
938.490 24
938.510 21
938.530 30
938.550 12
938.570 33
938.590 32
938.609 32
938.629 34
938.649 20
938.669 13
938.689 23
938.709 14
938.728 11
938.748 23
938.768 23
938.788 20
938.808 25
938.828 18
938.847 24
938.867 31
938.887 18
938.907 2
938.927 16
938.947 18
938.967 47
938.986 44
939.006 36
939.026 21
939.046 37
939.066 40
939.086 38
939.105 48
939.125 11
939.145 19
939.165 29
939.185 20
939.205 20
939.225 29
939.244 27
939.264 10
939.284 49
939.304 48
939.324 22
939.344 30
939.363 41
939.383 36
939.403 16
939.423 21
939.443 18
939.463 37
939.483 37
939.502 37
939.522 60
939.542 43
939.562 40
939.582 43
939.602 30
939.622 35
939.641 20
939.661 10
939.681 15
939.701 23
939.721 8
939.741 10
939.760 18
939.780 6
939.800 22
939.820 7
939.840 22
939.860 35
939.880 32
939.899 42
939.919 44
939.939 38
939.959 33
939.979 57
939.999 56
940.019 28
940.038 14
940.058 29
940.078 19
940.098 21
940.118 48
940.138 21
940.158 15
940.177 21
940.197 37
940.217 22
940.237 27
940.257 31
940.277 30
940.297 24
940.316 14
940.336 21
940.356 13
940.376 24
940.396 15
940.416 37
940.436 49
940.455 50
940.475 39
940.495 37
940.515 42
940.535 19
940.555 30
940.575 24
940.594 37
940.614 53
940.634 79
940.654 66
940.674 40
940.694 24
940.714 17
940.733 10
940.753 25
940.773 26
940.793 14
940.813 16
940.833 25
940.853 18
940.873 13
940.892 29
940.912 28
940.932 34
940.952 18
940.972 29
940.992 27
941.012 35
941.031 22
941.051 27
941.071 31
941.091 44
941.111 26
941.131 24
941.151 16
941.170 46
941.190 46
941.210 14
941.230 9
941.250 20
941.270 23
941.290 18
941.310 17
941.329 25
941.349 20
941.369 18
941.389 8
941.409 17
941.429 39
941.449 16
941.469 24
941.488 14
941.508 18
941.528 43
941.548 44
941.568 28
941.588 36
941.608 57
941.627 40
941.647 26
941.667 16
941.687 12
941.707 24
941.727 18
941.747 29
941.767 24
941.786 17
941.806 13
941.826 23
941.846 21
941.866 19
941.886 26
941.906 24
941.926 27
941.945 27
941.965 30
941.985 44
942.005 39
942.025 30
942.045 36
942.065 33
942.085 30
942.104 33
942.124 10
942.144 9
942.164 15
942.184 5
942.204 22
942.224 24
942.244 25
942.263 20
942.283 18
942.303 33
942.323 38
942.343 48
942.363 19
942.383 35
942.403 39
942.423 27
942.442 30
942.462 28
942.482 16
942.502 13
942.522 6
942.542 12
942.562 9
942.582 28
942.601 33
942.621 10
942.641 19
942.661 17
942.681 23
942.701 26
942.721 42
942.741 19
942.761 25
942.780 4
942.800 11
942.820 35
942.840 16
942.860 18
942.880 22
942.900 29
942.920 40
942.939 36
942.959 39
942.979 38
942.999 36
943.019 37
943.039 30
943.059 44
943.079 30
943.099 6
943.118 6
943.138 21
943.158 22
943.178 16
943.198 46
943.218 28
943.238 25
943.258 24
943.278 18
943.297 35
943.317 58
943.337 51
943.357 26
943.377 37
943.397 40
943.417 21
943.437 25
943.457 20
943.476 15
943.496 9
943.516 23
943.536 52
943.556 47
943.576 38
943.596 26
943.616 41
943.636 18
943.655 20
943.675 9
943.695 19
943.715 9
943.735 8
943.755 30
943.775 15
943.795 9
943.815 11
943.835 37
943.854 45
943.874 30
943.894 7
943.914 9
943.934 14
943.954 11
943.974 19
943.994 25
944.014 25
944.033 19
944.053 16
944.073 23
944.093 22
944.113 21
944.133 6
944.153 0
944.173 17
944.193 12
944.213 28
944.232 30
944.252 26
944.272 19
944.292 33
944.312 31
944.332 54
944.352 36
944.372 29
944.392 21
944.412 43
944.431 48
944.451 44
944.471 72
944.491 41
944.511 31
944.531 23
944.551 26
944.571 15
944.591 15
944.611 20
944.630 13
944.650 5
944.670 14
944.690 7
944.710 42
944.730 58
944.750 46
944.770 11
944.790 6
944.810 9
944.830 18
944.849 3
944.869 25
944.889 38
944.909 38
944.929 49
944.949 42
944.969 26
944.989 37
945.009 44
945.029 32
945.049 16
945.068 16
945.088 13
945.108 18
945.128 16
945.148 18
945.168 22
945.188 13
945.208 21
945.228 45
945.248 41
945.268 32
945.287 31
945.307 29
945.327 32
945.347 30
945.367 39
945.387 20
945.407 45
945.427 38
945.447 43
945.467 52
945.487 52
945.506 54
945.526 37
945.546 30
945.566 19
945.586 49
945.606 46
945.626 24
945.646 18
945.666 15
945.686 24
945.706 31
945.726 18
945.745 17
945.765 48
945.785 39
945.805 17
945.825 13
945.845 13
945.865 8
945.885 12
945.905 12
945.925 16
945.945 17
945.964 31
945.984 28
946.004 22
946.024 23
946.044 27
946.064 21
946.084 24
946.104 33
946.124 37
946.144 25
946.164 39
946.184 23
946.204 31
946.223 30
946.243 47
946.263 25
946.283 24
946.303 45
946.323 21
946.343 27
946.363 17
946.383 27
946.403 24
946.423 21
946.443 43
946.462 53
946.482 40
946.502 51
946.522 14
946.542 20
946.562 21
946.582 51
946.602 42
946.622 30
946.642 21
946.662 11
946.682 17
946.702 33
946.722 28
946.741 18
946.761 31
946.781 23
946.801 12
946.821 6
946.841 20
946.861 12
946.881 28
946.901 36
946.921 51
946.941 60
946.961 37
946.981 29
947.000 9
947.020 31
947.040 37
947.060 25
947.080 47
947.100 41
947.120 29
947.140 41
947.160 16
947.180 24
947.200 15
947.220 52
947.240 44
947.260 38
947.280 21
947.299 17
947.319 19
947.339 36
947.359 19
947.379 30
947.399 34
947.419 55
947.439 40
947.459 14
947.479 35
947.499 60
947.519 52
947.539 33
947.559 43
947.579 38
947.598 17
947.618 38
947.638 31
947.658 14
947.678 18
947.698 16
947.718 17
947.738 9
947.758 12
947.778 11
947.798 16
947.818 7
947.838 22
947.858 15
947.878 21
947.897 18
947.917 23
947.937 47
947.957 23
947.977 27
947.997 20
948.017 34
948.037 32
948.057 8
948.077 12
948.097 13
948.117 10
948.137 8
948.157 25
948.177 24
948.197 26
948.217 20
948.236 21
948.256 49
948.276 66
948.296 33
948.316 40
948.336 34
948.356 47
948.376 37
948.396 12
948.416 20
948.436 24
948.456 41
948.476 65
948.496 66
948.516 27
948.536 14
948.556 11
948.575 18
948.595 23
948.615 49
948.635 33
948.655 19
948.675 25
948.695 44
948.715 32
948.735 14
948.755 12
948.775 27
948.795 13
948.815 24
948.835 21
948.855 23
948.875 20
948.895 20
948.915 22
948.935 35
948.954 19
948.974 28
948.994 33
949.014 26
949.034 41
949.054 35
949.074 17
949.094 22
949.114 23
949.134 5
949.154 39
949.174 27
949.194 14
949.214 13
949.234 26
949.254 29
949.274 38
949.294 23
949.314 25
949.334 18
949.354 18
949.373 35
949.393 49
949.413 38
949.433 45
949.453 42
949.473 40
949.493 45
949.513 34
949.533 18
949.553 15
949.573 27
949.593 9
949.613 43
949.633 15
949.653 21
949.673 42
949.693 26
949.713 26
949.733 22
949.753 52
949.773 24
949.793 19
949.812 37
949.832 29
949.852 9
949.872 10
949.892 15
949.912 6
949.932 18
949.952 9
949.972 9
949.992 26
950.012 59
950.032 72
950.052 42
950.072 35
950.092 11
950.112 13
950.132 14
950.152 9
950.172 15
950.192 18
950.212 9
950.232 37
950.252 44
950.272 18
950.292 39
950.311 35
950.331 46
950.351 37
950.371 39
950.391 9
950.411 15
950.431 6
950.451 12
950.471 24
950.491 17
950.511 25
950.531 28
950.551 47
950.571 36
950.591 40
950.611 34
950.631 31
950.651 27
950.671 25
950.691 51
950.711 27
950.731 25
950.751 32
950.771 23
950.791 25
950.811 40
950.831 34
950.851 20
950.871 26
950.891 52
950.910 40
950.930 26
950.950 29
950.970 25
950.990 19
951.010 11
951.030 14
951.050 18
951.070 17
951.090 42
951.110 42
951.130 25
951.150 10
951.170 25
951.190 28
951.210 29
951.230 18
951.250 19
951.270 20
951.290 34
951.310 66
951.330 57
951.350 44
951.370 26
951.390 40
951.410 39
951.430 37
951.450 19
951.470 29
951.490 49
951.510 29
951.530 16
951.550 16
951.570 26
951.590 38
951.610 26
951.630 20
951.650 18
951.669 38
951.689 34
951.709 27
951.729 19
951.749 39
951.769 16
951.789 27
951.809 45
951.829 36
951.849 39
951.869 28
951.889 14
951.909 21
951.929 18
951.949 30
951.969 29
951.989 38
952.009 30
952.029 24
952.049 58
952.069 24
952.089 4
952.109 4
952.129 20
952.149 40
952.169 29
952.189 22
952.209 28
952.229 18
952.249 23
952.269 28
952.289 23
952.309 47
952.329 31
952.349 20
952.369 27
952.389 34
952.409 50
952.429 33
952.449 25
952.469 43
952.489 39
952.509 22
952.529 40
952.549 35
952.569 35
952.589 32
952.609 14
952.629 44
952.649 32
952.669 24
952.689 19
952.709 17
952.729 6
952.749 13
952.769 19
952.789 15
952.809 21
952.829 27
952.849 20
952.869 54
952.889 40
952.909 50
952.928 22
952.948 15
952.968 15
952.988 27
953.008 13
953.028 15
953.048 15
953.068 36
953.088 28
953.108 23
953.128 37
953.148 22
953.168 16
953.188 22
953.208 21
953.228 20
953.248 23
953.268 25
953.288 20
953.308 24
953.328 14
953.348 34
953.368 23
953.388 40
953.408 36
953.428 15
953.448 22
953.468 25
953.488 12
953.508 15
953.528 48
953.548 20
953.568 27
953.588 18
953.608 28
953.628 45
953.648 33
953.668 23
953.688 23
953.708 10
953.728 15
953.748 37
953.768 26
953.788 31
953.808 26
953.828 16
953.848 7
953.868 20
953.888 36
953.908 36
953.928 20
953.948 22
953.968 27
953.988 20
954.008 40
954.028 30
954.048 46
954.068 14
954.088 21
954.108 23
954.128 26
954.148 16
954.168 17
954.188 13
954.208 11
954.228 11
954.248 26
954.268 15
954.288 30
954.308 30
954.328 50
954.348 45
954.368 61
954.388 36
954.408 11
954.428 13
954.448 16
954.468 16
954.488 9
954.508 23
954.528 24
954.548 14
954.568 5
954.588 24
954.608 28
954.628 9
954.648 31
954.668 22
954.688 12
954.709 28
954.729 33
954.749 11
954.769 10
954.789 20
954.809 16
954.829 9
954.849 12
954.869 0
954.889 22
954.909 19
954.929 16
954.949 16
954.969 22
954.989 40
955.009 27
955.029 29
955.049 34
955.069 22
955.089 18
955.109 27
955.129 11
955.149 12
955.169 20
955.189 9
955.209 12
955.229 18
955.249 20
955.269 31
955.289 14
955.309 13
955.329 35
955.349 23
955.369 21
955.389 27
955.409 13
955.429 36
955.449 37
955.469 39
955.489 18
955.509 31
955.529 44
955.549 38
955.569 34
955.589 33
955.609 18
955.629 29
955.649 11
955.669 13
955.689 12
955.709 11
955.729 32
955.749 13
955.769 1
955.789 51
955.809 44
955.829 21
955.849 30
955.869 40
955.889 7
955.909 6
955.929 18
955.949 20
955.970 21
955.990 27
956.010 25
956.030 29
956.050 39
956.070 29
956.090 17
956.110 25
956.130 16
956.150 6
956.170 12
956.190 21
956.210 21
956.230 22
956.250 17
956.270 16
956.290 44
956.310 39
956.330 16
956.350 34
956.370 18
956.390 16
956.410 22
956.430 39
956.450 18
956.470 20
956.490 39
956.510 44
956.530 21
956.550 8
956.570 18
956.590 21
956.610 16
956.630 8
956.650 14
956.670 20
956.690 15
956.711 13
956.731 19
956.751 24
956.771 14
956.791 9
956.811 18
956.831 11
956.851 11
956.871 28
956.891 23
956.911 27
956.931 29
956.951 29
956.971 11
956.991 16
957.011 16
957.031 23
957.051 23
957.071 35
957.091 28
957.111 42
957.131 16
957.151 25
957.171 29
957.191 26
957.211 29
957.231 36
957.251 28
957.271 39
957.291 25
957.312 38
957.332 29
957.352 32
957.372 11
957.392 7
957.412 31
957.432 24
957.452 19
957.472 23
957.492 22
957.512 28
957.532 36
957.552 23
957.572 36
957.592 20
957.612 13
957.632 12
957.652 23
957.672 9
957.692 41
957.712 34
957.732 13
957.752 29
957.772 30
957.792 41
957.812 12
957.833 11
957.853 27
957.873 40
957.893 40
957.913 23
957.933 15
957.953 4
957.973 13
957.993 13
958.013 38
958.033 14
958.053 9
958.073 20
958.093 19
958.113 29
958.133 34
958.153 34
958.173 23
958.193 25
958.213 18
958.233 16
958.253 38
958.274 73
958.294 55
958.314 88
958.334 50
958.354 28
958.374 28
958.394 15
958.414 30
958.434 28
958.454 31
958.474 36
958.494 33
958.514 58
958.534 28
958.554 7
958.574 9
958.594 29
958.614 40
958.634 44
958.654 41
958.675 34
958.695 29
958.715 25
958.735 14
958.755 38
958.775 17
958.795 15
958.815 12
958.835 23
958.855 35
958.875 17
958.895 22
958.915 63
958.935 43
958.955 34
958.975 55
958.995 31
959.015 12
959.035 7
959.056 4
959.076 8
959.096 19
959.116 17
959.136 8
959.156 28
959.176 35
959.196 23
959.216 25
959.236 23
959.256 30
959.276 26
959.296 41
959.316 32
959.336 18
959.356 29
959.376 34
959.396 16
959.417 29
959.437 45
959.457 49
959.477 61
959.497 62
959.517 41
959.537 72
959.557 66
959.577 20
959.597 10
959.617 22
959.637 16
959.657 35
959.677 33
959.697 23
959.717 20
959.738 16
959.758 25
959.778 31
959.798 17
959.818 12
959.838 8
959.858 16
959.878 37
959.898 49
959.918 27
959.938 23
959.958 35
959.978 21
959.998 29
960.018 26
960.038 16
960.059 19
960.079 15
960.099 10
960.119 24
960.139 23
960.159 41
960.179 30
960.199 26
960.219 30
960.239 33
960.259 26
960.279 23
960.299 33
960.319 34
960.339 33
960.360 23
960.380 30
960.400 29
960.420 23
960.440 42
960.460 40
960.480 43
960.500 42
960.520 15
960.540 20
960.560 27
960.580 39
960.600 38
960.620 17
960.641 25
960.661 17
960.681 19
960.701 13
960.721 21
960.741 25
960.761 35
960.781 32
960.801 19
960.821 15
960.841 13
960.861 26
960.881 24
960.901 35
960.922 23
960.942 20
960.962 31
960.982 13
961.002 15
961.022 11
961.042 2
961.062 9
961.082 24
961.102 23
961.122 19
961.142 33
961.162 10
961.183 9
961.203 11
961.223 13
961.243 23
961.263 41
961.283 23
961.303 20
961.323 28
961.343 19
961.363 42
961.383 30
961.403 11
961.423 11
961.444 35
961.464 44
961.484 65
961.504 56
961.524 31
961.544 29
961.564 24
961.584 35
961.604 53
961.624 42
961.644 23
961.664 23
961.685 27
961.705 49
961.725 13
961.745 3
961.765 26
961.785 39
961.805 32
961.825 40
961.845 12
961.865 19
961.885 37
961.905 28
961.926 21
961.946 11
961.966 11
961.986 19
962.006 16
962.026 15
962.046 28
962.066 23
962.086 27
962.106 32
962.126 17
962.146 12
962.167 13
962.187 16
962.207 28
962.227 16
962.247 20
962.267 33
962.287 37
962.307 26
962.327 47
962.347 41
962.367 30
962.388 22
962.408 15
962.428 20
962.448 24
962.468 33
962.488 36
962.508 25
962.528 21
962.548 19
962.568 21
962.588 15
962.609 13
962.629 36
962.649 20
962.669 32
962.689 18
962.709 25
962.729 30
962.749 11
962.769 6
962.789 23
962.809 30
962.830 12
962.850 14
962.870 11
962.890 16
962.910 21
962.930 38
962.950 22
962.970 12
962.990 16
963.010 32
963.031 32
963.051 18
963.071 15
963.091 17
963.111 24
963.131 11
963.151 18
963.171 19
963.191 25
963.211 34
963.232 46
963.252 28
963.272 15
963.292 5
963.312 16
963.332 11
963.352 3
963.372 12
963.392 8
963.412 29
963.433 18
963.453 21
963.473 49
963.493 76
963.513 55
963.533 43
963.553 10
963.573 13
963.593 33
963.613 25
963.634 22
963.654 14
963.674 13
963.694 12
963.714 12
963.734 25
963.754 38
963.774 28
963.794 21
963.814 20
963.835 15
963.855 10
963.875 5
963.895 16
963.915 52
963.935 31
963.955 13
963.975 17
963.995 19
964.016 14
964.036 12
964.056 27
964.076 19
964.096 26
964.116 17
964.136 24
964.156 14
964.176 7
964.196 14
964.217 14
964.237 24
964.257 19
964.277 26
964.297 22
964.317 67
964.337 42
964.357 31
964.377 23
964.398 29
964.418 29
964.438 41
964.458 31
964.478 26
964.498 46
964.518 32
964.538 19
964.558 26
964.579 21
964.599 23
964.619 35
964.639 32
964.659 21
964.679 42
964.699 21
964.719 43
964.740 35
964.760 10
964.780 0
964.800 12
964.820 38
964.840 24
964.860 16
964.880 20
964.900 24
964.921 26
964.941 17
964.961 21
964.981 5
965.001 6
965.021 24
965.041 22
965.061 5
965.081 7
965.102 19
965.122 14
965.142 6
965.162 12
965.182 18
965.202 35
965.222 30
965.242 32
965.263 35
965.283 13
965.303 2
965.323 23
965.343 52
965.363 45
965.383 33
965.403 25
965.424 44
965.444 20
965.464 35
965.484 65
965.504 39
965.524 20
965.544 14
965.564 32
965.585 17
965.605 11
965.625 18
965.645 19
965.665 17
965.685 15
965.705 27
965.725 38
965.745 37
965.766 35
965.786 20
965.806 56
965.826 59
965.846 26
965.866 36
965.886 31
965.907 10
965.927 14
965.947 26
965.967 22
965.987 20
966.007 47
966.027 71
966.047 56
966.068 32
966.088 20
966.108 20
966.128 14
966.148 17
966.168 26
966.188 25
966.208 18
966.229 13
966.249 34
966.269 30
966.289 24
966.309 16
966.329 29
966.349 33
966.369 26
966.390 30
966.410 14
966.430 15
966.450 41
966.470 23
966.490 27
966.510 29
966.531 20
966.551 29
966.571 15
966.591 27
966.611 37
966.631 22
966.651 29
966.671 22
966.692 27
966.712 12
966.732 10
966.752 11
966.772 24
966.792 38
966.812 28
966.833 21
966.853 12
966.873 18
966.893 18
966.913 16
966.933 20
966.953 20
966.974 16
966.994 17
967.014 24
967.034 29
967.054 42
967.074 26
967.094 19
967.114 9
967.135 15
967.155 29
967.175 55
967.195 33
967.215 24
967.235 14
967.255 24
967.276 44
967.296 56
967.316 57
967.336 58
967.356 38
967.376 19
967.396 35
967.417 37
967.437 33
967.457 21
967.477 26
967.497 42
967.517 20
967.537 30
967.558 76
967.578 51
967.598 52
967.618 48
967.638 49
967.658 35
967.678 29
967.699 29
967.719 27
967.739 18
967.759 24
967.779 14
967.799 37
967.819 25
967.840 14
967.860 27
967.880 26
967.900 9
967.920 19
967.940 40
967.961 31
967.981 3
968.001 8
968.021 5
968.041 24
968.061 36
968.081 22
968.102 34
968.122 30
968.142 24
968.162 35
968.182 17
968.202 15
968.222 25
968.243 20
968.263 15
968.283 9
968.303 19
968.323 48
968.343 41
968.364 30
968.384 11
968.404 29
968.424 32
968.444 20
968.464 27
968.484 33
968.505 15
968.525 27
968.545 49
968.565 49
968.585 34
968.605 53
968.626 53
968.646 24
968.666 20
968.686 20
968.706 21
968.726 17
968.746 23
968.767 6
968.787 13
968.807 26
968.827 38
968.847 24
968.867 19
968.888 10
968.908 21
968.928 31
968.948 21
968.968 10
968.988 24
969.009 34
969.029 24
969.049 22
969.069 15
969.089 16
969.109 25
969.129 25
969.150 17
969.170 17
969.190 29
969.210 30
969.230 38
969.250 31
969.271 59
969.291 43
969.311 39
969.331 28
969.351 28
969.371 36
969.392 13
969.412 26
969.432 14
969.452 12
969.472 9
969.492 17
969.513 21
969.533 35
969.553 53
969.573 44
969.593 15
969.613 4
969.634 12
969.654 6
969.674 13
969.694 30
969.714 21
969.734 23
969.755 19
969.775 28
969.795 27
969.815 19
969.835 20
969.855 27
969.876 20
969.896 14
969.916 11
969.936 7
969.956 46
969.976 30
969.997 13
970.017 22
970.037 30
970.057 22
970.077 31
970.097 15
970.118 7
970.138 15
970.158 13
970.178 16
970.198 19
970.218 31
970.239 22
970.259 18
970.279 61
970.299 46
970.319 53
970.339 39
970.360 30
970.380 22
970.400 34
970.420 28
970.440 26
970.461 12
970.481 13
970.501 8
970.521 12
970.541 31
970.561 19
970.582 7
970.602 28
970.622 25
970.642 20
970.662 19
970.682 19
970.703 30
970.723 24
970.743 43
970.763 26
970.783 20
970.803 10
970.824 4
970.844 7
970.864 21
970.884 18
970.904 18
970.925 14
970.945 11
970.965 13
970.985 11
971.005 22
971.025 20
971.046 7
971.066 26
971.086 24
971.106 23
971.126 27
971.147 21
971.167 43
971.187 27
971.207 33
971.227 8
971.247 14
971.268 20
971.288 11
971.308 30
971.328 42
971.348 33
971.369 27
971.389 27
971.409 11
971.429 29
971.449 28
971.469 20
971.490 25
971.510 29
971.530 32
971.550 19
971.570 35
971.591 25
971.611 24
971.631 9
971.651 20
971.671 32
971.692 20
971.712 6
971.732 10
971.752 32
971.772 32
971.792 12
971.813 14
971.833 14
971.853 20
971.873 10
971.893 13
971.914 20
971.934 5
971.954 21
971.974 24
971.994 29
972.015 23
972.035 11
972.055 37
972.075 29
972.095 39
972.115 29
972.136 15
972.156 6
972.176 7
972.196 17
972.216 21
972.237 30
972.257 38
972.277 29
972.297 32
972.317 20
972.338 23
972.358 8
972.378 23
972.398 18
972.418 36
972.439 45
972.459 34
972.479 57
972.499 50
972.519 33
972.540 33
972.560 45
972.580 45
972.600 22
972.620 0
972.641 18
972.661 34
972.681 27
972.701 38
972.721 36
972.742 27
972.762 17
972.782 43
972.802 28
972.822 29
972.843 21
972.863 47
972.883 23
972.903 3
972.923 12
972.944 9
972.964 16
972.984 25
973.004 29
973.024 27
973.045 33
973.065 34
973.085 43
973.105 9
973.125 25
973.146 29
973.166 28
973.186 24
973.206 23
973.226 26
973.247 20
973.267 34
973.287 18
973.307 32
973.327 41
973.348 17
973.368 40
973.388 61
973.408 41
973.428 19
973.449 20
973.469 22
973.489 39
973.509 25
973.529 22
973.550 31
973.570 56
973.590 48
973.610 56
973.630 52
973.651 30
973.671 28
973.691 26
973.711 12
973.731 30
973.752 16
973.772 16
973.792 36
973.812 43
973.833 19
973.853 25
973.873 12
973.893 44
973.913 38
973.934 41
973.954 28
973.974 14
973.994 19
974.014 32
974.035 12
974.055 22
974.075 37
974.095 36
974.115 53
974.136 27
974.156 50
974.176 56
974.196 35
974.217 30
974.237 34
974.257 29
974.277 17
974.297 17
974.318 17
974.338 39
974.358 52
974.378 71
974.398 42
974.419 34
974.439 25
974.459 29
974.479 42
974.500 52
974.520 68
974.540 50
974.560 40
974.580 21
974.601 25
974.621 24
974.641 32
974.661 36
974.681 41
974.702 41
974.722 33
974.742 37
974.762 17
974.783 21
974.803 23
974.823 17
974.843 10
974.863 7
974.884 11
974.904 29
974.924 26
974.944 27
974.965 33
974.985 27
975.005 24
975.025 35
975.045 40
975.066 41
975.086 35
975.106 54
975.126 47
975.147 34
975.167 34
975.187 35
975.207 27
975.227 20
975.248 20
975.268 22
975.288 28
975.308 62
975.329 43
975.349 24
975.369 16
975.389 12
975.409 24
975.430 19
975.450 16
975.470 14
975.490 4
975.511 25
975.531 15
975.551 24
975.571 32
975.592 23
975.612 48
975.632 39
975.652 30
975.672 17
975.693 14
975.713 29
975.733 23
975.753 27
975.774 35
975.794 43
975.814 47
975.834 39
975.855 19
975.875 5
975.895 12
975.915 13
975.935 20
975.956 33
975.976 34
975.996 26
976.016 22
976.037 26
976.057 23
976.077 12
976.097 24
976.118 42
976.138 31
976.158 28
976.178 25
976.198 10
976.219 36
976.239 49
976.259 50
976.279 50
976.300 85
976.320 64
976.340 30
976.360 38
976.381 52
976.401 15
976.421 22
976.441 8
976.462 1
976.482 20
976.502 18
976.522 23
976.542 39
976.563 49
976.583 22
976.603 12
976.623 23
976.644 32
976.664 33
976.684 23
976.704 18
976.725 26
976.745 18
976.765 8
976.785 21
976.806 15
976.826 25
976.846 12
976.866 27
976.887 36
976.907 39
976.927 13
976.947 23
976.967 44
976.988 16
977.008 15
977.028 27
977.048 46
977.069 35
977.089 20
977.109 10
977.129 8
977.150 10
977.170 22
977.190 49
977.210 41
977.231 4
977.251 21
977.271 27
977.291 37
977.312 49
977.332 27
977.352 33
977.372 40
977.393 43
977.413 35
977.433 19
977.453 15
977.474 1
977.494 4
977.514 20
977.534 7
977.555 22
977.575 26
977.595 32
977.615 25
977.636 23
977.656 32
977.676 11
977.696 11
977.717 13
977.737 25
977.757 38
977.777 39
977.798 35
977.818 4
977.838 5
977.858 22
977.879 33
977.899 27
977.919 21
977.939 21
977.960 22
977.980 32
978.000 16
978.020 10
978.041 17
978.061 34
978.081 34
978.101 14
978.122 22
978.142 19
978.162 13
978.182 14
978.203 11
978.223 28
978.243 25
978.263 16
978.284 50
978.304 36
978.324 32
978.344 29
978.365 4
978.385 5
978.405 21
978.425 27
978.446 20
978.466 27
978.486 49
978.506 39
978.527 21
978.547 18
978.567 7
978.588 22
978.608 43
978.628 31
978.648 35
978.669 10
978.689 9
978.709 11
978.729 19
978.750 39
978.770 60
978.790 45
978.810 24
978.831 13
978.851 13
978.871 34
978.891 37
978.912 45
978.932 40
978.952 21
978.972 19
978.993 28
979.013 24
979.033 19
979.054 9
979.074 11
979.094 12
979.114 31
979.135 48
979.155 18
979.175 20
979.195 19
979.216 25
979.236 18
979.256 34
979.276 60
979.297 57
979.317 20
979.337 21
979.357 53
979.378 70
979.398 49
979.418 12
979.439 29
979.459 41
979.479 61
979.499 33
979.520 28
979.540 26
979.560 20
979.580 17
979.601 44
979.621 24
979.641 18
979.662 32
979.682 34
979.702 26
979.722 12
979.743 25
979.763 25
979.783 26
979.803 35
979.824 32
979.844 34
979.864 26
979.884 17
979.905 20
979.925 35
979.945 26
979.966 5
979.986 14
980.006 7
980.026 13
980.047 18
980.067 15
980.087 18
980.107 29
980.128 17
980.148 10
980.168 17
980.189 14
980.209 10
980.229 24
980.249 31
980.270 37
980.290 36
980.310 48
980.331 42
980.351 14
980.371 20
980.391 39
980.412 40
980.432 39
980.452 21
980.472 9
980.493 32
980.513 41
980.533 20
980.554 35
980.574 22
980.594 24
980.614 7
980.635 29
980.655 22
980.675 21
980.696 21
980.716 22
980.736 9
980.756 17
980.777 12
980.797 26
980.817 20
980.838 23
980.858 20
980.878 21
980.898 11
980.919 16
980.939 29
980.959 20
980.979 12
981.000 20
981.020 16
981.040 10
981.061 15
981.081 21
981.101 16
981.121 6
981.142 20
981.162 28
981.182 39
981.203 25
981.223 14
981.243 33
981.263 10
981.284 27
981.304 46
981.324 34
981.345 17
981.365 28
981.385 45
981.405 33
981.426 42
981.446 20
981.466 18
981.487 17
981.507 2
981.527 11
981.548 24
981.568 24
981.588 25
981.608 29
981.629 22
981.649 35
981.669 24
981.690 28
981.710 36
981.730 25
981.750 6
981.771 26
981.791 17
981.811 43
981.832 33
981.852 37
981.872 24
981.892 12
981.913 21
981.933 49
981.953 24
981.974 24
981.994 29
982.014 15
982.035 33
982.055 31
982.075 61
982.095 25
982.116 24
982.136 15
982.156 28
982.177 24
982.197 28
982.217 14
982.237 1
982.258 22
982.278 38
982.298 47
982.319 13
982.339 34
982.359 38
982.380 24
982.400 9
982.420 25
982.440 41
982.461 17
982.481 46
982.501 57
982.522 10
982.542 22
982.562 50
982.583 32
982.603 20
982.623 15
982.643 14
982.664 19
982.684 8
982.704 9
982.725 18
982.745 15
982.765 8
982.786 11
982.806 11
982.826 6
982.846 39
982.867 50
982.887 25
982.907 12
982.928 24
982.948 19
982.968 10
982.989 8
983.009 10
983.029 17
983.049 11
983.070 8
983.090 9
983.110 20
983.131 18
983.151 13
983.171 9
983.192 32
983.212 8
983.232 16
983.253 25
983.273 22
983.293 30
983.313 18
983.334 13
983.354 27
983.374 16
983.395 23
983.415 29
983.435 49
983.456 51
983.476 56
983.496 49
983.517 36
983.537 39
983.557 43
983.577 49
983.598 16
983.618 28
983.638 44
983.659 29
983.679 23
983.699 9
983.720 32
983.740 57
983.760 44
983.781 11
983.801 15
983.821 16
983.842 18
983.862 28
983.882 19
983.902 17
983.923 24
983.943 30
983.963 15
983.984 13
984.004 8
984.024 4
984.045 23
984.065 16
984.085 9
984.106 13
984.126 11
984.146 27
984.167 8
984.187 23
984.207 8
984.228 9
984.248 33
984.268 19
984.288 39
984.309 29
984.329 18
984.349 31
984.370 23
984.390 42
984.410 38
984.431 18
984.451 33
984.471 11
984.492 28
984.512 30
984.532 46
984.553 76
984.573 52
984.593 27
984.614 19
984.634 37
984.654 29
984.675 36
984.695 37
984.715 6
984.736 24
984.756 63
984.776 51
984.796 20
984.817 15
984.837 24
984.857 22
984.878 5
984.898 15
984.918 16
984.939 23
984.959 38
984.979 21
985.000 8
985.020 19
985.040 19
985.061 18
985.081 19
985.101 35
985.122 13
985.142 34
985.162 12
985.183 9
985.203 17
985.223 20
985.244 37
985.264 38
985.284 21
985.305 35
985.325 56
985.345 34
985.366 40
985.386 35
985.406 40
985.427 20
985.447 12
985.467 23
985.488 33
985.508 38
985.528 30
985.549 44
985.569 50
985.589 40
985.610 46
985.630 18
985.650 17
985.671 26
985.691 19
985.711 21
985.732 16
985.752 24
985.772 22
985.793 24
985.813 12
985.833 19
985.854 19
985.874 19
985.894 17
985.915 24
985.935 40
985.955 13
985.976 20
985.996 14
986.016 22
986.037 19
986.057 21
986.077 34
986.098 29
986.118 19
986.138 6
986.159 17
986.179 30
986.199 24
986.220 19
986.240 32
986.260 27
986.281 32
986.301 25
986.321 9
986.342 14
986.362 28
986.382 28
986.403 21
986.423 22
986.443 12
986.464 20
986.484 26
986.504 24
986.525 16
986.545 27
986.565 42
986.586 11
986.606 14
986.626 28
986.647 32
986.667 39
986.687 33
986.708 15
986.728 6
986.748 11
986.769 22
986.789 26
986.809 32
986.830 23
986.850 21
986.871 16
986.891 26
986.911 16
986.932 22
986.952 24
986.972 9
986.993 20
987.013 37
987.033 15
987.054 10
987.074 13
987.094 34
987.115 19
987.135 12
987.155 14
987.176 5
987.196 12
987.216 11
987.237 34
987.257 38
987.277 8
987.298 16
987.318 20
987.338 27
987.359 12
987.379 22
987.400 30
987.420 8
987.440 17
987.461 5
987.481 20
987.501 15
987.522 21
987.542 35
987.562 40
987.583 26
987.603 15
987.623 2
987.644 20
987.664 11
987.684 4
987.705 10
987.725 20
987.746 27
987.766 38
987.786 29
987.807 19
987.827 12
987.847 13
987.868 9
987.888 15
987.908 9
987.929 26
987.949 34
987.969 22
987.990 18
988.010 17
988.030 24
988.051 37
988.071 26
988.092 18
988.112 19
988.132 38
988.153 36
988.173 18
988.193 19
988.214 18
988.234 25
988.254 16
988.275 20
988.295 39
988.315 29
988.336 40
988.356 50
988.377 35
988.397 39
988.417 12
988.438 19
988.458 26
988.478 44
988.499 81
988.519 62
988.539 59
988.560 41
988.580 29
988.601 31
988.621 19
988.641 10
988.662 23
988.682 46
988.702 64
988.723 13
988.743 7
988.763 11
988.784 9
988.804 62
988.825 27
988.845 8
988.865 8
988.886 25
988.906 33
988.926 28
988.947 17
988.967 17
988.987 32
989.008 32
989.028 59
989.049 94
989.069 29
989.089 48
989.110 43
989.130 16
989.150 22
989.171 10
989.191 8
989.211 38
989.232 18
989.252 33
989.273 16
989.293 27
989.313 20
989.334 32
989.354 27
989.374 36
989.395 49
989.415 37
989.436 12
989.456 35
989.476 38
989.497 44
989.517 80
989.537 45
989.558 57
989.578 50
989.599 47
989.619 33
989.639 29
989.660 29
989.680 51
989.700 38
989.721 67
989.741 42
989.762 32
989.782 29
989.802 64
989.823 65
989.843 47
989.863 24
989.884 38
989.904 53
989.925 59
989.945 35
989.965 30
989.986 24
990.006 39
990.026 35
990.047 48
990.067 57
990.088 23
990.108 37
990.128 26
990.149 23
990.169 33
990.189 24
990.210 26
990.230 42
990.251 30
990.271 33
990.291 51
990.312 53
990.332 39
990.352 52
990.373 57
990.393 30
990.414 45
990.434 36
990.454 23
990.475 42
990.495 33
990.516 30
990.536 24
990.556 35
990.577 30
990.597 34
990.617 37
990.638 17
990.658 24
990.679 28
990.699 39
990.719 30
990.740 19
990.760 28
990.780 28
990.801 29
990.821 17
990.842 30
990.862 35
990.882 33
990.903 63
990.923 70
990.944 21
990.964 41
990.984 35
991.005 29
991.025 26
991.046 23
991.066 16
991.086 28
991.107 36
991.127 23
991.147 16
991.168 24
991.188 26
991.209 26
991.229 22
991.249 17
991.270 19
991.290 25
991.311 21
991.331 51
991.351 20
991.372 14
991.392 21
991.413 39
991.433 34
991.453 22
991.474 26
991.494 45
991.514 33
991.535 25
991.555 28
991.576 46
991.596 47
991.616 67
991.637 45
991.657 21
991.678 36
991.698 52
991.718 54
991.739 37
991.759 34
991.780 30
991.800 25
991.820 15
991.841 15
991.861 33
991.882 27
991.902 28
991.922 24
991.943 23
991.963 10
991.984 12
992.004 9
992.024 11
992.045 42
992.065 26
992.086 27
992.106 24
992.126 15
992.147 15
992.167 28
992.188 41
992.208 60
992.228 20
992.249 15
992.269 15
992.290 11
992.310 28
992.330 49
992.351 37
992.371 30
992.392 36
992.412 30
992.432 35
992.453 27
992.473 38
992.494 41
992.514 33
992.534 23
992.555 42
992.575 39
992.596 18
992.616 43
992.636 43
992.657 18
992.677 10
992.698 6
992.718 25
992.738 15
992.759 5
992.779 17
992.800 19
992.820 27
992.840 18
992.861 26
992.881 14
992.902 26
992.922 35
992.942 41
992.963 45
992.983 22
993.004 22
993.024 18
993.044 28
993.065 10
993.085 7
993.106 8
993.126 5
993.147 8
993.167 14
993.187 25
993.208 20
993.228 26
993.249 34
993.269 29
993.289 17
993.310 32
993.330 19
993.351 17
993.371 25
993.391 24
993.412 43
993.432 39
993.453 13
993.473 16
993.494 33
993.514 15
993.534 13
993.555 24
993.575 6
993.596 34
993.616 22
993.636 13
993.657 18
993.677 18
993.698 16
993.718 21
993.738 39
993.759 20
993.779 21
993.800 9
993.820 11
993.841 33
993.861 26
993.881 19
993.902 30
993.922 14
993.943 15
993.963 18
993.983 29
994.004 22
994.024 35
994.045 30
994.065 34
994.086 21
994.106 17
994.126 27
994.147 24
994.167 18
994.188 20
994.208 16
994.229 14
994.249 44
994.269 37
994.290 42
994.310 36
994.331 13
994.351 27
994.371 36
994.392 25
994.412 31
994.433 40
994.453 20
994.474 14
994.494 25
994.514 22
994.535 32
994.555 31
994.576 55
994.596 48
994.617 35
994.637 11
994.657 41
994.678 51
994.698 19
994.719 12
994.739 6
994.760 0
994.780 1
994.800 17
994.821 21
994.841 20
994.862 24
994.882 8
994.902 7
994.923 5
994.943 19
994.964 27
994.984 18
995.005 11
995.025 34
995.045 14
995.066 7
995.086 31
995.107 23
995.127 7
995.148 31
995.168 14
995.188 20
995.209 17
995.229 9
995.250 6
995.270 44
995.291 26
995.311 33
995.332 26
995.352 20
995.372 38
995.393 23
995.413 27
995.434 36
995.454 55
995.475 37
995.495 52
995.515 58
995.536 43
995.556 47
995.577 41
995.597 61
995.618 52
995.638 14
995.658 38
995.679 38
995.699 16
995.720 24
995.740 22
995.761 28
995.781 7
995.801 11
995.822 20
995.842 24
995.863 39
995.883 30
995.904 41
995.924 30
995.945 16
995.965 12
995.985 25
996.006 4
996.026 18
996.047 34
996.067 18
996.088 20
996.108 16
996.128 40
996.149 32
996.169 30
996.190 50
996.210 23
996.231 29
996.251 20
996.272 31
996.292 32
996.312 33
996.333 50
996.353 30
996.374 37
996.394 43
996.415 42
996.435 24
996.456 20
996.476 17
996.496 15
996.517 25
996.537 48
996.558 36
996.578 40
996.599 45
996.619 31
996.640 22
996.660 24
996.680 27
996.701 17
996.721 37
996.742 20
996.762 7
996.783 5
996.803 23
996.824 10
996.844 23
996.864 33
996.885 25
996.905 15
996.926 27
996.946 12
996.967 32
996.987 39
997.008 21
997.028 15
997.048 18
997.069 4
997.089 6
997.110 13
997.130 17
997.151 22
997.171 40
997.192 44
997.212 15
997.233 13
997.253 14
997.273 10
997.294 33
997.314 38
997.335 15
997.355 33
997.376 53
997.396 55
997.417 43
997.437 7
997.458 20
997.478 25
997.498 39
997.519 49
997.539 48
997.560 39
997.580 50
997.601 12
997.621 20
997.642 31
997.662 56
997.683 29
997.703 10
997.723 24
997.744 43
997.764 16
997.785 7
997.805 10
997.826 9
997.846 10
997.867 6
997.887 22
997.908 28
997.928 16
997.948 25
997.969 39
997.989 48
998.010 26
998.030 28
998.051 19
998.071 13
998.092 10
998.112 15
998.133 18
998.153 22
998.174 18
998.194 16
998.214 40
998.235 32
998.255 12
998.276 16
998.296 26
998.317 6
998.337 19
998.358 23
998.378 1
998.399 3
998.419 14
998.440 35
998.460 33
998.480 39
998.501 43
998.521 30
998.542 35
998.562 17
998.583 23
998.603 16
998.624 9
998.644 13
998.665 21
998.685 18
998.706 22
998.726 23
998.746 12
998.767 23
998.787 21
998.808 20
998.828 25
998.849 18
998.869 13
998.890 16
998.910 17
998.931 21
998.951 21
998.972 21
998.992 23
999.013 31
999.033 23
999.054 35
999.074 28
999.094 8
999.115 9
999.135 13
999.156 16
999.176 18
999.197 29
999.217 40
999.238 12
999.258 4
999.279 37
999.299 44
999.320 21
999.340 28
999.361 30
999.381 9
999.402 6
999.422 5
999.442 24
999.463 40
999.483 16
999.504 33
999.524 47
999.545 32
999.565 14
999.586 18
999.606 18
999.627 39
999.647 25
999.668 25
999.688 19
999.709 16
999.729 21
999.750 55
999.770 37
999.791 41
999.811 37
999.832 20
999.852 15
999.872 23
999.893 14
999.913 28
999.934 41
999.954 22
999.975 7
999.995 31
1000.016 34
1000.036 35
1000.057 50
1000.077 33
1000.098 24
1000.118 29
1000.139 42
1000.159 27
1000.180 8
1000.200 10
1000.221 41
1000.241 47
1000.262 35
1000.282 29
1000.303 15
1000.323 32
1000.344 31
1000.364 43
1000.384 23
1000.405 12
1000.425 24
1000.446 22
1000.466 10
1000.487 4
1000.507 33
1000.528 21
1000.548 11
1000.569 12
1000.589 17
1000.610 22
1000.630 30
1000.651 12
1000.671 11
1000.692 26
1000.712 34
1000.733 28
1000.753 29
1000.774 20
1000.794 21
1000.815 7
1000.835 18
1000.856 8
1000.876 18
1000.897 14
1000.917 27
1000.938 7
1000.958 27
1000.979 13
1000.999 31
1001.020 39
1001.040 23
1001.061 16
1001.081 19
1001.102 24
1001.122 14
1001.143 34
1001.163 25
1001.184 1
1001.204 7
1001.224 34
1001.245 34
1001.265 19
1001.286 17
1001.306 10
1001.327 23
1001.347 50
1001.368 34
1001.388 18
1001.409 23
1001.429 2
1001.450 44
1001.470 51
1001.491 13
1001.511 50
1001.532 36
1001.552 52
1001.573 16
1001.593 41
1001.614 24
1001.634 41
1001.655 31
1001.675 26
1001.696 26
1001.716 26
1001.737 14
1001.757 24
1001.778 17
1001.798 14
1001.819 13
1001.839 6
1001.860 17
1001.880 26
1001.901 16
1001.921 20
1001.942 6
1001.962 24
1001.983 22
1002.003 14
1002.024 12
1002.044 11
1002.065 14
1002.085 16
1002.106 46
1002.126 19
1002.147 11
1002.167 8
1002.188 17
1002.208 20
1002.229 23
1002.249 18
1002.270 39
1002.290 24
1002.311 21
1002.331 24
1002.352 23
1002.372 11
1002.393 19
1002.413 42
1002.434 9
1002.454 6
1002.475 14
1002.495 8
1002.516 8
1002.536 22
1002.557 32
1002.577 22
1002.598 26
1002.618 21
1002.639 9
1002.659 8
1002.680 20
1002.700 34
1002.721 23
1002.741 14
1002.762 18
1002.782 21
1002.803 3
1002.824 8
1002.844 13
1002.865 14
1002.885 10
1002.906 11
1002.926 22
1002.947 11
1002.967 13
1002.988 17
1003.008 19
1003.029 15
1003.049 1
1003.070 6
1003.090 26
1003.111 11
1003.131 27
1003.152 18
1003.172 12
1003.193 5
1003.213 16
1003.234 23
1003.254 28
1003.275 24
1003.295 23
1003.316 25
1003.336 26
1003.357 33
1003.377 13
1003.398 34
1003.418 23
1003.439 32
1003.459 13
1003.480 2
1003.500 8
1003.521 34
1003.541 8
1003.562 16
1003.582 31
1003.603 25
1003.623 37
1003.644 32
1003.665 23
1003.685 30
1003.706 60
1003.726 32
1003.747 14
1003.767 8
1003.788 20
1003.808 24
1003.829 19
1003.849 14
1003.870 19
1003.890 5
1003.911 7
1003.931 10
1003.952 15
1003.972 5
1003.993 0
1004.013 26
1004.034 17
1004.054 9
1004.075 14
1004.095 19
1004.116 9
1004.136 11
1004.157 35
1004.178 38
1004.198 13
1004.219 7
1004.239 24
1004.260 22
1004.280 30
1004.301 36
1004.321 36
1004.342 38
1004.362 33
1004.383 22
1004.403 17
1004.424 19
1004.444 14
1004.465 11
1004.485 5
1004.506 16
1004.526 24
1004.547 12
1004.567 6
1004.588 30
1004.609 32
1004.629 32
1004.650 34
1004.670 29
1004.691 9
1004.711 12
1004.732 3
1004.752 18
1004.773 24
1004.793 9
1004.814 1
1004.834 12
1004.855 25
1004.875 21
1004.896 19
1004.916 20
1004.937 13
1004.958 6
1004.978 17
1004.999 23
1005.019 17
1005.040 1
1005.060 12
1005.081 11
1005.101 18
1005.122 10
1005.142 7
1005.163 22
1005.183 38
1005.204 37
1005.224 28
1005.245 21
1005.266 35
1005.286 16
1005.307 38
1005.327 36
1005.348 6
1005.368 26
1005.389 31
1005.409 27
1005.430 38
1005.450 42
1005.471 14
1005.491 24
1005.512 43
1005.532 66
1005.553 43
1005.574 45
1005.594 49
1005.615 50
1005.635 29
1005.656 23
1005.676 18
1005.697 23
1005.717 31
1005.738 14
1005.758 22
1005.779 20
1005.799 29
1005.820 19
1005.841 20
1005.861 32
1005.882 25
1005.902 35
1005.923 26
1005.943 30
1005.964 26
1005.984 14
1006.005 18
1006.025 26
1006.046 23
1006.066 16
1006.087 9
1006.108 7
1006.128 30
1006.149 47
1006.169 35
1006.190 22
1006.210 16
1006.231 24
1006.251 18
1006.272 23
1006.292 27
1006.313 14
1006.334 26
1006.354 53
1006.375 29
1006.395 34
1006.416 11
1006.436 10
1006.457 17
1006.477 14
1006.498 19
1006.518 15
1006.539 33
1006.560 22
1006.580 33
1006.601 37
1006.621 22
1006.642 31
1006.662 40
1006.683 18
1006.703 20
1006.724 8
1006.744 7
1006.765 11
1006.786 12
1006.806 27
1006.827 27
1006.847 40
1006.868 20
1006.888 20
1006.909 45
1006.929 9
1006.950 12
1006.970 21
1006.991 7
1007.012 3
1007.032 28
1007.053 32
1007.073 31
1007.094 15
1007.114 19
1007.135 23
1007.155 27
1007.176 22
1007.197 12
1007.217 14
1007.238 24
1007.258 26
1007.279 40
1007.299 51
1007.320 21
1007.340 4
1007.361 8
1007.382 21
1007.402 28
1007.423 26
1007.443 27
1007.464 19
1007.484 25
1007.505 29
1007.525 18
1007.546 25
1007.567 49
1007.587 37
1007.608 46
1007.628 34
1007.649 25
1007.669 8
1007.690 9
1007.710 12
1007.731 22
1007.752 17
1007.772 18
1007.793 5
1007.813 32
1007.834 28
1007.854 24
1007.875 23
1007.895 21
1007.916 6
1007.937 7
1007.957 7
1007.978 19
1007.998 25
1008.019 10
1008.039 13
1008.060 4
1008.081 21
1008.101 54
1008.122 41
1008.142 12
1008.163 17
1008.183 30
1008.204 28
1008.224 17
1008.245 31
1008.266 36
1008.286 26
1008.307 30
1008.327 13
1008.348 22
1008.368 16
1008.389 28
1008.410 59
1008.430 26
1008.451 17
1008.471 8
1008.492 23
1008.512 6
1008.533 38
1008.554 29
1008.574 22
1008.595 45
1008.615 32
1008.636 48
1008.656 13
1008.677 16
1008.698 21
1008.718 21
1008.739 10
1008.759 21
1008.780 10
1008.800 29
1008.821 27
1008.841 16
1008.862 16
1008.883 8
1008.903 7
1008.924 9
1008.944 14
1008.965 7
1008.985 16
1009.006 7
1009.027 14
1009.047 18
1009.068 14
1009.088 6
1009.109 13
1009.129 21
1009.150 20
1009.171 9
1009.191 8
1009.212 18
1009.232 5
1009.253 8
1009.274 15
1009.294 15
1009.315 8
1009.335 18
1009.356 10
1009.376 12
1009.397 23
1009.418 7
1009.438 48
1009.459 37
1009.479 43
1009.500 35
1009.520 53
1009.541 17
1009.562 16
1009.582 12
1009.603 25
1009.623 22
1009.644 10
1009.664 25
1009.685 14
1009.706 35
1009.726 32
1009.747 20
1009.767 17
1009.788 20
1009.809 28
1009.829 11
1009.850 15
1009.870 14
1009.891 10
1009.911 11
1009.932 35
1009.953 31
1009.973 22
1009.994 20
1010.014 7
1010.035 7
1010.055 20
1010.076 15
1010.097 12
1010.117 28
1010.138 21
1010.158 13
1010.179 11
1010.200 27
1010.220 11
1010.241 32
1010.261 44
1010.282 16
1010.302 10
1010.323 17
1010.344 25
1010.364 36
1010.385 22
1010.405 25
1010.426 20
1010.447 45
1010.467 29
1010.488 42
1010.508 32
1010.529 20
1010.550 18
1010.570 25
1010.591 18
1010.611 21
1010.632 20
1010.652 28
1010.673 19
1010.694 11
1010.714 3
1010.735 15
1010.755 30
1010.776 40
1010.797 8
1010.817 28
1010.838 34
1010.858 18
1010.879 44
1010.900 22
1010.920 25
1010.941 41
1010.961 29
1010.982 26
1011.003 21
1011.023 25
1011.044 25
1011.064 10
1011.085 18
1011.105 24
1011.126 32
1011.147 24
1011.167 35
1011.188 35
1011.208 18
1011.229 12
1011.250 10
1011.270 10
1011.291 14
1011.311 12
1011.332 14
1011.353 36
1011.373 70
1011.394 28
1011.414 15
1011.435 14
1011.456 21
1011.476 24
1011.497 16
1011.517 27
1011.538 18
1011.559 51
1011.579 50
1011.600 40
1011.620 19
1011.641 9
1011.662 16
1011.682 5
1011.703 43
1011.723 36
1011.744 16
1011.765 24
1011.785 24
1011.806 11
1011.826 7
1011.847 26
1011.868 18
1011.888 16
1011.909 14
1011.929 12
1011.950 25
1011.971 26
1011.991 51
1012.012 34
1012.032 34
1012.053 18
1012.074 7
1012.094 5
1012.115 22
1012.135 24
1012.156 18
1012.177 19
1012.197 39
1012.218 14
1012.238 34
1012.259 44
1012.280 20
1012.300 26
1012.321 47
1012.341 38
1012.362 43
1012.383 20
1012.403 9
1012.424 22
1012.444 35
1012.465 41
1012.486 45
1012.506 55
1012.527 37
1012.547 39
1012.568 29
1012.589 26
1012.609 41
1012.630 28
1012.651 21
1012.671 25
1012.692 59
1012.712 34
1012.733 33
1012.754 31
1012.774 24
1012.795 10
1012.815 18
1012.836 16
1012.857 13
1012.877 26
1012.898 21
1012.918 21
1012.939 8
1012.960 4
1012.980 1
1013.001 25
1013.022 16
1013.042 22
1013.063 23
1013.083 20
1013.104 10
1013.125 32
1013.145 15
1013.166 16
1013.186 21
1013.207 31
1013.228 31
1013.248 9
1013.269 35
1013.290 46
1013.310 12
1013.331 19
1013.351 40
1013.372 32
1013.393 43
1013.413 34
1013.434 25
1013.454 29
1013.475 26
1013.496 36
1013.516 45
1013.537 33
1013.558 40
1013.578 34
1013.599 5
1013.619 28
1013.640 9
1013.661 1
1013.681 6
1013.702 18
1013.722 37
1013.743 40
1013.764 15
1013.784 18
1013.805 18
1013.826 30
1013.846 22
1013.867 13
1013.887 43
1013.908 26
1013.929 4
1013.949 13
1013.970 60
1013.991 67
1014.011 57
1014.032 39
1014.052 45
1014.073 19
1014.094 20
1014.114 14
1014.135 26
1014.156 43
1014.176 43
1014.197 40
1014.217 35
1014.238 29
1014.259 30
1014.279 18
1014.300 41
1014.321 38
1014.341 26
1014.362 27
1014.382 19
1014.403 41
1014.424 27
1014.444 21
1014.465 29
1014.486 20
1014.506 24
1014.527 29
1014.547 10
1014.568 7
1014.589 21
1014.609 30
1014.630 21
1014.651 30
1014.671 34
1014.692 21
1014.712 16
1014.733 9
1014.754 21
1014.774 15
1014.795 24
1014.816 26
1014.836 10
1014.857 16
1014.878 14
1014.898 17
1014.919 35
1014.939 29
1014.960 17
1014.981 32
1015.001 32
1015.022 25
1015.043 19
1015.063 27
1015.084 10
1015.104 14
1015.125 26
1015.146 16
1015.166 41
1015.187 40
1015.208 34
1015.228 57
1015.249 49
1015.270 46
1015.290 39
1015.311 44
1015.331 53
1015.352 34
1015.373 38
1015.393 35
1015.414 51
1015.435 33
1015.455 45
1015.476 26
1015.497 23
1015.517 27
1015.538 44
1015.558 20
1015.579 15
1015.600 11
1015.620 24
1015.641 16
1015.662 11
1015.682 16
1015.703 13
1015.724 46
1015.744 34
1015.765 28
1015.786 17
1015.806 24
1015.827 23
1015.847 22
1015.868 19
1015.889 24
1015.909 26
1015.930 20
1015.951 16
1015.971 33
1015.992 25
1016.013 5
1016.033 10
1016.054 19
1016.074 34
1016.095 34
1016.116 25
1016.136 52
1016.157 41
1016.178 19
1016.198 54
1016.219 40
1016.240 36
1016.260 19
1016.281 16
1016.302 45
1016.322 42
1016.343 19
1016.364 44
1016.384 51
1016.405 25
1016.425 32
1016.446 22
1016.467 25
1016.487 21
1016.508 27
1016.529 26
1016.549 13
1016.570 16
1016.591 22
1016.611 14
1016.632 20
1016.653 22
1016.673 12
1016.694 13
1016.715 11
1016.735 12
1016.756 21
1016.777 8
1016.797 5
1016.818 14
1016.838 14
1016.859 18
1016.880 24
1016.900 10
1016.921 10
1016.942 10
1016.962 9
1016.983 2
1017.004 9
1017.024 33
1017.045 40
1017.066 19
1017.086 16
1017.107 23
1017.128 34
1017.148 16
1017.169 2
1017.190 4
1017.210 8
1017.231 23
1017.252 22
1017.272 12
1017.293 6
1017.314 25
1017.334 22
1017.355 29
1017.375 12
1017.396 27
1017.417 16
1017.437 14
1017.458 7
1017.479 13
1017.499 26
1017.520 24
1017.541 39
1017.561 32
1017.582 44
1017.603 51
1017.623 35
1017.644 29
1017.665 28
1017.685 35
1017.706 11
1017.727 24
1017.747 52
1017.768 16
1017.789 19
1017.809 33
1017.830 24
1017.851 25
1017.871 33
1017.892 25
1017.913 10
1017.933 8
1017.954 17
1017.975 10
1017.995 25
1018.016 20
1018.037 22
1018.057 8
1018.078 19
1018.099 28
1018.119 9
1018.140 21
1018.161 9
1018.181 8
1018.202 4
1018.223 10
1018.243 5
1018.264 8
1018.285 12
1018.305 14
1018.326 13
1018.347 21
1018.367 44
1018.388 39
1018.409 22
1018.429 16
1018.450 28
1018.471 22
1018.491 1
1018.512 25
1018.533 29
1018.553 24
1018.574 50
1018.595 36
1018.615 35
1018.636 46
1018.657 40
1018.677 13
1018.698 9
1018.719 17
1018.739 36
1018.760 25
1018.781 30
1018.801 15
1018.822 3
1018.843 18
1018.863 8
1018.884 5
1018.905 13
1018.925 5
1018.946 6
1018.967 24
1018.987 18
1019.008 12
1019.029 14
1019.049 9
1019.070 3
1019.091 6
1019.111 15
1019.132 11
1019.153 19
1019.173 17
1019.194 6
1019.215 5
1019.235 17
1019.256 18
1019.277 15
1019.297 8
1019.318 26
1019.339 42
1019.360 37
1019.380 39
1019.401 9
1019.422 19
1019.442 48
1019.463 30
1019.484 38
1019.504 23
1019.525 23
1019.546 14
1019.566 25
1019.587 23
1019.608 17
1019.628 22
1019.649 11
1019.670 27
1019.690 22
1019.711 22
1019.732 30
1019.752 11
1019.773 12
1019.794 4
1019.814 12
1019.835 11
1019.856 15
1019.876 5
1019.897 28
1019.918 19
1019.939 21
1019.959 31
1019.980 8
1020.001 5
1020.021 8
1020.042 5
1020.063 12
1020.083 14
1020.104 17
1020.125 22
1020.145 29
1020.166 26
1020.187 41
1020.207 24
1020.228 24
1020.249 25
1020.270 16
1020.290 17
1020.311 17
1020.332 7
1020.352 17
1020.373 18
1020.394 12
1020.414 18
1020.435 32
1020.456 20
1020.476 24
1020.497 19
1020.518 21
1020.538 46
1020.559 28
1020.580 15
1020.601 27
1020.621 30
1020.642 59
1020.663 25
1020.683 28
1020.704 24
1020.725 9
1020.745 22
1020.766 15
1020.787 15
1020.807 22
1020.828 23
1020.849 39
1020.869 23
1020.890 24
1020.911 11
1020.932 7
1020.952 30
1020.973 17
1020.994 28
1021.014 47
1021.035 14
1021.056 12
1021.076 23
1021.097 10
1021.118 3
1021.139 7
1021.159 2
1021.180 13
1021.201 23
1021.221 53
1021.242 30
1021.263 24
1021.283 9
1021.304 34
1021.325 28
1021.345 34
1021.366 68
1021.387 59
1021.408 23
1021.428 31
1021.449 51
1021.470 25
1021.490 51
1021.511 53
1021.532 33
1021.552 26
1021.573 15
1021.594 21
1021.615 28
1021.635 23
1021.656 27
1021.677 28
1021.697 23
1021.718 27
1021.739 26
1021.759 21
1021.780 20
1021.801 21
1021.822 16
1021.842 22
1021.863 18
1021.884 13
1021.904 18
1021.925 13
1021.946 15
1021.966 21
1021.987 26
1022.008 13
1022.029 20
1022.049 27
1022.070 19
1022.091 26
1022.111 21
1022.132 12
1022.153 31
1022.174 15
1022.194 29
1022.215 25
1022.236 19
1022.256 29
1022.277 22
1022.298 7
1022.318 15
1022.339 18
1022.360 26
1022.381 11
1022.401 4
1022.422 4
1022.443 22
1022.463 9
1022.484 3
1022.505 12
1022.526 65
1022.546 38
1022.567 15
1022.588 6
1022.608 15
1022.629 39
1022.650 32
1022.671 7
1022.691 2
1022.712 7
1022.733 34
1022.753 6
1022.774 20
1022.795 12
1022.816 20
1022.836 14
1022.857 6
1022.878 13
1022.898 23
1022.919 23
1022.940 13
1022.961 24
1022.981 17
1023.002 13
1023.023 36
1023.043 32
1023.064 42
1023.085 18
1023.106 19
1023.126 17
1023.147 39
1023.168 21
1023.188 9
1023.209 19
1023.230 28
1023.251 26
1023.271 15
1023.292 20
1023.313 7
1023.333 26
1023.354 41
1023.375 30
1023.396 29
1023.416 13
1023.437 11
1023.458 23
1023.478 39
1023.499 35
1023.520 37
1023.541 28
1023.561 39
1023.582 32
1023.603 28
1023.623 44
1023.644 55
1023.665 35
1023.686 41
1023.706 34
1023.727 10
1023.748 23
1023.768 10
1023.789 9
1023.810 17
1023.831 18
1023.851 18
1023.872 13
1023.893 36
1023.914 22
1023.934 27
1023.955 28
1023.976 28
1023.996 8
1024.017 15
1024.038 18
1024.059 39
1024.079 10
1024.100 23
1024.121 24
1024.142 15
1024.162 10
1024.183 16
1024.204 34
1024.224 25
1024.245 12
1024.266 17
1024.287 37
1024.307 55
1024.328 28
1024.349 28
1024.370 23
1024.390 26
1024.411 24
1024.432 23
1024.452 32
1024.473 23
1024.494 44
1024.515 121
1024.535 56
1024.556 23
1024.577 22
1024.598 37
1024.618 30
1024.639 21
1024.660 12
1024.680 8
1024.701 1
1024.722 11
1024.743 26
1024.763 16
1024.784 24
1024.805 27
1024.826 12
1024.846 16
1024.867 26
1024.888 6
1024.909 6
1024.929 3
1024.950 32
1024.971 25
1024.991 26
1025.012 11
1025.033 23
1025.054 42
1025.074 35
1025.095 26
1025.116 14
1025.137 2
1025.157 6
1025.178 19
1025.199 48
1025.220 22
1025.240 11
1025.261 9
1025.282 22
1025.302 34
1025.323 32
1025.344 25
1025.365 16
1025.385 6
1025.406 18
1025.427 13
1025.448 7
1025.468 8
1025.489 8
1025.510 23
1025.531 24
1025.551 23
1025.572 24
1025.593 33
1025.614 34
1025.634 28
1025.655 38
1025.676 39
1025.697 21
1025.717 23
1025.738 20
1025.759 12
1025.780 7
1025.800 3
1025.821 11
1025.842 12
1025.862 16
1025.883 23
1025.904 14
1025.925 10
1025.945 37
1025.966 34
1025.987 39
1026.008 15
1026.028 17
1026.049 11
1026.070 17
1026.091 37
1026.111 16
1026.132 23
1026.153 21
1026.174 40
1026.194 14
1026.215 21
1026.236 25
1026.257 24
1026.277 22
1026.298 40
1026.319 19
1026.340 27
1026.360 21
1026.381 23
1026.402 21
1026.423 18
1026.443 17
1026.464 12
1026.485 32
1026.506 23
1026.526 7
1026.547 10
1026.568 16
1026.589 30
1026.609 34
1026.630 13
1026.651 20
1026.672 30
1026.692 23
1026.713 19
1026.734 7
1026.755 3
1026.775 7
1026.796 8
1026.817 14
1026.838 17
1026.858 14
1026.879 19
1026.900 12
1026.921 30
1026.941 31
1026.962 27
1026.983 8
1027.004 14
1027.024 3
1027.045 6
1027.066 22
1027.087 21
1027.107 9
1027.128 6
1027.149 25
1027.170 16
1027.190 8
1027.211 6
1027.232 2
1027.253 11
1027.273 9
1027.294 16
1027.315 29
1027.336 35
1027.357 5
1027.377 11
1027.398 7
1027.419 20
1027.440 28
1027.460 16
1027.481 9
1027.502 45
1027.523 28
1027.543 17
1027.564 13
1027.585 21
1027.606 33
1027.626 42
1027.647 38
1027.668 35
1027.689 24
1027.709 20
1027.730 33
1027.751 21
1027.772 31
1027.792 31
1027.813 16
1027.834 13
1027.855 20
1027.876 5
1027.896 12
1027.917 19
1027.938 3
1027.959 24
1027.979 26
1028.000 5
1028.021 20
1028.042 37
1028.062 25
1028.083 25
1028.104 15
1028.125 14
1028.145 20
1028.166 14
1028.187 17
1028.208 8
1028.229 15
1028.249 12
1028.270 14
1028.291 17
1028.312 16
1028.332 32
1028.353 17
1028.374 26
1028.395 20
1028.415 20
1028.436 18
1028.457 23
1028.478 19
1028.499 25
1028.519 38
1028.540 46
1028.561 51
1028.582 59
1028.602 29
1028.623 10
1028.644 17
1028.665 29
1028.685 22
1028.706 17
1028.727 2
1028.748 4
1028.769 20
1028.789 32
1028.810 9
1028.831 9
1028.852 17
1028.872 9
1028.893 15
1028.914 4
1028.935 15
1028.956 15
1028.976 28
1028.997 34
1029.018 20
1029.039 21
1029.059 40
1029.080 36
1029.101 22
1029.122 22
1029.143 24
1029.163 27
1029.184 9
1029.205 13
1029.226 22
1029.246 35
1029.267 15
1029.288 29
1029.309 32
1029.330 22
1029.350 26
1029.371 20
1029.392 18
1029.413 24
1029.433 15
1029.454 12
1029.475 6
1029.496 31
1029.517 26
1029.537 31
1029.558 35
1029.579 48
1029.600 43
1029.620 30
1029.641 28
1029.662 31
1029.683 11
1029.704 5
1029.724 7
1029.745 17
1029.766 28
1029.787 26
1029.807 11
1029.828 7
1029.849 13
1029.870 33
1029.891 22
1029.911 18
1029.932 23
1029.953 8
1029.974 6
1029.995 17
1030.015 12
1030.036 30
1030.057 23
1030.078 23
1030.098 27
1030.119 38
1030.140 43
1030.161 45
1030.182 60
1030.202 51
1030.223 13
1030.244 19
1030.265 29
1030.286 23
1030.306 25
1030.327 25
1030.348 22
1030.369 19
1030.389 20
1030.410 34
1030.431 7
1030.452 21
1030.473 28
1030.493 24
1030.514 49
1030.535 30
1030.556 48
1030.577 30
1030.597 25
1030.618 42
1030.639 16
1030.660 30
1030.681 24
1030.701 17
1030.722 9
1030.743 7
1030.764 1
1030.784 2
1030.805 28
1030.826 15
1030.847 4
1030.868 4
1030.888 1
1030.909 11
1030.930 5
1030.951 33
1030.972 29
1030.992 15
1031.013 14
1031.034 12
1031.055 18
1031.076 24
1031.096 5
1031.117 14
1031.138 27
1031.159 22
1031.180 19
1031.200 25
1031.221 27
1031.242 38
1031.263 30
1031.284 16
1031.304 13
1031.325 18
1031.346 10
1031.367 28
1031.388 30
1031.408 21
1031.429 18
1031.450 8
1031.471 14
1031.492 33
1031.512 34
1031.533 21
1031.554 18
1031.575 37
1031.596 35
1031.616 36
1031.637 78
1031.658 37
1031.679 27
1031.700 23
1031.720 18
1031.741 19
1031.762 11
1031.783 25
1031.804 6
1031.824 9
1031.845 9
1031.866 11
1031.887 11
1031.908 14
1031.928 43
1031.949 28
1031.970 21
1031.991 17
1032.012 12
1032.032 13
1032.053 25
1032.074 22
1032.095 20
1032.116 30
1032.136 17
1032.157 36
1032.178 31
1032.199 16
1032.220 11
1032.241 19
1032.261 36
1032.282 24
1032.303 10
1032.324 12
1032.345 35
1032.365 41
1032.386 31
1032.407 22
1032.428 9
1032.449 15
1032.469 29
1032.490 23
1032.511 43
1032.532 30
1032.553 28
1032.573 39
1032.594 33
1032.615 37
1032.636 40
1032.657 20
1032.678 4
1032.698 17
1032.719 34
1032.740 19
1032.761 25
1032.782 25
1032.802 11
1032.823 15
1032.844 8
1032.865 16
1032.886 17
1032.906 19
1032.927 23
1032.948 17
1032.969 26
1032.990 19
1033.011 13
1033.031 11
1033.052 9
1033.073 6
1033.094 22
1033.115 23
1033.135 18
1033.156 23
1033.177 12
1033.198 25
1033.219 12
1033.240 13
1033.260 10
1033.281 27
1033.302 35
1033.323 43
1033.344 22
1033.364 36
1033.385 36
1033.406 19
1033.427 18
1033.448 18
1033.469 4
1033.489 17
1033.510 23
1033.531 31
1033.552 19
1033.573 6
1033.593 17
1033.614 14
1033.635 29
1033.656 25
1033.677 13
1033.698 19
1033.718 31
1033.739 19
1033.760 8
1033.781 8
1033.802 7
1033.822 41
1033.843 37
1033.864 15
1033.885 11
1033.906 30
1033.927 51
1033.947 20
1033.968 26
1033.989 50
1034.010 20
1034.031 12
1034.052 21
1034.072 29
1034.093 14
1034.114 26
1034.135 18
1034.156 2
1034.177 8
1034.197 28
1034.218 18
1034.239 30
1034.260 14
1034.281 23
1034.301 22
1034.322 15
1034.343 23
1034.364 13
1034.385 9
1034.406 23
1034.426 28
1034.447 25
1034.468 46
1034.489 46
1034.510 45
1034.531 14
1034.551 18
1034.572 9
1034.593 5
1034.614 9
1034.635 28
1034.656 7
1034.676 9
1034.697 8
1034.718 14
1034.739 7
1034.760 22
1034.781 12
1034.801 16
1034.822 17
1034.843 34
1034.864 16
1034.885 14
1034.906 13
1034.926 23
1034.947 14
1034.968 7
1034.989 12
1035.010 21
1035.031 23
1035.051 21
1035.072 12
1035.093 22
1035.114 16
1035.135 18
1035.156 18
1035.176 16
1035.197 24
1035.218 25
1035.239 26
1035.260 23
1035.281 19
1035.301 28
1035.322 15
1035.343 14
1035.364 24
1035.385 32
1035.406 32
1035.427 31
1035.447 19
1035.468 23
1035.489 32
1035.510 22
1035.531 24
1035.552 46
1035.572 51
1035.593 21
1035.614 28
1035.635 30
1035.656 22
1035.677 37
1035.697 21
1035.718 19
1035.739 28
1035.760 14
1035.781 26
1035.802 29
1035.823 9
1035.843 3
1035.864 14
1035.885 28
1035.906 27
1035.927 35
1035.948 35
1035.968 27
1035.989 28
1036.010 30
1036.031 21
1036.052 37
1036.073 24
1036.094 29
1036.114 13
1036.135 9
1036.156 23
1036.177 17
1036.198 8
1036.219 11
1036.239 24
1036.260 17
1036.281 18
1036.302 23
1036.323 21
1036.344 36
1036.365 37
1036.385 56
1036.406 50
1036.427 31
1036.448 21
1036.469 35
1036.490 27
1036.510 31
1036.531 46
1036.552 29
1036.573 37
1036.594 45
1036.615 43
1036.636 54
1036.656 50
1036.677 40
1036.698 22
1036.719 10
1036.740 17
1036.761 28
1036.782 25
1036.802 15
1036.823 15
1036.844 12
1036.865 31
1036.886 35
1036.907 18
1036.928 21
1036.948 10
1036.969 10
1036.990 49
1037.011 32
1037.032 19
1037.053 23
1037.074 13
1037.094 24
1037.115 22
1037.136 34
1037.157 28
1037.178 22
1037.199 5
1037.220 20
1037.240 11
1037.261 14
1037.282 21
1037.303 32
1037.324 62
1037.345 45
1037.366 21
1037.386 10
1037.407 16
1037.428 18
1037.449 10
1037.470 23
1037.491 34
1037.512 29
1037.532 44
1037.553 55
1037.574 82
1037.595 110
1037.616 69
1037.637 46
1037.658 29
1037.678 22
1037.699 27
1037.720 28
1037.741 23
1037.762 47
1037.783 18
1037.804 35
1037.824 51
1037.845 42
1037.866 20
1037.887 28
1037.908 21
1037.929 20
1037.950 11
1037.971 15
1037.991 25
1038.012 15
1038.033 18
1038.054 26
1038.075 36
1038.096 27
1038.117 13
1038.137 38
1038.158 44
1038.179 25
1038.200 21
1038.221 12
1038.242 10
1038.263 22
1038.284 14
1038.304 13
1038.325 17
1038.346 23
1038.367 36
1038.388 57
1038.409 54
1038.430 29
1038.451 11
1038.471 33
1038.492 32
1038.513 40
1038.534 24
1038.555 16
1038.576 74
1038.597 72
1038.617 40
1038.638 20
1038.659 28
1038.680 47
1038.701 43
1038.722 28
1038.743 28
1038.764 8
1038.784 21
1038.805 19
1038.826 21
1038.847 50
1038.868 28
1038.889 10
1038.910 16
1038.931 11
1038.951 13
1038.972 40
1038.993 36
1039.014 22
1039.035 16
1039.056 13
1039.077 15
1039.098 8
1039.118 13
1039.139 28
1039.160 46
1039.181 29
1039.202 16
1039.223 19
1039.244 16
1039.265 8
1039.285 21
1039.306 31
1039.327 35
1039.348 61
1039.369 52
1039.390 17
1039.411 20
1039.432 31
1039.453 12
1039.473 19
1039.494 20
1039.515 15
1039.536 19
1039.557 37
1039.578 48
1039.599 29
1039.620 14
1039.640 52
1039.661 38
1039.682 32
1039.703 13
1039.724 49
1039.745 45
1039.766 25
1039.787 35
1039.808 22
1039.828 5
1039.849 7
1039.870 14
1039.891 20
1039.912 18
1039.933 18
1039.954 37
1039.975 25
1039.995 19
1040.016 23
1040.037 17
1040.058 8
1040.079 8
1040.100 19
1040.121 40
1040.142 15
1040.163 8
1040.183 12
1040.204 16
1040.225 43
1040.246 42
1040.267 23
1040.288 17
1040.309 10
1040.330 44
1040.351 43
1040.371 21
1040.392 12
1040.413 16
1040.434 11
1040.455 9
1040.476 32
1040.497 32
1040.518 27
1040.539 19
1040.559 16
1040.580 22
1040.601 23
1040.622 17
1040.643 20
1040.664 14
1040.685 26
1040.706 19
1040.727 13
1040.747 20
1040.768 33
1040.789 22
1040.810 17
1040.831 26
1040.852 10
1040.873 4
1040.894 17
1040.915 14
1040.936 32
1040.956 48
1040.977 42
1040.998 11
1041.019 10
1041.040 14
1041.061 4
1041.082 3
1041.103 3
1041.124 12
1041.145 16
1041.165 30
1041.186 19
1041.207 29
1041.228 20
1041.249 21
1041.270 11
1041.291 16
1041.312 15
1041.333 27
1041.353 19
1041.374 18
1041.395 16
1041.416 15
1041.437 28
1041.458 19
1041.479 28
1041.500 25
1041.521 13
1041.542 14
1041.562 19
1041.583 36
1041.604 39
1041.625 37
1041.646 33
1041.667 51
1041.688 24
1041.709 9
1041.730 17
1041.751 27
1041.772 16
1041.792 13
1041.813 21
1041.834 9
1041.855 12
1041.876 19
1041.897 13
1041.918 10
1041.939 23
1041.960 18
1041.981 38
1042.001 20
1042.022 11
1042.043 26
1042.064 6
1042.085 17
1042.106 17
1042.127 16
1042.148 11
1042.169 9
1042.190 25
1042.211 22
1042.231 22
1042.252 10
1042.273 17
1042.294 22
1042.315 14
1042.336 28
1042.357 15
1042.378 7
1042.399 13
1042.420 10
1042.441 13
1042.461 8
1042.482 15
1042.503 22
1042.524 25
1042.545 32
1042.566 28
1042.587 16
1042.608 33
1042.629 21
1042.650 26
1042.671 20
1042.691 24
1042.712 32
1042.733 22
1042.754 25
1042.775 29
1042.796 28
1042.817 41
1042.838 33
1042.859 31
1042.880 37
1042.901 31
1042.922 15
1042.942 10
1042.963 15
1042.984 4
1043.005 18
1043.026 16
1043.047 5
1043.068 17
1043.089 34
1043.110 15
1043.131 7
1043.152 16
1043.173 9
1043.193 22
1043.214 23
1043.235 12
1043.256 15
1043.277 20
1043.298 26
1043.319 17
1043.340 7
1043.361 29
1043.382 18
1043.403 14
1043.424 33
1043.444 26
1043.465 41
1043.486 32
1043.507 24
1043.528 16
1043.549 27
1043.570 29
1043.591 25
1043.612 70
1043.633 76
1043.654 35
1043.675 22
1043.696 16
1043.716 16
1043.737 32
1043.758 33
1043.779 22
1043.800 11
1043.821 13
1043.842 5
1043.863 5
1043.884 2
1043.905 32
1043.926 24
1043.947 23
1043.968 37
1043.988 37
1044.009 24
1044.030 10
1044.051 13
1044.072 12
1044.093 24
1044.114 7
1044.135 4
1044.156 23
1044.177 37
1044.198 17
1044.219 7
1044.240 17
1044.261 21
1044.281 27
1044.302 25
1044.323 21
1044.344 13
1044.365 32
1044.386 18
1044.407 13
1044.428 12
1044.449 13
1044.470 9
1044.491 12
1044.512 33
1044.533 18
1044.554 9
1044.574 25
1044.595 13
1044.616 41
1044.637 47
1044.658 25
1044.679 20
1044.700 27
1044.721 30
1044.742 26
1044.763 28
1044.784 48
1044.805 21
1044.826 10
1044.847 52
1044.868 26
1044.888 10
1044.909 8
1044.930 26
1044.951 21
1044.972 7
1044.993 6
1045.014 5
1045.035 9
1045.056 20
1045.077 37
1045.098 17
1045.119 4
1045.140 24
1045.161 29
1045.182 28
1045.203 31
1045.223 11
1045.244 20
1045.265 39
1045.286 30
1045.307 20
1045.328 16
1045.349 19
1045.370 24
1045.391 17
1045.412 17
1045.433 20
1045.454 26
1045.475 8
1045.496 29
1045.517 33
1045.538 55
1045.559 80
1045.579 107
1045.600 75
1045.621 100
1045.642 73
1045.663 64
1045.684 54
1045.705 71
1045.726 32
1045.747 18
1045.768 15
1045.789 21
1045.810 22
1045.831 21
1045.852 21
1045.873 34
1045.894 26
1045.915 12
1045.936 12
1045.956 23
1045.977 26
1045.998 15
1046.019 11
1046.040 8
1046.061 8
1046.082 23
1046.103 43
1046.124 38
1046.145 31
1046.166 43
1046.187 22
1046.208 21
1046.229 19
1046.250 18
1046.271 13
1046.292 8
1046.313 7
1046.334 28
1046.354 28
1046.375 12
1046.396 19
1046.417 16
1046.438 20
1046.459 28
1046.480 19
1046.501 24
1046.522 62
1046.543 47
1046.564 40
1046.585 82
1046.606 100
1046.627 48
1046.648 59
1046.669 41
1046.690 16
1046.711 17
1046.732 40
1046.753 36
1046.773 16
1046.794 12
1046.815 8
1046.836 2
1046.857 25
1046.878 26
1046.899 18
1046.920 22
1046.941 30
1046.962 20
1046.983 13
1047.004 14
1047.025 22
1047.046 44
1047.067 42
1047.088 77
1047.109 36
1047.130 41
1047.151 28
1047.172 17
1047.193 16
1047.214 17
1047.235 6
1047.255 17
1047.276 18
1047.297 18
1047.318 22
1047.339 16
1047.360 12
1047.381 33
1047.402 18
1047.423 16
1047.444 8
1047.465 41
1047.486 20
1047.507 25
1047.528 28
1047.549 59
1047.570 33
1047.591 30
1047.612 40
1047.633 33
1047.654 24
1047.675 8
1047.696 16
1047.717 14
1047.738 30
1047.759 28
1047.780 38
1047.800 20
1047.821 11
1047.842 28
1047.863 46
1047.884 39
1047.905 40
1047.926 12
1047.947 39
1047.968 34
1047.989 27
1048.010 21
1048.031 15
1048.052 24
1048.073 30
1048.094 39
1048.115 32
1048.136 29
1048.157 31
1048.178 20
1048.199 26
1048.220 36
1048.241 14
1048.262 16
1048.283 8
1048.304 49
1048.325 40
1048.346 23
1048.367 20
1048.388 37
1048.409 52
1048.429 44
1048.450 23
1048.471 22
1048.492 20
1048.513 20
1048.534 10
1048.555 23
1048.576 39
1048.597 20
1048.618 44
1048.639 40
1048.660 21
1048.681 14
1048.702 35
1048.723 25
1048.744 21
1048.765 16
1048.786 18
1048.807 9
1048.828 13
1048.849 13
1048.870 13
1048.891 23
1048.912 18
1048.933 26
1048.954 26
1048.975 27
1048.996 25
1049.017 19
1049.038 12
1049.059 19
1049.080 25
1049.101 22
1049.122 11
1049.143 11
1049.164 13
1049.185 6
1049.206 19
1049.227 12
1049.248 19
1049.268 47
1049.289 27
1049.310 25
1049.331 37
1049.352 14
1049.373 12
1049.394 13
1049.415 23
1049.436 32
1049.457 51
1049.478 29
1049.499 56
1049.520 25
1049.541 11
1049.562 41
1049.583 25
1049.604 16
1049.625 8
1049.646 18
1049.667 19
1049.688 30
1049.709 58
1049.730 42
1049.751 12
1049.772 14
1049.793 9
1049.814 2
1049.835 1
1049.856 4
1049.877 12
1049.898 3
1049.919 4
1049.940 11
1049.961 22
1049.982 34
1050.003 10
1050.024 6
1050.045 22
1050.066 10
1050.087 6
1050.108 16
1050.129 36
1050.150 30
1050.171 13
1050.192 16
1050.213 19
1050.234 25
1050.255 21
1050.276 16
1050.297 19
1050.318 4
1050.339 21
1050.360 29
1050.381 44
1050.402 56
1050.423 53
1050.444 21
1050.465 21
1050.486 33
1050.507 18
1050.528 4
1050.549 6
1050.570 29
1050.591 9
1050.612 26
1050.633 37
1050.654 46
1050.675 17
1050.696 16
1050.717 8
1050.738 10
1050.759 16
1050.780 6
1050.800 1
1050.821 15
1050.842 9
1050.863 12
1050.884 11
1050.905 16
1050.926 7
1050.947 14
1050.968 18
1050.989 38
1051.010 30
1051.031 10
1051.052 17
1051.073 35
1051.094 30
1051.115 14
1051.136 12
1051.157 17
1051.178 20
1051.199 13
1051.220 25
1051.241 28
1051.262 28
1051.283 14
1051.304 17
1051.325 28
1051.346 16
1051.367 19
1051.388 14
1051.409 32
1051.430 21
1051.451 35
1051.472 54
1051.493 53
1051.514 42
1051.535 34
1051.556 42
1051.577 15
1051.598 25
1051.619 32
1051.640 16
1051.661 27
1051.682 40
1051.703 35
1051.724 44
1051.745 40
1051.766 30
1051.787 18
1051.808 15
1051.829 10
1051.850 9
1051.871 19
1051.892 17
1051.913 27
1051.934 23
1051.955 28
1051.976 19
1051.998 14
1052.019 14
1052.040 23
1052.061 33
1052.082 50
1052.103 9
1052.124 5
1052.145 18
1052.166 16
1052.187 26
1052.208 17
1052.229 10
1052.250 20
1052.271 6
1052.292 4
1052.313 16
1052.334 6
1052.355 14
1052.376 29
1052.397 27
1052.418 18
1052.439 17
1052.460 25
1052.481 10
1052.502 14
1052.523 33
1052.544 23
1052.565 41
1052.586 15
1052.607 14
1052.628 16
1052.649 45
1052.670 54
1052.691 61
1052.712 33
1052.733 23
1052.754 27
1052.775 14
1052.796 18
1052.817 19
1052.838 26
1052.859 11
1052.880 14
1052.901 8
1052.922 19
1052.943 8
1052.964 31
1052.985 15
1053.006 19
1053.027 19
1053.048 17
1053.069 12
1053.090 15
1053.111 17
1053.132 33
1053.153 26
1053.174 14
1053.195 16
1053.216 13
1053.237 18
1053.258 18
1053.279 35
1053.300 24
1053.321 12
1053.342 21
1053.363 17
1053.384 21
1053.405 17
1053.426 28
1053.447 11
1053.468 35
1053.489 40
1053.510 36
1053.532 12
1053.553 28
1053.574 38
1053.595 47
1053.616 33
1053.637 51
1053.658 17
1053.679 54
1053.700 62
1053.721 25
1053.742 21
1053.763 13
1053.784 18
1053.805 14
1053.826 21
1053.847 8
1053.868 27
1053.889 27
1053.910 34
1053.931 26
1053.952 20
1053.973 11
1053.994 8
1054.015 6
1054.036 15
1054.057 29
1054.078 22
1054.099 32
1054.120 39
1054.141 34
1054.162 6
1054.183 8
1054.204 21
1054.225 19
1054.246 5
1054.267 4
1054.288 31
1054.309 36
1054.330 38
1054.352 42
1054.373 54
1054.394 51
1054.415 44
1054.436 32
1054.457 20
1054.478 7
1054.499 13
1054.520 10
1054.541 37
1054.562 39
1054.583 12
1054.604 17
1054.625 20
1054.646 27
1054.667 16
1054.688 12
1054.709 22
1054.730 14
1054.751 5
1054.772 5
1054.793 11
1054.814 22
1054.835 25
1054.856 24
1054.877 4
1054.898 3
1054.919 4
1054.940 2
1054.961 34
1054.982 26
1055.004 37
1055.025 34
1055.046 12
1055.067 10
1055.088 13
1055.109 18
1055.130 33
1055.151 21
1055.172 23
1055.193 31
1055.214 3
1055.235 0
1055.256 5
1055.277 20
1055.298 18
1055.319 31
1055.340 28
1055.361 19
1055.382 23
1055.403 28
1055.424 25
1055.445 35
1055.466 35
1055.487 27
1055.508 17
1055.530 16
1055.551 7
1055.572 28
1055.593 21
1055.614 39
1055.635 49
1055.656 34
1055.677 33
1055.698 14
1055.719 33
1055.740 20
1055.761 3
1055.782 1
1055.803 12
1055.824 21
1055.845 19
1055.866 13
1055.887 19
1055.908 2
1055.929 9
1055.950 20
1055.971 13
1055.992 4
1056.014 23
1056.035 6
1056.056 20
1056.077 15
1056.098 13
1056.119 18
1056.140 32
1056.161 21
1056.182 6
1056.203 24
1056.224 20
1056.245 17
1056.266 7
1056.287 13
1056.308 21
1056.329 31
1056.350 33
1056.371 25
1056.392 36
1056.413 27
1056.434 26
1056.456 17
1056.477 5
1056.498 24
1056.519 32
1056.540 27
1056.561 19
1056.582 23
1056.603 37
1056.624 39
1056.645 40
1056.666 21
1056.687 45
1056.708 42
1056.729 18
1056.750 11
1056.771 9
1056.792 9
1056.813 10
1056.834 11
1056.856 20
1056.877 29
1056.898 19
1056.919 24
1056.940 20
1056.961 13
1056.982 25
1057.003 15
1057.024 11
1057.045 22
1057.066 26
1057.087 13
1057.108 14
1057.129 6
1057.150 23
1057.171 26
1057.192 41
1057.213 28
1057.235 28
1057.256 19
1057.277 17
1057.298 15
1057.319 21
1057.340 13
1057.361 29
1057.382 37
1057.403 23
1057.424 42
1057.445 39
1057.466 35
1057.487 7
1057.508 9
1057.529 23
1057.550 35
1057.572 54
1057.593 31
1057.614 39
1057.635 37
1057.656 51
1057.677 19
1057.698 20
1057.719 40
1057.740 16
1057.761 6
1057.782 18
1057.803 15
1057.824 10
1057.845 26
1057.866 18
1057.887 16
1057.909 6
1057.930 6
1057.951 5
1057.972 2
1057.993 9
1058.014 9
1058.035 16
1058.056 6
1058.077 6
1058.098 7
1058.119 22
1058.140 4
1058.161 9
1058.182 3
1058.203 6
1058.225 27
1058.246 19
1058.267 17
1058.288 19
1058.309 19
1058.330 20
1058.351 21
1058.372 8
1058.393 2
1058.414 23
1058.435 35
1058.456 26
1058.477 40
1058.498 28
1058.520 71
1058.541 21
1058.562 50
1058.583 45
1058.604 38
1058.625 32
1058.646 27
1058.667 41
1058.688 37
1058.709 73
1058.730 42
1058.751 13
1058.772 11
1058.793 14
1058.815 34
1058.836 36
1058.857 26
1058.878 17
1058.899 9
1058.920 17
1058.941 7
1058.962 6
1058.983 34
1059.004 11
1059.025 15
1059.046 12
1059.067 23
1059.089 19
1059.110 16
1059.131 39
1059.152 15
1059.173 26
1059.194 28
1059.215 11
1059.236 8
1059.257 36
1059.278 24
1059.299 25
1059.320 39
1059.341 35
1059.363 7
1059.384 41
1059.405 54
1059.426 25
1059.447 27
1059.468 17
1059.489 47
1059.510 13
1059.531 14
1059.552 43
1059.573 34
1059.594 23
1059.615 36
1059.637 45
1059.658 23
1059.679 40
1059.700 21
1059.721 30
1059.742 35
1059.763 26
1059.784 28
1059.805 23
1059.826 11
1059.847 15
1059.868 17
1059.890 6
1059.911 1
1059.932 17
1059.953 18
1059.974 30
1059.995 14
1060.016 16
1060.037 34
1060.058 7
1060.079 9
1060.100 18
1060.122 20
1060.143 13
1060.164 18
1060.185 44
1060.206 20
1060.227 22
1060.248 13
1060.269 6
1060.290 36
1060.311 26
1060.332 40
1060.354 32
1060.375 27
1060.396 24
1060.417 27
1060.438 35
1060.459 17
1060.480 16
1060.501 27
1060.522 27
1060.543 13
1060.564 21
1060.586 33
1060.607 28
1060.628 38
1060.649 47
1060.670 44
1060.691 49
1060.712 55
1060.733 25
1060.754 4
1060.775 13
1060.796 17
1060.818 40
1060.839 59
1060.860 14
1060.881 8
1060.902 25
1060.923 48
1060.944 19
1060.965 18
1060.986 12
1061.007 16
1061.028 7
1061.050 6
1061.071 25
1061.092 37
1061.113 36
1061.134 21
1061.155 18
1061.176 34
1061.197 27
1061.218 17
1061.239 14
1061.261 22
1061.282 6
1061.303 8
1061.324 29
1061.345 10
1061.366 23
1061.387 29
1061.408 27
1061.429 23
1061.450 17
1061.472 23
1061.493 10
1061.514 36
1061.535 29
1061.556 20
1061.577 39
1061.598 38
1061.619 41
1061.640 32
1061.661 23
1061.683 50
1061.704 42
1061.725 17
1061.746 17
1061.767 14
1061.788 3
1061.809 9
1061.830 32
1061.851 22
1061.872 17
1061.894 11
1061.915 11
1061.936 7
1061.957 13
1061.978 8
1061.999 24
1062.020 16
1062.041 20
1062.062 17
1062.084 18
1062.105 22
1062.126 23
1062.147 22
1062.168 29
1062.189 22
1062.210 36
1062.231 35
1062.252 11
1062.274 13
1062.295 11
1062.316 15
1062.337 19
1062.358 15
1062.379 20
1062.400 28
1062.421 18
1062.442 6
1062.464 7
1062.485 16
1062.506 7
1062.527 8
1062.548 12
1062.569 21
1062.590 33
1062.611 33
1062.632 24
1062.654 26
1062.675 20
1062.696 34
1062.717 38
1062.738 35
1062.759 19
1062.780 16
1062.801 13
1062.822 21
1062.844 19
1062.865 16
1062.886 22
1062.907 13
1062.928 13
1062.949 18
1062.970 44
1062.991 23
1063.012 18
1063.034 21
1063.055 10
1063.076 27
1063.097 8
1063.118 6
1063.139 2
1063.160 12
1063.181 10
1063.203 15
1063.224 9
1063.245 17
1063.266 19
1063.287 14
1063.308 25
1063.329 28
1063.350 10
1063.371 12
1063.393 17
1063.414 15
1063.435 21
1063.456 10
1063.477 13
1063.498 9
1063.519 13
1063.540 17
1063.562 11
1063.583 21
1063.604 44
1063.625 18
1063.646 6
1063.667 17
1063.688 40
1063.709 25
1063.731 23
1063.752 11
1063.773 19
1063.794 21
1063.815 8
1063.836 15
1063.857 22
1063.878 8
1063.900 4
1063.921 8
1063.942 25
1063.963 11
1063.984 25
1064.005 20
1064.026 20
1064.047 8
1064.069 3
1064.090 24
1064.111 21
1064.132 33
1064.153 10
1064.174 4
1064.195 28
1064.216 26
1064.238 23
1064.259 21
1064.280 27
1064.301 11
1064.322 9
1064.343 24
1064.364 38
1064.385 22
1064.407 15
1064.428 25
1064.449 10
1064.470 28
1064.491 26
1064.512 10
1064.533 15
1064.554 6
1064.576 16
1064.597 33
1064.618 39
1064.639 51
1064.660 51
1064.681 15
1064.702 18
1064.724 9
1064.745 8
1064.766 7
1064.787 42
1064.808 33
1064.829 13
1064.850 7
1064.871 16
1064.893 22
1064.914 12
1064.935 16
1064.956 6
1064.977 9
1064.998 23
1065.019 13
1065.041 14
1065.062 12
1065.083 32
1065.104 26
1065.125 32
1065.146 30
1065.167 31
1065.189 35
1065.210 20
1065.231 22
1065.252 13
1065.273 26
1065.294 25
1065.315 10
1065.336 17
1065.358 30
1065.379 24
1065.400 9
1065.421 1
1065.442 11
1065.463 17
1065.484 41
1065.506 50
1065.527 33
1065.548 23
1065.569 28
1065.590 30
1065.611 32
1065.632 43
1065.654 12
1065.675 21
1065.696 39
1065.717 15
1065.738 28
1065.759 25
1065.780 34
1065.802 23
1065.823 18
1065.844 34
1065.865 25
1065.886 36
1065.907 22
1065.928 22
1065.950 10
1065.971 10
1065.992 31
1066.013 47
1066.034 13
1066.055 52
1066.076 50
1066.098 75
1066.119 50
1066.140 26
1066.161 33
1066.182 20
1066.203 18
1066.225 6
1066.246 44
1066.267 42
1066.288 25
1066.309 33
1066.330 32
1066.351 26
1066.373 23
1066.394 28
1066.415 10
1066.436 11
1066.457 15
1066.478 18
1066.499 40
1066.521 23
1066.542 60
1066.563 100
1066.584 34
1066.605 52
1066.626 37
1066.648 27
1066.669 23
1066.690 16
1066.711 12
1066.732 7
1066.753 17
1066.774 32
1066.796 30
1066.817 19
1066.838 15
1066.859 22
1066.880 8
1066.901 26
1066.923 9
1066.944 16
1066.965 23
1066.986 12
1067.007 11
1067.028 21
1067.049 28
1067.071 10
1067.092 36
1067.113 31
1067.134 26
1067.155 24
1067.176 31
1067.198 44
1067.219 31
1067.240 24
1067.261 9
1067.282 3
1067.303 8
1067.325 22
1067.346 7
1067.367 33
1067.388 29
1067.409 26
1067.430 44
1067.451 39
1067.473 25
1067.494 29
1067.515 26
1067.536 28
1067.557 41
1067.578 43
1067.600 20
1067.621 49
1067.642 43
1067.663 43
1067.684 20
1067.705 36
1067.727 15
1067.748 28
1067.769 17
1067.790 15
1067.811 38
1067.832 16
1067.854 33
1067.875 21
1067.896 18
1067.917 42
1067.938 42
1067.959 34
1067.981 15
1068.002 28
1068.023 7
1068.044 6
1068.065 44
1068.086 50
1068.108 37
1068.129 35
1068.150 48
1068.171 21
1068.192 20
1068.213 6
1068.235 7
1068.256 0
1068.277 8
1068.298 6
1068.319 20
1068.340 31
1068.362 29
1068.383 23
1068.404 12
1068.425 18
1068.446 16
1068.467 13
1068.489 17
1068.510 41
1068.531 62
1068.552 56
1068.573 36
1068.594 42
1068.616 53
1068.637 28
1068.658 9
1068.679 3
1068.700 8
1068.721 10
1068.743 19
1068.764 18
1068.785 1
1068.806 9
1068.827 19
1068.848 26
1068.870 25
1068.891 5
1068.912 3
1068.933 8
1068.954 8
1068.976 2
1068.997 15
1069.018 13
1069.039 34
1069.060 53
1069.081 44
1069.103 29
1069.124 24
1069.145 46
1069.166 17
1069.187 18
1069.208 32
1069.230 31
1069.251 13
1069.272 35
1069.293 38
1069.314 10
1069.336 7
1069.357 21
1069.378 19
1069.399 25
1069.420 19
1069.441 35
1069.463 37
1069.484 28
1069.505 35
1069.526 44
1069.547 46
1069.569 45
1069.590 46
1069.611 56
1069.632 17
1069.653 22
1069.674 35
1069.696 52
1069.717 23
1069.738 23
1069.759 8
1069.780 10
1069.802 13
1069.823 26
1069.844 12
1069.865 19
1069.886 30
1069.907 24
1069.929 21
1069.950 24
1069.971 23
1069.992 22
1070.013 24
1070.035 15
1070.056 34
1070.077 31
1070.098 23
1070.119 18
1070.140 18
1070.162 19
1070.183 4
1070.204 17
1070.225 19
1070.246 4
1070.268 29
1070.289 24
1070.310 19
1070.331 5
1070.352 6
1070.374 28
1070.395 11
1070.416 7
1070.437 16
1070.458 19
1070.480 11
1070.501 22
1070.522 39
1070.543 15
1070.564 23
1070.585 18
1070.607 24
1070.628 13
1070.649 25
1070.670 30
1070.691 22
1070.713 14
1070.734 43
1070.755 25
1070.776 10
1070.797 33
1070.819 14
1070.840 11
1070.861 14
1070.882 9
1070.903 13
1070.925 29
1070.946 44
1070.967 18
1070.988 25
1071.009 18
1071.031 19
1071.052 14
1071.073 34
1071.094 14
1071.115 14
1071.137 20
1071.158 32
1071.179 47
1071.200 22
1071.221 5
1071.242 24
1071.264 31
1071.285 13
1071.306 6
1071.327 17
1071.348 18
1071.370 17
1071.391 16
1071.412 11
1071.433 18
1071.454 25
1071.476 34
1071.497 8
1071.518 14
1071.539 20
1071.560 18
1071.582 2
1071.603 18
1071.624 18
1071.645 18
1071.666 29
1071.688 21
1071.709 17
1071.730 8
1071.751 10
1071.773 6
1071.794 19
1071.815 23
1071.836 22
1071.857 15
1071.879 4
1071.900 5
1071.921 12
1071.942 3
1071.963 27
1071.985 27
1072.006 15
1072.027 29
1072.048 11
1072.069 29
1072.091 12
1072.112 24
1072.133 23
1072.154 27
1072.175 7
1072.197 10
1072.218 17
1072.239 25
1072.260 10
1072.281 30
1072.303 25
1072.324 19
1072.345 15
1072.366 38
1072.387 27
1072.409 14
1072.430 18
1072.451 35
1072.472 29
1072.494 12
1072.515 27
1072.536 37
1072.557 21
1072.578 13
1072.600 28
1072.621 50
1072.642 20
1072.663 22
1072.684 20
1072.706 8
1072.727 7
1072.748 9
1072.769 12
1072.790 0
1072.812 6
1072.833 6
1072.854 10
1072.875 15
1072.897 16
1072.918 26
1072.939 15
1072.960 22
1072.981 46
1073.003 25
1073.024 21
1073.045 5
1073.066 7
1073.087 8
1073.109 18
1073.130 6
1073.151 12
1073.172 22
1073.194 32
1073.215 42
1073.236 11
1073.257 17
1073.278 16
1073.300 20
1073.321 62
1073.342 69
1073.363 32
1073.385 17
1073.406 20
1073.427 4
1073.448 10
1073.469 11
1073.491 7
1073.512 37
1073.533 27
1073.554 33
1073.576 63
1073.597 70
1073.618 31
1073.639 48
1073.660 86
1073.682 66
1073.703 24
1073.724 30
1073.745 10
1073.767 17
1073.788 14
1073.809 13
1073.830 27
1073.851 46
1073.873 43
1073.894 24
1073.915 8
1073.936 12
1073.958 3
1073.979 4
1074.000 9
1074.021 13
1074.042 4
1074.064 8
1074.085 8
1074.106 26
1074.127 22
1074.149 16
1074.170 24
1074.191 32
1074.212 10
1074.233 5
1074.255 4
1074.276 7
1074.297 9
1074.318 17
1074.340 29
1074.361 29
1074.382 57
1074.403 51
1074.425 22
1074.446 22
1074.467 30
1074.488 35
1074.509 40
1074.531 49
1074.552 58
1074.573 62
1074.594 53
1074.616 54
1074.637 27
1074.658 43
1074.679 40
1074.701 18
1074.722 22
1074.743 36
1074.764 27
1074.785 36
1074.807 24
1074.828 21
1074.849 19
1074.870 10
1074.892 4
1074.913 11
1074.934 14
1074.955 32
1074.977 38
1074.998 26
1075.019 10
1075.040 20
1075.061 27
1075.083 14
1075.104 25
1075.125 25
1075.146 19
1075.168 14
1075.189 21
1075.210 14
1075.231 10
1075.253 13
1075.274 30
1075.295 10
1075.316 7
1075.338 22
1075.359 22
1075.380 18
1075.401 15
1075.423 29
1075.444 18
1075.465 15
1075.486 20
1075.507 27
1075.529 43
1075.550 46
1075.571 34
1075.592 23
1075.614 47
1075.635 34
1075.656 40
1075.677 39
1075.699 19
1075.720 21
1075.741 19
1075.762 18
1075.784 22
1075.805 10
1075.826 1
1075.847 13
1075.869 14
1075.890 9
1075.911 12
1075.932 28
1075.954 24
1075.975 18
1075.996 14
1076.017 14
1076.039 30
1076.060 20
1076.081 30
1076.102 21
1076.124 32
1076.145 28
1076.166 22
1076.187 16
1076.209 15
1076.230 27
1076.251 27
1076.272 6
1076.294 7
1076.315 40
1076.336 23
1076.357 23
1076.379 22
1076.400 11
1076.421 11
1076.442 24
1076.464 19
1076.485 10
1076.506 15
1076.527 50
1076.549 40
1076.570 49
1076.591 43
1076.612 58
1076.634 41
1076.655 35
1076.676 16
1076.697 15
1076.719 25
1076.740 11
1076.761 20
1076.782 20
1076.804 19
1076.825 6
1076.846 23
1076.867 16
1076.889 17
1076.910 32
1076.931 14
1076.952 8
1076.974 13
1076.995 14
1077.016 47
1077.037 26
1077.059 18
1077.080 52
1077.101 30
1077.122 26
1077.144 18
1077.165 15
1077.186 33
1077.207 31
1077.229 25
1077.250 7
1077.271 10
1077.292 23
1077.314 13
1077.335 23
1077.356 16
1077.377 6
1077.399 7
1077.420 10
1077.441 11
1077.462 8
1077.484 10
1077.505 19
1077.526 23
1077.548 22
1077.569 46
1077.590 23
1077.611 17
1077.633 31
1077.654 33
1077.675 44
1077.696 45
1077.718 34
1077.739 23
1077.760 9
1077.781 16
1077.803 11
1077.824 1
1077.845 22
1077.866 7
1077.888 13
1077.909 16
1077.930 47
1077.951 39
1077.973 34
1077.994 22
1078.015 15
1078.037 20
1078.058 29
1078.079 26
1078.100 37
1078.122 25
1078.143 32
1078.164 41
1078.185 20
1078.207 10
1078.228 6
1078.249 12
1078.270 35
1078.292 21
1078.313 28
1078.334 44
1078.356 33
1078.377 16
1078.398 16
1078.419 17
1078.441 11
1078.462 21
1078.483 34
1078.504 39
1078.526 19
1078.547 26
1078.568 28
1078.590 38
1078.611 29
1078.632 10
1078.653 17
1078.675 30
1078.696 24
1078.717 21
1078.738 5
1078.760 12
1078.781 17
1078.802 18
1078.823 24
1078.845 20
1078.866 11
1078.887 26
1078.909 35
1078.930 14
1078.951 18
1078.972 44
1078.994 47
1079.015 47
1079.036 24
1079.058 6
1079.079 21
1079.100 33
1079.121 23
1079.143 44
1079.164 30
1079.185 23
1079.206 19
1079.228 14
1079.249 30
1079.270 31
1079.292 15
1079.313 20
1079.334 9
1079.355 6
1079.377 23
1079.398 29
1079.419 23
1079.440 29
1079.462 24
1079.483 13
1079.504 8
1079.526 22
1079.547 57
1079.568 53
1079.589 51
1079.611 35
1079.632 34
1079.653 29
1079.675 16
1079.696 30
1079.717 33
1079.738 18
1079.760 11
1079.781 35
1079.802 46
1079.824 34
1079.845 28
1079.866 26
1079.887 13
1079.909 13
1079.930 21
1079.951 15
1079.973 24
1079.994 24
1080.015 15
1080.036 26
1080.058 11
1080.079 13
1080.100 41
1080.122 44
1080.143 10
1080.164 19
1080.185 19
1080.207 10
1080.228 2
1080.249 11
1080.271 18
1080.292 30
1080.313 17
1080.334 15
1080.356 26
1080.377 19
1080.398 14
1080.420 15
1080.441 18
1080.462 18
1080.483 15
1080.505 27
1080.526 41
1080.547 47
1080.569 32
1080.590 29
1080.611 9
1080.632 37
1080.654 38
1080.675 26
1080.696 35
1080.718 18
1080.739 19
1080.760 25
1080.781 16
1080.803 16
1080.824 21
1080.845 28
1080.867 23
1080.888 7
1080.909 7
1080.931 16
1080.952 11
1080.973 15
1080.994 16
1081.016 24
1081.037 18
1081.058 14
1081.080 13
1081.101 30
1081.122 29
1081.143 31
1081.165 27
1081.186 13
1081.207 8
1081.229 17
1081.250 36
1081.271 39
1081.293 20
1081.314 12
1081.335 32
1081.356 14
1081.378 15
1081.399 38
1081.420 46
1081.442 47
1081.463 25
1081.484 35
1081.506 51
1081.527 25
1081.548 24
1081.569 42
1081.591 42
1081.612 39
1081.633 26
1081.655 15
1081.676 26
1081.697 22
1081.719 23
1081.740 19
1081.761 5
1081.782 15
1081.804 23
1081.825 20
1081.846 19
1081.868 23
1081.889 14
1081.910 18
1081.932 9
1081.953 16
1081.974 0
1081.995 23
1082.017 25
1082.038 36
1082.059 54
1082.081 49
1082.102 38
1082.123 29
1082.145 30
1082.166 11
1082.187 14
1082.209 17
1082.230 28
1082.251 28
1082.272 6
1082.294 9
1082.315 18
1082.336 10
1082.358 16
1082.379 28
1082.400 17
1082.422 28
1082.443 40
1082.464 46
1082.486 21
1082.507 17
1082.528 24
1082.549 52
1082.571 60
1082.592 51
1082.613 18
1082.635 15
1082.656 41
1082.677 27
1082.699 35
1082.720 39
1082.741 28
1082.763 12
1082.784 7
1082.805 5
1082.826 0
1082.848 19
1082.869 25
1082.890 25
1082.912 24
1082.933 18
1082.954 33
1082.976 14
1082.997 12
1083.018 12
1083.040 26
1083.061 34
1083.082 27
1083.104 44
1083.125 47
1083.146 34
1083.168 13
1083.189 2
1083.210 11
1083.231 33
1083.253 40
1083.274 21
1083.295 5
1083.317 4
1083.338 16
1083.359 29
1083.381 45
1083.402 26
1083.423 13
1083.445 18
1083.466 21
1083.487 12
1083.509 14
1083.530 14
1083.551 25
1083.573 26
1083.594 43
1083.615 73
1083.637 50
1083.658 36
1083.679 37
1083.700 35
1083.722 19
1083.743 18
1083.764 65
1083.786 67
1083.807 36
1083.828 11
1083.850 13
1083.871 26
1083.892 16
1083.914 3
1083.935 11
1083.956 18
1083.978 12
1083.999 13
1084.020 49
1084.042 28
1084.063 23
1084.084 29
1084.106 23
1084.127 27
1084.148 22
1084.170 22
1084.191 22
1084.212 32
1084.234 24
1084.255 15
1084.276 15
1084.298 20
1084.319 21
1084.340 20
1084.362 25
1084.383 24
1084.404 22
1084.426 48
1084.447 16
1084.468 2
1084.489 17
1084.511 12
1084.532 36
1084.553 32
1084.575 25
1084.596 31
1084.617 26
1084.639 18
1084.660 38
1084.681 39
1084.703 65
1084.724 43
1084.745 23
1084.767 9
1084.788 11
1084.809 18
1084.831 17
1084.852 19
1084.873 42
1084.895 18
1084.916 14
1084.937 3
1084.959 25
1084.980 12
1085.001 21
1085.023 20
1085.044 34
1085.065 20
1085.087 24
1085.108 37
1085.129 46
1085.151 39
1085.172 24
1085.193 26
1085.215 31
1085.236 31
1085.257 14
1085.279 16
1085.300 17
1085.321 19
1085.343 22
1085.364 26
1085.385 28
1085.407 26
1085.428 16
1085.449 9
1085.471 42
1085.492 25
1085.514 6
1085.535 19
1085.556 34
1085.578 33
1085.599 22
1085.620 27
1085.642 61
1085.663 29
1085.684 22
1085.706 18
1085.727 42
1085.748 23
1085.770 7
1085.791 14
1085.812 6
1085.834 20
1085.855 31
1085.876 25
1085.898 11
1085.919 18
1085.940 19
1085.962 15
1085.983 11
1086.004 4
1086.026 11
1086.047 16
1086.068 16
1086.090 13
1086.111 23
1086.132 18
1086.154 12
1086.175 27
1086.196 14
1086.218 18
1086.239 0
1086.260 10
1086.282 17
1086.303 12
1086.325 22
1086.346 36
1086.367 26
1086.389 20
1086.410 26
1086.431 25
1086.453 25
1086.474 13
1086.495 17
1086.517 38
1086.538 40
1086.559 28
1086.581 26
1086.602 45
1086.623 64
1086.645 17
1086.666 19
1086.687 38
1086.709 34
1086.730 34
1086.752 21
1086.773 12
1086.794 13
1086.816 4
1086.837 16
1086.858 13
1086.880 7
1086.901 4
1086.922 10
1086.944 8
1086.965 5
1086.986 15
1087.008 14
1087.029 19
1087.050 22
1087.072 18
1087.093 26
1087.115 9
1087.136 27
1087.157 8
1087.179 18
1087.200 8
1087.221 12
1087.243 32
1087.264 17
1087.285 15
1087.307 17
1087.328 16
1087.349 43
1087.371 36
1087.392 23
1087.413 30
1087.435 26
1087.456 15
1087.478 39
1087.499 21
1087.520 30
1087.542 41
1087.563 51
1087.584 26
1087.606 14
1087.627 38
1087.648 39
1087.670 24
1087.691 22
1087.713 33
1087.734 25
1087.755 9
1087.777 13
1087.798 32
1087.819 28
1087.841 23
1087.862 20
1087.883 15
1087.905 11
1087.926 40
1087.947 20
1087.969 18
1087.990 13
1088.012 4
1088.033 13
1088.054 21
1088.076 9
1088.097 15
1088.118 15
1088.140 13
1088.161 33
1088.182 29
1088.204 14
1088.225 16
1088.247 21
1088.268 33
1088.289 20
1088.311 18
1088.332 16
1088.353 12
1088.375 17
1088.396 19
1088.418 20
1088.439 36
1088.460 15
1088.482 16
1088.503 32
1088.524 40
1088.546 65
1088.567 51
1088.588 40
1088.610 26
1088.631 13
1088.653 10
1088.674 15
1088.695 18
1088.717 24
1088.738 15
1088.759 10
1088.781 10
1088.802 16
1088.824 3
1088.845 17
1088.866 18
1088.888 5
1088.909 4
1088.930 7
1088.952 33
1088.973 26
1088.995 10
1089.016 13
1089.037 18
1089.059 34
1089.080 13
1089.101 15
1089.123 17
1089.144 13
1089.166 14
1089.187 11
1089.208 17
1089.230 13
1089.251 24
1089.272 37
1089.294 20
1089.315 9
1089.337 55
1089.358 66
1089.379 38
1089.401 40
1089.422 30
1089.443 25
1089.465 38
1089.486 16
1089.508 34
1089.529 26
1089.550 16
1089.572 25
1089.593 44
1089.614 53
1089.636 53
1089.657 30
1089.679 13
1089.700 31
1089.721 26
1089.743 22
1089.764 17
1089.785 20
1089.807 10
1089.828 15
1089.850 26
1089.871 7
1089.892 29
1089.914 35
1089.935 36
1089.957 22
1089.978 42
1089.999 15
1090.021 18
1090.042 24
1090.063 50
1090.085 32
1090.106 14
1090.128 35
1090.149 50
1090.170 21
1090.192 23
1090.213 19
1090.235 43
1090.256 21
1090.277 31
1090.299 31
1090.320 60
1090.341 42
1090.363 20
1090.384 34
1090.406 20
1090.427 9
1090.448 20
1090.470 4
1090.491 16
1090.513 34
1090.534 42
1090.555 40
1090.577 46
1090.598 52
1090.619 78
1090.641 42
1090.662 51
1090.684 54
1090.705 20
1090.726 29
1090.748 26
1090.769 11
1090.791 8
1090.812 6
1090.833 16
1090.855 25
1090.876 14
1090.898 6
1090.919 8
1090.940 19
1090.962 12
1090.983 14
1091.005 20
1091.026 23
1091.047 24
1091.069 13
1091.090 23
1091.111 22
1091.133 17
1091.154 27
1091.176 10
1091.197 14
1091.218 8
1091.240 18
1091.261 28
1091.283 35
1091.304 21
1091.325 36
1091.347 63
1091.368 38
1091.390 26
1091.411 20
1091.432 19
1091.454 18
1091.475 12
1091.497 13
1091.518 14
1091.539 34
1091.561 36
1091.582 58
1091.604 48
1091.625 24
1091.646 31
1091.668 65
1091.689 51
1091.711 19
1091.732 7
1091.753 19
1091.775 29
1091.796 13
1091.818 11
1091.839 31
1091.860 23
1091.882 17
1091.903 21
1091.925 29
1091.946 24
1091.967 33
1091.989 27
1092.010 12
1092.032 16
1092.053 42
1092.074 41
1092.096 23
1092.117 18
1092.139 4
1092.160 14
1092.181 28
1092.203 11
1092.224 7
1092.246 14
1092.267 11
1092.288 9
1092.310 15
1092.331 22
1092.353 38
1092.374 14
1092.395 35
1092.417 21
1092.438 22
1092.460 33
1092.481 16
1092.503 16
1092.524 16
1092.545 26
1092.567 17
1092.588 20
1092.610 16
1092.631 26
1092.652 5
1092.674 3
1092.695 29
1092.717 16
1092.738 30
1092.759 15
1092.781 10
1092.802 23
1092.824 18
1092.845 2
1092.866 19
1092.888 14
1092.909 14
1092.931 9
1092.952 5
1092.974 19
1092.995 11
1093.016 5
1093.038 8
1093.059 14
1093.081 26
1093.102 40
1093.123 9
1093.145 9
1093.166 21
1093.188 35
1093.209 26
1093.230 19
1093.252 14
1093.273 26
1093.295 8
1093.316 15
1093.338 7
1093.359 7
1093.380 19
1093.402 18
1093.423 30
1093.445 13
1093.466 22
1093.487 10
1093.509 30
1093.530 54
1093.552 23
1093.573 42
1093.595 55
1093.616 28
1093.637 48
1093.659 49
1093.680 37
1093.702 18
1093.723 17
1093.745 19
1093.766 11
1093.787 16
1093.809 28
1093.830 20
1093.852 26
1093.873 9
1093.894 6
1093.916 13
1093.937 22
1093.959 15
1093.980 13
1094.002 15
1094.023 5
1094.044 6
1094.066 6
1094.087 19
1094.109 36
1094.130 51
1094.152 22
1094.173 24
1094.194 15
1094.216 4
1094.237 1
1094.259 10
1094.280 34
1094.301 36
1094.323 26
1094.344 29
1094.366 20
1094.387 34
1094.409 43
1094.430 28
1094.451 46
1094.473 46
1094.494 25
1094.516 16
1094.537 37
1094.559 54
1094.580 46
1094.601 28
1094.623 37
1094.644 39
1094.666 30
1094.687 9
1094.709 18
1094.730 10
1094.751 35
1094.773 24
1094.794 6
1094.816 31
1094.837 21
1094.859 15
1094.880 22
1094.901 14
1094.923 18
1094.944 30
1094.966 35
1094.987 25
1095.009 8
1095.030 13
1095.052 21
1095.073 30
1095.094 35
1095.116 31
1095.137 28
1095.159 33
1095.180 29
1095.202 27
1095.223 32
1095.244 11
1095.266 17
1095.287 21
1095.309 27
1095.330 12
1095.352 19
1095.373 10
1095.394 38
1095.416 35
1095.437 11
1095.459 28
1095.480 21
1095.502 46
1095.523 49
1095.545 78
1095.566 91
1095.587 72
1095.609 97
1095.630 61
1095.652 50
1095.673 28
1095.695 33
1095.716 56
1095.737 24
1095.759 14
1095.780 14
1095.802 24
1095.823 37
1095.845 22
1095.866 17
1095.888 9
1095.909 14
1095.930 6
1095.952 16
1095.973 19
1095.995 26
1096.016 24
1096.038 17
1096.059 38
1096.081 26
1096.102 21
1096.123 23
1096.145 29
1096.166 19
1096.188 23
1096.209 8
1096.231 41
1096.252 22
1096.273 24
1096.295 25
1096.316 35
1096.338 45
1096.359 54
1096.381 57
1096.402 45
1096.424 33
1096.445 7
1096.467 13
1096.488 27
1096.509 33
1096.531 55
1096.552 46
1096.574 44
1096.595 43
1096.617 60
1096.638 63
1096.660 54
1096.681 19
1096.702 19
1096.724 46
1096.745 32
1096.767 15
1096.788 16
1096.810 28
1096.831 40
1096.853 10
1096.874 15
1096.895 13
1096.917 30
1096.938 11
1096.960 9
1096.981 14
1097.003 24
1097.024 30
1097.046 35
1097.067 60
1097.089 78
1097.110 54
1097.131 30
1097.153 19
1097.174 21
1097.196 26
1097.217 19
1097.239 20
1097.260 20
1097.282 3
1097.303 10
1097.325 12
1097.346 4
1097.367 7
1097.389 32
1097.410 18
1097.432 19
1097.453 6
1097.475 7
1097.496 26
1097.518 31
1097.539 10
1097.561 39
1097.582 59
1097.603 54
1097.625 30
1097.646 32
1097.668 44
1097.689 19
1097.711 9
1097.732 40
1097.754 16
1097.775 11
1097.797 18
1097.818 22
1097.840 30
1097.861 27
1097.882 19
1097.904 17
1097.925 15
1097.947 20
1097.968 21
1097.990 36
1098.011 59
1098.033 44
1098.054 67
1098.076 77
1098.097 103
1098.118 57
1098.140 39
1098.161 51
1098.183 36
1098.204 16
1098.226 13
1098.247 22
1098.269 26
1098.290 15
1098.312 7
1098.333 29
1098.355 32
1098.376 28
1098.398 35
1098.419 45
1098.440 25
1098.462 8
1098.483 23
1098.505 17
1098.526 15
1098.548 26
1098.569 9
1098.591 27
1098.612 33
1098.634 17
1098.655 32
1098.677 43
1098.698 42
1098.720 21
1098.741 11
1098.762 25
1098.784 12
1098.805 34
1098.827 11
1098.848 17
1098.870 40
1098.891 31
1098.913 48
1098.934 38
1098.956 27
1098.977 14
1098.999 43
1099.020 23
1099.042 27
1099.063 41
1099.085 43
1099.106 48
1099.127 46
1099.149 18
1099.170 32
1099.192 20
1099.213 16
1099.235 8
1099.256 16
1099.278 18
1099.299 15
1099.321 21
1099.342 11
1099.364 13
1099.385 23
1099.407 27
1099.428 15
1099.450 16
1099.471 18
1099.493 38
1099.514 29
1099.535 8
1099.557 10
1099.578 11
1099.600 13
1099.621 31
1099.643 32
1099.664 34
1099.686 46
1099.707 58
1099.729 42
1099.750 13
1099.772 3
1099.793 25
1099.815 17
1099.836 22
1099.858 39
1099.879 31
1099.901 16
1099.922 20
1099.944 22
1099.965 14
1099.987 28
1100.008 12
1100.029 14
1100.051 25
1100.072 17
1100.094 24
1100.115 30
1100.137 22
1100.158 31
1100.180 24
1100.201 34
1100.223 16
1100.244 17
1100.266 10
1100.287 18
1100.309 12
1100.330 6
1100.352 22
1100.373 10
1100.395 10
1100.416 30
1100.438 24
1100.459 4
1100.481 3
1100.502 31
1100.524 20
1100.545 23
1100.567 19
1100.588 32
1100.610 15
1100.631 40
1100.653 34
1100.674 27
1100.696 21
1100.717 26
1100.738 38
1100.760 31
1100.781 18
1100.803 63
1100.824 41
1100.846 18
1100.867 13
1100.889 2
1100.910 23
1100.932 15
1100.953 12
1100.975 24
1100.996 6
1101.018 8
1101.039 16
1101.061 12
1101.082 35
1101.104 34
1101.125 26
1101.147 21
1101.168 24
1101.190 26
1101.211 18
1101.233 10
1101.254 14
1101.276 12
1101.297 23
1101.319 11
1101.340 20
1101.362 15
1101.383 28
1101.405 20
1101.426 4
1101.448 16
1101.469 27
1101.491 22
1101.512 36
1101.534 38
1101.555 42
1101.577 20
1101.598 21
1101.620 30
1101.641 33
1101.663 20
1101.684 12
1101.706 10
1101.727 16
1101.749 20
1101.770 58
1101.792 33
1101.813 13
1101.835 20
1101.856 19
1101.878 25
1101.899 15
1101.921 14
1101.942 17
1101.964 30
1101.985 28
1102.007 9
1102.028 9
1102.050 9
1102.071 14
1102.093 27
1102.114 15
1102.136 13
1102.157 25
1102.179 40
1102.200 21
1102.222 18
1102.243 7
1102.265 5
1102.286 18
1102.308 52
1102.329 46
1102.351 28
1102.372 33
1102.394 16
1102.415 28
1102.437 17
1102.458 14
1102.480 39
1102.501 20
1102.523 29
1102.544 23
1102.566 31
1102.587 39
1102.609 46
1102.630 30
1102.652 7
1102.673 4
1102.695 25
1102.716 37
1102.738 35
1102.759 48
1102.781 34
1102.802 40
1102.824 15
1102.845 8
1102.867 22
1102.888 21
1102.910 23
1102.931 28
1102.953 28
1102.974 27
1102.996 15
1103.017 11
1103.039 14
1103.060 14
1103.082 9
1103.103 18
1103.125 11
1103.146 15
1103.168 11
1103.190 6
1103.211 20
1103.233 28
1103.254 11
1103.276 7
1103.297 0
1103.319 10
1103.340 27
1103.362 26
1103.383 23
1103.405 26
1103.426 23
1103.448 41
1103.469 66
1103.491 45
1103.512 10
1103.534 17
1103.555 43
1103.577 37
1103.598 25
1103.620 28
1103.641 22
1103.663 18
1103.684 18
1103.706 18
1103.727 34
1103.749 51
1103.770 52
1103.792 20
1103.813 2
1103.835 3
1103.856 2
1103.878 15
1103.900 22
1103.921 15
1103.943 15
1103.964 15
1103.986 6
1104.007 18
1104.029 12
1104.050 31
1104.072 21
1104.093 34
1104.115 30
1104.136 17
1104.158 12
1104.179 45
1104.201 26
1104.222 17
1104.244 14
1104.265 6
1104.287 18
1104.308 13
1104.330 13
1104.351 8
1104.373 26
1104.395 25
1104.416 9
1104.438 16
1104.459 22
1104.481 14
1104.502 24
1104.524 33
1104.545 37
1104.567 35
1104.588 34
1104.610 15
1104.631 35
1104.653 26
1104.674 23
1104.696 25
1104.717 17
1104.739 18
1104.760 13
1104.782 9
1104.804 10
1104.825 6
1104.847 8
1104.868 22
1104.890 11
1104.911 6
1104.933 11
1104.954 8
1104.976 13
1104.997 12
1105.019 38
1105.040 32
1105.062 37
1105.083 32
1105.105 34
1105.126 10
1105.148 6
1105.170 21
1105.191 11
1105.213 5
1105.234 8
1105.256 14
1105.277 12
1105.299 13
1105.320 7
1105.342 4
1105.363 27
1105.385 32
1105.406 17
1105.428 17
1105.449 20
1105.471 36
1105.493 17
1105.514 23
1105.536 47
1105.557 87
1105.579 102
1105.600 138
1105.622 144
1105.643 162
1105.665 183
1105.686 125
1105.708 66
1105.729 74
1105.751 57
1105.772 50
1105.794 49
1105.816 43
1105.837 12
1105.859 12
1105.880 14
1105.902 20
1105.923 23
1105.945 10
1105.966 28
1105.988 36
1106.009 19
1106.031 20
1106.052 20
1106.074 38
1106.096 55
1106.117 15
1106.139 7
1106.160 22
1106.182 28
1106.203 17
1106.225 7
1106.246 27
1106.268 19
1106.289 24
1106.311 36
1106.333 22
1106.354 10
1106.376 68
1106.397 33
1106.419 28
1106.440 22
1106.462 11
1106.483 19
1106.505 39
1106.526 97
1106.548 112
1106.570 184
1106.591 204
1106.613 210
1106.634 208
1106.656 162
1106.677 143
1106.699 115
1106.720 94
1106.742 50
1106.763 59
1106.785 49
1106.807 36
1106.828 37
1106.850 30
1106.871 27
1106.893 39
1106.914 12
1106.936 12
1106.957 12
1106.979 22
1107.000 28
1107.022 26
1107.044 34
1107.065 43
1107.087 17
1107.108 39
1107.130 47
1107.151 22
1107.173 5
1107.194 10
1107.216 18
1107.238 27
1107.259 27
1107.281 25
1107.302 29
1107.324 31
1107.345 50
1107.367 21
1107.388 9
1107.410 21
1107.431 22
1107.453 32
1107.475 35
1107.496 32
1107.518 52
1107.539 56
1107.561 77
1107.582 130
1107.604 102
1107.625 154
1107.647 135
1107.669 117
1107.690 92
1107.712 51
1107.733 37
1107.755 28
1107.776 17
1107.798 24
1107.819 14
1107.841 24
1107.863 13
1107.884 14
1107.906 11
1107.927 3
1107.949 20
1107.970 13
1107.992 14
1108.014 22
1108.035 28
1108.057 20
1108.078 11
1108.100 20
1108.121 18
1108.143 19
1108.164 5
1108.186 1
1108.208 5
1108.229 9
1108.251 11
1108.272 17
1108.294 29
1108.315 25
1108.337 11
1108.358 17
1108.380 18
1108.402 31
1108.423 17
1108.445 2
1108.466 13
1108.488 15
1108.509 21
1108.531 73
1108.553 58
1108.574 71
1108.596 73
1108.617 66
1108.639 57
1108.660 77
1108.682 58
1108.704 49
1108.725 24
1108.747 33
1108.768 36
1108.790 10
1108.811 3
1108.833 10
1108.854 10
1108.876 19
1108.898 12
1108.919 6
1108.941 4
1108.962 8
1108.984 13
1109.005 7
1109.027 6
1109.049 17
1109.070 19
1109.092 23
1109.113 12
1109.135 8
1109.156 2
1109.178 12
1109.200 6
1109.221 15
1109.243 13
1109.264 5
1109.286 9
1109.307 24
1109.329 17
1109.351 21
1109.372 12
1109.394 6
1109.415 5
1109.437 11
1109.458 10
1109.480 25
1109.502 31
1109.523 20
1109.545 30
1109.566 39
1109.588 53
1109.609 52
1109.631 51
1109.653 21
1109.674 43
1109.696 72
1109.717 26
1109.739 33
1109.760 41
1109.782 31
1109.804 16
1109.825 53
1109.847 36
1109.868 17
1109.890 9
1109.912 35
1109.933 48
1109.955 22
1109.976 18
1109.998 8
1110.019 22
1110.041 38
1110.063 17
1110.084 20
1110.106 24
1110.127 31
1110.149 20
1110.170 4
1110.192 15
1110.214 20
1110.235 20
1110.257 27
1110.278 16
1110.300 15
1110.322 28
1110.343 41
1110.365 14
1110.386 17
1110.408 18
1110.429 15
1110.451 16
1110.473 37
1110.494 54
1110.516 33
1110.537 44
1110.559 59
1110.581 62
1110.602 52
1110.624 57
1110.645 59
1110.667 33
1110.688 28
1110.710 27
1110.732 28
1110.753 32
1110.775 49
1110.796 28
1110.818 28
1110.840 38
1110.861 36
1110.883 27
1110.904 25
1110.926 28
1110.948 46
1110.969 29
1110.991 10
1111.012 10
1111.034 29
1111.055 12
1111.077 16
1111.099 9
1111.120 17
1111.142 30
1111.163 32
1111.185 32
1111.207 22
1111.228 15
1111.250 12
1111.271 4
1111.293 12
1111.315 21
1111.336 44
1111.358 26
1111.379 22
1111.401 63
1111.422 52
1111.444 34
1111.466 13
1111.487 27
1111.509 32
1111.530 35
1111.552 32
1111.574 22
1111.595 10
1111.617 24
1111.638 57
1111.660 47
1111.682 38
1111.703 20
1111.725 40
1111.746 25
1111.768 42
1111.790 28
1111.811 40
1111.833 31
1111.854 15
1111.876 26
1111.898 53
1111.919 20
1111.941 22
1111.962 17
1111.984 27
1112.006 32
1112.027 20
1112.049 19
1112.070 10
1112.092 26
1112.114 8
1112.135 9
1112.157 28
1112.178 21
1112.200 28
1112.222 11
1112.243 10
1112.265 9
1112.286 14
1112.308 17
1112.330 26
1112.351 57
1112.373 29
1112.394 12
1112.416 16
1112.438 29
1112.459 32
1112.481 35
1112.502 9
1112.524 15
1112.546 53
1112.567 25
1112.589 21
1112.610 31
1112.632 33
1112.654 31
1112.675 48
1112.697 42
1112.718 44
1112.740 43
1112.762 27
1112.783 29
1112.805 28
1112.826 45
1112.848 31
1112.870 23
1112.891 26
1112.913 37
1112.934 22
1112.956 20
1112.978 22
1112.999 15
1113.021 31
1113.043 14
1113.064 21
1113.086 12
1113.107 14
1113.129 23
1113.151 30
1113.172 13
1113.194 17
1113.215 37
1113.237 16
1113.259 26
1113.280 16
1113.302 21
1113.323 16
1113.345 22
1113.367 17
1113.388 25
1113.410 37
1113.431 31
1113.453 46
1113.475 45
1113.496 36
1113.518 52
1113.540 23
1113.561 11
1113.583 32
1113.604 41
1113.626 41
1113.648 58
1113.669 20
1113.691 37
1113.712 48
1113.734 52
1113.756 28
1113.777 20
1113.799 17
1113.821 17
1113.842 8
1113.864 19
1113.885 23
1113.907 17
1113.929 17
1113.950 23
1113.972 17
1113.993 45
1114.015 39
1114.037 26
1114.058 43
1114.080 73
1114.102 38
1114.123 31
1114.145 19
1114.166 26
1114.188 52
1114.210 36
1114.231 50
1114.253 19
1114.275 25
1114.296 49
1114.318 20
1114.339 31
1114.361 38
1114.383 38
1114.404 30
1114.426 22
1114.447 15
1114.469 24
1114.491 30
1114.512 25
1114.534 31
1114.556 33
1114.577 20
1114.599 8
1114.620 22
1114.642 23
1114.664 20
1114.685 11
1114.707 26
1114.729 11
1114.750 2
1114.772 15
1114.793 40
1114.815 33
1114.837 26
1114.858 13
1114.880 30
1114.902 25
1114.923 9
1114.945 1
1114.966 18
1114.988 18
1115.010 20
1115.031 29
1115.053 16
1115.075 24
1115.096 36
1115.118 24
1115.139 20
1115.161 23
1115.183 20
1115.204 8
1115.226 11
1115.248 11
1115.269 5
1115.291 16
1115.313 12
1115.334 46
1115.356 91
1115.377 34
1115.399 8
1115.421 20
1115.442 24
1115.464 19
1115.486 25
1115.507 30
1115.529 48
1115.550 57
1115.572 8
1115.594 16
1115.615 34
1115.637 13
1115.659 33
1115.680 41
1115.702 29
1115.724 14
1115.745 30
1115.767 32
1115.788 21
1115.810 14
1115.832 8
1115.853 13
1115.875 25
1115.897 15
1115.918 16
1115.940 14
1115.962 23
1115.983 22
1116.005 23
1116.026 21
1116.048 30
1116.070 18
1116.091 28
1116.113 45
1116.135 37
1116.156 46
1116.178 17
1116.200 7
1116.221 15
1116.243 20
1116.264 31
1116.286 19
1116.308 15
1116.329 12
1116.351 10
1116.373 25
1116.394 27
1116.416 20
1116.438 23
1116.459 33
1116.481 24
1116.503 21
1116.524 43
1116.546 50
1116.567 39
1116.589 38
1116.611 31
1116.632 28
1116.654 7
1116.676 41
1116.697 16
1116.719 30
1116.741 19
1116.762 30
1116.784 4
1116.806 12
1116.827 34
1116.849 37
1116.870 32
1116.892 24
1116.914 3
1116.935 8
1116.957 22
1116.979 20
1117.000 14
1117.022 16
1117.044 5
1117.065 1
1117.087 17
1117.109 24
1117.130 21
1117.152 18
1117.173 31
1117.195 23
1117.217 34
1117.238 41
1117.260 27
1117.282 29
1117.303 38
1117.325 18
1117.347 31
1117.368 20
1117.390 13
1117.412 18
1117.433 16
1117.455 10
1117.477 21
1117.498 17
1117.520 20
1117.542 35
1117.563 47
1117.585 29
1117.607 57
1117.628 36
1117.650 17
1117.671 26
1117.693 3
1117.715 18
1117.736 27
1117.758 32
1117.780 25
1117.801 7
1117.823 8
1117.845 5
1117.866 7
1117.888 19
1117.910 12
1117.931 1
1117.953 14
1117.975 29
1117.996 15
1118.018 16
1118.040 28
1118.061 34
1118.083 22
1118.105 28
1118.126 13
1118.148 13
1118.170 6
1118.191 26
1118.213 17
1118.235 11
1118.256 16
1118.278 12
1118.299 36
1118.321 36
1118.343 24
1118.364 7
1118.386 21
1118.408 27
1118.429 13
1118.451 21
1118.473 10
1118.494 20
1118.516 29
1118.538 26
1118.559 39
1118.581 38
1118.603 20
1118.624 16
1118.646 26
1118.668 33
1118.689 15
1118.711 13
1118.733 33
1118.754 13
1118.776 31
1118.798 30
1118.819 48
1118.841 37
1118.863 21
1118.884 6
1118.906 9
1118.928 25
1118.949 27
1118.971 27
1118.993 37
1119.014 23
1119.036 19
1119.058 21
1119.079 39
1119.101 14
1119.123 14
1119.144 9
1119.166 23
1119.188 21
1119.209 38
1119.231 36
1119.253 32
1119.274 28
1119.296 31
1119.318 18
1119.339 9
1119.361 34
1119.383 31
1119.404 27
1119.426 20
1119.448 24
1119.469 29
1119.491 54
1119.513 30
1119.534 8
1119.556 26
1119.578 25
1119.599 31
1119.621 41
1119.643 22
1119.664 4
1119.686 17
1119.708 38
1119.729 20
1119.751 20
1119.773 37
1119.794 47
1119.816 38
1119.838 17
1119.860 14
1119.881 44
1119.903 20
1119.925 25
1119.946 14
1119.968 3
1119.990 9
1120.011 24
1120.033 36
1120.055 16
1120.076 27
1120.098 36
1120.120 51
1120.141 42
1120.163 12
1120.185 5
1120.206 9
1120.228 16
1120.250 16
1120.271 23
1120.293 45
1120.315 32
1120.336 27
1120.358 27
1120.380 45
1120.401 20
1120.423 25
1120.445 23
1120.466 19
1120.488 24
1120.510 13
1120.532 39
1120.553 49
1120.575 35
1120.597 41
1120.618 29
1120.640 29
1120.662 23
1120.683 20
1120.705 39
1120.727 35
1120.748 19
1120.770 30
1120.792 30
1120.813 20
1120.835 27
1120.857 26
1120.878 4
1120.900 14
1120.922 20
1120.943 17
1120.965 13
1120.987 8
1121.009 15
1121.030 22
1121.052 31
1121.074 18
1121.095 14
1121.117 15
1121.139 16
1121.160 15
1121.182 18
1121.204 19
1121.225 18
1121.247 33
1121.269 15
1121.290 5
1121.312 29
1121.334 19
1121.356 24
1121.377 26
1121.399 10
1121.421 21
1121.442 34
1121.464 35
1121.486 33
1121.507 26
1121.529 18
1121.551 20
1121.572 20
1121.594 26
1121.616 49
1121.638 63
1121.659 39
1121.681 21
1121.703 9
1121.724 15
1121.746 19
1121.768 35
1121.789 22
1121.811 4
1121.833 14
1121.854 28
1121.876 23
1121.898 20
1121.920 17
1121.941 9
1121.963 21
1121.985 16
1122.006 17
1122.028 32
1122.050 25
1122.071 20
1122.093 12
1122.115 26
1122.136 17
1122.158 35
1122.180 10
1122.202 16
1122.223 33
1122.245 31
1122.267 45
1122.288 25
1122.310 12
1122.332 9
1122.353 10
1122.375 24
1122.397 18
1122.419 28
1122.440 21
1122.462 27
1122.484 33
1122.505 19
1122.527 16
1122.549 32
1122.570 36
1122.592 20
1122.614 57
1122.636 64
1122.657 21
1122.679 26
1122.701 15
1122.722 15
1122.744 9
1122.766 4
1122.787 10
1122.809 8
1122.831 20
1122.853 17
1122.874 8
1122.896 10
1122.918 16
1122.939 13
1122.961 33
1122.983 3
1123.005 10
1123.026 15
1123.048 22
1123.070 11
1123.091 18
1123.113 27
1123.135 31
1123.156 17
1123.178 14
1123.200 14
1123.222 12
1123.243 12
1123.265 12
1123.287 5
1123.308 17
1123.330 23
1123.352 17
1123.374 16
1123.395 45
1123.417 27
1123.439 30
1123.460 23
1123.482 18
1123.504 7
1123.525 19
1123.547 32
1123.569 22
1123.591 43
1123.612 23
1123.634 35
1123.656 29
1123.677 47
1123.699 31
1123.721 14
1123.743 27
1123.764 36
1123.786 18
1123.808 23
1123.829 15
1123.851 13
1123.873 24
1123.895 39
1123.916 29
1123.938 23
1123.960 11
1123.981 26
1124.003 31
1124.025 30
1124.047 8
1124.068 2
1124.090 9
1124.112 3
1124.133 7
1124.155 33
1124.177 26
1124.199 43
1124.220 21
1124.242 22
1124.264 33
1124.285 19
1124.307 16
1124.329 27
1124.351 15
1124.372 12
1124.394 20
1124.416 13
1124.437 24
1124.459 24
1124.481 38
1124.503 10
1124.524 9
1124.546 18
1124.568 16
1124.590 29
1124.611 27
1124.633 23
1124.655 26
1124.676 29
1124.698 11
1124.720 26
1124.742 29
1124.763 10
1124.785 13
1124.807 31
1124.828 18
1124.850 24
1124.872 44
1124.894 17
1124.915 12
1124.937 7
1124.959 7
1124.981 4
1125.002 9
1125.024 26
1125.046 40
1125.067 56
1125.089 53
1125.111 49
1125.133 14
1125.154 11
1125.176 9
1125.198 6
1125.219 1
1125.241 14
1125.263 23
1125.285 6
1125.306 16
1125.328 7
1125.350 17
1125.372 20
1125.393 15
1125.415 18
1125.437 26
1125.458 15
1125.480 32
1125.502 25
1125.524 45
1125.545 35
1125.567 39
1125.589 28
1125.611 28
1125.632 30
1125.654 30
1125.676 38
1125.698 15
1125.719 19
1125.741 25
1125.763 35
1125.784 23
1125.806 18
1125.828 15
1125.850 20
1125.871 9
1125.893 20
1125.915 19
1125.937 33
1125.958 24
1125.980 17
1126.002 22
1126.024 22
1126.045 16
1126.067 25
1126.089 34
1126.110 40
1126.132 33
1126.154 17
1126.176 29
1126.197 24
1126.219 13
1126.241 23
1126.263 12
1126.284 11
1126.306 10
1126.328 11
1126.350 23
1126.371 23
1126.393 32
1126.415 17
1126.436 5
1126.458 9
1126.480 19
1126.502 19
1126.523 19
1126.545 39
1126.567 27
1126.589 26
1126.610 47
1126.632 66
1126.654 34
1126.676 20
1126.697 30
1126.719 25
1126.741 12
1126.763 15
1126.784 20
1126.806 26
1126.828 17
1126.850 5
1126.871 10
1126.893 6
1126.915 13
1126.937 11
1126.958 17
1126.980 20
1127.002 32
1127.023 25
1127.045 16
1127.067 23
1127.089 9
1127.110 10
1127.132 23
1127.154 39
1127.176 19
1127.197 32
1127.219 17
1127.241 2
1127.263 10
1127.284 5
1127.306 38
1127.328 57
1127.350 31
1127.371 11
1127.393 22
1127.415 36
1127.437 25
1127.458 41
1127.480 34
1127.502 38
1127.524 42
1127.545 55
1127.567 59
1127.589 35
1127.611 59
1127.632 64
1127.654 45
1127.676 74
1127.698 35
1127.719 11
1127.741 13
1127.763 39
1127.785 24
1127.806 11
1127.828 16
1127.850 9
1127.872 6
1127.893 24
1127.915 24
1127.937 15
1127.959 25
1127.980 43
1128.002 22
1128.024 16
1128.046 46
1128.067 47
1128.089 28
1128.111 10
1128.133 8
1128.154 11
1128.176 13
1128.198 15
1128.220 17
1128.241 19
1128.263 20
1128.285 12
1128.307 12
1128.328 4
1128.350 7
1128.372 24
1128.394 9
1128.416 15
1128.437 22
1128.459 30
1128.481 19
1128.503 30
1128.524 30
1128.546 32
1128.568 43
1128.590 48
1128.611 28
1128.633 4
1128.655 23
1128.677 40
1128.698 60
1128.720 55
1128.742 16
1128.764 1
1128.785 9
1128.807 21
1128.829 10
1128.851 2
1128.872 15
1128.894 18
1128.916 12
1128.938 10
1128.960 26
1128.981 19
1129.003 22
1129.025 13
1129.047 4
1129.068 16
1129.090 22
1129.112 13
1129.134 7
1129.155 6
1129.177 5
1129.199 4
1129.221 16
1129.242 7
1129.264 9
1129.286 11
1129.308 22
1129.330 18
1129.351 24
1129.373 27
1129.395 32
1129.417 32
1129.438 15
1129.460 31
1129.482 27
1129.504 30
1129.525 18
1129.547 31
1129.569 28
1129.591 32
1129.612 37
1129.634 18
1129.656 34
1129.678 58
1129.700 35
1129.721 31
1129.743 20
1129.765 21
1129.787 24
1129.808 36
1129.830 11
1129.852 20
1129.874 12
1129.895 13
1129.917 4
1129.939 14
1129.961 16
1129.983 17
1130.004 12
1130.026 14
1130.048 26
1130.070 21
1130.091 25
1130.113 40
1130.135 38
1130.157 14
1130.179 30
1130.200 47
1130.222 12
1130.244 24
1130.266 20
1130.287 20
1130.309 9
1130.331 11
1130.353 8
1130.375 26
1130.396 42
1130.418 16
1130.440 22
1130.462 29
1130.483 32
1130.505 30
1130.527 35
1130.549 23
1130.571 41
1130.592 41
1130.614 43
1130.636 46
1130.658 41
1130.679 23
1130.701 28
1130.723 26
1130.745 11
1130.767 17
1130.788 16
1130.810 14
1130.832 11
1130.854 26
1130.875 22
1130.897 19
1130.919 16
1130.941 20
1130.963 5
1130.984 12
1131.006 16
1131.028 25
1131.050 36
1131.071 38
1131.093 18
1131.115 10
1131.137 27
1131.159 34
1131.180 24
1131.202 26
1131.224 16
1131.246 14
1131.268 19
1131.289 23
1131.311 12
1131.333 14
1131.355 8
1131.376 15
1131.398 25
1131.420 27
1131.442 23
1131.464 43
1131.485 57
1131.507 38
1131.529 17
1131.551 11
1131.573 29
1131.594 39
1131.616 66
1131.638 34
1131.660 23
1131.681 19
1131.703 19
1131.725 12
1131.747 23
1131.769 9
1131.790 15
1131.812 15
1131.834 26
1131.856 16
1131.878 6
1131.899 13
1131.921 35
1131.943 31
1131.965 17
1131.987 13
1132.008 29
1132.030 18
1132.052 4
1132.074 29
1132.095 15
1132.117 3
1132.139 8
1132.161 15
1132.183 13
1132.204 16
1132.226 19
1132.248 36
1132.270 49
1132.292 11
1132.313 17
1132.335 40
1132.357 9
1132.379 12
1132.401 36
1132.422 15
1132.444 38
1132.466 24
1132.488 18
1132.510 41
1132.531 50
1132.553 50
1132.575 58
1132.597 30
1132.619 18
1132.640 33
1132.662 33
1132.684 31
1132.706 23
1132.728 37
1132.749 15
1132.771 35
1132.793 15
1132.815 21
1132.837 21
1132.858 34
1132.880 27
1132.902 17
1132.924 16
1132.946 4
1132.967 20
1132.989 23
1133.011 12
1133.033 25
1133.055 19
1133.076 32
1133.098 27
1133.120 29
1133.142 13
1133.164 22
1133.185 25
1133.207 12
1133.229 16
1133.251 32
1133.273 19
1133.294 9
1133.316 20
1133.338 41
1133.360 38
1133.382 24
1133.403 38
1133.425 35
1133.447 37
1133.469 32
1133.491 14
1133.512 24
1133.534 53
1133.556 25
1133.578 11
1133.600 37
1133.621 18
1133.643 22
1133.665 29
1133.687 31
1133.709 31
1133.731 19
1133.752 11
1133.774 9
1133.796 14
1133.818 2
1133.840 6
1133.861 8
1133.883 13
1133.905 12
1133.927 8
1133.949 22
1133.970 5
1133.992 9
1134.014 10
1134.036 33
1134.058 46
1134.079 36
1134.101 27
1134.123 17
1134.145 16
1134.167 7
1134.189 13
1134.210 15
1134.232 8
1134.254 17
1134.276 20
1134.298 14
1134.319 22
1134.341 10
1134.363 24
1134.385 23
1134.407 22
1134.429 19
1134.450 30
1134.472 34
1134.494 17
1134.516 10
1134.538 46
1134.559 24
1134.581 30
1134.603 18
1134.625 19
1134.647 11
1134.668 14
1134.690 41
1134.712 30
1134.734 31
1134.756 33
1134.778 20
1134.799 24
1134.821 26
1134.843 24
1134.865 7
1134.887 28
1134.908 16
1134.930 19
1134.952 24
1134.974 12
1134.996 12
1135.018 17
1135.039 19
1135.061 27
1135.083 6
1135.105 16
1135.127 15
1135.149 25
1135.170 27
1135.192 5
1135.214 20
1135.236 51
1135.258 34
1135.279 44
1135.301 25
1135.323 23
1135.345 28
1135.367 23
1135.389 22
1135.410 30
1135.432 37
1135.454 19
1135.476 35
1135.498 26
1135.520 38
1135.541 35
1135.563 19
1135.585 41
1135.607 55
1135.629 45
1135.650 50
1135.672 39
1135.694 21
1135.716 15
1135.738 23
1135.760 37
1135.781 14
1135.803 12
1135.825 10
1135.847 27
1135.869 14
1135.891 10
1135.912 10
1135.934 17
1135.956 30
1135.978 16
1136.000 31
1136.022 12
1136.043 21
1136.065 18
1136.087 26
1136.109 27
1136.131 19
1136.153 10
1136.174 27
1136.196 19
1136.218 1
1136.240 9
1136.262 8
1136.284 18
1136.305 24
1136.327 28
1136.349 17
1136.371 16
1136.393 18
1136.415 27
1136.436 19
1136.458 29
1136.480 32
1136.502 37
1136.524 19
1136.546 15
1136.567 19
1136.589 31
1136.611 33
1136.633 25
1136.655 9
1136.677 16
1136.698 33
1136.720 41
1136.742 37
1136.764 33
1136.786 33
1136.808 34
1136.829 13
1136.851 8
1136.873 11
1136.895 48
1136.917 32
1136.939 12
1136.960 11
1136.982 11
1137.004 27
1137.026 17
1137.048 6
1137.070 2
1137.092 22
1137.113 21
1137.135 22
1137.157 26
1137.179 22
1137.201 17
1137.223 12
1137.244 26
1137.266 11
1137.288 24
1137.310 27
1137.332 13
1137.354 5
1137.375 20
1137.397 26
1137.419 37
1137.441 14
1137.463 21
1137.485 35
1137.507 19
1137.528 24
1137.550 10
1137.572 20
1137.594 17
1137.616 8
1137.638 25
1137.659 31
1137.681 31
1137.703 29
1137.725 25
1137.747 31
1137.769 45
1137.791 24
1137.812 14
1137.834 6
1137.856 10
1137.878 14
1137.900 15
1137.922 10
1137.943 19
1137.965 16
1137.987 23
1138.009 18
1138.031 17
1138.053 36
1138.075 12
1138.096 9
1138.118 31
1138.140 9
1138.162 20
1138.184 21
1138.206 13
1138.228 17
1138.249 11
1138.271 25
1138.293 14
1138.315 20
1138.337 29
1138.359 10
1138.380 14
1138.402 34
1138.424 10
1138.446 7
1138.468 20
1138.490 20
1138.512 9
1138.533 19
1138.555 29
1138.577 28
1138.599 35
1138.621 72
1138.643 33
1138.665 19
1138.686 25
1138.708 32
1138.730 24
1138.752 45
1138.774 26
1138.796 22
1138.818 47
1138.839 22
1138.861 36
1138.883 28
1138.905 16
1138.927 30
1138.949 30
1138.971 28
1138.992 17
1139.014 3
1139.036 26
1139.058 37
1139.080 21
1139.102 20
1139.124 25
1139.145 30
1139.167 18
1139.189 10
1139.211 11
1139.233 19
1139.255 24
1139.277 11
1139.299 37
1139.320 40
1139.342 22
1139.364 7
1139.386 19
1139.408 32
1139.430 23
1139.452 22
1139.473 38
1139.495 37
1139.517 21
1139.539 34
1139.561 17
1139.583 18
1139.605 22
1139.626 46
1139.648 49
1139.670 22
1139.692 13
1139.714 29
1139.736 16
1139.758 10
1139.780 31
1139.801 12
1139.823 22
1139.845 4
1139.867 2
1139.889 19
1139.911 19
1139.933 18
1139.954 11
1139.976 11
1139.998 25
1140.020 22
1140.042 21
1140.064 23
1140.086 12
1140.108 7
1140.129 23
1140.151 30
1140.173 30
1140.195 23
1140.217 11
1140.239 11
1140.261 8
1140.283 17
1140.304 13
1140.326 0
1140.348 15
1140.370 14
1140.392 25
1140.414 14
1140.436 23
1140.458 19
1140.479 29
1140.501 23
1140.523 28
1140.545 24
1140.567 48
1140.589 47
1140.611 47
1140.632 60
1140.654 56
1140.676 49
1140.698 39
1140.720 31
1140.742 25
1140.764 22
1140.786 25
1140.808 14
1140.829 9
1140.851 27
1140.873 32
1140.895 23
1140.917 20
1140.939 19
1140.961 17
1140.983 17
1141.004 12
1141.026 10
1141.048 28
1141.070 41
1141.092 39
1141.114 43
1141.136 25
1141.158 20
1141.179 18
1141.201 23
1141.223 33
1141.245 16
1141.267 12
1141.289 22
1141.311 13
1141.333 27
1141.354 49
1141.376 24
1141.398 11
1141.420 14
1141.442 13
1141.464 19
1141.486 37
1141.508 23
1141.530 24
1141.551 41
1141.573 53
1141.595 38
1141.617 62
1141.639 83
1141.661 42
1141.683 23
1141.705 8
1141.727 5
1141.748 12
1141.770 28
1141.792 22
1141.814 8
1141.836 21
1141.858 12
1141.880 18
1141.902 7
1141.923 16
1141.945 10
1141.967 13
1141.989 8
1142.011 11
1142.033 21
1142.055 15
1142.077 18
1142.099 21
1142.120 26
1142.142 49
1142.164 50
1142.186 38
1142.208 13
1142.230 25
1142.252 9
1142.274 13
1142.296 24
1142.317 20
1142.339 10
1142.361 9
1142.383 15
1142.405 5
1142.427 11
1142.449 22
1142.471 32
1142.493 19
1142.515 16
1142.536 28
1142.558 16
1142.580 21
1142.602 54
1142.624 71
1142.646 55
1142.668 62
1142.690 36
1142.712 34
1142.733 29
1142.755 24
1142.777 18
1142.799 17
1142.821 12
1142.843 8
1142.865 18
1142.887 35
1142.909 29
1142.931 26
1142.952 36
1142.974 21
1142.996 28
1143.018 7
1143.040 36
1143.062 34
1143.084 14
1143.106 11
1143.128 25
1143.149 23
1143.171 17
1143.193 13
1143.215 21
1143.237 20
1143.259 19
1143.281 13
1143.303 5
1143.325 9
1143.347 4
1143.368 13
1143.390 15
1143.412 21
1143.434 22
1143.456 46
1143.478 22
1143.500 43
1143.522 31
1143.544 63
1143.566 61
1143.588 34
1143.609 38
1143.631 35
1143.653 31
1143.675 35
1143.697 45
1143.719 34
1143.741 42
1143.763 23
1143.785 9
1143.807 12
1143.828 26
1143.850 39
1143.872 25
1143.894 14
1143.916 8
1143.938 17
1143.960 6
1143.982 17
1144.004 21
1144.026 25
1144.048 46
1144.069 19
1144.091 12
1144.113 19
1144.135 17
1144.157 13
1144.179 14
1144.201 9
1144.223 14
1144.245 19
1144.267 4
1144.289 10
1144.310 30
1144.332 18
1144.354 12
1144.376 8
1144.398 5
1144.420 4
1144.442 5
1144.464 25
1144.486 16
1144.508 20
1144.530 19
1144.551 8
1144.573 17
1144.595 17
1144.617 28
1144.639 26
1144.661 30
1144.683 30
1144.705 26
1144.727 26
1144.749 29
1144.771 4
1144.793 11
1144.814 19
1144.836 5
1144.858 15
1144.880 16
1144.902 14
1144.924 17
1144.946 33
1144.968 29
1144.990 33
1145.012 31
1145.034 11
1145.056 16
1145.077 27
1145.099 14
1145.121 22
1145.143 19
1145.165 21
1145.187 31
1145.209 35
1145.231 23
1145.253 33
1145.275 21
1145.297 16
1145.319 19
1145.340 67
1145.362 43
1145.384 24
1145.406 9
1145.428 14
1145.450 32
1145.472 22
1145.494 28
1145.516 33
1145.538 35
1145.560 15
1145.582 15
1145.604 58
1145.625 40
1145.647 43
1145.669 22
1145.691 22
1145.713 11
1145.735 10
1145.757 22
1145.779 51
1145.801 34
1145.823 29
1145.845 18
1145.867 11
1145.889 6
1145.910 10
1145.932 17
1145.954 14
1145.976 11
1145.998 16
1146.020 15
1146.042 38
1146.064 16
1146.086 10
1146.108 22
1146.130 22
1146.152 24
1146.174 13
1146.195 11
1146.217 5
1146.239 27
1146.261 22
1146.283 21
1146.305 14
1146.327 20
1146.349 33
1146.371 17
1146.393 20
1146.415 22
1146.437 24
1146.459 48
1146.481 16
1146.503 12
1146.524 34
1146.546 30
1146.568 20
1146.590 18
1146.612 23
1146.634 23
1146.656 17
1146.678 22
1146.700 13
1146.722 30
1146.744 39
1146.766 35
1146.788 32
1146.810 25
1146.831 24
1146.853 14
1146.875 5
1146.897 9
1146.919 9
1146.941 41
1146.963 31
1146.985 29
1147.007 26
1147.029 26
1147.051 22
1147.073 11
1147.095 24
1147.117 21
1147.139 35
1147.161 10
1147.182 12
1147.204 22
1147.226 17
1147.248 18
1147.270 31
1147.292 32
1147.314 20
1147.336 16
1147.358 14
1147.380 31
1147.402 40
1147.424 16
1147.446 27
1147.468 26
1147.490 24
1147.512 53
1147.534 29
1147.555 8
1147.577 20
1147.599 27
1147.621 28
1147.643 32
1147.665 31
1147.687 56
1147.709 37
1147.731 48
1147.753 22
1147.775 21
1147.797 23
1147.819 8
1147.841 13
1147.863 10
1147.885 21
1147.907 17
1147.928 28
1147.950 20
1147.972 12
1147.994 26
1148.016 34
1148.038 41
1148.060 13
1148.082 8
1148.104 6
1148.126 15
1148.148 25
1148.170 28
1148.192 18
1148.214 5
1148.236 14
1148.258 15
1148.280 21
1148.302 25
1148.324 20
1148.345 24
1148.367 36
1148.389 25
1148.411 30
1148.433 44
1148.455 24
1148.477 29
1148.499 25
1148.521 26
1148.543 23
1148.565 22
1148.587 24
1148.609 33
1148.631 31
1148.653 38
1148.675 31
1148.697 29
1148.719 28
1148.741 1
1148.763 3
1148.784 8
1148.806 16
1148.828 15
1148.850 15
1148.872 14
1148.894 28
1148.916 15
1148.938 9
1148.960 23
1148.982 15
1149.004 14
1149.026 15
1149.048 20
1149.070 7
1149.092 6
1149.114 15
1149.136 5
1149.158 23
1149.180 17
1149.202 23
1149.224 31
1149.246 39
1149.268 8
1149.289 19
1149.311 20
1149.333 21
1149.355 35
1149.377 12
1149.399 10
1149.421 12
1149.443 23
1149.465 27
1149.487 30
1149.509 40
1149.531 27
1149.553 35
1149.575 36
1149.597 53
1149.619 22
1149.641 24
1149.663 36
1149.685 17
1149.707 31
1149.729 42
1149.751 55
1149.773 37
1149.795 12
1149.817 10
1149.838 12
1149.860 15
1149.882 15
1149.904 36
1149.926 36
1149.948 18
1149.970 19
1149.992 28
1150.014 29
1150.036 23
1150.058 19
1150.080 22
1150.102 15
1150.124 17
1150.146 29
1150.168 34
1150.190 32
1150.212 26
1150.234 16
1150.256 27
1150.278 28
1150.300 13
1150.322 13
1150.344 14
1150.366 21
1150.388 38
1150.410 31
1150.432 22
1150.454 21
1150.475 19
1150.497 23
1150.519 44
1150.541 28
1150.563 52
1150.585 49
1150.607 46
1150.629 73
1150.651 63
1150.673 57
1150.695 29
1150.717 21
1150.739 35
1150.761 52
1150.783 29
1150.805 30
1150.827 23
1150.849 18
1150.871 18
1150.893 27
1150.915 33
1150.937 26
1150.959 20
1150.981 9
1151.003 14
1151.025 1
1151.047 16
1151.069 26
1151.091 30
1151.113 50
1151.135 20
1151.157 4
1151.179 34
1151.201 35
1151.223 26
1151.245 28
1151.267 13
1151.288 16
1151.310 9
1151.332 18
1151.354 16
1151.376 11
1151.398 7
1151.420 27
1151.442 37
1151.464 10
1151.486 15
1151.508 22
1151.530 19
1151.552 19
1151.574 23
1151.596 29
1151.618 20
1151.640 34
1151.662 34
1151.684 30
1151.706 29
1151.728 35
1151.750 25
1151.772 24
1151.794 27
1151.816 16
1151.838 14
1151.860 29
1151.882 6
1151.904 12
1151.926 17
1151.948 4
1151.970 6
1151.992 21
1152.014 20
1152.036 31
1152.058 14
1152.080 17
[truncated: 1,050,943 more chars]
