# Supplementary material for: Identifying Archaeological Bone via Non-Destructive ZooMS and the Materiality of Symbolic Expression: Examples from Iroquoian Bone Points
Source: Sci Rep. 2019 Jul 30;9:11027. doi: 10.1038/s41598-019-47299-x (PMC6667708; doi:10.1038/s41598-019-47299-x)
Supplement: Supplementary file 2 — Supplementary Datafiles [file 41598_2019_47299_MOESM2_ESM.zip › McGrath et al Supplementary Datafiles/Data set S1_OriginalBagSpectra/DR-1454s_ORIG-BAG_3.txt]

500.022 103
500.036 82
500.051 126
500.065 128
500.080 124
500.094 120
500.109 134
500.123 108
500.138 67
500.152 75
500.167 74
500.181 64
500.196 68
500.210 79
500.224 114
500.239 78
500.253 75
500.268 109
500.282 102
500.297 99
500.311 79
500.326 86
500.340 55
500.355 82
500.369 42
500.384 37
500.398 87
500.413 80
500.427 65
500.442 34
500.456 10
500.471 60
500.485 50
500.500 33
500.514 30
500.529 34
500.543 27
500.557 39
500.572 59
500.586 48
500.601 11
500.615 12
500.630 9
500.644 42
500.659 17
500.673 21
500.688 18
500.702 20
500.717 41
500.731 59
500.746 82
500.760 70
500.775 25
500.789 23
500.804 30
500.818 40
500.833 18
500.847 32
500.862 55
500.876 44
500.891 87
500.905 67
500.920 31
500.934 34
500.949 48
500.963 80
500.978 64
500.992 101
501.006 109
501.021 119
501.035 63
501.050 62
501.064 99
501.079 70
501.093 47
501.108 82
501.122 90
501.137 79
501.151 116
501.166 66
501.180 49
501.195 71
501.209 120
501.224 131
501.238 77
501.253 31
501.267 81
501.282 106
501.296 68
501.311 39
501.325 26
501.340 62
501.354 63
501.369 39
501.383 28
501.398 22
501.412 29
501.427 62
501.441 39
501.456 48
501.470 21
501.485 22
501.499 23
501.514 32
501.528 29
501.543 41
501.557 67
501.572 33
501.586 11
501.601 19
501.615 41
501.630 16
501.644 26
501.659 21
501.673 35
501.688 49
501.702 34
501.717 5
501.731 23
501.746 31
501.760 50
501.775 52
501.789 38
501.804 22
501.818 12
501.833 6
501.847 24
501.862 45
501.876 75
501.891 40
501.905 12
501.920 17
501.934 28
501.949 90
501.963 149
501.978 176
501.992 143
502.007 107
502.021 88
502.036 86
502.050 82
502.065 90
502.079 88
502.094 62
502.108 91
502.123 115
502.137 101
502.152 76
502.166 67
502.181 83
502.195 108
502.210 119
502.224 188
502.239 149
502.253 96
502.268 103
502.282 93
502.297 116
502.311 113
502.326 51
502.340 45
502.355 60
502.369 60
502.384 19
502.398 24
502.413 18
502.427 15
502.442 39
502.456 61
502.471 36
502.485 34
502.500 20
502.514 28
502.529 29
502.543 49
502.558 77
502.572 35
502.587 24
502.601 28
502.616 27
502.630 12
502.645 17
502.659 15
502.674 20
502.688 22
502.703 13
502.717 21
502.732 25
502.747 40
502.761 28
502.776 36
502.790 40
502.805 12
502.819 16
502.834 41
502.848 29
502.863 20
502.877 40
502.892 50
502.906 53
502.921 27
502.935 44
502.950 63
502.964 66
502.979 64
502.993 195
503.008 140
503.022 93
503.037 91
503.051 133
503.066 104
503.080 42
503.095 37
503.109 48
503.124 39
503.138 61
503.153 70
503.167 46
503.182 42
503.197 59
503.211 78
503.226 54
503.240 41
503.255 77
503.269 70
503.284 61
503.298 99
503.313 56
503.327 35
503.342 14
503.356 3
503.371 22
503.385 21
503.400 33
503.414 19
503.429 19
503.443 24
503.458 22
503.472 35
503.487 21
503.501 29
503.516 28
503.531 15
503.545 23
503.560 49
503.574 58
503.589 27
503.603 54
503.618 23
503.632 8
503.647 70
503.661 47
503.676 40
503.690 30
503.705 23
503.719 32
503.734 35
503.748 22
503.763 31
503.777 18
503.792 10
503.807 26
503.821 19
503.836 29
503.850 47
503.865 40
503.879 32
503.894 19
503.908 62
503.923 51
503.937 71
503.952 58
503.966 88
503.981 197
503.995 259
504.010 298
504.024 280
504.039 239
504.054 189
504.068 180
504.083 108
504.097 36
504.112 50
504.126 87
504.141 98
504.155 107
504.170 101
504.184 91
504.199 86
504.213 61
504.228 73
504.242 99
504.257 69
504.272 70
504.286 65
504.301 54
504.315 69
504.330 30
504.344 29
504.359 48
504.373 46
504.388 32
504.402 20
504.417 33
504.431 53
504.446 29
504.460 38
504.475 30
504.490 25
504.504 20
504.519 47
504.533 26
504.548 38
504.562 65
504.577 33
504.591 25
504.606 49
504.620 49
504.635 29
504.649 42
504.664 39
504.679 14
504.693 18
504.708 57
504.722 67
504.737 78
504.751 46
504.766 25
504.780 21
504.795 28
504.809 34
504.824 22
504.839 19
504.853 11
504.868 29
504.882 20
504.897 15
504.911 43
504.926 68
504.940 84
504.955 120
504.969 156
504.984 123
504.999 124
505.013 171
505.028 140
505.042 61
505.057 49
505.071 77
505.086 56
505.100 32
505.115 50
505.129 37
505.144 41
505.159 43
505.173 104
505.188 95
505.202 54
505.217 75
505.231 61
505.246 45
505.260 41
505.275 69
505.289 117
505.304 80
505.319 55
505.333 50
505.348 17
505.362 10
505.377 17
505.391 33
505.406 73
505.420 80
505.435 40
505.450 54
505.464 63
505.479 51
505.493 65
505.508 80
505.522 58
505.537 72
505.551 70
505.566 34
505.581 41
505.595 26
505.610 2
505.624 26
505.639 64
505.653 39
505.668 49
505.682 33
505.697 54
505.711 69
505.726 46
505.741 65
505.755 85
505.770 47
505.784 19
505.799 42
505.813 22
505.828 41
505.843 32
505.857 33
505.872 35
505.886 51
505.901 35
505.915 63
505.930 77
505.944 73
505.959 134
505.974 257
505.988 557
506.003 1066
506.017 1385
506.032 1392
506.046 1126
506.061 872
506.075 766
506.090 542
506.105 343
506.119 192
506.134 182
506.148 124
506.163 93
506.177 158
506.192 131
506.207 161
506.221 140
506.236 140
506.250 138
506.265 158
506.279 191
506.294 191
506.308 165
506.323 189
506.338 190
506.352 170
506.367 199
506.381 187
506.396 241
506.410 248
506.425 233
506.440 213
506.454 200
506.469 220
506.483 241
506.498 266
506.512 166
506.527 187
506.542 201
506.556 127
506.571 199
506.585 207
506.600 117
506.614 185
506.629 238
506.643 169
506.658 135
506.673 120
506.687 130
506.702 204
506.716 150
506.731 140
506.745 172
506.760 101
506.775 91
506.789 99
506.804 123
506.818 61
506.833 64
506.847 75
506.862 45
506.877 62
506.891 56
506.906 52
506.920 123
506.935 136
506.949 125
506.964 103
506.979 246
506.993 302
507.008 398
507.022 505
507.037 465
507.051 417
507.066 319
507.081 206
507.095 188
507.110 103
507.124 92
507.139 114
507.154 83
507.168 71
507.183 59
507.197 107
507.212 148
507.226 137
507.241 113
507.256 100
507.270 91
507.285 50
507.299 83
507.314 100
507.328 80
507.343 111
507.358 100
507.372 89
507.387 44
507.401 57
507.416 81
507.431 100
507.445 140
507.460 147
507.474 51
507.489 22
507.503 32
507.518 62
507.533 62
507.547 39
507.562 74
507.576 65
507.591 42
507.605 69
507.620 57
507.635 62
507.649 77
507.664 64
507.678 72
507.693 60
507.708 71
507.722 61
507.737 54
507.751 47
507.766 55
507.781 20
507.795 42
507.810 75
507.824 40
507.839 30
507.853 18
507.868 48
507.883 43
507.897 39
507.912 15
507.926 27
507.941 37
507.956 41
507.970 56
507.985 114
507.999 158
508.014 285
508.028 272
508.043 239
508.058 162
508.072 159
508.087 149
508.101 112
508.116 46
508.131 57
508.145 66
508.160 78
508.174 85
508.189 92
508.204 91
508.218 99
508.233 83
508.247 98
508.262 120
508.277 109
508.291 150
508.306 130
508.320 99
508.335 155
508.349 174
508.364 272
508.379 484
508.393 727
508.408 843
508.422 1095
508.437 1066
508.452 879
508.466 699
508.481 411
508.495 261
508.510 147
508.525 123
508.539 138
508.554 67
508.568 57
508.583 77
508.598 99
508.612 75
508.627 31
508.641 34
508.656 46
508.671 47
508.685 66
508.700 60
508.714 60
508.729 66
508.744 37
508.758 44
508.773 48
508.787 53
508.802 37
508.817 31
508.831 23
508.846 41
508.860 22
508.875 32
508.890 42
508.904 57
508.919 64
508.933 31
508.948 83
508.963 66
508.977 58
508.992 61
509.006 53
509.021 123
509.036 86
509.050 95
509.065 75
509.079 34
509.094 42
509.109 60
509.123 84
509.138 154
509.152 92
509.167 65
509.182 42
509.196 63
509.211 93
509.225 87
509.240 120
509.255 101
509.269 58
509.284 65
509.299 97
509.313 67
509.328 43
509.342 36
509.357 75
509.372 102
509.386 197
509.401 208
509.415 262
509.430 346
509.445 263
509.459 218
509.474 149
509.488 117
509.503 111
509.518 36
509.532 54
509.547 28
509.561 66
509.576 41
509.591 88
509.605 65
509.620 57
509.635 53
509.649 50
509.664 23
509.678 34
509.693 38
509.708 49
509.722 36
509.737 34
509.751 15
509.766 46
509.781 56
509.795 27
509.810 41
509.825 51
509.839 26
509.854 41
509.868 44
509.883 21
509.898 3
509.912 0
509.927 2
509.941 23
509.956 33
509.971 16
509.985 53
510.000 66
510.015 91
510.029 97
510.044 45
510.058 129
510.073 130
510.088 64
510.102 45
510.117 100
510.131 77
510.146 63
510.161 65
510.175 100
510.190 124
510.205 85
510.219 72
510.234 112
510.248 88
510.263 79
510.278 125
510.292 99
510.307 103
510.322 94
510.336 142
510.351 227
510.365 220
510.380 199
510.395 237
510.409 287
510.424 238
510.439 187
510.453 211
510.468 142
510.482 76
510.497 91
510.512 102
510.526 76
510.541 37
510.556 26
510.570 10
510.585 36
510.599 67
510.614 43
510.629 39
510.643 62
510.658 33
510.673 22
510.687 50
510.702 40
510.716 28
510.731 20
510.746 14
510.760 41
510.775 27
510.790 47
510.804 20
510.819 14
510.833 17
510.848 8
510.863 27
510.877 22
510.892 38
510.907 49
510.921 31
510.936 43
510.950 64
510.965 60
510.980 37
510.994 55
511.009 63
511.024 82
511.038 43
511.053 108
511.068 105
511.082 62
511.097 82
511.111 91
511.126 58
511.141 37
511.155 57
511.170 62
511.185 67
511.199 59
511.214 78
511.228 72
511.243 85
511.258 63
511.272 85
511.287 70
511.302 126
511.316 120
511.331 98
511.346 72
511.360 53
511.375 53
511.389 112
511.404 115
511.419 92
511.433 123
511.448 136
511.463 108
511.477 93
511.492 67
511.507 15
511.521 12
511.536 21
511.551 21
511.565 27
511.580 41
511.594 13
511.609 11
511.624 26
511.638 46
511.653 61
511.668 30
511.682 42
511.697 26
511.712 33
511.726 19
511.741 16
511.755 13
511.770 41
511.785 47
511.799 29
511.814 28
511.829 16
511.843 39
511.858 54
511.873 39
511.887 45
511.902 65
511.917 43
511.931 58
511.946 48
511.960 46
511.975 29
511.990 59
512.004 55
512.019 70
512.034 68
512.048 89
512.063 86
512.078 61
512.092 79
512.107 71
512.122 61
512.136 60
512.151 61
512.166 38
512.180 53
512.195 53
512.209 66
512.224 106
512.239 105
512.253 128
512.268 110
512.283 91
512.297 117
512.312 137
512.327 135
512.341 162
512.356 91
512.371 91
512.385 77
512.400 137
512.415 120
512.429 61
512.444 67
512.459 68
512.473 87
512.488 51
512.503 29
512.517 22
512.532 74
512.546 86
512.561 62
512.576 66
512.590 43
512.605 50
512.620 38
512.634 18
512.649 27
512.664 32
512.678 34
512.693 40
512.708 56
512.722 44
512.737 40
512.752 53
512.766 43
512.781 30
512.796 45
512.810 57
512.825 50
512.840 64
512.854 72
512.869 44
512.884 30
512.898 26
512.913 34
512.928 29
512.942 51
512.957 59
512.972 63
512.986 96
513.001 149
513.016 105
513.030 61
513.045 62
513.059 45
513.074 92
513.089 69
513.103 86
513.118 40
513.133 55
513.147 81
513.162 86
513.177 72
513.191 49
513.206 70
513.221 67
513.235 87
513.250 79
513.265 105
513.279 86
513.294 56
513.309 40
513.323 67
513.338 50
513.353 60
513.367 48
513.382 30
513.397 53
513.411 34
513.426 21
513.441 62
513.455 82
513.470 48
513.485 56
513.499 41
513.514 14
513.529 19
513.543 40
513.558 37
513.573 22
513.587 6
513.602 10
513.617 13
513.631 5
513.646 12
513.661 15
513.675 20
513.690 6
513.705 23
513.719 14
513.734 8
513.749 9
513.763 30
513.778 28
513.793 30
513.807 32
513.822 52
513.837 46
513.851 38
513.866 28
513.881 23
513.896 35
513.910 39
513.925 69
513.940 55
513.954 69
513.969 47
513.984 67
513.998 86
514.013 60
514.028 61
514.042 33
514.057 66
514.072 46
514.086 32
514.101 51
514.116 47
514.130 70
514.145 48
514.160 30
514.174 38
514.189 64
514.204 78
514.218 62
514.233 108
514.248 98
514.262 72
514.277 107
514.292 125
514.306 120
514.321 84
514.336 58
514.350 24
514.365 27
514.380 68
514.395 98
514.409 121
514.424 95
514.439 25
514.453 46
514.468 14
514.483 18
514.497 41
514.512 29
514.527 32
514.541 19
514.556 11
514.571 8
514.585 5
514.600 45
514.615 25
514.629 23
514.644 31
514.659 66
514.673 59
514.688 51
514.703 32
514.718 18
514.732 15
514.747 6
514.762 18
514.776 18
514.791 32
514.806 14
514.820 40
514.835 39
514.850 26
514.864 25
514.879 30
514.894 38
514.908 75
514.923 47
514.938 64
514.953 45
514.967 46
514.982 77
514.997 147
515.011 69
515.026 61
515.041 105
515.055 68
515.070 74
515.085 80
515.099 49
515.114 67
515.129 82
515.143 89
515.158 82
515.173 98
515.188 144
515.202 139
515.217 107
515.232 131
515.246 94
515.261 95
515.276 56
515.290 36
515.305 48
515.320 48
515.334 35
515.349 42
515.364 56
515.379 38
515.393 53
515.408 49
515.423 67
515.437 28
515.452 16
515.467 43
515.481 48
515.496 34
515.511 22
515.526 11
515.540 16
515.555 23
515.570 23
515.584 9
515.599 14
515.614 13
515.628 31
515.643 35
515.658 33
515.672 8
515.687 17
515.702 39
515.717 26
515.731 37
515.746 22
515.761 23
515.775 27
515.790 9
515.805 10
515.819 19
515.834 24
515.849 34
515.864 26
515.878 21
515.893 31
515.908 31
515.922 23
515.937 49
515.952 53
515.966 70
515.981 209
515.996 293
516.011 397
516.025 307
516.040 285
516.055 247
516.069 166
516.084 172
516.099 139
516.114 71
516.128 42
516.143 48
516.158 72
516.172 90
516.187 68
516.202 129
516.216 140
516.231 144
516.246 113
516.261 116
516.275 81
516.290 81
516.305 114
516.319 115
516.334 105
516.349 104
516.364 62
516.378 80
516.393 78
516.408 48
516.422 51
516.437 31
516.452 30
516.467 58
516.481 37
516.496 23
516.511 51
516.525 24
516.540 57
516.555 64
516.569 42
516.584 19
516.599 35
516.614 47
516.628 37
516.643 42
516.658 29
516.672 9
516.687 26
516.702 37
516.717 65
516.731 27
516.746 28
516.761 14
516.775 8
516.790 11
516.805 33
516.820 25
516.834 25
516.849 36
516.864 33
516.878 17
516.893 35
516.908 22
516.923 45
516.937 19
516.952 17
516.967 63
516.981 103
516.996 164
517.011 184
517.026 179
517.040 232
517.055 179
517.070 154
517.084 101
517.099 72
517.114 38
517.129 81
517.143 93
517.158 54
517.173 38
517.188 58
517.202 63
517.217 67
517.232 78
517.246 78
517.261 136
517.276 96
517.291 66
517.305 90
517.320 38
517.335 38
517.349 57
517.364 29
517.379 52
517.394 30
517.408 45
517.423 29
517.438 49
517.453 55
517.467 37
517.482 22
517.497 20
517.511 6
517.526 13
517.541 51
517.556 15
517.570 10
517.585 13
517.600 29
517.615 10
517.629 22
517.644 29
517.659 75
517.673 53
517.688 50
517.703 28
517.718 25
517.732 54
517.747 46
517.762 31
517.777 21
517.791 17
517.806 0
517.821 32
517.835 26
517.850 18
517.865 30
517.880 18
517.894 19
517.909 50
517.924 56
517.939 46
517.953 36
517.968 74
517.983 90
517.997 194
518.012 307
518.027 303
518.042 345
518.056 344
518.071 257
518.086 172
518.101 168
518.115 134
518.130 65
518.145 56
518.160 52
518.174 46
518.189 98
518.204 135
518.218 140
518.233 77
518.248 63
518.263 101
518.277 151
518.292 142
518.307 144
518.322 75
518.336 64
518.351 47
518.366 37
518.381 51
518.395 64
518.410 52
518.425 61
518.439 55
518.454 58
518.469 32
518.484 28
518.498 36
518.513 32
518.528 33
518.543 30
518.557 25
518.572 28
518.587 11
518.602 30
518.616 47
518.631 14
518.646 12
518.661 16
518.675 42
518.690 58
518.705 14
518.720 9
518.734 11
518.749 27
518.764 38
518.779 33
518.793 50
518.808 26
518.823 20
518.837 39
518.852 38
518.867 30
518.882 9
518.896 30
518.911 57
518.926 19
518.941 13
518.955 66
518.970 68
518.985 66
519.000 48
519.014 176
519.029 262
519.044 174
519.059 79
519.073 77
519.088 79
519.103 62
519.118 60
519.132 48
519.147 31
519.162 40
519.177 43
519.191 47
519.206 101
519.221 74
519.236 75
519.250 71
519.265 63
519.280 58
519.295 77
519.309 78
519.324 77
519.339 26
519.354 32
519.368 27
519.383 57
519.398 51
519.413 50
519.427 77
519.442 58
519.457 49
519.472 29
519.486 24
519.501 21
519.516 27
519.531 36
519.545 38
519.560 22
519.575 18
519.590 27
519.604 32
519.619 22
519.634 42
519.649 24
519.663 50
519.678 41
519.693 73
519.708 33
519.722 19
519.737 36
519.752 28
519.767 26
519.782 23
519.796 21
519.811 41
519.826 23
519.841 26
519.855 20
519.870 32
519.885 79
519.900 34
519.914 15
519.929 32
519.944 36
519.959 83
519.973 91
519.988 264
520.003 352
520.018 374
520.032 457
520.047 375
520.062 241
520.077 172
520.091 182
520.106 136
520.121 79
520.136 30
520.150 79
520.165 82
520.180 72
520.195 73
520.210 69
520.224 76
520.239 62
520.254 122
520.269 117
520.283 76
520.298 109
520.313 94
520.328 69
520.342 82
520.357 78
520.372 88
520.387 105
520.401 131
520.416 167
520.431 262
520.446 370
520.461 412
520.475 281
520.490 153
520.505 101
520.520 79
520.534 64
520.549 75
520.564 73
520.579 52
520.593 58
520.608 61
520.623 24
520.638 35
520.653 41
520.667 38
520.682 24
520.697 39
520.712 26
520.726 39
520.741 39
520.756 19
520.771 16
520.785 27
520.800 61
520.815 63
520.830 41
520.845 32
520.859 41
520.874 67
520.889 67
520.904 28
520.918 64
520.933 42
520.948 56
520.963 36
520.978 74
520.992 149
521.007 174
521.022 149
521.037 221
521.051 149
521.066 144
521.081 148
521.096 98
521.110 78
521.125 71
521.140 39
521.155 71
521.170 68
521.184 42
521.199 48
521.214 56
521.229 102
521.243 100
521.258 87
521.273 76
521.288 54
521.303 62
521.317 61
521.332 83
521.347 83
521.362 34
521.376 43
521.391 41
521.406 64
521.421 88
521.436 114
521.450 115
521.465 94
521.480 78
521.495 67
521.510 67
521.524 52
521.539 39
521.554 69
521.569 55
521.583 52
521.598 30
521.613 30
521.628 45
521.643 44
521.657 44
521.672 40
521.687 37
521.702 39
521.716 20
521.731 49
521.746 28
521.761 28
521.776 22
521.790 16
521.805 62
521.820 41
521.835 71
521.850 102
521.864 64
521.879 61
521.894 58
521.909 15
521.923 33
521.938 65
521.953 85
521.968 149
521.983 155
521.997 198
522.012 158
522.027 154
522.042 198
522.057 193
522.071 154
522.086 89
522.101 136
522.116 128
522.131 116
522.145 160
522.160 117
522.175 134
522.190 133
522.204 107
522.219 115
522.234 72
522.249 61
522.264 117
522.278 121
522.293 75
522.308 129
522.323 154
522.338 195
522.352 215
522.367 335
522.382 614
522.397 724
522.412 1009
522.426 1725
522.441 3598
522.456 6665
522.471 8209
522.486 7268
522.500 5525
522.515 4026
522.530 2881
522.545 1851
522.560 1196
522.574 789
522.589 567
522.604 457
522.619 342
522.634 200
522.648 179
522.663 198
522.678 199
522.693 175
522.707 190
522.722 149
522.737 132
522.752 100
522.767 85
522.781 68
522.796 60
522.811 46
522.826 63
522.841 44
522.855 76
522.870 79
522.885 81
522.900 85
522.915 99
522.929 121
522.944 113
522.959 132
522.974 153
522.989 191
523.004 221
523.018 221
523.033 278
523.048 283
523.063 248
523.078 224
523.092 192
523.107 154
523.122 177
523.137 129
523.152 127
523.166 112
523.181 103
523.196 99
523.211 113
523.226 101
523.240 101
523.255 91
523.270 83
523.285 95
523.300 92
523.314 145
523.329 94
523.344 118
523.359 75
523.374 105
523.388 265
523.403 392
523.418 415
523.433 715
523.448 1604
523.462 2486
523.477 2894
523.492 2560
523.507 1713
523.522 1157
523.537 785
523.551 421
523.566 298
523.581 186
523.596 192
523.611 179
523.625 161
523.640 90
523.655 79
523.670 112
523.685 111
523.699 81
523.714 80
523.729 61
523.744 65
523.759 67
523.774 55
523.788 83
523.803 100
523.818 93
523.833 65
523.848 41
523.862 37
523.877 33
523.892 51
523.907 60
523.922 53
523.936 91
523.951 88
523.966 103
523.981 209
523.996 516
524.011 910
524.025 1217
524.040 1071
524.055 793
524.070 544
524.085 421
524.099 348
524.114 241
524.129 175
524.144 82
524.159 78
524.174 109
524.188 126
524.203 154
524.218 140
524.233 127
524.248 163
524.262 140
524.277 102
524.292 145
524.307 161
524.322 206
524.337 129
524.351 238
524.366 282
524.381 319
524.396 314
524.411 338
524.426 339
524.440 414
524.455 620
524.470 640
524.485 551
524.500 508
524.514 342
524.529 229
524.544 109
524.559 68
524.574 76
524.589 54
524.603 69
524.618 73
524.633 59
524.648 60
524.663 64
524.678 90
524.692 88
524.707 65
524.722 60
524.737 76
524.752 68
524.767 75
524.781 97
524.796 75
524.811 31
524.826 35
524.841 39
524.855 47
524.870 67
524.885 63
524.900 38
524.915 36
524.930 37
524.944 59
524.959 74
524.974 135
524.989 232
525.004 326
525.019 422
525.033 493
525.048 412
525.063 384
525.078 201
525.093 218
525.108 269
525.122 254
525.137 185
525.152 128
525.167 139
525.182 160
525.197 149
525.211 108
525.226 84
525.241 69
525.256 86
525.271 97
525.286 70
525.300 87
525.315 84
525.330 83
525.345 63
525.360 126
525.375 101
525.389 70
525.404 123
525.419 189
525.434 180
525.449 153
525.464 122
525.478 187
525.493 152
525.508 121
525.523 100
525.538 85
525.553 79
525.568 41
525.582 50
525.597 40
525.612 49
525.627 44
525.642 47
525.657 37
525.671 59
525.686 45
525.701 52
525.716 57
525.731 38
525.746 45
525.760 26
525.775 17
525.790 35
525.805 38
525.820 21
525.835 35
525.849 44
525.864 14
525.879 28
525.894 42
525.909 49
525.924 64
525.939 69
525.953 48
525.968 102
525.983 98
525.998 159
526.013 242
526.028 269
526.042 285
526.057 265
526.072 286
526.087 258
526.102 169
526.117 130
526.132 133
526.146 108
526.161 116
526.176 128
526.191 65
526.206 95
526.221 86
526.235 110
526.250 96
526.265 110
526.280 113
526.295 116
526.310 110
526.325 153
526.339 130
526.354 125
526.369 106
526.384 149
526.399 198
526.414 166
526.429 129
526.443 72
526.458 75
526.473 117
526.488 54
526.503 22
526.518 52
526.532 46
526.547 49
526.562 54
526.577 51
526.592 30
526.607 65
526.622 66
526.636 42
526.651 42
526.666 20
526.681 58
526.696 68
526.711 55
526.726 36
526.740 16
526.755 46
526.770 84
526.785 59
526.800 35
526.815 81
526.830 53
526.844 28
526.859 23
526.874 59
526.889 29
526.904 24
526.919 43
526.934 48
526.948 46
526.963 24
526.978 65
526.993 106
527.008 73
527.023 94
527.038 173
527.052 218
527.067 218
527.082 253
527.097 191
527.112 91
527.127 122
527.142 106
527.156 79
527.171 101
527.186 49
527.201 51
527.216 120
527.231 94
527.246 74
527.261 74
527.275 102
527.290 114
527.305 146
527.320 62
527.335 53
527.350 83
527.365 54
527.379 113
527.394 59
527.409 41
527.424 67
527.439 39
527.454 34
527.469 17
527.483 35
527.498 39
527.513 31
527.528 54
527.543 55
527.558 63
527.573 62
527.588 84
527.602 50
527.617 48
527.632 27
527.647 35
527.662 30
527.677 38
527.692 28
527.706 50
527.721 68
527.736 23
527.751 72
527.766 43
527.781 29
527.796 58
527.811 77
527.825 25
527.840 29
527.855 13
527.870 37
527.885 53
527.900 45
527.915 37
527.930 20
527.944 30
527.959 56
527.974 62
527.989 138
528.004 118
528.019 88
528.034 117
528.049 127
528.063 149
528.078 95
528.093 70
528.108 144
528.123 165
528.138 103
528.153 94
528.168 125
528.182 137
528.197 104
528.212 92
528.227 99
528.242 124
528.257 141
528.272 119
528.287 64
528.301 136
528.316 154
528.331 126
528.346 90
528.361 57
528.376 54
528.391 135
528.406 129
528.420 135
528.435 78
528.450 73
528.465 99
528.480 118
528.495 57
528.510 60
528.525 53
528.539 51
528.554 107
528.569 68
528.584 45
528.599 61
528.614 42
528.629 25
528.644 39
528.659 53
528.673 60
528.688 61
528.703 19
528.718 31
528.733 69
528.748 65
528.763 50
528.778 39
528.792 19
528.807 56
528.822 60
528.837 27
528.852 55
528.867 35
528.882 30
528.897 25
528.912 38
528.926 53
528.941 93
528.956 77
528.971 46
528.986 50
529.001 66
529.016 75
529.031 124
529.046 121
529.060 146
529.075 149
529.090 90
529.105 77
529.120 84
529.135 98
529.150 76
529.165 75
529.180 82
529.194 99
529.209 89
529.224 87
529.239 57
529.254 77
529.269 84
529.284 41
529.299 81
529.314 74
529.328 92
529.343 64
529.358 100
529.373 89
529.388 74
529.403 53
529.418 57
529.433 40
529.448 37
529.463 36
529.477 66
529.492 27
529.507 45
529.522 49
529.537 46
529.552 39
529.567 37
529.582 9
529.597 36
529.611 40
529.626 28
529.641 25
529.656 35
529.671 22
529.686 58
529.701 87
529.716 58
529.731 43
529.746 23
529.760 26
529.775 46
529.790 31
529.805 57
529.820 78
529.835 55
529.850 35
529.865 23
529.880 54
529.895 34
529.909 49
529.924 62
529.939 68
529.954 111
529.969 94
529.984 77
529.999 82
530.014 132
530.029 163
530.044 138
530.058 149
530.073 156
530.088 166
530.103 108
530.118 90
530.133 87
530.148 74
530.163 52
530.178 47
530.193 90
530.207 70
530.222 56
530.237 83
530.252 154
530.267 115
530.282 99
530.297 96
530.312 99
530.327 63
530.342 61
530.357 71
530.371 73
530.386 62
530.401 71
530.416 92
530.431 76
530.446 61
530.461 76
530.476 60
530.491 49
530.506 34
530.521 34
530.535 40
530.550 74
530.565 59
530.580 28
530.595 22
530.610 35
530.625 36
530.640 28
530.655 36
530.670 53
530.685 79
530.699 66
530.714 36
530.729 44
530.744 55
530.759 30
530.774 30
530.789 40
530.804 15
530.819 18
530.834 60
530.849 45
530.863 17
530.878 17
530.893 40
530.908 44
530.923 35
530.938 52
530.953 44
530.968 51
530.983 64
530.998 59
531.013 89
531.028 120
531.042 104
531.057 151
531.072 110
531.087 99
531.102 65
531.117 62
531.132 50
531.147 34
531.162 65
531.177 40
531.192 45
531.207 53
531.221 38
531.236 62
531.251 94
531.266 81
531.281 118
531.296 99
531.311 105
531.326 79
531.341 125
531.356 90
531.371 49
531.386 55
531.400 71
531.415 42
531.430 39
531.445 63
531.460 41
531.475 31
531.490 41
531.505 40
531.520 27
531.535 29
531.550 14
531.565 48
531.580 70
531.594 29
531.609 34
531.624 60
531.639 47
531.654 42
531.669 79
531.684 49
531.699 35
531.714 17
531.729 13
531.744 27
531.759 23
531.774 19
531.789 30
531.803 42
531.818 66
531.833 21
531.848 19
531.863 48
531.878 59
531.893 57
531.908 52
531.923 66
531.938 89
531.953 39
531.968 48
531.983 60
531.998 128
532.012 130
532.027 120
532.042 98
532.057 118
532.072 110
532.087 98
532.102 40
532.117 33
532.132 53
532.147 41
532.162 88
532.177 81
532.192 101
532.207 84
532.221 49
532.236 57
532.251 65
532.266 129
532.281 131
532.296 117
532.311 102
532.326 81
532.341 91
532.356 59
532.371 76
532.386 17
532.401 33
532.416 76
532.431 41
532.445 67
532.460 47
532.475 54
532.490 23
532.505 37
532.520 21
532.535 17
532.550 11
532.565 46
532.580 48
532.595 29
532.610 33
532.625 34
532.640 67
532.655 38
532.670 44
532.684 52
532.699 41
532.714 78
532.729 68
532.744 47
532.759 27
532.774 6
532.789 31
532.804 47
532.819 25
532.834 19
532.849 54
532.864 39
532.879 38
532.894 56
532.909 70
532.924 49
532.938 55
532.953 44
532.968 112
532.983 114
532.998 92
533.013 78
533.028 123
533.043 77
533.058 73
533.073 95
533.088 90
533.103 80
533.118 56
533.133 23
533.148 40
533.163 56
533.178 54
533.193 66
533.207 39
533.222 62
533.237 82
533.252 83
533.267 95
533.282 83
533.297 97
533.312 87
533.327 89
533.342 70
533.357 63
533.372 70
533.387 51
533.402 51
533.417 75
533.432 58
533.447 40
533.462 61
533.477 61
533.492 33
533.506 38
533.521 62
533.536 43
533.551 23
533.566 27
533.581 56
533.596 63
533.611 60
533.626 46
533.641 45
533.656 38
533.671 28
533.686 14
533.701 25
533.716 27
533.731 34
533.746 69
533.761 44
533.776 39
533.791 39
533.806 49
533.820 43
533.835 37
533.850 34
533.865 54
533.880 40
533.895 16
533.910 37
533.925 32
533.940 73
533.955 66
533.970 42
533.985 69
534.000 70
534.015 158
534.030 153
534.045 100
534.060 116
534.075 111
534.090 103
534.105 78
534.120 59
534.135 58
534.150 35
534.165 31
534.179 58
534.194 97
534.209 98
534.224 91
534.239 102
534.254 121
534.269 98
534.284 130
534.299 100
534.314 64
534.329 87
534.344 150
534.359 99
534.374 112
534.389 125
534.404 168
534.419 203
534.434 231
534.449 261
534.464 175
534.479 156
534.494 161
534.509 146
534.524 115
534.539 82
534.554 34
534.568 36
534.583 39
534.598 59
534.613 96
534.628 57
534.643 48
534.658 32
534.673 54
534.688 54
534.703 61
534.718 34
534.733 26
534.748 18
534.763 21
534.778 31
534.793 38
534.808 42
534.823 36
534.838 47
534.853 16
534.868 25
534.883 50
534.898 33
534.913 16
534.928 26
534.943 59
534.958 49
534.973 53
534.988 52
535.003 77
535.018 57
535.033 76
535.048 112
535.062 87
535.077 76
535.092 105
535.107 56
535.122 20
535.137 31
535.152 37
535.167 61
535.182 77
535.197 60
535.212 31
535.227 32
535.242 76
535.257 87
535.272 40
535.287 72
535.302 62
535.317 45
535.332 84
535.347 95
535.362 75
535.377 69
535.392 51
535.407 68
535.422 98
535.437 139
535.452 103
535.467 68
535.482 85
535.497 69
535.512 102
535.527 51
535.542 22
535.557 49
535.572 32
535.587 21
535.602 44
535.617 30
535.632 21
535.647 41
535.662 37
535.677 51
535.692 87
535.706 23
535.721 2
535.736 22
535.751 41
535.766 35
535.781 37
535.796 33
535.811 31
535.826 40
535.841 18
535.856 44
535.871 47
535.886 48
535.901 49
535.916 42
535.931 20
535.946 14
535.961 30
535.976 29
535.991 48
536.006 75
536.021 104
536.036 126
536.051 85
536.066 103
536.081 134
536.096 89
536.111 63
536.126 51
536.141 68
536.156 74
536.171 78
536.186 70
536.201 37
536.216 55
536.231 76
536.246 101
536.261 82
536.276 63
536.291 112
536.306 116
536.321 193
536.336 151
536.351 172
536.366 274
536.381 292
536.396 375
536.411 686
536.426 1527
536.441 2462
536.456 3117
536.471 3079
536.486 2638
536.501 1888
536.516 1390
536.531 1022
536.546 641
536.561 287
536.576 221
536.591 156
536.606 172
536.621 130
536.636 112
536.651 73
536.666 52
536.681 50
536.696 75
536.711 44
536.726 62
536.741 64
536.756 74
536.771 68
536.786 77
536.801 54
536.816 42
536.831 26
536.846 33
536.861 44
536.876 56
536.891 79
536.906 63
536.921 190
536.936 220
536.951 141
536.966 158
536.981 144
536.996 101
537.011 119
537.026 113
537.041 116
537.056 133
537.071 142
537.086 180
537.101 125
537.116 158
537.131 140
537.146 169
537.161 147
537.176 127
537.191 133
537.206 91
537.221 116
537.236 82
537.251 67
537.266 66
537.281 66
537.296 95
537.311 75
537.326 100
537.341 112
537.356 142
537.371 155
537.386 158
537.401 177
537.416 291
537.431 426
537.446 1066
537.461 1325
537.476 1143
537.491 876
537.506 811
537.521 586
537.536 364
537.551 262
537.566 223
537.581 169
537.596 91
537.611 96
537.626 91
537.641 103
537.656 86
537.671 70
537.686 50
537.701 30
537.716 61
537.731 53
537.746 58
537.761 52
537.776 58
537.791 50
537.806 43
537.821 69
537.836 45
537.851 40
537.866 69
537.881 70
537.896 58
537.911 124
537.926 76
537.941 23
537.956 30
537.971 79
537.986 81
538.001 79
538.016 121
538.031 115
538.046 89
538.061 131
538.076 115
538.091 109
538.106 117
538.121 117
538.136 98
538.151 76
538.166 94
538.181 71
538.196 69
538.211 69
538.226 70
538.241 79
538.256 60
538.271 113
538.286 170
538.301 172
538.316 169
538.331 169
538.347 190
538.362 221
538.377 298
538.392 412
538.407 438
538.422 522
538.437 516
538.452 596
538.467 723
538.482 805
538.497 671
538.512 480
538.527 276
538.542 164
538.557 140
538.572 98
538.587 54
538.602 42
538.617 67
538.632 76
538.647 56
538.662 82
538.677 16
538.692 33
538.707 51
538.722 73
538.737 61
538.752 56
538.767 73
538.782 64
538.797 49
538.812 33
538.827 41
538.842 52
538.857 31
538.872 60
538.887 49
538.902 38
538.917 56
538.932 84
538.947 86
538.962 58
538.977 63
538.992 75
539.008 122
539.023 156
539.038 120
539.053 124
539.068 138
539.083 150
539.098 103
539.113 73
539.128 56
539.143 46
539.158 38
539.173 45
539.188 92
539.203 95
539.218 81
539.233 114
539.248 69
539.263 55
539.278 108
539.293 72
539.308 33
539.323 45
539.338 78
539.353 127
539.368 150
539.383 161
539.398 201
539.413 148
539.428 130
539.443 106
539.458 182
539.473 317
539.489 257
539.504 156
539.519 80
539.534 81
539.549 100
539.564 99
539.579 53
539.594 33
539.609 30
539.624 35
539.639 78
539.654 60
539.669 66
539.684 27
539.699 34
539.714 49
539.729 34
539.744 28
539.759 20
539.774 19
539.789 53
539.804 48
539.819 54
539.834 31
539.849 39
539.864 43
539.879 33
539.895 39
539.910 49
539.925 66
539.940 55
539.955 51
539.970 36
539.985 55
540.000 100
540.015 141
540.030 119
540.045 85
540.060 52
540.075 95
540.090 56
540.105 93
540.120 122
540.135 73
540.150 83
540.165 57
540.180 78
540.195 111
540.210 111
540.225 175
540.241 123
540.256 74
540.271 80
540.286 87
540.301 126
540.316 124
540.331 81
540.346 99
540.361 112
540.376 84
540.391 165
540.406 175
540.421 143
540.436 167
540.451 158
540.466 143
540.481 138
540.496 88
540.511 65
540.526 53
540.541 42
540.556 72
540.572 49
540.587 61
540.602 71
540.617 40
540.632 35
540.647 33
540.662 34
540.677 28
540.692 28
540.707 18
540.722 23
540.737 31
540.752 27
540.767 32
540.782 23
540.797 32
540.812 27
540.827 15
540.842 34
540.858 37
540.873 57
540.888 46
540.903 61
540.918 58
540.933 45
540.948 36
540.963 30
540.978 67
540.993 97
541.008 104
541.023 73
541.038 111
541.053 117
541.068 205
541.083 245
541.098 206
541.113 187
541.129 106
541.144 93
541.159 133
541.174 106
541.189 85
541.204 81
541.219 106
541.234 98
541.249 71
541.264 67
541.279 100
541.294 71
541.309 46
541.324 88
541.339 134
541.354 109
541.369 87
541.385 76
541.400 64
541.415 106
541.430 106
541.445 73
541.460 104
541.475 77
541.490 79
541.505 87
541.520 110
541.535 74
541.550 34
541.565 20
541.580 61
541.595 43
541.610 39
541.626 71
541.641 40
541.656 51
541.671 68
541.686 30
541.701 17
541.716 22
541.731 27
541.746 28
541.761 41
541.776 51
541.791 60
541.806 62
541.821 49
541.836 66
541.852 45
541.867 14
541.882 41
541.897 41
541.912 22
541.927 29
541.942 45
541.957 25
541.972 57
541.987 51
542.002 85
542.017 111
542.032 174
542.047 177
542.062 174
542.078 136
542.093 128
542.108 126
542.123 136
542.138 95
542.153 107
542.168 86
542.183 118
542.198 70
542.213 50
542.228 94
542.243 98
542.258 65
542.273 75
542.289 98
542.304 82
542.319 78
542.334 101
542.349 110
542.364 101
542.379 72
542.394 85
542.409 73
542.424 122
542.439 134
542.454 73
542.469 39
542.485 60
542.500 59
542.515 38
542.530 30
542.545 56
542.560 25
542.575 12
542.590 21
542.605 57
542.620 25
542.635 12
542.650 27
542.665 34
542.681 26
542.696 42
542.711 37
542.726 52
542.741 41
542.756 43
542.771 30
542.786 47
542.801 43
542.816 63
542.831 46
542.846 38
542.861 25
542.877 28
542.892 40
542.907 20
542.922 46
542.937 71
542.952 40
542.967 19
542.982 65
542.997 78
543.012 116
543.027 314
543.042 308
543.058 198
543.073 120
543.088 117
543.103 105
543.118 47
543.133 16
543.148 67
543.163 86
543.178 72
543.193 70
543.208 80
543.224 78
543.239 82
543.254 65
543.269 45
543.284 44
543.299 76
543.314 82
543.329 39
543.344 52
543.359 51
543.374 57
543.389 25
543.405 43
543.420 48
543.435 45
543.450 66
543.465 58
543.480 21
543.495 12
543.510 65
543.525 67
543.540 29
543.555 47
543.571 27
543.586 46
543.601 42
543.616 28
543.631 43
543.646 45
543.661 33
543.676 18
543.691 29
543.706 30
543.721 21
543.737 19
543.752 24
543.767 44
543.782 27
543.797 17
543.812 17
543.827 55
543.842 63
543.857 78
543.872 66
543.888 34
543.903 74
543.918 40
543.933 54
543.948 21
543.963 73
543.978 78
543.993 125
544.008 238
544.023 191
544.038 194
544.054 167
544.069 153
544.084 150
544.099 104
544.114 97
544.129 97
544.144 98
544.159 80
544.174 90
544.189 111
544.205 93
544.220 69
544.235 62
544.250 37
544.265 89
544.280 89
544.295 54
544.310 79
544.325 112
544.340 100
544.356 183
544.371 114
544.386 75
544.401 42
544.416 47
544.431 35
544.446 57
544.461 70
544.476 39
544.492 32
544.507 45
544.522 46
544.537 17
544.552 28
544.567 40
544.582 50
544.597 59
544.612 80
544.627 70
544.643 43
544.658 47
544.673 37
544.688 10
544.703 2
544.718 12
544.733 41
544.748 34
544.763 35
544.779 58
544.794 40
544.809 51
544.824 39
544.839 28
544.854 62
544.869 60
544.884 42
544.899 24
544.915 50
544.930 76
544.945 44
544.960 54
544.975 97
544.990 92
545.005 109
545.020 134
545.035 172
545.051 128
545.066 103
545.081 107
545.096 68
545.111 101
545.126 66
545.141 57
545.156 85
545.171 128
545.187 93
545.202 73
545.217 78
545.232 91
545.247 50
545.262 103
545.277 100
545.292 69
545.307 67
545.323 74
545.338 81
545.353 90
545.368 60
545.383 92
545.398 52
545.413 40
545.428 47
545.443 43
545.459 33
545.474 86
545.489 72
545.504 40
545.519 46
545.534 45
545.549 40
545.564 27
545.580 25
545.595 70
545.610 67
545.625 69
545.640 45
545.655 44
545.670 33
545.685 32
545.701 34
545.716 21
545.731 43
545.746 23
545.761 59
545.776 31
545.791 19
545.806 55
545.821 49
545.837 19
545.852 27
545.867 34
545.882 61
545.897 41
545.912 41
545.927 33
545.942 59
545.958 63
545.973 94
545.988 161
546.003 207
546.018 146
546.033 168
546.048 148
546.063 172
546.079 168
546.094 130
546.109 114
546.124 111
546.139 84
546.154 140
546.169 104
546.184 92
546.200 88
546.215 97
546.230 109
546.245 102
546.260 96
546.275 98
546.290 140
546.306 127
546.321 87
546.336 69
546.351 64
546.366 83
546.381 63
546.396 65
546.411 51
546.427 54
546.442 55
546.457 74
546.472 92
546.487 82
546.502 43
546.517 42
546.532 18
546.548 59
546.563 53
546.578 25
546.593 61
546.608 54
546.623 24
546.638 38
546.654 45
546.669 52
546.684 53
546.699 41
546.714 40
546.729 30
546.744 42
546.759 66
546.775 70
546.790 31
546.805 33
546.820 17
546.835 24
546.850 41
546.865 32
546.881 35
546.896 36
546.911 34
546.926 31
546.941 62
546.956 69
546.971 72
546.987 43
547.002 63
547.017 74
547.032 88
547.047 147
547.062 119
547.077 130
547.093 144
547.108 129
547.123 117
547.138 64
547.153 58
547.168 59
547.183 58
547.199 44
547.214 73
547.229 91
547.244 68
547.259 116
547.274 87
547.289 60
547.305 83
547.320 60
547.335 43
547.350 32
547.365 21
547.380 32
547.395 58
547.411 59
547.426 54
547.441 53
547.456 49
547.471 45
547.486 68
547.501 39
547.517 19
547.532 18
547.547 59
547.562 23
547.577 26
547.592 38
547.607 34
547.623 40
547.638 14
547.653 18
547.668 14
547.683 37
547.698 31
547.713 43
547.729 27
547.744 29
547.759 58
547.774 24
547.789 9
547.804 27
547.819 45
547.835 17
547.850 54
547.865 47
547.880 15
547.895 16
547.910 34
547.926 45
547.941 33
547.956 32
547.971 52
547.986 40
548.001 28
548.016 82
548.032 81
548.047 114
548.062 126
548.077 79
548.092 58
548.107 72
548.123 62
548.138 67
548.153 59
548.168 70
548.183 118
548.198 113
548.213 78
548.229 70
548.244 79
548.259 83
548.274 132
548.289 109
548.304 82
548.320 78
548.335 71
548.350 80
548.365 59
548.380 92
548.395 148
548.411 187
548.426 163
548.441 120
548.456 124
548.471 298
548.486 439
548.501 389
548.517 246
548.532 216
548.547 222
548.562 176
548.577 87
548.592 79
548.608 48
548.623 45
548.638 56
548.653 63
548.668 57
548.683 45
548.699 34
548.714 55
548.729 44
548.744 43
548.759 35
548.774 32
548.790 16
548.805 37
548.820 40
548.835 27
548.850 35
548.865 61
548.881 36
548.896 47
548.911 47
548.926 48
548.941 60
548.956 22
548.972 15
548.987 67
549.002 59
549.017 56
549.032 52
549.047 55
549.063 75
549.078 109
549.093 83
549.108 37
549.123 41
549.138 57
549.154 35
549.169 39
549.184 70
549.199 92
549.214 57
549.229 70
549.245 53
549.260 58
549.275 46
549.290 89
549.305 111
549.320 96
549.336 63
549.351 90
549.366 105
549.381 110
549.396 86
549.411 78
549.427 82
549.442 84
549.457 85
549.472 87
549.487 131
549.502 158
549.518 142
549.533 137
549.548 113
549.563 94
549.578 54
549.594 36
549.609 36
549.624 22
549.639 30
549.654 46
549.669 31
549.685 21
549.700 24
549.715 18
549.730 41
549.745 63
549.760 43
549.776 27
549.791 55
549.806 38
549.821 58
549.836 47
549.852 49
549.867 33
549.882 32
549.897 32
549.912 23
549.927 48
549.943 35
549.958 91
549.973 126
549.988 173
550.003 283
550.018 333
550.034 275
550.049 254
550.064 229
550.079 192
550.094 115
550.110 91
550.125 74
550.140 60
550.155 42
550.170 45
550.185 86
550.201 66
550.216 67
550.231 91
550.246 57
550.261 67
550.277 67
550.292 46
550.307 54
550.322 72
550.337 145
550.353 179
550.368 218
550.383 245
550.398 338
550.413 608
550.428 1130
550.444 1577
550.459 1590
550.474 2278
550.489 5004
550.504 7952
550.520 8034
550.535 6621
550.550 5162
550.565 3433
550.580 2391
550.596 1527
550.611 998
550.626 622
550.641 423
550.656 362
550.671 290
550.687 292
550.702 207
550.717 151
550.732 114
550.747 120
550.763 149
550.778 94
550.793 127
550.808 145
550.823 123
550.839 131
550.854 69
550.869 103
550.884 112
550.899 97
550.915 110
550.930 95
550.945 110
550.960 96
550.975 106
550.990 243
551.006 268
551.021 219
551.036 201
551.051 159
551.066 130
551.082 157
551.097 153
551.112 139
551.127 160
551.142 183
551.158 175
551.173 163
551.188 95
551.203 97
551.218 76
551.234 91
551.249 93
551.264 81
551.279 116
551.294 107
551.310 102
551.325 88
551.340 104
551.355 102
551.370 78
551.386 170
551.401 155
551.416 178
551.431 423
551.446 434
551.462 526
551.477 946
551.492 1848
551.507 3030
551.522 3027
551.538 2331
551.553 1825
551.568 1256
551.583 841
551.598 518
551.614 368
551.629 329
551.644 246
551.659 198
551.674 122
551.690 117
551.705 119
551.720 111
551.735 91
551.750 54
551.766 41
551.781 71
551.796 56
551.811 66
551.826 78
551.842 97
551.857 94
551.872 79
551.887 55
551.903 40
551.918 28
551.933 39
551.948 66
551.963 67
551.979 56
551.994 74
552.009 78
552.024 113
552.039 128
552.055 164
552.070 161
552.085 127
552.100 154
552.115 150
552.131 86
552.146 116
552.161 158
552.176 124
552.191 159
552.207 159
552.222 115
552.237 67
552.252 93
552.268 126
552.283 156
552.298 193
552.313 146
552.328 86
552.344 208
552.359 217
552.374 297
552.389 334
552.404 246
552.420 391
552.435 616
552.450 897
552.465 883
552.481 725
552.496 801
552.511 860
552.526 775
552.541 609
552.557 384
552.572 358
552.587 232
552.602 132
552.617 100
552.633 106
552.648 68
552.663 59
552.678 39
552.694 93
552.709 40
552.724 58
552.739 62
552.754 72
552.770 115
552.785 95
552.800 92
552.815 78
552.831 33
552.846 75
552.861 82
552.876 134
552.891 148
552.907 78
552.922 63
552.937 80
552.952 54
552.967 55
552.983 93
552.998 100
553.013 156
553.028 134
553.044 81
553.059 104
553.074 128
553.089 133
553.104 92
553.120 96
553.135 94
553.150 62
553.165 84
553.181 84
553.196 70
553.211 76
553.226 81
553.242 85
553.257 85
553.272 75
553.287 78
553.302 66
553.318 108
553.333 71
553.348 92
553.363 124
553.379 116
553.394 159
553.409 192
553.424 267
553.439 302
553.455 385
553.470 364
553.485 297
553.500 233
553.516 153
553.531 124
553.546 136
553.561 124
553.577 98
553.592 96
553.607 105
553.622 80
553.637 89
553.653 86
553.668 44
553.683 92
553.698 41
553.714 22
553.729 46
553.744 73
553.759 54
553.775 23
553.790 30
553.805 38
553.820 42
553.835 58
553.851 83
553.866 47
553.881 22
553.896 37
553.912 53
553.927 83
553.942 81
553.957 57
553.973 99
553.988 76
554.003 91
554.018 102
554.033 168
554.049 125
554.064 124
554.079 86
554.094 63
554.110 113
554.125 49
554.140 63
554.155 90
554.171 70
554.186 95
554.201 96
554.216 48
554.232 68
554.247 69
554.262 66
554.277 148
554.293 107
554.308 107
554.323 123
554.338 119
554.354 159
554.369 159
554.384 194
554.399 191
554.414 164
554.430 196
554.445 212
554.460 214
554.475 267
554.491 183
554.506 126
554.521 135
554.536 130
554.552 114
554.567 75
554.582 54
554.597 49
554.613 58
554.628 28
554.643 36
554.658 48
554.674 54
554.689 69
554.704 70
554.719 64
554.735 84
554.750 41
554.765 32
554.780 66
554.796 45
554.811 20
554.826 18
554.841 23
554.857 33
554.872 60
554.887 95
554.902 114
554.918 77
554.933 104
554.948 65
554.963 130
554.979 91
554.994 66
555.009 128
555.024 120
555.040 147
555.055 174
555.070 168
555.085 174
555.101 94
555.116 88
555.131 84
555.146 124
555.162 115
555.177 96
555.192 78
555.207 42
555.223 92
555.238 115
555.253 58
555.268 49
555.284 74
555.299 72
555.314 96
555.329 90
555.345 60
555.360 90
555.375 139
555.390 124
555.406 125
555.421 120
555.436 100
555.451 100
555.467 101
555.482 126
555.497 86
555.512 79
555.528 81
555.543 34
555.558 64
555.573 51
555.589 38
555.604 93
555.619 60
555.634 21
555.650 41
555.665 34
555.680 17
555.695 31
555.711 23
555.726 38
555.741 19
555.757 30
555.772 39
555.787 68
555.802 52
555.818 74
555.833 69
555.848 58
555.863 64
555.879 7
555.894 24
555.909 21
555.924 52
555.940 40
555.955 65
555.970 89
555.985 68
556.001 70
556.016 40
556.031 94
556.046 82
556.062 125
556.077 161
556.092 174
556.108 153
556.123 79
556.138 86
556.153 78
556.169 96
556.184 95
556.199 112
556.214 93
556.230 82
556.245 92
556.260 84
556.275 58
556.291 66
556.306 104
556.321 106
556.337 138
556.352 130
556.367 125
556.382 104
556.398 109
556.413 132
556.428 92
556.443 90
556.459 100
556.474 150
556.489 126
556.504 104
556.520 74
556.535 80
556.550 43
556.566 49
556.581 47
556.596 45
556.611 47
556.627 43
556.642 53
556.657 103
556.672 61
556.688 38
556.703 36
556.718 34
556.734 36
556.749 37
556.764 56
556.779 36
556.795 31
556.810 35
556.825 70
556.840 53
556.856 51
556.871 36
556.886 45
556.902 43
556.917 36
556.932 36
556.947 42
556.963 67
556.978 75
556.993 36
557.009 53
557.024 91
557.039 94
557.054 138
557.070 151
557.085 101
557.100 98
557.115 76
557.131 117
557.146 115
557.161 68
557.177 64
557.192 96
557.207 96
557.222 77
557.238 99
557.253 80
557.268 106
557.284 138
557.299 99
557.314 60
557.329 107
557.345 49
557.360 69
557.375 71
557.391 49
557.406 74
557.421 100
557.436 47
557.452 70
557.467 70
557.482 48
557.497 65
557.513 76
557.528 65
557.543 53
557.559 32
557.574 52
557.589 42
557.604 43
557.620 21
557.635 16
557.650 16
557.666 37
557.681 66
557.696 42
557.711 82
557.727 71
557.742 92
557.757 42
557.773 40
557.788 19
557.803 19
557.818 45
557.834 64
557.849 54
557.864 39
557.880 40
557.895 45
557.910 50
557.926 50
557.941 54
557.956 59
557.971 54
557.987 59
558.002 55
558.017 49
558.033 102
558.048 113
558.063 74
558.078 84
558.094 111
558.109 97
558.124 78
558.140 59
558.155 82
558.170 95
558.185 67
558.201 78
558.216 99
558.231 55
558.247 42
558.262 69
558.277 46
558.293 56
558.308 96
558.323 91
558.338 63
558.354 87
558.369 92
558.384 57
558.400 75
558.415 76
558.430 99
558.445 102
558.461 76
558.476 127
558.491 110
558.507 54
558.522 48
558.537 60
558.553 116
558.568 43
558.583 45
558.598 32
558.614 62
558.629 46
558.644 18
558.660 56
558.675 37
558.690 35
558.706 31
558.721 42
558.736 23
558.751 28
558.767 15
558.782 59
558.797 44
558.813 50
558.828 50
558.843 29
558.859 36
558.874 36
558.889 43
558.904 44
558.920 45
558.935 32
558.950 55
558.966 34
558.981 47
558.996 67
559.012 77
559.027 171
559.042 105
559.058 88
559.073 86
559.088 144
559.103 160
559.119 154
559.134 101
559.149 115
559.165 91
559.180 117
559.195 105
559.211 85
559.226 72
559.241 88
559.256 60
559.272 53
559.287 46
559.302 53
559.318 40
559.333 79
559.348 43
559.364 77
559.379 93
559.394 80
559.410 87
559.425 97
559.440 50
559.456 25
559.471 56
559.486 43
559.501 36
559.517 52
559.532 18
559.547 26
559.563 35
559.578 19
559.593 39
559.609 34
559.624 44
559.639 50
559.655 54
559.670 44
559.685 16
559.701 25
559.716 44
559.731 53
559.746 40
559.762 30
559.777 27
559.792 43
559.808 30
559.823 21
559.838 42
559.854 44
559.869 60
559.884 71
559.900 70
559.915 79
559.930 61
559.946 55
559.961 47
559.976 60
559.992 63
560.007 59
560.022 61
560.037 76
560.053 79
560.068 80
560.083 87
560.099 81
560.114 74
560.129 79
560.145 61
560.160 28
560.175 43
560.191 62
560.206 38
560.221 35
560.237 44
560.252 58
560.267 67
560.283 53
560.298 51
560.313 70
560.329 60
560.344 79
560.359 84
560.375 65
560.390 60
560.405 84
560.420 74
560.436 77
560.451 103
560.466 120
560.482 40
560.497 16
560.512 29
560.528 60
560.543 51
560.558 72
560.574 75
560.589 57
560.604 82
560.620 65
560.635 15
560.650 25
560.666 32
560.681 12
560.696 25
560.712 67
560.727 54
560.742 35
560.758 49
560.773 57
560.788 28
560.804 37
560.819 43
560.834 36
560.850 47
560.865 49
560.880 64
560.896 80
560.911 42
560.926 27
560.942 50
560.957 61
560.972 15
560.988 58
561.003 73
561.018 73
561.034 186
561.049 361
561.064 331
561.080 304
561.095 255
561.110 200
561.126 132
561.141 97
561.156 97
561.172 116
561.187 101
561.202 104
561.218 87
561.233 43
561.248 76
561.264 69
561.279 96
561.294 90
561.310 70
561.325 47
561.340 124
561.356 88
561.371 76
561.386 49
561.402 34
561.417 50
561.432 63
561.448 47
561.463 66
561.478 66
561.494 47
561.509 44
561.524 56
561.540 85
561.555 53
561.570 77
561.586 69
561.601 67
561.616 42
561.632 54
561.647 41
561.662 39
561.678 39
561.693 25
561.708 37
561.724 48
561.739 22
561.754 16
561.770 34
561.785 39
561.800 49
561.816 26
561.831 21
561.847 51
561.862 46
561.877 48
561.893 31
561.908 64
561.923 56
561.939 59
561.954 51
561.969 39
561.985 42
562.000 102
562.015 126
562.031 155
562.046 163
562.061 274
562.077 188
562.092 147
562.107 129
562.123 73
562.138 57
562.153 63
562.169 75
562.184 68
562.199 82
562.215 81
562.230 106
562.246 104
562.261 98
562.276 102
562.292 70
562.307 37
562.322 78
562.338 73
562.353 71
562.368 88
562.384 108
562.399 174
562.414 147
562.430 118
562.445 144
562.460 193
562.476 319
562.491 357
562.506 233
562.522 123
562.537 157
562.553 134
562.568 102
562.583 49
562.599 69
562.614 57
562.629 60
562.645 60
562.660 55
562.675 48
562.691 29
562.706 39
562.721 64
562.737 68
562.752 41
562.767 23
562.783 25
562.798 27
562.814 40
562.829 32
562.844 34
562.860 39
562.875 38
562.890 45
562.906 48
562.921 46
562.936 60
562.952 59
562.967 64
562.982 55
562.998 84
563.013 82
563.029 82
563.044 70
563.059 70
563.075 89
563.090 118
563.105 109
563.121 123
563.136 63
563.151 55
563.167 53
563.182 107
563.198 105
563.213 82
563.228 39
563.244 67
563.259 46
563.274 92
563.290 96
563.305 63
563.320 24
563.336 43
563.351 59
563.367 69
563.382 86
563.397 105
563.413 49
563.428 59
563.443 98
563.459 76
563.474 128
563.489 150
563.505 119
563.520 112
563.536 111
563.551 74
563.566 66
563.582 55
563.597 60
563.612 46
563.628 40
563.643 91
563.658 70
563.674 41
563.689 48
563.705 25
563.720 33
563.735 42
563.751 72
563.766 53
563.781 53
563.797 51
563.812 58
563.828 20
563.843 35
563.858 32
563.874 35
563.889 13
563.904 28
563.920 33
563.935 44
563.951 66
563.966 108
563.981 60
563.997 129
564.012 126
564.027 192
564.043 198
564.058 195
564.073 152
564.089 159
564.104 90
564.120 84
564.135 97
564.150 66
564.166 76
564.181 24
564.196 49
564.212 31
564.227 69
564.243 116
564.258 95
564.273 96
564.289 108
564.304 82
564.319 110
564.335 111
564.350 131
564.366 155
564.381 266
564.396 310
564.412 366
564.427 535
564.443 514
564.458 861
564.473 1984
564.489 3223
564.504 3101
564.519 2704
564.535 2177
564.550 1550
564.566 1069
564.581 749
564.596 486
564.612 317
564.627 215
564.642 182
564.658 180
564.673 132
564.689 105
564.704 74
564.719 75
564.735 69
564.750 75
564.766 67
564.781 72
564.796 55
564.812 58
564.827 63
564.842 51
564.858 73
564.873 68
564.889 81
564.904 43
564.919 60
564.935 61
564.950 45
564.966 45
564.981 30
564.996 73
565.012 125
565.027 161
565.042 179
565.058 174
565.073 146
565.089 158
565.104 156
565.119 120
565.135 109
565.150 93
565.166 112
565.181 120
565.196 89
565.212 88
565.227 61
565.242 64
565.258 104
565.273 60
565.289 91
565.304 90
565.319 83
565.335 80
565.350 89
565.366 84
565.381 81
565.396 120
565.412 157
565.427 226
565.443 280
565.458 454
565.473 529
565.489 839
565.504 1059
565.520 1088
565.535 992
565.550 666
565.566 482
565.581 326
565.597 202
565.612 109
565.627 99
565.643 94
565.658 45
565.673 76
565.689 73
565.704 61
565.720 44
565.735 46
565.750 52
565.766 51
565.781 101
565.797 100
565.812 83
565.827 66
565.843 30
565.858 58
565.874 48
565.889 60
565.904 71
565.920 53
565.935 56
565.951 78
565.966 79
565.981 115
565.997 167
566.012 247
566.028 168
566.043 179
566.058 173
566.074 98
566.089 174
566.105 157
566.120 138
566.135 160
566.151 136
566.166 106
566.182 111
566.197 102
566.212 124
566.228 147
566.243 139
566.259 100
566.274 84
566.289 60
566.305 82
566.320 126
566.336 109
566.351 169
566.366 203
566.382 185
566.397 312
566.413 418
566.428 624
566.444 611
566.459 574
566.474 660
566.490 929
566.505 1155
566.521 968
566.536 854
566.551 623
566.567 395
566.582 318
566.598 183
566.613 150
566.628 127
566.644 109
566.659 98
566.675 98
566.690 111
566.705 97
566.721 61
566.736 70
566.752 43
566.767 49
566.783 49
566.798 105
566.813 60
566.829 46
566.844 82
566.860 64
566.875 72
566.890 51
566.906 90
566.921 66
566.937 75
566.952 95
566.967 66
566.983 79
566.998 105
567.014 133
567.029 179
567.045 190
567.060 223
567.075 181
567.091 168
567.106 121
567.122 109
567.137 56
567.152 103
567.168 121
567.183 120
567.199 97
567.214 91
567.230 76
567.245 90
567.260 92
567.276 72
567.291 183
567.307 175
567.322 100
567.337 88
567.353 199
567.368 139
567.384 125
567.399 90
567.415 121
567.430 178
567.445 270
567.461 226
567.476 233
567.492 302
567.507 313
567.522 320
567.538 308
567.553 230
567.569 165
567.584 100
567.600 115
567.615 130
567.630 97
567.646 107
567.661 67
567.677 53
567.692 42
567.708 44
567.723 42
567.738 62
567.754 44
567.769 27
567.785 38
567.800 46
567.815 53
567.831 48
567.846 23
567.862 23
567.877 48
567.893 46
567.908 66
567.923 56
567.939 35
567.954 85
567.970 135
567.985 430
568.001 2030
568.016 4335
568.031 5139
568.047 4401
568.062 3330
568.078 2401
568.093 1622
568.109 1133
568.124 791
568.139 456
568.155 245
568.170 232
568.186 146
568.201 133
568.217 152
568.232 91
568.247 98
568.263 108
568.278 162
568.294 106
568.309 104
568.325 86
568.340 183
568.355 222
568.371 223
568.386 238
568.402 275
568.417 219
568.433 190
568.448 229
568.464 218
568.479 253
568.494 221
568.510 152
568.525 146
568.541 124
568.556 81
568.572 94
568.587 69
568.602 50
568.618 42
568.633 64
568.649 82
568.664 64
568.680 86
568.695 94
568.710 52
568.726 54
568.741 70
568.757 73
568.772 66
568.788 65
568.803 57
568.819 50
568.834 79
568.849 77
568.865 67
568.880 88
568.896 65
568.911 69
568.927 45
568.942 24
568.957 44
568.973 53
568.988 156
569.004 569
569.019 997
569.035 1395
569.050 1381
569.066 1096
569.081 771
569.096 452
569.112 246
569.127 213
569.143 180
569.158 209
569.174 168
569.189 114
569.205 92
569.220 72
569.235 111
569.251 98
569.266 124
569.282 87
569.297 73
569.313 119
569.328 58
569.344 53
569.359 60
569.374 55
569.390 74
569.405 94
569.421 89
569.436 113
569.452 134
569.467 124
569.483 79
569.498 78
569.513 39
569.529 49
569.544 65
569.560 48
569.575 39
569.591 46
569.606 44
569.622 43
569.637 60
569.653 40
569.668 37
569.683 55
569.699 40
569.714 26
569.730 24
569.745 20
569.761 18
569.776 33
569.792 45
569.807 46
569.822 57
569.838 56
569.853 56
569.869 22
569.884 43
569.900 50
569.915 23
569.931 20
569.946 21
569.962 43
569.977 49
569.992 137
570.008 283
570.023 308
570.039 399
570.054 344
570.070 176
570.085 172
570.101 150
570.116 99
570.132 97
570.147 140
570.162 89
570.178 71
570.193 72
570.209 116
570.224 123
570.240 86
570.255 39
570.271 50
570.286 62
570.302 60
570.317 106
570.332 88
570.348 80
570.363 103
570.379 137
570.394 199
570.410 237
570.425 174
570.441 182
570.456 107
570.472 79
570.487 89
570.503 51
570.518 57
570.533 68
570.549 40
570.564 24
570.580 32
570.595 16
570.611 33
570.626 80
570.642 63
570.657 64
570.673 80
570.688 47
570.704 35
570.719 61
570.734 65
570.750 48
570.765 32
570.781 47
570.796 42
570.812 42
570.827 44
570.843 44
570.858 20
570.874 23
570.889 49
570.905 42
570.920 78
570.936 104
570.951 53
570.966 50
570.982 53
570.997 28
571.013 105
571.028 175
571.044 191
571.059 112
571.075 130
571.090 101
571.106 90
571.121 51
571.137 32
571.152 64
571.168 70
571.183 54
571.199 73
571.214 76
571.229 49
571.245 57
571.260 59
571.276 105
571.291 82
571.307 58
571.322 84
571.338 98
571.353 64
571.369 61
571.384 105
571.400 114
571.415 92
571.431 51
571.446 51
571.462 55
571.477 81
571.492 46
571.508 79
571.523 121
571.539 72
571.554 46
571.570 62
571.585 64
571.601 71
571.616 60
571.632 98
571.647 60
571.663 41
571.678 35
571.694 60
571.709 108
571.725 61
571.740 69
571.756 87
571.771 55
571.787 26
571.802 33
571.818 73
571.833 19
571.848 28
571.864 30
571.879 54
571.895 29
571.910 8
571.926 28
571.941 41
571.957 40
571.972 75
571.988 59
572.003 69
572.019 101
572.034 91
572.050 97
572.065 100
572.081 102
572.096 120
572.112 114
572.127 90
572.143 85
572.158 89
572.174 64
572.189 72
572.205 79
572.220 70
572.236 105
572.251 85
572.266 112
572.282 96
572.297 120
572.313 129
572.328 107
572.344 97
572.359 54
572.375 103
572.390 85
572.406 103
572.421 97
572.437 118
572.452 92
572.468 81
572.483 44
572.499 60
572.514 36
572.530 45
572.545 32
572.561 50
572.576 24
572.592 25
572.607 24
572.623 42
572.638 27
572.654 28
572.669 51
572.685 61
572.700 27
572.716 25
572.731 45
572.747 45
572.762 64
572.778 42
572.793 47
572.809 30
572.824 26
572.840 14
572.855 25
572.871 61
572.886 38
572.902 24
572.917 39
572.933 68
572.948 43
572.964 45
572.979 47
572.995 81
573.010 91
573.026 110
573.041 112
573.056 118
573.072 84
573.087 54
573.103 69
573.118 38
573.134 26
573.149 24
573.165 88
573.180 51
573.196 111
573.211 75
573.227 67
573.242 95
573.258 57
573.273 43
573.289 63
573.304 52
573.320 64
573.335 57
573.351 74
573.366 55
573.382 68
573.397 100
573.413 64
573.428 52
573.444 58
573.459 59
573.475 65
573.490 48
573.506 16
573.521 32
573.537 38
573.552 81
573.568 47
573.583 22
573.599 68
573.614 75
573.630 30
573.645 70
573.661 57
573.676 28
573.692 40
573.708 14
573.723 40
573.739 40
573.754 24
573.770 10
573.785 28
573.801 50
573.816 59
573.832 60
573.847 46
573.863 61
573.878 50
573.894 82
573.909 55
573.925 44
573.940 36
573.956 84
573.971 111
573.987 61
574.002 79
574.018 104
574.033 82
574.049 57
574.064 63
574.080 76
574.095 112
574.111 94
574.126 64
574.142 56
574.157 32
574.173 24
574.188 57
574.204 79
574.219 45
574.235 72
574.250 42
574.266 31
574.281 37
574.297 43
574.312 79
574.328 103
574.343 54
574.359 107
574.374 85
574.390 76
574.405 45
574.421 70
574.436 73
574.452 89
574.467 88
574.483 44
574.499 42
574.514 47
574.530 54
574.545 49
574.561 52
574.576 44
574.592 68
574.607 29
574.623 47
574.638 59
574.654 46
574.669 35
574.685 27
574.700 42
574.716 47
574.731 23
574.747 15
574.762 54
574.778 49
574.793 28
574.809 15
574.824 28
574.840 48
574.855 33
574.871 51
574.886 60
574.902 81
574.918 82
574.933 48
574.949 69
574.964 50
574.980 60
574.995 74
575.011 59
575.026 66
575.042 73
575.057 45
575.073 72
575.088 90
575.104 42
575.119 48
575.135 65
575.150 72
575.166 97
575.181 55
575.197 67
575.212 68
575.228 59
575.243 83
575.259 90
575.275 95
575.290 61
575.306 45
575.321 33
575.337 78
575.352 82
575.368 85
575.383 78
575.399 56
575.414 46
575.430 55
575.445 52
575.461 29
575.476 69
575.492 40
575.507 44
575.523 83
575.539 41
575.554 36
575.570 39
575.585 57
575.601 36
575.616 47
575.632 36
575.647 29
575.663 22
575.678 26
575.694 22
575.709 70
575.725 69
575.740 76
575.756 82
575.771 36
575.787 54
575.803 37
575.818 27
575.834 65
575.849 49
575.865 35
575.880 66
575.896 67
575.911 69
575.927 71
575.942 101
575.958 98
575.973 80
575.989 96
576.004 65
576.020 40
576.036 72
576.051 122
576.067 100
576.082 101
576.098 99
576.113 52
576.129 60
576.144 55
576.160 113
576.175 92
576.191 55
576.206 101
576.222 106
576.238 120
576.253 177
576.269 94
576.284 63
576.300 94
576.315 101
576.331 93
576.346 67
576.362 50
576.377 102
576.393 123
576.408 127
576.424 110
576.440 105
576.455 213
576.471 179
576.486 131
576.502 157
576.517 102
576.533 55
576.548 64
576.564 86
576.579 56
576.595 49
576.611 32
576.626 25
576.642 38
576.657 46
576.673 46
576.688 63
576.704 61
576.719 64
576.735 47
576.750 50
576.766 36
576.782 44
576.797 16
576.813 26
576.828 34
576.844 16
576.859 28
576.875 43
576.890 33
576.906 41
576.921 38
576.937 56
576.953 61
576.968 60
576.984 75
576.999 51
577.015 99
577.030 97
577.046 76
577.061 96
577.077 85
577.092 67
577.108 69
577.124 70
577.139 51
577.155 79
577.170 74
577.186 65
577.201 79
577.217 76
577.232 67
577.248 93
577.264 105
577.279 71
577.295 118
577.310 76
577.326 77
577.341 53
577.357 60
577.372 49
577.388 87
577.404 69
577.419 30
577.435 40
577.450 52
577.466 103
577.481 161
577.497 73
577.512 38
577.528 45
577.544 49
577.559 83
577.575 46
577.590 38
577.606 42
577.621 27
577.637 25
577.652 12
577.668 44
577.684 37
577.699 18
577.715 45
577.730 35
577.746 41
577.761 72
577.777 36
577.792 18
577.808 20
577.824 51
577.839 64
577.855 46
577.870 29
577.886 56
577.901 41
577.917 40
577.933 55
577.948 54
577.964 53
577.979 105
577.995 60
578.010 40
578.026 80
578.041 106
578.057 156
578.073 106
578.088 97
578.104 81
578.119 110
578.135 96
578.150 53
578.166 37
578.182 30
578.197 53
578.213 55
578.228 34
578.244 66
578.259 61
578.275 83
578.290 95
578.306 115
578.322 99
578.337 61
578.353 89
578.368 118
578.384 151
578.399 262
578.415 264
578.431 296
578.446 400
578.462 649
578.477 983
578.493 934
578.508 820
578.524 654
578.540 556
578.555 481
578.571 336
578.586 207
578.602 133
578.617 100
578.633 60
578.649 42
578.664 52
578.680 79
578.695 55
578.711 45
578.726 18
578.742 52
578.758 36
578.773 28
578.789 53
578.804 71
578.820 57
578.835 67
578.851 54
578.867 34
578.882 47
578.898 71
578.913 52
578.929 35
578.944 86
578.960 67
578.976 71
578.991 74
579.007 105
579.022 54
579.038 57
579.053 69
579.069 97
579.085 90
579.100 98
579.116 98
579.131 72
579.147 64
579.163 82
579.178 62
579.194 28
579.209 54
579.225 60
579.240 64
579.256 74
579.272 60
579.287 65
579.303 63
579.318 90
579.334 70
579.349 95
579.365 89
579.381 95
579.396 145
579.412 104
579.427 94
579.443 125
579.459 161
579.474 310
579.490 393
579.505 349
579.521 258
579.536 270
579.552 247
579.568 179
579.583 122
579.599 133
579.614 110
579.630 85
579.646 68
579.661 38
579.677 69
579.692 85
579.708 52
579.723 45
579.739 62
579.755 44
579.770 33
579.786 18
579.801 50
579.817 34
579.833 50
579.848 36
579.864 45
579.879 29
579.895 40
579.911 29
579.926 43
579.942 16
579.957 29
579.973 71
579.988 28
580.004 40
580.020 77
580.035 117
580.051 61
580.066 65
580.082 72
580.098 112
580.113 107
580.129 78
580.144 85
580.160 76
580.176 43
580.191 51
580.207 94
580.222 89
580.238 70
580.254 74
580.269 51
580.285 77
580.300 68
580.316 73
580.331 64
580.347 112
580.363 109
580.378 114
580.394 201
580.409 290
580.425 417
580.441 439
580.456 429
580.472 614
580.487 769
580.503 934
580.519 804
580.534 494
580.550 379
580.565 335
580.581 305
580.597 246
580.612 140
580.628 137
580.643 76
580.659 56
580.675 33
580.690 64
580.706 45
580.721 44
580.737 44
580.753 30
580.768 33
580.784 21
580.799 26
580.815 41
580.831 42
580.846 57
580.862 50
580.877 32
580.893 47
580.909 34
580.924 61
580.940 84
580.955 102
580.971 60
580.987 48
581.002 92
581.018 87
581.033 90
581.049 83
581.065 137
581.080 103
581.096 90
581.111 108
581.127 112
581.143 79
581.158 76
581.174 63
581.189 76
581.205 81
581.221 63
581.236 56
581.252 96
581.268 111
581.283 88
581.299 100
581.314 42
581.330 97
581.346 90
581.361 100
581.377 77
581.392 51
581.408 112
581.424 183
581.439 175
581.455 136
581.470 207
581.486 242
581.502 255
581.517 261
581.533 265
581.548 242
581.564 143
581.580 144
581.595 112
581.611 82
581.627 61
581.642 49
581.658 60
581.673 48
581.689 12
581.705 50
581.720 41
581.736 18
581.751 9
581.767 37
581.783 20
581.798 34
581.814 45
581.829 61
581.845 66
581.861 63
581.876 68
581.892 31
581.908 24
581.923 49
581.939 38
581.954 64
581.970 80
581.986 28
582.001 27
582.017 48
582.032 106
582.048 102
582.064 114
582.079 92
582.095 91
582.111 92
582.126 91
582.142 104
582.157 57
582.173 63
582.189 75
582.204 65
582.220 68
582.236 49
582.251 75
582.267 60
582.282 106
582.298 98
582.314 123
582.329 111
582.345 106
582.360 116
582.376 137
582.392 165
582.407 160
582.423 202
582.439 265
582.454 283
582.470 217
582.485 214
582.501 285
582.517 216
582.532 155
582.548 133
582.564 96
582.579 68
582.595 79
582.610 75
582.626 27
582.642 18
582.657 45
582.673 52
582.689 37
582.704 38
582.720 34
582.735 41
582.751 52
582.767 25
582.782 35
582.798 32
582.814 9
582.829 38
582.845 63
582.860 58
582.876 72
582.892 53
582.907 43
582.923 61
582.939 19
582.954 18
582.970 36
582.986 71
583.001 97
583.017 91
583.032 88
583.048 92
583.064 122
583.079 112
583.095 63
583.111 81
583.126 53
583.142 47
583.157 39
583.173 65
583.189 36
583.204 54
583.220 56
583.236 65
583.251 70
583.267 110
583.283 66
583.298 74
583.314 86
583.329 79
583.345 81
583.361 77
583.376 67
583.392 74
583.408 103
583.423 85
583.439 88
583.454 98
583.470 95
583.486 127
583.501 112
583.517 128
583.533 90
583.548 72
583.564 40
583.580 92
583.595 65
583.611 16
583.626 32
583.642 36
583.658 44
583.673 19
583.689 51
583.705 41
583.720 33
583.736 44
583.752 52
583.767 76
583.783 52
583.799 28
583.814 40
583.830 59
583.845 57
583.861 48
583.877 38
583.892 24
583.908 60
583.924 89
583.939 52
583.955 25
583.971 38
583.986 26
584.002 57
584.018 54
584.033 69
584.049 101
584.064 107
584.080 121
584.096 113
584.111 90
584.127 83
584.143 126
584.158 86
584.174 45
584.190 54
584.205 43
584.221 77
584.237 53
584.252 45
584.268 37
584.283 88
584.299 73
584.315 62
584.330 74
584.346 106
584.362 126
584.377 128
584.393 152
584.409 141
584.424 97
584.440 108
584.456 131
584.471 112
584.487 137
584.503 107
584.518 50
584.534 80
584.550 121
584.565 74
584.581 51
584.596 14
584.612 14
584.628 33
584.643 54
584.659 50
584.675 61
584.690 62
584.706 48
584.722 36
584.737 39
584.753 23
584.769 17
584.784 55
584.800 82
584.816 65
584.831 36
584.847 15
584.863 27
584.878 37
584.894 48
584.910 31
584.925 34
584.941 22
584.957 13
584.972 46
584.988 52
585.003 78
585.019 69
585.035 125
585.050 153
585.066 218
585.082 205
585.097 215
585.113 133
585.129 139
585.144 122
585.160 85
585.176 93
585.191 46
585.207 81
585.223 103
585.238 117
585.254 127
585.270 98
585.285 98
585.301 88
585.317 128
585.332 110
585.348 89
585.364 54
585.379 77
585.395 95
585.411 136
585.426 97
585.442 83
585.458 89
585.473 100
585.489 152
585.505 57
585.520 63
585.536 36
585.552 47
585.567 71
585.583 44
585.599 77
585.614 42
585.630 9
585.646 26
585.661 51
585.677 41
585.693 48
585.708 48
585.724 29
585.740 25
585.755 60
585.771 40
585.787 28
585.802 42
585.818 30
585.834 56
585.849 40
585.865 57
585.881 65
585.896 55
585.912 32
585.928 31
585.943 46
585.959 70
585.975 66
585.990 49
586.006 55
586.022 85
586.037 96
586.053 94
586.069 134
586.084 143
586.100 119
586.116 111
586.131 55
586.147 69
586.163 78
586.178 105
586.194 72
586.210 63
586.225 100
586.241 94
586.257 84
586.272 79
586.288 61
586.304 73
586.319 89
586.335 59
586.351 68
586.366 121
586.382 79
586.398 90
586.413 120
586.429 57
586.445 86
586.460 114
586.476 62
586.492 88
586.507 92
586.523 48
586.539 89
586.555 76
586.570 57
586.586 61
586.602 38
586.617 43
586.633 15
586.649 23
586.664 22
586.680 16
586.696 24
586.711 40
586.727 37
586.743 67
586.758 50
586.774 59
586.790 34
586.805 24
586.821 44
586.837 58
586.852 22
586.868 57
586.884 32
586.899 57
586.915 43
586.931 86
586.947 56
586.962 54
586.978 64
586.994 32
587.009 71
587.025 137
587.041 202
587.056 259
587.072 254
587.088 234
587.103 129
587.119 91
587.135 85
587.150 96
587.166 95
587.182 99
587.197 53
587.213 44
587.229 45
587.245 60
587.260 52
587.276 24
587.292 12
587.307 78
587.323 59
587.339 71
587.354 100
587.370 99
587.386 126
587.401 89
587.417 71
587.433 101
587.448 80
587.464 38
587.480 48
587.496 69
587.511 66
587.527 51
587.543 47
587.558 27
587.574 33
587.590 45
587.605 21
587.621 71
587.637 86
587.652 49
587.668 13
587.684 44
587.700 84
587.715 54
587.731 37
587.747 35
587.762 35
587.778 34
587.794 12
587.809 17
587.825 14
587.841 27
587.856 23
587.872 25
587.888 41
587.904 50
587.919 87
587.935 42
587.951 24
587.966 36
587.982 50
587.998 66
588.013 44
588.029 96
588.045 110
588.061 106
588.076 99
588.092 73
588.108 86
588.123 59
588.139 78
588.155 66
588.170 62
588.186 41
588.202 40
588.218 47
588.233 18
588.249 84
588.265 44
588.280 44
588.296 28
588.312 54
588.327 81
588.343 73
588.359 112
588.375 122
588.390 85
588.406 93
588.422 114
588.437 96
588.453 69
588.469 63
588.484 37
588.500 46
588.516 63
588.532 32
588.547 62
588.563 41
588.579 61
588.594 33
588.610 34
588.626 27
588.641 24
588.657 32
588.673 32
588.689 68
588.704 72
588.720 59
588.736 23
588.751 55
588.767 55
588.783 38
588.799 40
588.814 16
588.830 8
588.846 10
588.861 19
588.877 28
588.893 38
588.908 39
588.924 21
588.940 11
588.956 16
588.971 19
588.987 30
589.003 65
589.018 105
589.034 145
589.050 142
589.066 148
589.081 163
589.097 115
589.113 82
589.128 149
589.144 135
589.160 97
589.176 56
589.191 55
589.207 41
589.223 19
589.238 41
589.254 18
589.270 9
589.286 56
589.301 75
589.317 98
589.333 89
589.348 64
589.364 39
589.380 32
589.396 67
589.411 60
589.427 91
589.443 61
589.458 31
589.474 60
589.490 24
589.506 39
589.521 31
589.537 37
589.553 52
589.568 31
589.584 36
589.600 26
589.616 32
589.631 23
589.647 20
589.663 22
589.678 17
589.694 25
589.710 43
589.726 36
589.741 25
589.757 28
589.773 53
589.789 47
589.804 29
589.820 39
589.836 50
589.851 32
589.867 23
589.883 40
589.899 29
589.914 29
589.930 50
589.946 70
589.961 53
589.977 29
589.993 57
590.009 106
590.024 97
590.040 90
590.056 122
590.072 145
590.087 80
590.103 85
590.119 75
590.134 89
590.150 78
590.166 53
590.182 45
590.197 40
590.213 62
590.229 63
590.245 78
590.260 59
590.276 76
590.292 61
590.307 167
590.323 108
590.339 46
590.355 94
590.370 103
590.386 54
590.402 87
590.418 78
590.433 126
590.449 109
590.465 133
590.480 101
590.496 62
590.512 66
590.528 76
590.543 52
590.559 48
590.575 41
590.591 30
590.606 46
590.622 58
590.638 15
590.653 17
590.669 14
590.685 19
590.701 36
590.716 36
590.732 37
590.748 36
590.764 23
590.779 12
590.795 25
590.811 21
590.827 14
590.842 42
590.858 47
590.874 33
590.889 41
590.905 21
590.921 42
590.937 39
590.952 73
590.968 72
590.984 55
591.000 37
591.015 64
591.031 107
591.047 199
591.063 330
591.078 355
591.094 344
591.110 274
591.126 156
591.141 147
591.157 76
591.173 58
591.188 82
591.204 77
591.220 107
591.236 155
591.251 101
591.267 74
591.283 87
591.299 100
591.314 66
591.330 83
591.346 78
591.362 57
591.377 48
591.393 70
591.409 74
591.425 87
591.440 70
591.456 57
591.472 93
591.488 72
591.503 54
591.519 32
591.535 25
591.551 30
591.566 41
591.582 35
591.598 22
591.614 60
591.629 41
591.645 28
591.661 23
591.677 21
591.692 11
591.708 23
591.724 74
591.739 49
591.755 44
591.771 50
591.787 41
591.802 59
591.818 53
591.834 44
591.850 48
591.865 43
591.881 32
591.897 41
591.913 67
591.928 53
591.944 24
591.960 30
591.976 97
591.991 157
592.007 159
592.023 128
592.039 89
592.054 133
592.070 194
592.086 204
592.102 165
592.117 98
592.133 121
592.149 76
592.165 54
592.180 69
592.196 85
592.212 85
592.228 100
592.244 70
592.259 117
592.275 57
592.291 54
592.307 60
592.322 71
592.338 62
592.354 89
592.370 121
592.385 114
592.401 125
592.417 171
592.433 151
592.448 266
592.464 383
592.480 413
592.496 335
592.511 234
592.527 185
592.543 148
592.559 166
592.574 115
592.590 69
592.606 69
592.622 42
592.637 34
592.653 57
592.669 53
592.685 31
592.700 40
592.716 42
592.732 35
592.748 33
592.763 35
592.779 59
592.795 24
592.811 49
592.827 36
592.842 22
592.858 30
592.874 56
592.890 34
592.905 64
592.921 69
592.937 23
592.953 23
592.968 79
592.984 84
593.000 90
593.016 88
593.031 119
593.047 102
593.063 155
593.079 95
593.094 66
593.110 87
593.126 70
593.142 46
593.158 75
593.173 76
593.189 59
593.205 61
593.221 57
593.236 79
593.252 69
593.268 102
593.284 84
593.299 65
593.315 65
593.331 64
593.347 81
593.363 77
593.378 118
593.394 145
593.410 125
593.426 99
593.441 114
593.457 177
593.473 171
593.489 126
593.504 79
593.520 90
593.536 101
593.552 80
593.568 47
593.583 31
593.599 18
593.615 49
593.631 37
593.646 47
593.662 24
593.678 50
593.694 37
593.709 8
593.725 28
593.741 31
593.757 44
593.773 48
593.788 44
593.804 52
593.820 45
593.836 71
593.851 48
593.867 48
593.883 24
593.899 23
593.915 52
593.930 39
593.946 59
593.962 42
593.978 32
593.993 41
594.009 72
594.025 32
594.041 36
594.057 68
594.072 70
594.088 81
594.104 51
594.120 60
594.135 54
594.151 56
594.167 54
594.183 54
594.199 78
594.214 51
594.230 55
594.246 62
594.262 64
594.277 83
594.293 85
594.309 125
594.325 53
594.341 26
594.356 53
594.372 91
594.388 165
594.404 252
594.419 258
594.435 292
594.451 287
594.467 389
594.483 450
594.498 413
594.514 298
594.530 245
594.546 180
594.562 119
594.577 106
594.593 77
594.609 37
594.625 47
594.640 45
594.656 51
594.672 60
594.688 65
594.704 24
594.719 33
594.735 31
594.751 39
594.767 44
594.783 35
594.798 47
594.814 51
594.830 43
594.846 55
594.861 23
594.877 31
594.893 39
594.909 52
594.925 46
594.940 29
594.956 37
594.972 84
594.988 30
595.004 60
595.019 53
595.035 59
595.051 65
595.067 110
595.083 123
595.098 93
595.114 79
595.130 55
595.146 50
595.161 22
595.177 49
595.193 64
595.209 84
595.225 46
595.240 42
595.256 36
595.272 55
595.288 82
595.304 82
595.319 91
595.335 127
595.351 78
595.367 76
595.383 95
595.398 136
595.414 147
595.430 126
595.446 112
595.462 127
595.477 185
595.493 255
595.509 202
595.525 126
595.541 109
595.556 84
595.572 101
595.588 87
595.604 83
595.620 52
595.635 45
595.651 28
595.667 39
595.683 36
595.699 35
595.714 25
595.730 12
595.746 24
595.762 21
595.778 8
595.793 21
595.809 5
595.825 21
595.841 27
595.857 26
595.872 42
595.888 43
595.904 53
595.920 50
595.936 68
595.951 68
595.967 65
595.983 85
595.999 82
596.015 93
596.030 55
596.046 99
596.062 110
596.078 100
596.094 95
596.109 104
596.125 108
596.141 59
596.157 59
596.173 84
596.188 45
596.204 54
596.220 93
596.236 66
596.252 74
596.267 108
596.283 86
596.299 100
596.315 106
596.331 107
596.346 82
596.362 131
596.378 126
596.394 145
596.410 207
596.426 263
596.441 255
596.457 268
596.473 260
596.489 225
596.505 235
596.520 176
596.536 109
596.552 120
596.568 57
596.584 87
596.599 82
596.615 54
596.631 64
596.647 46
596.663 67
596.678 71
596.694 47
596.710 72
596.726 44
596.742 20
596.758 23
596.773 22
596.789 78
596.805 46
596.821 61
596.837 28
596.852 17
596.868 11
596.884 17
596.900 40
596.916 37
596.932 52
596.947 35
596.963 22
596.979 44
596.995 64
597.011 56
597.026 61
597.042 52
597.058 32
597.074 69
597.090 133
597.106 94
597.121 44
597.137 66
597.153 47
597.169 64
597.185 86
597.200 70
597.216 38
597.232 34
597.248 48
597.264 78
597.280 55
597.295 72
597.311 74
597.327 79
597.343 86
597.359 63
597.374 61
597.390 61
597.406 109
597.422 109
597.438 119
597.454 122
597.469 139
597.485 147
597.501 97
597.517 92
597.533 92
597.548 75
597.564 48
597.580 18
597.596 24
597.612 27
597.628 23
597.643 35
597.659 40
597.675 58
597.691 35
597.707 17
597.723 45
597.738 68
597.754 74
597.770 78
597.786 33
597.802 32
597.818 23
597.833 7
597.849 9
597.865 27
597.881 6
597.897 25
597.912 22
597.928 52
597.944 57
597.960 35
597.976 26
597.992 57
598.007 40
598.023 19
598.039 41
598.055 72
598.071 88
598.087 63
598.102 90
598.118 79
598.134 97
598.150 71
598.166 74
598.182 73
598.197 89
598.213 47
598.229 36
598.245 44
598.261 66
598.277 90
598.292 51
598.308 55
598.324 84
598.340 42
598.356 88
598.372 104
598.387 83
598.403 98
598.419 162
598.435 154
598.451 153
598.467 183
598.482 89
598.498 71
598.514 59
598.530 70
598.546 84
598.562 88
598.577 36
598.593 17
598.609 16
598.625 10
598.641 19
598.657 29
598.673 28
598.688 26
598.704 38
598.720 17
598.736 40
598.752 26
598.768 51
598.783 44
598.799 17
598.815 23
598.831 19
598.847 9
598.863 15
598.878 17
598.894 28
598.910 39
598.926 74
598.942 62
598.958 42
598.973 29
598.989 33
599.005 52
599.021 45
599.037 25
599.053 47
599.069 127
599.084 128
599.100 111
599.116 111
599.132 78
599.148 60
599.164 44
599.179 65
599.195 46
599.211 36
599.227 39
599.243 27
599.259 11
599.275 10
599.290 27
599.306 53
599.322 50
599.338 58
599.354 88
599.370 73
599.385 73
599.401 62
599.417 71
599.433 79
599.449 51
599.465 77
599.481 40
599.496 62
599.512 58
599.528 44
599.544 67
599.560 30
599.576 20
599.592 29
599.607 44
599.623 35
599.639 34
599.655 21
599.671 54
599.687 43
599.702 48
599.718 17
599.734 16
599.750 31
599.766 35
599.782 36
599.798 14
599.813 50
599.829 78
599.845 51
599.861 49
599.877 83
599.893 61
599.909 47
599.924 54
599.940 52
599.956 68
599.972 62
599.988 51
600.004 57
600.020 43
600.035 28
600.051 35
600.067 68
600.083 120
600.099 94
600.115 71
600.131 37
600.146 48
600.162 43
600.178 30
600.194 25
600.210 47
600.226 102
600.242 56
600.257 65
600.273 73
600.289 56
600.305 72
600.321 122
600.337 118
600.353 78
600.368 108
600.384 144
600.400 81
600.416 67
600.432 85
600.448 129
600.464 108
600.480 86
600.495 43
600.511 35
600.527 60
600.543 82
600.559 64
600.575 46
600.591 49
600.606 49
600.622 24
600.638 15
600.654 39
600.670 27
600.686 39
600.702 25
600.717 25
600.733 44
600.749 36
600.765 28
600.781 37
600.797 20
600.813 19
600.829 41
600.844 27
600.860 72
600.876 62
600.892 19
600.908 23
600.924 40
600.940 31
600.955 38
600.971 38
600.987 47
601.003 22
601.019 33
601.035 92
601.051 101
601.067 185
601.082 162
601.098 121
601.114 105
601.130 75
601.146 39
601.162 58
601.178 66
601.194 48
601.209 95
601.225 49
601.241 38
601.257 33
601.273 91
601.289 49
601.305 57
601.321 74
601.336 58
601.352 64
601.368 45
601.384 76
601.400 62
601.416 43
601.432 116
601.448 94
601.463 39
601.479 65
601.495 45
601.511 32
601.527 48
601.543 42
601.559 84
601.575 70
601.590 49
601.606 49
601.622 54
601.638 48
601.654 71
601.670 36
601.686 40
601.702 31
601.717 26
601.733 21
601.749 37
601.765 35
601.781 79
601.797 81
601.813 14
601.829 2
601.844 33
601.860 65
601.876 60
601.892 42
601.908 42
601.924 22
601.940 31
601.956 28
601.972 29
601.987 27
602.003 24
602.019 23
602.035 23
602.051 84
602.067 87
602.083 132
602.099 161
602.114 156
602.130 68
602.146 60
602.162 65
602.178 66
602.194 63
602.210 49
602.226 65
602.242 88
602.257 85
602.273 56
602.289 50
602.305 72
602.321 75
602.337 61
602.353 58
602.369 83
602.385 48
602.400 51
602.416 41
602.432 54
602.448 60
602.464 52
602.480 61
602.496 48
602.512 26
602.528 37
602.543 57
602.559 60
602.575 36
602.591 41
602.607 15
602.623 46
602.639 34
602.655 8
602.671 17
602.686 26
602.702 27
602.718 23
602.734 30
602.750 14
602.766 14
602.782 11
602.798 13
602.814 30
602.829 20
602.845 24
602.861 39
602.877 28
602.893 62
602.909 36
602.925 34
602.941 23
602.957 52
602.973 31
602.988 25
603.004 24
603.020 33
603.036 82
603.052 75
603.068 182
603.084 260
603.100 223
603.116 137
603.132 96
603.147 55
603.163 63
603.179 82
603.195 23
603.211 25
603.227 28
603.243 27
603.259 40
603.275 58
603.290 55
603.306 57
603.322 36
603.338 46
603.354 76
603.370 31
603.386 90
603.402 54
603.418 61
603.434 29
603.450 39
603.465 62
603.481 66
603.497 70
603.513 46
603.529 35
603.545 44
603.561 31
603.577 41
603.593 42
603.609 38
603.624 45
603.640 32
603.656 20
603.672 19
603.688 32
603.704 30
603.720 46
603.736 47
603.752 36
603.768 37
603.783 71
603.799 74
603.815 25
603.831 12
603.847 21
603.863 4
603.879 23
603.895 47
603.911 83
603.927 64
603.943 49
603.958 84
603.974 35
603.990 43
604.006 27
604.022 39
604.038 58
604.054 38
604.070 64
604.086 83
604.102 68
604.118 62
604.133 59
604.149 61
604.165 54
604.181 76
604.197 85
604.213 45
604.229 66
604.245 46
604.261 64
604.277 59
604.293 53
604.309 79
604.324 81
604.340 98
604.356 69
604.372 87
604.388 111
604.404 121
604.420 86
604.436 76
604.452 80
604.468 48
604.484 53
604.499 74
604.515 64
604.531 57
604.547 21
604.563 36
604.579 43
604.595 51
604.611 32
604.627 24
604.643 26
604.659 30
604.675 22
604.690 22
604.706 37
604.722 26
604.738 24
604.754 26
604.770 61
604.786 95
604.802 89
604.818 25
604.834 14
604.850 12
604.866 10
604.882 19
604.897 39
604.913 17
604.929 34
604.945 81
604.961 81
604.977 70
604.993 55
605.009 89
605.025 55
605.041 66
605.057 79
605.073 118
605.089 129
605.104 101
605.120 76
605.136 52
605.152 38
605.168 33
605.184 54
605.200 84
605.216 86
605.232 82
605.248 73
605.264 44
605.280 25
605.296 55
605.311 77
605.327 78
605.343 61
605.359 61
605.375 54
605.391 26
605.407 21
605.423 42
605.439 79
605.455 56
605.471 25
605.487 21
605.503 47
605.519 73
605.534 36
605.550 27
605.566 39
605.582 60
605.598 44
605.614 40
605.630 26
605.646 39
605.662 50
605.678 35
605.694 40
605.710 38
605.726 18
605.742 25
605.757 31
605.773 18
605.789 47
605.805 28
605.821 34
605.837 64
605.853 40
605.869 41
605.885 27
605.901 20
605.917 2
605.933 6
605.949 51
605.965 64
605.981 44
605.997 46
606.012 72
606.028 97
606.044 78
606.060 98
606.076 131
606.092 117
606.108 112
606.124 76
606.140 71
606.156 59
606.172 63
606.188 75
606.204 39
606.220 68
606.236 71
606.252 69
606.267 46
606.283 69
606.299 86
606.315 78
606.331 96
606.347 49
606.363 68
606.379 67
606.395 27
606.411 75
606.427 188
606.443 172
606.459 197
606.475 183
606.491 137
606.507 86
606.522 108
606.538 92
606.554 72
606.570 24
606.586 34
606.602 42
606.618 21
606.634 17
606.650 27
606.666 24
606.682 16
606.698 25
606.714 36
606.730 21
606.746 19
606.762 19
606.778 41
606.794 19
606.809 9
606.825 28
606.841 57
606.857 31
606.873 11
606.889 14
606.905 29
606.921 31
606.937 27
606.953 57
606.969 45
606.985 24
607.001 44
607.017 46
607.033 42
607.049 36
607.065 77
607.081 71
607.097 55
607.113 56
607.128 60
607.144 84
607.160 70
607.176 47
607.192 62
607.208 79
607.224 84
607.240 76
607.256 43
607.272 36
607.288 80
607.304 66
607.320 38
607.336 32
607.352 40
607.368 59
607.384 76
607.400 81
607.416 64
607.432 77
607.448 90
607.463 105
607.479 87
607.495 70
607.511 75
607.527 80
607.543 37
607.559 44
607.575 57
607.591 26
607.607 15
607.623 48
607.639 22
607.655 29
607.671 24
607.687 39
607.703 30
607.719 21
607.735 52
607.751 82
607.767 45
607.783 34
607.799 41
607.815 51
607.830 40
607.846 36
607.862 51
607.878 24
607.894 12
607.910 34
607.926 36
607.942 42
607.958 54
607.974 58
607.990 50
608.006 59
608.022 59
608.038 50
608.054 67
608.070 87
608.086 116
608.102 58
608.118 69
608.134 93
608.150 70
608.166 35
608.182 59
608.198 32
608.214 33
608.230 60
608.246 54
608.261 41
608.277 55
608.293 41
608.309 73
608.325 85
608.341 101
608.357 74
608.373 89
608.389 128
608.405 102
608.421 148
608.437 172
608.453 191
608.469 291
608.485 251
608.501 235
608.517 212
608.533 140
608.549 81
608.565 61
608.581 38
608.597 45
608.613 49
608.629 64
608.645 45
608.661 23
608.677 36
608.693 19
608.709 35
608.725 44
608.741 46
608.756 53
608.772 39
608.788 17
608.804 16
608.820 23
608.836 20
608.852 27
608.868 31
608.884 41
608.900 39
608.916 24
608.932 43
608.948 19
608.964 42
608.980 46
608.996 17
609.012 19
609.028 8
609.044 70
609.060 92
609.076 136
609.092 148
609.108 92
609.124 63
609.140 46
609.156 27
609.172 22
609.188 18
609.204 22
609.220 38
609.236 62
609.252 42
609.268 31
609.284 56
609.300 61
609.316 51
609.332 74
609.348 54
609.364 85
609.380 81
609.396 45
609.412 34
609.427 49
609.443 61
609.459 95
609.475 77
609.491 87
609.507 75
609.523 63
609.539 77
609.555 64
609.571 42
609.587 40
609.603 32
609.619 55
609.635 25
609.651 30
609.667 30
609.683 58
609.699 35
609.715 19
609.731 39
609.747 64
609.763 20
609.779 26
609.795 6
609.811 19
609.827 29
609.843 40
609.859 22
609.875 19
609.891 30
609.907 27
609.923 34
609.939 43
609.955 32
609.971 54
609.987 68
610.003 39
610.019 48
610.035 40
610.051 78
610.067 129
610.083 86
610.099 88
610.115 105
610.131 122
610.147 119
610.163 54
610.179 58
610.195 58
610.211 37
610.227 42
610.243 48
610.259 68
610.275 52
610.291 100
610.307 111
610.323 85
610.339 73
610.355 75
610.371 83
610.387 119
610.403 176
610.419 165
610.435 119
610.451 156
610.467 245
610.483 200
610.499 178
610.515 138
610.531 144
610.547 175
610.563 131
610.579 74
610.595 33
610.611 40
610.627 67
610.643 22
610.659 23
610.675 55
610.691 60
610.707 17
610.723 24
610.739 17
610.755 14
610.771 17
610.787 59
610.803 52
610.819 27
610.835 28
610.851 52
610.867 45
610.883 31
610.899 46
610.915 33
610.931 60
610.947 48
610.963 4
610.979 24
610.995 51
611.011 101
611.027 103
611.043 74
611.059 82
611.075 98
611.091 113
611.107 110
611.123 82
611.139 51
611.155 41
611.171 47
611.187 18
611.203 27
611.219 56
611.235 60
611.251 80
611.267 82
611.283 82
611.299 58
611.315 56
611.331 65
611.347 32
611.363 67
611.379 51
611.395 26
611.411 73
611.427 80
611.443 139
611.459 111
611.475 86
611.491 111
611.507 84
611.523 79
611.539 52
611.555 50
611.571 21
611.587 23
611.603 27
611.619 18
611.635 19
611.651 26
611.667 25
611.683 26
611.699 20
611.715 10
611.731 45
611.747 55
611.763 66
611.779 39
611.795 25
611.811 51
611.827 45
611.843 45
611.859 33
611.875 27
611.891 42
611.907 19
611.923 32
611.939 43
611.955 29
611.971 25
611.987 60
612.003 84
612.019 106
612.035 114
612.051 116
612.067 89
612.083 159
612.099 273
612.115 402
612.131 315
612.147 200
612.163 138
612.179 108
612.195 85
612.211 99
612.227 89
612.243 59
612.259 76
612.275 37
612.291 40
612.307 48
612.323 53
612.339 120
612.355 100
612.371 128
612.388 100
612.404 82
612.420 143
612.436 131
612.452 142
612.468 130
612.484 169
612.500 116
612.516 117
612.532 35
612.548 43
612.564 45
612.580 62
612.596 44
612.612 24
612.628 29
612.644 28
612.660 16
612.676 23
612.692 15
612.708 18
612.724 37
612.740 3
612.756 21
612.772 31
612.788 43
612.804 20
612.820 70
612.836 61
612.852 44
612.868 33
612.884 20
612.900 5
612.916 25
612.932 29
612.948 19
612.964 29
612.980 52
612.996 43
613.012 26
613.028 15
613.044 52
613.061 78
613.077 122
613.093 193
613.109 177
613.125 151
613.141 146
613.157 164
613.173 94
613.189 139
613.205 75
613.221 101
613.237 96
613.253 75
613.269 61
613.285 68
613.301 65
613.317 68
613.333 63
613.349 35
613.365 76
613.381 40
613.397 66
613.413 48
613.429 59
613.445 60
613.461 80
613.477 47
613.493 88
613.509 71
613.525 44
613.541 31
613.557 13
613.574 26
613.590 13
613.606 18
613.622 33
613.638 12
613.654 34
613.670 38
613.686 40
613.702 32
613.718 38
613.734 23
613.750 39
613.766 36
613.782 37
613.798 67
613.814 44
613.830 17
613.846 9
613.862 39
613.878 49
613.894 70
613.910 59
613.926 41
613.942 141
613.958 263
613.974 484
613.991 687
614.007 681
614.023 527
614.039 356
614.055 261
614.071 209
614.087 170
614.103 122
614.119 102
614.135 65
614.151 86
614.167 57
614.183 62
614.199 84
614.215 65
614.231 74
614.247 100
614.263 70
614.279 60
614.295 63
614.311 74
614.327 46
614.343 64
614.359 59
614.376 60
614.392 76
614.408 74
614.424 43
614.440 67
614.456 90
614.472 64
614.488 61
614.504 61
614.520 76
614.536 60
614.552 36
614.568 27
614.584 30
614.600 33
614.616 38
614.632 15
614.648 13
614.664 28
614.680 33
614.696 47
614.713 40
614.729 33
614.745 23
614.761 32
614.777 33
614.793 33
614.809 11
614.825 18
614.841 24
614.857 37
614.873 23
614.889 38
614.905 25
614.921 34
614.937 27
614.953 59
614.969 136
614.985 188
615.001 252
615.018 213
615.034 127
615.050 197
615.066 172
615.082 87
615.098 52
615.114 66
615.130 64
615.146 59
615.162 62
615.178 47
615.194 29
615.210 40
615.226 40
615.242 53
615.258 58
615.274 46
615.290 59
615.307 72
615.323 50
615.339 69
615.355 50
615.371 29
615.387 29
615.403 25
615.419 49
615.435 64
615.451 58
615.467 39
615.483 27
615.499 47
615.515 47
615.531 30
615.547 46
615.563 60
615.580 49
615.596 46
615.612 44
615.628 41
615.644 37
615.660 29
615.676 22
615.692 19
615.708 21
615.724 20
615.740 12
615.756 32
615.772 34
615.788 46
615.804 24
615.820 21
615.837 43
615.853 12
615.869 20
615.885 20
615.901 24
615.917 24
615.933 26
615.949 43
615.965 54
615.981 67
615.997 93
616.013 98
616.029 107
616.045 89
616.061 67
616.078 54
616.094 74
616.110 63
616.126 49
616.142 62
616.158 37
616.174 51
616.190 50
616.206 22
616.222 19
616.238 58
616.254 47
616.270 58
616.286 66
616.303 37
616.319 47
616.335 59
616.351 80
616.367 49
616.383 61
616.399 46
616.415 67
616.431 82
616.447 107
616.463 100
616.479 86
616.495 57
616.511 61
616.528 17
616.544 8
616.560 14
616.576 29
616.592 19
616.608 28
616.624 42
616.640 18
616.656 22
616.672 52
616.688 39
616.704 49
616.720 55
616.736 38
616.753 33
616.769 35
616.785 10
616.801 19
616.817 33
616.833 34
616.849 26
616.865 39
616.881 25
616.897 27
616.913 44
616.929 53
616.945 32
616.962 52
616.978 97
616.994 79
617.010 142
617.026 83
617.042 84
617.058 71
617.074 68
617.090 69
617.106 58
617.122 50
617.138 60
617.155 74
617.171 60
617.187 33
617.203 49
617.219 40
617.235 29
617.251 30
617.267 32
617.283 57
617.299 46
617.315 43
617.331 59
617.348 58
617.364 54
617.380 54
617.396 28
617.412 48
617.428 58
617.444 51
617.460 36
617.476 54
617.492 54
617.508 33
617.524 13
617.541 30
617.557 25
617.573 9
617.589 8
617.605 38
617.621 43
617.637 24
617.653 47
617.669 28
617.685 19
617.701 30
617.718 14
617.734 18
617.750 11
617.766 20
617.782 35
617.798 30
617.814 24
617.830 19
617.846 10
617.862 37
617.878 27
617.895 9
617.911 29
617.927 29
617.943 56
617.959 62
617.975 61
617.991 72
618.007 63
618.023 57
618.039 74
618.055 69
618.072 62
618.088 93
618.104 80
618.120 71
618.136 50
618.152 50
618.168 86
618.184 68
618.200 78
618.216 52
618.232 29
618.249 40
618.265 65
618.281 57
618.297 77
618.313 74
618.329 83
618.345 89
618.361 117
618.377 92
618.393 108
618.410 51
618.426 91
618.442 67
618.458 22
618.474 49
618.490 58
618.506 43
618.522 38
618.538 42
618.554 33
618.571 23
618.587 31
618.603 40
618.619 14
618.635 17
618.651 12
618.667 15
618.683 46
618.699 33
618.715 41
618.732 38
618.748 39
618.764 37
618.780 30
618.796 38
618.812 39
618.828 27
618.844 32
618.860 40
618.876 38
618.893 63
618.909 43
618.925 29
618.941 31
618.957 39
618.973 32
618.989 29
619.005 40
619.021 52
619.038 36
619.054 33
619.070 99
619.086 141
619.102 113
619.118 89
619.134 114
619.150 80
619.166 71
619.183 67
619.199 55
619.215 42
619.231 26
619.247 51
619.263 42
619.279 29
619.295 66
619.311 28
619.327 57
619.344 27
619.360 32
619.376 34
619.392 31
619.408 56
619.424 81
619.440 68
619.456 38
619.472 29
619.489 37
619.505 50
619.521 34
619.537 38
619.553 47
619.569 18
619.585 29
619.601 20
619.618 26
619.634 56
619.650 37
619.666 23
619.682 36
619.698 57
619.714 14
619.730 8
619.746 21
619.763 23
619.779 16
619.795 33
619.811 25
619.827 16
619.843 34
619.859 23
619.875 24
619.891 29
619.908 32
619.924 26
619.940 44
619.956 81
619.972 62
619.988 71
620.004 72
620.020 61
620.037 68
620.053 98
620.069 63
620.085 96
620.101 129
620.117 158
620.133 147
620.149 64
620.166 63
620.182 24
620.198 59
620.214 87
620.230 75
620.246 84
620.262 61
620.278 47
620.294 89
620.311 40
620.327 65
620.343 97
620.359 64
620.375 38
620.391 65
620.407 32
620.423 64
620.440 72
620.456 93
620.472 91
620.488 57
620.504 49
620.520 36
620.536 13
620.552 15
620.569 25
620.585 33
620.601 29
620.617 27
620.633 19
620.649 55
620.665 65
620.681 29
620.698 13
620.714 36
620.730 17
620.746 20
620.762 25
620.778 15
620.794 19
620.811 28
620.827 25
620.843 20
620.859 13
620.875 22
620.891 11
620.907 12
620.923 48
620.940 48
620.956 99
620.972 112
620.988 70
621.004 47
621.020 63
621.036 48
621.052 40
621.069 61
621.085 97
621.101 94
621.117 82
621.133 89
621.149 87
621.165 90
621.182 48
621.198 49
621.214 68
621.230 77
621.246 34
621.262 29
621.278 36
621.294 25
621.311 27
621.327 53
621.343 41
621.359 43
621.375 27
621.391 12
621.407 40
621.424 38
621.440 70
621.456 82
621.472 98
621.488 91
621.504 56
621.520 41
621.537 37
621.553 51
621.569 31
621.585 49
621.601 35
621.617 24
621.633 13
621.650 26
621.666 38
621.682 54
621.698 48
621.714 45
621.730 29
621.746 30
621.763 59
621.779 39
621.795 61
621.811 35
621.827 29
621.843 27
621.859 41
621.876 62
621.892 42
621.908 68
621.924 108
621.940 175
621.956 416
621.972 450
621.989 339
622.005 256
622.021 149
622.037 79
622.053 86
622.069 116
622.085 225
622.102 411
622.118 302
622.134 260
622.150 176
622.166 120
622.182 172
622.198 110
622.215 73
622.231 72
622.247 79
622.263 101
622.279 72
622.295 62
622.311 37
622.328 39
622.344 49
622.360 94
622.376 87
622.392 55
622.408 55
622.425 58
622.441 156
622.457 197
622.473 138
622.489 100
622.505 49
622.521 31
622.538 22
622.554 65
622.570 101
622.586 58
622.602 39
622.618 41
622.634 36
622.651 19
622.667 42
622.683 40
622.699 24
622.715 52
622.731 44
622.748 16
622.764 20
622.780 53
622.796 38
622.812 32
622.828 14
622.844 27
622.861 64
622.877 32
622.893 51
622.909 41
622.925 34
622.941 72
622.958 140
622.974 154
622.990 109
623.006 142
623.022 94
623.038 73
623.055 77
623.071 118
623.087 174
623.103 198
623.119 201
623.135 183
623.151 117
623.168 62
623.184 121
623.200 105
623.216 71
623.232 50
623.248 67
623.265 73
623.281 79
623.297 81
623.313 84
623.329 97
623.345 64
623.362 52
623.378 67
623.394 42
623.410 20
623.426 55
623.442 59
623.459 62
623.475 48
623.491 56
623.507 90
623.523 46
623.539 69
623.556 46
623.572 39
623.588 37
623.604 31
623.620 10
623.636 46
623.653 36
623.669 36
623.685 39
623.701 50
623.717 41
623.733 14
623.750 35
623.766 39
623.782 21
623.798 75
623.814 64
623.830 28
623.847 47
623.863 17
623.879 25
623.895 14
623.911 14
623.927 32
623.944 39
623.960 50
623.976 61
623.992 46
624.008 62
624.024 110
624.041 67
624.057 61
624.073 183
624.089 236
624.105 200
624.121 219
624.138 227
624.154 223
624.170 107
624.186 72
624.202 56
624.218 54
624.235 55
624.251 49
624.267 22
624.283 42
624.299 35
624.316 62
624.332 104
624.348 87
624.364 93
624.380 89
624.396 104
624.413 67
624.429 85
624.445 96
624.461 108
624.477 134
624.493 116
624.510 118
624.526 104
624.542 68
624.558 59
624.574 27
624.591 31
624.607 21
624.623 16
624.639 26
624.655 19
624.671 36
624.688 35
624.704 64
624.720 34
624.736 39
624.752 23
624.769 42
624.785 32
624.801 23
624.817 36
624.833 42
624.849 31
624.866 9
624.882 12
624.898 40
624.914 49
624.930 37
624.947 49
624.963 45
624.979 42
624.995 50
625.011 69
625.027 49
625.044 85
625.060 82
625.076 128
625.092 136
625.108 117
625.125 124
625.141 109
625.157 81
625.173 65
625.189 81
625.205 55
625.222 21
625.238 48
625.254 49
625.270 77
625.286 36
625.303 44
625.319 25
625.335 29
625.351 47
625.367 59
625.384 69
625.400 73
625.416 71
625.432 49
625.448 63
625.464 61
625.481 109
625.497 128
625.513 56
625.529 51
625.545 72
625.562 66
625.578 38
625.594 62
625.610 39
625.626 35
625.643 34
625.659 32
625.675 31
625.691 22
625.707 2
625.724 32
625.740 36
625.756 27
625.772 32
625.788 36
625.805 22
625.821 37
625.837 28
625.853 36
625.869 64
625.885 27
625.902 36
625.918 26
625.934 40
625.950 21
625.966 53
625.983 33
625.999 46
626.015 61
626.031 39
626.047 26
626.064 99
626.080 167
626.096 286
626.112 211
626.128 230
626.145 193
626.161 144
626.177 94
626.193 48
626.209 23
626.226 71
626.242 78
626.258 74
626.274 104
626.290 98
626.307 45
626.323 64
626.339 43
626.355 83
626.371 73
626.388 68
626.404 102
626.420 93
626.436 120
626.452 84
626.469 101
626.485 59
626.501 54
626.517 56
626.533 75
626.550 54
626.566 34
626.582 26
626.598 46
626.614 19
626.631 25
626.647 54
626.663 61
626.679 38
626.696 35
626.712 20
626.728 39
626.744 67
626.760 75
626.777 63
626.793 64
626.809 63
626.825 45
626.841 62
626.858 87
626.874 47
626.890 38
626.906 46
626.922 41
626.939 77
626.955 58
626.971 61
626.987 35
627.003 55
627.020 59
627.036 56
627.052 85
627.068 103
627.085 119
627.101 203
627.117 197
627.133 145
627.149 127
627.166 90
627.182 58
627.198 58
627.214 42
627.230 52
627.247 46
627.263 65
627.279 51
627.295 64
627.311 83
627.328 68
627.344 38
627.360 79
627.376 90
627.393 77
627.409 108
627.425 115
627.441 67
627.457 47
627.474 71
627.490 62
627.506 53
627.522 63
627.539 45
627.555 27
627.571 54
627.587 39
627.603 65
627.620 33
627.636 8
627.652 15
627.668 66
627.684 57
627.701 59
627.717 56
627.733 137
627.749 156
627.766 141
627.782 212
627.798 230
627.814 190
627.830 211
627.847 221
627.863 202
627.879 148
627.895 178
627.912 132
627.928 150
627.944 144
627.960 129
627.976 163
627.993 133
628.009 113
628.025 82
628.041 88
628.058 136
628.074 123
628.090 119
628.106 151
628.122 159
628.139 181
628.155 111
628.171 122
628.187 79
628.204 53
628.220 48
628.236 83
628.252 103
628.268 86
628.285 40
628.301 60
628.317 57
628.333 40
628.350 55
628.366 76
628.382 105
628.398 74
628.415 50
628.431 43
628.447 99
628.463 108
628.479 100
628.496 71
628.512 70
628.528 83
628.544 55
628.561 92
628.577 78
628.593 61
628.609 55
628.625 52
628.642 96
628.658 69
628.674 45
628.690 16
628.707 21
628.723 11
628.739 22
628.755 43
628.772 62
628.788 117
628.804 95
628.820 94
628.837 109
628.853 99
628.869 95
628.885 86
628.901 71
628.918 57
628.934 75
628.950 69
628.966 87
628.983 68
628.999 56
629.015 80
629.031 106
629.048 95
629.064 128
629.080 154
629.096 113
629.113 95
629.129 112
629.145 105
629.161 87
629.177 58
629.194 46
629.210 101
629.226 100
629.242 109
629.259 61
629.275 33
629.291 51
629.307 47
629.324 48
629.340 48
629.356 78
629.372 64
629.389 43
629.405 40
629.421 57
629.437 25
629.454 54
629.470 73
629.486 63
629.502 29
629.519 25
629.535 26
629.551 41
629.567 50
629.583 39
629.600 16
629.616 28
629.632 24
629.648 11
629.665 13
629.681 36
629.697 48
629.713 47
629.730 49
629.746 46
629.762 43
629.778 82
629.795 82
629.811 35
629.827 75
629.843 63
629.860 53
629.876 59
629.892 53
629.908 51
629.925 31
629.941 57
629.957 37
629.973 46
629.990 62
630.006 78
630.022 69
630.038 65
630.055 62
630.071 47
630.087 51
630.103 64
630.120 92
630.136 78
630.152 61
630.168 21
630.185 24
630.201 44
630.217 52
630.233 47
630.250 64
630.266 60
630.282 82
630.298 56
630.315 40
630.331 71
630.347 46
630.363 36
630.380 40
630.396 64
630.412 99
630.428 89
630.445 77
630.461 71
630.477 57
630.493 36
630.510 49
630.526 53
630.542 65
630.558 38
630.575 18
630.591 9
630.607 21
630.623 25
630.640 33
630.656 34
630.672 39
630.688 31
630.705 20
630.721 19
630.737 16
630.754 31
630.770 24
630.786 22
630.802 69
630.819 41
630.835 20
630.851 42
630.867 25
630.884 28
630.900 28
630.916 21
630.932 76
630.949 47
630.965 43
630.981 50
630.997 58
631.014 42
631.030 42
631.046 45
631.062 23
631.079 51
631.095 42
631.111 67
631.128 62
631.144 43
631.160 55
631.176 46
631.193 31
631.209 40
631.225 70
631.241 68
631.258 78
631.274 83
631.290 69
631.306 42
631.323 60
631.339 47
631.355 65
631.371 42
631.388 34
631.404 62
631.420 70
631.437 42
631.453 20
631.469 38
631.485 29
631.502 22
631.518 38
631.534 3
631.550 13
631.567 17
631.583 28
631.599 44
631.616 50
631.632 54
631.648 29
631.664 11
631.681 39
631.697 43
631.713 26
631.729 23
631.746 70
631.762 28
631.778 11
631.794 38
631.811 30
631.827 23
631.843 39
631.860 29
631.876 45
631.892 20
631.908 19
631.925 20
631.941 23
631.957 31
631.973 42
631.990 50
632.006 23
632.022 67
632.039 58
632.055 24
632.071 49
632.087 91
632.104 61
632.120 44
632.136 89
632.153 123
632.169 104
632.185 47
632.201 68
632.218 43
632.234 21
632.250 18
632.266 53
632.283 52
632.299 23
632.315 36
632.332 46
632.348 53
632.364 84
632.380 96
632.397 37
632.413 45
632.429 40
632.446 63
632.462 70
632.478 70
632.494 51
632.511 45
632.527 36
632.543 36
632.559 36
632.576 20
632.592 28
632.608 32
632.625 18
632.641 21
632.657 12
632.673 25
632.690 13
632.706 37
632.722 30
632.739 31
632.755 43
632.771 18
632.787 11
632.804 27
632.820 25
632.836 18
632.853 29
632.869 16
632.885 31
632.901 32
632.918 20
632.934 22
632.950 22
632.967 8
632.983 27
632.999 30
633.015 13
633.032 56
633.048 31
633.064 41
633.081 58
633.097 90
633.113 73
633.129 60
633.146 72
633.162 48
633.178 74
633.195 40
633.211 28
633.227 61
633.243 69
633.260 22
633.276 33
633.292 54
633.309 33
633.325 37
633.341 50
633.358 51
633.374 33
633.390 37
633.406 62
633.423 40
633.439 26
633.455 55
633.472 34
633.488 25
633.504 14
633.520 33
633.537 56
633.553 26
633.569 38
633.586 57
633.602 29
633.618 30
633.635 22
633.651 38
633.667 11
633.683 7
633.700 18
633.716 33
633.732 55
633.749 43
633.765 31
633.781 21
633.797 38
633.814 27
633.830 15
633.846 34
633.863 18
633.879 46
633.895 67
633.912 21
633.928 35
633.944 62
633.960 68
633.977 130
633.993 113
634.009 127
634.026 108
634.042 35
634.058 55
634.075 92
634.091 97
634.107 136
634.123 106
634.140 82
634.156 64
634.172 56
634.189 72
634.205 51
634.221 34
634.238 25
634.254 41
634.270 86
634.287 78
634.303 47
634.319 70
634.335 65
634.352 96
634.368 96
634.384 72
634.401 30
634.417 53
634.433 76
634.450 83
634.466 23
634.482 31
634.498 43
634.515 45
634.531 32
634.547 48
634.564 46
634.580 37
634.596 24
634.613 47
634.629 54
634.645 21
634.662 13
634.678 11
634.694 17
634.710 43
634.727 37
634.743 19
634.759 40
634.776 15
634.792 19
634.808 13
634.825 1
634.841 39
634.857 51
634.874 31
634.890 24
634.906 34
634.923 31
634.939 33
634.955 32
634.971 46
634.988 84
635.004 76
635.020 60
635.037 36
635.053 57
635.069 96
635.086 94
635.102 80
635.118 86
635.135 120
635.151 113
635.167 83
635.184 44
635.200 47
635.216 34
635.232 51
635.249 33
635.265 60
635.281 48
635.298 26
635.314 49
635.330 29
635.347 41
635.363 45
635.379 26
635.396 89
635.412 89
635.428 72
635.445 69
635.461 53
635.477 55
635.494 31
635.510 34
635.526 31
635.543 30
635.559 39
635.575 54
635.591 44
635.608 35
635.624 16
635.640 21
635.657 37
635.673 42
635.689 32
635.706 17
635.722 32
635.738 21
635.755 62
635.771 48
635.787 41
635.804 34
635.820 21
635.836 59
635.853 43
635.869 39
635.885 40
635.902 23
635.918 15
635.934 47
635.951 48
635.967 43
635.983 57
636.000 23
636.016 34
636.032 41
636.049 62
636.065 54
636.081 86
636.098 46
636.114 103
636.130 93
636.147 55
636.163 81
636.179 110
636.195 83
636.212 63
636.228 40
636.244 21
636.261 67
636.277 76
636.293 60
636.310 66
636.326 53
636.342 53
636.359 60
636.375 65
636.391 91
636.408 98
636.424 87
636.440 62
636.457 87
636.473 84
636.489 67
636.506 84
636.522 43
636.538 20
636.555 24
636.571 7
636.587 41
636.604 79
636.620 78
636.636 23
636.653 20
636.669 19
636.685 14
636.702 28
636.718 19
636.734 18
636.751 43
636.767 34
636.783 37
636.800 29
636.816 17
636.832 35
636.849 32
636.865 28
636.881 35
636.898 14
636.914 20
636.930 46
636.947 57
636.963 39
636.979 59
636.996 36
637.012 43
637.029 34
637.045 41
637.061 52
637.078 48
637.094 65
637.110 87
637.127 75
637.143 95
637.159 57
637.176 63
637.192 42
637.208 49
637.225 63
637.241 46
637.257 33
637.274 31
637.290 35
637.306 31
637.323 47
637.339 40
637.355 50
637.372 53
637.388 44
637.404 36
637.421 26
637.437 45
637.453 37
637.470 62
637.486 45
637.502 35
637.519 49
637.535 80
637.551 66
637.568 50
637.584 37
637.601 24
637.617 40
637.633 40
637.650 25
637.666 70
637.682 67
637.699 34
637.715 54
637.731 62
637.748 49
637.764 65
637.780 71
637.797 51
637.813 48
637.829 13
637.846 32
637.862 40
637.878 34
637.895 63
637.911 57
637.927 77
637.944 90
637.960 75
637.977 63
637.993 61
638.009 23
638.026 74
638.042 97
638.058 77
638.075 82
638.091 72
638.107 132
638.124 137
638.140 118
638.156 96
638.173 73
638.189 72
638.205 57
638.222 59
638.238 55
638.255 59
638.271 66
638.287 75
638.304 79
638.320 62
638.336 70
638.353 72
638.369 92
638.385 102
638.402 75
638.418 61
638.434 69
638.451 126
638.467 108
638.484 102
638.500 55
638.516 81
638.533 79
638.549 56
638.565 35
638.582 36
638.598 18
638.614 20
638.631 33
638.647 27
638.663 33
638.680 48
638.696 34
638.713 45
638.729 44
638.745 38
638.762 33
638.778 32
638.794 29
638.811 12
638.827 26
638.843 39
638.860 29
638.876 26
638.893 39
638.909 18
638.925 28
638.942 63
638.958 31
638.974 34
638.991 19
639.007 53
639.023 32
639.040 15
639.056 45
639.073 54
639.089 93
639.105 97
639.122 71
639.138 104
639.154 132
639.171 96
639.187 77
639.203 75
639.220 71
639.236 72
639.253 46
639.269 45
639.285 75
639.302 60
639.318 43
639.334 48
639.351 57
639.367 25
639.384 53
639.400 62
639.416 72
639.433 45
639.449 79
639.465 79
639.482 91
639.498 44
639.514 43
639.531 48
639.547 19
639.564 22
639.580 23
639.596 18
639.613 21
639.629 32
639.645 31
639.662 29
639.678 27
639.695 19
639.711 6
639.727 46
639.744 35
639.760 16
639.776 33
639.793 51
639.809 59
639.826 47
639.842 47
639.858 31
639.875 33
639.891 20
639.907 48
639.924 16
639.940 30
639.957 47
639.973 32
639.989 10
640.006 47
640.022 44
640.038 45
640.055 45
640.071 48
640.088 53
640.104 69
640.120 90
640.137 136
640.153 87
640.169 79
640.186 70
640.202 48
640.219 61
640.235 51
640.251 21
640.268 29
640.284 29
640.301 40
640.317 24
640.333 25
640.350 41
640.366 53
640.382 93
640.399 129
640.415 74
640.432 36
640.448 77
640.464 124
640.481 98
640.497 106
640.513 45
640.530 40
640.546 17
640.563 21
640.579 15
640.595 9
640.612 55
640.628 64
640.645 37
640.661 22
640.677 30
640.694 17
640.710 33
640.726 48
640.743 21
640.759 22
640.776 43
640.792 18
640.808 9
640.825 33
640.841 48
640.858 49
640.874 36
640.890 31
640.907 26
640.923 28
640.940 27
640.956 18
640.972 37
640.989 30
641.005 30
641.021 38
641.038 32
641.054 17
641.071 47
641.087 35
641.103 73
641.120 83
641.136 75
641.153 64
641.169 69
641.185 44
641.202 46
641.218 53
641.235 44
641.251 81
641.267 76
641.284 70
641.300 50
641.317 29
641.333 71
641.349 69
641.366 64
641.382 48
641.399 46
641.415 59
641.431 52
641.448 56
641.464 64
641.480 65
641.497 27
641.513 26
641.530 15
641.546 60
641.562 48
641.579 18
641.595 19
641.612 14
641.628 20
641.644 29
641.661 11
641.677 41
641.694 28
641.710 36
641.726 28
641.743 17
641.759 46
641.776 28
641.792 21
641.808 23
641.825 24
641.841 49
641.858 48
641.874 45
641.890 51
641.907 45
641.923 20
641.940 38
641.956 54
641.972 43
641.989 79
642.005 71
642.022 52
642.038 45
642.054 61
642.071 98
642.087 220
642.104 285
642.120 226
642.137 187
642.153 161
642.169 84
642.186 68
642.202 82
642.219 83
642.235 107
642.251 113
642.268 90
642.284 57
642.301 62
642.317 97
642.333 66
642.350 64
642.366 78
642.383 71
642.399 61
642.415 87
642.432 70
642.448 61
642.465 58
642.481 51
642.497 72
642.514 50
642.530 62
642.547 72
642.563 61
642.580 55
642.596 29
642.612 30
642.629 41
642.645 48
642.662 37
642.678 29
642.694 46
642.711 16
642.727 36
642.744 20
642.760 51
642.776 38
642.793 94
642.809 39
642.826 17
642.842 11
642.859 22
642.875 33
642.891 24
642.908 22
642.924 80
642.941 168
642.957 168
642.973 108
642.990 79
643.006 106
643.023 40
643.039 55
643.055 66
643.072 84
643.088 99
643.105 167
643.121 136
643.138 124
643.154 138
643.170 112
643.187 103
643.203 80
643.220 40
643.236 63
643.253 52
643.269 71
643.285 98
643.302 78
643.318 68
643.335 82
643.351 57
643.367 94
643.384 82
643.400 60
643.417 56
643.433 44
643.450 69
643.466 71
643.482 58
643.499 45
643.515 35
643.532 20
643.548 37
643.564 31
643.581 29
643.597 46
643.614 24
643.630 54
643.647 81
643.663 53
643.679 12
643.696 24
643.712 19
643.729 34
643.745 52
643.762 72
643.778 74
643.794 74
643.811 98
643.827 71
643.844 87
643.860 39
643.877 39
643.893 50
643.909 30
643.926 128
643.942 96
643.959 150
643.975 132
643.992 130
644.008 97
644.024 109
644.041 86
644.057 102
644.074 92
644.090 108
644.107 106
644.123 88
644.139 85
644.156 103
644.172 57
644.189 44
644.205 27
644.222 26
644.238 39
644.254 22
644.271 60
644.287 95
644.304 58
644.320 44
644.337 59
644.353 83
644.369 67
644.386 75
644.402 73
644.419 81
644.435 46
644.452 40
644.468 38
644.485 19
644.501 44
644.517 36
644.534 18
644.550 28
644.567 22
644.583 23
644.600 16
644.616 12
644.632 33
644.649 25
644.665 22
644.682 17
644.698 34
644.715 61
644.731 83
644.747 40
644.764 57
644.780 62
644.797 26
644.813 41
644.830 43
644.846 32
644.863 29
644.879 21
644.895 13
644.912 35
644.928 64
644.945 99
644.961 86
644.978 52
644.994 85
645.011 93
645.027 61
645.043 29
645.060 73
645.076 40
645.093 40
645.109 95
645.126 105
645.142 65
645.158 76
645.175 85
645.191 50
645.208 53
645.224 67
645.241 44
645.257 42
645.274 77
645.290 97
645.306 85
645.323 68
645.339 48
645.356 52
645.372 110
645.389 54
645.405 33
645.422 48
645.438 32
645.455 41
645.471 64
645.487 45
645.504 30
645.520 60
645.537 59
645.553 7
645.570 32
645.586 35
645.603 30
645.619 31
645.635 51
645.652 31
645.668 32
645.685 16
645.701 13
645.718 8
645.734 27
645.751 37
645.767 22
645.783 25
645.800 65
645.816 67
645.833 47
645.849 15
645.866 12
645.882 20
645.899 44
645.915 42
645.932 41
645.948 47
645.964 46
645.981 60
645.997 50
646.014 28
646.030 30
646.047 52
646.063 63
646.080 84
646.096 118
646.113 96
646.129 116
646.145 56
646.162 60
646.178 43
646.195 74
646.211 69
646.228 54
646.244 75
646.261 65
646.277 48
646.294 53
646.310 72
646.326 46
646.343 35
646.359 44
646.376 67
646.392 45
646.409 27
646.425 39
646.442 66
646.458 44
646.475 46
646.491 50
646.508 48
646.524 71
646.540 65
646.557 35
646.573 30
646.590 35
646.606 32
646.623 8
646.639 22
646.656 66
646.672 58
646.689 34
646.705 36
646.722 33
646.738 10
646.754 4
646.771 21
646.787 31
646.804 38
646.820 29
646.837 16
646.853 29
646.870 39
646.886 42
646.903 32
646.919 25
646.936 36
646.952 39
646.969 47
646.985 51
647.001 62
647.018 54
647.034 26
647.051 38
647.067 48
647.084 49
647.100 49
647.117 53
647.133 60
647.150 136
647.166 172
647.183 147
647.199 112
647.216 71
647.232 87
647.248 68
647.265 54
647.281 48
647.298 53
647.314 75
647.331 32
647.347 60
647.364 65
647.380 58
647.397 34
647.413 53
647.430 51
647.446 32
647.463 44
647.479 73
647.496 55
647.512 24
647.528 33
647.545 28
647.561 31
647.578 9
647.594 25
647.611 31
647.627 17
647.644 28
647.660 28
647.677 44
647.693 34
647.710 63
647.726 97
647.743 65
647.759 68
647.776 45
647.792 39
647.809 25
647.825 20
647.842 23
647.858 48
647.874 58
647.891 41
647.907 11
647.924 23
647.940 50
647.957 50
647.973 57
647.990 46
648.006 34
648.023 28
648.039 18
648.056 36
648.072 50
648.089 66
648.105 72
648.122 83
648.138 96
648.155 69
648.171 59
648.188 79
648.204 106
648.221 73
648.237 58
648.254 50
648.270 37
648.286 32
648.303 28
648.319 25
648.336 57
648.352 96
648.369 71
648.385 74
648.402 59
648.418 40
648.435 56
648.451 69
648.468 39
648.484 42
648.501 28
648.517 21
648.534 29
648.550 46
648.567 21
648.583 34
648.600 40
648.616 71
648.633 18
648.649 25
648.666 26
648.682 36
648.699 35
648.715 23
648.732 6
648.748 26
648.765 29
648.781 24
648.798 37
648.814 37
648.831 18
648.847 15
648.864 40
648.880 20
648.896 29
648.913 15
648.929 13
648.946 42
648.962 37
648.979 50
648.995 28
649.012 17
649.028 39
649.045 55
649.061 48
649.078 45
649.094 65
649.111 128
649.127 82
649.144 93
649.160 124
649.177 80
649.193 120
649.210 98
649.226 45
649.243 17
649.259 21
649.276 24
649.292 84
649.309 64
649.325 60
649.342 64
649.358 65
649.375 48
649.391 54
649.408 34
649.424 45
649.441 39
649.457 32
649.474 65
649.490 75
649.507 27
649.523 33
649.540 22
649.556 25
649.573 14
649.589 29
649.606 9
649.622 6
649.639 16
649.655 48
649.672 51
649.688 40
649.705 19
649.721 50
649.738 46
649.754 46
649.771 40
649.787 41
649.804 31
649.820 49
649.837 76
649.853 43
649.870 54
649.886 47
649.903 39
649.919 64
649.936 199
649.952 317
649.969 520
649.985 517
650.002 391
650.018 241
650.035 190
650.051 122
650.068 131
650.084 115
650.101 100
650.117 154
650.134 132
650.150 125
650.167 109
650.183 43
650.200 34
650.216 37
650.233 47
650.249 49
650.266 60
650.282 50
650.299 47
650.315 57
650.332 41
650.348 42
650.365 29
650.382 45
650.398 76
650.415 97
650.431 80
650.448 41
650.464 33
650.481 20
650.497 30
650.514 42
650.530 56
650.547 57
650.563 35
650.580 57
650.596 34
650.613 36
650.629 59
650.646 60
650.662 43
650.679 47
650.695 25
650.712 22
650.728 31
650.745 34
650.761 30
650.778 36
650.794 46
650.811 54
650.827 44
650.844 28
650.860 36
650.877 20
650.893 59
650.910 47
650.926 52
650.943 74
650.959 137
650.976 244
650.993 175
651.009 111
651.026 113
651.042 104
651.059 91
651.075 84
651.092 115
651.108 151
651.125 163
651.141 124
651.158 142
651.174 72
651.191 54
651.207 52
651.224 91
651.240 62
651.257 60
651.273 82
651.290 68
651.306 63
651.323 71
651.339 58
651.356 53
651.372 47
651.389 66
651.406 82
651.422 49
651.439 59
651.455 43
651.472 20
651.488 41
651.505 29
651.521 34
651.538 25
651.554 22
651.571 39
651.587 65
651.604 58
651.620 41
651.637 47
651.653 32
651.670 24
651.686 42
651.703 64
651.719 40
651.736 47
651.753 42
651.769 15
651.786 20
651.802 29
651.819 38
651.835 49
651.852 23
651.868 28
651.885 50
651.901 40
651.918 40
651.934 46
651.951 74
651.967 90
651.984 85
652.000 49
652.017 43
652.034 72
652.050 54
652.067 59
652.083 63
652.100 112
652.116 86
652.133 58
652.149 98
652.166 69
652.182 73
652.199 102
652.215 82
652.232 46
652.248 100
652.265 55
652.282 67
652.298 32
652.315 31
652.331 66
652.348 57
652.364 65
652.381 116
652.397 120
652.414 84
652.430 95
652.447 126
652.463 93
652.480 66
652.496 83
652.513 58
652.530 52
652.546 45
652.563 27
652.579 25
652.596 16
652.612 60
652.629 59
652.645 47
652.662 41
652.678 29
652.695 24
652.711 21
652.728 15
652.745 30
652.761 14
652.778 10
652.794 12
652.811 16
652.827 14
652.844 23
652.860 21
652.877 43
652.893 22
652.910 23
652.926 17
652.943 42
652.960 26
652.976 49
652.993 80
653.009 76
653.026 35
653.042 58
653.059 43
653.075 85
653.092 75
653.108 70
653.125 103
653.142 93
653.158 67
653.175 75
653.191 78
653.208 80
653.224 83
653.241 36
653.257 69
653.274 23
653.290 44
653.307 69
653.324 66
653.340 50
653.357 74
653.373 49
653.390 83
653.406 62
653.423 32
653.439 62
653.456 57
653.472 75
653.489 43
653.506 24
653.522 52
653.539 18
653.555 30
653.572 24
653.588 51
653.605 22
653.621 18
653.638 22
653.655 17
653.671 22
653.688 13
653.704 35
653.721 27
653.737 13
653.754 6
653.770 18
653.787 40
653.804 42
653.820 14
653.837 34
653.853 25
653.870 11
653.886 49
653.903 47
653.919 42
653.936 86
653.952 38
653.969 24
653.986 61
654.002 80
654.019 75
654.035 51
654.052 64
654.068 51
654.085 67
654.101 55
654.118 99
654.135 49
654.151 103
654.168 97
654.184 41
654.201 28
654.217 22
654.234 82
654.251 88
654.267 70
654.284 70
654.300 28
654.317 38
654.333 75
654.350 95
654.366 76
654.383 73
654.400 110
654.416 79
654.433 64
654.449 29
654.466 87
654.482 161
654.499 127
654.515 76
654.532 64
654.549 14
654.565 14
654.582 41
654.598 46
654.615 42
654.631 61
654.648 52
654.665 11
654.681 7
654.698 23
654.714 36
654.731 32
654.747 60
654.764 52
654.781 29
654.797 35
654.814 27
654.830 18
654.847 38
654.863 17
654.880 40
654.896 20
654.913 15
654.930 21
654.946 43
654.963 37
654.979 28
654.996 41
655.012 68
655.029 85
655.046 62
655.062 55
655.079 72
655.095 51
655.112 57
655.128 67
655.145 51
655.162 51
655.178 68
655.195 44
655.211 27
655.228 28
655.244 70
655.261 78
655.278 69
655.294 55
655.311 81
655.327 35
655.344 57
655.360 71
655.377 51
655.394 52
655.410 62
655.427 47
655.443 22
655.460 49
655.476 28
655.493 4
655.510 39
655.526 45
655.543 52
655.559 26
655.576 23
655.592 62
655.609 62
655.626 22
655.642 24
655.659 51
655.675 30
655.692 20
655.708 36
655.725 30
655.742 9
655.758 4
655.775 5
655.791 15
655.808 2
655.825 33
655.841 37
655.858 39
655.874 53
655.891 63
655.907 99
655.924 58
655.941 61
655.957 166
655.974 376
655.990 450
656.007 416
656.024 310
656.040 222
656.057 175
656.073 69
656.090 100
656.106 121
656.123 152
656.140 162
656.156 113
656.173 67
656.189 88
656.206 81
656.222 36
656.239 45
656.256 49
656.272 34
656.289 30
656.305 56
656.322 79
656.339 90
656.355 82
656.372 76
656.388 68
656.405 44
656.422 47
656.438 71
656.455 78
656.471 89
656.488 50
656.504 56
656.521 41
656.538 40
656.554 41
656.571 27
656.587 51
656.604 38
656.621 17
656.637 24
656.654 21
656.670 5
656.687 35
656.704 8
656.720 7
656.737 9
656.753 23
656.770 40
656.786 27
656.803 39
656.820 56
656.836 17
656.853 17
656.869 21
656.886 32
656.903 43
656.919 30
656.936 52
656.952 52
656.969 43
656.986 111
657.002 185
657.019 161
657.035 145
657.052 77
657.069 55
657.085 54
657.102 52
657.118 96
657.135 93
657.152 90
657.168 62
657.185 61
657.201 75
657.218 60
657.234 39
657.251 56
657.268 90
657.284 76
657.301 82
657.317 81
657.334 74
657.351 73
657.367 65
657.384 41
657.400 87
657.417 86
657.434 93
657.450 63
657.467 90
657.483 55
657.500 43
657.517 42
657.533 26
657.550 19
657.566 36
657.583 24
657.600 26
657.616 28
657.633 57
657.649 79
657.666 60
657.683 45
657.699 59
657.716 50
657.732 35
657.749 20
657.766 53
657.782 55
657.799 62
657.815 44
657.832 37
657.849 21
657.865 56
657.882 45
657.899 47
657.915 64
657.932 56
657.948 80
657.965 94
657.982 64
657.998 73
658.015 70
658.031 75
658.048 70
658.065 42
658.081 95
658.098 88
658.114 121
658.131 137
658.148 87
658.164 79
658.181 44
658.197 51
658.214 74
658.231 105
658.247 91
658.264 40
658.280 46
658.297 46
658.314 32
658.330 21
658.347 44
658.364 75
658.380 66
658.397 56
658.413 110
658.430 94
658.447 31
658.463 25
658.480 32
658.496 52
658.513 74
658.530 62
658.546 35
658.563 26
658.579 25
658.596 26
658.613 26
658.629 35
658.646 49
658.663 40
658.679 33
658.696 43
658.712 58
658.729 52
658.746 37
658.762 47
658.779 45
658.795 41
658.812 24
658.829 34
658.845 40
658.862 38
658.879 38
658.895 79
658.912 60
658.928 20
658.945 46
658.962 44
658.978 25
658.995 110
659.012 70
659.028 62
659.045 94
659.061 76
659.078 74
659.095 62
659.111 50
659.128 80
659.144 67
659.161 56
659.178 48
659.194 54
659.211 60
659.228 44
659.244 104
659.261 83
659.277 35
659.294 39
659.311 25
659.327 30
659.344 49
659.361 87
659.377 72
659.394 52
659.410 51
659.427 23
659.444 63
659.460 50
659.477 36
659.494 58
659.510 43
659.527 33
659.543 18
659.560 23
659.577 24
659.593 28
659.610 40
659.627 34
659.643 71
659.660 74
659.676 50
659.693 40
659.710 38
659.726 39
659.743 56
659.760 60
659.776 44
659.793 19
659.809 16
659.826 39
659.843 37
659.859 32
659.876 42
659.893 47
659.909 82
659.926 146
659.943 72
659.959 82
659.976 129
659.992 93
660.009 70
660.026 122
660.042 54
660.059 33
660.076 67
660.092 90
660.109 87
660.125 83
660.142 97
660.159 68
660.175 40
660.192 67
660.209 59
660.225 41
660.242 55
660.259 65
660.275 57
660.292 41
660.308 56
660.325 54
660.342 52
660.358 64
660.375 66
660.392 71
660.408 33
660.425 37
660.442 38
660.458 35
660.475 28
660.491 16
660.508 43
660.525 26
660.541 31
660.558 39
660.575 32
660.591 46
660.608 35
660.625 35
660.641 58
660.658 66
660.674 38
660.691 27
660.708 32
660.724 35
660.741 57
660.758 51
660.774 33
660.791 26
660.808 12
660.824 11
660.841 30
660.858 49
660.874 40
660.891 72
660.907 56
660.924 123
660.941 94
660.957 65
660.974 41
660.991 53
661.007 47
661.024 18
661.041 10
661.057 18
661.074 48
661.091 51
661.107 41
661.124 72
661.140 144
661.157 107
661.174 58
661.190 105
661.207 124
661.224 74
661.240 56
661.257 58
661.274 53
661.290 34
661.307 64
661.324 55
661.340 61
661.357 41
661.374 25
661.390 34
661.407 47
661.423 34
661.440 59
661.457 42
661.473 32
661.490 37
661.507 25
661.523 7
661.540 8
661.557 37
661.573 33
661.590 29
661.607 13
661.623 39
661.640 28
661.657 36
661.673 19
661.690 17
661.707 20
661.723 35
661.740 27
661.757 51
661.773 36
661.790 20
661.806 46
661.823 26
661.840 47
661.856 46
661.873 55
661.890 31
661.906 42
661.923 87
661.940 42
661.956 41
661.973 38
661.990 55
662.006 71
662.023 66
662.040 55
662.056 48
662.073 69
662.090 83
662.106 71
662.123 82
662.140 117
662.156 122
662.173 69
662.190 87
662.206 70
662.223 76
662.240 38
662.256 76
662.273 59
662.290 64
662.306 77
662.323 40
662.340 50
662.356 36
662.373 25
662.390 16
662.406 23
662.423 59
662.439 40
662.456 25
662.473 45
662.489 52
662.506 37
662.523 49
662.539 30
662.556 74
662.573 50
662.589 49
662.606 15
662.623 25
662.639 47
662.656 39
662.673 50
662.689 54
662.706 26
662.723 31
662.739 37
662.756 29
662.773 1
662.789 9
662.806 28
662.823 52
662.839 35
662.856 24
662.873 16
662.889 47
662.906 40
662.923 22
662.939 40
662.956 22
662.973 58
662.989 35
663.006 30
663.023 33
663.039 40
663.056 26
663.073 29
663.089 46
663.106 71
663.123 97
663.139 96
663.156 84
663.173 112
663.189 102
663.206 57
663.223 56
663.240 66
663.256 60
663.273 22
663.290 58
663.306 56
663.323 56
663.340 62
663.356 47
663.373 62
663.390 73
663.406 70
663.423 29
663.440 36
663.456 31
663.473 38
663.490 25
663.506 41
663.523 42
663.540 63
663.556 46
663.573 51
663.590 62
663.606 45
663.623 43
663.640 50
663.656 47
663.673 36
663.690 24
663.706 18
663.723 43
663.740 68
663.756 85
663.773 92
663.790 83
663.806 62
663.823 43
663.840 55
663.857 56
663.873 59
663.890 73
663.907 119
663.923 118
663.940 170
663.957 247
663.973 243
663.990 126
664.007 114
664.023 111
664.040 86
664.057 136
664.073 106
664.090 191
664.107 177
664.123 171
664.140 233
664.157 201
664.173 184
664.190 134
664.207 113
664.224 106
664.240 66
664.257 77
664.274 124
664.290 120
664.307 124
664.324 88
664.340 43
664.357 83
664.374 123
664.390 95
664.407 88
664.424 59
664.440 52
664.457 62
664.474 78
664.491 66
664.507 62
664.524 41
664.541 58
664.557 50
664.574 79
664.591 74
664.607 36
664.624 24
664.641 51
664.657 55
664.674 17
664.691 32
664.707 37
664.724 25
664.741 26
664.758 20
664.774 26
664.791 11
664.808 39
664.824 59
664.841 73
664.858 61
664.874 35
664.891 46
664.908 109
664.924 183
664.941 306
664.958 451
664.975 440
664.991 278
665.008 178
665.025 129
665.041 168
665.058 141
665.075 89
665.091 89
665.108 91
665.125 170
665.142 203
665.158 141
665.175 125
665.192 97
665.208 73
665.225 53
665.242 72
665.258 107
665.275 88
665.292 59
665.308 72
665.325 114
665.342 78
665.359 81
665.375 69
665.392 52
665.409 31
665.425 68
665.442 56
665.459 43
665.475 53
665.492 40
665.509 69
665.526 70
665.542 48
665.559 37
665.576 27
665.592 45
665.609 19
665.626 46
665.643 34
665.659 27
665.676 58
665.693 71
665.709 60
665.726 45
665.743 52
665.759 41
665.776 35
665.793 54
665.810 71
665.826 47
665.843 41
665.860 31
665.876 48
665.893 152
665.910 413
665.926 1315
665.943 2360
665.960 2480
665.977 1923
665.993 1468
666.010 1013
666.027 633
666.043 361
666.060 299
666.077 241
666.094 165
666.110 115
666.127 124
666.144 95
666.160 84
666.177 63
666.194 63
666.211 139
666.227 101
666.244 59
666.261 17
666.277 37
666.294 95
666.311 77
666.327 33
666.344 37
666.361 69
666.378 45
666.394 111
666.411 81
666.428 61
666.444 60
666.461 58
666.478 66
666.495 55
666.511 50
666.528 53
666.545 58
666.561 13
666.578 36
666.595 58
666.612 45
666.628 47
666.645 45
666.662 48
666.678 64
666.695 43
666.712 16
666.729 49
666.745 20
666.762 30
666.779 36
666.795 23
666.812 16
666.829 35
666.846 38
666.862 15
666.879 25
666.896 68
666.912 184
666.929 361
666.946 816
666.963 857
666.979 597
666.996 315
667.013 262
667.030 220
667.046 144
667.063 88
667.080 86
667.096 112
667.113 102
667.130 111
667.147 115
667.163 123
667.180 153
667.197 114
667.213 135
667.230 121
667.247 71
667.264 54
667.280 41
667.297 47
667.314 67
667.331 51
667.347 39
667.364 59
667.381 13
667.397 15
667.414 28
667.431 23
667.448 35
667.464 44
667.481 68
667.498 38
667.514 24
667.531 18
667.548 52
667.565 51
667.581 57
667.598 70
667.615 70
667.632 39
667.648 15
667.665 9
667.682 17
667.698 15
667.715 35
667.732 49
667.749 44
667.765 34
667.782 67
667.799 37
667.816 26
667.832 29
667.849 40
667.866 39
667.883 27
667.899 47
667.916 92
667.933 164
667.949 250
667.966 235
667.983 217
668.000 161
668.016 84
668.033 85
668.050 95
668.067 89
668.083 34
668.100 57
668.117 97
668.134 154
668.150 175
668.167 128
668.184 83
668.200 43
668.217 67
668.234 83
668.251 54
668.267 49
668.284 66
668.301 58
668.318 55
668.334 25
668.351 14
668.368 75
668.385 79
668.401 53
668.418 54
668.435 83
668.451 57
668.468 11
668.485 39
668.502 26
668.518 39
668.535 31
668.552 26
668.569 34
668.585 12
668.602 24
668.619 46
668.636 34
668.652 50
668.669 40
668.686 39
668.703 27
668.719 45
668.736 37
668.753 22
668.770 15
668.786 36
668.803 13
668.820 33
668.837 18
668.853 22
668.870 35
668.887 41
668.903 54
668.920 27
668.937 32
668.954 29
668.970 30
668.987 46
669.004 48
669.021 50
669.037 38
669.054 33
669.071 41
669.088 48
669.104 60
669.121 89
669.138 151
669.155 104
669.171 60
669.188 35
669.205 27
669.222 87
669.238 63
669.255 36
669.272 56
669.289 46
669.305 25
669.322 39
669.339 48
669.356 56
669.372 67
669.389 47
669.406 39
669.423 27
669.439 46
669.456 36
669.473 46
669.490 72
669.506 85
669.523 43
669.540 21
669.557 38
669.573 64
669.590 69
669.607 31
669.624 21
669.640 36
669.657 33
669.674 50
669.691 18
669.707 22
669.724 27
669.741 34
669.758 48
669.774 42
669.791 24
669.808 45
669.825 40
669.841 33
669.858 36
669.875 22
669.892 25
669.908 53
669.925 55
669.942 88
669.959 72
669.975 46
669.992 81
670.009 43
670.026 39
670.043 45
670.059 17
670.076 31
670.093 55
670.110 29
670.126 69
670.143 96
670.160 53
670.177 50
670.193 55
670.210 39
670.227 63
670.244 51
670.260 76
670.277 38
670.294 42
670.311 76
670.327 46
670.344 37
670.361 37
670.378 26
670.394 30
670.411 49
670.428 63
670.445 44
670.462 48
670.478 29
670.495 14
670.512 5
670.529 42
670.545 48
670.562 18
670.579 36
670.596 29
670.612 19
670.629 21
670.646 40
670.663 28
670.679 49
670.696 27
670.713 43
670.730 81
670.747 36
670.763 23
670.780 14
670.797 36
670.814 18
670.830 43
670.847 41
670.864 28
670.881 18
670.897 16
670.914 21
670.931 32
670.948 21
670.965 42
670.981 69
670.998 52
671.015 39
671.032 33
671.048 21
671.065 19
671.082 28
671.099 52
671.115 59
671.132 86
671.149 99
671.166 70
671.183 60
671.199 75
671.216 37
671.233 60
671.250 76
671.266 103
671.283 106
671.300 65
671.317 40
671.333 45
671.350 35
671.367 59
671.384 52
671.401 27
671.417 21
671.434 29
671.451 64
671.468 37
671.484 42
671.501 32
671.518 35
671.535 52
671.552 17
671.568 13
671.585 16
671.602 12
671.619 37
671.635 30
671.652 18
671.669 31
671.686 44
671.703 34
671.719 27
671.736 17
671.753 11
671.770 14
671.786 48
671.803 42
671.820 25
671.837 33
671.854 50
671.870 40
671.887 27
671.904 55
671.921 82
671.937 89
671.954 155
671.971 181
671.988 124
672.005 110
672.021 55
672.038 59
672.055 19
672.072 62
672.089 98
672.105 80
672.122 86
672.139 79
672.156 85
672.172 77
672.189 49
672.206 31
672.223 40
672.240 45
672.256 52
672.273 50
672.290 43
672.307 67
672.324 46
672.340 34
672.357 27
672.374 44
672.391 70
672.407 54
672.424 20
672.441 37
672.458 83
672.475 59
672.491 53
672.508 32
672.525 43
672.542 45
672.559 31
672.575 57
672.592 40
672.609 39
672.626 87
672.642 52
672.659 38
672.676 40
672.693 30
672.710 23
672.726 23
672.743 38
672.760 44
672.777 31
672.794 32
672.810 22
672.827 45
672.844 50
672.861 48
672.878 17
672.894 29
672.911 46
672.928 51
672.945 75
672.962 96
672.978 95
672.995 53
673.012 53
673.029 38
673.046 33
673.062 49
673.079 63
673.096 80
673.113 101
673.129 115
673.146 92
673.163 77
673.180 54
673.197 57
673.213 60
673.230 34
673.247 36
673.264 40
673.281 36
673.297 37
673.314 41
673.331 51
673.348 71
673.365 43
673.381 38
673.398 74
673.415 57
673.432 99
673.449 86
673.465 51
673.482 80
673.499 42
673.516 62
673.533 50
673.549 60
673.566 73
673.583 43
673.600 30
673.617 13
673.633 22
673.650 41
673.667 22
673.684 67
673.701 39
673.717 22
673.734 39
673.751 53
673.768 35
673.785 57
673.802 106
673.818 125
673.835 99
673.852 73
673.869 53
673.886 96
673.902 88
673.919 77
673.936 65
673.953 71
673.970 49
673.986 72
674.003 56
674.020 109
674.037 97
674.054 79
674.070 101
674.087 125
674.104 121
674.121 122
674.138 66
674.154 74
674.171 111
674.188 75
674.205 48
674.222 32
674.239 34
674.255 13
674.272 61
674.289 58
674.306 46
674.323 43
674.339 42
674.356 40
674.373 102
674.390 65
674.407 52
674.423 74
674.440 70
674.457 34
674.474 48
674.491 63
674.507 49
674.524 35
674.541 59
674.558 103
674.575 69
674.592 51
674.608 19
674.625 24
674.642 29
674.659 37
674.676 47
674.692 47
674.709 40
674.726 17
674.743 33
674.760 35
674.777 52
674.793 49
674.810 46
674.827 21
674.844 3
674.861 20
674.877 64
674.894 61
674.911 46
674.928 122
674.945 144
674.962 86
674.978 52
674.995 57
675.012 63
675.029 41
675.046 43
675.062 56
675.079 67
675.096 102
675.113 97
675.130 103
675.147 72
675.163 80
675.180 95
675.197 51
675.214 95
675.231 63
675.247 55
675.264 36
675.281 30
675.298 44
675.315 38
675.332 30
675.348 70
675.365 95
675.382 70
675.399 31
675.416 23
675.433 57
675.449 44
675.466 32
675.483 34
675.500 62
675.517 26
675.534 22
675.550 27
675.567 12
675.584 26
675.601 48
675.618 62
675.634 29
675.651 53
675.668 78
675.685 40
675.702 24
675.719 27
675.735 26
675.752 9
675.769 41
675.786 48
675.803 19
675.820 35
675.836 35
675.853 38
675.870 34
675.887 73
675.904 126
675.921 176
675.937 137
675.954 72
675.971 119
675.988 76
676.005 81
676.022 114
676.038 76
676.055 77
676.072 77
676.089 99
676.106 87
676.123 93
676.139 83
676.156 95
676.173 54
676.190 52
676.207 38
676.224 32
676.240 43
676.257 66
676.274 94
676.291 48
676.308 64
676.325 71
676.341 84
676.358 54
676.375 35
676.392 46
676.409 28
676.426 26
676.442 56
676.459 60
676.476 15
676.493 27
676.510 44
676.527 23
676.543 34
676.560 39
676.577 37
676.594 52
676.611 38
676.628 41
676.645 15
676.661 11
676.678 20
676.695 25
676.712 19
676.729 21
676.746 43
676.762 52
676.779 25
676.796 27
676.813 20
676.830 68
676.847 69
676.863 61
676.880 40
676.897 55
676.914 43
676.931 44
676.948 73
676.965 52
676.981 50
676.998 32
677.015 11
677.032 38
677.049 53
677.066 41
677.082 30
677.099 73
677.116 85
677.133 41
677.150 19
677.167 40
677.184 45
677.200 63
677.217 27
677.234 27
677.251 36
677.268 42
677.285 37
677.301 28
677.318 55
677.335 58
677.352 48
677.369 45
677.386 55
677.403 50
677.419 45
677.436 73
677.453 67
677.470 61
677.487 39
677.504 32
677.520 32
677.537 30
677.554 31
677.571 44
677.588 32
677.605 53
677.622 34
677.638 21
677.655 27
677.672 33
677.689 33
677.706 22
677.723 30
677.740 17
677.756 23
677.773 27
677.790 42
677.807 39
677.824 14
677.841 51
677.858 97
677.874 52
677.891 78
677.908 42
677.925 29
677.942 39
677.959 80
677.976 47
677.992 22
678.009 37
678.026 33
678.043 35
678.060 41
678.077 40
678.094 34
678.110 54
678.127 87
678.144 46
678.161 42
678.178 49
678.195 59
678.212 44
678.228 33
678.245 107
678.262 78
678.279 95
678.296 78
678.313 68
678.330 60
678.346 52
678.363 39
678.380 28
678.397 32
678.414 14
678.431 33
678.448 51
678.464 67
678.481 58
678.498 34
678.515 55
678.532 20
678.549 48
678.566 25
678.583 32
678.599 43
678.616 57
678.633 31
678.650 47
678.667 45
678.684 40
678.701 53
678.717 41
678.734 33
678.751 40
678.768 22
678.785 22
678.802 8
678.819 15
678.836 48
678.852 26
678.869 20
678.886 33
678.903 25
678.920 25
678.937 47
678.954 64
678.970 78
678.987 46
679.004 53
679.021 46
679.038 41
679.055 30
679.072 34
679.089 60
679.105 65
679.122 60
679.139 51
679.156 61
679.173 96
679.190 101
679.207 88
679.224 54
679.240 81
679.257 70
679.274 40
679.291 40
679.308 82
679.325 113
679.342 71
679.359 57
679.375 57
679.392 97
679.409 96
679.426 83
679.443 35
679.460 64
679.477 63
679.493 51
679.510 27
679.527 32
679.544 46
679.561 27
679.578 41
679.595 47
679.612 24
679.629 14
679.645 16
679.662 25
679.679 51
679.696 58
679.713 68
679.730 32
679.747 40
679.764 47
679.780 52
679.797 57
679.814 50
679.831 69
679.848 82
679.865 44
679.882 20
679.899 34
679.915 50
679.932 82
679.949 62
679.966 44
679.983 40
680.000 31
680.017 34
680.034 56
680.051 49
680.067 60
680.084 93
680.101 108
680.118 87
680.135 96
680.152 120
680.169 99
680.186 65
680.202 58
680.219 66
680.236 82
680.253 67
680.270 60
680.287 34
680.304 27
680.321 39
680.338 50
680.354 53
680.371 17
680.388 54
680.405 49
680.422 53
680.439 52
680.456 45
680.473 39
680.490 22
680.506 40
680.523 39
680.540 25
680.557 57
680.574 37
680.591 46
680.608 38
680.625 43
680.642 53
680.658 53
680.675 75
680.692 46
680.709 25
680.726 46
680.743 38
680.760 44
680.777 37
680.794 28
680.810 37
680.827 42
680.844 27
680.861 58
680.878 40
680.895 24
680.912 78
680.929 131
680.946 113
680.962 92
680.979 66
680.996 47
681.013 81
681.030 76
681.047 56
681.064 41
681.081 67
681.098 43
681.115 70
681.131 71
681.148 75
681.165 69
681.182 98
681.199 104
681.216 97
681.233 95
681.250 99
681.267 88
681.283 89
681.300 50
681.317 77
681.334 76
681.351 63
681.368 51
681.385 81
681.402 104
681.419 75
681.436 78
681.452 79
681.469 58
681.486 94
681.503 78
681.520 48
681.537 47
681.554 46
681.571 34
681.588 17
681.605 50
681.621 59
681.638 44
681.655 61
681.672 71
681.689 46
681.706 59
681.723 57
681.740 38
681.757 82
681.774 58
681.791 75
681.807 77
681.824 55
681.841 69
681.858 48
681.875 78
681.892 169
681.909 321
681.926 485
681.943 521
681.960 447
681.976 337
681.993 243
682.010 209
682.027 114
682.044 76
682.061 77
682.078 74
682.095 80
682.112 101
682.129 81
682.146 72
682.162 84
682.179 77
682.196 66
682.213 100
682.230 93
682.247 31
682.264 27
682.281 36
682.298 63
682.315 39
682.332 27
682.348 56
682.365 53
682.382 73
682.399 84
682.416 57
682.433 54
682.450 55
682.467 86
682.484 80
682.501 41
682.518 50
682.535 65
682.551 35
682.568 33
682.585 42
682.602 32
682.619 41
682.636 22
682.653 51
682.670 44
682.687 39
682.704 54
682.721 45
682.737 16
682.754 47
682.771 58
682.788 31
682.805 39
682.822 36
682.839 45
682.856 30
682.873 33
682.890 58
682.907 135
682.924 129
682.941 197
682.957 144
682.974 122
682.991 108
683.008 93
683.025 59
683.042 58
683.059 38
683.076 23
683.093 54
683.110 60
683.127 58
683.144 69
683.160 82
683.177 106
683.194 120
683.211 101
683.228 41
683.245 42
683.262 52
683.279 71
683.296 74
683.313 36
683.330 58
683.347 79
683.364 44
683.380 44
683.397 29
683.414 45
683.431 84
683.448 105
683.465 76
683.482 65
683.499 65
683.516 30
683.533 33
683.550 31
683.567 47
683.584 63
683.600 22
683.617 32
683.634 26
683.651 52
683.668 43
683.685 45
683.702 15
683.719 30
683.736 37
683.753 31
683.770 59
683.787 56
683.804 30
683.821 24
683.837 37
683.854 23
683.871 12
683.888 62
683.905 68
683.922 103
683.939 103
683.956 116
683.973 79
683.990 111
684.007 86
684.024 40
684.041 35
684.058 45
684.075 72
684.091 54
684.108 73
684.125 133
684.142 92
684.159 88
684.176 64
684.193 62
684.210 57
684.227 55
684.244 37
684.261 95
684.278 126
684.295 100
684.312 29
684.329 59
684.345 80
684.362 67
684.379 46
684.396 34
684.413 28
684.430 71
684.447 57
684.464 74
684.481 71
684.498 28
684.515 46
684.532 43
684.549 32
684.566 33
684.583 40
684.600 23
684.616 16
684.633 16
684.650 18
684.667 27
684.684 24
684.701 22
684.718 24
684.735 48
684.752 46
684.769 41
684.786 62
684.803 54
684.820 10
684.837 27
684.854 27
684.871 20
684.888 49
684.904 37
684.921 56
684.938 54
684.955 15
684.972 18
684.989 22
685.006 23
685.023 52
685.040 65
685.057 18
685.074 24
685.091 77
685.108 58
685.125 54
685.142 38
685.159 66
685.176 38
685.193 48
685.209 40
685.226 58
685.243 65
685.260 57
685.277 56
685.294 78
685.311 44
685.328 49
685.345 46
685.362 50
685.379 69
685.396 76
685.413 45
685.430 29
685.447 66
685.464 55
685.481 28
685.498 46
685.515 49
685.531 15
685.548 18
685.565 31
685.582 8
685.599 18
685.616 20
685.633 12
685.650 23
685.667 46
685.684 30
685.701 40
685.718 63
685.735 47
685.752 22
685.769 45
685.786 48
685.803 19
685.820 10
685.837 47
685.854 15
685.871 13
685.887 20
685.904 26
685.921 41
685.938 29
685.955 37
685.972 46
685.989 26
686.006 45
686.023 26
686.040 19
686.057 28
686.074 28
686.091 80
686.108 175
686.125 162
686.142 100
686.159 56
686.176 76
686.193 83
686.210 48
686.227 69
686.244 34
686.261 29
686.278 28
686.294 34
686.311 46
686.328 68
686.345 80
686.362 46
686.379 25
686.396 28
686.413 32
686.430 41
686.447 55
686.464 52
686.481 40
686.498 32
686.515 45
686.532 28
686.549 20
686.566 33
686.583 4
686.600 24
686.617 28
686.634 29
686.651 25
686.668 18
686.685 16
686.702 32
686.719 27
686.736 5
686.752 25
686.769 23
686.786 32
686.803 23
686.820 32
686.837 11
686.854 17
686.871 16
686.888 18
686.905 20
686.922 37
686.939 32
686.956 44
686.973 36
686.990 35
687.007 27
687.024 32
687.041 59
687.058 35
687.075 13
687.092 28
687.109 64
687.126 67
687.143 65
687.160 72
687.177 142
687.194 115
687.211 61
687.228 89
687.245 81
687.262 104
687.279 79
687.295 34
687.312 32
687.329 74
687.346 117
687.363 50
687.380 63
687.397 40
687.414 23
687.431 52
687.448 50
687.465 72
687.482 50
687.499 41
687.516 66
687.533 31
687.550 77
687.567 78
687.584 56
687.601 66
687.618 69
687.635 55
687.652 48
687.669 44
687.686 38
687.703 44
687.720 66
687.737 61
687.754 27
687.771 44
687.788 27
687.805 21
687.822 34
687.839 22
687.856 32
687.873 32
687.890 32
687.907 12
687.924 42
687.941 62
687.958 59
687.975 50
687.992 30
688.009 47
688.025 53
688.042 58
688.059 41
688.076 15
688.093 53
688.110 63
688.127 67
688.144 83
688.161 91
688.178 97
688.195 53
688.212 54
688.229 57
688.246 25
688.263 34
688.280 31
688.297 32
688.314 71
688.331 54
688.348 75
688.365 57
688.382 61
688.399 60
688.416 88
688.433 90
688.450 59
688.467 40
688.484 36
688.501 28
688.518 42
688.535 36
688.552 39
688.569 45
688.586 14
688.603 42
688.620 74
688.637 52
688.654 43
688.671 74
688.688 51
688.705 43
688.722 55
688.739 39
688.756 43
688.773 38
688.790 22
688.807 17
688.824 36
688.841 46
688.858 48
688.875 54
688.892 56
688.909 38
688.926 23
688.943 55
688.960 41
688.977 48
688.994 49
689.011 54
689.028 51
689.045 65
689.062 73
689.079 59
689.096 51
689.113 42
689.130 46
689.147 84
689.164 101
689.181 86
689.198 68
689.215 70
689.232 40
689.249 45
689.266 66
689.283 58
689.300 55
689.317 53
689.334 73
689.351 50
689.368 49
689.385 78
689.402 67
689.419 65
689.436 41
689.453 56
689.470 54
689.487 61
689.504 46
689.521 35
689.538 58
689.555 48
689.572 107
689.589 74
689.606 41
689.623 28
689.640 28
689.657 27
689.674 24
689.691 36
689.708 23
689.725 31
689.742 27
689.759 39
689.776 29
689.793 30
689.810 24
689.827 31
689.844 27
689.861 84
689.878 51
689.895 26
689.912 28
689.929 47
689.946 63
689.963 52
689.980 36
689.997 55
690.014 36
690.031 31
690.048 35
690.065 35
690.082 26
690.099 62
690.116 115
690.133 98
690.150 86
690.167 121
690.184 44
690.201 22
690.218 37
690.235 30
690.252 41
690.269 52
690.286 41
690.303 52
690.320 54
690.337 47
690.354 53
690.371 85
690.388 75
690.405 80
690.422 57
690.439 63
690.456 30
690.473 24
690.490 45
690.507 43
690.524 23
690.541 50
690.558 56
690.575 52
690.592 19
690.609 18
690.626 15
690.643 11
690.660 22
690.677 50
690.694 46
690.711 33
690.728 32
690.745 44
690.762 40
690.779 30
690.796 55
690.813 47
690.830 39
690.847 37
690.864 26
690.881 45
690.898 77
690.915 60
690.932 56
690.949 50
690.966 23
690.983 40
691.000 58
691.017 36
691.034 34
691.052 26
691.069 34
691.086 48
691.103 69
691.120 109
691.137 135
691.154 145
691.171 103
691.188 66
691.205 63
691.222 83
691.239 125
691.256 88
691.273 59
691.290 75
691.307 60
691.324 45
691.341 41
691.358 54
691.375 46
691.392 45
691.409 56
691.426 45
691.443 82
691.460 78
691.477 43
691.494 50
691.511 41
691.528 47
691.545 39
691.562 45
691.579 23
691.596 18
691.613 34
691.630 53
691.647 56
691.664 62
691.681 46
691.698 63
691.715 46
691.732 29
691.749 44
691.766 59
691.784 16
691.801 12
691.818 37
691.835 35
691.852 32
691.869 23
691.886 25
691.903 45
691.920 36
691.937 21
691.954 20
691.971 33
691.988 23
692.005 59
692.022 44
692.039 70
692.056 58
692.073 50
692.090 46
692.107 58
692.124 92
692.141 92
692.158 94
692.175 67
692.192 40
692.209 37
692.226 33
692.243 57
692.260 60
692.277 43
692.294 62
692.311 58
692.329 52
692.346 43
692.363 36
692.380 32
692.397 37
692.414 20
692.431 51
692.448 49
692.465 23
692.482 36
692.499 39
692.516 26
692.533 53
692.550 36
692.567 39
692.584 38
692.601 54
692.618 34
692.635 58
692.652 29
692.669 34
692.686 42
692.703 30
692.720 12
692.737 16
692.754 60
692.771 42
692.789 27
692.806 45
692.823 32
692.840 20
692.857 26
692.874 43
692.891 41
692.908 70
692.925 62
692.942 72
692.959 57
692.976 42
692.993 50
693.010 28
693.027 64
693.044 61
693.061 34
693.078 45
693.095 118
693.112 185
693.129 216
693.146 171
693.163 118
693.180 89
693.198 62
693.215 90
693.232 91
693.249 77
693.266 87
693.283 86
693.300 21
693.317 33
693.334 38
693.351 46
693.368 78
693.385 74
693.402 70
693.419 48
693.436 65
693.453 93
693.470 117
693.487 81
693.504 91
693.521 100
693.538 85
693.556 95
693.573 109
693.590 108
693.607 84
693.624 149
693.641 139
693.658 101
693.675 116
693.692 129
693.709 131
693.726 181
693.743 150
693.760 104
693.777 142
693.794 116
693.811 122
693.828 114
693.845 115
693.862 131
693.880 153
693.897 111
693.914 111
693.931 114
693.948 108
693.965 140
693.982 88
693.999 90
694.016 78
694.033 75
694.050 81
694.067 123
694.084 151
694.101 216
694.118 222
694.135 175
694.152 146
694.169 66
694.187 74
694.204 97
694.221 72
694.238 40
694.255 63
694.272 55
694.289 27
694.306 36
694.323 44
694.340 100
694.357 70
694.374 30
694.391 24
694.408 48
694.425 69
694.442 64
694.459 56
694.477 54
694.494 51
694.511 62
694.528 20
694.545 44
694.562 38
694.579 38
694.596 67
694.613 47
694.630 24
694.647 43
694.664 68
694.681 51
694.698 43
694.715 39
694.732 51
694.750 52
694.767 32
694.784 46
694.801 59
694.818 77
694.835 75
694.852 80
694.869 76
694.886 77
694.903 35
694.920 44
694.937 38
694.954 62
694.971 90
694.988 65
695.006 39
695.023 52
695.040 66
695.057 42
695.074 33
695.091 97
695.108 111
695.125 127
695.142 103
695.159 126
695.176 101
695.193 70
695.210 91
695.227 70
695.244 61
695.262 58
695.279 59
695.296 31
695.313 81
695.330 57
695.347 35
695.364 56
695.381 63
695.398 70
695.415 89
695.432 54
695.449 31
695.466 65
695.483 95
695.501 84
695.518 59
695.535 82
695.552 62
695.569 58
695.586 59
695.603 89
695.620 57
695.637 31
695.654 64
695.671 65
695.688 35
695.705 58
695.723 75
695.740 38
695.757 25
695.774 38
695.791 46
695.808 43
695.825 16
695.842 23
695.859 7
695.876 37
695.893 64
695.910 63
695.927 61
695.945 46
695.962 59
695.979 49
695.996 36
696.013 61
696.030 70
696.047 48
696.064 89
696.081 79
696.098 67
696.115 67
696.132 102
696.150 99
696.167 128
696.184 81
696.201 67
696.218 54
696.235 47
696.252 50
696.269 38
696.286 35
696.303 54
696.320 65
696.337 55
696.355 34
696.372 47
696.389 37
696.406 49
696.423 39
696.440 50
696.457 61
696.474 55
696.491 64
696.508 38
696.525 34
696.542 58
696.560 52
696.577 38
696.594 60
696.611 69
696.628 41
696.645 61
696.662 66
696.679 57
696.696 29
696.713 52
696.730 37
696.747 18
696.765 16
696.782 17
696.799 27
696.816 21
696.833 34
696.850 37
696.867 29
696.884 35
696.901 87
696.918 70
696.935 40
696.953 58
696.970 38
696.987 31
697.004 34
697.021 34
697.038 32
697.055 49
697.072 64
697.089 87
697.106 77
697.124 109
697.141 123
697.158 179
697.175 158
697.192 171
697.209 200
697.226 114
697.243 88
697.260 118
697.277 133
697.294 144
697.312 84
697.329 65
697.346 80
697.363 101
697.380 117
697.397 191
697.414 165
697.431 152
697.448 128
697.465 122
697.483 100
697.500 89
697.517 79
697.534 57
697.551 84
697.568 82
697.585 88
697.602 102
697.619 78
697.636 120
697.654 117
697.671 115
697.688 80
697.705 48
697.722 90
697.739 63
697.756 100
697.773 65
697.790 89
697.807 75
697.825 59
697.842 66
697.859 64
697.876 145
697.893 150
697.910 124
697.927 138
697.944 131
697.961 86
697.978 62
697.996 42
698.013 43
698.030 35
698.047 16
698.064 29
698.081 38
698.098 28
698.115 36
698.132 84
698.149 104
698.167 124
698.184 143
698.201 81
698.218 51
698.235 59
698.252 76
698.269 52
698.286 44
698.303 45
698.321 71
698.338 41
698.355 56
698.372 55
698.389 104
698.406 94
698.423 90
698.440 78
698.457 83
698.475 64
698.492 95
698.509 76
698.526 99
698.543 80
698.560 43
698.577 63
698.594 55
698.611 52
698.629 30
698.646 35
698.663 51
698.680 25
698.697 46
698.714 24
698.731 33
698.748 42
698.765 24
698.783 17
698.800 12
698.817 39
698.834 19
698.851 45
698.868 36
698.885 72
698.902 102
698.919 44
698.937 30
698.954 62
698.971 75
698.988 42
699.005 26
699.022 39
699.039 42
699.056 81
699.074 64
699.091 53
699.108 69
699.125 72
699.142 53
699.159 66
699.176 88
699.193 58
699.210 61
699.228 80
699.245 60
699.262 84
699.279 87
699.296 23
699.313 46
699.330 59
699.347 50
699.365 37
699.382 48
699.399 91
699.416 90
699.433 79
699.450 46
699.467 59
699.484 108
699.502 44
699.519 29
699.536 51
699.553 36
699.570 30
699.587 35
699.604 15
699.621 20
699.639 30
699.656 34
699.673 68
699.690 52
699.707 61
699.724 45
699.741 42
699.758 33
699.776 18
699.793 25
699.810 16
699.827 70
699.844 66
699.861 59
699.878 64
699.895 64
699.913 77
699.930 77
699.947 77
699.964 67
699.981 68
699.998 59
700.015 53
700.032 37
700.050 38
700.067 81
700.084 61
700.101 72
700.118 87
700.135 78
700.152 46
700.169 120
700.187 113
700.204 105
700.221 107
700.238 113
700.255 71
700.272 75
700.289 93
700.307 64
700.324 45
700.341 50
700.358 35
700.375 41
700.392 37
700.409 38
700.426 34
700.444 14
700.461 22
700.478 59
700.495 65
700.512 56
700.529 54
700.546 30
700.564 27
700.581 39
700.598 39
700.615 20
700.632 17
700.649 10
700.666 26
700.683 12
700.701 15
700.718 33
700.735 54
700.752 43
700.769 55
700.786 27
700.803 39
700.821 64
700.838 49
700.855 58
700.872 40
700.889 26
700.906 8
700.923 18
700.941 13
700.958 24
700.975 78
700.992 58
701.009 36
701.026 23
701.043 28
701.061 44
701.078 71
701.095 49
701.112 78
701.129 71
701.146 94
701.163 78
701.181 61
701.198 27
701.215 104
701.232 91
701.249 46
701.266 36
701.283 38
701.301 35
701.318 65
701.335 69
701.352 59
701.369 75
701.386 71
701.403 47
701.421 77
701.438 78
701.455 24
701.472 19
701.489 36
701.506 20
701.523 26
701.541 30
701.558 38
701.575 23
701.592 41
701.609 15
701.626 13
701.644 18
701.661 45
701.678 59
701.695 39
701.712 47
701.729 40
701.746 39
701.764 43
701.781 26
701.798 28
701.815 21
701.832 13
701.849 11
701.866 29
701.884 29
701.901 44
701.918 32
701.935 30
701.952 30
701.969 12
701.987 31
702.004 37
702.021 53
702.038 32
702.055 32
702.072 46
702.089 41
702.107 24
702.124 14
702.141 74
702.158 85
702.175 45
702.192 73
702.210 107
702.227 84
702.244 36
702.261 40
702.278 50
702.295 33
702.312 33
702.330 33
702.347 39
702.364 46
702.381 44
702.398 48
702.415 33
702.433 60
702.450 35
702.467 26
702.484 25
702.501 26
702.518 33
702.536 49
702.553 37
702.570 39
702.587 28
702.604 19
702.621 18
702.638 33
702.656 18
702.673 35
702.690 39
702.707 51
702.724 26
702.741 58
702.759 46
702.776 31
702.793 23
702.810 33
702.827 34
702.844 37
702.862 40
702.879 35
702.896 39
702.913 51
702.930 64
702.947 38
702.965 16
702.982 41
702.999 26
703.016 42
703.033 52
703.050 58
703.068 37
703.085 49
703.102 56
703.119 60
703.136 81
703.153 57
703.171 61
703.188 54
703.205 39
703.222 73
703.239 84
703.256 85
703.274 55
703.291 44
703.308 35
703.325 26
703.342 66
703.359 87
703.377 69
703.394 74
703.411 50
703.428 20
703.445 69
703.462 45
703.480 25
703.497 25
703.514 48
703.531 44
703.548 96
703.565 99
703.583 68
703.600 67
703.617 72
703.634 83
703.651 87
703.669 55
703.686 85
703.703 79
703.720 108
703.737 55
703.754 60
703.772 54
703.789 52
703.806 37
703.823 57
703.840 72
703.857 76
703.875 73
703.892 49
703.909 47
703.926 75
703.943 85
703.961 44
703.978 42
703.995 37
704.012 43
704.029 36
704.046 30
704.064 54
704.081 53
704.098 56
704.115 60
704.132 78
704.149 129
704.167 131
704.184 126
704.201 131
704.218 93
704.235 64
704.253 62
704.270 74
704.287 57
704.304 49
704.321 62
704.338 67
704.356 102
704.373 88
704.390 44
704.407 29
704.424 35
704.442 62
704.459 45
704.476 47
704.493 76
704.510 71
704.527 61
704.545 66
704.562 31
704.579 45
704.596 39
704.613 31
704.631 22
704.648 40
704.665 49
704.682 56
704.699 19
704.717 48
704.734 77
704.751 71
704.768 62
704.785 110
704.802 35
704.820 64
704.837 60
704.854 28
704.871 47
704.888 52
704.906 46
704.923 39
704.940 48
704.957 40
704.974 40
704.992 70
705.009 61
705.026 56
705.043 38
705.060 64
705.077 40
705.095 43
705.112 87
705.129 71
705.146 65
705.163 99
705.181 93
705.198 75
705.215 68
705.232 55
705.249 93
705.267 46
705.284 43
705.301 45
705.318 41
705.335 44
705.353 77
705.370 40
705.387 44
705.404 66
705.421 51
705.439 22
705.456 12
705.473 37
705.490 53
705.507 58
705.525 87
705.542 58
705.559 35
705.576 58
705.593 39
705.611 21
705.628 22
705.645 17
705.662 46
705.679 41
705.696 28
705.714 33
705.731 70
705.748 60
705.765 40
705.782 47
705.800 25
705.817 8
705.834 12
705.851 11
705.868 26
705.886 23
705.903 25
705.920 25
705.937 34
705.954 44
705.972 33
705.989 58
706.006 73
706.023 61
706.041 47
706.058 31
706.075 12
706.092 53
706.109 89
706.127 87
706.144 144
706.161 242
706.178 173
706.195 165
706.213 122
706.230 100
706.247 89
706.264 117
706.281 68
706.299 51
706.316 40
706.333 42
706.350 71
706.367 48
706.385 52
706.402 76
706.419 72
706.436 63
706.453 34
706.471 30
706.488 26
706.505 27
706.522 49
706.539 40
706.557 51
706.574 38
706.591 39
706.608 31
706.626 18
706.643 28
706.660 33
706.677 31
706.694 56
706.712 28
706.729 16
706.746 15
706.763 9
706.780 40
706.798 52
706.815 47
706.832 4
706.849 22
706.866 59
706.884 39
706.901 48
706.918 50
706.935 65
706.953 23
706.970 17
706.987 26
707.004 26
707.021 53
707.039 18
707.056 31
707.073 42
707.090 50
707.107 60
707.125 119
707.142 102
707.159 151
707.176 135
707.194 102
707.211 101
707.228 71
707.245 57
707.262 86
707.280 76
707.297 45
707.314 19
707.331 17
707.349 23
707.366 38
707.383 30
707.400 32
707.417 49
707.435 53
707.452 30
707.469 45
707.486 63
707.503 30
707.521 32
707.538 34
707.555 41
707.572 30
707.590 30
707.607 40
707.624 26
707.641 36
707.658 43
707.676 30
707.693 48
707.710 36
707.727 25
707.745 19
707.762 34
707.779 27
707.796 20
707.813 13
707.831 18
707.848 27
707.865 39
707.882 36
707.900 24
707.917 45
707.934 62
707.951 33
707.969 31
707.986 35
708.003 24
708.020 19
708.037 20
708.055 17
708.072 20
708.089 23
708.106 16
708.124 115
708.141 128
708.158 114
708.175 127
708.192 73
708.210 78
708.227 71
708.244 58
708.261 24
708.279 46
708.296 46
708.313 47
708.330 59
708.348 36
708.365 55
708.382 46
708.399 68
708.416 79
708.434 46
708.451 52
708.468 69
708.485 43
708.503 52
708.520 49
708.537 38
708.554 38
708.572 66
708.589 52
708.606 17
708.623 8
708.641 47
708.658 18
708.675 36
708.692 36
708.709 24
708.727 36
708.744 23
708.761 16
708.778 25
708.796 54
708.813 20
708.830 22
708.847 33
708.865 71
708.882 33
708.899 19
708.916 24
708.934 29
708.951 18
708.968 44
708.985 29
709.002 29
709.020 43
709.037 32
709.054 40
709.071 53
709.089 113
709.106 106
709.123 130
709.140 116
709.158 128
709.175 94
709.192 81
709.209 56
709.227 85
709.244 95
709.261 59
709.278 57
709.296 60
709.313 55
709.330 76
709.347 75
709.365 73
709.382 56
709.399 82
709.416 91
709.434 66
709.451 62
709.468 67
709.485 85
709.502 72
709.520 47
709.537 70
709.554 131
709.571 130
709.589 116
709.606 76
709.623 98
709.640 154
709.658 129
709.675 120
709.692 134
709.709 114
709.727 67
709.744 122
709.761 72
709.778 65
709.796 147
709.813 175
709.830 161
709.847 130
709.865 73
709.882 78
709.899 118
709.916 112
709.934 86
709.951 61
709.968 53
709.985 71
710.003 91
710.020 63
710.037 68
710.054 117
710.072 138
710.089 142
710.106 105
710.123 89
710.141 80
710.158 94
710.175 103
710.192 96
710.210 40
710.227 80
710.244 132
710.261 104
710.279 81
710.296 70
710.313 92
710.330 68
710.348 72
710.365 57
710.382 93
710.399 79
710.417 50
710.434 46
710.451 74
710.469 66
710.486 54
710.503 25
710.520 37
710.538 37
710.555 67
710.572 72
710.589 67
710.607 49
710.624 45
710.641 49
710.658 37
710.676 58
710.693 72
710.710 68
710.727 40
710.745 66
710.762 72
710.779 54
710.796 44
710.814 63
710.831 46
710.848 48
710.865 28
710.883 44
710.900 67
710.917 64
710.935 58
710.952 35
710.969 29
710.986 18
711.004 28
711.021 51
711.038 54
711.055 41
711.073 51
711.090 44
711.107 48
711.124 88
711.142 99
711.159 107
711.176 87
711.193 51
711.211 97
711.228 84
711.245 63
711.263 74
711.280 72
711.297 81
711.314 43
711.332 29
711.349 55
711.366 48
711.383 53
711.401 54
711.418 48
711.435 47
711.452 56
711.470 66
711.487 48
711.504 58
711.522 45
711.539 27
711.556 52
711.573 41
711.591 39
711.608 45
711.625 39
711.642 39
711.660 47
711.677 57
711.694 31
711.712 34
711.729 30
711.746 59
711.763 40
711.781 62
711.798 24
711.815 15
711.832 24
711.850 38
711.867 54
711.884 36
711.902 28
711.919 49
711.936 52
711.953 55
711.971 53
711.988 70
712.005 64
712.022 47
712.040 59
712.057 32
712.074 33
712.092 60
712.109 59
712.126 74
712.143 57
712.161 62
712.178 86
712.195 98
712.213 83
712.230 43
712.247 38
712.264 51
712.282 36
712.299 53
712.316 45
712.333 31
712.351 22
712.368 50
712.385 62
712.403 29
712.420 20
712.437 38
712.454 16
712.472 18
712.489 52
712.506 19
712.524 11
712.541 45
712.558 36
712.575 16
712.593 19
712.610 32
712.627 44
712.645 39
712.662 13
712.679 19
712.696 37
712.714 20
712.731 24
712.748 35
712.766 13
712.783 49
712.800 53
712.817 30
712.835 40
712.852 30
712.869 38
712.887 26
712.904 36
712.921 43
712.938 43
712.956 37
712.973 48
712.990 28
713.008 32
713.025 24
713.042 49
713.059 48
713.077 46
713.094 82
713.111 91
713.129 89
713.146 96
713.163 113
713.180 59
713.198 63
713.215 67
713.232 56
713.250 61
713.267 42
713.284 44
713.301 62
713.319 80
713.336 83
713.353 100
713.371 92
713.388 27
713.405 53
713.422 77
713.440 71
713.457 88
713.474 77
713.492 60
713.509 37
713.526 33
713.544 71
713.561 70
713.578 26
713.595 25
713.613 36
713.630 48
713.647 60
713.665 25
713.682 39
713.699 35
713.716 30
713.734 39
713.751 39
713.768 34
713.786 23
713.803 23
713.820 25
713.838 42
713.855 48
713.872 27
713.889 53
713.907 74
713.924 56
713.941 36
713.959 29
713.976 51
713.993 51
714.011 34
714.028 39
714.045 13
714.062 22
714.080 57
714.097 49
714.114 54
714.132 62
714.149 96
714.166 137
714.184 72
714.201 57
714.218 54
714.235 33
714.253 25
714.270 40
714.287 55
714.305 49
714.322 54
714.339 70
714.357 64
714.374 44
714.391 60
714.408 47
714.426 45
714.443 58
714.460 44
714.478 33
714.495 58
714.512 33
714.530 38
714.547 51
714.564 40
714.582 50
714.599 49
714.616 37
714.633 55
714.651 85
714.668 65
714.685 57
714.703 64
714.720 65
714.737 38
714.755 44
714.772 49
714.789 47
714.807 23
714.824 48
714.841 31
714.858 43
714.876 27
714.893 60
714.910 39
714.928 75
714.945 49
714.962 43
714.980 84
714.997 27
715.014 38
715.032 47
715.049 32
715.066 30
715.084 46
715.101 73
715.118 80
715.135 93
715.153 81
715.170 71
715.187 85
715.205 27
715.222 86
715.239 120
715.257 65
715.274 26
715.291 84
715.309 48
715.326 43
715.343 77
715.361 73
715.378 71
715.395 78
715.412 97
715.430 79
715.447 53
715.464 67
715.482 65
715.499 70
715.516 80
715.534 100
715.551 59
715.568 65
715.586 127
715.603 100
715.620 98
715.638 74
715.655 77
715.672 104
715.690 144
715.707 115
715.724 51
715.742 106
715.759 159
715.776 120
715.794 154
715.811 93
715.828 122
715.845 121
715.863 146
715.880 111
715.897 138
715.915 146
715.932 104
715.949 70
715.967 64
715.984 48
716.001 54
716.019 72
716.036 36
716.053 64
716.071 68
716.088 89
716.105 94
716.123 81
716.140 123
716.157 203
716.175 160
716.192 99
716.209 49
716.227 55
716.244 86
716.261 56
716.279 38
716.296 50
716.313 52
716.331 55
716.348 85
716.365 67
716.383 95
716.400 88
716.417 72
716.435 65
716.452 84
716.469 46
716.487 28
716.504 45
716.521 42
716.539 60
716.556 49
716.573 69
716.591 34
716.608 48
716.625 65
716.643 78
716.660 50
716.677 38
716.695 38
716.712 64
716.729 55
716.746 50
716.764 57
716.781 65
716.798 45
716.816 67
716.833 68
716.850 62
716.868 53
716.885 40
716.903 39
716.920 67
716.937 38
716.955 34
716.972 33
716.989 65
717.007 80
717.024 58
717.041 43
717.059 35
717.076 48
717.093 54
717.111 89
717.128 131
717.145 129
717.163 151
717.180 79
717.197 67
717.215 43
717.232 35
717.249 99
717.267 70
717.284 49
717.301 67
717.319 68
717.336 49
717.353 63
717.371 44
717.388 44
717.405 31
717.423 56
717.440 42
717.457 61
717.475 54
717.492 74
717.509 61
717.527 85
717.544 48
717.561 86
717.579 52
717.596 26
717.613 34
717.631 54
717.648 30
717.665 47
717.683 53
717.700 9
717.717 37
717.735 35
717.752 29
717.769 37
717.787 20
717.804 15
717.822 42
717.839 66
717.856 52
717.874 34
717.891 59
717.908 52
717.926 41
717.943 42
717.960 71
717.978 47
717.995 37
718.012 38
718.030 23
718.047 26
718.064 56
718.082 42
718.099 43
718.116 38
718.134 53
718.151 70
718.168 92
718.186 119
718.203 83
718.221 79
718.238 113
718.255 50
718.273 45
718.290 55
718.307 51
718.325 39
718.342 49
718.359 21
718.377 16
718.394 79
718.411 50
718.429 44
718.446 27
718.463 26
718.481 37
718.498 65
718.516 44
718.533 12
718.550 43
718.568 29
718.585 37
718.602 28
718.620 43
718.637 51
718.654 34
718.672 64
718.689 47
718.706 39
718.724 46
718.741 65
718.759 54
718.776 96
718.793 82
718.811 17
718.828 14
718.845 50
718.863 38
718.880 34
718.897 38
718.915 47
718.932 52
718.949 71
718.967 52
718.984 55
719.002 18
719.019 28
719.036 71
719.054 46
719.071 31
719.088 39
719.106 66
719.123 46
719.140 67
719.158 73
719.175 81
719.193 84
719.210 53
719.227 93
719.245 83
719.262 60
719.279 41
719.297 33
719.314 33
719.331 43
719.349 59
719.366 34
719.384 34
719.401 28
719.418 45
719.436 39
719.453 35
719.470 33
719.488 39
719.505 35
719.522 27
719.540 47
719.557 34
719.575 32
719.592 27
719.609 33
719.627 28
719.644 21
719.661 42
719.679 70
719.696 84
719.713 52
719.731 39
719.748 47
719.766 69
719.783 32
719.800 30
719.818 47
719.835 38
719.852 15
719.870 39
719.887 39
719.905 47
719.922 30
719.939 24
719.957 31
719.974 27
719.991 12
720.009 29
720.026 42
720.044 26
720.061 25
720.078 40
720.096 48
720.113 20
720.130 30
720.148 36
720.165 39
720.183 35
720.200 27
720.217 67
720.235 70
720.252 35
720.269 32
720.287 33
720.304 44
720.322 55
720.339 43
720.356 69
720.374 61
720.391 70
720.408 62
720.426 56
720.443 46
720.461 29
720.478 36
720.495 41
720.513 41
720.530 26
720.547 28
720.565 45
720.582 53
720.600 57
720.617 35
720.634 54
720.652 43
720.669 42
720.686 12
720.704 3
720.721 18
720.739 21
720.756 20
720.773 10
720.791 33
720.808 14
720.826 9
720.843 21
720.860 60
720.878 57
720.895 34
720.912 23
720.930 11
720.947 18
720.965 28
720.982 44
720.999 29
721.017 27
721.034 30
721.051 30
721.069 15
721.086 47
721.104 67
721.121 57
721.138 75
721.156 63
721.173 84
721.191 85
721.208 64
721.225 54
721.243 122
721.260 54
721.278 34
721.295 48
721.312 40
721.330 57
721.347 27
721.364 23
721.382 27
721.399 73
721.417 71
721.434 54
721.451 44
721.469 29
721.486 50
721.504 17
721.521 16
721.538 50
721.556 47
721.573 56
721.591 70
721.608 61
721.625 14
721.643 24
721.660 25
721.677 42
721.695 43
721.712 51
721.730 30
721.747 32
721.764 23
721.782 32
721.799 36
721.817 31
721.834 50
721.851 36
721.869 56
721.886 57
721.904 36
721.921 10
721.938 13
721.956 9
721.973 29
721.991 23
722.008 77
722.025 38
722.043 16
722.060 16
722.078 24
722.095 42
722.112 40
722.130 42
722.147 43
722.165 52
722.182 48
722.199 41
722.217 74
722.234 61
722.252 40
722.269 23
722.286 39
722.304 12
722.321 29
722.339 46
722.356 62
722.373 43
722.391 53
722.408 55
722.426 58
722.443 42
722.460 18
722.478 27
722.495 27
722.513 33
722.530 22
722.547 23
722.565 37
722.582 38
722.600 26
722.617 20
722.634 18
722.652 19
722.669 21
722.687 20
722.704 18
722.721 16
722.739 16
722.756 29
722.774 39
722.791 26
722.808 30
722.826 28
722.843 16
722.861 26
722.878 30
722.895 24
722.913 19
722.930 49
722.948 19
722.965 8
722.982 28
723.000 23
723.017 33
723.035 41
723.052 34
723.070 28
723.087 62
723.104 49
723.122 92
723.139 77
723.157 55
723.174 57
723.191 77
723.209 77
723.226 42
723.244 35
723.261 69
723.278 49
723.296 58
723.313 40
723.331 50
723.348 43
723.366 36
723.383 60
723.400 53
723.418 61
723.435 53
723.453 38
723.470 40
723.487 34
723.505 28
723.522 20
723.540 40
723.557 49
723.574 64
723.592 37
723.609 45
723.627 43
723.644 72
723.662 33
723.679 45
723.696 39
723.714 50
723.731 25
723.749 22
723.766 12
723.783 42
723.801 35
723.818 36
723.836 20
723.853 37
723.871 59
723.888 58
723.905 50
723.923 49
723.940 33
723.958 27
723.975 13
723.993 24
724.010 20
724.027 37
724.045 30
724.062 34
724.080 32
724.097 37
724.114 46
724.132 53
724.149 105
724.167 116
724.184 75
724.202 68
724.219 83
724.236 34
724.254 48
724.271 17
724.289 36
724.306 14
724.324 27
724.341 72
724.358 42
724.376 44
724.393 66
724.411 54
724.428 64
724.446 97
724.463 88
724.480 83
724.498 73
724.515 67
724.533 77
724.550 105
724.568 89
724.585 95
724.602 89
724.620 38
724.637 31
724.655 28
724.672 35
724.690 43
724.707 55
724.724 39
724.742 42
724.759 53
724.777 56
724.794 52
724.812 35
724.829 20
724.846 45
724.864 23
724.881 30
724.899 29
724.916 62
724.934 52
724.951 45
724.968 53
724.986 44
725.003 63
725.021 60
725.038 54
725.056 45
725.073 52
725.090 65
725.108 33
725.125 61
725.143 52
725.160 44
725.178 81
725.195 135
725.212 95
725.230 51
725.247 56
725.265 90
725.282 66
725.300 68
725.317 77
725.335 69
725.352 86
725.369 124
725.387 128
725.404 97
725.422 96
725.439 119
725.457 129
725.474 113
725.491 103
725.509 126
725.526 155
725.544 163
725.561 174
725.579 200
725.596 186
725.614 148
725.631 135
725.648 147
725.666 182
725.683 151
725.701 105
725.718 138
725.736 198
725.753 134
725.770 127
725.788 107
725.805 140
725.823 101
725.840 63
725.858 57
725.875 83
725.893 63
725.910 71
725.927 85
725.945 45
725.962 63
725.980 112
725.997 64
726.015 66
726.032 62
726.050 64
726.067 50
726.084 43
726.102 84
726.119 59
726.137 114
726.154 105
726.172 128
726.189 124
726.207 119
726.224 103
726.241 51
726.259 63
726.276 74
726.294 46
726.311 55
726.329 73
726.346 89
726.364 95
726.381 104
726.399 93
726.416 70
726.433 95
726.451 68
726.468 43
726.486 59
726.503 73
726.521 67
726.538 73
726.556 53
726.573 64
726.590 27
726.608 80
726.625 92
726.643 77
726.660 73
726.678 74
726.695 94
726.713 75
726.730 92
726.748 87
726.765 47
726.782 49
726.800 37
726.817 48
726.835 91
726.852 59
726.870 41
726.887 28
726.905 47
726.922 50
726.940 58
726.957 26
726.974 22
726.992 28
727.009 33
727.027 35
727.044 23
727.062 21
727.079 26
727.097 25
727.114 42
727.132 48
727.149 76
727.166 87
727.184 132
727.201 82
727.219 73
727.236 63
727.254 37
727.271 44
727.289 55
727.306 43
727.324 65
727.341 98
727.359 70
727.376 57
727.393 46
727.411 54
727.428 65
727.446 50
727.463 56
727.481 56
727.498 44
727.516 44
727.533 54
727.551 56
727.568 42
727.586 35
727.603 20
727.620 46
727.638 27
727.655 45
727.673 85
727.690 61
727.708 46
727.725 57
727.743 56
727.760 32
727.778 48
727.795 47
727.813 43
727.830 33
727.848 42
727.865 12
727.882 10
727.900 27
727.917 30
727.935 26
727.952 29
727.970 22
727.987 36
728.005 28
728.022 36
728.040 49
728.057 29
728.075 25
728.092 13
728.110 29
728.127 77
728.145 134
728.162 198
728.179 248
728.197 238
728.214 188
728.232 129
728.249 78
728.267 37
728.284 44
728.302 55
728.319 32
728.337 26
728.354 59
728.372 44
728.389 40
728.407 61
728.424 61
728.442 19
728.459 27
728.476 43
728.494 34
728.511 38
728.529 41
728.546 38
728.564 45
728.581 50
728.599 44
728.616 15
728.634 31
728.651 33
728.669 43
728.686 24
728.704 4
728.721 19
728.739 33
728.756 18
728.774 11
728.791 14
728.809 20
728.826 45
728.843 41
728.861 24
728.878 12
728.896 26
728.913 35
728.931 38
728.948 50
728.966 29
728.983 22
729.001 28
729.018 27
729.036 32
729.053 18
729.071 32
729.088 27
729.106 33
729.123 34
729.141 103
729.158 82
729.176 158
729.193 91
729.211 134
729.228 109
729.246 83
729.263 59
729.281 73
729.298 82
729.315 32
729.333 54
729.350 69
729.368 33
729.385 44
729.403 44
729.420 31
729.438 62
729.455 55
729.473 60
729.490 36
729.508 27
729.525 24
729.543 57
729.560 69
729.578 39
729.595 19
729.613 17
729.630 23
729.648 45
729.665 43
729.683 37
729.700 19
729.718 26
729.735 24
729.753 27
729.770 22
729.788 15
729.805 14
729.823 13
729.840 77
729.858 66
729.875 39
729.893 20
729.910 57
729.928 37
729.945 28
729.963 17
729.980 26
729.998 21
730.015 10
730.033 22
730.050 19
730.068 25
730.085 52
730.102 54
730.120 62
730.137 87
730.155 156
730.172 282
730.190 221
730.207 112
730.225 86
730.242 51
730.260 47
730.277 50
730.295 18
730.312 55
730.330 86
730.347 82
730.365 58
730.382 46
730.400 37
730.417 36
730.435 46
730.452 62
730.470 46
730.487 34
730.505 30
730.522 33
730.540 47
730.557 55
730.575 40
730.592 15
730.610 25
730.627 29
730.645 56
730.662 29
730.680 28
730.697 39
730.715 60
730.732 18
730.750 27
730.767 55
730.785 52
730.802 51
730.820 46
730.837 68
730.855 67
730.872 54
730.890 38
730.907 65
730.925 63
730.942 38
730.960 36
730.977 11
730.995 8
731.012 37
731.030 36
731.047 32
731.065 56
731.082 37
731.100 36
731.117 64
731.135 76
731.153 113
731.170 135
731.188 136
731.205 115
731.223 93
731.240 57
731.258 60
731.275 58
731.293 89
731.310 74
731.328 74
731.345 43
731.363 35
731.380 28
731.398 47
731.415 44
731.433 72
731.450 84
731.468 36
731.485 28
731.503 93
731.520 62
731.538 53
731.555 44
731.573 77
731.590 73
731.608 106
731.625 81
731.643 78
731.660 66
731.678 58
731.695 52
731.713 89
731.730 89
731.748 67
731.765 81
731.783 65
731.800 61
731.818 73
731.835 76
731.853 48
731.870 82
731.888 58
731.905 73
731.923 80
731.941 77
731.958 58
731.976 28
731.993 48
732.011 33
732.028 30
732.046 26
732.063 26
732.081 42
732.098 33
732.116 40
732.133 58
732.151 90
732.168 102
732.186 95
732.203 104
732.221 102
732.238 34
732.256 23
732.273 51
732.291 64
732.308 71
732.326 27
732.343 14
732.361 50
732.378 59
732.396 35
732.414 20
732.431 46
732.449 38
732.466 61
732.484 37
732.501 51
732.519 52
732.536 53
732.554 71
732.571 49
732.589 42
732.606 79
732.624 90
732.641 66
732.659 35
732.676 66
732.694 74
732.711 67
732.729 76
732.746 73
732.764 112
732.782 160
732.799 127
732.817 81
732.834 47
732.852 69
732.869 52
732.887 40
732.904 46
732.922 32
732.939 36
732.957 18
732.974 12
732.992 22
733.009 46
733.027 28
733.044 16
733.062 32
733.079 28
733.097 39
733.115 50
733.132 61
733.150 155
733.167 130
733.185 116
733.202 118
733.220 71
733.237 57
733.255 69
733.272 47
733.290 47
733.307 28
733.325 28
733.342 47
733.360 67
733.378 54
733.395 53
733.413 45
733.430 32
733.448 40
733.465 60
733.483 48
733.500 37
733.518 13
733.535 28
733.553 37
733.570 51
733.588 47
733.605 47
733.623 49
733.641 33
733.658 24
733.676 14
733.693 26
733.711 44
733.728 60
733.746 82
733.763 95
733.781 67
733.798 63
733.816 25
733.833 36
733.851 55
733.869 44
733.886 19
733.904 19
733.921 23
733.939 65
733.956 81
733.974 29
733.991 33
734.009 39
734.026 15
734.044 26
734.061 23
734.079 51
734.097 44
734.114 35
734.132 40
734.149 97
734.167 116
734.184 86
734.202 71
734.219 76
734.237 53
734.254 34
734.272 50
734.290 74
734.307 60
734.325 62
734.342 48
734.360 58
734.377 58
734.395 47
734.412 38
734.430 17
734.447 16
734.465 28
734.483 41
734.500 64
734.518 73
734.535 40
734.553 26
734.570 65
734.588 37
734.605 54
734.623 53
734.640 38
734.658 35
734.676 40
734.693 23
734.711 20
734.728 41
734.746 29
734.763 47
734.781 52
734.798 59
734.816 40
734.833 34
734.851 32
734.869 14
734.886 9
734.904 31
734.921 34
734.939 28
734.956 10
734.974 21
734.991 31
735.009 11
735.027 27
735.044 26
735.062 39
735.079 22
735.097 73
735.114 64
735.132 66
735.149 73
735.167 59
735.185 51
735.202 47
735.220 52
735.237 29
735.255 21
735.272 36
735.290 31
735.307 54
735.325 40
735.343 41
735.360 37
735.378 16
735.395 40
735.413 29
735.430 37
735.448 26
735.465 35
735.483 46
735.501 47
735.518 15
735.536 10
735.553 22
735.571 17
735.588 35
735.606 28
735.623 18
735.641 25
735.659 22
735.676 39
735.694 23
735.711 21
735.729 32
735.746 43
735.764 26
735.782 29
735.799 57
735.817 41
735.834 41
735.852 44
735.869 58
735.887 34
735.904 50
735.922 13
735.940 3
735.957 21
735.975 14
735.992 15
736.010 17
736.027 13
736.045 13
736.063 33
736.080 61
736.098 20
736.115 12
736.133 53
736.150 61
736.168 66
736.185 65
736.203 73
736.221 73
736.238 23
736.256 39
736.273 46
736.291 30
736.308 22
736.326 40
736.344 90
736.361 114
736.379 63
736.396 69
736.414 59
736.431 49
736.449 43
736.467 56
736.484 26
736.502 20
736.519 44
736.537 18
736.554 11
736.572 32
736.590 31
736.607 55
736.625 55
736.642 42
736.660 43
736.677 52
736.695 36
736.713 8
736.730 19
736.748 36
736.765 20
736.783 30
736.800 49
736.818 23
736.836 19
736.853 14
736.871 18
736.888 27
736.906 41
736.923 18
736.941 18
736.959 31
736.976 24
736.994 47
737.011 37
737.029 24
737.046 14
737.064 32
737.082 60
737.099 64
737.117 82
737.134 65
737.152 92
737.170 96
737.187 55
737.205 84
737.222 56
737.240 59
737.257 43
737.275 62
737.293 49
737.310 33
737.328 32
737.345 44
737.363 84
737.380 35
737.398 25
737.416 29
737.433 15
737.451 20
737.468 26
737.486 40
737.504 60
737.521 34
737.539 37
737.556 37
737.574 30
737.591 58
737.609 73
737.627 42
737.644 20
737.662 20
737.679 30
737.697 25
737.715 27
737.732 31
737.750 30
737.767 48
737.785 29
737.802 18
737.820 40
737.838 30
737.855 17
737.873 15
737.890 21
737.908 11
737.926 20
737.943 37
737.961 27
737.978 20
737.996 20
738.014 33
738.031 34
738.049 47
738.066 64
738.084 53
738.101 36
738.119 27
738.137 47
738.154 49
738.172 86
738.189 93
738.207 36
738.225 54
738.242 53
738.260 63
738.277 43
738.295 26
738.313 68
738.330 51
738.348 47
738.365 65
738.383 55
738.401 54
738.418 77
738.436 67
738.453 55
738.471 43
738.489 55
738.506 25
738.524 27
738.541 47
738.559 58
738.576 76
738.594 44
738.612 46
738.629 39
738.647 37
738.664 19
738.682 31
738.700 36
738.717 27
738.735 19
738.752 27
738.770 41
738.788 30
738.805 22
738.823 31
738.840 23
738.858 42
738.876 28
738.893 24
738.911 20
738.928 38
738.946 31
738.964 7
738.981 11
738.999 10
739.016 40
739.034 31
739.052 24
739.069 24
739.087 32
739.104 29
739.122 43
739.140 56
739.157 64
739.175 38
739.192 43
739.210 69
739.228 59
739.245 45
739.263 39
739.280 30
739.298 34
739.316 20
739.333 27
739.351 46
739.368 71
739.386 31
739.404 18
739.421 49
739.439 66
739.457 46
739.474 42
739.492 38
739.509 36
739.527 51
739.545 33
739.562 22
739.580 51
739.597 55
739.615 30
739.633 19
739.650 8
739.668 20
739.685 32
739.703 38
739.721 22
739.738 29
739.756 32
739.773 23
739.791 26
739.809 32
739.826 33
739.844 31
739.861 39
739.879 35
739.897 49
739.914 28
739.932 26
739.950 56
739.967 50
739.985 42
740.002 33
740.020 36
740.038 19
740.055 34
740.073 39
740.090 27
740.108 27
740.126 40
740.143 106
740.161 84
740.179 78
740.196 59
740.214 50
740.231 43
740.249 36
740.267 37
740.284 14
740.302 33
740.319 30
740.337 41
740.355 60
740.372 50
740.390 56
740.408 68
740.425 57
740.443 31
740.460 14
740.478 39
740.496 35
740.513 39
740.531 53
740.548 31
740.566 37
740.584 28
740.601 21
740.619 13
740.637 10
740.654 26
740.672 46
740.689 57
740.707 16
740.725 2
740.742 19
740.760 16
740.778 41
740.795 21
740.813 30
740.830 46
740.848 37
740.866 23
740.883 26
740.901 28
740.918 17
740.936 29
740.954 23
740.971 20
740.989 18
741.007 17
741.024 24
741.042 24
741.059 17
741.077 51
741.095 69
741.112 60
741.130 21
741.148 10
741.165 69
741.183 78
741.200 34
741.218 33
741.236 49
741.253 17
741.271 36
741.289 26
741.306 47
741.324 34
741.342 35
741.359 43
741.377 52
741.394 45
741.412 80
741.430 54
741.447 40
741.465 58
741.483 39
741.500 53
741.518 47
741.535 14
741.553 26
741.571 55
741.588 44
741.606 35
741.624 26
741.641 37
741.659 45
741.676 46
741.694 53
741.712 32
741.729 54
741.747 48
741.765 41
741.782 49
741.800 58
741.818 39
741.835 29
741.853 52
741.870 41
741.888 34
741.906 39
741.923 41
741.941 34
741.959 27
741.976 47
741.994 28
742.012 18
742.029 34
742.047 38
742.064 38
742.082 13
742.100 34
742.117 51
742.135 82
742.153 77
742.170 78
742.188 70
742.206 46
742.223 40
742.241 42
742.258 43
742.276 16
742.294 32
742.311 45
742.329 50
742.347 47
742.364 84
742.382 73
742.400 40
742.417 54
742.435 90
742.453 55
742.470 24
742.488 45
742.505 59
742.523 53
742.541 12
742.558 20
742.576 43
742.594 44
742.611 29
742.629 7
742.647 22
742.664 40
742.682 26
742.700 21
742.717 22
742.735 27
742.752 17
742.770 17
742.788 63
742.805 43
742.823 21
742.841 26
742.858 36
742.876 47
742.894 27
742.911 41
742.929 22
742.947 33
742.964 55
742.982 31
742.999 25
743.017 9
743.035 28
743.052 34
743.070 75
743.088 52
743.105 22
743.123 64
743.141 74
743.158 45
743.176 65
743.194 83
743.211 75
743.229 48
743.247 31
743.264 72
743.282 40
743.300 11
743.317 13
743.335 36
743.352 61
743.370 46
743.388 37
743.405 59
743.423 60
743.441 60
743.458 42
743.476 44
743.494 35
743.511 21
743.529 34
743.547 25
743.564 37
743.582 41
743.600 34
743.617 24
743.635 19
743.653 55
743.670 51
743.688 34
743.706 32
743.723 39
743.741 41
743.759 40
743.776 28
743.794 38
743.812 44
743.829 39
743.847 37
743.864 41
743.882 40
743.900 22
743.917 16
743.935 24
743.953 18
743.970 25
743.988 56
744.006 56
744.023 25
744.041 19
744.059 42
744.076 17
744.094 36
744.112 20
744.129 61
744.147 30
744.165 35
744.182 76
744.200 70
744.218 41
744.235 45
744.253 58
744.271 39
744.288 32
744.306 14
744.324 17
744.341 33
744.359 25
744.377 22
744.394 73
744.412 35
744.430 44
744.447 85
744.465 64
744.483 26
744.500 24
744.518 35
744.536 24
744.553 37
744.571 16
744.589 44
744.606 35
744.624 15
744.642 13
744.659 38
744.677 32
744.695 15
744.712 36
744.730 65
744.748 53
744.765 45
744.783 89
744.801 38
744.818 23
744.836 6
744.854 21
744.871 6
744.889 2
744.907 6
744.924 8
744.942 11
744.960 22
744.977 32
744.995 14
745.013 7
745.030 23
745.048 21
745.066 10
745.083 15
745.101 50
745.119 49
745.136 70
745.154 60
745.172 60
745.189 45
745.207 44
745.225 61
745.242 79
745.260 45
745.278 49
745.295 30
745.313 41
745.331 26
745.349 37
745.366 41
745.384 35
745.402 57
745.419 60
745.437 69
745.455 56
745.472 50
745.490 62
745.508 65
745.525 62
745.543 53
745.561 26
745.578 46
745.596 24
745.614 24
745.631 33
745.649 51
745.667 50
745.684 17
745.702 19
745.720 11
745.737 23
745.755 74
745.773 33
745.790 24
745.808 42
745.826 18
745.844 24
745.861 14
745.879 6
745.897 34
745.914 35
745.932 45
745.950 23
745.967 17
745.985 20
746.003 52
746.020 51
746.038 23
746.056 22
746.073 31
746.091 27
746.109 28
746.126 52
746.144 63
746.162 92
746.180 81
746.197 76
746.215 94
746.233 50
746.250 66
746.268 74
746.286 49
746.303 63
746.321 28
746.339 55
746.356 55
746.374 32
746.392 32
746.409 55
746.427 52
746.445 53
746.463 25
746.480 22
746.498 17
746.516 28
746.533 47
746.551 28
746.569 46
746.586 41
746.604 41
746.622 29
746.639 22
746.657 25
746.675 52
746.692 67
746.710 36
746.728 20
746.746 36
746.763 75
746.781 30
746.799 81
746.816 49
746.834 53
746.852 46
746.869 35
746.887 28
746.905 17
746.922 23
746.940 46
746.958 26
746.976 43
746.993 53
747.011 29
747.029 59
747.046 24
747.064 8
747.082 34
747.099 53
747.117 87
747.135 79
747.153 94
747.170 104
747.188 81
747.206 66
747.223 41
747.241 44
747.259 61
747.276 39
747.294 35
747.312 32
747.330 43
747.347 38
747.365 42
747.383 55
747.400 58
747.418 46
747.436 39
747.453 35
747.471 43
747.489 53
747.507 47
747.524 55
747.542 68
747.560 63
747.577 48
747.595 42
747.613 53
747.630 34
747.648 49
747.666 63
747.684 72
747.701 72
747.719 38
747.737 21
747.754 79
747.772 60
747.790 88
747.807 77
747.825 55
747.843 87
747.861 42
747.878 35
747.896 21
747.914 15
747.931 19
747.949 54
747.967 16
747.985 35
748.002 57
748.020 31
748.038 44
748.055 56
748.073 43
748.091 17
748.108 32
748.126 49
748.144 78
748.162 85
748.179 162
748.197 135
748.215 130
748.232 136
748.250 92
748.268 67
748.286 83
748.303 42
748.321 40
748.339 49
748.356 63
748.374 43
748.392 50
748.410 36
748.427 50
748.445 58
748.463 43
748.480 56
748.498 76
748.516 41
748.534 75
748.551 81
748.569 77
748.587 60
748.604 17
748.622 17
748.640 42
748.658 45
748.675 29
748.693 29
748.711 42
748.728 31
748.746 41
748.764 62
748.782 34
748.799 52
748.817 35
748.835 64
748.852 39
748.870 34
748.888 13
748.906 40
748.923 45
748.941 44
748.959 56
748.976 35
748.994 51
749.012 59
749.030 55
749.047 37
749.065 29
749.083 30
749.100 66
749.118 54
749.136 54
749.154 107
749.171 159
749.189 210
749.207 124
749.225 97
749.242 43
749.260 56
749.278 48
749.295 69
749.313 66
749.331 58
749.349 40
749.366 51
749.384 56
749.402 26
749.419 63
749.437 51
749.455 26
749.473 28
749.490 12
749.508 42
749.526 75
749.544 48
749.561 39
749.579 28
749.597 14
749.614 13
749.632 27
749.650 15
749.668 42
749.685 33
749.703 44
749.721 16
749.739 25
749.756 57
749.774 89
749.792 56
749.809 21
749.827 15
749.845 22
749.863 45
749.880 28
749.898 29
749.916 37
749.934 69
749.951 66
749.969 99
749.987 223
750.005 269
750.022 223
750.040 204
750.058 155
750.075 123
750.093 96
750.111 118
750.129 71
750.146 127
750.164 121
750.182 82
750.200 75
750.217 91
750.235 70
750.253 42
750.270 35
750.288 56
750.306 64
750.324 44
750.341 59
750.359 59
750.377 86
750.395 53
750.412 57
750.430 66
750.448 15
750.466 27
750.483 46
750.501 61
750.519 87
750.537 53
750.554 30
750.572 20
750.590 20
750.607 37
750.625 39
750.643 28
750.661 14
750.678 18
750.696 39
750.714 24
750.732 34
750.749 24
750.767 15
750.785 10
750.803 33
750.820 34
750.838 64
750.856 63
750.874 55
750.891 63
750.909 48
750.927 18
750.945 27
750.962 50
750.980 48
750.998 27
751.016 86
751.033 79
751.051 82
751.069 61
751.086 63
751.104 54
751.122 39
751.140 64
751.157 98
751.175 118
751.193 101
751.211 81
751.228 125
751.246 93
751.264 69
751.282 79
751.299 53
751.317 40
751.335 50
751.353 21
751.370 33
751.388 47
751.406 38
751.424 74
751.441 59
751.459 29
751.477 31
751.495 30
751.512 32
751.530 17
751.548 52
751.566 64
751.583 42
751.601 57
751.619 44
751.637 44
751.654 49
751.672 57
751.690 45
751.708 19
751.725 17
751.743 19
751.761 34
751.779 35
751.796 38
751.814 64
751.832 38
751.850 37
751.867 20
751.885 28
751.903 23
751.921 40
751.938 45
751.956 37
751.974 38
751.992 21
752.009 63
752.027 27
752.045 42
752.063 54
752.080 17
752.098 40
752.116 46
752.134 62
752.151 49
752.169 75
752.187 58
752.205 69
752.223 68
752.240 45
752.258 24
752.276 39
752.294 28
752.311 43
752.329 40
752.347 75
752.365 40
752.382 16
752.400 9
752.418 27
752.436 36
752.453 25
752.471 29
752.489 28
752.507 15
752.524 47
752.542 22
752.560 21
752.578 20
752.595 27
752.613 41
752.631 29
752.649 34
752.667 40
752.684 30
752.702 36
752.720 26
752.738 17
752.755 24
752.773 15
752.791 45
752.809 48
752.826 22
752.844 22
752.862 41
752.880 19
752.897 8
752.915 16
752.933 15
752.951 34
752.969 30
752.986 66
753.004 53
753.022 40
753.040 19
753.057 35
753.075 12
753.093 52
753.111 35
753.128 47
753.146 40
753.164 50
753.182 75
753.199 100
753.217 76
753.235 79
753.253 76
753.271 60
753.288 32
753.306 44
753.324 69
753.342 31
753.359 43
753.377 40
753.395 26
753.413 59
753.430 50
753.448 23
753.466 33
753.484 63
753.502 74
753.519 25
753.537 35
753.555 30
753.573 39
753.590 39
753.608 41
753.626 49
753.644 11
753.662 33
753.679 41
753.697 25
753.715 21
753.733 29
753.750 32
753.768 36
753.786 29
753.804 44
753.822 32
753.839 16
753.857 27
753.875 30
753.893 22
753.910 8
753.928 29
753.946 58
753.964 39
753.982 25
753.999 14
754.017 40
754.035 38
754.053 19
754.070 14
754.088 21
754.106 22
754.124 32
754.142 35
754.159 24
754.177 66
754.195 72
754.213 101
754.230 64
754.248 48
754.266 41
754.284 60
754.302 51
754.319 41
754.337 56
754.355 114
754.373 61
754.390 41
754.408 64
754.426 38
754.444 25
754.462 28
754.479 65
754.497 37
754.515 23
754.533 32
754.551 60
754.568 78
754.586 47
754.604 41
754.622 48
754.639 33
754.657 29
754.675 22
754.693 9
754.711 35
754.728 25
754.746 7
754.764 52
754.782 28
754.800 21
754.817 22
754.835 12
754.853 17
754.871 17
754.888 38
754.906 28
754.924 24
754.942 10
754.960 8
754.977 39
754.995 19
755.013 10
755.031 19
755.049 17
755.066 26
755.084 41
755.102 97
755.120 86
755.138 70
755.155 49
755.173 68
755.191 78
755.209 105
755.226 80
755.244 74
755.262 63
755.280 55
755.298 39
755.315 53
755.333 58
755.351 51
755.369 40
755.387 45
755.404 38
755.422 38
755.440 39
755.458 28
755.476 25
755.493 47
755.511 22
755.529 28
755.547 34
755.565 35
755.582 54
755.600 21
755.618 38
755.636 30
755.654 53
755.671 32
755.689 7
755.707 30
755.725 28
755.743 31
755.760 25
755.778 18
755.796 33
755.814 37
755.832 27
755.849 9
755.867 24
755.885 37
755.903 54
755.921 46
755.938 35
755.956 40
755.974 36
755.992 26
756.010 28
756.027 42
756.045 32
756.063 17
756.081 31
756.099 28
756.116 37
756.134 74
756.152 164
756.170 117
756.188 82
756.205 80
756.223 44
756.241 48
756.259 66
756.277 90
756.294 35
756.312 45
756.330 77
756.348 65
756.366 70
756.383 55
756.401 37
756.419 53
756.437 80
756.455 57
756.472 23
756.490 31
756.508 89
756.526 43
756.544 19
756.562 18
756.579 42
756.597 18
756.615 9
756.633 53
756.651 52
756.668 34
756.686 22
756.704 32
756.722 42
756.740 48
756.757 40
756.775 32
756.793 34
756.811 16
756.829 18
756.846 34
756.864 21
756.882 7
756.900 6
756.918 31
756.936 23
756.953 12
756.971 19
756.989 11
757.007 13
757.025 14
757.042 27
757.060 31
757.078 31
757.096 33
757.114 36
757.132 44
757.149 127
757.167 95
757.185 144
757.203 129
757.221 91
757.238 63
757.256 58
757.274 47
757.292 32
757.310 64
757.327 63
757.345 55
757.363 57
757.381 52
757.399 42
757.417 48
757.434 35
757.452 33
757.470 59
757.488 26
757.506 20
757.523 27
757.541 13
757.559 30
757.577 41
757.595 48
757.613 47
757.630 37
757.648 38
757.666 27
757.684 27
757.702 33
757.720 37
757.737 43
757.755 25
757.773 29
757.791 19
757.809 22
757.826 38
757.844 42
757.862 32
757.880 13
757.898 14
757.916 14
757.933 43
757.951 72
757.969 41
757.987 26
758.005 31
758.023 43
758.040 40
758.058 24
758.076 37
758.094 33
758.112 56
758.129 42
758.147 74
758.165 83
758.183 55
758.201 64
758.219 65
758.236 62
758.254 55
758.272 34
758.290 28
758.308 49
758.326 38
758.343 67
758.361 57
758.379 42
758.397 42
758.415 43
758.433 32
758.450 24
758.468 22
758.486 36
758.504 43
758.522 40
758.540 62
758.557 43
758.575 24
758.593 11
758.611 20
758.629 61
758.647 46
758.664 30
758.682 16
758.700 48
758.718 44
758.736 32
758.754 15
758.771 23
758.789 32
758.807 16
758.825 49
758.843 23
758.861 20
758.878 8
758.896 10
758.914 7
758.932 19
758.950 38
758.968 28
758.985 55
759.003 57
759.021 53
759.039 43
759.057 21
759.075 37
759.092 36
759.110 25
759.128 39
759.146 34
759.164 49
759.182 93
759.199 73
759.217 73
759.235 99
759.253 54
759.271 25
759.289 45
759.307 62
759.324 52
759.342 47
759.360 40
759.378 65
759.396 51
759.414 16
759.431 23
759.449 24
759.467 27
759.485 31
759.503 35
759.521 38
759.538 55
759.556 31
759.574 20
759.592 45
759.610 64
759.628 14
759.646 18
759.663 61
759.681 57
759.699 28
759.717 51
759.735 20
759.753 36
759.770 19
759.788 16
759.806 54
759.824 42
759.842 39
759.860 6
759.878 26
759.895 39
759.913 62
759.931 21
759.949 22
759.967 42
759.985 33
760.002 48
760.020 62
760.038 41
760.056 36
760.074 29
760.092 55
760.110 37
760.127 44
760.145 43
760.163 59
760.181 69
760.199 69
760.217 57
760.235 26
760.252 24
760.270 25
760.288 38
760.306 50
760.324 22
760.342 22
760.359 36
760.377 52
760.395 43
760.413 48
760.431 39
760.449 30
760.467 38
760.484 35
760.502 33
760.520 31
760.538 29
760.556 39
760.574 26
760.592 19
760.609 6
760.627 23
760.645 28
760.663 32
760.681 28
760.699 4
760.717 14
760.734 55
760.752 68
760.770 81
760.788 141
760.806 182
760.824 161
760.842 81
760.859 34
760.877 44
760.895 37
760.913 55
760.931 54
760.949 36
760.967 23
760.984 44
761.002 24
761.020 17
761.038 25
761.056 46
761.074 61
761.092 50
761.110 48
761.127 22
761.145 69
761.163 68
761.181 54
761.199 38
761.217 31
761.235 65
761.252 29
761.270 25
761.288 23
761.306 16
761.324 39
761.342 20
761.360 38
761.377 16
761.395 25
761.413 34
761.431 11
761.449 54
761.467 53
761.485 35
761.503 31
761.520 29
761.538 36
761.556 35
761.574 28
761.592 8
761.610 8
761.628 24
761.645 27
761.663 31
761.681 46
761.699 64
761.717 48
761.735 30
761.753 48
761.771 52
761.788 79
761.806 123
761.824 81
761.842 72
761.860 50
761.878 34
761.896 20
761.914 26
761.931 10
761.949 28
761.967 10
761.985 35
762.003 27
762.021 17
762.039 28
762.056 61
762.074 48
762.092 41
762.110 48
762.128 34
762.146 68
762.164 105
762.182 92
762.199 80
762.217 61
762.235 111
762.253 69
762.271 46
762.289 34
762.307 31
762.325 39
762.342 26
762.360 40
762.378 22
762.396 45
762.414 59
762.432 40
762.450 48
762.468 32
762.486 37
762.503 29
762.521 7
762.539 19
762.557 24
762.575 26
762.593 56
762.611 52
762.629 49
762.646 18
762.664 14
762.682 33
762.700 35
762.718 26
762.736 36
762.754 68
762.772 30
762.789 29
762.807 59
762.825 41
762.843 28
762.861 20
762.879 15
762.897 22
762.915 25
762.933 36
762.950 27
762.968 33
762.986 21
763.004 39
763.022 16
763.040 33
763.058 28
763.076 13
763.093 32
763.111 29
763.129 34
763.147 32
763.165 52
763.183 26
763.201 49
763.219 39
763.237 61
763.254 51
763.272 47
763.290 54
763.308 50
763.326 38
763.344 31
763.362 42
763.380 28
763.398 34
763.415 41
763.433 49
763.451 63
763.469 40
763.487 40
763.505 23
763.523 22
763.541 26
763.559 25
763.576 35
763.594 32
763.612 25
763.630 21
763.648 51
763.666 41
763.684 62
763.702 69
763.720 31
763.737 27
763.755 42
763.773 47
763.791 22
763.809 21
763.827 37
763.845 22
763.863 13
763.881 26
763.899 11
763.916 29
763.934 9
763.952 47
763.970 29
763.988 38
764.006 26
764.024 53
764.042 33
764.060 46
764.077 43
764.095 24
764.113 38
764.131 35
764.149 32
764.167 66
764.185 71
764.203 88
764.221 41
764.239 32
764.256 31
764.274 41
764.292 41
764.310 55
764.328 39
764.346 15
764.364 25
764.382 30
764.400 63
764.418 83
764.435 54
764.453 32
764.471 20
764.489 39
764.507 34
764.525 32
764.543 33
764.561 30
764.579 19
764.597 8
764.614 43
764.632 55
764.650 76
764.668 69
764.686 52
764.704 32
764.722 15
764.740 21
764.758 39
764.776 35
764.794 8
764.811 11
764.829 32
764.847 23
764.865 24
764.883 50
764.901 57
764.919 40
764.937 53
764.955 54
764.973 51
764.991 24
765.008 9
765.026 48
765.044 32
765.062 37
765.080 21
765.098 16
765.116 46
765.134 91
765.152 101
765.170 109
765.188 64
765.205 153
765.223 91
765.241 47
765.259 66
765.277 42
765.295 16
765.313 36
765.331 55
765.349 30
765.367 31
765.385 31
765.402 48
765.420 36
765.438 55
765.456 25
765.474 34
765.492 53
765.510 36
765.528 19
765.546 26
765.564 48
765.582 46
765.599 38
765.617 43
765.635 7
765.653 9
765.671 12
765.689 15
765.707 33
765.725 35
765.743 27
765.761 22
765.779 18
765.797 30
765.814 36
765.832 11
765.850 18
765.868 34
765.886 23
765.904 10
765.922 6
765.940 19
765.958 35
765.976 83
765.994 44
766.012 73
766.030 54
766.047 20
766.065 49
766.083 29
766.101 32
766.119 43
766.137 55
766.155 44
766.173 65
766.191 46
766.209 55
766.227 68
766.245 83
766.262 50
766.280 50
766.298 58
766.316 51
766.334 40
766.352 59
766.370 53
766.388 36
766.406 50
766.424 55
766.442 47
766.460 72
766.478 79
766.495 40
766.513 28
766.531 23
766.549 33
766.567 36
766.585 18
766.603 16
766.621 36
766.639 55
766.657 47
766.675 54
766.693 34
766.711 47
766.729 36
766.746 13
766.764 24
766.782 21
766.800 34
766.818 8
766.836 19
766.854 37
766.872 21
766.890 28
766.908 62
766.926 43
766.944 52
766.962 44
766.980 65
766.997 46
767.015 38
767.033 18
767.051 23
767.069 12
767.087 25
767.105 16
767.123 20
767.141 19
767.159 14
767.177 45
767.195 66
767.213 72
767.231 74
767.249 54
767.266 62
767.284 27
767.302 35
767.320 59
767.338 63
767.356 36
767.374 59
767.392 22
767.410 47
767.428 88
767.446 59
767.464 22
767.482 43
767.500 39
767.518 38
767.536 31
767.553 21
767.571 16
767.589 19
767.607 18
767.625 27
767.643 31
767.661 44
767.679 35
767.697 24
767.715 19
767.733 27
767.751 34
767.769 41
767.787 38
767.805 30
767.823 20
767.840 20
767.858 17
767.876 30
767.894 33
767.912 27
767.930 14
767.948 5
767.966 17
767.984 51
768.002 16
768.020 11
768.038 32
768.056 22
768.074 27
768.092 26
768.110 8
768.128 12
768.145 29
768.163 44
768.181 54
768.199 53
768.217 53
768.235 59
768.253 74
768.271 51
768.289 28
768.307 35
768.325 44
768.343 65
768.361 51
768.379 49
768.397 63
768.415 63
768.433 30
768.451 46
768.469 18
768.486 13
768.504 25
768.522 26
768.540 45
768.558 9
768.576 16
768.594 10
768.612 17
768.630 34
768.648 39
768.666 44
768.684 21
768.702 14
768.720 44
768.738 19
768.756 38
768.774 32
768.792 24
768.810 14
768.828 13
768.845 5
768.863 50
768.881 32
768.899 21
768.917 22
768.935 23
768.953 34
768.971 45
768.989 38
769.007 35
769.025 50
769.043 47
769.061 41
769.079 32
769.097 43
769.115 32
769.133 36
769.151 62
769.169 68
769.187 59
769.205 69
769.223 57
769.240 57
769.258 56
769.276 51
769.294 59
769.312 55
769.330 56
769.348 45
769.366 35
769.384 25
769.402 19
769.420 48
769.438 44
769.456 46
769.474 61
769.492 33
769.510 11
769.528 32
769.546 28
769.564 31
769.582 38
769.600 33
769.618 21
769.636 13
769.654 10
769.672 32
769.689 31
769.707 41
769.725 29
769.743 16
769.761 34
769.779 24
769.797 19
769.815 45
769.833 40
769.851 34
769.869 18
769.887 32
769.905 21
769.923 21
769.941 25
769.959 14
769.977 20
769.995 39
770.013 24
770.031 34
770.049 31
770.067 15
770.085 37
770.103 48
770.121 44
770.139 37
770.157 49
770.175 39
770.193 62
770.210 68
770.228 33
770.246 23
770.264 42
770.282 89
770.300 64
770.318 33
770.336 39
770.354 70
770.372 64
770.390 50
770.408 65
770.426 71
770.444 62
770.462 29
770.480 28
770.498 37
770.516 62
770.534 81
770.552 50
770.570 45
770.588 39
770.606 29
770.624 53
770.642 36
770.660 42
770.678 29
770.696 24
770.714 20
770.732 9
770.750 12
770.768 15
770.786 13
770.804 42
770.822 72
770.840 36
770.858 33
770.875 45
770.893 45
770.911 31
770.929 18
770.947 3
770.965 21
770.983 36
771.001 22
771.019 24
771.037 36
771.055 39
771.073 71
771.091 60
771.109 62
771.127 50
771.145 56
771.163 50
771.181 64
771.199 111
771.217 84
771.235 79
771.253 62
771.271 38
771.289 20
771.307 11
771.325 26
771.343 10
771.361 38
771.379 37
771.397 55
771.415 39
771.433 37
771.451 56
771.469 102
771.487 95
771.505 56
771.523 16
771.541 21
771.559 6
771.577 54
771.595 26
771.613 35
771.631 71
771.649 46
771.667 28
771.685 16
771.703 27
771.721 11
771.739 15
771.757 23
771.775 20
771.793 26
771.811 17
771.829 19
771.847 34
771.865 12
771.882 52
771.900 27
771.918 18
771.936 22
771.954 19
771.972 21
771.990 22
772.008 13
772.026 9
772.044 32
772.062 44
772.080 74
772.098 63
772.116 41
772.134 30
772.152 54
772.170 75
772.188 75
772.206 57
772.224 25
772.242 21
772.260 18
772.278 16
772.296 32
772.314 31
772.332 27
772.350 17
772.368 12
772.386 30
772.404 60
772.422 35
772.440 14
772.458 16
772.476 35
772.494 48
772.512 23
772.530 18
772.548 45
772.566 24
772.584 36
772.602 71
772.620 68
772.638 36
772.656 73
772.674 54
772.692 31
772.710 22
772.728 27
772.746 16
772.764 26
772.782 29
772.800 22
772.818 21
772.836 24
772.854 7
772.872 12
772.890 33
772.908 28
772.926 27
772.944 58
772.962 46
772.980 27
772.998 11
773.016 22
773.034 27
773.052 20
773.070 32
773.088 14
773.106 18
773.124 31
773.142 53
773.160 73
773.178 79
773.196 47
773.214 67
773.232 51
773.250 53
773.268 68
773.286 61
773.304 34
773.322 42
773.340 58
773.358 31
773.376 41
773.394 21
773.412 39
773.430 36
773.448 69
773.466 50
773.484 30
773.502 36
773.520 21
773.538 24
773.556 34
773.574 36
773.592 33
773.610 27
773.628 24
773.646 5
773.664 38
773.682 17
773.700 44
773.718 25
773.736 49
773.754 38
773.772 40
773.790 41
773.808 15
773.826 22
773.844 46
773.862 17
773.880 13
773.898 51
773.916 31
773.935 29
773.953 19
773.971 30
773.989 34
774.007 3
774.025 17
774.043 30
774.061 49
774.079 32
774.097 59
774.115 62
774.133 73
774.151 49
774.169 60
774.187 57
774.205 78
774.223 86
774.241 77
774.259 68
774.277 49
774.295 47
774.313 28
774.331 43
774.349 45
774.367 35
774.385 19
774.403 7
774.421 42
774.439 65
774.457 37
774.475 26
774.493 35
774.511 46
774.529 31
774.547 45
774.565 34
774.583 41
774.601 35
774.619 29
774.637 38
774.655 12
774.673 22
774.691 34
774.709 56
774.727 22
774.745 16
774.763 27
774.781 128
774.799 134
774.817 58
774.835 63
774.853 71
774.871 78
774.889 53
774.907 48
774.925 33
774.944 44
774.962 20
774.980 34
774.998 19
775.016 38
775.034 33
775.052 9
775.070 34
775.088 24
775.106 25
775.124 54
775.142 48
775.160 64
775.178 40
775.196 57
775.214 81
775.232 48
775.250 26
775.268 25
775.286 37
775.304 54
775.322 41
775.340 46
775.358 52
775.376 78
775.394 49
775.412 44
775.430 46
775.448 31
775.466 22
775.484 41
775.502 31
775.520 11
775.538 44
775.556 44
775.574 23
775.593 28
775.611 43
775.629 21
775.647 13
775.665 36
775.683 13
775.701 9
775.719 42
775.737 62
775.755 52
775.773 28
775.791 104
775.809 91
775.827 68
775.845 72
775.863 63
775.881 30
775.899 18
775.917 31
775.935 28
775.953 24
775.971 17
775.989 26
776.007 16
776.025 32
776.043 33
776.061 31
776.079 37
776.097 43
776.116 19
776.134 58
776.152 57
776.170 45
776.188 36
776.206 52
776.224 62
776.242 59
776.260 30
776.278 52
776.296 45
776.314 41
776.332 82
776.350 32
776.368 18
776.386 43
776.404 29
776.422 31
776.440 22
776.458 30
776.476 15
776.494 28
776.512 41
776.530 37
776.548 32
776.567 31
776.585 20
776.603 18
776.621 28
776.639 32
776.657 27
776.675 7
776.693 18
776.711 41
776.729 48
776.747 51
776.765 46
776.783 65
776.801 89
776.819 95
776.837 60
776.855 35
776.873 29
776.891 18
776.909 21
776.927 15
776.945 30
776.963 23
776.982 45
777.000 40
777.018 32
777.036 14
777.054 8
777.072 28
777.090 20
777.108 18
777.126 32
777.144 38
777.162 48
777.180 82
777.198 56
777.216 47
777.234 47
777.252 44
777.270 49
777.288 54
777.306 48
777.324 35
777.343 23
777.361 33
777.379 54
777.397 35
777.415 19
777.433 27
777.451 37
777.469 23
777.487 47
777.505 52
777.523 37
777.541 17
777.559 25
777.577 21
777.595 25
777.613 36
777.631 23
777.649 35
777.668 11
777.686 10
777.704 23
777.722 54
777.740 33
777.758 36
777.776 40
777.794 27
777.812 36
777.830 23
777.848 29
777.866 31
777.884 15
777.902 28
777.920 6
777.938 4
777.956 12
777.974 8
777.993 22
778.011 25
778.029 43
778.047 27
778.065 23
778.083 19
778.101 31
778.119 52
778.137 29
778.155 44
778.173 61
778.191 44
778.209 13
778.227 55
778.245 26
778.263 25
778.282 43
778.300 51
778.318 55
778.336 44
778.354 30
778.372 42
778.390 52
778.408 56
778.426 30
778.444 57
778.462 41
778.480 18
778.498 6
778.516 23
778.534 16
778.552 36
778.571 26
778.589 25
778.607 20
778.625 38
778.643 21
778.661 21
778.679 40
778.697 28
778.715 13
778.733 17
778.751 35
778.769 31
778.787 56
778.805 28
778.823 23
778.842 47
778.860 33
778.878 29
778.896 61
778.914 28
778.932 13
778.950 31
778.968 20
778.986 11
779.004 32
779.022 12
779.040 27
779.058 44
779.076 28
779.095 19
779.113 36
779.131 68
779.149 50
779.167 42
779.185 63
779.203 29
779.221 37
779.239 42
779.257 53
779.275 70
779.293 61
779.311 14
779.330 39
779.348 44
779.366 28
779.384 59
779.402 51
779.420 46
779.438 20
779.456 17
779.474 17
779.492 48
779.510 36
779.528 18
779.546 22
779.564 61
779.583 48
779.601 26
779.619 16
779.637 25
779.655 25
779.673 15
779.691 22
779.709 21
779.727 21
779.745 7
779.763 13
779.781 7
779.800 39
779.818 35
779.836 42
779.854 47
779.872 57
779.890 28
779.908 39
779.926 37
779.944 35
779.962 44
779.980 52
779.998 32
780.017 18
780.035 43
780.053 18
780.071 33
780.089 22
780.107 36
780.125 51
780.143 35
780.161 39
780.179 82
780.197 86
780.215 95
780.234 53
780.252 50
780.270 38
780.288 44
780.306 36
780.324 33
780.342 21
780.360 17
780.378 25
780.396 33
780.414 43
780.432 32
780.451 8
780.469 29
780.487 12
780.505 19
780.523 29
780.541 12
780.559 27
780.577 25
780.595 67
780.613 29
780.631 12
780.650 20
780.668 38
780.686 41
780.704 25
780.722 23
780.740 49
780.758 31
780.776 26
780.794 18
780.812 41
780.830 34
780.849 21
780.867 19
780.885 16
780.903 25
780.921 28
780.939 19
780.957 18
780.975 15
780.993 9
781.011 13
781.029 44
781.048 73
781.066 68
781.084 47
781.102 85
781.120 60
781.138 65
781.156 81
781.174 95
781.192 66
781.210 54
781.229 71
781.247 47
781.265 29
781.283 17
781.301 35
781.319 51
781.337 41
781.355 45
781.373 38
781.391 39
781.410 33
781.428 68
781.446 33
781.464 39
781.482 26
781.500 40
781.518 23
781.536 14
781.554 27
781.572 21
781.591 34
781.609 30
781.627 37
781.645 22
781.663 32
781.681 25
781.699 20
781.717 16
781.735 44
781.753 36
781.772 26
781.790 19
781.808 23
781.826 30
781.844 16
781.862 10
781.880 14
781.898 26
781.916 18
781.934 30
781.953 26
781.971 47
781.989 22
782.007 23
782.025 30
782.043 8
782.061 7
782.079 33
782.097 46
782.116 15
782.134 16
782.152 16
782.170 32
782.188 34
782.206 57
782.224 56
782.242 47
782.260 61
782.278 23
782.297 12
782.315 7
782.333 39
782.351 42
782.369 19
782.387 67
782.405 54
782.423 35
782.441 37
782.460 51
782.478 48
782.496 60
782.514 35
782.532 32
782.550 36
782.568 59
782.586 44
782.604 42
782.623 39
782.641 42
782.659 32
782.677 20
782.695 7
782.713 23
782.731 24
782.749 18
782.768 23
782.786 18
782.804 16
782.822 17
782.840 36
782.858 33
782.876 34
782.894 42
782.912 45
782.931 24
782.949 16
782.967 27
782.985 33
783.003 37
783.021 18
783.039 10
783.057 18
783.076 23
783.094 23
783.112 39
783.130 54
783.148 40
783.166 36
783.184 107
783.202 85
783.220 53
783.239 55
783.257 16
783.275 31
783.293 19
783.311 47
783.329 36
783.347 43
783.365 43
783.384 46
783.402 30
783.420 33
783.438 40
783.456 39
783.474 32
783.492 28
783.510 58
783.529 54
783.547 16
783.565 18
783.583 42
783.601 39
783.619 8
783.637 7
783.655 17
783.674 12
783.692 22
783.710 26
783.728 41
783.746 53
783.764 28
783.782 18
783.800 22
783.819 18
783.837 16
783.855 31
783.873 23
783.891 36
783.909 22
783.927 29
783.945 18
783.964 26
783.982 27
784.000 4
784.018 10
784.036 15
784.054 15
784.072 27
784.090 14
784.109 29
784.127 51
784.145 58
784.163 27
784.181 26
784.199 40
784.217 89
784.236 63
784.254 50
784.272 57
784.290 40
784.308 64
784.326 29
784.344 15
784.362 61
784.381 49
784.399 23
784.417 46
784.435 31
784.453 42
784.471 32
784.489 43
784.508 54
784.526 45
784.544 41
784.562 32
784.580 34
784.598 44
784.616 38
784.634 26
784.653 23
784.671 28
784.689 25
784.707 50
784.725 32
784.743 32
784.761 18
784.780 28
784.798 63
784.816 34
784.834 28
784.852 17
784.870 19
784.888 19
784.907 59
784.925 43
784.943 20
784.961 21
784.979 40
784.997 32
785.015 54
785.034 34
785.052 29
785.070 25
785.088 32
785.106 83
785.124 39
785.142 28
785.160 21
785.179 38
785.197 57
785.215 41
785.233 50
785.251 43
785.269 56
785.287 68
785.306 45
785.324 57
785.342 49
785.360 104
785.378 116
785.396 95
785.415 87
785.433 67
785.451 50
785.469 33
785.487 74
785.505 69
785.523 36
785.542 20
785.560 20
785.578 30
785.596 34
785.614 19
785.632 32
785.650 19
785.669 16
785.687 30
785.705 24
785.723 48
785.741 60
785.759 55
785.777 29
785.796 63
785.814 60
785.832 45
785.850 34
785.868 33
785.886 57
785.905 56
785.923 26
785.941 14
785.959 19
785.977 26
785.995 33
786.013 25
786.032 46
786.050 39
786.068 48
786.086 33
786.104 35
786.122 23
786.140 45
786.159 33
786.177 53
786.195 81
786.213 26
786.231 45
786.249 41
786.268 31
786.286 27
786.304 55
786.322 32
786.340 26
786.358 23
786.377 30
786.395 64
786.413 62
786.431 31
786.449 50
786.467 51
786.485 30
786.504 23
786.522 43
786.540 23
786.558 26
786.576 52
786.594 46
786.613 19
786.631 14
786.649 32
786.667 16
786.685 24
786.703 28
786.722 18
786.740 70
786.758 38
786.776 60
786.794 60
786.812 40
786.830 53
786.849 65
786.867 90
786.885 97
786.903 98
786.921 102
786.939 94
786.958 83
786.976 59
786.994 41
787.012 28
787.030 32
787.048 29
787.067 36
787.085 40
787.103 35
787.121 23
787.139 19
787.157 25
787.176 99
787.194 161
787.212 125
787.230 92
787.248 61
787.266 28
787.285 18
787.303 56
787.321 48
787.339 88
787.357 72
787.375 51
787.394 56
787.412 40
787.430 33
787.448 23
787.466 55
787.484 54
787.503 30
787.521 37
787.539 28
787.557 19
787.575 9
787.593 13
787.612 15
787.630 25
787.648 25
787.666 12
787.684 7
787.703 19
787.721 21
787.739 23
787.757 25
787.775 57
787.793 62
787.812 38
787.830 62
787.848 71
787.866 55
787.884 39
787.902 34
787.921 34
787.939 61
787.957 38
787.975 35
787.993 13
788.011 14
788.030 34
788.048 40
788.066 5
788.084 30
788.102 32
788.121 95
788.139 79
788.157 76
788.175 64
788.193 86
788.211 135
788.230 112
788.248 70
788.266 60
788.284 16
788.302 35
788.320 27
788.339 21
788.357 29
788.375 20
788.393 34
788.411 17
788.430 2
788.448 12
788.466 22
788.484 49
788.502 42
788.520 50
788.539 10
788.557 45
788.575 50
788.593 47
788.611 40
788.630 36
788.648 21
788.666 16
788.684 19
788.702 47
788.720 33
788.739 22
788.757 46
788.775 72
788.793 78
788.811 53
788.830 101
788.848 131
788.866 92
788.884 38
788.902 22
788.920 32
788.939 64
788.957 78
788.975 56
788.993 30
789.011 37
789.030 15
789.048 6
789.066 25
789.084 19
789.102 22
789.121 54
789.139 47
789.157 53
789.175 72
789.193 126
789.211 88
789.230 56
789.248 24
789.266 30
789.284 45
789.302 29
789.321 17
789.339 29
789.357 40
789.375 31
789.393 49
789.412 48
789.430 32
789.448 46
789.466 24
789.484 29
789.503 35
789.521 21
789.539 34
789.557 14
789.575 38
789.594 29
789.612 54
789.630 52
789.648 58
789.666 24
789.684 50
789.703 37
789.721 16
789.739 24
789.757 38
789.775 76
789.794 83
789.812 44
789.830 50
789.848 90
789.866 95
789.885 37
789.903 29
789.921 21
789.939 26
789.957 47
789.976 35
789.994 32
790.012 8
790.030 33
790.048 6
790.067 11
790.085 28
790.103 38
790.121 35
790.139 53
790.158 34
790.176 94
790.194 58
790.212 72
790.230 91
790.249 35
790.267 43
790.285 46
790.303 47
790.321 31
790.340 81
790.358 59
790.376 60
790.394 47
790.412 54
790.431 39
790.449 45
790.467 21
790.485 22
790.503 38
790.522 12
790.540 16
790.558 41
790.576 40
790.594 28
790.613 41
790.631 34
790.649 37
790.667 15
790.686 24
790.704 34
790.722 49
790.740 46
790.758 21
790.777 29
790.795 79
790.813 53
790.831 38
790.849 92
790.868 45
790.886 24
790.904 46
790.922 28
790.940 32
790.959 14
790.977 39
790.995 31
791.013 16
791.031 21
791.050 12
791.068 33
791.086 16
791.104 19
791.123 33
791.141 34
791.159 57
791.177 58
791.195 68
791.214 79
791.232 42
791.250 65
791.268 36
791.286 32
791.305 10
791.323 17
791.341 57
791.359 31
791.378 29
791.396 38
791.414 33
791.432 36
791.450 41
791.469 31
791.487 29
791.505 44
791.523 32
791.541 9
791.560 10
791.578 12
791.596 21
791.614 25
791.633 15
791.651 11
791.669 12
791.687 27
791.705 16
791.724 32
791.742 31
791.760 22
791.778 42
791.796 65
791.815 51
791.833 48
791.851 41
791.869 32
791.888 29
791.906 31
791.924 20
791.942 33
791.960 74
791.979 36
791.997 25
792.015 15
792.033 26
792.052 21
792.070 41
792.088 39
792.106 26
792.124 23
792.143 18
792.161 44
792.179 45
792.197 72
792.216 64
792.234 37
792.252 57
792.270 54
792.288 71
792.307 72
792.325 50
792.343 32
792.361 25
792.380 30
792.398 78
792.416 73
792.434 42
792.453 29
792.471 16
792.489 27
792.507 28
792.525 34
792.544 32
792.562 49
792.580 23
792.598 21
792.617 29
792.635 35
792.653 39
792.671 96
792.689 43
792.708 39
792.726 31
792.744 11
792.762 13
792.781 18
792.799 28
792.817 41
792.835 13
792.854 21
792.872 28
792.890 36
792.908 38
792.926 3
792.945 29
792.963 22
792.981 20
792.999 17
793.018 3
793.036 22
793.054 49
793.072 29
793.091 25
793.109 18
793.127 39
793.145 21
793.164 40
793.182 54
793.200 59
793.218 66
793.236 62
793.255 67
793.273 47
793.291 33
793.309 20
793.328 26
793.346 31
793.364 46
793.382 49
793.401 54
793.419 37
793.437 30
793.455 28
793.474 55
793.492 34
793.510 63
793.528 28
793.546 30
793.565 24
793.583 38
793.601 44
793.619 18
793.638 6
793.656 13
793.674 25
793.692 18
793.711 23
793.729 5
793.747 18
793.765 23
793.784 27
793.802 24
793.820 41
793.838 38
793.857 35
793.875 16
793.893 17
793.911 24
793.930 23
793.948 14
793.966 3
793.984 23
794.003 29
794.021 13
794.039 39
794.057 35
794.076 39
794.094 47
794.112 35
794.130 30
794.148 79
794.167 72
794.185 87
794.203 71
794.221 60
794.240 29
794.258 47
794.276 27
794.294 40
794.313 39
794.331 59
794.349 18
794.367 40
794.386 76
794.404 19
794.422 26
794.440 37
794.459 32
794.477 25
794.495 31
794.513 25
794.532 17
794.550 27
794.568 42
794.586 38
794.605 19
794.623 19
794.641 20
794.659 33
794.678 52
794.696 37
794.714 28
794.732 15
794.751 34
794.769 30
794.787 48
794.805 35
794.824 46
794.842 18
794.860 21
794.879 12
794.897 19
794.915 12
794.933 20
794.952 7
794.970 21
794.988 30
795.006 24
795.025 22
795.043 39
795.061 22
795.079 23
795.098 39
795.116 80
795.134 37
795.152 42
795.171 72
795.189 85
795.207 47
795.225 40
795.244 45
795.262 13
795.280 19
795.298 7
795.317 20
795.335 29
795.353 31
795.371 37
795.390 26
795.408 38
795.426 0
795.445 38
795.463 19
795.481 29
795.499 39
795.518 26
795.536 35
795.554 56
795.572 45
795.591 31
795.609 32
795.627 29
795.645 25
795.664 38
795.682 49
795.700 45
795.718 20
795.737 27
795.755 29
795.773 25
795.792 17
795.810 17
795.828 26
795.846 21
795.865 16
795.883 27
795.901 30
795.919 11
795.938 28
795.956 35
795.974 26
795.992 22
796.011 35
796.029 42
796.047 22
796.066 24
796.084 20
796.102 19
796.120 31
796.139 32
796.157 16
796.175 11
796.193 71
796.212 44
796.230 34
796.248 36
796.266 29
796.285 54
796.303 30
796.321 44
796.340 37
796.358 24
796.376 36
796.394 40
796.413 32
796.431 43
796.449 56
796.467 62
796.486 54
796.504 52
796.522 55
796.541 47
796.559 47
796.577 59
796.595 55
796.614 23
796.632 9
796.650 26
796.668 28
796.687 19
796.705 21
796.723 21
796.742 12
796.760 12
796.778 39
796.796 27
796.815 19
796.833 37
796.851 49
796.870 35
796.888 30
796.906 28
796.924 41
796.943 36
796.961 40
796.979 58
796.997 36
797.016 32
797.034 23
797.052 52
797.071 34
797.089 37
797.107 29
797.125 26
797.144 28
797.162 50
797.180 78
797.199 55
797.217 49
797.235 57
797.253 54
797.272 30
797.290 14
797.308 24
797.327 26
797.345 53
797.363 40
797.381 31
797.400 32
797.418 30
797.436 38
797.454 28
797.473 33
797.491 38
797.509 34
797.528 38
797.546 18
797.564 23
797.582 36
797.601 30
797.619 21
797.637 27
797.656 15
797.674 7
797.692 3
797.710 13
797.729 13
797.747 18
797.765 23
797.784 17
797.802 19
797.820 50
797.839 51
797.857 46
797.875 36
797.893 38
797.912 20
797.930 18
797.948 24
797.967 26
797.985 26
798.003 22
798.021 37
798.040 31
798.058 24
798.076 14
798.095 28
798.113 20
798.131 17
798.149 7
798.168 9
798.186 52
798.204 89
798.223 77
798.241 56
798.259 49
798.277 55
798.296 25
798.314 28
798.332 38
798.351 53
798.369 46
798.387 43
798.406 42
798.424 50
798.442 26
798.460 28
798.479 31
798.497 57
798.515 26
798.534 15
798.552 13
798.570 33
798.589 21
798.607 29
798.625 35
798.643 8
798.662 12
798.680 27
798.698 25
798.717 10
798.735 3
798.753 10
798.772 46
798.790 43
798.808 17
798.826 10
798.845 23
798.863 62
798.881 50
798.900 14
798.918 27
798.936 24
798.955 38
798.973 21
798.991 37
799.009 25
799.028 12
799.046 9
799.064 7
799.083 46
799.101 42
799.119 22
799.138 20
799.156 24
799.174 88
799.192 109
799.211 63
799.229 70
799.247 69
799.266 32
799.284 35
799.302 53
799.321 58
799.339 22
799.357 28
799.375 50
799.394 63
799.412 61
799.430 38
799.449 26
799.467 14
799.485 22
799.504 39
799.522 33
799.540 14
799.559 19
799.577 34
799.595 31
799.613 27
799.632 14
799.650 41
799.668 39
799.687 35
799.705 50
799.723 27
799.742 24
799.760 23
799.778 29
799.797 16
799.815 17
799.833 28
799.852 13
799.870 17
799.888 28
799.906 25
799.925 39
799.943 20
799.961 28
799.980 9
799.998 21
800.016 21
800.035 25
800.053 12
800.071 8
800.090 28
800.108 39
800.126 34
800.145 44
800.163 85
800.181 62
800.199 83
800.218 110
800.236 96
800.254 49
800.273 50
800.291 34
800.309 29
800.328 33
800.346 56
800.364 65
800.383 35
800.401 71
800.419 38
800.438 25
800.456 17
800.474 46
800.493 26
800.511 53
800.529 59
800.548 26
800.566 41
800.584 34
800.602 34
800.621 40
800.639 37
800.657 11
800.676 6
800.694 1
800.712 5
800.731 10
800.749 20
800.767 46
800.786 11
800.804 7
800.822 37
800.841 38
800.859 30
800.877 38
800.896 13
800.914 24
800.932 42
800.951 37
800.969 44
800.987 21
801.006 32
801.024 15
801.042 35
801.061 32
801.079 29
801.097 25
801.116 38
801.134 55
801.152 56
801.171 43
801.189 67
801.207 48
801.225 23
801.244 59
801.262 67
801.280 61
801.299 44
801.317 44
801.335 42
801.354 37
801.372 54
801.390 71
801.409 84
801.427 41
801.445 39
801.464 50
801.482 40
801.500 45
801.519 42
801.537 35
801.555 18
801.574 18
801.592 40
801.610 19
801.629 25
801.647 15
801.665 17
801.684 8
801.702 22
801.720 17
801.739 36
801.757 30
801.775 64
801.794 36
801.812 20
801.830 30
801.849 22
801.867 17
801.885 11
801.904 21
801.922 51
801.940 21
801.959 26
801.977 19
801.995 21
802.014 24
802.032 20
802.050 39
802.069 28
802.087 25
802.105 20
802.124 22
802.142 18
802.160 38
802.179 44
802.197 35
802.215 37
802.234 33
802.252 49
802.270 35
802.289 43
802.307 42
802.326 18
802.344 34
802.362 52
802.381 39
802.399 62
802.417 80
802.436 52
802.454 35
802.472 24
802.491 32
802.509 53
802.527 49
802.546 27
802.564 20
802.582 31
802.601 16
802.619 22
802.637 10
802.656 15
802.674 43
802.692 4
802.711 22
802.729 35
802.747 44
802.766 12
802.784 15
802.802 46
802.821 64
802.839 71
802.857 77
802.876 66
802.894 45
802.913 34
802.931 52
802.949 32
802.968 28
802.986 21
803.004 30
803.023 56
803.041 28
803.059 52
803.078 57
803.096 64
803.114 34
803.133 27
803.151 34
803.169 83
803.188 48
803.206 50
803.224 81
803.243 56
803.261 40
803.279 22
803.298 30
803.316 24
803.335 8
803.353 40
803.371 46
803.390 29
803.408 17
803.426 10
803.445 29
803.463 36
803.481 29
803.500 50
803.518 50
803.536 49
803.555 31
803.573 24
803.591 21
803.610 18
803.628 14
803.647 30
803.665 28
803.683 35
803.702 41
803.720 31
803.738 30
803.757 23
803.775 36
803.793 32
803.812 24
803.830 49
803.848 39
803.867 37
803.885 63
803.904 42
803.922 15
803.940 20
803.959 37
803.977 17
803.995 13
804.014 27
804.032 33
804.050 59
804.069 59
804.087 29
804.105 17
804.124 26
804.142 45
804.161 65
804.179 47
804.197 74
804.216 65
804.234 47
804.252 65
804.271 52
804.289 61
804.307 48
804.326 53
804.344 70
804.363 64
804.381 24
804.399 41
804.418 43
804.436 23
804.454 46
804.473 30
804.491 35
804.509 32
804.528 45
804.546 32
804.565 18
804.583 23
804.601 32
804.620 11
804.638 23
804.656 20
804.675 13
804.693 32
804.711 16
804.730 41
804.748 81
804.767 41
804.785 43
804.803 63
804.822 24
804.840 34
804.858 17
804.877 32
804.895 25
804.914 20
804.932 11
804.950 22
804.969 45
804.987 29
805.005 34
805.024 21
805.042 21
805.061 14
805.079 37
805.097 39
805.116 33
805.134 48
805.152 29
805.171 22
805.189 34
805.207 39
805.226 60
805.244 36
805.263 45
805.281 31
805.299 15
805.318 10
805.336 17
805.354 35
805.373 38
805.391 28
805.410 25
805.428 22
805.446 19
805.465 23
805.483 28
805.501 13
805.520 40
805.538 55
805.557 24
805.575 25
805.593 16
805.612 1
805.630 8
805.649 21
805.667 23
805.685 15
805.704 20
805.722 14
805.740 28
805.759 25
805.777 25
805.796 49
805.814 37
805.832 28
805.851 64
805.869 41
805.887 26
805.906 24
805.924 19
805.943 26
805.961 10
805.979 15
805.998 28
806.016 35
806.034 35
806.053 19
806.071 18
806.090 20
806.108 26
806.126 37
806.145 33
806.163 27
806.182 42
806.200 78
806.218 65
806.237 86
806.255 70
806.273 60
806.292 67
806.310 40
806.329 30
806.347 45
806.365 23
806.384 50
806.402 33
806.421 53
806.439 37
806.457 18
806.476 70
806.494 38
806.513 12
806.531 6
806.549 6
806.568 12
806.586 25
806.604 33
806.623 34
806.641 29
806.660 29
806.678 36
806.696 13
806.715 24
806.733 33
806.752 10
806.770 7
806.788 38
806.807 48
806.825 60
806.844 47
806.862 20
806.880 22
806.899 19
806.917 7
806.935 12
806.954 32
806.972 40
806.991 28
807.009 28
807.027 25
807.046 28
807.064 18
807.083 28
807.101 20
807.119 21
807.138 42
807.156 54
807.175 59
807.193 72
807.211 40
807.230 39
807.248 43
807.267 25
807.285 38
807.303 13
807.322 5
807.340 31
807.359 40
807.377 43
807.395 31
807.414 24
807.432 44
807.451 40
807.469 47
807.487 69
807.506 55
807.524 39
807.543 13
807.561 16
807.579 27
807.598 17
807.616 13
807.635 17
807.653 22
807.671 17
807.690 36
807.708 20
807.727 26
807.745 39
807.763 8
807.782 16
807.800 22
807.819 12
807.837 34
807.855 55
807.874 40
807.892 39
807.911 32
807.929 29
807.947 31
807.966 14
807.984 4
808.003 14
808.021 27
808.039 30
808.058 33
808.076 31
808.095 24
808.113 21
808.131 23
808.150 23
808.168 33
808.187 43
808.205 48
808.223 55
808.242 51
808.260 58
808.279 35
808.297 46
808.316 35
808.334 30
808.352 37
808.371 52
808.389 64
808.408 35
808.426 10
808.444 49
808.463 38
808.481 41
808.500 24
808.518 25
808.536 22
808.555 25
808.573 19
808.592 7
808.610 16
808.629 14
808.647 13
808.665 8
808.684 11
808.702 35
808.721 21
808.739 29
808.757 17
808.776 21
808.794 29
808.813 49
808.831 29
808.849 17
808.868 22
808.886 44
808.905 33
808.923 30
808.942 31
808.960 11
808.978 15
808.997 13
809.015 9
809.034 12
809.052 26
809.070 44
809.089 35
809.107 22
809.126 26
809.144 16
809.163 23
809.181 41
809.199 64
809.218 54
809.236 28
809.255 31
809.273 29
809.291 31
809.310 42
809.328 78
809.347 70
809.365 33
809.384 32
809.402 66
809.420 66
809.439 49
809.457 17
809.476 13
809.494 59
809.513 31
809.531 45
809.549 26
809.568 37
809.586 11
809.605 18
809.623 25
809.641 9
809.660 15
809.678 26
809.697 22
809.715 9
809.734 1
809.752 32
809.770 25
809.789 11
809.807 38
809.826 46
809.844 29
809.863 24
809.881 18
809.899 24
809.918 19
809.936 17
809.955 25
809.973 19
809.992 15
810.010 23
810.028 21
810.047 30
810.065 24
810.084 23
810.102 15
810.121 22
810.139 35
810.157 18
810.176 66
810.194 39
810.213 62
810.231 73
810.250 81
810.268 65
810.286 47
810.305 26
810.323 73
810.342 58
810.360 19
810.379 17
810.397 62
810.415 65
810.434 55
810.452 46
810.471 18
810.489 35
810.508 58
810.526 29
810.544 20
810.563 29
810.581 28
810.600 66
810.618 56
810.637 46
810.655 24
810.674 29
810.692 34
810.710 6
810.729 20
810.747 14
810.766 40
810.784 44
810.803 20
810.821 21
810.839 38
810.858 48
810.876 34
810.895 47
810.913 33
810.932 32
810.950 33
810.969 30
810.987 10
811.005 15
811.024 41
811.042 35
811.061 32
811.079 17
811.098 34
811.116 48
811.134 37
811.153 46
811.171 71
811.190 83
811.208 73
811.227 58
811.245 44
811.264 52
811.282 54
811.300 33
811.319 30
811.337 35
811.356 60
811.374 37
811.393 51
811.411 54
811.430 42
811.448 49
811.466 32
811.485 36
811.503 16
811.522 13
811.540 32
811.559 54
811.577 42
811.596 20
811.614 16
811.632 23
811.651 38
811.669 41
811.688 12
811.706 5
811.725 39
811.743 14
811.762 12
811.780 16
811.798 9
811.817 18
811.835 16
811.854 35
811.872 18
811.891 44
811.909 19
811.928 23
811.946 32
811.965 14
811.983 15
812.001 20
812.020 8
812.038 7
812.057 34
812.075 52
812.094 15
812.112 8
812.131 28
812.149 36
812.167 42
812.186 38
812.204 70
812.223 78
812.241 37
812.260 49
812.278 54
812.297 98
812.315 50
812.334 34
812.352 42
812.370 18
812.389 20
812.407 50
812.426 34
812.444 52
812.463 66
812.481 34
812.500 36
812.518 14
812.537 4
812.555 38
812.573 18
812.592 16
812.610 13
812.629 8
812.647 37
812.666 37
812.684 27
812.703 34
812.721 38
812.740 21
812.758 17
812.777 39
812.795 28
812.813 19
812.832 22
812.850 10
812.869 11
812.887 21
812.906 37
812.924 25
812.943 19
812.961 44
812.980 52
812.998 31
813.017 11
813.035 23
813.053 34
813.072 20
813.090 24
813.109 19
813.127 10
813.146 22
813.164 36
813.183 117
813.201 126
813.220 122
813.238 84
813.257 74
813.275 45
813.293 38
813.312 42
813.330 39
813.349 19
813.367 46
813.386 36
813.404 61
813.423 57
813.441 32
813.460 28
813.478 25
813.497 9
813.515 21
813.534 47
813.552 33
813.570 14
813.589 16
813.607 16
813.626 31
813.644 26
813.663 45
813.681 19
813.700 31
813.718 36
813.737 26
813.755 28
813.774 25
813.792 27
813.811 50
813.829 42
813.848 22
813.866 41
813.884 41
813.903 19
813.921 36
813.940 38
813.958 9
813.977 21
813.995 8
814.014 26
814.032 15
814.051 33
814.069 18
814.088 30
814.106 19
814.125 16
814.143 53
814.162 59
814.180 78
814.199 56
814.217 78
814.235 83
814.254 79
814.272 35
814.291 50
814.309 35
814.328 74
814.346 64
814.365 20
814.383 50
814.402 44
814.420 38
814.439 19
814.457 37
814.476 21
814.494 24
814.513 33
814.531 36
814.550 35
814.568 37
814.587 24
814.605 32
814.624 35
814.642 19
814.660 23
814.679 24
814.697 19
814.716 32
814.734 15
814.753 17
814.771 14
814.790 38
814.808 22
814.827 29
814.845 44
814.864 33
814.882 35
814.901 38
814.919 25
814.938 39
814.956 23
814.975 18
814.993 18
815.012 11
815.030 25
815.049 38
815.067 8
815.086 11
815.104 17
815.123 32
815.141 49
815.160 46
815.178 60
815.196 43
815.215 30
815.233 98
815.252 83
815.270 64
815.289 52
815.307 42
815.326 50
815.344 45
815.363 53
815.381 23
815.400 47
815.418 32
815.437 38
815.455 36
815.474 30
815.492 39
815.511 41
815.529 55
815.548 51
815.566 31
815.585 38
815.603 38
815.622 20
815.640 13
815.659 18
815.677 22
815.696 26
815.714 35
815.733 28
815.751 57
815.770 54
815.788 27
815.807 62
815.825 30
815.844 15
815.862 47
815.881 33
815.899 26
815.918 36
815.936 35
815.955 43
815.973 28
815.992 22
816.010 17
816.029 25
816.047 37
816.066 49
816.084 83
816.103 68
816.121 30
816.140 29
816.158 25
816.177 27
816.195 21
816.214 29
816.232 32
816.251 31
816.269 18
816.288 32
816.306 36
816.325 42
816.343 38
816.362 29
816.380 26
816.399 19
816.417 14
816.436 27
816.454 33
816.473 56
816.491 38
816.510 28
816.528 41
816.547 45
816.565 30
816.584 20
816.602 33
816.621 32
816.639 34
816.658 20
816.676 36
816.695 41
816.713 62
816.732 54
816.750 38
816.769 30
816.787 10
816.806 42
816.824 75
816.843 43
816.861 25
816.880 35
816.898 26
816.917 30
816.935 33
816.954 24
816.972 17
816.991 18
817.009 38
817.028 31
817.046 13
817.065 23
817.083 21
817.102 32
817.120 32
817.139 39
817.157 33
817.176 80
817.194 52
817.213 80
817.231 46
817.250 48
817.268 39
817.287 67
817.305 73
817.324 40
817.342 32
817.361 45
817.379 11
817.398 33
817.416 48
817.435 40
817.453 56
817.472 41
817.490 38
817.509 19
817.528 44
817.546 47
817.565 40
817.583 13
817.602 29
817.620 17
817.639 18
817.657 38
817.676 41
817.694 16
817.713 21
817.731 19
817.750 29
817.768 32
817.787 29
817.805 27
817.824 15
817.842 43
817.861 53
817.879 55
817.898 30
817.916 14
817.935 42
817.953 19
817.972 23
817.990 24
818.009 18
818.027 8
818.046 15
818.064 26
818.083 16
818.102 21
818.120 15
818.139 24
818.157 12
818.176 34
818.194 58
818.213 80
818.231 44
818.250 29
818.268 24
818.287 11
818.305 17
818.324 24
818.342 34
818.361 44
818.379 49
818.398 45
818.416 54
818.435 47
818.453 28
818.472 46
818.490 53
818.509 31
818.528 28
818.546 13
818.565 33
818.583 56
818.602 64
818.620 33
818.639 42
818.657 12
818.676 39
818.694 53
818.713 24
818.731 23
818.750 20
818.768 21
818.787 44
818.805 36
818.824 39
818.842 44
818.861 51
818.880 65
818.898 75
818.917 24
818.935 11
818.954 20
818.972 18
818.991 9
819.009 24
819.028 14
819.046 28
819.065 94
819.083 65
819.102 40
819.120 22
819.139 32
819.157 37
819.176 29
819.195 38
819.213 41
819.232 28
819.250 47
819.269 47
819.287 41
819.306 29
819.324 10
819.343 6
819.361 15
819.380 19
819.398 44
819.417 61
819.435 28
819.454 81
819.473 51
819.491 37
819.510 31
819.528 60
819.547 46
819.565 31
819.584 31
819.602 28
819.621 22
819.639 23
819.658 21
819.676 27
819.695 30
819.714 9
819.732 9
819.751 18
819.769 38
819.788 29
819.806 9
819.825 13
819.843 26
819.862 30
819.880 59
819.899 32
819.917 20
819.936 23
819.955 21
819.973 22
819.992 19
820.010 8
820.029 37
820.047 18
820.066 37
820.084 44
820.103 10
820.121 41
820.140 28
820.158 37
820.177 34
820.196 25
820.214 44
820.233 68
820.251 64
820.270 70
820.288 34
820.307 18
820.325 19
820.344 37
820.362 27
820.381 31
820.400 45
820.418 56
820.437 78
820.455 49
820.474 51
820.492 47
820.511 41
820.529 35
820.548 38
820.566 29
820.585 41
820.604 18
820.622 19
820.641 21
820.659 31
820.678 34
820.696 26
820.715 16
820.733 28
820.752 28
820.771 19
820.789 16
820.808 16
820.826 29
820.845 19
820.863 35
820.882 31
820.900 35
820.919 21
820.937 35
820.956 38
820.975 31
820.993 27
821.012 26
821.030 17
821.049 15
821.067 20
821.086 32
821.104 29
821.123 20
821.142 36
821.160 51
821.179 74
821.197 105
821.216 102
821.234 72
821.253 73
821.271 60
821.290 57
821.309 14
821.327 31
821.346 28
821.364 50
821.383 50
821.401 53
821.420 19
821.438 43
821.457 26
821.476 10
821.494 22
821.513 27
821.531 40
821.550 50
821.568 26
821.587 8
821.605 43
821.624 35
821.643 15
821.661 11
821.680 15
821.698 13
821.717 36
821.735 17
821.754 31
821.773 33
821.791 5
821.810 27
821.828 26
821.847 34
821.865 25
821.884 35
821.902 13
821.921 8
821.940 12
821.958 36
821.977 40
821.995 38
822.014 36
822.032 16
822.051 18
822.070 11
822.088 15
822.107 16
822.125 25
822.144 33
822.162 44
822.181 58
822.200 68
822.218 59
822.237 64
822.255 67
822.274 64
822.292 58
822.311 46
822.329 29
822.348 28
822.367 45
822.385 27
822.404 16
822.422 23
822.441 26
822.459 37
822.478 76
822.497 65
822.515 26
822.534 10
822.552 31
822.571 10
822.589 3
822.608 36
822.627 19
822.645 18
822.664 35
822.682 9
822.701 25
822.719 16
822.738 19
822.757 16
822.775 25
822.794 13
822.812 23
822.831 19
822.849 20
822.868 10
822.887 25
822.905 26
822.924 15
822.942 14
822.961 10
822.979 14
822.998 26
823.017 16
823.035 11
823.054 33
823.072 20
823.091 42
823.110 23
823.128 32
823.147 29
823.165 24
823.184 35
823.202 31
823.221 39
823.240 57
823.258 42
823.277 46
823.295 33
823.314 32
823.332 22
823.351 25
823.370 54
823.388 39
823.407 59
823.425 119
823.444 86
823.462 51
823.481 32
823.500 38
823.518 23
823.537 25
823.555 24
823.574 4
823.593 32
823.611 14
823.630 23
823.648 29
823.667 33
823.685 32
823.704 38
823.723 54
823.741 29
823.760 39
823.778 34
823.797 8
823.816 21
823.834 25
823.853 38
823.871 36
823.890 37
823.908 20
823.927 18
823.946 16
823.964 52
823.983 16
824.001 13
824.020 22
824.039 32
824.057 70
824.076 71
824.094 50
824.113 14
824.132 13
824.150 26
824.169 49
824.187 41
824.206 93
824.224 101
824.243 90
824.262 58
824.280 75
824.299 52
824.317 30
824.336 33
824.355 18
824.373 23
824.392 60
824.410 62
824.429 42
824.448 29
824.466 50
824.485 55
824.503 43
824.522 35
824.541 28
824.559 41
824.578 29
824.596 22
824.615 9
824.633 13
824.652 57
824.671 19
824.689 40
824.708 30
824.726 18
824.745 28
824.764 13
824.782 22
824.801 16
824.819 13
824.838 13
824.857 35
824.875 64
824.894 21
824.912 32
824.931 36
824.950 41
824.968 40
824.987 26
825.005 35
825.024 70
825.043 643
825.061 2092
825.080 3157
825.098 2911
825.117 1876
825.136 1212
825.154 751
825.173 457
825.191 270
825.210 193
825.229 135
825.247 103
825.266 70
825.284 90
825.303 83
825.322 113
825.340 95
825.359 70
825.377 74
825.396 40
825.415 19
825.433 32
825.452 43
825.470 59
825.489 99
825.508 110
825.526 48
825.545 59
825.563 87
825.582 77
825.601 23
825.619 33
825.638 67
825.656 24
825.675 12
825.694 21
825.712 31
825.731 26
825.749 41
825.768 12
825.787 16
825.805 12
825.824 24
825.843 34
825.861 43
825.880 47
825.898 32
825.917 45
825.936 48
825.954 34
825.973 38
825.991 60
826.010 59
826.029 70
826.047 287
826.066 1034
826.084 1361
826.103 1063
826.122 742
826.140 436
826.159 278
826.177 210
826.196 118
826.215 128
826.233 96
826.252 116
826.271 93
826.289 61
826.308 77
826.326 72
826.345 58
826.364 13
826.382 45
826.401 53
826.419 12
826.438 40
826.457 72
826.475 61
826.494 50
826.513 19
826.531 10
826.550 36
826.568 32
826.587 34
826.606 27
826.624 30
826.643 11
826.661 2
826.680 4
826.699 8
826.717 13
826.736 25
826.755 31
826.773 20
826.792 43
826.810 35
826.829 37
826.848 26
826.866 27
826.885 41
826.903 39
826.922 41
826.941 45
826.959 32
826.978 26
826.997 36
827.015 38
827.034 47
827.052 104
827.071 233
827.090 297
827.108 338
827.127 160
827.146 63
827.164 67
827.183 93
827.201 65
827.220 54
827.239 32
827.257 44
827.276 40
827.295 30
827.313 74
827.332 105
827.350 56
827.369 37
827.388 36
827.406 62
827.425 77
827.444 54
827.462 18
827.481 32
827.499 42
827.518 32
827.537 23
827.555 12
827.574 29
827.593 22
827.611 27
827.630 62
827.648 38
827.667 27
827.686 13
827.704 7
827.723 19
827.742 16
827.760 15
827.779 12
827.797 33
827.816 22
827.835 3
827.853 15
827.872 20
827.891 27
827.909 38
827.928 27
827.946 30
827.965 19
827.984 6
828.002 18
828.021 11
828.040 36
828.058 39
828.077 113
828.096 80
828.114 33
828.133 32
828.151 35
828.170 42
828.189 40
828.207 46
828.226 64
828.245 53
828.263 38
828.282 72
828.301 57
828.319 41
828.338 48
828.356 53
828.375 55
828.394 47
828.412 35
828.431 47
828.450 41
828.468 37
828.487 29
828.506 19
828.524 28
828.543 51
828.561 38
828.580 38
828.599 30
828.617 50
828.636 46
828.655 43
828.673 40
828.692 28
828.711 31
828.729 19
828.748 27
828.766 18
828.785 30
828.804 26
828.822 41
828.841 33
828.860 44
828.878 29
828.897 23
828.916 26
828.934 18
828.953 22
828.972 20
828.990 36
829.009 30
829.027 39
829.046 48
829.065 41
829.083 26
829.102 29
829.121 69
829.139 67
829.158 45
829.177 37
829.195 56
829.214 63
829.233 62
829.251 21
829.270 13
829.288 24
829.307 29
829.326 52
829.344 63
829.363 62
829.382 37
829.400 11
829.419 12
829.438 41
829.456 21
829.475 17
829.494 38
829.512 25
829.531 45
829.550 37
829.568 23
829.587 22
829.605 21
829.624 17
829.643 26
829.661 26
829.680 24
829.699 54
829.717 58
829.736 38
829.755 31
829.773 38
829.792 66
829.811 61
829.829 25
829.848 4
829.867 23
829.885 26
829.904 12
829.923 18
829.941 30
829.960 22
829.979 9
829.997 34
830.016 7
830.034 10
830.053 16
830.072 16
830.090 26
830.109 37
830.128 29
830.146 39
830.165 38
830.184 43
830.202 60
830.221 96
830.240 66
830.258 80
830.277 60
830.296 52
830.314 36
830.333 44
830.352 37
830.370 33
830.389 35
830.408 88
830.426 81
830.445 51
830.464 48
830.482 42
830.501 39
830.520 50
830.538 36
830.557 28
830.576 26
830.594 42
830.613 34
830.632 35
830.650 36
830.669 36
830.688 23
830.706 21
830.725 33
830.743 25
830.762 25
830.781 42
830.799 44
830.818 34
830.837 12
830.855 17
830.874 23
830.893 22
830.911 31
830.930 24
830.949 48
830.967 26
830.986 11
831.005 17
831.023 19
831.042 29
831.061 27
831.079 45
831.098 29
831.117 18
831.135 32
831.154 50
831.173 53
831.191 60
831.210 93
831.229 102
831.247 71
831.266 55
831.285 38
831.303 20
831.322 31
831.341 37
831.359 40
831.378 57
831.397 56
831.415 69
831.434 82
831.453 57
831.471 29
831.490 17
831.509 61
831.528 67
831.546 44
831.565 41
831.584 37
831.602 24
831.621 44
831.640 29
831.658 27
831.677 46
831.696 17
831.714 22
831.733 34
831.752 19
831.770 43
831.789 58
831.808 23
831.826 30
831.845 40
831.864 31
831.882 42
831.901 21
831.920 36
831.938 42
831.957 15
831.976 23
831.994 25
832.013 24
832.032 34
832.050 67
832.069 48
832.088 9
832.106 27
832.125 36
832.144 19
832.162 57
832.181 66
832.200 59
832.218 73
832.237 82
832.256 69
832.275 55
832.293 85
832.312 48
832.331 46
832.349 26
832.368 22
832.387 60
832.405 55
832.424 81
832.443 56
832.461 45
832.480 37
832.499 55
832.517 28
832.536 13
832.555 36
832.573 45
832.592 30
832.611 37
832.629 23
832.648 18
832.667 18
832.686 28
832.704 49
832.723 49
832.742 30
832.760 20
832.779 40
832.798 43
832.816 24
832.835 24
832.854 26
832.872 19
832.891 27
832.910 23
832.928 21
832.947 37
832.966 13
832.985 16
833.003 32
833.022 74
833.041 71
833.059 59
833.078 56
833.097 61
833.115 66
833.134 57
833.153 34
833.171 40
833.190 33
833.209 36
833.227 47
833.246 64
833.265 88
833.284 68
833.302 51
833.321 13
833.340 18
833.358 29
833.377 28
833.396 45
833.414 41
833.433 80
833.452 45
833.470 54
833.489 64
833.508 51
833.527 23
833.545 58
833.564 54
833.583 21
833.601 21
833.620 36
833.639 21
833.657 20
833.676 8
833.695 15
833.713 60
833.732 61
833.751 32
833.770 12
833.788 32
833.807 23
833.826 23
833.844 43
833.863 58
833.882 34
833.900 36
833.919 52
833.938 52
833.957 39
833.975 22
833.994 10
834.013 25
834.031 35
834.050 38
834.069 36
834.087 20
834.106 50
834.125 52
834.144 24
834.162 41
834.181 83
834.200 53
834.218 53
834.237 78
834.256 134
834.274 94
834.293 73
834.312 53
834.331 32
834.349 34
834.368 29
834.387 71
834.405 65
834.424 40
834.443 30
834.462 46
834.480 35
834.499 29
834.518 9
834.536 18
834.555 25
834.574 11
834.592 39
834.611 54
834.630 29
834.649 44
834.667 33
834.686 14
834.705 66
834.723 86
834.742 38
834.761 26
834.780 43
834.798 34
834.817 25
834.836 42
834.854 25
834.873 17
834.892 21
834.910 19
834.929 22
834.948 27
834.967 48
834.985 54
835.004 26
835.023 63
835.041 62
835.060 56
835.079 49
835.098 54
835.116 41
835.135 25
835.154 26
835.172 54
835.191 60
835.210 46
835.229 62
835.247 88
835.266 62
835.285 49
835.303 36
835.322 33
835.341 18
835.360 27
835.378 29
835.397 41
835.416 56
835.434 56
835.453 41
835.472 37
835.491 20
835.509 38
835.528 52
835.547 25
835.565 25
835.584 31
835.603 26
835.622 15
835.640 33
835.659 36
835.678 37
835.696 32
835.715 17
835.734 14
835.753 13
835.771 13
835.790 35
835.809 27
835.827 15
835.846 38
835.865 15
835.884 36
835.902 44
835.921 12
835.940 37
835.959 15
835.977 7
835.996 11
836.015 30
836.033 51
836.052 81
836.071 52
836.090 8
836.108 15
836.127 23
836.146 9
836.164 38
836.183 48
836.202 85
836.221 93
836.239 97
836.258 73
836.277 83
836.296 68
836.314 69
836.333 32
836.352 50
836.370 51
836.389 68
836.408 90
836.427 85
836.445 60
836.464 62
836.483 64
836.502 45
836.520 34
836.539 28
836.558 17
836.576 23
836.595 23
836.614 29
836.633 19
836.651 20
836.670 35
836.689 39
836.708 48
836.726 40
836.745 45
836.764 36
836.782 24
836.801 6
836.820 3
836.839 29
836.857 32
836.876 21
836.895 26
836.914 13
836.932 20
836.951 14
836.970 39
836.989 30
837.007 27
837.026 37
837.045 50
837.063 32
837.082 22
837.101 36
837.120 36
837.138 30
837.157 34
837.176 22
837.195 38
837.213 39
837.232 59
837.251 65
837.270 49
837.288 21
837.307 33
837.326 56
837.344 50
837.363 17
837.382 49
837.401 45
837.419 53
837.438 70
837.457 48
837.476 40
837.494 49
837.513 14
837.532 23
837.551 20
837.569 21
837.588 22
837.607 19
837.626 31
837.644 38
837.663 20
837.682 23
837.700 40
837.719 39
837.738 14
837.757 21
837.775 16
837.794 27
837.813 36
837.832 39
837.850 24
837.869 15
837.888 16
837.907 32
837.925 43
837.944 25
837.963 10
837.982 20
838.000 35
838.019 20
838.038 22
838.057 16
838.075 21
838.094 27
838.113 26
838.132 28
838.150 44
838.169 73
838.188 36
838.207 30
838.225 59
838.244 41
838.263 74
838.282 79
838.300 48
838.319 29
838.338 35
838.357 14
838.375 32
838.394 65
838.413 37
838.432 31
838.450 31
838.469 36
838.488 47
838.507 30
838.525 33
838.544 37
838.563 46
838.582 37
838.600 24
838.619 28
838.638 44
838.657 37
838.675 17
838.694 15
838.713 51
838.732 56
838.750 57
838.769 59
838.788 31
838.807 47
838.825 30
838.844 13
838.863 43
838.882 53
838.900 22
838.919 12
838.938 17
838.957 24
838.975 4
838.994 14
839.013 21
839.032 40
839.050 56
839.069 56
839.088 69
839.107 59
839.125 42
839.144 50
839.163 61
839.182 37
839.200 34
839.219 55
839.238 67
839.257 81
839.275 43
839.294 51
839.313 21
839.332 14
839.350 32
839.369 40
839.388 57
839.407 58
839.426 83
839.444 71
839.463 69
839.482 64
839.501 33
839.519 14
839.538 30
839.557 31
839.576 38
839.594 33
839.613 15
839.632 16
839.651 38
839.669 24
839.688 2
839.707 15
839.726 44
839.744 21
839.763 25
839.782 37
839.801 17
839.820 17
839.838 6
839.857 16
839.876 30
839.895 11
839.913 26
839.932 28
839.951 8
839.970 23
839.988 37
840.007 19
840.026 20
840.045 46
840.063 36
840.082 51
840.101 43
840.120 32
840.139 34
840.157 15
840.176 33
840.195 47
840.214 59
840.232 62
840.251 37
840.270 52
840.289 29
840.307 25
840.326 62
840.345 38
840.364 22
840.383 26
840.401 12
840.420 15
840.439 77
840.458 83
840.476 64
840.495 47
840.514 29
840.533 17
840.551 15
840.570 41
840.589 40
840.608 57
840.627 71
840.645 46
840.664 18
840.683 23
840.702 41
840.720 27
840.739 36
840.758 15
840.777 21
840.796 27
840.814 37
840.833 19
840.852 7
840.871 13
840.889 28
840.908 9
840.927 28
840.946 35
840.965 22
840.983 8
841.002 42
841.021 191
841.040 547
841.058 723
841.077 677
841.096 427
841.115 340
841.134 220
841.152 162
841.171 84
841.190 74
841.209 81
841.227 63
841.246 70
841.265 45
841.284 62
841.303 54
841.321 32
841.340 30
841.359 27
841.378 80
841.396 89
841.415 44
841.434 25
841.453 39
841.472 50
841.490 31
841.509 39
841.528 32
841.547 32
841.566 48
841.584 23
841.603 23
841.622 34
841.641 26
841.659 14
841.678 18
841.697 31
841.716 30
841.735 24
841.753 15
841.772 31
841.791 27
841.810 19
841.829 14
841.847 26
841.866 22
841.885 21
841.904 31
841.922 13
841.941 15
841.960 25
841.979 17
841.998 51
842.016 57
842.035 102
842.054 220
842.073 224
842.092 218
842.110 173
842.129 78
842.148 15
842.167 35
842.186 36
842.204 51
842.223 61
842.242 66
842.261 78
842.279 86
842.298 41
842.317 29
842.336 33
842.355 47
842.373 26
842.392 55
842.411 67
842.430 56
842.449 77
842.467 331
842.486 617
842.505 669
842.524 559
842.543 374
842.561 260
842.580 154
842.599 75
842.618 43
842.637 43
842.655 85
842.674 28
842.693 34
842.712 24
842.731 25
842.749 28
842.768 25
842.787 21
842.806 44
842.825 64
842.843 46
842.862 40
842.881 39
842.900 15
842.919 32
842.937 21
842.956 20
842.975 61
842.994 42
843.013 44
843.031 96
843.050 130
843.069 169
843.088 160
843.107 109
843.125 61
843.144 34
843.163 33
843.182 48
843.201 38
843.219 35
843.238 47
843.257 30
843.276 36
843.295 30
843.313 45
843.332 38
843.351 20
843.370 6
843.389 12
843.407 21
843.426 37
843.445 48
843.464 119
843.483 333
843.501 375
843.520 207
843.539 123
843.558 67
843.577 66
843.595 69
843.614 40
843.633 23
843.652 25
843.671 23
843.689 20
843.708 15
843.727 7
843.746 17
843.765 33
843.783 39
843.802 25
843.821 14
843.840 27
843.859 44
843.878 23
843.896 12
843.915 24
843.934 42
843.953 38
843.972 35
843.990 48
844.009 44
844.028 52
844.047 69
844.066 46
844.084 45
844.103 25
844.122 10
844.141 14
844.160 29
844.179 30
844.197 36
844.216 56
844.235 71
844.254 52
844.273 27
844.291 30
844.310 73
844.329 23
844.348 5
844.367 6
844.385 27
844.404 35
844.423 30
844.442 64
844.461 61
844.480 67
844.498 60
844.517 87
844.536 89
844.555 67
844.574 54
844.592 49
844.611 20
844.630 16
844.649 14
844.668 27
844.687 11
844.705 37
844.724 35
844.743 42
844.762 41
844.781 33
844.799 25
844.818 18
844.837 18
844.856 28
844.875 19
844.894 5
844.912 18
844.931 10
844.950 21
844.969 13
844.988 11
845.006 4
845.025 14
845.044 69
845.063 135
845.082 118
845.101 102
845.119 57
845.138 42
845.157 24
845.176 32
845.195 25
845.214 46
845.232 22
845.251 42
845.270 37
845.289 34
845.308 21
845.327 26
845.345 38
845.364 38
845.383 48
845.402 32
845.421 27
845.439 38
845.458 42
845.477 79
845.496 99
845.515 43
845.534 61
845.552 53
845.571 22
845.590 24
845.609 35
845.628 13
845.647 28
845.665 24
845.684 30
845.703 20
845.722 34
845.741 25
845.760 18
845.778 16
845.797 12
845.816 37
845.835 57
845.854 63
845.873 32
845.891 30
845.910 40
845.929 25
845.948 16
845.967 22
845.986 6
846.004 24
846.023 36
846.042 12
846.061 26
846.080 73
846.099 87
846.117 68
846.136 48
846.155 29
846.174 22
846.193 29
846.212 40
846.230 48
846.249 63
846.268 63
846.287 41
846.306 10
846.325 29
846.343 35
846.362 46
846.381 61
846.400 50
846.419 19
846.438 22
846.456 35
846.475 21
846.494 35
846.513 30
846.532 17
846.551 16
846.569 54
846.588 49
846.607 14
846.626 5
846.645 10
846.664 16
846.683 34
846.701 37
846.720 18
846.739 28
846.758 37
846.777 40
846.796 34
846.814 25
846.833 30
846.852 18
846.871 24
846.890 25
846.909 39
846.927 27
846.946 21
846.965 25
846.984 27
847.003 30
847.022 52
847.041 58
847.059 49
847.078 63
847.097 62
847.116 73
847.135 40
847.154 60
847.172 18
847.191 40
847.210 58
847.229 44
847.248 49
847.267 49
847.286 32
847.304 25
847.323 17
847.342 34
847.361 37
847.380 45
847.399 41
847.417 37
847.436 27
847.455 31
847.474 39
847.493 44
847.512 25
847.531 11
847.549 14
847.568 25
847.587 31
847.606 40
847.625 32
847.644 20
847.663 33
847.681 47
847.700 22
847.719 28
847.738 24
847.757 34
847.776 29
847.795 44
847.813 22
847.832 35
847.851 50
847.870 27
847.889 20
847.908 19
847.926 24
847.945 30
847.964 32
847.983 17
848.002 27
848.021 27
848.040 17
848.058 41
848.077 50
848.096 39
848.115 45
848.134 38
848.153 40
848.172 46
848.190 47
848.209 50
848.228 73
848.247 61
848.266 100
848.285 43
848.304 35
848.322 25
848.341 34
848.360 50
848.379 53
848.398 28
848.417 43
848.436 53
848.455 70
848.473 68
848.492 67
848.511 62
848.530 60
848.549 29
848.568 49
848.587 62
848.605 39
848.624 56
848.643 44
848.662 35
848.681 69
848.700 52
848.719 47
848.737 36
848.756 38
848.775 55
848.794 32
848.813 18
848.832 49
848.851 39
848.869 24
848.888 19
848.907 56
848.926 42
848.945 31
848.964 27
848.983 25
849.002 38
849.020 44
849.039 20
849.058 28
849.077 51
849.096 46
849.115 40
849.134 37
849.152 60
849.171 49
849.190 21
849.209 36
849.228 73
849.247 59
849.266 41
849.285 71
849.303 53
849.322 72
849.341 36
849.360 21
849.379 31
849.398 36
849.417 23
849.436 28
849.454 69
849.473 55
849.492 24
849.511 41
849.530 30
849.549 35
849.568 15
849.587 29
849.605 44
849.624 28
849.643 50
849.662 52
849.681 30
849.700 72
849.719 67
849.738 50
849.756 40
849.775 23
849.794 21
849.813 32
849.832 34
849.851 22
849.870 4
849.889 15
849.907 29
849.926 39
849.945 46
849.964 35
849.983 36
850.002 51
850.021 75
850.040 70
850.058 33
850.077 59
850.096 50
850.115 37
850.134 26
850.153 30
850.172 26
850.191 49
850.209 37
850.228 66
850.247 62
850.266 63
850.285 66
850.304 68
850.323 57
850.342 32
850.361 30
850.379 18
850.398 40
850.417 43
850.436 26
850.455 27
850.474 30
850.493 29
850.512 36
850.530 54
850.549 38
850.568 38
850.587 40
850.606 20
850.625 17
850.644 18
850.663 9
850.682 11
850.700 28
850.719 26
850.738 19
850.757 8
850.776 1
850.795 22
850.814 34
850.833 36
850.852 31
850.870 15
850.889 23
850.908 28
850.927 26
850.946 1
850.965 34
850.984 48
851.003 31
851.022 30
851.040 10
851.059 18
851.078 37
851.097 84
851.116 57
851.135 48
851.154 39
851.173 40
851.192 49
851.210 86
851.229 57
851.248 26
851.267 46
851.286 37
851.305 54
851.324 53
851.343 33
851.362 56
851.380 40
851.399 28
851.418 28
851.437 24
851.456 28
851.475 56
851.494 53
851.513 43
851.532 41
851.550 46
851.569 33
851.588 38
851.607 17
851.626 23
851.645 21
851.664 49
851.683 33
851.702 31
851.721 44
851.739 27
851.758 9
851.777 20
851.796 21
851.815 15
851.834 44
851.853 28
851.872 26
851.891 11
851.910 27
851.928 12
851.947 11
851.966 18
851.985 15
852.004 25
852.023 39
852.042 51
852.061 47
852.080 36
852.099 18
852.117 30
852.136 20
852.155 14
852.174 35
852.193 51
852.212 60
852.231 61
852.250 47
852.269 81
852.288 69
852.306 65
852.325 55
852.344 29
852.363 66
852.382 72
852.401 51
852.420 50
852.439 73
852.458 62
852.477 39
852.496 30
852.514 30
852.533 46
852.552 19
852.571 25
852.590 25
852.609 12
852.628 13
852.647 39
852.666 33
852.685 41
852.703 22
852.722 22
852.741 32
852.760 19
852.779 27
852.798 17
852.817 13
852.836 11
852.855 17
852.874 15
852.893 50
852.911 25
852.930 42
852.949 58
852.968 31
852.987 22
853.006 31
853.025 46
853.044 30
853.063 29
853.082 43
853.101 45
853.120 39
853.138 47
853.157 36
853.176 18
853.195 18
853.214 34
853.233 54
853.252 97
853.271 75
853.290 38
853.309 26
853.328 44
853.346 48
853.365 56
853.384 71
853.403 42
853.422 29
853.441 73
853.460 29
853.479 51
853.498 27
853.517 38
853.536 55
853.555 69
853.573 68
853.592 60
853.611 24
853.630 16
853.649 50
853.668 33
853.687 14
853.706 43
853.725 30
853.744 25
853.763 15
853.782 20
853.801 56
853.819 35
853.838 30
853.857 28
853.876 22
853.895 36
853.914 26
853.933 23
853.952 27
853.971 52
853.990 65
854.009 144
854.028 243
854.046 256
854.065 257
854.084 176
854.103 127
854.122 71
854.141 68
854.160 50
854.179 40
854.198 63
854.217 84
854.236 88
854.255 93
854.274 77
854.293 88
854.311 79
854.330 36
854.349 28
854.368 30
854.387 42
854.406 46
854.425 41
854.444 23
854.463 27
854.482 11
854.501 31
854.520 48
854.539 63
854.557 61
854.576 37
854.595 31
854.614 35
854.633 32
854.652 26
854.671 40
854.690 37
854.709 20
854.728 22
854.747 37
854.766 39
854.785 38
854.804 13
854.823 25
854.841 32
854.860 30
854.879 29
854.898 41
854.917 46
854.936 35
854.955 27
854.974 14
854.993 35
855.012 155
855.031 330
855.050 285
855.069 220
855.088 108
855.107 96
855.125 77
855.144 57
855.163 39
855.182 55
855.201 35
855.220 41
855.239 62
855.258 31
855.277 49
855.296 42
855.315 60
855.334 66
855.353 20
855.372 18
855.391 43
855.409 53
855.428 46
855.447 52
855.466 69
855.485 50
855.504 55
855.523 51
855.542 26
855.561 27
855.580 34
855.599 39
855.618 26
855.637 13
855.656 13
855.675 22
855.694 6
855.713 11
855.731 14
855.750 35
855.769 29
855.788 20
855.807 44
855.826 41
855.845 30
855.864 25
855.883 21
855.902 36
855.921 32
855.940 4
855.959 12
855.978 16
855.997 36
856.016 81
856.035 123
856.053 149
856.072 82
856.091 48
856.110 39
856.129 28
856.148 41
856.167 21
856.186 8
856.205 28
856.224 50
856.243 27
856.262 51
856.281 37
856.300 27
856.319 40
856.338 44
856.357 60
856.376 31
856.395 15
856.413 68
856.432 57
856.451 27
856.470 25
856.489 75
856.508 169
856.527 134
856.546 126
856.565 74
856.584 45
856.603 27
856.622 31
856.641 52
856.660 37
856.679 26
856.698 25
856.717 35
856.736 22
856.755 16
856.774 17
856.793 23
856.811 18
856.830 21
856.849 34
856.868 33
856.887 24
856.906 5
856.925 26
856.944 39
856.963 26
856.982 38
857.001 81
857.020 112
857.039 115
857.058 112
857.077 119
857.096 55
857.115 26
857.134 53
857.153 24
857.172 29
857.191 47
857.210 37
857.229 15
857.247 14
857.266 38
857.285 38
857.304 28
857.323 25
857.342 36
857.361 26
857.380 23
857.399 43
857.418 72
857.437 40
857.456 68
857.475 86
857.494 89
857.513 108
857.532 103
857.551 62
857.570 59
857.589 17
857.608 25
857.627 28
857.646 19
857.665 9
857.684 12
857.703 24
857.721 16
857.740 10
857.759 21
857.778 9
857.797 9
857.816 18
857.835 21
857.854 32
857.873 27
857.892 14
857.911 14
857.930 25
857.949 32
857.968 25
857.987 17
858.006 30
858.025 59
858.044 28
858.063 47
858.082 18
858.101 28
858.120 4
858.139 14
858.158 32
858.177 61
858.196 46
858.215 52
858.234 71
858.253 85
858.272 53
858.290 38
858.309 40
858.328 57
858.347 66
858.366 47
858.385 23
858.404 44
858.423 21
858.442 60
858.461 29
858.480 21
858.499 20
858.518 34
858.537 18
858.556 33
858.575 23
858.594 15
858.613 5
858.632 11
858.651 20
858.670 37
858.689 36
858.708 27
858.727 22
858.746 25
858.765 23
858.784 21
858.803 9
858.822 23
858.841 16
858.860 23
858.879 15
858.898 42
858.917 33
858.936 10
858.955 25
858.974 28
858.993 12
859.012 41
859.030 46
859.049 45
859.068 51
859.087 28
859.106 16
859.125 27
859.144 35
859.163 37
859.182 31
859.201 72
859.220 82
859.239 48
859.258 70
859.277 62
859.296 24
859.315 30
859.334 29
859.353 35
859.372 36
859.391 26
859.410 24
859.429 53
859.448 50
859.467 39
859.486 38
859.505 21
859.524 23
859.543 31
859.562 32
859.581 19
859.600 26
859.619 15
859.638 17
859.657 41
859.676 38
859.695 27
859.714 20
859.733 18
859.752 22
859.771 12
859.790 45
859.809 17
859.828 24
859.847 33
859.866 27
859.885 15
859.904 21
859.923 46
859.942 28
859.961 14
859.980 25
859.999 44
860.018 22
860.037 1
860.056 12
860.075 19
860.094 13
860.113 39
860.132 40
860.151 12
860.170 19
860.189 37
860.208 30
860.227 43
860.246 54
860.265 63
860.283 42
860.302 52
860.321 23
860.340 12
860.359 5
860.378 25
860.397 28
860.416 39
860.435 36
860.454 38
860.473 35
860.492 65
860.511 33
860.530 32
860.549 17
860.568 33
860.587 20
860.606 16
860.625 29
860.644 20
860.663 44
860.682 37
860.701 63
860.720 42
860.739 25
860.758 18
860.777 26
860.796 45
860.815 24
860.834 27
860.853 24
860.872 20
860.891 21
860.910 16
860.929 16
860.948 30
860.967 51
860.986 58
861.005 38
861.024 89
861.043 167
861.062 239
861.081 276
861.100 233
861.119 141
861.138 44
861.157 61
861.176 39
861.195 55
861.214 38
861.233 32
861.252 28
861.271 55
861.290 70
861.309 49
861.328 45
861.347 48
861.366 40
861.385 23
861.404 48
861.423 46
861.442 38
861.461 35
861.480 43
861.499 55
861.518 29
861.537 21
861.556 10
861.575 47
861.594 69
861.613 34
861.632 12
861.651 19
861.670 14
861.689 21
861.708 23
861.727 15
861.747 24
861.766 47
861.785 27
861.804 20
861.823 31
861.842 19
861.861 49
861.880 48
861.899 29
861.918 48
861.937 27
861.956 17
861.975 11
861.994 40
862.013 32
862.032 52
862.051 157
862.070 174
862.089 136
862.108 97
862.127 86
862.146 38
862.165 32
862.184 22
862.203 33
862.222 71
862.241 71
862.260 67
862.279 67
862.298 57
862.317 75
862.336 56
862.355 41
862.374 21
862.393 40
862.412 50
862.431 41
862.450 21
862.469 22
862.488 37
862.507 33
862.526 20
862.545 57
862.564 48
862.583 18
862.602 24
862.621 28
862.640 39
862.659 38
862.678 12
862.697 16
862.716 11
862.735 10
862.754 17
862.773 41
862.792 41
862.811 15
862.830 18
862.849 17
862.868 38
862.887 33
862.906 20
862.925 16
862.944 22
862.963 18
862.982 25
863.002 40
863.021 31
863.040 64
863.059 93
863.078 87
863.097 96
863.116 40
863.135 45
863.154 24
863.173 43
863.192 25
863.211 30
863.230 46
863.249 76
863.268 68
863.287 51
863.306 61
863.325 60
863.344 42
863.363 22
863.382 29
863.401 13
863.420 18
863.439 66
863.458 40
863.477 15
863.496 41
863.515 17
863.534 64
863.553 78
863.572 58
863.591 21
863.610 15
863.629 44
863.648 84
863.667 48
863.686 35
863.705 24
863.724 36
863.744 25
863.763 27
863.782 22
863.801 29
863.820 26
863.839 21
863.858 37
863.877 19
863.896 33
863.915 38
863.934 47
863.953 32
863.972 38
863.991 55
864.010 28
864.029 25
864.048 46
864.067 57
864.086 68
864.105 38
864.124 34
864.143 17
864.162 16
864.181 62
864.200 25
864.219 40
864.238 79
864.257 55
864.276 33
864.295 46
864.315 65
864.334 53
864.353 42
864.372 56
864.391 48
864.410 48
864.429 75
864.448 61
864.467 68
864.486 61
864.505 95
864.524 72
864.543 35
864.562 40
864.581 28
864.600 21
864.619 35
864.638 39
864.657 29
864.676 11
864.695 26
864.714 34
864.733 11
864.752 14
864.771 28
864.790 31
864.810 46
864.829 24
864.848 5
864.867 3
864.886 8
864.905 20
864.924 14
864.943 31
864.962 33
864.981 14
865.000 52
865.019 75
865.038 98
865.057 54
865.076 29
865.095 16
865.114 18
865.133 58
865.152 26
865.171 24
865.190 40
865.209 24
865.229 28
865.248 39
865.267 42
865.286 62
865.305 57
865.324 26
865.343 45
865.362 39
865.381 47
865.400 37
865.419 29
865.438 40
865.457 71
865.476 87
865.495 49
865.514 39
865.533 21
865.552 39
865.571 25
865.590 17
865.609 8
865.629 31
865.648 34
865.667 64
865.686 20
865.705 25
865.724 59
865.743 33
865.762 30
865.781 30
865.800 32
865.819 32
865.838 29
865.857 24
865.876 33
865.895 11
865.914 17
865.933 12
865.952 32
865.971 29
865.991 23
866.010 36
866.029 23
866.048 17
866.067 13
866.086 29
866.105 22
866.124 30
866.143 20
866.162 38
866.181 17
866.200 29
866.219 38
866.238 35
866.257 85
866.276 56
866.295 35
866.315 19
866.334 27
866.353 16
866.372 28
866.391 29
866.410 32
866.429 37
866.448 38
866.467 54
866.486 43
866.505 40
866.524 27
866.543 31
866.562 38
866.581 37
866.600 34
866.619 24
866.639 37
866.658 30
866.677 45
866.696 27
866.715 11
866.734 22
866.753 35
866.772 33
866.791 60
866.810 32
866.829 17
866.848 15
866.867 26
866.886 9
866.905 31
866.924 33
866.944 28
866.963 43
866.982 31
867.001 41
867.020 32
867.039 42
867.058 50
867.077 26
867.096 14
867.115 26
867.134 50
867.153 59
867.172 50
867.191 39
867.210 67
867.230 33
867.249 66
867.268 41
867.287 34
867.306 35
867.325 22
867.344 24
867.363 43
867.382 50
867.401 64
867.420 48
867.439 52
867.458 36
867.477 60
867.497 50
867.516 34
867.535 28
867.554 36
867.573 51
867.592 34
867.611 24
867.630 19
867.649 24
867.668 43
867.687 41
867.706 41
867.725 16
867.744 13
867.764 13
867.783 21
867.802 25
867.821 28
867.840 16
867.859 33
867.878 48
867.897 33
867.916 25
867.935 27
867.954 44
867.973 70
867.992 70
868.012 44
868.031 44
868.050 32
868.069 37
868.088 51
868.107 25
868.126 19
868.145 27
868.164 29
868.183 43
868.202 75
868.221 69
868.241 109
868.260 114
868.279 94
868.298 75
868.317 75
868.336 27
868.355 30
868.374 37
868.393 36
868.412 38
868.431 61
868.450 93
868.469 41
868.489 38
868.508 49
868.527 41
868.546 42
868.565 59
868.584 31
868.603 26
868.622 17
868.641 37
868.660 28
868.679 22
868.698 18
868.718 37
868.737 14
868.756 20
868.775 21
868.794 22
868.813 37
868.832 28
868.851 32
868.870 38
868.889 40
868.908 10
868.928 19
868.947 31
868.966 11
868.985 36
869.004 28
869.023 25
869.042 42
869.061 48
869.080 24
869.099 9
869.118 14
869.137 21
869.157 27
869.176 27
869.195 17
869.214 33
869.233 94
869.252 104
869.271 130
869.290 83
869.309 65
869.328 19
869.347 24
869.367 46
869.386 58
869.405 31
869.424 30
869.443 78
869.462 60
869.481 65
869.500 43
869.519 37
869.538 34
869.558 25
869.577 10
869.596 11
869.615 33
869.634 65
869.653 23
869.672 41
869.691 28
869.710 37
869.729 36
869.748 25
869.768 29
869.787 15
869.806 26
869.825 22
869.844 30
869.863 30
869.882 28
869.901 23
869.920 17
869.939 19
869.959 25
869.978 34
869.997 110
870.016 100
870.035 103
870.054 83
870.073 77
870.092 48
870.111 52
870.130 44
870.150 29
870.169 41
870.188 16
870.207 37
870.226 35
870.245 64
870.264 84
870.283 56
870.302 76
870.321 53
870.341 38
870.360 40
870.379 35
870.398 34
870.417 20
870.436 41
870.455 50
870.474 53
870.493 91
870.512 357
870.532 548
870.551 436
870.570 233
870.589 156
870.608 104
870.627 93
870.646 70
870.665 51
870.684 32
870.704 21
870.723 25
870.742 21
870.761 26
870.780 16
870.799 36
870.818 27
870.837 42
870.856 22
870.876 12
870.895 19
870.914 20
870.933 9
870.952 9
870.971 41
870.990 130
871.009 301
871.028 257
871.048 163
871.067 113
871.086 68
871.105 57
871.124 37
871.143 33
871.162 33
871.181 57
871.200 63
871.220 73
871.239 44
871.258 67
871.277 65
871.296 47
871.315 52
871.334 52
871.353 29
871.372 30
871.392 51
871.411 42
871.430 25
871.449 31
871.468 52
871.487 39
871.506 155
871.525 328
871.544 331
871.564 179
871.583 67
871.602 70
871.621 36
871.640 13
871.659 49
871.678 29
871.697 25
871.717 10
871.736 19
871.755 40
871.774 17
871.793 11
871.812 35
871.831 24
871.850 23
871.869 10
871.889 16
871.908 37
871.927 61
871.946 47
871.965 25
871.984 51
872.003 97
872.022 213
872.042 137
872.061 78
872.080 70
872.099 37
872.118 18
872.137 26
872.156 18
872.175 17
872.195 32
872.214 60
872.233 81
872.252 83
872.271 57
872.290 36
872.309 45
872.328 43
872.348 40
872.367 14
872.386 37
872.405 53
872.424 53
872.443 47
872.462 19
872.481 18
872.501 10
872.520 81
872.539 61
872.558 53
872.577 64
872.596 51
872.615 44
872.634 7
872.654 15
872.673 34
872.692 18
872.711 22
872.730 16
872.749 18
872.768 48
872.787 32
872.807 53
872.826 43
872.845 42
872.864 45
872.883 18
872.902 10
872.921 11
872.940 14
872.960 28
872.979 26
872.998 61
873.017 48
873.036 41
873.055 61
873.074 29
873.094 49
873.113 26
873.132 23
873.151 10
873.170 12
873.189 17
873.208 31
873.227 55
873.247 66
873.266 36
873.285 49
873.304 36
873.323 36
873.342 14
873.361 17
873.381 27
873.400 28
873.419 37
873.438 15
873.457 29
873.476 28
873.495 49
873.515 38
873.534 32
873.553 44
873.572 33
873.591 26
873.610 31
873.629 21
873.648 21
873.668 17
873.687 31
873.706 22
873.725 14
873.744 26
873.763 31
873.782 33
873.802 46
873.821 22
873.840 39
873.859 25
873.878 13
873.897 14
873.916 42
873.936 39
873.955 23
873.974 29
873.993 24
874.012 47
874.031 27
874.050 51
874.070 43
874.089 36
874.108 25
874.127 9
874.146 33
874.165 40
874.184 40
874.204 21
874.223 16
874.242 35
874.261 31
874.280 48
874.299 40
874.318 42
874.338 41
874.357 37
874.376 39
874.395 6
874.414 7
874.433 46
874.453 27
874.472 14
874.491 6
874.510 44
874.529 64
874.548 34
874.567 10
874.587 22
874.606 27
874.625 32
874.644 30
874.663 30
874.682 21
874.701 23
874.721 22
874.740 55
874.759 31
874.778 17
874.797 40
874.816 31
874.836 16
874.855 15
874.874 12
874.893 4
874.912 31
874.931 20
874.950 7
874.970 24
874.989 24
875.008 21
875.027 79
875.046 126
875.065 58
875.085 32
875.104 34
875.123 44
875.142 38
875.161 29
875.180 32
875.199 45
875.219 55
875.238 42
875.257 46
875.276 40
875.295 21
875.314 51
875.334 37
875.353 33
875.372 65
875.391 37
875.410 35
875.429 19
875.449 26
875.468 22
875.487 25
875.506 48
875.525 41
875.544 15
875.563 12
875.583 34
875.602 44
875.621 35
875.640 40
875.659 26
875.678 19
875.698 25
875.717 15
875.736 30
875.755 18
875.774 5
875.793 15
875.813 25
875.832 28
875.851 30
875.870 22
875.889 14
875.908 19
875.928 22
875.947 29
875.966 17
875.985 12
876.004 51
876.023 188
876.043 292
876.062 234
876.081 117
876.100 42
876.119 35
876.138 67
876.158 47
876.177 48
876.196 44
876.215 29
876.234 21
876.253 24
876.273 44
876.292 60
876.311 65
876.330 46
876.349 37
876.368 48
876.388 35
876.407 20
876.426 29
876.445 35
876.464 24
876.483 24
876.503 31
876.522 35
876.541 26
876.560 20
876.579 9
876.598 45
876.618 40
876.637 18
876.656 29
876.675 23
876.694 22
876.713 17
876.733 5
876.752 10
876.771 14
876.790 55
876.809 32
876.828 18
876.848 33
876.867 35
876.886 28
876.905 25
876.924 22
876.944 27
876.963 40
876.982 53
877.001 221
877.020 598
877.039 844
877.059 651
877.078 443
877.097 233
877.116 150
877.135 104
877.154 64
877.174 70
877.193 54
877.212 37
877.231 71
877.250 83
877.270 72
877.289 32
877.308 59
877.327 46
877.346 42
877.365 31
877.385 35
877.404 44
877.423 28
877.442 40
877.461 79
877.481 81
877.500 52
877.519 26
877.538 31
877.557 62
877.576 25
877.596 23
877.615 37
877.634 31
877.653 35
877.672 20
877.692 20
877.711 19
877.730 33
877.749 21
877.768 42
877.787 51
877.807 33
877.826 34
877.845 10
877.864 15
877.883 41
877.903 31
877.922 35
877.941 55
877.960 54
877.979 33
877.999 60
878.018 207
878.037 399
878.056 464
878.075 347
878.094 191
878.114 75
878.133 74
878.152 54
878.171 25
878.190 43
878.210 36
878.229 62
878.248 94
878.267 56
878.286 42
878.306 11
878.325 17
878.344 32
878.363 68
878.382 58
878.401 38
878.421 31
878.440 24
878.459 43
878.478 28
878.497 32
878.517 25
878.536 36
878.555 33
878.574 28
878.593 11
878.613 30
878.632 21
878.651 15
878.670 24
878.689 26
878.709 20
878.728 13
878.747 12
878.766 29
878.785 21
878.805 22
878.824 24
878.843 16
878.862 14
878.881 21
878.901 27
878.920 17
878.939 29
878.958 35
878.977 24
878.997 70
879.016 116
879.035 174
879.054 133
879.073 50
879.093 34
879.112 50
879.131 44
879.150 37
879.169 52
879.188 33
879.208 24
879.227 42
879.246 32
879.265 71
879.284 75
879.304 84
879.323 34
879.342 37
879.361 40
879.381 40
879.400 27
879.419 37
879.438 35
879.457 65
879.477 54
879.496 30
879.515 37
879.534 69
879.553 25
879.573 21
879.592 35
879.611 16
879.630 26
879.649 38
879.669 35
879.688 21
879.707 43
879.726 61
879.745 31
879.765 17
879.784 33
879.803 51
879.822 16
879.841 12
879.861 18
879.880 17
879.899 36
879.918 32
879.937 25
879.957 24
879.976 20
879.995 54
880.014 58
880.033 47
880.053 25
880.072 29
880.091 38
880.110 36
880.130 31
880.149 23
880.168 20
880.187 39
880.206 36
880.226 82
880.245 82
880.264 93
880.283 83
880.302 38
880.322 60
880.341 47
880.360 16
880.379 71
880.399 41
880.418 47
880.437 13
880.456 43
880.475 28
880.495 62
880.514 72
880.533 50
880.552 31
880.571 28
880.591 52
880.610 47
880.629 62
880.648 59
880.668 49
880.687 26
880.706 25
880.725 15
880.744 7
880.764 10
880.783 24
880.802 32
880.821 39
880.840 27
880.860 17
880.879 31
880.898 40
880.917 11
880.937 31
880.956 22
880.975 15
880.994 15
881.013 38
881.033 41
881.052 48
881.071 31
881.090 25
881.110 35
881.129 54
881.148 21
881.167 49
881.186 33
881.206 67
881.225 37
881.244 68
881.263 51
881.283 56
881.302 57
881.321 13
881.340 26
881.359 27
881.379 24
881.398 28
881.417 13
881.436 18
881.456 50
881.475 82
881.494 47
881.513 36
881.532 19
881.552 26
881.571 13
881.590 30
881.609 25
881.629 47
881.648 32
881.667 42
881.686 21
881.705 27
881.725 43
881.744 23
881.763 23
881.782 13
881.802 12
881.821 5
881.840 24
881.859 35
881.879 10
881.898 22
881.917 38
881.936 28
881.955 22
881.975 58
881.994 41
882.013 31
882.032 36
882.052 43
882.071 20
882.090 7
882.109 13
882.129 59
882.148 38
882.167 46
882.186 34
882.205 39
882.225 39
882.244 67
882.263 69
882.282 57
882.302 49
882.321 35
882.340 20
882.359 16
882.379 12
882.398 41
882.417 21
882.436 15
882.456 40
882.475 28
882.494 32
882.513 30
882.532 25
882.552 42
882.571 24
882.590 24
882.609 10
882.629 4
882.648 2
882.667 19
882.686 10
882.706 23
882.725 24
882.744 11
882.763 33
882.783 34
882.802 16
882.821 29
882.840 16
882.860 4
882.879 1
882.898 20
882.917 27
882.936 21
882.956 26
882.975 24
882.994 28
883.013 29
883.033 57
883.052 50
883.071 28
883.090 29
883.110 24
883.129 29
883.148 40
883.167 40
883.187 19
883.206 11
883.225 31
883.244 43
883.264 66
883.283 45
883.302 36
883.321 11
883.341 26
883.360 48
883.379 34
883.398 19
883.418 36
883.437 39
883.456 24
883.475 35
883.495 55
883.514 29
883.533 19
883.552 25
883.572 32
883.591 10
883.610 24
883.629 34
883.649 44
883.668 19
883.687 10
883.706 13
883.726 12
883.745 16
883.764 26
883.783 32
883.803 26
883.822 17
883.841 30
883.860 32
883.880 22
883.899 15
883.918 24
883.937 16
883.957 31
883.976 21
883.995 57
884.014 47
884.034 40
884.053 37
884.072 48
884.091 27
884.111 32
884.130 41
884.149 39
884.168 56
884.188 33
884.207 31
884.226 53
884.245 90
884.265 61
884.284 39
884.303 30
884.322 60
884.342 68
884.361 41
884.380 45
884.399 32
884.419 43
884.438 77
884.457 60
884.476 49
884.496 59
884.515 29
884.534 19
884.553 29
884.573 14
884.592 6
884.611 21
884.630 23
884.650 23
884.669 7
884.688 20
884.708 19
884.727 12
884.746 27
884.765 28
884.785 22
884.804 22
884.823 22
884.842 31
884.862 20
884.881 15
884.900 25
884.919 35
884.939 52
884.958 62
884.977 83
884.996 82
885.016 63
885.035 44
885.054 25
885.074 36
885.093 11
885.112 25
885.131 31
885.151 48
885.170 21
885.189 18
885.208 24
885.228 47
885.247 51
885.266 46
885.285 28
885.305 30
885.324 36
885.343 26
885.362 28
885.382 39
885.401 34
885.420 28
885.440 43
885.459 42
885.478 22
885.497 25
885.517 35
885.536 63
885.555 63
885.574 78
885.594 30
885.613 15
885.632 23
885.652 23
885.671 35
885.690 46
885.709 33
885.729 16
885.748 30
885.767 10
885.786 35
885.806 47
885.825 25
885.844 19
885.864 18
885.883 13
885.902 10
885.921 20
885.941 67
885.960 80
885.979 93
885.998 105
886.018 101
886.037 88
886.056 33
886.076 17
886.095 10
886.114 23
886.133 43
886.153 39
886.172 36
886.191 46
886.210 30
886.230 43
886.249 36
886.268 47
886.288 43
886.307 39
886.326 43
886.345 43
886.365 39
886.384 62
886.403 47
886.423 32
886.442 55
886.461 47
886.480 33
886.500 42
886.519 38
886.538 29
886.557 33
886.577 40
886.596 25
886.615 18
886.635 22
886.654 24
886.673 23
886.692 25
886.712 28
886.731 18
886.750 17
886.770 33
886.789 19
886.808 36
886.827 27
886.847 28
886.866 36
886.885 20
886.905 29
886.924 40
886.943 34
886.962 127
886.982 223
887.001 242
887.020 187
887.040 140
887.059 69
887.078 28
887.097 35
887.117 28
887.136 21
887.155 32
887.175 42
887.194 41
887.213 14
887.232 35
887.252 42
887.271 55
887.290 32
887.310 10
887.329 18
887.348 6
887.367 15
887.387 31
887.406 41
887.425 22
887.445 24
887.464 20
887.483 63
887.502 35
887.522 12
887.541 54
887.560 28
887.580 18
887.599 22
887.618 18
887.637 34
887.657 22
887.676 11
887.695 12
887.715 22
887.734 30
887.753 61
887.773 37
887.792 22
887.811 15
887.830 27
887.850 10
887.869 29
887.888 8
887.908 7
887.927 12
887.946 17
887.965 114
887.985 110
888.004 108
888.023 78
888.043 61
888.062 48
888.081 36
888.101 32
888.120 31
888.139 23
888.158 13
888.178 21
888.197 53
888.216 61
888.236 44
888.255 54
888.274 59
888.294 48
888.313 26
888.332 39
888.351 38
888.371 36
888.390 15
888.409 27
888.429 32
888.448 17
888.467 31
888.487 35
888.506 33
888.525 46
888.544 32
888.564 22
888.583 34
888.602 23
888.622 31
888.641 57
888.660 34
888.680 16
888.699 38
888.718 28
888.737 28
888.757 18
888.776 10
888.795 27
888.815 18
888.834 13
888.853 10
888.873 15
888.892 6
888.911 3
888.931 18
888.950 53
888.969 80
888.988 81
889.008 78
889.027 66
889.046 28
889.066 23
889.085 44
889.104 28
889.124 16
889.143 29
889.162 39
889.182 59
889.201 55
889.220 34
889.239 24
889.259 39
889.278 57
889.297 37
889.317 38
889.336 38
889.355 27
889.375 37
889.394 56
889.413 73
889.433 32
889.452 33
889.471 20
889.491 35
889.510 40
889.529 47
889.548 24
889.568 43
889.587 20
889.606 19
889.626 25
889.645 44
889.664 28
889.684 18
889.703 32
889.722 15
889.742 9
889.761 21
889.780 27
889.800 41
889.819 49
889.838 18
889.857 17
889.877 15
889.896 4
889.915 24
889.935 23
889.954 18
889.973 30
889.993 65
890.012 18
890.031 17
890.051 13
890.070 8
890.089 11
890.109 12
890.128 33
890.147 33
890.167 49
890.186 25
890.205 13
890.225 34
890.244 22
890.263 20
890.282 29
890.302 31
890.321 55
890.340 39
890.360 20
890.379 35
890.398 18
890.418 42
890.437 26
890.456 37
890.476 43
890.495 20
890.514 23
890.534 29
890.553 33
890.572 8
890.592 32
890.611 10
890.630 25
890.650 13
890.669 21
890.688 19
890.708 6
890.727 40
890.746 24
890.766 18
890.785 16
890.804 25
890.824 18
890.843 20
890.862 21
890.882 21
890.901 14
890.920 21
890.940 9
890.959 14
890.978 49
890.998 64
891.017 41
891.036 38
891.055 35
891.075 12
891.094 30
891.113 10
891.133 24
891.152 27
891.171 17
891.191 25
891.210 25
891.229 51
891.249 65
891.268 62
891.287 43
891.307 68
891.326 59
891.345 39
891.365 43
891.384 27
891.403 29
891.423 36
891.442 53
891.461 35
891.481 43
891.500 27
891.519 24
891.539 43
891.558 47
891.577 24
891.597 32
891.616 59
891.635 25
891.655 44
891.674 15
891.693 40
891.713 29
891.732 8
891.751 17
891.771 22
891.790 23
891.809 29
891.829 18
891.848 32
891.868 19
891.887 13
891.906 28
891.926 13
891.945 23
891.964 16
891.984 53
892.003 30
892.022 45
892.042 60
892.061 32
892.080 53
892.100 46
892.119 45
892.138 44
892.158 47
892.177 32
892.196 33
892.216 39
892.235 43
892.254 71
892.274 89
892.293 40
892.312 54
892.332 65
892.351 39
892.370 51
892.390 21
892.409 34
892.428 57
892.448 40
892.467 58
892.486 111
892.506 134
892.525 77
892.544 61
892.564 46
892.583 31
892.603 70
892.622 55
892.641 23
892.661 18
892.680 18
892.699 37
892.719 23
892.738 14
892.757 18
892.777 16
892.796 20
892.815 11
892.835 32
892.854 35
892.873 47
892.893 25
892.912 15
892.931 27
892.951 35
892.970 38
892.989 150
893.009 176
893.028 204
893.048 120
893.067 93
893.086 53
893.106 44
893.125 11
893.144 16
893.164 15
893.183 17
893.202 51
893.222 60
893.241 67
893.260 64
893.280 42
893.299 27
893.318 21
893.338 42
893.357 19
893.377 34
893.396 23
893.415 24
893.435 29
893.454 15
893.473 22
893.493 45
893.512 39
893.531 47
893.551 70
893.570 56
893.589 12
893.609 25
893.628 34
893.647 26
893.667 19
893.686 14
893.706 17
893.725 15
893.744 53
893.764 32
893.783 12
893.802 9
893.822 2
893.841 12
893.860 22
893.880 31
893.899 44
893.919 30
893.938 22
893.957 19
893.977 23
893.996 62
894.015 148
894.035 126
894.054 45
894.073 27
894.093 28
894.112 30
894.131 58
894.151 30
894.170 32
894.190 37
894.209 62
894.228 80
894.248 29
894.267 50
894.286 55
894.306 42
894.325 47
894.345 40
894.364 36
894.383 43
894.403 16
894.422 9
894.441 33
894.461 19
894.480 32
894.499 79
894.519 40
894.538 13
894.558 36
894.577 27
894.596 11
894.616 29
894.635 48
894.654 44
894.674 20
894.693 17
894.712 17
894.732 26
894.751 24
894.771 38
894.790 18
894.809 17
894.829 8
894.848 20
894.867 12
894.887 3
894.906 28
894.926 27
894.945 14
894.964 23
894.984 31
895.003 39
895.022 44
895.042 59
895.061 54
895.081 22
895.100 23
895.119 43
895.139 36
895.158 57
895.177 40
895.197 27
895.216 30
895.236 64
895.255 30
895.274 38
895.294 31
895.313 26
895.332 35
895.352 36
895.371 27
895.391 69
895.410 53
895.429 60
895.449 51
895.468 36
895.487 48
895.507 46
895.526 37
895.546 19
895.565 27
895.584 32
895.604 21
895.623 21
895.642 12
895.662 18
895.681 17
895.701 28
895.720 49
895.739 29
895.759 27
895.778 15
895.797 15
895.817 37
895.836 22
895.856 25
895.875 24
895.894 12
895.914 16
895.933 38
895.953 25
895.972 26
895.991 28
896.011 32
896.030 53
896.049 42
896.069 20
896.088 22
896.108 20
896.127 23
896.146 28
896.166 34
896.185 8
896.205 40
896.224 54
896.243 62
896.263 40
896.282 27
896.301 36
896.321 42
896.340 21
896.360 34
896.379 42
896.398 47
896.418 19
896.437 18
896.457 31
896.476 65
896.495 44
896.515 33
896.534 9
896.553 6
896.573 31
896.592 28
896.612 21
896.631 20
896.650 47
896.670 31
896.689 7
896.709 26
896.728 31
896.747 26
896.767 40
896.786 23
896.806 18
896.825 25
896.844 27
896.864 30
896.883 25
896.903 19
896.922 24
896.941 36
896.961 42
896.980 28
896.999 21
897.019 19
897.038 8
897.058 31
897.077 24
897.096 51
897.116 44
897.135 43
897.155 20
897.174 25
897.193 19
897.213 51
897.232 33
897.252 45
897.271 40
897.290 47
897.310 63
897.329 34
897.349 31
897.368 21
897.387 74
897.407 87
897.426 99
897.446 75
897.465 106
897.484 90
897.504 20
897.523 16
897.543 11
897.562 17
897.581 18
897.601 18
897.620 12
897.640 14
897.659 18
897.678 24
897.698 28
897.717 15
897.737 19
897.756 17
897.775 34
897.795 34
897.814 50
897.834 37
897.853 33
897.872 25
897.892 16
897.911 22
897.931 37
897.950 38
897.969 31
897.989 17
898.008 28
898.028 43
898.047 46
898.066 16
898.086 25
898.105 18
898.125 21
898.144 51
898.163 24
898.183 44
898.202 65
898.222 50
898.241 14
898.261 11
898.280 37
898.299 29
898.319 40
898.338 23
898.358 29
898.377 29
898.396 37
898.416 26
898.435 44
898.455 25
898.474 28
898.493 42
898.513 61
898.532 28
898.552 22
898.571 42
898.590 39
898.610 25
898.629 11
898.649 7
898.668 34
898.688 60
898.707 33
898.726 26
898.746 29
898.765 23
898.785 15
898.804 12
898.823 13
898.843 10
898.862 14
898.882 22
898.901 17
898.920 29
898.940 25
898.959 21
898.979 40
898.998 52
899.018 29
899.037 22
899.056 22
899.076 44
899.095 36
899.115 31
899.134 41
899.153 26
899.173 24
899.192 35
899.212 53
899.231 57
899.251 54
899.270 54
899.289 40
899.309 46
899.328 28
899.348 12
899.367 22
899.386 32
899.406 59
899.425 71
899.445 19
899.464 38
899.484 82
899.503 78
899.522 55
899.542 22
899.561 35
899.581 53
899.600 28
899.620 25
899.639 32
899.658 26
899.678 32
899.697 29
899.717 12
899.736 25
899.756 16
899.775 15
899.794 12
899.814 6
899.833 6
899.853 8
899.872 16
899.891 29
899.911 30
899.930 35
899.950 30
899.969 54
899.989 14
900.008 29
900.027 21
900.047 17
900.066 17
900.086 39
900.105 54
900.125 35
900.144 22
900.163 6
900.183 9
900.202 43
900.222 64
900.241 48
900.261 11
900.280 18
900.299 36
900.319 37
900.338 40
900.358 23
900.377 27
900.397 29
900.416 81
900.435 46
900.455 39
900.474 27
900.494 68
900.513 38
900.533 47
900.552 48
900.571 37
900.591 49
900.610 18
900.630 35
900.649 10
900.669 21
900.688 5
900.708 15
900.727 36
900.746 17
900.766 21
900.785 8
900.805 37
900.824 23
900.844 21
900.863 28
900.882 15
900.902 26
900.921 35
900.941 61
900.960 49
900.980 41
900.999 30
901.018 21
901.038 25
901.057 27
901.077 36
901.096 39
901.116 21
901.135 17
901.155 29
901.174 37
901.193 34
901.213 47
901.232 39
901.252 28
901.271 31
901.291 11
901.310 31
901.330 34
901.349 23
901.368 34
901.388 27
901.407 29
901.427 44
901.446 34
901.466 29
901.485 25
901.504 30
901.524 53
901.543 57
901.563 46
901.582 12
901.602 17
901.621 30
901.641 26
901.660 12
901.679 22
901.699 36
901.718 45
901.738 18
901.757 23
901.777 39
901.796 18
901.816 6
901.835 12
901.854 3
901.874 16
901.893 12
901.913 40
901.932 26
901.952 55
901.971 69
901.991 31
902.010 38
902.029 40
902.049 27
902.068 8
902.088 3
902.107 16
902.127 23
902.146 38
902.166 17
902.185 16
902.205 34
902.224 41
902.243 74
902.263 74
902.282 31
902.302 50
902.321 66
902.341 56
902.360 40
902.380 26
902.399 29
902.419 36
902.438 51
902.457 47
902.477 70
902.496 35
902.516 54
902.535 41
902.555 22
902.574 14
902.594 20
902.613 26
902.632 18
902.652 31
902.671 23
902.691 45
902.710 41
902.730 78
902.749 58
902.769 12
902.788 15
902.808 20
902.827 25
902.847 24
902.866 16
902.885 25
902.905 38
902.924 20
902.944 71
902.963 64
902.983 53
903.002 35
903.022 42
903.041 26
903.061 30
903.080 44
903.099 45
903.119 54
903.138 30
903.158 27
903.177 50
903.197 63
903.216 35
903.236 25
903.255 43
903.275 65
903.294 32
903.314 28
903.333 18
903.352 61
903.372 69
903.391 43
903.411 71
903.430 74
903.450 31
903.469 34
903.489 61
903.508 63
903.528 26
903.547 29
903.567 36
903.586 24
903.605 30
903.625 27
903.644 36
903.664 28
903.683 16
903.703 28
903.722 28
903.742 34
903.761 37
903.781 49
903.800 25
903.820 37
903.839 26
903.859 38
903.878 39
903.897 20
903.917 43
903.936 27
903.956 58
903.975 74
903.995 61
904.014 49
904.034 22
904.053 39
904.073 44
904.092 30
904.112 66
904.131 73
904.151 42
904.170 24
904.190 51
904.209 37
904.228 20
904.248 28
904.267 24
904.287 38
904.306 25
904.326 37
904.345 65
904.365 40
904.384 53
904.404 48
904.423 32
904.443 33
904.462 21
904.482 18
904.501 46
904.521 63
904.540 41
904.560 38
904.579 31
904.598 10
904.618 40
904.637 43
904.657 9
904.676 15
904.696 15
904.715 23
904.735 22
904.754 26
904.774 18
904.793 13
904.813 24
904.832 13
904.852 38
904.871 37
904.891 28
904.910 26
904.930 35
904.949 28
904.969 44
904.988 29
905.008 30
905.027 15
905.046 25
905.066 28
905.085 33
905.105 11
905.124 21
905.144 28
905.163 27
905.183 48
905.202 50
905.222 49
905.241 52
905.261 49
905.280 65
905.300 38
905.319 50
905.339 31
905.358 19
905.378 15
905.397 35
905.417 17
905.436 39
905.456 40
905.475 25
905.495 36
905.514 51
905.534 34
905.553 23
905.573 24
905.592 34
905.612 28
905.631 41
905.650 30
905.670 32
905.689 23
905.709 7
905.728 13
905.748 8
905.767 26
905.787 42
905.806 19
905.826 29
905.845 28
905.865 45
905.884 43
905.904 34
905.923 45
905.943 30
905.962 30
905.982 38
906.001 18
906.021 15
906.040 18
906.060 22
906.079 40
906.099 17
906.118 33
906.138 21
906.157 26
906.177 48
906.196 36
906.216 38
906.235 77
906.255 74
906.274 68
906.294 73
906.313 51
906.333 46
906.352 24
906.372 38
906.391 34
906.411 28
906.430 47
906.450 37
906.469 33
906.489 23
906.508 30
906.528 31
906.547 46
906.567 27
906.586 47
906.606 49
906.625 31
906.645 25
906.664 10
906.684 4
906.703 12
906.723 18
906.742 30
906.762 24
906.781 32
906.801 14
906.820 10
906.840 27
906.859 12
906.879 31
906.898 34
906.918 50
906.937 25
906.957 20
906.976 12
906.996 15
907.015 26
907.035 23
907.054 31
907.074 13
907.093 5
907.113 5
907.132 25
907.152 16
907.171 21
907.191 27
907.210 21
907.230 40
907.249 48
907.269 33
907.288 45
907.308 68
907.327 53
907.347 44
907.366 41
907.386 27
907.405 35
907.425 34
907.444 50
907.464 99
907.483 54
907.503 40
907.522 46
907.542 27
907.561 31
907.581 42
907.600 30
907.620 11
907.639 12
907.659 53
907.678 40
907.698 26
907.717 41
907.737 17
907.756 36
907.776 23
907.795 50
907.815 39
907.834 32
907.854 11
907.873 12
907.893 23
907.912 33
907.932 14
907.951 31
907.971 52
907.990 33
908.010 41
908.029 28
908.049 31
908.069 43
908.088 41
908.108 48
908.127 46
908.147 26
908.166 59
908.186 75
908.205 50
908.225 46
908.244 50
908.264 32
908.283 19
908.303 39
908.322 29
908.342 50
908.361 36
908.381 24
908.400 26
908.420 18
908.439 23
908.459 14
908.478 40
908.498 38
908.517 59
908.537 48
908.556 19
908.576 23
908.595 28
908.615 38
908.634 50
908.654 22
908.674 49
908.693 35
908.713 32
908.732 28
908.752 52
908.771 60
908.791 41
908.810 18
908.830 29
908.849 24
908.869 23
908.888 18
908.908 29
908.927 24
908.947 24
908.966 117
908.986 105
909.005 61
909.025 63
909.044 59
909.064 43
909.083 38
909.103 26
909.123 18
909.142 37
909.162 34
909.181 47
909.201 23
909.220 25
909.240 38
909.259 65
909.279 69
909.298 68
909.318 41
909.337 22
909.357 8
909.376 29
909.396 36
909.415 47
909.435 61
909.454 30
909.474 25
909.494 23
909.513 21
909.533 28
909.552 43
909.572 25
909.591 29
909.611 25
909.630 13
909.650 11
909.669 26
909.689 48
909.708 30
909.728 38
909.747 34
909.767 15
909.786 17
909.806 21
909.826 17
909.845 40
909.865 49
909.884 48
909.904 37
909.923 35
909.943 45
909.962 84
909.982 53
910.001 45
910.021 55
910.040 30
910.060 41
910.079 43
910.099 32
910.119 21
910.138 36
910.158 39
910.177 40
910.197 46
910.216 47
910.236 45
910.255 39
910.275 42
910.294 47
910.314 63
910.333 67
910.353 34
910.373 19
910.392 36
910.412 59
910.431 27
910.451 57
910.470 34
910.490 53
910.509 34
910.529 28
910.548 22
910.568 13
910.587 36
910.607 15
910.627 9
910.646 18
910.666 24
910.685 22
910.705 10
910.724 33
910.744 24
910.763 29
910.783 31
910.802 31
910.822 37
910.842 38
910.861 34
910.881 23
910.900 19
910.920 21
910.939 38
910.959 34
910.978 23
910.998 35
911.017 46
911.037 27
911.057 20
911.076 15
911.096 12
911.115 32
911.135 32
911.154 36
911.174 14
911.193 34
911.213 37
911.232 22
911.252 59
911.272 42
911.291 44
911.311 54
911.330 56
911.350 65
911.369 41
911.389 31
911.408 40
911.428 45
911.447 32
911.467 27
911.487 25
911.506 21
911.526 30
911.545 47
911.565 22
911.584 28
911.604 39
911.623 25
911.643 21
911.663 10
911.682 19
911.702 11
911.721 19
911.741 27
911.760 15
911.780 36
911.799 36
911.819 25
911.838 11
911.858 21
911.878 43
911.897 34
911.917 31
911.936 16
911.956 13
911.975 23
911.995 23
912.014 36
912.034 30
912.054 28
912.073 9
912.093 16
912.112 9
912.132 22
912.151 23
912.171 33
912.190 35
912.210 36
912.230 37
912.249 55
912.269 64
912.288 47
912.308 37
912.327 36
912.347 23
912.367 17
912.386 42
912.406 36
912.425 34
912.445 22
912.464 22
912.484 50
912.503 46
912.523 29
912.543 20
912.562 14
912.582 26
912.601 34
912.621 31
912.640 24
912.660 38
912.679 12
912.699 27
912.719 34
912.738 18
912.758 12
912.777 25
912.797 35
912.816 26
912.836 39
912.856 26
912.875 31
912.895 32
912.914 40
912.934 45
912.953 22
912.973 31
912.993 32
913.012 12
913.032 9
913.051 14
913.071 23
913.090 24
913.110 26
913.129 46
913.149 55
913.169 20
913.188 3
913.208 12
913.227 40
913.247 68
913.266 57
913.286 49
913.306 56
913.325 46
913.345 20
913.364 35
913.384 42
913.403 19
913.423 26
913.443 41
913.462 62
913.482 29
913.501 43
913.521 49
913.540 20
913.560 33
913.580 47
913.599 40
913.619 16
913.638 29
913.658 37
913.677 6
913.697 27
913.717 30
913.736 13
913.756 5
913.775 34
913.795 29
913.814 26
913.834 22
913.854 23
913.873 10
913.893 19
913.912 14
913.932 25
913.952 37
913.971 21
913.991 28
914.010 40
914.030 22
914.049 39
914.069 22
914.089 27
914.108 39
914.128 40
914.147 30
914.167 12
914.186 16
914.206 28
914.226 50
914.245 34
914.265 64
914.284 61
914.304 34
914.324 46
914.343 82
914.363 49
914.382 20
914.402 14
914.421 20
914.441 26
914.461 32
914.480 19
914.500 27
914.519 22
914.539 18
914.558 34
914.578 21
914.598 19
914.617 24
914.637 14
914.656 26
914.676 18
914.696 39
914.715 30
914.735 17
914.754 29
914.774 35
914.794 29
914.813 13
914.833 22
914.852 46
914.872 36
914.891 41
914.911 9
914.931 15
914.950 15
914.970 33
914.989 45
915.009 56
915.029 34
915.048 18
915.068 19
915.087 24
915.107 42
915.126 28
915.146 30
915.166 24
915.185 28
915.205 36
915.224 44
915.244 62
915.264 16
915.283 57
915.303 75
915.322 64
915.342 28
915.362 27
915.381 25
915.401 38
915.420 48
915.440 39
915.460 39
915.479 16
915.499 32
915.518 40
915.538 61
915.557 59
915.577 54
915.597 54
915.616 30
915.636 20
915.655 9
915.675 24
915.695 17
915.714 13
915.734 8
915.753 12
915.773 27
915.793 4
915.812 9
915.832 26
915.851 34
915.871 47
915.891 50
915.910 18
915.930 31
915.949 38
915.969 40
915.989 21
916.008 25
916.028 35
916.047 41
916.067 50
916.087 26
916.106 22
916.126 22
916.145 22
916.165 38
916.185 35
916.204 18
916.224 25
916.243 17
916.263 41
916.283 25
916.302 33
916.322 26
916.341 37
916.361 32
916.381 27
916.400 18
916.420 34
916.439 21
916.459 23
916.479 44
916.498 32
916.518 24
916.537 19
916.557 14
916.577 19
916.596 45
916.616 56
916.635 16
916.655 12
916.675 16
916.694 15
916.714 11
916.733 22
916.753 33
916.773 36
916.792 13
916.812 32
916.832 29
916.851 28
916.871 31
916.890 12
916.910 39
916.930 48
916.949 39
916.969 31
916.988 37
917.008 30
917.028 20
917.047 17
917.067 16
917.086 17
917.106 21
917.126 26
917.145 13
917.165 12
917.184 37
917.204 35
917.224 48
917.243 56
917.263 84
917.283 76
917.302 86
917.322 63
917.341 22
917.361 27
917.381 14
917.400 26
917.420 50
917.439 31
917.459 34
917.479 53
917.498 49
917.518 50
917.538 28
917.557 20
917.577 30
917.596 29
917.616 21
917.636 19
917.655 20
917.675 17
917.694 25
917.714 15
917.734 6
917.753 26
917.773 15
917.793 19
917.812 3
917.832 17
917.851 20
917.871 27
917.891 17
917.910 12
917.930 22
917.949 24
917.969 40
917.989 53
918.008 41
918.028 25
918.048 13
918.067 45
918.087 33
918.106 43
918.126 20
918.146 35
918.165 20
918.185 34
918.205 20
918.224 53
918.244 47
918.263 39
918.283 32
918.303 67
918.322 41
918.342 33
918.362 36
918.381 41
918.401 16
918.420 34
918.440 30
918.460 23
918.479 70
918.499 73
918.519 47
918.538 37
918.558 22
918.577 42
918.597 17
918.617 2
918.636 1
918.656 11
918.676 14
918.695 11
918.715 13
918.734 25
918.754 28
918.774 35
918.793 26
918.813 25
918.833 21
918.852 32
918.872 20
918.891 17
918.911 40
918.931 30
918.950 44
918.970 38
918.990 37
919.009 33
919.029 26
919.049 47
919.068 36
919.088 25
919.107 34
919.127 35
919.147 33
919.166 23
919.186 20
919.206 16
919.225 52
919.245 54
919.264 61
919.284 45
919.304 35
919.323 35
919.343 44
919.363 36
919.382 58
919.402 59
919.422 55
919.441 23
919.461 29
919.480 38
919.500 34
919.520 26
919.539 62
919.559 37
919.579 27
919.598 35
919.618 29
919.638 44
919.657 25
919.677 15
919.696 38
919.716 24
919.736 28
919.755 26
919.775 24
919.795 14
919.814 9
919.834 27
919.854 42
919.873 49
919.893 40
919.912 22
919.932 47
919.952 76
919.971 78
919.991 61
920.011 69
920.030 81
920.050 44
920.070 60
920.089 62
920.109 52
920.129 40
920.148 42
920.168 42
920.187 46
920.207 45
920.227 63
920.246 41
920.266 45
920.286 83
920.305 72
920.325 86
920.345 66
920.364 61
920.384 53
920.404 48
920.423 43
920.443 27
920.462 79
920.482 68
920.502 51
920.521 44
920.541 36
920.561 31
920.580 45
920.600 27
920.620 26
920.639 12
920.659 12
920.679 13
920.698 20
920.718 26
920.738 18
920.757 16
920.777 9
920.797 26
920.816 15
920.836 21
920.855 34
920.875 36
920.895 27
920.914 62
920.934 54
920.954 45
920.973 24
920.993 44
921.013 37
921.032 61
921.052 31
921.072 12
921.091 26
921.111 53
921.131 37
921.150 37
921.170 47
921.190 24
921.209 28
921.229 37
921.249 68
921.268 60
921.288 33
921.307 40
921.327 60
921.347 33
921.366 24
921.386 51
921.406 44
921.425 27
921.445 28
921.465 26
921.484 41
921.504 34
921.524 31
921.543 23
921.563 50
921.583 29
921.602 22
921.622 26
921.642 16
921.661 16
921.681 27
921.701 30
921.720 24
921.740 14
921.760 37
921.779 22
921.799 8
921.819 25
921.838 9
921.858 3
921.878 34
921.897 35
921.917 26
921.937 11
921.956 14
921.976 28
921.996 41
922.015 27
922.035 27
922.055 40
922.074 25
922.094 39
922.114 33
922.133 24
922.153 65
922.172 77
922.192 61
922.212 53
922.231 51
922.251 58
922.271 39
922.290 38
922.310 36
922.330 19
922.349 37
922.369 27
922.389 31
922.408 17
922.428 37
922.448 34
922.467 39
922.487 22
922.507 36
922.526 29
922.546 46
922.566 16
922.585 33
922.605 40
922.625 10
922.645 22
922.664 16
922.684 22
922.704 50
922.723 36
922.743 11
922.763 10
922.782 47
922.802 34
922.822 19
922.841 20
922.861 31
922.881 5
922.900 45
922.920 24
922.940 10
922.959 21
922.979 28
922.999 69
923.018 57
923.038 23
923.058 24
923.077 39
923.097 37
923.117 24
923.136 13
923.156 31
923.176 33
923.195 40
923.215 19
923.235 29
923.254 40
923.274 27
923.294 35
923.313 56
923.333 60
923.353 45
923.372 25
923.392 5
923.412 30
923.431 34
923.451 39
923.471 62
923.490 59
923.510 67
923.530 20
923.550 29
923.569 42
923.589 16
923.609 26
923.628 15
923.648 29
923.668 17
923.687 36
923.707 46
923.727 37
923.746 20
923.766 16
923.786 17
923.805 15
923.825 20
923.845 14
923.864 30
923.884 43
923.904 30
923.923 11
923.943 28
923.963 24
923.983 34
924.002 36
924.022 29
924.042 20
924.061 8
924.081 33
924.101 29
924.120 26
924.140 24
924.160 31
924.179 12
924.199 47
924.219 45
924.238 49
924.258 41
924.278 54
924.297 48
924.317 51
924.337 37
924.357 23
924.376 10
924.396 15
924.416 40
924.435 26
924.455 43
924.475 43
924.494 36
924.514 18
924.534 57
924.553 43
924.573 22
924.593 15
924.613 14
924.632 12
924.652 15
924.672 11
924.691 22
924.711 50
924.731 29
924.750 20
924.770 11
924.790 19
924.809 14
924.829 25
924.849 10
924.869 8
924.888 12
924.908 21
924.928 27
924.947 54
924.967 28
924.987 13
925.006 34
925.026 52
925.046 41
925.065 42
925.085 42
925.105 9
925.125 4
925.144 33
925.164 46
925.184 47
925.203 41
925.223 38
925.243 19
925.262 38
925.282 76
925.302 53
925.322 18
925.341 47
925.361 61
925.381 27
925.400 33
925.420 25
925.440 55
925.459 62
925.479 46
925.499 21
925.518 53
925.538 31
925.558 31
925.578 15
925.597 12
925.617 47
925.637 23
925.656 30
925.676 22
925.696 33
925.716 21
925.735 28
925.755 28
925.775 24
925.794 23
925.814 24
925.834 33
925.853 41
925.873 9
925.893 23
925.913 28
925.932 21
925.952 26
925.972 44
925.991 36
926.011 66
926.031 38
926.050 35
926.070 22
926.090 29
926.110 23
926.129 44
926.149 14
926.169 28
926.188 32
926.208 31
926.228 23
926.248 19
926.267 35
926.287 56
926.307 74
926.326 29
926.346 50
926.366 63
926.386 40
926.405 26
926.425 14
926.445 21
926.464 39
926.484 30
926.504 28
926.523 26
926.543 30
926.563 50
926.583 24
926.602 18
926.622 16
926.642 6
926.661 18
926.681 30
926.701 63
926.721 29
926.740 36
926.760 26
926.780 39
926.799 15
926.819 13
926.839 15
926.859 8
926.878 28
926.898 21
926.918 21
926.937 13
926.957 29
926.977 38
926.997 22
927.016 16
927.036 26
927.056 56
927.075 28
927.095 22
927.115 26
927.135 21
927.154 11
927.174 39
927.194 29
927.213 51
927.233 58
927.253 57
927.273 58
927.292 29
927.312 83
927.332 50
927.352 18
927.371 27
927.391 38
927.411 33
927.430 33
927.450 22
927.470 27
927.490 64
927.509 53
927.529 26
927.549 44
927.568 41
927.588 37
927.608 36
927.628 10
927.647 27
927.667 29
927.687 24
927.707 19
927.726 31
927.746 38
927.766 19
927.785 25
927.805 21
927.825 18
927.845 3
927.864 23
927.884 33
927.904 31
927.923 13
927.943 41
927.963 47
927.983 42
928.002 46
928.022 28
928.042 24
928.062 50
928.081 38
928.101 39
928.121 40
928.140 25
928.160 30
928.180 53
928.200 34
928.219 31
928.239 58
928.259 65
928.279 69
928.298 33
928.318 50
928.338 94
928.357 35
928.377 33
928.397 62
928.417 68
928.436 47
928.456 27
928.476 57
928.496 46
928.515 35
928.535 37
928.555 12
928.575 9
928.594 21
928.614 19
928.634 33
928.653 40
928.673 37
928.693 44
928.713 45
928.732 27
928.752 15
928.772 27
928.792 8
928.811 13
928.831 36
928.851 55
928.871 28
928.890 22
928.910 21
928.930 25
928.950 14
928.969 13
928.989 9
929.009 37
929.028 41
929.048 43
929.068 16
929.088 22
929.107 27
929.127 24
929.147 38
929.167 55
929.186 50
929.206 54
929.226 29
929.246 39
929.265 27
929.285 77
929.305 67
929.325 58
929.344 54
929.364 16
929.384 26
929.404 34
929.423 14
929.443 50
929.463 27
929.482 46
929.502 49
929.522 41
929.542 26
929.561 41
929.581 39
929.601 9
929.621 22
929.640 5
929.660 21
929.680 40
929.700 28
929.719 14
929.739 28
929.759 33
929.779 45
929.798 52
929.818 41
929.838 31
929.858 36
929.877 26
929.897 20
929.917 20
929.937 13
929.956 9
929.976 36
929.996 28
930.016 27
930.035 40
930.055 59
930.075 48
930.095 40
930.114 27
930.134 18
930.154 12
930.174 16
930.193 29
930.213 50
930.233 25
930.253 22
930.272 41
930.292 54
930.312 26
930.332 32
930.351 20
930.371 19
930.391 32
930.411 34
930.430 66
930.450 58
930.470 43
930.490 36
930.509 47
930.529 35
930.549 30
930.569 30
930.588 27
930.608 6
930.628 19
930.648 42
930.667 33
930.687 50
930.707 35
930.727 32
930.746 35
930.766 42
930.786 30
930.806 29
930.825 25
930.845 6
930.865 25
930.885 18
930.904 47
930.924 42
930.944 30
930.964 27
930.984 23
931.003 34
931.023 20
931.043 38
931.063 46
931.082 21
931.102 28
931.122 29
931.142 39
931.161 51
931.181 28
931.201 34
931.221 42
931.240 40
931.260 36
931.280 43
931.300 41
931.319 31
931.339 41
931.359 16
931.379 30
931.398 11
931.418 15
931.438 11
931.458 33
931.478 35
931.497 28
931.517 31
931.537 24
931.557 60
931.576 47
931.596 16
931.616 16
931.636 30
931.655 34
931.675 26
931.695 28
931.715 17
931.734 35
931.754 23
931.774 30
931.794 19
931.814 10
931.833 22
931.853 36
931.873 22
931.893 25
931.912 33
931.932 34
931.952 43
931.972 58
931.991 25
932.011 26
932.031 46
932.051 30
932.071 31
932.090 34
932.110 23
932.130 24
932.150 26
932.169 31
932.189 12
932.209 22
932.229 52
932.248 36
932.268 69
932.288 69
932.308 43
932.328 42
932.347 36
932.367 30
932.387 22
932.407 47
932.426 33
932.446 26
932.466 33
932.486 36
932.506 32
932.525 19
932.545 67
932.565 88
932.585 37
932.604 27
932.624 16
932.644 24
932.664 26
932.683 18
932.703 40
932.723 42
932.743 27
932.763 15
932.782 27
932.802 15
932.822 24
932.842 32
932.861 16
932.881 24
932.901 12
932.921 8
932.941 18
932.960 32
932.980 27
933.000 35
933.020 35
933.040 15
933.059 16
933.079 19
933.099 16
933.119 17
933.138 11
933.158 14
933.178 29
933.198 24
933.218 23
933.237 34
933.257 54
933.277 50
933.297 51
933.316 86
933.336 55
933.356 38
933.376 40
933.396 43
933.415 41
933.435 46
933.455 53
933.475 66
933.495 28
933.514 28
933.534 30
933.554 43
933.574 37
933.593 17
933.613 35
933.633 41
933.653 34
933.673 56
933.692 53
933.712 44
933.732 38
933.752 25
933.772 32
933.791 34
933.811 31
933.831 17
933.851 23
933.870 23
933.890 29
933.910 23
933.930 30
933.950 30
933.969 24
933.989 21
934.009 31
934.029 22
934.049 13
934.068 13
934.088 37
934.108 48
934.128 41
934.148 37
934.167 58
934.187 63
934.207 51
934.227 36
934.246 53
934.266 35
934.286 44
934.306 49
934.326 50
934.345 31
934.365 19
934.385 20
934.405 22
934.425 27
934.444 36
934.464 55
934.484 40
934.504 38
934.524 20
934.543 60
934.563 24
934.583 23
934.603 53
934.623 45
934.642 22
934.662 21
934.682 31
934.702 16
934.722 19
934.741 19
934.761 26
934.781 51
934.801 57
934.821 29
934.840 41
934.860 30
934.880 15
934.900 13
934.920 37
934.939 39
934.959 48
934.979 33
934.999 31
935.019 40
935.038 53
935.058 43
935.078 39
935.098 21
935.118 48
935.137 46
935.157 53
935.177 59
935.197 22
935.217 70
935.236 67
935.256 62
935.276 60
935.296 65
935.316 26
935.335 33
935.355 62
935.375 46
935.395 5
935.415 15
935.434 57
935.454 39
935.474 50
935.494 33
935.514 25
935.533 36
935.553 45
935.573 43
935.593 43
935.613 30
935.633 69
935.652 70
935.672 38
935.692 49
935.712 47
935.732 31
935.751 33
935.771 70
935.791 50
935.811 33
935.831 26
935.850 29
935.870 58
935.890 38
935.910 89
935.930 76
935.949 66
935.969 78
935.989 62
936.009 57
936.029 52
936.049 76
936.068 63
936.088 48
936.108 29
936.128 48
936.148 47
936.167 45
936.187 28
936.207 45
936.227 79
936.247 51
936.266 61
936.286 31
936.306 51
936.326 63
936.346 65
936.366 23
936.385 27
936.405 43
936.425 18
936.445 22
936.465 23
936.484 25
936.504 34
936.524 40
936.544 43
936.564 35
936.584 29
936.603 35
936.623 39
936.643 16
936.663 8
936.683 26
936.702 28
936.722 27
936.742 44
936.762 40
936.782 21
936.802 59
936.821 37
936.841 47
936.861 53
936.881 51
936.901 35
936.920 42
936.940 40
936.960 32
936.980 40
937.000 45
937.020 57
937.039 32
937.059 33
937.079 46
937.099 42
937.119 51
937.139 15
937.158 22
937.178 43
937.198 41
937.218 33
937.238 53
937.257 68
937.277 60
937.297 67
937.317 57
937.337 64
937.357 53
937.376 15
937.396 22
937.416 45
937.436 28
937.456 40
937.476 72
937.495 59
937.515 28
937.535 26
937.555 18
937.575 30
937.595 45
937.614 29
937.634 43
937.654 21
937.674 24
937.694 56
937.713 49
937.733 26
937.753 18
937.773 23
937.793 28
937.813 21
937.832 6
937.852 14
937.872 56
937.892 44
937.912 38
937.932 44
937.951 68
937.971 32
937.991 35
938.011 40
938.031 32
938.051 36
938.070 46
938.090 36
938.110 10
938.130 10
938.150 23
938.170 33
938.189 51
938.209 89
938.229 72
938.249 42
938.269 62
938.289 57
938.308 72
938.328 67
938.348 30
938.368 27
938.388 20
938.408 37
938.427 17
938.447 34
938.467 30
938.487 48
938.507 52
938.527 36
938.547 28
938.566 33
938.586 12
938.606 23
938.626 19
938.646 29
938.666 21
938.685 34
938.705 29
938.725 12
938.745 25
938.765 34
938.785 46
938.804 35
938.824 18
938.844 27
938.864 25
938.884 13
938.904 15
938.923 66
938.943 74
938.963 45
938.983 16
939.003 18
939.023 20
939.043 16
939.062 36
939.082 21
939.102 28
939.122 43
939.142 23
939.162 22
939.181 31
939.201 21
939.221 33
939.241 22
939.261 46
939.281 39
939.301 24
939.320 15
939.340 14
939.360 8
939.380 20
939.400 41
939.420 35
939.439 32
939.459 27
939.479 29
939.499 64
939.519 37
939.539 33
939.559 59
939.578 41
939.598 27
939.618 33
939.638 26
939.658 14
939.678 27
939.698 16
939.717 15
939.737 30
939.757 10
939.777 42
939.797 16
939.817 11
939.836 21
939.856 30
939.876 45
939.896 23
939.916 13
939.936 21
939.956 6
939.975 18
939.995 11
940.015 21
940.035 23
940.055 28
940.075 26
940.095 13
940.114 13
940.134 15
940.154 44
940.174 35
940.194 40
940.214 13
940.234 27
940.253 19
940.273 31
940.293 45
940.313 53
940.333 35
940.353 39
940.373 23
940.392 41
940.412 45
940.432 48
940.452 58
940.472 55
940.492 28
940.512 18
940.531 39
940.551 34
940.571 23
940.591 57
940.611 36
940.631 10
940.651 8
940.670 18
940.690 16
940.710 16
940.730 20
940.750 22
940.770 15
940.790 14
940.809 15
940.829 16
940.849 37
940.869 59
940.889 51
940.909 34
940.929 24
940.949 20
940.968 7
940.988 28
941.008 30
941.028 29
941.048 40
941.068 45
941.088 42
941.107 43
941.127 54
941.147 42
941.167 22
941.187 18
941.207 16
941.227 24
941.247 55
941.266 67
941.286 34
941.306 30
941.326 57
941.346 53
941.366 48
941.386 20
941.405 18
941.425 17
941.445 25
941.465 16
941.485 15
941.505 57
941.525 43
941.545 47
941.564 32
941.584 20
941.604 29
941.624 38
941.644 25
941.664 34
941.684 41
941.704 30
941.723 27
941.743 17
941.763 17
941.783 23
941.803 16
941.823 21
941.843 20
941.862 6
941.882 15
941.902 16
941.922 22
941.942 35
941.962 28
941.982 47
942.002 29
942.021 9
942.041 18
942.061 28
942.081 27
942.101 15
942.121 18
942.141 19
942.161 38
942.181 18
942.200 15
942.220 24
942.240 17
942.260 38
942.280 31
942.300 35
942.320 28
942.340 42
942.359 36
942.379 18
942.399 22
942.419 21
942.439 26
942.459 11
942.479 29
942.499 26
942.518 38
942.538 34
942.558 28
942.578 31
942.598 66
942.618 41
942.638 9
942.658 19
942.677 17
942.697 28
942.717 28
942.737 20
942.757 19
942.777 13
942.797 17
942.817 42
942.837 52
942.856 35
942.876 13
942.896 17
942.916 24
942.936 30
942.956 19
942.976 32
942.996 51
943.016 15
943.035 14
943.055 27
943.075 19
943.095 28
943.115 45
943.135 9
943.155 3
943.175 17
943.195 14
943.214 19
943.234 28
943.254 46
943.274 45
943.294 34
943.314 50
943.334 27
943.354 12
943.374 13
943.393 26
943.413 38
943.433 22
943.453 19
943.473 68
943.493 36
943.513 13
943.533 28
943.553 27
943.572 31
943.592 18
943.612 40
943.632 12
943.652 37
943.672 33
943.692 22
943.712 29
943.732 29
943.751 61
943.771 38
943.791 23
943.811 20
943.831 15
943.851 17
943.871 59
943.891 25
943.911 17
943.930 14
943.950 10
943.970 18
943.990 31
944.010 40
944.030 21
944.050 52
944.070 40
944.090 22
944.110 13
944.129 31
944.149 13
944.169 25
944.189 19
944.209 16
944.229 19
944.249 31
944.269 38
944.289 54
944.309 51
944.328 47
944.348 63
944.368 27
944.388 13
944.408 11
944.428 25
944.448 12
944.468 21
944.488 16
944.508 34
944.527 56
944.547 39
944.567 51
944.587 39
944.607 33
944.627 19
944.647 11
944.667 26
944.687 38
944.707 27
944.726 40
944.746 28
944.766 23
944.786 15
944.806 45
944.826 53
944.846 23
944.866 32
944.886 18
944.906 3
944.926 18
944.945 38
944.965 28
944.985 15
945.005 57
945.025 55
945.045 41
945.065 16
945.085 21
945.105 7
945.125 10
945.145 7
945.164 20
945.184 51
945.204 58
945.224 58
945.244 32
945.264 36
945.284 34
945.304 20
945.324 43
945.344 39
945.364 28
945.383 41
945.403 38
945.423 62
945.443 46
945.463 39
945.483 28
945.503 30
945.523 40
945.543 24
945.563 24
945.583 32
945.602 31
945.622 29
945.642 34
945.662 52
945.682 29
945.702 9
945.722 22
945.742 23
945.762 50
945.782 30
945.802 27
945.822 27
945.841 18
945.861 23
945.881 22
945.901 31
945.921 59
945.941 67
945.961 46
945.981 47
946.001 18
946.021 19
946.041 18
946.061 15
946.080 30
946.100 27
946.120 34
946.140 39
946.160 28
946.180 24
946.200 20
946.220 33
946.240 20
946.260 7
946.280 22
946.300 47
946.319 61
946.339 57
946.359 53
946.379 49
946.399 38
946.419 33
946.439 45
946.459 75
946.479 50
946.499 39
946.519 65
946.539 81
946.559 54
946.578 28
946.598 27
946.618 27
946.638 39
946.658 19
946.678 54
946.698 45
946.718 39
946.738 36
946.758 36
946.778 23
946.798 25
946.818 26
946.837 32
946.857 30
946.877 25
946.897 13
946.917 10
946.937 32
946.957 11
946.977 10
946.997 47
947.017 41
947.037 28
947.057 36
947.077 27
947.097 14
947.116 30
947.136 36
947.156 60
947.176 31
947.196 29
947.216 58
947.236 74
947.256 56
947.276 30
947.296 22
947.316 51
947.336 30
947.356 21
947.376 28
947.395 48
947.415 86
947.435 59
947.455 46
947.475 36
947.495 41
947.515 43
947.535 48
947.555 28
947.575 16
947.595 32
947.615 42
947.635 23
947.655 18
947.675 16
947.694 23
947.714 21
947.734 16
947.754 50
947.774 42
947.794 33
947.814 39
947.834 37
947.854 25
947.874 66
947.894 32
947.914 6
947.934 17
947.954 31
947.974 28
947.994 41
948.013 16
948.033 25
948.053 38
948.073 26
948.093 42
948.113 71
948.133 41
948.153 56
948.173 37
948.193 30
948.213 43
948.233 50
948.253 45
948.273 56
948.293 40
948.313 58
948.333 56
948.352 44
948.372 23
948.392 15
948.412 29
948.432 35
948.452 65
948.472 58
948.492 58
948.512 55
948.532 44
948.552 41
948.572 45
948.592 38
948.612 31
948.632 15
948.652 42
948.672 66
948.692 42
948.711 36
948.731 24
948.751 47
948.771 25
948.791 25
948.811 29
948.831 23
948.851 11
948.871 14
948.891 20
948.911 26
948.931 6
948.951 8
948.971 21
948.991 32
949.011 31
949.031 12
949.051 5
949.071 41
949.090 27
949.110 14
949.130 18
949.150 27
949.170 49
949.190 41
949.210 26
949.230 32
949.250 19
949.270 25
949.290 68
949.310 45
949.330 53
949.350 40
949.370 31
949.390 24
949.410 23
949.430 56
949.450 39
949.470 45
949.490 39
949.509 43
949.529 51
949.549 46
949.569 26
949.589 27
949.609 47
949.629 21
949.649 15
949.669 26
949.689 28
949.709 23
949.729 27
949.749 24
949.769 22
949.789 11
949.809 18
949.829 39
949.849 25
949.869 31
949.889 26
949.909 11
949.929 31
949.949 13
949.968 25
949.988 11
950.008 23
950.028 24
950.048 21
950.068 34
950.088 8
950.108 15
950.128 15
950.148 15
950.168 17
950.188 6
950.208 21
950.228 17
950.248 28
950.268 31
950.288 17
950.308 60
950.328 38
950.348 43
950.368 36
950.388 24
950.408 30
950.428 39
950.448 48
950.468 39
950.487 19
950.507 22
950.527 35
950.547 16
950.567 53
950.587 33
950.607 30
950.627 26
950.647 42
950.667 19
950.687 37
950.707 23
950.727 31
950.747 46
950.767 39
950.787 33
950.807 30
950.827 15
950.847 31
950.867 34
950.887 12
950.907 7
950.927 16
950.947 40
950.967 41
950.987 35
951.007 30
951.027 13
951.047 9
951.067 35
951.087 24
951.106 50
951.126 31
951.146 12
951.166 16
951.186 33
951.206 23
951.226 30
951.246 33
951.266 16
951.286 30
951.306 67
951.326 36
951.346 49
951.366 47
951.386 30
951.406 38
951.426 28
951.446 57
951.466 42
951.486 31
951.506 38
951.526 42
951.546 42
951.566 52
951.586 63
951.606 26
951.626 34
951.646 28
951.666 16
951.686 16
951.706 29
951.726 26
951.746 18
951.766 24
951.786 37
951.806 25
951.826 25
951.846 9
951.866 19
951.886 15
951.906 21
951.925 33
951.945 34
951.965 18
951.985 21
952.005 50
952.025 37
952.045 40
952.065 37
952.085 44
952.105 30
952.125 24
952.145 50
952.165 21
952.185 31
952.205 30
952.225 24
952.245 32
952.265 36
952.285 16
952.305 26
952.325 80
952.345 75
952.365 43
952.385 35
952.405 20
952.425 16
952.445 34
952.465 30
952.485 30
952.505 33
952.525 46
952.545 47
952.565 38
952.585 29
952.605 27
952.625 31
952.645 26
952.665 49
952.685 46
952.705 35
952.725 36
952.745 16
952.765 22
952.785 20
952.805 24
952.825 10
952.845 27
952.865 10
952.885 9
952.905 23
952.925 15
952.945 22
952.965 18
952.985 24
953.005 25
953.025 17
953.045 18
953.065 13
953.085 23
953.105 32
953.125 48
953.145 29
953.165 21
953.185 59
953.205 41
953.225 27
953.245 46
953.265 32
953.285 49
953.305 61
953.325 44
953.345 43
953.365 57
953.385 45
953.405 44
953.425 50
953.445 49
953.465 47
953.485 44
953.505 78
953.525 63
953.545 61
953.565 52
953.585 57
953.605 33
953.625 40
953.645 36
953.665 32
953.685 22
953.705 41
953.725 20
953.745 38
953.765 38
953.785 36
953.805 44
953.825 22
953.845 30
953.865 46
953.885 31
953.905 33
953.925 23
953.945 38
953.965 40
953.985 19
954.005 35
954.025 45
954.045 45
954.065 38
954.085 37
954.105 22
954.125 24
954.145 45
954.165 23
954.185 27
954.205 13
954.225 26
954.245 30
954.265 70
954.285 67
954.305 29
954.325 48
954.345 45
954.365 42
954.385 63
954.405 64
954.425 41
954.445 40
954.465 22
954.485 28
954.505 34
954.525 16
954.545 17
954.565 38
954.585 27
954.605 19
954.625 27
954.645 47
954.665 28
954.685 26
954.705 31
954.725 16
954.745 23
954.765 34
954.785 40
954.805 33
954.825 25
954.845 26
954.865 20
954.885 24
954.905 33
954.925 30
954.945 15
954.965 24
954.985 38
955.005 31
955.025 19
955.045 29
955.065 38
955.085 41
955.105 24
955.125 38
955.145 36
955.165 41
955.185 43
955.205 21
955.225 20
955.245 38
955.265 27
955.285 47
955.305 51
955.325 45
955.345 37
955.365 50
955.385 25
955.405 17
955.425 32
955.445 20
955.465 35
955.485 43
955.505 35
955.525 38
955.545 31
955.565 12
955.585 14
955.605 25
955.625 29
955.645 25
955.665 22
955.685 22
955.705 2
955.725 15
955.745 40
955.765 21
955.785 20
955.806 16
955.826 17
955.846 17
955.866 26
955.886 56
955.906 38
955.926 20
955.946 48
955.966 43
955.986 20
956.006 19
956.026 21
956.046 22
956.066 23
956.086 12
956.106 25
956.126 55
956.146 33
956.166 47
956.186 23
956.206 35
956.226 36
956.246 44
956.266 35
956.286 57
956.306 40
956.326 19
956.346 6
956.366 16
956.386 30
956.406 47
956.426 41
956.446 28
956.466 32
956.486 34
956.506 52
956.526 33
956.546 42
956.566 31
956.586 20
956.606 20
956.627 32
956.647 23
956.667 30
956.687 18
956.707 28
956.727 29
956.747 13
956.767 19
956.787 23
956.807 12
956.827 19
956.847 23
956.867 10
956.887 21
956.907 16
956.927 36
956.947 42
956.967 24
956.987 26
957.007 26
957.027 16
957.047 43
957.067 24
957.087 20
957.107 7
957.127 28
957.147 31
957.167 37
957.187 53
957.207 40
957.227 61
957.248 27
957.268 86
957.288 34
957.308 30
957.328 26
957.348 38
957.368 25
957.388 25
957.408 42
957.428 35
957.448 47
957.468 49
957.488 13
957.508 28
957.528 48
957.548 49
957.568 40
957.588 29
957.608 19
957.628 17
957.648 41
957.668 36
957.688 46
957.708 22
957.728 18
957.748 3
957.769 16
957.789 77
957.809 46
957.829 40
957.849 21
957.869 34
957.889 22
957.909 31
957.929 38
957.949 24
957.969 21
957.989 48
958.009 28
958.029 23
958.049 50
958.069 32
958.089 6
958.109 28
958.129 22
958.149 23
958.169 24
958.189 22
958.209 14
958.230 51
958.250 34
958.270 59
958.290 42
958.310 66
958.330 69
958.350 37
958.370 25
958.390 14
958.410 23
958.430 25
958.450 40
958.470 43
958.490 33
958.510 45
958.530 54
958.550 46
958.570 50
958.590 33
958.610 47
958.630 62
958.651 57
958.671 53
958.691 54
958.711 30
958.731 12
958.751 16
958.771 25
958.791 28
958.811 32
958.831 50
958.851 34
958.871 48
958.891 53
958.911 19
958.931 27
958.951 39
958.971 32
958.991 29
959.011 14
959.032 32
959.052 39
959.072 42
959.092 29
959.112 33
959.132 41
959.152 32
959.172 8
959.192 14
959.212 50
959.232 54
959.252 50
959.272 66
959.292 58
959.312 37
959.332 33
959.352 26
959.372 45
959.393 37
959.413 12
959.433 11
959.453 30
959.473 37
959.493 39
959.513 33
959.533 45
959.553 32
959.573 38
959.593 27
959.613 39
959.633 49
959.653 53
959.673 22
959.693 16
959.713 8
959.734 21
959.754 10
959.774 25
959.794 21
959.814 30
959.834 28
959.854 23
959.874 38
959.894 50
959.914 47
959.934 25
959.954 6
959.974 44
959.994 35
960.014 43
960.035 50
960.055 17
960.075 34
960.095 27
960.115 11
960.135 32
960.155 28
960.175 11
960.195 29
960.215 41
960.235 25
960.255 24
960.275 35
960.295 45
960.315 35
960.336 40
960.356 17
960.376 16
960.396 17
960.416 16
960.436 42
960.456 48
960.476 75
960.496 46
960.516 61
960.536 51
960.556 25
960.576 29
960.596 31
960.616 38
960.637 32
960.657 34
960.677 22
960.697 21
960.717 6
960.737 16
960.757 8
960.777 28
960.797 41
960.817 59
960.837 45
960.857 21
960.877 20
960.897 27
960.918 39
960.938 37
960.958 17
960.978 19
960.998 15
961.018 1
961.038 7
961.058 16
961.078 45
961.098 66
961.118 43
961.138 17
961.158 13
961.179 30
961.199 21
961.219 17
961.239 19
961.259 24
961.279 36
961.299 33
961.319 28
961.339 50
961.359 35
961.379 46
961.399 48
961.419 40
961.440 27
961.460 27
961.480 34
961.500 37
961.520 41
961.540 20
961.560 34
961.580 37
961.600 46
961.620 26
961.640 13
961.660 18
961.681 38
961.701 30
961.721 37
961.741 76
961.761 57
961.781 17
961.801 17
961.821 14
961.841 16
961.861 22
961.881 18
961.901 29
961.922 47
961.942 52
961.962 24
961.982 21
962.002 29
962.022 10
962.042 22
962.062 26
962.082 27
962.102 25
962.122 56
962.142 56
962.163 46
962.183 28
962.203 10
962.223 27
962.243 34
962.263 46
962.283 49
962.303 77
962.323 41
962.343 53
962.363 29
962.384 8
962.404 18
962.424 38
962.444 23
962.464 34
962.484 23
962.504 5
962.524 14
962.544 21
962.564 21
962.584 27
962.605 22
962.625 29
962.645 9
962.665 23
962.685 23
962.705 19
962.725 44
962.745 28
962.765 28
962.785 25
962.805 20
962.826 18
962.846 33
962.866 50
962.886 16
962.906 29
962.926 11
962.946 28
962.966 28
962.986 14
963.006 22
963.026 27
963.047 10
963.067 7
963.087 10
963.107 40
963.127 27
963.147 5
963.167 16
963.187 24
963.207 21
963.227 27
963.248 27
963.268 31
963.288 29
963.308 27
963.328 46
963.348 32
963.368 39
963.388 25
963.408 14
963.428 31
963.449 33
963.469 33
963.489 49
963.509 69
963.529 40
963.549 15
963.569 32
963.589 8
963.609 16
963.629 32
963.650 36
963.670 28
963.690 38
963.710 48
963.730 30
963.750 42
963.770 31
963.790 13
963.810 11
963.831 20
963.851 19
963.871 13
963.891 39
963.911 11
963.931 11
963.951 9
963.971 12
963.991 5
964.011 17
964.032 40
964.052 21
964.072 40
964.092 38
964.112 21
964.132 31
964.152 32
964.172 15
964.192 14
964.213 36
964.233 45
964.253 32
964.273 37
964.293 34
964.313 41
964.333 30
964.353 37
964.373 26
964.394 28
964.414 28
964.434 22
964.454 16
964.474 41
964.494 50
964.514 47
964.534 55
964.554 30
964.575 36
964.595 5
964.615 13
964.635 17
964.655 27
964.675 35
964.695 30
964.715 15
964.735 16
964.756 46
964.776 34
964.796 13
964.816 30
964.836 29
964.856 14
964.876 6
964.896 23
964.916 16
964.937 20
964.957 19
964.977 44
964.997 33
965.017 16
965.037 16
965.057 15
965.077 19
965.098 39
965.118 17
965.138 20
965.158 11
965.178 11
965.198 19
965.218 18
965.238 26
965.258 34
965.279 54
965.299 27
965.319 49
965.339 69
965.359 64
965.379 24
965.399 20
965.419 47
965.440 50
965.460 20
965.480 16
965.500 47
965.520 73
965.540 43
965.560 27
965.580 20
965.601 23
965.621 5
965.641 15
965.661 46
965.681 47
965.701 30
965.721 5
965.741 27
965.762 36
965.782 16
965.802 19
965.822 27
965.842 29
965.862 28
965.882 7
965.902 14
965.923 42
965.943 40
965.963 73
965.983 24
966.003 10
966.023 15
966.043 20
966.063 23
966.084 15
966.104 17
966.124 22
966.144 22
966.164 39
966.184 39
966.204 11
966.224 16
966.245 54
966.265 70
966.285 75
966.305 78
966.325 22
966.345 56
966.365 53
966.385 21
966.406 17
966.426 12
966.446 22
966.466 10
966.486 35
966.506 49
966.526 27
966.547 44
966.567 45
966.587 34
966.607 59
966.627 42
966.647 13
966.667 39
966.687 19
966.708 8
966.728 20
966.748 35
966.768 33
966.788 22
966.808 17
966.828 23
966.849 17
966.869 20
966.889 25
966.909 12
966.929 21
966.949 38
966.969 39
966.990 38
967.010 8
967.030 24
967.050 47
967.070 20
967.090 1
967.110 11
967.130 13
967.151 7
967.171 27
967.191 31
967.211 13
967.231 15
967.251 32
967.271 40
967.292 42
967.312 43
967.332 34
967.352 22
967.372 13
967.392 46
967.412 60
967.433 26
967.453 41
967.473 67
967.493 78
967.513 38
967.533 37
967.553 38
967.574 27
967.594 49
967.614 57
967.634 39
967.654 36
967.674 18
967.694 27
967.715 31
967.735 27
967.755 20
967.775 23
967.795 33
967.815 33
967.835 17
967.856 15
967.876 14
967.896 17
967.916 28
967.936 6
967.956 8
967.976 18
967.997 25
968.017 24
968.037 22
968.057 28
968.077 27
968.097 19
968.118 12
968.138 24
968.158 26
968.178 25
968.198 39
968.218 21
968.238 15
968.259 21
968.279 44
968.299 41
968.319 45
968.339 32
968.359 16
968.379 30
968.400 10
968.420 21
968.440 34
968.460 34
968.480 47
968.500 41
968.521 71
968.541 48
968.561 56
968.581 57
968.601 62
968.621 36
968.641 38
968.662 30
968.682 17
968.702 31
968.722 40
968.742 29
968.762 21
968.783 31
968.803 24
968.823 33
968.843 24
968.863 18
968.883 16
968.904 42
968.924 36
968.944 30
968.964 17
968.984 32
969.004 49
969.024 30
969.045 43
969.065 65
969.085 39
969.105 14
969.125 44
969.145 34
969.166 28
969.186 41
969.206 36
969.226 37
969.246 25
969.266 26
969.287 27
969.307 21
969.327 37
969.347 39
969.367 33
969.387 46
969.408 43
969.428 52
969.448 28
969.468 47
969.488 18
969.508 7
969.529 12
969.549 19
969.569 24
969.589 16
969.609 15
969.629 26
969.649 20
969.670 31
969.690 38
969.710 32
969.730 31
969.750 21
969.770 28
969.791 15
969.811 13
969.831 23
969.851 41
969.871 28
969.891 15
969.912 16
969.932 34
969.952 33
969.972 17
969.992 34
970.012 24
970.033 20
970.053 28
970.073 50
970.093 49
970.113 47
970.134 43
970.154 16
970.174 49
970.194 32
970.214 25
970.234 17
970.255 17
970.275 18
970.295 23
970.315 39
970.335 24
970.355 19
970.376 35
970.396 43
970.416 57
970.436 21
970.456 27
970.476 34
970.497 36
970.517 17
970.537 19
970.557 28
970.577 30
970.597 26
970.618 31
970.638 27
970.658 46
970.678 30
970.698 16
970.719 3
970.739 23
970.759 21
970.779 28
970.799 20
970.819 51
970.840 30
970.860 11
970.880 8
970.900 10
970.920 22
970.940 26
970.961 32
970.981 12
971.001 24
971.021 47
971.041 24
971.062 21
971.082 21
971.102 21
971.122 43
971.142 35
971.162 39
971.183 43
971.203 46
971.223 37
971.243 62
971.263 38
971.284 33
971.304 63
971.324 55
971.344 21
971.364 36
971.384 29
971.405 40
971.425 45
971.445 47
971.465 44
971.485 42
971.506 47
971.526 27
971.546 16
971.566 39
971.586 46
971.607 50
971.627 28
971.647 21
971.667 48
971.687 24
971.707 32
971.728 25
971.748 8
971.768 23
971.788 25
971.808 45
971.829 56
971.849 59
971.869 41
971.889 26
971.909 18
971.929 23
971.950 28
971.970 19
971.990 16
972.010 23
972.030 24
972.051 27
972.071 37
972.091 15
972.111 20
972.131 37
972.152 31
972.172 20
972.192 7
972.212 22
972.232 26
972.253 56
972.273 45
972.293 40
972.313 46
972.333 50
972.354 18
972.374 17
972.394 34
972.414 28
972.434 44
972.454 50
972.475 21
972.495 11
972.515 57
972.535 69
972.555 17
972.576 36
972.596 37
972.616 24
972.636 34
972.656 37
972.677 36
972.697 18
972.717 26
972.737 27
972.757 22
972.778 16
972.798 35
972.818 47
972.838 23
972.858 30
972.879 35
972.899 27
972.919 43
972.939 24
972.959 27
972.980 36
973.000 29
973.020 13
973.040 12
973.060 7
973.081 33
973.101 46
973.121 18
973.141 27
973.161 9
973.182 9
973.202 15
973.222 12
973.242 22
973.262 10
973.283 21
973.303 16
973.323 40
973.343 41
973.363 35
973.384 48
973.404 27
973.424 11
973.444 57
973.464 36
973.485 34
973.505 29
973.525 65
973.545 62
973.565 64
973.586 31
973.606 28
973.626 12
973.646 32
973.667 17
973.687 35
973.707 26
973.727 12
973.747 6
973.768 25
973.788 28
973.808 42
973.828 22
973.848 15
973.869 31
973.889 26
973.909 36
973.929 26
973.949 46
973.970 43
973.990 37
974.010 35
974.030 46
974.050 44
974.071 31
974.091 31
974.111 31
974.131 25
974.152 38
974.172 52
974.192 46
974.212 44
974.232 25
974.253 54
974.273 84
974.293 48
974.313 68
974.333 53
974.354 40
974.374 27
974.394 16
974.414 25
974.435 35
974.455 63
974.475 71
974.495 66
974.515 68
974.536 124
974.556 111
974.576 40
974.596 52
974.616 67
974.637 59
974.657 26
974.677 15
974.697 13
974.718 14
974.738 23
974.758 39
974.778 28
974.798 31
974.819 28
974.839 28
974.859 32
974.879 44
974.900 52
974.920 57
974.940 44
974.960 22
974.980 34
975.001 39
975.021 32
975.041 18
975.061 22
975.082 22
975.102 46
975.122 50
975.142 38
975.162 41
975.183 22
975.203 34
975.223 19
975.243 16
975.264 40
975.284 45
975.304 57
975.324 72
975.344 56
975.365 39
975.385 26
975.405 24
975.425 15
975.446 25
975.466 48
975.486 44
975.506 41
975.526 69
975.547 67
975.567 40
975.587 30
975.607 30
975.628 49
975.648 66
975.668 64
975.688 51
975.709 22
975.729 30
975.749 38
975.769 36
975.789 32
975.810 20
975.830 13
975.850 21
975.870 22
975.891 21
975.911 31
975.931 23
975.951 35
975.971 14
975.992 29
976.012 21
976.032 32
976.052 21
976.073 23
976.093 52
976.113 28
976.133 42
976.154 26
976.174 8
976.194 6
976.214 26
976.235 37
976.255 47
976.275 34
976.295 72
976.315 79
976.336 61
976.356 45
976.376 35
976.396 38
976.417 48
976.437 26
976.457 24
976.477 43
976.498 50
976.518 51
976.538 30
976.558 36
976.579 55
976.599 51
976.619 40
976.639 31
976.659 11
976.680 19
976.700 26
976.720 18
976.740 32
976.761 12
976.781 22
976.801 34
976.821 30
976.842 28
976.862 43
976.882 14
976.902 23
976.923 18
976.943 10
976.963 22
976.983 26
977.004 27
977.024 34
977.044 21
977.064 31
977.085 26
977.105 21
977.125 25
977.145 24
977.165 16
977.186 36
977.206 20
977.226 13
977.246 23
977.267 48
977.287 59
977.307 74
977.327 62
977.348 33
977.368 24
977.388 36
977.408 25
977.429 42
977.449 38
977.469 25
977.489 34
977.510 30
977.530 27
977.550 28
977.570 34
977.591 20
977.611 30
977.631 26
977.651 7
977.672 21
977.692 19
977.712 35
977.732 12
977.753 27
977.773 33
977.793 17
977.813 15
977.834 29
977.854 18
977.874 24
977.894 22
977.915 32
977.935 21
977.955 12
977.975 32
977.996 15
978.016 20
978.036 11
978.056 29
978.077 31
978.097 19
978.117 34
978.137 14
978.158 18
978.178 40
978.198 37
978.218 11
978.239 22
978.259 16
978.279 40
978.299 24
978.320 11
978.340 20
978.360 31
978.380 36
978.401 25
978.421 25
978.441 27
978.461 18
978.482 16
978.502 21
978.522 31
978.543 60
978.563 57
978.583 32
978.603 27
978.624 17
978.644 27
978.664 31
978.684 45
978.705 26
978.725 29
978.745 15
978.765 22
978.786 23
978.806 8
978.826 24
978.846 36
978.867 33
978.887 37
978.907 20
978.927 26
978.948 29
978.968 38
978.988 31
979.009 34
979.029 21
979.049 20
979.069 16
979.090 22
979.110 10
979.130 15
979.150 16
979.171 10
979.191 5
979.211 6
979.231 20
979.252 29
979.272 19
979.292 19
979.312 27
979.333 43
979.353 24
979.373 41
979.394 38
979.414 20
979.434 42
979.454 37
979.475 26
979.495 29
979.515 40
979.535 44
979.556 21
979.576 28
979.596 12
979.616 15
979.637 12
979.657 25
979.677 21
979.698 15
979.718 19
979.738 19
979.758 23
979.779 31
979.799 35
979.819 23
979.839 15
979.860 37
979.880 42
979.900 74
979.921 39
979.941 17
979.961 18
979.981 7
980.002 37
980.022 20
980.042 19
980.062 13
980.083 24
980.103 32
980.123 37
980.144 15
980.164 45
980.184 42
980.204 21
980.225 12
980.245 31
980.265 34
980.285 21
980.306 39
980.326 38
980.346 24
980.367 21
980.387 8
980.407 46
980.427 23
980.448 17
980.468 31
980.488 36
980.509 47
980.529 21
980.549 36
980.569 43
980.590 18
980.610 6
980.630 48
980.650 14
980.671 12
980.691 19
980.711 22
980.732 7
980.752 11
980.772 9
980.792 12
980.813 12
980.833 9
980.853 1
980.874 10
980.894 35
980.914 20
980.934 14
980.955 19
980.975 8
980.995 17
981.016 25
981.036 34
981.056 35
981.076 29
981.097 28
981.117 20
981.137 18
981.158 13
981.178 18
981.198 33
981.218 40
981.239 28
981.259 33
981.279 32
981.300 22
981.320 31
981.340 22
981.360 26
981.381 33
981.401 43
981.421 37
981.442 13
981.462 33
981.482 23
981.502 25
981.523 44
981.543 30
981.563 45
981.584 32
981.604 21
981.624 34
981.644 37
981.665 49
981.685 24
981.705 25
981.726 23
981.746 33
981.766 36
981.786 25
981.807 13
981.827 10
981.847 24
981.868 33
981.888 33
981.908 27
981.928 31
981.949 21
981.969 25
981.989 40
982.010 31
982.030 22
982.050 19
982.071 23
982.091 27
982.111 34
982.131 26
982.152 33
982.172 23
982.192 15
982.213 16
982.233 20
982.253 18
982.273 53
982.294 31
982.314 47
982.334 30
982.355 23
982.375 25
982.395 38
982.416 34
982.436 58
982.456 67
982.476 45
982.497 53
982.517 32
982.537 19
982.558 22
982.578 31
982.598 26
982.619 33
982.639 52
982.659 53
982.679 27
982.700 16
982.720 32
982.740 23
982.761 19
982.781 27
982.801 24
982.822 16
982.842 18
982.862 51
982.882 40
982.903 21
982.923 31
982.943 39
982.964 24
982.984 10
983.004 35
983.025 39
983.045 45
983.065 68
983.086 32
983.106 33
983.126 13
983.146 28
983.167 18
983.187 23
983.207 36
983.228 38
983.248 20
983.268 4
983.289 1
983.309 23
983.329 45
983.349 59
983.370 42
983.390 25
983.410 31
983.431 16
983.451 32
983.471 28
983.492 34
983.512 48
983.532 38
983.553 32
983.573 35
983.593 39
983.613 20
983.634 10
983.654 18
983.674 41
983.695 34
983.715 28
983.735 24
983.756 7
983.776 26
983.796 26
983.817 34
983.837 12
983.857 25
983.878 15
983.898 32
983.918 26
983.938 20
983.959 5
983.979 35
983.999 17
984.020 23
984.040 20
984.060 14
984.081 39
984.101 56
984.121 89
984.142 54
984.162 31
984.182 28
984.203 28
984.223 40
984.243 28
984.264 13
984.284 32
984.304 41
984.324 28
984.345 19
984.365 33
984.385 17
984.406 29
984.426 55
984.446 67
984.467 58
984.487 81
984.507 90
984.528 71
984.548 33
984.568 27
984.589 24
984.609 31
984.629 25
984.650 12
984.670 23
984.690 13
984.711 44
984.731 43
984.751 35
984.772 15
984.792 3
984.812 27
984.832 44
984.853 29
984.873 51
984.893 26
984.914 17
984.934 13
984.954 12
984.975 29
984.995 35
985.015 17
985.036 10
985.056 19
985.076 38
985.097 43
985.117 33
985.137 22
985.158 10
985.178 20
985.198 40
985.219 35
985.239 38
985.259 19
985.280 33
985.300 48
985.320 29
985.341 12
985.361 33
985.381 30
985.402 21
985.422 29
985.442 40
985.463 39
985.483 60
985.503 41
985.524 21
985.544 40
985.564 27
985.585 24
985.605 29
985.625 21
985.646 24
985.666 19
985.686 13
985.707 21
985.727 35
985.747 31
985.768 19
985.788 22
985.808 19
985.829 13
985.849 23
985.869 21
985.890 27
985.910 38
985.930 31
985.951 23
985.971 28
985.991 34
986.012 63
986.032 29
986.052 19
986.073 39
986.093 39
986.113 33
986.134 21
986.154 27
986.174 24
986.195 22
986.215 20
986.235 24
986.256 11
986.276 20
986.296 26
986.317 27
986.337 25
986.357 15
986.378 61
986.398 47
986.418 17
986.439 37
986.459 27
986.479 34
986.500 60
986.520 46
986.540 48
986.561 25
986.581 42
986.601 32
986.622 19
986.642 49
986.662 47
986.683 24
986.703 31
986.723 24
986.744 35
986.764 17
986.784 10
986.805 18
986.825 18
986.845 22
986.866 45
986.886 26
986.907 32
986.927 20
986.947 33
986.968 22
986.988 18
987.008 26
987.029 12
987.049 11
987.069 21
987.090 28
987.110 15
987.130 31
987.151 37
987.171 34
987.191 26
987.212 10
987.232 16
987.252 38
987.273 60
987.293 38
987.313 31
987.334 25
987.354 29
987.374 21
987.395 23
987.415 20
987.436 13
987.456 12
987.476 12
987.497 30
987.517 38
987.537 35
987.558 29
987.578 55
987.598 29
987.619 27
987.639 22
987.659 17
987.680 20
987.700 19
987.720 24
987.741 25
987.761 27
987.781 42
987.802 33
987.822 39
987.843 40
987.863 36
987.883 44
987.904 43
987.924 23
987.944 25
987.965 19
987.985 17
988.005 49
988.026 36
988.046 17
988.066 22
988.087 23
988.107 17
988.128 24
988.148 26
988.168 12
988.189 17
988.209 36
988.229 29
988.250 38
988.270 21
988.290 81
988.311 43
988.331 49
988.351 26
988.372 19
988.392 14
988.413 34
988.433 30
988.453 47
988.474 69
988.494 71
988.514 108
988.535 83
988.555 69
988.575 35
988.596 13
988.616 32
988.637 10
988.657 33
988.677 41
988.698 33
988.718 36
988.738 57
988.759 51
988.779 31
988.799 30
988.820 41
988.840 39
988.861 31
988.881 43
988.901 23
988.922 37
988.942 43
988.962 38
988.983 52
989.003 65
989.023 52
989.044 44
989.064 31
989.085 39
989.105 49
989.125 19
989.146 18
989.166 7
989.186 18
989.207 42
989.227 76
989.247 50
989.268 51
989.288 17
989.309 32
989.329 90
989.349 54
989.370 36
989.390 42
989.410 19
989.431 18
989.451 49
989.472 53
989.492 51
989.512 27
989.533 49
989.553 69
989.573 51
989.594 25
989.614 27
989.635 24
989.655 49
989.675 41
989.696 27
989.716 26
989.736 16
989.757 15
989.777 19
989.797 35
989.818 47
989.838 44
989.859 24
989.879 36
989.899 21
989.920 13
989.940 33
989.960 21
989.981 24
990.001 52
990.022 47
990.042 58
990.062 44
990.083 65
990.103 65
990.124 42
990.144 26
990.164 30
990.185 32
990.205 23
990.225 24
990.246 19
990.266 15
990.287 50
990.307 47
990.327 74
990.348 53
990.368 33
990.388 33
990.409 62
990.429 40
990.450 36
990.470 26
990.490 45
990.511 59
990.531 54
990.551 41
990.572 29
990.592 29
990.613 24
990.633 27
990.653 34
990.674 27
990.694 31
990.715 38
990.735 30
990.755 35
990.776 18
990.796 22
990.816 25
990.837 64
990.857 49
990.878 30
990.898 60
990.918 47
990.939 35
990.959 30
990.980 26
991.000 40
991.020 14
991.041 20
991.061 30
991.081 38
991.102 17
991.122 9
991.143 10
991.163 33
991.183 61
991.204 41
991.224 28
991.245 18
991.265 15
991.285 18
991.306 8
991.326 20
991.347 47
991.367 24
991.387 28
991.408 24
991.428 35
991.448 43
991.469 30
991.489 25
991.510 13
991.530 43
991.550 43
991.571 23
991.591 39
991.612 64
991.632 50
991.652 35
991.673 46
991.693 44
991.714 34
991.734 22
991.754 13
991.775 25
991.795 38
991.816 27
991.836 31
991.856 8
991.877 17
991.897 32
991.918 40
991.938 34
991.958 18
991.979 11
991.999 32
992.020 17
992.040 14
992.060 26
992.081 20
992.101 20
992.122 13
992.142 16
992.162 34
992.183 45
992.203 23
992.223 18
992.244 18
992.264 25
992.285 42
992.305 57
992.325 41
992.346 20
992.366 21
992.387 22
992.407 28
992.427 15
992.448 40
992.468 21
992.489 27
992.509 40
992.530 34
992.550 33
992.570 41
992.591 31
992.611 28
992.632 37
992.652 49
992.672 23
992.693 31
992.713 13
992.734 14
992.754 17
992.774 26
992.795 34
992.815 38
992.836 25
992.856 13
992.876 53
992.897 43
992.917 23
992.938 7
992.958 18
992.978 35
992.999 14
993.019 17
993.040 25
993.060 8
993.080 13
993.101 8
993.121 23
993.142 15
993.162 16
993.182 28
993.203 11
993.223 46
993.244 43
993.264 30
993.285 48
993.305 28
993.325 50
993.346 28
993.366 33
993.387 46
993.407 63
993.427 27
993.448 28
993.468 20
993.489 22
993.509 45
993.529 55
993.550 43
993.570 23
993.591 28
993.611 29
993.632 39
993.652 43
993.672 35
993.693 21
993.713 27
993.734 31
993.754 27
993.774 34
993.795 18
993.815 24
993.836 32
993.856 21
993.877 34
993.897 21
993.917 28
993.938 57
993.958 26
993.979 19
993.999 9
994.019 10
994.040 20
994.060 40
994.081 42
994.101 27
994.122 27
994.142 31
994.162 24
994.183 16
994.203 28
994.224 18
994.244 22
994.264 25
994.285 27
994.305 61
994.326 35
994.346 18
994.367 22
994.387 20
994.407 33
994.428 30
994.448 47
994.469 34
994.489 46
994.510 46
994.530 42
994.550 50
994.571 36
994.591 39
994.612 38
994.632 21
994.652 34
994.673 26
994.693 16
994.714 30
994.734 36
994.755 47
994.775 27
994.795 18
994.816 11
994.836 20
994.857 33
994.877 16
994.898 15
994.918 40
994.938 13
994.959 2
994.979 19
995.000 40
995.020 39
995.041 12
995.061 37
995.081 25
995.102 54
995.122 56
995.143 43
995.163 30
995.184 37
995.204 25
995.224 26
995.245 34
995.265 29
995.286 22
995.306 47
995.327 43
995.347 28
995.367 45
995.388 25
995.408 47
995.429 61
995.449 39
995.470 20
995.490 28
995.510 15
995.531 64
995.551 79
995.572 49
995.592 56
995.613 55
995.633 40
995.653 49
995.674 33
995.694 21
995.715 28
995.735 40
995.756 20
995.776 33
995.797 35
995.817 26
995.837 22
995.858 9
995.878 5
995.899 14
995.919 30
995.940 12
995.960 19
995.980 20
996.001 33
996.021 33
996.042 24
996.062 15
996.083 31
996.103 32
996.124 15
996.144 18
996.164 15
996.185 27
996.205 0
996.226 26
996.246 12
996.267 48
996.287 43
996.308 49
996.328 57
996.348 63
996.369 38
996.389 23
996.410 49
996.430 26
996.451 43
996.471 48
996.491 30
996.512 51
996.532 41
996.553 32
996.573 25
996.594 39
996.614 33
996.635 29
996.655 35
996.675 37
996.696 52
996.716 39
996.737 21
996.757 16
996.778 25
996.798 68
996.819 51
996.839 27
996.859 26
996.880 13
996.900 26
996.921 23
996.941 39
996.962 42
996.982 26
997.003 6
997.023 3
997.044 32
997.064 51
997.084 26
997.105 30
997.125 6
997.146 26
997.166 43
997.187 30
997.207 43
997.228 31
997.248 28
997.268 15
997.289 16
997.309 44
997.330 39
997.350 13
997.371 23
997.391 42
997.412 20
997.432 38
997.453 46
997.473 47
997.493 31
997.514 39
997.534 33
997.555 51
997.575 50
997.596 36
997.616 18
997.637 41
997.657 44
997.678 39
997.698 24
997.718 27
997.739 32
997.759 13
997.780 15
997.800 21
997.821 55
997.841 41
997.862 24
997.882 5
997.903 11
997.923 16
997.943 24
997.964 64
997.984 53
998.005 37
998.025 41
998.046 21
998.066 6
998.087 18
998.107 17
998.128 10
998.148 25
998.169 47
998.189 43
998.209 15
998.230 22
998.250 20
998.271 16
998.291 17
998.312 25
998.332 33
998.353 28
998.373 29
998.394 14
998.414 27
998.435 36
998.455 33
998.475 48
998.496 74
998.516 64
998.537 35
998.557 21
998.578 25
998.598 33
998.619 28
998.639 10
998.660 33
998.680 28
998.701 25
998.721 8
998.741 12
998.762 12
998.782 21
998.803 16
998.823 19
998.844 15
998.864 14
998.885 31
998.905 21
998.926 33
998.946 29
998.967 9
998.987 29
999.008 23
999.028 9
999.048 8
999.069 13
999.089 19
999.110 30
999.130 35
999.151 25
999.171 27
999.192 23
999.212 22
999.233 32
999.253 21
999.274 35
999.294 30
999.315 34
999.335 60
999.356 53
999.376 41
999.396 28
999.417 10
999.437 22
999.458 24
999.478 28
999.499 27
999.519 31
999.540 33
999.560 35
999.581 34
999.601 20
999.622 31
999.642 25
999.663 37
999.683 39
999.704 30
999.724 23
999.745 18
999.765 32
999.786 18
999.806 27
999.826 41
999.847 31
999.867 35
999.888 26
999.908 18
999.929 32
999.949 23
999.970 29
999.990 26
1000.011 48
1000.031 43
1000.052 28
1000.072 32
1000.093 46
1000.113 22
1000.134 12
1000.154 26
1000.175 39
1000.195 49
1000.216 9
1000.236 28
1000.257 28
1000.277 47
1000.297 49
1000.318 44
1000.338 42
1000.359 66
1000.379 42
1000.400 52
1000.420 18
1000.441 23
1000.461 37
1000.482 30
1000.502 26
1000.523 57
1000.543 42
1000.564 17
1000.584 15
1000.605 29
1000.625 22
1000.646 16
1000.666 15
1000.687 35
1000.707 29
1000.728 24
1000.748 27
1000.769 40
1000.789 24
1000.810 47
1000.830 25
1000.851 13
1000.871 14
1000.892 18
1000.912 9
1000.933 14
1000.953 20
1000.974 24
1000.994 24
1001.014 20
1001.035 9
1001.055 35
1001.076 31
1001.096 35
1001.117 20
1001.137 7
1001.158 23
1001.178 43
1001.199 18
1001.219 24
1001.240 31
1001.260 45
1001.281 47
1001.301 22
1001.322 29
1001.342 27
1001.363 27
1001.383 9
1001.404 45
1001.424 20
1001.445 31
1001.465 34
1001.486 9
1001.506 30
1001.527 43
1001.547 52
1001.568 55
1001.588 37
1001.609 6
1001.629 24
1001.650 16
1001.670 15
1001.691 16
1001.711 18
1001.732 25
1001.752 19
1001.773 15
1001.793 42
1001.814 32
1001.834 24
1001.855 2
1001.875 18
1001.896 11
1001.916 14
1001.937 13
1001.957 17
1001.978 14
1001.998 12
1002.019 20
1002.039 30
1002.060 11
1002.080 6
1002.101 2
1002.121 14
1002.142 37
1002.162 11
1002.183 15
1002.203 10
1002.224 19
1002.244 19
1002.265 22
1002.285 30
1002.306 38
1002.326 27
1002.347 28
1002.367 17
1002.388 16
1002.408 28
1002.429 36
1002.449 19
1002.470 12
1002.490 18
1002.511 17
1002.531 65
1002.552 41
1002.572 19
1002.593 18
1002.613 22
1002.634 19
1002.654 44
1002.675 26
1002.695 32
1002.716 8
1002.736 52
1002.757 25
1002.777 17
1002.798 21
1002.818 10
1002.839 35
1002.859 40
1002.880 22
1002.900 8
1002.921 4
1002.941 31
1002.962 16
1002.982 9
1003.003 17
1003.023 23
1003.044 41
1003.064 26
1003.085 37
1003.106 23
1003.126 39
1003.147 20
1003.167 9
1003.188 30
1003.208 19
1003.229 10
1003.249 25
1003.270 11
1003.290 31
1003.311 28
1003.331 17
1003.352 35
1003.372 21
1003.393 12
1003.413 9
1003.434 20
1003.454 29
1003.475 27
1003.495 28
1003.516 30
1003.536 53
1003.557 39
1003.577 62
1003.598 32
1003.618 23
1003.639 34
1003.659 32
1003.680 17
1003.700 10
1003.721 39
1003.741 47
1003.762 36
1003.782 35
1003.803 15
1003.824 16
1003.844 13
1003.865 26
1003.885 24
1003.906 36
1003.926 32
1003.947 34
1003.967 22
1003.988 15
1004.008 25
1004.029 45
1004.049 32
1004.070 21
1004.090 24
1004.111 26
1004.131 18
1004.152 45
1004.172 36
1004.193 26
1004.213 26
1004.234 30
1004.254 30
1004.275 17
1004.295 21
1004.316 27
1004.337 39
1004.357 29
1004.378 18
1004.398 22
1004.419 29
1004.439 12
1004.460 13
1004.480 14
1004.501 34
1004.521 32
1004.542 42
1004.562 50
1004.583 47
1004.603 49
1004.624 53
1004.644 29
1004.665 43
1004.685 29
1004.706 31
1004.727 33
1004.747 34
1004.768 16
1004.788 12
1004.809 8
1004.829 4
1004.850 19
1004.870 20
1004.891 32
1004.911 38
1004.932 37
1004.952 36
1004.973 33
1004.993 29
1005.014 44
1005.034 45
1005.055 43
1005.076 42
1005.096 30
1005.117 32
1005.137 38
1005.158 26
1005.178 26
1005.199 59
1005.219 36
1005.240 29
1005.260 39
1005.281 38
1005.301 32
1005.322 26
1005.342 50
1005.363 37
1005.383 20
1005.404 22
1005.425 17
1005.445 9
1005.466 14
1005.486 25
1005.507 63
1005.527 42
1005.548 36
1005.568 53
1005.589 25
1005.609 21
1005.630 22
1005.650 42
1005.671 13
1005.692 13
1005.712 20
1005.733 21
1005.753 38
1005.774 23
1005.794 12
1005.815 30
1005.835 27
1005.856 16
1005.876 25
1005.897 17
1005.917 30
1005.938 19
1005.959 30
1005.979 19
1006.000 27
1006.020 13
1006.041 29
1006.061 28
1006.082 17
1006.102 22
1006.123 15
1006.143 27
1006.164 28
1006.184 39
1006.205 23
1006.226 29
1006.246 21
1006.267 14
1006.287 37
1006.308 37
1006.328 69
1006.349 39
1006.369 29
1006.390 36
1006.410 48
1006.431 35
1006.452 38
1006.472 32
1006.493 17
1006.513 17
1006.534 38
1006.554 42
1006.575 54
1006.595 13
1006.616 41
1006.636 50
1006.657 24
1006.678 43
1006.698 43
1006.719 21
1006.739 36
1006.760 23
1006.780 20
1006.801 12
1006.821 14
1006.842 12
1006.862 4
1006.883 31
1006.904 16
1006.924 25
1006.945 4
1006.965 14
1006.986 35
1007.006 44
1007.027 33
1007.047 49
1007.068 47
1007.089 43
1007.109 15
1007.130 29
1007.150 17
1007.171 33
1007.191 29
1007.212 11
1007.232 10
1007.253 14
1007.274 20
1007.294 29
1007.315 20
1007.335 29
1007.356 28
1007.376 8
1007.397 20
1007.417 22
1007.438 11
1007.459 18
1007.479 26
1007.500 50
1007.520 39
1007.541 22
1007.561 43
1007.582 46
1007.602 42
1007.623 44
1007.644 26
1007.664 14
1007.685 16
1007.705 38
1007.726 20
1007.746 42
1007.767 46
1007.787 21
1007.808 19
1007.829 12
1007.849 33
1007.870 23
1007.890 25
1007.911 22
1007.931 19
1007.952 11
1007.972 14
1007.993 2
1008.014 9
1008.034 35
1008.055 32
1008.075 13
1008.096 16
1008.116 51
1008.137 32
1008.158 36
1008.178 23
1008.199 26
1008.219 24
1008.240 25
1008.260 20
1008.281 32
1008.301 20
1008.322 15
1008.343 19
1008.363 17
1008.384 16
1008.404 39
1008.425 29
1008.445 17
1008.466 24
1008.487 21
1008.507 33
1008.528 28
1008.548 33
1008.569 15
1008.589 35
1008.610 51
1008.631 58
1008.651 30
1008.672 31
1008.692 11
1008.713 10
1008.733 27
1008.754 21
1008.774 12
1008.795 16
1008.816 10
1008.836 10
1008.857 16
1008.877 11
1008.898 27
1008.918 14
1008.939 30
1008.960 27
1008.980 26
1009.001 37
1009.021 25
1009.042 18
1009.062 16
1009.083 28
1009.104 25
1009.124 16
1009.145 10
1009.165 26
1009.186 16
1009.206 20
1009.227 11
1009.248 44
1009.268 27
1009.289 12
1009.309 15
1009.330 14
1009.350 16
1009.371 23
1009.392 38
1009.412 27
1009.433 19
1009.453 30
1009.474 35
1009.495 44
1009.515 47
1009.536 50
1009.556 31
1009.577 34
1009.597 24
1009.618 25
1009.639 8
1009.659 16
1009.680 24
1009.700 15
1009.721 29
1009.741 48
1009.762 29
1009.783 22
1009.803 26
1009.824 24
1009.844 13
1009.865 27
1009.886 29
1009.906 17
1009.927 10
1009.947 5
1009.968 11
1009.988 18
1010.009 11
1010.030 46
1010.050 25
1010.071 15
1010.091 14
1010.112 31
1010.132 28
1010.153 32
1010.174 33
1010.194 24
1010.215 30
1010.235 13
1010.256 28
1010.277 32
1010.297 45
1010.318 59
1010.338 45
1010.359 32
1010.379 15
1010.400 22
1010.421 47
1010.441 13
1010.462 18
1010.482 51
1010.503 89
1010.524 56
1010.544 49
1010.565 41
1010.585 23
1010.606 17
1010.627 23
1010.647 21
1010.668 5
1010.688 18
1010.709 23
1010.729 39
1010.750 22
1010.771 20
1010.791 12
1010.812 23
1010.832 8
1010.853 7
1010.874 15
1010.894 12
1010.915 26
1010.935 27
1010.956 32
1010.977 20
1010.997 16
1011.018 17
1011.038 27
1011.059 6
1011.080 14
1011.100 32
1011.121 23
1011.141 16
1011.162 11
1011.182 16
1011.203 28
1011.224 22
1011.244 12
1011.265 34
1011.285 24
1011.306 40
1011.327 31
1011.347 19
1011.368 42
1011.388 24
1011.409 29
1011.430 22
1011.450 56
1011.471 55
1011.491 40
1011.512 43
1011.533 35
1011.553 64
1011.574 26
1011.594 50
1011.615 51
1011.636 35
1011.656 27
1011.677 16
1011.697 10
1011.718 23
1011.739 13
1011.759 18
1011.780 24
1011.800 17
1011.821 24
1011.842 25
1011.862 34
1011.883 33
1011.903 22
1011.924 44
1011.945 17
1011.965 39
1011.986 26
1012.006 16
1012.027 22
1012.048 13
1012.068 9
1012.089 34
1012.109 28
1012.130 20
1012.151 25
1012.171 19
1012.192 26
1012.212 20
1012.233 39
1012.254 29
1012.274 29
1012.295 23
1012.315 36
1012.336 31
1012.357 55
1012.377 30
1012.398 5
1012.418 10
1012.439 14
1012.460 26
1012.480 33
1012.501 57
1012.521 43
1012.542 21
1012.563 44
1012.583 76
1012.604 85
1012.625 53
1012.645 26
1012.666 20
1012.686 16
1012.707 6
1012.728 24
1012.748 8
1012.769 20
1012.789 40
1012.810 27
1012.831 17
1012.851 13
1012.872 15
1012.892 17
1012.913 15
1012.934 21
1012.954 28
1012.975 38
1012.995 22
1013.016 26
1013.037 60
1013.057 38
1013.078 42
1013.099 26
1013.119 28
1013.140 13
1013.160 7
1013.181 12
1013.202 16
1013.222 26
1013.243 31
1013.263 13
1013.284 24
1013.305 25
1013.325 36
1013.346 39
1013.367 55
1013.387 33
1013.408 49
1013.428 37
1013.449 35
1013.470 30
1013.490 28
1013.511 44
1013.531 39
1013.552 31
1013.573 31
1013.593 11
1013.614 21
1013.635 22
1013.655 18
1013.676 13
1013.696 20
1013.717 19
1013.738 18
1013.758 23
1013.779 20
1013.800 11
1013.820 14
1013.841 34
1013.861 23
1013.882 35
1013.903 7
1013.923 13
1013.944 19
1013.964 42
1013.985 15
1014.006 17
1014.026 6
1014.047 24
1014.068 28
1014.088 39
1014.109 47
1014.129 75
1014.150 85
1014.171 104
1014.191 89
1014.212 55
1014.233 62
1014.253 59
1014.274 46
1014.294 39
1014.315 21
1014.336 15
1014.356 43
1014.377 41
1014.398 12
1014.418 10
1014.439 35
1014.459 33
1014.480 8
1014.501 15
1014.521 44
1014.542 65
1014.563 31
1014.583 20
1014.604 53
1014.624 44
1014.645 36
1014.666 29
1014.686 27
1014.707 12
1014.728 17
1014.748 7
1014.769 9
1014.790 11
1014.810 22
1014.831 12
1014.851 11
1014.872 9
1014.893 11
1014.913 24
1014.934 13
1014.955 20
1014.975 21
1014.996 24
1015.016 5
1015.037 8
1015.058 14
1015.078 13
1015.099 47
1015.120 33
1015.140 80
1015.161 82
1015.182 57
1015.202 70
1015.223 79
1015.243 27
1015.264 20
1015.285 33
1015.305 12
1015.326 18
1015.347 54
1015.367 38
1015.388 43
1015.409 39
1015.429 24
1015.450 11
1015.470 26
1015.491 28
1015.512 24
1015.532 33
1015.553 37
1015.574 23
1015.594 26
1015.615 19
1015.636 11
1015.656 21
1015.677 46
1015.697 20
1015.718 2
1015.739 12
1015.759 21
1015.780 22
1015.801 14
1015.821 12
1015.842 14
1015.863 32
1015.883 29
1015.904 44
1015.924 43
1015.945 26
1015.966 25
1015.986 2
1016.007 19
1016.028 30
1016.048 30
1016.069 11
1016.090 16
1016.110 6
1016.131 5
1016.152 6
1016.172 35
1016.193 45
1016.214 31
1016.234 25
1016.255 34
1016.275 41
1016.296 38
1016.317 55
1016.337 36
1016.358 19
1016.379 35
1016.399 39
1016.420 33
1016.441 23
1016.461 41
1016.482 33
1016.503 47
1016.523 54
1016.544 58
1016.564 78
1016.585 25
1016.606 8
1016.626 15
1016.647 13
1016.668 16
1016.688 13
1016.709 8
1016.730 14
1016.750 24
1016.771 15
1016.792 39
1016.812 45
1016.833 13
1016.854 13
1016.874 12
1016.895 20
1016.916 20
1016.936 30
1016.957 35
1016.977 30
1016.998 13
1017.019 17
1017.039 19
1017.060 15
1017.081 20
1017.101 15
1017.122 23
1017.143 14
1017.163 23
1017.184 38
1017.205 50
1017.225 18
1017.246 42
1017.267 38
1017.287 16
1017.308 22
1017.329 20
1017.349 31
1017.370 41
1017.391 42
1017.411 19
1017.432 20
1017.453 14
1017.473 33
1017.494 40
1017.515 29
1017.535 32
1017.556 29
1017.577 22
1017.597 27
1017.618 17
1017.638 20
1017.659 12
1017.680 1
1017.700 10
1017.721 12
1017.742 24
1017.762 41
1017.783 27
1017.804 25
1017.824 32
1017.845 14
1017.866 10
1017.886 17
1017.907 16
1017.928 15
1017.948 13
1017.969 17
1017.990 20
1018.010 18
1018.031 16
1018.052 16
1018.072 12
1018.093 22
1018.114 18
1018.134 22
1018.155 20
1018.176 26
1018.196 12
1018.217 10
1018.238 10
1018.258 23
1018.279 19
1018.300 22
1018.320 33
1018.341 45
1018.362 34
1018.382 28
1018.403 34
1018.424 44
1018.444 65
1018.465 51
1018.486 24
1018.506 34
1018.527 24
1018.548 22
1018.568 37
1018.589 28
1018.610 32
1018.630 18
1018.651 20
1018.672 27
1018.692 32
1018.713 19
1018.734 26
1018.754 7
1018.775 29
1018.796 32
1018.816 16
1018.837 18
1018.858 8
1018.878 24
1018.899 16
1018.920 10
1018.940 15
1018.961 23
1018.982 26
1019.002 32
1019.023 7
1019.044 15
1019.064 18
1019.085 26
1019.106 17
1019.126 11
1019.147 15
1019.168 7
1019.189 12
1019.209 19
1019.230 24
1019.251 38
1019.271 32
1019.292 52
1019.313 30
1019.333 42
1019.354 39
1019.375 12
1019.395 12
1019.416 29
1019.437 37
1019.457 31
1019.478 35
1019.499 39
1019.519 20
1019.540 14
1019.561 36
1019.581 58
1019.602 37
1019.623 25
1019.643 21
1019.664 14
1019.685 10
1019.705 25
1019.726 31
1019.747 8
1019.767 29
1019.788 25
1019.809 12
1019.830 10
1019.850 11
1019.871 13
1019.892 12
1019.912 21
1019.933 13
1019.954 32
1019.974 20
1019.995 19
1020.016 18
1020.036 36
1020.057 34
1020.078 28
1020.098 41
1020.119 29
1020.140 49
1020.160 28
1020.181 21
1020.202 28
1020.223 43
1020.243 35
1020.264 23
1020.285 20
1020.305 37
1020.326 29
1020.347 36
1020.367 63
1020.388 60
1020.409 26
1020.429 15
1020.450 8
1020.471 27
1020.491 12
1020.512 26
1020.533 54
1020.554 32
1020.574 45
1020.595 43
1020.616 35
1020.636 42
1020.657 30
1020.678 37
1020.698 31
1020.719 7
1020.740 13
1020.760 20
1020.781 12
1020.802 19
1020.822 20
1020.843 15
1020.864 8
1020.885 35
1020.905 20
1020.926 26
1020.947 27
1020.967 20
1020.988 16
1021.009 28
1021.029 42
1021.050 24
1021.071 28
1021.091 16
1021.112 23
1021.133 25
1021.154 37
1021.174 16
1021.195 50
1021.216 18
1021.236 28
1021.257 15
1021.278 41
1021.298 47
1021.319 26
1021.340 25
1021.361 19
1021.381 20
1021.402 36
1021.423 22
1021.443 48
1021.464 31
1021.485 27
1021.505 42
1021.526 39
1021.547 29
1021.568 52
1021.588 63
1021.609 38
1021.630 18
1021.650 9
1021.671 32
1021.692 20
1021.712 10
1021.733 20
1021.754 21
1021.775 23
1021.795 39
1021.816 33
1021.837 22
1021.857 31
1021.878 43
1021.899 26
1021.919 17
1021.940 9
1021.961 7
1021.982 10
1022.002 3
1022.023 32
1022.044 58
1022.064 42
1022.085 30
1022.106 16
1022.126 22
1022.147 39
1022.168 40
1022.189 32
1022.209 24
1022.230 34
1022.251 42
1022.271 45
1022.292 25
1022.313 43
1022.334 42
1022.354 44
1022.375 55
1022.396 66
1022.416 33
1022.437 33
1022.458 19
1022.478 29
1022.499 49
1022.520 42
1022.541 54
1022.561 37
1022.582 37
1022.603 65
1022.623 43
1022.644 7
1022.665 12
1022.686 46
1022.706 33
1022.727 41
1022.748 59
1022.768 52
1022.789 7
1022.810 4
1022.831 15
1022.851 29
1022.872 27
1022.893 15
1022.913 26
1022.934 35
1022.955 14
1022.976 18
1022.996 16
1023.017 18
1023.038 51
1023.058 54
1023.079 27
1023.100 13
1023.121 44
1023.141 41
1023.162 32
1023.183 19
1023.203 40
1023.224 34
1023.245 31
1023.266 22
1023.286 16
1023.307 45
1023.328 28
1023.348 38
1023.369 35
1023.390 36
1023.411 16
1023.431 7
1023.452 29
1023.473 26
1023.493 18
1023.514 32
1023.535 32
1023.556 54
1023.576 47
1023.597 40
1023.618 55
1023.638 40
1023.659 14
1023.680 22
1023.701 52
1023.721 32
1023.742 24
1023.763 9
1023.784 14
1023.804 21
1023.825 15
1023.846 18
1023.866 28
1023.887 19
1023.908 15
1023.929 21
1023.949 8
1023.970 26
1023.991 37
1024.011 12
1024.032 31
1024.053 13
1024.074 11
1024.094 18
1024.115 8
1024.136 0
1024.157 21
1024.177 33
1024.198 16
1024.219 16
1024.239 48
1024.260 31
1024.281 27
1024.302 34
1024.322 48
1024.343 38
1024.364 29
1024.385 30
1024.405 20
1024.426 19
1024.447 22
1024.467 32
1024.488 16
1024.509 39
1024.530 30
1024.550 29
1024.571 50
1024.592 51
1024.613 41
1024.633 40
1024.654 58
1024.675 40
1024.695 21
1024.716 31
1024.737 48
1024.758 30
1024.778 26
1024.799 18
1024.820 16
1024.841 9
1024.861 22
1024.882 12
1024.903 5
1024.924 55
1024.944 56
1024.965 31
1024.986 18
1025.006 67
1025.027 65
1025.048 34
1025.069 25
1025.089 8
1025.110 5
1025.131 6
1025.152 7
1025.172 21
1025.193 26
1025.214 11
1025.235 11
1025.255 32
1025.276 13
1025.297 21
1025.317 55
1025.338 53
1025.359 43
1025.380 20
1025.400 15
1025.421 29
1025.442 32
1025.463 30
1025.483 44
1025.504 48
1025.525 26
1025.546 26
1025.566 44
1025.587 25
1025.608 35
1025.629 30
1025.649 37
1025.670 23
1025.691 18
1025.712 34
1025.732 44
1025.753 32
1025.774 27
1025.794 31
1025.815 31
1025.836 25
1025.857 12
1025.877 16
1025.898 9
1025.919 32
1025.940 15
1025.960 20
1025.981 34
1026.002 30
1026.023 7
1026.043 10
1026.064 9
1026.085 35
1026.106 23
1026.126 45
1026.147 23
1026.168 18
1026.189 19
1026.209 21
1026.230 33
1026.251 22
1026.272 32
1026.292 19
1026.313 24
1026.334 35
1026.355 26
1026.375 21
1026.396 39
1026.417 34
1026.438 22
1026.458 17
1026.479 30
1026.500 47
1026.521 60
1026.541 40
1026.562 42
1026.583 31
1026.604 31
1026.624 21
1026.645 20
1026.666 15
1026.687 4
1026.707 6
1026.728 11
1026.749 39
1026.770 23
1026.790 12
1026.811 7
1026.832 17
1026.853 33
1026.873 14
1026.894 19
1026.915 12
1026.936 23
1026.956 11
1026.977 11
1026.998 12
1027.019 7
1027.039 8
1027.060 19
1027.081 15
1027.102 10
1027.122 8
1027.143 14
1027.164 6
1027.185 8
1027.205 15
1027.226 13
1027.247 7
1027.268 27
1027.288 30
1027.309 36
1027.330 34
1027.351 45
1027.371 39
1027.392 18
1027.413 22
1027.434 21
1027.454 15
1027.475 14
1027.496 33
1027.517 29
1027.538 28
1027.558 53
1027.579 42
1027.600 19
1027.621 22
1027.641 19
1027.662 7
1027.683 8
1027.704 41
1027.724 31
1027.745 24
1027.766 19
1027.787 19
1027.807 22
1027.828 16
1027.849 21
1027.870 28
1027.890 36
1027.911 32
1027.932 22
1027.953 23
1027.974 32
1027.994 16
1028.015 20
1028.036 34
1028.057 22
1028.077 4
1028.098 14
1028.119 22
1028.140 14
1028.160 29
1028.181 34
1028.202 35
1028.223 57
1028.243 39
1028.264 26
1028.285 43
1028.306 37
1028.327 53
1028.347 25
1028.368 17
1028.389 31
1028.410 26
1028.430 57
1028.451 21
1028.472 5
1028.493 25
1028.513 31
1028.534 33
1028.555 64
1028.576 66
1028.597 25
1028.617 42
1028.638 25
1028.659 26
1028.680 18
1028.700 27
1028.721 13
1028.742 32
1028.763 52
1028.783 29
1028.804 14
1028.825 21
1028.846 9
1028.867 15
1028.887 23
1028.908 24
1028.929 37
1028.950 14
1028.970 12
1028.991 13
1029.012 18
1029.033 33
1029.054 25
1029.074 10
1029.095 19
1029.116 27
1029.137 25
1029.157 17
1029.178 16
1029.199 35
1029.220 28
1029.241 11
1029.261 27
1029.282 38
1029.303 54
1029.324 40
1029.344 19
1029.365 29
1029.386 27
1029.407 26
1029.428 18
1029.448 31
1029.469 45
1029.490 57
1029.511 55
1029.531 46
1029.552 48
1029.573 43
1029.594 72
1029.615 42
1029.635 42
1029.656 16
1029.677 18
1029.698 17
1029.718 22
1029.739 21
1029.760 21
1029.781 27
1029.802 19
1029.822 24
1029.843 13
1029.864 12
1029.885 9
1029.905 10
1029.926 24
1029.947 8
1029.968 19
1029.989 40
1030.009 91
1030.030 53
1030.051 31
1030.072 24
1030.093 96
1030.113 102
1030.134 98
1030.155 67
1030.176 29
1030.196 30
1030.217 33
1030.238 41
1030.259 46
1030.280 20
1030.300 26
1030.321 22
1030.342 6
1030.363 44
1030.384 63
1030.404 49
1030.425 27
1030.446 23
1030.467 40
1030.488 34
1030.508 35
1030.529 25
1030.550 40
1030.571 43
1030.591 54
1030.612 49
1030.633 40
1030.654 30
1030.675 17
1030.695 4
1030.716 5
1030.737 11
1030.758 6
1030.779 23
1030.799 16
1030.820 23
1030.841 18
1030.862 17
1030.883 18
1030.903 21
1030.924 23
1030.945 6
1030.966 7
1030.987 32
1031.007 33
1031.028 24
1031.049 21
1031.070 15
1031.090 27
1031.111 43
1031.132 52
1031.153 65
1031.174 17
1031.194 42
1031.215 27
1031.236 16
1031.257 19
1031.278 31
1031.298 30
1031.319 64
1031.340 53
1031.361 46
1031.382 22
1031.402 19
1031.423 19
1031.444 17
1031.465 32
1031.486 58
1031.506 37
1031.527 23
1031.548 40
1031.569 46
1031.590 36
1031.610 24
1031.631 29
1031.652 39
1031.673 33
1031.694 10
1031.714 35
1031.735 21
1031.756 21
1031.777 15
1031.798 16
1031.818 9
1031.839 22
1031.860 8
1031.881 33
1031.902 38
1031.922 24
1031.943 14
1031.964 18
1031.985 20
1032.006 20
1032.026 54
1032.047 46
1032.068 24
1032.089 26
1032.110 56
1032.131 50
1032.151 54
1032.172 37
1032.193 25
1032.214 25
1032.235 32
1032.255 21
1032.276 13
1032.297 14
1032.318 39
1032.339 52
1032.359 59
1032.380 47
1032.401 27
1032.422 14
1032.443 24
1032.463 21
1032.484 17
1032.505 23
1032.526 9
1032.547 23
1032.567 34
1032.588 34
1032.609 18
1032.630 44
1032.651 60
1032.672 35
1032.692 62
1032.713 33
1032.734 15
1032.755 3
1032.776 5
1032.796 6
1032.817 52
1032.838 25
1032.859 13
1032.880 11
1032.900 17
1032.921 16
1032.942 18
1032.963 10
1032.984 34
1033.005 25
1033.025 19
1033.046 9
1033.067 23
1033.088 15
1033.109 15
1033.129 15
1033.150 39
1033.171 19
1033.192 27
1033.213 56
1033.234 31
1033.254 4
1033.275 25
1033.296 16
1033.317 29
1033.338 52
1033.358 33
1033.379 27
1033.400 24
1033.421 27
1033.442 28
1033.463 12
1033.483 7
1033.504 47
1033.525 24
1033.546 27
1033.567 16
1033.587 27
1033.608 20
1033.629 24
1033.650 17
1033.671 33
1033.692 27
1033.712 23
1033.733 23
1033.754 19
1033.775 26
1033.796 30
1033.816 14
1033.837 13
1033.858 11
1033.879 1
1033.900 10
1033.921 23
1033.941 26
1033.962 5
1033.983 28
1034.004 17
1034.025 22
1034.046 10
1034.066 26
1034.087 27
1034.108 26
1034.129 27
1034.150 47
1034.171 21
1034.191 17
1034.212 22
1034.233 28
1034.254 33
1034.275 33
1034.295 21
1034.316 26
1034.337 17
1034.358 3
1034.379 17
1034.400 26
1034.420 30
1034.441 9
1034.462 34
1034.483 22
1034.504 23
1034.525 29
1034.545 29
1034.566 14
1034.587 25
1034.608 53
1034.629 11
1034.650 15
1034.670 20
1034.691 30
1034.712 19
1034.733 10
1034.754 6
1034.775 14
1034.795 32
1034.816 45
1034.837 46
1034.858 28
1034.879 10
1034.900 22
1034.920 19
1034.941 24
1034.962 21
1034.983 18
1035.004 29
1035.025 37
1035.045 33
1035.066 16
1035.087 26
1035.108 15
1035.129 18
1035.150 19
1035.170 22
1035.191 13
1035.212 10
1035.233 16
1035.254 22
1035.275 27
1035.295 36
1035.316 12
1035.337 39
1035.358 13
1035.379 16
1035.400 47
1035.420 18
1035.441 15
1035.462 25
1035.483 23
1035.504 54
1035.525 37
1035.546 19
1035.566 49
1035.587 57
1035.608 43
1035.629 37
1035.650 66
1035.671 40
1035.691 11
1035.712 6
1035.733 11
1035.754 25
1035.775 18
1035.796 44
1035.816 25
1035.837 4
1035.858 16
1035.879 18
1035.900 2
1035.921 0
1035.942 13
1035.962 24
1035.983 31
1036.004 9
1036.025 20
1036.046 17
1036.067 48
1036.087 8
1036.108 13
1036.129 26
1036.150 16
1036.171 21
1036.192 28
1036.213 16
1036.233 27
1036.254 22
1036.275 29
1036.296 23
1036.317 20
1036.338 38
1036.358 43
1036.379 26
1036.400 40
1036.421 20
1036.442 17
1036.463 42
1036.484 25
1036.504 52
1036.525 46
1036.546 58
1036.567 64
1036.588 41
1036.609 33
1036.630 39
1036.650 32
1036.671 11
1036.692 15
1036.713 12
1036.734 9
1036.755 40
1036.775 20
1036.796 23
1036.817 28
1036.838 38
1036.859 27
1036.880 29
1036.901 19
1036.921 34
1036.942 30
1036.963 30
1036.984 33
1037.005 23
1037.026 31
1037.047 14
1037.067 13
1037.088 35
1037.109 19
1037.130 28
1037.151 21
1037.172 25
1037.193 23
1037.213 22
1037.234 24
1037.255 12
1037.276 18
1037.297 26
1037.318 17
1037.339 60
1037.359 92
1037.380 55
1037.401 16
1037.422 27
1037.443 31
1037.464 17
1037.485 32
1037.505 63
1037.526 108
1037.547 107
1037.568 112
1037.589 96
1037.610 75
1037.631 46
1037.651 41
1037.672 17
1037.693 14
1037.714 30
1037.735 41
1037.756 29
1037.777 18
1037.798 12
1037.818 15
1037.839 16
1037.860 25
1037.881 29
1037.902 26
1037.923 26
1037.944 30
1037.964 12
1037.985 27
1038.006 24
1038.027 25
1038.048 16
1038.069 32
1038.090 25
1038.110 19
1038.131 35
1038.152 19
1038.173 17
1038.194 34
1038.215 29
1038.236 26
1038.257 8
1038.277 33
1038.298 32
1038.319 25
1038.340 31
1038.361 26
1038.382 24
1038.403 26
1038.424 43
1038.444 30
1038.465 25
1038.486 28
1038.507 44
1038.528 51
1038.549 47
1038.570 49
1038.590 61
1038.611 27
1038.632 34
1038.653 44
1038.674 31
1038.695 38
1038.716 30
1038.737 23
1038.757 8
1038.778 28
1038.799 24
1038.820 13
1038.841 25
1038.862 7
1038.883 18
1038.904 10
1038.924 22
1038.945 32
1038.966 10
1038.987 26
1039.008 18
1039.029 6
1039.050 6
1039.071 19
1039.091 38
1039.112 28
1039.133 18
1039.154 4
1039.175 23
1039.196 36
1039.217 17
1039.238 20
1039.258 11
1039.279 13
1039.300 42
1039.321 34
1039.342 39
1039.363 24
1039.384 43
1039.405 32
1039.425 22
1039.446 23
1039.467 25
1039.488 37
1039.509 35
1039.530 26
1039.551 34
1039.572 46
1039.593 27
1039.613 37
1039.634 24
1039.655 20
1039.676 24
1039.697 27
1039.718 24
1039.739 26
1039.760 29
1039.780 26
1039.801 9
1039.822 24
1039.843 10
1039.864 15
1039.885 17
1039.906 23
1039.927 25
1039.948 29
1039.968 14
1039.989 31
1040.010 31
1040.031 4
1040.052 18
1040.073 19
1040.094 26
1040.115 20
1040.136 15
1040.156 34
1040.177 23
1040.198 11
1040.219 17
1040.240 11
1040.261 1
1040.282 12
1040.303 52
1040.323 25
1040.344 32
1040.365 22
1040.386 10
1040.407 21
1040.428 23
1040.449 46
1040.470 44
1040.491 37
1040.511 34
1040.532 29
1040.553 17
1040.574 12
1040.595 18
1040.616 39
1040.637 33
1040.658 31
1040.679 27
1040.700 15
1040.720 11
1040.741 10
1040.762 9
1040.783 13
1040.804 21
1040.825 28
1040.846 28
1040.867 8
1040.888 1
1040.908 23
1040.929 26
1040.950 21
1040.971 8
1040.992 33
1041.013 59
1041.034 46
1041.055 28
1041.076 2
1041.097 20
1041.117 51
1041.138 33
1041.159 31
1041.180 16
1041.201 12
1041.222 17
1041.243 5
1041.264 23
1041.285 51
1041.305 27
1041.326 13
1041.347 29
1041.368 37
1041.389 33
1041.410 13
1041.431 15
1041.452 14
1041.473 21
1041.494 26
1041.514 20
1041.535 38
1041.556 47
1041.577 34
1041.598 22
1041.619 42
1041.640 37
1041.661 15
1041.682 25
1041.703 12
1041.723 25
1041.744 9
1041.765 5
1041.786 21
1041.807 21
1041.828 19
1041.849 11
1041.870 34
1041.891 47
1041.912 20
1041.933 23
1041.953 16
1041.974 8
1041.995 17
1042.016 10
1042.037 14
1042.058 28
1042.079 22
1042.100 15
1042.121 14
1042.142 40
1042.162 30
1042.183 21
1042.204 21
1042.225 12
1042.246 15
1042.267 37
1042.288 24
1042.309 33
1042.330 26
1042.351 36
1042.372 33
1042.392 19
1042.413 18
1042.434 20
1042.455 15
1042.476 24
1042.497 26
1042.518 13
1042.539 3
1042.560 18
1042.581 69
1042.602 48
1042.623 34
1042.643 31
1042.664 25
1042.685 12
1042.706 32
1042.727 33
1042.748 22
1042.769 23
1042.790 13
1042.811 6
1042.832 21
1042.853 16
1042.873 4
1042.894 10
1042.915 20
1042.936 22
1042.957 25
1042.978 29
1042.999 14
1043.020 12
1043.041 13
1043.062 11
1043.083 40
1043.104 22
1043.124 29
1043.145 11
1043.166 2
1043.187 33
1043.208 17
1043.229 6
1043.250 22
1043.271 28
1043.292 27
1043.313 25
1043.334 55
1043.355 33
1043.375 59
1043.396 33
1043.417 40
1043.438 43
1043.459 25
1043.480 33
1043.501 13
1043.522 28
1043.543 39
1043.564 27
1043.585 29
1043.606 59
1043.627 73
1043.647 48
1043.668 43
1043.689 24
1043.710 45
1043.731 16
1043.752 36
1043.773 26
1043.794 10
1043.815 16
1043.836 20
1043.857 20
1043.878 6
1043.899 16
1043.919 10
1043.940 7
1043.961 25
1043.982 31
1044.003 8
1044.024 26
1044.045 37
1044.066 41
1044.087 42
1044.108 34
1044.129 30
1044.150 38
1044.171 25
1044.191 22
1044.212 19
1044.233 8
1044.254 20
1044.275 11
1044.296 18
1044.317 33
1044.338 24
1044.359 35
1044.380 22
1044.401 32
1044.422 14
1044.443 17
1044.464 12
1044.484 50
1044.505 48
1044.526 49
1044.547 26
1044.568 15
1044.589 29
1044.610 57
1044.631 46
1044.652 18
1044.673 26
1044.694 37
1044.715 33
1044.736 34
1044.757 21
1044.778 19
1044.798 26
1044.819 20
1044.840 27
1044.861 15
1044.882 32
1044.903 25
1044.924 19
1044.945 33
1044.966 23
1044.987 54
1045.008 23
1045.029 7
1045.050 23
1045.071 51
1045.092 43
1045.112 61
1045.133 71
1045.154 38
1045.175 22
1045.196 39
1045.217 20
1045.238 5
1045.259 18
1045.280 1
1045.301 17
1045.322 19
1045.343 15
1045.364 27
1045.385 48
1045.406 29
1045.427 14
1045.447 19
1045.468 14
1045.489 32
1045.510 30
1045.531 45
1045.552 104
1045.573 169
1045.594 137
1045.615 93
1045.636 71
1045.657 48
1045.678 49
1045.699 12
1045.720 23
1045.741 8
1045.762 12
1045.783 47
1045.803 19
1045.824 35
1045.845 39
1045.866 8
1045.887 22
1045.908 33
1045.929 33
1045.950 49
1045.971 45
1045.992 47
1046.013 32
1046.034 27
1046.055 28
1046.076 62
1046.097 83
1046.118 65
1046.139 38
1046.160 17
1046.181 45
1046.201 33
1046.222 31
1046.243 18
1046.264 15
1046.285 8
1046.306 12
1046.327 25
1046.348 22
1046.369 8
1046.390 13
1046.411 14
1046.432 17
1046.453 31
1046.474 21
1046.495 36
1046.516 56
1046.537 55
1046.558 31
1046.579 61
1046.600 60
1046.620 35
1046.641 27
1046.662 20
1046.683 40
1046.704 22
1046.725 20
1046.746 23
1046.767 14
1046.788 0
1046.809 8
1046.830 40
1046.851 18
1046.872 15
1046.893 12
1046.914 24
1046.935 21
1046.956 33
1046.977 8
1046.998 13
1047.019 12
1047.040 21
1047.060 37
1047.081 50
1047.102 91
1047.123 53
1047.144 40
1047.165 38
1047.186 23
1047.207 22
1047.228 20
1047.249 19
1047.270 9
1047.291 23
1047.312 25
1047.333 32
1047.354 25
1047.375 26
1047.396 36
1047.417 38
1047.438 22
1047.459 12
1047.480 9
1047.501 34
1047.522 47
1047.543 39
1047.564 61
1047.584 67
1047.605 58
1047.626 33
1047.647 29
1047.668 39
1047.689 36
1047.710 29
1047.731 27
1047.752 7
1047.773 12
1047.794 18
1047.815 27
1047.836 8
1047.857 8
1047.878 1
1047.899 9
1047.920 19
1047.941 13
1047.962 55
1047.983 60
1048.004 20
1048.025 17
1048.046 26
1048.067 25
1048.088 21
1048.109 19
1048.130 24
1048.150 33
1048.171 18
1048.192 29
1048.213 27
1048.234 22
1048.255 15
1048.276 9
1048.297 24
1048.318 20
1048.339 12
1048.360 18
1048.381 40
1048.402 33
1048.423 7
1048.444 12
1048.465 24
1048.486 29
1048.507 32
1048.528 24
1048.549 27
1048.570 40
1048.591 71
1048.612 69
1048.633 53
1048.654 50
1048.675 39
1048.696 31
1048.717 32
1048.738 27
1048.759 25
1048.780 36
1048.801 27
1048.822 33
1048.843 25
1048.864 6
1048.884 10
1048.905 21
1048.926 39
1048.947 29
1048.968 38
1048.989 23
1049.010 10
1049.031 12
1049.052 15
1049.073 29
1049.094 22
1049.115 24
1049.136 13
1049.157 14
1049.178 18
1049.199 34
1049.220 12
1049.241 35
1049.262 31
1049.283 28
1049.304 48
1049.325 24
1049.346 18
1049.367 21
1049.388 29
1049.409 36
1049.430 21
1049.451 7
1049.472 30
1049.493 17
1049.514 24
1049.535 40
1049.556 45
1049.577 37
1049.598 42
1049.619 91
1049.640 30
1049.661 45
1049.682 28
1049.703 28
1049.724 38
1049.745 25
1049.766 34
1049.787 17
1049.808 24
1049.829 18
1049.850 27
1049.871 22
1049.891 13
1049.912 8
1049.933 11
1049.954 17
1049.975 32
1049.996 24
1050.017 7
1050.038 11
1050.059 7
1050.080 15
1050.101 74
1050.122 51
1050.143 14
1050.164 14
1050.185 14
1050.206 10
1050.227 9
1050.248 12
1050.269 16
1050.290 15
1050.311 35
1050.332 27
1050.353 35
1050.374 52
1050.395 26
1050.416 20
1050.437 10
1050.458 16
1050.479 21
1050.500 22
1050.521 27
1050.542 48
1050.563 64
1050.584 63
1050.605 22
1050.626 39
1050.647 35
1050.668 25
1050.689 15
1050.710 9
1050.731 7
1050.752 19
1050.773 11
1050.794 16
1050.815 13
1050.836 12
1050.857 30
1050.878 44
1050.899 8
1050.920 17
1050.941 23
1050.962 24
1050.983 6
1051.004 6
1051.025 18
1051.046 52
1051.067 32
1051.088 40
1051.109 32
1051.130 33
1051.151 62
1051.172 27
1051.193 27
1051.214 27
1051.235 24
1051.256 57
1051.277 51
1051.298 46
1051.319 59
1051.340 50
1051.361 26
1051.382 30
1051.403 26
1051.424 15
1051.445 7
1051.466 9
1051.487 17
1051.508 14
1051.529 26
1051.550 50
1051.571 30
1051.592 41
1051.613 24
1051.634 38
1051.655 27
1051.676 31
1051.697 50
1051.718 19
1051.739 23
1051.760 27
1051.781 33
1051.802 38
1051.823 33
1051.844 3
1051.865 8
1051.886 25
1051.907 27
1051.928 20
1051.949 3
1051.970 13
1051.991 8
1052.012 29
1052.033 14
1052.054 13
1052.075 27
1052.096 49
1052.117 25
1052.138 57
1052.159 53
1052.180 30
1052.201 23
1052.222 21
1052.243 12
1052.264 25
1052.285 18
1052.306 12
1052.327 13
1052.348 15
1052.369 31
1052.390 38
1052.411 40
1052.432 44
1052.453 23
1052.474 5
1052.495 25
1052.516 27
1052.537 18
1052.558 41
1052.579 35
1052.600 68
1052.621 58
1052.642 47
1052.663 35
1052.684 40
1052.705 37
1052.726 53
1052.747 51
1052.768 48
1052.789 22
1052.810 24
1052.831 33
1052.852 36
1052.873 18
1052.894 16
1052.915 13
1052.936 17
1052.957 34
1052.978 14
1053.000 25
1053.021 9
1053.042 14
1053.063 41
1053.084 9
1053.105 18
1053.126 28
1053.147 22
1053.168 11
1053.189 5
1053.210 17
1053.231 22
1053.252 34
1053.273 39
1053.294 41
1053.315 50
1053.336 42
1053.357 14
1053.378 38
1053.399 12
1053.420 11
1053.441 18
1053.462 42
1053.483 33
1053.504 41
1053.525 35
1053.546 74
1053.567 41
1053.588 32
1053.609 17
1053.630 22
1053.651 42
1053.672 54
1053.693 35
1053.714 29
1053.735 41
1053.756 7
1053.777 7
1053.798 50
1053.819 31
1053.840 21
1053.861 5
1053.882 6
1053.903 4
1053.924 5
1053.945 9
1053.966 19
1053.987 36
1054.008 27
1054.030 20
1054.051 25
1054.072 23
1054.093 26
1054.114 33
1054.135 29
1054.156 4
1054.177 28
1054.198 4
1054.219 21
1054.240 23
1054.261 22
1054.282 36
1054.303 28
1054.324 61
1054.345 43
1054.366 40
1054.387 29
1054.408 37
1054.429 37
1054.450 45
1054.471 59
1054.492 33
1054.513 35
1054.534 33
1054.555 20
1054.576 16
1054.597 11
1054.618 24
1054.639 36
1054.660 56
1054.681 13
1054.702 6
1054.723 22
1054.745 13
1054.766 11
1054.787 21
1054.808 43
1054.829 15
1054.850 25
1054.871 17
1054.892 17
1054.913 12
1054.934 16
1054.955 29
1054.976 46
1054.997 24
1055.018 17
1055.039 25
1055.060 24
1055.081 12
1055.102 5
1055.123 23
1055.144 32
1055.165 12
1055.186 7
1055.207 8
1055.228 16
1055.249 17
1055.270 15
1055.291 32
1055.312 24
1055.334 25
1055.355 47
1055.376 54
1055.397 22
1055.418 31
1055.439 54
1055.460 62
1055.481 95
1055.502 58
1055.523 43
1055.544 81
1055.565 45
1055.586 39
1055.607 32
1055.628 22
1055.649 17
1055.670 21
1055.691 22
1055.712 28
1055.733 24
1055.754 20
1055.775 37
1055.796 13
1055.817 10
1055.839 19
1055.860 27
1055.881 26
1055.902 17
1055.923 12
1055.944 16
1055.965 13
1055.986 23
1056.007 23
1056.028 13
1056.049 20
1056.070 17
1056.091 34
1056.112 30
1056.133 24
1056.154 31
1056.175 27
1056.196 20
1056.217 16
1056.238 17
1056.259 29
1056.281 40
1056.302 38
1056.323 43
1056.344 47
1056.365 36
1056.386 21
1056.407 21
1056.428 17
1056.449 23
1056.470 47
1056.491 25
1056.512 20
1056.533 24
1056.554 23
1056.575 44
1056.596 34
1056.617 21
1056.638 55
1056.659 56
1056.680 31
1056.702 10
1056.723 11
1056.744 19
1056.765 12
1056.786 15
1056.807 26
1056.828 17
1056.849 14
1056.870 20
1056.891 15
1056.912 23
1056.933 8
1056.954 8
1056.975 21
1056.996 25
1057.017 10
1057.038 9
1057.059 4
1057.080 16
1057.102 48
1057.123 32
1057.144 19
1057.165 30
1057.186 34
1057.207 23
1057.228 18
1057.249 13
1057.270 37
1057.291 49
1057.312 23
1057.333 21
1057.354 25
1057.375 16
1057.396 20
1057.417 14
1057.438 25
1057.460 18
1057.481 47
1057.502 68
1057.523 58
1057.544 52
1057.565 44
1057.586 68
1057.607 39
1057.628 29
1057.649 22
1057.670 19
1057.691 13
1057.712 24
1057.733 25
1057.754 15
1057.775 7
1057.797 21
1057.818 32
1057.839 19
1057.860 14
1057.881 11
1057.902 15
1057.923 4
1057.944 19
1057.965 27
1057.986 41
1058.007 18
1058.028 18
1058.049 8
1058.070 40
1058.091 31
1058.113 22
1058.134 22
1058.155 8
1058.176 12
1058.197 17
1058.218 11
1058.239 1
1058.260 6
1058.281 29
1058.302 31
1058.323 34
1058.344 38
1058.365 45
1058.386 37
1058.407 24
1058.429 23
1058.450 15
1058.471 12
1058.492 21
1058.513 55
1058.534 77
1058.555 70
1058.576 57
1058.597 29
1058.618 70
1058.639 51
1058.660 58
1058.681 32
1058.702 19
1058.724 16
1058.745 39
1058.766 39
1058.787 20
1058.808 29
1058.829 23
1058.850 30
1058.871 14
1058.892 4
1058.913 11
1058.934 15
1058.955 15
1058.976 29
1058.997 31
1059.019 30
1059.040 14
1059.061 20
1059.082 14
1059.103 19
1059.124 9
1059.145 37
1059.166 35
1059.187 19
1059.208 23
1059.229 15
1059.250 15
1059.271 28
1059.293 44
1059.314 55
1059.335 26
1059.356 33
1059.377 33
1059.398 47
1059.419 24
1059.440 7
1059.461 23
1059.482 25
1059.503 32
1059.524 60
1059.546 39
1059.567 64
1059.588 64
1059.609 43
1059.630 50
1059.651 28
1059.672 12
1059.693 20
1059.714 31
1059.735 35
1059.756 17
1059.777 55
1059.799 25
1059.820 19
1059.841 32
1059.862 19
1059.883 20
1059.904 23
1059.925 30
1059.946 26
1059.967 17
1059.988 5
1060.009 12
1060.030 11
1060.052 17
1060.073 23
1060.094 27
1060.115 19
1060.136 21
1060.157 29
1060.178 26
1060.199 22
1060.220 40
1060.241 23
1060.262 19
1060.283 35
1060.305 27
1060.326 29
1060.347 22
1060.368 37
1060.389 41
1060.410 25
1060.431 44
1060.452 42
1060.473 22
1060.494 31
1060.515 41
1060.537 36
1060.558 29
1060.579 53
1060.600 59
1060.621 57
1060.642 28
1060.663 32
1060.684 43
1060.705 15
1060.726 21
1060.747 17
1060.769 40
1060.790 27
1060.811 8
1060.832 28
1060.853 41
1060.874 20
1060.895 14
1060.916 11
1060.937 20
1060.958 35
1060.980 21
1061.001 16
1061.022 17
1061.043 12
1061.064 7
1061.085 13
1061.106 17
1061.127 29
1061.148 38
1061.169 33
1061.190 30
1061.212 25
1061.233 16
1061.254 26
1061.275 30
1061.296 34
1061.317 31
1061.338 33
1061.359 20
1061.380 22
1061.401 21
1061.423 23
1061.444 39
1061.465 20
1061.486 18
1061.507 18
1061.528 19
1061.549 43
1061.570 60
1061.591 60
1061.612 46
1061.634 33
1061.655 19
1061.676 45
1061.697 37
1061.718 24
1061.739 17
1061.760 23
1061.781 29
1061.802 12
1061.824 20
1061.845 28
1061.866 11
1061.887 9
1061.908 14
1061.929 35
1061.950 16
1061.971 12
1061.992 16
1062.013 25
1062.035 23
1062.056 37
1062.077 39
1062.098 41
1062.119 25
1062.140 10
1062.161 0
1062.182 11
1062.203 21
1062.225 7
1062.246 12
1062.267 20
1062.288 19
1062.309 17
1062.330 13
1062.351 20
1062.372 46
1062.393 29
1062.414 20
1062.436 18
1062.457 24
1062.478 27
1062.499 36
1062.520 17
1062.541 44
1062.562 30
1062.583 34
1062.604 49
1062.626 24
1062.647 21
1062.668 23
1062.689 17
1062.710 6
1062.731 16
1062.752 38
1062.773 35
1062.794 24
1062.816 16
1062.837 15
1062.858 4
1062.879 19
1062.900 22
1062.921 7
1062.942 7
1062.963 29
1062.985 35
1063.006 15
1063.027 10
1063.048 27
1063.069 36
1063.090 30
1063.111 24
1063.132 24
1063.153 19
1063.175 7
1063.196 9
1063.217 17
1063.238 19
1063.259 14
1063.280 27
1063.301 39
1063.322 17
1063.344 34
1063.365 27
1063.386 22
1063.407 41
1063.428 20
1063.449 18
1063.470 25
1063.491 28
1063.512 18
1063.534 26
1063.555 32
1063.576 22
1063.597 24
1063.618 21
1063.639 12
1063.660 21
1063.681 29
1063.703 40
1063.724 20
1063.745 14
1063.766 20
1063.787 28
1063.808 20
1063.829 32
1063.850 32
1063.872 16
1063.893 6
1063.914 11
1063.935 19
1063.956 6
1063.977 19
1063.998 20
1064.019 9
1064.041 40
1064.062 35
1064.083 25
1064.104 12
1064.125 15
1064.146 1
1064.167 21
1064.188 10
1064.210 39
1064.231 19
1064.252 10
1064.273 20
1064.294 26
1064.315 29
1064.336 20
1064.357 20
1064.379 16
1064.400 26
1064.421 5
1064.442 29
1064.463 39
1064.484 30
1064.505 47
1064.526 23
1064.548 33
1064.569 55
1064.590 68
1064.611 21
1064.632 37
1064.653 33
1064.674 43
1064.696 67
1064.717 14
1064.738 4
1064.759 1
1064.780 11
1064.801 14
1064.822 6
1064.843 22
1064.865 32
1064.886 17
1064.907 62
1064.928 30
1064.949 12
1064.970 13
1064.991 18
1065.013 25
1065.034 17
1065.055 27
1065.076 25
1065.097 33
1065.118 34
1065.139 28
1065.161 24
1065.182 8
1065.203 8
1065.224 13
1065.245 26
1065.266 45
1065.287 25
1065.308 18
1065.330 10
1065.351 23
1065.372 24
1065.393 15
1065.414 10
1065.435 26
1065.456 40
1065.478 24
1065.499 88
1065.520 97
1065.541 61
1065.562 27
1065.583 24
1065.604 18
1065.626 26
1065.647 36
1065.668 21
1065.689 33
1065.710 43
1065.731 20
1065.752 26
1065.774 36
1065.795 25
1065.816 15
1065.837 15
1065.858 6
1065.879 12
1065.900 20
1065.922 18
1065.943 26
1065.964 25
1065.985 29
1066.006 13
1066.027 3
1066.048 9
1066.070 42
1066.091 113
1066.112 69
1066.133 62
1066.154 75
1066.175 54
1066.196 26
1066.218 30
1066.239 20
1066.260 28
1066.281 7
1066.302 48
1066.323 34
1066.345 37
1066.366 28
1066.387 22
1066.408 18
1066.429 39
1066.450 19
1066.471 39
1066.493 46
1066.514 102
1066.535 88
1066.556 80
1066.577 106
1066.598 67
1066.619 63
1066.641 40
1066.662 38
1066.683 14
1066.704 11
1066.725 19
1066.746 16
1066.768 13
1066.789 21
1066.810 42
1066.831 23
1066.852 29
1066.873 18
1066.894 16
1066.916 40
1066.937 14
1066.958 5
1066.979 9
1067.000 11
1067.021 13
1067.043 19
1067.064 49
1067.085 52
1067.106 82
1067.127 65
1067.148 42
1067.169 31
1067.191 15
1067.212 10
1067.233 22
1067.254 5
1067.275 16
1067.296 17
1067.318 22
1067.339 16
1067.360 6
1067.381 22
1067.402 43
1067.423 37
1067.445 26
1067.466 30
1067.487 25
1067.508 30
1067.529 45
1067.550 71
1067.571 65
1067.593 62
1067.614 31
1067.635 32
1067.656 25
1067.677 39
1067.698 27
1067.720 36
1067.741 29
1067.762 18
1067.783 14
1067.804 24
1067.825 28
1067.847 16
1067.868 14
1067.889 14
1067.910 16
1067.931 28
1067.952 12
1067.974 9
1067.995 5
1068.016 2
1068.037 27
1068.058 42
1068.079 32
1068.101 59
1068.122 19
1068.143 17
1068.164 11
1068.185 26
1068.206 26
1068.228 23
1068.249 34
1068.270 34
1068.291 25
1068.312 15
1068.333 13
1068.355 21
1068.376 26
1068.397 21
1068.418 59
1068.439 16
1068.460 26
1068.482 52
1068.503 45
1068.524 59
1068.545 70
1068.566 27
1068.587 49
1068.609 32
1068.630 35
1068.651 32
1068.672 22
1068.693 26
1068.714 20
1068.736 13
1068.757 18
1068.778 16
1068.799 3
1068.820 39
1068.842 46
1068.863 21
1068.884 20
1068.905 26
1068.926 26
1068.947 30
1068.969 7
1068.990 19
1069.011 19
1069.032 9
1069.053 19
1069.074 31
1069.096 22
1069.117 22
1069.138 10
1069.159 2
1069.180 25
1069.201 27
1069.223 24
1069.244 25
1069.265 25
1069.286 20
1069.307 27
1069.329 47
1069.350 30
1069.371 9
1069.392 16
1069.413 14
1069.434 22
1069.456 23
1069.477 22
1069.498 21
1069.519 7
1069.540 18
1069.562 32
1069.583 45
1069.604 39
1069.625 47
1069.646 35
1069.667 11
1069.689 7
1069.710 17
1069.731 17
1069.752 8
1069.773 14
1069.795 27
1069.816 18
1069.837 17
1069.858 18
1069.879 29
1069.900 13
1069.922 32
1069.943 42
1069.964 28
1069.985 16
1070.006 11
1070.028 17
1070.049 34
1070.070 23
1070.091 25
1070.112 27
1070.133 23
1070.155 27
1070.176 28
1070.197 16
1070.218 9
1070.239 14
1070.261 23
1070.282 20
1070.303 30
1070.324 25
1070.345 32
1070.367 26
1070.388 31
1070.409 54
1070.430 49
1070.451 11
1070.472 33
1070.494 22
1070.515 30
1070.536 54
1070.557 75
1070.578 42
1070.600 17
1070.621 33
1070.642 30
1070.663 27
1070.684 20
1070.706 17
1070.727 17
1070.748 17
1070.769 23
1070.790 28
1070.812 4
1070.833 6
1070.854 18
1070.875 21
1070.896 32
1070.918 25
1070.939 39
1070.960 24
1070.981 19
1071.002 28
1071.023 11
1071.045 7
1071.066 7
1071.087 13
1071.108 7
1071.129 8
1071.151 8
1071.172 14
1071.193 6
1071.214 10
1071.235 12
1071.257 34
1071.278 48
1071.299 25
1071.320 9
1071.341 40
1071.363 33
1071.384 32
1071.405 35
1071.426 33
1071.447 25
1071.469 32
1071.490 33
1071.511 22
1071.532 17
1071.553 25
1071.575 45
1071.596 52
1071.617 60
1071.638 57
1071.659 34
1071.681 9
1071.702 11
1071.723 23
1071.744 17
1071.765 13
1071.787 30
1071.808 29
1071.829 21
1071.850 22
1071.871 9
1071.893 20
1071.914 26
1071.935 10
1071.956 29
1071.977 9
1071.999 5
1072.020 6
1072.041 14
1072.062 21
1072.084 26
1072.105 15
1072.126 17
1072.147 11
1072.168 9
1072.190 14
1072.211 23
1072.232 20
1072.253 25
1072.274 28
1072.296 22
1072.317 19
1072.338 53
1072.359 23
1072.380 25
1072.402 31
1072.423 27
1072.444 25
1072.465 25
1072.486 22
1072.508 24
1072.529 9
1072.550 21
1072.571 26
1072.592 21
1072.614 23
1072.635 20
1072.656 38
1072.677 35
1072.699 35
1072.720 42
1072.741 33
1072.762 29
1072.783 41
1072.805 40
1072.826 35
1072.847 34
1072.868 19
1072.889 11
1072.911 31
1072.932 13
1072.953 5
1072.974 18
1072.996 15
1073.017 10
1073.038 14
1073.059 4
1073.080 29
1073.102 25
1073.123 34
1073.144 41
1073.165 23
1073.186 41
1073.208 17
1073.229 15
1073.250 14
1073.271 2
1073.293 36
1073.314 38
1073.335 35
1073.356 17
1073.377 12
1073.399 22
1073.420 20
1073.441 16
1073.462 21
1073.484 19
1073.505 30
1073.526 32
1073.547 34
1073.568 25
1073.590 34
1073.611 27
1073.632 29
1073.653 28
1073.675 9
1073.696 28
1073.717 36
1073.738 8
1073.759 12
1073.781 18
1073.802 7
1073.823 12
1073.844 19
1073.866 14
1073.887 25
1073.908 31
1073.929 11
1073.950 20
1073.972 16
1073.993 16
1074.014 24
1074.035 73
1074.057 41
1074.078 10
1074.099 22
1074.120 17
1074.141 13
1074.163 12
1074.184 27
1074.205 6
1074.226 19
1074.248 20
1074.269 36
1074.290 12
1074.311 17
1074.332 32
1074.354 23
1074.375 19
1074.396 11
1074.417 17
1074.439 8
1074.460 28
1074.481 29
1074.502 33
1074.524 71
1074.545 74
1074.566 60
1074.587 48
1074.608 21
1074.630 52
1074.651 40
1074.672 13
1074.693 23
1074.715 9
1074.736 19
1074.757 20
1074.778 33
1074.800 12
1074.821 19
1074.842 26
1074.863 16
1074.884 14
1074.906 16
1074.927 13
1074.948 23
1074.969 28
1074.991 34
1075.012 32
1075.033 32
1075.054 35
1075.076 21
1075.097 35
1075.118 36
1075.139 30
1075.161 21
1075.182 12
1075.203 28
1075.224 24
1075.245 13
1075.267 6
1075.288 10
1075.309 5
1075.330 10
1075.352 25
1075.373 16
1075.394 24
1075.415 33
1075.437 41
1075.458 29
1075.479 10
1075.500 27
1075.522 31
1075.543 35
1075.564 49
1075.585 44
1075.607 42
1075.628 40
1075.649 19
1075.670 40
1075.691 34
1075.713 23
1075.734 26
1075.755 12
1075.776 20
1075.798 29
1075.819 18
1075.840 22
1075.861 10
1075.883 15
1075.904 14
1075.925 21
1075.946 13
1075.968 35
1075.989 21
1076.010 17
1076.031 36
1076.053 41
1076.074 38
1076.095 59
1076.116 24
1076.138 8
1076.159 22
1076.180 43
1076.201 29
1076.223 46
1076.244 43
1076.265 18
1076.286 8
1076.308 17
1076.329 25
1076.350 54
1076.371 31
1076.393 20
1076.414 29
1076.435 5
1076.456 16
1076.478 19
1076.499 10
1076.520 5
1076.541 18
1076.563 24
1076.584 10
1076.605 32
1076.626 19
1076.648 11
1076.669 23
1076.690 27
1076.711 26
1076.733 27
1076.754 15
1076.775 15
1076.796 17
1076.818 4
1076.839 31
1076.860 20
1076.881 15
1076.903 17
1076.924 7
1076.945 9
1076.966 16
1076.988 8
1077.009 26
1077.030 27
1077.051 35
1077.073 48
1077.094 34
1077.115 27
1077.136 20
1077.158 20
1077.179 14
1077.200 16
1077.221 11
1077.243 25
1077.264 15
1077.285 27
1077.306 46
1077.328 41
1077.349 40
1077.370 31
1077.391 28
1077.413 49
1077.434 38
1077.455 30
1077.477 24
1077.498 11
1077.519 9
1077.540 11
1077.562 21
1077.583 47
1077.604 39
1077.625 48
1077.647 50
1077.668 55
1077.689 24
1077.710 32
1077.732 34
1077.753 25
1077.774 25
1077.795 11
1077.817 14
1077.838 33
1077.859 25
1077.880 19
1077.902 17
1077.923 19
1077.944 35
1077.966 24
1077.987 15
1078.008 18
1078.029 8
1078.051 20
1078.072 19
1078.093 26
1078.114 5
1078.136 19
1078.157 17
1078.178 23
1078.199 24
1078.221 27
1078.242 21
1078.263 9
1078.284 33
1078.306 25
1078.327 18
1078.348 39
1078.370 31
1078.391 36
1078.412 39
1078.433 17
1078.455 11
1078.476 18
1078.497 11
1078.518 56
1078.540 37
1078.561 60
1078.582 53
1078.604 26
1078.625 27
1078.646 24
1078.667 39
1078.689 50
1078.710 43
1078.731 15
1078.752 24
1078.774 31
1078.795 12
1078.816 16
1078.838 23
1078.859 10
1078.880 8
1078.901 10
1078.923 7
1078.944 22
1078.965 28
1078.986 53
1079.008 23
1079.029 16
1079.050 36
1079.072 35
1079.093 16
1079.114 19
1079.135 10
1079.157 18
1079.178 8
1079.199 10
1079.220 16
1079.242 13
1079.263 1
1079.284 19
1079.306 21
1079.327 23
1079.348 29
1079.369 27
1079.391 17
1079.412 20
1079.433 13
1079.454 14
1079.476 21
1079.497 32
1079.518 9
1079.540 29
1079.561 40
1079.582 41
1079.603 71
1079.625 33
1079.646 41
1079.667 47
1079.689 41
1079.710 27
1079.731 33
1079.752 17
1079.774 32
1079.795 31
1079.816 39
1079.838 36
1079.859 17
1079.880 14
1079.901 1
1079.923 16
1079.944 37
1079.965 26
1079.987 22
1080.008 31
1080.029 37
1080.050 19
1080.072 18
1080.093 36
1080.114 28
1080.136 57
1080.157 32
1080.178 33
1080.199 24
1080.221 17
1080.242 23
1080.263 35
1080.285 28
1080.306 21
1080.327 29
1080.348 10
1080.370 33
1080.391 21
1080.412 23
1080.434 10
1080.455 30
1080.476 20
1080.497 48
1080.519 37
1080.540 42
1080.561 54
1080.583 44
1080.604 44
1080.625 70
1080.646 37
1080.668 15
1080.689 29
1080.710 47
1080.732 36
1080.753 29
1080.774 49
1080.795 31
1080.817 11
1080.838 20
1080.859 21
1080.881 25
1080.902 10
1080.923 8
1080.945 5
1080.966 0
1080.987 7
1081.008 23
1081.030 13
1081.051 25
1081.072 26
1081.094 30
1081.115 36
1081.136 23
1081.157 32
1081.179 26
1081.200 24
1081.221 16
1081.243 7
1081.264 20
1081.285 36
1081.307 36
1081.328 14
1081.349 11
1081.370 12
1081.392 41
1081.413 29
1081.434 26
1081.456 12
1081.477 24
1081.498 35
1081.519 23
1081.541 29
1081.562 25
1081.583 58
1081.605 48
1081.626 23
1081.647 21
1081.669 22
1081.690 26
1081.711 26
1081.732 36
1081.754 12
1081.775 0
1081.796 3
1081.818 7
1081.839 28
1081.860 11
1081.882 4
1081.903 22
1081.924 22
1081.946 9
1081.967 15
1081.988 12
1082.009 20
1082.031 38
1082.052 42
1082.073 50
1082.095 51
1082.116 55
1082.137 22
1082.159 6
1082.180 13
1082.201 18
1082.222 20
1082.244 23
1082.265 21
1082.286 45
1082.308 18
1082.329 18
1082.350 22
1082.372 19
1082.393 42
1082.414 45
1082.436 24
1082.457 13
1082.478 36
1082.499 67
1082.521 44
1082.542 48
1082.563 61
1082.585 53
1082.606 44
1082.627 37
1082.649 19
1082.670 40
1082.691 44
1082.713 20
1082.734 38
1082.755 24
1082.776 25
1082.798 20
1082.819 24
1082.840 17
1082.862 18
1082.883 22
1082.904 28
1082.926 18
1082.947 29
1082.968 7
1082.990 20
1083.011 33
1083.032 23
1083.054 35
1083.075 72
1083.096 60
1083.118 53
1083.139 47
1083.160 64
1083.181 49
1083.203 31
1083.224 26
1083.245 29
1083.267 13
1083.288 9
1083.309 24
1083.331 11
1083.352 48
1083.373 59
1083.395 37
1083.416 9
1083.437 31
1083.459 46
1083.480 28
1083.501 32
1083.523 18
1083.544 8
1083.565 41
1083.586 27
1083.608 37
1083.629 27
1083.650 18
1083.672 16
1083.693 16
1083.714 27
1083.736 13
1083.757 17
1083.778 17
1083.800 27
1083.821 41
1083.842 31
1083.864 23
1083.885 40
1083.906 32
1083.928 23
1083.949 19
1083.970 19
1083.992 22
1084.013 14
1084.034 45
1084.056 62
1084.077 26
1084.098 47
1084.120 30
1084.141 16
1084.162 51
1084.183 50
1084.205 21
1084.226 16
1084.247 11
1084.269 23
1084.290 46
1084.311 30
1084.333 6
1084.354 12
1084.375 8
1084.397 27
1084.418 33
1084.439 37
1084.461 52
1084.482 16
1084.503 21
1084.525 30
1084.546 36
1084.567 36
1084.589 37
1084.610 34
1084.631 25
1084.653 26
1084.674 23
1084.695 26
1084.717 10
1084.738 15
1084.759 11
1084.781 3
1084.802 19
1084.823 18
1084.845 13
1084.866 15
1084.887 6
1084.909 10
1084.930 3
1084.951 5
1084.973 12
1084.994 20
1085.015 14
1085.037 25
1085.058 43
1085.079 35
1085.101 23
1085.122 16
1085.143 30
1085.165 18
1085.186 29
1085.207 9
1085.229 18
1085.250 23
1085.271 15
1085.293 20
1085.314 31
1085.335 34
1085.357 25
1085.378 15
1085.399 36
1085.421 24
1085.442 31
1085.463 17
1085.485 16
1085.506 21
1085.527 34
1085.549 23
1085.570 16
1085.591 51
1085.613 37
1085.634 35
1085.655 11
1085.677 27
1085.698 10
1085.719 12
1085.741 21
1085.762 22
1085.783 40
1085.805 23
1085.826 31
1085.847 46
1085.869 26
1085.890 25
1085.912 16
1085.933 12
1085.954 23
1085.976 5
1085.997 5
1086.018 9
1086.040 10
1086.061 22
1086.082 22
1086.104 6
1086.125 48
1086.146 62
1086.168 38
1086.189 17
1086.210 11
1086.232 38
1086.253 22
1086.274 21
1086.296 13
1086.317 9
1086.338 11
1086.360 19
1086.381 15
1086.402 28
1086.424 20
1086.445 35
1086.466 50
1086.488 45
1086.509 36
1086.531 47
1086.552 61
1086.573 32
1086.595 33
1086.616 39
1086.637 23
1086.659 9
1086.680 32
1086.701 48
1086.723 34
1086.744 25
1086.765 38
1086.787 36
1086.808 20
1086.829 24
1086.851 16
1086.872 11
1086.893 30
1086.915 32
1086.936 9
1086.958 17
1086.979 25
1087.000 13
1087.022 9
1087.043 18
1087.064 39
1087.086 27
1087.107 24
1087.128 16
1087.150 7
1087.171 22
1087.192 24
1087.214 25
1087.235 13
1087.256 24
1087.278 18
1087.299 23
1087.321 44
1087.342 35
1087.363 51
1087.385 46
1087.406 32
1087.427 15
1087.449 23
1087.470 26
1087.491 24
1087.513 22
1087.534 46
1087.555 78
1087.577 35
1087.598 39
1087.620 55
1087.641 53
1087.662 32
1087.684 22
1087.705 40
1087.726 35
1087.748 30
1087.769 18
1087.790 7
1087.812 17
1087.833 19
1087.855 9
1087.876 12
1087.897 28
1087.919 9
1087.940 9
1087.961 21
1087.983 26
1088.004 19
1088.025 24
1088.047 29
1088.068 31
1088.090 51
1088.111 33
1088.132 14
1088.154 25
1088.175 38
1088.196 44
1088.218 31
1088.239 11
1088.260 7
1088.282 6
1088.303 25
1088.325 11
1088.346 16
1088.367 17
1088.389 33
1088.410 22
1088.431 21
1088.453 20
1088.474 20
1088.495 37
1088.517 34
1088.538 46
1088.560 45
1088.581 32
1088.602 41
1088.624 42
1088.645 39
1088.666 29
1088.688 37
1088.709 32
1088.731 24
1088.752 29
1088.773 39
1088.795 19
1088.816 14
1088.837 24
1088.859 19
1088.880 15
1088.901 18
1088.923 16
1088.944 26
1088.966 10
1088.987 35
1089.008 16
1089.030 7
1089.051 26
1089.072 24
1089.094 20
1089.115 16
1089.137 2
1089.158 20
1089.179 18
1089.201 2
1089.222 13
1089.243 38
1089.265 48
1089.286 19
1089.308 12
1089.329 12
1089.350 11
1089.372 37
1089.393 19
1089.414 27
1089.436 8
1089.457 17
1089.479 22
1089.500 11
1089.521 25
1089.543 32
1089.564 32
1089.585 29
1089.607 36
1089.628 8
1089.650 23
1089.671 29
1089.692 30
1089.714 26
1089.735 29
1089.757 26
1089.778 18
1089.799 41
1089.821 26
1089.842 16
1089.863 9
1089.885 8
1089.906 8
1089.928 25
1089.949 16
1089.970 42
1089.992 36
1090.013 38
1090.034 38
1090.056 45
1090.077 33
1090.099 12
1090.120 41
1090.141 30
1090.163 11
1090.184 18
1090.206 36
1090.227 58
1090.248 21
1090.270 33
1090.291 28
1090.312 23
1090.334 34
1090.355 47
1090.377 43
1090.398 27
1090.419 24
1090.441 16
1090.462 12
1090.484 31
1090.505 20
1090.526 28
1090.548 47
1090.569 89
1090.590 72
1090.612 39
1090.633 46
1090.655 48
1090.676 23
1090.697 18
1090.719 22
1090.740 19
1090.762 6
1090.783 14
1090.804 28
1090.826 25
1090.847 41
1090.869 9
1090.890 29
1090.911 37
1090.933 18
1090.954 10
1090.976 12
1090.997 9
1091.018 23
1091.040 27
1091.061 27
1091.082 36
1091.104 36
1091.125 39
1091.147 36
1091.168 21
1091.189 8
1091.211 6
1091.232 3
1091.254 15
1091.275 19
1091.296 23
1091.318 44
1091.339 41
1091.361 41
1091.382 44
1091.403 18
1091.425 37
1091.446 25
1091.468 33
1091.489 47
1091.510 23
1091.532 27
1091.553 52
1091.575 66
1091.596 53
1091.617 102
1091.639 35
1091.660 17
1091.682 16
1091.703 5
1091.724 9
1091.746 23
1091.767 27
1091.789 35
1091.810 18
1091.831 1
1091.853 19
1091.874 35
1091.896 17
1091.917 24
1091.938 29
1091.960 12
1091.981 8
1092.003 24
1092.024 40
1092.045 20
1092.067 14
1092.088 9
1092.110 20
1092.131 21
1092.152 17
1092.174 25
1092.195 44
1092.217 30
1092.238 21
1092.259 19
1092.281 26
1092.302 32
1092.324 32
1092.345 42
1092.366 25
1092.388 20
1092.409 68
1092.431 38
1092.452 27
1092.473 46
1092.495 34
1092.516 33
1092.538 41
1092.559 56
1092.581 42
1092.602 37
1092.623 48
1092.645 24
1092.666 2
1092.688 12
1092.709 17
1092.730 13
1092.752 12
1092.773 10
1092.795 22
1092.816 12
1092.837 20
1092.859 36
1092.880 12
1092.902 4
1092.923 25
1092.944 25
1092.966 15
1092.987 25
1093.009 19
1093.030 6
1093.052 7
1093.073 26
1093.094 55
1093.116 77
1093.137 36
1093.159 25
1093.180 40
1093.201 27
1093.223 27
1093.244 21
1093.266 13
1093.287 18
1093.308 21
1093.330 23
1093.351 15
1093.373 25
1093.394 23
1093.416 16
1093.437 30
1093.458 35
1093.480 16
1093.501 10
1093.523 25
1093.544 43
1093.565 68
1093.587 60
1093.608 35
1093.630 38
1093.651 7
1093.673 26
1093.694 37
1093.715 44
1093.737 34
1093.758 29
1093.780 22
1093.801 13
1093.823 20
1093.844 7
1093.865 13
1093.887 16
1093.908 33
1093.930 27
1093.951 23
1093.972 31
1093.994 15
1094.015 1
1094.037 10
1094.058 10
1094.080 26
1094.101 10
1094.122 4
1094.144 17
1094.165 62
1094.187 45
1094.208 18
1094.230 16
1094.251 23
1094.272 16
1094.294 29
1094.315 33
1094.337 48
1094.358 32
1094.379 27
1094.401 13
1094.422 27
1094.444 21
1094.465 23
1094.487 34
1094.508 61
1094.529 42
1094.551 25
1094.572 34
1094.594 20
1094.615 14
1094.637 24
1094.658 24
1094.679 17
1094.701 26
1094.722 16
1094.744 14
1094.765 17
1094.787 18
1094.808 16
1094.829 18
1094.851 6
1094.872 19
1094.894 27
1094.915 8
1094.937 10
1094.958 4
1094.979 17
1095.001 34
1095.022 23
1095.044 25
1095.065 37
1095.087 21
1095.108 41
1095.130 47
1095.151 26
1095.172 15
1095.194 29
1095.215 11
1095.237 14
1095.258 22
1095.280 15
1095.301 25
1095.322 21
1095.344 21
1095.365 31
1095.387 14
1095.408 25
1095.430 42
1095.451 38
1095.472 54
1095.494 44
1095.515 33
1095.537 79
1095.558 56
1095.580 69
1095.601 70
1095.623 51
1095.644 68
1095.665 21
1095.687 4
1095.708 40
1095.730 28
1095.751 11
1095.773 19
1095.794 11
1095.815 33
1095.837 26
1095.858 11
1095.880 6
1095.901 9
1095.923 13
1095.944 16
1095.966 25
1095.987 18
1096.008 34
1096.030 27
1096.051 37
1096.073 33
1096.094 53
1096.116 8
1096.137 18
1096.159 26
1096.180 31
1096.201 24
1096.223 27
1096.244 22
1096.266 19
1096.287 17
1096.309 46
1096.330 60
1096.352 36
1096.373 22
1096.394 37
1096.416 33
1096.437 21
1096.459 10
1096.480 15
1096.502 27
1096.523 48
1096.545 40
1096.566 68
1096.587 105
1096.609 78
1096.630 71
1096.652 36
1096.673 15
1096.695 17
1096.716 17
1096.738 19
1096.759 36
1096.780 25
1096.802 9
1096.823 18
1096.845 17
1096.866 14
1096.888 22
1096.909 8
1096.931 15
1096.952 21
1096.974 23
1096.995 15
1097.016 37
1097.038 53
1097.059 56
1097.081 46
1097.102 43
1097.124 35
1097.145 31
1097.167 17
1097.188 20
1097.209 32
1097.231 32
1097.252 17
1097.274 10
1097.295 16
1097.317 38
1097.338 42
1097.360 47
1097.381 40
1097.403 22
1097.424 15
1097.445 20
1097.467 14
1097.488 27
1097.510 32
1097.531 26
1097.553 56
1097.574 29
1097.596 59
1097.617 38
1097.639 10
1097.660 25
1097.681 52
1097.703 41
1097.724 37
1097.746 34
1097.767 54
1097.789 25
1097.810 34
1097.832 18
1097.853 8
1097.875 22
1097.896 11
1097.918 15
1097.939 22
1097.960 14
1097.982 20
1098.003 39
1098.025 100
1098.046 133
1098.068 94
1098.089 62
1098.111 53
1098.132 29
1098.154 10
1098.175 24
1098.197 28
1098.218 21
1098.239 26
1098.261 8
1098.282 8
1098.304 23
1098.325 26
1098.347 39
1098.368 46
1098.390 51
1098.411 48
1098.433 39
1098.454 23
1098.476 26
1098.497 30
1098.519 42
1098.540 12
1098.561 27
1098.583 48
1098.604 43
1098.626 27
1098.647 32
1098.669 8
1098.690 10
1098.712 20
1098.733 8
1098.755 16
1098.776 24
1098.798 21
1098.819 34
1098.841 36
1098.862 31
1098.883 29
1098.905 9
1098.926 4
1098.948 8
1098.969 1
1098.991 9
1099.012 29
1099.034 72
1099.055 77
1099.077 47
1099.098 66
1099.120 58
1099.141 47
1099.163 23
1099.184 15
1099.206 10
1099.227 5
1099.248 17
1099.270 14
1099.291 5
1099.313 19
1099.334 23
1099.356 31
1099.377 30
1099.399 27
1099.420 40
1099.442 21
1099.463 26
1099.485 35
1099.506 28
1099.528 12
1099.549 32
1099.571 50
1099.592 60
1099.614 53
1099.635 42
1099.656 64
1099.678 53
1099.699 23
1099.721 22
1099.742 9
1099.764 6
1099.785 25
1099.807 31
1099.828 32
1099.850 16
1099.871 25
1099.893 21
1099.914 16
1099.936 7
1099.957 13
1099.979 21
1100.000 22
1100.022 22
1100.043 45
1100.065 33
1100.086 18
1100.108 11
1100.129 23
1100.151 11
1100.172 20
1100.193 20
1100.215 25
1100.236 42
1100.258 24
1100.279 23
1100.301 15
1100.322 13
1100.344 36
1100.365 68
1100.387 40
1100.408 26
1100.430 23
1100.451 19
1100.473 22
1100.494 46
1100.516 42
1100.537 24
1100.559 12
1100.580 31
1100.602 31
1100.623 22
1100.645 14
1100.666 13
1100.688 16
1100.709 21
1100.731 25
1100.752 15
1100.774 15
1100.795 30
1100.817 18
1100.838 10
1100.860 30
1100.881 20
1100.903 14
1100.924 26
1100.946 11
1100.967 12
1100.988 20
1101.010 34
1101.031 29
1101.053 28
1101.074 14
1101.096 18
1101.117 46
1101.139 24
1101.160 12
1101.182 11
1101.203 7
1101.225 3
1101.246 7
1101.268 28
1101.289 25
1101.311 41
1101.332 39
1101.354 13
1101.375 27
1101.397 42
1101.418 44
1101.440 40
1101.461 17
1101.483 28
1101.504 19
1101.526 28
1101.547 28
1101.569 21
1101.590 14
1101.612 30
1101.633 63
1101.655 30
1101.676 13
1101.698 30
1101.719 22
1101.741 31
1101.762 24
1101.784 18
1101.805 2
1101.827 6
1101.848 15
1101.870 21
1101.891 25
1101.913 16
1101.934 5
1101.956 34
1101.977 46
1101.999 13
1102.020 15
1102.042 16
1102.063 13
1102.085 18
1102.106 36
1102.128 40
1102.149 23
1102.171 31
1102.192 18
1102.214 9
1102.235 4
1102.257 24
1102.278 16
1102.300 7
1102.321 20
1102.343 14
1102.364 47
1102.386 29
1102.407 14
1102.429 27
1102.450 13
1102.472 32
1102.493 35
1102.515 33
1102.536 22
1102.558 32
1102.579 27
1102.601 33
1102.622 54
1102.644 48
1102.665 40
1102.687 28
1102.708 15
1102.730 10
1102.751 30
1102.773 24
1102.794 37
1102.816 18
1102.837 20
1102.859 17
1102.880 13
1102.902 11
1102.923 11
1102.945 20
1102.966 24
1102.988 4
1103.009 13
1103.031 36
1103.053 47
1103.074 50
1103.096 24
1103.117 22
1103.139 26
1103.160 10
1103.182 15
1103.203 28
1103.225 24
1103.246 24
1103.268 17
1103.289 24
1103.311 24
1103.332 26
1103.354 43
1103.375 37
1103.397 26
1103.418 38
1103.440 26
1103.461 23
1103.483 37
1103.504 34
1103.526 38
1103.547 21
1103.569 30
1103.590 28
1103.612 28
1103.633 36
1103.655 31
1103.676 38
1103.698 35
1103.719 13
1103.741 9
1103.762 39
1103.784 23
1103.805 23
1103.827 12
1103.849 34
1103.870 13
1103.892 19
1103.913 26
1103.935 41
1103.956 11
1103.978 9
1103.999 15
1104.021 24
1104.042 12
1104.064 13
1104.085 27
1104.107 23
1104.128 21
1104.150 13
1104.171 28
1104.193 22
1104.214 3
1104.236 14
1104.257 15
1104.279 30
1104.300 23
1104.322 28
1104.343 35
1104.365 26
1104.387 22
1104.408 25
1104.430 25
1104.451 23
1104.473 19
1104.494 39
1104.516 30
1104.537 42
1104.559 43
1104.580 90
1104.602 60
1104.623 51
1104.645 28
1104.666 40
1104.688 35
1104.709 34
1104.731 7
1104.752 5
1104.774 4
1104.796 25
1104.817 14
1104.839 3
1104.860 18
1104.882 16
1104.903 6
1104.925 8
1104.946 1
1104.968 17
1104.989 10
1105.011 25
1105.032 20
1105.054 12
1105.075 11
1105.097 14
1105.118 23
1105.140 12
1105.162 12
1105.183 10
1105.205 36
1105.226 54
1105.248 26
1105.269 26
1105.291 36
1105.312 35
1105.334 9
1105.355 23
1105.377 21
1105.398 19
1105.420 22
1105.441 20
1105.463 29
1105.485 23
1105.506 24
1105.528 28
1105.549 62
1105.571 168
1105.592 263
1105.614 300
1105.635 185
1105.657 117
1105.678 96
1105.700 53
1105.721 49
1105.743 37
1105.764 17
1105.786 25
1105.808 14
1105.829 29
1105.851 18
1105.872 27
1105.894 14
1105.915 7
1105.937 29
1105.958 32
1105.980 32
1106.001 36
1106.023 19
1106.044 90
1106.066 108
1106.088 46
1106.109 29
1106.131 16
1106.152 24
1106.174 25
1106.195 39
1106.217 41
1106.238 16
1106.260 29
1106.281 17
1106.303 24
1106.324 9
1106.346 39
1106.368 31
1106.389 11
1106.411 10
1106.432 20
1106.454 32
1106.475 40
1106.497 52
1106.518 45
1106.540 69
1106.561 171
1106.583 363
1106.605 443
1106.626 270
1106.648 139
1106.669 109
1106.691 72
1106.712 86
1106.734 39
1106.755 22
1106.777 10
1106.798 23
1106.820 17
1106.842 18
1106.863 10
1106.885 18
1106.906 20
1106.928 29
1106.949 19
1106.971 47
1106.992 61
1107.014 27
1107.035 19
1107.057 21
1107.079 28
1107.100 28
1107.122 32
1107.143 48
1107.165 45
1107.186 29
1107.208 13
1107.229 26
1107.251 5
1107.273 13
1107.294 13
1107.316 7
1107.337 52
1107.359 66
1107.380 42
1107.402 19
1107.423 32
1107.445 25
1107.467 42
1107.488 21
1107.510 25
1107.531 77
1107.553 141
1107.574 235
1107.596 290
1107.617 164
1107.639 64
1107.661 84
1107.682 77
1107.704 56
1107.725 36
1107.747 31
1107.768 42
1107.790 19
1107.811 25
1107.833 17
1107.855 16
1107.876 28
1107.898 32
1107.919 17
1107.941 34
1107.962 45
1107.984 36
1108.005 19
1108.027 10
1108.049 12
1108.070 31
1108.092 72
1108.113 39
1108.135 17
1108.156 9
1108.178 12
1108.199 21
1108.221 55
1108.243 35
1108.264 34
1108.286 29
1108.307 28
1108.329 11
1108.350 10
1108.372 45
1108.394 26
1108.415 18
1108.437 16
1108.458 58
1108.480 46
1108.501 49
1108.523 69
1108.544 100
1108.566 138
1108.588 100
1108.609 139
1108.631 79
1108.652 41
1108.674 49
1108.695 54
1108.717 49
1108.739 37
1108.760 15
1108.782 18
1108.803 25
1108.825 30
1108.846 7
1108.868 23
1108.890 21
1108.911 12
1108.933 9
1108.954 32
1108.976 27
1108.997 9
1109.019 19
1109.040 20
1109.062 24
1109.084 28
1109.105 38
1109.127 25
1109.148 20
1109.170 33
1109.191 31
1109.213 18
1109.235 30
1109.256 25
1109.278 20
1109.299 30
1109.321 39
1109.342 20
1109.364 19
1109.386 34
1109.407 26
1109.429 18
1109.450 23
1109.472 26
1109.493 29
1109.515 42
1109.537 49
1109.558 84
1109.580 61
1109.601 61
1109.623 51
1109.644 81
1109.666 40
1109.688 12
1109.709 12
1109.731 24
1109.752 27
1109.774 17
1109.796 9
1109.817 19
1109.839 27
1109.860 13
1109.882 20
1109.903 22
1109.925 36
1109.947 30
1109.968 40
1109.990 24
1110.011 23
1110.033 12
1110.054 9
1110.076 22
1110.098 27
1110.119 40
1110.141 27
1110.162 29
1110.184 32
1110.205 6
1110.227 11
1110.249 22
1110.270 29
1110.292 17
1110.313 19
1110.335 34
1110.357 25
1110.378 16
1110.400 21
1110.421 29
1110.443 17
1110.464 22
1110.486 32
1110.508 34
1110.529 53
1110.551 54
1110.572 81
1110.594 47
1110.616 53
1110.637 43
1110.659 28
1110.680 44
1110.702 44
1110.723 38
1110.745 28
1110.767 37
1110.788 17
1110.810 18
1110.831 37
1110.853 22
1110.875 15
1110.896 47
1110.918 30
1110.939 32
1110.961 31
1110.983 33
1111.004 47
1111.026 43
1111.047 38
1111.069 30
1111.090 39
1111.112 46
1111.134 40
1111.155 34
1111.177 32
1111.198 12
1111.220 1
1111.242 20
1111.263 18
1111.285 6
1111.306 9
1111.328 23
1111.350 41
1111.371 30
1111.393 23
1111.414 19
1111.436 20
1111.457 20
1111.479 25
1111.501 27
1111.522 45
1111.544 32
1111.565 62
1111.587 20
1111.609 48
1111.630 35
1111.652 39
1111.673 43
1111.695 22
1111.717 9
1111.738 24
1111.760 27
1111.781 21
1111.803 39
1111.825 18
1111.846 16
1111.868 12
1111.889 8
1111.911 21
1111.933 17
1111.954 33
1111.976 15
1111.997 24
1112.019 36
1112.041 44
1112.062 18
1112.084 13
1112.105 20
1112.127 15
1112.149 21
1112.170 28
1112.192 16
1112.213 19
1112.235 13
1112.257 7
1112.278 8
1112.300 30
1112.321 27
1112.343 29
1112.365 30
1112.386 30
1112.408 19
1112.429 26
1112.451 15
1112.473 6
1112.494 17
1112.516 21
1112.537 42
1112.559 28
1112.581 58
1112.602 54
1112.624 54
1112.645 35
1112.667 27
1112.689 24
1112.710 29
1112.732 31
1112.753 23
1112.775 8
1112.797 17
1112.818 15
1112.840 19
1112.861 20
1112.883 14
1112.905 12
1112.926 25
1112.948 12
1112.969 14
1112.991 29
1113.013 20
1113.034 49
1113.056 57
1113.077 55
1113.099 31
1113.121 35
1113.142 33
1113.164 20
1113.186 31
1113.207 19
1113.229 23
1113.250 25
1113.272 20
1113.294 18
1113.315 31
1113.337 4
1113.358 19
1113.380 28
1113.402 17
1113.423 8
1113.445 12
1113.466 22
1113.488 32
1113.510 41
1113.531 37
1113.553 58
1113.575 84
1113.596 50
1113.618 28
1113.639 19
1113.661 28
1113.683 52
1113.704 20
1113.726 15
1113.747 37
1113.769 28
1113.791 17
1113.812 23
1113.834 25
1113.856 16
1113.877 9
1113.899 8
1113.920 44
1113.942 30
1113.964 42
1113.985 32
1114.007 26
1114.028 33
1114.050 37
1114.072 46
1114.093 42
1114.115 32
1114.137 46
1114.158 40
1114.180 40
1114.201 26
1114.223 25
1114.245 29
1114.266 31
1114.288 16
1114.309 35
1114.331 32
1114.353 24
1114.374 25
1114.396 31
1114.418 22
1114.439 31
1114.461 48
1114.482 42
1114.504 13
1114.526 11
1114.547 36
1114.569 62
1114.591 48
1114.612 76
1114.634 45
1114.655 48
1114.677 51
1114.699 49
1114.720 25
1114.742 40
1114.764 29
1114.785 24
1114.807 22
1114.828 34
1114.850 24
1114.872 11
1114.893 17
1114.915 22
1114.937 35
1114.958 21
1114.980 14
1115.001 29
1115.023 21
1115.045 23
1115.066 6
1115.088 21
1115.110 31
1115.131 10
1115.153 35
1115.174 41
1115.196 18
1115.218 14
1115.239 12
1115.261 20
1115.283 36
1115.304 23
1115.326 27
1115.347 32
1115.369 43
1115.391 22
1115.412 30
1115.434 29
1115.456 26
1115.477 26
1115.499 28
1115.521 14
1115.542 38
1115.564 34
1115.585 7
1115.607 42
1115.629 37
1115.650 28
1115.672 28
1115.694 60
1115.715 39
1115.737 32
1115.759 35
1115.780 22
1115.802 16
1115.823 16
1115.845 17
1115.867 17
1115.888 19
1115.910 26
1115.932 30
1115.953 36
1115.975 31
1115.996 37
1116.018 10
1116.040 16
1116.061 17
1116.083 15
1116.105 18
1116.126 23
1116.148 80
1116.170 62
1116.191 17
1116.213 31
1116.235 10
1116.256 16
1116.278 17
1116.299 15
1116.321 15
1116.343 27
1116.364 26
1116.386 34
1116.408 34
1116.429 11
1116.451 21
1116.473 31
1116.494 31
1116.516 29
1116.537 79
1116.559 57
1116.581 56
1116.602 31
1116.624 43
1116.646 48
1116.667 42
1116.689 40
1116.711 22
1116.732 44
1116.754 42
1116.776 27
1116.797 9
1116.819 9
1116.840 21
1116.862 18
1116.884 24
1116.905 34
1116.927 12
1116.949 44
1116.970 25
1116.992 12
1117.014 3
1117.035 17
1117.057 32
1117.079 27
1117.100 14
1117.122 19
1117.144 59
1117.165 51
1117.187 21
1117.208 6
1117.230 21
1117.252 23
1117.273 26
1117.295 41
1117.317 45
1117.338 38
1117.360 32
1117.382 14
1117.403 30
1117.425 20
1117.447 16
1117.468 24
1117.490 24
1117.512 22
1117.533 7
1117.555 20
1117.577 31
1117.598 46
1117.620 83
1117.641 55
1117.663 36
1117.685 32
1117.706 45
1117.728 24
1117.750 12
1117.771 24
1117.793 23
1117.815 26
1117.836 21
1117.858 13
1117.880 26
1117.901 50
1117.923 28
1117.945 26
1117.966 12
1117.988 9
1118.010 5
1118.031 6
1118.053 29
1118.075 31
1118.096 32
1118.118 22
1118.140 17
1118.161 17
1118.183 24
1118.204 31
1118.226 32
1118.248 37
1118.269 14
1118.291 21
1118.313 33
1118.334 25
1118.356 55
1118.378 33
1118.399 29
1118.421 28
1118.443 21
1118.464 14
1118.486 38
1118.508 30
1118.529 57
1118.551 42
1118.573 47
1118.594 21
1118.616 21
1118.638 14
1118.659 19
1118.681 9
1118.703 26
1118.724 45
1118.746 46
1118.768 36
1118.789 30
1118.811 14
1118.833 25
1118.854 31
1118.876 29
1118.898 25
1118.919 7
1118.941 22
1118.963 15
1118.984 17
1119.006 27
1119.028 12
1119.049 17
1119.071 27
1119.093 29
1119.114 44
1119.136 34
1119.158 24
1119.179 11
1119.201 10
1119.223 10
1119.244 19
1119.266 27
1119.288 15
1119.309 11
1119.331 7
1119.353 25
1119.374 44
1119.396 51
1119.418 44
1119.439 28
1119.461 19
1119.483 9
1119.504 32
1119.526 24
1119.548 38
1119.569 69
1119.591 42
1119.613 42
1119.634 34
1119.656 40
1119.678 16
1119.699 24
1119.721 18
1119.743 23
1119.764 11
1119.786 25
1119.808 12
1119.829 9
1119.851 12
1119.873 8
1119.894 13
1119.916 12
1119.938 2
1119.959 18
1119.981 49
1120.003 24
1120.024 15
1120.046 5
1120.068 23
1120.090 57
1120.111 21
1120.133 20
1120.155 16
1120.176 15
1120.198 26
1120.220 49
1120.241 22
1120.263 25
1120.285 29
1120.306 21
1120.328 18
1120.350 26
1120.371 36
1120.393 39
1120.415 39
1120.436 19
1120.458 16
1120.480 11
1120.501 28
1120.523 28
1120.545 24
1120.566 56
1120.588 65
1120.610 26
1120.631 43
1120.653 17
1120.675 20
1120.697 26
1120.718 18
1120.740 21
1120.762 11
1120.783 23
1120.805 8
1120.827 11
1120.848 20
1120.870 54
1120.892 25
1120.913 16
1120.935 11
1120.957 7
1120.978 23
1121.000 15
1121.022 12
1121.043 20
1121.065 22
1121.087 33
1121.109 33
1121.130 12
1121.152 8
1121.174 12
1121.195 27
1121.217 28
1121.239 33
1121.260 49
1121.282 33
1121.304 18
1121.325 22
1121.347 30
1121.369 27
1121.390 22
1121.412 19
1121.434 29
1121.456 27
1121.477 22
1121.499 21
1121.521 12
1121.542 27
1121.564 32
1121.586 67
1121.607 51
1121.629 44
1121.651 28
1121.672 23
1121.694 75
1121.716 27
1121.738 15
1121.759 8
1121.781 16
1121.803 11
1121.824 31
1121.846 35
1121.868 33
1121.889 34
1121.911 29
1121.933 57
1121.954 33
1121.976 14
1121.998 32
1122.020 45
1122.041 25
1122.063 0
1122.085 26
1122.106 16
1122.128 16
1122.150 22
1122.171 12
1122.193 22
1122.215 22
1122.236 23
1122.258 34
1122.280 17
1122.302 14
1122.323 12
1122.345 11
1122.367 13
1122.388 0
1122.410 10
1122.432 12
1122.453 19
1122.475 14
1122.497 11
1122.519 34
1122.540 42
1122.562 21
1122.584 35
1122.605 66
1122.627 43
1122.649 56
1122.670 40
1122.692 32
1122.714 16
1122.736 16
1122.757 35
1122.779 22
1122.801 23
1122.822 21
1122.844 8
1122.866 27
1122.887 44
1122.909 19
1122.931 18
1122.953 14
1122.974 9
1122.996 17
1123.018 45
1123.039 9
1123.061 17
1123.083 40
1123.105 17
1123.126 18
1123.148 18
1123.170 27
1123.191 15
1123.213 30
1123.235 7
1123.256 11
1123.278 28
1123.300 23
1123.322 18
1123.343 16
1123.365 24
1123.387 29
1123.408 32
1123.430 14
1123.452 31
1123.474 19
1123.495 10
1123.517 19
1123.539 20
1123.560 9
1123.582 31
1123.604 45
1123.626 29
1123.647 6
1123.669 24
1123.691 17
1123.712 11
1123.734 23
1123.756 16
1123.777 19
1123.799 23
1123.821 11
1123.843 21
1123.864 21
1123.886 18
1123.908 10
1123.929 19
1123.951 17
1123.973 36
1123.995 36
1124.016 28
1124.038 30
1124.060 18
1124.081 16
1124.103 39
1124.125 34
1124.147 10
1124.168 11
1124.190 35
1124.212 28
1124.233 39
1124.255 29
1124.277 33
1124.299 49
1124.320 28
1124.342 12
1124.364 34
1124.385 29
1124.407 36
1124.429 13
1124.451 24
1124.472 49
1124.494 47
1124.516 39
1124.538 25
1124.559 48
1124.581 79
1124.603 43
1124.624 39
1124.646 40
1124.668 11
1124.690 16
1124.711 27
1124.733 27
1124.755 28
1124.776 16
1124.798 7
1124.820 24
1124.842 24
1124.863 9
1124.885 9
1124.907 3
1124.929 13
1124.950 22
1124.972 41
1124.994 22
1125.015 16
1125.037 12
1125.059 32
1125.081 13
1125.102 29
1125.124 46
1125.146 27
1125.167 11
1125.189 14
1125.211 16
1125.233 12
1125.254 31
1125.276 30
1125.298 9
1125.320 25
1125.341 43
1125.363 25
1125.385 34
1125.406 43
1125.428 23
1125.450 22
1125.472 13
1125.493 27
1125.515 38
1125.537 27
1125.559 46
1125.580 53
1125.602 15
1125.624 21
1125.645 42
1125.667 35
1125.689 22
1125.711 24
1125.732 4
1125.754 17
1125.776 14
1125.798 17
1125.819 20
1125.841 13
1125.863 21
1125.885 18
1125.906 13
1125.928 23
1125.950 20
1125.971 7
1125.993 6
1126.015 12
1126.037 5
1126.058 20
1126.080 14
1126.102 15
1126.124 11
1126.145 15
1126.167 34
1126.189 14
1126.211 14
1126.232 12
1126.254 5
1126.276 25
1126.297 42
1126.319 25
1126.341 17
1126.363 17
1126.384 30
1126.406 28
1126.428 20
1126.450 19
1126.471 24
1126.493 23
1126.515 40
1126.537 44
1126.558 51
1126.580 37
1126.602 57
1126.624 80
1126.645 48
1126.667 29
1126.689 38
1126.710 39
1126.732 20
1126.754 28
1126.776 24
1126.797 15
1126.819 27
1126.841 22
1126.863 3
1126.884 18
1126.906 16
1126.928 9
1126.950 20
1126.971 19
1126.993 19
1127.015 14
1127.037 10
1127.058 26
1127.080 33
1127.102 38
1127.124 35
1127.145 44
1127.167 52
1127.189 20
1127.211 50
1127.232 44
1127.254 31
1127.276 42
1127.298 27
1127.319 18
1127.341 27
1127.363 14
1127.385 16
1127.406 12
1127.428 23
1127.450 26
1127.472 35
1127.493 26
1127.515 9
1127.537 30
1127.559 83
1127.580 89
1127.602 40
1127.624 42
1127.646 38
1127.667 31
1127.689 31
1127.711 13
1127.733 13
1127.754 21
1127.776 24
1127.798 7
1127.820 15
1127.841 8
1127.863 14
1127.885 17
1127.907 15
1127.928 40
1127.950 30
1127.972 13
1127.994 29
1128.015 22
1128.037 40
1128.059 30
1128.081 11
1128.102 25
1128.124 28
1128.146 32
1128.168 11
1128.189 13
1128.211 14
1128.233 18
1128.255 26
1128.276 10
1128.298 22
1128.320 45
1128.342 29
1128.363 44
1128.385 37
1128.407 20
1128.429 27
1128.450 15
1128.472 7
1128.494 24
1128.516 22
1128.537 27
1128.559 29
1128.581 56
1128.603 48
1128.624 43
1128.646 21
1128.668 24
1128.690 40
1128.711 52
1128.733 36
1128.755 11
1128.777 21
1128.799 28
1128.820 20
1128.842 14
1128.864 18
1128.886 15
1128.907 26
1128.929 35
1128.951 23
1128.973 17
1128.994 7
1129.016 20
1129.038 38
1129.060 31
1129.081 52
1129.103 30
1129.125 26
1129.147 16
1129.168 11
1129.190 35
1129.212 37
1129.234 21
1129.256 8
1129.277 16
1129.299 31
1129.321 22
1129.343 20
1129.364 15
1129.386 30
1129.408 17
1129.430 10
1129.451 18
1129.473 8
1129.495 22
1129.517 34
1129.538 48
1129.560 55
1129.582 40
1129.604 41
1129.626 64
1129.647 41
1129.669 14
1129.691 37
1129.713 29
1129.734 14
1129.756 23
1129.778 15
1129.800 12
1129.821 17
1129.843 30
1129.865 24
1129.887 14
1129.909 18
1129.930 30
1129.952 34
1129.974 20
1129.996 17
1130.017 26
1130.039 15
1130.061 33
1130.083 26
1130.105 8
1130.126 14
1130.148 19
1130.170 18
1130.192 13
1130.213 21
1130.235 24
1130.257 19
1130.279 27
1130.300 13
1130.322 30
1130.344 26
1130.366 19
1130.388 11
1130.409 18
1130.431 37
1130.453 26
1130.475 27
1130.496 32
1130.518 41
1130.540 32
1130.562 36
1130.584 48
1130.605 44
1130.627 34
1130.649 47
1130.671 28
1130.692 26
1130.714 34
1130.736 53
1130.758 39
1130.780 24
1130.801 26
1130.823 16
1130.845 21
1130.867 22
1130.888 22
1130.910 19
1130.932 32
1130.954 27
1130.976 44
1130.997 33
1131.019 13
1131.041 13
1131.063 32
1131.085 29
1131.106 49
1131.128 33
1131.150 21
1131.172 29
1131.193 31
1131.215 37
1131.237 9
1131.259 14
1131.281 14
1131.302 20
1131.324 57
1131.346 63
1131.368 30
1131.389 41
1131.411 22
1131.433 18
1131.455 21
1131.477 47
1131.498 43
1131.520 41
1131.542 53
1131.564 34
1131.586 8
1131.607 46
1131.629 49
1131.651 36
1131.673 30
1131.695 26
1131.716 21
1131.738 35
1131.760 38
1131.782 44
1131.803 28
1131.825 22
1131.847 24
1131.869 33
1131.891 37
1131.912 8
1131.934 24
1131.956 18
1131.978 6
1132.000 3
1132.021 13
1132.043 10
1132.065 23
1132.087 36
1132.109 22
1132.130 14
1132.152 14
1132.174 25
1132.196 25
1132.217 18
1132.239 15
1132.261 13
1132.283 20
1132.305 15
1132.326 42
1132.348 22
1132.370 9
1132.392 2
1132.414 10
1132.435 5
1132.457 24
1132.479 27
1132.501 36
1132.523 65
1132.544 51
1132.566 24
1132.588 49
1132.610 45
1132.632 40
1132.653 45
1132.675 48
1132.697 46
1132.719 72
1132.741 43
1132.762 36
1132.784 26
1132.806 32
1132.828 21
1132.850 35
1132.871 10
1132.893 17
1132.915 16
1132.937 17
1132.959 18
1132.980 21
1133.002 20
1133.024 26
1133.046 20
1133.068 18
1133.089 14
1133.111 24
1133.133 15
1133.155 22
1133.177 30
1133.198 6
1133.220 3
1133.242 9
1133.264 26
1133.286 11
1133.307 15
1133.329 7
1133.351 16
1133.373 36
1133.395 28
1133.416 31
1133.438 22
1133.460 17
1133.482 27
1133.504 45
1133.525 38
1133.547 20
1133.569 17
1133.591 28
1133.613 43
1133.634 25
1133.656 12
1133.678 28
1133.700 18
1133.722 27
1133.744 21
1133.765 12
1133.787 28
1133.809 23
1133.831 5
1133.853 10
1133.874 23
1133.896 24
1133.918 14
1133.940 22
1133.962 36
1133.983 34
1134.005 13
1134.027 0
1134.049 12
1134.071 6
1134.092 21
1134.114 20
1134.136 9
1134.158 6
1134.180 2
1134.202 16
1134.223 10
1134.245 7
1134.267 14
1134.289 15
1134.311 42
1134.332 17
1134.354 41
1134.376 38
1134.398 45
1134.420 14
1134.441 10
1134.463 9
1134.485 32
1134.507 24
1134.529 21
1134.551 39
1134.572 39
1134.594 19
1134.616 20
1134.638 27
1134.660 33
1134.681 47
1134.703 59
1134.725 30
1134.747 36
1134.769 22
1134.791 36
1134.812 55
1134.834 40
1134.856 21
1134.878 7
1134.900 18
1134.921 10
1134.943 16
1134.965 21
1134.987 20
1135.009 26
1135.031 27
1135.052 28
1135.074 22
1135.096 23
1135.118 7
1135.140 11
1135.161 22
1135.183 9
1135.205 7
1135.227 23
1135.249 22
1135.271 4
1135.292 6
1135.314 17
1135.336 27
1135.358 26
1135.380 24
1135.402 15
1135.423 12
1135.445 28
1135.467 15
1135.489 22
1135.511 33
1135.532 27
1135.554 39
1135.576 32
1135.598 56
1135.620 42
1135.642 27
1135.663 32
1135.685 21
1135.707 6
1135.729 11
1135.751 43
1135.773 26
1135.794 40
1135.816 38
1135.838 23
1135.860 18
1135.882 11
1135.904 5
1135.925 10
1135.947 29
1135.969 34
1135.991 14
1136.013 6
1136.035 11
1136.056 32
1136.078 24
1136.100 29
1136.122 10
1136.144 25
1136.166 28
1136.187 27
1136.209 19
1136.231 26
1136.253 7
1136.275 10
1136.297 20
1136.318 35
1136.340 25
1136.362 19
1136.384 28
1136.406 15
1136.428 51
1136.449 45
1136.471 30
1136.493 18
1136.515 37
1136.537 34
1136.559 22
1136.580 25
1136.602 60
1136.624 48
1136.646 29
1136.668 11
1136.690 44
1136.711 39
1136.733 17
1136.755 33
1136.777 24
1136.799 19
1136.821 6
1136.842 40
1136.864 44
1136.886 38
1136.908 24
1136.930 11
1136.952 30
1136.973 32
1136.995 20
1137.017 20
1137.039 19
1137.061 13
1137.083 36
1137.104 23
1137.126 4
1137.148 10
1137.170 8
1137.192 20
1137.214 10
1137.236 32
1137.257 9
1137.279 26
1137.301 22
1137.323 40
1137.345 14
1137.367 16
1137.388 10
1137.410 28
1137.432 42
1137.454 37
1137.476 13
1137.498 18
1137.519 24
1137.541 32
1137.563 17
1137.585 43
1137.607 48
1137.629 21
1137.651 22
1137.672 37
1137.694 21
1137.716 15
1137.738 43
1137.760 25
1137.782 19
1137.803 9
1137.825 7
1137.847 18
1137.869 12
1137.891 21
1137.913 23
1137.935 20
1137.956 39
1137.978 37
1138.000 23
1138.022 36
1138.044 31
1138.066 22
1138.087 16
1138.109 27
1138.131 15
1138.153 15
1138.175 11
1138.197 30
1138.219 19
1138.240 28
1138.262 17
1138.284 44
1138.306 27
1138.328 25
1138.350 5
1138.372 21
1138.393 12
1138.415 26
1138.437 26
1138.459 5
1138.481 8
1138.503 23
1138.525 31
1138.546 36
1138.568 44
1138.590 52
1138.612 51
1138.634 30
1138.656 21
1138.678 33
1138.699 39
1138.721 17
1138.743 23
1138.765 37
1138.787 27
1138.809 16
1138.831 27
1138.852 16
1138.874 12
1138.896 41
1138.918 19
1138.940 15
1138.962 26
1138.984 22
1139.005 4
1139.027 8
1139.049 17
1139.071 22
1139.093 27
1139.115 26
1139.137 31
1139.158 17
1139.180 16
1139.202 26
1139.224 24
1139.246 20
1139.268 20
1139.290 23
1139.311 24
1139.333 24
1139.355 44
1139.377 14
1139.399 18
1139.421 32
1139.443 24
1139.464 31
1139.486 50
1139.508 22
1139.530 13
1139.552 26
1139.574 49
1139.596 62
1139.617 44
1139.639 24
1139.661 22
1139.683 17
1139.705 21
1139.727 26
1139.749 37
1139.771 25
1139.792 22
1139.814 56
1139.836 29
1139.858 13
1139.880 14
1139.902 26
1139.924 24
1139.945 25
1139.967 15
1139.989 8
1140.011 23
1140.033 42
1140.055 52
1140.077 14
1140.099 22
1140.120 46
1140.142 40
1140.164 19
1140.186 17
1140.208 20
1140.230 21
1140.252 43
1140.274 21
1140.295 39
1140.317 21
1140.339 8
1140.361 26
1140.383 54
1140.405 27
1140.427 38
1140.449 30
1140.470 20
1140.492 6
1140.514 22
1140.536 70
1140.558 90
1140.580 62
1140.602 71
1140.623 88
1140.645 57
1140.667 49
1140.689 22
1140.711 28
1140.733 27
1140.755 10
1140.777 14
1140.798 18
1140.820 7
1140.842 35
1140.864 29
1140.886 21
1140.908 31
1140.930 27
1140.952 17
1140.974 23
1140.995 26
1141.017 26
1141.039 10
1141.061 18
1141.083 23
1141.105 15
1141.127 12
1141.149 36
1141.170 23
1141.192 37
1141.214 19
1141.236 12
1141.258 26
1141.280 67
1141.302 44
1141.324 34
1141.345 11
1141.367 19
1141.389 14
1141.411 32
1141.433 32
1141.455 11
1141.477 23
1141.499 14
1141.521 30
1141.542 56
1141.564 56
1141.586 62
1141.608 31
1141.630 38
1141.652 28
1141.674 40
1141.696 42
1141.717 31
1141.739 25
1141.761 21
1141.783 33
1141.805 23
1141.827 18
1141.849 5
1141.871 16
1141.893 13
1141.914 17
1141.936 10
1141.958 17
1141.980 25
1142.002 21
1142.024 16
1142.046 26
1142.068 13
1142.090 30
1142.111 18
1142.133 18
1142.155 22
1142.177 39
1142.199 43
1142.221 21
1142.243 12
1142.265 3
1142.287 14
1142.308 18
1142.330 21
1142.352 15
1142.374 30
1142.396 29
1142.418 40
1142.440 27
1142.462 14
1142.484 40
1142.505 26
1142.527 40
1142.549 27
1142.571 34
1142.593 24
1142.615 48
1142.637 76
1142.659 39
1142.681 42
1142.702 17
1142.724 21
1142.746 49
1142.768 41
1142.790 33
1142.812 26
1142.834 8
1142.856 27
1142.878 12
1142.900 9
1142.921 18
1142.943 31
1142.965 42
1142.987 19
1143.009 5
1143.031 14
1143.053 38
1143.075 31
1143.097 10
1143.119 31
1143.140 30
1143.162 47
1143.184 45
1143.206 32
1143.228 40
1143.250 15
1143.272 9
1143.294 18
1143.316 42
1143.338 24
1143.359 32
1143.381 50
1143.403 18
1143.425 30
1143.447 27
1143.469 17
1143.491 23
1143.513 16
1143.535 33
1143.557 35
1143.578 39
1143.600 44
1143.622 30
1143.644 16
1143.666 20
1143.688 25
1143.710 36
1143.732 28
1143.754 26
1143.776 34
1143.797 22
1143.819 17
1143.841 19
1143.863 8
1143.885 0
1143.907 9
1143.929 21
1143.951 15
1143.973 47
1143.995 42
1144.017 42
1144.038 17
1144.060 22
1144.082 8
1144.104 25
1144.126 19
1144.148 18
1144.170 13
1144.192 24
1144.214 32
1144.236 27
1144.258 22
1144.279 24
1144.301 27
1144.323 14
1144.345 16
1144.367 32
1144.389 25
1144.411 51
1144.433 39
1144.455 24
1144.477 24
1144.499 37
1144.520 33
1144.542 15
1144.564 40
1144.586 33
1144.608 17
1144.630 10
1144.652 29
1144.674 44
1144.696 10
1144.718 14
1144.740 15
1144.761 8
1144.783 19
1144.805 19
1144.827 22
1144.849 29
1144.871 45
1144.893 29
1144.915 26
1144.937 17
1144.959 12
1144.981 11
1145.003 31
1145.024 46
1145.046 17
1145.068 27
1145.090 28
1145.112 9
1145.134 13
1145.156 28
1145.178 25
1145.200 21
1145.222 12
1145.244 24
1145.266 35
1145.287 28
1145.309 27
1145.331 41
1145.353 15
1145.375 36
1145.397 25
1145.419 35
1145.441 30
1145.463 35
1145.485 38
1145.507 38
1145.529 19
1145.551 17
1145.572 22
1145.594 21
1145.616 23
1145.638 40
1145.660 43
1145.682 38
1145.704 21
1145.726 6
1145.748 25
1145.770 20
1145.792 20
1145.814 23
1145.836 11
1145.857 3
1145.879 6
1145.901 29
1145.923 33
1145.945 17
1145.967 13
1145.989 19
1146.011 28
1146.033 13
1146.055 20
1146.077 35
1146.099 31
1146.121 32
1146.142 14
1146.164 20
1146.186 13
1146.208 40
1146.230 53
1146.252 27
1146.274 18
1146.296 9
1146.318 19
1146.340 36
1146.362 18
1146.384 42
1146.406 50
1146.428 13
1146.449 27
1146.471 20
1146.493 18
1146.515 25
1146.537 37
1146.559 49
1146.581 51
1146.603 60
1146.625 55
1146.647 20
1146.669 21
1146.691 32
1146.713 40
1146.735 39
1146.757 26
1146.778 20
1146.800 29
1146.822 58
1146.844 21
1146.866 24
1146.888 25
1146.910 11
1146.932 14
1146.954 18
1146.976 27
1146.998 23
1147.020 14
1147.042 4
1147.064 33
1147.086 30
1147.107 24
1147.129 32
1147.151 33
1147.173 8
1147.195 12
1147.217 31
1147.239 59
1147.261 34
1147.283 31
1147.305 20
1147.327 9
1147.349 23
1147.371 22
1147.393 12
1147.415 17
1147.437 26
1147.458 51
1147.480 25
1147.502 23
1147.524 56
1147.546 18
1147.568 26
1147.590 46
1147.612 33
[truncated: 1,055,415 more chars]
