# Supplementary material for: Identifying Archaeological Bone via Non-Destructive ZooMS and the Materiality of Symbolic Expression: Examples from Iroquoian Bone Points
Source: Sci Rep. 2019 Jul 30;9:11027. doi: 10.1038/s41598-019-47299-x (PMC6667708; doi:10.1038/s41598-019-47299-x)
Supplement: Supplementary file 2 — Supplementary Datafiles [file 41598_2019_47299_MOESM2_ESM.zip › McGrath et al Supplementary Datafiles/Data set S1_OriginalBagSpectra/DR-1662s_ORIG-BAG_1.txt]

500.010 0
500.025 0
500.039 0
500.054 0
500.068 6
500.083 0
500.097 0
500.112 0
500.126 6
500.141 3
500.155 0
500.169 0
500.184 0
500.198 0
500.213 0
500.227 0
500.242 0
500.256 0
500.271 0
500.285 0
500.300 0
500.314 0
500.329 0
500.343 0
500.358 0
500.372 0
500.387 0
500.401 0
500.416 10
500.430 3
500.445 0
500.459 0
500.473 0
500.488 0
500.502 0
500.517 0
500.531 0
500.546 0
500.560 0
500.575 0
500.589 0
500.604 10
500.618 6
500.633 0
500.647 2
500.662 1
500.676 0
500.691 0
500.705 0
500.720 0
500.734 0
500.749 0
500.763 0
500.778 0
500.792 0
500.807 0
500.821 0
500.836 0
500.850 0
500.864 0
500.879 0
500.893 9
500.908 2
500.922 0
500.937 0
500.951 0
500.966 0
500.980 0
500.995 0
501.009 0
501.024 0
501.038 0
501.053 0
501.067 0
501.082 0
501.096 0
501.111 0
501.125 0
501.140 0
501.154 0
501.169 0
501.183 0
501.198 0
501.212 0
501.227 0
501.241 0
501.256 1
501.270 0
501.285 0
501.299 0
501.314 0
501.328 1
501.343 3
501.357 0
501.372 0
501.386 0
501.401 0
501.415 0
501.430 0
501.444 0
501.459 0
501.473 1
501.488 0
501.502 0
501.516 0
501.531 0
501.545 1
501.560 0
501.574 0
501.589 0
501.603 0
501.618 0
501.632 0
501.647 0
501.661 0
501.676 0
501.690 0
501.705 0
501.719 0
501.734 0
501.748 0
501.763 0
501.777 0
501.792 0
501.806 0
501.821 3
501.835 0
501.850 0
501.864 0
501.879 0
501.893 0
501.908 0
501.922 0
501.937 0
501.951 10
501.966 4
501.980 0
501.995 0
502.009 0
502.024 0
502.038 0
502.053 0
502.067 0
502.082 0
502.096 0
502.111 0
502.125 0
502.140 0
502.154 0
502.169 8
502.183 3
502.198 0
502.212 0
502.227 0
502.241 0
502.256 0
502.270 0
502.285 0
502.299 0
502.314 0
502.328 0
502.343 0
502.357 0
502.372 0
502.387 2
502.401 0
502.416 0
502.430 0
502.445 0
502.459 2
502.474 0
502.488 0
502.503 0
502.517 0
502.532 0
502.546 0
502.561 0
502.575 0
502.590 0
502.604 0
502.619 0
502.633 0
502.648 0
502.662 0
502.677 0
502.691 0
502.706 0
502.720 5
502.735 0
502.749 0
502.764 0
502.778 7
502.793 0
502.807 0
502.822 0
502.836 0
502.851 0
502.865 0
502.880 0
502.894 0
502.909 0
502.923 0
502.938 0
502.952 0
502.967 0
502.981 0
502.996 1
503.010 1
503.025 0
503.040 0
503.054 0
503.069 0
503.083 0
503.098 0
503.112 0
503.127 0
503.141 0
503.156 0
503.170 0
503.185 0
503.199 0
503.214 0
503.228 0
503.243 0
503.257 0
503.272 0
503.286 0
503.301 0
503.315 0
503.330 0
503.344 0
503.359 0
503.373 0
503.388 0
503.402 15
503.417 8
503.432 0
503.446 0
503.461 0
503.475 0
503.490 0
503.504 0
503.519 2
503.533 0
503.548 5
503.562 1
503.577 0
503.591 1
503.606 0
503.620 0
503.635 0
503.649 0
503.664 0
503.678 0
503.693 0
503.707 0
503.722 0
503.737 0
503.751 0
503.766 0
503.780 0
503.795 0
503.809 0
503.824 0
503.838 0
503.853 0
503.867 0
503.882 0
503.896 0
503.911 0
503.925 3
503.940 5
503.954 1
503.969 0
503.983 0
503.998 0
504.013 0
504.027 0
504.042 0
504.056 0
504.071 0
504.085 8
504.100 4
504.114 0
504.129 0
504.143 0
504.158 0
504.172 4
504.187 4
504.201 0
504.216 0
504.231 0
504.245 0
504.260 0
504.274 0
504.289 0
504.303 0
504.318 0
504.332 0
504.347 6
504.361 11
504.376 0
504.390 0
504.405 0
504.419 0
504.434 0
504.449 0
504.463 1
504.478 0
504.492 1
504.507 9
504.521 0
504.536 0
504.550 0
504.565 0
504.579 0
504.594 0
504.608 0
504.623 0
504.638 0
504.652 0
504.667 0
504.681 0
504.696 0
504.710 0
504.725 0
504.739 0
504.754 0
504.768 3
504.783 0
504.797 0
504.812 0
504.827 0
504.841 0
504.856 0
504.870 0
504.885 1
504.899 3
504.914 0
504.928 0
504.943 0
504.957 0
504.972 0
504.987 0
505.001 0
505.016 0
505.030 0
505.045 0
505.059 0
505.074 0
505.088 19
505.103 6
505.117 0
505.132 0
505.147 0
505.161 0
505.176 0
505.190 0
505.205 0
505.219 0
505.234 0
505.248 0
505.263 2
505.277 7
505.292 1
505.307 0
505.321 0
505.336 0
505.350 0
505.365 0
505.379 0
505.394 0
505.408 0
505.423 0
505.438 0
505.452 0
505.467 0
505.481 0
505.496 0
505.510 0
505.525 0
505.539 0
505.554 1
505.568 31
505.583 16
505.598 0
505.612 0
505.627 0
505.641 0
505.656 0
505.670 0
505.685 0
505.699 0
505.714 0
505.729 0
505.743 0
505.758 1
505.772 6
505.787 1
505.801 0
505.816 0
505.830 0
505.845 0
505.860 0
505.874 0
505.889 0
505.903 1
505.918 0
505.932 0
505.947 0
505.961 0
505.976 0
505.991 0
506.005 0
506.020 5
506.034 4
506.049 0
506.063 0
506.078 0
506.092 0
506.107 0
506.122 0
506.136 0
506.151 0
506.165 0
506.180 0
506.194 0
506.209 0
506.224 0
506.238 0
506.253 0
506.267 0
506.282 0
506.296 0
506.311 0
506.325 0
506.340 0
506.355 0
506.369 0
506.384 0
506.398 0
506.413 0
506.427 0
506.442 0
506.457 0
506.471 1
506.486 0
506.500 0
506.515 0
506.529 0
506.544 0
506.559 0
506.573 0
506.588 0
506.602 0
506.617 0
506.631 14
506.646 17
506.660 1
506.675 0
506.690 0
506.704 0
506.719 2
506.733 9
506.748 0
506.762 0
506.777 0
506.792 0
506.806 0
506.821 0
506.835 0
506.850 0
506.864 0
506.879 1
506.894 0
506.908 0
506.923 0
506.937 0
506.952 0
506.966 0
506.981 0
506.996 0
507.010 0
507.025 0
507.039 0
507.054 0
507.068 0
507.083 0
507.098 0
507.112 0
507.127 0
507.141 1
507.156 0
507.171 0
507.185 0
507.200 0
507.214 0
507.229 0
507.243 0
507.258 0
507.273 0
507.287 0
507.302 0
507.316 0
507.331 0
507.345 0
507.360 0
507.375 0
507.389 0
507.404 0
507.418 0
507.433 0
507.447 0
507.462 0
507.477 0
507.491 0
507.506 0
507.520 0
507.535 0
507.550 0
507.564 0
507.579 0
507.593 1
507.608 0
507.622 0
507.637 0
507.652 0
507.666 0
507.681 0
507.695 0
507.710 0
507.725 0
507.739 0
507.754 0
507.768 0
507.783 0
507.797 0
507.812 0
507.827 0
507.841 0
507.856 10
507.870 8
507.885 0
507.900 0
507.914 0
507.929 0
507.943 0
507.958 3
507.972 0
507.987 0
508.002 0
508.016 0
508.031 0
508.045 0
508.060 0
508.075 0
508.089 0
508.104 0
508.118 0
508.133 0
508.148 0
508.162 0
508.177 0
508.191 0
508.206 0
508.220 0
508.235 0
508.250 0
508.264 12
508.279 14
508.293 3
508.308 10
508.323 7
508.337 0
508.352 0
508.366 0
508.381 0
508.396 0
508.410 0
508.425 0
508.439 0
508.454 0
508.469 0
508.483 0
508.498 0
508.512 0
508.527 0
508.542 3
508.556 0
508.571 0
508.585 0
508.600 0
508.615 0
508.629 0
508.644 0
508.658 9
508.673 5
508.687 0
508.702 0
508.717 0
508.731 0
508.746 2
508.760 0
508.775 0
508.790 0
508.804 2
508.819 3
508.833 0
508.848 4
508.863 3
508.877 7
508.892 0
508.906 0
508.921 0
508.936 0
508.950 0
508.965 1
508.979 2
508.994 0
509.009 0
509.023 0
509.038 0
509.052 9
509.067 3
509.082 0
509.096 0
509.111 0
509.126 0
509.140 0
509.155 0
509.169 0
509.184 0
509.199 0
509.213 0
509.228 0
509.242 0
509.257 0
509.272 0
509.286 0
509.301 0
509.315 0
509.330 0
509.345 0
509.359 0
509.374 0
509.388 0
509.403 0
509.418 0
509.432 0
509.447 0
509.461 0
509.476 0
509.491 0
509.505 0
509.520 0
509.534 0
509.549 0
509.564 0
509.578 0
509.593 0
509.608 0
509.622 0
509.637 0
509.651 0
509.666 0
509.681 0
509.695 0
509.710 0
509.724 0
509.739 1
509.754 0
509.768 0
509.783 0
509.797 0
509.812 0
509.827 0
509.841 0
509.856 0
509.871 0
509.885 0
509.900 0
509.914 0
509.929 0
509.944 0
509.958 0
509.973 0
509.987 0
510.002 0
510.017 0
510.031 0
510.046 0
510.061 0
510.075 0
510.090 0
510.104 6
510.119 2
510.134 9
510.148 0
510.163 0
510.178 0
510.192 0
510.207 0
510.221 0
510.236 0
510.251 0
510.265 0
510.280 0
510.294 0
510.309 0
510.324 0
510.338 0
510.353 0
510.368 0
510.382 2
510.397 3
510.411 0
510.426 0
510.441 0
510.455 0
510.470 0
510.485 0
510.499 1
510.514 0
510.528 0
510.543 0
510.558 0
510.572 0
510.587 0
510.602 4
510.616 0
510.631 0
510.645 0
510.660 5
510.675 3
510.689 10
510.704 6
510.719 0
510.733 0
510.748 0
510.762 0
510.777 1
510.792 6
510.806 4
510.821 8
510.836 0
510.850 0
510.865 0
510.879 3
510.894 1
510.909 0
510.923 0
510.938 0
510.953 0
510.967 0
510.982 1
510.996 0
511.011 0
511.026 0
511.040 2
511.055 7
511.070 0
511.084 0
511.099 0
511.114 0
511.128 1
511.143 3
511.157 0
511.172 0
511.187 9
511.201 4
511.216 0
511.231 10
511.245 2
511.260 1
511.275 0
511.289 0
511.304 0
511.318 0
511.333 0
511.348 0
511.362 0
511.377 0
511.392 0
511.406 0
511.421 0
511.435 0
511.450 0
511.465 0
511.479 0
511.494 0
511.509 0
511.523 0
511.538 0
511.553 0
511.567 0
511.582 0
511.597 0
511.611 0
511.626 0
511.640 0
511.655 0
511.670 0
511.684 0
511.699 0
511.714 0
511.728 0
511.743 0
511.758 0
511.772 0
511.787 0
511.801 0
511.816 0
511.831 0
511.845 0
511.860 0
511.875 0
511.889 0
511.904 0
511.919 0
511.933 1
511.948 0
511.963 0
511.977 0
511.992 0
512.006 0
512.021 0
512.036 0
512.050 0
512.065 0
512.080 0
512.094 0
512.109 0
512.124 0
512.138 0
512.153 0
512.168 0
512.182 12
512.197 3
512.212 0
512.226 0
512.241 0
512.255 0
512.270 0
512.285 0
512.299 0
512.314 0
512.329 0
512.343 0
512.358 0
512.373 0
512.387 0
512.402 0
512.417 0
512.431 0
512.446 0
512.461 0
512.475 0
512.490 0
512.505 0
512.519 0
512.534 8
512.548 2
512.563 0
512.578 0
512.592 0
512.607 0
512.622 0
512.636 0
512.651 1
512.666 1
512.680 0
512.695 0
512.710 0
512.724 0
512.739 0
512.754 0
512.768 0
512.783 0
512.798 3
512.812 0
512.827 0
512.842 0
512.856 0
512.871 0
512.886 0
512.900 0
512.915 0
512.930 0
512.944 0
512.959 5
512.974 13
512.988 2
513.003 0
513.017 0
513.032 0
513.047 0
513.061 17
513.076 17
513.091 6
513.105 2
513.120 0
513.135 0
513.149 0
513.164 0
513.179 0
513.193 0
513.208 0
513.223 0
513.237 0
513.252 0
513.267 0
513.281 0
513.296 9
513.311 2
513.325 0
513.340 0
513.355 0
513.369 0
513.384 0
513.399 0
513.413 0
513.428 0
513.443 0
513.457 1
513.472 0
513.487 0
513.501 0
513.516 0
513.531 0
513.545 0
513.560 0
513.575 0
513.589 0
513.604 0
513.619 0
513.633 0
513.648 0
513.663 5
513.677 2
513.692 0
513.707 0
513.721 0
513.736 0
513.751 0
513.765 0
513.780 0
513.795 3
513.809 4
513.824 0
513.839 0
513.853 1
513.868 1
513.883 0
513.897 0
513.912 0
513.927 0
513.941 0
513.956 0
513.971 0
513.985 0
514.000 0
514.015 0
514.029 0
514.044 0
514.059 0
514.074 0
514.088 0
514.103 0
514.118 0
514.132 1
514.147 7
514.162 0
514.176 0
514.191 2
514.206 0
514.220 0
514.235 0
514.250 0
514.264 0
514.279 0
514.294 0
514.308 0
514.323 0
514.338 0
514.352 0
514.367 0
514.382 1
514.396 10
514.411 0
514.426 0
514.440 0
514.455 1
514.470 0
514.484 0
514.499 0
514.514 1
514.529 1
514.543 0
514.558 0
514.573 0
514.587 0
514.602 0
514.617 0
514.631 1
514.646 0
514.661 0
514.675 0
514.690 2
514.705 0
514.719 0
514.734 0
514.749 0
514.763 0
514.778 0
514.793 0
514.807 0
514.822 0
514.837 0
514.852 0
514.866 0
514.881 0
514.896 0
514.910 0
514.925 4
514.940 0
514.954 0
514.969 0
514.984 0
514.998 0
515.013 0
515.028 0
515.042 1
515.057 0
515.072 0
515.087 1
515.101 0
515.116 0
515.131 0
515.145 0
515.160 8
515.175 9
515.189 0
515.204 1
515.219 0
515.233 2
515.248 0
515.263 0
515.278 2
515.292 0
515.307 0
515.322 7
515.336 1
515.351 0
515.366 0
515.380 0
515.395 0
515.410 0
515.424 0
515.439 0
515.454 0
515.469 2
515.483 6
515.498 0
515.513 0
515.527 0
515.542 0
515.557 0
515.571 0
515.586 0
515.601 0
515.615 0
515.630 0
515.645 0
515.660 0
515.674 0
515.689 0
515.704 0
515.718 0
515.733 0
515.748 0
515.762 0
515.777 0
515.792 0
515.807 0
515.821 0
515.836 0
515.851 0
515.865 0
515.880 0
515.895 0
515.909 0
515.924 0
515.939 0
515.954 0
515.968 0
515.983 0
515.998 0
516.012 2
516.027 0
516.042 0
516.056 5
516.071 0
516.086 0
516.101 1
516.115 10
516.130 11
516.145 1
516.159 0
516.174 0
516.189 0
516.204 0
516.218 0
516.233 0
516.248 0
516.262 0
516.277 0
516.292 0
516.306 0
516.321 0
516.336 0
516.351 0
516.365 0
516.380 0
516.395 0
516.409 0
516.424 0
516.439 0
516.454 0
516.468 0
516.483 0
516.498 0
516.512 2
516.527 0
516.542 0
516.556 0
516.571 0
516.586 0
516.601 0
516.615 0
516.630 0
516.645 0
516.659 0
516.674 0
516.689 4
516.704 0
516.718 13
516.733 5
516.748 1
516.762 0
516.777 2
516.792 0
516.807 3
516.821 7
516.836 1
516.851 0
516.865 1
516.880 0
516.895 0
516.910 0
516.924 0
516.939 2
516.954 0
516.968 0
516.983 0
516.998 0
517.013 0
517.027 0
517.042 2
517.057 0
517.071 0
517.086 0
517.101 3
517.116 0
517.130 0
517.145 0
517.160 0
517.175 0
517.189 0
517.204 0
517.219 0
517.233 0
517.248 0
517.263 0
517.278 0
517.292 0
517.307 0
517.322 0
517.336 1
517.351 0
517.366 0
517.381 0
517.395 0
517.410 0
517.425 0
517.439 0
517.454 0
517.469 1
517.484 1
517.498 0
517.513 0
517.528 0
517.543 1
517.557 2
517.572 6
517.587 2
517.601 1
517.616 0
517.631 0
517.646 0
517.660 0
517.675 0
517.690 0
517.705 0
517.719 0
517.734 0
517.749 0
517.763 0
517.778 0
517.793 0
517.808 0
517.822 0
517.837 0
517.852 0
517.867 0
517.881 0
517.896 0
517.911 0
517.925 0
517.940 0
517.955 0
517.970 0
517.984 1
517.999 2
518.014 0
518.029 0
518.043 1
518.058 0
518.073 0
518.087 0
518.102 0
518.117 0
518.132 0
518.146 0
518.161 0
518.176 0
518.191 0
518.205 2
518.220 0
518.235 0
518.250 0
518.264 0
518.279 0
518.294 0
518.308 0
518.323 0
518.338 0
518.353 0
518.367 0
518.382 0
518.397 0
518.412 0
518.426 0
518.441 0
518.456 0
518.471 0
518.485 0
518.500 0
518.515 0
518.530 0
518.544 0
518.559 0
518.574 0
518.588 0
518.603 0
518.618 0
518.633 0
518.647 0
518.662 0
518.677 0
518.692 0
518.706 1
518.721 1
518.736 0
518.751 3
518.765 0
518.780 0
518.795 0
518.810 0
518.824 0
518.839 3
518.854 2
518.869 9
518.883 4
518.898 0
518.913 0
518.928 0
518.942 0
518.957 0
518.972 0
518.986 0
519.001 0
519.016 0
519.031 0
519.045 0
519.060 0
519.075 0
519.090 4
519.104 2
519.119 0
519.134 0
519.149 0
519.163 0
519.178 0
519.193 0
519.208 0
519.222 0
519.237 0
519.252 0
519.267 0
519.281 0
519.296 0
519.311 0
519.326 0
519.340 0
519.355 0
519.370 0
519.385 6
519.399 1
519.414 0
519.429 0
519.444 0
519.458 0
519.473 0
519.488 0
519.503 0
519.517 0
519.532 0
519.547 0
519.562 0
519.576 0
519.591 0
519.606 0
519.621 0
519.635 0
519.650 0
519.665 0
519.680 0
519.694 0
519.709 0
519.724 0
519.739 0
519.753 0
519.768 0
519.783 0
519.798 0
519.813 0
519.827 0
519.842 0
519.857 0
519.872 0
519.886 0
519.901 0
519.916 3
519.931 0
519.945 0
519.960 0
519.975 0
519.990 0
520.004 0
520.019 1
520.034 0
520.049 0
520.063 0
520.078 0
520.093 0
520.108 0
520.122 0
520.137 0
520.152 0
520.167 0
520.181 0
520.196 0
520.211 0
520.226 0
520.241 0
520.255 0
520.270 0
520.285 0
520.300 0
520.314 0
520.329 0
520.344 0
520.359 0
520.373 0
520.388 0
520.403 0
520.418 0
520.432 0
520.447 0
520.462 0
520.477 0
520.492 0
520.506 0
520.521 0
520.536 0
520.551 0
520.565 0
520.580 0
520.595 0
520.610 0
520.624 2
520.639 0
520.654 4
520.669 0
520.684 0
520.698 0
520.713 0
520.728 0
520.743 0
520.757 0
520.772 0
520.787 0
520.802 0
520.816 0
520.831 0
520.846 0
520.861 0
520.876 11
520.890 6
520.905 0
520.920 1
520.935 3
520.949 0
520.964 0
520.979 3
520.994 0
521.008 0
521.023 0
521.038 0
521.053 0
521.068 0
521.082 0
521.097 0
521.112 1
521.127 4
521.141 0
521.156 0
521.171 1
521.186 0
521.201 0
521.215 0
521.230 4
521.245 0
521.260 6
521.274 7
521.289 0
521.304 0
521.319 0
521.334 0
521.348 0
521.363 0
521.378 0
521.393 0
521.407 0
521.422 0
521.437 2
521.452 3
521.467 2
521.481 0
521.496 0
521.511 0
521.526 0
521.540 0
521.555 0
521.570 0
521.585 0
521.600 0
521.614 0
521.629 0
521.644 0
521.659 2
521.673 1
521.688 8
521.703 3
521.718 0
521.733 0
521.747 0
521.762 0
521.777 2
521.792 0
521.807 0
521.821 0
521.836 0
521.851 0
521.866 0
521.880 0
521.895 0
521.910 0
521.925 0
521.940 0
521.954 0
521.969 0
521.984 0
521.999 0
522.014 0
522.028 0
522.043 0
522.058 0
522.073 6
522.087 2
522.102 0
522.117 0
522.132 0
522.147 0
522.161 0
522.176 0
522.191 0
522.206 0
522.221 0
522.235 0
522.250 5
522.265 0
522.280 0
522.295 3
522.309 0
522.324 0
522.339 0
522.354 0
522.369 0
522.383 0
522.398 0
522.413 0
522.428 0
522.442 0
522.457 0
522.472 2
522.487 14
522.502 2
522.516 0
522.531 13
522.546 8
522.561 0
522.576 0
522.590 0
522.605 0
522.620 0
522.635 5
522.650 7
522.664 0
522.679 0
522.694 4
522.709 0
522.724 0
522.738 1
522.753 1
522.768 4
522.783 4
522.798 0
522.812 0
522.827 0
522.842 0
522.857 0
522.872 0
522.886 0
522.901 0
522.916 2
522.931 3
522.946 0
522.960 0
522.975 0
522.990 3
523.005 4
523.020 4
523.034 0
523.049 0
523.064 2
523.079 0
523.094 0
523.108 0
523.123 0
523.138 7
523.153 0
523.168 1
523.182 0
523.197 0
523.212 0
523.227 0
523.242 0
523.256 0
523.271 0
523.286 8
523.301 2
523.316 1
523.330 0
523.345 0
523.360 0
523.375 0
523.390 0
523.404 0
523.419 0
523.434 2
523.449 0
523.464 0
523.479 0
523.493 0
523.508 0
523.523 0
523.538 0
523.553 0
523.567 0
523.582 0
523.597 0
523.612 0
523.627 0
523.641 0
523.656 0
523.671 0
523.686 0
523.701 0
523.715 0
523.730 0
523.745 0
523.760 0
523.775 0
523.790 0
523.804 0
523.819 0
523.834 0
523.849 0
523.864 0
523.878 0
523.893 0
523.908 0
523.923 0
523.938 0
523.953 0
523.967 0
523.982 0
523.997 0
524.012 2
524.027 1
524.041 0
524.056 3
524.071 1
524.086 1
524.101 3
524.115 2
524.130 0
524.145 0
524.160 0
524.175 2
524.190 0
524.204 0
524.219 0
524.234 0
524.249 0
524.264 0
524.278 0
524.293 0
524.308 0
524.323 0
524.338 0
524.353 0
524.367 0
524.382 0
524.397 0
524.412 0
524.427 0
524.442 0
524.456 0
524.471 0
524.486 0
524.501 1
524.516 2
524.530 0
524.545 0
524.560 0
524.575 0
524.590 0
524.605 0
524.619 0
524.634 0
524.649 0
524.664 0
524.679 0
524.694 0
524.708 0
524.723 0
524.738 0
524.753 0
524.768 0
524.782 0
524.797 0
524.812 0
524.827 0
524.842 0
524.857 0
524.871 0
524.886 0
524.901 3
524.916 0
524.931 0
524.946 0
524.960 0
524.975 0
524.990 0
525.005 0
525.020 0
525.035 0
525.049 0
525.064 0
525.079 0
525.094 0
525.109 0
525.124 0
525.138 0
525.153 0
525.168 0
525.183 0
525.198 6
525.213 2
525.227 14
525.242 3
525.257 0
525.272 0
525.287 14
525.302 5
525.316 0
525.331 0
525.346 0
525.361 0
525.376 0
525.391 0
525.405 0
525.420 0
525.435 0
525.450 0
525.465 0
525.480 0
525.494 0
525.509 0
525.524 0
525.539 0
525.554 0
525.569 0
525.583 0
525.598 0
525.613 0
525.628 0
525.643 0
525.658 0
525.672 0
525.687 0
525.702 5
525.717 0
525.732 0
525.747 0
525.762 0
525.776 0
525.791 0
525.806 0
525.821 0
525.836 0
525.851 0
525.865 0
525.880 0
525.895 0
525.910 0
525.925 0
525.940 0
525.954 0
525.969 3
525.984 0
525.999 0
526.014 0
526.029 0
526.044 0
526.058 0
526.073 0
526.088 0
526.103 1
526.118 0
526.133 0
526.147 0
526.162 0
526.177 0
526.192 0
526.207 0
526.222 0
526.237 0
526.251 0
526.266 0
526.281 2
526.296 3
526.311 0
526.326 0
526.340 0
526.355 0
526.370 0
526.385 0
526.400 0
526.415 0
526.430 0
526.444 0
526.459 2
526.474 1
526.489 0
526.504 0
526.519 0
526.534 0
526.548 0
526.563 0
526.578 0
526.593 0
526.608 0
526.623 0
526.637 0
526.652 0
526.667 0
526.682 0
526.697 0
526.712 0
526.727 1
526.741 0
526.756 4
526.771 1
526.786 0
526.801 0
526.816 0
526.831 0
526.845 0
526.860 0
526.875 0
526.890 0
526.905 0
526.920 0
526.935 0
526.949 0
526.964 0
526.979 0
526.994 0
527.009 0
527.024 1
527.039 0
527.053 0
527.068 0
527.083 0
527.098 6
527.113 0
527.128 0
527.143 0
527.157 0
527.172 0
527.187 0
527.202 0
527.217 0
527.232 0
527.247 0
527.261 0
527.276 0
527.291 0
527.306 0
527.321 6
527.336 1
527.351 0
527.366 0
527.380 0
527.395 0
527.410 0
527.425 0
527.440 3
527.455 0
527.470 0
527.484 0
527.499 3
527.514 8
527.529 0
527.544 0
527.559 0
527.574 0
527.588 0
527.603 0
527.618 0
527.633 0
527.648 0
527.663 0
527.678 7
527.693 7
527.707 0
527.722 0
527.737 0
527.752 3
527.767 4
527.782 5
527.797 1
527.812 0
527.826 0
527.841 0
527.856 0
527.871 0
527.886 0
527.901 0
527.916 0
527.930 0
527.945 6
527.960 5
527.975 1
527.990 2
528.005 7
528.020 0
528.035 0
528.049 2
528.064 1
528.079 4
528.094 0
528.109 0
528.124 0
528.139 0
528.154 0
528.168 16
528.183 12
528.198 0
528.213 0
528.228 2
528.243 1
528.258 0
528.273 3
528.287 0
528.302 0
528.317 0
528.332 7
528.347 10
528.362 3
528.377 1
528.392 0
528.406 0
528.421 0
528.436 0
528.451 0
528.466 14
528.481 6
528.496 4
528.511 6
528.525 1
528.540 0
528.555 0
528.570 0
528.585 0
528.600 4
528.615 0
528.630 0
528.645 0
528.659 0
528.674 0
528.689 0
528.704 0
528.719 0
528.734 0
528.749 0
528.764 0
528.778 0
528.793 0
528.808 0
528.823 2
528.838 15
528.853 1
528.868 3
528.883 0
528.898 0
528.912 0
528.927 0
528.942 0
528.957 0
528.972 5
528.987 1
529.002 2
529.017 7
529.032 2
529.046 0
529.061 6
529.076 0
529.091 0
529.106 0
529.121 0
529.136 0
529.151 0
529.166 0
529.180 0
529.195 0
529.210 0
529.225 0
529.240 0
529.255 5
529.270 0
529.285 0
529.300 0
529.314 6
529.329 13
529.344 9
529.359 1
529.374 0
529.389 0
529.404 0
529.419 4
529.434 9
529.448 0
529.463 0
529.478 2
529.493 1
529.508 0
529.523 2
529.538 5
529.553 0
529.568 0
529.582 0
529.597 0
529.612 0
529.627 0
529.642 0
529.657 2
529.672 1
529.687 0
529.702 0
529.717 0
529.731 0
529.746 4
529.761 0
529.776 2
529.791 0
529.806 0
529.821 0
529.836 0
529.851 0
529.866 0
529.880 0
529.895 0
529.910 0
529.925 3
529.940 0
529.955 0
529.970 1
529.985 1
530.000 3
530.015 0
530.029 0
530.044 0
530.059 1
530.074 2
530.089 0
530.104 0
530.119 0
530.134 0
530.149 0
530.164 0
530.178 0
530.193 0
530.208 0
530.223 0
530.238 0
530.253 0
530.268 0
530.283 0
530.298 0
530.313 0
530.327 0
530.342 12
530.357 7
530.372 3
530.387 0
530.402 0
530.417 1
530.432 0
530.447 1
530.462 0
530.477 0
530.491 0
530.506 0
530.521 0
530.536 0
530.551 8
530.566 0
530.581 0
530.596 0
530.611 0
530.626 1
530.641 0
530.655 0
530.670 1
530.685 1
530.700 0
530.715 6
530.730 2
530.745 0
530.760 6
530.775 6
530.790 0
530.805 0
530.819 2
530.834 0
530.849 0
530.864 0
530.879 0
530.894 0
530.909 0
530.924 3
530.939 18
530.954 1
530.969 0
530.983 0
530.998 0
531.013 0
531.028 0
531.043 0
531.058 0
531.073 0
531.088 0
531.103 0
531.118 0
531.133 0
531.148 0
531.162 0
531.177 0
531.192 0
531.207 0
531.222 0
531.237 3
531.252 0
531.267 0
531.282 0
531.297 0
531.312 0
531.327 0
531.341 0
531.356 0
531.371 0
531.386 0
531.401 6
531.416 2
531.431 0
531.446 0
531.461 0
531.476 0
531.491 0
531.506 0
531.521 3
531.535 1
531.550 4
531.565 13
531.580 14
531.595 5
531.610 9
531.625 1
531.640 1
531.655 0
531.670 0
531.685 0
531.700 0
531.715 1
531.729 3
531.744 0
531.759 0
531.774 0
531.789 0
531.804 0
531.819 3
531.834 0
531.849 0
531.864 0
531.879 0
531.894 0
531.909 0
531.924 0
531.938 0
531.953 4
531.968 1
531.983 0
531.998 0
532.013 0
532.028 0
532.043 0
532.058 0
532.073 5
532.088 0
532.103 0
532.118 0
532.133 0
532.147 0
532.162 0
532.177 0
532.192 0
532.207 0
532.222 0
532.237 0
532.252 0
532.267 3
532.282 0
532.297 0
532.312 0
532.327 0
532.342 0
532.356 0
532.371 3
532.386 0
532.401 0
532.416 3
532.431 11
532.446 0
532.461 0
532.476 0
532.491 0
532.506 0
532.521 0
532.536 0
532.551 2
532.566 0
532.581 0
532.595 1
532.610 6
532.625 0
532.640 0
532.655 0
532.670 0
532.685 0
532.700 0
532.715 0
532.730 7
532.745 6
532.760 6
532.775 2
532.790 0
532.805 7
532.820 12
532.834 1
532.849 4
532.864 0
532.879 0
532.894 0
532.909 8
532.924 1
532.939 0
532.954 2
532.969 0
532.984 0
532.999 0
533.014 0
533.029 0
533.044 0
533.059 0
533.074 0
533.088 0
533.103 2
533.118 0
533.133 0
533.148 0
533.163 4
533.178 0
533.193 0
533.208 1
533.223 0
533.238 0
533.253 0
533.268 0
533.283 0
533.298 0
533.313 0
533.328 0
533.343 0
533.358 0
533.372 0
533.387 1
533.402 10
533.417 4
533.432 0
533.447 0
533.462 14
533.477 7
533.492 0
533.507 1
533.522 0
533.537 21
533.552 3
533.567 0
533.582 0
533.597 0
533.612 0
533.627 0
533.642 0
533.657 0
533.671 0
533.686 3
533.701 0
533.716 0
533.731 0
533.746 0
533.761 0
533.776 6
533.791 0
533.806 0
533.821 0
533.836 0
533.851 0
533.866 0
533.881 0
533.896 0
533.911 0
533.926 0
533.941 0
533.956 0
533.971 0
533.985 0
534.000 0
534.015 0
534.030 0
534.045 0
534.060 0
534.075 0
534.090 0
534.105 0
534.120 0
534.135 0
534.150 6
534.165 0
534.180 0
534.195 0
534.210 0
534.225 0
534.240 0
534.255 2
534.270 0
534.285 0
534.300 1
534.315 0
534.330 0
534.345 0
534.359 0
534.374 0
534.389 0
534.404 0
534.419 0
534.434 0
534.449 0
534.464 1
534.479 0
534.494 0
534.509 0
534.524 0
534.539 0
534.554 1
534.569 1
534.584 0
534.599 0
534.614 0
534.629 0
534.644 1
534.659 0
534.674 0
534.689 0
534.704 0
534.719 0
534.734 0
534.749 0
534.764 0
534.778 0
534.793 0
534.808 0
534.823 13
534.838 3
534.853 0
534.868 4
534.883 0
534.898 0
534.913 0
534.928 0
534.943 1
534.958 0
534.973 0
534.988 3
535.003 1
535.018 1
535.033 12
535.048 5
535.063 0
535.078 0
535.093 0
535.108 0
535.123 0
535.138 2
535.153 7
535.168 1
535.183 0
535.198 0
535.213 0
535.228 0
535.243 0
535.258 0
535.273 0
535.287 0
535.302 0
535.317 0
535.332 0
535.347 0
535.362 1
535.377 6
535.392 0
535.407 0
535.422 0
535.437 0
535.452 0
535.467 0
535.482 0
535.497 1
535.512 0
535.527 0
535.542 1
535.557 0
535.572 0
535.587 0
535.602 0
535.617 0
535.632 0
535.647 0
535.662 0
535.677 0
535.692 5
535.707 1
535.722 0
535.737 0
535.752 0
535.767 0
535.782 0
535.797 0
535.812 3
535.827 0
535.842 0
535.857 0
535.872 0
535.887 0
535.902 0
535.917 0
535.932 0
535.947 0
535.962 0
535.977 7
535.992 8
536.007 0
536.022 1
536.036 0
536.051 0
536.066 0
536.081 0
536.096 0
536.111 0
536.126 0
536.141 0
536.156 0
536.171 0
536.186 0
536.201 20
536.216 4
536.231 0
536.246 0
536.261 0
536.276 0
536.291 0
536.306 0
536.321 0
536.336 0
536.351 0
536.366 8
536.381 6
536.396 0
536.411 0
536.426 7
536.441 0
536.456 0
536.471 0
536.486 0
536.501 3
536.516 3
536.531 0
536.546 1
536.561 0
536.576 11
536.591 6
536.606 0
536.621 0
536.636 1
536.651 1
536.666 0
536.681 0
536.696 0
536.711 0
536.726 0
536.741 17
536.756 5
536.771 3
536.786 0
536.801 0
536.816 0
536.831 3
536.846 7
536.861 0
536.876 0
536.891 2
536.906 3
536.921 0
536.936 0
536.951 2
536.966 2
536.981 0
536.996 0
537.011 0
537.026 0
537.041 0
537.056 1
537.071 0
537.086 0
537.101 0
537.116 0
537.131 0
537.146 3
537.161 10
537.176 0
537.191 0
537.206 2
537.221 0
537.236 0
537.251 0
537.266 1
537.281 0
537.296 0
537.311 0
537.326 0
537.341 0
537.356 0
537.371 13
537.386 3
537.401 0
537.416 0
537.431 0
537.446 1
537.461 11
537.476 10
537.491 5
537.506 0
537.521 0
537.536 0
537.551 0
537.566 0
537.581 5
537.596 0
537.611 0
537.626 0
537.641 2
537.656 0
537.671 2
537.686 0
537.701 0
537.716 0
537.731 0
537.746 0
537.761 4
537.776 0
537.791 0
537.806 0
537.821 0
537.836 0
537.851 0
537.866 0
537.881 1
537.896 0
537.911 0
537.926 0
537.941 0
537.956 0
537.971 0
537.986 0
538.001 0
538.016 0
538.031 0
538.046 0
538.061 0
538.076 0
538.091 0
538.106 1
538.121 0
538.136 0
538.151 0
538.166 0
538.182 0
538.197 0
538.212 0
538.227 0
538.242 0
538.257 0
538.272 0
538.287 0
538.302 0
538.317 0
538.332 0
538.347 5
538.362 5
538.377 11
538.392 1
538.407 0
538.422 0
538.437 0
538.452 0
538.467 0
538.482 0
538.497 0
538.512 0
538.527 3
538.542 1
538.557 0
538.572 0
538.587 0
538.602 0
538.617 0
538.632 1
538.647 1
538.662 10
538.677 3
538.692 1
538.707 0
538.722 0
538.737 0
538.752 0
538.767 0
538.782 0
538.797 0
538.812 0
538.827 0
538.842 0
538.857 2
538.872 4
538.887 0
538.902 0
538.918 0
538.933 0
538.948 0
538.963 0
538.978 0
538.993 0
539.008 6
539.023 2
539.038 0
539.053 0
539.068 0
539.083 0
539.098 0
539.113 0
539.128 0
539.143 0
539.158 0
539.173 0
539.188 0
539.203 0
539.218 2
539.233 0
539.248 0
539.263 0
539.278 0
539.293 0
539.308 0
539.323 0
539.338 0
539.353 0
539.368 0
539.383 0
539.398 2
539.413 3
539.428 0
539.444 0
539.459 0
539.474 7
539.489 4
539.504 0
539.519 0
539.534 0
539.549 0
539.564 0
539.579 0
539.594 0
539.609 0
539.624 0
539.639 0
539.654 0
539.669 0
539.684 5
539.699 4
539.714 1
539.729 0
539.744 0
539.759 0
539.774 0
539.789 0
539.804 1
539.819 0
539.834 1
539.849 1
539.865 0
539.880 0
539.895 0
539.910 0
539.925 0
539.940 0
539.955 0
539.970 0
539.985 0
540.000 0
540.015 0
540.030 0
540.045 2
540.060 0
540.075 5
540.090 10
540.105 2
540.120 0
540.135 0
540.150 1
540.165 5
540.180 0
540.195 0
540.210 0
540.226 0
540.241 0
540.256 0
540.271 0
540.286 0
540.301 0
540.316 0
540.331 0
540.346 0
540.361 0
540.376 0
540.391 0
540.406 0
540.421 3
540.436 0
540.451 0
540.466 0
540.481 0
540.496 0
540.511 0
540.526 0
540.541 7
540.557 0
540.572 0
540.587 0
540.602 0
540.617 1
540.632 1
540.647 0
540.662 0
540.677 0
540.692 0
540.707 0
540.722 0
540.737 0
540.752 4
540.767 6
540.782 0
540.797 8
540.812 2
540.827 0
540.842 0
540.858 0
540.873 0
540.888 3
540.903 0
540.918 0
540.933 0
540.948 0
540.963 0
540.978 4
540.993 0
541.008 0
541.023 0
541.038 0
541.053 0
541.068 0
541.083 0
541.098 0
541.113 0
541.129 0
541.144 0
541.159 0
541.174 1
541.189 4
541.204 0
541.219 0
541.234 0
541.249 3
541.264 0
541.279 0
541.294 0
541.309 0
541.324 0
541.339 6
541.354 0
541.369 0
541.384 0
541.400 0
541.415 0
541.430 0
541.445 0
541.460 4
541.475 2
541.490 0
541.505 0
541.520 2
541.535 3
541.550 12
541.565 2
541.580 0
541.595 0
541.610 0
541.625 0
541.641 0
541.656 0
541.671 3
541.686 0
541.701 0
541.716 0
541.731 1
541.746 0
541.761 0
541.776 3
541.791 0
541.806 0
541.821 0
541.836 0
541.851 0
541.867 0
541.882 0
541.897 0
541.912 0
541.927 0
541.942 0
541.957 0
541.972 6
541.987 1
542.002 0
542.017 6
542.032 6
542.047 0
542.062 0
542.077 3
542.093 3
542.108 0
542.123 5
542.138 5
542.153 2
542.168 0
542.183 0
542.198 0
542.213 0
542.228 0
542.243 0
542.258 0
542.273 0
542.288 3
542.304 1
542.319 0
542.334 0
542.349 0
542.364 0
542.379 0
542.394 0
542.409 0
542.424 0
542.439 0
542.454 0
542.469 0
542.484 0
542.500 0
542.515 0
542.530 0
542.545 0
542.560 0
542.575 0
542.590 0
542.605 0
542.620 6
542.635 21
542.650 3
542.665 0
542.680 0
542.695 0
542.711 0
542.726 0
542.741 0
542.756 0
542.771 7
542.786 8
542.801 0
542.816 0
542.831 0
542.846 0
542.861 0
542.876 0
542.892 0
542.907 0
542.922 0
542.937 0
542.952 0
542.967 0
542.982 0
542.997 2
543.012 0
543.027 0
543.042 6
543.057 1
543.073 3
543.088 0
543.103 0
543.118 0
543.133 0
543.148 2
543.163 0
543.178 0
543.193 3
543.208 0
543.223 0
543.238 0
543.254 7
543.269 5
543.284 0
543.299 15
543.314 8
543.329 0
543.344 0
543.359 0
543.374 0
543.389 0
543.404 1
543.419 17
543.435 4
543.450 0
543.465 0
543.480 0
543.495 1
543.510 0
543.525 0
543.540 0
543.555 0
543.570 0
543.585 0
543.601 0
543.616 0
543.631 0
543.646 0
543.661 0
543.676 0
543.691 0
543.706 0
543.721 0
543.736 0
543.751 0
543.767 5
543.782 2
543.797 0
543.812 0
543.827 0
543.842 4
543.857 2
543.872 0
543.887 0
543.902 0
543.918 5
543.933 6
543.948 5
543.963 3
543.978 6
543.993 0
544.008 0
544.023 0
544.038 0
544.053 0
544.068 0
544.084 0
544.099 0
544.114 0
544.129 2
544.144 1
544.159 3
544.174 10
544.189 0
544.204 0
544.219 0
544.235 0
544.250 0
544.265 0
544.280 0
544.295 0
544.310 0
544.325 0
544.340 0
544.355 7
544.370 1
544.386 0
544.401 0
544.416 0
544.431 0
544.446 0
544.461 0
544.476 0
544.491 10
544.506 5
544.521 0
544.537 0
544.552 0
544.567 0
544.582 0
544.597 0
544.612 0
544.627 1
544.642 2
544.657 0
544.673 0
544.688 0
544.703 0
544.718 0
544.733 0
544.748 0
544.763 0
544.778 0
544.793 0
544.808 2
544.824 0
544.839 0
544.854 0
544.869 4
544.884 0
544.899 0
544.914 0
544.929 0
544.944 0
544.960 0
544.975 0
544.990 4
545.005 0
545.020 0
545.035 0
545.050 0
545.065 0
545.080 0
545.096 0
545.111 0
545.126 0
545.141 0
545.156 0
545.171 0
545.186 0
545.201 0
545.216 0
545.232 0
545.247 13
545.262 7
545.277 0
545.292 0
545.307 0
545.322 0
545.337 0
545.352 0
545.368 0
545.383 0
545.398 0
545.413 0
545.428 1
545.443 1
545.458 0
545.473 0
545.489 0
545.504 0
545.519 0
545.534 0
545.549 0
545.564 0
545.579 0
545.594 0
545.609 0
545.625 2
545.640 1
545.655 0
545.670 0
545.685 0
545.700 0
545.715 7
545.730 0
545.746 0
545.761 0
545.776 0
545.791 0
545.806 0
545.821 0
545.836 0
545.851 11
545.867 0
545.882 0
545.897 2
545.912 0
545.927 2
545.942 0
545.957 0
545.972 0
545.988 0
546.003 7
546.018 0
546.033 1
546.048 0
546.063 0
546.078 0
546.093 0
546.109 1
546.124 0
546.139 0
546.154 6
546.169 7
546.184 0
546.199 5
546.214 3
546.230 0
546.245 0
546.260 0
546.275 0
546.290 0
546.305 0
546.320 0
546.335 1
546.351 0
546.366 0
546.381 0
546.396 0
546.411 0
546.426 0
546.441 0
546.456 0
546.472 0
546.487 0
546.502 0
546.517 0
546.532 0
546.547 0
546.562 0
546.577 6
546.593 6
546.608 0
546.623 1
546.638 1
546.653 0
546.668 0
546.683 0
546.699 0
546.714 0
546.729 0
546.744 0
546.759 0
546.774 0
546.789 0
546.804 0
546.820 0
546.835 0
546.850 0
546.865 0
546.880 21
546.895 8
546.910 0
546.926 3
546.941 0
546.956 0
546.971 0
546.986 0
547.001 0
547.016 0
547.032 0
547.047 12
547.062 2
547.077 0
547.092 0
547.107 0
547.122 0
547.138 0
547.153 0
547.168 0
547.183 1
547.198 0
547.213 0
547.228 0
547.244 0
547.259 0
547.274 2
547.289 0
547.304 0
547.319 0
547.334 0
547.349 8
547.365 0
547.380 0
547.395 3
547.410 0
547.425 0
547.440 0
547.456 0
547.471 0
547.486 0
547.501 0
547.516 0
547.531 0
547.546 0
547.562 0
547.577 0
547.592 0
547.607 0
547.622 0
547.637 1
547.652 0
547.668 0
547.683 1
547.698 5
547.713 0
547.728 5
547.743 2
547.758 0
547.774 0
547.789 0
547.804 0
547.819 0
547.834 0
547.849 0
547.864 0
547.880 0
547.895 0
547.910 0
547.925 1
547.940 6
547.955 1
547.971 0
547.986 0
548.001 0
548.016 1
548.031 0
548.046 0
548.061 0
548.077 0
548.092 0
548.107 0
548.122 0
548.137 0
548.152 0
548.168 0
548.183 0
548.198 0
548.213 0
548.228 0
548.243 0
548.258 0
548.274 0
548.289 0
548.304 0
548.319 0
548.334 0
548.349 0
548.365 0
548.380 0
548.395 0
548.410 0
548.425 0
548.440 0
548.455 0
548.471 0
548.486 2
548.501 0
548.516 12
548.531 2
548.546 0
548.562 0
548.577 0
548.592 0
548.607 0
548.622 0
548.637 0
548.653 0
548.668 0
548.683 0
548.698 0
548.713 2
548.728 0
548.744 0
548.759 0
548.774 2
548.789 0
548.804 0
548.819 0
548.834 0
548.850 0
548.865 0
548.880 0
548.895 1
548.910 6
548.925 0
548.941 0
548.956 0
548.971 2
548.986 12
549.001 5
549.016 1
549.032 0
549.047 0
549.062 0
549.077 0
549.092 0
549.107 0
549.123 1
549.138 0
549.153 0
549.168 0
549.183 0
549.198 0
549.214 0
549.229 0
549.244 0
549.259 0
549.274 0
549.289 0
549.305 0
549.320 1
549.335 0
549.350 0
549.365 0
549.381 0
549.396 7
549.411 0
549.426 0
549.441 0
549.456 2
549.472 2
549.487 0
549.502 0
549.517 0
549.532 0
549.547 0
549.563 0
549.578 0
549.593 0
549.608 0
549.623 1
549.638 4
549.654 6
549.669 4
549.684 0
549.699 0
549.714 0
549.729 6
549.745 2
549.760 0
549.775 0
549.790 1
549.805 0
549.821 0
549.836 0
549.851 11
549.866 2
549.881 0
549.896 0
549.912 0
549.927 0
549.942 0
549.957 0
549.972 0
549.988 0
550.003 5
550.018 7
550.033 0
550.048 0
550.063 0
550.079 0
550.094 1
550.109 0
550.124 0
550.139 0
550.154 0
550.170 0
550.185 0
550.200 11
550.215 2
550.230 4
550.246 11
550.261 0
550.276 0
550.291 0
550.306 1
550.321 8
550.337 0
550.352 0
550.367 0
550.382 0
550.397 0
550.413 0
550.428 2
550.443 0
550.458 0
550.473 0
550.489 0
550.504 0
550.519 0
550.534 0
550.549 10
550.564 0
550.580 0
550.595 0
550.610 0
550.625 0
550.640 0
550.656 1
550.671 0
550.686 0
550.701 0
550.716 6
550.732 11
550.747 0
550.762 0
550.777 0
550.792 0
550.807 0
550.823 0
550.838 0
550.853 0
550.868 0
550.883 0
550.899 2
550.914 0
550.929 3
550.944 0
550.959 0
550.975 0
550.990 0
551.005 0
551.020 0
551.035 0
551.051 0
551.066 0
551.081 0
551.096 0
551.111 0
551.127 0
551.142 1
551.157 0
551.172 0
551.187 0
551.203 0
551.218 0
551.233 0
551.248 0
551.263 0
551.278 0
551.294 0
551.309 0
551.324 0
551.339 0
551.354 2
551.370 0
551.385 3
551.400 0
551.415 0
551.430 7
551.446 0
551.461 10
551.476 0
551.491 0
551.506 0
551.522 1
551.537 0
551.552 0
551.567 0
551.582 0
551.598 0
551.613 0
551.628 0
551.643 0
551.658 0
551.674 0
551.689 0
551.704 0
551.719 0
551.734 0
551.750 0
551.765 1
551.780 9
551.795 1
551.811 0
551.826 0
551.841 0
551.856 1
551.871 0
551.887 1
551.902 4
551.917 1
551.932 0
551.947 0
551.963 0
551.978 0
551.993 0
552.008 0
552.023 0
552.039 0
552.054 1
552.069 0
552.084 0
552.099 0
552.115 0
552.130 2
552.145 3
552.160 10
552.175 5
552.191 12
552.206 16
552.221 6
552.236 2
552.252 0
552.267 3
552.282 0
552.297 0
552.312 0
552.328 0
552.343 0
552.358 0
552.373 0
552.388 2
552.404 4
552.419 0
552.434 0
552.449 0
552.464 0
552.480 6
552.495 1
552.510 0
552.525 0
552.541 0
552.556 2
552.571 0
552.586 0
552.601 1
552.617 9
552.632 4
552.647 0
552.662 0
552.678 0
552.693 0
552.708 0
552.723 0
552.738 0
552.754 0
552.769 0
552.784 0
552.799 0
552.814 0
552.830 0
552.845 0
552.860 0
552.875 9
552.891 21
552.906 3
552.921 0
552.936 2
552.951 0
552.967 0
552.982 0
552.997 0
553.012 6
553.028 9
553.043 0
553.058 0
553.073 0
553.088 0
553.104 1
553.119 0
553.134 0
553.149 0
553.165 0
553.180 0
553.195 0
553.210 0
553.225 0
553.241 0
553.256 0
553.271 0
553.286 0
553.302 0
553.317 0
553.332 0
553.347 0
553.362 0
553.378 0
553.393 3
553.408 0
553.423 0
553.439 0
553.454 0
553.469 0
553.484 0
553.499 0
553.515 0
553.530 0
553.545 0
553.560 0
553.576 0
553.591 0
553.606 0
553.621 4
553.637 3
553.652 2
553.667 0
553.682 2
553.697 11
553.713 2
553.728 0
553.743 0
553.758 0
553.774 0
553.789 0
553.804 0
553.819 0
553.835 3
553.850 0
553.865 0
553.880 0
553.895 0
553.911 0
553.926 0
553.941 0
553.956 0
553.972 0
553.987 0
554.002 0
554.017 4
554.033 3
554.048 0
554.063 0
554.078 0
554.094 0
554.109 0
554.124 0
554.139 5
554.154 5
554.170 0
554.185 0
554.200 0
554.215 0
554.231 0
554.246 0
554.261 0
554.276 5
554.292 15
554.307 7
554.322 0
554.337 0
554.353 0
554.368 1
554.383 0
554.398 0
554.414 1
554.429 0
554.444 0
554.459 0
554.474 0
554.490 0
554.505 0
554.520 0
554.535 0
554.551 0
554.566 0
554.581 0
554.596 0
554.612 0
554.627 0
554.642 0
554.657 0
554.673 0
554.688 0
554.703 0
554.718 0
554.734 0
554.749 0
554.764 0
554.779 0
554.795 0
554.810 0
554.825 0
554.840 0
554.856 0
554.871 10
554.886 1
554.901 0
554.917 0
554.932 0
554.947 0
554.962 0
554.978 0
554.993 0
555.008 4
555.023 0
555.039 0
555.054 0
555.069 0
555.084 0
555.100 0
555.115 0
555.130 0
555.145 0
555.161 0
555.176 3
555.191 12
555.206 4
555.222 0
555.237 0
555.252 0
555.267 0
555.283 0
555.298 0
555.313 0
555.328 0
555.344 0
555.359 1
555.374 0
555.389 1
555.405 6
555.420 0
555.435 0
555.450 0
555.466 0
555.481 1
555.496 2
555.511 4
555.527 2
555.542 1
555.557 0
555.572 0
555.588 0
555.603 0
555.618 6
555.633 5
555.649 0
555.664 0
555.679 0
555.694 0
555.710 0
555.725 0
555.740 0
555.755 0
555.771 1
555.786 0
555.801 0
555.817 6
555.832 6
555.847 0
555.862 0
555.878 3
555.893 0
555.908 0
555.923 2
555.939 0
555.954 0
555.969 0
555.984 0
556.000 3
556.015 5
556.030 0
556.045 0
556.061 0
556.076 0
556.091 0
556.106 0
556.122 5
556.137 7
556.152 0
556.168 0
556.183 0
556.198 3
556.213 2
556.229 0
556.244 0
556.259 3
556.274 0
556.290 0
556.305 0
556.320 0
556.335 0
556.351 1
556.366 0
556.381 0
556.397 0
556.412 0
556.427 0
556.442 0
556.458 0
556.473 0
556.488 0
556.503 0
556.519 0
556.534 0
556.549 0
556.564 0
556.580 0
556.595 0
556.610 1
556.626 0
556.641 1
556.656 1
556.671 0
556.687 0
556.702 0
556.717 4
556.732 8
556.748 0
556.763 2
556.778 5
556.794 0
556.809 8
556.824 1
556.839 0
556.855 0
556.870 0
556.885 0
556.900 0
556.916 2
556.931 2
556.946 3
556.962 0
556.977 0
556.992 0
557.007 2
557.023 0
557.038 0
557.053 3
557.069 2
557.084 0
557.099 0
557.114 0
557.130 0
557.145 0
557.160 1
557.175 0
557.191 0
557.206 0
557.221 0
557.237 0
557.252 0
557.267 0
557.282 2
557.298 14
557.313 8
557.328 5
557.344 0
557.359 0
557.374 0
557.389 7
557.405 0
557.420 0
557.435 1
557.450 4
557.466 0
557.481 0
557.496 0
557.512 0
557.527 4
557.542 10
557.557 3
557.573 0
557.588 0
557.603 0
557.619 0
557.634 0
557.649 0
557.664 0
557.680 0
557.695 1
557.710 0
557.726 0
557.741 2
557.756 8
557.771 3
557.787 0
557.802 0
557.817 0
557.833 10
557.848 8
557.863 2
557.878 0
557.894 9
557.909 2
557.924 0
557.940 0
557.955 0
557.970 0
557.985 0
558.001 0
558.016 0
558.031 0
558.047 0
558.062 0
558.077 0
558.093 0
558.108 0
558.123 4
558.138 0
558.154 7
558.169 0
558.184 0
558.200 1
558.215 0
558.230 0
558.245 0
558.261 0
558.276 0
558.291 3
558.307 15
558.322 1
558.337 0
558.352 0
558.368 0
558.383 0
558.398 0
558.414 0
558.429 8
558.444 10
558.460 0
558.475 0
558.490 4
558.505 0
558.521 0
558.536 0
558.551 0
558.567 6
558.582 2
558.597 0
558.613 0
558.628 0
558.643 0
558.658 0
558.674 0
558.689 0
558.704 1
558.720 2
558.735 13
558.750 3
558.766 0
558.781 0
558.796 2
558.811 0
558.827 0
558.842 0
558.857 0
558.873 0
558.888 0
558.903 0
558.919 0
558.934 0
558.949 0
558.964 4
558.980 0
558.995 0
559.010 0
559.026 0
559.041 0
559.056 0
559.072 0
559.087 0
559.102 0
559.117 0
559.133 0
559.148 2
559.163 2
559.179 2
559.194 0
559.209 2
559.225 0
559.240 0
559.255 0
559.271 0
559.286 0
559.301 3
559.316 0
559.332 0
559.347 0
559.362 2
559.378 0
559.393 0
559.408 1
559.424 0
559.439 0
559.454 1
559.470 2
559.485 0
559.500 0
559.515 0
559.531 0
559.546 0
559.561 0
559.577 0
559.592 0
559.607 0
559.623 0
559.638 0
559.653 1
559.669 0
559.684 0
559.699 0
559.715 0
559.730 0
559.745 0
559.760 8
559.776 4
559.791 0
559.806 1
559.822 0
559.837 0
559.852 5
559.868 2
559.883 3
559.898 2
559.914 0
559.929 0
559.944 0
559.960 8
559.975 7
559.990 1
560.006 5
560.021 0
560.036 0
560.051 11
560.067 15
560.082 2
560.097 0
560.113 0
560.128 0
560.143 0
560.159 0
560.174 0
560.189 0
560.205 0
560.220 7
560.235 6
560.251 3
560.266 0
560.281 0
560.297 0
560.312 0
560.327 0
560.343 0
560.358 0
560.373 0
560.388 0
560.404 0
560.419 0
560.434 0
560.450 1
560.465 0
560.480 0
560.496 0
560.511 1
560.526 0
560.542 0
560.557 0
560.572 0
560.588 1
560.603 0
560.618 0
560.634 0
560.649 0
560.664 0
560.680 0
560.695 0
560.710 0
560.726 0
560.741 0
560.756 0
560.772 0
560.787 0
560.802 0
560.818 0
560.833 0
560.848 0
560.864 0
560.879 0
560.894 4
560.910 3
560.925 0
560.940 1
560.956 0
560.971 0
560.986 0
561.002 0
561.017 6
561.032 9
561.048 0
561.063 0
561.078 0
561.094 0
561.109 0
561.124 1
561.140 0
561.155 0
561.170 1
561.186 2
561.201 0
561.216 0
561.232 0
561.247 0
561.262 0
561.278 0
561.293 0
561.308 0
561.324 0
561.339 4
561.354 0
561.370 0
561.385 0
561.400 0
561.416 0
561.431 0
561.446 0
561.462 0
561.477 2
561.492 0
561.508 0
561.523 0
561.538 0
561.554 0
561.569 0
561.584 0
561.600 0
561.615 0
561.630 0
561.646 0
561.661 5
561.676 0
561.692 0
561.707 0
561.722 0
561.738 0
561.753 0
561.768 0
561.784 0
561.799 2
561.814 0
561.830 1
561.845 0
561.860 4
561.876 12
561.891 2
561.906 0
561.922 0
561.937 0
561.952 0
561.968 0
561.983 0
561.998 1
562.014 6
562.029 0
562.045 0
562.060 0
562.075 0
562.091 0
562.106 0
562.121 0
562.137 0
562.152 0
562.167 0
562.183 0
562.198 0
562.213 0
562.229 0
562.244 0
562.259 0
562.275 0
562.290 0
562.305 0
562.321 0
562.336 0
562.351 0
562.367 0
562.382 3
562.398 9
562.413 2
562.428 0
562.444 0
562.459 0
562.474 0
562.490 1
562.505 0
562.520 0
562.536 0
562.551 0
562.566 0
562.582 0
562.597 5
562.612 0
562.628 5
562.643 3
562.658 0
562.674 0
562.689 0
562.705 0
562.720 0
562.735 0
562.751 0
562.766 0
562.781 0
562.797 0
562.812 0
562.827 3
562.843 0
562.858 0
562.873 0
562.889 0
562.904 1
562.920 2
562.935 0
562.950 0
562.966 0
562.981 0
562.996 0
563.012 0
563.027 0
563.042 1
563.058 3
563.073 0
563.088 0
563.104 0
563.119 0
563.135 0
563.150 0
563.165 1
563.181 0
563.196 0
563.211 0
563.227 0
563.242 2
563.257 0
563.273 0
563.288 0
563.304 0
563.319 0
563.334 0
563.350 0
563.365 0
563.380 0
563.396 0
563.411 0
563.426 0
563.442 0
563.457 0
563.473 0
563.488 0
563.503 0
563.519 0
563.534 0
563.549 0
563.565 0
563.580 0
563.595 0
563.611 0
563.626 0
563.642 6
563.657 5
563.672 0
563.688 1
563.703 0
563.718 0
563.734 0
563.749 0
563.764 0
563.780 0
563.795 5
563.811 4
563.826 3
563.841 0
563.857 5
563.872 0
563.887 0
563.903 0
563.918 0
563.934 0
563.949 0
563.964 4
563.980 1
563.995 0
564.010 0
564.026 0
564.041 0
564.057 0
564.072 0
564.087 0
564.103 5
564.118 0
564.133 4
564.149 4
564.164 0
564.179 6
564.195 0
564.210 0
564.226 0
564.241 0
564.256 0
564.272 0
564.287 0
564.302 0
564.318 0
564.333 0
564.349 0
564.364 0
564.379 0
564.395 0
564.410 0
564.426 0
564.441 0
564.456 0
564.472 0
564.487 1
564.502 0
564.518 0
564.533 0
564.549 0
564.564 0
564.579 0
564.595 0
564.610 5
564.625 6
564.641 7
564.656 4
564.672 0
564.687 0
564.702 0
564.718 0
564.733 0
564.748 0
564.764 0
564.779 0
564.795 0
564.810 0
564.825 0
564.841 0
564.856 0
564.872 0
564.887 0
564.902 0
564.918 0
564.933 7
564.948 0
564.964 0
564.979 0
564.995 0
565.010 0
565.025 0
565.041 9
565.056 12
565.072 3
565.087 0
565.102 0
565.118 0
565.133 0
565.148 0
565.164 6
565.179 4
565.195 0
565.210 0
565.225 0
565.241 0
565.256 0
565.272 2
565.287 0
565.302 7
565.318 23
565.333 2
565.349 0
565.364 0
565.379 0
565.395 0
565.410 0
565.425 0
565.441 0
565.456 0
565.472 0
565.487 0
565.502 0
565.518 3
565.533 0
565.549 0
565.564 0
565.579 0
565.595 0
565.610 0
565.626 0
565.641 4
565.656 0
565.672 0
565.687 0
565.703 0
565.718 2
565.733 20
565.749 16
565.764 3
565.780 3
565.795 6
565.810 0
565.826 0
565.841 3
565.857 0
565.872 0
565.887 1
565.903 4
565.918 2
565.934 0
565.949 5
565.964 1
565.980 1
565.995 0
566.010 9
566.026 5
566.041 1
566.057 0
566.072 0
566.087 0
566.103 0
566.118 0
566.134 0
566.149 0
566.165 0
566.180 2
566.195 0
566.211 0
566.226 0
566.242 0
566.257 0
566.272 0
566.288 0
566.303 5
566.319 4
566.334 2
566.349 2
566.365 1
566.380 0
566.396 0
566.411 7
566.426 2
566.442 0
566.457 0
566.473 0
566.488 0
566.503 0
566.519 0
566.534 0
566.550 0
566.565 0
566.580 0
566.596 0
566.611 0
566.627 1
566.642 0
566.657 0
566.673 2
566.688 2
566.704 0
566.719 0
566.734 0
566.750 0
566.765 0
566.781 0
566.796 0
566.812 0
566.827 0
566.842 0
566.858 0
566.873 0
566.889 0
566.904 0
566.919 0
566.935 9
566.950 6
566.966 0
566.981 7
566.996 0
567.012 0
567.027 0
567.043 0
567.058 0
567.074 0
567.089 1
567.104 0
567.120 0
567.135 0
567.151 0
567.166 0
567.181 0
567.197 0
567.212 0
567.228 6
567.243 2
567.259 0
567.274 0
567.289 0
567.305 0
567.320 0
567.336 0
567.351 0
567.366 0
567.382 0
567.397 0
567.413 0
567.428 7
567.444 1
567.459 0
567.474 0
567.490 0
567.505 4
567.521 2
567.536 0
567.551 0
567.567 1
567.582 0
567.598 0
567.613 2
567.629 0
567.644 6
567.659 0
567.675 0
567.690 0
567.706 0
567.721 0
567.737 5
567.752 1
567.767 0
567.783 0
567.798 0
567.814 0
567.829 0
567.844 0
567.860 0
567.875 0
567.891 0
567.906 3
567.922 5
567.937 6
567.952 0
567.968 0
567.983 4
567.999 0
568.014 0
568.030 0
568.045 1
568.060 3
568.076 0
568.091 0
568.107 0
568.122 0
568.138 18
568.153 6
568.168 5
568.184 4
568.199 0
568.215 7
568.230 15
568.246 5
568.261 6
568.276 6
568.292 4
568.307 2
568.323 3
568.338 3
568.354 0
568.369 0
568.384 0
568.400 0
568.415 0
568.431 0
568.446 0
568.462 0
568.477 0
568.492 0
568.508 0
568.523 0
568.539 0
568.554 0
568.570 6
568.585 4
568.600 0
568.616 0
568.631 0
568.647 0
568.662 0
568.678 0
568.693 0
568.709 0
568.724 2
568.739 0
568.755 0
568.770 0
568.786 0
568.801 0
568.817 0
568.832 0
568.847 0
568.863 0
568.878 0
568.894 0
568.909 0
568.925 0
568.940 0
568.956 0
568.971 5
568.986 0
569.002 0
569.017 0
569.033 3
569.048 7
569.064 0
569.079 2
569.095 1
569.110 0
569.125 0
569.141 0
569.156 0
569.172 0
569.187 0
569.203 0
569.218 0
569.233 0
569.249 0
569.264 0
569.280 1
569.295 2
569.311 2
569.326 0
569.342 0
569.357 0
569.372 0
569.388 0
569.403 0
569.419 0
569.434 0
569.450 0
569.465 0
569.481 0
569.496 0
569.511 0
569.527 0
569.542 0
569.558 0
569.573 0
569.589 0
569.604 0
569.620 0
569.635 0
569.651 0
569.666 0
569.681 5
569.697 5
569.712 0
569.728 0
569.743 0
569.759 0
569.774 2
569.790 1
569.805 0
569.820 0
569.836 0
569.851 0
569.867 0
569.882 0
569.898 2
569.913 0
569.929 0
569.944 1
569.960 3
569.975 0
569.990 0
570.006 0
570.021 2
570.037 0
570.052 0
570.068 0
570.083 0
570.099 0
570.114 0
570.130 0
570.145 1
570.160 0
570.176 10
570.191 4
570.207 1
570.222 5
570.238 6
570.253 0
570.269 0
570.284 0
570.300 1
570.315 0
570.330 2
570.346 0
570.361 0
570.377 0
570.392 0
570.408 0
570.423 0
570.439 0
570.454 0
570.470 0
570.485 6
570.501 0
570.516 0
570.531 0
570.547 0
570.562 0
570.578 0
570.593 0
570.609 0
570.624 2
570.640 0
570.655 0
570.671 0
570.686 0
570.702 0
570.717 0
570.732 0
570.748 0
570.763 0
570.779 0
570.794 0
570.810 0
570.825 0
570.841 0
570.856 0
570.872 2
570.887 20
570.903 7
570.918 0
570.933 0
570.949 1
570.964 0
570.980 0
570.995 0
571.011 5
571.026 1
571.042 0
571.057 0
571.073 1
571.088 0
571.104 0
571.119 0
571.135 0
571.150 0
571.165 2
571.181 2
571.196 0
571.212 5
571.227 3
571.243 0
571.258 0
571.274 0
571.289 0
571.305 0
571.320 2
571.336 5
571.351 2
571.367 0
571.382 0
571.398 1
571.413 0
571.428 0
571.444 0
571.459 0
571.475 0
571.490 10
571.506 0
571.521 0
571.537 0
571.552 0
571.568 0
571.583 0
571.599 0
571.614 0
571.630 0
571.645 0
571.661 0
571.676 0
571.692 0
571.707 11
571.723 3
571.738 0
571.753 2
571.769 0
571.784 0
571.800 0
571.815 4
571.831 0
571.846 0
571.862 0
571.877 0
571.893 0
571.908 0
571.924 2
571.939 1
571.955 0
571.970 1
571.986 0
572.001 10
572.017 1
572.032 0
572.048 0
572.063 0
572.079 0
572.094 1
572.109 3
572.125 0
572.140 5
572.156 11
572.171 0
572.187 0
572.202 2
572.218 0
572.233 0
572.249 0
572.264 0
572.280 0
572.295 0
572.311 0
572.326 0
572.342 0
572.357 0
572.373 3
572.388 0
572.404 0
572.419 1
572.435 1
572.450 5
572.466 3
572.481 0
572.497 3
572.512 0
572.528 0
572.543 5
572.559 0
572.574 0
572.590 0
572.605 1
572.621 7
572.636 0
572.651 0
572.667 0
572.682 5
572.698 3
572.713 4
572.729 3
572.744 3
572.760 0
572.775 0
572.791 0
572.806 0
572.822 0
572.837 0
572.853 0
572.868 0
572.884 1
572.899 0
572.915 0
572.930 0
572.946 0
572.961 1
572.977 1
572.992 0
573.008 0
573.023 0
573.039 0
573.054 0
573.070 0
573.085 0
573.101 0
573.116 0
573.132 0
573.147 0
573.163 0
573.178 0
573.194 0
573.209 2
573.225 0
573.240 0
573.256 0
573.271 0
573.287 0
573.302 3
573.318 0
573.333 0
573.349 0
573.364 0
573.380 0
573.395 0
573.411 0
573.426 2
573.442 0
573.457 2
573.473 2
573.488 4
573.504 0
573.519 0
573.535 0
573.550 0
573.566 0
573.581 0
573.597 0
573.612 0
573.628 0
573.643 0
573.659 0
573.674 0
573.690 0
573.705 0
573.721 0
573.736 0
573.752 2
573.767 6
573.783 0
573.798 0
573.814 0
573.829 0
573.845 0
573.860 0
573.876 0
573.891 0
573.907 1
573.922 0
573.938 0
573.953 0
573.969 0
573.984 5
574.000 1
574.015 0
574.031 0
574.046 0
574.062 0
574.077 0
574.093 0
574.108 0
574.124 0
574.139 0
574.155 0
574.170 0
574.186 0
574.201 0
574.217 0
574.232 0
574.248 0
574.264 0
574.279 0
574.295 0
574.310 0
574.326 0
574.341 0
574.357 0
574.372 0
574.388 0
574.403 1
574.419 1
574.434 5
574.450 0
574.465 0
574.481 0
574.496 0
574.512 0
574.527 4
574.543 2
574.558 0
574.574 0
574.589 12
574.605 4
574.620 0
574.636 0
574.651 2
574.667 0
574.682 0
574.698 0
574.713 0
574.729 0
574.744 4
574.760 0
574.775 0
574.791 0
574.807 0
574.822 1
574.838 0
574.853 0
574.869 1
574.884 0
574.900 0
574.915 0
574.931 0
574.946 2
574.962 0
574.977 2
574.993 5
575.008 0
575.024 0
575.039 4
575.055 0
575.070 0
575.086 0
575.101 0
575.117 0
575.132 3
575.148 1
575.163 4
575.179 2
575.195 0
575.210 0
575.226 3
575.241 0
575.257 2
575.272 0
575.288 0
575.303 5
575.319 0
575.334 4
575.350 0
575.365 0
575.381 0
575.396 0
575.412 0
575.427 0
575.443 1
575.458 6
575.474 0
575.490 0
575.505 0
575.521 0
575.536 0
575.552 0
575.567 0
575.583 0
575.598 0
575.614 0
575.629 0
575.645 1
575.660 7
575.676 2
575.691 1
575.707 0
575.722 0
575.738 0
575.754 4
575.769 0
575.785 0
575.800 3
575.816 0
575.831 0
575.847 0
575.862 0
575.878 0
575.893 0
575.909 1
575.924 1
575.940 0
575.955 0
575.971 0
575.987 0
576.002 0
576.018 0
576.033 0
576.049 0
576.064 0
576.080 0
576.095 0
576.111 0
576.126 0
576.142 0
576.157 0
576.173 5
576.188 3
576.204 0
576.220 10
576.235 2
576.251 0
576.266 0
576.282 0
576.297 0
576.313 0
576.328 0
576.344 0
576.359 0
576.375 0
576.390 0
576.406 0
576.422 0
576.437 0
576.453 0
576.468 0
576.484 0
576.499 0
576.515 0
576.530 0
576.546 0
576.561 0
576.577 1
576.593 0
576.608 0
576.624 0
576.639 3
576.655 0
576.670 0
576.686 0
576.701 0
576.717 0
576.732 0
576.748 0
576.764 0
576.779 0
576.795 0
576.810 4
576.826 0
576.841 0
576.857 5
576.872 6
576.888 0
576.903 2
576.919 0
576.935 6
576.950 0
576.966 0
576.981 0
576.997 0
577.012 0
577.028 0
577.043 0
577.059 0
577.074 0
577.090 0
577.106 0
577.121 0
577.137 0
577.152 0
577.168 0
577.183 7
577.199 1
577.214 0
577.230 0
577.245 0
577.261 0
577.277 0
577.292 0
577.308 0
577.323 0
577.339 3
577.354 1
577.370 6
577.385 7
577.401 0
577.417 3
577.432 0
577.448 2
577.463 0
577.479 0
577.494 5
577.510 1
577.525 1
577.541 0
577.557 0
577.572 0
577.588 0
577.603 0
577.619 0
577.634 3
577.650 7
577.665 1
577.681 0
577.697 0
577.712 0
577.728 0
577.743 0
577.759 0
577.774 0
577.790 0
577.805 0
577.821 0
577.837 0
577.852 0
577.868 0
577.883 1
577.899 0
577.914 3
577.930 0
577.946 0
577.961 0
577.977 0
577.992 0
578.008 0
578.023 0
578.039 0
578.054 0
578.070 0
578.086 0
578.101 0
578.117 0
578.132 2
578.148 0
578.163 0
578.179 1
578.195 0
578.210 0
578.226 2
578.241 16
578.257 7
578.272 1
578.288 0
578.303 0
578.319 0
578.335 0
578.350 0
578.366 4
578.381 17
578.397 5
578.412 1
578.428 0
578.444 5
578.459 6
578.475 2
578.490 0
578.506 1
578.521 0
578.537 0
578.553 0
578.568 0
578.584 0
578.599 0
578.615 0
578.630 0
578.646 0
578.662 0
578.677 0
578.693 0
578.708 0
578.724 1
578.739 4
578.755 6
578.771 11
578.786 4
578.802 0
578.817 0
578.833 0
578.848 1
578.864 0
578.880 0
578.895 0
578.911 0
578.926 0
578.942 0
578.957 6
578.973 1
578.989 1
579.004 0
579.020 0
579.035 0
579.051 0
579.066 0
579.082 0
579.098 0
579.113 0
579.129 0
579.144 0
579.160 0
579.175 0
579.191 0
579.207 2
579.222 1
579.238 0
579.253 0
579.269 0
579.285 0
579.300 0
579.316 0
579.331 0
579.347 15
579.362 3
579.378 8
579.394 15
579.409 0
579.425 0
579.440 7
579.456 0
579.471 2
579.487 0
579.503 0
579.518 0
579.534 0
579.549 0
579.565 0
579.581 1
579.596 0
579.612 7
579.627 1
579.643 0
579.658 0
579.674 0
579.690 0
579.705 3
579.721 1
579.736 0
579.752 0
579.768 0
579.783 0
579.799 0
579.814 0
579.830 0
579.845 0
579.861 7
579.877 5
579.892 0
579.908 0
579.923 0
579.939 0
579.955 0
579.970 3
579.986 0
580.001 0
580.017 0
580.033 0
580.048 0
580.064 0
580.079 0
580.095 0
580.110 0
580.126 0
580.142 0
580.157 0
580.173 0
580.188 0
580.204 0
580.220 0
580.235 0
580.251 1
580.266 0
580.282 0
580.298 0
580.313 0
580.329 0
580.344 0
580.360 0
580.376 0
580.391 0
580.407 0
580.422 0
580.438 0
580.454 0
580.469 2
580.485 3
580.500 0
580.516 1
580.532 0
580.547 0
580.563 0
580.578 1
580.594 0
580.609 0
580.625 5
580.641 0
580.656 0
580.672 0
580.687 0
580.703 0
580.719 0
580.734 1
580.750 3
580.765 3
580.781 0
580.797 0
580.812 0
580.828 0
580.843 2
580.859 14
580.875 6
580.890 0
580.906 0
580.921 0
580.937 0
580.953 0
580.968 5
580.984 12
580.999 1
581.015 0
581.031 0
581.046 0
581.062 0
581.077 0
581.093 0
581.109 0
581.124 0
581.140 0
581.155 0
581.171 0
581.187 0
581.202 6
581.218 0
581.234 0
581.249 0
581.265 0
581.280 3
581.296 0
581.312 0
581.327 0
581.343 0
581.358 0
581.374 0
581.390 1
581.405 0
581.421 0
581.436 0
581.452 0
581.468 0
581.483 0
581.499 0
581.514 0
581.530 0
581.546 0
581.561 0
581.577 1
581.592 0
581.608 5
581.624 3
581.639 1
581.655 0
581.671 0
581.686 0
581.702 3
581.717 0
581.733 0
581.749 1
581.764 0
581.780 0
581.795 0
581.811 0
581.827 0
581.842 0
581.858 0
581.873 0
581.889 0
581.905 0
581.920 0
581.936 0
581.952 0
581.967 12
581.983 10
581.998 0
582.014 0
582.030 0
582.045 0
582.061 1
582.076 0
582.092 0
582.108 0
582.123 0
582.139 0
582.155 0
582.170 0
582.186 0
582.201 0
582.217 0
582.233 0
582.248 0
582.264 0
582.280 2
582.295 17
582.311 4
582.326 0
582.342 0
582.358 0
582.373 0
582.389 1
582.404 1
582.420 0
582.436 0
582.451 0
582.467 3
582.483 0
582.498 0
582.514 0
582.529 0
582.545 0
582.561 0
582.576 0
582.592 0
582.608 0
582.623 0
582.639 5
582.654 1
582.670 3
582.686 1
582.701 0
582.717 0
582.733 3
582.748 4
582.764 0
582.779 0
582.795 0
582.811 0
582.826 0
582.842 0
582.858 3
582.873 0
582.889 0
582.904 0
582.920 13
582.936 6
582.951 0
582.967 0
582.983 0
582.998 0
583.014 0
583.029 0
583.045 0
583.061 0
583.076 2
583.092 0
583.108 0
583.123 2
583.139 1
583.155 0
583.170 6
583.186 5
583.201 4
583.217 8
583.233 3
583.248 0
583.264 13
583.280 4
583.295 0
583.311 0
583.326 4
583.342 0
583.358 0
583.373 0
583.389 0
583.405 0
583.420 0
583.436 4
583.452 0
583.467 18
583.483 11
583.498 1
583.514 0
583.530 0
583.545 0
583.561 4
583.577 14
583.592 0
583.608 0
583.624 0
583.639 0
583.655 0
583.670 0
583.686 0
583.702 0
583.717 0
583.733 3
583.749 0
583.764 0
583.780 3
583.796 0
583.811 0
583.827 0
583.842 1
583.858 3
583.874 0
583.889 1
583.905 0
583.921 0
583.936 5
583.952 12
583.968 2
583.983 0
583.999 0
584.015 1
584.030 2
584.046 0
584.061 0
584.077 0
584.093 0
584.108 0
584.124 0
584.140 0
584.155 0
584.171 0
584.187 0
584.202 1
584.218 0
584.234 0
584.249 0
584.265 0
584.280 0
584.296 0
584.312 0
584.327 0
584.343 0
584.359 0
584.374 0
584.390 0
584.406 0
584.421 0
584.437 0
584.453 0
584.468 1
584.484 12
584.500 2
584.515 0
584.531 2
584.547 0
584.562 4
584.578 0
584.593 0
584.609 9
584.625 6
584.640 0
584.656 0
584.672 6
584.687 6
584.703 0
584.719 0
584.734 0
584.750 0
584.766 0
584.781 0
584.797 0
584.813 0
584.828 0
584.844 0
584.860 0
584.875 0
584.891 0
584.906 0
584.922 0
584.938 2
584.953 0
584.969 0
584.985 0
585.000 0
585.016 0
585.032 0
585.047 0
585.063 0
585.079 0
585.094 0
585.110 1
585.126 0
585.141 0
585.157 5
585.173 2
585.188 0
585.204 0
585.220 1
585.235 0
585.251 0
585.267 0
585.282 0
585.298 0
585.314 0
585.329 2
585.345 0
585.361 0
585.376 0
585.392 0
585.408 0
585.423 0
585.439 0
585.455 0
585.470 2
585.486 0
585.502 0
585.517 0
585.533 0
585.549 0
585.564 0
585.580 0
585.595 0
585.611 0
585.627 0
585.642 0
585.658 0
585.674 0
585.689 0
585.705 0
585.721 0
585.736 0
585.752 0
585.768 0
585.783 0
585.799 0
585.815 0
585.830 0
585.846 0
585.862 0
585.877 0
585.893 0
585.909 0
585.924 0
585.940 0
585.956 1
585.971 0
585.987 9
586.003 2
586.018 0
586.034 0
586.050 0
586.065 0
586.081 0
586.097 0
586.113 0
586.128 0
586.144 1
586.160 18
586.175 9
586.191 3
586.207 0
586.222 10
586.238 4
586.254 0
586.269 0
586.285 0
586.301 0
586.316 0
586.332 10
586.348 4
586.363 0
586.379 0
586.395 0
586.410 0
586.426 0
586.442 1
586.457 0
586.473 1
586.489 0
586.504 4
586.520 0
586.536 0
586.551 0
586.567 0
586.583 0
586.598 0
586.614 0
586.630 0
586.645 0
586.661 0
586.677 0
586.692 0
586.708 2
586.724 0
586.739 0
586.755 0
586.771 1
586.787 0
586.802 7
586.818 3
586.834 0
586.849 0
586.865 0
586.881 0
586.896 4
586.912 0
586.928 0
586.943 0
586.959 2
586.975 0
586.990 0
587.006 0
587.022 0
587.037 2
587.053 8
587.069 0
587.084 0
587.100 0
587.116 0
587.132 0
587.147 0
587.163 0
587.179 7
587.194 0
587.210 4
587.226 0
587.241 7
587.257 0
587.273 2
587.288 1
587.304 13
587.320 0
587.335 11
587.351 1
587.367 0
587.383 0
587.398 2
587.414 0
587.430 0
587.445 0
587.461 3
587.477 0
587.492 0
587.508 5
587.524 2
587.539 0
587.555 0
587.571 0
587.586 0
587.602 0
587.618 8
587.634 2
587.649 0
587.665 0
587.681 0
587.696 0
587.712 0
587.728 0
587.743 0
587.759 0
587.775 0
587.790 0
587.806 0
587.822 1
587.838 0
587.853 0
587.869 0
587.885 10
587.900 4
587.916 0
587.932 0
587.947 1
587.963 0
587.979 0
587.994 0
588.010 0
588.026 0
588.042 1
588.057 0
588.073 0
588.089 0
588.104 0
588.120 0
588.136 0
588.151 0
588.167 0
588.183 0
588.199 0
588.214 0
588.230 0
588.246 2
588.261 1
588.277 0
588.293 0
588.308 0
588.324 0
588.340 0
588.356 2
588.371 0
588.387 1
588.403 4
588.418 0
588.434 0
588.450 0
588.465 0
588.481 4
588.497 4
588.513 0
588.528 0
588.544 2
588.560 0
588.575 0
588.591 0
588.607 0
588.622 0
588.638 0
588.654 0
588.670 0
588.685 0
588.701 0
588.717 0
588.732 0
588.748 0
588.764 0
588.780 0
588.795 0
588.811 0
588.827 0
588.842 0
588.858 0
588.874 0
588.889 0
588.905 0
588.921 0
588.937 0
588.952 0
588.968 0
588.984 0
588.999 0
589.015 0
589.031 0
589.047 0
589.062 1
589.078 0
589.094 0
589.109 0
589.125 0
589.141 6
589.157 16
589.172 1
589.188 2
589.204 0
589.219 0
589.235 0
589.251 0
589.267 0
589.282 3
589.298 1
589.314 0
589.329 0
589.345 0
589.361 0
589.377 1
589.392 2
589.408 0
589.424 4
589.439 0
589.455 0
589.471 0
589.487 0
589.502 5
589.518 5
589.534 2
589.549 0
589.565 0
589.581 0
589.597 0
589.612 0
589.628 0
589.644 0
589.659 10
589.675 8
589.691 1
589.707 0
589.722 0
589.738 0
589.754 0
589.769 0
589.785 0
589.801 0
589.817 0
589.832 0
589.848 0
589.864 0
589.879 0
589.895 0
589.911 0
589.927 0
589.942 0
589.958 0
589.974 1
589.990 5
590.005 19
590.021 5
590.037 0
590.052 2
590.068 3
590.084 0
590.100 0
590.115 23
590.131 12
590.147 1
590.162 0
590.178 0
590.194 0
590.210 0
590.225 1
590.241 0
590.257 0
590.273 0
590.288 0
590.304 2
590.320 0
590.335 0
590.351 0
590.367 0
590.383 0
590.398 0
590.414 0
590.430 0
590.446 1
590.461 0
590.477 1
590.493 3
590.508 0
590.524 0
590.540 0
590.556 0
590.571 2
590.587 0
590.603 0
590.619 0
590.634 0
590.650 4
590.666 3
590.682 0
590.697 0
590.713 0
590.729 0
590.744 0
590.760 0
590.776 0
590.792 0
590.807 0
590.823 0
590.839 2
590.855 0
590.870 0
590.886 0
590.902 0
590.918 0
590.933 5
590.949 3
590.965 0
590.980 2
590.996 0
591.012 2
591.028 0
591.043 1
591.059 0
591.075 1
591.091 0
591.106 0
591.122 0
591.138 0
591.154 0
591.169 3
591.185 1
591.201 1
591.217 0
591.232 0
591.248 0
591.264 0
591.279 0
591.295 0
591.311 0
591.327 0
591.342 0
591.358 0
591.374 0
591.390 4
591.405 0
591.421 0
591.437 0
591.453 2
591.468 0
591.484 0
591.500 0
591.516 0
591.531 0
591.547 0
591.563 0
591.579 0
591.594 0
591.610 1
591.626 0
591.642 0
591.657 0
591.673 0
591.689 0
591.705 0
591.720 0
591.736 0
591.752 0
591.767 12
591.783 5
591.799 0
591.815 0
591.830 0
591.846 0
591.862 0
591.878 0
591.893 0
591.909 4
591.925 0
591.941 0
591.956 0
591.972 0
591.988 4
592.004 1
592.019 0
592.035 0
592.051 0
592.067 0
592.082 0
592.098 0
592.114 0
592.130 2
592.145 0
592.161 4
592.177 0
592.193 2
592.208 0
592.224 0
592.240 0
592.256 0
592.271 0
592.287 8
592.303 2
592.319 6
592.334 0
592.350 0
592.366 1
592.382 0
592.398 0
592.413 0
592.429 0
592.445 3
592.461 4
592.476 4
592.492 0
592.508 0
592.524 0
592.539 5
592.555 7
592.571 0
592.587 0
592.602 0
592.618 0
592.634 0
592.650 0
592.665 0
592.681 0
592.697 2
592.713 2
592.728 0
592.744 0
592.760 0
592.776 0
592.791 0
592.807 0
592.823 0
592.839 2
592.854 0
592.870 3
592.886 0
592.902 0
592.918 0
592.933 0
592.949 0
592.965 8
592.981 0
592.996 0
593.012 0
593.028 0
593.044 0
593.059 0
593.075 2
593.091 0
593.107 0
593.122 0
593.138 0
593.154 0
593.170 3
593.185 0
593.201 0
593.217 0
593.233 0
593.249 0
593.264 3
593.280 2
593.296 1
593.312 0
593.327 3
593.343 0
593.359 0
593.375 0
593.390 0
593.406 0
593.422 0
593.438 0
593.454 9
593.469 4
593.485 4
593.501 1
593.517 2
593.532 0
593.548 0
593.564 0
593.580 1
593.595 10
593.611 12
593.627 0
593.643 0
593.659 5
593.674 0
593.690 3
593.706 1
593.722 0
593.737 0
593.753 0
593.769 0
593.785 0
593.800 0
593.816 0
593.832 0
593.848 0
593.864 0
593.879 0
593.895 0
593.911 0
593.927 0
593.942 0
593.958 0
593.974 5
593.990 8
594.006 1
594.021 0
594.037 3
594.053 0
594.069 0
594.084 0
594.100 0
594.116 0
594.132 0
594.148 0
594.163 0
594.179 1
594.195 0
594.211 0
594.226 5
594.242 0
594.258 1
594.274 0
594.290 0
594.305 0
594.321 0
594.337 3
594.353 1
594.368 0
594.384 1
594.400 2
594.416 0
594.432 0
594.447 0
594.463 0
594.479 0
594.495 4
594.510 2
594.526 0
594.542 0
594.558 3
594.574 0
594.589 0
594.605 0
594.621 0
594.637 0
594.653 0
594.668 0
594.684 0
594.700 0
594.716 1
594.731 0
594.747 0
594.763 5
594.779 7
594.795 3
594.810 0
594.826 0
594.842 3
594.858 2
594.874 0
594.889 0
594.905 13
594.921 6
594.937 1
594.952 0
594.968 0
594.984 0
595.000 0
595.016 0
595.031 0
595.047 0
595.063 0
595.079 0
595.095 1
595.110 0
595.126 0
595.142 0
595.158 0
595.174 0
595.189 0
595.205 0
595.221 0
595.237 0
595.252 1
595.268 0
595.284 0
595.300 0
595.316 0
595.331 0
595.347 0
595.363 0
595.379 0
595.395 0
595.410 0
595.426 0
595.442 2
595.458 0
595.474 0
595.489 0
595.505 4
595.521 5
595.537 0
595.553 0
595.568 0
595.584 0
595.600 0
595.616 0
595.632 2
595.647 1
595.663 0
595.679 0
595.695 2
595.711 0
595.726 2
595.742 0
595.758 0
595.774 0
595.790 1
595.805 9
595.821 0
595.837 0
595.853 0
595.869 0
595.884 0
595.900 4
595.916 0
595.932 1
595.948 12
595.963 8
595.979 11
595.995 7
596.011 0
596.027 0
596.042 0
596.058 0
596.074 5
596.090 0
596.106 0
596.121 0
596.137 0
596.153 1
596.169 1
596.185 0
596.200 0
596.216 0
596.232 0
596.248 0
596.264 0
596.279 0
596.295 1
596.311 2
596.327 0
596.343 0
596.358 0
596.374 0
596.390 0
596.406 0
596.422 0
596.438 0
596.453 0
596.469 0
596.485 2
596.501 0
596.517 0
596.532 0
596.548 0
596.564 0
596.580 0
596.596 0
596.611 0
596.627 0
596.643 6
596.659 5
596.675 6
596.690 1
596.706 0
596.722 0
596.738 0
596.754 0
596.770 0
596.785 0
596.801 0
596.817 0
596.833 2
596.849 2
596.864 0
596.880 0
596.896 0
596.912 0
596.928 0
596.943 0
596.959 0
596.975 0
596.991 1
597.007 4
597.023 0
597.038 1
597.054 11
597.070 3
597.086 0
597.102 0
597.117 0
597.133 0
597.149 0
597.165 0
597.181 0
597.197 0
597.212 0
597.228 5
597.244 1
597.260 0
597.276 0
597.291 0
597.307 0
597.323 2
597.339 0
597.355 0
597.371 1
597.386 3
597.402 0
597.418 0
597.434 0
597.450 0
597.465 0
597.481 0
597.497 2
597.513 0
597.529 0
597.545 0
597.560 0
597.576 0
597.592 0
597.608 3
597.624 1
597.640 0
597.655 0
597.671 2
597.687 0
597.703 0
597.719 0
597.734 0
597.750 0
597.766 0
597.782 4
597.798 0
597.814 0
597.829 0
597.845 0
597.861 0
597.877 0
597.893 0
597.909 0
597.924 0
597.940 0
597.956 0
597.972 0
597.988 0
598.004 0
598.019 2
598.035 3
598.051 5
598.067 0
598.083 0
598.099 0
598.114 0
598.130 0
598.146 0
598.162 0
598.178 0
598.194 0
598.209 0
598.225 0
598.241 0
598.257 0
598.273 6
598.289 0
598.304 0
598.320 7
598.336 0
598.352 0
598.368 0
598.384 0
598.399 0
598.415 0
598.431 5
598.447 3
598.463 0
598.479 0
598.494 0
598.510 3
598.526 17
598.542 4
598.558 0
598.574 4
598.589 4
598.605 0
598.621 0
598.637 0
598.653 0
598.669 7
598.684 1
598.700 3
598.716 0
598.732 0
598.748 4
598.764 0
598.779 0
598.795 0
598.811 0
598.827 0
598.843 2
598.859 10
598.874 5
598.890 0
598.906 0
598.922 0
598.938 0
598.954 0
598.970 0
598.985 0
599.001 3
599.017 0
599.033 0
599.049 0
599.065 0
599.080 2
599.096 0
599.112 2
599.128 1
599.144 0
599.160 3
599.175 1
599.191 0
599.207 0
599.223 0
599.239 0
599.255 7
599.271 5
599.286 0
599.302 0
599.318 4
599.334 2
599.350 0
599.366 0
599.381 1
599.397 0
599.413 0
599.429 7
599.445 7
599.461 1
599.477 8
599.492 7
599.508 16
599.524 6
599.540 0
599.556 0
599.572 2
599.587 1
599.603 0
599.619 0
599.635 7
599.651 8
599.667 1
599.683 0
599.698 0
599.714 3
599.730 0
599.746 0
599.762 4
599.778 5
599.794 3
599.809 0
599.825 0
599.841 0
599.857 0
599.873 0
599.889 0
599.905 3
599.920 0
599.936 0
599.952 0
599.968 0
599.984 0
600.000 1
600.016 7
600.031 0
600.047 0
600.063 0
600.079 8
600.095 0
600.111 0
600.127 0
600.142 2
600.158 0
600.174 0
600.190 0
600.206 0
600.222 1
600.238 0
600.253 0
600.269 1
600.285 0
600.301 0
600.317 0
600.333 0
600.349 0
600.364 0
600.380 0
600.396 0
600.412 0
600.428 0
600.444 0
600.460 0
600.475 0
600.491 0
600.507 0
600.523 0
600.539 0
600.555 0
600.571 1
600.586 1
600.602 0
600.618 1
600.634 0
600.650 0
600.666 0
600.682 1
600.697 0
600.713 0
600.729 0
600.745 0
600.761 2
600.777 0
600.793 0
600.809 0
600.824 0
600.840 0
600.856 0
600.872 0
600.888 0
600.904 0
600.920 0
600.935 0
600.951 0
600.967 0
600.983 0
600.999 3
601.015 3
601.031 0
601.047 0
601.062 0
601.078 0
601.094 0
601.110 0
601.126 0
601.142 3
601.158 1
601.174 0
601.189 0
601.205 0
601.221 0
601.237 0
601.253 0
601.269 0
601.285 0
601.301 0
601.316 0
601.332 2
601.348 0
601.364 0
601.380 0
601.396 0
601.412 2
601.427 1
601.443 1
601.459 0
601.475 4
601.491 1
601.507 1
601.523 5
601.539 1
601.554 0
601.570 0
601.586 7
601.602 7
601.618 0
601.634 6
601.650 2
601.666 0
601.682 0
601.697 5
601.713 1
601.729 0
601.745 0
601.761 0
601.777 0
601.793 0
601.809 0
601.824 0
601.840 0
601.856 1
601.872 4
601.888 1
601.904 2
601.920 6
601.936 0
601.951 0
601.967 0
601.983 0
601.999 0
602.015 0
602.031 0
602.047 0
602.063 0
602.079 6
602.094 0
602.110 0
602.126 0
602.142 0
602.158 0
602.174 0
602.190 0
602.206 0
602.221 0
602.237 0
602.253 8
602.269 8
602.285 1
602.301 0
602.317 8
602.333 13
602.349 0
602.364 0
602.380 9
602.396 5
602.412 0
602.428 2
602.444 1
602.460 0
602.476 0
602.492 0
602.507 0
602.523 0
602.539 0
602.555 0
602.571 1
602.587 0
602.603 0
602.619 6
602.635 2
602.650 0
602.666 8
602.682 5
602.698 0
602.714 0
602.730 0
602.746 0
602.762 0
602.778 0
602.793 0
602.809 0
602.825 0
602.841 0
602.857 0
602.873 0
602.889 0
602.905 0
602.921 0
602.936 0
602.952 0
602.968 0
602.984 1
603.000 0
603.016 0
603.032 0
603.048 0
603.064 6
603.080 1
603.095 1
603.111 0
603.127 0
603.143 0
603.159 0
603.175 4
603.191 3
603.207 0
603.223 0
603.239 0
603.254 0
603.270 0
603.286 0
603.302 0
603.318 0
603.334 0
603.350 0
603.366 0
603.382 0
603.398 0
603.413 0
603.429 0
603.445 0
603.461 0
603.477 0
603.493 0
603.509 0
603.525 0
603.541 0
603.557 0
603.572 0
603.588 0
603.604 0
603.620 0
603.636 0
603.652 0
603.668 0
603.684 2
603.700 4
603.716 0
603.731 0
603.747 0
603.763 0
603.779 4
603.795 2
603.811 9
603.827 1
603.843 0
603.859 0
603.875 0
603.891 0
603.906 0
603.922 0
603.938 0
603.954 0
603.970 0
603.986 0
604.002 0
604.018 0
604.034 0
604.050 0
604.066 0
604.081 0
604.097 0
604.113 0
604.129 0
604.145 0
604.161 0
604.177 0
604.193 0
604.209 1
604.225 0
604.241 0
604.256 0
604.272 0
604.288 0
604.304 0
604.320 0
604.336 0
604.352 0
604.368 0
604.384 0
604.400 0
604.416 1
604.431 1
604.447 5
604.463 0
604.479 0
604.495 0
604.511 0
604.527 7
604.543 2
604.559 1
604.575 15
604.591 2
604.607 0
604.622 0
604.638 0
604.654 0
604.670 0
604.686 0
604.702 0
604.718 0
604.734 0
604.750 0
604.766 0
604.782 0
604.798 0
604.813 0
604.829 0
604.845 0
604.861 0
604.877 0
604.893 2
604.909 0
604.925 0
604.941 0
604.957 0
604.973 0
604.989 0
605.005 0
605.020 0
605.036 0
605.052 0
605.068 0
605.084 0
605.100 0
605.116 1
605.132 3
605.148 0
605.164 0
605.180 0
605.196 0
605.212 0
605.227 0
605.243 0
605.259 0
605.275 5
605.291 4
605.307 0
605.323 0
605.339 0
605.355 0
605.371 0
605.387 0
605.403 3
605.419 3
605.434 0
605.450 1
605.466 0
605.482 0
605.498 4
605.514 6
605.530 9
605.546 2
605.562 2
605.578 3
605.594 0
605.610 0
605.626 0
605.642 0
605.657 0
605.673 0
605.689 4
605.705 2
605.721 3
605.737 0
605.753 0
605.769 0
605.785 0
605.801 0
605.817 0
605.833 0
605.849 0
605.865 0
605.881 0
605.896 2
605.912 0
605.928 0
605.944 3
605.960 8
605.976 0
605.992 0
606.008 0
606.024 3
606.040 0
606.056 0
606.072 0
606.088 7
606.104 6
606.120 0
606.135 0
606.151 0
606.167 0
606.183 3
606.199 1
606.215 0
606.231 0
606.247 0
606.263 0
606.279 0
606.295 0
606.311 0
606.327 0
606.343 3
606.359 0
606.375 0
606.390 5
606.406 2
606.422 0
606.438 0
606.454 0
606.470 0
606.486 9
606.502 1
606.518 0
606.534 2
606.550 0
606.566 0
606.582 0
606.598 0
606.614 2
606.630 0
606.646 0
606.661 0
606.677 0
606.693 1
606.709 0
606.725 0
606.741 0
606.757 0
606.773 0
606.789 0
606.805 2
606.821 0
606.837 0
606.853 0
606.869 0
606.885 1
606.901 0
606.917 0
606.933 1
606.948 0
606.964 0
606.980 0
606.996 0
607.012 0
607.028 0
607.044 0
607.060 1
607.076 0
607.092 0
607.108 11
607.124 8
607.140 0
607.156 0
607.172 0
607.188 0
607.204 14
607.220 5
607.236 0
607.252 0
607.267 0
607.283 0
607.299 0
607.315 0
607.331 0
607.347 0
607.363 0
607.379 0
607.395 0
607.411 5
607.427 0
607.443 2
607.459 0
607.475 0
607.491 0
607.507 0
607.523 0
607.539 0
607.555 0
607.571 0
607.587 15
607.602 6
607.618 1
607.634 0
607.650 0
607.666 0
607.682 0
607.698 0
607.714 0
607.730 0
607.746 10
607.762 5
607.778 3
607.794 3
607.810 17
607.826 6
607.842 0
607.858 0
607.874 1
607.890 4
607.906 0
607.922 0
607.938 0
607.954 0
607.970 0
607.985 0
608.001 0
608.017 0
608.033 0
608.049 0
608.065 12
608.081 4
608.097 0
608.113 0
608.129 0
608.145 0
608.161 0
608.177 1
608.193 0
608.209 0
608.225 0
608.241 1
608.257 0
608.273 0
608.289 0
608.305 4
608.321 3
608.337 7
608.353 3
608.369 0
608.385 0
608.401 0
608.417 0
608.432 4
608.448 0
608.464 0
608.480 13
608.496 7
608.512 6
608.528 0
608.544 5
608.560 1
608.576 0
608.592 0
608.608 0
608.624 0
608.640 0
608.656 0
608.672 0
608.688 2
608.704 0
608.720 0
608.736 0
608.752 0
608.768 0
608.784 5
608.800 0
608.816 0
608.832 0
608.848 0
608.864 6
608.880 2
608.896 0
608.912 0
608.928 0
608.944 0
608.959 0
608.975 0
608.991 0
609.007 0
609.023 0
609.039 0
609.055 0
609.071 1
609.087 0
609.103 1
609.119 0
609.135 0
609.151 2
609.167 2
609.183 0
609.199 0
609.215 0
609.231 0
609.247 0
609.263 0
609.279 1
609.295 5
609.311 1
609.327 0
609.343 0
609.359 0
609.375 0
609.391 0
609.407 0
609.423 0
609.439 0
609.455 0
609.471 7
609.487 3
609.503 0
609.519 0
609.535 1
609.551 1
609.567 0
609.583 0
609.599 0
609.615 0
609.631 0
609.647 0
609.663 0
609.679 0
609.694 0
609.710 3
609.726 1
609.742 1
609.758 7
609.774 1
609.790 5
609.806 0
609.822 0
609.838 5
609.854 0
609.870 3
609.886 13
609.902 6
609.918 0
609.934 0
609.950 0
609.966 0
609.982 0
609.998 0
610.014 0
610.030 0
610.046 0
610.062 0
610.078 0
610.094 4
610.110 0
610.126 0
610.142 0
610.158 0
610.174 0
610.190 0
610.206 0
610.222 0
610.238 0
610.254 0
610.270 0
610.286 0
610.302 3
610.318 4
610.334 2
610.350 0
610.366 0
610.382 0
610.398 0
610.414 0
610.430 0
610.446 0
610.462 0
610.478 0
610.494 0
610.510 0
610.526 0
610.542 0
610.558 0
610.574 0
610.590 0
610.606 0
610.622 1
610.638 0
610.654 5
610.670 0
610.686 0
610.702 0
610.718 0
610.734 0
610.750 0
610.766 0
610.782 0
610.798 8
610.814 0
610.830 0
610.846 0
610.862 0
610.878 15
610.894 4
610.910 0
610.926 0
610.942 2
610.958 0
610.974 10
610.990 2
611.006 5
611.022 0
611.038 0
611.054 0
611.070 0
611.086 0
611.102 0
611.118 0
611.134 2
611.150 1
611.166 0
611.182 0
611.198 1
611.214 3
611.230 3
611.246 0
611.262 2
611.278 0
611.294 0
611.310 7
611.326 0
611.342 0
611.358 0
611.374 0
611.390 0
611.406 0
611.422 0
611.438 3
611.454 0
611.470 0
611.486 0
611.502 0
611.518 1
611.534 0
611.550 0
611.566 0
611.582 3
611.598 12
611.614 3
611.630 0
611.646 0
611.662 0
611.678 0
611.694 0
611.710 0
611.726 0
611.742 0
611.758 0
611.774 0
611.790 0
611.806 0
611.822 3
611.838 0
611.854 0
611.870 0
611.886 6
611.902 1
611.918 0
611.934 0
611.950 0
611.966 2
611.982 0
611.998 1
612.014 4
612.030 0
612.046 0
612.062 0
612.078 0
612.094 0
612.110 0
612.126 1
612.142 8
612.158 0
612.174 0
612.190 0
612.206 0
612.222 0
612.238 2
612.254 0
612.270 0
612.287 0
612.303 10
612.319 0
612.335 0
612.351 0
612.367 0
612.383 0
612.399 5
612.415 20
612.431 0
612.447 5
612.463 0
612.479 0
612.495 0
612.511 3
612.527 0
612.543 0
612.559 0
612.575 0
612.591 0
612.607 0
612.623 3
612.639 0
612.655 0
612.671 0
612.687 0
612.703 0
612.719 0
612.735 3
612.751 2
612.767 0
612.783 0
612.799 2
612.815 0
612.831 0
612.847 0
612.863 0
612.879 0
612.895 0
612.911 0
612.927 0
612.943 0
612.959 0
612.975 6
612.991 5
613.007 0
613.024 0
613.040 0
613.056 0
613.072 0
613.088 0
613.104 0
613.120 0
613.136 0
613.152 0
613.168 3
613.184 0
613.200 3
613.216 0
613.232 0
613.248 0
613.264 0
613.280 0
613.296 0
613.312 9
613.328 3
613.344 0
613.360 0
613.376 0
613.392 4
613.408 7
613.424 0
613.440 0
613.456 3
613.472 0
613.488 0
613.504 0
613.520 0
613.536 0
613.553 0
613.569 2
613.585 1
613.601 3
613.617 2
613.633 0
613.649 2
613.665 12
613.681 0
613.697 0
613.713 0
613.729 0
613.745 0
613.761 1
613.777 0
613.793 0
613.809 2
613.825 0
613.841 0
613.857 0
613.873 20
613.889 9
613.905 0
613.921 0
613.937 0
613.953 0
613.969 3
613.986 4
614.002 6
614.018 5
614.034 0
614.050 0
614.066 0
614.082 12
614.098 4
614.114 0
614.130 0
614.146 0
614.162 0
614.178 4
614.194 3
614.210 3
614.226 3
614.242 3
614.258 0
614.274 0
614.290 3
614.306 1
614.322 0
614.338 0
614.354 0
614.371 8
614.387 11
614.403 1
614.419 0
614.435 3
614.451 0
614.467 0
614.483 1
614.499 5
614.515 1
614.531 0
614.547 0
614.563 0
614.579 0
614.595 0
614.611 0
614.627 0
614.643 4
614.659 5
614.675 3
614.691 4
614.707 2
614.724 0
614.740 0
614.756 0
614.772 0
614.788 0
614.804 0
614.820 0
614.836 0
614.852 0
614.868 0
614.884 8
614.900 14
614.916 0
614.932 0
614.948 0
614.964 0
614.980 0
614.996 5
615.012 0
615.029 0
615.045 3
615.061 9
615.077 15
615.093 0
615.109 0
615.125 0
615.141 0
615.157 2
615.173 2
615.189 4
615.205 3
615.221 2
615.237 0
615.253 4
615.269 0
615.285 0
615.301 0
615.317 6
615.334 3
615.350 1
615.366 0
615.382 0
615.398 5
615.414 0
615.430 0
615.446 3
615.462 5
615.478 15
615.494 0
615.510 1
615.526 2
615.542 0
615.558 0
615.574 0
615.590 3
615.607 3
615.623 0
615.639 0
615.655 0
615.671 2
615.687 0
615.703 0
615.719 0
615.735 0
615.751 0
615.767 8
615.783 5
615.799 0
615.815 3
615.831 0
615.847 0
615.864 0
615.880 0
615.896 0
615.912 0
615.928 0
615.944 0
615.960 0
615.976 0
615.992 0
616.008 0
616.024 1
616.040 6
616.056 0
616.072 3
616.088 3
616.105 2
616.121 0
616.137 0
616.153 8
616.169 5
616.185 0
616.201 0
616.217 0
616.233 0
616.249 0
616.265 0
616.281 0
616.297 0
616.313 0
616.329 0
616.346 0
616.362 0
616.378 0
616.394 0
616.410 0
616.426 0
616.442 0
616.458 0
616.474 0
616.490 0
616.506 0
616.522 3
616.538 0
616.554 6
616.571 0
616.587 0
616.603 0
616.619 5
616.635 0
616.651 0
616.667 0
616.683 3
616.699 12
616.715 1
616.731 0
616.747 4
616.763 2
616.780 0
616.796 0
616.812 0
616.828 2
616.844 1
616.860 0
616.876 0
616.892 0
616.908 0
616.924 0
616.940 0
616.956 0
616.972 0
616.989 0
617.005 2
617.021 0
617.037 0
617.053 0
617.069 0
617.085 0
617.101 0
617.117 0
617.133 0
617.149 0
617.165 1
617.181 0
617.198 8
617.214 19
617.230 2
617.246 0
617.262 0
617.278 0
617.294 0
617.310 0
617.326 0
617.342 2
617.358 5
617.374 4
617.391 0
617.407 4
617.423 0
617.439 2
617.455 0
617.471 0
617.487 0
617.503 0
617.519 0
617.535 0
617.551 0
617.568 6
617.584 5
617.600 0
617.616 0
617.632 1
617.648 6
617.664 7
617.680 0
617.696 10
617.712 1
617.728 3
617.744 17
617.761 4
617.777 0
617.793 0
617.809 1
617.825 1
617.841 7
617.857 5
617.873 4
617.889 2
617.905 0
617.921 0
617.938 0
617.954 0
617.970 0
617.986 0
618.002 0
618.018 0
618.034 0
618.050 0
618.066 0
618.082 0
618.098 0
618.115 0
618.131 0
618.147 0
618.163 0
618.179 2
618.195 8
618.211 7
618.227 2
618.243 0
618.259 2
618.275 0
618.292 0
618.308 4
618.324 6
618.340 8
618.356 1
618.372 1
618.388 1
618.404 2
618.420 4
618.436 0
618.453 0
618.469 1
618.485 3
618.501 16
618.517 0
618.533 0
618.549 2
618.565 0
618.581 0
618.597 3
618.614 0
618.630 0
618.646 3
618.662 0
618.678 0
618.694 0
618.710 0
618.726 0
618.742 1
618.758 0
618.775 0
618.791 1
618.807 0
618.823 0
618.839 0
618.855 0
618.871 0
618.887 3
618.903 0
618.919 0
618.936 0
618.952 0
618.968 0
618.984 3
619.000 0
619.016 0
619.032 1
619.048 0
619.064 2
619.081 0
619.097 0
619.113 0
619.129 0
619.145 0
619.161 0
619.177 4
619.193 1
619.209 0
619.225 0
619.242 0
619.258 0
619.274 0
619.290 0
619.306 8
619.322 2
619.338 2
619.354 6
619.370 0
619.387 0
619.403 0
619.419 0
619.435 0
619.451 1
619.467 0
619.483 2
619.499 0
619.515 3
619.532 4
619.548 4
619.564 5
619.580 2
619.596 0
619.612 0
619.628 0
619.644 2
619.660 0
619.677 0
619.693 4
619.709 5
619.725 0
619.741 0
619.757 0
619.773 4
619.789 4
619.806 0
619.822 0
619.838 0
619.854 0
619.870 2
619.886 5
619.902 0
619.918 4
619.934 1
619.951 0
619.967 0
619.983 8
619.999 5
620.015 1
620.031 4
620.047 0
620.063 0
620.079 0
620.096 0
620.112 0
620.128 0
620.144 3
620.160 8
620.176 2
620.192 0
620.208 11
620.225 7
620.241 0
620.257 0
620.273 0
620.289 0
620.305 0
620.321 0
620.337 1
620.354 0
620.370 0
620.386 1
620.402 3
620.418 0
620.434 0
620.450 0
620.466 0
620.483 0
620.499 0
620.515 0
620.531 0
620.547 4
620.563 0
620.579 0
620.595 13
620.612 12
620.628 0
620.644 0
620.660 0
620.676 0
620.692 2
620.708 0
620.724 0
620.741 0
620.757 0
620.773 2
620.789 2
620.805 7
620.821 0
620.837 0
620.853 5
620.870 10
620.886 2
620.902 5
620.918 3
620.934 2
620.950 0
620.966 0
620.982 3
620.999 3
621.015 0
621.031 0
621.047 0
621.063 0
621.079 2
621.095 0
621.112 0
621.128 0
621.144 0
621.160 0
621.176 0
621.192 14
621.208 3
621.224 0
621.241 0
621.257 0
621.273 0
621.289 0
621.305 0
621.321 1
621.337 0
621.354 0
621.370 0
621.386 15
621.402 24
621.418 5
621.434 0
621.450 0
621.467 0
621.483 5
621.499 5
621.515 1
621.531 2
621.547 0
621.563 0
621.579 0
621.596 0
621.612 5
621.628 8
621.644 5
621.660 5
621.676 1
621.692 0
621.709 0
621.725 0
621.741 0
621.757 0
621.773 0
621.789 0
621.805 2
621.822 0
621.838 0
621.854 2
621.870 0
621.886 0
621.902 0
621.918 0
621.935 0
621.951 0
621.967 0
621.983 0
621.999 0
622.015 0
622.031 4
622.048 0
622.064 2
622.080 0
622.096 0
622.112 0
622.128 0
622.144 0
622.161 0
622.177 1
622.193 1
622.209 0
622.225 5
622.241 6
622.257 7
622.274 0
622.290 10
622.306 22
622.322 6
622.338 0
622.354 1
622.370 4
622.387 2
622.403 0
622.419 4
622.435 1
622.451 0
622.467 0
622.484 0
622.500 0
622.516 0
622.532 0
622.548 0
622.564 0
622.580 0
622.597 2
622.613 3
622.629 8
622.645 5
622.661 0
622.677 0
622.694 0
622.710 0
622.726 3
622.742 5
622.758 2
622.774 0
622.790 0
622.807 0
622.823 0
622.839 4
622.855 0
622.871 9
622.887 9
622.904 7
622.920 2
622.936 0
622.952 0
622.968 0
622.984 0
623.000 12
623.017 23
623.033 5
623.049 0
623.065 0
623.081 0
623.097 0
623.114 1
623.130 3
623.146 1
623.162 14
623.178 5
623.194 1
623.211 3
623.227 8
623.243 1
623.259 0
623.275 0
623.291 0
623.307 0
623.324 0
623.340 0
623.356 0
623.372 0
623.388 0
623.404 0
623.421 0
623.437 6
623.453 5
623.469 0
623.485 0
623.501 0
623.518 0
623.534 0
623.550 12
623.566 8
623.582 4
623.598 0
623.615 0
623.631 1
623.647 0
623.663 0
623.679 6
623.695 2
623.712 3
623.728 1
623.744 0
623.760 0
623.776 0
623.792 0
623.809 2
623.825 1
623.841 3
623.857 1
623.873 1
623.889 0
623.906 1
623.922 7
623.938 4
623.954 0
623.970 0
623.986 0
624.003 2
624.019 5
624.035 0
624.051 3
624.067 2
624.083 0
624.100 0
624.116 0
624.132 0
624.148 0
624.164 0
624.180 0
624.197 1
624.213 13
624.229 1
624.245 0
624.261 0
624.278 2
624.294 1
624.310 0
624.326 0
624.342 0
624.358 0
624.375 1
624.391 0
624.407 0
624.423 5
624.439 0
624.455 0
624.472 0
624.488 4
624.504 1
624.520 3
624.536 2
624.552 0
624.569 0
624.585 0
624.601 0
624.617 1
624.633 0
624.650 0
624.666 1
624.682 8
624.698 2
624.714 0
624.730 0
624.747 0
624.763 0
624.779 0
624.795 1
624.811 0
624.828 1
624.844 0
624.860 0
624.876 0
624.892 0
624.908 1
624.925 3
624.941 1
624.957 4
624.973 3
624.989 0
625.006 0
625.022 0
625.038 0
625.054 0
625.070 0
625.086 0
625.103 0
625.119 0
625.135 0
625.151 2
625.167 0
625.184 4
625.200 2
625.216 0
625.232 0
625.248 0
625.264 1
625.281 0
625.297 0
625.313 0
625.329 0
625.345 1
625.362 0
625.378 9
625.394 1
625.410 3
625.426 0
625.443 0
625.459 0
625.475 0
625.491 0
625.507 2
625.523 0
625.540 0
625.556 0
625.572 0
625.588 0
625.604 0
625.621 0
625.637 0
625.653 0
625.669 0
625.685 0
625.702 0
625.718 0
625.734 0
625.750 0
625.766 10
625.783 0
625.799 0
625.815 0
625.831 2
625.847 0
625.864 3
625.880 0
625.896 0
625.912 0
625.928 0
625.944 0
625.961 0
625.977 0
625.993 0
626.009 3
626.025 0
626.042 0
626.058 0
626.074 0
626.090 0
626.106 0
626.123 2
626.139 1
626.155 6
626.171 5
626.187 8
626.204 7
626.220 0
626.236 0
626.252 0
626.268 6
626.285 2
626.301 0
626.317 0
626.333 0
626.349 0
626.366 0
626.382 7
626.398 11
626.414 0
626.430 0
626.447 0
626.463 0
626.479 0
626.495 0
626.511 4
626.528 0
626.544 17
626.560 3
626.576 7
626.592 0
626.609 0
626.625 0
626.641 0
626.657 0
626.673 1
626.690 5
626.706 0
626.722 0
626.738 0
626.755 0
626.771 4
626.787 0
626.803 0
626.819 0
626.836 0
626.852 0
626.868 0
626.884 0
626.900 0
626.917 0
626.933 0
626.949 9
626.965 4
626.981 3
626.998 0
627.014 0
627.030 0
627.046 0
627.062 0
627.079 0
627.095 0
627.111 0
627.127 1
627.143 0
627.160 0
627.176 0
627.192 3
627.208 1
627.225 0
627.241 1
627.257 0
627.273 0
627.289 0
627.306 3
627.322 0
627.338 0
627.354 0
627.370 0
627.387 0
627.403 0
627.419 2
627.435 0
627.452 6
627.468 6
627.484 0
627.500 0
627.516 0
627.533 0
627.549 0
627.565 2
627.581 1
627.597 4
627.614 10
627.630 2
627.646 0
627.662 6
627.679 5
627.695 0
627.711 0
627.727 0
627.743 0
627.760 0
627.776 0
627.792 0
627.808 0
627.825 0
627.841 0
627.857 0
627.873 0
627.889 0
627.906 0
627.922 0
627.938 0
627.954 1
627.971 4
627.987 0
628.003 0
628.019 4
628.035 0
628.052 0
628.068 0
628.084 0
628.100 2
628.117 1
628.133 0
628.149 1
628.165 0
628.181 4
628.198 0
628.214 0
628.230 1
628.246 1
628.263 0
628.279 2
628.295 2
628.311 0
628.327 4
628.344 3
628.360 8
628.376 2
628.392 3
628.409 0
628.425 0
628.441 0
628.457 1
628.473 0
628.490 4
628.506 2
628.522 0
628.538 1
628.555 1
628.571 8
628.587 1
628.603 0
628.620 0
628.636 1
628.652 0
628.668 6
628.684 0
628.701 0
628.717 0
628.733 0
628.749 4
628.766 0
628.782 3
628.798 0
628.814 0
628.831 0
628.847 1
628.863 5
628.879 0
628.895 0
628.912 0
628.928 0
628.944 0
628.960 0
628.977 0
628.993 0
629.009 6
629.025 0
629.042 0
629.058 0
629.074 0
629.090 0
629.107 0
629.123 0
629.139 3
629.155 0
629.171 0
629.188 0
629.204 2
629.220 0
629.236 0
629.253 2
629.269 0
629.285 0
629.301 4
629.318 5
629.334 1
629.350 0
629.366 0
629.383 0
629.399 0
629.415 2
629.431 3
629.448 0
629.464 2
629.480 3
629.496 4
629.512 0
629.529 2
629.545 1
629.561 7
629.577 0
629.594 1
629.610 0
629.626 1
629.642 0
629.659 10
629.675 4
629.691 0
629.707 0
629.724 7
629.740 0
629.756 0
629.772 0
629.789 0
629.805 6
629.821 1
629.837 2
629.854 0
629.870 0
629.886 0
629.902 0
629.919 0
629.935 0
629.951 0
629.967 0
629.984 1
630.000 4
630.016 0
630.032 0
630.049 0
630.065 0
630.081 0
630.097 0
630.114 0
630.130 5
630.146 0
630.162 4
630.179 0
630.195 0
630.211 0
630.227 0
630.244 0
630.260 0
630.276 0
630.292 15
630.309 11
630.325 1
630.341 0
630.357 0
630.374 0
630.390 0
630.406 0
630.422 0
630.439 0
630.455 0
630.471 0
630.487 1
630.504 0
630.520 2
630.536 3
630.552 0
630.569 0
630.585 0
630.601 0
630.617 0
630.634 6
630.650 5
630.666 0
630.682 1
630.699 0
630.715 1
630.731 0
630.747 0
630.764 5
630.780 4
630.796 0
630.812 3
630.829 1
630.845 8
630.861 0
630.877 0
630.894 2
630.910 0
630.926 0
630.943 0
630.959 0
630.975 0
630.991 0
631.008 0
631.024 23
631.040 10
631.056 2
631.073 0
631.089 0
631.105 0
631.121 2
631.138 0
631.154 0
631.170 0
631.186 3
631.203 0
631.219 0
631.235 0
631.251 0
631.268 0
631.284 0
631.300 0
631.317 4
631.333 0
631.349 0
631.365 2
631.382 0
631.398 0
631.414 0
631.430 0
631.447 1
631.463 3
631.479 3
631.495 0
631.512 7
631.528 1
631.544 0
631.561 2
631.577 0
631.593 0
631.609 0
631.626 0
631.642 0
631.658 0
631.674 1
631.691 0
631.707 0
631.723 0
631.739 0
631.756 0
631.772 0
631.788 0
631.805 0
631.821 11
631.837 3
631.853 0
631.870 2
631.886 7
631.902 1
631.918 0
631.935 1
631.951 10
631.967 1
631.984 0
632.000 5
632.016 1
632.032 0
632.049 0
632.065 0
632.081 0
632.097 1
632.114 7
632.130 4
632.146 0
632.163 0
632.179 2
632.195 0
632.211 0
632.228 0
632.244 0
632.260 0
632.277 0
632.293 4
632.309 8
632.325 0
632.342 0
632.358 0
632.374 0
632.390 3
632.407 0
632.423 0
632.439 7
632.456 2
632.472 1
632.488 1
632.504 5
632.521 0
632.537 0
632.553 0
632.570 0
632.586 0
632.602 0
632.618 0
632.635 0
632.651 4
632.667 4
632.684 11
632.700 8
632.716 16
632.732 6
632.749 6
632.765 6
632.781 0
632.797 0
632.814 0
632.830 3
632.846 1
632.863 5
632.879 1
632.895 0
632.911 0
632.928 3
632.944 2
632.960 0
632.977 0
632.993 0
633.009 0
633.025 0
633.042 0
633.058 0
633.074 1
633.091 3
633.107 0
633.123 0
633.139 0
633.156 5
633.172 0
633.188 0
633.205 0
633.221 0
633.237 0
633.254 0
633.270 5
633.286 4
633.302 0
633.319 0
633.335 0
633.351 8
633.368 1
633.384 0
633.400 1
633.416 0
633.433 0
633.449 0
633.465 4
633.482 10
633.498 1
633.514 0
633.530 0
633.547 0
633.563 5
633.579 15
633.596 3
633.612 0
633.628 0
633.645 0
633.661 0
633.677 1
633.693 11
633.710 3
633.726 0
633.742 0
633.759 0
633.775 0
633.791 0
633.807 0
633.824 0
633.840 0
633.856 6
633.873 0
633.889 0
633.905 0
633.922 4
633.938 0
633.954 0
633.970 0
633.987 4
634.003 0
634.019 6
634.036 10
634.052 3
634.068 0
634.085 2
634.101 0
634.117 3
634.133 1
634.150 10
634.166 1
634.182 2
634.199 0
634.215 3
634.231 0
634.248 0
634.264 2
634.280 3
634.296 0
634.313 0
634.329 1
634.345 1
634.362 0
634.378 7
634.394 0
634.411 0
634.427 2
634.443 1
634.460 0
634.476 0
634.492 0
634.508 0
634.525 0
634.541 0
634.557 4
634.574 1
634.590 0
634.606 0
634.623 0
634.639 0
634.655 0
634.671 5
634.688 1
634.704 0
634.720 1
634.737 0
634.753 0
634.769 0
634.786 0
634.802 0
634.818 9
634.835 6
634.851 0
634.867 0
634.884 0
634.900 3
634.916 8
634.932 1
634.949 0
634.965 0
634.981 1
634.998 0
635.014 0
635.030 0
635.047 0
635.063 10
635.079 5
635.096 0
635.112 0
635.128 0
635.145 0
635.161 0
635.177 0
635.193 0
635.210 0
635.226 0
635.242 0
635.259 0
635.275 1
635.291 4
635.308 0
635.324 2
635.340 13
635.357 4
635.373 0
635.389 0
635.406 0
635.422 2
635.438 1
635.455 1
635.471 12
635.487 5
635.503 0
635.520 0
635.536 3
635.552 1
635.569 0
635.585 0
635.601 0
635.618 0
635.634 0
635.650 4
635.667 9
635.683 4
635.699 0
635.716 0
635.732 0
635.748 0
635.765 0
635.781 0
635.797 0
635.814 0
635.830 4
635.846 0
635.863 0
635.879 0
635.895 0
635.911 0
635.928 0
635.944 0
635.960 0
635.977 0
635.993 2
636.009 0
636.026 0
636.042 0
636.058 2
636.075 6
636.091 0
636.107 0
636.124 0
636.140 3
636.156 1
636.173 12
636.189 15
636.205 3
636.222 0
636.238 0
636.254 0
636.271 0
636.287 12
636.303 9
636.320 0
636.336 0
636.352 0
636.369 0
636.385 1
636.401 0
636.418 0
636.434 0
636.450 0
636.467 0
636.483 0
636.499 0
636.516 4
636.532 1
636.548 0
636.565 0
636.581 0
636.597 9
636.614 12
636.630 4
636.646 8
636.663 3
636.679 0
636.695 0
636.712 3
636.728 0
636.744 3
636.761 0
636.777 0
636.793 0
636.810 0
636.826 0
636.842 0
636.859 0
636.875 0
636.891 0
636.908 3
636.924 1
636.940 3
636.957 0
636.973 4
636.989 0
637.006 0
637.022 0
637.038 0
637.055 0
637.071 4
637.087 0
637.104 2
637.120 15
637.136 1
637.153 0
637.169 0
637.185 1
637.202 8
637.218 3
637.234 0
637.251 3
637.267 1
637.283 3
637.300 0
637.316 0
637.332 0
637.349 0
637.365 0
637.381 0
637.398 0
637.414 2
637.431 7
637.447 16
637.463 2
637.480 2
637.496 3
637.512 0
637.529 0
637.545 0
637.561 0
637.578 3
637.594 0
637.610 0
637.627 0
637.643 0
637.659 0
637.676 2
637.692 0
637.708 0
637.725 0
637.741 1
637.757 0
637.774 0
637.790 0
637.806 9
637.823 13
637.839 1
637.855 5
637.872 5
637.888 5
637.905 4
637.921 3
637.937 4
637.954 9
637.970 2
637.986 0
638.003 8
638.019 8
638.035 1
638.052 4
638.068 6
638.084 0
638.101 8
638.117 0
638.133 0
638.150 0
638.166 5
638.183 0
638.199 3
638.215 0
638.232 3
638.248 9
638.264 3
638.281 8
638.297 3
638.313 0
638.330 0
638.346 0
638.362 0
638.379 0
638.395 0
638.411 3
638.428 4
638.444 2
638.461 5
638.477 5
638.493 3
638.510 0
638.526 0
638.542 3
638.559 0
638.575 0
638.591 0
638.608 0
638.624 0
638.640 0
638.657 0
638.673 11
638.690 3
638.706 0
638.722 1
638.739 0
638.755 0
638.771 0
638.788 7
638.804 1
638.820 0
638.837 0
638.853 2
638.870 0
638.886 0
638.902 0
638.919 1
638.935 0
638.951 0
638.968 0
638.984 0
639.000 0
639.017 0
639.033 0
639.050 0
639.066 0
639.082 0
639.099 2
639.115 0
639.131 0
639.148 3
639.164 0
639.180 0
639.197 0
639.213 0
639.230 3
639.246 5
639.262 1
639.279 0
639.295 0
639.311 0
639.328 0
639.344 0
639.360 0
639.377 0
639.393 0
639.410 4
639.426 4
639.442 17
639.459 8
639.475 14
639.491 12
639.508 3
639.524 5
639.541 9
639.557 3
639.573 0
639.590 0
639.606 0
639.622 4
639.639 0
639.655 0
639.671 0
639.688 0
639.704 6
639.721 0
639.737 0
639.753 0
639.770 0
639.786 2
639.802 0
639.819 0
639.835 5
639.852 0
639.868 0
639.884 0
639.901 11
639.917 2
639.933 0
639.950 0
639.966 0
639.983 6
639.999 0
640.015 5
640.032 0
640.048 0
640.064 0
640.081 1
640.097 0
640.114 0
640.130 0
640.146 0
640.163 0
640.179 1
640.196 0
640.212 0
640.228 0
640.245 0
640.261 0
640.277 2
640.294 2
640.310 1
640.327 5
640.343 0
640.359 8
640.376 8
640.392 0
640.408 0
640.425 0
640.441 3
640.458 2
640.474 1
640.490 8
640.507 8
640.523 0
640.540 0
640.556 0
640.572 0
640.589 0
640.605 0
640.621 3
640.638 1
640.654 0
640.671 0
640.687 1
640.703 4
640.720 2
640.736 0
640.753 0
640.769 0
640.785 0
640.802 0
640.818 0
640.834 0
640.851 1
640.867 0
640.884 0
640.900 0
640.916 4
640.933 0
640.949 0
640.966 0
640.982 0
640.998 0
641.015 2
641.031 9
641.047 0
641.064 0
641.080 0
641.097 0
641.113 0
641.129 0
641.146 0
641.162 0
641.179 0
641.195 0
641.211 0
641.228 0
641.244 0
641.261 0
641.277 0
641.293 0
641.310 0
641.326 7
641.343 6
641.359 4
641.375 0
641.392 0
641.408 1
641.424 0
641.441 0
641.457 3
641.474 3
641.490 3
641.506 0
641.523 0
641.539 0
641.556 10
641.572 9
641.588 1
641.605 0
641.621 4
641.638 1
641.654 0
641.670 0
641.687 1
641.703 0
641.720 1
641.736 2
641.752 0
641.769 6
641.785 4
641.802 0
641.818 0
641.834 12
641.851 18
641.867 3
641.884 0
641.900 2
641.916 0
641.933 1
641.949 0
641.966 5
641.982 0
641.998 0
642.015 13
642.031 17
642.048 4
642.064 1
642.080 0
642.097 0
642.113 0
642.130 2
642.146 0
642.162 0
642.179 0
642.195 0
642.212 0
642.228 0
642.244 0
642.261 0
642.277 0
642.294 0
642.310 0
642.327 0
642.343 0
642.359 0
642.376 0
642.392 8
642.409 0
642.425 2
642.441 1
642.458 0
642.474 0
642.491 0
642.507 0
642.523 0
642.540 9
642.556 0
642.573 0
642.589 0
642.605 0
642.622 0
642.638 0
642.655 0
642.671 0
642.687 0
642.704 0
642.720 0
642.737 0
642.753 0
642.770 0
642.786 0
642.802 0
642.819 0
642.835 0
642.852 0
642.868 3
642.884 0
642.901 1
642.917 0
642.934 0
642.950 0
642.967 14
642.983 13
642.999 2
643.016 2
643.032 0
643.049 0
643.065 0
643.081 0
643.098 18
643.114 13
643.131 0
643.147 0
643.163 0
643.180 0
643.196 1
643.213 0
643.229 3
643.246 3
643.262 9
643.278 3
643.295 2
643.311 16
643.328 3
643.344 0
643.361 0
643.377 0
643.393 0
643.410 6
643.426 6
643.443 0
643.459 7
643.475 0
643.492 0
643.508 0
643.525 1
643.541 0
643.558 2
643.574 0
643.590 0
643.607 3
643.623 1
643.640 0
643.656 0
643.673 5
643.689 6
643.705 0
643.722 1
643.738 1
643.755 2
643.771 1
643.787 0
643.804 0
643.820 0
643.837 0
643.853 1
643.870 5
643.886 3
643.902 0
643.919 17
643.935 6
643.952 0
643.968 0
643.985 7
644.001 12
644.017 5
644.034 0
644.050 2
644.067 0
644.083 4
644.100 10
644.116 7
644.132 2
644.149 0
644.165 0
644.182 1
644.198 4
644.215 0
644.231 8
644.247 1
644.264 16
644.280 5
644.297 1
644.313 5
644.330 1
644.346 0
644.362 0
644.379 4
644.395 0
644.412 0
644.428 10
644.445 16
644.461 10
644.477 1
644.494 0
644.510 11
644.527 13
644.543 0
644.560 3
644.576 3
644.593 0
644.609 0
644.625 0
644.642 2
644.658 7
644.675 0
644.691 3
644.708 6
644.724 0
644.740 6
644.757 1
644.773 0
644.790 0
644.806 0
644.823 0
644.839 0
644.856 2
644.872 1
644.888 4
644.905 3
644.921 0
644.938 0
644.954 6
644.971 5
644.987 4
645.003 5
645.020 0
645.036 0
645.053 0
645.069 0
645.086 0
645.102 0
645.119 0
645.135 3
645.151 4
645.168 8
645.184 2
645.201 2
645.217 0
645.234 4
645.250 0
645.267 0
645.283 0
645.299 0
645.316 0
645.332 0
645.349 0
645.365 0
645.382 0
645.398 0
645.415 0
645.431 0
645.447 0
645.464 0
645.480 0
645.497 0
645.513 0
645.530 3
645.546 0
645.563 0
645.579 0
645.595 0
645.612 0
645.628 1
645.645 4
645.661 0
645.678 0
645.694 0
645.711 0
645.727 1
645.743 7
645.760 2
645.776 4
645.793 7
645.809 13
645.826 10
645.842 1
645.859 0
645.875 0
645.892 0
645.908 0
645.924 0
645.941 3
645.957 2
645.974 0
645.990 0
646.007 0
646.023 2
646.040 2
646.056 0
646.073 6
646.089 2
646.105 3
646.122 0
646.138 0
646.155 0
646.171 0
646.188 0
646.204 0
646.221 0
646.237 6
646.254 1
646.270 6
646.286 1
646.303 0
646.319 0
646.336 8
646.352 4
646.369 1
646.385 0
646.402 0
646.418 0
646.435 6
646.451 5
646.467 1
646.484 0
646.500 1
646.517 7
646.533 0
646.550 0
646.566 0
646.583 1
646.599 0
646.616 0
646.632 0
646.649 0
646.665 0
646.681 0
646.698 0
646.714 0
646.731 3
646.747 7
646.764 4
646.780 0
646.797 0
646.813 0
646.830 0
646.846 3
646.863 2
646.879 0
646.895 0
646.912 4
646.928 0
646.945 0
646.961 2
646.978 0
646.994 0
647.011 0
647.027 4
647.044 8
647.060 8
647.077 0
647.093 1
647.110 3
647.126 2
647.142 1
647.159 0
647.175 0
647.192 0
647.208 0
647.225 0
647.241 0
647.258 0
647.274 0
647.291 0
647.307 0
647.324 0
647.340 0
647.357 0
647.373 0
647.389 0
647.406 0
647.422 0
647.439 0
647.455 0
647.472 0
647.488 0
647.505 0
647.521 1
647.538 0
647.554 3
647.571 1
647.587 0
647.604 0
647.620 0
647.637 3
647.653 3
647.670 0
647.686 0
647.702 0
647.719 1
647.735 0
647.752 2
647.768 5
647.785 0
647.801 0
647.818 5
647.834 5
647.851 8
647.867 0
647.884 0
647.900 0
647.917 0
647.933 2
647.950 1
647.966 0
647.983 0
647.999 0
648.016 0
648.032 4
648.048 7
648.065 0
648.081 4
648.098 14
648.114 3
648.131 4
648.147 4
648.164 0
648.180 0
648.197 0
648.213 0
648.230 0
648.246 0
648.263 4
648.279 5
648.296 0
648.312 0
648.329 6
648.345 5
648.362 0
648.378 0
648.395 0
648.411 10
648.428 4
648.444 2
648.461 1
648.477 4
648.494 1
648.510 0
648.526 0
648.543 0
648.559 0
648.576 2
648.592 0
648.609 0
648.625 0
648.642 0
648.658 0
648.675 0
648.691 3
648.708 2
648.724 3
648.741 1
648.757 3
648.774 6
648.790 0
648.807 1
648.823 0
648.840 2
648.856 1
648.873 0
648.889 3
648.906 0
648.922 0
648.939 1
648.955 8
648.972 3
648.988 0
649.005 0
649.021 0
649.038 0
649.054 1
649.071 1
649.087 0
649.104 3
649.120 0
649.137 0
649.153 0
649.170 0
649.186 0
649.203 0
649.219 6
649.236 2
649.252 0
649.269 1
649.285 0
649.302 0
649.318 0
649.334 2
649.351 0
649.367 0
649.384 0
649.400 0
649.417 0
649.433 0
649.450 0
649.466 0
649.483 0
649.499 0
649.516 0
649.532 8
649.549 0
649.565 8
649.582 0
649.598 0
649.615 14
649.631 9
649.648 0
649.664 0
649.681 2
649.697 0
649.714 0
649.730 2
649.747 3
649.763 0
649.780 0
649.796 0
649.813 0
649.829 2
649.846 0
649.862 0
649.879 7
649.895 5
649.912 0
649.928 0
649.945 0
649.961 0
649.978 4
649.994 0
650.011 4
650.027 0
650.044 12
650.060 1
650.077 1
650.094 11
650.110 3
650.127 4
650.143 2
650.160 2
650.176 1
650.193 0
650.209 6
650.226 10
650.242 1
650.259 0
650.275 2
650.292 0
650.308 3
650.325 5
650.341 0
650.358 0
650.374 0
650.391 0
650.407 0
650.424 0
650.440 0
650.457 0
650.473 0
650.490 2
650.506 6
650.523 0
650.539 0
650.556 4
650.572 13
650.589 3
650.605 8
650.622 0
650.638 0
650.655 0
650.671 0
650.688 0
650.704 6
650.721 7
650.737 1
650.754 1
650.770 0
650.787 0
650.803 0
650.820 0
650.836 0
650.853 0
650.869 1
650.886 5
650.902 3
650.919 1
650.936 2
650.952 0
650.969 0
650.985 1
651.002 1
651.018 0
651.035 0
651.051 0
651.068 0
651.084 5
651.101 7
651.117 0
651.134 0
651.150 0
651.167 0
651.183 2
651.200 5
651.216 3
651.233 0
651.249 3
651.266 0
651.282 0
651.299 0
651.315 0
651.332 0
651.348 3
651.365 0
651.382 1
651.398 0
651.415 3
651.431 13
651.448 2
651.464 0
651.481 6
651.497 8
651.514 4
651.530 0
651.547 0
651.563 0
651.580 1
651.596 2
651.613 0
651.629 0
651.646 0
651.662 0
651.679 13
651.695 7
651.712 4
651.729 0
651.745 0
651.762 0
651.778 1
651.795 2
651.811 0
651.828 0
651.844 0
651.861 3
651.877 4
651.894 14
651.910 2
651.927 0
651.943 0
651.960 0
651.976 0
651.993 0
652.009 4
652.026 2
652.043 0
652.059 5
652.076 0
652.092 0
652.109 3
652.125 6
652.142 0
652.158 0
652.175 3
652.191 0
652.208 2
652.224 1
652.241 0
652.257 5
652.274 3
652.291 0
652.307 0
652.324 0
652.340 5
652.357 0
652.373 0
652.390 0
652.406 0
652.423 0
652.439 0
652.456 0
652.472 3
652.489 2
652.505 0
652.522 3
652.539 1
652.555 6
652.572 0
652.588 4
652.605 0
652.621 0
652.638 0
652.654 0
652.671 4
652.687 3
652.704 0
652.720 0
652.737 0
652.754 0
652.770 0
652.787 0
652.803 0
652.820 3
652.836 0
652.853 0
652.869 0
652.886 0
652.902 0
652.919 0
652.935 0
652.952 3
652.969 0
652.985 5
653.002 0
653.018 0
653.035 6
653.051 5
653.068 0
653.084 0
653.101 0
653.117 0
653.134 2
653.151 0
653.167 0
653.184 0
653.200 0
653.217 0
653.233 0
653.250 0
653.266 0
653.283 2
653.299 0
653.316 0
653.333 0
653.349 0
653.366 0
653.382 0
653.399 0
653.415 0
653.432 0
653.448 0
653.465 0
653.481 0
653.498 0
653.515 0
653.531 9
653.548 0
653.564 0
653.581 6
653.597 0
653.614 0
653.630 1
653.647 4
653.663 1
653.680 0
653.697 0
653.713 0
653.730 6
653.746 9
653.763 2
653.779 4
653.796 0
653.812 0
653.829 0
653.846 0
653.862 0
653.879 0
653.895 0
653.912 0
653.928 0
653.945 0
653.961 0
653.978 0
653.995 1
654.011 0
654.028 4
654.044 3
654.061 0
654.077 0
654.094 0
654.110 0
654.127 0
654.144 0
654.160 5
654.177 11
654.193 11
654.210 14
654.226 1
654.243 2
654.259 0
654.276 0
654.293 3
654.309 0
654.326 3
654.342 9
654.359 0
654.375 2
654.392 0
654.408 0
654.425 0
654.442 0
654.458 0
654.475 0
654.491 1
654.508 0
654.524 0
654.541 5
654.558 1
654.574 2
654.591 0
654.607 0
654.624 0
654.640 7
654.657 4
654.673 0
654.690 0
654.707 5
654.723 0
654.740 0
654.756 0
654.773 0
654.789 0
654.806 8
654.823 4
654.839 0
654.856 0
654.872 0
654.889 0
654.905 0
654.922 0
654.938 12
654.955 0
654.972 0
654.988 3
655.005 0
655.021 0
655.038 0
655.054 0
655.071 3
655.088 4
655.104 0
655.121 0
655.137 0
655.154 0
655.170 1
655.187 0
655.204 1
655.220 5
655.237 1
655.253 11
655.270 17
655.286 10
655.303 0
655.320 0
655.336 0
655.353 0
655.369 7
655.386 0
655.402 0
655.419 0
655.436 0
655.452 0
655.469 0
655.485 0
655.502 0
655.518 5
655.535 5
655.552 4
655.568 7
655.585 2
655.601 0
655.618 0
655.634 0
655.651 0
655.668 0
655.684 0
655.701 0
655.717 1
655.734 0
655.750 6
655.767 0
655.784 0
655.800 0
655.817 6
655.833 15
655.850 1
655.867 8
655.883 7
655.900 0
655.916 0
655.933 0
655.949 2
655.966 7
655.983 0
655.999 0
656.016 2
656.032 7
656.049 5
656.065 0
656.082 1
656.099 1
656.115 0
656.132 3
656.148 0
656.165 2
656.182 2
656.198 3
656.215 2
656.231 7
656.248 0
656.264 0
656.281 0
656.298 1
656.314 0
656.331 0
656.347 0
656.364 0
656.381 0
656.397 0
656.414 1
656.430 0
656.447 0
656.463 0
656.480 4
656.497 0
656.513 0
656.530 0
656.546 0
656.563 15
656.580 11
656.596 13
656.613 16
656.629 5
656.646 0
656.663 0
656.679 7
656.696 2
656.712 1
656.729 7
656.745 2
656.762 0
656.779 0
656.795 0
656.812 0
656.828 1
656.845 3
656.862 2
656.878 0
656.895 1
656.911 0
656.928 0
656.945 0
656.961 3
656.978 8
656.994 0
657.011 0
657.028 1
657.044 14
657.061 7
657.077 4
657.094 0
657.110 0
657.127 0
657.144 8
657.160 10
657.177 4
657.193 9
657.210 8
657.227 5
657.243 0
657.260 0
657.276 0
657.293 3
657.310 8
657.326 0
657.343 0
657.359 0
657.376 1
657.393 0
657.409 2
657.426 1
657.442 3
657.459 5
657.476 0
657.492 0
657.509 2
657.525 0
657.542 0
657.559 0
657.575 0
657.592 0
657.608 0
657.625 0
657.642 0
657.658 0
657.675 3
657.691 4
657.708 0
657.725 0
657.741 0
657.758 0
657.774 0
657.791 3
657.808 0
657.824 0
657.841 13
657.857 6
657.874 9
657.891 2
657.907 4
657.924 14
657.940 0
657.957 0
657.974 0
657.990 3
658.007 0
658.023 0
658.040 0
658.057 4
658.073 7
658.090 5
658.107 5
658.123 0
658.140 0
658.156 0
658.173 4
658.190 4
658.206 0
658.223 0
658.239 0
658.256 0
658.273 0
658.289 1
658.306 0
658.322 0
658.339 5
658.356 0
658.372 5
658.389 2
658.405 0
658.422 0
658.439 1
658.455 0
658.472 0
658.489 0
658.505 4
658.522 4
658.538 0
658.555 0
658.572 0
658.588 0
658.605 0
658.621 0
658.638 9
658.655 18
658.671 1
658.688 4
658.704 9
658.721 5
658.738 6
658.754 16
658.771 0
658.788 3
658.804 0
658.821 0
658.837 0
658.854 0
658.871 0
658.887 9
658.904 4
658.920 0
658.937 0
658.954 3
658.970 0
658.987 0
659.004 0
659.020 2
659.037 0
659.053 0
659.070 0
659.087 0
659.103 0
659.120 0
659.137 3
659.153 5
659.170 0
659.186 0
659.203 0
659.220 0
659.236 9
659.253 6
659.269 3
659.286 0
659.303 0
659.319 3
659.336 0
659.353 11
659.369 2
659.386 0
659.402 0
659.419 1
659.436 0
659.452 2
659.469 1
659.486 0
659.502 0
659.519 1
659.535 0
659.552 0
659.569 0
659.585 0
659.602 0
659.619 0
659.635 0
659.652 0
659.668 0
659.685 0
659.702 1
659.718 7
659.735 0
659.752 0
659.768 0
659.785 2
659.801 2
659.818 0
659.835 14
659.851 2
659.868 0
659.885 5
659.901 1
659.918 0
659.935 0
659.951 0
659.968 1
659.984 2
660.001 8
660.018 7
660.034 6
660.051 0
660.068 0
660.084 2
660.101 1
660.117 0
660.134 3
660.151 1
660.167 7
660.184 2
660.201 5
660.217 0
660.234 0
660.251 0
660.267 1
660.284 4
660.300 3
660.317 0
660.334 0
660.350 9
660.367 3
660.384 0
660.400 0
660.417 2
660.433 1
660.450 8
660.467 3
660.483 0
660.500 6
660.517 4
660.533 0
660.550 2
660.567 4
660.583 0
660.600 1
660.616 1
660.633 0
660.650 8
660.666 3
660.683 0
660.700 0
660.716 3
660.733 0
660.750 0
660.766 2
660.783 0
660.800 0
660.816 0
660.833 0
660.849 2
660.866 0
660.883 0
660.899 1
660.916 0
660.933 0
660.949 0
660.966 0
660.983 0
660.999 0
661.016 0
661.033 1
661.049 0
661.066 0
661.082 4
661.099 9
661.116 11
661.132 0
661.149 0
661.166 6
661.182 4
661.199 6
661.216 0
661.232 1
661.249 0
661.266 3
661.282 0
661.299 0
661.315 0
661.332 0
661.349 0
661.365 0
661.382 3
661.399 0
661.415 0
661.432 1
661.449 0
661.465 7
661.482 4
661.499 22
661.515 7
661.532 0
661.549 0
661.565 6
661.582 3
661.599 0
661.615 2
661.632 1
661.648 4
661.665 3
661.682 0
661.698 0
661.715 2
661.732 10
661.748 5
661.765 0
661.782 0
661.798 1
661.815 0
661.832 0
661.848 2
661.865 1
661.882 0
661.898 0
661.915 8
661.932 2
661.948 0
661.965 0
661.982 0
661.998 0
662.015 0
662.032 0
662.048 0
662.065 0
662.081 4
662.098 0
662.115 3
662.131 0
662.148 5
662.165 3
662.181 2
662.198 3
662.215 0
662.231 12
662.248 1
662.265 0
662.281 0
662.298 0
662.315 0
662.331 0
662.348 1
662.365 0
662.381 0
662.398 0
662.415 0
662.431 0
662.448 2
662.465 5
662.481 3
662.498 0
662.515 0
662.531 0
662.548 1
662.565 0
662.581 0
662.598 0
662.615 9
662.631 6
662.648 3
662.665 6
662.681 10
662.698 15
662.715 0
662.731 0
662.748 2
662.765 6
662.781 0
662.798 0
662.815 3
662.831 4
662.848 1
662.865 5
662.881 2
662.898 5
662.915 2
662.931 1
662.948 0
662.965 0
662.981 0
662.998 0
663.015 1
663.031 0
663.048 1
663.065 0
663.081 0
663.098 0
663.115 0
663.131 0
663.148 0
663.165 0
663.181 0
663.198 0
663.215 4
663.231 5
663.248 1
663.265 0
663.281 6
663.298 2
663.315 4
663.331 6
663.348 0
663.365 0
663.381 0
663.398 0
663.415 1
663.431 2
663.448 0
663.465 1
663.481 5
663.498 0
663.515 3
663.531 7
663.548 2
663.565 5
663.581 0
663.598 0
663.615 0
663.631 0
663.648 0
663.665 1
663.681 0
663.698 0
663.715 2
663.732 0
663.748 2
663.765 0
663.782 0
663.798 5
663.815 3
663.832 6
663.848 20
663.865 5
663.882 9
663.898 0
663.915 2
663.932 19
663.948 13
663.965 3
663.982 7
663.998 7
664.015 16
664.032 6
664.048 3
664.065 5
664.082 0
664.098 5
664.115 3
664.132 0
664.149 4
664.165 11
664.182 2
664.199 1
664.215 0
664.232 8
664.249 3
664.265 5
664.282 0
664.299 1
664.315 7
664.332 4
664.349 10
664.365 1
664.382 4
664.399 7
664.415 7
664.432 1
664.449 0
664.466 0
664.482 0
664.499 3
664.516 12
664.532 11
664.549 12
664.566 8
664.582 0
664.599 16
664.616 1
664.632 0
664.649 0
664.666 0
664.682 4
664.699 3
664.716 0
664.733 3
664.749 0
664.766 2
664.783 6
664.799 0
664.816 1
664.833 0
664.849 0
664.866 0
664.883 0
664.899 0
664.916 0
664.933 0
664.950 6
664.966 4
664.983 0
665.000 6
665.016 6
665.033 15
665.050 5
665.066 4
665.083 9
665.100 5
665.116 3
665.133 1
665.150 0
665.167 2
665.183 0
665.200 0
665.217 8
665.233 4
665.250 8
665.267 4
665.283 0
665.300 0
665.317 4
665.334 0
665.350 0
665.367 1
665.384 3
665.400 0
665.417 0
665.434 0
665.450 2
665.467 14
665.484 5
665.501 0
665.517 0
665.534 0
665.551 5
665.567 12
665.584 3
665.601 3
665.617 6
665.634 2
665.651 8
665.668 4
665.684 0
665.701 0
665.718 6
665.734 8
665.751 8
665.768 9
665.784 5
665.801 0
665.818 0
665.835 0
665.851 0
665.868 0
665.885 0
665.901 2
665.918 6
665.935 4
665.951 0
665.968 0
665.985 4
666.002 5
666.018 1
666.035 7
666.052 0
666.068 0
666.085 6
666.102 7
666.119 0
666.135 0
666.152 6
666.169 0
666.185 0
666.202 0
666.219 0
666.236 1
666.252 5
666.269 0
666.286 0
666.302 0
666.319 4
666.336 5
666.352 0
666.369 0
666.386 0
666.403 0
666.419 0
666.436 3
666.453 9
666.469 0
666.486 0
666.503 0
666.520 0
666.536 0
666.553 4
666.570 0
666.586 2
666.603 4
666.620 14
666.637 13
666.653 2
666.670 1
666.687 0
666.703 6
666.720 2
666.737 4
666.754 3
666.770 1
666.787 0
666.804 0
666.820 0
666.837 2
666.854 0
666.871 16
666.887 6
666.904 0
666.921 0
666.937 0
666.954 11
666.971 1
666.988 0
667.004 0
667.021 3
667.038 0
667.055 0
667.071 0
667.088 0
667.105 0
667.121 0
667.138 0
667.155 0
667.172 0
667.188 0
667.205 0
667.222 2
667.238 2
667.255 0
667.272 0
667.289 17
667.305 4
667.322 2
667.339 8
667.355 2
667.372 8
667.389 3
667.406 12
667.422 8
667.439 2
667.456 0
667.473 0
667.489 3
667.506 0
667.523 3
667.539 3
667.556 0
667.573 0
667.590 2
667.606 0
667.623 0
667.640 4
667.657 2
667.673 0
667.690 1
667.707 5
667.723 0
667.740 0
667.757 0
667.774 6
667.790 4
667.807 9
667.824 17
667.841 7
667.857 2
667.874 1
667.891 2
667.907 0
667.924 0
667.941 7
667.958 1
667.974 0
667.991 1
668.008 1
668.025 1
668.041 0
668.058 0
668.075 5
668.092 0
668.108 0
668.125 0
668.142 0
668.158 0
668.175 0
668.192 0
668.209 2
668.225 4
668.242 0
668.259 0
668.276 0
668.292 0
668.309 13
668.326 3
668.343 4
668.359 12
668.376 8
668.393 1
668.409 0
668.426 6
668.443 0
668.460 1
668.476 3
668.493 15
668.510 4
668.527 5
668.543 2
668.560 11
668.577 10
668.594 8
668.610 7
668.627 0
668.644 5
668.661 0
668.677 0
668.694 0
668.711 0
668.727 2
668.744 0
668.761 0
668.778 6
668.794 10
668.811 0
668.828 0
668.845 1
668.861 0
668.878 0
668.895 7
668.912 1
668.928 0
668.945 0
668.962 3
668.979 3
668.995 0
669.012 3
669.029 4
669.046 4
669.062 1
669.079 3
669.096 0
669.113 0
669.129 0
669.146 4
669.163 0
669.180 0
669.196 0
669.213 0
669.230 0
669.247 0
669.263 0
669.280 5
669.297 0
669.314 0
669.330 2
669.347 0
669.364 1
669.381 8
669.397 4
669.414 4
669.431 1
669.448 1
669.464 0
669.481 0
669.498 1
669.515 0
669.531 0
669.548 0
669.565 0
669.582 12
669.598 5
669.615 0
669.632 0
669.649 3
669.665 0
669.682 0
669.699 0
669.716 4
669.732 5
669.749 5
669.766 4
669.783 0
669.799 1
669.816 3
669.833 0
669.850 0
669.866 0
669.883 19
669.900 17
669.917 3
669.933 1
669.950 7
669.967 1
669.984 7
670.000 2
670.017 7
670.034 3
670.051 0
670.067 0
670.084 0
670.101 0
670.118 0
670.134 0
670.151 0
670.168 1
670.185 0
670.201 0
670.218 7
670.235 5
670.252 0
670.268 5
670.285 3
670.302 0
670.319 1
670.336 0
670.352 11
670.369 12
670.386 5
670.403 0
670.419 0
670.436 0
670.453 0
670.470 0
670.486 0
670.503 5
670.520 1
670.537 0
670.553 0
670.570 1
670.587 0
670.604 0
670.620 0
670.637 0
670.654 0
670.671 1
670.688 0
670.704 0
670.721 4
670.738 1
670.755 1
670.771 0
670.788 1
670.805 2
670.822 3
670.838 0
670.855 0
670.872 0
670.889 1
670.905 9
670.922 3
670.939 0
670.956 0
670.973 0
670.989 2
671.006 1
671.023 0
671.040 0
671.056 0
671.073 8
671.090 0
671.107 9
671.123 2
671.140 2
671.157 0
671.174 1
671.191 0
671.207 1
671.224 0
671.241 0
671.258 0
671.274 0
671.291 0
671.308 1
671.325 0
671.342 0
671.358 0
671.375 0
671.392 0
671.409 0
671.425 0
671.442 0
671.459 0
671.476 0
671.492 0
671.509 0
671.526 1
671.543 0
671.560 6
671.576 10
671.593 12
671.610 7
671.627 0
671.643 0
671.660 0
671.677 4
671.694 3
671.711 0
671.727 4
671.744 0
671.761 2
671.778 2
671.794 2
671.811 0
671.828 0
671.845 0
671.862 0
671.878 2
671.895 0
671.912 0
671.929 1
671.945 4
671.962 9
671.979 2
671.996 7
672.013 7
672.029 1
672.046 1
672.063 0
672.080 0
672.097 0
672.113 0
672.130 3
672.147 0
672.164 5
672.180 5
672.197 2
672.214 1
672.231 10
672.248 0
672.264 0
672.281 0
672.298 0
672.315 4
672.331 5
672.348 14
672.365 3
672.382 1
672.399 0
672.415 4
672.432 10
672.449 13
672.466 1
672.483 0
672.499 0
672.516 0
672.533 0
672.550 4
672.567 2
672.583 0
672.600 1
672.617 0
672.634 11
672.650 2
672.667 5
672.684 4
672.701 1
672.718 3
672.734 5
672.751 0
672.768 0
672.785 1
672.802 0
672.818 14
672.835 10
672.852 0
672.869 0
672.886 7
672.902 4
672.919 2
672.936 0
672.953 0
672.969 0
672.986 0
673.003 0
673.020 0
673.037 0
673.053 0
673.070 0
673.087 8
673.104 3
673.121 0
673.137 0
673.154 0
673.171 0
673.188 3
673.205 7
673.221 2
673.238 0
673.255 2
673.272 2
673.289 2
673.305 0
673.322 0
673.339 8
673.356 0
673.373 0
673.389 6
673.406 9
673.423 4
673.440 0
673.457 0
673.473 0
673.490 0
673.507 3
673.524 0
673.541 0
673.557 9
673.574 14
673.591 4
673.608 3
673.625 3
673.641 7
673.658 3
673.675 1
673.692 0
673.709 7
673.725 6
673.742 0
673.759 3
673.776 0
673.793 0
673.809 0
673.826 0
673.843 2
673.860 2
673.877 8
673.893 0
673.910 1
673.927 6
673.944 1
673.961 1
673.977 0
673.994 0
674.011 7
674.028 2
674.045 0
674.062 0
674.078 0
674.095 12
674.112 9
674.129 5
674.146 6
674.162 1
674.179 0
674.196 1
674.213 3
674.230 0
674.246 3
674.263 0
674.280 0
674.297 11
674.314 10
674.330 0
674.347 0
674.364 1
674.381 5
674.398 7
674.414 4
674.431 0
674.448 0
674.465 3
674.482 0
674.499 2
674.515 0
674.532 0
674.549 0
674.566 0
674.583 6
674.599 0
674.616 0
674.633 5
674.650 0
674.667 0
674.684 5
674.700 1
674.717 0
674.734 0
674.751 4
674.768 0
674.784 0
674.801 5
674.818 18
674.835 6
674.852 0
674.868 0
674.885 0
674.902 1
674.919 0
674.936 0
674.953 0
674.969 0
674.986 0
675.003 0
675.020 0
675.037 0
675.053 0
675.070 1
675.087 5
675.104 0
675.121 2
675.138 0
675.154 0
675.171 0
675.188 0
675.205 0
675.222 0
675.239 0
675.255 1
675.272 5
675.289 13
675.306 1
675.323 0
675.339 7
675.356 1
675.373 0
675.390 0
675.407 0
675.424 9
675.440 9
675.457 4
675.474 9
675.491 3
675.508 0
675.525 0
675.541 0
675.558 1
675.575 1
675.592 4
675.609 3
675.625 18
675.642 3
675.659 0
675.676 0
675.693 2
675.710 0
675.726 5
675.743 1
675.760 5
675.777 0
675.794 0
675.811 4
675.827 1
675.844 2
675.861 0
675.878 1
675.895 15
675.912 1
675.928 0
675.945 3
675.962 2
675.979 1
675.996 2
676.013 5
676.029 7
676.046 10
676.063 0
676.080 0
676.097 8
676.114 0
676.130 0
676.147 9
676.164 0
676.181 0
676.198 3
676.215 1
676.231 0
676.248 6
676.265 6
676.282 2
676.299 6
676.316 11
676.332 0
676.349 0
676.366 4
676.383 6
676.400 0
676.417 1
676.433 9
676.450 11
676.467 4
676.484 3
676.501 1
676.518 1
676.534 0
676.551 1
676.568 3
676.585 5
676.602 0
676.619 6
676.635 15
676.652 4
676.669 4
676.686 0
676.703 0
676.720 12
676.736 5
676.753 0
676.770 0
676.787 0
676.804 0
676.821 2
676.838 0
676.854 1
676.871 2
676.888 2
676.905 0
676.922 5
676.939 4
676.955 4
676.972 6
676.989 12
677.006 7
677.023 10
677.040 4
677.056 1
677.073 0
677.090 6
677.107 0
677.124 10
677.141 8
677.158 4
677.174 0
677.191 3
677.208 8
677.225 1
677.242 3
677.259 0
677.275 4
677.292 3
677.309 5
677.326 10
677.343 5
677.360 0
677.377 0
677.393 1
677.410 5
677.427 5
677.444 0
677.461 0
677.478 0
677.495 4
677.511 6
677.528 1
677.545 6
677.562 14
677.579 5
677.596 4
677.612 0
677.629 1
677.646 9
677.663 7
677.680 0
677.697 11
677.714 4
677.730 0
677.747 5
677.764 1
677.781 4
677.798 2
677.815 0
677.832 0
677.848 2
677.865 8
677.882 4
677.899 11
677.916 14
677.933 9
677.950 10
677.966 8
677.983 5
678.000 2
678.017 7
678.034 7
678.051 1
678.068 5
678.084 6
678.101 11
678.118 0
678.135 7
678.152 0
678.169 0
678.186 3
678.202 0
678.219 0
678.236 2
678.253 0
678.270 0
678.287 11
678.304 0
678.320 0
678.337 1
678.354 4
678.371 0
678.388 5
678.405 0
678.422 0
678.438 5
678.455 0
678.472 0
678.489 0
678.506 0
678.523 7
678.540 1
678.556 0
678.573 21
678.590 6
678.607 0
678.624 0
678.641 7
678.658 0
678.675 2
678.691 8
678.708 15
678.725 12
678.742 6
678.759 2
678.776 0
678.793 0
678.809 0
678.826 3
678.843 0
678.860 1
678.877 0
678.894 0
678.911 5
678.927 6
678.944 2
678.961 7
678.978 7
678.995 4
679.012 0
679.029 5
679.046 3
679.062 0
679.079 6
679.096 3
679.113 7
679.130 2
679.147 1
679.164 3
679.181 0
679.197 1
679.214 0
679.231 0
679.248 0
679.265 4
679.282 8
679.299 0
679.316 0
679.332 1
679.349 15
679.366 4
679.383 7
679.400 2
679.417 6
679.434 1
679.450 3
679.467 5
679.484 0
679.501 0
679.518 8
679.535 4
679.552 5
679.569 0
679.585 5
679.602 3
679.619 0
679.636 3
679.653 3
679.670 9
679.687 12
679.704 4
679.721 0
679.737 5
679.754 3
679.771 0
679.788 0
679.805 10
679.822 3
679.839 1
679.856 1
679.872 3
679.889 3
679.906 2
679.923 14
679.940 14
679.957 3
679.974 3
679.991 5
680.007 0
680.024 12
680.041 11
680.058 0
680.075 2
680.092 3
680.109 6
680.126 16
680.143 11
680.159 4
680.176 2
680.193 16
680.210 10
680.227 2
680.244 6
680.261 2
680.278 0
680.294 0
680.311 4
680.328 4
680.345 0
680.362 5
680.379 6
680.396 13
680.413 13
680.430 3
680.446 1
680.463 6
680.480 5
680.497 10
680.514 1
680.531 0
680.548 0
680.565 0
680.582 6
680.598 0
680.615 5
680.632 0
680.649 0
680.666 0
680.683 0
680.700 3
680.717 1
680.734 13
680.750 1
680.767 7
680.784 1
680.801 9
680.818 7
680.835 1
680.852 5
680.869 11
680.886 21
680.902 8
680.919 5
680.936 1
680.953 11
680.970 3
680.987 0
681.004 0
681.021 1
681.038 16
681.054 10
681.071 10
681.088 2
681.105 5
681.122 3
681.139 2
681.156 11
681.173 11
681.190 16
681.207 4
681.223 2
681.240 7
681.257 10
681.274 6
681.291 12
681.308 7
681.325 9
681.342 14
681.359 5
681.376 18
681.392 13
681.409 12
681.426 5
681.443 4
681.460 7
681.477 22
681.494 18
681.511 21
681.528 35
681.545 37
681.561 17
681.578 32
681.595 21
681.612 30
681.629 26
681.646 31
681.663 47
681.680 37
681.697 10
681.714 16
681.730 27
681.747 17
681.764 4
681.781 13
681.798 19
681.815 30
681.832 12
681.849 3
681.866 16
681.883 20
681.899 8
681.916 7
681.933 10
681.950 0
681.967 3
681.984 0
682.001 1
682.018 3
682.035 3
682.052 9
682.069 0
682.085 0
682.102 1
682.119 1
682.136 0
682.153 11
682.170 12
682.187 2
682.204 17
682.221 8
682.238 0
682.254 8
682.271 8
682.288 5
682.305 10
682.322 16
682.339 29
682.356 21
682.373 5
682.390 5
682.407 8
682.424 3
682.441 9
682.457 13
682.474 6
682.491 7
682.508 4
682.525 10
682.542 8
682.559 1
682.576 13
682.593 6
682.610 7
682.627 7
682.643 12
682.660 25
682.677 32
682.694 15
682.711 5
682.728 2
682.745 2
682.762 1
682.779 6
682.796 3
682.813 1
682.830 8
682.846 12
682.863 9
682.880 11
682.897 1
682.914 0
682.931 3
682.948 2
682.965 2
682.982 1
682.999 0
683.016 0
683.033 7
683.049 10
683.066 1
683.083 0
683.100 3
683.117 7
683.134 14
683.151 0
683.168 5
683.185 3
683.202 1
683.219 2
683.236 2
683.252 3
683.269 6
683.286 7
683.303 13
683.320 7
683.337 13
683.354 31
683.371 25
683.388 20
683.405 10
683.422 4
683.439 11
683.456 12
683.472 6
683.489 6
683.506 3
683.523 5
683.540 13
683.557 5
683.574 0
683.591 4
683.608 18
683.625 4
683.642 4
683.659 9
683.676 9
683.693 2
683.709 2
683.726 8
683.743 7
683.760 11
683.777 0
683.794 6
683.811 13
683.828 5
683.845 3
683.862 3
683.879 4
683.896 12
683.913 9
683.930 9
683.946 15
683.963 14
683.980 33
683.997 7
684.014 30
684.031 14
684.048 10
684.065 10
684.082 10
684.099 0
684.116 4
684.133 3
684.150 1
684.167 0
684.183 15
684.200 11
684.217 4
684.234 10
684.251 16
684.268 14
684.285 21
684.302 15
684.319 12
684.336 4
684.353 4
684.370 11
684.387 9
684.404 11
684.421 18
684.438 20
684.454 16
684.471 10
684.488 13
684.505 4
684.522 4
684.539 8
684.556 4
684.573 0
684.590 0
684.607 11
684.624 7
684.641 8
684.658 9
684.675 1
684.692 14
684.709 11
684.725 7
684.742 4
684.759 17
684.776 6
684.793 7
684.810 10
684.827 8
684.844 3
684.861 0
684.878 1
684.895 5
684.912 7
684.929 7
684.946 13
684.963 4
684.980 0
684.997 0
685.013 5
685.030 5
685.047 7
685.064 2
685.081 13
685.098 0
685.115 0
685.132 11
685.149 4
685.166 2
685.183 11
685.200 5
685.217 3
685.234 11
685.251 10
685.268 16
685.285 2
685.302 0
685.318 0
685.335 5
685.352 19
685.369 21
685.386 8
685.403 12
685.420 3
685.437 1
685.454 10
685.471 7
685.488 8
685.505 7
685.522 0
685.539 4
685.556 2
685.573 1
685.590 0
685.607 0
685.624 5
685.640 0
685.657 0
685.674 1
685.691 5
685.708 0
685.725 3
685.742 0
685.759 0
685.776 0
685.793 0
685.810 4
685.827 0
685.844 4
685.861 10
685.878 6
685.895 0
685.912 0
685.929 0
685.946 0
685.963 0
685.980 3
685.997 7
686.013 0
686.030 6
686.047 4
686.064 3
686.081 0
686.098 0
686.115 4
686.132 10
686.149 29
686.166 3
686.183 5
686.200 7
686.217 0
686.234 4
686.251 1
686.268 0
686.285 0
686.302 5
686.319 2
686.336 11
686.353 7
686.370 3
686.387 3
686.404 0
686.420 1
686.437 0
686.454 0
686.471 0
686.488 0
686.505 0
686.522 6
686.539 3
686.556 5
686.573 4
686.590 7
686.607 6
686.624 2
686.641 1
686.658 7
686.675 0
686.692 0
686.709 1
686.726 10
686.743 1
686.760 0
686.777 0
686.794 0
686.811 0
686.828 0
686.845 4
686.862 0
686.878 0
686.895 6
686.912 6
686.929 0
686.946 0
686.963 6
686.980 4
686.997 2
687.014 8
687.031 4
687.048 1
687.065 0
687.082 0
687.099 3
687.116 6
687.133 13
687.150 8
687.167 15
687.184 19
687.201 22
687.218 1
687.235 11
687.252 26
687.269 15
687.286 25
687.303 18
687.320 14
687.337 1
687.354 8
687.371 12
687.388 21
687.405 17
687.422 23
687.438 19
687.455 11
687.472 32
687.489 32
687.506 40
687.523 40
687.540 14
687.557 21
687.574 26
687.591 26
687.608 21
687.625 12
687.642 22
687.659 21
687.676 16
687.693 19
687.710 15
687.727 37
687.744 23
687.761 2
687.778 10
687.795 12
687.812 8
687.829 1
687.846 15
687.863 6
687.880 8
687.897 6
687.914 7
687.931 11
687.948 13
687.965 3
687.982 14
687.999 24
688.016 11
688.033 16
688.050 2
688.067 0
688.084 5
688.101 9
688.118 24
688.135 8
688.152 19
688.169 23
688.186 9
688.202 12
688.219 41
688.236 20
688.253 21
688.270 15
688.287 7
688.304 5
688.321 3
688.338 10
688.355 13
688.372 15
688.389 10
688.406 9
688.423 4
688.440 11
688.457 23
688.474 23
688.491 20
688.508 5
688.525 20
688.542 15
688.559 29
688.576 21
688.593 8
688.610 3
688.627 8
688.644 4
688.661 6
688.678 5
688.695 2
688.712 0
688.729 0
688.746 6
688.763 3
688.780 0
688.797 2
688.814 1
688.831 1
688.848 0
688.865 9
688.882 7
688.899 4
688.916 10
688.933 12
688.950 7
688.967 6
688.984 0
689.001 3
689.018 5
689.035 3
689.052 7
689.069 5
689.086 0
689.103 1
689.120 5
689.137 6
689.154 6
689.171 6
689.188 6
689.205 1
689.222 24
689.239 11
689.256 15
689.273 6
689.290 13
689.307 35
689.324 6
689.341 0
689.358 3
689.375 15
689.392 3
689.409 9
689.426 0
689.443 6
689.460 2
689.477 8
689.494 3
689.511 2
689.528 10
689.545 4
689.562 1
689.579 4
689.596 5
689.613 2
689.630 6
689.647 1
689.664 1
689.681 9
689.698 1
689.715 5
689.732 3
689.749 14
689.766 5
689.783 0
689.800 0
689.817 1
689.834 1
689.851 2
689.868 0
689.885 1
689.902 4
689.919 5
689.936 1
689.953 1
689.970 0
689.987 1
690.004 1
690.021 6
690.038 3
690.055 4
690.072 6
690.089 6
690.106 11
690.123 18
690.140 12
690.157 2
690.174 5
690.191 9
690.208 0
690.225 0
690.242 0
690.259 9
690.276 8
690.293 0
690.310 0
690.327 0
690.344 2
690.361 6
690.378 0
690.395 5
690.412 0
690.429 0
690.446 2
690.463 0
690.480 7
690.497 3
690.514 11
690.531 9
690.548 7
690.565 15
690.582 3
690.599 11
690.616 4
690.633 21
690.650 12
690.667 3
690.684 0
690.701 1
690.718 0
690.735 9
690.752 9
690.769 3
690.786 6
690.803 0
690.820 0
690.837 3
690.854 0
690.871 2
690.888 0
690.905 1
690.922 2
690.939 4
690.956 0
690.973 3
690.990 20
691.007 10
691.025 8
691.042 0
691.059 0
691.076 0
691.093 4
691.110 2
691.127 17
691.144 3
691.161 13
691.178 11
691.195 4
691.212 5
691.229 13
691.246 13
691.263 6
691.280 3
691.297 0
691.314 0
691.331 0
691.348 11
691.365 7
691.382 12
691.399 15
691.416 17
691.433 15
691.450 2
691.467 0
691.484 4
691.501 5
691.518 2
691.535 12
691.552 11
691.569 12
691.586 6
691.603 6
691.620 7
691.637 7
691.654 1
691.671 2
691.688 2
691.705 0
691.722 1
691.739 0
691.756 0
691.773 0
691.791 1
691.808 0
691.825 1
691.842 2
691.859 0
691.876 0
691.893 0
691.910 0
691.927 0
691.944 0
691.961 0
691.978 5
691.995 10
692.012 0
692.029 5
692.046 3
692.063 0
692.080 0
692.097 1
692.114 5
692.131 7
692.148 3
692.165 15
692.182 0
692.199 3
692.216 6
692.233 9
692.250 0
692.267 1
692.284 2
692.301 1
692.318 5
692.335 0
692.353 0
692.370 1
692.387 0
692.404 5
692.421 4
692.438 1
692.455 3
692.472 18
692.489 7
692.506 0
692.523 3
692.540 6
692.557 7
692.574 6
692.591 0
692.608 8
692.625 3
692.642 0
692.659 3
692.676 9
692.693 10
692.710 7
692.727 2
692.744 0
692.761 2
692.778 0
692.795 0
692.813 0
692.830 0
692.847 1
692.864 0
692.881 0
692.898 0
692.915 5
692.932 3
692.949 4
692.966 0
692.983 0
693.000 6
693.017 2
693.034 1
693.051 5
693.068 1
693.085 4
693.102 6
693.119 11
693.136 14
693.153 11
693.170 3
693.187 2
693.204 3
693.222 0
693.239 4
693.256 4
693.273 14
693.290 25
693.307 7
693.324 3
693.341 20
693.358 11
693.375 9
693.392 3
693.409 5
693.426 5
693.443 0
693.460 2
693.477 3
693.494 1
693.511 6
693.528 0
693.545 15
693.562 11
693.579 9
693.597 12
693.614 8
693.631 10
693.648 7
693.665 2
693.682 11
693.699 28
693.716 23
693.733 21
693.750 7
693.767 15
693.784 13
693.801 1
693.818 1
693.835 14
693.852 12
693.869 9
693.886 13
693.903 1
693.921 4
693.938 16
693.955 10
693.972 3
693.989 3
694.006 19
694.023 11
694.040 13
694.057 11
694.074 7
694.091 41
694.108 31
694.125 18
694.142 6
694.159 9
694.176 6
694.193 7
694.210 2
694.228 6
694.245 0
694.262 6
694.279 10
694.296 2
694.313 4
694.330 6
694.347 12
694.364 4
694.381 11
694.398 7
694.415 8
694.432 3
694.449 0
694.466 2
694.483 3
694.500 1
694.518 1
694.535 2
694.552 5
694.569 9
694.586 26
694.603 16
694.620 3
694.637 4
694.654 0
694.671 3
694.688 6
694.705 13
694.722 13
694.739 0
694.756 1
694.773 3
694.791 3
694.808 0
694.825 3
694.842 0
694.859 8
694.876 7
694.893 4
694.910 0
694.927 1
694.944 14
694.961 19
694.978 7
694.995 5
695.012 5
695.029 9
695.046 6
695.064 0
695.081 0
695.098 4
695.115 11
695.132 4
695.149 4
695.166 2
695.183 13
695.200 12
695.217 5
695.234 4
695.251 19
695.268 21
695.285 3
695.303 9
695.320 0
695.337 4
695.354 5
695.371 4
695.388 10
695.405 12
695.422 4
695.439 2
695.456 4
695.473 14
695.490 1
695.507 3
695.524 4
695.542 4
695.559 1
695.576 11
695.593 4
695.610 17
695.627 13
695.644 0
695.661 4
695.678 20
695.695 1
695.712 1
695.729 4
695.746 3
695.763 7
695.781 3
695.798 0
695.815 11
695.832 2
695.849 0
695.866 0
695.883 3
695.900 0
695.917 4
695.934 1
695.951 3
695.968 8
695.985 3
696.003 2
696.020 2
696.037 0
696.054 0
696.071 3
696.088 2
696.105 0
696.122 12
696.139 9
696.156 1
696.173 5
696.190 5
696.208 0
696.225 8
696.242 6
696.259 6
696.276 9
696.293 18
696.310 3
696.327 0
696.344 0
696.361 5
696.378 0
696.395 19
696.413 14
696.430 4
696.447 8
696.464 6
696.481 4
696.498 2
696.515 8
696.532 12
696.549 4
696.566 12
696.583 12
696.600 7
696.618 4
696.635 15
696.652 1
696.669 0
696.686 0
696.703 3
696.720 0
696.737 6
696.754 3
696.771 7
696.788 2
696.806 0
696.823 0
696.840 3
696.857 1
696.874 11
696.891 9
696.908 0
696.925 0
696.942 4
696.959 4
696.976 10
696.993 4
697.011 0
697.028 6
697.045 8
697.062 0
697.079 0
697.096 6
697.113 2
697.130 8
697.147 19
697.164 16
697.182 6
697.199 23
697.216 14
697.233 25
697.250 26
697.267 12
697.284 27
697.301 15
697.318 0
697.335 6
697.352 9
697.370 5
697.387 7
697.404 4
697.421 9
697.438 12
697.455 2
697.472 8
697.489 18
697.506 6
697.523 11
697.541 8
697.558 5
697.575 4
697.592 5
697.609 3
697.626 7
697.643 8
697.660 15
697.677 11
697.694 4
697.712 2
697.729 11
697.746 12
697.763 0
697.780 4
697.797 0
697.814 0
697.831 0
697.848 14
697.865 17
697.883 8
697.900 16
697.917 12
697.934 9
697.951 1
697.968 6
697.985 0
698.002 1
698.019 0
698.036 3
698.054 4
698.071 4
698.088 3
698.105 7
698.122 0
698.139 0
698.156 6
698.173 8
698.190 7
698.207 4
698.225 7
698.242 0
698.259 0
698.276 12
698.293 1
698.310 5
698.327 15
698.344 15
698.361 2
698.379 7
698.396 8
698.413 10
698.430 3
698.447 10
698.464 2
698.481 1
698.498 2
698.515 0
698.533 8
698.550 8
698.567 1
698.584 5
698.601 0
698.618 11
698.635 9
698.652 12
698.669 9
698.687 0
698.704 6
698.721 5
698.738 0
698.755 1
698.772 4
698.789 0
698.806 0
698.823 0
698.841 4
698.858 7
698.875 3
698.892 0
698.909 11
698.926 11
698.943 2
698.960 0
698.977 0
698.995 4
699.012 7
699.029 10
699.046 2
699.063 0
699.080 0
699.097 0
699.114 4
699.132 2
699.149 7
699.166 1
699.183 1
699.200 3
699.217 8
699.234 14
699.251 5
699.268 11
699.286 4
699.303 0
699.320 9
699.337 8
699.354 15
699.371 8
699.388 1
699.405 14
699.423 16
699.440 9
699.457 7
699.474 5
699.491 5
699.508 7
699.525 5
699.542 1
699.560 1
699.577 8
699.594 17
699.611 13
699.628 23
699.645 31
699.662 14
699.679 10
699.696 25
699.714 8
699.731 17
699.748 47
699.765 47
699.782 22
699.799 28
699.816 39
699.833 42
699.851 41
699.868 37
699.885 30
699.902 14
699.919 21
699.936 32
699.953 28
699.971 26
699.988 5
700.005 12
700.022 37
700.039 5
700.056 26
700.073 28
700.090 20
700.108 16
700.125 8
700.142 17
700.159 3
700.176 3
700.193 12
700.210 13
700.227 26
700.245 35
700.262 24
700.279 13
700.296 17
700.313 18
700.330 11
700.347 17
700.364 7
700.382 10
700.399 5
700.416 7
700.433 0
700.450 1
700.467 12
700.484 1
700.502 0
700.519 4
700.536 9
700.553 3
700.570 2
700.587 3
700.604 2
700.622 1
700.639 20
700.656 13
700.673 15
700.690 3
700.707 1
700.724 7
700.741 13
700.759 21
700.776 14
700.793 9
700.810 14
700.827 2
700.844 0
700.861 17
700.879 5
700.896 7
700.913 14
700.930 12
700.947 7
700.964 8
700.981 11
700.999 11
701.016 13
701.033 20
701.050 20
701.067 26
701.084 16
701.101 17
701.119 20
701.136 9
701.153 7
701.170 3
701.187 12
701.204 8
701.221 4
701.239 13
701.256 15
701.273 24
701.290 10
701.307 10
701.324 7
701.341 7
701.359 7
701.376 1
701.393 6
701.410 7
701.427 4
701.444 1
701.461 6
701.479 12
701.496 0
701.513 2
701.530 8
701.547 7
701.564 8
701.581 1
701.599 2
701.616 5
701.633 4
701.650 7
701.667 4
701.684 5
701.701 3
701.719 9
701.736 8
701.753 14
701.770 10
701.787 0
701.804 5
701.822 8
701.839 3
701.856 9
701.873 1
701.890 2
701.907 4
701.924 19
701.942 6
701.959 0
701.976 16
701.993 15
702.010 3
702.027 14
702.044 2
702.062 4
702.079 15
702.096 13
702.113 1
702.130 2
702.147 0
702.165 4
702.182 11
702.199 2
702.216 6
702.233 4
702.250 1
702.267 8
702.285 12
702.302 14
702.319 17
702.336 6
702.353 13
702.370 10
702.388 4
702.405 0
702.422 4
702.439 8
702.456 0
702.473 0
702.491 5
702.508 1
702.525 3
702.542 8
702.559 7
702.576 2
702.593 2
702.611 8
702.628 0
702.645 0
702.662 0
702.679 0
702.696 0
702.714 0
702.731 0
702.748 1
702.765 9
702.782 6
702.799 4
702.817 0
702.834 0
702.851 0
702.868 2
702.885 3
702.902 5
702.920 1
702.937 0
702.954 0
702.971 3
702.988 0
703.005 3
703.023 15
703.040 0
703.057 7
703.074 2
703.091 1
703.108 6
703.126 10
703.143 9
703.160 13
703.177 9
703.194 10
703.211 9
703.229 8
703.246 3
703.263 6
703.280 1
703.297 14
703.314 11
703.332 3
703.349 9
703.366 10
703.383 11
703.400 28
703.417 20
703.435 15
703.452 8
703.469 16
703.486 9
703.503 10
703.520 11
703.538 30
703.555 8
703.572 8
703.589 14
703.606 7
703.623 7
703.641 6
703.658 0
703.675 0
703.692 5
703.709 9
703.726 4
703.744 0
703.761 8
703.778 2
703.795 0
703.812 0
703.830 1
703.847 6
703.864 7
703.881 1
703.898 9
703.915 1
703.933 0
703.950 0
703.967 4
703.984 1
704.001 0
704.018 3
704.036 10
704.053 5
704.070 4
704.087 24
704.104 8
704.122 7
704.139 10
704.156 30
704.173 9
704.190 10
704.207 4
704.225 0
704.242 14
704.259 11
704.276 9
704.293 6
704.310 0
704.328 1
704.345 10
704.362 1
704.379 15
704.396 12
704.414 3
704.431 13
704.448 2
704.465 0
704.482 9
704.499 0
704.517 9
704.534 7
704.551 12
704.568 8
704.585 5
704.603 3
704.620 1
704.637 2
704.654 0
704.671 9
704.689 2
704.706 12
704.723 5
704.740 2
704.757 0
704.774 0
704.792 4
704.809 0
704.826 0
704.843 5
704.860 0
704.878 0
704.895 0
704.912 4
704.929 5
704.946 1
704.963 3
704.981 8
704.998 6
705.015 0
705.032 0
705.049 3
705.067 4
705.084 0
705.101 11
705.118 16
705.135 9
705.153 7
705.170 11
705.187 10
705.204 7
705.221 8
705.239 15
705.256 10
705.273 9
705.290 1
705.307 0
705.325 0
705.342 3
705.359 5
705.376 2
705.393 2
705.410 0
705.428 0
705.445 0
705.462 4
705.479 7
705.496 3
705.514 3
705.531 7
705.548 2
705.565 0
705.582 14
705.600 8
705.617 16
705.634 3
705.651 22
705.668 13
705.686 12
705.703 11
705.720 6
705.737 6
705.754 4
705.772 0
705.789 0
705.806 2
705.823 3
705.840 3
705.858 19
705.875 23
705.892 4
705.909 2
705.926 1
705.944 3
705.961 6
705.978 14
705.995 1
706.012 5
706.030 4
706.047 1
706.064 9
706.081 1
706.098 7
706.116 9
706.133 19
706.150 15
706.167 6
706.184 7
706.202 10
706.219 3
706.236 8
706.253 4
706.270 9
706.288 17
706.305 2
706.322 8
706.339 5
706.356 1
706.374 0
706.391 1
706.408 0
706.425 2
706.442 3
706.460 5
706.477 1
706.494 20
706.511 7
706.529 2
706.546 1
706.563 0
706.580 6
706.597 4
706.615 5
706.632 7
706.649 1
706.666 0
706.683 6
706.701 9
706.718 6
706.735 7
706.752 1
706.769 6
706.787 7
706.804 0
706.821 3
706.838 4
706.856 0
706.873 0
706.890 0
706.907 0
706.924 4
706.942 13
706.959 9
706.976 1
706.993 4
707.010 4
707.028 14
707.045 7
707.062 7
707.079 3
707.096 0
707.114 0
707.131 7
707.148 9
707.165 9
707.183 11
707.200 3
707.217 1
707.234 13
707.251 13
707.269 14
707.286 16
707.303 5
707.320 0
707.338 2
707.355 15
707.372 3
707.389 0
707.406 9
707.424 0
707.441 7
707.458 7
707.475 2
707.492 5
707.510 0
707.527 0
707.544 6
707.561 5
707.579 0
707.596 3
707.613 3
707.630 8
707.647 3
707.665 2
707.682 4
707.699 0
707.716 0
707.734 9
707.751 4
707.768 0
707.785 1
707.802 0
707.820 0
707.837 4
707.854 7
707.871 1
707.889 2
707.906 2
707.923 1
707.940 8
707.957 5
707.975 0
707.992 0
708.009 0
708.026 0
708.044 0
708.061 3
708.078 1
708.095 6
708.113 0
708.130 0
708.147 3
708.164 4
708.181 7
708.199 0
708.216 7
708.233 6
708.250 0
708.268 0
708.285 0
708.302 10
708.319 9
708.336 11
708.354 4
708.371 0
708.388 1
708.405 5
708.423 1
708.440 1
708.457 1
708.474 0
708.492 1
708.509 2
708.526 0
708.543 0
708.560 0
708.578 2
708.595 8
708.612 0
708.629 1
708.647 2
708.664 8
708.681 11
708.698 2
708.716 2
708.733 2
708.750 7
708.767 6
708.785 0
708.802 8
708.819 2
708.836 4
708.853 1
708.871 0
708.888 0
708.905 0
708.922 6
708.940 10
708.957 0
708.974 0
708.991 0
709.009 0
709.026 1
709.043 0
709.060 2
709.078 2
709.095 0
709.112 0
709.129 10
709.147 5
709.164 10
709.181 17
709.198 4
709.215 6
709.233 2
709.250 9
709.267 17
709.284 5
709.302 8
709.319 16
709.336 11
709.353 6
709.371 4
709.388 8
709.405 3
709.422 1
709.440 3
709.457 0
709.474 0
709.491 0
709.509 4
709.526 10
709.543 11
709.560 1
709.578 1
709.595 2
709.612 10
709.629 8
709.647 0
709.664 1
709.681 5
709.698 2
709.716 6
709.733 0
709.750 0
709.767 0
709.785 4
709.802 1
709.819 11
709.836 0
709.854 1
709.871 4
709.888 8
709.905 11
709.923 3
709.940 3
709.957 14
709.974 7
709.992 7
710.009 1
710.026 4
710.043 5
710.061 0
710.078 1
710.095 3
710.112 0
710.130 10
710.147 5
710.164 6
710.181 0
710.199 2
710.216 11
710.233 2
710.250 0
710.268 2
710.285 9
710.302 7
710.319 21
710.337 10
710.354 4
710.371 5
710.388 0
710.406 2
710.423 0
710.440 6
710.457 10
710.475 5
710.492 1
710.509 5
710.526 5
710.544 3
710.561 12
710.578 4
710.595 2
710.613 1
710.630 3
710.647 0
710.664 0
710.682 0
710.699 7
710.716 0
710.733 0
710.751 10
710.768 4
710.785 12
710.802 1
710.820 4
710.837 8
710.854 1
710.872 6
710.889 4
710.906 1
710.923 6
710.941 7
710.958 1
710.975 2
710.992 1
711.010 1
711.027 4
711.044 0
711.061 3
711.079 3
711.096 11
711.113 0
711.130 3
711.148 3
711.165 9
711.182 6
711.200 7
711.217 1
711.234 0
711.251 10
711.269 6
711.286 6
711.303 9
711.320 9
711.338 10
711.355 3
711.372 13
711.389 16
711.407 14
711.424 6
711.441 6
711.459 15
711.476 9
711.493 3
711.510 3
711.528 27
711.545 11
711.562 6
711.579 5
711.597 12
711.614 1
711.631 2
711.648 3
711.666 10
711.683 3
711.700 0
711.718 0
711.735 0
711.752 0
711.769 2
711.787 5
711.804 4
711.821 0
711.838 0
711.856 0
711.873 0
711.890 4
711.908 5
711.925 1
711.942 7
711.959 1
711.977 2
711.994 6
712.011 8
712.028 3
712.046 0
712.063 5
712.080 0
712.098 9
712.115 10
712.132 10
712.149 3
712.167 9
712.184 4
712.201 8
712.218 6
712.236 4
712.253 7
712.270 9
712.288 14
712.305 15
712.322 11
712.339 5
712.357 5
712.374 3
712.391 2
712.409 1
712.426 12
712.443 6
712.460 5
712.478 0
712.495 0
712.512 0
712.530 0
712.547 0
712.564 0
712.581 1
712.599 4
712.616 0
712.633 0
712.650 10
712.668 9
712.685 2
712.702 0
712.720 0
712.737 2
712.754 0
712.771 5
712.789 10
712.806 0
712.823 5
712.841 6
712.858 0
712.875 0
712.892 0
712.910 8
712.927 1
712.944 0
712.962 0
712.979 1
712.996 0
713.013 0
713.031 0
713.048 11
713.065 10
713.083 12
713.100 18
713.117 0
713.134 2
713.152 0
713.169 7
713.186 0
713.204 7
713.221 9
713.238 3
713.255 3
713.273 7
713.290 18
713.307 5
713.325 5
713.342 9
713.359 22
713.377 2
713.394 15
713.411 9
713.428 2
713.446 4
713.463 2
713.480 2
713.498 1
713.515 8
713.532 7
713.549 1
713.567 0
713.584 5
713.601 3
713.619 2
713.636 1
713.653 0
713.670 0
713.688 0
713.705 0
713.722 1
713.740 0
713.757 0
713.774 0
713.792 1
713.809 0
713.826 0
713.843 0
713.861 9
713.878 0
713.895 6
713.913 5
713.930 5
713.947 3
713.965 3
713.982 2
713.999 0
714.016 7
714.034 2
714.051 0
714.068 0
714.086 7
714.103 0
714.120 5
714.138 6
714.155 6
714.172 5
714.189 11
714.207 8
714.224 0
714.241 1
714.259 1
714.276 0
714.293 1
714.311 0
714.328 9
714.345 10
714.362 25
714.380 10
714.397 0
714.414 0
714.432 10
714.449 13
714.466 0
714.484 0
714.501 0
714.518 0
714.535 1
714.553 4
714.570 0
714.587 5
714.605 4
714.622 4
714.639 3
714.657 1
714.674 0
714.691 1
714.709 2
714.726 7
714.743 0
714.760 0
714.778 2
714.795 0
714.812 0
714.830 0
714.847 5
714.864 1
714.882 6
714.899 1
714.916 7
714.934 3
714.951 11
714.968 0
714.985 2
715.003 0
715.020 0
715.037 0
715.055 2
715.072 5
715.089 15
715.107 3
715.124 8
715.141 5
715.159 12
715.176 13
715.193 4
715.211 2
715.228 12
715.245 16
715.262 10
715.280 0
715.297 3
715.314 5
715.332 2
715.349 6
715.366 5
715.384 6
715.401 11
715.418 10
715.436 16
715.453 14
715.470 5
715.488 0
715.505 9
715.522 18
715.540 4
715.557 16
715.574 5
715.591 5
715.609 20
715.626 24
715.643 17
715.661 24
715.678 23
715.695 7
715.713 7
715.730 14
715.747 7
715.765 3
715.782 7
715.799 18
715.817 26
715.834 15
715.851 20
715.869 10
715.886 21
715.903 5
715.921 1
715.938 6
715.955 9
715.973 12
715.990 11
716.007 12
716.025 16
716.042 9
716.059 4
716.076 8
716.094 22
716.111 9
716.128 5
716.146 8
716.163 11
716.180 3
716.198 5
716.215 9
716.232 5
716.250 9
716.267 4
716.284 1
716.302 15
716.319 4
716.336 0
716.354 4
716.371 0
716.388 5
716.406 11
716.423 14
716.440 3
716.458 6
716.475 1
716.492 0
716.510 2
716.527 2
716.544 6
716.562 7
716.579 8
716.596 16
716.614 2
716.631 1
716.648 0
716.666 5
716.683 9
716.700 2
716.718 0
716.735 9
716.752 11
716.770 1
716.787 0
716.804 2
716.822 0
716.839 12
716.856 3
716.874 10
716.891 8
716.908 0
716.926 6
716.943 9
716.960 12
716.978 5
716.995 0
717.012 6
717.030 9
717.047 2
717.064 0
717.082 7
717.099 15
717.116 7
717.134 7
717.151 26
717.168 9
717.186 0
717.203 0
717.220 4
717.238 7
717.255 13
717.272 2
717.290 4
717.307 11
717.324 13
717.342 15
717.359 3
717.376 0
717.394 5
717.411 0
717.428 1
717.446 0
717.463 6
717.480 0
717.498 1
717.515 1
717.532 9
717.550 5
717.567 4
717.584 5
717.602 7
717.619 4
717.636 0
717.654 6
717.671 0
717.688 3
717.706 4
717.723 0
717.741 0
717.758 1
717.775 2
717.793 10
717.810 2
717.827 2
717.845 13
717.862 12
717.879 7
717.897 0
717.914 4
717.931 12
717.949 3
717.966 0
717.983 3
718.001 6
718.018 4
718.035 12
718.053 5
718.070 15
718.087 2
718.105 0
718.122 1
718.139 5
718.157 5
718.174 2
718.192 1
718.209 0
718.226 0
718.244 0
718.261 5
718.278 7
718.296 6
718.313 1
718.330 10
718.348 10
718.365 8
718.382 2
718.400 0
718.417 0
718.434 0
718.452 1
718.469 5
718.487 10
718.504 5
718.521 4
718.539 0
718.556 0
718.573 0
718.591 0
718.608 5
718.625 5
718.643 5
718.660 7
718.677 11
718.695 2
718.712 1
718.729 1
718.747 0
718.764 0
718.782 18
718.799 7
718.816 5
718.834 3
718.851 0
718.868 0
718.886 0
718.903 6
718.920 7
718.938 0
718.955 0
718.972 1
718.990 4
719.007 4
719.025 6
719.042 10
719.059 7
719.077 3
719.094 1
719.111 10
719.129 21
719.146 3
719.163 11
719.181 0
719.198 1
719.216 9
719.233 2
719.250 0
719.268 5
719.285 8
719.302 9
719.320 1
719.337 4
719.354 10
719.372 11
719.389 0
719.407 2
719.424 8
719.441 0
719.459 0
719.476 2
719.493 7
719.511 23
719.528 2
719.545 2
719.563 3
719.580 5
719.598 2
719.615 1
719.632 0
719.650 0
719.667 0
719.684 0
719.702 0
719.719 0
719.736 0
719.754 0
719.771 0
719.789 1
719.806 0
719.823 1
719.841 0
719.858 0
719.875 4
719.893 0
719.910 8
719.928 3
719.945 0
719.962 3
719.980 0
719.997 3
720.014 0
720.032 0
720.049 3
720.066 2
720.084 0
720.101 0
720.119 6
720.136 3
720.153 3
720.171 6
720.188 8
720.205 0
720.223 0
720.240 5
720.258 10
720.275 11
720.292 18
720.310 6
720.327 0
720.344 3
720.362 2
720.379 2
720.397 0
720.414 4
720.431 3
720.449 0
720.466 0
720.483 1
720.501 4
720.518 12
720.536 2
720.553 2
720.570 0
720.588 0
720.605 2
720.623 1
720.640 4
720.657 12
720.675 3
720.692 2
720.709 0
720.727 15
720.744 4
720.762 2
720.779 0
720.796 0
720.814 0
720.831 0
720.848 6
720.866 4
720.883 15
720.901 5
720.918 0
720.935 2
720.953 4
720.970 4
720.988 7
721.005 3
721.022 0
721.040 5
721.057 3
721.074 3
721.092 0
721.109 3
721.127 4
721.144 10
721.161 3
721.179 9
721.196 2
721.214 4
721.231 12
721.248 4
721.266 5
721.283 0
721.300 1
721.318 2
721.335 3
721.353 9
721.370 13
721.387 5
721.405 0
721.422 0
721.440 1
721.457 0
721.474 3
721.492 8
721.509 3
721.526 1
721.544 0
721.561 7
721.579 7
721.596 12
721.613 9
721.631 13
721.648 9
721.666 10
721.683 0
721.700 3
721.718 12
721.735 4
721.753 1
721.770 10
721.787 6
721.805 5
721.822 17
721.840 26
721.857 2
721.874 2
721.892 1
721.909 3
721.926 0
721.944 3
721.961 0
721.979 0
721.996 0
722.013 7
722.031 6
722.048 5
722.066 7
722.083 6
722.100 12
722.118 9
722.135 25
722.153 13
722.170 8
722.187 6
722.205 12
722.222 6
722.240 8
722.257 3
722.274 17
722.292 16
722.309 6
722.327 12
722.344 16
722.361 11
722.379 5
722.396 6
722.414 8
722.431 0
722.448 2
722.466 12
722.483 10
722.501 1
722.518 1
722.535 0
722.553 0
722.570 9
722.588 6
722.605 4
722.622 2
722.640 12
722.657 1
722.675 0
722.692 0
722.709 0
722.727 0
722.744 10
722.762 3
722.779 5
722.796 12
722.814 4
722.831 0
722.849 2
722.866 0
722.884 2
722.901 0
722.918 2
722.936 3
722.953 5
722.971 4
722.988 10
723.005 0
723.023 0
723.040 0
723.058 11
723.075 2
723.092 2
723.110 4
723.127 1
723.145 1
723.162 0
723.179 4
723.197 0
723.214 3
723.232 2
723.249 0
723.266 0
723.284 0
723.301 0
723.319 4
723.336 6
723.354 4
723.371 0
723.388 17
723.406 11
723.423 6
723.441 3
723.458 3
723.475 3
723.493 2
723.510 16
723.528 11
723.545 1
723.563 0
723.580 0
723.597 1
723.615 0
723.632 1
723.650 1
723.667 4
723.684 5
723.702 3
723.719 4
723.737 1
723.754 0
723.771 0
723.789 5
723.806 5
723.824 3
723.841 0
723.859 0
723.876 6
723.893 0
723.911 10
723.928 8
723.946 0
723.963 4
723.981 3
723.998 7
724.015 1
724.033 2
724.050 5
724.068 0
724.085 0
724.102 6
724.120 2
724.137 1
724.155 8
724.172 16
724.190 10
724.207 5
724.224 7
724.242 13
724.259 19
724.277 24
724.294 21
724.312 18
724.329 6
724.346 4
724.364 8
724.381 10
724.399 1
724.416 0
724.433 0
724.451 6
724.468 7
724.486 0
724.503 2
724.521 0
724.538 4
724.555 1
724.573 7
724.590 9
724.608 5
724.625 5
724.643 0
724.660 7
724.677 1
724.695 0
724.712 7
724.730 0
724.747 0
724.765 0
724.782 8
724.799 7
724.817 4
724.834 0
724.852 1
724.869 0
724.887 0
724.904 0
724.921 4
724.939 2
724.956 0
724.974 4
724.991 5
725.009 8
725.026 11
725.043 2
725.061 3
725.078 7
725.096 5
725.113 7
725.131 7
725.148 5
725.166 2
725.183 10
725.200 6
725.218 7
725.235 2
725.253 7
725.270 9
725.288 4
725.305 16
725.322 3
725.340 2
725.357 5
725.375 6
725.392 0
725.410 0
725.427 3
725.444 3
725.462 4
725.479 3
725.497 4
725.514 0
725.532 11
725.549 15
725.567 0
725.584 0
725.601 6
725.619 10
725.636 5
725.654 1
725.671 4
725.689 7
725.706 0
725.723 0
725.741 2
725.758 0
725.776 0
725.793 0
725.811 0
725.828 0
725.846 1
725.863 0
725.880 0
725.898 5
725.915 4
725.933 11
725.950 7
725.968 0
725.985 5
726.003 6
726.020 0
726.037 3
726.055 0
726.072 0
726.090 0
726.107 0
726.125 0
726.142 2
726.160 2
726.177 1
726.194 2
726.212 4
726.229 4
726.247 1
726.264 4
726.282 4
726.299 0
726.317 2
726.334 3
726.351 1
726.369 1
726.386 2
726.404 9
726.421 7
726.439 3
726.456 0
726.474 2
726.491 11
726.509 0
726.526 9
726.543 1
726.561 5
726.578 4
726.596 11
726.613 2
726.631 5
726.648 1
726.666 3
726.683 0
726.700 0
726.718 0
726.735 0
726.753 4
726.770 0
726.788 5
726.805 6
726.823 10
726.840 1
726.858 0
726.875 0
726.892 14
726.910 8
726.927 3
726.945 3
726.962 8
726.980 0
726.997 0
727.015 0
727.032 1
727.050 0
727.067 1
727.084 7
727.102 14
727.119 8
727.137 8
727.154 7
727.172 2
727.189 0
727.207 1
727.224 0
727.242 0
727.259 2
727.277 2
727.294 0
727.311 8
727.329 6
727.346 6
727.364 0
727.381 1
727.399 8
727.416 11
727.434 7
727.451 4
727.469 1
727.486 0
727.503 2
727.521 8
727.538 8
727.556 9
727.573 14
727.591 8
727.608 4
727.626 3
727.643 7
727.661 6
727.678 4
727.696 6
727.713 4
727.731 8
727.748 6
727.765 1
727.783 0
727.800 0
727.818 2
727.835 1
727.853 7
727.870 5
727.888 11
727.905 1
727.923 1
727.940 0
727.958 5
727.975 7
727.992 0
728.010 0
728.027 6
728.045 5
728.062 6
728.080 5
728.097 1
728.115 12
728.132 2
728.150 7
728.167 3
728.185 0
728.202 0
728.220 0
728.237 4
728.255 13
728.272 11
728.289 2
728.307 14
728.324 2
728.342 17
728.359 3
728.377 0
728.394 3
728.412 2
728.429 14
728.447 10
728.464 3
728.482 4
728.499 8
728.517 2
728.534 3
728.552 1
728.569 0
728.587 0
728.604 0
728.621 1
728.639 0
728.656 0
728.674 0
728.691 0
728.709 0
728.726 1
728.744 11
728.761 7
728.779 1
728.796 7
728.814 7
728.831 0
728.849 15
728.866 7
728.884 1
728.901 9
728.919 7
728.936 0
728.954 4
728.971 0
728.988 1
729.006 0
729.023 0
729.041 0
729.058 3
729.076 14
729.093 0
729.111 3
729.128 2
729.146 4
729.163 10
729.181 7
729.198 1
729.216 11
729.233 5
729.251 1
729.268 6
729.286 0
729.303 10
729.321 12
729.338 1
729.356 5
729.373 1
729.391 1
729.408 0
729.426 0
729.443 0
729.461 0
729.478 5
729.495 0
729.513 3
729.530 4
729.548 7
729.565 1
729.583 0
729.600 6
729.618 10
729.635 0
729.653 3
729.670 1
729.688 0
729.705 0
729.723 0
729.740 4
729.758 10
729.775 3
729.793 0
729.810 4
729.828 2
729.845 1
729.863 5
729.880 0
729.898 0
729.915 0
729.933 5
729.950 1
729.968 11
729.985 11
730.003 1
730.020 13
730.038 21
730.055 12
730.073 2
730.090 1
730.108 11
730.125 9
730.143 3
730.160 12
730.178 9
730.195 12
730.213 6
730.230 15
730.248 9
730.265 13
730.283 13
730.300 3
730.318 7
730.335 3
730.353 0
730.370 19
730.388 13
730.405 12
730.423 2
730.440 1
730.458 0
730.475 9
730.493 1
730.510 0
730.527 0
730.545 1
730.562 4
730.580 2
730.597 8
730.615 2
730.632 0
730.650 0
730.667 0
730.685 0
730.702 0
730.720 0
730.737 11
730.755 1
730.772 1
730.790 15
730.807 4
730.825 0
730.842 2
730.860 8
730.878 3
730.895 1
730.913 0
730.930 0
730.948 0
730.965 0
730.983 2
731.000 2
731.018 6
731.035 1
731.053 0
731.070 3
731.088 8
731.105 12
731.123 5
731.140 7
731.158 10
731.175 5
731.193 13
731.210 13
731.228 0
731.245 2
731.263 4
731.280 19
731.298 5
731.315 11
731.333 4
731.350 5
731.368 1
731.385 0
731.403 1
731.420 2
731.438 3
731.455 0
731.473 7
731.490 19
731.508 11
731.525 18
731.543 11
731.560 6
731.578 6
731.595 5
731.613 2
731.630 0
731.648 11
731.665 15
731.683 6
731.700 0
731.718 0
731.735 6
731.753 5
731.770 1
731.788 9
731.805 5
731.823 13
731.840 5
731.858 0
731.875 1
731.893 10
731.910 9
731.928 0
731.946 1
731.963 9
731.981 5
731.998 0
732.016 2
732.033 0
732.051 0
732.068 3
732.086 13
732.103 3
732.121 4
732.138 3
732.156 4
732.173 12
732.191 18
732.208 9
732.226 6
732.243 5
732.261 7
732.278 0
732.296 3
732.313 2
732.331 4
732.348 11
732.366 2
732.383 0
732.401 1
732.419 2
732.436 1
732.454 10
732.471 6
732.489 2
732.506 10
732.524 1
732.541 1
732.559 8
732.576 1
732.594 4
732.611 5
732.629 1
732.646 0
732.664 0
732.681 0
732.699 2
732.716 1
732.734 4
732.751 5
732.769 2
732.786 1
732.804 3
732.822 0
732.839 6
732.857 2
732.874 0
732.892 0
732.909 1
732.927 17
732.944 9
732.962 1
732.979 7
732.997 5
733.014 8
733.032 4
733.049 5
733.067 4
733.084 2
733.102 9
733.119 7
733.137 2
733.155 0
733.172 1
733.190 18
733.207 15
733.225 11
733.242 3
733.260 5
733.277 3
733.295 11
733.312 31
733.330 4
733.347 6
733.365 6
733.382 0
733.400 3
733.418 2
733.435 5
733.453 1
733.470 0
733.488 3
733.505 5
733.523 12
733.540 2
733.558 1
733.575 0
733.593 1
733.610 5
733.628 3
733.645 0
733.663 0
733.681 6
733.698 1
733.716 1
733.733 4
733.751 6
733.768 1
733.786 4
733.803 7
733.821 0
733.838 0
733.856 12
733.873 7
733.891 13
733.909 17
733.926 5
733.944 0
733.961 1
733.979 1
733.996 1
734.014 9
734.031 3
734.049 0
734.066 1
734.084 0
734.101 8
734.119 3
734.137 7
734.154 1
734.172 7
734.189 15
734.207 11
734.224 13
734.242 1
734.259 1
734.277 0
734.294 0
734.312 0
734.330 12
734.347 9
734.365 3
734.382 2
734.400 1
734.417 3
734.435 5
734.452 0
734.470 10
734.487 9
734.505 5
734.522 3
734.540 0
734.558 0
734.575 0
734.593 0
734.610 0
734.628 5
734.645 0
734.663 3
734.680 2
734.698 0
734.716 0
734.733 2
734.751 0
734.768 0
734.786 0
734.803 4
734.821 0
734.838 0
734.856 0
734.873 0
734.891 1
734.909 3
734.926 3
734.944 5
734.961 0
734.979 0
734.996 0
735.014 0
735.031 0
735.049 0
735.067 4
735.084 17
735.102 8
735.119 0
735.137 0
735.154 4
735.172 0
735.189 10
735.207 10
735.224 8
735.242 8
735.260 4
735.277 6
735.295 0
735.312 3
735.330 1
735.347 6
735.365 1
735.382 0
735.400 0
735.418 0
735.435 0
735.453 0
735.470 1
735.488 14
735.505 0
735.523 0
735.541 3
735.558 2
735.576 5
735.593 0
735.611 0
735.628 2
735.646 7
735.663 3
735.681 12
735.699 10
735.716 0
735.734 0
735.751 0
735.769 9
735.786 5
735.804 0
735.821 0
735.839 1
735.857 1
735.874 3
735.892 5
735.909 3
735.927 2
735.944 0
735.962 5
735.980 0
735.997 1
736.015 3
736.032 5
736.050 4
736.067 9
736.085 4
736.102 8
736.120 2
736.138 1
736.155 9
736.173 13
736.190 15
736.208 2
736.225 6
736.243 17
736.261 3
736.278 0
736.296 0
736.313 0
736.331 2
736.348 0
736.366 2
736.384 0
736.401 0
736.419 3
736.436 0
736.454 0
736.471 0
736.489 6
736.507 9
736.524 3
736.542 0
736.559 0
736.577 0
736.594 0
736.612 2
736.630 0
736.647 1
736.665 0
736.682 0
736.700 4
736.717 2
736.735 6
736.753 0
736.770 6
736.788 8
736.805 0
736.823 0
736.840 6
736.858 13
736.876 6
736.893 1
736.911 1
736.928 3
736.946 10
736.963 4
736.981 6
736.999 5
737.016 2
737.034 2
737.051 3
737.069 8
737.086 0
737.104 5
737.122 0
737.139 0
737.157 0
737.174 0
737.192 10
737.209 6
737.227 3
737.245 0
737.262 11
737.280 11
737.297 2
737.315 0
737.333 6
737.350 8
737.368 4
737.385 5
737.403 3
737.420 0
737.438 3
737.456 14
737.473 3
737.491 0
737.508 6
737.526 0
737.543 8
737.561 0
737.579 0
737.596 2
737.614 5
737.631 0
737.649 3
737.667 5
737.684 7
737.702 2
737.719 0
737.737 9
737.754 6
737.772 16
737.790 6
737.807 13
737.825 16
737.842 4
737.860 7
737.878 8
737.895 4
737.913 3
737.930 12
737.948 13
737.966 2
737.983 0
738.001 8
738.018 23
738.036 15
738.053 0
738.071 6
738.089 13
738.106 7
738.124 1
738.141 8
738.159 10
738.177 5
738.194 6
738.212 6
738.229 1
738.247 0
738.265 0
738.282 7
738.300 6
738.317 4
738.335 3
738.352 3
738.370 7
738.388 20
738.405 10
738.423 2
738.440 3
738.458 4
738.476 0
738.493 2
738.511 6
738.528 16
738.546 7
738.564 4
738.581 0
738.599 5
738.616 0
738.634 4
738.652 17
738.669 11
738.687 0
738.704 7
738.722 12
738.740 2
738.757 7
738.775 8
738.792 3
738.810 3
738.828 0
738.845 7
738.863 1
738.880 2
738.898 5
738.916 6
738.933 0
738.951 2
738.968 1
738.986 0
739.004 2
739.021 5
739.039 7
739.056 14
739.074 4
739.092 0
739.109 1
739.127 10
739.144 9
739.162 17
739.180 1
739.197 1
739.215 11
739.232 2
739.250 0
739.268 0
739.285 9
739.303 4
739.320 1
739.338 0
739.356 2
739.373 3
739.391 1
739.408 0
739.426 7
739.444 8
739.461 0
739.479 0
739.496 0
739.514 3
739.532 0
739.549 3
739.567 4
739.584 5
739.602 0
739.620 3
739.637 4
739.655 0
739.672 3
739.690 0
739.708 8
739.725 5
739.743 5
739.760 10
739.778 3
739.796 8
739.813 25
739.831 15
739.849 14
739.866 15
739.884 0
739.901 0
739.919 6
739.937 11
739.954 2
739.972 6
739.989 5
740.007 1
740.025 0
740.042 8
740.060 11
740.077 2
740.095 5
740.113 4
740.130 11
740.148 4
740.166 2
740.183 4
740.201 0
740.218 1
740.236 9
740.254 9
740.271 7
740.289 20
740.306 36
740.324 15
740.342 9
740.359 1
740.377 12
740.395 6
740.412 0
740.430 0
740.447 0
740.465 0
740.483 2
740.500 3
740.518 3
740.535 0
740.553 11
740.571 5
740.588 0
740.606 13
740.624 10
740.641 3
740.659 2
740.676 2
740.694 8
740.712 0
740.729 6
740.747 7
740.765 4
740.782 15
740.800 1
740.817 3
740.835 15
740.853 16
740.870 3
740.888 1
740.905 5
740.923 5
740.941 4
740.958 1
740.976 0
740.994 8
741.011 11
741.029 1
741.046 0
741.064 1
741.082 6
741.099 7
741.117 1
741.135 9
741.152 6
741.170 8
741.187 1
741.205 4
741.223 8
741.240 3
741.258 7
741.276 2
741.293 2
741.311 30
741.328 9
741.346 6
741.364 5
741.381 7
741.399 14
741.417 5
741.434 3
741.452 2
741.469 0
741.487 3
741.505 0
741.522 2
741.540 6
741.558 10
741.575 1
741.593 3
741.611 0
741.628 0
741.646 4
741.663 4
741.681 4
741.699 0
741.716 7
741.734 5
741.752 6
741.769 1
741.787 0
741.804 0
741.822 0
741.840 5
741.857 11
741.875 5
741.893 6
741.910 19
741.928 8
741.946 4
741.963 0
741.981 5
741.998 3
742.016 6
742.034 6
742.051 0
742.069 0
742.087 4
742.104 9
742.122 2
742.140 7
742.157 3
742.175 8
742.192 6
742.210 3
742.228 0
742.245 14
742.263 14
742.281 6
742.298 8
742.316 8
742.334 1
742.351 1
742.369 8
742.386 6
742.404 0
742.422 2
742.439 2
742.457 19
742.475 14
742.492 1
742.510 5
742.528 6
742.545 1
742.563 1
742.581 0
742.598 6
742.616 1
742.633 13
742.651 7
742.669 5
742.686 14
742.704 3
742.722 0
742.739 4
742.757 0
742.775 2
742.792 5
742.810 2
742.828 1
742.845 3
742.863 6
742.880 0
742.898 0
742.916 0
742.933 0
742.951 7
742.969 6
742.986 2
743.004 0
743.022 0
743.039 0
743.057 5
743.075 0
743.092 5
743.110 13
743.128 1
743.145 10
743.163 1
743.180 5
743.198 4
743.216 10
743.233 5
743.251 18
743.269 4
743.286 4
743.304 15
743.322 14
743.339 8
743.357 12
743.375 6
743.392 6
743.410 10
743.428 8
743.445 2
743.463 0
743.481 0
743.498 0
743.516 1
743.533 7
743.551 1
743.569 10
743.586 1
743.604 1
743.622 6
743.639 0
743.657 0
743.675 3
743.692 4
743.710 4
743.728 0
743.745 3
743.763 8
743.781 1
743.798 2
743.816 5
743.834 0
743.851 1
743.869 0
743.887 7
743.904 3
743.922 10
743.940 1
743.957 0
743.975 6
743.993 3
744.010 4
744.028 0
744.046 1
744.063 2
744.081 2
744.098 2
744.116 2
744.134 9
744.151 1
744.169 11
744.187 8
744.204 1
744.222 3
744.240 0
744.257 13
744.275 12
744.293 8
744.310 4
744.328 13
744.346 6
744.363 4
744.381 12
744.399 0
744.416 1
744.434 0
744.452 1
744.469 2
744.487 0
744.505 0
744.522 0
744.540 0
744.558 0
744.575 0
744.593 0
744.611 0
744.628 1
744.646 5
744.664 8
744.681 7
744.699 0
744.717 7
744.734 4
744.752 0
744.770 5
744.787 4
744.805 4
744.823 0
744.840 3
744.858 0
744.876 1
744.893 0
744.911 0
744.929 1
744.946 2
744.964 1
744.982 10
744.999 8
745.017 7
745.035 0
745.052 8
745.070 3
745.088 1
745.105 0
745.123 6
745.141 14
745.158 23
745.176 14
745.194 6
745.211 2
745.229 2
745.247 3
745.265 25
745.282 13
745.300 2
745.318 20
745.335 8
745.353 7
745.371 17
745.388 10
745.406 4
745.424 4
745.441 3
745.459 0
745.477 0
745.494 0
745.512 0
745.530 2
745.547 6
745.565 0
745.583 0
745.600 0
745.618 0
745.636 3
745.653 0
745.671 0
745.689 0
745.706 0
745.724 0
745.742 0
745.759 0
745.777 0
745.795 0
745.813 0
745.830 0
745.848 0
745.866 0
745.883 1
745.901 1
745.919 0
745.936 0
745.954 6
745.972 6
745.989 15
746.007 8
746.025 2
746.042 5
746.060 2
746.078 0
746.095 6
746.113 11
746.131 6
746.148 6
746.166 12
746.184 13
746.202 5
746.219 6
746.237 0
746.255 0
746.272 2
746.290 10
746.308 18
746.325 8
746.343 10
746.361 6
746.378 10
746.396 11
746.414 9
746.431 5
746.449 16
746.467 9
746.485 3
746.502 5
746.520 1
746.538 4
746.555 0
746.573 0
746.591 3
746.608 0
746.626 4
746.644 8
746.661 6
746.679 0
746.697 1
746.714 1
746.732 14
746.750 8
746.768 4
746.785 4
746.803 4
746.821 0
746.838 0
746.856 4
746.874 5
746.891 0
746.909 0
746.927 0
746.944 2
746.962 3
746.980 8
746.998 8
747.015 1
747.033 0
747.051 0
747.068 3
747.086 5
747.104 3
747.121 2
747.139 0
747.157 4
747.175 6
747.192 5
747.210 3
747.228 1
747.245 2
747.263 3
747.281 11
747.298 10
747.316 2
747.334 8
747.352 6
747.369 6
747.387 5
747.405 6
747.422 5
747.440 1
747.458 0
747.475 0
747.493 0
747.511 0
747.528 0
747.546 1
747.564 1
747.582 0
747.599 2
747.617 5
747.635 10
747.652 0
747.670 0
747.688 0
747.706 4
747.723 2
747.741 6
747.759 0
747.776 3
747.794 4
747.812 3
747.829 0
747.847 0
747.865 1
747.883 6
747.900 1
747.918 5
747.936 2
747.953 2
747.971 0
747.989 4
748.006 5
748.024 5
748.042 2
748.060 7
748.077 8
748.095 1
748.113 7
748.130 14
748.148 1
748.166 23
748.184 12
748.201 5
748.219 6
748.237 1
748.254 5
748.272 2
748.290 2
748.308 4
748.325 0
748.343 0
748.361 0
748.378 5
748.396 1
748.414 6
748.432 10
748.449 12
748.467 2
748.485 0
748.502 0
748.520 0
748.538 0
748.555 0
748.573 0
748.591 0
748.609 0
748.626 0
748.644 0
748.662 0
748.679 0
748.697 0
748.715 0
748.733 0
748.750 1
748.768 0
748.786 11
748.803 5
748.821 0
748.839 5
748.857 7
748.874 1
748.892 0
748.910 1
748.928 0
748.945 0
748.963 0
748.981 0
748.998 0
749.016 7
749.034 13
749.052 2
749.069 4
749.087 1
749.105 1
749.122 13
749.140 9
749.158 13
749.176 12
749.193 3
749.211 7
749.229 0
749.246 0
749.264 0
749.282 4
749.300 5
749.317 5
749.335 0
749.353 15
749.371 15
749.388 7
749.406 5
749.424 4
749.441 0
749.459 0
749.477 9
749.495 0
749.512 0
749.530 3
749.548 5
749.565 5
749.583 1
749.601 2
749.619 0
749.636 7
749.654 0
749.672 0
749.690 3
749.707 0
749.725 6
749.743 0
749.760 3
749.778 7
749.796 0
749.814 0
749.831 8
749.849 3
749.867 1
749.885 0
749.902 0
749.920 0
749.938 1
749.955 1
749.973 3
749.991 7
750.009 18
750.026 16
750.044 19
750.062 6
750.080 4
750.097 11
750.115 2
750.133 0
750.151 9
750.168 12
750.186 4
750.204 8
750.221 1
750.239 7
750.257 13
750.275 2
750.292 2
750.310 3
750.328 13
750.346 2
750.363 0
750.381 0
750.399 4
750.417 6
750.434 7
750.452 1
750.470 0
750.487 0
750.505 0
750.523 0
750.541 1
750.558 7
750.576 0
750.594 7
750.612 0
750.629 3
750.647 1
750.665 0
750.683 4
750.700 3
750.718 1
750.736 0
750.754 5
750.771 0
750.789 1
750.807 0
750.824 3
750.842 0
750.860 0
750.878 1
750.895 3
750.913 0
750.931 2
750.949 3
750.966 9
750.984 0
751.002 0
751.020 4
751.037 0
751.055 0
751.073 4
751.091 0
751.108 3
751.126 0
751.144 2
751.162 5
751.179 6
751.197 13
751.215 5
751.233 0
751.250 0
751.268 0
751.286 8
751.304 2
751.321 1
751.339 1
751.357 8
751.375 10
751.392 9
751.410 5
751.428 0
751.445 3
751.463 0
751.481 4
751.499 6
751.516 1
751.534 8
751.552 5
751.570 5
751.587 2
751.605 6
751.623 4
751.641 15
751.658 5
751.676 4
751.694 5
751.712 0
751.729 4
751.747 11
751.765 1
751.783 0
751.800 15
751.818 20
751.836 7
751.854 6
751.871 1
751.889 0
751.907 1
751.925 0
751.943 14
751.960 1
751.978 9
751.996 1
752.014 2
752.031 1
752.049 0
752.067 3
752.085 4
752.102 5
752.120 0
752.138 7
752.156 3
752.173 16
752.191 0
752.209 2
752.227 1
752.244 0
752.262 1
752.280 10
752.298 0
752.315 3
752.333 24
752.351 22
752.369 9
752.386 6
752.404 4
752.422 4
752.440 18
752.457 25
752.475 15
752.493 10
752.511 1
752.528 2
752.546 12
752.564 8
752.582 6
752.600 12
752.617 2
752.635 0
752.653 4
752.671 9
752.688 2
752.706 0
752.724 0
752.742 0
752.759 2
752.777 0
752.795 4
752.813 2
752.830 2
752.848 6
752.866 11
752.884 8
752.901 2
752.919 2
752.937 0
752.955 3
752.973 0
752.990 1
753.008 0
753.026 2
753.044 1
753.061 0
753.079 10
753.097 6
753.115 1
753.132 1
753.150 7
753.168 1
753.186 6
753.203 1
753.221 0
753.239 2
753.257 1
753.275 0
753.292 2
753.310 1
753.328 11
753.346 17
753.363 17
753.381 3
753.399 6
753.417 0
753.434 0
753.452 0
753.470 0
753.488 0
753.506 0
753.523 11
753.541 7
753.559 2
753.577 0
753.594 3
753.612 1
753.630 2
753.648 4
753.666 0
753.683 4
753.701 6
753.719 0
753.737 7
753.754 0
753.772 0
753.790 1
753.808 2
753.826 8
753.843 0
753.861 0
753.879 0
753.897 1
753.914 1
753.932 2
753.950 0
753.968 2
753.985 9
754.003 10
754.021 2
754.039 0
754.057 0
754.074 7
754.092 7
754.110 12
754.128 8
754.145 9
754.163 8
754.181 14
754.199 22
754.217 9
754.234 11
754.252 11
754.270 3
754.288 6
754.306 16
754.323 17
754.341 16
754.359 0
754.377 0
754.394 0
754.412 1
754.430 0
754.448 0
754.466 0
754.483 0
754.501 0
754.519 5
754.537 3
754.554 0
754.572 0
754.590 4
754.608 8
754.626 2
754.643 12
754.661 3
754.679 0
754.697 0
754.715 8
754.732 2
754.750 1
754.768 0
754.786 1
754.803 26
754.821 12
754.839 5
754.857 5
754.875 2
754.892 2
754.910 0
754.928 0
754.946 13
754.964 12
754.981 16
754.999 0
755.017 5
755.035 0
755.052 0
755.070 0
755.088 3
755.106 7
755.124 4
755.141 17
755.159 16
755.177 12
755.195 18
755.213 6
755.230 5
755.248 6
755.266 5
755.284 15
755.302 2
755.319 0
755.337 18
755.355 15
755.373 6
755.391 0
755.408 1
755.426 7
755.444 10
755.462 2
755.480 15
755.497 2
755.515 5
755.533 10
755.551 5
755.568 5
755.586 1
755.604 11
755.622 3
755.640 0
755.657 3
755.675 3
755.693 0
755.711 0
755.729 0
755.746 1
755.764 0
755.782 0
755.800 2
755.818 1
755.835 4
755.853 2
755.871 0
755.889 0
755.907 0
755.924 0
755.942 7
755.960 8
755.978 0
755.996 0
756.013 9
756.031 4
756.049 6
756.067 8
756.085 0
756.102 5
756.120 4
756.138 14
756.156 13
756.174 7
756.191 1
756.209 1
756.227 4
756.245 1
756.263 2
756.280 8
756.298 14
756.316 10
756.334 0
756.352 3
756.370 6
756.387 5
756.405 6
756.423 0
756.441 3
756.459 4
756.476 10
756.494 1
756.512 0
756.530 0
756.548 1
756.565 0
756.583 6
756.601 8
756.619 4
756.637 0
756.654 6
756.672 12
756.690 3
756.708 0
756.726 7
756.743 8
756.761 0
756.779 9
756.797 20
756.815 2
756.833 0
756.850 2
756.868 2
756.886 0
756.904 3
756.922 0
756.939 3
756.957 21
756.975 3
756.993 0
757.011 1
757.028 0
757.046 0
757.064 0
757.082 5
757.100 15
757.118 17
757.135 11
757.153 2
757.171 0
757.189 6
757.207 1
757.224 7
757.242 0
757.260 0
757.278 6
757.296 5
757.313 7
757.331 2
757.349 4
757.367 1
757.385 0
757.403 2
757.420 18
757.438 9
757.456 2
757.474 6
757.492 0
757.509 4
757.527 1
757.545 0
757.563 0
757.581 0
757.599 0
757.616 4
757.634 1
757.652 0
757.670 0
757.688 0
757.706 0
757.723 0
757.741 0
757.759 1
757.777 2
757.795 0
757.812 0
757.830 3
757.848 0
757.866 0
757.884 0
757.902 0
757.919 0
757.937 5
757.955 2
757.973 0
757.991 1
758.008 3
758.026 0
758.044 0
758.062 0
758.080 5
758.098 5
758.115 11
758.133 19
758.151 9
758.169 3
758.187 1
758.205 9
758.222 22
758.240 4
758.258 1
758.276 0
758.294 0
758.312 0
758.329 1
758.347 13
758.365 10
758.383 1
758.401 4
758.419 8
758.436 7
758.454 8
758.472 0
758.490 0
758.508 6
758.525 0
758.543 2
758.561 2
758.579 0
758.597 0
758.615 1
758.632 7
758.650 2
758.668 1
758.686 0
758.704 0
758.722 2
758.739 0
758.757 0
758.775 0
758.793 13
758.811 5
758.829 3
758.846 3
758.864 1
758.882 1
758.900 2
758.918 2
758.936 2
758.953 18
758.971 7
758.989 7
759.007 1
759.025 0
759.043 3
759.061 1
759.078 5
759.096 2
759.114 0
759.132 6
759.150 0
759.168 3
759.185 11
759.203 11
759.221 6
759.239 19
759.257 14
759.275 5
759.292 6
759.310 9
759.328 7
759.346 0
759.364 5
759.382 8
759.399 4
759.417 1
759.435 0
759.453 8
759.471 15
759.489 1
759.507 0
759.524 5
759.542 1
759.560 1
759.578 0
759.596 3
759.614 3
759.631 10
759.649 4
759.667 5
759.685 0
759.703 4
759.721 5
759.738 1
759.756 0
759.774 2
759.792 1
759.810 0
759.828 5
759.846 3
759.863 2
759.881 0
759.899 6
759.917 1
759.935 1
759.953 0
759.970 0
759.988 1
760.006 0
760.024 1
760.042 1
760.060 4
760.078 0
760.095 5
760.113 4
760.131 0
760.149 1
760.167 3
760.185 12
760.203 1
760.220 10
760.238 7
760.256 0
760.274 9
760.292 5
760.310 0
760.327 7
760.345 5
760.363 23
760.381 19
760.399 10
760.417 5
760.435 8
760.452 9
760.470 12
760.488 11
760.506 9
760.524 12
760.542 1
760.560 1
760.577 1
760.595 8
760.613 4
760.631 1
760.649 0
760.667 0
760.685 0
760.702 4
760.720 1
760.738 0
760.756 3
760.774 9
760.792 0
760.810 0
760.827 3
760.845 0
760.863 3
760.881 2
760.899 5
760.917 11
760.935 4
760.952 5
760.970 0
760.988 2
761.006 0
761.024 1
761.042 1
761.060 1
761.077 2
761.095 0
761.113 0
761.131 0
761.149 0
761.167 12
761.185 0
761.202 13
761.220 18
761.238 7
761.256 1
761.274 15
761.292 0
761.310 1
761.328 3
761.345 0
761.363 8
761.381 13
761.399 0
761.417 2
761.435 3
761.453 0
761.470 0
761.488 2
761.506 12
761.524 1
761.542 2
761.560 5
761.578 0
761.595 0
761.613 1
761.631 3
761.649 1
761.667 3
761.685 4
761.703 0
761.721 6
761.738 0
761.756 0
761.774 0
761.792 0
761.810 3
761.828 1
761.846 0
761.864 0
761.881 4
761.899 0
761.917 0
761.935 2
761.953 10
761.971 16
761.989 11
762.006 10
762.024 4
762.042 0
762.060 1
762.078 13
762.096 16
762.114 2
762.132 0
762.149 10
762.167 15
762.185 21
762.203 14
762.221 16
762.239 5
762.257 12
762.275 4
762.292 7
762.310 1
762.328 0
762.346 0
762.364 3
762.382 0
762.400 0
762.418 2
762.435 7
762.453 5
762.471 5
762.489 0
762.507 0
762.525 4
762.543 9
762.561 1
762.578 0
762.596 11
762.614 6
762.632 1
762.650 1
762.668 11
762.686 5
762.704 5
762.722 1
762.739 4
762.757 8
762.775 3
762.793 1
762.811 0
762.829 1
762.847 0
762.865 8
762.882 4
762.900 0
762.918 0
762.936 11
762.954 6
762.972 0
762.990 3
763.008 0
763.026 0
763.043 1
763.061 7
763.079 10
763.097 11
763.115 3
763.133 0
763.151 1
763.169 10
763.186 2
763.204 13
763.222 3
763.240 9
763.258 3
763.276 5
763.294 12
763.312 5
763.330 0
763.347 0
763.365 0
763.383 0
763.401 0
763.419 0
763.437 0
763.455 5
763.473 1
763.491 3
763.508 1
763.526 2
763.544 3
763.562 6
763.580 16
763.598 8
763.616 2
763.634 3
763.652 5
763.669 0
763.687 0
763.705 0
763.723 1
763.741 1
763.759 0
763.777 1
763.795 0
763.813 2
763.830 0
763.848 0
763.866 5
763.884 5
763.902 0
763.920 3
763.938 0
763.956 4
763.974 1
763.992 4
764.009 4
764.027 3
764.045 2
764.063 4
764.081 1
764.099 0
764.117 8
764.135 9
764.153 3
764.170 5
764.188 0
764.206 3
764.224 1
764.242 1
764.260 1
764.278 0
764.296 11
764.314 6
764.332 5
764.349 6
764.367 3
764.385 7
764.403 0
764.421 0
764.439 0
764.457 11
764.475 8
764.493 11
764.511 2
764.528 6
764.546 1
764.564 0
764.582 15
764.600 9
764.618 0
764.636 0
764.654 0
764.672 13
764.690 4
764.707 3
764.725 11
764.743 6
764.761 5
764.779 2
764.797 7
764.815 0
764.833 0
764.851 2
764.869 0
764.887 0
764.904 0
764.922 0
764.940 0
764.958 1
764.976 0
764.994 3
765.012 9
765.030 1
765.048 1
765.066 2
765.084 1
765.101 3
765.119 1
765.137 11
765.155 6
765.173 11
765.191 15
765.209 10
765.227 5
765.245 5
765.263 3
765.281 10
765.298 9
765.316 3
765.334 3
765.352 5
765.370 0
765.388 8
765.406 4
765.424 4
765.442 0
765.460 0
765.478 2
765.495 5
765.513 1
765.531 1
765.549 9
765.567 0
765.585 0
765.603 0
765.621 0
765.639 1
765.657 0
765.675 4
765.692 8
765.710 0
765.728 0
765.746 4
765.764 1
765.782 0
765.800 1
765.818 0
765.836 0
765.854 2
765.872 0
765.890 0
765.907 3
765.925 0
765.943 5
765.961 0
765.979 2
765.997 8
766.015 15
766.033 9
766.051 0
766.069 0
766.087 2
766.105 7
766.123 5
766.140 0
766.158 5
766.176 9
766.194 8
766.212 1
766.230 4
766.248 11
766.266 6
766.284 30
766.302 22
766.320 1
766.338 7
766.355 1
766.373 0
766.391 1
766.409 11
766.427 7
766.445 7
766.463 3
766.481 0
766.499 0
766.517 6
766.535 9
766.553 0
766.571 1
766.589 0
766.606 0
766.624 0
766.642 0
766.660 2
766.678 1
766.696 2
766.714 6
766.732 6
766.750 3
766.768 10
766.786 8
766.804 3
766.822 3
766.839 1
766.857 5
766.875 0
766.893 0
766.911 0
766.929 0
766.947 0
766.965 1
766.983 0
767.001 0
767.019 0
767.037 5
767.055 6
767.073 1
767.090 8
767.108 3
767.126 6
767.144 10
767.162 2
767.180 4
767.198 4
767.216 5
767.234 10
767.252 9
767.270 2
767.288 1
767.306 0
767.324 0
767.342 1
767.359 2
767.377 7
767.395 10
767.413 19
767.431 6
767.449 6
767.467 10
767.485 0
767.503 0
767.521 0
767.539 0
767.557 5
767.575 5
767.593 7
767.611 0
767.629 0
767.646 0
767.664 14
767.682 8
767.700 0
767.718 6
767.736 9
767.754 7
767.772 0
767.790 0
767.808 2
767.826 0
767.844 0
767.862 1
767.880 0
767.898 0
767.916 0
767.933 4
767.951 3
767.969 0
767.987 1
768.005 0
768.023 2
768.041 5
768.059 0
768.077 0
768.095 4
768.113 5
768.131 10
768.149 1
768.167 2
768.185 9
768.203 3
768.221 1
768.239 2
768.256 0
768.274 5
768.292 5
768.310 3
768.328 5
768.346 4
768.364 2
768.382 0
768.400 12
768.418 10
768.436 16
768.454 1
768.472 2
768.490 0
768.508 0
768.526 0
768.544 3
768.562 0
768.580 0
768.597 15
768.615 5
768.633 0
768.651 0
768.669 0
768.687 3
768.705 1
768.723 0
768.741 1
768.759 0
768.777 0
768.795 2
768.813 1
768.831 0
768.849 0
768.867 0
768.885 4
768.903 3
768.921 0
768.939 2
768.956 1
768.974 0
768.992 4
769.010 5
769.028 6
769.046 7
769.064 1
769.082 0
769.100 0
769.118 0
769.136 0
769.154 2
769.172 11
769.190 7
769.208 6
769.226 11
769.244 3
769.262 5
769.280 3
769.298 9
769.316 12
769.334 12
769.352 3
769.369 1
769.387 0
769.405 0
769.423 2
769.441 6
769.459 9
769.477 2
769.495 10
769.513 1
769.531 7
769.549 3
769.567 1
769.585 1
769.603 0
769.621 0
769.639 0
769.657 0
769.675 1
769.693 3
769.711 0
769.729 2
769.747 2
769.765 1
769.783 9
769.801 9
769.818 2
769.836 0
769.854 0
769.872 0
769.890 3
769.908 5
769.926 5
769.944 0
769.962 0
769.980 2
769.998 6
770.016 3
770.034 0
770.052 0
770.070 2
770.088 2
770.106 1
770.124 2
770.142 11
770.160 4
770.178 19
770.196 12
770.214 2
770.232 5
770.250 0
770.268 3
770.286 6
770.304 7
770.322 8
770.339 0
770.357 2
770.375 12
770.393 12
770.411 10
770.429 2
770.447 0
770.465 1
770.483 0
770.501 4
770.519 7
770.537 0
770.555 0
770.573 0
770.591 0
770.609 3
770.627 0
770.645 0
770.663 4
770.681 0
770.699 0
770.717 6
770.735 0
770.753 0
770.771 0
770.789 1
770.807 3
770.825 0
770.843 12
770.861 22
770.879 13
770.897 1
770.915 0
770.933 0
770.951 0
770.969 1
770.987 0
771.005 0
771.022 0
771.040 4
771.058 0
771.076 0
771.094 0
771.112 1
771.130 0
771.148 6
771.166 0
771.184 3
771.202 10
771.220 3
771.238 9
771.256 6
771.274 0
771.292 4
771.310 13
771.328 3
771.346 5
771.364 0
771.382 3
771.400 0
771.418 4
771.436 13
771.454 7
771.472 5
771.490 0
771.508 0
771.526 3
771.544 7
771.562 0
771.580 7
771.598 0
771.616 1
771.634 4
771.652 8
771.670 0
771.688 0
771.706 3
771.724 0
771.742 0
771.760 0
771.778 1
771.796 8
771.814 0
771.832 5
771.850 2
771.868 0
771.886 0
771.904 0
771.922 0
771.940 3
771.958 0
771.976 14
771.994 0
772.012 5
772.030 14
772.048 9
772.066 5
772.084 0
772.101 0
772.119 0
772.137 0
772.155 11
772.173 10
772.191 4
772.209 0
772.227 4
772.245 2
772.263 0
772.281 3
772.299 9
772.317 7
772.335 4
772.353 8
772.371 2
772.389 1
772.407 1
772.425 0
772.443 0
772.461 2
772.479 6
772.497 9
772.515 1
772.533 0
772.551 0
772.569 1
772.587 15
772.605 5
772.623 2
772.641 12
772.659 7
772.677 1
772.695 0
772.713 1
772.731 2
772.749 6
772.767 1
772.785 0
772.803 2
772.821 0
772.839 0
772.857 1
772.875 4
772.893 0
772.911 0
772.929 0
772.947 0
772.965 0
772.983 0
773.001 2
773.019 2
773.037 12
773.055 22
773.073 8
773.091 7
773.109 2
773.127 9
773.145 8
773.163 9
773.181 15
773.199 3
773.217 1
773.235 0
773.253 3
773.271 9
773.289 20
773.307 10
773.325 19
773.343 12
773.361 2
773.379 0
773.397 10
773.415 0
773.433 1
773.451 3
773.469 10
773.487 0
773.505 1
773.523 6
773.541 0
773.559 2
773.577 3
773.595 1
773.613 2
773.631 0
773.649 2
773.667 13
773.685 3
773.703 1
773.721 3
773.739 0
773.757 4
773.775 2
773.793 0
773.811 0
773.829 1
773.848 3
773.866 0
773.884 0
773.902 3
773.920 3
773.938 5
773.956 7
773.974 3
773.992 1
774.010 0
774.028 13
774.046 5
774.064 0
774.082 7
774.100 5
774.118 5
774.136 0
774.154 0
774.172 0
774.190 0
774.208 2
774.226 0
774.244 3
774.262 0
774.280 0
774.298 1
774.316 6
774.334 0
774.352 2
774.370 1
774.388 0
774.406 0
774.424 0
774.442 0
774.460 0
774.478 4
774.496 0
774.514 0
774.532 0
774.550 4
774.568 0
774.586 3
774.604 0
774.622 0
774.640 0
774.658 2
774.676 0
774.694 0
774.712 8
774.730 14
774.748 12
774.766 3
774.784 2
774.802 3
774.820 0
774.838 0
774.856 0
774.874 0
774.892 1
774.910 0
774.928 0
774.947 0
774.965 2
774.983 4
775.001 2
775.019 1
775.037 1
775.055 18
775.073 12
775.091 16
775.109 10
775.127 1
775.145 8
775.163 12
775.181 11
775.199 2
775.217 0
775.235 13
775.253 3
775.271 10
775.289 10
775.307 2
775.325 6
775.343 6
775.361 8
775.379 8
775.397 2
775.415 4
775.433 6
775.451 1
775.469 0
775.487 10
775.505 0
775.523 1
775.541 0
775.559 5
775.577 4
775.595 3
775.614 1
775.632 7
775.650 7
775.668 0
775.686 0
775.704 0
775.722 2
775.740 0
775.758 1
775.776 3
775.794 6
775.812 7
775.830 0
775.848 0
775.866 0
775.884 3
775.902 1
775.920 1
775.938 0
775.956 0
775.974 0
775.992 3
776.010 2
776.028 0
776.046 6
776.064 0
776.082 3
776.100 6
776.118 0
776.136 6
776.155 1
776.173 18
776.191 19
776.209 11
776.227 2
776.245 0
776.263 6
776.281 2
776.299 1
776.317 3
776.335 1
776.353 6
776.371 0
776.389 2
776.407 0
776.425 0
776.443 0
776.461 8
776.479 3
776.497 0
776.515 0
776.533 4
776.551 1
776.569 0
776.587 0
776.606 6
776.624 3
776.642 1
776.660 4
776.678 0
776.696 0
776.714 0
776.732 2
776.750 0
776.768 0
776.786 0
776.804 1
776.822 1
776.840 0
776.858 0
776.876 9
776.894 13
776.912 2
776.930 7
776.948 3
776.966 5
776.984 0
777.003 0
777.021 0
777.039 0
777.057 3
777.075 4
777.093 5
777.111 1
777.129 9
777.147 6
777.165 5
777.183 7
777.201 10
777.219 3
777.237 1
777.255 0
777.273 6
777.291 2
777.309 10
777.327 2
777.345 0
777.363 5
777.382 12
777.400 7
777.418 0
777.436 2
777.454 6
777.472 1
777.490 4
777.508 0
777.526 20
777.544 4
777.562 5
777.580 11
777.598 0
777.616 0
777.634 0
777.652 0
777.670 4
777.688 0
777.706 0
777.725 0
777.743 0
777.761 1
777.779 5
777.797 4
777.815 4
777.833 0
777.851 4
777.869 3
777.887 11
777.905 10
777.923 7
777.941 5
777.959 2
777.977 1
777.995 0
778.013 5
778.032 15
778.050 12
778.068 7
778.086 0
778.104 1
778.122 1
778.140 0
778.158 7
778.176 10
778.194 4
778.212 14
778.230 14
778.248 10
778.266 2
778.284 4
778.302 1
778.320 5
778.339 2
778.357 0
778.375 0
778.393 0
778.411 3
778.429 4
778.447 2
778.465 15
778.483 14
778.501 8
778.519 0
778.537 4
778.555 2
778.573 3
778.591 0
778.610 0
778.628 0
778.646 0
778.664 0
778.682 1
778.700 0
778.718 4
778.736 1
778.754 3
778.772 6
778.790 8
778.808 6
778.826 6
778.844 0
778.862 0
778.881 5
778.899 3
778.917 3
778.935 0
778.953 2
778.971 2
778.989 0
779.007 0
779.025 2
779.043 3
779.061 2
779.079 1
779.097 7
779.115 11
779.134 9
779.152 3
779.170 3
779.188 6
779.206 3
779.224 1
779.242 6
779.260 11
779.278 6
779.296 10
779.314 0
779.332 8
779.350 3
779.368 14
779.387 10
779.405 12
779.423 0
779.441 0
779.459 2
779.477 1
779.495 0
779.513 0
779.531 0
779.549 0
779.567 1
779.585 0
779.603 0
779.622 0
779.640 5
779.658 4
779.676 3
779.694 0
779.712 2
779.730 0
779.748 3
779.766 1
779.784 0
779.802 0
779.820 1
779.838 1
779.857 3
779.875 5
779.893 9
779.911 2
779.929 6
779.947 5
779.965 2
779.983 6
780.001 1
780.019 3
780.037 0
780.055 4
780.074 8
780.092 0
780.110 5
780.128 1
780.146 0
780.164 6
780.182 9
780.200 1
780.218 0
780.236 0
780.254 1
780.272 2
780.291 14
780.309 17
780.327 17
780.345 8
780.363 2
780.381 13
780.399 2
780.417 0
780.435 10
780.453 7
780.471 10
780.489 2
780.508 0
780.526 5
780.544 12
780.562 7
780.580 11
780.598 11
780.616 3
780.634 0
780.652 0
780.670 0
780.688 0
780.707 0
780.725 1
780.743 2
780.761 0
780.779 5
780.797 2
780.815 0
780.833 0
780.851 0
780.869 0
780.887 0
780.906 5
780.924 1
780.942 3
780.960 1
780.978 0
780.996 0
781.014 2
781.032 2
781.050 3
781.068 11
781.086 19
781.105 4
781.123 5
781.141 12
781.159 19
781.177 9
781.195 0
781.213 0
781.231 2
781.249 1
781.267 0
781.286 6
781.304 5
781.322 4
781.340 5
781.358 8
781.376 7
781.394 19
781.412 12
781.430 7
781.448 2
781.467 0
781.485 6
781.503 7
781.521 1
781.539 4
781.557 0
781.575 0
781.593 1
781.611 7
781.629 15
781.648 14
781.666 5
781.684 0
781.702 0
781.720 3
781.738 0
781.756 1
781.774 9
781.792 4
781.810 0
781.829 0
781.847 3
781.865 3
781.883 4
781.901 0
781.919 0
781.937 0
781.955 0
781.973 7
781.991 4
782.010 6
782.028 2
782.046 0
782.064 3
782.082 1
782.100 5
782.118 7
782.136 2
782.154 0
782.173 8
782.191 12
782.209 0
782.227 0
782.245 5
782.263 4
782.281 0
782.299 0
782.317 3
782.335 5
782.354 18
782.372 3
782.390 0
782.408 2
782.426 4
782.444 2
782.462 8
782.480 1
782.498 2
782.517 0
782.535 2
782.553 4
782.571 3
782.589 4
782.607 15
782.625 5
782.643 1
782.661 2
782.680 12
782.698 4
782.716 12
782.734 3
782.752 0
782.770 0
782.788 2
782.806 8
782.825 0
782.843 0
782.861 5
782.879 1
782.897 5
782.915 0
782.933 0
782.951 1
782.969 0
782.988 0
783.006 0
783.024 0
783.042 10
783.060 8
783.078 0
783.096 4
783.114 2
783.132 2
783.151 0
783.169 2
783.187 3
783.205 11
783.223 5
783.241 0
783.259 4
783.277 3
783.296 11
783.314 10
783.332 9
783.350 2
783.368 0
783.386 6
783.404 0
783.422 4
783.441 6
783.459 0
783.477 0
783.495 3
783.513 0
783.531 0
783.549 6
783.567 0
783.586 0
783.604 0
783.622 0
783.640 0
783.658 0
783.676 0
783.694 0
783.712 0
783.731 0
783.749 0
783.767 2
783.785 0
783.803 2
783.821 0
783.839 4
783.857 14
783.876 2
783.894 4
783.912 4
783.930 3
783.948 5
783.966 4
783.984 1
784.002 6
784.021 2
784.039 4
784.057 10
784.075 4
784.093 0
784.111 0
784.129 0
784.147 0
784.166 6
784.184 5
784.202 6
784.220 6
784.238 4
784.256 0
784.274 1
784.292 2
784.311 0
784.329 13
784.347 22
784.365 13
784.383 0
784.401 3
784.419 10
784.438 6
784.456 7
784.474 4
784.492 4
784.510 6
784.528 4
784.546 0
784.564 0
784.583 17
784.601 6
784.619 9
784.637 8
784.655 0
784.673 0
784.691 0
784.710 0
784.728 0
784.746 0
784.764 4
784.782 2
784.800 1
784.818 4
784.837 4
784.855 10
784.873 1
784.891 0
784.909 5
784.927 5
784.945 3
784.963 4
784.982 6
785.000 6
785.018 0
785.036 0
785.054 2
785.072 5
785.090 17
785.109 15
785.127 5
785.145 0
785.163 15
785.181 5
785.199 2
785.217 4
785.236 3
785.254 4
785.272 5
785.290 0
785.308 0
785.326 4
785.344 9
785.363 5
785.381 4
785.399 24
785.417 2
785.435 27
785.453 9
785.471 0
785.490 0
785.508 4
785.526 0
785.544 0
785.562 0
785.580 0
785.598 0
785.617 9
785.635 0
785.653 0
785.671 0
785.689 2
785.707 6
785.726 6
785.744 3
785.762 0
785.780 0
785.798 0
785.816 1
785.834 5
785.853 2
785.871 1
785.889 0
785.907 3
785.925 4
785.943 0
785.961 0
785.980 3
785.998 2
786.016 0
786.034 0
786.052 3
786.070 7
786.089 3
786.107 5
786.125 1
786.143 9
786.161 14
786.179 4
786.197 13
786.216 4
786.234 12
786.252 7
786.270 2
786.288 1
786.306 5
786.325 11
786.343 13
786.361 15
786.379 7
786.397 1
786.415 0
786.433 0
786.452 0
786.470 9
786.488 4
786.506 2
786.524 7
786.542 0
786.561 10
786.579 8
786.597 1
786.615 0
786.633 0
786.651 2
786.670 0
786.688 3
786.706 3
786.724 7
786.742 6
786.760 3
786.778 0
786.797 2
786.815 1
786.833 2
786.851 3
786.869 2
786.887 0
786.906 0
786.924 0
786.942 0
786.960 1
786.978 2
786.996 3
787.015 5
787.033 4
787.051 4
787.069 0
787.087 0
787.105 0
787.124 0
787.142 7
787.160 3
787.178 3
787.196 3
787.214 7
787.233 9
787.251 1
787.269 3
787.287 23
787.305 20
787.323 14
787.342 16
787.360 10
787.378 8
787.396 16
787.414 8
787.432 5
787.451 0
787.469 3
787.487 0
787.505 0
787.523 0
787.541 0
787.560 4
787.578 0
787.596 0
787.614 0
787.632 2
787.650 8
787.669 3
787.687 12
787.705 8
787.723 8
787.741 8
787.759 2
787.778 1
787.796 13
787.814 0
787.832 0
787.850 2
787.868 2
787.887 0
787.905 1
787.923 3
787.941 6
787.959 3
787.978 0
787.996 1
788.014 1
788.032 2
788.050 5
788.068 8
788.087 1
788.105 6
788.123 4
788.141 5
788.159 0
788.177 16
788.196 19
788.214 5
788.232 0
788.250 0
788.268 0
788.287 5
788.305 1
788.323 5
788.341 0
788.359 3
788.377 0
788.396 3
788.414 0
788.432 3
788.450 0
788.468 0
788.486 0
788.505 0
788.523 0
788.541 7
788.559 19
788.577 4
788.596 0
788.614 2
788.632 1
788.650 0
788.668 8
788.686 9
788.705 1
788.723 0
788.741 0
788.759 5
788.777 2
788.796 0
788.814 0
788.832 0
788.850 0
788.868 0
788.886 0
788.905 0
788.923 0
788.941 3
788.959 9
788.977 0
788.996 0
789.014 0
789.032 0
789.050 7
789.068 9
789.087 2
789.105 4
789.123 1
789.141 2
789.159 0
789.177 3
789.196 1
789.214 23
789.232 5
789.250 3
789.268 14
789.287 5
789.305 5
789.323 0
789.341 0
789.359 3
789.378 1
789.396 3
789.414 5
789.432 6
789.450 8
789.469 7
789.487 6
789.505 4
789.523 0
789.541 4
789.559 3
789.578 0
789.596 0
789.614 5
789.632 2
789.650 0
789.669 8
789.687 4
789.705 4
789.723 2
789.741 0
789.760 0
789.778 3
789.796 18
789.814 4
789.832 2
789.851 0
789.869 12
789.887 9
789.905 1
789.923 0
789.942 0
789.960 0
789.978 3
789.996 1
790.014 0
790.033 3
790.051 4
790.069 0
790.087 0
790.105 2
790.124 9
790.142 5
790.160 8
790.178 5
790.196 4
790.215 5
790.233 7
790.251 0
790.269 0
790.287 0
790.306 8
790.324 7
790.342 10
790.360 24
790.378 14
790.397 0
790.415 2
790.433 0
790.451 0
790.469 0
790.488 4
790.506 0
790.524 0
790.542 7
790.560 4
790.579 0
790.597 1
790.615 2
790.633 8
790.651 13
790.670 0
790.688 0
790.706 2
790.724 0
790.742 0
790.761 3
790.779 7
790.797 8
790.815 3
790.833 3
790.852 10
790.870 1
790.888 3
790.906 0
790.924 16
790.943 5
790.961 7
790.979 7
790.997 3
791.016 0
791.034 11
791.052 10
791.070 2
791.088 0
791.107 3
791.125 1
791.143 5
791.161 3
791.179 0
791.198 3
791.216 5
791.234 0
791.252 3
791.270 5
791.289 6
791.307 6
791.325 8
791.343 5
791.362 3
791.380 9
791.398 1
791.416 0
791.434 3
791.453 2
791.471 9
791.489 4
791.507 0
791.525 1
791.544 0
791.562 3
791.580 5
791.598 3
791.617 0
791.635 0
791.653 0
791.671 0
791.689 3
791.708 0
791.726 3
791.744 1
791.762 0
791.781 6
791.799 0
791.817 4
791.835 2
791.853 0
791.872 0
791.890 0
791.908 0
791.926 17
791.944 5
791.963 5
791.981 2
791.999 0
792.017 0
792.036 1
792.054 3
792.072 0
792.090 0
792.108 5
792.127 10
792.145 3
792.163 2
792.181 2
792.200 2
792.218 2
792.236 4
792.254 1
792.272 1
792.291 3
792.309 8
792.327 3
792.345 4
792.364 6
792.382 3
792.400 0
792.418 9
792.436 6
792.455 0
792.473 0
792.491 0
792.509 0
792.528 0
792.546 3
792.564 2
792.582 7
792.601 6
792.619 3
792.637 0
792.655 0
792.673 8
792.692 2
792.710 0
792.728 0
792.746 3
792.765 5
792.783 0
792.801 0
792.819 0
792.838 0
792.856 0
792.874 1
792.892 12
792.910 3
792.929 1
792.947 0
792.965 0
792.983 0
793.002 0
793.020 8
793.038 7
793.056 2
793.075 18
793.093 11
793.111 6
793.129 8
793.147 16
793.166 9
793.184 15
793.202 5
793.220 0
793.239 0
793.257 7
793.275 5
793.293 0
793.312 0
793.330 0
793.348 1
793.366 9
793.385 5
793.403 1
793.421 17
793.439 11
793.457 16
793.476 11
793.494 3
793.512 10
793.530 7
793.549 21
793.567 6
793.585 1
793.603 0
793.622 7
793.640 4
793.658 10
793.676 2
793.695 0
793.713 8
793.731 2
793.749 0
793.768 2
793.786 0
793.804 5
793.822 0
793.840 0
793.859 6
793.877 1
793.895 0
793.913 0
793.932 0
793.950 3
793.968 0
793.986 4
794.005 9
794.023 2
794.041 13
794.059 3
794.078 3
794.096 1
794.114 0
794.132 0
794.151 0
794.169 1
794.187 1
794.205 6
794.224 0
794.242 5
794.260 4
794.278 8
794.297 11
794.315 2
794.333 6
794.351 2
794.370 0
794.388 0
794.406 0
794.424 0
794.443 0
794.461 4
794.479 7
794.497 0
794.516 0
794.534 7
794.552 7
794.570 0
794.589 8
794.607 3
794.625 7
794.643 3
794.662 10
794.680 7
794.698 2
794.716 0
794.735 7
794.753 1
794.771 0
794.789 0
794.808 0
794.826 0
794.844 2
794.862 1
794.881 0
794.899 2
794.917 4
794.935 0
794.954 2
794.972 0
794.990 0
795.008 5
795.027 7
795.045 3
795.063 0
795.081 11
795.100 6
795.118 3
795.136 0
795.154 4
795.173 6
795.191 16
795.209 2
795.227 0
795.246 0
795.264 0
795.282 2
795.301 0
795.319 21
795.337 10
795.355 0
795.374 8
795.392 10
795.410 8
795.428 4
795.447 0
795.465 0
795.483 11
795.501 6
795.520 3
795.538 8
795.556 1
795.574 2
795.593 1
795.611 0
795.629 0
795.647 0
795.666 0
795.684 0
795.702 0
795.721 5
795.739 1
795.757 3
795.775 1
795.794 1
795.812 2
795.830 0
795.848 0
795.867 2
795.885 0
795.903 15
795.921 6
795.940 0
795.958 0
795.976 0
795.994 7
796.013 13
796.031 2
796.049 2
796.068 7
796.086 8
796.104 1
796.122 0
796.141 11
796.159 2
796.177 0
796.195 2
796.214 2
796.232 5
796.250 4
796.269 2
796.287 11
796.305 6
796.323 10
796.342 1
796.360 1
796.378 4
796.396 0
796.415 2
796.433 0
796.451 0
796.469 1
796.488 4
796.506 0
796.524 3
796.543 7
796.561 1
796.579 0
796.597 0
796.616 2
796.634 0
796.652 0
796.670 2
796.689 0
796.707 0
796.725 0
796.744 0
796.762 4
796.780 0
796.798 3
796.817 0
796.835 8
796.853 10
796.872 2
796.890 0
796.908 2
796.926 0
796.945 0
796.963 1
796.981 0
796.999 0
797.018 0
797.036 0
797.054 0
797.073 2
797.091 2
797.109 9
797.127 1
797.146 0
797.164 5
797.182 4
797.201 11
797.219 9
797.237 1
797.255 0
797.274 6
797.292 20
797.310 9
797.329 7
797.347 5
797.365 9
797.383 10
797.402 13
797.420 7
797.438 12
797.456 0
797.475 0
797.493 6
797.511 0
797.530 3
797.548 9
797.566 6
797.584 2
797.603 0
797.621 0
797.639 3
797.658 2
797.676 0
797.694 0
797.712 0
797.731 0
797.749 0
797.767 4
797.786 11
797.804 0
797.822 0
797.840 7
797.859 1
797.877 2
797.895 0
797.914 0
797.932 0
797.950 1
797.968 2
797.987 0
798.005 4
798.023 2
798.042 0
798.060 0
798.078 3
798.097 4
798.115 7
798.133 19
798.151 5
798.170 14
798.188 1
798.206 9
798.225 2
798.243 6
798.261 1
798.279 2
798.298 7
798.316 2
798.334 0
798.353 1
798.371 8
798.389 3
798.408 0
798.426 3
798.444 5
798.462 0
798.481 3
798.499 5
798.517 0
798.536 0
798.554 5
798.572 0
798.590 0
798.609 0
798.627 2
798.645 3
798.664 5
798.682 1
798.700 2
798.719 0
798.737 0
798.755 0
798.773 0
798.792 2
798.810 7
798.828 27
798.847 16
798.865 2
798.883 1
798.902 1
798.920 5
798.938 0
798.956 0
798.975 0
798.993 4
799.011 4
799.030 0
799.048 0
799.066 0
799.085 1
799.103 5
799.121 2
799.139 1
799.158 3
799.176 0
799.194 1
799.213 3
799.231 3
799.249 6
799.268 3
799.286 1
799.304 1
799.322 2
799.341 2
799.359 2
799.377 12
799.396 5
799.414 11
799.432 0
799.451 0
799.469 1
799.487 11
799.506 10
799.524 3
799.542 3
799.560 0
799.579 0
799.597 1
799.615 0
799.634 0
799.652 8
799.670 14
799.689 0
799.707 0
799.725 0
799.744 1
799.762 6
799.780 7
799.798 0
799.817 0
799.835 1
799.853 0
799.872 0
799.890 0
799.908 0
799.927 0
799.945 3
799.963 7
799.982 2
800.000 0
800.018 3
800.037 3
800.055 5
800.073 2
800.091 2
800.110 0
800.128 0
800.146 0
800.165 12
800.183 16
800.201 12
800.220 2
800.238 3
800.256 8
800.275 0
800.293 1
800.311 2
800.330 4
800.348 2
800.366 1
800.385 6
800.403 0
800.421 3
800.439 1
800.458 16
800.476 5
800.494 11
800.513 1
800.531 0
800.549 0
800.568 0
800.586 0
800.604 2
800.623 2
800.641 4
800.659 1
800.678 0
800.696 0
800.714 0
800.733 6
800.751 1
800.769 2
800.788 0
800.806 0
800.824 0
800.843 5
800.861 5
800.879 12
800.897 1
800.916 7
800.934 4
800.952 0
800.971 4
800.989 4
801.007 6
801.026 17
801.044 2
801.062 0
801.081 8
801.099 23
801.117 5
801.136 18
801.154 6
801.172 0
801.191 0
801.209 2
801.227 9
801.246 16
801.264 1
801.282 1
801.301 4
801.319 5
801.337 7
801.356 6
801.374 1
801.392 2
801.411 6
801.429 4
801.447 7
801.466 1
801.484 7
801.502 1
801.521 1
801.539 0
801.557 1
801.576 2
801.594 3
801.612 17
801.631 8
801.649 0
801.667 1
801.686 0
801.704 2
801.722 0
801.741 0
801.759 0
801.777 1
801.796 2
801.814 0
801.832 3
801.851 1
801.869 1
801.887 23
801.906 10
801.924 14
801.942 7
801.961 1
801.979 0
801.997 12
802.016 4
802.034 10
802.052 5
802.071 8
802.089 6
802.107 8
802.126 6
802.144 2
802.162 6
802.181 3
802.199 2
802.217 11
802.236 12
802.254 1
802.272 3
802.291 0
802.309 8
802.327 8
802.346 4
802.364 6
802.382 0
802.401 0
802.419 3
802.437 5
802.456 0
802.474 3
802.492 8
802.511 5
802.529 8
802.547 6
802.566 1
802.584 4
802.602 7
802.621 1
802.639 5
802.657 1
802.676 0
802.694 0
802.712 3
802.731 4
802.749 5
802.767 2
802.786 1
802.804 0
802.823 2
802.841 5
802.859 0
802.878 1
802.896 2
802.914 0
802.933 15
802.951 4
802.969 3
802.988 1
803.006 0
803.024 0
803.043 2
803.061 0
803.079 0
803.098 6
803.116 3
803.134 7
803.153 0
803.171 1
803.189 4
803.208 0
803.226 1
803.245 0
803.263 0
803.281 3
803.300 2
803.318 5
803.336 12
803.355 15
803.373 3
803.391 0
803.410 0
803.428 0
803.446 0
803.465 0
803.483 0
803.501 0
803.520 2
803.538 0
803.556 1
803.575 0
803.593 0
803.612 5
803.630 2
803.648 1
803.667 2
803.685 0
803.703 0
803.722 0
803.740 0
803.758 2
803.777 3
803.795 2
803.813 0
803.832 1
803.850 0
803.869 1
803.887 4
803.905 2
803.924 0
803.942 0
803.960 0
803.979 0
803.997 6
804.015 1
804.034 13
804.052 2
804.070 0
804.089 4
804.107 7
804.126 2
804.144 3
804.162 0
804.181 0
804.199 0
804.217 0
804.236 7
804.254 5
804.272 0
804.291 6
804.309 0
804.328 0
804.346 9
804.364 5
804.383 17
804.401 10
804.419 1
804.438 3
804.456 0
804.474 8
804.493 5
804.511 13
804.530 13
804.548 1
804.566 0
804.585 1
804.603 0
804.621 3
804.640 0
804.658 0
804.676 8
804.695 10
804.713 3
804.732 1
804.750 5
804.768 5
804.787 6
804.805 10
804.823 2
804.842 0
804.860 4
804.878 1
804.897 0
804.915 12
804.934 6
804.952 2
804.970 3
804.989 1
805.007 0
805.025 7
805.044 1
805.062 5
805.081 0
805.099 0
805.117 3
805.136 5
805.154 3
805.172 0
805.191 6
805.209 12
805.228 20
805.246 6
805.264 0
805.283 1
805.301 7
805.319 0
805.338 2
805.356 5
805.374 2
805.393 3
805.411 4
805.430 2
805.448 0
805.466 0
805.485 0
805.503 0
805.521 0
805.540 5
805.558 3
805.577 5
805.595 0
805.613 0
805.632 0
805.650 0
805.669 6
805.687 0
805.705 1
805.724 6
805.742 2
805.760 0
805.779 0
805.797 0
805.816 9
805.834 5
805.852 6
805.871 5
805.889 0
805.907 1
805.926 2
805.944 3
805.963 12
805.981 12
805.999 4
806.018 5
806.036 1
806.054 0
806.073 3
806.091 2
806.110 8
806.128 2
806.146 0
806.165 6
806.183 5
806.202 2
806.220 0
806.238 0
806.257 10
806.275 28
806.293 12
806.312 5
806.330 2
806.349 4
806.367 1
806.385 6
806.404 3
806.422 7
806.441 9
806.459 6
806.477 0
806.496 0
806.514 3
806.532 10
806.551 0
806.569 9
806.588 7
806.606 1
806.624 2
806.643 7
806.661 22
806.680 3
806.698 0
806.716 0
806.735 8
806.753 8
806.772 2
806.790 0
806.808 1
806.827 4
806.845 0
806.863 1
806.882 3
806.900 2
806.919 4
806.937 0
806.955 2
806.974 0
806.992 4
807.011 6
807.029 15
807.047 8
807.066 2
807.084 0
807.103 7
807.121 3
807.139 4
807.158 16
807.176 4
807.195 1
807.213 1
807.231 3
807.250 0
807.268 1
807.287 4
807.305 18
807.323 16
807.342 15
807.360 14
807.379 12
807.397 13
807.415 14
807.434 2
807.452 0
807.471 2
807.489 2
807.507 10
807.526 11
807.544 0
807.562 0
807.581 4
807.599 3
807.618 0
807.636 4
807.654 8
807.673 3
807.691 4
807.710 2
807.728 4
807.746 0
807.765 0
807.783 1
807.802 0
807.820 0
807.839 0
807.857 0
807.875 5
807.894 1
807.912 0
807.931 0
807.949 0
807.967 3
807.986 9
808.004 7
808.023 0
808.041 0
808.059 0
808.078 0
808.096 8
808.115 7
808.133 7
808.151 2
808.170 1
808.188 4
808.207 3
808.225 15
808.243 2
808.262 9
808.280 7
808.299 12
808.317 3
808.335 9
808.354 6
808.372 5
808.391 10
808.409 0
808.427 0
808.446 1
808.464 13
808.483 8
808.501 0
808.520 0
808.538 0
808.556 1
808.575 0
808.593 6
808.612 5
808.630 10
808.648 0
808.667 2
808.685 0
808.704 4
808.722 0
808.740 8
808.759 0
808.777 0
808.796 17
808.814 12
808.833 4
808.851 7
808.869 7
808.888 2
808.906 2
808.925 0
808.943 1
808.961 0
808.980 0
808.998 3
809.017 7
809.035 10
809.054 0
809.072 2
809.090 9
809.109 0
809.127 0
809.146 3
809.164 2
809.182 0
809.201 5
809.219 4
809.238 11
809.256 5
809.275 15
809.293 3
809.311 9
809.330 10
809.348 8
809.367 28
809.385 26
809.403 15
809.422 2
809.440 16
809.459 13
809.477 2
809.496 6
809.514 3
809.532 5
809.551 0
809.569 13
809.588 2
809.606 17
809.625 15
809.643 15
809.661 2
809.680 4
809.698 10
809.717 1
809.735 2
809.753 0
809.772 0
809.790 0
809.809 0
809.827 5
809.846 3
809.864 5
809.882 5
809.901 1
809.919 5
809.938 8
809.956 3
809.975 0
809.993 0
810.011 0
810.030 8
810.048 3
810.067 10
810.085 12
810.104 3
810.122 0
810.140 0
810.159 0
810.177 10
810.196 13
810.214 11
810.233 3
810.251 0
810.269 4
810.288 10
810.306 20
810.325 11
810.343 4
810.362 8
810.380 13
810.398 4
810.417 3
810.435 10
810.454 2
810.472 3
810.491 21
810.509 13
810.527 9
810.546 1
810.564 6
810.583 3
810.601 6
810.620 1
810.638 0
810.657 0
810.675 6
810.693 2
810.712 0
810.730 0
810.749 0
810.767 0
810.786 0
810.804 6
810.822 5
810.841 10
810.859 14
810.878 10
810.896 0
810.915 5
810.933 2
810.951 0
810.970 0
810.988 9
811.007 3
811.025 0
811.044 0
811.062 0
811.081 1
811.099 4
811.117 2
811.136 0
811.154 0
811.173 0
811.191 0
811.210 8
811.228 4
811.247 4
811.265 2
811.283 5
811.302 4
811.320 0
811.339 0
811.357 7
811.376 12
811.394 26
811.412 7
811.431 7
811.449 9
811.468 6
811.486 10
811.505 3
811.523 9
811.542 1
811.560 2
811.578 0
811.597 3
811.615 3
811.634 0
811.652 4
811.671 1
811.689 5
811.708 0
811.726 7
811.744 7
811.763 4
811.781 1
811.800 1
811.818 0
811.837 8
811.855 7
811.874 0
811.892 5
811.911 2
811.929 6
811.947 1
811.966 0
811.984 1
812.003 2
812.021 1
812.040 1
812.058 5
812.077 3
812.095 0
812.113 0
812.132 0
812.150 12
812.169 4
812.187 2
812.206 11
812.224 3
812.243 4
812.261 0
812.280 0
812.298 4
812.316 1
812.335 7
812.353 9
812.372 5
812.390 9
812.409 12
812.427 2
812.446 1
812.464 3
812.483 0
812.501 0
812.519 0
812.538 0
812.556 0
812.575 0
812.593 0
812.612 0
812.630 2
812.649 14
812.667 5
812.686 0
812.704 0
812.722 0
812.741 1
812.759 2
812.778 0
812.796 4
812.815 9
812.833 7
812.852 0
812.870 2
812.889 0
812.907 0
812.926 0
812.944 0
812.962 0
812.981 0
812.999 1
813.018 17
813.036 1
813.055 2
813.073 3
813.092 4
813.110 0
813.129 3
813.147 0
813.166 6
813.184 28
813.202 11
813.221 0
813.239 5
813.258 4
813.276 3
813.295 1
813.313 3
813.332 0
813.350 1
813.369 2
813.387 5
813.406 0
813.424 2
813.442 0
813.461 1
813.479 5
813.498 2
813.516 2
813.535 10
813.553 0
813.572 6
813.590 7
813.609 3
813.627 14
813.646 3
813.664 0
813.683 9
813.701 1
813.719 0
813.738 0
813.756 3
813.775 0
813.793 0
813.812 0
813.830 0
813.849 0
813.867 12
813.886 5
813.904 0
813.923 0
813.941 0
813.960 0
813.978 3
813.997 9
814.015 6
814.034 0
814.052 1
814.070 0
814.089 0
814.107 0
814.126 5
814.144 1
814.163 8
814.181 3
814.200 1
814.218 0
814.237 6
814.255 2
814.274 0
814.292 0
814.311 0
814.329 9
814.348 0
814.366 1
814.385 8
814.403 14
814.421 12
814.440 6
814.458 0
814.477 8
814.495 3
814.514 13
814.532 8
814.551 1
814.569 0
814.588 3
814.606 5
814.625 6
814.643 3
814.662 0
814.680 0
814.699 0
814.717 1
814.736 0
814.754 0
814.773 0
814.791 0
814.810 2
814.828 6
814.847 13
814.865 1
814.883 0
814.902 4
814.920 2
814.939 7
814.957 5
814.976 0
814.994 1
815.013 10
815.031 1
815.050 20
815.068 8
815.087 1
815.105 0
815.124 4
815.142 2
815.161 0
815.179 7
815.198 5
815.216 12
815.235 7
815.253 0
815.272 1
815.290 3
815.309 14
815.327 3
815.346 0
815.364 3
815.383 3
815.401 3
815.420 2
815.438 0
815.457 6
815.475 2
815.494 1
815.512 0
815.530 1
815.549 7
815.567 1
815.586 0
815.604 2
815.623 2
815.641 4
815.660 11
815.678 6
815.697 1
815.715 1
815.734 4
815.752 2
815.771 5
815.789 0
815.808 6
815.826 3
815.845 0
815.863 0
815.882 0
815.900 0
815.919 8
815.937 4
815.956 2
815.974 0
815.993 0
816.011 2
816.030 0
816.048 0
816.067 1
816.085 0
816.104 0
816.122 0
816.141 11
816.159 6
816.178 5
816.196 2
816.215 5
816.233 0
816.252 0
816.270 0
816.289 3
816.307 1
816.326 8
816.344 1
816.363 5
816.381 8
816.400 7
816.418 14
816.437 17
816.455 2
816.474 15
816.492 6
816.511 0
816.529 4
816.548 2
816.566 4
816.585 1
816.603 0
816.622 0
816.640 0
816.659 0
816.677 9
816.696 7
816.714 4
816.733 2
816.751 1
816.770 0
816.788 0
816.807 0
816.825 0
816.844 3
816.862 7
816.881 0
816.899 0
816.918 0
816.936 12
816.955 21
816.973 5
816.992 5
817.010 2
817.029 15
817.047 12
817.066 10
817.084 0
817.103 9
817.121 9
817.140 2
817.158 9
817.177 7
817.195 8
817.214 7
817.232 1
817.251 6
817.269 5
817.288 5
817.306 3
817.325 2
817.343 6
817.362 0
817.381 0
817.399 0
817.418 0
817.436 0
817.455 0
817.473 2
817.492 0
817.510 5
817.529 5
817.547 6
817.566 6
817.584 3
817.603 1
817.621 3
817.640 4
817.658 3
817.677 2
817.695 0
817.714 2
817.732 3
817.751 0
817.769 0
817.788 0
817.806 0
817.825 9
817.843 4
817.862 0
817.880 0
817.899 0
817.917 5
817.936 11
817.954 12
817.973 7
817.991 1
818.010 0
818.029 4
818.047 0
818.066 0
818.084 2
818.103 1
818.121 10
818.140 14
818.158 4
818.177 9
818.195 4
818.214 13
818.232 2
818.251 3
818.269 5
818.288 2
818.306 0
818.325 25
818.343 19
818.362 7
818.380 7
818.399 3
818.417 7
818.436 9
818.454 7
818.473 21
818.492 17
818.510 7
818.529 0
818.547 0
818.566 0
818.584 0
818.603 3
818.621 3
818.640 22
818.658 12
818.677 0
818.695 6
818.714 8
818.732 0
818.751 0
818.769 0
818.788 0
818.806 0
818.825 0
818.844 0
818.862 5
818.881 6
818.899 1
818.918 0
818.936 3
818.955 0
818.973 12
818.992 3
819.010 0
819.029 0
819.047 3
819.066 2
819.084 0
819.103 0
819.121 1
819.140 0
819.159 8
819.177 3
819.196 7
819.214 0
819.233 11
819.251 14
819.270 4
819.288 0
819.307 0
819.325 5
819.344 2
819.362 13
819.381 12
819.399 1
819.418 0
819.437 3
819.455 4
819.474 5
819.492 6
819.511 2
819.529 3
819.548 0
819.566 8
819.585 2
819.603 0
819.622 0
819.640 3
819.659 1
819.677 0
819.696 0
819.715 7
819.733 3
819.752 3
819.770 1
819.789 7
819.807 0
819.826 1
819.844 4
819.863 0
819.881 0
819.900 3
819.918 11
819.937 6
819.956 0
819.974 2
819.993 6
820.011 2
820.030 7
820.048 15
820.067 1
820.085 3
820.104 6
820.122 9
820.141 4
820.159 0
820.178 0
820.197 5
820.215 0
820.234 4
820.252 5
820.271 1
820.289 3
820.308 10
820.326 8
820.345 19
820.363 11
820.382 12
820.401 2
820.419 0
820.438 9
820.456 0
820.475 5
820.493 6
820.512 13
820.530 14
820.549 1
820.567 12
820.586 9
820.605 0
820.623 0
820.642 3
820.660 5
820.679 3
820.697 0
820.716 0
820.734 0
820.753 0
820.772 0
820.790 3
820.809 4
820.827 0
820.846 0
820.864 1
820.883 4
820.901 7
820.920 7
820.938 1
820.957 0
820.976 0
820.994 4
821.013 5
821.031 0
821.050 5
821.068 3
821.087 0
821.105 0
821.124 0
821.143 0
821.161 0
821.180 1
821.198 12
821.217 13
821.235 13
821.254 3
821.272 1
821.291 6
821.310 0
821.328 0
821.347 4
821.365 0
821.384 1
821.402 1
821.421 1
821.439 0
821.458 0
821.477 3
821.495 1
821.514 3
821.532 0
821.551 4
821.569 13
821.588 0
821.606 0
821.625 0
821.644 0
821.662 0
821.681 0
821.699 0
821.718 0
821.736 0
821.755 1
821.773 0
821.792 0
821.811 0
821.829 0
821.848 5
821.866 0
821.885 11
821.903 5
821.922 0
821.941 0
821.959 3
821.978 0
821.996 2
822.015 0
822.033 0
822.052 7
822.070 5
822.089 11
822.108 1
822.126 6
822.145 0
822.163 0
822.182 5
822.200 7
822.219 13
822.238 4
822.256 2
822.275 1
822.293 15
822.312 4
822.330 0
822.349 0
822.368 11
822.386 5
822.405 2
822.423 0
822.442 8
822.460 2
822.479 4
822.497 6
822.516 16
822.535 10
822.553 0
822.572 6
822.590 3
822.609 0
822.627 1
822.646 0
822.665 6
822.683 4
822.702 2
822.720 2
822.739 15
822.757 8
822.776 0
822.795 0
822.813 1
822.832 2
822.850 2
822.869 0
822.887 0
822.906 0
822.925 6
822.943 3
822.962 3
822.980 0
822.999 0
823.017 0
823.036 1
823.055 4
823.073 8
823.092 8
823.110 2
823.129 4
823.148 3
823.166 9
823.185 7
823.203 15
823.222 14
823.240 1
823.259 2
823.278 0
823.296 9
823.315 1
823.333 1
823.352 7
823.370 1
823.389 8
823.408 0
823.426 5
823.445 4
823.463 9
823.482 0
823.501 21
823.519 19
823.538 9
823.556 7
823.575 0
823.593 5
823.612 0
823.631 0
823.649 0
823.668 0
823.686 6
823.705 3
823.723 1
823.742 3
823.761 3
823.779 0
823.798 1
823.816 0
823.835 2
823.854 0
823.872 5
823.891 3
823.909 0
823.928 7
823.946 8
823.965 1
823.984 5
824.002 0
824.021 0
824.039 0
824.058 4
824.077 1
824.095 2
824.114 11
824.132 3
824.151 11
824.170 9
824.188 2
824.207 0
824.225 0
824.244 8
824.262 0
824.281 8
824.300 15
824.318 0
824.337 2
824.355 2
824.374 20
824.393 32
824.411 18
824.430 11
824.448 7
824.467 2
824.486 0
824.504 1
824.523 0
824.541 3
824.560 9
824.578 7
824.597 0
824.616 0
824.634 0
824.653 0
824.671 4
824.690 8
824.709 0
824.727 13
824.746 1
824.764 0
824.783 1
824.802 0
824.820 1
824.839 0
824.857 1
824.876 0
824.895 0
824.913 3
824.932 0
824.950 0
824.969 7
824.988 5
825.006 0
825.025 8
825.043 66
825.062 135
825.081 157
825.099 131
825.118 138
825.136 81
825.155 23
825.174 13
825.192 11
825.211 7
825.229 4
825.248 8
825.267 6
825.285 8
825.304 4
825.322 0
825.341 0
825.360 0
825.378 3
825.397 0
825.415 5
825.434 2
825.453 7
825.471 8
825.490 3
825.508 0
825.527 0
825.546 0
825.564 0
825.583 0
825.601 0
825.620 4
825.639 10
825.657 3
825.676 0
825.694 1
825.713 1
825.732 0
825.750 0
825.769 0
825.787 4
825.806 15
825.825 1
825.843 1
825.862 5
825.880 0
825.899 7
825.918 5
825.936 4
825.955 0
825.974 0
825.992 2
826.011 6
826.029 26
826.048 15
826.067 40
826.085 54
826.104 40
826.122 35
826.141 28
826.160 4
826.178 2
826.197 9
826.215 7
826.234 15
826.253 5
826.271 3
826.290 2
826.308 7
826.327 15
826.346 1
826.364 6
826.383 2
826.402 0
826.420 4
826.439 0
826.457 0
826.476 1
826.495 0
826.513 0
826.532 0
826.550 2
826.569 0
826.588 4
826.606 13
826.625 0
826.644 0
826.662 0
826.681 6
826.699 1
826.718 0
826.737 2
826.755 5
826.774 13
826.792 9
826.811 9
826.830 8
826.848 4
826.867 3
826.886 0
826.904 3
826.923 4
826.941 0
826.960 1
826.979 0
826.997 3
827.016 0
827.035 8
827.053 10
827.072 16
827.090 13
827.109 17
827.128 9
827.146 6
827.165 5
827.183 14
827.202 9
827.221 0
827.239 0
827.258 2
827.277 17
827.295 11
827.314 4
827.332 22
827.351 21
827.370 4
827.388 3
827.407 3
827.426 10
827.444 4
827.463 2
827.481 1
827.500 1
827.519 2
827.537 2
827.556 0
827.575 0
827.593 9
827.612 0
827.630 0
827.649 5
827.668 4
827.686 6
827.705 2
827.724 0
827.742 1
827.761 1
827.779 6
827.798 0
827.817 0
827.835 0
827.854 0
827.873 3
827.891 0
827.910 3
827.929 1
827.947 0
827.966 0
827.984 6
828.003 4
828.022 1
828.040 2
828.059 6
828.078 12
828.096 12
828.115 7
828.133 0
828.152 0
828.171 8
828.189 7
828.208 10
828.227 9
828.245 6
828.264 0
828.283 1
828.301 0
828.320 8
828.338 11
828.357 3
828.376 0
828.394 2
828.413 7
828.432 8
828.450 10
828.469 4
828.488 2
828.506 4
828.525 3
828.543 0
828.562 0
828.581 0
828.599 4
828.618 0
828.637 1
828.655 0
828.674 0
828.693 0
828.711 0
828.730 0
828.748 2
828.767 8
828.786 5
828.804 5
828.823 15
828.842 5
828.860 0
828.879 0
828.898 4
828.916 5
828.935 11
828.953 0
828.972 2
828.991 1
829.009 0
829.028 4
829.047 1
829.065 0
829.084 11
829.103 7
829.121 5
829.140 3
829.159 2
829.177 2
829.196 8
829.214 0
829.233 4
829.252 12
829.270 14
829.289 12
829.308 7
829.326 6
829.345 5
829.364 4
829.382 7
829.401 4
829.420 9
829.438 0
829.457 2
829.476 4
829.494 7
829.513 2
829.531 5
829.550 1
829.569 1
829.587 0
829.606 4
829.625 0
829.643 0
829.662 0
829.681 0
829.699 1
829.718 5
829.737 5
829.755 3
829.774 1
829.793 1
829.811 13
829.830 8
829.849 1
829.867 10
829.886 0
829.904 0
829.923 0
829.942 0
829.960 0
829.979 0
829.998 2
830.016 4
830.035 0
830.054 3
830.072 6
830.091 17
830.110 6
830.128 4
830.147 0
830.166 0
830.184 0
830.203 2
830.222 3
830.240 0
830.259 10
830.278 6
830.296 1
830.315 2
830.334 10
830.352 5
830.371 2
830.390 2
830.408 1
830.427 0
830.445 0
830.464 10
830.483 1
830.501 1
830.520 10
830.539 11
830.557 5
830.576 5
830.595 2
830.613 0
830.632 6
830.651 3
830.669 0
830.688 0
830.707 1
830.725 2
830.744 5
830.763 0
830.781 1
830.800 11
830.819 10
830.837 1
830.856 0
830.875 0
830.893 0
830.912 1
830.931 6
830.949 4
830.968 0
830.987 0
831.005 0
831.024 3
831.043 6
831.061 0
831.080 0
831.099 0
831.117 1
831.136 5
831.155 0
831.173 13
831.192 5
831.211 19
831.229 6
831.248 1
831.267 7
831.285 4
831.304 4
831.323 9
831.341 6
831.360 2
831.379 4
831.397 9
831.416 2
831.435 5
831.453 3
831.472 0
831.491 0
831.509 5
831.528 3
831.547 6
831.565 7
831.584 6
831.603 0
831.621 9
831.640 4
831.659 1
831.677 2
831.696 0
831.715 1
831.733 1
831.752 2
831.771 12
831.789 2
831.808 0
831.827 2
831.845 0
831.864 0
831.883 0
831.901 3
831.920 9
831.939 2
831.957 8
831.976 3
831.995 0
832.014 0
832.032 1
832.051 5
832.070 10
832.088 3
832.107 1
832.126 0
832.144 0
832.163 2
832.182 2
832.200 1
832.219 3
832.238 11
832.256 3
832.275 0
832.294 0
832.312 0
832.331 0
832.350 3
832.368 0
832.387 0
832.406 0
832.424 3
832.443 0
832.462 0
832.480 1
832.499 1
832.518 5
832.537 8
832.555 6
832.574 11
832.593 1
832.611 0
832.630 8
832.649 4
832.667 1
832.686 3
832.705 5
832.723 0
832.742 4
832.761 0
832.779 0
832.798 0
832.817 5
832.835 0
832.854 12
832.873 3
832.892 4
832.910 2
832.929 11
832.948 4
832.966 0
832.985 0
833.004 0
833.022 1
833.041 3
833.060 7
833.078 9
833.097 16
833.116 4
833.134 1
833.153 8
833.172 1
833.191 2
833.209 1
833.228 2
833.247 12
833.265 6
833.284 0
833.303 3
833.321 7
833.340 8
833.359 7
833.377 12
833.396 17
833.415 11
833.434 2
833.452 4
833.471 2
833.490 9
833.508 2
833.527 0
833.546 0
833.564 0
833.583 0
833.602 0
833.620 0
833.639 1
833.658 0
833.677 2
833.695 0
833.714 0
833.733 3
833.751 9
833.770 2
833.789 2
833.807 11
833.826 4
833.845 6
833.863 4
833.882 6
833.901 1
833.920 6
833.938 3
833.957 3
833.976 4
833.994 9
834.013 10
834.032 8
834.050 1
834.069 4
834.088 11
834.107 6
834.125 0
834.144 3
834.163 2
834.181 3
834.200 4
834.219 4
834.237 4
834.256 5
834.275 0
834.294 0
834.312 0
834.331 3
834.350 7
834.368 0
834.387 5
834.406 10
834.424 10
834.443 0
834.462 0
834.481 0
834.499 6
834.518 4
834.537 1
834.555 1
834.574 5
834.593 3
834.612 0
834.630 3
834.649 0
834.668 0
834.686 0
834.705 0
834.724 0
834.742 0
834.761 1
834.780 7
834.799 2
834.817 0
834.836 0
834.855 0
834.873 0
834.892 0
834.911 9
834.930 2
834.948 0
834.967 0
834.986 3
835.004 1
835.023 0
835.042 1
835.061 2
835.079 7
835.098 0
835.117 3
835.135 5
835.154 0
835.173 0
835.191 2
835.210 6
835.229 3
835.248 2
835.266 7
835.285 5
835.304 5
835.322 0
835.341 0
835.360 1
835.379 6
835.397 8
835.416 17
835.435 9
835.453 0
835.472 1
835.491 9
835.510 17
835.528 5
835.547 0
835.566 0
835.584 0
835.603 1
835.622 2
835.641 7
835.659 3
835.678 0
835.697 0
835.715 0
835.734 0
835.753 0
835.772 0
835.790 5
835.809 2
835.828 4
835.847 3
835.865 3
835.884 3
835.903 2
835.921 15
835.940 16
835.959 1
835.978 3
835.996 5
836.015 3
836.034 3
836.052 6
836.071 0
836.090 2
836.109 0
836.127 11
836.146 1
836.165 8
836.183 9
836.202 10
836.221 9
836.240 17
836.258 5
836.277 6
836.296 19
836.315 17
836.333 5
836.352 9
836.371 60
836.389 92
836.408 100
836.427 51
836.446 56
836.464 23
836.483 15
836.502 6
836.521 6
836.539 12
836.558 3
836.577 1
836.595 6
836.614 0
836.633 0
836.652 0
836.670 1
836.689 5
836.708 1
836.727 2
836.745 0
836.764 0
836.783 2
836.801 4
836.820 2
836.839 0
836.858 0
836.876 0
836.895 0
836.914 7
836.933 9
836.951 0
836.970 1
836.989 19
837.008 10
837.026 0
837.045 2
837.064 9
837.082 1
837.101 9
837.120 4
837.139 0
837.157 19
837.176 6
837.195 14
837.214 4
837.232 6
837.251 1
837.270 0
837.289 0
837.307 0
837.326 8
837.345 10
837.363 9
837.382 15
837.401 28
837.420 60
837.438 28
837.457 17
837.476 1
837.495 10
837.513 33
837.532 13
837.551 0
837.570 0
837.588 5
837.607 2
837.626 6
837.645 0
837.663 1
837.682 1
837.701 0
837.719 0
837.738 0
837.757 5
837.776 6
837.794 2
837.813 0
837.832 6
837.851 3
837.869 0
837.888 6
837.907 2
837.926 5
837.944 8
837.963 4
837.982 0
838.001 4
838.019 6
838.038 0
838.057 0
838.076 7
838.094 6
838.113 0
838.132 0
838.151 0
838.169 1
838.188 2
838.207 0
838.226 4
838.244 0
838.263 0
838.282 15
838.301 7
838.319 5
838.338 2
838.357 6
838.376 3
838.394 13
838.413 13
838.432 6
838.450 1
838.469 0
838.488 8
838.507 6
838.525 11
838.544 3
838.563 9
838.582 8
838.600 0
838.619 7
838.638 0
838.657 0
838.675 0
838.694 11
838.713 11
838.732 3
838.750 7
838.769 2
838.788 0
838.807 0
838.826 6
838.844 5
838.863 0
838.882 0
838.901 1
838.919 0
838.938 0
838.957 2
838.976 0
838.994 0
839.013 5
839.032 22
839.051 26
839.069 42
839.088 19
839.107 4
839.126 0
839.144 9
839.163 4
839.182 3
839.201 1
839.219 8
839.238 0
839.257 9
839.276 13
839.294 2
839.313 8
839.332 2
839.351 1
839.369 0
839.388 0
839.407 18
839.426 11
839.444 6
839.463 0
839.482 0
839.501 13
839.519 9
839.538 10
839.557 2
839.576 0
839.595 7
839.613 4
839.632 6
839.651 1
839.670 6
839.688 1
839.707 11
839.726 6
839.745 6
839.763 7
839.782 3
839.801 6
839.820 3
839.838 1
839.857 0
839.876 0
839.895 5
839.914 2
839.932 0
839.951 0
839.970 2
839.989 9
840.007 4
840.026 14
840.045 2
840.064 8
840.082 35
840.101 11
840.120 0
840.139 2
840.157 0
840.176 0
840.195 12
840.214 0
840.233 0
840.251 0
840.270 0
840.289 0
840.308 18
840.326 4
840.345 2
840.364 11
840.383 19
840.401 10
840.420 22
840.439 32
840.458 23
840.477 15
840.495 4
840.514 7
840.533 3
840.552 6
840.570 1
840.589 1
840.608 0
840.627 0
840.645 0
840.664 0
840.683 0
840.702 0
840.721 10
840.739 1
840.758 0
840.777 19
840.796 6
840.814 3
840.833 7
840.852 0
840.871 5
840.890 0
840.908 0
840.927 4
840.946 4
840.965 0
840.983 0
841.002 5
841.021 22
841.040 39
841.059 39
841.077 38
841.096 19
841.115 22
841.134 11
841.152 17
841.171 9
841.190 12
841.209 5
841.228 6
841.246 17
841.265 6
841.284 0
841.303 4
841.321 1
841.340 16
841.359 7
841.378 2
841.397 7
841.415 25
841.434 19
841.453 27
841.472 11
841.490 0
841.509 11
841.528 1
841.547 1
841.566 0
841.584 6
841.603 6
841.622 6
841.641 0
841.660 3
841.678 0
841.697 0
841.716 0
841.735 1
841.753 5
841.772 0
841.791 0
841.810 12
841.829 1
841.847 0
841.866 0
841.885 0
841.904 0
841.923 1
841.941 5
841.960 0
841.979 2
841.998 0
842.016 11
842.035 6
842.054 12
842.073 7
842.092 3
842.110 9
842.129 2
842.148 4
842.167 17
842.186 6
842.204 8
842.223 7
842.242 6
842.261 0
842.280 0
842.298 7
842.317 5
842.336 9
842.355 9
842.373 1
842.392 9
842.411 20
842.430 7
842.449 14
842.467 8
842.486 10
842.505 13
842.524 5
842.543 4
842.561 0
842.580 1
842.599 0
842.618 0
842.637 0
842.655 3
842.674 0
842.693 0
842.712 3
842.731 7
842.749 1
842.768 1
842.787 5
842.806 3
842.825 1
842.843 0
842.862 2
842.881 0
842.900 1
842.919 0
842.937 10
842.956 0
842.975 0
842.994 0
843.013 1
843.031 3
843.050 9
843.069 3
843.088 1
843.107 4
843.125 1
843.144 4
843.163 0
843.182 2
843.201 0
843.219 2
843.238 11
843.257 5
843.276 0
843.295 0
843.313 14
843.332 15
843.351 9
843.370 4
843.389 10
843.407 10
843.426 14
843.445 19
843.464 16
843.483 1
843.501 6
843.520 6
843.539 2
843.558 5
843.577 6
843.595 13
843.614 10
843.633 2
843.652 3
843.671 13
843.689 4
843.708 0
843.727 0
843.746 0
843.765 3
843.783 0
843.802 1
843.821 3
843.840 2
843.859 0
843.878 0
843.896 0
843.915 4
843.934 9
843.953 1
843.972 0
843.990 3
844.009 7
844.028 6
844.047 10
844.066 4
844.084 1
844.103 0
844.122 4
844.141 0
844.160 0
844.178 0
844.197 0
844.216 0
844.235 6
844.254 12
844.273 19
844.291 13
844.310 7
844.329 0
844.348 3
844.367 4
844.385 3
844.404 7
844.423 2
844.442 3
844.461 4
844.480 5
844.498 11
844.517 16
844.536 4
844.555 1
844.574 3
844.592 0
844.611 0
844.630 0
844.649 2
844.668 0
844.686 4
844.705 7
844.724 0
844.743 6
844.762 0
844.781 0
844.799 0
844.818 5
844.837 1
844.856 2
844.875 0
844.894 0
844.912 0
844.931 0
844.950 1
844.969 0
844.988 0
845.006 5
845.025 5
845.044 47
845.063 65
845.082 62
845.101 58
845.119 55
845.138 26
845.157 11
845.176 9
845.195 4
845.213 7
845.232 9
845.251 10
845.270 21
845.289 3
845.308 1
845.326 5
845.345 8
845.364 6
845.383 2
845.402 0
845.421 0
845.439 9
845.458 3
845.477 0
845.496 4
845.515 1
845.534 2
845.552 2
845.571 2
845.590 6
845.609 4
845.628 12
845.646 14
845.665 0
845.684 0
845.703 0
845.722 15
845.741 5
845.759 0
845.778 7
845.797 3
845.816 2
845.835 16
845.854 1
845.872 0
845.891 0
845.910 0
845.929 0
845.948 1
845.967 0
845.985 0
846.004 0
846.023 1
846.042 43
846.061 29
846.080 48
846.098 30
846.117 10
846.136 12
846.155 4
846.174 7
846.193 0
846.211 5
846.230 12
846.249 12
846.268 6
846.287 3
846.306 0
846.324 7
846.343 14
846.362 24
846.381 21
846.400 10
846.419 3
846.437 11
846.456 0
846.475 0
846.494 0
846.513 8
846.532 13
846.551 11
846.569 3
846.588 0
846.607 3
846.626 6
846.645 0
846.664 0
846.682 7
846.701 1
846.720 0
846.739 0
846.758 1
846.777 2
846.795 1
846.814 10
846.833 0
846.852 1
846.871 0
846.890 2
846.908 0
846.927 0
846.946 4
846.965 12
846.984 5
847.003 1
847.022 3
847.040 25
847.059 35
847.078 33
847.097 36
847.116 11
847.135 21
847.153 11
847.172 1
847.191 10
847.210 2
847.229 19
847.248 12
847.267 6
847.285 3
847.304 7
847.323 7
847.342 15
847.361 3
847.380 12
847.398 7
847.417 7
847.436 4
847.455 0
847.474 1
847.493 24
847.512 21
847.530 7
847.549 3
847.568 1
847.587 5
847.606 0
847.625 1
847.644 6
847.662 1
847.681 4
847.700 5
847.719 0
847.738 0
847.757 5
847.775 14
847.794 3
847.813 0
847.832 2
847.851 0
847.870 5
847.889 0
847.907 0
847.926 0
847.945 0
847.964 7
847.983 1
848.002 9
848.021 4
848.039 3
848.058 10
848.077 6
848.096 3
848.115 7
848.134 6
848.153 12
848.171 3
848.190 0
848.209 3
848.228 0
848.247 0
848.266 0
848.285 4
848.303 2
848.322 5
848.341 3
848.360 0
848.379 2
848.398 3
848.417 0
848.435 5
848.454 0
848.473 3
848.492 0
848.511 3
848.530 10
848.549 3
848.567 0
848.586 2
848.605 6
848.624 2
848.643 14
848.662 10
848.681 0
848.699 0
848.718 0
848.737 0
848.756 4
848.775 3
848.794 2
848.813 0
848.832 3
848.850 17
848.869 0
848.888 0
848.907 2
848.926 7
848.945 5
848.964 0
848.982 7
849.001 8
849.020 6
849.039 13
849.058 4
849.077 0
849.096 9
849.115 3
849.133 3
849.152 0
849.171 0
849.190 0
849.209 9
849.228 4
849.247 0
849.265 42
849.284 25
849.303 17
849.322 24
849.341 21
849.360 8
849.379 4
849.398 3
849.416 2
849.435 17
849.454 1
849.473 0
849.492 0
849.511 0
849.530 0
849.549 0
849.567 0
849.586 4
849.605 11
849.624 5
849.643 1
849.662 1
849.681 0
849.700 1
849.718 0
849.737 0
849.756 2
849.775 0
849.794 0
849.813 0
849.832 0
849.851 2
849.869 0
849.888 5
849.907 0
849.926 0
849.945 6
849.964 5
849.983 0
850.002 13
850.020 26
850.039 5
850.058 1
850.077 4
850.096 1
850.115 0
850.134 0
850.153 0
850.171 0
850.190 1
850.209 6
850.228 3
850.247 1
850.266 1
850.285 5
850.304 0
850.322 1
850.341 4
850.360 5
850.379 7
850.398 4
850.417 1
850.436 21
850.455 10
850.474 7
850.492 0
850.511 3
850.530 0
850.549 0
850.568 0
850.587 0
850.606 8
850.625 3
850.643 0
850.662 0
850.681 5
850.700 5
850.719 0
850.738 0
850.757 4
850.776 0
850.795 4
850.813 3
850.832 20
850.851 12
850.870 3
850.889 0
850.908 0
850.927 2
850.946 9
850.965 18
850.983 12
851.002 1
851.021 5
851.040 2
851.059 1
851.078 12
851.097 8
851.116 7
851.135 2
851.153 11
851.172 0
851.191 0
851.210 9
851.229 7
851.248 2
851.267 3
851.286 4
851.305 2
851.323 11
851.342 8
851.361 2
851.380 21
851.399 2
851.418 8
851.437 3
851.456 5
851.475 5
851.493 0
851.512 0
851.531 1
851.550 3
851.569 2
851.588 0
851.607 0
851.626 0
851.645 0
851.664 2
851.682 12
851.701 7
851.720 2
851.739 0
851.758 0
851.777 0
851.796 3
851.815 2
851.834 2
851.852 0
851.871 0
851.890 5
851.909 6
851.928 0
851.947 0
851.966 0
851.985 3
852.004 0
852.023 0
852.041 0
852.060 0
852.079 2
852.098 0
852.117 0
852.136 3
852.155 4
852.174 1
852.193 9
852.212 0
852.230 2
852.249 10
852.268 16
852.287 11
852.306 2
852.325 4
852.344 9
852.363 13
852.382 13
852.401 34
852.420 17
852.438 13
852.457 16
852.476 14
852.495 5
852.514 6
852.533 5
852.552 0
852.571 11
852.590 6
852.609 0
852.627 1
852.646 1
852.665 0
852.684 0
852.703 0
852.722 0
852.741 0
852.760 0
852.779 0
852.798 1
852.817 1
852.835 2
852.854 4
852.873 2
852.892 0
852.911 6
852.930 3
852.949 12
852.968 5
852.987 1
853.006 0
853.025 7
853.043 8
853.062 9
853.081 2
853.100 2
853.119 6
853.138 3
853.157 0
853.176 0
853.195 3
853.214 2
853.233 2
853.252 5
853.270 9
853.289 8
853.308 1
853.327 1
853.346 0
853.365 2
853.384 17
853.403 37
853.422 36
853.441 19
853.460 3
853.478 0
853.497 2
853.516 0
853.535 11
853.554 11
853.573 9
853.592 6
853.611 1
853.630 0
853.649 6
853.668 2
853.687 0
853.705 2
853.724 8
853.743 8
853.762 0
853.781 1
853.800 8
853.819 3
853.838 1
853.857 0
853.876 1
853.895 1
853.914 1
853.933 3
853.951 1
853.970 1
853.989 1
854.008 7
854.027 15
854.046 9
854.065 9
854.084 8
854.103 8
854.122 3
854.141 3
854.160 2
854.179 7
854.197 14
854.216 8
854.235 12
854.254 11
854.273 15
854.292 0
854.311 0
854.330 2
854.349 2
854.368 13
854.387 25
854.406 17
854.425 24
854.443 10
854.462 10
854.481 0
854.500 0
854.519 5
854.538 1
854.557 0
854.576 0
854.595 8
854.614 9
854.633 1
854.652 0
854.671 1
854.690 2
854.708 4
854.727 8
854.746 0
854.765 0
854.784 4
854.803 4
854.822 7
854.841 11
854.860 1
854.879 6
854.898 2
854.917 0
854.936 7
854.955 6
854.973 0
854.992 7
855.011 24
855.030 36
855.049 23
855.068 19
855.087 3
855.106 5
855.125 0
855.144 5
855.163 4
855.182 11
855.201 6
855.220 5
855.239 1
855.257 0
855.276 0
855.295 0
855.314 0
855.333 1
855.352 3
855.371 1
855.390 7
855.409 0
855.428 5
855.447 6
855.466 4
855.485 1
855.504 0
855.523 2
855.542 0
855.560 5
855.579 0
855.598 0
855.617 3
855.636 6
855.655 3
855.674 7
855.693 7
855.712 2
855.731 0
855.750 0
855.769 0
855.788 0
855.807 4
855.826 4
855.845 11
855.864 0
855.882 1
855.901 0
855.920 2
855.939 8
855.958 3
855.977 0
855.996 4
856.015 1
856.034 11
856.053 15
856.072 11
856.091 1
856.110 0
856.129 0
856.148 0
856.167 3
856.186 9
856.205 13
856.223 14
856.242 7
856.261 2
856.280 14
856.299 3
856.318 0
856.337 0
856.356 3
856.375 3
856.394 2
856.413 5
856.432 2
856.451 0
856.470 11
856.489 7
856.508 5
856.527 0
856.546 2
856.565 2
856.584 4
856.602 4
856.621 1
856.640 1
856.659 0
856.678 2
856.697 8
856.716 11
856.735 1
856.754 2
856.773 0
856.792 0
856.811 0
856.830 0
856.849 0
856.868 0
856.887 10
856.906 8
856.925 11
856.944 3
856.963 0
856.982 1
857.000 7
857.019 3
857.038 5
857.057 0
857.076 0
857.095 2
857.114 11
857.133 14
857.152 5
857.171 0
857.190 0
857.209 0
857.228 2
857.247 15
857.266 3
857.285 1
857.304 0
857.323 0
857.342 7
857.361 4
857.380 3
857.399 1
857.418 2
857.436 8
857.455 16
857.474 2
857.493 7
857.512 3
857.531 0
857.550 10
857.569 7
857.588 0
857.607 1
857.626 0
857.645 0
857.664 6
857.683 15
857.702 0
857.721 0
857.740 5
857.759 2
857.778 0
857.797 0
857.816 0
857.835 0
857.854 1
857.873 0
857.892 0
857.911 3
857.930 6
857.948 0
857.967 0
857.986 0
858.005 0
858.024 6
858.043 4
858.062 1
858.081 0
858.100 5
858.119 1
858.138 3
858.157 0
858.176 1
858.195 5
858.214 0
858.233 9
858.252 1
858.271 1
858.290 5
858.309 0
858.328 4
858.347 0
858.366 2
858.385 0
858.404 0
858.423 1
858.442 0
858.461 0
858.480 4
858.499 9
858.518 5
858.536 0
858.555 6
858.574 0
858.593 0
858.612 0
858.631 0
858.650 0
858.669 0
858.688 0
858.707 0
858.726 0
858.745 0
858.764 0
858.783 0
858.802 0
858.821 2
858.840 5
858.859 0
858.878 0
858.897 2
858.916 0
858.935 0
858.954 3
858.973 0
858.992 3
859.011 0
859.030 0
859.049 7
859.068 7
859.087 2
859.106 2
859.125 5
859.144 4
859.163 0
859.182 0
859.201 12
859.220 6
859.239 5
859.258 5
859.277 5
859.296 7
859.315 5
859.334 1
859.352 4
859.371 3
859.390 0
859.409 5
859.428 2
859.447 1
859.466 6
859.485 6
859.504 3
859.523 9
859.542 3
859.561 0
859.580 0
859.599 0
859.618 1
859.637 3
859.656 5
859.675 10
859.694 5
859.713 3
859.732 0
859.751 6
859.770 4
859.789 1
859.808 0
859.827 6
859.846 0
859.865 0
859.884 0
859.903 2
859.922 0
859.941 0
859.960 0
859.979 2
859.998 0
860.017 0
860.036 4
860.055 6
860.074 7
860.093 7
860.112 2
860.131 2
860.150 0
860.169 0
860.188 7
860.207 9
860.226 7
860.245 27
860.264 7
860.283 9
860.302 4
860.321 10
860.340 1
860.359 6
860.378 1
860.397 13
860.416 8
860.435 10
860.454 12
860.473 4
860.492 0
860.511 0
860.530 0
860.549 0
860.568 5
860.587 6
860.606 2
860.625 0
860.644 0
860.663 0
860.682 0
860.701 2
860.720 0
860.739 1
860.758 0
860.777 15
860.796 1
860.815 4
860.834 10
860.853 0
860.872 3
860.891 4
860.910 1
860.929 12
860.948 3
860.967 2
860.986 14
861.005 95
861.024 272
861.043 488
861.062 578
861.081 367
861.100 222
861.119 106
861.138 57
861.157 42
861.176 18
861.195 30
861.214 33
861.233 16
861.252 13
861.271 14
861.290 4
861.309 4
861.328 21
861.347 33
861.366 6
861.385 13
861.404 14
861.423 5
861.442 0
861.461 3
861.480 3
861.499 14
861.518 16
861.537 10
861.556 2
861.575 7
861.594 5
861.613 9
861.632 3
861.651 0
861.670 6
861.689 7
861.708 4
861.727 7
861.746 9
861.765 0
861.784 0
861.803 1
861.822 3
861.841 7
861.860 3
861.879 0
861.898 0
861.917 3
861.936 11
861.955 11
861.974 5
861.993 22
862.012 41
862.031 129
862.050 226
862.069 167
862.088 126
862.107 52
862.126 35
862.145 33
862.164 8
862.183 12
862.202 14
862.221 12
862.240 22
862.259 8
862.278 3
862.297 4
862.316 2
862.335 5
862.354 0
862.373 22
862.392 9
862.411 0
862.430 1
862.449 4
862.468 7
862.487 1
862.506 0
862.525 5
862.544 0
862.563 3
862.582 2
862.601 0
862.620 1
862.639 2
862.658 1
862.677 0
862.696 15
862.715 5
862.734 0
862.753 0
862.772 0
862.791 2
862.810 3
862.830 18
862.849 8
862.868 23
862.887 6
862.906 2
862.925 4
862.944 2
862.963 5
862.982 13
863.001 11
863.020 45
863.039 64
863.058 47
863.077 25
863.096 13
863.115 24
863.134 15
863.153 2
863.172 23
863.191 16
863.210 12
863.229 5
863.248 5
863.267 2
863.286 2
863.305 4
863.324 9
863.343 1
863.362 3
863.381 0
863.400 17
863.419 10
863.438 3
863.457 3
863.476 3
863.495 4
863.514 1
863.533 8
863.552 5
863.571 1
863.590 8
863.609 3
863.629 0
863.648 2
863.667 0
863.686 4
863.705 1
863.724 0
863.743 0
863.762 0
863.781 0
863.800 3
863.819 0
863.838 1
863.857 0
863.876 0
863.895 0
863.914 0
863.933 0
863.952 3
863.971 4
863.990 3
864.009 11
864.028 11
864.047 2
864.066 9
864.085 6
864.104 0
864.123 2
864.142 10
864.161 1
864.180 0
864.199 0
864.218 0
864.238 3
864.257 10
864.276 5
864.295 3
864.314 9
864.333 10
864.352 2
864.371 2
864.390 15
864.409 11
864.428 2
864.447 13
864.466 18
864.485 3
864.504 0
864.523 2
864.542 0
864.561 1
864.580 3
864.599 7
864.618 3
864.637 0
864.656 0
864.675 4
864.694 16
864.713 0
864.733 0
864.752 0
864.771 7
864.790 2
864.809 1
864.828 4
864.847 0
864.866 2
864.885 0
864.904 2
864.923 9
864.942 1
864.961 1
864.980 0
864.999 0
865.018 0
865.037 0
865.056 2
865.075 5
865.094 0
865.113 0
865.132 0
865.151 0
865.170 4
865.190 3
865.209 1
865.228 0
865.247 0
865.266 0
865.285 0
865.304 0
865.323 2
865.342 0
865.361 5
865.380 7
865.399 0
865.418 0
865.437 4
865.456 15
865.475 11
865.494 9
865.513 9
865.532 4
865.551 0
865.570 3
865.590 0
865.609 0
865.628 0
865.647 0
865.666 5
865.685 4
865.704 15
865.723 11
865.742 7
865.761 1
865.780 1
865.799 4
865.818 2
865.837 6
865.856 5
865.875 7
865.894 0
865.913 2
865.932 0
865.952 3
865.971 2
865.990 9
866.009 17
866.028 29
866.047 21
866.066 7
866.085 0
866.104 2
866.123 15
866.142 1
866.161 1
866.180 16
866.199 10
866.218 5
866.237 3
866.256 0
866.275 2
866.295 18
866.314 24
866.333 1
866.352 0
866.371 13
866.390 6
866.409 1
866.428 3
866.447 5
866.466 3
866.485 2
866.504 7
866.523 11
866.542 0
866.561 0
866.580 1
866.599 1
866.619 0
866.638 5
866.657 0
866.676 14
866.695 25
866.714 17
866.733 0
866.752 0
866.771 0
866.790 4
866.809 2
866.828 6
866.847 6
866.866 1
866.885 4
866.904 0
866.924 0
866.943 1
866.962 4
866.981 4
867.000 0
867.019 2
867.038 26
867.057 37
867.076 27
867.095 10
867.114 12
867.133 6
867.152 1
867.171 0
867.190 13
867.210 11
867.229 9
867.248 1
867.267 0
867.286 0
867.305 0
867.324 1
867.343 8
867.362 12
867.381 5
867.400 4
867.419 5
867.438 8
867.457 5
867.476 0
867.496 1
867.515 0
867.534 0
867.553 0
867.572 0
867.591 1
867.610 0
867.629 1
867.648 0
867.667 3
867.686 1
867.705 0
867.724 0
867.744 4
867.763 7
867.782 5
867.801 7
867.820 8
867.839 3
867.858 2
867.877 3
867.896 5
867.915 0
867.934 2
867.953 11
867.972 0
867.991 0
868.011 3
868.030 5
868.049 10
868.068 12
868.087 16
868.106 15
868.125 11
868.144 1
868.163 6
868.182 0
868.201 11
868.220 13
868.239 11
868.259 3
868.278 11
868.297 17
868.316 6
868.335 8
868.354 0
868.373 9
868.392 3
868.411 30
868.430 26
868.449 18
868.468 7
868.488 3
868.507 0
868.526 0
868.545 0
868.564 1
868.583 13
868.602 6
868.621 3
868.640 0
868.659 0
868.678 5
868.697 4
868.717 1
868.736 0
868.755 5
868.774 1
868.793 0
868.812 3
868.831 0
868.850 4
868.869 5
868.888 1
868.907 10
868.926 26
868.946 12
868.965 2
868.984 4
869.003 7
869.022 6
869.041 3
869.060 8
869.079 25
869.098 4
869.117 3
869.136 2
869.156 0
869.175 1
869.194 0
869.213 0
869.232 9
869.251 9
869.270 2
869.289 3
869.308 0
869.327 1
869.346 0
869.366 3
869.385 4
869.404 0
869.423 7
869.442 9
869.461 1
869.480 12
869.499 2
869.518 0
869.537 1
869.556 6
869.576 2
869.595 2
869.614 0
869.633 0
869.652 3
869.671 1
869.690 1
869.709 0
869.728 0
869.747 0
869.766 1
869.786 13
869.805 9
869.824 1
869.843 2
869.862 0
869.881 3
869.900 3
869.919 0
869.938 0
869.957 0
869.977 5
869.996 0
870.015 1
870.034 3
870.053 0
870.072 7
870.091 5
870.110 1
870.129 0
870.148 6
870.168 9
870.187 4
870.206 0
870.225 1
870.244 0
870.263 0
870.282 0
870.301 5
870.320 4
870.339 8
870.359 9
870.378 8
870.397 4
870.416 13
870.435 1
870.454 9
870.473 13
870.492 34
870.511 20
870.530 16
870.550 16
870.569 3
870.588 4
870.607 7
870.626 9
870.645 6
870.664 1
870.683 0
870.702 1
870.722 10
870.741 6
870.760 0
870.779 0
870.798 1
870.817 1
870.836 5
870.855 1
870.874 10
870.893 5
870.913 1
870.932 0
870.951 0
870.970 0
870.989 17
871.008 23
871.027 32
871.046 15
871.065 13
871.085 13
871.104 6
871.123 3
871.142 2
871.161 0
871.180 0
871.199 0
871.218 11
871.237 3
871.257 17
871.276 15
871.295 2
871.314 5
871.333 19
871.352 0
871.371 1
871.390 11
871.409 0
871.429 16
871.448 3
871.467 6
871.486 16
871.505 24
871.524 13
871.543 8
871.562 5
871.582 10
871.601 2
871.620 8
871.639 8
871.658 6
871.677 2
871.696 4
871.715 4
871.734 0
871.754 0
871.773 0
871.792 2
871.811 0
871.830 5
871.849 5
871.868 4
871.887 7
871.907 3
871.926 3
871.945 8
871.964 2
871.983 8
872.002 5
872.021 0
872.040 4
872.059 11
872.079 1
872.098 2
872.117 4
872.136 0
872.155 1
872.174 5
872.193 1
872.212 9
872.232 11
872.251 12
872.270 0
872.289 3
872.308 11
872.327 2
872.346 1
872.365 14
872.385 5
872.404 5
872.423 18
872.442 14
872.461 2
872.480 9
872.499 14
872.518 4
872.538 2
872.557 7
872.576 4
872.595 5
872.614 1
872.633 0
872.652 0
872.671 0
872.691 0
872.710 9
872.729 9
872.748 6
872.767 0
872.786 1
872.805 0
872.824 0
872.844 0
872.863 0
872.882 0
872.901 11
872.920 6
872.939 0
872.958 0
872.978 15
872.997 4
873.016 8
873.035 8
873.054 5
873.073 10
873.092 1
873.111 5
873.131 0
873.150 0
873.169 0
873.188 10
873.207 7
873.226 3
873.245 6
873.265 2
873.284 0
873.303 0
873.322 0
873.341 0
873.360 6
873.379 5
873.398 6
873.418 24
873.437 20
873.456 6
873.475 0
873.494 11
873.513 6
873.532 3
873.552 2
873.571 0
873.590 3
873.609 6
873.628 5
873.647 2
873.666 0
873.686 3
873.705 0
873.724 2
873.743 1
873.762 0
873.781 0
873.800 0
873.820 0
873.839 1
873.858 0
873.877 8
873.896 0
873.915 3
873.934 2
873.954 0
873.973 5
873.992 3
874.011 11
874.030 7
874.049 6
874.068 3
874.087 12
874.107 7
874.126 3
874.145 1
874.164 13
874.183 0
874.202 0
874.222 1
874.241 17
874.260 1
874.279 1
874.298 6
874.317 3
874.336 6
874.356 7
874.375 0
874.394 10
874.413 16
874.432 9
874.451 9
874.470 10
874.490 1
874.509 11
874.528 5
874.547 2
874.566 0
874.585 0
874.604 0
874.624 9
874.643 4
874.662 0
874.681 11
874.700 1
874.719 0
874.738 0
874.758 2
874.777 6
874.796 4
874.815 0
874.834 0
874.853 0
874.873 8
874.892 3
874.911 0
874.930 0
874.949 0
874.968 1
874.987 0
875.007 7
875.026 0
875.045 10
875.064 4
875.083 5
875.102 3
875.122 7
875.141 6
875.160 3
875.179 0
875.198 0
875.217 5
875.236 8
875.256 2
875.275 4
875.294 5
875.313 7
875.332 6
875.351 2
875.371 16
875.390 11
875.409 1
875.428 10
875.447 3
875.466 7
875.486 9
875.505 4
875.524 3
875.543 0
875.562 6
875.581 5
875.600 2
875.620 3
875.639 1
875.658 8
875.677 6
875.696 0
875.715 3
875.735 2
875.754 0
875.773 0
875.792 4
875.811 1
875.830 0
875.850 0
875.869 0
875.888 0
875.907 6
875.926 9
875.945 1
875.965 3
875.984 5
876.003 32
876.022 21
876.041 7
876.060 3
876.080 3
876.099 13
876.118 4
876.137 1
876.156 0
876.175 0
876.195 0
876.214 10
876.233 3
876.252 3
876.271 2
876.290 0
876.310 16
876.329 20
876.348 2
876.367 4
876.386 18
876.405 12
876.425 4
876.444 8
876.463 10
876.482 3
876.501 0
876.520 0
876.540 0
876.559 0
876.578 2
876.597 1
876.616 0
876.635 1
876.655 3
876.674 6
876.693 5
876.712 2
876.731 8
876.750 9
876.770 0
876.789 0
876.808 0
876.827 0
876.846 0
876.865 5
876.885 0
876.904 0
876.923 5
876.942 17
876.961 14
876.981 17
877.000 74
877.019 221
877.038 258
877.057 126
877.076 70
877.096 20
877.115 24
877.134 36
877.153 25
877.172 18
877.191 6
877.211 5
877.230 5
877.249 13
877.268 12
877.287 12
877.307 5
877.326 0
877.345 11
877.364 9
877.383 24
877.402 29
877.422 10
877.441 9
877.460 0
877.479 0
877.498 3
877.518 3
877.537 5
877.556 4
877.575 4
877.594 12
877.613 1
877.633 9
877.652 4
877.671 3
877.690 0
877.709 0
877.729 1
877.748 5
877.767 15
877.786 2
877.805 2
877.824 1
877.844 8
877.863 5
877.882 0
877.901 10
877.920 4
877.940 6
877.959 8
877.978 7
877.997 47
878.016 72
878.035 91
878.055 57
878.074 36
878.093 31
878.112 8
878.131 2
878.151 0
878.170 11
878.189 7
878.208 2
878.227 10
878.247 4
878.266 7
878.285 4
878.304 0
878.323 0
878.342 21
878.362 10
878.381 17
878.400 20
878.419 12
878.438 17
878.458 4
878.477 0
878.496 5
878.515 8
878.534 2
878.554 7
878.573 11
878.592 10
878.611 20
878.630 4
878.650 1
878.669 9
878.688 8
878.707 0
878.726 3
878.746 0
878.765 0
878.784 0
878.803 0
878.822 3
878.841 2
878.861 5
878.880 1
878.899 2
878.918 4
878.937 1
878.957 3
878.976 7
878.995 29
879.014 31
879.033 39
879.053 21
879.072 17
879.091 14
879.110 9
879.129 23
879.149 11
879.168 10
879.187 1
879.206 0
879.225 3
879.245 3
879.264 0
879.283 12
879.302 6
879.321 15
879.341 21
879.360 5
879.379 1
879.398 0
879.417 0
879.437 9
879.456 8
879.475 5
879.494 6
879.513 0
879.533 1
879.552 1
879.571 8
879.590 3
879.609 4
879.629 6
879.648 5
879.667 5
879.686 4
879.705 2
879.725 3
879.744 3
879.763 5
879.782 0
879.802 0
879.821 1
879.840 6
879.859 0
879.878 9
879.898 6
879.917 2
879.936 7
879.955 8
879.974 2
879.994 12
880.013 10
880.032 2
880.051 24
880.070 19
880.090 18
880.109 0
880.128 0
880.147 3
880.166 2
880.186 0
880.205 3
880.224 11
880.243 12
880.263 9
880.282 8
880.301 3
880.320 2
880.339 4
880.359 0
880.378 2
880.397 4
880.416 8
880.435 6
880.455 9
880.474 10
880.493 18
880.512 3
880.531 5
880.551 4
880.570 10
880.589 15
880.608 3
880.628 0
880.647 1
880.666 0
880.685 0
880.704 0
880.724 0
880.743 4
880.762 0
880.781 4
880.801 4
880.820 0
880.839 8
880.858 0
880.877 2
880.897 1
880.916 1
880.935 0
880.954 1
880.973 2
880.993 3
881.012 1
881.031 2
881.050 5
881.070 9
881.089 2
881.108 5
881.127 5
881.146 2
881.166 1
881.185 0
881.204 0
881.223 14
881.243 12
881.262 6
881.281 13
881.300 14
881.319 5
881.339 1
881.358 0
881.377 21
881.396 14
881.416 0
881.435 5
881.454 0
881.473 0
881.492 1
881.512 5
881.531 2
881.550 5
881.569 0
881.589 7
881.608 4
881.627 5
881.646 8
881.665 0
881.685 5
881.704 2
881.723 0
881.742 0
881.762 0
881.781 1
881.800 0
881.819 0
881.839 1
881.858 0
881.877 4
881.896 9
881.915 12
881.935 3
881.954 2
881.973 0
881.992 0
882.012 3
882.031 9
882.050 6
882.069 2
882.089 6
882.108 4
882.127 7
882.146 0
882.165 0
882.185 0
882.204 0
882.223 5
882.242 14
882.262 4
882.281 2
882.300 4
882.319 1
882.339 0
882.358 1
882.377 9
882.396 10
882.415 14
882.435 7
882.454 10
882.473 3
882.492 1
882.512 0
882.531 6
882.550 0
882.569 0
882.589 0
882.608 0
882.627 4
882.646 0
882.666 0
882.685 0
882.704 1
882.723 7
882.742 10
882.762 3
882.781 8
882.800 6
882.819 0
882.839 0
882.858 0
882.877 6
882.896 1
882.916 2
882.935 1
882.954 0
882.973 0
882.993 6
883.012 21
883.031 48
883.050 41
883.070 28
883.089 10
883.108 14
883.127 10
883.147 5
883.166 2
883.185 3
883.204 0
883.223 7
883.243 6
883.262 8
883.281 2
883.300 0
883.320 8
883.339 1
883.358 3
883.377 12
883.397 13
883.416 3
883.435 1
883.454 4
883.474 4
883.493 6
883.512 0
883.531 0
883.551 1
883.570 15
883.589 8
883.608 0
883.628 0
883.647 0
883.666 1
883.685 3
883.705 7
883.724 9
883.743 4
883.762 2
883.782 9
883.801 9
883.820 0
883.839 0
883.859 5
883.878 4
883.897 0
883.916 0
883.936 0
883.955 0
883.974 4
883.993 4
884.013 26
884.032 8
884.051 18
884.070 11
884.090 1
884.109 16
884.128 7
884.147 1
884.167 4
884.186 3
884.205 0
884.224 0
884.244 3
884.263 12
884.282 0
884.301 0
884.321 2
884.340 6
884.359 4
884.378 2
884.398 7
884.417 3
884.436 1
884.455 9
884.475 12
884.494 31
884.513 13
884.533 1
884.552 0
884.571 0
884.590 7
884.610 6
884.629 0
884.648 2
884.667 3
884.687 0
884.706 5
884.725 8
884.744 0
884.764 1
884.783 3
884.802 5
884.821 0
884.841 1
884.860 0
884.879 1
884.898 7
884.918 3
884.937 4
884.956 1
884.976 9
884.995 8
885.014 6
885.033 4
885.053 1
885.072 6
885.091 12
885.110 6
885.130 0
885.149 10
885.168 18
885.187 4
885.207 17
885.226 10
885.245 5
885.264 9
885.284 2
885.303 2
885.322 10
885.342 14
885.361 19
885.380 7
885.399 0
885.419 0
885.438 0
885.457 3
885.476 8
885.496 0
885.515 3
885.534 0
885.553 0
885.573 6
885.592 0
885.611 0
885.631 0
885.650 5
885.669 5
885.688 11
885.708 9
885.727 14
885.746 1
885.765 0
885.785 0
885.804 0
885.823 0
885.843 0
885.862 0
885.881 0
885.900 0
885.920 0
885.939 0
885.958 3
885.977 3
885.997 3
886.016 2
886.035 5
886.055 4
886.074 3
886.093 9
886.112 3
886.132 0
886.151 0
886.170 14
886.189 4
886.209 0
886.228 6
886.247 8
886.267 5
886.286 0
886.305 10
886.324 2
886.344 0
886.363 4
886.382 20
886.401 38
886.421 54
886.440 13
886.459 12
886.479 26
886.498 11
886.517 5
886.536 4
886.556 0
886.575 0
886.594 1
886.614 3
886.633 0
886.652 1
886.671 14
886.691 6
886.710 4
886.729 11
886.749 5
886.768 1
886.787 0
886.806 0
886.826 0
886.845 0
886.864 2
886.884 8
886.903 0
886.922 0
886.941 0
886.961 0
886.980 4
886.999 3
887.018 5
887.038 3
887.057 0
887.076 0
887.096 0
887.115 0
887.134 4
887.153 1
887.173 0
887.192 4
887.211 0
887.231 6
887.250 8
887.269 6
887.288 2
887.308 5
887.327 4
887.346 11
887.366 3
887.385 6
887.404 9
887.424 18
887.443 11
887.462 2
887.481 11
887.501 6
887.520 1
887.539 2
887.559 0
887.578 0
887.597 1
887.616 9
887.636 14
887.655 1
887.674 0
887.694 1
887.713 0
887.732 1
887.751 1
887.771 2
887.790 2
887.809 2
887.829 1
887.848 10
887.867 4
887.887 2
887.906 2
887.925 12
887.944 14
887.964 2
887.983 0
888.002 5
888.022 0
888.041 4
888.060 2
888.079 2
888.099 0
888.118 0
888.137 0
888.157 8
888.176 0
888.195 10
888.215 4
888.234 0
888.253 0
888.272 4
888.292 9
888.311 12
888.330 0
888.350 12
888.369 19
888.388 8
888.408 1
888.427 8
888.446 3
888.465 5
888.485 1
888.504 7
888.523 5
888.543 1
888.562 0
888.581 1
888.601 3
888.620 6
888.639 0
888.658 0
888.678 3
888.697 10
888.716 3
888.736 3
888.755 2
888.774 17
888.794 9
888.813 13
888.832 9
888.851 4
888.871 0
888.890 4
888.909 3
888.929 11
888.948 3
888.967 0
888.987 2
889.006 5
889.025 2
889.045 0
889.064 1
889.083 8
889.102 2
889.122 2
889.141 1
889.160 0
889.180 0
889.199 1
889.218 0
889.238 0
889.257 0
889.276 8
889.296 20
889.315 10
889.334 8
889.353 5
889.373 0
889.392 4
889.411 7
889.431 10
889.450 10
889.469 4
889.489 2
889.508 2
889.527 5
889.547 4
889.566 8
889.585 4
889.605 0
889.624 4
889.643 4
889.662 2
889.682 2
889.701 2
889.720 9
889.740 2
889.759 2
889.778 9
889.798 2
889.817 0
889.836 0
889.856 1
889.875 0
889.894 2
889.914 0
889.933 3
889.952 5
889.971 12
889.991 19
890.010 9
890.029 6
890.049 8
890.068 15
890.087 6
890.107 0
890.126 0
890.145 0
890.165 2
890.184 0
890.203 10
890.223 1
890.242 1
890.261 0
890.281 4
890.300 11
890.319 0
890.339 0
890.358 9
890.377 30
890.397 14
890.416 7
890.435 0
890.454 6
890.474 4
890.493 18
890.512 2
890.532 0
890.551 0
890.570 6
890.590 1
890.609 0
890.628 0
890.648 0
890.667 9
890.686 1
890.706 7
890.725 2
890.744 0
890.764 5
890.783 1
890.802 3
890.822 3
890.841 0
890.860 8
890.880 15
890.899 3
890.918 0
890.938 0
890.957 3
890.976 16
890.996 4
891.015 1
891.034 0
891.054 16
891.073 14
891.092 12
891.112 2
891.131 1
891.150 0
891.170 4
891.189 8
891.208 5
891.228 18
891.247 7
891.266 35
891.286 13
891.305 23
891.324 15
891.344 15
891.363 7
891.382 7
891.402 8
891.421 10
891.440 29
891.460 19
891.479 15
891.498 13
891.518 10
891.537 8
891.556 7
891.576 3
891.595 8
891.614 10
891.634 21
891.653 8
891.672 10
891.692 2
891.711 6
891.730 13
891.750 6
891.769 0
891.788 6
891.808 7
891.827 1
891.846 1
891.866 8
891.885 16
891.904 14
891.924 5
891.943 3
891.962 6
891.982 6
892.001 4
892.020 3
892.040 1
892.059 0
892.078 0
892.098 0
892.117 15
892.136 8
892.156 5
892.175 11
892.194 2
892.214 2
892.233 6
892.252 11
892.272 10
892.291 3
892.310 6
892.330 8
892.349 5
892.368 10
892.388 2
892.407 5
892.426 8
892.446 20
892.465 24
892.484 30
892.504 27
892.523 22
892.542 1
892.562 4
892.581 12
892.601 5
892.620 3
892.639 4
892.659 5
892.678 11
892.697 5
892.717 3
892.736 2
892.755 0
892.775 6
892.794 0
892.813 3
892.833 1
892.852 0
892.871 8
892.891 2
892.910 3
892.929 0
892.949 7
892.968 14
892.987 18
893.007 44
893.026 32
893.046 29
893.065 19
893.084 6
893.104 7
893.123 7
893.142 10
893.162 5
893.181 8
893.200 3
893.220 11
893.239 7
893.258 6
893.278 0
893.297 0
893.316 0
893.336 2
893.355 7
893.375 0
893.394 0
893.413 0
893.433 4
893.452 20
893.471 17
893.491 11
893.510 8
893.529 10
893.549 2
893.568 0
893.587 4
893.607 3
893.626 0
893.645 0
893.665 0
893.684 5
893.704 14
893.723 1
893.742 11
893.762 2
893.781 0
893.800 3
893.820 0
893.839 5
893.858 2
893.878 3
893.897 6
893.916 20
893.936 16
893.955 2
893.975 2
893.994 17
894.013 6
894.033 1
894.052 5
894.071 23
894.091 11
894.110 8
894.129 4
894.149 0
894.168 9
894.188 13
894.207 11
894.226 3
894.246 21
894.265 13
894.284 2
894.304 6
894.323 3
894.342 4
894.362 4
894.381 7
894.401 5
894.420 21
894.439 2
894.459 10
894.478 13
894.497 19
894.517 21
894.536 20
894.555 1
894.575 0
894.594 4
894.614 1
894.633 5
894.652 0
894.672 0
894.691 13
894.710 14
894.730 7
894.749 3
894.769 2
894.788 2
894.807 0
894.827 2
894.846 2
894.865 1
894.885 0
894.904 1
894.923 0
894.943 0
894.962 2
894.982 10
895.001 14
895.020 8
895.040 11
895.059 9
895.078 4
895.098 4
895.117 4
895.137 0
895.156 9
895.175 4
895.195 6
895.214 0
895.233 7
895.253 4
895.272 12
895.292 1
895.311 6
895.330 6
895.350 5
895.369 4
895.388 9
895.408 4
895.427 3
895.447 1
895.466 1
895.485 7
895.505 10
895.524 6
895.543 6
895.563 8
895.582 9
895.602 14
895.621 6
895.640 1
895.660 2
895.679 0
895.698 2
895.718 1
895.737 4
895.757 4
895.776 1
895.795 5
895.815 0
895.834 10
895.854 6
895.873 2
895.892 3
895.912 0
895.931 0
895.950 3
895.970 0
895.989 0
896.009 0
896.028 7
896.047 4
896.067 4
896.086 12
896.105 3
896.125 0
896.144 0
896.164 0
896.183 7
896.202 2
896.222 6
896.241 1
896.261 3
896.280 0
896.299 0
896.319 2
896.338 2
896.357 7
896.377 9
896.396 7
896.416 4
896.435 0
896.454 0
896.474 0
896.493 8
896.513 11
896.532 5
896.551 3
896.571 5
896.590 10
896.610 3
896.629 1
896.648 0
896.668 1
896.687 1
896.706 5
896.726 6
896.745 6
896.765 5
896.784 2
896.803 0
896.823 0
896.842 0
896.862 6
896.881 0
896.900 1
896.920 8
896.939 10
896.959 11
896.978 0
896.997 6
897.017 4
897.036 5
897.056 1
897.075 2
897.094 1
897.114 0
897.133 6
897.152 18
897.172 4
897.191 9
897.211 4
897.230 2
897.249 6
897.269 6
897.288 1
897.308 0
897.327 9
897.346 4
897.366 0
897.385 3
897.405 4
897.424 10
897.443 14
897.463 5
897.482 8
897.502 5
897.521 5
897.540 4
897.560 23
897.579 6
897.599 0
897.618 0
897.637 0
897.657 0
897.676 2
897.696 2
897.715 5
897.734 2
897.754 3
897.773 0
897.793 6
897.812 1
897.831 0
897.851 0
897.870 3
897.890 3
897.909 15
897.928 12
897.948 12
897.967 10
897.987 8
898.006 0
898.025 5
898.045 0
898.064 0
898.084 0
898.103 3
898.122 0
898.142 4
898.161 2
898.181 6
898.200 12
898.219 4
898.239 2
898.258 0
898.278 9
898.297 8
898.317 4
898.336 13
898.355 6
898.375 3
898.394 0
898.414 0
898.433 10
898.452 32
898.472 146
898.491 114
898.511 62
898.530 49
898.549 36
898.569 11
898.588 16
898.608 13
898.627 2
898.646 7
898.666 4
898.685 2
898.705 1
898.724 0
898.744 8
898.763 4
898.782 3
898.802 0
898.821 8
898.841 6
898.860 0
898.879 0
898.899 2
898.918 3
898.938 1
898.957 4
898.977 16
898.996 1
899.015 10
899.035 36
899.054 35
899.074 10
899.093 3
899.112 4
899.132 4
899.151 20
899.171 2
899.190 0
899.209 0
899.229 7
899.248 4
899.268 0
899.287 4
899.307 0
899.326 0
899.345 2
899.365 0
899.384 0
899.404 12
899.423 5
899.443 15
899.462 32
899.481 50
899.501 53
899.520 26
899.540 15
899.559 6
899.578 2
899.598 0
899.617 3
899.637 5
899.656 0
899.676 0
899.695 1
899.714 0
899.734 5
899.753 1
899.773 5
899.792 6
899.812 9
899.831 3
899.850 15
899.870 6
899.889 4
899.909 0
899.928 1
899.947 0
899.967 6
899.986 5
900.006 9
900.025 11
900.045 7
900.064 5
900.083 0
900.103 11
900.122 12
900.142 1
900.161 6
900.181 2
900.200 22
900.219 16
900.239 6
900.258 2
900.278 19
900.297 4
900.317 0
900.336 8
900.355 6
900.375 11
900.394 6
900.414 3
900.433 4
900.453 5
900.472 11
900.491 26
900.511 2
900.530 4
900.550 8
900.569 6
900.589 4
900.608 3
900.627 4
900.647 0
900.666 1
900.686 1
900.705 0
900.725 4
900.744 1
900.764 0
900.783 0
900.802 0
900.822 1
900.841 6
900.861 7
900.880 9
900.900 4
900.919 9
900.938 1
900.958 0
900.977 5
900.997 9
901.016 8
901.036 6
901.055 0
901.074 0
901.094 4
901.113 1
901.133 3
901.152 1
901.172 3
901.191 5
901.211 5
901.230 3
901.249 1
901.269 0
901.288 1
901.308 1
901.327 5
901.347 7
901.366 0
901.386 1
901.405 15
901.424 8
901.444 5
901.463 9
901.483 4
901.502 3
901.522 0
901.541 0
901.560 0
901.580 9
901.599 6
901.619 12
901.638 3
901.658 0
901.677 3
901.697 0
901.716 0
901.735 2
901.755 5
901.774 0
901.794 8
901.813 7
901.833 0
901.852 3
901.872 5
901.891 2
901.910 5
901.930 5
901.949 0
901.969 2
901.988 6
902.008 3
902.027 0
902.047 1
902.066 0
902.085 8
902.105 1
902.124 5
902.144 0
902.163 0
902.183 1
902.202 7
902.222 0
902.241 7
902.261 3
902.280 0
902.299 9
902.319 6
902.338 1
902.358 0
902.377 0
902.397 1
902.416 1
902.436 14
902.455 12
902.475 4
902.494 5
902.513 7
902.533 5
902.552 1
902.572 0
902.591 4
902.611 3
902.630 9
902.650 2
902.669 0
902.688 1
902.708 10
902.727 0
902.747 0
902.766 2
902.786 2
902.805 6
902.825 0
902.844 9
902.864 1
902.883 0
902.903 4
902.922 5
902.941 2
902.961 0
902.980 0
903.000 2
903.019 0
903.039 3
903.058 0
903.078 5
903.097 6
903.117 0
903.136 0
903.155 0
903.175 0
903.194 8
903.214 1
903.233 1
903.253 0
903.272 0
903.292 3
903.311 0
903.331 0
903.350 4
903.370 6
903.389 2
903.408 0
903.428 5
903.447 2
903.467 1
903.486 10
903.506 27
903.525 7
903.545 0
903.564 0
903.584 0
903.603 7
903.623 5
903.642 1
903.661 3
903.681 0
903.700 0
903.720 3
903.739 5
903.759 5
903.778 3
903.798 8
903.817 2
903.837 4
903.856 11
903.876 6
903.895 1
903.915 3
903.934 0
903.953 1
903.973 2
903.992 5
904.012 1
904.031 4
904.051 9
904.070 2
904.090 2
904.109 6
904.129 4
904.148 6
904.168 0
904.187 22
904.207 22
904.226 13
904.246 9
904.265 9
904.284 3
904.304 5
904.323 8
904.343 5
904.362 1
904.382 1
904.401 3
904.421 5
904.440 3
904.460 14
904.479 3
904.499 0
904.518 5
904.538 12
904.557 2
904.577 0
904.596 3
904.616 0
904.635 3
904.654 1
904.674 17
904.693 7
904.713 0
904.732 0
904.752 8
904.771 0
904.791 5
904.810 3
904.830 3
904.849 0
904.869 2
904.888 2
904.908 16
904.927 5
904.947 6
904.966 17
904.986 2
905.005 4
905.025 1
905.044 6
905.064 8
905.083 5
905.102 2
905.122 0
905.141 8
905.161 7
905.180 17
905.200 12
905.219 4
905.239 4
905.258 9
905.278 11
905.297 13
905.317 9
905.336 9
905.356 4
905.375 14
905.395 11
905.414 8
905.434 3
905.453 18
905.473 7
905.492 0
905.512 0
905.531 2
905.551 2
905.570 0
905.590 1
905.609 4
905.629 11
905.648 1
905.667 0
905.687 5
905.706 5
905.726 12
905.745 3
905.765 0
905.784 0
905.804 0
905.823 3
905.843 3
905.862 2
905.882 0
905.901 4
905.921 1
905.940 1
905.960 4
905.979 7
905.999 2
906.018 13
906.038 0
906.057 4
906.077 8
906.096 14
906.116 8
906.135 3
906.155 0
906.174 0
906.194 2
906.213 4
906.233 6
906.252 0
906.272 4
906.291 5
906.311 0
906.330 12
906.350 11
906.369 0
906.389 1
906.408 2
906.428 4
906.447 1
906.467 18
906.486 25
906.506 10
906.525 3
906.545 3
906.564 3
906.584 10
906.603 1
906.623 0
906.642 3
906.662 3
906.681 3
906.701 0
906.720 6
906.740 2
906.759 4
906.779 12
906.798 0
906.818 3
906.837 6
906.857 5
906.876 4
906.896 3
906.915 0
906.935 7
906.954 6
906.974 3
906.993 4
907.013 11
907.032 0
907.052 3
907.071 3
907.091 7
907.110 3
907.130 0
907.149 0
907.169 8
907.188 8
907.208 6
907.227 1
907.247 8
907.266 10
907.286 6
907.305 4
907.325 17
907.344 9
907.364 6
907.383 12
907.403 8
907.422 2
907.442 2
907.461 5
907.481 26
907.500 9
907.520 10
907.539 14
907.559 5
907.578 6
907.598 13
907.617 0
907.637 3
907.656 9
907.676 6
907.695 2
907.715 0
907.734 2
907.754 0
907.773 2
907.793 9
907.812 1
907.832 1
907.851 13
907.871 10
907.890 3
907.910 5
907.929 5
907.949 1
907.968 8
907.988 10
908.007 3
908.027 3
908.046 0
908.066 0
908.085 1
908.105 12
908.124 4
908.144 1
908.164 7
908.183 1
908.203 0
908.222 1
908.242 0
908.261 2
908.281 6
908.300 7
908.320 2
908.339 0
908.359 0
908.378 20
908.398 14
908.417 3
908.437 26
908.456 68
908.476 43
908.495 65
908.515 52
908.534 23
908.554 10
908.573 16
908.593 3
908.612 3
908.632 0
908.651 7
908.671 0
908.690 2
908.710 0
908.729 0
908.749 2
908.769 0
908.788 2
908.808 6
908.827 8
908.847 1
908.866 8
908.886 7
908.905 25
908.925 8
908.944 0
908.964 3
908.983 5
909.003 13
909.022 9
909.042 1
909.061 0
909.081 9
909.100 0
909.120 2
909.139 0
909.159 0
909.178 5
909.198 0
909.218 0
909.237 20
909.257 11
909.276 12
909.296 0
909.315 6
909.335 3
909.354 8
909.374 16
909.393 7
909.413 7
909.432 26
909.452 16
909.471 18
909.491 14
909.510 11
909.530 3
909.550 1
909.569 0
909.589 9
909.608 5
909.628 0
909.647 0
909.667 6
909.686 3
909.706 7
909.725 0
909.745 5
909.764 0
909.784 0
909.803 0
909.823 5
909.842 0
909.862 11
909.882 12
909.901 24
909.921 7
909.940 1
909.960 1
909.979 9
909.999 9
910.018 8
910.038 6
910.057 8
910.077 0
910.096 3
910.116 6
910.135 3
910.155 14
910.175 4
910.194 0
910.214 5
910.233 11
910.253 8
910.272 4
910.292 12
910.311 8
910.331 2
910.350 6
910.370 15
910.389 11
910.409 0
910.428 12
910.448 6
910.468 7
910.487 25
910.507 14
910.526 2
910.546 3
910.565 2
910.585 9
910.604 4
910.624 1
910.643 0
910.663 3
910.683 1
910.702 0
910.722 0
910.741 0
910.761 0
910.780 12
910.800 6
910.819 2
910.839 2
910.858 0
910.878 0
910.897 0
910.917 0
910.937 1
910.956 11
910.976 7
910.995 16
911.015 20
911.034 25
911.054 24
911.073 13
911.093 7
911.112 6
911.132 5
911.152 2
911.171 2
911.191 7
911.210 0
911.230 0
911.249 5
911.269 6
911.288 1
911.308 14
911.327 3
911.347 0
911.367 24
911.386 6
911.406 8
911.425 1
911.445 2
911.464 2
911.484 5
911.503 10
911.523 0
911.542 0
911.562 10
911.582 16
911.601 5
911.621 9
911.640 6
911.660 0
911.679 1
911.699 2
911.718 5
911.738 6
911.758 0
911.777 5
911.797 2
911.816 3
911.836 6
911.855 0
911.875 7
911.894 6
911.914 0
911.934 6
911.953 2
911.973 2
911.992 0
912.012 8
912.031 2
912.051 0
912.070 16
912.090 12
912.110 4
912.129 1
912.149 4
912.168 9
912.188 7
912.207 0
912.227 7
912.246 2
912.266 8
912.286 18
912.305 9
912.325 16
912.344 5
912.364 5
912.383 22
912.403 9
912.422 4
912.442 5
912.462 12
912.481 13
912.501 8
912.520 6
912.540 11
912.559 1
912.579 6
912.598 3
912.618 3
912.638 10
912.657 7
912.677 0
912.696 7
912.716 10
912.735 8
912.755 1
912.775 1
912.794 5
912.814 2
912.833 14
912.853 10
912.872 4
912.892 0
912.912 5
912.931 2
912.951 0
912.970 0
912.990 0
913.009 0
913.029 0
913.048 14
913.068 7
913.088 2
913.107 0
913.127 0
913.146 0
913.166 0
913.185 0
913.205 3
913.225 4
913.244 9
913.264 3
913.283 8
913.303 2
913.322 4
913.342 0
913.362 1
913.381 6
913.401 7
913.420 5
913.440 15
913.459 24
913.479 11
913.499 6
913.518 13
913.538 0
913.557 4
913.577 3
913.596 7
913.616 0
913.636 4
913.655 2
913.675 4
913.694 9
913.714 2
913.733 9
913.753 4
913.773 0
913.792 4
913.812 1
913.831 5
913.851 3
913.870 0
913.890 6
913.910 5
913.929 0
913.949 0
913.968 0
913.988 0
914.007 0
914.027 3
914.047 7
914.066 23
914.086 8
914.105 0
914.125 5
914.144 8
914.164 3
914.184 4
914.203 0
914.223 12
914.242 19
914.262 6
914.282 3
914.301 2
914.321 7
914.340 0
914.360 0
914.379 3
914.399 5
914.419 6
914.438 4
914.458 0
914.477 6
914.497 13
914.517 15
914.536 10
914.556 2
914.575 0
914.595 0
914.614 2
914.634 8
914.654 4
914.673 12
914.693 0
914.712 2
914.732 1
914.752 3
914.771 8
914.791 12
914.810 0
914.830 5
914.849 1
914.869 4
914.889 12
914.908 5
914.928 5
914.947 0
914.967 5
914.987 11
915.006 3
915.026 1
915.045 0
915.065 1
915.084 3
915.104 4
915.124 0
915.143 0
915.163 1
915.182 2
915.202 8
915.222 4
915.241 3
915.261 4
915.280 16
915.300 14
915.320 9
915.339 17
915.359 9
915.378 2
915.398 13
915.417 1
915.437 17
915.457 11
915.476 3
915.496 5
915.515 2
915.535 4
915.555 3
915.574 0
915.594 7
915.613 18
915.633 7
915.653 13
915.672 13
915.692 1
915.711 3
915.731 12
915.751 3
915.770 2
915.790 0
915.809 1
915.829 7
915.849 9
915.868 11
915.888 8
915.907 2
915.927 3
915.947 3
915.966 3
915.986 0
916.005 17
916.025 9
916.045 3
916.064 10
916.084 3
916.103 3
916.123 2
916.143 3
916.162 0
916.182 0
916.201 1
916.221 3
916.241 5
916.260 4
916.280 1
916.299 0
916.319 1
916.339 1
916.358 0
916.378 0
916.397 9
916.417 3
916.437 3
916.456 7
916.476 20
916.495 13
916.515 10
916.535 5
916.554 0
916.574 5
916.593 4
916.613 2
916.633 4
916.652 13
916.672 8
916.691 9
916.711 4
916.731 1
916.750 3
916.770 0
916.789 9
916.809 4
916.829 8
916.848 1
916.868 11
916.887 7
916.907 6
916.927 0
916.946 9
916.966 8
916.985 4
917.005 6
917.025 3
917.044 4
917.064 1
917.084 3
917.103 0
917.123 7
917.142 7
917.162 17
917.182 3
917.201 2
917.221 4
917.240 1
917.260 1
917.280 16
917.299 11
917.319 4
917.338 12
917.358 3
917.378 0
917.397 3
917.417 18
917.437 2
917.456 10
917.476 3
917.495 8
917.515 20
917.535 8
917.554 4
917.574 0
917.593 1
917.613 1
917.633 0
917.652 0
917.672 1
917.692 5
917.711 0
917.731 0
917.750 6
917.770 4
917.790 0
917.809 4
917.829 1
917.848 0
917.868 0
917.888 1
917.907 17
917.927 8
917.947 9
917.966 1
917.986 0
918.005 0
918.025 0
918.045 12
918.064 6
918.084 0
918.104 4
918.123 1
918.143 6
918.162 18
918.182 9
918.202 4
918.221 7
918.241 7
918.260 1
918.280 13
918.300 3
918.319 0
918.339 2
918.359 0
918.378 1
918.398 2
918.417 15
918.437 8
918.457 7
918.476 2
918.496 4
918.516 7
918.535 0
918.555 1
918.574 0
918.594 2
918.614 0
918.633 6
918.653 1
918.673 1
918.692 8
918.712 2
918.731 10
918.751 0
918.771 6
918.790 17
918.810 4
918.830 0
918.849 4
918.869 4
918.888 2
918.908 3
918.928 5
918.947 6
918.967 5
918.987 3
919.006 4
919.026 3
919.046 1
919.065 1
919.085 3
919.104 7
919.124 4
919.144 1
919.163 4
919.183 2
919.203 3
919.222 2
919.242 4
919.261 10
919.281 1
919.301 8
919.320 5
919.340 2
919.360 0
919.379 1
919.399 2
919.419 2
919.438 0
919.458 0
919.477 2
919.497 3
919.517 9
919.536 7
919.556 6
919.576 6
919.595 6
919.615 0
919.635 0
919.654 0
919.674 0
919.693 2
919.713 4
919.733 0
919.752 0
919.772 1
919.792 0
919.811 1
919.831 2
919.851 10
919.870 8
919.890 6
919.909 0
919.929 0
919.949 4
919.968 1
919.988 0
920.008 2
920.027 4
920.047 1
920.067 0
920.086 0
920.106 10
920.126 1
920.145 5
920.165 4
920.184 4
920.204 2
920.224 10
920.243 15
920.263 6
920.283 6
920.302 12
920.322 6
920.342 4
920.361 1
920.381 6
920.401 1
920.420 8
920.440 0
920.459 3
920.479 6
920.499 5
920.518 1
920.538 0
920.558 6
920.577 24
920.597 11
920.617 7
920.636 3
920.656 0
920.676 5
920.695 5
920.715 1
920.735 0
920.754 1
920.774 11
920.793 15
920.813 9
920.833 2
920.852 6
920.872 4
920.892 7
920.911 7
920.931 17
920.951 5
920.970 3
920.990 2
921.010 11
921.029 6
921.049 1
921.069 5
921.088 3
921.108 2
921.128 0
921.147 6
921.167 0
921.186 5
921.206 3
921.226 7
921.245 2
921.265 4
921.285 2
921.304 8
921.324 0
921.344 0
921.363 22
921.383 43
921.403 20
921.422 6
921.442 12
921.462 6
921.481 8
921.501 1
921.521 0
921.540 5
921.560 0
921.580 8
921.599 7
921.619 7
921.639 1
921.658 5
921.678 2
921.698 0
921.717 7
921.737 5
921.757 0
921.776 0
921.796 0
921.815 0
921.835 0
921.855 0
921.874 0
921.894 0
921.914 2
921.933 2
921.953 11
921.973 11
921.992 0
922.012 2
922.032 0
922.051 7
922.071 1
922.091 0
922.110 0
922.130 0
922.150 0
922.169 5
922.189 0
922.209 15
922.228 9
922.248 0
922.268 2
922.287 3
922.307 7
922.327 4
922.346 8
922.366 6
922.386 2
922.405 1
922.425 22
922.445 27
922.464 6
922.484 11
922.504 1
922.523 4
922.543 1
922.563 5
922.582 0
922.602 4
922.622 8
922.641 1
922.661 0
922.681 0
922.700 0
922.720 14
922.740 5
922.759 1
922.779 0
922.799 0
922.818 2
922.838 11
922.858 8
922.877 5
922.897 8
922.917 4
922.936 0
922.956 3
922.976 1
922.995 1
923.015 0
923.035 3
923.054 0
923.074 11
923.094 3
923.113 7
923.133 11
923.153 4
923.173 9
923.192 8
923.212 3
923.232 0
923.251 1
923.271 3
923.291 8
923.310 7
923.330 2
923.350 0
923.369 0
923.389 6
923.409 2
923.428 0
923.448 5
923.468 15
923.487 5
923.507 0
923.527 3
923.546 6
923.566 9
923.586 0
923.605 6
923.625 4
923.645 5
923.664 6
923.684 8
923.704 1
923.723 5
923.743 7
923.763 1
923.783 1
923.802 0
923.822 0
923.842 0
923.861 0
923.881 4
923.901 0
923.920 2
923.940 9
923.960 6
923.979 8
923.999 1
924.019 5
924.038 0
924.058 0
924.078 0
924.097 2
924.117 1
924.137 0
924.157 3
924.176 3
924.196 6
924.216 0
924.235 0
924.255 3
924.275 7
924.294 18
924.314 11
924.334 4
924.353 6
924.373 4
924.393 15
924.412 2
924.432 4
924.452 9
924.471 2
924.491 1
924.511 3
924.531 6
924.550 1
924.570 10
924.590 4
924.609 2
924.629 4
924.649 4
924.668 3
924.688 0
924.708 0
924.727 0
924.747 7
924.767 3
924.787 3
924.806 2
924.826 1
924.846 0
924.865 0
924.885 5
924.905 0
924.924 0
924.944 0
924.964 0
924.983 1
925.003 13
925.023 1
925.043 6
925.062 0
925.082 0
925.102 1
925.121 2
925.141 0
925.161 0
925.180 3
925.200 2
925.220 5
925.239 1
925.259 5
925.279 6
925.299 0
925.318 0
925.338 0
925.358 5
925.377 1
925.397 10
925.417 18
925.436 3
925.456 0
925.476 1
925.496 0
925.515 4
925.535 7
925.555 9
925.574 5
925.594 0
925.614 4
925.633 4
925.653 10
925.673 1
925.693 0
925.712 1
925.732 0
925.752 0
925.771 1
925.791 3
925.811 1
925.830 0
925.850 1
925.870 0
925.890 0
925.909 1
925.929 0
925.949 4
925.968 0
925.988 0
926.008 5
926.028 7
926.047 0
926.067 1
926.087 10
926.106 42
926.126 17
926.146 6
926.165 3
926.185 0
926.205 2
926.225 4
926.244 1
926.264 0
926.284 2
926.303 6
926.323 3
926.343 8
926.363 3
926.382 4
926.402 4
926.422 9
926.441 4
926.461 10
926.481 7
926.501 11
926.520 3
926.540 0
926.560 4
926.579 1
926.599 2
926.619 0
926.638 4
926.658 6
926.678 0
926.698 1
926.717 0
926.737 2
926.757 8
926.776 2
926.796 0
926.816 0
926.836 0
926.855 0
926.875 2
926.895 0
926.914 5
926.934 4
926.954 7
926.974 3
926.993 1
927.013 3
927.033 1
927.052 3
927.072 6
927.092 1
927.112 5
927.131 13
927.151 17
927.171 16
927.190 1
927.210 3
927.230 1
927.250 4
927.269 12
927.289 1
927.309 10
927.329 8
927.348 1
927.368 8
927.388 18
927.407 14
927.427 11
927.447 20
927.467 3
927.486 2
927.506 3
927.526 7
927.545 7
927.565 10
927.585 3
927.605 8
927.624 7
927.644 1
927.664 3
927.683 3
927.703 1
927.723 4
927.743 0
927.762 3
927.782 1
927.802 0
927.822 4
927.841 4
927.861 5
927.881 3
927.900 16
927.920 1
927.940 12
927.960 14
927.979 5
927.999 0
928.019 0
928.039 9
928.058 6
928.078 9
928.098 0
928.117 2
928.137 13
928.157 6
928.177 3
928.196 0
928.216 6
928.236 13
928.256 11
928.275 6
928.295 3
928.315 1
928.334 7
928.354 0
928.374 8
928.394 6
928.413 10
928.433 5
928.453 2
928.473 2
928.492 1
928.512 4
928.532 2
928.551 4
928.571 12
928.591 3
928.611 0
928.630 3
928.650 7
928.670 3
928.690 5
928.709 13
928.729 10
928.749 2
928.769 1
928.788 8
928.808 2
928.828 1
928.847 3
928.867 4
928.887 0
928.907 6
928.926 2
928.946 2
928.966 2
928.986 5
929.005 10
929.025 2
929.045 3
929.065 3
929.084 11
929.104 7
929.124 9
929.144 7
929.163 5
929.183 5
929.203 9
929.222 11
929.242 1
929.262 7
929.282 13
929.301 7
929.321 12
929.341 10
929.361 5
929.380 10
929.400 3
929.420 13
929.440 2
929.459 2
929.479 20
929.499 10
929.519 14
929.538 3
929.558 0
929.578 3
929.598 0
929.617 5
929.637 5
929.657 0
929.677 0
929.696 4
929.716 1
929.736 2
929.756 1
929.775 0
929.795 0
929.815 10
929.834 3
929.854 2
929.874 1
929.894 4
929.913 5
929.933 0
929.953 5
929.973 2
929.992 0
930.012 13
930.032 4
930.052 0
930.071 0
930.091 5
930.111 2
930.131 0
930.150 3
930.170 3
930.190 1
930.210 7
930.229 10
930.249 10
930.269 16
930.289 4
930.308 0
930.328 8
930.348 1
930.368 8
930.387 3
930.407 1
930.427 15
930.447 27
930.466 8
930.486 0
930.506 11
930.526 0
930.545 3
930.565 16
930.585 21
930.605 12
930.624 14
930.644 7
930.664 0
930.684 3
930.703 2
930.723 0
930.743 0
930.763 0
930.783 1
930.802 9
930.822 2
930.842 3
930.862 0
930.881 0
930.901 8
930.921 4
930.941 8
930.960 7
930.980 4
931.000 11
931.020 11
931.039 5
931.059 0
931.079 0
931.099 3
931.118 9
931.138 5
931.158 1
931.178 2
931.197 2
931.217 12
931.237 7
931.257 12
931.276 4
931.296 2
931.316 7
931.336 2
931.356 0
931.375 5
931.395 3
931.415 12
931.435 5
931.454 0
931.474 5
931.494 2
931.514 8
931.533 0
931.553 14
931.573 10
931.593 6
931.612 6
931.632 15
931.652 3
931.672 9
931.691 13
931.711 27
931.731 22
931.751 6
931.771 2
931.790 2
931.810 0
931.830 0
931.850 5
931.869 2
931.889 1
931.909 8
931.929 8
931.948 1
931.968 8
931.988 3
932.008 6
932.028 9
932.047 1
932.067 5
932.087 6
932.107 0
932.126 7
932.146 12
932.166 2
932.186 4
932.205 7
932.225 3
932.245 8
932.265 1
932.285 3
932.304 2
932.324 2
932.344 0
932.364 5
932.383 3
932.403 4
932.423 1
932.443 15
932.462 12
932.482 2
932.502 3
932.522 3
932.542 10
932.561 10
932.581 5
932.601 4
932.621 5
932.640 12
932.660 10
932.680 4
932.700 1
932.720 5
932.739 0
932.759 0
932.779 2
932.799 1
932.818 0
932.838 2
932.858 3
932.878 3
932.898 0
932.917 3
932.937 0
932.957 0
932.977 3
932.996 2
933.016 19
933.036 10
933.056 0
933.076 0
933.095 0
933.115 1
933.135 4
933.155 2
933.174 5
933.194 3
933.214 12
933.234 3
933.254 4
933.273 1
933.293 0
933.313 7
933.333 14
933.353 8
933.372 9
933.392 4
933.412 0
933.432 1
933.451 4
933.471 0
933.491 5
933.511 7
933.531 1
933.550 0
933.570 5
933.590 4
933.610 7
933.629 12
933.649 3
933.669 2
933.689 0
933.709 0
933.728 7
933.748 4
933.768 9
933.788 4
933.808 4
933.827 2
933.847 0
933.867 0
933.887 11
933.907 14
933.926 14
933.946 7
933.966 6
933.986 1
934.005 8
934.025 4
934.045 2
934.065 15
934.085 4
934.104 0
934.124 7
934.144 11
934.164 5
934.184 0
934.203 5
934.223 0
934.243 0
934.263 2
934.283 9
934.302 12
934.322 9
934.342 7
934.362 13
934.381 1
934.401 5
934.421 1
934.441 3
934.461 4
934.480 2
934.500 0
934.520 3
934.540 5
934.560 5
934.579 5
934.599 1
934.619 4
934.639 8
934.659 9
934.678 3
934.698 2
934.718 4
934.738 2
934.758 1
934.777 0
934.797 1
934.817 0
934.837 0
934.857 6
934.876 13
934.896 14
934.916 12
934.936 5
934.956 19
934.975 3
934.995 1
935.015 0
935.035 2
935.055 3
935.074 1
935.094 1
935.114 0
935.134 0
935.154 0
935.173 8
935.193 2
935.213 7
935.233 10
935.253 10
935.272 20
935.292 9
935.312 3
935.332 0
935.352 9
935.371 5
935.391 16
935.411 15
935.431 9
935.451 4
935.470 7
935.490 5
935.510 2
935.530 3
935.550 0
935.570 5
935.589 11
935.609 1
935.629 3
935.649 2
935.669 3
935.688 13
935.708 4
935.728 0
935.748 0
935.768 0
935.787 0
935.807 1
935.827 3
935.847 0
935.867 1
935.886 0
935.906 6
935.926 11
935.946 7
935.966 3
935.985 3
936.005 2
936.025 1
936.045 2
936.065 4
936.085 8
936.104 13
936.124 5
936.144 0
936.164 7
936.184 0
936.203 0
936.223 11
936.243 6
936.263 10
936.283 3
936.302 5
936.322 3
936.342 2
936.362 3
936.382 0
936.402 0
936.421 1
936.441 2
936.461 18
936.481 14
936.501 6
936.520 18
936.540 12
936.560 11
936.580 2
936.600 6
936.620 4
936.639 0
936.659 0
936.679 3
936.699 1
936.719 2
936.738 0
936.758 5
936.778 4
936.798 0
936.818 0
936.838 10
936.857 14
936.877 7
936.897 10
936.917 6
936.937 0
936.956 1
936.976 6
936.996 8
937.016 0
937.036 1
937.056 7
937.075 4
937.095 4
937.115 0
937.135 0
937.155 3
937.175 6
937.194 0
937.214 3
937.234 9
937.254 3
937.274 2
937.293 4
937.313 0
937.333 3
937.353 0
937.373 9
937.393 13
937.412 15
937.432 5
937.452 10
937.472 5
937.492 0
937.512 0
937.531 0
937.551 8
937.571 3
937.591 3
937.611 6
937.631 9
937.650 0
937.670 6
937.690 9
937.710 1
937.730 8
937.749 6
937.769 3
937.789 1
937.809 1
937.829 3
937.849 0
937.868 0
937.888 0
937.908 1
937.928 1
937.948 6
937.968 0
937.987 2
938.007 1
938.027 3
938.047 0
938.067 8
938.087 5
938.106 4
938.126 1
938.146 12
938.166 7
938.186 4
938.206 16
938.225 3
938.245 6
938.265 9
938.285 2
938.305 0
938.325 0
938.344 4
938.364 3
938.384 6
938.404 0
938.424 0
938.444 0
938.463 10
938.483 12
938.503 1
938.523 5
938.543 3
938.563 3
938.582 0
938.602 0
938.622 0
938.642 2
938.662 8
938.682 1
938.702 17
938.721 12
938.741 3
938.761 0
938.781 6
938.801 7
938.821 0
938.840 1
938.860 0
938.880 1
938.900 10
938.920 5
938.940 1
938.959 15
938.979 10
938.999 5
939.019 1
939.039 0
939.059 4
939.079 2
939.098 0
939.118 3
939.138 0
939.158 10
939.178 13
939.198 4
939.217 1
939.237 3
939.257 8
939.277 8
939.297 8
939.317 4
939.337 1
939.356 7
939.376 6
939.396 17
939.416 1
939.436 0
939.456 11
939.475 19
939.495 8
939.515 9
939.535 4
939.555 13
939.575 4
939.595 1
939.614 0
939.634 0
939.654 4
939.674 1
939.694 0
939.714 2
939.733 0
939.753 0
939.773 0
939.793 0
939.813 5
939.833 1
939.853 0
939.872 0
939.892 1
939.912 1
939.932 0
939.952 8
939.972 2
939.992 0
940.011 1
940.031 7
940.051 12
940.071 10
940.091 11
940.111 1
940.131 3
940.150 1
940.170 5
940.190 8
940.210 1
940.230 2
940.250 2
940.270 0
940.289 10
940.309 22
940.329 9
940.349 9
940.369 8
940.389 10
940.409 7
940.428 0
940.448 11
940.468 8
940.488 4
940.508 9
940.528 16
940.548 6
940.567 14
940.587 7
940.607 5
940.627 0
940.647 3
940.667 4
940.687 0
940.706 2
940.726 2
940.746 0
940.766 1
940.786 0
940.806 0
940.826 7
940.845 0
940.865 0
940.885 0
940.905 3
940.925 2
940.945 8
940.965 3
940.984 0
941.004 0
941.024 6
941.044 2
941.064 0
941.084 5
941.104 3
941.124 0
941.143 3
941.163 3
941.183 3
941.203 2
941.223 10
941.243 6
941.263 13
941.282 0
941.302 1
941.322 0
941.342 0
941.362 13
941.382 18
941.402 8
941.422 8
941.441 4
941.461 7
941.481 0
941.501 1
941.521 0
941.541 10
941.561 1
941.580 12
941.600 3
941.620 0
941.640 1
941.660 7
941.680 1
941.700 0
941.720 6
941.739 5
941.759 0
941.779 1
941.799 7
941.819 0
941.839 10
941.859 14
941.879 3
941.898 2
941.918 0
941.938 10
941.958 3
941.978 6
941.998 0
942.018 7
942.038 15
942.057 11
942.077 1
942.097 4
942.117 1
942.137 0
942.157 4
942.177 8
942.197 4
942.216 8
942.236 3
942.256 3
942.276 5
942.296 4
942.316 1
942.336 13
942.356 19
942.375 7
942.395 3
942.415 6
942.435 13
942.455 7
942.475 2
942.495 3
942.515 6
942.534 0
942.554 0
942.574 2
942.594 2
942.614 3
942.634 14
942.654 4
942.674 0
942.694 0
942.713 4
942.733 0
942.753 0
942.773 8
942.793 4
942.813 0
942.833 0
942.853 3
942.872 0
942.892 12
942.912 2
942.932 0
942.952 1
942.972 0
942.992 0
943.012 0
943.032 0
943.051 9
943.071 9
943.091 1
943.111 0
943.131 3
943.151 0
943.171 2
943.191 6
943.211 2
943.230 2
943.250 9
943.270 1
943.290 0
943.310 0
943.330 0
943.350 5
943.370 12
943.390 7
943.409 1
943.429 2
943.449 3
943.469 0
943.489 4
943.509 1
943.529 3
943.549 1
943.569 4
943.588 3
943.608 2
943.628 13
943.648 2
943.668 0
943.688 1
943.708 7
943.728 0
943.748 0
943.767 0
943.787 12
943.807 7
943.827 0
943.847 2
943.867 0
943.887 2
943.907 4
943.927 3
943.946 2
943.966 0
943.986 8
944.006 9
944.026 7
944.046 2
944.066 0
944.086 0
944.106 1
944.126 3
944.145 1
944.165 0
944.185 0
944.205 0
944.225 2
944.245 1
944.265 0
944.285 2
944.305 5
944.325 2
944.344 3
944.364 0
944.384 3
944.404 16
944.424 3
944.444 9
944.464 2
944.484 2
944.504 11
944.524 9
944.543 7
944.563 2
944.583 0
944.603 1
944.623 5
944.643 1
944.663 0
944.683 2
944.703 0
944.723 12
944.742 10
944.762 3
944.782 10
944.802 12
944.822 3
944.842 2
944.862 2
944.882 6
944.902 1
944.922 9
944.942 4
944.961 11
944.981 8
945.001 5
945.021 7
945.041 2
945.061 0
945.081 0
945.101 0
945.121 1
945.141 0
945.160 2
945.180 0
945.200 7
945.220 1
945.240 2
945.260 3
945.280 1
945.300 1
945.320 0
945.340 10
945.360 5
945.379 0
945.399 0
945.419 1
945.439 8
945.459 9
945.479 1
945.499 0
945.519 0
945.539 1
945.559 5
945.579 15
945.599 4
945.618 3
945.638 1
945.658 0
945.678 5
945.698 2
945.718 0
945.738 4
945.758 4
945.778 3
945.798 1
945.818 0
945.837 8
945.857 2
945.877 0
945.897 3
945.917 5
945.937 2
945.957 0
945.977 1
945.997 3
946.017 4
946.037 2
946.057 19
946.076 1
946.096 0
946.116 2
946.136 9
946.156 0
946.176 13
946.196 2
946.216 0
946.236 0
946.256 1
946.276 0
946.296 6
946.315 2
946.335 0
946.355 3
946.375 5
946.395 21
946.415 14
946.435 19
946.455 1
946.475 1
946.495 1
946.515 4
946.535 0
946.555 3
946.574 0
946.594 0
946.614 4
946.634 12
946.654 1
946.674 3
946.694 7
946.714 1
946.734 4
946.754 3
946.774 0
946.794 9
946.814 7
946.833 0
946.853 11
946.873 8
946.893 0
946.913 2
946.933 0
946.953 1
946.973 16
946.993 12
947.013 4
947.033 7
947.053 8
947.073 1
947.093 0
947.112 3
947.132 11
947.152 17
947.172 2
947.192 2
947.212 10
947.232 3
947.252 19
947.272 23
947.292 1
947.312 0
947.332 0
947.352 16
947.372 10
947.391 9
947.411 2
947.431 10
947.451 12
947.471 32
947.491 10
947.511 1
947.531 5
947.551 5
947.571 8
947.591 19
947.611 9
947.631 5
947.651 0
947.671 0
947.690 0
947.710 1
947.730 6
947.750 1
947.770 0
947.790 18
947.810 4
947.830 5
947.850 4
947.870 2
947.890 2
947.910 7
947.930 2
947.950 0
947.970 2
947.990 6
948.009 1
948.029 6
948.049 8
948.069 10
948.089 2
948.109 5
948.129 7
948.149 4
948.169 10
948.189 12
948.209 11
948.229 1
948.249 4
948.269 4
948.289 1
948.309 0
948.328 5
948.348 0
948.368 0
948.388 5
948.408 0
948.428 12
948.448 17
948.468 7
948.488 10
948.508 4
948.528 12
948.548 10
948.568 1
948.588 0
948.608 0
948.628 4
948.648 1
948.668 11
948.687 3
948.707 9
948.727 0
948.747 5
948.767 0
948.787 5
948.807 0
948.827 2
948.847 0
948.867 0
948.887 1
948.907 0
948.927 1
948.947 3
948.967 0
948.987 0
949.007 2
949.027 4
949.047 1
949.066 0
949.086 0
949.106 1
949.126 7
949.146 4
949.166 4
949.186 0
949.206 0
949.226 3
949.246 0
949.266 0
949.286 13
949.306 8
949.326 3
949.346 8
949.366 6
949.386 7
949.406 11
949.426 15
949.446 6
949.465 7
949.485 4
949.505 20
949.525 12
949.545 1
949.565 3
949.585 5
949.605 0
949.625 11
949.645 2
949.665 0
949.685 1
949.705 1
949.725 0
949.745 1
949.765 2
949.785 11
949.805 2
949.825 1
949.845 0
949.865 6
949.885 10
949.904 3
949.924 4
949.944 3
949.964 7
949.984 1
950.004 4
950.024 1
950.044 6
950.064 2
950.084 1
950.104 3
950.124 13
950.144 1
950.164 0
950.184 5
950.204 0
950.224 10
950.244 10
950.264 2
950.284 2
950.304 12
950.324 3
950.344 4
950.364 0
950.384 1
950.404 13
950.423 43
950.443 84
950.463 73
950.483 52
950.503 42
950.523 27
950.543 20
950.563 0
950.583 8
950.603 6
950.623 0
950.643 0
950.663 0
950.683 0
950.703 2
950.723 5
950.743 3
950.763 2
950.783 0
950.803 0
950.823 0
950.843 0
950.863 1
950.883 1
950.903 15
950.923 8
950.943 1
950.963 2
950.983 0
951.002 0
951.022 0
951.042 0
951.062 1
951.082 2
951.102 4
951.122 3
951.142 2
951.162 5
951.182 4
951.202 15
951.222 2
951.242 0
951.262 0
951.282 0
951.302 0
951.322 0
951.342 7
951.362 2
951.382 1
951.402 8
951.422 22
951.442 51
951.462 35
951.482 22
951.502 22
951.522 2
951.542 9
951.562 2
951.582 1
951.602 1
951.622 1
951.642 3
951.662 0
951.682 1
951.702 8
951.722 3
951.742 5
951.761 7
951.781 4
951.801 0
951.821 10
951.841 5
951.861 1
951.881 6
951.901 7
951.921 10
951.941 2
951.961 2
951.981 5
952.001 7
952.021 0
952.041 6
952.061 0
952.081 0
952.101 12
952.121 6
952.141 2
952.161 0
952.181 9
952.201 3
952.221 0
952.241 3
952.261 5
952.281 1
952.301 0
952.321 1
952.341 15
952.361 18
952.381 4
952.401 1
952.421 11
952.441 23
952.461 12
952.481 8
952.501 8
952.521 9
952.541 0
952.561 0
952.581 0
952.601 0
952.621 10
952.641 11
952.661 7
952.681 0
952.701 0
952.721 0
952.741 0
952.761 0
952.781 1
952.801 8
952.821 4
952.841 0
952.861 1
952.881 8
952.901 8
952.921 5
952.941 3
952.961 5
952.980 0
953.000 13
953.020 10
953.040 7
953.060 0
953.080 0
953.100 5
953.120 9
953.140 7
953.160 0
953.180 3
953.200 7
953.220 3
953.240 3
953.260 6
953.280 1
953.300 0
953.320 2
953.340 0
953.360 12
953.380 3
953.400 4
953.420 17
953.440 9
953.460 19
953.480 18
953.500 7
953.520 4
953.540 2
953.560 4
953.580 1
953.600 0
953.620 2
953.640 5
953.660 17
953.680 5
953.700 6
953.720 5
953.740 3
953.760 0
953.780 5
953.800 3
953.820 0
953.840 8
953.860 7
953.880 9
953.900 9
953.920 3
953.940 7
953.960 1
953.980 0
954.000 0
954.020 0
954.040 3
954.060 0
954.080 0
954.100 0
954.120 3
954.140 8
954.160 8
954.180 0
954.200 0
954.220 4
954.240 2
954.260 0
954.280 3
954.300 1
954.320 1
954.340 13
954.360 7
954.380 0
954.400 8
954.420 8
954.440 2
954.460 7
954.480 39
954.500 20
954.520 0
954.540 4
954.560 1
954.580 12
954.600 2
954.620 1
954.640 1
954.660 11
954.680 8
954.700 1
954.720 1
954.740 0
954.760 1
954.780 5
954.800 2
954.820 5
954.840 0
954.860 2
954.881 2
954.901 7
954.921 0
954.941 1
954.961 2
954.981 0
955.001 1
955.021 0
955.041 0
955.061 4
955.081 0
955.101 0
955.121 0
955.141 0
955.161 11
955.181 3
955.201 0
955.221 6
955.241 8
955.261 16
955.281 6
955.301 2
955.321 1
955.341 0
955.361 5
955.381 4
955.401 7
955.421 7
955.441 20
955.461 7
955.481 6
955.501 5
955.521 6
955.541 3
955.561 0
955.581 0
955.601 0
955.621 0
955.641 4
955.661 1
955.681 0
955.701 2
955.721 4
955.741 5
955.761 0
955.781 1
955.801 2
955.821 1
955.841 1
955.861 0
955.881 1
955.901 10
955.921 4
955.941 4
955.961 1
955.981 0
956.001 1
956.021 3
956.041 0
956.061 3
956.081 3
956.102 0
956.122 1
956.142 0
956.162 1
956.182 5
956.202 8
956.222 7
956.242 2
956.262 7
956.282 5
956.302 10
956.322 3
956.342 14
956.362 1
956.382 3
956.402 9
956.422 7
956.442 13
956.462 2
956.482 7
956.502 9
956.522 12
956.542 3
956.562 1
956.582 13
956.602 18
956.622 3
956.642 1
956.662 0
956.682 0
956.702 4
956.722 7
956.742 1
956.762 0
956.782 0
956.802 4
956.822 0
956.843 3
956.863 1
956.883 0
956.903 0
956.923 6
956.943 4
956.963 1
956.983 6
957.003 7
957.023 6
957.043 2
957.063 6
957.083 3
957.103 1
957.123 5
957.143 1
957.163 0
957.183 8
957.203 10
957.223 1
957.243 7
957.263 27
957.283 16
957.303 9
957.323 1
957.343 1
957.363 1
957.383 5
957.403 7
957.423 10
957.444 11
957.464 0
957.484 3
957.504 10
957.524 1
957.544 8
957.564 6
957.584 10
957.604 2
957.624 0
957.644 4
957.664 10
957.684 6
957.704 4
957.724 8
957.744 13
957.764 5
957.784 3
957.804 4
957.824 1
957.844 0
957.864 0
957.884 0
957.904 21
957.924 8
957.945 2
957.965 4
957.985 7
958.005 4
958.025 2
958.045 2
958.065 1
958.085 0
958.105 3
958.125 3
958.145 4
958.165 0
958.185 11
958.205 1
958.225 0
958.245 2
958.265 0
958.285 1
958.305 2
958.325 2
958.345 10
958.365 9
958.385 2
958.406 5
958.426 1
958.446 1
958.466 2
958.486 4
958.506 0
958.526 3
958.546 4
958.566 0
958.586 0
958.606 0
958.626 1
958.646 0
958.666 2
958.686 1
958.706 2
958.726 3
958.746 5
958.766 5
958.786 3
958.807 11
958.827 2
958.847 24
958.867 33
958.887 10
958.907 1
958.927 0
958.947 0
958.967 1
958.987 6
959.007 5
959.027 15
959.047 2
959.067 3
959.087 3
959.107 4
959.127 0
959.147 4
959.167 4
959.188 9
959.208 7
959.228 1
959.248 8
959.268 0
959.288 3
959.308 3
959.328 8
959.348 2
959.368 3
959.388 2
959.408 11
959.428 17
959.448 1
959.468 0
959.488 3
959.508 1
959.529 1
959.549 8
959.569 6
959.589 4
959.609 3
959.629 0
959.649 0
959.669 0
959.689 2
959.709 6
959.729 1
959.749 1
959.769 4
959.789 6
959.809 9
959.829 8
959.849 6
959.870 4
959.890 1
959.910 2
959.930 9
959.950 0
959.970 0
959.990 0
960.010 9
960.030 2
960.050 13
960.070 12
960.090 8
960.110 1
960.130 2
960.150 0
960.171 0
960.191 12
960.211 9
960.231 10
960.251 5
960.271 5
960.291 0
960.311 8
960.331 7
960.351 7
960.371 2
960.391 4
960.411 12
960.431 12
960.451 0
960.472 12
960.492 6
960.512 4
960.532 0
960.552 0
960.572 1
960.592 8
960.612 9
960.632 0
960.652 1
960.672 0
960.692 1
960.712 3
960.732 4
960.752 4
960.773 7
960.793 15
960.813 3
960.833 6
960.853 10
960.873 3
960.893 0
960.913 3
960.933 6
960.953 7
960.973 12
960.993 4
961.013 4
961.034 6
961.054 1
961.074 1
961.094 5
961.114 3
961.134 0
961.154 2
961.174 5
961.194 1
961.214 1
961.234 7
961.254 0
961.274 1
961.295 7
961.315 4
961.335 0
961.355 9
961.375 5
961.395 4
961.415 4
961.435 5
961.455 2
961.475 16
961.495 15
961.515 13
961.535 1
961.556 6
961.576 0
961.596 9
961.616 4
961.636 5
961.656 0
961.676 0
961.696 5
961.716 0
961.736 3
961.756 8
961.776 8
961.797 5
961.817 0
961.837 0
961.857 16
961.877 14
961.897 8
961.917 4
961.937 22
961.957 16
961.977 10
961.997 3
962.017 1
962.038 2
962.058 0
962.078 0
962.098 0
962.118 0
962.138 4
962.158 6
962.178 0
962.198 7
962.218 2
962.238 5
962.258 0
962.279 1
962.299 1
962.319 5
962.339 19
962.359 13
962.379 14
962.399 7
962.419 4
962.439 19
962.459 7
962.479 9
962.500 17
962.520 6
962.540 6
962.560 2
962.580 1
962.600 1
962.620 11
962.640 15
962.660 2
962.680 0
962.700 7
962.721 3
962.741 3
962.761 0
962.781 13
962.801 17
962.821 3
962.841 5
962.861 2
962.881 0
962.901 0
962.921 4
962.942 0
962.962 1
962.982 6
963.002 4
963.022 0
963.042 0
963.062 3
963.082 0
963.102 3
963.122 2
963.143 3
963.163 15
963.183 8
963.203 1
963.223 0
963.243 3
963.263 3
963.283 11
963.303 0
963.323 0
963.343 5
963.364 18
963.384 2
963.404 1
963.424 5
963.444 6
963.464 1
963.484 0
963.504 12
963.524 12
963.544 2
963.565 0
963.585 1
963.605 1
963.625 6
963.645 1
963.665 6
963.685 3
963.705 0
963.725 6
963.746 0
963.766 1
963.786 5
963.806 6
963.826 7
963.846 2
963.866 12
963.886 6
963.906 0
963.926 3
963.947 0
963.967 15
963.987 21
964.007 21
964.027 7
964.047 2
964.067 0
964.087 6
964.107 11
964.128 10
964.148 5
964.168 2
964.188 6
964.208 5
964.228 5
964.248 1
964.268 2
964.288 0
964.308 5
964.329 0
964.349 0
964.369 6
964.389 7
964.409 9
964.429 2
964.449 8
964.469 5
964.489 2
964.510 3
964.530 5
964.550 2
964.570 12
964.590 15
964.610 9
964.630 6
964.650 6
964.670 13
964.691 5
964.711 0
964.731 3
964.751 6
964.771 4
964.791 3
964.811 0
964.831 2
964.851 1
964.872 2
964.892 6
964.912 8
964.932 7
964.952 0
964.972 3
964.992 1
965.012 7
965.033 6
965.053 2
965.073 0
965.093 4
965.113 1
965.133 0
965.153 2
965.173 2
965.193 7
965.214 7
965.234 7
965.254 3
965.274 0
965.294 6
965.314 4
965.334 10
965.354 14
965.375 13
965.395 8
965.415 3
965.435 1
965.455 3
965.475 2
965.495 1
965.515 10
965.536 2
965.556 0
965.576 3
965.596 0
965.616 1
965.636 0
965.656 0
965.676 1
965.696 0
965.717 1
965.737 1
965.757 3
965.777 1
965.797 5
965.817 5
965.837 9
965.857 10
965.878 8
965.898 2
965.918 0
965.938 0
965.958 1
965.978 0
965.998 0
966.018 1
966.039 0
966.059 3
966.079 7
966.099 5
966.119 0
966.139 0
966.159 0
966.180 5
966.200 6
966.220 0
966.240 0
966.260 7
966.280 11
966.300 16
966.320 2
966.341 8
966.361 5
966.381 4
966.401 3
966.421 5
966.441 2
966.461 9
966.481 3
966.502 3
966.522 0
966.542 4
966.562 15
966.582 3
966.602 0
966.622 2
966.643 10
966.663 6
966.683 1
966.703 2
966.723 4
966.743 4
966.763 3
966.783 1
966.804 0
966.824 0
966.844 1
966.864 7
966.884 0
966.904 3
966.924 1
966.945 2
966.965 0
966.985 0
967.005 0
967.025 0
967.045 0
967.065 1
967.085 0
967.106 10
967.126 3
967.146 2
967.166 7
967.186 5
967.206 5
967.226 2
967.247 9
967.267 2
967.287 3
967.307 3
967.327 0
967.347 2
967.367 0
967.388 2
967.408 8
967.428 9
967.448 11
967.468 6
967.488 6
967.508 4
967.529 0
967.549 5
967.569 19
967.589 3
967.609 3
967.629 3
967.649 0
967.670 0
967.690 3
967.710 4
967.730 2
967.750 2
967.770 9
967.790 9
967.811 7
967.831 9
967.851 14
967.871 8
967.891 0
967.911 0
967.931 4
967.952 4
967.972 4
967.992 0
968.012 2
968.032 17
968.052 9
968.073 0
968.093 0
968.113 0
968.133 14
968.153 6
968.173 3
968.193 1
968.214 7
968.234 5
968.254 6
968.274 20
968.294 22
968.314 11
968.334 5
968.355 0
968.375 7
968.395 7
968.415 0
968.435 2
968.455 2
968.476 12
968.496 2
968.516 0
968.536 0
968.556 4
968.576 0
968.596 0
968.617 3
968.637 7
968.657 3
968.677 0
968.697 0
968.717 14
968.738 0
968.758 0
968.778 0
968.798 0
968.818 3
968.838 0
968.858 0
968.879 0
968.899 2
968.919 8
968.939 2
968.959 0
968.979 2
969.000 17
969.020 10
969.040 0
969.060 3
969.080 10
969.100 6
969.120 1
969.141 1
969.161 0
969.181 0
969.201 2
969.221 4
969.241 5
969.262 10
969.282 2
969.302 5
969.322 6
969.342 7
969.362 8
969.383 1
969.403 0
969.423 6
969.443 6
969.463 5
969.483 2
969.504 1
969.524 13
969.544 4
969.564 8
969.584 2
969.604 0
969.625 5
969.645 1
969.665 7
969.685 5
969.705 0
969.725 1
969.746 6
969.766 2
969.786 1
969.806 2
969.826 5
969.846 0
969.867 0
969.887 2
969.907 3
969.927 7
969.947 8
969.967 19
969.988 7
970.008 5
970.028 6
970.048 7
970.068 0
970.088 6
970.109 6
970.129 25
970.149 11
970.169 5
970.189 2
970.209 2
970.230 3
970.250 9
970.270 10
970.290 4
970.310 16
970.330 14
970.351 8
970.371 10
970.391 7
970.411 0
970.431 3
970.451 11
970.472 19
970.492 24
970.512 14
970.532 9
970.552 3
970.572 5
970.593 3
970.613 1
970.633 0
970.653 3
970.673 3
970.694 8
970.714 5
970.734 5
970.754 3
970.774 0
970.794 6
970.815 3
970.835 4
970.855 7
970.875 4
970.895 1
970.915 1
970.936 8
970.956 2
970.976 0
970.996 1
971.016 1
971.037 1
971.057 2
971.077 8
971.097 11
971.117 4
971.137 0
971.158 0
971.178 8
971.198 2
971.218 0
971.238 2
971.259 2
971.279 3
971.299 2
971.319 0
971.339 8
971.359 2
971.380 12
971.400 3
971.420 0
971.440 17
971.460 26
971.481 11
971.501 11
971.521 4
971.541 3
971.561 4
971.581 1
971.602 0
971.622 6
971.642 3
971.662 1
971.682 0
971.703 0
971.723 0
971.743 0
971.763 1
971.783 0
971.804 0
971.824 10
971.844 10
971.864 2
971.884 5
971.904 4
971.925 0
971.945 1
971.965 3
971.985 0
972.005 3
972.026 3
972.046 3
972.066 8
972.086 9
972.106 3
972.127 0
972.147 0
972.167 0
972.187 5
972.207 10
972.227 9
972.248 2
972.268 1
972.288 0
972.308 0
972.328 3
972.349 0
972.369 14
972.389 2
972.409 5
972.429 3
972.450 10
972.470 5
972.490 13
972.510 0
972.530 6
972.551 2
972.571 7
972.591 15
972.611 6
972.631 6
972.652 5
972.672 2
972.692 3
972.712 15
972.732 3
972.753 8
972.773 8
972.793 3
972.813 0
972.833 3
972.854 2
972.874 1
972.894 2
972.914 2
972.934 0
972.955 1
972.975 0
972.995 0
973.015 0
973.035 0
973.056 3
973.076 0
973.096 1
973.116 0
973.136 0
973.157 10
973.177 6
973.197 10
973.217 3
973.237 3
973.258 2
973.278 7
973.298 6
973.318 4
973.338 12
973.359 20
973.379 11
973.399 10
973.419 18
973.439 15
973.460 5
973.480 2
973.500 4
973.520 8
973.540 17
973.561 20
973.581 15
973.601 9
973.621 1
973.641 8
973.662 0
973.682 0
973.702 0
973.722 3
973.742 1
973.763 10
973.783 6
973.803 4
973.823 7
973.843 2
973.864 8
973.884 15
973.904 2
973.924 1
973.945 1
973.965 6
973.985 6
974.005 3
974.025 5
974.046 0
974.066 0
974.086 2
974.106 0
974.126 0
974.147 11
974.167 9
974.187 0
974.207 16
974.227 8
974.248 4
974.268 13
974.288 11
974.308 4
974.329 3
974.349 1
974.369 0
974.389 3
974.409 8
974.430 6
974.450 4
974.470 3
974.490 0
974.510 0
974.531 6
974.551 8
974.571 3
974.591 0
974.612 16
974.632 5
974.652 1
974.672 1
974.692 5
974.713 9
974.733 18
974.753 12
974.773 0
974.793 0
974.814 0
974.834 2
974.854 12
974.874 6
974.895 8
974.915 2
974.935 2
974.955 3
974.975 3
974.996 0
975.016 1
975.036 0
975.056 1
975.077 1
975.097 7
975.117 0
975.137 3
975.157 6
975.178 3
975.198 2
975.218 2
975.238 1
975.259 20
975.279 3
975.299 1
975.319 1
975.339 6
975.360 11
975.380 19
975.400 12
975.420 12
975.441 1
975.461 0
975.481 0
975.501 3
975.521 1
975.542 1
975.562 4
975.582 1
975.602 15
975.623 3
975.643 1
975.663 4
975.683 4
975.704 30
975.724 11
975.744 4
975.764 6
975.784 0
975.805 0
975.825 0
975.845 10
975.865 9
975.886 6
975.906 5
975.926 0
975.946 0
975.966 6
975.987 3
976.007 0
976.027 11
976.047 6
976.068 0
976.088 0
976.108 2
976.128 0
976.149 10
976.169 6
976.189 17
976.209 3
976.230 2
976.250 3
976.270 4
976.290 7
976.310 2
976.331 0
976.351 14
976.371 19
976.391 11
976.412 0
976.432 0
976.452 4
976.472 0
976.493 7
976.513 8
976.533 3
976.553 11
976.573 7
976.594 6
976.614 3
976.634 0
976.654 1
976.675 0
976.695 3
976.715 5
976.735 7
976.756 8
976.776 1
976.796 1
976.816 1
976.837 5
976.857 9
976.877 3
976.897 1
976.918 3
976.938 8
976.958 6
976.978 5
976.999 2
977.019 1
977.039 0
977.059 0
977.079 1
977.100 6
977.120 1
977.140 1
977.160 0
977.181 0
977.201 2
977.221 3
977.241 3
977.262 3
977.282 0
977.302 6
977.322 0
977.343 6
977.363 17
977.383 2
977.403 6
977.424 4
977.444 7
977.464 8
977.484 8
977.505 4
977.525 0
977.545 5
977.565 5
977.586 5
977.606 9
977.626 0
977.646 2
977.667 0
977.687 9
977.707 3
977.727 3
977.748 7
977.768 11
977.788 1
977.808 5
977.829 7
977.849 11
977.869 0
977.889 5
977.910 0
977.930 1
977.950 0
977.970 1
977.991 0
978.011 7
978.031 0
978.051 0
978.072 0
978.092 2
978.112 0
978.132 6
978.153 6
978.173 0
978.193 0
978.213 0
978.234 0
978.254 10
978.274 4
978.294 0
978.315 0
978.335 10
978.355 4
978.375 2
978.396 0
978.416 4
978.436 5
978.456 11
978.477 20
978.497 11
978.517 8
978.537 5
978.558 0
978.578 0
978.598 1
978.618 0
978.639 0
978.659 4
978.679 0
978.699 0
978.720 8
978.740 2
978.760 5
978.781 1
978.801 1
978.821 1
978.841 0
978.862 2
978.882 12
978.902 8
978.922 4
978.943 3
978.963 0
978.983 0
979.003 1
979.024 13
979.044 4
979.064 3
979.084 0
979.105 0
979.125 1
979.145 5
979.165 4
979.186 3
979.206 4
979.226 13
979.247 6
979.267 5
979.287 1
979.307 4
979.328 0
979.348 6
979.368 10
979.388 3
979.409 4
979.429 6
979.449 3
979.469 3
979.490 11
979.510 3
979.530 23
979.551 16
979.571 9
979.591 4
979.611 0
979.632 3
979.652 2
979.672 6
979.692 7
979.713 7
979.733 1
979.753 0
979.773 2
979.794 0
979.814 1
979.834 0
979.855 1
979.875 10
979.895 1
979.915 7
979.936 4
979.956 8
979.976 13
979.996 7
980.017 8
980.037 4
980.057 0
980.078 12
980.098 2
980.118 2
980.138 1
980.159 1
980.179 4
980.199 10
980.219 1
980.240 3
980.260 5
980.280 6
980.301 8
980.321 11
980.341 14
980.361 17
980.382 6
980.402 8
980.422 9
980.443 11
980.463 3
980.483 2
980.503 3
980.524 11
980.544 12
980.564 29
980.584 14
980.605 2
980.625 0
980.645 4
980.666 3
980.686 5
980.706 5
980.726 0
980.747 5
980.767 11
980.787 1
980.808 0
980.828 5
980.848 5
980.868 3
980.889 2
980.909 8
980.929 0
980.949 6
980.970 22
980.990 5
981.010 0
981.031 21
981.051 14
981.071 1
981.091 16
981.112 4
981.132 14
981.152 9
981.173 2
981.193 0
981.213 5
981.233 8
981.254 11
981.274 8
981.294 14
981.315 23
981.335 12
981.355 1
981.375 2
981.396 0
981.416 3
981.436 16
981.457 12
981.477 10
981.497 17
981.517 10
981.538 3
981.558 6
981.578 9
981.599 5
981.619 0
981.639 0
981.659 0
981.680 0
981.700 2
981.720 0
981.741 0
981.761 0
981.781 0
981.802 0
981.822 1
981.842 0
981.862 0
981.883 1
981.903 6
981.923 0
981.944 5
981.964 5
981.984 1
982.004 3
982.025 7
982.045 1
982.065 2
982.086 3
982.106 7
982.126 0
982.147 0
982.167 2
982.187 1
982.207 5
982.228 0
982.248 0
982.268 1
982.289 1
982.309 1
982.329 1
982.349 7
982.370 4
982.390 3
982.410 6
982.431 3
982.451 12
982.471 5
982.492 21
982.512 2
982.532 0
982.552 0
982.573 0
982.593 8
982.613 5
982.634 4
982.654 0
982.674 1
982.695 3
982.715 5
982.735 6
982.755 6
982.776 3
982.796 3
982.816 0
982.837 6
982.857 0
982.877 1
982.898 0
982.918 0
982.938 0
982.958 0
982.979 4
982.999 8
983.019 1
983.040 8
983.060 2
983.080 3
983.101 12
983.121 2
983.141 3
983.161 0
983.182 2
983.202 5
983.222 6
983.243 6
983.263 8
983.283 9
983.304 3
983.324 0
983.344 3
983.365 1
983.385 8
983.405 7
983.425 0
983.446 5
983.466 12
983.486 5
983.507 8
983.527 7
983.547 6
983.568 5
983.588 3
983.608 0
983.629 4
983.649 9
983.669 5
983.689 0
983.710 3
983.730 2
983.750 11
983.771 9
983.791 1
983.811 3
983.832 0
983.852 0
983.872 3
983.893 4
983.913 10
983.933 2
983.954 5
983.974 1
983.994 4
984.014 1
984.035 5
984.055 1
984.075 3
984.096 6
984.116 1
984.136 1
984.157 12
984.177 0
984.197 10
984.218 6
984.238 0
984.258 0
984.279 6
984.299 10
984.319 14
984.340 16
984.360 8
984.380 17
984.400 1
984.421 0
984.441 9
984.461 4
984.482 3
984.502 4
984.522 0
984.543 7
984.563 6
984.583 3
984.604 1
984.624 4
984.644 11
984.665 3
984.685 1
984.705 3
984.726 0
984.746 1
984.766 4
984.787 2
984.807 1
984.827 6
984.848 6
984.868 5
984.888 6
984.908 1
984.929 1
984.949 3
984.969 4
984.990 4
985.010 0
985.030 0
985.051 0
985.071 0
985.091 2
985.112 3
985.132 3
985.152 1
985.173 0
985.193 0
985.213 5
985.234 13
985.254 6
985.274 10
985.295 12
985.315 1
985.335 0
985.356 2
985.376 0
985.396 5
985.417 7
985.437 5
985.457 7
985.478 27
985.498 12
985.518 7
985.539 0
985.559 4
985.579 1
985.600 6
985.620 0
985.640 0
985.661 5
985.681 10
985.701 1
985.722 2
985.742 3
985.762 0
985.783 2
985.803 5
985.823 4
985.844 8
985.864 0
985.884 2
985.905 1
985.925 0
985.945 1
985.966 4
985.986 3
986.006 5
986.027 0
986.047 9
986.067 2
986.088 0
986.108 10
986.128 5
986.149 0
986.169 11
986.189 13
986.210 9
986.230 5
986.250 5
986.271 0
986.291 3
986.311 6
986.332 2
986.352 0
986.372 0
986.393 3
986.413 10
986.433 0
986.454 1
986.474 8
986.494 3
986.515 20
986.535 6
986.555 3
986.576 0
986.596 0
986.616 5
986.637 4
986.657 0
986.677 3
986.698 2
986.718 2
986.738 2
986.759 3
986.779 4
986.799 0
986.820 0
986.840 0
986.860 1
986.881 2
986.901 2
986.921 2
986.942 5
986.962 5
986.983 0
987.003 7
987.023 8
987.044 11
987.064 29
987.084 13
987.105 17
987.125 3
987.145 6
987.166 8
987.186 10
987.206 2
987.227 0
987.247 1
987.267 0
987.288 11
987.308 17
987.328 1
987.349 9
987.369 2
987.389 1
987.410 1
987.430 0
987.450 4
987.471 19
987.491 14
987.512 5
987.532 2
987.552 2
987.573 7
987.593 4
987.613 1
987.634 6
987.654 5
987.674 1
987.695 0
987.715 0
987.735 8
987.756 2
987.776 0
987.796 9
987.817 7
987.837 8
987.858 6
987.878 12
987.898 6
987.919 1
987.939 2
987.959 14
987.980 11
988.000 9
988.020 3
988.041 0
988.061 0
988.081 16
988.102 14
988.122 0
988.142 0
988.163 0
988.183 5
988.204 4
988.224 7
988.244 14
988.265 1
988.285 5
988.305 2
988.326 3
988.346 1
988.366 2
988.387 2
988.407 9
988.427 6
988.448 1
988.468 11
988.489 16
988.509 16
988.529 3
988.550 7
988.570 6
988.590 9
988.611 3
988.631 2
988.651 12
988.672 14
988.692 3
988.713 1
988.733 1
988.753 3
988.774 5
988.794 2
988.814 7
988.835 0
988.855 0
988.875 0
988.896 0
988.916 4
988.937 4
988.957 10
988.977 4
988.998 0
989.018 0
989.038 4
989.059 11
989.079 15
989.099 4
989.120 1
989.140 0
989.161 5
989.181 8
989.201 0
989.222 2
989.242 5
989.262 3
989.283 3
989.303 8
989.324 5
989.344 0
989.364 0
989.385 0
989.405 0
989.425 7
989.446 3
989.466 2
989.486 7
989.507 3
989.527 3
989.548 4
989.568 3
989.588 4
989.609 0
989.629 0
989.649 2
989.670 0
989.690 0
989.711 1
989.731 0
989.751 1
989.772 0
989.792 0
989.812 0
989.833 0
989.853 0
989.874 0
989.894 17
989.914 5
989.935 0
989.955 4
989.975 0
989.996 2
990.016 0
990.037 5
990.057 2
990.077 0
990.098 1
990.118 4
990.138 5
990.159 13
990.179 5
990.200 13
990.220 11
990.240 5
990.261 8
990.281 0
990.301 0
990.322 0
990.342 6
990.363 0
990.383 11
990.403 2
990.424 12
990.444 13
990.464 10
990.485 9
990.505 6
990.526 2
990.546 0
990.566 2
990.587 0
990.607 9
990.628 2
990.648 4
990.668 2
990.689 1
990.709 0
990.729 2
990.750 1
990.770 4
990.791 0
990.811 0
990.831 5
990.852 1
990.872 3
990.893 0
990.913 0
990.933 0
990.954 3
990.974 0
990.994 4
991.015 0
991.035 7
991.056 1
991.076 5
991.096 2
991.117 0
991.137 3
991.158 2
991.178 1
991.198 0
991.219 1
991.239 0
991.259 2
991.280 9
991.300 8
991.321 3
991.341 12
991.361 6
991.382 5
991.402 0
991.423 9
991.443 3
991.463 4
991.484 10
991.504 2
991.525 1
991.545 29
991.565 21
991.586 19
991.606 2
991.626 1
991.647 0
991.667 0
991.688 3
991.708 0
991.728 1
991.749 0
991.769 6
991.790 2
991.810 0
991.830 12
991.851 3
991.871 0
991.892 1
991.912 0
991.932 4
991.953 0
991.973 6
991.994 5
992.014 15
992.034 5
992.055 19
992.075 7
992.096 0
992.116 2
992.136 12
992.157 12
992.177 0
992.198 0
992.218 2
992.238 4
992.259 10
992.279 8
992.300 0
992.320 5
992.340 13
992.361 10
992.381 6
992.402 3
992.422 1
992.442 6
992.463 4
992.483 14
992.504 21
992.524 21
992.544 3
992.565 9
992.585 1
992.606 2
992.626 1
992.646 1
992.667 2
992.687 0
992.708 4
992.728 1
992.748 0
992.769 1
992.789 3
992.810 2
992.830 4
992.850 2
992.871 6
992.891 2
992.912 7
992.932 8
992.952 10
992.973 3
992.993 0
993.014 1
993.034 0
993.054 3
993.075 5
993.095 1
993.116 0
993.136 4
993.157 4
993.177 5
993.197 12
993.218 19
993.238 4
993.259 3
993.279 14
993.299 6
993.320 4
993.340 16
993.361 5
993.381 1
993.401 0
993.422 3
993.442 13
993.463 8
993.483 13
993.503 16
993.524 24
993.544 5
993.565 8
993.585 3
993.606 3
993.626 5
993.646 6
993.667 10
993.687 2
993.708 0
993.728 0
993.748 9
993.769 5
993.789 1
993.810 9
993.830 0
993.850 1
993.871 1
993.891 9
993.912 16
993.932 4
993.953 1
993.973 6
993.993 0
994.014 0
994.034 0
994.055 1
994.075 0
994.095 1
994.116 1
994.136 0
994.157 0
994.177 2
994.198 3
994.218 4
994.238 5
994.259 5
994.279 0
994.300 3
994.320 7
994.341 3
994.361 0
994.381 0
994.402 1
994.422 7
994.443 9
994.463 13
994.483 7
994.504 3
994.524 5
994.545 0
994.565 2
994.586 4
994.606 2
994.626 2
994.647 1
994.667 1
994.688 0
994.708 1
994.729 2
994.749 0
994.769 0
994.790 2
994.810 2
994.831 0
994.851 8
994.872 7
994.892 0
994.912 0
994.933 4
994.953 1
994.974 0
994.994 0
995.015 8
995.035 4
995.055 1
995.076 2
995.096 0
995.117 0
995.137 4
995.157 0
995.178 4
995.198 6
995.219 0
995.239 1
995.260 6
995.280 15
995.301 2
995.321 9
995.341 3
995.362 7
995.382 7
995.403 0
995.423 10
995.444 11
995.464 1
995.484 3
995.505 12
995.525 21
995.546 10
995.566 0
995.587 4
995.607 0
995.627 0
995.648 2
995.668 4
995.689 1
995.709 0
995.730 0
995.750 0
995.770 5
995.791 1
995.811 0
995.832 1
995.852 2
995.873 1
995.893 0
995.913 0
995.934 0
995.954 3
995.975 1
995.995 6
996.016 6
996.036 14
996.057 7
996.077 3
996.097 12
996.118 9
996.138 0
996.159 5
996.179 5
996.200 1
996.220 1
996.241 8
996.261 0
996.281 0
996.302 2
996.322 6
996.343 9
996.363 4
996.384 0
996.404 8
996.424 7
996.445 7
996.465 0
996.486 4
996.506 7
996.527 10
996.547 9
996.568 5
996.588 9
996.608 7
996.629 1
996.649 0
996.670 0
996.690 1
996.711 2
996.731 0
996.752 3
996.772 0
996.792 0
996.813 3
996.833 2
996.854 0
996.874 4
996.895 0
996.915 4
996.936 3
996.956 2
996.976 2
996.997 9
997.017 4
997.038 6
997.058 9
997.079 11
997.099 0
997.120 0
997.140 2
997.161 3
997.181 3
997.201 0
997.222 5
997.242 19
997.263 6
997.283 0
997.304 0
997.324 0
997.345 2
997.365 3
997.385 3
997.406 6
997.426 1
997.447 15
997.467 24
997.488 18
997.508 2
997.529 3
997.549 1
997.570 2
997.590 0
997.610 2
997.631 0
997.651 0
997.672 2
997.692 2
997.713 7
997.733 3
997.754 0
997.774 0
997.795 13
997.815 11
997.835 0
997.856 4
997.876 1
997.897 0
997.917 5
997.938 16
997.958 3
997.979 5
997.999 0
998.020 2
998.040 2
998.060 4
998.081 10
998.101 2
998.122 9
998.142 0
998.163 3
998.183 3
998.204 1
998.224 12
998.245 1
998.265 4
998.286 5
998.306 4
998.326 6
998.347 2
998.367 0
998.388 7
998.408 8
998.429 1
998.449 3
998.470 19
998.490 13
998.511 8
998.531 5
998.552 7
998.572 5
998.592 0
998.613 0
998.633 7
998.654 0
998.674 2
998.695 0
998.715 0
998.736 1
998.756 5
998.777 8
998.797 3
998.818 7
998.838 3
998.859 1
998.879 9
998.899 3
998.920 0
998.940 0
998.961 2
998.981 5
999.002 2
999.022 0
999.043 4
999.063 0
999.084 0
999.104 3
999.125 7
999.145 0
999.166 0
999.186 7
999.206 4
999.227 1
999.247 3
999.268 12
999.288 11
999.309 2
999.329 5
999.350 1
999.370 0
999.391 6
999.411 0
999.432 10
999.452 3
999.473 0
999.493 1
999.514 2
999.534 1
999.555 13
999.575 1
999.595 0
999.616 6
999.636 4
999.657 1
999.677 2
999.698 0
999.718 4
999.739 0
999.759 1
999.780 8
999.800 0
999.821 4
999.841 0
999.862 5
999.882 3
999.903 10
999.923 4
999.944 0
999.964 9
999.985 6
1000.005 2
1000.025 6
1000.046 6
1000.066 4
1000.087 7
1000.107 2
1000.128 0
1000.148 9
1000.169 3
1000.189 0
1000.210 0
1000.230 8
1000.251 0
1000.271 0
1000.292 3
1000.312 1
1000.333 0
1000.353 3
1000.374 3
1000.394 6
1000.415 4
1000.435 10
1000.456 2
1000.476 1
1000.497 1
1000.517 0
1000.537 15
1000.558 15
1000.578 4
1000.599 0
1000.619 0
1000.640 4
1000.660 7
1000.681 1
1000.701 1
1000.722 0
1000.742 0
1000.763 0
1000.783 1
1000.804 0
1000.824 6
1000.845 1
1000.865 6
1000.886 5
1000.906 10
1000.927 3
1000.947 0
1000.968 0
1000.988 0
1001.009 3
1001.029 3
1001.050 4
1001.070 3
1001.091 0
1001.111 4
1001.132 4
1001.152 2
1001.173 0
1001.193 0
1001.214 1
1001.234 5
1001.255 0
1001.275 0
1001.296 4
1001.316 0
1001.337 0
1001.357 0
1001.378 0
1001.398 0
1001.418 3
1001.439 17
1001.459 13
1001.480 7
1001.500 8
1001.521 6
1001.541 2
1001.562 6
1001.582 9
1001.603 0
1001.623 7
1001.644 10
1001.664 2
1001.685 1
1001.705 4
1001.726 3
1001.746 0
1001.767 2
1001.787 0
1001.808 0
1001.828 0
1001.849 2
1001.869 10
1001.890 3
1001.910 0
1001.931 2
1001.951 0
1001.972 9
1001.992 0
1002.013 0
1002.033 0
1002.054 1
1002.074 0
1002.095 1
1002.115 0
1002.136 3
1002.156 13
1002.177 15
1002.197 2
1002.218 6
1002.238 3
1002.259 0
1002.279 0
1002.300 12
1002.320 2
1002.341 8
1002.361 4
1002.382 0
1002.402 0
1002.423 0
1002.443 2
1002.464 0
1002.484 17
1002.505 11
1002.525 13
1002.546 9
1002.566 3
1002.587 7
1002.607 4
1002.628 16
1002.648 6
1002.669 0
1002.689 1
1002.710 0
1002.730 0
1002.751 0
1002.771 4
1002.792 6
1002.812 1
1002.833 1
1002.854 2
1002.874 0
1002.895 5
1002.915 8
1002.936 4
1002.956 1
1002.977 3
1002.997 1
1003.018 0
1003.038 0
1003.059 0
1003.079 4
1003.100 7
1003.120 20
1003.141 0
1003.161 2
1003.182 0
1003.202 1
1003.223 5
1003.243 1
1003.264 5
1003.284 4
1003.305 5
1003.325 7
1003.346 26
1003.366 18
1003.387 2
1003.407 0
1003.428 8
1003.448 2
1003.469 4
1003.489 3
1003.510 0
1003.530 0
1003.551 12
1003.571 13
1003.592 1
1003.612 9
1003.633 1
1003.653 0
1003.674 1
1003.694 2
1003.715 0
1003.736 2
1003.756 0
1003.777 4
1003.797 7
1003.818 4
1003.838 6
1003.859 2
1003.879 0
1003.900 5
1003.920 5
1003.941 4
1003.961 0
1003.982 0
1004.002 2
1004.023 8
1004.043 24
1004.064 7
1004.084 0
1004.105 1
1004.125 8
1004.146 3
1004.166 6
1004.187 2
1004.207 1
1004.228 3
1004.249 5
1004.269 16
1004.290 12
1004.310 8
1004.331 6
1004.351 0
1004.372 8
1004.392 6
1004.413 1
1004.433 0
1004.454 14
1004.474 12
1004.495 5
1004.515 13
1004.536 36
1004.556 6
1004.577 1
1004.597 4
1004.618 11
1004.638 9
1004.659 0
1004.680 0
1004.700 8
1004.721 2
1004.741 5
1004.762 0
1004.782 3
1004.803 2
1004.823 0
1004.844 12
1004.864 4
1004.885 0
1004.905 0
1004.926 0
1004.946 0
1004.967 7
1004.987 5
1005.008 1
1005.028 6
1005.049 4
1005.070 7
1005.090 8
1005.111 0
1005.131 4
1005.152 14
1005.172 4
1005.193 0
1005.213 2
1005.234 10
1005.254 23
1005.275 22
1005.295 0
1005.316 0
1005.336 0
1005.357 0
1005.378 1
1005.398 1
1005.419 4
1005.439 8
1005.460 8
1005.480 2
1005.501 0
1005.521 0
1005.542 13
1005.562 6
1005.583 6
1005.603 8
1005.624 5
1005.644 4
1005.665 17
1005.686 6
1005.706 2
1005.727 9
1005.747 6
1005.768 7
1005.788 0
1005.809 0
1005.829 0
1005.850 14
1005.870 2
1005.891 5
1005.911 1
1005.932 0
1005.953 1
1005.973 5
1005.994 8
1006.014 3
1006.035 0
1006.055 0
1006.076 3
1006.096 2
1006.117 6
1006.137 8
1006.158 0
1006.178 5
1006.199 13
1006.220 0
1006.240 5
1006.261 4
1006.281 7
1006.302 0
1006.322 0
1006.343 8
1006.363 7
1006.384 8
1006.404 7
1006.425 1
1006.446 2
1006.466 3
1006.487 5
1006.507 1
1006.528 1
1006.548 9
1006.569 8
1006.589 5
1006.610 14
1006.630 8
1006.651 7
1006.672 3
1006.692 21
1006.713 2
1006.733 0
1006.754 1
1006.774 0
1006.795 13
1006.815 4
1006.836 0
1006.856 0
1006.877 2
1006.898 0
1006.918 2
1006.939 1
1006.959 0
1006.980 7
1007.000 3
1007.021 6
1007.041 2
1007.062 13
1007.083 7
1007.103 4
1007.124 3
1007.144 1
1007.165 3
1007.185 3
1007.206 0
1007.226 20
1007.247 1
1007.268 2
1007.288 0
1007.309 8
1007.329 3
1007.350 7
1007.370 10
1007.391 1
1007.411 4
1007.432 8
1007.452 14
1007.473 9
1007.494 8
1007.514 9
1007.535 12
1007.555 11
1007.576 6
1007.596 12
1007.617 7
1007.637 1
1007.658 1
1007.679 0
1007.699 4
1007.720 0
1007.740 7
1007.761 7
1007.781 7
1007.802 0
1007.823 0
1007.843 0
1007.864 9
1007.884 3
1007.905 1
1007.925 0
1007.946 2
1007.966 4
1007.987 14
1008.008 8
1008.028 15
1008.049 7
1008.069 1
1008.090 0
1008.110 0
1008.131 0
1008.151 5
1008.172 6
1008.193 0
1008.213 0
1008.234 0
1008.254 0
1008.275 7
1008.295 2
1008.316 2
1008.337 6
1008.357 10
1008.378 0
1008.398 9
1008.419 19
1008.439 5
1008.460 6
1008.480 7
1008.501 1
1008.522 3
1008.542 8
1008.563 5
1008.583 0
1008.604 1
1008.624 1
1008.645 3
1008.666 2
1008.686 1
1008.707 0
1008.727 0
1008.748 1
1008.768 2
1008.789 9
1008.810 12
1008.830 1
1008.851 9
1008.871 9
1008.892 0
1008.912 0
1008.933 0
1008.954 0
1008.974 0
1008.995 0
1009.015 0
1009.036 7
1009.056 3
1009.077 1
1009.098 0
1009.118 0
1009.139 3
1009.159 0
1009.180 3
1009.200 0
1009.221 1
1009.242 0
1009.262 0
1009.283 1
1009.303 0
1009.324 6
1009.344 4
1009.365 3
1009.386 6
1009.406 9
1009.427 9
1009.447 4
1009.468 3
1009.488 7
1009.509 1
1009.530 6
1009.550 18
1009.571 3
1009.591 3
1009.612 10
1009.632 5
1009.653 3
1009.674 4
1009.694 2
1009.715 5
1009.735 0
1009.756 0
1009.777 0
1009.797 0
1009.818 0
1009.838 2
1009.859 1
1009.879 13
1009.900 13
1009.921 0
1009.941 9
1009.962 5
1009.982 0
1010.003 0
1010.023 1
1010.044 8
1010.065 7
1010.085 5
1010.106 9
1010.126 1
1010.147 0
1010.168 7
1010.188 5
1010.209 16
1010.229 4
1010.250 1
1010.270 12
1010.291 7
1010.312 9
1010.332 6
1010.353 0
1010.373 2
1010.394 4
1010.415 0
1010.435 3
1010.456 19
1010.476 14
1010.497 7
1010.517 11
1010.538 19
1010.559 13
1010.579 6
1010.600 4
1010.620 1
1010.641 0
1010.662 4
1010.682 17
1010.703 20
1010.723 5
1010.744 14
1010.765 1
1010.785 1
1010.806 0
1010.826 9
1010.847 10
1010.867 0
1010.888 1
1010.909 4
1010.929 2
1010.950 5
1010.970 8
1010.991 1
1011.012 1
1011.032 0
1011.053 4
1011.073 13
1011.094 6
1011.115 16
1011.135 23
1011.156 19
1011.176 9
1011.197 2
1011.218 0
1011.238 3
1011.259 6
1011.279 0
1011.300 3
1011.320 5
1011.341 5
1011.362 0
1011.382 4
1011.403 8
1011.423 2
1011.444 4
1011.465 0
1011.485 3
1011.506 14
1011.526 3
1011.547 2
1011.568 5
1011.588 0
1011.609 1
1011.629 0
1011.650 7
1011.671 2
1011.691 5
1011.712 0
1011.732 1
1011.753 5
1011.774 0
1011.794 3
1011.815 16
1011.835 8
1011.856 0
1011.877 7
1011.897 1
1011.918 0
1011.938 0
1011.959 4
1011.980 5
1012.000 9
1012.021 2
1012.041 0
1012.062 1
1012.083 15
1012.103 6
1012.124 0
1012.144 0
1012.165 0
1012.186 0
1012.206 1
1012.227 1
1012.247 9
1012.268 10
1012.289 1
1012.309 0
1012.330 3
1012.350 0
1012.371 0
1012.392 0
1012.412 3
1012.433 2
1012.453 2
1012.474 10
1012.495 7
1012.515 9
1012.536 4
1012.557 20
1012.577 5
1012.598 5
1012.618 0
1012.639 1
1012.660 4
1012.680 6
1012.701 6
1012.721 5
1012.742 6
1012.763 2
1012.783 6
1012.804 3
1012.824 5
1012.845 3
1012.866 6
1012.886 0
1012.907 7
1012.927 2
1012.948 4
1012.969 0
1012.989 4
1013.010 8
1013.031 10
1013.051 1
1013.072 3
1013.092 0
1013.113 0
1013.134 0
1013.154 0
1013.175 4
1013.195 12
1013.216 5
1013.237 2
1013.257 3
1013.278 7
1013.298 6
1013.319 1
1013.340 9
1013.360 7
1013.381 9
1013.402 11
1013.422 0
1013.443 2
1013.463 2
1013.484 6
1013.505 6
1013.525 1
1013.546 10
1013.566 9
1013.587 5
1013.608 0
1013.628 4
1013.649 2
1013.670 0
1013.690 0
1013.711 2
1013.731 2
1013.752 0
1013.773 6
1013.793 0
1013.814 1
1013.835 0
1013.855 0
1013.876 2
1013.896 13
1013.917 6
1013.938 1
1013.958 3
1013.979 3
1013.999 4
1014.020 15
1014.041 8
1014.061 1
1014.082 3
1014.103 0
1014.123 0
1014.144 2
1014.164 4
1014.185 0
1014.206 0
1014.226 0
1014.247 0
1014.268 0
1014.288 5
1014.309 6
1014.329 2
1014.350 5
1014.371 8
1014.391 8
1014.412 8
1014.433 1
1014.453 1
1014.474 0
1014.494 9
1014.515 4
1014.536 0
1014.556 0
1014.577 7
1014.598 8
1014.618 3
1014.639 1
1014.659 5
1014.680 2
1014.701 3
1014.721 3
1014.742 5
1014.763 0
1014.783 19
1014.804 9
1014.825 15
1014.845 2
1014.866 0
1014.886 5
1014.907 15
1014.928 16
1014.948 2
1014.969 1
1014.990 7
1015.010 9
1015.031 3
1015.051 0
1015.072 1
1015.093 3
1015.113 0
1015.134 0
1015.155 3
1015.175 3
1015.196 3
1015.217 1
1015.237 0
1015.258 0
1015.278 0
1015.299 2
1015.320 3
1015.340 1
1015.361 0
1015.382 3
1015.402 14
1015.423 1
1015.444 0
1015.464 3
1015.485 14
1015.505 7
1015.526 7
1015.547 5
1015.567 1
1015.588 1
1015.609 0
1015.629 0
1015.650 0
1015.671 2
1015.691 2
1015.712 0
1015.732 0
1015.753 3
1015.774 6
1015.794 1
1015.815 0
1015.836 5
1015.856 2
1015.877 3
1015.898 1
1015.918 0
1015.939 0
1015.959 0
1015.980 0
1016.001 5
1016.021 0
1016.042 5
1016.063 3
1016.083 1
1016.104 9
1016.125 9
1016.145 3
1016.166 1
1016.187 0
1016.207 6
1016.228 0
1016.248 5
1016.269 0
1016.290 7
1016.310 5
1016.331 1
1016.352 0
1016.372 6
1016.393 6
1016.414 3
1016.434 9
1016.455 1
1016.476 0
1016.496 0
1016.517 0
1016.538 0
1016.558 11
1016.579 5
1016.599 0
1016.620 1
1016.641 0
1016.661 0
1016.682 5
1016.703 5
1016.723 4
1016.744 0
1016.765 5
1016.785 2
1016.806 0
1016.827 0
1016.847 3
1016.868 2
1016.889 4
1016.909 4
1016.930 0
1016.951 4
1016.971 4
1016.992 12
1017.012 6
1017.033 0
1017.054 0
1017.074 2
1017.095 0
1017.116 2
1017.136 0
1017.157 0
1017.178 1
1017.198 0
1017.219 3
1017.240 11
1017.260 9
1017.281 18
1017.302 0
1017.322 0
1017.343 2
1017.364 7
1017.384 2
1017.405 0
1017.426 6
1017.446 7
1017.467 11
1017.488 6
1017.508 0
1017.529 1
1017.549 16
1017.570 20
1017.591 0
1017.611 0
1017.632 0
1017.653 6
1017.673 0
1017.694 0
1017.715 0
1017.735 0
1017.756 0
1017.777 5
1017.797 0
1017.818 0
1017.839 0
1017.859 4
1017.880 0
1017.901 0
1017.921 2
1017.942 0
1017.963 3
1017.983 5
1018.004 0
1018.025 0
1018.045 0
1018.066 5
1018.087 0
1018.107 8
1018.128 10
1018.149 2
1018.169 0
1018.190 2
1018.211 1
1018.231 0
1018.252 0
1018.273 12
1018.293 7
1018.314 7
1018.335 2
1018.355 0
1018.376 1
1018.397 16
1018.417 20
1018.438 10
1018.459 0
1018.479 0
1018.500 9
1018.521 7
1018.541 3
1018.562 0
1018.583 0
1018.603 0
1018.624 0
1018.645 7
1018.665 10
1018.686 2
1018.707 2
1018.727 4
1018.748 1
1018.769 0
1018.789 0
1018.810 0
1018.831 0
1018.851 1
1018.872 5
1018.893 0
1018.913 7
1018.934 7
1018.955 1
1018.975 0
1018.996 8
1019.017 6
1019.037 4
1019.058 10
1019.079 5
1019.099 0
1019.120 0
1019.141 0
1019.161 0
1019.182 11
1019.203 11
1019.223 6
1019.244 7
1019.265 1
1019.285 0
1019.306 2
1019.327 3
1019.348 3
1019.368 3
1019.389 1
1019.410 3
1019.430 3
1019.451 2
1019.472 7
1019.492 0
1019.513 5
1019.534 14
1019.554 3
1019.575 0
1019.596 0
1019.616 9
1019.637 2
1019.658 0
1019.678 0
1019.699 2
1019.720 0
1019.740 3
1019.761 0
1019.782 0
1019.802 0
1019.823 0
1019.844 4
1019.864 0
1019.885 0
1019.906 0
1019.927 0
1019.947 5
1019.968 7
1019.989 5
1020.009 0
1020.030 5
1020.051 0
1020.071 1
1020.092 11
1020.113 1
1020.133 0
1020.154 8
1020.175 8
1020.195 2
1020.216 0
1020.237 1
1020.257 0
1020.278 0
1020.299 0
1020.320 11
1020.340 7
1020.361 12
1020.382 6
1020.402 9
1020.423 9
1020.444 9
1020.464 13
1020.485 0
1020.506 4
1020.526 3
1020.547 21
1020.568 10
1020.588 3
1020.609 7
1020.630 4
1020.651 3
1020.671 0
1020.692 1
1020.713 0
1020.733 3
1020.754 2
1020.775 0
1020.795 0
1020.816 1
1020.837 3
1020.857 2
1020.878 0
1020.899 0
1020.919 2
1020.940 0
1020.961 2
1020.982 9
1021.002 5
1021.023 0
1021.044 0
1021.064 0
1021.085 0
1021.106 3
1021.126 0
1021.147 0
1021.168 1
1021.188 9
1021.209 0
1021.230 0
1021.251 0
1021.271 0
1021.292 0
1021.313 7
1021.333 4
1021.354 13
1021.375 6
1021.395 4
1021.416 9
1021.437 5
1021.458 0
1021.478 6
1021.499 7
1021.520 0
1021.540 5
1021.561 22
1021.582 8
1021.602 4
1021.623 0
1021.644 3
1021.665 2
1021.685 7
1021.706 0
1021.727 5
1021.747 5
1021.768 0
1021.789 0
1021.809 0
1021.830 0
1021.851 0
1021.872 2
1021.892 0
1021.913 2
1021.934 8
1021.954 2
1021.975 8
1021.996 4
1022.016 12
1022.037 21
1022.058 1
1022.079 2
1022.099 5
1022.120 1
1022.141 12
1022.161 1
1022.182 2
1022.203 1
1022.223 13
1022.244 2
1022.265 2
1022.286 0
1022.306 0
1022.327 2
1022.348 0
1022.368 3
1022.389 14
1022.410 13
1022.431 9
1022.451 5
1022.472 0
1022.493 3
1022.513 7
1022.534 0
1022.555 0
1022.576 3
1022.596 9
1022.617 5
1022.638 1
1022.658 0
1022.679 1
1022.700 1
1022.720 6
1022.741 3
1022.762 0
1022.783 2
1022.803 0
1022.824 1
1022.845 3
1022.865 8
1022.886 1
1022.907 3
1022.928 1
1022.948 11
1022.969 11
1022.990 10
1023.010 1
1023.031 2
1023.052 0
1023.073 0
1023.093 4
1023.114 3
1023.135 1
1023.155 2
1023.176 0
1023.197 0
1023.218 4
1023.238 6
1023.259 0
1023.280 1
1023.300 4
1023.321 5
1023.342 3
1023.363 0
1023.383 1
1023.404 18
1023.425 7
1023.445 4
1023.466 1
1023.487 17
1023.508 2
1023.528 14
1023.549 7
1023.570 10
1023.590 4
1023.611 9
1023.632 13
1023.653 1
1023.673 0
1023.694 0
1023.715 0
1023.736 0
1023.756 6
1023.777 0
1023.798 5
1023.818 1
1023.839 0
1023.860 1
1023.881 6
1023.901 0
1023.922 8
1023.943 3
1023.963 0
1023.984 3
1024.005 11
1024.026 8
1024.046 3
1024.067 0
1024.088 5
1024.109 1
1024.129 5
1024.150 4
1024.171 4
1024.191 1
1024.212 8
1024.233 12
1024.254 3
1024.274 0
1024.295 0
1024.316 0
1024.337 2
1024.357 0
1024.378 5
1024.399 9
1024.419 5
1024.440 6
1024.461 1
1024.482 7
1024.502 0
1024.523 0
1024.544 2
1024.565 5
1024.585 0
1024.606 4
1024.627 1
1024.647 4
1024.668 2
1024.689 10
1024.710 0
1024.730 0
1024.751 0
1024.772 5
1024.793 2
1024.813 2
1024.834 2
1024.855 0
1024.875 3
1024.896 0
1024.917 0
1024.938 7
1024.958 15
1024.979 10
1025.000 9
1025.021 1
1025.041 13
1025.062 10
1025.083 11
1025.104 9
1025.124 2
1025.145 0
1025.166 1
1025.186 7
1025.207 0
1025.228 7
1025.249 8
1025.269 2
1025.290 9
1025.311 0
1025.332 0
1025.352 3
1025.373 1
1025.394 7
1025.415 0
1025.435 7
1025.456 1
1025.477 2
1025.498 7
1025.518 9
1025.539 9
1025.560 9
1025.580 4
1025.601 0
1025.622 0
1025.643 0
1025.663 0
1025.684 0
1025.705 0
1025.726 1
1025.746 4
1025.767 0
1025.788 0
1025.809 0
1025.829 7
1025.850 3
1025.871 5
1025.892 2
1025.912 0
1025.933 0
1025.954 0
1025.975 0
1025.995 3
1026.016 15
1026.037 3
1026.058 1
1026.078 11
1026.099 3
1026.120 0
1026.141 0
1026.161 0
1026.182 2
1026.203 1
1026.223 4
1026.244 0
1026.265 0
1026.286 3
1026.306 8
1026.327 1
1026.348 7
1026.369 1
1026.389 6
1026.410 7
1026.431 8
1026.452 1
1026.472 0
1026.493 19
1026.514 19
1026.535 8
1026.555 3
1026.576 3
1026.597 6
1026.618 2
1026.638 1
1026.659 0
1026.680 1
1026.701 1
1026.721 0
1026.742 0
1026.763 0
1026.784 1
1026.804 0
1026.825 2
1026.846 0
1026.867 1
1026.887 1
1026.908 5
1026.929 2
1026.950 0
1026.970 3
1026.991 14
1027.012 19
1027.033 4
1027.053 4
1027.074 13
1027.095 20
1027.116 5
1027.137 10
1027.157 5
1027.178 5
1027.199 10
1027.220 0
1027.240 3
1027.261 1
1027.282 7
1027.303 9
1027.323 11
1027.344 7
1027.365 4
1027.386 15
1027.406 16
1027.427 6
1027.448 13
1027.469 4
1027.489 10
1027.510 11
1027.531 0
1027.552 4
1027.572 4
1027.593 8
1027.614 0
1027.635 2
1027.655 0
1027.676 6
1027.697 5
1027.718 4
1027.738 1
1027.759 3
1027.780 0
1027.801 4
1027.822 1
1027.842 5
1027.863 1
1027.884 0
1027.905 0
1027.925 3
1027.946 1
1027.967 0
1027.988 2
1028.008 4
1028.029 1
1028.050 0
1028.071 2
1028.091 7
1028.112 5
1028.133 9
1028.154 8
1028.175 0
1028.195 2
1028.216 5
1028.237 4
1028.258 1
1028.278 4
1028.299 0
1028.320 4
1028.341 7
1028.361 4
1028.382 13
1028.403 8
1028.424 4
1028.444 5
1028.465 2
1028.486 9
1028.507 16
1028.528 8
1028.548 9
1028.569 3
1028.590 0
1028.611 15
1028.631 6
1028.652 0
1028.673 0
1028.694 4
1028.714 1
1028.735 0
1028.756 5
1028.777 0
1028.798 4
1028.818 10
1028.839 0
1028.860 1
1028.881 10
1028.901 5
1028.922 0
1028.943 0
1028.964 15
1028.985 20
1029.005 9
1029.026 0
1029.047 4
1029.068 12
1029.088 6
1029.109 6
1029.130 0
1029.151 0
1029.171 4
1029.192 4
1029.213 2
1029.234 0
1029.255 2
1029.275 3
1029.296 5
1029.317 5
1029.338 1
1029.358 4
1029.379 2
1029.400 3
1029.421 4
1029.442 2
1029.462 5
1029.483 21
1029.504 9
1029.525 4
1029.545 5
1029.566 12
1029.587 23
1029.608 6
1029.629 1
1029.649 0
1029.670 0
1029.691 0
1029.712 6
1029.733 8
1029.753 6
1029.774 1
1029.795 0
1029.816 1
1029.836 8
1029.857 6
1029.878 4
1029.899 2
1029.920 9
1029.940 4
1029.961 1
1029.982 26
1030.003 16
1030.023 10
1030.044 27
1030.065 12
1030.086 15
1030.107 8
1030.127 7
1030.148 5
1030.169 4
1030.190 4
1030.211 12
1030.231 2
1030.252 0
1030.273 13
1030.294 3
1030.314 4
1030.335 5
1030.356 6
1030.377 5
1030.398 2
1030.418 2
1030.439 1
1030.460 17
1030.481 18
1030.502 4
1030.522 23
1030.543 12
1030.564 4
1030.585 14
1030.606 5
1030.626 0
1030.647 2
1030.668 2
1030.689 0
1030.709 0
1030.730 3
1030.751 1
1030.772 0
1030.793 0
1030.813 1
1030.834 0
1030.855 0
1030.876 0
1030.897 0
1030.917 3
1030.938 6
1030.959 4
1030.980 13
1031.001 6
1031.021 2
1031.042 3
1031.063 2
1031.084 0
1031.105 2
1031.125 2
1031.146 9
1031.167 1
1031.188 3
1031.209 0
1031.229 4
1031.250 10
1031.271 10
1031.292 8
1031.312 7
1031.333 6
1031.354 5
1031.375 0
1031.396 1
1031.416 9
1031.437 4
1031.458 0
1031.479 3
1031.500 0
1031.520 6
1031.541 1
1031.562 2
1031.583 6
1031.604 7
1031.624 6
1031.645 0
1031.666 0
1031.687 0
1031.708 2
1031.728 2
1031.749 4
1031.770 1
1031.791 0
1031.812 1
1031.832 7
1031.853 9
1031.874 3
1031.895 0
1031.916 0
1031.936 6
1031.957 1
1031.978 14
1031.999 12
1032.020 1
1032.041 1
1032.061 0
1032.082 0
1032.103 5
1032.124 11
1032.145 5
1032.165 6
1032.186 0
1032.207 1
1032.228 0
1032.249 2
1032.269 2
1032.290 3
1032.311 0
1032.332 0
1032.353 2
1032.373 3
1032.394 3
1032.415 4
1032.436 3
1032.457 1
1032.477 0
1032.498 3
1032.519 9
1032.540 4
1032.561 1
1032.582 0
1032.602 0
1032.623 11
1032.644 3
1032.665 14
1032.686 5
1032.706 2
1032.727 20
1032.748 13
1032.769 3
1032.790 5
1032.810 5
1032.831 5
1032.852 0
1032.873 0
1032.894 1
1032.914 4
1032.935 6
1032.956 8
1032.977 0
1032.998 0
1033.019 0
1033.039 0
1033.060 2
1033.081 1
1033.102 0
1033.123 0
1033.143 0
1033.164 1
1033.185 6
1033.206 3
1033.227 3
1033.248 1
1033.268 4
1033.289 0
1033.310 7
1033.331 3
1033.352 6
1033.372 20
1033.393 4
1033.414 8
1033.435 0
1033.456 0
1033.477 10
1033.497 20
1033.518 14
1033.539 12
1033.560 0
1033.581 1
1033.601 2
1033.622 1
1033.643 14
1033.664 7
1033.685 0
1033.706 0
1033.726 10
1033.747 6
1033.768 8
1033.789 13
1033.810 2
1033.830 0
1033.851 1
1033.872 0
1033.893 0
1033.914 14
1033.935 14
1033.955 1
1033.976 3
1033.997 3
1034.018 6
1034.039 2
1034.060 0
1034.080 0
1034.101 3
1034.122 3
1034.143 4
1034.164 6
1034.184 7
1034.205 0
1034.226 0
1034.247 3
1034.268 0
1034.289 0
1034.309 5
1034.330 4
1034.351 3
1034.372 0
1034.393 0
1034.414 25
1034.434 17
1034.455 5
1034.476 6
1034.497 3
1034.518 0
1034.539 0
1034.559 12
1034.580 4
1034.601 5
1034.622 1
1034.643 0
1034.664 0
1034.684 1
1034.705 0
1034.726 0
1034.747 0
1034.768 7
1034.789 1
1034.809 2
1034.830 7
1034.851 10
1034.872 7
1034.893 3
1034.914 0
1034.934 0
1034.955 7
1034.976 2
1034.997 10
1035.018 0
1035.039 2
1035.059 2
1035.080 0
1035.101 1
1035.122 3
1035.143 7
1035.164 0
1035.184 0
1035.205 3
1035.226 6
1035.247 3
1035.268 4
1035.289 0
1035.309 0
1035.330 3
1035.351 5
1035.372 7
1035.393 1
1035.414 0
1035.434 1
1035.455 8
1035.476 7
1035.497 17
1035.518 13
1035.539 10
1035.559 2
1035.580 5
1035.601 13
1035.622 2
1035.643 0
1035.664 0
1035.685 0
1035.705 2
1035.726 6
1035.747 5
1035.768 4
1035.789 1
1035.810 2
1035.830 4
1035.851 0
1035.872 3
1035.893 1
1035.914 2
1035.935 1
1035.955 0
1035.976 3
1035.997 0
1036.018 1
1036.039 5
1036.060 4
1036.081 6
1036.101 1
1036.122 3
1036.143 7
1036.164 1
1036.185 0
1036.206 3
1036.226 2
1036.247 6
1036.268 14
1036.289 8
1036.310 15
1036.331 1
1036.352 1
1036.372 0
1036.393 15
1036.414 8
1036.435 0
1036.456 13
1036.477 2
1036.497 0
1036.518 0
1036.539 2
1036.560 12
1036.581 9
1036.602 3
1036.623 0
1036.643 0
1036.664 2
1036.685 6
1036.706 9
1036.727 4
1036.748 1
1036.769 0
1036.789 1
1036.810 1
1036.831 0
1036.852 7
1036.873 0
1036.894 0
1036.915 2
1036.935 0
1036.956 4
1036.977 1
1036.998 4
1037.019 11
1037.040 1
1037.060 5
1037.081 6
1037.102 11
1037.123 1
1037.144 1
1037.165 3
1037.186 5
1037.206 0
1037.227 1
1037.248 0
1037.269 5
1037.290 1
1037.311 1
1037.332 11
1037.352 1
1037.373 9
1037.394 2
1037.415 2
1037.436 13
1037.457 12
1037.478 4
1037.499 20
1037.519 21
1037.540 1
1037.561 5
1037.582 16
1037.603 4
1037.624 1
1037.645 1
1037.665 9
1037.686 0
1037.707 1
1037.728 2
1037.749 2
1037.770 3
1037.791 0
1037.811 2
1037.832 0
1037.853 0
1037.874 1
1037.895 4
1037.916 7
1037.937 4
1037.957 3
1037.978 1
1037.999 0
1038.020 0
1038.041 0
1038.062 13
1038.083 4
1038.104 0
1038.124 6
1038.145 19
1038.166 8
1038.187 3
1038.208 3
1038.229 5
1038.250 3
1038.270 5
1038.291 2
1038.312 0
1038.333 9
1038.354 5
1038.375 1
1038.396 4
1038.417 6
1038.437 5
1038.458 2
1038.479 9
1038.500 8
1038.521 3
1038.542 3
1038.563 9
1038.583 0
1038.604 4
1038.625 0
1038.646 4
1038.667 0
1038.688 2
1038.709 1
1038.730 0
1038.750 1
1038.771 0
1038.792 1
1038.813 9
1038.834 8
1038.855 3
1038.876 0
1038.897 0
1038.917 9
1038.938 11
1038.959 2
1038.980 7
1039.001 11
1039.022 13
1039.043 13
1039.064 6
1039.084 2
1039.105 2
1039.126 1
1039.147 0
1039.168 2
1039.189 0
1039.210 0
1039.231 4
1039.251 0
1039.272 0
1039.293 2
1039.314 5
1039.335 13
1039.356 20
1039.377 10
1039.398 0
1039.418 4
1039.439 12
1039.460 4
1039.481 0
1039.502 3
1039.523 0
1039.544 19
1039.565 6
1039.586 4
1039.606 5
1039.627 1
1039.648 1
1039.669 1
1039.690 6
1039.711 1
1039.732 0
1039.753 0
1039.773 0
1039.794 1
1039.815 4
1039.836 0
1039.857 0
1039.878 0
1039.899 6
1039.920 3
1039.941 0
1039.961 6
1039.982 17
1040.003 1
1040.024 5
1040.045 5
1040.066 0
1040.087 6
1040.108 0
1040.128 0
1040.149 10
1040.170 0
1040.191 3
1040.212 0
1040.233 0
1040.254 0
1040.275 0
1040.296 7
1040.316 9
1040.337 7
1040.358 3
1040.379 7
1040.400 9
1040.421 0
1040.442 14
1040.463 2
1040.484 3
1040.504 6
1040.525 20
1040.546 10
1040.567 6
1040.588 7
1040.609 7
1040.630 0
1040.651 0
1040.672 4
1040.692 5
1040.713 4
1040.734 0
1040.755 0
1040.776 0
1040.797 1
1040.818 1
1040.839 2
1040.860 2
1040.881 5
1040.901 12
1040.922 0
1040.943 1
1040.964 2
1040.985 2
1041.006 0
1041.027 13
1041.048 4
1041.069 2
1041.089 3
1041.110 4
1041.131 3
1041.152 0
1041.173 7
1041.194 0
1041.215 2
1041.236 0
1041.257 0
1041.278 0
1041.298 0
1041.319 5
1041.340 32
1041.361 9
1041.382 6
1041.403 2
1041.424 7
1041.445 13
1041.466 5
1041.487 4
1041.507 6
1041.528 4
1041.549 0
1041.570 1
1041.591 7
1041.612 18
1041.633 3
1041.654 0
1041.675 2
1041.696 1
1041.716 0
1041.737 1
1041.758 3
1041.779 0
1041.800 2
1041.821 0
1041.842 8
1041.863 2
1041.884 10
1041.905 4
1041.925 0
1041.946 1
1041.967 0
1041.988 0
1042.009 3
1042.030 6
1042.051 0
1042.072 5
1042.093 3
1042.114 0
1042.135 9
1042.155 8
1042.176 4
1042.197 12
1042.218 14
1042.239 6
1042.260 1
1042.281 1
1042.302 1
1042.323 7
1042.344 5
1042.364 8
1042.385 2
1042.406 5
1042.427 6
1042.448 5
1042.469 10
1042.490 3
1042.511 13
1042.532 2
1042.553 2
1042.574 4
1042.594 1
1042.615 8
1042.636 10
1042.657 0
1042.678 3
1042.699 0
1042.720 2
1042.741 1
1042.762 4
1042.783 1
1042.804 1
1042.825 2
1042.845 5
1042.866 5
1042.887 2
1042.908 8
1042.929 5
1042.950 5
1042.971 4
1042.992 8
1043.013 4
1043.034 7
1043.055 5
1043.075 10
1043.096 2
1043.117 3
1043.138 4
1043.159 0
1043.180 0
1043.201 2
1043.222 0
1043.243 0
1043.264 2
1043.285 0
1043.306 2
1043.326 0
1043.347 0
1043.368 0
1043.389 0
1043.410 0
1043.431 0
1043.452 2
1043.473 19
1043.494 8
1043.515 0
1043.536 0
1043.557 7
1043.578 3
1043.598 0
1043.619 1
1043.640 3
1043.661 10
1043.682 10
1043.703 6
1043.724 1
1043.745 0
1043.766 1
1043.787 0
1043.808 1
1043.829 1
1043.850 9
1043.870 1
1043.891 5
1043.912 10
1043.933 4
1043.954 2
1043.975 7
1043.996 2
1044.017 1
1044.038 1
1044.059 6
1044.080 2
1044.101 2
1044.122 3
1044.142 4
1044.163 3
1044.184 3
1044.205 1
1044.226 1
1044.247 2
1044.268 12
1044.289 10
1044.310 5
1044.331 1
1044.352 4
1044.373 4
1044.394 0
1044.415 3
1044.435 9
1044.456 13
1044.477 10
1044.498 11
1044.519 2
1044.540 2
1044.561 7
1044.582 6
1044.603 11
1044.624 2
1044.645 3
1044.666 4
1044.687 6
1044.708 1
1044.728 1
1044.749 0
1044.770 0
1044.791 0
1044.812 0
1044.833 0
1044.854 5
1044.875 5
1044.896 4
1044.917 0
1044.938 4
1044.959 0
1044.980 0
1045.001 7
1045.022 1
1045.042 2
1045.063 11
1045.084 12
1045.105 17
1045.126 1
1045.147 0
1045.168 0
1045.189 0
1045.210 0
1045.231 0
1045.252 1
1045.273 0
1045.294 2
1045.315 2
1045.336 0
1045.357 0
1045.377 4
1045.398 5
1045.419 6
1045.440 3
1045.461 16
1045.482 5
1045.503 4
1045.524 13
1045.545 13
1045.566 9
1045.587 3
1045.608 3
1045.629 0
1045.650 4
1045.671 2
1045.692 0
1045.713 0
1045.733 4
1045.754 14
1045.775 9
1045.796 2
1045.817 5
1045.838 3
1045.859 0
1045.880 0
1045.901 0
1045.922 0
1045.943 0
1045.964 4
1045.985 8
1046.006 9
1046.027 10
1046.048 2
1046.069 7
1046.090 3
1046.110 0
1046.131 3
1046.152 3
1046.173 1
1046.194 7
1046.215 3
1046.236 0
1046.257 4
1046.278 10
1046.299 1
1046.320 8
1046.341 2
1046.362 1
1046.383 3
1046.404 1
1046.425 0
1046.446 0
1046.467 0
1046.488 0
1046.508 2
1046.529 10
1046.550 20
1046.571 20
1046.592 4
1046.613 2
1046.634 3
1046.655 5
1046.676 1
1046.697 2
1046.718 1
1046.739 0
1046.760 0
1046.781 1
1046.802 0
1046.823 2
1046.844 0
1046.865 1
1046.886 3
1046.907 1
1046.928 13
1046.948 4
1046.969 0
1046.990 1
1047.011 2
1047.032 1
1047.053 10
1047.074 4
1047.095 0
1047.116 7
1047.137 8
1047.158 3
1047.179 9
1047.200 3
1047.221 0
1047.242 0
1047.263 4
1047.284 9
1047.305 0
1047.326 6
1047.347 2
1047.368 2
1047.389 0
1047.410 6
1047.430 5
1047.451 14
1047.472 16
1047.493 7
1047.514 3
1047.535 7
1047.556 4
1047.577 5
1047.598 0
1047.619 4
1047.640 3
1047.661 0
1047.682 0
1047.703 0
1047.724 0
1047.745 1
1047.766 13
1047.787 3
1047.808 3
1047.829 5
1047.850 1
1047.871 13
1047.892 3
1047.913 0
1047.934 3
1047.955 7
1047.976 0
1047.996 0
1048.017 0
1048.038 0
1048.059 2
1048.080 5
1048.101 2
1048.122 7
1048.143 3
1048.164 0
1048.185 0
1048.206 5
1048.227 7
1048.248 11
1048.269 4
1048.290 5
1048.311 9
1048.332 1
1048.353 1
1048.374 0
1048.395 2
1048.416 8
1048.437 8
1048.458 5
1048.479 10
1048.500 9
1048.521 12
1048.542 3
1048.563 4
1048.584 2
1048.605 18
1048.626 10
1048.646 4
1048.667 0
1048.688 0
1048.709 1
1048.730 4
1048.751 1
1048.772 8
1048.793 1
1048.814 1
1048.835 4
1048.856 2
1048.877 3
1048.898 4
1048.919 14
1048.940 12
1048.961 11
1048.982 3
1049.003 1
1049.024 0
1049.045 0
1049.066 0
1049.087 2
1049.108 7
1049.129 0
1049.150 14
1049.171 6
1049.192 4
1049.213 0
1049.234 0
1049.255 1
1049.276 7
1049.297 3
1049.318 0
1049.339 0
1049.360 0
1049.381 4
1049.402 11
1049.423 13
1049.444 8
1049.465 22
1049.486 11
1049.507 18
1049.527 10
1049.548 11
1049.569 7
1049.590 0
1049.611 1
1049.632 8
1049.653 1
1049.674 2
1049.695 0
1049.716 6
1049.737 3
1049.758 1
1049.779 0
1049.800 0
1049.821 0
1049.842 0
1049.863 0
1049.884 1
1049.905 6
1049.926 3
1049.947 5
1049.968 0
1049.989 1
1050.010 0
1050.031 0
1050.052 10
1050.073 11
1050.094 18
1050.115 8
1050.136 4
1050.157 8
1050.178 1
1050.199 7
1050.220 9
1050.241 8
1050.262 3
1050.283 5
1050.304 0
1050.325 0
1050.346 0
1050.367 5
1050.388 6
1050.409 2
1050.430 3
1050.451 12
1050.472 9
1050.493 1
1050.514 2
1050.535 12
1050.556 21
1050.577 5
1050.598 1
1050.619 2
1050.640 5
1050.661 0
1050.682 8
1050.703 0
1050.724 2
1050.745 4
1050.766 2
1050.787 1
1050.808 2
1050.829 5
1050.850 12
1050.871 10
1050.892 5
1050.913 11
1050.934 8
1050.955 0
1050.976 0
1050.997 4
1051.018 5
1051.039 0
1051.060 2
1051.081 1
1051.102 5
1051.123 0
1051.144 16
1051.165 9
1051.186 0
1051.207 4
1051.228 3
1051.249 9
1051.270 5
1051.291 0
1051.312 3
1051.333 3
1051.354 1
1051.375 1
1051.396 2
1051.417 3
1051.438 8
1051.459 5
1051.480 2
1051.501 3
1051.522 6
1051.543 0
1051.564 4
1051.585 0
1051.606 22
1051.627 12
1051.648 0
1051.669 1
1051.690 7
1051.711 9
1051.732 1
1051.753 3
1051.774 10
1051.795 2
1051.816 0
1051.837 0
1051.858 0
1051.879 0
1051.900 0
1051.921 13
1051.942 1
1051.963 1
1051.984 0
1052.005 6
1052.026 0
1052.047 0
1052.068 2
1052.089 1
1052.110 8
1052.131 6
1052.152 1
1052.173 5
1052.194 6
1052.215 3
1052.236 9
1052.257 1
1052.278 4
1052.299 0
1052.320 0
1052.341 4
1052.362 0
1052.383 7
1052.404 11
1052.425 7
1052.446 4
1052.467 1
1052.488 1
1052.509 9
1052.530 2
1052.551 12
1052.572 12
1052.593 11
1052.614 10
1052.635 6
1052.656 0
1052.677 0
1052.698 1
1052.719 5
1052.740 0
1052.761 0
1052.782 1
1052.803 5
1052.824 0
1052.845 0
1052.866 0
1052.887 6
1052.908 0
1052.929 2
1052.950 1
1052.971 0
1052.992 1
1053.013 0
1053.034 1
1053.055 9
1053.076 1
1053.097 5
1053.118 0
1053.139 13
1053.160 18
1053.181 3
1053.202 1
1053.223 0
1053.244 7
1053.265 3
1053.286 0
1053.307 1
1053.328 0
1053.349 1
1053.370 1
1053.391 0
1053.412 13
1053.433 14
1053.454 9
1053.476 2
1053.497 3
1053.518 0
1053.539 2
1053.560 13
1053.581 2
1053.602 0
1053.623 1
1053.644 10
1053.665 8
1053.686 4
1053.707 3
1053.728 6
1053.749 4
1053.770 0
1053.791 0
1053.812 5
1053.833 1
1053.854 1
1053.875 11
1053.896 10
1053.917 11
1053.938 3
1053.959 4
1053.980 7
1054.001 0
1054.022 1
1054.043 0
1054.064 5
1054.085 1
1054.106 0
1054.127 0
1054.148 15
1054.169 10
1054.190 4
1054.211 4
1054.232 0
1054.253 11
1054.274 3
1054.295 6
1054.316 7
1054.337 17
1054.359 4
1054.380 0
1054.401 0
1054.422 0
1054.443 0
1054.464 5
1054.485 3
1054.506 4
1054.527 6
1054.548 14
1054.569 16
1054.590 2
1054.611 1
1054.632 2
1054.653 0
1054.674 6
1054.695 0
1054.716 0
1054.737 0
1054.758 5
1054.779 5
1054.800 0
1054.821 0
1054.842 0
1054.863 0
1054.884 3
1054.905 0
1054.926 2
1054.947 3
1054.968 0
1054.989 1
1055.011 12
1055.032 3
1055.053 3
1055.074 1
1055.095 8
1055.116 1
1055.137 5
1055.158 1
1055.179 4
1055.200 0
1055.221 1
1055.242 2
1055.263 2
1055.284 11
1055.305 4
1055.326 0
1055.347 0
1055.368 2
1055.389 8
1055.410 1
1055.431 0
1055.452 0
1055.473 3
1055.494 13
1055.515 7
1055.536 0
1055.558 3
1055.579 4
1055.600 8
1055.621 0
1055.642 9
1055.663 4
1055.684 3
1055.705 0
1055.726 1
1055.747 1
1055.768 3
1055.789 0
1055.810 6
1055.831 0
1055.852 0
1055.873 0
1055.894 3
1055.915 1
1055.936 2
1055.957 0
1055.978 5
1055.999 6
1056.020 4
1056.041 1
1056.063 0
1056.084 4
1056.105 5
1056.126 1
1056.147 2
1056.168 8
1056.189 0
1056.210 0
1056.231 0
1056.252 0
1056.273 0
1056.294 3
1056.315 1
1056.336 0
1056.357 3
1056.378 10
1056.399 7
1056.420 0
1056.441 3
1056.462 0
1056.483 0
1056.505 3
1056.526 4
1056.547 3
1056.568 4
1056.589 5
1056.610 1
1056.631 5
1056.652 2
1056.673 10
1056.694 3
1056.715 1
1056.736 0
1056.757 2
1056.778 1
1056.799 3
1056.820 3
1056.841 3
1056.862 3
1056.883 1
1056.905 0
1056.926 1
1056.947 1
1056.968 3
1056.989 1
1057.010 0
1057.031 3
1057.052 4
1057.073 6
1057.094 5
1057.115 5
1057.136 10
1057.157 3
1057.178 13
1057.199 4
1057.220 2
1057.241 7
1057.262 0
1057.284 0
1057.305 0
1057.326 9
1057.347 1
1057.368 3
1057.389 8
1057.410 1
1057.431 6
1057.452 3
1057.473 12
1057.494 7
1057.515 5
1057.536 1
1057.557 1
1057.578 3
1057.599 5
1057.620 4
1057.642 6
1057.663 8
1057.684 0
1057.705 0
1057.726 0
1057.747 7
1057.768 2
1057.789 0
1057.810 0
1057.831 1
1057.852 0
1057.873 3
1057.894 7
1057.915 1
1057.936 12
1057.958 19
1057.979 8
1058.000 1
1058.021 0
1058.042 1
1058.063 5
1058.084 7
1058.105 12
1058.126 3
1058.147 14
1058.168 9
1058.189 6
1058.210 1
1058.231 0
1058.252 0
1058.273 3
1058.295 12
1058.316 4
1058.337 0
1058.358 1
1058.379 5
1058.400 0
1058.421 15
1058.442 13
1058.463 3
1058.484 2
1058.505 16
1058.526 14
1058.547 3
1058.568 0
1058.590 4
1058.611 5
1058.632 0
1058.653 0
1058.674 0
1058.695 1
1058.716 1
1058.737 3
1058.758 7
1058.779 4
1058.800 8
1058.821 1
1058.842 4
1058.863 7
1058.885 2
1058.906 15
1058.927 5
1058.948 0
1058.969 4
1058.990 0
1059.011 1
1059.032 11
1059.053 7
1059.074 7
1059.095 2
1059.116 5
1059.137 1
1059.159 5
1059.180 2
1059.201 0
1059.222 2
1059.243 4
1059.264 1
1059.285 6
1059.306 3
1059.327 1
1059.348 1
1059.369 6
1059.390 7
1059.411 0
1059.433 0
1059.454 1
1059.475 6
1059.496 3
1059.517 2
1059.538 1
1059.559 6
1059.580 1
1059.601 0
1059.622 5
1059.643 3
1059.664 0
1059.686 0
1059.707 4
1059.728 3
1059.749 6
1059.770 0
1059.791 0
1059.812 1
1059.833 0
1059.854 5
1059.875 5
1059.896 5
1059.917 0
1059.939 0
1059.960 0
1059.981 1
1060.002 0
1060.023 0
1060.044 0
1060.065 6
1060.086 6
1060.107 1
1060.128 4
1060.149 1
1060.170 2
1060.192 3
1060.213 14
1060.234 13
1060.255 2
1060.276 2
1060.297 2
1060.318 1
1060.339 1
1060.360 0
1060.381 0
1060.402 0
1060.424 6
1060.445 9
1060.466 6
1060.487 11
1060.508 9
1060.529 10
1060.550 3
1060.571 0
1060.592 0
1060.613 1
1060.634 1
1060.655 13
1060.677 2
1060.698 0
1060.719 3
1060.740 7
1060.761 3
1060.782 5
1060.803 0
1060.824 0
1060.845 3
1060.866 4
1060.888 9
1060.909 6
1060.930 4
1060.951 12
1060.972 5
1060.993 0
1061.014 6
1061.035 8
1061.056 0
1061.077 0
1061.098 5
1061.120 5
1061.141 6
1061.162 0
1061.183 0
1061.204 4
1061.225 6
1061.246 2
1061.267 0
1061.288 0
1061.309 0
1061.331 2
1061.352 7
1061.373 10
1061.394 1
1061.415 0
1061.436 5
1061.457 2
1061.478 1
1061.499 2
1061.520 1
1061.542 2
1061.563 9
1061.584 4
1061.605 5
1061.626 8
1061.647 6
1061.668 1
1061.689 4
1061.710 3
1061.731 2
1061.753 0
1061.774 5
1061.795 0
1061.816 2
1061.837 5
1061.858 1
1061.879 0
1061.900 0
1061.921 1
1061.942 0
1061.964 0
1061.985 0
1062.006 5
1062.027 3
1062.048 0
1062.069 9
1062.090 5
1062.111 7
1062.132 12
1062.154 1
1062.175 5
1062.196 4
1062.217 9
1062.238 2
1062.259 3
1062.280 9
1062.301 1
1062.322 2
1062.343 6
1062.365 4
1062.386 0
1062.407 4
1062.428 6
1062.449 0
1062.470 0
1062.491 3
1062.512 0
1062.533 5
1062.555 1
1062.576 13
1062.597 5
1062.618 3
1062.639 1
1062.660 1
1062.681 0
1062.702 3
1062.723 6
1062.745 4
1062.766 11
1062.787 6
1062.808 2
1062.829 0
1062.850 0
1062.871 5
1062.892 12
1062.913 1
1062.935 6
1062.956 9
1062.977 23
1062.998 9
1063.019 2
1063.040 13
1063.061 4
1063.082 2
1063.104 4
1063.125 7
1063.146 1
1063.167 0
1063.188 0
1063.209 4
1063.230 3
1063.251 2
1063.272 0
1063.294 0
1063.315 0
1063.336 0
1063.357 0
1063.378 0
1063.399 0
1063.420 7
1063.441 5
1063.463 12
1063.484 3
1063.505 0
1063.526 2
1063.547 5
1063.568 2
1063.589 10
1063.610 2
1063.631 9
1063.653 2
1063.674 0
1063.695 6
1063.716 2
1063.737 1
1063.758 2
1063.779 1
1063.800 0
1063.822 1
1063.843 0
1063.864 2
1063.885 1
1063.906 11
1063.927 4
1063.948 8
1063.969 1
1063.991 1
1064.012 0
1064.033 3
1064.054 4
1064.075 9
1064.096 1
1064.117 0
1064.138 7
1064.160 2
1064.181 2
1064.202 1
1064.223 2
1064.244 0
1064.265 0
1064.286 2
1064.307 0
1064.329 0
1064.350 0
1064.371 2
1064.392 0
1064.413 7
1064.434 1
1064.455 2
1064.477 2
1064.498 8
1064.519 5
1064.540 1
1064.561 4
1064.582 3
1064.603 1
1064.624 6
1064.646 3
1064.667 3
1064.688 4
1064.709 4
1064.730 1
1064.751 0
1064.772 0
1064.793 1
1064.815 0
1064.836 0
1064.857 0
1064.878 0
1064.899 0
1064.920 1
1064.941 8
1064.963 11
1064.984 9
1065.005 0
1065.026 0
1065.047 3
1065.068 2
1065.089 3
1065.110 4
1065.132 7
1065.153 0
1065.174 0
1065.195 1
1065.216 3
1065.237 1
1065.258 1
1065.280 3
1065.301 1
1065.322 1
1065.343 0
1065.364 1
1065.385 0
1065.406 9
1065.428 3
1065.449 4
1065.470 8
1065.491 9
1065.512 18
1065.533 6
1065.554 18
1065.576 7
1065.597 2
1065.618 0
1065.639 1
1065.660 2
1065.681 2
1065.702 0
1065.724 5
1065.745 2
1065.766 3
1065.787 0
1065.808 0
1065.829 1
1065.850 3
1065.872 0
1065.893 9
1065.914 7
1065.935 2
1065.956 0
1065.977 1
1065.998 0
1066.020 14
1066.041 23
1066.062 24
1066.083 23
1066.104 13
1066.125 8
1066.146 7
1066.168 10
1066.189 15
1066.210 1
1066.231 0
1066.252 2
1066.273 2
1066.294 1
1066.316 3
1066.337 0
1066.358 0
1066.379 9
1066.400 3
1066.421 2
1066.442 4
1066.464 9
1066.485 9
1066.506 6
1066.527 6
1066.548 2
1066.569 4
1066.591 0
1066.612 15
1066.633 4
1066.654 4
1066.675 2
1066.696 15
1066.717 3
1066.739 0
1066.760 5
1066.781 14
1066.802 2
1066.823 5
1066.844 5
1066.865 4
1066.887 0
1066.908 0
1066.929 3
1066.950 1
1066.971 6
1066.992 12
1067.014 6
1067.035 9
1067.056 6
1067.077 18
1067.098 28
1067.119 14
1067.141 18
1067.162 4
1067.183 2
1067.204 9
1067.225 6
1067.246 10
1067.267 0
1067.289 0
1067.310 3
1067.331 8
1067.352 9
1067.373 2
1067.394 6
1067.416 13
1067.437 12
1067.458 12
1067.479 15
1067.500 3
1067.521 14
1067.543 5
1067.564 4
1067.585 5
1067.606 2
1067.627 0
1067.648 2
1067.669 0
1067.691 0
1067.712 0
1067.733 0
1067.754 0
1067.775 0
1067.796 0
1067.818 0
1067.839 0
1067.860 4
1067.881 3
1067.902 3
1067.923 0
1067.945 0
1067.966 6
1067.987 1
1068.008 5
1068.029 4
1068.050 0
1068.072 9
1068.093 20
1068.114 6
1068.135 6
1068.156 10
1068.177 13
1068.199 13
1068.220 13
1068.241 1
1068.262 0
1068.283 0
1068.304 9
1068.326 2
1068.347 5
1068.368 0
1068.389 1
1068.410 1
1068.431 3
1068.453 0
1068.474 16
1068.495 31
1068.516 0
1068.537 3
1068.558 18
1068.580 7
1068.601 0
1068.622 4
1068.643 1
1068.664 0
1068.685 14
1068.707 9
1068.728 5
1068.749 8
1068.770 1
1068.791 1
1068.812 5
1068.834 1
1068.855 1
1068.876 0
1068.897 1
1068.918 4
1068.940 1
1068.961 0
1068.982 2
1069.003 5
1069.024 1
1069.045 9
1069.067 19
1069.088 0
1069.109 0
1069.130 1
1069.151 8
1069.172 0
1069.194 1
1069.215 8
1069.236 0
1069.257 0
1069.278 2
1069.300 0
1069.321 4
1069.342 9
1069.363 1
1069.384 1
1069.405 16
1069.427 14
1069.448 0
1069.469 9
1069.490 0
1069.511 0
1069.532 2
1069.554 3
1069.575 0
1069.596 10
1069.617 6
1069.638 0
1069.660 0
1069.681 5
1069.702 10
1069.723 2
1069.744 5
1069.765 0
1069.787 0
1069.808 3
1069.829 0
1069.850 5
1069.871 4
1069.893 0
1069.914 1
1069.935 8
1069.956 5
1069.977 1
1069.998 1
1070.020 0
1070.041 0
1070.062 0
1070.083 0
1070.104 0
1070.126 0
1070.147 4
1070.168 5
1070.189 0
1070.210 0
1070.232 2
1070.253 6
1070.274 23
1070.295 8
1070.316 0
1070.337 1
1070.359 3
1070.380 0
1070.401 2
1070.422 11
1070.443 14
1070.465 6
1070.486 2
1070.507 0
1070.528 4
1070.549 8
1070.571 7
1070.592 1
1070.613 4
1070.634 3
1070.655 0
1070.676 9
1070.698 2
1070.719 2
1070.740 5
1070.761 0
1070.782 0
1070.804 0
1070.825 3
1070.846 8
1070.867 5
1070.888 4
1070.910 0
1070.931 1
1070.952 7
1070.973 2
1070.994 3
1071.016 0
1071.037 3
1071.058 0
1071.079 6
1071.100 10
1071.122 9
1071.143 4
1071.164 3
1071.185 2
1071.206 4
1071.228 4
1071.249 6
1071.270 3
1071.291 1
1071.312 0
1071.334 8
1071.355 8
1071.376 1
1071.397 3
1071.418 6
1071.440 3
1071.461 9
1071.482 12
1071.503 4
1071.524 11
1071.546 2
1071.567 2
1071.588 5
1071.609 0
1071.630 6
1071.652 6
1071.673 0
1071.694 1
1071.715 8
1071.736 5
1071.758 7
1071.779 0
1071.800 0
1071.821 2
1071.842 0
1071.864 0
1071.885 0
1071.906 10
1071.927 18
1071.948 3
1071.970 0
1071.991 1
1072.012 0
1072.033 2
1072.054 14
1072.076 29
1072.097 31
1072.118 18
1072.139 18
1072.160 7
1072.182 2
1072.203 1
1072.224 5
1072.245 0
1072.266 1
1072.288 4
1072.309 0
1072.330 2
1072.351 6
1072.372 3
1072.394 8
1072.415 6
1072.436 11
1072.457 8
1072.478 13
1072.500 9
1072.521 0
1072.542 5
1072.563 0
1072.585 0
1072.606 1
1072.627 0
1072.648 1
1072.669 11
1072.691 3
1072.712 4
1072.733 0
1072.754 0
1072.775 0
1072.797 2
1072.818 0
1072.839 0
1072.860 0
1072.882 0
1072.903 1
1072.924 2
1072.945 1
1072.966 0
1072.988 5
1073.009 1
1073.030 0
1073.051 8
1073.072 5
1073.094 2
1073.115 21
1073.136 15
1073.157 3
1073.179 7
1073.200 6
1073.221 4
1073.242 0
1073.263 1
1073.285 3
1073.306 7
1073.327 0
1073.348 0
1073.369 1
1073.391 6
1073.412 0
1073.433 0
1073.454 0
1073.476 5
1073.497 9
1073.518 5
1073.539 3
1073.560 4
1073.582 3
1073.603 25
1073.624 16
1073.645 6
1073.667 11
1073.688 17
1073.709 8
1073.730 6
1073.751 0
1073.773 3
1073.794 1
1073.815 0
1073.836 0
1073.858 0
1073.879 1
1073.900 7
1073.921 7
1073.942 8
1073.964 0
1073.985 1
1074.006 0
1074.027 3
1074.049 4
1074.070 25
1074.091 7
1074.112 2
1074.133 6
1074.155 9
1074.176 14
1074.197 15
1074.218 0
1074.240 1
1074.261 9
1074.282 8
1074.303 0
1074.324 2
1074.346 9
1074.367 9
1074.388 9
1074.409 2
1074.431 6
1074.452 0
1074.473 0
1074.494 2
1074.516 7
1074.537 7
1074.558 5
1074.579 0
1074.600 0
1074.622 7
1074.643 7
1074.664 3
1074.685 6
1074.707 7
1074.728 2
1074.749 0
1074.770 3
1074.792 2
1074.813 0
1074.834 0
1074.855 4
1074.876 3
1074.898 1
1074.919 13
1074.940 1
1074.961 4
1074.983 5
1075.004 13
1075.025 0
1075.046 13
1075.068 14
1075.089 3
1075.110 7
1075.131 6
1075.153 0
1075.174 9
1075.195 2
1075.216 4
1075.237 7
1075.259 3
1075.280 0
1075.301 9
1075.322 8
1075.344 3
1075.365 13
1075.386 4
1075.407 0
1075.429 4
1075.450 4
1075.471 22
1075.492 8
1075.514 8
1075.535 10
1075.556 4
1075.577 10
1075.598 2
1075.620 0
1075.641 0
1075.662 0
1075.683 4
1075.705 3
1075.726 6
1075.747 3
1075.768 1
1075.790 3
1075.811 3
1075.832 8
1075.853 1
1075.875 1
1075.896 5
1075.917 1
1075.938 0
1075.960 0
1075.981 0
1076.002 0
1076.023 0
1076.045 0
1076.066 0
1076.087 5
1076.108 3
1076.130 2
1076.151 6
1076.172 1
1076.193 6
1076.215 0
1076.236 5
1076.257 0
1076.278 3
1076.300 2
1076.321 1
1076.342 9
1076.363 6
1076.385 0
1076.406 0
1076.427 0
1076.448 0
1076.470 1
1076.491 1
1076.512 9
1076.533 22
1076.554 12
1076.576 0
1076.597 16
1076.618 4
1076.639 5
1076.661 15
1076.682 0
1076.703 6
1076.725 0
1076.746 8
1076.767 6
1076.788 9
1076.810 0
1076.831 2
1076.852 1
1076.873 6
1076.895 3
1076.916 8
1076.937 20
1076.958 10
1076.980 2
1077.001 2
1077.022 0
1077.043 3
1077.065 1
1077.086 2
1077.107 0
1077.128 0
1077.150 0
1077.171 0
1077.192 6
1077.213 0
1077.235 10
1077.256 3
1077.277 0
1077.298 0
1077.320 2
1077.341 2
1077.362 0
1077.383 0
1077.405 1
1077.426 2
1077.447 0
1077.468 5
1077.490 8
1077.511 3
1077.532 0
1077.553 5
1077.575 12
1077.596 2
1077.617 0
1077.638 6
1077.660 5
1077.681 4
1077.702 11
1077.724 1
1077.745 20
1077.766 11
1077.787 1
1077.809 2
1077.830 0
1077.851 0
1077.872 0
1077.894 1
1077.915 4
1077.936 1
1077.957 1
1077.979 6
1078.000 4
1078.021 18
1078.042 12
1078.064 2
1078.085 2
1078.106 9
1078.128 5
1078.149 2
1078.170 2
1078.191 0
1078.213 6
1078.234 2
1078.255 3
1078.276 0
1078.298 3
1078.319 4
1078.340 5
1078.361 15
1078.383 0
1078.404 5
1078.425 16
1078.447 3
1078.468 1
1078.489 12
1078.510 20
1078.532 17
1078.553 10
1078.574 11
1078.595 1
1078.617 19
1078.638 0
1078.659 2
1078.680 11
1078.702 3
1078.723 7
1078.744 5
1078.766 0
1078.787 0
1078.808 3
1078.829 9
1078.851 9
1078.872 6
1078.893 0
1078.914 0
1078.936 2
1078.957 0
1078.978 0
1079.000 6
1079.021 5
1079.042 2
1079.063 14
1079.085 19
1079.106 6
1079.127 2
1079.148 2
1079.170 0
1079.191 1
1079.212 2
1079.234 0
1079.255 6
1079.276 5
1079.297 0
1079.319 2
1079.340 2
1079.361 4
1079.383 3
1079.404 2
1079.425 0
1079.446 2
1079.468 3
1079.489 0
1079.510 1
1079.531 9
1079.553 13
1079.574 13
1079.595 6
1079.617 5
1079.638 1
1079.659 1
1079.680 0
1079.702 2
1079.723 4
1079.744 0
1079.766 6
1079.787 7
1079.808 2
1079.829 0
1079.851 0
1079.872 2
1079.893 8
1079.915 4
1079.936 2
1079.957 1
1079.978 1
1080.000 7
1080.021 7
1080.042 18
1080.064 11
1080.085 4
1080.106 0
1080.127 3
1080.149 4
1080.170 1
1080.191 2
1080.212 1
1080.234 0
1080.255 0
1080.276 9
1080.298 8
1080.319 5
1080.340 0
1080.361 0
1080.383 0
1080.404 7
1080.425 0
1080.447 10
1080.468 7
1080.489 1
1080.511 6
1080.532 4
1080.553 4
1080.574 6
1080.596 6
1080.617 4
1080.638 0
1080.660 3
1080.681 5
1080.702 5
1080.723 2
1080.745 2
1080.766 4
1080.787 7
1080.809 0
1080.830 5
1080.851 5
1080.872 7
1080.894 1
1080.915 6
1080.936 3
1080.958 1
1080.979 0
1081.000 0
1081.021 3
1081.043 0
1081.064 4
1081.085 5
1081.107 1
1081.128 0
1081.149 0
1081.171 10
1081.192 11
1081.213 25
1081.234 12
1081.256 2
1081.277 3
1081.298 2
1081.320 0
1081.341 2
1081.362 8
1081.384 5
1081.405 1
1081.426 10
1081.447 1
1081.469 11
1081.490 31
1081.511 8
1081.533 0
1081.554 1
1081.575 11
1081.596 10
1081.618 3
1081.639 16
1081.660 5
1081.682 3
1081.703 6
1081.724 2
1081.746 2
1081.767 2
1081.788 5
1081.809 3
1081.831 3
1081.852 3
1081.873 8
1081.895 0
1081.916 0
1081.937 3
1081.959 16
1081.980 3
1082.001 6
1082.023 10
1082.044 10
1082.065 5
1082.086 1
1082.108 6
1082.129 0
1082.150 0
1082.172 1
1082.193 0
1082.214 0
1082.236 0
1082.257 6
1082.278 0
1082.299 6
1082.321 2
1082.342 4
1082.363 4
1082.385 0
1082.406 1
1082.427 0
1082.449 1
1082.470 1
1082.491 3
1082.513 3
1082.534 20
1082.555 8
1082.576 10
1082.598 9
1082.619 17
1082.640 11
1082.662 3
1082.683 3
1082.704 5
1082.726 5
1082.747 4
1082.768 10
1082.790 1
1082.811 0
1082.832 0
1082.854 0
1082.875 0
1082.896 5
1082.917 13
1082.939 6
1082.960 0
1082.981 0
1083.003 0
1083.024 3
1083.045 9
1083.067 4
1083.088 10
1083.109 4
1083.131 2
1083.152 0
1083.173 0
1083.195 5
1083.216 1
1083.237 3
1083.258 0
1083.280 1
1083.301 9
1083.322 1
1083.344 2
1083.365 1
1083.386 0
1083.408 7
1083.429 0
1083.450 1
1083.472 5
1083.493 1
1083.514 15
1083.536 15
1083.557 3
1083.578 13
1083.600 11
1083.621 16
1083.642 11
1083.664 4
1083.685 0
1083.706 5
1083.727 2
1083.749 5
1083.770 0
1083.791 0
1083.813 4
1083.834 6
1083.855 2
1083.877 4
1083.898 11
1083.919 0
1083.941 0
1083.962 0
1083.983 0
1084.005 0
1084.026 10
1084.047 34
1084.069 13
1084.090 2
1084.111 3
1084.133 6
1084.154 11
1084.175 6
1084.197 6
1084.218 8
1084.239 0
1084.261 0
1084.282 0
1084.303 4
1084.325 3
1084.346 2
1084.367 0
1084.388 0
1084.410 4
1084.431 19
1084.452 1
1084.474 1
1084.495 0
1084.516 10
1084.538 8
1084.559 17
1084.580 13
1084.602 7
1084.623 4
1084.644 5
1084.666 4
1084.687 2
1084.708 3
1084.730 3
1084.751 7
1084.772 1
1084.794 8
1084.815 3
1084.836 3
1084.858 13
1084.879 1
1084.900 5
1084.922 3
1084.943 3
1084.964 0
1084.986 3
1085.007 0
1085.028 3
1085.050 11
1085.071 3
1085.092 0
1085.114 5
1085.135 2
1085.156 0
1085.178 8
1085.199 8
1085.220 5
1085.242 0
1085.263 0
1085.284 0
1085.306 1
1085.327 6
1085.348 1
1085.370 0
1085.391 4
1085.412 2
1085.434 0
1085.455 8
1085.476 4
1085.498 10
1085.519 9
1085.540 9
1085.562 5
1085.583 0
1085.604 6
1085.626 1
1085.647 6
1085.668 6
1085.690 0
1085.711 11
1085.732 0
1085.754 0
1085.775 0
1085.797 0
1085.818 1
1085.839 2
1085.861 0
1085.882 4
1085.903 2
1085.925 7
1085.946 4
1085.967 0
1085.989 2
1086.010 6
1086.031 0
1086.053 0
1086.074 5
1086.095 0
1086.117 9
1086.138 11
1086.159 3
1086.181 0
1086.202 0
1086.223 9
1086.245 3
1086.266 0
1086.287 0
1086.309 0
1086.330 0
1086.351 0
1086.373 0
1086.394 0
1086.415 3
1086.437 0
1086.458 2
1086.480 4
1086.501 5
1086.522 11
1086.544 5
1086.565 2
1086.586 7
1086.608 1
1086.629 12
1086.650 13
1086.672 7
1086.693 3
1086.714 3
1086.736 8
1086.757 2
1086.778 5
1086.800 9
1086.821 5
1086.842 2
1086.864 0
1086.885 0
1086.907 2
1086.928 1
1086.949 10
1086.971 2
1086.992 2
1087.013 4
1087.035 4
1087.056 0
1087.077 4
1087.099 3
1087.120 8
1087.141 9
1087.163 0
1087.184 0
1087.205 0
1087.227 1
1087.248 4
1087.270 5
1087.291 0
1087.312 1
1087.334 1
1087.355 7
1087.376 11
1087.398 2
1087.419 1
1087.440 2
1087.462 5
1087.483 9
1087.504 6
1087.526 5
1087.547 9
1087.568 21
1087.590 3
1087.611 2
1087.633 0
1087.654 4
1087.675 6
1087.697 1
1087.718 0
1087.739 6
1087.761 2
1087.782 4
1087.803 0
1087.825 5
1087.846 0
1087.868 0
1087.889 0
1087.910 5
1087.932 5
1087.953 0
1087.974 0
1087.996 0
1088.017 1
1088.038 24
1088.060 22
1088.081 17
1088.103 7
1088.124 13
1088.145 1
1088.167 10
1088.188 5
1088.209 0
1088.231 0
1088.252 0
1088.273 2
1088.295 0
1088.316 1
1088.338 3
1088.359 4
1088.380 1
1088.402 0
1088.423 2
1088.444 2
1088.466 2
1088.487 1
1088.508 17
1088.530 17
1088.551 18
1088.573 20
1088.594 39
1088.615 11
1088.637 8
1088.658 1
1088.679 1
1088.701 3
1088.722 2
1088.744 0
1088.765 11
1088.786 4
1088.808 4
1088.829 1
1088.850 1
1088.872 2
1088.893 3
1088.914 0
1088.936 4
1088.957 0
1088.979 1
1089.000 3
1089.021 9
1089.043 12
1089.064 6
1089.085 5
1089.107 2
1089.128 5
1089.150 0
1089.171 8
1089.192 9
1089.214 7
1089.235 10
1089.256 6
1089.278 0
1089.299 3
1089.321 4
1089.342 5
1089.363 9
1089.385 2
1089.406 9
1089.427 4
1089.449 1
1089.470 17
1089.492 3
1089.513 6
1089.534 10
1089.556 17
1089.577 7
1089.598 8
1089.620 0
1089.641 3
1089.663 9
1089.684 1
1089.705 4
1089.727 3
1089.748 0
1089.769 0
1089.791 1
1089.812 1
1089.834 5
1089.855 0
1089.876 2
1089.898 1
1089.919 0
1089.941 2
1089.962 0
1089.983 11
1090.005 17
1090.026 4
1090.047 4
1090.069 10
1090.090 3
1090.112 0
1090.133 4
1090.154 11
1090.176 9
1090.197 3
1090.219 9
1090.240 8
1090.261 0
1090.283 2
1090.304 2
1090.325 0
1090.347 6
1090.368 12
1090.390 3
1090.411 20
1090.432 11
1090.454 2
1090.475 2
1090.497 19
1090.518 18
1090.539 32
1090.561 40
1090.582 18
1090.603 20
1090.625 33
1090.646 9
1090.668 0
1090.689 0
1090.710 0
1090.732 7
1090.753 8
1090.775 5
1090.796 0
1090.817 9
1090.839 7
1090.860 0
1090.882 4
1090.903 0
1090.924 7
1090.946 0
1090.967 3
1090.988 0
1091.010 8
1091.031 0
1091.053 8
1091.074 8
1091.095 0
1091.117 2
1091.138 0
1091.160 0
1091.181 11
1091.202 3
1091.224 1
1091.245 5
1091.267 0
1091.288 0
1091.309 5
1091.331 7
1091.352 6
1091.374 2
1091.395 0
1091.416 0
1091.438 0
1091.459 0
1091.481 0
1091.502 6
1091.523 12
1091.545 17
1091.566 4
1091.588 11
1091.609 9
1091.630 12
1091.652 3
1091.673 3
1091.695 2
1091.716 11
1091.737 6
1091.759 4
1091.780 0
1091.802 10
1091.823 3
1091.844 10
1091.866 0
1091.887 0
1091.909 0
1091.930 0
1091.951 5
1091.973 11
1091.994 2
1092.016 16
1092.037 2
1092.058 1
1092.080 0
1092.101 0
1092.123 4
1092.144 10
1092.165 6
1092.187 4
1092.208 0
1092.230 0
1092.251 3
1092.272 7
1092.294 1
1092.315 1
1092.337 19
1092.358 10
1092.379 0
1092.401 4
1092.422 4
1092.444 9
1092.465 8
1092.486 10
1092.508 6
1092.529 15
1092.551 7
1092.572 17
1092.593 5
1092.615 6
1092.636 7
1092.658 6
1092.679 4
1092.700 2
1092.722 0
1092.743 0
1092.765 3
1092.786 7
1092.808 1
1092.829 1
1092.850 3
1092.872 6
1092.893 1
1092.915 19
1092.936 14
1092.957 2
1092.979 3
1093.000 2
1093.022 4
1093.043 9
1093.064 0
1093.086 0
1093.107 2
1093.129 3
1093.150 0
1093.172 0
1093.193 4
1093.214 3
1093.236 7
1093.257 17
1093.279 20
1093.300 3
1093.321 8
1093.343 4
1093.364 0
1093.386 1
1093.407 1
1093.428 4
1093.450 0
1093.471 2
1093.493 6
1093.514 7
1093.536 15
1093.557 16
1093.578 15
1093.600 1
1093.621 0
1093.643 5
1093.664 16
1093.685 7
1093.707 5
1093.728 5
1093.750 4
1093.771 2
1093.793 7
1093.814 6
1093.835 1
1093.857 0
1093.878 0
1093.900 2
1093.921 5
1093.943 3
1093.964 3
1093.985 0
1094.007 0
1094.028 0
1094.050 6
1094.071 22
1094.092 18
1094.114 6
1094.135 0
1094.157 6
1094.178 11
1094.200 9
1094.221 2
1094.242 0
1094.264 6
1094.285 14
1094.307 0
1094.328 5
1094.350 4
1094.371 6
1094.392 0
1094.414 3
1094.435 11
1094.457 15
1094.478 6
1094.500 5
1094.521 10
1094.542 3
1094.564 6
1094.585 10
1094.607 1
1094.628 1
1094.650 5
1094.671 20
1094.692 7
1094.714 1
1094.735 14
1094.757 7
1094.778 2
1094.800 0
1094.821 5
1094.842 4
1094.864 2
1094.885 0
1094.907 0
1094.928 0
1094.950 0
1094.971 4
1094.992 9
1095.014 4
1095.035 11
1095.057 0
1095.078 7
1095.100 9
1095.121 1
1095.142 2
1095.164 2
1095.185 3
1095.207 0
1095.228 3
1095.250 2
1095.271 3
1095.292 0
1095.314 0
1095.335 0
1095.357 0
1095.378 4
1095.400 2
1095.421 15
1095.442 1
1095.464 6
1095.485 1
1095.507 20
1095.528 82
1095.550 182
1095.571 159
1095.593 85
1095.614 74
1095.635 40
1095.657 16
1095.678 9
1095.700 4
1095.721 5
1095.743 4
1095.764 4
1095.785 0
1095.807 8
1095.828 9
1095.850 21
1095.871 14
1095.893 6
1095.914 2
1095.936 5
1095.957 3
1095.978 0
1096.000 0
1096.021 5
1096.043 4
1096.064 3
1096.086 0
1096.107 5
1096.129 2
1096.150 3
1096.171 0
1096.193 0
1096.214 1
1096.236 13
1096.257 3
1096.279 26
1096.300 15
1096.321 7
1096.343 1
1096.364 0
1096.386 1
1096.407 12
1096.429 9
1096.450 17
1096.472 24
1096.493 17
1096.514 10
1096.536 29
1096.557 97
1096.579 93
1096.600 58
1096.622 45
1096.643 19
1096.665 10
1096.686 0
1096.708 3
1096.729 1
1096.750 0
1096.772 4
1096.793 4
1096.815 8
1096.836 8
1096.858 3
1096.879 1
1096.901 1
1096.922 6
1096.943 0
1096.965 0
1096.986 0
1097.008 0
1097.029 0
1097.051 0
1097.072 10
1097.094 5
1097.115 0
1097.137 1
1097.158 2
1097.179 0
1097.201 6
1097.222 3
1097.244 13
1097.265 9
1097.287 8
1097.308 2
1097.330 6
1097.351 9
1097.373 7
1097.394 2
1097.415 4
1097.437 1
1097.458 1
1097.480 9
1097.501 13
1097.523 8
1097.544 30
1097.566 38
1097.587 17
1097.609 8
1097.630 10
1097.651 5
1097.673 7
1097.694 8
1097.716 3
1097.737 7
1097.759 2
1097.780 0
1097.802 1
1097.823 8
1097.845 1
1097.866 0
1097.887 0
1097.909 13
1097.930 3
1097.952 4
1097.973 9
1097.995 6
1098.016 2
1098.038 9
1098.059 9
1098.081 6
1098.102 1
1098.124 0
1098.145 0
1098.166 0
1098.188 0
1098.209 2
1098.231 0
1098.252 0
1098.274 5
1098.295 7
1098.317 5
1098.338 5
1098.360 0
1098.381 6
1098.403 5
1098.424 3
1098.445 0
1098.467 2
1098.488 0
1098.510 3
1098.531 0
1098.553 6
1098.574 19
1098.596 25
1098.617 6
1098.639 4
1098.660 5
1098.682 0
1098.703 8
1098.725 13
1098.746 5
1098.767 1
1098.789 8
1098.810 1
1098.832 0
1098.853 0
1098.875 0
1098.896 0
1098.918 0
1098.939 4
1098.961 0
1098.982 1
1099.004 4
1099.025 0
1099.047 2
1099.068 8
1099.090 5
1099.111 0
1099.132 0
1099.154 0
1099.175 0
1099.197 4
1099.218 7
1099.240 1
1099.261 0
1099.283 0
1099.304 3
1099.326 0
1099.347 7
1099.369 2
1099.390 1
1099.412 5
1099.433 3
1099.455 16
1099.476 7
1099.498 4
1099.519 6
1099.540 7
1099.562 18
1099.583 7
1099.605 9
1099.626 9
1099.648 4
1099.669 1
1099.691 4
1099.712 0
1099.734 2
1099.755 1
1099.777 0
1099.798 0
1099.820 9
1099.841 2
1099.863 9
1099.884 15
1099.906 2
1099.927 0
1099.949 1
1099.970 0
1099.991 3
1100.013 7
1100.034 6
1100.056 1
1100.077 0
1100.099 0
1100.120 0
1100.142 0
1100.163 1
1100.185 4
1100.206 5
1100.228 6
1100.249 8
1100.271 4
1100.292 6
1100.314 7
1100.335 0
1100.357 3
1100.378 4
1100.400 2
1100.421 15
1100.443 4
1100.464 4
1100.486 11
1100.507 5
1100.529 7
1100.550 4
1100.572 0
1100.593 0
1100.614 0
1100.636 9
1100.657 1
1100.679 7
1100.700 5
1100.722 0
1100.743 8
1100.765 2
1100.786 8
1100.808 2
1100.829 0
1100.851 3
1100.872 8
1100.894 13
1100.915 1
1100.937 12
1100.958 4
1100.980 4
1101.001 9
1101.023 0
1101.044 0
1101.066 4
1101.087 0
1101.109 7
1101.130 5
1101.152 3
1101.173 5
1101.195 13
1101.216 9
1101.238 4
1101.259 0
1101.281 1
1101.302 0
1101.324 12
1101.345 2
1101.367 3
1101.388 1
1101.410 3
1101.431 1
1101.453 3
1101.474 3
1101.496 7
1101.517 0
1101.539 7
1101.560 14
1101.582 7
1101.603 3
1101.625 7
1101.646 11
1101.668 1
1101.689 2
1101.711 4
1101.732 1
1101.754 0
1101.775 2
1101.797 0
1101.818 1
1101.840 2
1101.861 6
1101.883 4
1101.904 0
1101.926 8
1101.947 5
1101.969 7
1101.990 6
1102.012 1
1102.033 4
1102.055 2
1102.076 0
1102.098 12
1102.119 8
1102.141 1
1102.162 0
1102.184 5
1102.205 0
1102.227 0
1102.248 2
1102.270 3
1102.291 2
1102.313 0
1102.334 2
1102.356 17
1102.377 25
1102.399 10
1102.420 6
1102.442 2
1102.463 3
1102.485 3
1102.506 2
1102.528 5
1102.549 8
1102.571 10
1102.592 2
1102.614 6
1102.635 5
1102.657 4
1102.678 4
1102.700 3
1102.721 2
1102.743 16
1102.764 3
1102.786 0
1102.807 0
1102.829 9
1102.850 1
1102.872 0
1102.893 2
1102.915 4
1102.936 0
1102.958 0
1102.979 2
1103.001 3
1103.022 3
1103.044 9
1103.065 8
1103.087 3
1103.108 0
1103.130 2
1103.151 2
1103.173 15
1103.194 2
1103.216 0
1103.237 8
1103.259 9
1103.280 2
1103.302 5
1103.323 5
1103.345 15
1103.366 6
1103.388 2
1103.409 0
1103.431 6
1103.452 4
1103.474 2
1103.495 6
1103.517 13
1103.539 24
1103.560 22
1103.582 7
1103.603 1
1103.625 9
1103.646 1
1103.668 15
1103.689 7
1103.711 6
1103.732 5
1103.754 9
1103.775 2
1103.797 0
1103.818 0
1103.840 1
1103.861 6
1103.883 1
1103.904 3
1103.926 8
1103.947 3
1103.969 0
1103.990 3
1104.012 13
1104.033 5
1104.055 0
1104.076 5
1104.098 0
1104.119 2
1104.141 1
1104.163 14
1104.184 22
1104.206 15
1104.227 4
1104.249 18
1104.270 1
1104.292 4
1104.313 3
1104.335 5
1104.356 7
1104.378 15
1104.399 4
1104.421 6
1104.442 11
1104.464 9
1104.485 7
1104.507 19
1104.528 28
1104.550 14
1104.571 4
1104.593 13
1104.615 22
1104.636 11
1104.658 7
1104.679 0
1104.701 1
1104.722 2
1104.744 3
1104.765 4
1104.787 4
1104.808 2
1104.830 4
1104.851 10
1104.873 1
1104.894 10
1104.916 10
1104.937 2
1104.959 22
1104.980 17
1105.002 6
1105.024 6
1105.045 4
1105.067 6
1105.088 1
1105.110 0
1105.131 0
1105.153 0
1105.174 0
1105.196 5
1105.217 4
1105.239 9
1105.260 9
1105.282 1
1105.303 4
1105.325 2
1105.346 6
1105.368 10
1105.390 2
1105.411 1
1105.433 7
1105.454 1
1105.476 10
1105.497 18
1105.519 74
1105.540 411
1105.562 897
1105.583 849
1105.605 537
1105.626 320
1105.648 196
1105.669 140
1105.691 72
1105.713 65
1105.734 37
1105.756 14
1105.777 11
1105.799 2
1105.820 2
1105.842 19
1105.863 7
1105.885 14
1105.906 7
1105.928 1
1105.949 3
1105.971 11
1105.993 8
1106.014 7
1106.036 3
1106.057 2
1106.079 1
1106.100 0
1106.122 0
1106.143 1
1106.165 0
1106.186 6
1106.208 13
1106.229 5
1106.251 5
1106.273 14
1106.294 3
1106.316 6
1106.337 1
1106.359 4
1106.380 0
1106.402 4
1106.423 13
1106.445 8
1106.466 22
1106.488 28
1106.510 80
1106.531 198
1106.553 532
1106.574 661
1106.596 489
1106.617 311
1106.639 192
1106.660 101
1106.682 52
1106.703 22
1106.725 5
1106.747 3
1106.768 27
1106.790 17
1106.811 6
1106.833 5
1106.854 4
1106.876 6
1106.897 0
1106.919 0
1106.940 2
1106.962 3
1106.984 8
1107.005 1
1107.027 8
1107.048 7
1107.070 1
1107.091 1
1107.113 12
1107.134 9
1107.156 2
1107.177 0
1107.199 0
1107.221 4
1107.242 7
1107.264 1
1107.285 5
1107.307 1
1107.328 10
1107.350 12
1107.371 2
1107.393 4
1107.415 7
1107.436 3
1107.458 5
1107.479 6
1107.501 7
1107.522 24
1107.544 143
1107.565 228
1107.587 195
1107.609 144
1107.630 168
1107.652 100
1107.673 40
1107.695 10
1107.716 10
1107.738 8
1107.759 5
1107.781 5
1107.803 12
1107.824 14
1107.846 11
1107.867 16
1107.889 6
1107.910 3
1107.932 4
1107.953 0
1107.975 0
1107.997 0
1108.018 0
1108.040 2
1108.061 4
1108.083 2
1108.104 2
1108.126 3
1108.147 0
1108.169 0
1108.191 15
1108.212 9
1108.234 5
1108.255 3
1108.277 15
1108.298 5
1108.320 7
1108.341 8
1108.363 0
1108.385 1
1108.406 2
1108.428 6
1108.449 14
1108.471 6
1108.492 6
1108.514 11
1108.536 12
1108.557 34
1108.579 68
1108.600 39
1108.622 15
1108.643 7
1108.665 15
1108.687 14
1108.708 1
1108.730 0
1108.751 0
1108.773 1
1108.794 3
1108.816 0
1108.837 4
1108.859 3
1108.881 3
1108.902 2
1108.924 1
1108.945 18
1108.967 5
1108.988 0
1109.010 0
1109.032 3
1109.053 2
1109.075 0
1109.096 1
1109.118 8
1109.139 6
1109.161 3
1109.183 3
1109.204 3
1109.226 0
1109.247 2
1109.269 1
1109.290 4
1109.312 0
1109.334 0
1109.355 0
1109.377 8
1109.398 6
1109.420 0
1109.441 3
1109.463 3
1109.485 5
1109.506 8
1109.528 8
1109.549 29
1109.571 18
1109.592 4
1109.614 11
1109.636 2
1109.657 5
1109.679 8
1109.700 7
1109.722 0
1109.743 0
1109.765 0
1109.787 1
1109.808 10
1109.830 1
1109.851 7
1109.873 5
1109.894 2
1109.916 5
1109.938 6
1109.959 4
1109.981 3
1110.002 1
1110.024 5
1110.046 1
1110.067 8
1110.089 10
1110.110 7
1110.132 8
1110.153 3
1110.175 6
1110.197 10
1110.218 9
1110.240 0
1110.261 11
1110.283 3
1110.304 1
1110.326 5
1110.348 5
1110.369 2
1110.391 12
1110.412 3
1110.434 2
1110.456 7
1110.477 12
1110.499 18
1110.520 12
1110.542 8
1110.563 11
1110.585 1
1110.607 1
1110.628 11
1110.650 4
1110.671 4
1110.693 8
1110.715 0
1110.736 1
1110.758 6
1110.779 13
1110.801 2
1110.822 4
1110.844 0
1110.866 1
1110.887 12
1110.909 9
1110.930 5
1110.952 6
1110.974 19
1110.995 15
1111.017 4
1111.038 1
1111.060 0
1111.081 0
1111.103 2
1111.125 11
1111.146 6
1111.168 4
1111.189 0
1111.211 2
1111.233 0
1111.254 5
1111.276 0
1111.297 2
1111.319 1
1111.341 0
1111.362 0
1111.384 0
1111.405 1
1111.427 2
1111.449 0
1111.470 7
1111.492 9
1111.513 13
1111.535 2
1111.556 0
1111.578 14
1111.600 9
1111.621 25
1111.643 13
1111.664 7
1111.686 4
1111.708 4
1111.729 3
1111.751 5
1111.772 6
1111.794 2
1111.816 0
1111.837 0
1111.859 5
1111.880 7
1111.902 2
1111.924 14
1111.945 4
1111.967 3
1111.988 0
1112.010 3
1112.032 1
1112.053 0
1112.075 5
1112.096 3
1112.118 1
1112.140 0
1112.161 7
1112.183 0
1112.204 1
1112.226 0
1112.248 1
1112.269 1
1112.291 0
1112.312 0
1112.334 3
1112.356 7
1112.377 4
1112.399 2
1112.420 5
1112.442 5
1112.464 12
1112.485 7
1112.507 3
1112.528 7
1112.550 7
1112.572 22
1112.593 9
1112.615 3
1112.636 0
1112.658 2
1112.680 0
1112.701 6
1112.723 8
1112.744 7
1112.766 0
1112.788 0
1112.809 2
1112.831 11
1112.852 14
1112.874 4
1112.896 12
1112.917 7
1112.939 20
1112.960 12
1112.982 0
1113.004 3
1113.025 0
1113.047 1
1113.068 1
1113.090 2
1113.112 8
1113.133 6
1113.155 1
1113.177 2
1113.198 7
1113.220 8
1113.241 4
1113.263 6
1113.285 0
1113.306 2
1113.328 1
1113.349 4
1113.371 7
1113.393 4
1113.414 0
1113.436 0
1113.457 0
1113.479 3
1113.501 15
1113.522 3
1113.544 8
1113.566 8
1113.587 3
1113.609 13
1113.630 6
1113.652 9
1113.674 0
1113.695 9
1113.717 9
1113.738 17
1113.760 5
1113.782 0
1113.803 3
1113.825 11
1113.846 10
1113.868 6
1113.890 0
1113.911 0
1113.933 0
1113.955 2
1113.976 4
1113.998 2
1114.019 2
1114.041 0
1114.063 2
1114.084 1
1114.106 2
1114.128 7
1114.149 4
1114.171 6
1114.192 0
1114.214 4
1114.236 4
1114.257 0
1114.279 0
1114.300 4
1114.322 16
1114.344 14
1114.365 8
1114.387 5
1114.409 4
1114.430 2
1114.452 11
1114.473 6
1114.495 9
1114.517 11
1114.538 13
1114.560 4
1114.582 14
1114.603 18
1114.625 6
1114.646 21
1114.668 10
1114.690 10
1114.711 20
1114.733 8
1114.755 8
1114.776 2
1114.798 6
1114.819 1
1114.841 0
1114.863 11
1114.884 8
1114.906 4
1114.928 0
1114.949 4
1114.971 7
1114.992 17
1115.014 2
1115.036 0
1115.057 13
1115.079 10
1115.101 12
1115.122 5
1115.144 0
1115.165 2
1115.187 0
1115.209 8
1115.230 0
1115.252 0
1115.274 8
1115.295 5
1115.317 3
1115.338 0
1115.360 0
1115.382 6
1115.403 13
1115.425 9
1115.447 6
1115.468 0
1115.490 2
1115.511 5
1115.533 21
1115.555 11
1115.576 1
1115.598 4
1115.620 1
1115.641 4
1115.663 4
1115.685 1
1115.706 1
1115.728 12
1115.749 13
1115.771 7
1115.793 6
1115.814 10
1115.836 10
1115.858 1
1115.879 1
1115.901 7
1115.923 2
1115.944 4
1115.966 5
1115.987 1
1116.009 3
1116.031 8
1116.052 8
1116.074 8
1116.096 5
1116.117 2
1116.139 2
1116.161 4
1116.182 1
1116.204 1
1116.225 1
1116.247 7
1116.269 7
1116.290 6
1116.312 4
1116.334 3
1116.355 8
1116.377 4
1116.399 11
1116.420 5
1116.442 1
1116.463 4
1116.485 16
1116.507 4
1116.528 0
1116.550 2
1116.572 8
1116.593 11
1116.615 7
1116.637 3
1116.658 7
1116.680 0
1116.702 1
1116.723 3
1116.745 0
1116.766 9
1116.788 5
1116.810 3
1116.831 0
1116.853 6
1116.875 1
1116.896 8
1116.918 12
1116.940 6
1116.961 10
1116.983 6
1117.005 5
1117.026 6
1117.048 4
1117.069 4
1117.091 13
1117.113 7
1117.134 0
1117.156 0
1117.178 1
1117.199 0
1117.221 0
1117.243 4
1117.264 0
1117.286 4
1117.308 3
1117.329 11
1117.351 6
1117.373 11
1117.394 4
1117.416 5
1117.437 5
1117.459 2
1117.481 4
1117.502 19
1117.524 18
1117.546 41
1117.567 31
1117.589 11
1117.611 2
1117.632 2
1117.654 11
1117.676 12
1117.697 0
1117.719 12
1117.741 15
1117.762 9
1117.784 3
1117.806 0
1117.827 0
1117.849 5
1117.871 9
1117.892 2
1117.914 4
1117.935 3
1117.957 0
1117.979 7
1118.000 1
1118.022 4
1118.044 5
1118.065 0
1118.087 0
1118.109 0
1118.130 5
1118.152 0
1118.174 3
1118.195 0
1118.217 2
1118.239 1
1118.260 0
1118.282 5
1118.304 0
1118.325 5
1118.347 12
1118.369 5
1118.390 3
1118.412 10
1118.434 10
1118.455 1
1118.477 1
1118.499 2
1118.520 4
1118.542 14
1118.564 10
1118.585 3
1118.607 9
1118.629 0
1118.650 5
1118.672 3
1118.694 0
1118.715 0
1118.737 2
1118.759 4
1118.780 0
1118.802 7
1118.824 4
1118.845 8
1118.867 0
1118.888 6
1118.910 5
1118.932 0
1118.953 12
1118.975 6
1118.997 2
1119.018 1
1119.040 5
1119.062 4
1119.083 3
1119.105 0
1119.127 0
1119.148 5
1119.170 9
1119.192 4
1119.213 2
1119.235 11
1119.257 13
1119.278 6
1119.300 9
1119.322 10
1119.343 0
1119.365 13
1119.387 6
1119.408 5
1119.430 3
1119.452 2
1119.474 0
1119.495 5
1119.517 4
1119.539 0
1119.560 23
1119.582 18
1119.604 5
1119.625 14
1119.647 18
1119.669 9
1119.690 6
1119.712 4
1119.734 3
1119.755 9
1119.777 6
1119.799 8
1119.820 2
1119.842 9
1119.864 1
1119.885 0
1119.907 0
1119.929 13
1119.950 5
1119.972 4
1119.994 1
1120.015 0
1120.037 0
1120.059 3
1120.080 0
1120.102 1
1120.124 5
1120.145 2
1120.167 1
1120.189 0
1120.210 9
1120.232 5
1120.254 5
1120.275 1
1120.297 1
1120.319 0
1120.340 2
1120.362 3
1120.384 1
1120.405 7
1120.427 11
1120.449 3
1120.471 12
1120.492 24
1120.514 8
1120.536 6
1120.557 12
1120.579 5
1120.601 6
1120.622 7
1120.644 8
1120.666 5
1120.687 4
1120.709 7
1120.731 0
1120.752 8
1120.774 3
1120.796 1
1120.817 2
1120.839 4
1120.861 1
1120.882 10
1120.904 5
1120.926 5
1120.948 17
1120.969 12
1120.991 8
1121.013 10
1121.034 4
1121.056 5
1121.078 6
1121.099 1
1121.121 8
1121.143 5
1121.164 6
1121.186 2
1121.208 3
1121.229 0
1121.251 7
1121.273 2
1121.294 3
1121.316 0
1121.338 4
1121.360 6
1121.381 4
1121.403 2
1121.425 1
1121.446 9
1121.468 8
1121.490 0
1121.511 0
1121.533 10
1121.555 15
1121.576 10
1121.598 14
1121.620 21
1121.642 2
1121.663 0
1121.685 3
1121.707 1
1121.728 0
1121.750 3
1121.772 0
1121.793 0
1121.815 0
1121.837 0
1121.858 2
1121.880 3
1121.902 0
1121.924 7
1121.945 6
1121.967 7
1121.989 5
1122.010 5
1122.032 2
1122.054 0
1122.075 4
1122.097 9
1122.119 1
1122.140 4
1122.162 4
1122.184 1
1122.206 2
1122.227 4
1122.249 2
1122.271 5
1122.292 6
1122.314 4
1122.336 1
1122.357 2
1122.379 6
1122.401 6
1122.423 4
1122.444 4
1122.466 7
1122.488 9
1122.509 4
1122.531 12
1122.553 5
1122.574 8
1122.596 0
1122.618 5
1122.640 13
1122.661 7
1122.683 0
1122.705 1
1122.726 0
1122.748 0
1122.770 0
1122.791 0
1122.813 1
1122.835 15
1122.857 17
1122.878 9
1122.900 7
1122.922 4
1122.943 6
1122.965 0
1122.987 3
1123.008 0
1123.030 4
1123.052 11
1123.074 9
1123.095 0
1123.117 1
1123.139 4
1123.160 1
1123.182 3
1123.204 4
1123.225 5
1123.247 1
1123.269 2
1123.291 0
1123.312 0
1123.334 0
1123.356 0
1123.377 1
1123.399 5
1123.421 3
1123.443 6
1123.464 12
1123.486 6
1123.508 8
1123.529 8
1123.551 5
1123.573 10
1123.595 13
1123.616 0
1123.638 13
1123.660 20
1123.681 0
1123.703 7
1123.725 0
1123.747 0
1123.768 8
1123.790 4
1123.812 7
1123.833 3
1123.855 2
1123.877 10
1123.898 0
1123.920 5
1123.942 18
1123.964 8
1123.985 10
1124.007 14
1124.029 1
1124.050 5
1124.072 9
1124.094 7
1124.116 6
1124.137 1
1124.159 5
1124.181 3
1124.202 4
1124.224 1
1124.246 2
1124.268 0
1124.289 5
1124.311 0
1124.333 1
1124.354 6
1124.376 0
1124.398 0
1124.420 6
1124.441 7
1124.463 10
1124.485 18
1124.507 17
1124.528 28
1124.550 6
1124.572 2
1124.593 8
1124.615 8
1124.637 8
1124.659 0
1124.680 2
1124.702 0
1124.724 7
1124.745 5
1124.767 0
1124.789 1
1124.811 3
1124.832 0
1124.854 9
1124.876 2
1124.897 0
1124.919 5
1124.941 1
1124.963 4
1124.984 13
1125.006 7
1125.028 2
1125.050 8
1125.071 17
1125.093 18
1125.115 7
1125.136 2
1125.158 0
1125.180 0
1125.202 2
1125.223 5
1125.245 2
1125.267 0
1125.289 0
1125.310 0
1125.332 4
1125.354 11
1125.375 1
1125.397 3
1125.419 3
1125.441 1
1125.462 0
1125.484 8
1125.506 10
1125.528 23
1125.549 34
1125.571 11
1125.593 13
1125.614 11
1125.636 21
1125.658 6
1125.680 0
1125.701 10
1125.723 3
1125.745 0
1125.767 3
1125.788 16
1125.810 7
1125.832 1
1125.853 3
1125.875 0
1125.897 6
1125.919 1
1125.940 3
1125.962 6
1125.984 0
1126.006 0
1126.027 3
1126.049 6
1126.071 1
1126.093 0
1126.114 5
1126.136 0
1126.158 4
1126.179 0
1126.201 2
1126.223 19
1126.245 6
1126.266 2
1126.288 6
1126.310 2
1126.332 6
1126.353 10
1126.375 1
1126.397 3
1126.419 2
1126.440 0
1126.462 17
1126.484 14
1126.506 17
1126.527 63
1126.549 42
1126.571 12
1126.592 25
1126.614 1
1126.636 6
1126.658 5
1126.679 4
1126.701 0
1126.723 3
1126.745 6
1126.766 7
1126.788 2
1126.810 4
1126.832 7
1126.853 0
1126.875 5
1126.897 3
1126.919 4
1126.940 1
1126.962 5
1126.984 1
1127.006 1
1127.027 5
1127.049 6
1127.071 23
1127.093 16
1127.114 6
1127.136 1
1127.158 0
1127.179 1
1127.201 7
1127.223 1
1127.245 11
1127.266 4
1127.288 4
1127.310 11
1127.332 3
1127.353 2
1127.375 7
1127.397 4
1127.419 1
1127.440 11
1127.462 8
1127.484 5
1127.506 10
1127.527 46
1127.549 48
1127.571 41
1127.593 14
1127.614 57
1127.636 36
1127.658 13
1127.680 5
1127.701 0
1127.723 0
1127.745 1
1127.767 1
1127.788 2
1127.810 1
1127.832 1
1127.854 1
1127.875 0
1127.897 3
1127.919 3
1127.941 3
1127.962 0
1127.984 0
1128.006 4
1128.028 2
1128.049 1
1128.071 3
1128.093 8
1128.115 12
1128.136 0
1128.158 2
1128.180 9
1128.202 0
1128.223 1
1128.245 0
1128.267 0
1128.289 10
1128.310 1
1128.332 0
1128.354 21
1128.376 11
1128.397 5
1128.419 2
1128.441 1
1128.463 1
1128.485 0
1128.506 2
1128.528 25
1128.550 38
1128.572 21
1128.593 4
1128.615 5
1128.637 7
1128.659 15
1128.680 13
1128.702 6
1128.724 4
1128.746 0
1128.767 2
1128.789 4
1128.811 4
1128.833 6
1128.854 1
1128.876 5
1128.898 2
1128.920 0
1128.941 1
1128.963 4
1128.985 4
1129.007 0
1129.028 2
1129.050 4
1129.072 5
1129.094 5
1129.116 8
1129.137 4
1129.159 8
1129.181 1
1129.203 0
1129.224 3
1129.246 11
1129.268 4
1129.290 7
1129.311 5
1129.333 0
1129.355 0
1129.377 1
1129.398 12
1129.420 1
1129.442 4
1129.464 1
1129.486 1
1129.507 3
1129.529 16
1129.551 36
1129.573 18
1129.594 21
1129.616 18
1129.638 10
1129.660 10
1129.681 2
1129.703 6
1129.725 6
1129.747 10
1129.769 0
1129.790 0
1129.812 1
1129.834 4
1129.856 15
1129.877 4
1129.899 10
1129.921 2
1129.943 0
1129.964 6
1129.986 6
1130.008 11
1130.030 4
1130.052 0
1130.073 1
1130.095 12
1130.117 2
1130.139 2
1130.160 2
1130.182 1
1130.204 3
1130.226 4
1130.248 7
1130.269 4
1130.291 4
1130.313 1
1130.335 0
1130.356 0
1130.378 7
1130.400 4
1130.422 15
1130.443 7
1130.465 9
1130.487 14
1130.509 16
1130.531 20
1130.552 15
1130.574 13
1130.596 11
1130.618 9
1130.639 15
1130.661 6
1130.683 4
1130.705 4
1130.727 3
1130.748 1
1130.770 0
1130.792 0
1130.814 4
1130.835 3
1130.857 0
1130.879 7
1130.901 6
1130.923 3
1130.944 5
1130.966 11
1130.988 3
1131.010 0
1131.032 1
1131.053 1
1131.075 1
1131.097 3
1131.119 7
1131.140 5
1131.162 1
1131.184 8
1131.206 1
1131.228 3
1131.249 1
1131.271 8
1131.293 0
1131.315 9
1131.336 2
1131.358 7
1131.380 2
1131.402 8
1131.424 3
1131.445 13
1131.467 10
1131.489 4
1131.511 7
1131.533 0
1131.554 3
1131.576 12
1131.598 2
1131.620 1
1131.641 4
1131.663 2
1131.685 3
1131.707 7
1131.729 7
1131.750 6
1131.772 16
1131.794 7
1131.816 0
1131.838 0
1131.859 0
1131.881 5
1131.903 4
1131.925 0
1131.947 0
1131.968 7
1131.990 7
1132.012 0
1132.034 5
1132.055 4
1132.077 3
1132.099 2
1132.121 0
1132.143 4
1132.164 11
1132.186 10
1132.208 1
1132.230 22
1132.252 25
1132.273 10
1132.295 6
1132.317 9
1132.339 3
1132.361 4
1132.382 5
1132.404 13
1132.426 9
1132.448 4
1132.470 8
1132.491 4
1132.513 21
1132.535 19
1132.557 31
1132.579 24
1132.600 10
1132.622 9
1132.644 2
1132.666 12
1132.688 5
1132.709 7
1132.731 1
1132.753 8
1132.775 5
1132.796 2
1132.818 3
1132.840 0
1132.862 0
1132.884 1
1132.905 3
1132.927 3
1132.949 5
1132.971 8
1132.993 2
1133.014 7
1133.036 14
1133.058 7
1133.080 11
1133.102 14
1133.123 0
1133.145 0
1133.167 0
1133.189 7
1133.211 4
1133.233 2
1133.254 0
1133.276 14
1133.298 14
1133.320 9
1133.342 4
1133.363 5
1133.385 0
1133.407 8
1133.429 1
1133.451 7
1133.472 16
1133.494 5
1133.516 6
1133.538 17
1133.560 9
1133.581 2
1133.603 11
1133.625 17
1133.647 3
1133.669 2
1133.690 5
1133.712 8
1133.734 8
1133.756 0
1133.778 1
1133.799 6
1133.821 4
1133.843 22
1133.865 19
1133.887 7
1133.908 9
1133.930 2
1133.952 1
1133.974 5
1133.996 1
1134.018 0
1134.039 8
1134.061 8
1134.083 2
1134.105 0
1134.127 0
1134.148 3
1134.170 7
1134.192 10
1134.214 12
1134.236 6
1134.257 16
1134.279 10
1134.301 1
1134.323 7
1134.345 2
1134.367 7
1134.388 1
1134.410 1
1134.432 0
1134.454 3
1134.476 7
1134.497 14
1134.519 8
1134.541 10
1134.563 6
1134.585 5
1134.606 1
1134.628 0
1134.650 16
1134.672 7
1134.694 0
1134.716 4
1134.737 7
1134.759 1
1134.781 2
1134.803 0
1134.825 0
1134.846 0
1134.868 4
1134.890 3
1134.912 1
1134.934 3
1134.956 3
1134.977 7
1134.999 0
1135.021 0
1135.043 0
1135.065 3
1135.086 0
1135.108 0
1135.130 3
1135.152 4
1135.174 12
1135.196 8
1135.217 1
1135.239 0
1135.261 0
1135.283 0
1135.305 4
1135.327 3
1135.348 1
1135.370 3
1135.392 16
1135.414 2
1135.436 0
1135.457 0
1135.479 0
1135.501 0
1135.523 3
1135.545 3
1135.567 0
1135.588 1
1135.610 2
1135.632 4
1135.654 3
1135.676 0
1135.698 3
1135.719 4
1135.741 0
1135.763 10
1135.785 12
1135.807 7
1135.829 0
1135.850 2
1135.872 7
1135.894 3
1135.916 0
1135.938 0
1135.959 3
1135.981 0
1136.003 0
1136.025 6
1136.047 11
1136.069 4
1136.090 2
1136.112 2
1136.134 0
1136.156 7
1136.178 5
1136.200 2
1136.221 0
1136.243 4
1136.265 3
1136.287 6
1136.309 11
1136.331 9
1136.352 5
1136.374 0
1136.396 4
1136.418 10
1136.440 0
1136.462 2
1136.483 13
1136.505 20
1136.527 9
1136.549 12
1136.571 13
1136.593 6
1136.614 1
1136.636 4
1136.658 21
1136.680 7
1136.702 1
1136.724 14
1136.745 11
1136.767 1
1136.789 10
1136.811 6
1136.833 3
1136.855 10
1136.876 0
1136.898 4
1136.920 0
1136.942 3
1136.964 1
1136.986 6
1137.008 2
1137.029 4
1137.051 1
1137.073 1
1137.095 0
1137.117 4
1137.139 3
1137.160 2
1137.182 0
1137.204 0
1137.226 6
1137.248 2
1137.270 2
1137.291 5
1137.313 3
1137.335 7
1137.357 3
1137.379 0
1137.401 1
1137.423 2
1137.444 0
1137.466 5
1137.488 5
1137.510 7
1137.532 7
1137.554 8
1137.575 10
1137.597 5
1137.619 11
1137.641 9
1137.663 4
1137.685 4
1137.706 1
1137.728 1
1137.750 0
1137.772 1
1137.794 5
1137.816 26
1137.838 20
1137.859 8
1137.881 4
1137.903 0
1137.925 0
1137.947 10
1137.969 1
1137.990 0
1138.012 0
1138.034 0
1138.056 6
1138.078 2
1138.100 0
1138.122 5
1138.143 6
1138.165 4
1138.187 1
1138.209 1
1138.231 3
1138.253 8
1138.275 1
1138.296 0
1138.318 0
1138.340 15
1138.362 4
1138.384 6
1138.406 7
1138.428 8
1138.449 9
1138.471 4
1138.493 10
1138.515 12
1138.537 10
1138.559 14
1138.580 9
1138.602 8
1138.624 4
1138.646 1
1138.668 12
1138.690 19
1138.712 3
1138.733 4
1138.755 1
1138.777 5
1138.799 0
1138.821 5
1138.843 0
1138.865 2
1138.886 0
1138.908 2
1138.930 5
1138.952 3
1138.974 1
1138.996 1
1139.018 0
1139.039 0
1139.061 3
1139.083 8
1139.105 6
1139.127 9
1139.149 7
1139.171 0
1139.192 1
1139.214 0
1139.236 0
1139.258 1
1139.280 0
1139.302 3
1139.324 0
1139.346 1
1139.367 0
1139.389 5
1139.411 7
1139.433 7
1139.455 3
1139.477 8
1139.499 6
1139.520 20
1139.542 19
1139.564 22
1139.586 7
1139.608 1
1139.630 1
1139.652 8
1139.673 4
1139.695 9
1139.717 8
1139.739 7
1139.761 0
1139.783 0
1139.805 1
1139.827 3
1139.848 0
1139.870 4
1139.892 2
1139.914 4
1139.936 4
1139.958 2
1139.980 0
1140.001 0
1140.023 8
1140.045 2
1140.067 0
1140.089 0
1140.111 2
1140.133 3
1140.155 2
1140.176 5
1140.198 1
1140.220 1
1140.242 2
1140.264 4
1140.286 14
1140.308 3
1140.329 7
1140.351 1
1140.373 2
1140.395 5
1140.417 3
1140.439 0
1140.461 9
1140.483 7
1140.504 4
1140.526 6
1140.548 3
1140.570 3
1140.592 10
1140.614 5
1140.636 2
1140.658 5
1140.679 0
1140.701 0
1140.723 1
1140.745 0
1140.767 5
1140.789 4
1140.811 0
1140.833 5
1140.854 0
1140.876 0
1140.898 0
1140.920 0
1140.942 3
1140.964 1
1140.986 11
1141.008 0
1141.029 7
1141.051 4
1141.073 0
1141.095 4
1141.117 0
1141.139 2
1141.161 1
1141.183 11
1141.204 2
1141.226 0
1141.248 0
1141.270 0
1141.292 0
1141.314 1
1141.336 0
1141.358 6
1141.380 0
1141.401 1
1141.423 1
1141.445 2
1141.467 11
1141.489 13
1141.511 17
1141.533 14
1141.555 8
1141.576 3
1141.598 18
1141.620 6
1141.642 3
1141.664 1
1141.686 6
1141.708 12
1141.730 4
1141.752 0
1141.773 2
1141.795 3
1141.817 2
1141.839 1
1141.861 0
1141.883 13
1141.905 6
1141.927 4
1141.949 6
1141.970 6
1141.992 1
1142.014 0
1142.036 0
1142.058 3
1142.080 1
1142.102 13
1142.124 15
1142.146 9
1142.167 0
1142.189 1
1142.211 3
1142.233 5
1142.255 5
1142.277 7
1142.299 10
1142.321 6
1142.343 4
1142.364 1
1142.386 11
1142.408 1
1142.430 6
1142.452 3
1142.474 3
1142.496 12
1142.518 4
1142.540 0
1142.561 11
1142.583 10
1142.605 14
1142.627 4
1142.649 2
1142.671 6
1142.693 6
1142.715 13
1142.737 3
1142.758 29
1142.780 20
1142.802 3
1142.824 8
1142.846 1
1142.868 0
1142.890 0
1142.912 5
1142.934 1
1142.956 2
1142.977 4
1142.999 3
1143.021 11
1143.043 6
1143.065 9
1143.087 2
1143.109 0
1143.131 0
1143.153 0
1143.174 3
1143.196 0
1143.218 5
1143.240 2
1143.262 1
1143.284 3
1143.306 0
1143.328 6
1143.350 17
1143.372 16
1143.393 1
1143.415 1
1143.437 3
1143.459 3
1143.481 5
1143.503 20
1143.525 12
1143.547 23
1143.569 7
1143.591 9
1143.613 4
1143.634 5
1143.656 5
1143.678 11
1143.700 11
1143.722 6
1143.744 18
1143.766 3
1143.788 5
1143.810 5
1143.832 0
1143.853 0
1143.875 0
1143.897 1
1143.919 2
1143.941 3
1143.963 1
1143.985 0
1144.007 0
1144.029 4
1144.051 2
1144.073 6
1144.094 0
1144.116 0
1144.138 0
1144.160 2
1144.182 18
1144.204 8
1144.226 0
1144.248 0
1144.270 0
1144.292 0
1144.313 0
1144.335 0
1144.357 9
1144.379 2
1144.401 4
1144.423 9
1144.445 16
1144.467 9
1144.489 5
1144.511 21
1144.533 20
1144.555 22
1144.576 10
1144.598 9
1144.620 9
1144.642 8
1144.664 7
1144.686 0
1144.708 3
1144.730 7
1144.752 0
1144.774 2
1144.796 0
1144.817 1
1144.839 13
1144.861 7
1144.883 4
1144.905 0
1144.927 0
1144.949 1
1144.971 4
1144.993 1
1145.015 1
1145.037 1
1145.059 2
1145.080 0
1145.102 0
1145.124 5
1145.146 2
1145.168 7
1145.190 2
1145.212 3
1145.234 4
1145.256 0
1145.278 0
1145.300 0
1145.322 3
1145.343 5
1145.365 7
1145.387 0
1145.409 6
1145.431 6
1145.453 6
1145.475 14
1145.497 2
1145.519 3
1145.541 5
1145.563 12
1145.585 9
1145.607 5
1145.628 18
1145.650 23
1145.672 12
1145.694 10
1145.716 4
1145.738 1
1145.760 2
1145.782 6
1145.804 6
1145.826 6
1145.848 0
1145.870 3
1145.892 0
1145.913 0
1145.935 4
1145.957 5
1145.979 9
1146.001 3
1146.023 10
1146.045 12
1146.067 6
1146.089 5
1146.111 6
1146.133 0
1146.155 20
1146.177 6
1146.198 5
1146.220 0
1146.242 0
1146.264 9
1146.286 18
1146.308 1
1146.330 1
1146.352 0
1146.374 6
1146.396 5
1146.418 2
1146.440 2
1146.462 2
1146.484 4
1146.505 10
1146.527 13
1146.549 14
1146.571 19
1146.593 15
1146.615 4
1146.637 1
1146.659 3
1146.681 0
1146.703 8
1146.725 7
1146.747 15
1146.769 3
1146.791 1
1146.813 2
1146.834 8
1146.856 8
1146.878 1
1146.900 0
1146.922 2
1146.944 5
1146.966 1
1146.988 1
1147.010 0
1147.032 0
1147.054 3
1147.076 0
1147.098 3
1147.120 6
1147.142 4
1147.163 3
1147.185 5
1147.207 4
1147.229 3
1147.251 0
1147.273 0
1147.295 1
1147.317 0
1147.339 0
1147.361 4
1147.383 1
1147.405 4
1147.427 14
1147.449 14
1147.471 6
1147.493 5
1147.514 9
1147.536 11
1147.558 1
1147.580 4
1147.602 3
1147.624 10
1147.646 11
1147.668 2
1147.690 13
1147.712 5
1147.734 5
1147.756 1
1147.778 2
1147.800 0
1147.822 5
1147.844 6
1147.866 5
1147.887 3
1147.909 3
1147.931 19
1147.953 6
1147.975 4
1147.997 9
1148.019 4
1148.041 0
1148.063 3
1148.085 0
1148.107 2
1148.129 10
1148.151 12
1148.173 4
1148.195 2
1148.217 0
1148.239 5
1148.261 0
1148.283 6
1148.304 6
1148.326 4
1148.348 0
1148.370 6
1148.392 1
1148.414 0
1148.436 4
1148.458 0
1148.480 12
1148.502 3
1148.524 11
1148.546 5
1148.568 20
1148.590 30
1148.612 18
1148.634 3
1148.656 12
1148.678 8
1148.700 10
1148.722 3
1148.743 9
1148.765 9
1148.787 3
1148.809 1
1148.831 0
1148.853 2
1148.875 1
1148.897 10
1148.919 6
1148.941 3
1148.963 11
1148.985 15
1149.007 8
1149.029 6
1149.051 2
1149.073 9
1149.095 1
1149.117 8
1149.139 5
1149.161 1
1149.183 1
1149.204 3
1149.226 8
1149.248 3
1149.270 3
1149.292 13
1149.314 20
1149.336 10
1149.358 3
1149.380 4
1149.402 1
1149.424 3
1149.446 2
1149.468 2
1149.490 14
1149.512 38
1149.534 36
1149.556 39
1149.578 24
1149.600 11
1149.622 2
1149.644 7
1149.666 7
1149.688 13
1149.710 7
1149.731 12
1149.753 9
1149.775 0
1149.797 0
1149.819 0
1149.841 4
1149.863 0
1149.885 0
1149.907 6
1149.929 10
1149.951 10
1149.973 11
1149.995 8
1150.017 6
1150.039 2
1150.061 9
1150.083 2
1150.105 7
1150.127 6
1150.149 1
1150.171 4
1150.193 6
1150.215 4
1150.237 2
1150.259 0
1150.281 3
1150.303 2
1150.325 5
1150.346 0
1150.368 1
1150.390 4
1150.412 4
1150.434 13
1150.456 3
1150.478 0
1150.500 14
1150.522 51
1150.544 42
1150.566 19
1150.588 17
1150.610 11
1150.632 1
1150.654 4
1150.676 15
1150.698 8
1150.720 6
1150.742 1
1150.764 0
1150.786 5
1150.808 2
1150.830 0
1150.852 2
1150.874 5
1150.896 5
1150.918 1
1150.940 0
1150.962 5
1150.984 5
1151.006 2
1151.028 4
1151.050 10
1151.072 2
1151.093 12
1151.115 2
1151.137 3
1151.159 1
1151.181 7
1151.203 7
1151.225 13
1151.247 6
1151.269 5
1151.291 1
1151.313 8
1151.335 4
1151.357 5
1151.379 5
1151.401 3
1151.423 12
1151.445 0
1151.467 1
1151.489 16
1151.511 12
1151.533 18
1151.555 3
1151.577 10
1151.599 11
1151.621 18
1151.643 15
1151.665 7
1151.687 0
1151.709 0
1151.731 0
1151.753 2
1151.775 2
1151.797 3
1151.819 0
1151.841 1
1151.863 0
1151.885 0
1151.907 2
1151.929 6
1151.951 7
1151.973 0
1151.995 0
1152.017 5
1152.039 19
1152.061 4
1152.083 7
1152.105 4
1152.127 0
1152.148 14
1152.170 5
1152.192 5
1152.214 3
1152.236 3
1152.258 7
1152.280 0
1152.302 0
1152.324 5
1152.346 4
1152.368 1
1152.390 2
1152.412 4
1152.434 6
1152.456 5
1152.478 7
1152.500 3
1152.522 17
1152.544 3
1152.566 1
1152.588 1
1152.610 10
1152.632 11
1152.654 9
1152.676 3
1152.698 6
1152.720 10
1152.742 4
1152.764 0
1152.786 2
1152.808 8
1152.830 1
1152.852 8
1152.874 3
1152.896 1
1152.918 1
1152.940 9
1152.962 4
1152.984 8
1153.006 6
1153.028 4
1153.050 0
1153.072 1
1153.094 0
1153.116 0
1153.138 7
1153.160 1
1153.182 2
1153.204 5
1153.226 1
1153.248 1
1153.270 6
1153.292 0
1153.314 3
1153.336 2
1153.358 5
1153.380 6
1153.402 2
1153.424 1
1153.446 6
1153.468 6
1153.490 7
1153.512 39
1153.534 16
1153.556 4
1153.578 2
1153.600 0
1153.622 6
1153.644 3
1153.666 6
1153.688 1
1153.710 4
1153.732 7
1153.754 4
1153.776 1
1153.798 1
1153.820 3
1153.842 0
1153.864 1
1153.886 0
1153.908 6
1153.930 6
1153.952 4
1153.974 1
1153.996 3
1154.018 2
1154.040 10
1154.062 4
1154.084 5
1154.106 0
1154.128 7
1154.150 2
1154.172 8
1154.194 3
1154.216 12
1154.238 6
1154.260 1
1154.282 0
1154.304 4
1154.326 2
1154.348 0
1154.370 1
1154.392 3
1154.414 2
1154.436 2
1154.458 9
1154.480 4
1154.502 0
1154.524 19
1154.546 27
1154.568 4
1154.590 11
1154.612 14
1154.634 18
1154.656 6
1154.678 4
1154.700 1
1154.722 9
1154.744 5
1154.766 3
1154.788 8
1154.810 13
1154.832 2
1154.854 0
1154.876 0
1154.898 3
1154.920 1
1154.942 0
1154.964 4
1154.986 0
1155.008 0
1155.030 0
1155.052 1
1155.074 0
1155.096 0
1155.118 7
1155.140 6
1155.162 1
1155.184 1
1155.206 2
1155.228 0
1155.250 1
1155.272 0
1155.294 0
1155.316 3
1155.338 0
1155.360 6
1155.382 2
1155.404 0
1155.426 0
1155.449 8
1155.471 1
1155.493 8
1155.515 18
1155.537 19
1155.559 10
1155.581 17
1155.603 13
1155.625 13
1155.647 10
1155.669 2
1155.691 13
1155.713 7
1155.735 0
1155.757 0
1155.779 12
1155.801 2
1155.823 1
1155.845 0
1155.867 3
1155.889 4
1155.911 0
1155.933 4
1155.955 3
1155.977 1
1155.999 0
1156.021 17
1156.043 5
1156.065 2
1156.087 0
1156.109 0
1156.131 6
1156.153 2
1156.175 1
1156.197 3
1156.219 4
1156.241 1
1156.263 0
1156.285 3
1156.307 4
1156.329 7
1156.351 8
1156.373 14
1156.395 8
1156.417 8
1156.439 7
1156.461 12
1156.483 3
1156.506 3
1156.528 9
1156.550 3
1156.572 13
1156.594 0
1156.616 0
1156.638 7
1156.660 9
1156.682 7
1156.704 2
1156.726 4
1156.748 4
1156.770 2
1156.792 1
1156.814 3
1156.836 14
1156.858 7
1156.880 3
1156.902 2
1156.924 0
1156.946 0
1156.968 0
1156.990 1
1157.012 6
1157.034 9
1157.056 7
1157.078 8
1157.100 4
1157.122 0
1157.144 0
1157.166 2
1157.188 0
1157.210 4
1157.232 0
1157.255 0
1157.277 0
1157.299 1
1157.321 14
1157.343 0
1157.365 8
1157.387 15
1157.409 7
1157.431 8
1157.453 7
1157.475 12
1157.497 6
1157.519 1
1157.541 0
1157.563 5
1157.585 1
1157.607 10
1157.629 16
1157.651 14
1157.673 1
1157.695 0
1157.717 0
1157.739 12
1157.761 5
1157.783 0
1157.805 3
1157.827 1
1157.849 2
1157.872 1
1157.894 0
1157.916 0
1157.938 2
1157.960 15
1157.982 7
1158.004 3
1158.026 15
1158.048 9
1158.070 0
1158.092 1
1158.114 3
1158.136 4
1158.158 0
1158.180 2
1158.202 6
1158.224 9
1158.246 11
1158.268 19
1158.290 8
1158.312 2
1158.334 0
1158.356 11
1158.378 17
1158.401 2
1158.423 3
1158.445 1
1158.467 7
1158.489 3
1158.511 0
1158.533 0
1158.555 12
1158.577 14
1158.599 3
1158.621 8
1158.643 10
1158.665 8
1158.687 0
1158.709 0
1158.731 0
1158.753 4
1158.775 0
1158.797 2
1158.819 3
1158.841 0
1158.863 0
1158.886 1
1158.908 1
1158.930 2
1158.952 4
1158.974 7
1158.996 10
1159.018 5
1159.040 2
1159.062 0
1159.084 0
1159.106 0
1159.128 0
1159.150 1
1159.172 10
1159.194 11
1159.216 11
1159.238 15
1159.260 13
1159.282 1
1159.304 3
1159.327 1
1159.349 2
1159.371 4
1159.393 0
1159.415 4
1159.437 10
1159.459 21
1159.481 14
1159.503 9
1159.525 7
1159.547 8
1159.569 10
1159.591 12
1159.613 10
1159.635 18
1159.657 6
1159.679 1
1159.701 0
1159.724 3
1159.746 8
1159.768 3
1159.790 9
1159.812 5
1159.834 1
1159.856 1
1159.878 7
1159.900 7
1159.922 0
1159.944 1
1159.966 0
1159.988 3
1160.010 2
1160.032 1
1160.054 0
1160.076 0
1160.099 1
1160.121 0
1160.143 0
1160.165 3
1160.187 0
1160.209 2
1160.231 3
1160.253 1
1160.275 0
1160.297 7
1160.319 4
1160.341 1
1160.363 0
1160.385 1
1160.407 5
1160.429 5
1160.452 0
1160.474 3
1160.496 4
1160.518 0
1160.540 4
1160.562 1
1160.584 8
1160.606 2
1160.628 3
1160.650 1
1160.672 10
1160.694 3
1160.716 14
1160.738 15
1160.760 1
1160.782 12
1160.805 5
1160.827 0
1160.849 6
1160.871 4
1160.893 2
1160.915 0
1160.937 0
1160.959 2
1160.981 0
1161.003 1
1161.025 1
1161.047 4
1161.069 2
1161.091 5
1161.114 7
1161.136 4
1161.158 0
1161.180 6
1161.202 5
1161.224 0
1161.246 8
1161.268 7
1161.290 4
1161.312 1
1161.334 2
1161.356 0
1161.378 2
1161.400 12
1161.423 2
1161.445 1
1161.467 3
1161.489 0
1161.511 11
1161.533 19
1161.555 16
1161.577 9
1161.599 9
1161.621 6
1161.643 15
1161.665 17
1161.687 8
1161.709 5
1161.732 29
1161.754 16
1161.776 0
1161.798 0
1161.820 0
1161.842 9
1161.864 8
1161.886 0
1161.908 3
1161.930 4
1161.952 0
1161.974 2
1161.996 0
1162.019 4
1162.041 10
1162.063 9
1162.085 1
1162.107 4
1162.129 3
1162.151 3
1162.173 8
1162.195 7
1162.217 3
1162.239 0
1162.261 4
1162.284 0
1162.306 2
1162.328 1
1162.350 1
1162.372 0
1162.394 3
1162.416 0
1162.438 3
1162.460 2
1162.482 0
1162.504 6
1162.526 26
1162.548 24
1162.571 20
1162.593 30
1162.615 29
1162.637 9
1162.659 8
1162.681 7
1162.703 5
1162.725 12
1162.747 5
1162.769 8
1162.791 0
1162.814 0
1162.836 8
1162.858 6
1162.880 2
1162.902 5
1162.924 10
1162.946 2
1162.968 15
1162.990 8
1163.012 1
1163.034 4
1163.056 5
1163.079 1
1163.101 7
1163.123 7
1163.145 4
1163.167 0
1163.189 4
1163.211 8
1163.233 1
1163.255 0
1163.277 9
1163.299 25
1163.322 10
1163.344 1
1163.366 0
1163.388 0
1163.410 6
1163.432 15
1163.454 7
1163.476 6
1163.498 1
1163.520 4
1163.542 26
1163.565 63
1163.587 69
1163.609 72
1163.631 72
1163.653 29
1163.675 18
1163.697 7
1163.719 4
1163.741 16
1163.763 7
1163.786 1
1163.808 0
1163.830 0
1163.852 3
1163.874 13
1163.896 7
1163.918 1
1163.940 8
1163.962 6
1163.984 3
1164.006 1
1164.029 4
1164.051 1
1164.073 4
1164.095 0
1164.117 6
1164.139 9
1164.161 5
1164.183 0
1164.205 1
1164.227 5
1164.250 0
1164.272 9
1164.294 5
1164.316 1
1164.338 13
1164.360 1
1164.382 1
1164.404 0
1164.426 3
1164.448 2
1164.471 0
1164.493 2
1164.515 7
1164.537 4
1164.559 25
1164.581 58
1164.603 46
1164.625 20
1164.647 12
1164.669 15
1164.692 5
1164.714 11
1164.736 1
1164.758 9
1164.780 11
1164.802 1
1164.824 5
1164.846 4
1164.868 2
1164.891 2
1164.913 2
1164.935 4
1164.957 0
1164.979 0
1165.001 10
1165.023 0
1165.045 5
1165.067 10
1165.089 7
1165.112 13
1165.134 5
1165.156 0
1165.178 8
1165.200 5
1165.222 8
1165.244 0
1165.266 0
1165.288 0
1165.311 7
1165.333 6
1165.355 3
1165.377 9
1165.399 5
1165.421 2
1165.443 5
1165.465 8
1165.487 7
1165.510 11
1165.532 20
1165.554 44
1165.576 31
1165.598 11
1165.620 32
1165.642 18
1165.664 8
1165.686 8
1165.709 10
1165.731 1
1165.753 7
1165.775 7
1165.797 6
1165.819 5
1165.841 0
1165.863 1
1165.886 0
1165.908 0
1165.930 0
1165.952 2
1165.974 0
1165.996 5
1166.018 9
1166.040 3
1166.062 6
1166.085 19
1166.107 12
1166.129 2
1166.151 10
1166.173 12
1166.195 7
1166.217 6
1166.239 6
1166.261 10
1166.284 16
1166.306 12
1166.328 2
1166.350 0
1166.372 0
1166.394 15
1166.416 0
1166.438 7
1166.461 3
1166.483 9
1166.505 10
1166.527 9
1166.549 8
1166.571 6
1166.593 0
1166.615 0
1166.638 1
1166.660 4
1166.682 0
1166.704 0
1166.726 0
1166.748 2
1166.770 3
1166.792 1
1166.815 4
1166.837 9
1166.859 6
1166.881 16
1166.903 4
1166.925 3
1166.947 11
1166.969 10
1166.992 8
1167.014 4
1167.036 0
1167.058 0
1167.080 11
1167.102 5
1167.124 3
1167.146 0
1167.169 3
1167.191 7
1167.213 3
1167.235 0
1167.257 1
1167.279 4
1167.301 0
1167.323 6
1167.346 3
1167.368 10
1167.390 7
1167.412 3
1167.434 3
1167.456 0
1167.478 4
1167.500 13
1167.523 16
1167.545 11
1167.567 26
1167.589 10
1167.611 10
1167.633 0
1167.655 0
1167.678 10
1167.700 0
1167.722 0
1167.744 3
1167.766 0
1167.788 3
1167.810 10
1167.832 15
1167.855 9
1167.877 3
1167.899 4
1167.921 21
1167.943 20
1167.965 1
1167.987 10
1168.010 12
1168.032 2
1168.054 4
1168.076 8
1168.098 10
1168.120 7
1168.142 0
1168.164 1
1168.187 2
1168.209 0
1168.231 1
1168.253 5
1168.275 1
1168.297 4
1168.319 2
1168.342 4
1168.364 4
1168.386 7
1168.408 6
1168.430 0
1168.452 6
1168.474 3
1168.497 6
1168.519 5
1168.541 1
1168.563 0
1168.585 4
1168.607 10
1168.629 10
1168.652 4
1168.674 11
1168.696 5
1168.718 0
1168.740 0
1168.762 1
1168.784 0
1168.807 10
1168.829 5
1168.851 5
1168.873 8
1168.895 6
1168.917 9
1168.939 5
1168.962 5
1168.984 10
1169.006 14
1169.028 1
1169.050 1
1169.072 5
1169.094 13
1169.117 8
1169.139 6
1169.161 4
1169.183 9
1169.205 3
1169.227 7
1169.249 1
1169.272 0
1169.294 0
1169.316 2
1169.338 0
1169.360 3
1169.382 5
1169.404 0
1169.427 3
1169.449 7
1169.471 14
1169.493 19
1169.515 8
1169.537 3
1169.560 5
1169.582 21
1169.604 7
1169.626 1
1169.648 6
1169.670 0
1169.692 4
1169.715 5
1169.737 2
1169.759 12
1169.781 5
1169.803 2
1169.825 0
1169.848 0
1169.870 5
1169.892 7
1169.914 10
1169.936 5
1169.958 18
1169.980 5
1170.003 11
1170.025 10
1170.047 3
1170.069 1
1170.091 0
1170.113 2
1170.136 5
1170.158 2
1170.180 4
1170.202 1
1170.224 3
1170.246 2
1170.268 0
1170.291 0
1170.313 6
1170.335 7
1170.357 4
1170.379 2
1170.401 2
1170.424 5
1170.446 2
1170.468 12
1170.490 7
1170.512 2
1170.534 13
1170.557 27
1170.579 13
1170.601 3
1170.623 1
1170.645 1
1170.667 3
1170.689 0
1170.712 0
1170.734 0
1170.756 8
1170.778 16
1170.800 1
1170.822 6
1170.845 1
1170.867 2
1170.889 6
1170.911 1
1170.933 4
1170.955 1
1170.978 2
1171.000 5
1171.022 12
1171.044 11
1171.066 1
1171.088 6
1171.111 1
1171.133 0
1171.155 9
1171.177 7
1171.199 6
1171.221 20
1171.244 1
1171.266 0
1171.288 2
1171.310 2
1171.332 0
1171.354 1
1171.377 1
1171.399 10
1171.421 15
1171.443 3
1171.465 7
1171.487 0
1171.510 3
1171.532 6
1171.554 17
1171.576 12
1171.598 16
1171.620 5
1171.643 9
1171.665 3
1171.687 4
1171.709 3
1171.731 9
1171.753 3
1171.776 5
1171.798 7
1171.820 3
1171.842 8
1171.864 4
1171.886 0
1171.909 0
1171.931 2
1171.953 0
1171.975 0
1171.997 0
1172.019 5
1172.042 1
1172.064 9
1172.086 3
1172.108 6
1172.130 10
1172.153 7
1172.175 7
1172.197 10
1172.219 7
1172.241 2
1172.263 2
1172.286 1
1172.308 1
1172.330 1
1172.352 0
1172.374 6
1172.396 1
1172.419 1
1172.441 5
1172.463 3
1172.485 4
1172.507 10
1172.530 7
1172.552 42
1172.574 14
1172.596 6
1172.618 9
1172.640 18
1172.663 9
1172.685 12
1172.707 3
1172.729 6
1172.751 1
1172.774 4
1172.796 0
1172.818 1
1172.840 16
1172.862 2
1172.884 3
1172.907 1
1172.929 6
1172.951 3
1172.973 1
1172.995 0
1173.018 0
1173.040 1
1173.062 1
1173.084 3
1173.106 3
1173.128 9
1173.151 2
1173.173 0
1173.195 3
1173.217 3
1173.239 5
1173.262 3
1173.284 2
1173.306 0
1173.328 5
1173.350 4
1173.372 7
1173.395 3
1173.417 0
1173.439 5
1173.461 15
1173.483 6
1173.506 7
1173.528 0
1173.550 8
1173.572 2
1173.594 7
1173.617 9
1173.639 10
1173.661 9
1173.683 7
1173.705 4
1173.727 10
1173.750 5
1173.772 0
1173.794 1
1173.816 3
1173.838 0
1173.861 6
1173.883 2
1173.905 2
1173.927 1
1173.949 2
1173.972 0
1173.994 5
1174.016 3
1174.038 0
1174.060 0
1174.083 2
1174.105 0
1174.127 3
1174.149 1
1174.171 0
1174.194 7
1174.216 3
1174.238 12
1174.260 3
1174.282 4
1174.304 10
1174.327 0
1174.349 11
1174.371 6
1174.393 4
1174.415 6
1174.438 11
1174.460 3
1174.482 0
1174.504 5
1174.526 20
1174.549 14
1174.571 5
1174.593 1
1174.615 7
1174.637 11
1174.660 3
1174.682 7
1174.704 5
1174.726 7
1174.748 0
1174.771 5
1174.793 7
1174.815 3
1174.837 7
1174.859 3
1174.882 6
1174.904 14
1174.926 2
1174.948 18
1174.970 4
1174.993 1
1175.015 2
1175.037 0
1175.059 7
1175.081 0
1175.104 8
1175.126 7
1175.148 1
1175.170 0
1175.192 4
1175.215 2
1175.237 3
1175.259 11
1175.281 0
1175.303 0
1175.326 3
1175.348 4
1175.370 8
1175.392 2
1175.414 0
1175.437 0
1175.459 3
1175.481 8
1175.503 7
1175.526 10
1175.548 7
1175.570 5
1175.592 9
1175.614 7
1175.637 1
1175.659 5
1175.681 7
1175.703 1
1175.725 4
1175.748 4
1175.770 3
1175.792 0
1175.814 3
1175.836 17
1175.859 6
1175.881 2
1175.903 5
1175.925 0
1175.947 6
1175.970 6
1175.992 8
1176.014 1
1176.036 1
1176.059 0
1176.081 2
1176.103 2
1176.125 1
1176.147 1
1176.170 6
1176.192 0
1176.214 3
1176.236 1
1176.258 2
1176.281 0
1176.303 8
1176.325 10
1176.347 4
1176.370 3
1176.392 2
1176.414 4
1176.436 6
1176.458 9
1176.481 0
1176.503 13
1176.525 6
1176.547 4
1176.569 4
1176.592 3
1176.614 5
1176.636 8
1176.658 15
1176.681 28
1176.703 4
1176.725 0
1176.747 11
1176.769 8
1176.792 9
1176.814 9
1176.836 3
1176.858 3
1176.881 2
1176.903 8
1176.925 7
1176.947 4
1176.969 2
1176.992 5
1177.014 3
1177.036 0
1177.058 2
1177.081 0
1177.103 6
1177.125 7
1177.147 7
1177.169 13
1177.192 2
1177.214 0
1177.236 0
1177.258 3
1177.281 6
1177.303 1
1177.325 10
1177.347 1
1177.369 9
1177.392 6
1177.414 3
1177.436 1
1177.458 6
1177.481 5
1177.503 16
1177.525 24
1177.547 52
1177.569 36
1177.592 30
1177.614 30
1177.636 7
1177.658 6
1177.681 4
1177.703 4
1177.725 0
1177.747 4
1177.769 14
1177.792 14
1177.814 1
1177.836 0
1177.858 0
1177.881 0
1177.903 0
1177.925 0
1177.947 3
1177.970 7
1177.992 4
1178.014 2
1178.036 0
1178.058 8
1178.081 1
1178.103 2
1178.125 0
1178.147 6
1178.170 19
1178.192 6
1178.214 8
1178.236 5
1178.259 2
1178.281 0
1178.303 1
1178.325 4
1178.347 6
1178.370 15
1178.392 9
1178.414 12
1178.436 6
1178.459 3
1178.481 5
1178.503 3
1178.525 20
1178.548 17
1178.570 41
1178.592 17
1178.614 42
1178.637 23
1178.659 16
1178.681 12
1178.703 8
1178.725 5
1178.748 0
1178.770 0
1178.792 4
1178.814 16
1178.837 5
1178.859 16
1178.881 8
1178.903 7
1178.926 0
1178.948 0
1178.970 9
1178.992 7
1179.015 3
1179.037 1
1179.059 0
1179.081 0
1179.104 0
1179.126 1
1179.148 1
1179.170 4
1179.192 0
1179.215 6
1179.237 0
1179.259 2
1179.281 0
1179.304 5
1179.326 7
1179.348 11
1179.370 5
1179.393 7
1179.415 14
1179.437 9
1179.459 4
1179.482 3
1179.504 5
1179.526 3
1179.548 18
1179.571 20
1179.593 33
1179.615 31
1179.637 15
1179.660 4
1179.682 16
1179.704 5
1179.726 3
1179.749 6
1179.771 4
1179.793 10
1179.815 5
1179.838 6
1179.860 2
1179.882 0
1179.904 2
1179.927 2
1179.949 0
1179.971 0
1179.993 0
1180.016 0
1180.038 3
1180.060 1
1180.082 0
1180.105 10
1180.127 8
1180.149 1
1180.171 1
1180.194 0
1180.216 4
1180.238 3
1180.260 0
1180.283 6
1180.305 11
1180.327 6
1180.349 2
1180.372 1
1180.394 0
1180.416 2
1180.438 4
1180.461 11
1180.483 12
1180.505 5
1180.527 8
1180.550 19
1180.572 16
1180.594 18
1180.616 6
1180.639 13
1180.661 6
1180.683 7
1180.705 5
1180.728 25
1180.750 12
1180.772 5
1180.794 3
1180.817 1
1180.839 4
1180.861 2
1180.883 0
1180.906 2
1180.928 5
1180.950 6
1180.972 5
1180.995 2
1181.017 0
1181.039 0
1181.062 6
1181.084 10
1181.106 4
1181.128 4
1181.151 0
1181.173 0
1181.195 1
1181.217 2
1181.240 0
1181.262 6
1181.284 2
1181.306 5
1181.329 1
1181.351 1
1181.373 0
1181.395 0
1181.418 1
1181.440 7
1181.462 11
1181.484 2
1181.507 6
1181.529 3
1181.551 9
1181.574 12
1181.596 18
1181.618 8
1181.640 26
1181.663 7
1181.685 7
1181.707 1
1181.729 5
1181.752 6
1181.774 5
1181.796 12
1181.818 3
1181.841 6
1181.863 10
1181.885 5
1181.908 12
1181.930 6
1181.952 0
1181.974 3
1181.997 10
1182.019 1
1182.041 3
1182.063 14
1182.086 10
1182.108 13
1182.130 5
1182.152 5
1182.175 3
1182.197 8
1182.219 2
1182.242 2
1182.264 3
1182.286 4
1182.308 8
1182.331 1
1182.353 0
1182.375 0
1182.397 2
1182.420 0
1182.442 0
1182.464 0
1182.487 6
1182.509 3
1182.531 7
1182.553 16
1182.576 31
1182.598 9
1182.620 6
1182.642 9
1182.665 0
1182.687 6
1182.709 6
1182.732 5
1182.754 5
1182.776 1
1182.798 14
1182.821 13
1182.843 2
1182.865 1
1182.887 5
1182.910 12
1182.932 14
1182.954 15
1182.977 1
1182.999 0
1183.021 0
1183.043 4
1183.066 4
1183.088 4
1183.110 6
1183.133 12
1183.155 6
1183.177 0
1183.199 0
1183.222 1
1183.244 4
1183.266 0
1183.288 6
1183.311 10
1183.333 9
1183.355 12
1183.378 9
1183.400 2
1183.422 5
1183.444 0
1183.467 4
1183.489 2
1183.511 7
1183.534 10
1183.556 7
1183.578 4
1183.600 6
1183.623 9
1183.645 9
1183.667 7
1183.690 12
1183.712 8
1183.734 21
1183.756 9
1183.779 2
1183.801 0
1183.823 3
1183.846 0
1183.868 3
1183.890 1
1183.912 5
1183.935 3
1183.957 2
1183.979 11
1184.002 0
1184.024 0
1184.046 5
1184.068 20
1184.091 2
1184.113 3
1184.135 6
1184.158 2
1184.180 0
1184.202 3
1184.224 4
1184.247 0
1184.269 0
1184.291 1
1184.314 1
1184.336 2
1184.358 3
1184.380 0
1184.403 0
1184.425 0
1184.447 2
1184.470 13
1184.492 19
1184.514 18
1184.536 16
1184.559 14
1184.581 19
1184.603 12
1184.626 2
1184.648 11
1184.670 1
1184.693 3
1184.715 2
1184.737 2
1184.759 10
1184.782 8
1184.804 8
1184.826 5
1184.849 5
1184.871 5
1184.893 9
1184.915 1
1184.938 0
1184.960 4
1184.982 8
1185.005 4
1185.027 6
1185.049 5
1185.072 7
1185.094 6
1185.116 4
1185.138 0
1185.161 1
1185.183 11
1185.205 4
1185.228 1
1185.250 8
1185.272 7
1185.295 2
1185.317 7
1185.339 1
1185.361 4
1185.384 4
1185.406 0
1185.428 0
1185.451 4
1185.473 3
1185.495 1
1185.518 8
1185.540 4
1185.562 7
1185.584 4
1185.607 6
1185.629 2
1185.651 3
1185.674 13
1185.696 3
1185.718 3
1185.741 3
1185.763 12
1185.785 3
1185.807 8
1185.830 17
1185.852 5
1185.874 1
1185.897 0
1185.919 0
1185.941 1
1185.964 0
1185.986 0
1186.008 2
1186.031 10
1186.053 15
1186.075 12
1186.097 0
1186.120 2
1186.142 0
1186.164 0
1186.187 0
1186.209 4
1186.231 1
1186.254 11
1186.276 1
1186.298 8
1186.320 3
1186.343 0
1186.365 3
1186.387 11
1186.410 8
1186.432 4
1186.454 30
1186.477 21
1186.499 4
1186.521 0
1186.544 1
1186.566 5
1186.588 2
1186.611 5
1186.633 7
1186.655 1
1186.677 0
1186.700 0
1186.722 2
1186.744 4
1186.767 11
1186.789 9
1186.811 1
1186.834 5
1186.856 1
1186.878 8
1186.901 4
1186.923 1
1186.945 0
1186.968 2
1186.990 1
1187.012 4
1187.034 5
1187.057 14
1187.079 5
1187.101 0
1187.124 6
1187.146 5
1187.168 10
1187.191 1
1187.213 0
1187.235 0
1187.258 1
1187.280 0
1187.302 4
1187.325 2
1187.347 0
1187.369 2
1187.392 15
1187.414 2
1187.436 1
1187.459 7
1187.481 2
1187.503 20
1187.525 13
1187.548 11
1187.570 22
1187.592 7
1187.615 19
1187.637 11
1187.659 4
1187.682 7
1187.704 3
1187.726 3
1187.749 11
1187.771 8
1187.793 5
1187.816 6
1187.838 3
1187.860 1
1187.883 0
1187.905 0
1187.927 0
1187.950 5
1187.972 5
1187.994 2
1188.017 0
1188.039 6
1188.061 10
1188.084 7
1188.106 0
1188.128 0
1188.151 0
1188.173 0
1188.195 10
1188.217 9
1188.240 8
1188.262 5
1188.284 2
1188.307 4
1188.329 8
1188.351 7
1188.374 0
1188.396 4
1188.418 7
1188.441 1
1188.463 0
1188.485 10
1188.508 1
1188.530 4
1188.552 3
1188.575 4
1188.597 9
1188.619 9
1188.642 6
1188.664 8
1188.686 7
1188.709 7
1188.731 3
1188.753 10
1188.776 13
1188.798 5
1188.820 7
1188.843 4
1188.865 4
1188.887 14
1188.910 3
1188.932 1
1188.954 7
1188.977 4
1188.999 1
1189.021 0
1189.044 1
1189.066 9
1189.088 8
1189.111 1
1189.133 5
1189.155 10
1189.178 1
1189.200 7
1189.222 10
1189.245 5
1189.267 14
1189.289 3
1189.312 12
1189.334 1
1189.356 0
1189.379 0
1189.401 0
1189.423 1
1189.446 0
1189.468 4
1189.490 6
1189.513 1
1189.535 10
1189.557 5
1189.580 20
1189.602 10
1189.624 4
1189.647 7
1189.669 0
1189.692 0
1189.714 3
1189.736 1
1189.759 0
1189.781 5
1189.803 4
1189.826 7
1189.848 3
1189.870 2
1189.893 2
1189.915 3
1189.937 0
1189.960 3
1189.982 2
1190.004 1
1190.027 0
1190.049 1
1190.071 8
1190.094 3
1190.116 4
1190.138 2
1190.161 2
1190.183 11
1190.205 1
1190.228 2
1190.250 9
1190.272 11
1190.295 4
1190.317 19
1190.339 3
1190.362 1
1190.384 0
1190.407 0
1190.429 2
1190.451 14
1190.474 13
1190.496 1
1190.518 0
1190.541 8
1190.563 13
1190.585 19
1190.608 20
1190.630 5
1190.652 0
1190.675 3
1190.697 2
1190.719 0
1190.742 2
1190.764 0
1190.786 3
1190.809 2
1190.831 0
1190.853 5
1190.876 2
1190.898 6
1190.921 6
1190.943 0
1190.965 0
1190.988 3
1191.010 4
1191.032 0
1191.055 1
1191.077 1
1191.099 0
1191.122 1
1191.144 0
1191.166 5
1191.189 3
1191.211 2
1191.233 3
1191.256 8
1191.278 3
1191.301 1
1191.323 0
1191.345 6
1191.368 3
1191.390 13
1191.412 1
1191.435 10
1191.457 8
1191.479 3
1191.502 8
1191.524 0
1191.546 10
1191.569 16
1191.591 11
1191.614 20
1191.636 1
1191.658 0
1191.681 3
1191.703 7
1191.725 23
1191.748 14
1191.770 0
1191.792 6
1191.815 5
1191.837 2
1191.860 1
1191.882 9
1191.904 0
1191.927 5
1191.949 2
1191.971 3
1191.994 0
1192.016 5
1192.038 3
1192.061 0
1192.083 3
1192.105 3
1192.128 12
1192.150 3
1192.173 0
1192.195 11
1192.217 3
1192.240 6
1192.262 2
1192.284 4
1192.307 3
1192.329 11
1192.351 6
1192.374 5
1192.396 6
1192.419 9
1192.441 15
1192.463 10
1192.486 4
1192.508 4
1192.530 0
1192.553 8
1192.575 1
1192.598 13
1192.620 25
1192.642 10
1192.665 4
1192.687 1
1192.709 0
1192.732 1
1192.754 1
1192.776 0
1192.799 3
1192.821 5
1192.844 2
1192.866 0
1192.888 4
1192.911 4
1192.933 0
1192.955 2
1192.978 3
1193.000 5
1193.023 4
1193.045 7
1193.067 4
1193.090 7
1193.112 6
1193.134 0
1193.157 5
1193.179 6
1193.202 4
1193.224 2
1193.246 2
1193.269 5
1193.291 0
1193.313 3
1193.336 2
1193.358 4
1193.381 2
1193.403 3
1193.425 18
1193.448 8
1193.470 10
1193.492 8
1193.515 16
1193.537 3
1193.560 6
1193.582 8
1193.604 21
1193.627 7
1193.649 9
1193.671 3
1193.694 0
1193.716 2
1193.739 4
1193.761 2
1193.783 1
1193.806 7
1193.828 2
1193.850 2
1193.873 1
1193.895 6
1193.918 1
1193.940 5
1193.962 1
1193.985 0
1194.007 1
1194.029 10
1194.052 2
1194.074 1
1194.097 2
1194.119 1
1194.141 7
1194.164 11
1194.186 20
1194.209 13
1194.231 2
1194.253 4
1194.276 1
1194.298 9
1194.320 7
1194.343 2
1194.365 1
1194.388 1
1194.410 6
1194.432 3
1194.455 10
1194.477 5
1194.500 4
1194.522 3
1194.544 4
1194.567 16
1194.589 12
1194.611 3
1194.634 5
1194.656 8
1194.679 5
1194.701 3
1194.723 0
1194.746 12
1194.768 6
1194.791 10
1194.813 1
1194.835 0
1194.858 0
1194.880 1
1194.903 0
1194.925 0
1194.947 0
1194.970 1
1194.992 4
1195.014 0
1195.037 4
1195.059 10
1195.082 2
1195.104 3
1195.126 5
1195.149 10
1195.171 20
1195.194 4
1195.216 0
1195.238 2
1195.261 0
1195.283 0
1195.306 1
1195.328 2
1195.350 3
1195.373 13
1195.395 6
1195.418 0
1195.440 5
1195.462 7
1195.485 12
1195.507 9
1195.530 13
1195.552 20
1195.574 12
1195.597 9
1195.619 0
1195.641 2
1195.664 9
1195.686 11
1195.709 6
1195.731 2
1195.753 1
1195.776 3
1195.798 2
1195.821 18
1195.843 4
1195.865 10
1195.888 4
1195.910 5
1195.933 11
1195.955 3
1195.977 2
1196.000 0
1196.022 4
1196.045 7
1196.067 3
1196.089 11
1196.112 13
1196.134 2
1196.157 4
1196.179 2
1196.201 0
1196.224 8
1196.246 1
1196.269 0
1196.291 0
1196.313 0
1196.336 0
1196.358 0
1196.381 2
1196.403 5
1196.425 1
1196.448 7
1196.470 3
1196.493 1
1196.515 3
1196.537 0
1196.560 15
1196.582 16
1196.605 1
1196.627 4
1196.650 1
1196.672 13
1196.694 1
1196.717 1
1196.739 9
1196.762 5
1196.784 1
1196.806 0
1196.829 0
1196.851 0
1196.874 0
1196.896 0
1196.918 0
1196.941 0
1196.963 0
1196.986 0
1197.008 0
1197.030 0
1197.053 0
1197.075 5
1197.098 3
1197.120 6
1197.143 7
1197.165 4
1197.187 5
1197.210 1
1197.232 0
1197.255 0
1197.277 3
1197.299 4
1197.322 1
1197.344 1
1197.367 9
1197.389 7
1197.411 9
1197.434 9
1197.456 0
1197.479 1
1197.501 4
1197.524 4
1197.546 2
1197.568 7
1197.591 0
1197.613 16
1197.636 13
1197.658 6
1197.680 11
1197.703 13
1197.725 13
1197.748 5
1197.770 0
1197.792 4
1197.815 3
1197.837 8
1197.860 3
1197.882 5
1197.905 7
1197.927 1
1197.949 0
1197.972 10
1197.994 0
1198.017 6
1198.039 0
1198.062 2
1198.084 14
1198.106 12
1198.129 2
1198.151 1
1198.174 0
1198.196 4
1198.218 7
1198.241 8
1198.263 5
1198.286 1
1198.308 2
1198.331 10
1198.353 4
1198.375 5
1198.398 8
1198.420 3
1198.443 1
1198.465 2
1198.488 3
1198.510 2
1198.532 7
1198.555 10
1198.577 5
1198.600 7
1198.622 6
1198.644 8
1198.667 20
1198.689 17
1198.712 1
1198.734 5
1198.757 0
1198.779 0
1198.801 0
1198.824 0
1198.846 1
1198.869 2
1198.891 1
1198.914 4
1198.936 1
1198.958 1
1198.981 0
1199.003 0
1199.026 3
1199.048 0
1199.071 1
1199.093 1
1199.115 0
1199.138 1
1199.160 0
1199.183 0
1199.205 1
1199.228 1
1199.250 1
1199.272 0
1199.295 3
1199.317 9
1199.340 10
1199.362 8
1199.385 8
1199.407 4
1199.429 1
1199.452 1
1199.474 0
1199.497 7
1199.519 10
1199.542 8
1199.564 13
1199.586 5
1199.609 17
1199.631 13
1199.654 3
1199.676 6
1199.699 15
1199.721 4
1199.744 1
1199.766 12
1199.788 5
1199.811 4
1199.833 3
1199.856 0
1199.878 4
1199.901 3
1199.923 2
1199.945 1
1199.968 0
1199.990 1
1200.013 6
1200.035 6
1200.058 2
1200.080 6
1200.103 9
1200.125 2
1200.147 0
1200.170 11
1200.192 0
1200.215 3
1200.237 1
1200.260 8
1200.282 2
1200.304 0
1200.327 1
1200.349 0
1200.372 1
1200.394 4
1200.417 1
1200.439 7
1200.462 22
1200.484 10
1200.506 2
1200.529 2
1200.551 13
1200.574 10
1200.596 7
1200.619 0
1200.641 12
1200.664 13
1200.686 6
1200.708 0
1200.731 5
1200.753 8
1200.776 3
1200.798 1
1200.821 1
1200.843 3
1200.866 4
1200.888 1
1200.910 3
1200.933 13
1200.955 10
1200.978 2
1201.000 1
1201.023 2
1201.045 5
1201.068 0
1201.090 6
1201.112 2
1201.135 11
1201.157 10
1201.180 0
1201.202 4
1201.225 1
1201.247 4
1201.270 9
1201.292 8
1201.314 14
1201.337 3
1201.359 0
1201.382 5
1201.404 16
1201.427 16
1201.449 7
1201.472 14
1201.494 5
1201.517 14
1201.539 26
1201.561 69
1201.584 76
1201.606 54
1201.629 17
1201.651 15
1201.674 13
1201.696 1
1201.719 0
1201.741 0
1201.764 3
1201.786 0
1201.808 0
1201.831 6
1201.853 14
1201.876 10
1201.898 3
1201.921 0
1201.943 0
1201.966 0
1201.988 0
1202.011 0
1202.033 1
1202.055 3
1202.078 6
1202.100 4
1202.123 5
1202.145 4
1202.168 2
1202.190 2
1202.213 0
1202.235 5
1202.258 2
1202.280 6
1202.302 2
1202.325 7
1202.347 0
1202.370 2
1202.392 1
1202.415 2
1202.437 13
1202.460 13
1202.482 16
1202.505 8
1202.527 13
1202.550 15
1202.572 19
1202.594 17
1202.617 23
1202.639 12
1202.662 9
1202.684 3
1202.707 5
1202.729 12
1202.752 9
1202.774 0
1202.797 1
1202.819 4
1202.842 4
1202.864 3
1202.886 3
1202.909 1
1202.931 2
1202.954 0
1202.976 0
1202.999 3
1203.021 4
1203.044 0
1203.066 0
1203.089 2
1203.111 0
1203.134 3
1203.156 4
1203.179 7
1203.201 0
1203.223 0
1203.246 9
1203.268 7
1203.291 8
1203.313 14
1203.336 1
1203.358 0
1203.381 1
1203.403 0
1203.426 0
1203.448 0
1203.471 6
1203.493 10
1203.516 5
1203.538 4
1203.560 13
1203.583 21
1203.605 13
1203.628 9
1203.650 5
1203.673 2
1203.695 3
1203.718 0
1203.740 0
1203.763 0
1203.785 5
1203.808 2
1203.830 0
1203.853 3
1203.875 11
1203.898 10
1203.920 2
1203.943 1
1203.965 0
1203.987 3
1204.010 0
1204.032 16
1204.055 3
1204.077 2
1204.100 0
1204.122 4
1204.145 2
1204.167 2
1204.190 2
1204.212 2
1204.235 2
1204.257 1
1204.280 2
1204.302 5
1204.325 2
1204.347 0
1204.370 0
1204.392 1
1204.415 5
1204.437 5
1204.459 5
1204.482 10
1204.504 13
1204.527 9
1204.549 3
1204.572 1
1204.594 24
1204.617 12
1204.639 6
1204.662 10
1204.684 15
1204.707 17
1204.729 6
1204.752 6
1204.774 15
1204.797 0
1204.819 7
1204.842 1
1204.864 7
1204.887 7
1204.909 3
1204.932 0
1204.954 10
1204.977 0
1204.999 2
1205.021 0
1205.044 8
1205.066 2
1205.089 0
1205.111 4
1205.134 2
1205.156 7
1205.179 5
1205.201 4
1205.224 5
1205.246 11
1205.269 5
1205.291 3
1205.314 0
1205.336 5
1205.359 4
1205.381 1
1205.404 0
1205.426 10
1205.449 7
1205.471 6
1205.494 5
1205.516 10
1205.539 7
1205.561 17
1205.584 23
1205.606 8
1205.629 0
1205.651 4
1205.674 12
1205.696 1
1205.719 4
1205.741 9
1205.764 1
1205.786 2
1205.809 3
1205.831 1
1205.854 4
1205.876 1
1205.899 9
1205.921 4
1205.944 8
1205.966 4
1205.989 6
1206.011 4
1206.033 3
1206.056 7
1206.078 2
1206.101 9
1206.123 12
1206.146 3
1206.168 0
1206.191 0
1206.213 1
1206.236 4
1206.258 7
1206.281 11
1206.303 3
1206.326 2
1206.348 1
1206.371 5
1206.393 3
1206.416 2
1206.438 2
1206.461 4
1206.483 9
1206.506 6
1206.528 3
1206.551 21
1206.573 13
1206.596 6
1206.618 7
1206.641 12
1206.663 7
1206.686 3
1206.708 9
1206.731 7
1206.753 1
1206.776 5
1206.798 6
1206.821 4
1206.843 0
1206.866 0
1206.888 0
1206.911 4
1206.933 1
1206.956 0
1206.978 3
1207.001 3
1207.023 5
1207.046 19
1207.068 7
1207.091 9
1207.113 7
1207.136 18
1207.158 7
1207.181 2
1207.203 6
1207.226 11
1207.248 5
1207.271 0
1207.293 4
1207.316 5
1207.338 1
1207.361 0
1207.383 7
1207.406 1
1207.429 4
1207.451 5
1207.474 1
1207.496 6
1207.519 12
1207.541 6
1207.564 9
1207.586 10
1207.609 25
1207.631 15
1207.654 10
1207.676 6
1207.699 7
1207.721 4
1207.744 3
1207.766 4
1207.789 3
1207.811 1
1207.834 3
1207.856 0
1207.879 3
1207.901 0
1207.924 0
1207.946 9
1207.969 6
1207.991 0
1208.014 11
1208.036 1
1208.059 2
1208.081 1
1208.104 2
1208.126 0
1208.149 8
1208.171 11
1208.194 1
1208.216 4
1208.239 3
1208.261 9
1208.284 5
1208.306 4
1208.329 9
1208.351 13
1208.374 4
1208.396 0
1208.419 0
1208.442 2
1208.464 0
1208.487 1
1208.509 12
1208.532 1
1208.554 2
1208.577 48
1208.599 12
1208.622 7
1208.644 17
1208.667 1
1208.689 4
1208.712 3
1208.734 6
1208.757 3
1208.779 15
1208.802 16
1208.824 4
1208.847 5
1208.869 9
1208.892 4
1208.914 0
1208.937 1
1208.959 2
1208.982 1
1209.004 0
1209.027 4
1209.050 1
1209.072 1
1209.095 0
1209.117 0
1209.140 0
1209.162 3
1209.185 1
1209.207 1
1209.230 1
1209.252 0
1209.275 0
1209.297 0
1209.320 0
1209.342 0
1209.365 0
1209.387 2
1209.410 0
1209.432 0
1209.455 2
1209.477 7
1209.500 3
1209.523 2
1209.545 0
1209.568 12
1209.590 2
1209.613 7
1209.635 8
1209.658 4
1209.680 4
1209.703 4
1209.725 1
1209.748 0
1209.770 1
1209.793 0
1209.815 0
1209.838 1
1209.860 3
1209.883 22
1209.906 9
1209.928 0
1209.951 2
1209.973 0
1209.996 0
1210.018 0
1210.041 3
1210.063 0
1210.086 0
1210.108 4
1210.131 0
1210.153 9
1210.176 12
1210.198 6
1210.221 1
1210.243 7
1210.266 3
1210.289 0
1210.311 0
1210.334 4
1210.356 2
1210.379 3
1210.401 9
1210.424 11
1210.446 2
1210.469 0
1210.491 1
1210.514 15
1210.536 7
1210.559 4
1210.582 0
1210.604 11
1210.627 5
1210.649 4
1210.672 8
1210.694 6
1210.717 5
1210.739 3
1210.762 3
1210.784 1
1210.807 4
1210.829 0
1210.852 0
1210.874 0
1210.897 2
1210.920 0
1210.942 1
1210.965 0
1210.987 1
1211.010 4
1211.032 7
1211.055 2
1211.077 0
1211.100 3
1211.122 1
1211.145 3
1211.168 2
1211.190 0
1211.213 3
1211.235 10
1211.258 7
1211.280 5
1211.303 1
1211.325 2
1211.348 3
1211.370 3
1211.393 8
1211.415 15
1211.438 2
1211.461 0
1211.483 6
1211.506 6
1211.528 14
1211.551 8
1211.573 11
1211.596 5
1211.618 9
1211.641 9
1211.663 0
1211.686 2
1211.709 3
1211.731 4
1211.754 8
1211.776 6
1211.799 8
1211.821 0
1211.844 0
1211.866 0
1211.889 2
1211.911 9
1211.934 18
1211.957 14
1211.979 9
1212.002 11
1212.024 10
1212.047 4
1212.069 0
1212.092 0
1212.114 0
1212.137 0
1212.160 0
1212.182 5
1212.205 3
1212.227 1
1212.250 3
1212.272 4
1212.295 0
1212.317 4
1212.340 0
1212.363 2
1212.385 0
1212.408 1
1212.430 0
1212.453 3
1212.475 5
1212.498 6
1212.520 24
1212.543 7
1212.565 8
1212.588 11
1212.611 4
1212.633 7
1212.656 9
1212.678 4
1212.701 7
1212.723 9
1212.746 19
1212.768 8
1212.791 6
1212.814 11
1212.836 5
1212.859 6
1212.881 5
1212.904 5
1212.926 2
1212.949 0
1212.972 10
1212.994 2
1213.017 7
1213.039 8
1213.062 1
1213.084 2
1213.107 4
1213.129 2
1213.152 11
1213.175 1
1213.197 3
1213.220 4
1213.242 0
1213.265 3
1213.287 0
1213.310 2
1213.332 2
1213.355 2
1213.378 0
1213.400 1
1213.423 8
1213.445 13
1213.468 0
1213.490 0
1213.513 3
[truncated: 972,321 more chars]
