# Supplementary material for: Identifying Archaeological Bone via Non-Destructive ZooMS and the Materiality of Symbolic Expression: Examples from Iroquoian Bone Points
Source: Sci Rep. 2019 Jul 30;9:11027. doi: 10.1038/s41598-019-47299-x (PMC6667708; doi:10.1038/s41598-019-47299-x)
Supplement: Supplementary file 2 — Supplementary Datafiles [file 41598_2019_47299_MOESM2_ESM.zip › McGrath et al Supplementary Datafiles/Data set S1_OriginalBagSpectra/DR-1662s_ORIG-BAG_2.txt]

499.995 0
500.010 0
500.024 0
500.039 0
500.053 0
500.068 0
500.082 0
500.097 0
500.111 0
500.126 0
500.140 0
500.155 0
500.169 0
500.184 0
500.198 0
500.212 1
500.227 0
500.241 0
500.256 0
500.270 0
500.285 0
500.299 0
500.314 0
500.328 0
500.343 1
500.357 0
500.372 0
500.386 0
500.401 0
500.415 0
500.430 0
500.444 0
500.459 0
500.473 0
500.488 0
500.502 0
500.516 0
500.531 0
500.545 0
500.560 0
500.574 0
500.589 0
500.603 2
500.618 3
500.632 0
500.647 0
500.661 0
500.676 0
500.690 0
500.705 0
500.719 0
500.734 0
500.748 0
500.763 0
500.777 0
500.792 0
500.806 0
500.821 0
500.835 1
500.850 0
500.864 0
500.879 0
500.893 0
500.908 0
500.922 0
500.936 0
500.951 0
500.965 0
500.980 1
500.994 1
501.009 0
501.023 0
501.038 0
501.052 0
501.067 0
501.081 0
501.096 3
501.110 3
501.125 0
501.139 0
501.154 0
501.168 0
501.183 0
501.197 0
501.212 0
501.226 0
501.241 0
501.255 0
501.270 0
501.284 0
501.299 0
501.313 0
501.328 0
501.342 0
501.357 0
501.371 0
501.386 0
501.400 0
501.415 0
501.429 0
501.444 0
501.458 0
501.473 0
501.487 0
501.502 0
501.516 0
501.531 0
501.545 0
501.560 0
501.574 0
501.589 0
501.603 0
501.618 0
501.632 0
501.647 0
501.661 0
501.676 0
501.690 0
501.705 0
501.719 0
501.734 0
501.748 0
501.763 0
501.777 0
501.792 0
501.806 0
501.821 0
501.835 12
501.849 4
501.864 0
501.878 0
501.893 0
501.907 0
501.922 0
501.936 0
501.951 0
501.965 0
501.980 0
501.994 0
502.009 0
502.023 0
502.038 0
502.053 0
502.067 0
502.082 0
502.096 0
502.111 0
502.125 0
502.140 0
502.154 0
502.169 0
502.183 0
502.198 0
502.212 0
502.227 0
502.241 0
502.256 0
502.270 0
502.285 0
502.299 0
502.314 0
502.328 0
502.343 0
502.357 0
502.372 0
502.386 0
502.401 0
502.415 0
502.430 0
502.444 0
502.459 0
502.473 0
502.488 0
502.502 0
502.517 0
502.531 0
502.546 0
502.560 2
502.575 0
502.589 0
502.604 0
502.618 0
502.633 0
502.647 0
502.662 0
502.676 0
502.691 0
502.705 0
502.720 0
502.734 0
502.749 0
502.763 0
502.778 0
502.792 0
502.807 0
502.821 4
502.836 0
502.850 0
502.865 0
502.879 0
502.894 0
502.908 1
502.923 0
502.938 0
502.952 0
502.967 0
502.981 0
502.996 0
503.010 0
503.025 0
503.039 0
503.054 0
503.068 0
503.083 0
503.097 0
503.112 0
503.126 0
503.141 0
503.155 0
503.170 0
503.184 0
503.199 0
503.213 0
503.228 0
503.242 0
503.257 0
503.271 0
503.286 0
503.300 0
503.315 0
503.329 8
503.344 3
503.359 0
503.373 0
503.388 0
503.402 0
503.417 0
503.431 0
503.446 0
503.460 0
503.475 0
503.489 0
503.504 0
503.518 0
503.533 0
503.547 0
503.562 0
503.576 6
503.591 2
503.605 0
503.620 0
503.634 0
503.649 0
503.663 0
503.678 0
503.693 0
503.707 0
503.722 0
503.736 0
503.751 0
503.765 0
503.780 0
503.794 0
503.809 0
503.823 0
503.838 0
503.852 0
503.867 0
503.881 0
503.896 0
503.910 0
503.925 0
503.940 0
503.954 0
503.969 0
503.983 0
503.998 0
504.012 0
504.027 1
504.041 13
504.056 1
504.070 0
504.085 0
504.099 0
504.114 0
504.128 0
504.143 0
504.157 0
504.172 0
504.187 0
504.201 0
504.216 0
504.230 0
504.245 0
504.259 0
504.274 0
504.288 0
504.303 0
504.317 0
504.332 0
504.346 0
504.361 0
504.375 0
504.390 0
504.405 0
504.419 0
504.434 0
504.448 0
504.463 0
504.477 0
504.492 0
504.506 0
504.521 0
504.535 0
504.550 0
504.564 4
504.579 13
504.594 24
504.608 6
504.623 1
504.637 0
504.652 0
504.666 0
504.681 0
504.695 0
504.710 0
504.724 0
504.739 0
504.753 1
504.768 0
504.783 0
504.797 0
504.812 1
504.826 0
504.841 0
504.855 0
504.870 0
504.884 0
504.899 0
504.913 0
504.928 0
504.943 0
504.957 0
504.972 0
504.986 0
505.001 0
505.015 0
505.030 0
505.044 0
505.059 0
505.073 0
505.088 0
505.103 0
505.117 0
505.132 0
505.146 0
505.161 0
505.175 1
505.190 0
505.204 4
505.219 0
505.233 0
505.248 0
505.263 0
505.277 0
505.292 0
505.306 0
505.321 0
505.335 0
505.350 0
505.364 0
505.379 0
505.393 0
505.408 0
505.423 0
505.437 0
505.452 0
505.466 0
505.481 0
505.495 1
505.510 0
505.524 0
505.539 0
505.554 0
505.568 0
505.583 0
505.597 0
505.612 0
505.626 0
505.641 0
505.655 0
505.670 0
505.685 0
505.699 0
505.714 0
505.728 0
505.743 0
505.757 0
505.772 9
505.786 3
505.801 0
505.815 0
505.830 0
505.845 0
505.859 0
505.874 0
505.888 0
505.903 0
505.917 0
505.932 0
505.947 0
505.961 0
505.976 0
505.990 0
506.005 0
506.019 0
506.034 0
506.048 0
506.063 0
506.078 0
506.092 0
506.107 0
506.121 0
506.136 0
506.150 0
506.165 0
506.179 0
506.194 0
506.209 3
506.223 1
506.238 0
506.252 0
506.267 10
506.281 6
506.296 0
506.311 0
506.325 0
506.340 0
506.354 0
506.369 0
506.383 0
506.398 0
506.412 0
506.427 0
506.442 0
506.456 0
506.471 0
506.485 0
506.500 0
506.514 0
506.529 0
506.544 0
506.558 0
506.573 0
506.587 0
506.602 0
506.616 0
506.631 0
506.646 0
506.660 0
506.675 0
506.689 0
506.704 0
506.718 0
506.733 0
506.748 3
506.762 0
506.777 0
506.791 0
506.806 0
506.820 0
506.835 0
506.850 0
506.864 0
506.879 0
506.893 0
506.908 0
506.922 0
506.937 0
506.952 0
506.966 0
506.981 0
506.995 0
507.010 0
507.024 0
507.039 0
507.054 0
507.068 0
507.083 0
507.097 0
507.112 0
507.126 0
507.141 0
507.156 1
507.170 0
507.185 0
507.199 0
507.214 0
507.228 0
507.243 4
507.258 0
507.272 0
507.287 0
507.301 0
507.316 0
507.330 0
507.345 0
507.360 0
507.374 0
507.389 0
507.403 0
507.418 0
507.433 0
507.447 0
507.462 0
507.476 0
507.491 0
507.505 0
507.520 0
507.535 11
507.549 2
507.564 0
507.578 0
507.593 0
507.607 6
507.622 6
507.637 1
507.651 0
507.666 4
507.680 0
507.695 0
507.710 7
507.724 1
507.739 0
507.753 0
507.768 0
507.782 0
507.797 0
507.812 0
507.826 0
507.841 0
507.855 0
507.870 0
507.885 0
507.899 0
507.914 0
507.928 0
507.943 0
507.958 0
507.972 0
507.987 8
508.001 0
508.016 0
508.030 0
508.045 0
508.060 0
508.074 0
508.089 0
508.103 0
508.118 0
508.133 0
508.147 0
508.162 0
508.176 0
508.191 0
508.206 0
508.220 0
508.235 0
508.249 0
508.264 0
508.278 0
508.293 0
508.308 0
508.322 0
508.337 0
508.351 0
508.366 0
508.381 0
508.395 0
508.410 1
508.424 0
508.439 0
508.454 0
508.468 0
508.483 0
508.497 0
508.512 0
508.527 3
508.541 0
508.556 0
508.570 0
508.585 0
508.600 0
508.614 0
508.629 0
508.643 0
508.658 0
508.673 0
508.687 0
508.702 14
508.716 10
508.731 1
508.746 0
508.760 0
508.775 0
508.789 0
508.804 0
508.819 3
508.833 4
508.848 0
508.862 0
508.877 0
508.892 0
508.906 0
508.921 0
508.935 0
508.950 0
508.965 0
508.979 0
508.994 0
509.008 3
509.023 1
509.038 0
509.052 0
509.067 0
509.081 0
509.096 0
509.111 0
509.125 0
509.140 0
509.154 0
509.169 0
509.184 0
509.198 0
509.213 0
509.227 0
509.242 0
509.257 0
509.271 0
509.286 0
509.300 0
509.315 0
509.330 0
509.344 0
509.359 0
509.373 0
509.388 0
509.403 0
509.417 0
509.432 0
509.446 0
509.461 0
509.476 0
509.490 0
509.505 0
509.520 0
509.534 0
509.549 0
509.563 0
509.578 0
509.593 0
509.607 0
509.622 0
509.636 2
509.651 0
509.666 0
509.680 0
509.695 0
509.709 0
509.724 0
509.739 0
509.753 0
509.768 0
509.783 0
509.797 0
509.812 6
509.826 7
509.841 0
509.856 6
509.870 0
509.885 0
509.899 0
509.914 0
509.929 0
509.943 0
509.958 0
509.973 0
509.987 0
510.002 0
510.016 0
510.031 0
510.046 0
510.060 0
510.075 0
510.089 0
510.104 0
510.119 0
510.133 0
510.148 0
510.163 0
510.177 0
510.192 0
510.206 0
510.221 0
510.236 11
510.250 8
510.265 9
510.279 3
510.294 0
510.309 0
510.323 0
510.338 0
510.353 0
510.367 0
510.382 0
510.396 0
510.411 0
510.426 3
510.440 0
510.455 0
510.470 11
510.484 5
510.499 0
510.513 0
510.528 0
510.543 0
510.557 0
510.572 0
510.587 0
510.601 0
510.616 0
510.630 0
510.645 0
510.660 0
510.674 0
510.689 0
510.704 0
510.718 0
510.733 0
510.747 0
510.762 0
510.777 0
510.791 0
510.806 0
510.821 0
510.835 0
510.850 0
510.864 0
510.879 0
510.894 0
510.908 0
510.923 0
510.938 0
510.952 0
510.967 0
510.982 5
510.996 7
511.011 0
511.025 0
511.040 0
511.055 0
511.069 0
511.084 0
511.099 0
511.113 0
511.128 0
511.142 0
511.157 0
511.172 0
511.186 0
511.201 0
511.216 0
511.230 0
511.245 0
511.260 0
511.274 0
511.289 0
511.303 1
511.318 3
511.333 0
511.347 8
511.362 7
511.377 0
511.391 0
511.406 0
511.421 0
511.435 0
511.450 0
511.464 0
511.479 0
511.494 1
511.508 1
511.523 0
511.538 0
511.552 0
511.567 0
511.582 0
511.596 0
511.611 0
511.625 0
511.640 0
511.655 0
511.669 0
511.684 0
511.699 0
511.713 0
511.728 0
511.743 0
511.757 0
511.772 0
511.786 0
511.801 0
511.816 0
511.830 0
511.845 0
511.860 0
511.874 0
511.889 0
511.904 0
511.918 0
511.933 0
511.948 0
511.962 0
511.977 0
511.991 0
512.006 0
512.021 0
512.035 0
512.050 0
512.065 0
512.079 0
512.094 0
512.109 10
512.123 0
512.138 0
512.153 0
512.167 0
512.182 0
512.197 0
512.211 0
512.226 0
512.240 0
512.255 0
512.270 15
512.284 9
512.299 0
512.314 0
512.328 0
512.343 0
512.358 0
512.372 0
512.387 0
512.402 0
512.416 0
512.431 0
512.446 0
512.460 0
512.475 0
512.490 0
512.504 0
512.519 0
512.534 0
512.548 0
512.563 0
512.577 0
512.592 0
512.607 0
512.621 0
512.636 0
512.651 0
512.665 0
512.680 0
512.695 5
512.709 10
512.724 7
512.739 4
512.753 1
512.768 0
512.783 0
512.797 0
512.812 0
512.827 0
512.841 0
512.856 0
512.871 0
512.885 0
512.900 0
512.915 0
512.929 0
512.944 0
512.959 0
512.973 0
512.988 0
513.002 0
513.017 0
513.032 0
513.046 0
513.061 0
513.076 0
513.090 0
513.105 0
513.120 0
513.134 0
513.149 0
513.164 0
513.178 0
513.193 0
513.208 0
513.222 0
513.237 0
513.252 0
513.266 0
513.281 0
513.296 0
513.310 0
513.325 0
513.340 1
513.354 0
513.369 0
513.384 0
513.398 0
513.413 4
513.428 0
513.442 0
513.457 0
513.472 0
513.486 0
513.501 0
513.516 0
513.530 0
513.545 0
513.560 2
513.574 0
513.589 0
513.604 0
513.618 0
513.633 0
513.648 0
513.662 0
513.677 0
513.692 0
513.706 0
513.721 0
513.736 0
513.750 0
513.765 0
513.780 0
513.794 0
513.809 1
513.824 0
513.838 0
513.853 0
513.868 0
513.882 0
513.897 0
513.912 0
513.926 0
513.941 0
513.956 0
513.970 0
513.985 0
514.000 0
514.014 0
514.029 0
514.044 0
514.059 0
514.073 0
514.088 0
514.103 0
514.117 0
514.132 0
514.147 0
514.161 0
514.176 0
514.191 0
514.205 0
514.220 0
514.235 0
514.249 0
514.264 0
514.279 0
514.293 0
514.308 0
514.323 0
514.337 1
514.352 2
514.367 0
514.381 0
514.396 0
514.411 0
514.425 0
514.440 0
514.455 1
514.469 0
514.484 0
514.499 0
514.514 0
514.528 0
514.543 0
514.558 0
514.572 0
514.587 0
514.602 0
514.616 0
514.631 0
514.646 0
514.660 2
514.675 0
514.690 2
514.704 0
514.719 0
514.734 4
514.748 0
514.763 2
514.778 0
514.792 0
514.807 0
514.822 0
514.837 0
514.851 0
514.866 0
514.881 0
514.895 0
514.910 0
514.925 0
514.939 0
514.954 0
514.969 0
514.983 0
514.998 0
515.013 0
515.027 0
515.042 0
515.057 0
515.072 0
515.086 0
515.101 0
515.116 2
515.130 3
515.145 0
515.160 2
515.174 2
515.189 0
515.204 0
515.218 0
515.233 0
515.248 0
515.263 0
515.277 0
515.292 0
515.307 0
515.321 0
515.336 0
515.351 0
515.365 0
515.380 0
515.395 0
515.409 0
515.424 0
515.439 0
515.454 0
515.468 0
515.483 0
515.498 0
515.512 0
515.527 0
515.542 0
515.556 0
515.571 0
515.586 4
515.600 5
515.615 0
515.630 0
515.645 6
515.659 1
515.674 0
515.689 0
515.703 0
515.718 0
515.733 0
515.747 0
515.762 0
515.777 0
515.792 0
515.806 3
515.821 4
515.836 0
515.850 0
515.865 0
515.880 0
515.894 0
515.909 0
515.924 0
515.939 0
515.953 0
515.968 0
515.983 0
515.997 0
516.012 0
516.027 6
516.041 3
516.056 0
516.071 0
516.086 0
516.100 0
516.115 0
516.130 5
516.144 20
516.159 2
516.174 0
516.188 0
516.203 0
516.218 0
516.233 0
516.247 0
516.262 0
516.277 0
516.291 0
516.306 0
516.321 0
516.336 0
516.350 0
516.365 0
516.380 0
516.394 0
516.409 0
516.424 0
516.439 0
516.453 0
516.468 0
516.483 0
516.497 0
516.512 7
516.527 4
516.541 0
516.556 0
516.571 0
516.586 0
516.600 0
516.615 0
516.630 0
516.644 0
516.659 0
516.674 0
516.689 0
516.703 0
516.718 0
516.733 0
516.747 0
516.762 0
516.777 0
516.792 0
516.806 0
516.821 0
516.836 0
516.850 8
516.865 3
516.880 0
516.895 0
516.909 0
516.924 0
516.939 0
516.953 0
516.968 0
516.983 0
516.998 0
517.012 0
517.027 0
517.042 0
517.056 0
517.071 0
517.086 0
517.101 0
517.115 0
517.130 0
517.145 0
517.159 0
517.174 0
517.189 0
517.204 0
517.218 0
517.233 0
517.248 0
517.263 0
517.277 0
517.292 0
517.307 0
517.321 6
517.336 0
517.351 0
517.366 0
517.380 0
517.395 0
517.410 0
517.424 0
517.439 0
517.454 0
517.469 0
517.483 0
517.498 0
517.513 0
517.528 0
517.542 0
517.557 0
517.572 0
517.586 0
517.601 0
517.616 0
517.631 0
517.645 0
517.660 0
517.675 0
517.689 3
517.704 0
517.719 0
517.734 0
517.748 0
517.763 0
517.778 0
517.793 0
517.807 0
517.822 1
517.837 0
517.851 4
517.866 0
517.881 0
517.896 0
517.910 10
517.925 7
517.940 0
517.955 0
517.969 0
517.984 0
517.999 0
518.014 0
518.028 0
518.043 0
518.058 0
518.072 0
518.087 0
518.102 0
518.117 0
518.131 0
518.146 0
518.161 1
518.176 0
518.190 0
518.205 0
518.220 0
518.234 0
518.249 0
518.264 1
518.279 0
518.293 0
518.308 1
518.323 0
518.338 0
518.352 0
518.367 0
518.382 2
518.397 1
518.411 0
518.426 0
518.441 0
518.456 0
518.470 0
518.485 0
518.500 0
518.514 0
518.529 0
518.544 0
518.559 0
518.573 0
518.588 0
518.603 0
518.618 0
518.632 0
518.647 0
518.662 0
518.677 0
518.691 0
518.706 0
518.721 0
518.736 0
518.750 0
518.765 0
518.780 3
518.795 0
518.809 0
518.824 0
518.839 0
518.854 0
518.868 0
518.883 0
518.898 0
518.912 0
518.927 0
518.942 0
518.957 0
518.971 0
518.986 0
519.001 0
519.016 0
519.030 1
519.045 0
519.060 0
519.075 0
519.089 0
519.104 0
519.119 0
519.134 2
519.148 0
519.163 0
519.178 0
519.193 0
519.207 0
519.222 0
519.237 1
519.252 8
519.266 0
519.281 0
519.296 0
519.311 0
519.325 0
519.340 0
519.355 0
519.370 0
519.384 0
519.399 0
519.414 0
519.429 0
519.443 0
519.458 0
519.473 0
519.488 0
519.502 0
519.517 0
519.532 0
519.547 0
519.561 0
519.576 0
519.591 0
519.606 5
519.620 1
519.635 0
519.650 0
519.665 0
519.679 0
519.694 0
519.709 0
519.724 0
519.738 0
519.753 0
519.768 3
519.783 6
519.797 0
519.812 0
519.827 1
519.842 7
519.856 1
519.871 0
519.886 0
519.901 0
519.916 0
519.930 0
519.945 0
519.960 0
519.975 0
519.989 0
520.004 0
520.019 0
520.034 0
520.048 0
520.063 0
520.078 0
520.093 0
520.107 0
520.122 0
520.137 0
520.152 0
520.166 5
520.181 1
520.196 0
520.211 0
520.225 0
520.240 0
520.255 0
520.270 0
520.285 0
520.299 5
520.314 0
520.329 0
520.344 0
520.358 0
520.373 0
520.388 0
520.403 0
520.417 0
520.432 0
520.447 0
520.462 0
520.476 0
520.491 0
520.506 0
520.521 0
520.536 0
520.550 0
520.565 0
520.580 0
520.595 0
520.609 0
520.624 0
520.639 0
520.654 0
520.668 0
520.683 0
520.698 0
520.713 0
520.728 0
520.742 0
520.757 0
520.772 0
520.787 0
520.801 0
520.816 0
520.831 0
520.846 0
520.860 0
520.875 4
520.890 0
520.905 0
520.920 0
520.934 2
520.949 4
520.964 0
520.979 0
520.993 0
521.008 0
521.023 0
521.038 0
521.053 1
521.067 1
521.082 0
521.097 1
521.112 0
521.126 5
521.141 0
521.156 0
521.171 0
521.185 0
521.200 0
521.215 0
521.230 0
521.245 0
521.259 0
521.274 0
521.289 0
521.304 0
521.318 0
521.333 0
521.348 0
521.363 0
521.378 0
521.392 0
521.407 0
521.422 0
521.437 0
521.451 0
521.466 0
521.481 0
521.496 0
521.511 0
521.525 0
521.540 0
521.555 0
521.570 0
521.585 0
521.599 0
521.614 0
521.629 1
521.644 1
521.658 0
521.673 3
521.688 6
521.703 2
521.718 0
521.732 1
521.747 2
521.762 0
521.777 0
521.791 0
521.806 0
521.821 0
521.836 0
521.851 2
521.865 0
521.880 0
521.895 0
521.910 0
521.925 0
521.939 0
521.954 0
521.969 0
521.984 0
521.998 0
522.013 0
522.028 0
522.043 0
522.058 0
522.072 0
522.087 0
522.102 0
522.117 0
522.132 0
522.146 1
522.161 5
522.176 0
522.191 0
522.206 5
522.220 4
522.235 0
522.250 0
522.265 1
522.279 0
522.294 7
522.309 0
522.324 3
522.339 1
522.353 4
522.368 0
522.383 1
522.398 0
522.413 0
522.427 0
522.442 0
522.457 3
522.472 0
522.487 0
522.501 0
522.516 0
522.531 0
522.546 0
522.561 0
522.575 0
522.590 2
522.605 0
522.620 0
522.635 0
522.649 0
522.664 0
522.679 0
522.694 0
522.709 5
522.723 6
522.738 0
522.753 0
522.768 0
522.783 0
522.797 0
522.812 0
522.827 0
522.842 0
522.857 9
522.871 6
522.886 2
522.901 0
522.916 1
522.931 11
522.945 3
522.960 0
522.975 0
522.990 0
523.005 0
523.019 1
523.034 0
523.049 0
523.064 0
523.079 0
523.093 0
523.108 6
523.123 5
523.138 0
523.153 0
523.167 0
523.182 4
523.197 0
523.212 0
523.227 0
523.241 0
523.256 0
523.271 1
523.286 0
523.301 0
523.315 0
523.330 0
523.345 6
523.360 4
523.375 0
523.389 2
523.404 9
523.419 2
523.434 0
523.449 0
523.463 0
523.478 0
523.493 0
523.508 0
523.523 12
523.538 13
523.552 0
523.567 0
523.582 0
523.597 0
523.612 0
523.626 0
523.641 0
523.656 2
523.671 10
523.686 2
523.700 0
523.715 0
523.730 0
523.745 0
523.760 0
523.774 0
523.789 0
523.804 0
523.819 0
523.834 0
523.849 0
523.863 0
523.878 0
523.893 0
523.908 5
523.923 0
523.937 0
523.952 0
523.967 0
523.982 0
523.997 0
524.012 0
524.026 0
524.041 0
524.056 0
524.071 0
524.086 0
524.100 0
524.115 0
524.130 0
524.145 0
524.160 0
524.174 0
524.189 0
524.204 0
524.219 0
524.234 0
524.249 14
524.263 10
524.278 1
524.293 0
524.308 0
524.323 0
524.338 0
524.352 0
524.367 0
524.382 3
524.397 2
524.412 0
524.426 3
524.441 0
524.456 0
524.471 0
524.486 0
524.501 0
524.515 0
524.530 0
524.545 0
524.560 0
524.575 1
524.589 0
524.604 0
524.619 0
524.634 0
524.649 0
524.664 0
524.678 0
524.693 0
524.708 0
524.723 0
524.738 0
524.753 1
524.767 1
524.782 0
524.797 0
524.812 0
524.827 0
524.842 0
524.856 0
524.871 0
524.886 0
524.901 0
524.916 0
524.931 0
524.945 0
524.960 0
524.975 0
524.990 0
525.005 0
525.019 0
525.034 0
525.049 0
525.064 0
525.079 0
525.094 0
525.108 0
525.123 0
525.138 1
525.153 0
525.168 7
525.183 0
525.197 0
525.212 3
525.227 2
525.242 0
525.257 0
525.272 0
525.286 0
525.301 0
525.316 0
525.331 0
525.346 0
525.361 0
525.375 0
525.390 0
525.405 0
525.420 0
525.435 0
525.450 0
525.464 2
525.479 0
525.494 0
525.509 0
525.524 0
525.539 0
525.554 4
525.568 0
525.583 0
525.598 0
525.613 0
525.628 0
525.643 0
525.657 0
525.672 0
525.687 0
525.702 0
525.717 0
525.732 0
525.746 0
525.761 0
525.776 0
525.791 0
525.806 0
525.821 0
525.835 0
525.850 2
525.865 0
525.880 0
525.895 0
525.910 0
525.925 0
525.939 0
525.954 0
525.969 0
525.984 0
525.999 0
526.014 0
526.028 0
526.043 0
526.058 0
526.073 0
526.088 0
526.103 0
526.117 5
526.132 0
526.147 0
526.162 0
526.177 0
526.192 0
526.207 0
526.221 0
526.236 0
526.251 0
526.266 0
526.281 0
526.296 0
526.311 0
526.325 0
526.340 0
526.355 0
526.370 0
526.385 0
526.400 0
526.414 0
526.429 0
526.444 0
526.459 0
526.474 0
526.489 0
526.504 1
526.518 0
526.533 0
526.548 0
526.563 0
526.578 0
526.593 0
526.608 1
526.622 0
526.637 0
526.652 0
526.667 0
526.682 0
526.697 3
526.711 0
526.726 0
526.741 0
526.756 0
526.771 0
526.786 0
526.801 0
526.815 0
526.830 0
526.845 0
526.860 2
526.875 0
526.890 0
526.905 0
526.919 0
526.934 0
526.949 0
526.964 0
526.979 0
526.994 0
527.009 0
527.023 0
527.038 0
527.053 0
527.068 0
527.083 0
527.098 0
527.113 0
527.127 0
527.142 0
527.157 3
527.172 0
527.187 0
527.202 0
527.217 0
527.232 0
527.246 0
527.261 0
527.276 3
527.291 2
527.306 0
527.321 0
527.336 0
527.350 0
527.365 0
527.380 0
527.395 0
527.410 0
527.425 9
527.440 2
527.454 0
527.469 0
527.484 0
527.499 0
527.514 0
527.529 0
527.544 0
527.559 0
527.573 0
527.588 0
527.603 0
527.618 0
527.633 0
527.648 0
527.663 4
527.677 6
527.692 0
527.707 0
527.722 0
527.737 0
527.752 0
527.767 0
527.782 0
527.796 0
527.811 0
527.826 0
527.841 5
527.856 11
527.871 7
527.886 1
527.900 0
527.915 0
527.930 0
527.945 0
527.960 0
527.975 0
527.990 0
528.005 0
528.019 0
528.034 0
528.049 0
528.064 0
528.079 1
528.094 5
528.109 0
528.124 0
528.138 0
528.153 2
528.168 0
528.183 0
528.198 0
528.213 0
528.228 0
528.243 0
528.257 0
528.272 0
528.287 4
528.302 0
528.317 1
528.332 1
528.347 0
528.362 0
528.376 7
528.391 0
528.406 0
528.421 0
528.436 0
528.451 0
528.466 0
528.481 7
528.496 3
528.510 9
528.525 2
528.540 0
528.555 0
528.570 0
528.585 0
528.600 0
528.615 0
528.629 0
528.644 0
528.659 0
528.674 0
528.689 0
528.704 1
528.719 2
528.734 0
528.748 0
528.763 0
528.778 0
528.793 0
528.808 0
528.823 4
528.838 3
528.853 3
528.868 0
528.882 0
528.897 3
528.912 0
528.927 0
528.942 0
528.957 0
528.972 2
528.987 7
529.002 0
529.016 3
529.031 0
529.046 0
529.061 0
529.076 1
529.091 2
529.106 0
529.121 0
529.136 1
529.150 0
529.165 0
529.180 0
529.195 2
529.210 0
529.225 0
529.240 0
529.255 0
529.270 0
529.284 0
529.299 0
529.314 0
529.329 0
529.344 0
529.359 0
529.374 0
529.389 0
529.404 0
529.418 0
529.433 0
529.448 0
529.463 0
529.478 0
529.493 0
529.508 0
529.523 0
529.538 11
529.552 2
529.567 0
529.582 0
529.597 0
529.612 0
529.627 0
529.642 0
529.657 0
529.672 0
529.687 0
529.701 0
529.716 0
529.731 0
529.746 0
529.761 1
529.776 1
529.791 0
529.806 0
529.821 0
529.835 0
529.850 0
529.865 6
529.880 0
529.895 0
529.910 0
529.925 1
529.940 0
529.955 0
529.970 0
529.984 0
529.999 2
530.014 0
530.029 0
530.044 0
530.059 0
530.074 0
530.089 0
530.104 0
530.119 0
530.133 2
530.148 0
530.163 0
530.178 0
530.193 0
530.208 0
530.223 18
530.238 5
530.253 0
530.268 0
530.283 0
530.297 0
530.312 0
530.327 0
530.342 0
530.357 0
530.372 5
530.387 1
530.402 0
530.417 0
530.432 0
530.446 0
530.461 0
530.476 0
530.491 0
530.506 3
530.521 1
530.536 0
530.551 0
530.566 0
530.581 0
530.596 4
530.610 12
530.625 1
530.640 0
530.655 0
530.670 0
530.685 0
530.700 0
530.715 0
530.730 0
530.745 0
530.760 0
530.774 0
530.789 0
530.804 0
530.819 0
530.834 0
530.849 0
530.864 0
530.879 0
530.894 5
530.909 1
530.924 0
530.939 0
530.953 0
530.968 0
530.983 0
530.998 0
531.013 0
531.028 0
531.043 5
531.058 7
531.073 0
531.088 0
531.103 0
531.118 0
531.132 0
531.147 0
531.162 0
531.177 0
531.192 0
531.207 0
531.222 0
531.237 5
531.252 2
531.267 0
531.282 0
531.297 0
531.311 0
531.326 0
531.341 0
531.356 0
531.371 0
531.386 0
531.401 0
531.416 0
531.431 0
531.446 0
531.461 0
531.476 0
531.490 0
531.505 1
531.520 0
531.535 0
531.550 0
531.565 0
531.580 0
531.595 0
531.610 0
531.625 0
531.640 0
531.655 0
531.670 0
531.684 0
531.699 0
531.714 0
531.729 0
531.744 0
531.759 0
531.774 0
531.789 0
531.804 0
531.819 0
531.834 0
531.849 0
531.864 5
531.879 7
531.893 0
531.908 0
531.923 0
531.938 0
531.953 0
531.968 0
531.983 0
531.998 0
532.013 0
532.028 0
532.043 0
532.058 0
532.073 0
532.088 0
532.102 0
532.117 0
532.132 0
532.147 0
532.162 0
532.177 0
532.192 0
532.207 0
532.222 0
532.237 0
532.252 0
532.267 3
532.282 0
532.297 0
532.311 0
532.326 0
532.341 0
532.356 0
532.371 0
532.386 0
532.401 0
532.416 0
532.431 0
532.446 0
532.461 0
532.476 0
532.491 0
532.506 0
532.521 0
532.536 0
532.550 0
532.565 0
532.580 0
532.595 0
532.610 0
532.625 0
532.640 0
532.655 0
532.670 0
532.685 0
532.700 0
532.715 0
532.730 6
532.745 2
532.760 10
532.775 4
532.789 2
532.804 0
532.819 0
532.834 0
532.849 0
532.864 0
532.879 0
532.894 0
532.909 0
532.924 0
532.939 0
532.954 0
532.969 2
532.984 0
532.999 0
533.014 0
533.029 0
533.043 0
533.058 0
533.073 0
533.088 0
533.103 0
533.118 0
533.133 0
533.148 0
533.163 0
533.178 0
533.193 0
533.208 0
533.223 0
533.238 0
533.253 0
533.268 0
533.283 0
533.298 0
533.312 0
533.327 0
533.342 0
533.357 0
533.372 0
533.387 0
533.402 0
533.417 0
533.432 0
533.447 0
533.462 0
533.477 0
533.492 0
533.507 0
533.522 0
533.537 0
533.552 3
533.567 0
533.582 0
533.597 0
533.611 0
533.626 0
533.641 0
533.656 0
533.671 0
533.686 0
533.701 0
533.716 0
533.731 0
533.746 0
533.761 0
533.776 0
533.791 0
533.806 0
533.821 8
533.836 0
533.851 0
533.866 0
533.881 0
533.896 0
533.911 0
533.925 0
533.940 0
533.955 0
533.970 0
533.985 0
534.000 0
534.015 0
534.030 0
534.045 0
534.060 0
534.075 0
534.090 0
534.105 0
534.120 0
534.135 0
534.150 0
534.165 0
534.180 1
534.195 0
534.210 0
534.225 0
534.240 0
534.255 0
534.270 0
534.284 0
534.299 0
534.314 0
534.329 0
534.344 0
534.359 8
534.374 6
534.389 1
534.404 0
534.419 11
534.434 4
534.449 0
534.464 0
534.479 0
534.494 0
534.509 0
534.524 0
534.539 0
534.554 0
534.569 0
534.584 7
534.599 9
534.614 2
534.629 0
534.644 0
534.659 0
534.674 0
534.688 0
534.703 0
534.718 0
534.733 0
534.748 0
534.763 0
534.778 0
534.793 0
534.808 4
534.823 0
534.838 0
534.853 0
534.868 0
534.883 0
534.898 0
534.913 0
534.928 0
534.943 0
534.958 0
534.973 0
534.988 0
535.003 0
535.018 7
535.033 5
535.048 0
535.063 0
535.078 3
535.093 7
535.108 0
535.123 0
535.138 0
535.153 0
535.168 0
535.182 0
535.197 0
535.212 0
535.227 0
535.242 0
535.257 0
535.272 0
535.287 5
535.302 12
535.317 2
535.332 0
535.347 0
535.362 0
535.377 0
535.392 0
535.407 0
535.422 0
535.437 0
535.452 0
535.467 0
535.482 0
535.497 0
535.512 1
535.527 0
535.542 0
535.557 0
535.572 0
535.587 0
535.602 0
535.617 0
535.632 0
535.647 0
535.662 0
535.677 0
535.692 0
535.707 0
535.722 0
535.737 0
535.752 0
535.767 0
535.782 0
535.797 0
535.812 0
535.827 3
535.842 0
535.857 0
535.871 0
535.886 0
535.901 0
535.916 0
535.931 6
535.946 5
535.961 2
535.976 0
535.991 0
536.006 0
536.021 0
536.036 5
536.051 9
536.066 1
536.081 0
536.096 0
536.111 0
536.126 0
536.141 0
536.156 0
536.171 0
536.186 0
536.201 0
536.216 0
536.231 0
536.246 0
536.261 4
536.276 2
536.291 0
536.306 0
536.321 0
536.336 0
536.351 0
536.366 2
536.381 7
536.396 0
536.411 0
536.426 5
536.441 2
536.456 0
536.471 0
536.486 2
536.501 0
536.516 0
536.531 0
536.546 0
536.561 0
536.576 0
536.591 0
536.606 0
536.621 0
536.636 0
536.651 0
536.666 0
536.681 0
536.696 0
536.711 0
536.726 2
536.741 3
536.756 0
536.771 0
536.786 1
536.801 0
536.816 0
536.831 0
536.846 2
536.861 0
536.876 0
536.891 0
536.906 0
536.921 1
536.936 1
536.951 0
536.966 0
536.981 0
536.996 7
537.011 7
537.026 1
537.041 0
537.056 0
537.071 1
537.086 0
537.101 0
537.116 0
537.131 0
537.146 0
537.161 6
537.176 5
537.191 3
537.206 0
537.221 0
537.236 0
537.251 0
537.266 0
537.281 0
537.296 0
537.311 0
537.326 0
537.341 3
537.356 0
537.371 0
537.386 0
537.401 0
537.416 0
537.431 0
537.446 0
537.461 0
537.476 0
537.491 1
537.506 0
537.521 4
537.536 2
537.551 9
537.566 0
537.581 2
537.596 0
537.611 0
537.626 4
537.641 0
537.656 0
537.671 0
537.686 0
537.701 0
537.716 1
537.731 0
537.746 0
537.761 0
537.776 0
537.791 3
537.806 4
537.821 0
537.836 0
537.851 9
537.866 1
537.881 0
537.896 0
537.911 0
537.926 0
537.941 0
537.956 0
537.971 0
537.986 0
538.001 0
538.016 0
538.031 0
538.046 0
538.061 1
538.076 9
538.091 0
538.106 0
538.121 0
538.136 0
538.151 0
538.166 0
538.181 2
538.196 5
538.211 1
538.226 0
538.241 11
538.256 7
538.271 0
538.286 5
538.301 0
538.316 0
538.332 5
538.347 7
538.362 0
538.377 0
538.392 0
538.407 0
538.422 0
538.437 0
538.452 0
538.467 0
538.482 3
538.497 0
538.512 0
538.527 0
538.542 0
538.557 0
538.572 0
538.587 8
538.602 8
538.617 1
538.632 0
538.647 0
538.662 0
538.677 0
538.692 0
538.707 0
538.722 0
538.737 0
538.752 6
538.767 2
538.782 9
538.797 15
538.812 10
538.827 0
538.842 0
538.857 0
538.872 0
538.887 0
538.902 1
538.917 5
538.932 1
538.947 0
538.962 0
538.977 0
538.992 0
539.008 0
539.023 0
539.038 0
539.053 3
539.068 6
539.083 0
539.098 0
539.113 0
539.128 0
539.143 0
539.158 0
539.173 0
539.188 0
539.203 0
539.218 0
539.233 3
539.248 0
539.263 0
539.278 0
539.293 0
539.308 0
539.323 0
539.338 0
539.353 0
539.368 0
539.383 0
539.398 0
539.413 0
539.428 0
539.443 0
539.458 0
539.473 0
539.488 0
539.504 0
539.519 0
539.534 0
539.549 0
539.564 0
539.579 0
539.594 7
539.609 5
539.624 2
539.639 8
539.654 1
539.669 3
539.684 1
539.699 0
539.714 0
539.729 0
539.744 0
539.759 2
539.774 3
539.789 0
539.804 0
539.819 10
539.834 1
539.849 0
539.864 0
539.879 7
539.894 0
539.909 0
539.925 1
539.940 3
539.955 0
539.970 0
539.985 0
540.000 0
540.015 1
540.030 0
540.045 0
540.060 0
540.075 0
540.090 0
540.105 6
540.120 0
540.135 0
540.150 0
540.165 0
540.180 0
540.195 8
540.210 0
540.225 0
540.240 0
540.255 0
540.270 0
540.286 0
540.301 0
540.316 0
540.331 4
540.346 6
540.361 0
540.376 0
540.391 0
540.406 0
540.421 0
540.436 0
540.451 0
540.466 0
540.481 0
540.496 0
540.511 0
540.526 0
540.541 0
540.556 0
540.571 0
540.586 0
540.602 0
540.617 0
540.632 0
540.647 0
540.662 0
540.677 0
540.692 0
540.707 0
540.722 0
540.737 0
540.752 0
540.767 0
540.782 0
540.797 0
540.812 1
540.827 0
540.842 0
540.857 0
540.872 0
540.887 1
540.903 1
540.918 0
540.933 0
540.948 0
540.963 0
540.978 0
540.993 0
541.008 0
541.023 1
541.038 0
541.053 0
541.068 0
541.083 0
541.098 0
541.113 0
541.128 7
541.143 1
541.158 0
541.174 0
541.189 0
541.204 0
541.219 0
541.234 0
541.249 0
541.264 0
541.279 0
541.294 0
541.309 0
541.324 0
541.339 0
541.354 0
541.369 0
541.384 0
541.399 0
541.414 0
541.430 0
541.445 1
541.460 0
541.475 8
541.490 8
541.505 0
541.520 0
541.535 0
541.550 0
541.565 0
541.580 0
541.595 0
541.610 0
541.625 0
541.640 2
541.655 1
541.671 0
541.686 0
541.701 0
541.716 0
541.731 1
541.746 5
541.761 0
541.776 0
541.791 0
541.806 0
541.821 0
541.836 0
541.851 0
541.866 0
541.881 0
541.897 0
541.912 0
541.927 0
541.942 0
541.957 0
541.972 5
541.987 0
542.002 0
542.017 0
542.032 0
542.047 0
542.062 0
542.077 0
542.092 0
542.107 0
542.123 0
542.138 0
542.153 0
542.168 1
542.183 0
542.198 0
542.213 0
542.228 0
542.243 0
542.258 0
542.273 0
542.288 0
542.303 13
542.318 2
542.334 0
542.349 0
542.364 0
542.379 0
542.394 0
542.409 0
542.424 0
542.439 0
542.454 0
542.469 0
542.484 0
542.499 0
542.514 0
542.530 0
542.545 0
542.560 0
542.575 0
542.590 0
542.605 0
542.620 0
542.635 0
542.650 0
542.665 0
542.680 0
542.695 0
542.710 0
542.726 0
542.741 0
542.756 0
542.771 0
542.786 4
542.801 0
542.816 0
542.831 0
542.846 0
542.861 0
542.876 0
542.891 0
542.906 0
542.922 0
542.937 0
542.952 0
542.967 0
542.982 0
542.997 0
543.012 0
543.027 0
543.042 0
543.057 0
543.072 0
543.087 0
543.103 0
543.118 0
543.133 0
543.148 0
543.163 0
543.178 3
543.193 0
543.208 0
543.223 0
543.238 0
543.253 0
543.268 0
543.284 0
543.299 0
543.314 0
543.329 0
543.344 0
543.359 0
543.374 15
543.389 5
543.404 0
543.419 0
543.434 0
543.450 0
543.465 0
543.480 0
543.495 2
543.510 0
543.525 2
543.540 0
543.555 0
543.570 1
543.585 0
543.600 0
543.616 0
543.631 0
543.646 0
543.661 0
543.676 0
543.691 0
543.706 0
543.721 0
543.736 0
543.751 0
543.766 0
543.782 0
543.797 0
543.812 0
543.827 0
543.842 0
543.857 0
543.872 0
543.887 0
543.902 0
543.917 0
543.932 0
543.948 0
543.963 0
543.978 0
543.993 0
544.008 0
544.023 0
544.038 0
544.053 0
544.068 0
544.083 0
544.099 0
544.114 4
544.129 0
544.144 0
544.159 0
544.174 0
544.189 0
544.204 0
544.219 0
544.234 0
544.250 0
544.265 0
544.280 0
544.295 0
544.310 0
544.325 1
544.340 3
544.355 0
544.370 0
544.385 0
544.401 0
544.416 2
544.431 0
544.446 0
544.461 0
544.476 0
544.491 0
544.506 2
544.521 0
544.536 0
544.552 0
544.567 0
544.582 0
544.597 0
544.612 0
544.627 0
544.642 0
544.657 0
544.672 0
544.688 0
544.703 0
544.718 0
544.733 0
544.748 0
544.763 0
544.778 0
544.793 0
544.808 0
544.823 0
544.839 0
544.854 1
544.869 0
544.884 0
544.899 9
544.914 6
544.929 0
544.944 0
544.959 0
544.975 9
544.990 2
545.005 0
545.020 0
545.035 0
545.050 0
545.065 0
545.080 0
545.095 0
545.111 0
545.126 1
545.141 0
545.156 0
545.171 0
545.186 0
545.201 2
545.216 0
545.231 0
545.247 1
545.262 5
545.277 24
545.292 8
545.307 0
545.322 0
545.337 0
545.352 0
545.367 0
545.383 0
545.398 7
545.413 1
545.428 0
545.443 0
545.458 0
545.473 0
545.488 0
545.504 0
545.519 0
545.534 0
545.549 0
545.564 0
545.579 0
545.594 11
545.609 5
545.624 0
545.640 0
545.655 0
545.670 6
545.685 1
545.700 1
545.715 0
545.730 0
545.745 0
545.761 0
545.776 0
545.791 0
545.806 2
545.821 3
545.836 1
545.851 4
545.866 4
545.882 0
545.897 1
545.912 0
545.927 0
545.942 0
545.957 0
545.972 0
545.987 1
546.003 0
546.018 0
546.033 9
546.048 5
546.063 10
546.078 2
546.093 0
546.108 0
546.124 0
546.139 0
546.154 0
546.169 0
546.184 0
546.199 0
546.214 1
546.229 1
546.245 0
546.260 0
546.275 0
546.290 0
546.305 0
546.320 0
546.335 0
546.350 0
546.366 0
546.381 7
546.396 1
546.411 0
546.426 0
546.441 1
546.456 0
546.471 0
546.487 0
546.502 0
546.517 0
546.532 0
546.547 0
546.562 0
546.577 0
546.593 0
546.608 0
546.623 4
546.638 6
546.653 0
546.668 0
546.683 0
546.698 0
546.714 0
546.729 0
546.744 0
546.759 0
546.774 0
546.789 0
546.804 0
546.820 0
546.835 0
546.850 0
546.865 0
546.880 0
546.895 3
546.910 0
546.925 0
546.941 0
546.956 0
546.971 0
546.986 0
547.001 0
547.016 0
547.031 0
547.047 0
547.062 0
547.077 0
547.092 0
547.107 0
547.122 3
547.137 1
547.153 1
547.168 0
547.183 0
547.198 0
547.213 0
547.228 0
547.243 2
547.259 5
547.274 1
547.289 0
547.304 0
547.319 5
547.334 1
547.349 0
547.365 0
547.380 1
547.395 0
547.410 0
547.425 0
547.440 0
547.455 0
547.471 0
547.486 0
547.501 0
547.516 0
547.531 0
547.546 0
547.561 0
547.577 0
547.592 0
547.607 0
547.622 3
547.637 3
547.652 1
547.667 0
547.683 0
547.698 4
547.713 3
547.728 0
547.743 0
547.758 0
547.773 0
547.789 0
547.804 0
547.819 0
547.834 0
547.849 5
547.864 18
547.880 5
547.895 0
547.910 0
547.925 1
547.940 0
547.955 0
547.970 0
547.986 3
548.001 2
548.016 0
548.031 0
548.046 0
548.061 0
548.076 0
548.092 0
548.107 0
548.122 0
548.137 0
548.152 0
548.167 0
548.183 0
548.198 0
548.213 6
548.228 3
548.243 0
548.258 0
548.273 0
548.289 0
548.304 0
548.319 0
548.334 0
548.349 0
548.364 0
548.380 1
548.395 1
548.410 6
548.425 11
548.440 0
548.455 0
548.471 3
548.486 0
548.501 0
548.516 0
548.531 8
548.546 3
548.561 3
548.577 0
548.592 0
548.607 0
548.622 1
548.637 1
548.652 0
548.668 0
548.683 1
548.698 0
548.713 0
548.728 0
548.743 0
548.759 0
548.774 0
548.789 0
548.804 0
548.819 0
548.834 0
548.850 0
548.865 0
548.880 0
548.895 0
548.910 0
548.925 4
548.941 1
548.956 3
548.971 0
548.986 0
549.001 0
549.016 0
549.032 0
549.047 0
549.062 5
549.077 0
549.092 0
549.107 0
549.123 0
549.138 0
549.153 0
549.168 0
549.183 19
549.198 8
549.214 1
549.229 0
549.244 0
549.259 0
549.274 0
549.289 4
549.305 9
549.320 1
549.335 0
549.350 0
549.365 0
549.380 1
549.396 0
549.411 0
549.426 0
549.441 0
549.456 0
549.471 0
549.487 0
549.502 0
549.517 4
549.532 0
549.547 0
549.562 0
549.578 2
549.593 0
549.608 0
549.623 0
549.638 0
549.654 2
549.669 3
549.684 0
549.699 0
549.714 0
549.729 0
549.745 0
549.760 0
549.775 0
549.790 0
549.805 0
549.820 0
549.836 0
549.851 0
549.866 0
549.881 0
549.896 0
549.912 0
549.927 0
549.942 0
549.957 0
549.972 0
549.987 0
550.003 0
550.018 0
550.033 0
550.048 0
550.063 0
550.078 0
550.094 0
550.109 9
550.124 2
550.139 0
550.154 0
550.170 0
550.185 0
550.200 1
550.215 0
550.230 0
550.245 0
550.261 0
550.276 0
550.291 0
550.306 0
550.321 0
550.337 0
550.352 0
550.367 0
550.382 2
550.397 21
550.413 2
550.428 0
550.443 0
550.458 0
550.473 0
550.488 0
550.504 0
550.519 1
550.534 0
550.549 0
550.564 0
550.580 8
550.595 2
550.610 0
550.625 0
550.640 0
550.656 7
550.671 0
550.686 0
550.701 0
550.716 0
550.731 3
550.747 0
550.762 0
550.777 0
550.792 0
550.807 0
550.823 0
550.838 0
550.853 0
550.868 3
550.883 0
550.899 0
550.914 0
550.929 0
550.944 0
550.959 0
550.975 0
550.990 0
551.005 0
551.020 0
551.035 0
551.050 1
551.066 1
551.081 0
551.096 0
551.111 0
551.126 0
551.142 0
551.157 0
551.172 1
551.187 4
551.202 0
551.218 0
551.233 0
551.248 0
551.263 2
551.278 0
551.294 0
551.309 0
551.324 0
551.339 0
551.354 0
551.370 0
551.385 3
551.400 0
551.415 0
551.430 0
551.446 0
551.461 0
551.476 0
551.491 0
551.506 2
551.522 0
551.537 1
551.552 1
551.567 0
551.582 0
551.598 0
551.613 0
551.628 0
551.643 5
551.658 0
551.674 1
551.689 0
551.704 4
551.719 0
551.734 0
551.750 0
551.765 11
551.780 4
551.795 0
551.810 0
551.826 0
551.841 0
551.856 0
551.871 0
551.886 0
551.902 0
551.917 0
551.932 0
551.947 0
551.963 0
551.978 0
551.993 8
552.008 0
552.023 0
552.039 0
552.054 0
552.069 0
552.084 8
552.099 6
552.115 0
552.130 0
552.145 1
552.160 0
552.175 0
552.191 0
552.206 4
552.221 3
552.236 0
552.251 0
552.267 0
552.282 1
552.297 7
552.312 0
552.328 0
552.343 0
552.358 0
552.373 0
552.388 0
552.404 0
552.419 0
552.434 0
552.449 12
552.464 5
552.480 0
552.495 0
552.510 0
552.525 6
552.541 0
552.556 0
552.571 0
552.586 0
552.601 0
552.617 9
552.632 0
552.647 0
552.662 3
552.677 0
552.693 0
552.708 0
552.723 0
552.738 0
552.754 0
552.769 0
552.784 2
552.799 0
552.814 0
552.830 0
552.845 0
552.860 0
552.875 0
552.890 0
552.906 0
552.921 0
552.936 0
552.951 0
552.967 4
552.982 0
552.997 6
553.012 5
553.027 0
553.043 0
553.058 0
553.073 0
553.088 0
553.104 0
553.119 0
553.134 0
553.149 0
553.164 0
553.180 0
553.195 0
553.210 7
553.225 4
553.241 0
553.256 0
553.271 0
553.286 0
553.301 0
553.317 4
553.332 14
553.347 2
553.362 0
553.378 0
553.393 0
553.408 0
553.423 0
553.439 0
553.454 0
553.469 0
553.484 1
553.499 3
553.515 0
553.530 0
553.545 0
553.560 0
553.576 0
553.591 0
553.606 0
553.621 0
553.636 0
553.652 0
553.667 0
553.682 0
553.697 0
553.713 0
553.728 0
553.743 1
553.758 0
553.774 0
553.789 0
553.804 0
553.819 6
553.834 0
553.850 0
553.865 0
553.880 0
553.895 0
553.911 1
553.926 7
553.941 0
553.956 0
553.972 1
553.987 0
554.002 0
554.017 0
554.033 0
554.048 0
554.063 0
554.078 0
554.093 0
554.109 0
554.124 0
554.139 0
554.154 0
554.170 0
554.185 2
554.200 0
554.215 0
554.231 0
554.246 0
554.261 0
554.276 0
554.292 0
554.307 0
554.322 6
554.337 0
554.353 0
554.368 0
554.383 0
554.398 0
554.413 0
554.429 0
554.444 2
554.459 0
554.474 1
554.490 3
554.505 0
554.520 0
554.535 0
554.551 0
554.566 0
554.581 0
554.596 0
554.612 0
554.627 0
554.642 0
554.657 0
554.673 0
554.688 1
554.703 3
554.718 0
554.734 1
554.749 2
554.764 1
554.779 0
554.795 0
554.810 1
554.825 0
554.840 0
554.856 0
554.871 0
554.886 0
554.901 0
554.917 2
554.932 1
554.947 2
554.962 0
554.978 0
554.993 0
555.008 0
555.023 2
555.039 5
555.054 0
555.069 0
555.084 0
555.100 0
555.115 0
555.130 0
555.145 0
555.161 0
555.176 0
555.191 0
555.206 0
555.222 0
555.237 0
555.252 0
555.267 0
555.283 6
555.298 0
555.313 0
555.328 0
555.344 0
555.359 0
555.374 1
555.389 0
555.405 0
555.420 0
555.435 0
555.450 0
555.466 0
555.481 0
555.496 5
555.511 3
555.527 7
555.542 0
555.557 5
555.572 0
555.588 0
555.603 0
555.618 0
555.633 0
555.649 1
555.664 3
555.679 0
555.694 0
555.710 0
555.725 0
555.740 0
555.755 0
555.771 0
555.786 0
555.801 0
555.816 0
555.832 0
555.847 0
555.862 0
555.878 0
555.893 0
555.908 0
555.923 0
555.939 0
555.954 0
555.969 0
555.984 10
556.000 0
556.015 0
556.030 0
556.045 0
556.061 0
556.076 2
556.091 0
556.106 0
556.122 0
556.137 0
556.152 0
556.168 0
556.183 0
556.198 0
556.213 0
556.229 0
556.244 10
556.259 5
556.274 0
556.290 0
556.305 0
556.320 0
556.335 0
556.351 0
556.366 0
556.381 0
556.396 2
556.412 0
556.427 0
556.442 0
556.458 0
556.473 0
556.488 0
556.503 0
556.519 0
556.534 0
556.549 0
556.564 0
556.580 0
556.595 0
556.610 0
556.626 2
556.641 0
556.656 0
556.671 0
556.687 0
556.702 0
556.717 0
556.732 0
556.748 0
556.763 1
556.778 0
556.794 0
556.809 0
556.824 0
556.839 0
556.855 1
556.870 0
556.885 0
556.900 5
556.916 1
556.931 1
556.946 3
556.962 0
556.977 0
556.992 0
557.007 0
557.023 5
557.038 0
557.053 0
557.068 0
557.084 0
557.099 0
557.114 0
557.130 2
557.145 0
557.160 0
557.175 0
557.191 0
557.206 0
557.221 0
557.237 0
557.252 1
557.267 2
557.282 0
557.298 0
557.313 0
557.328 0
557.343 0
557.359 0
557.374 0
557.389 0
557.405 16
557.420 5
557.435 0
557.450 0
557.466 4
557.481 0
557.496 0
557.512 0
557.527 0
557.542 0
557.557 0
557.573 0
557.588 0
557.603 0
557.619 0
557.634 0
557.649 0
557.664 0
557.680 0
557.695 0
557.710 0
557.726 0
557.741 0
557.756 0
557.771 0
557.787 0
557.802 1
557.817 1
557.833 3
557.848 0
557.863 0
557.878 0
557.894 0
557.909 0
557.924 0
557.940 0
557.955 4
557.970 0
557.985 0
558.001 0
558.016 0
558.031 0
558.047 0
558.062 0
558.077 2
558.092 4
558.108 0
558.123 0
558.138 0
558.154 0
558.169 0
558.184 0
558.200 0
558.215 0
558.230 0
558.245 0
558.261 0
558.276 0
558.291 1
558.307 0
558.322 0
558.337 0
558.352 0
558.368 0
558.383 0
558.398 0
558.414 0
558.429 0
558.444 0
558.460 0
558.475 0
558.490 0
558.505 0
558.521 0
558.536 0
558.551 0
558.567 0
558.582 0
558.597 0
558.613 1
558.628 0
558.643 0
558.658 0
558.674 2
558.689 2
558.704 0
558.720 0
558.735 0
558.750 0
558.765 0
558.781 0
558.796 1
558.811 2
558.827 0
558.842 0
558.857 0
558.873 0
558.888 0
558.903 0
558.919 0
558.934 0
558.949 0
558.964 0
558.980 4
558.995 0
559.010 0
559.026 0
559.041 0
559.056 0
559.072 0
559.087 3
559.102 1
559.117 2
559.133 0
559.148 0
559.163 0
559.179 0
559.194 0
559.209 0
559.225 3
559.240 2
559.255 0
559.271 1
559.286 0
559.301 0
559.316 0
559.332 0
559.347 0
559.362 0
559.378 0
559.393 0
559.408 0
559.424 0
559.439 0
559.454 0
559.470 0
559.485 0
559.500 0
559.515 0
559.531 0
559.546 0
559.561 0
559.577 0
559.592 0
559.607 0
559.623 0
559.638 0
559.653 0
559.669 0
559.684 0
559.699 0
559.715 0
559.730 0
559.745 0
559.760 0
559.776 0
559.791 4
559.806 0
559.822 0
559.837 0
559.852 0
559.868 0
559.883 0
559.898 0
559.914 0
559.929 0
559.944 0
559.960 0
559.975 0
559.990 0
560.005 0
560.021 0
560.036 0
560.051 0
560.067 0
560.082 12
560.097 5
560.113 1
560.128 0
560.143 0
560.159 0
560.174 0
560.189 0
560.205 0
560.220 0
560.235 0
560.251 0
560.266 0
560.281 0
560.297 0
560.312 1
560.327 1
560.343 0
560.358 0
560.373 0
560.388 0
560.404 0
560.419 0
560.434 0
560.450 0
560.465 0
560.480 0
560.496 0
560.511 0
560.526 0
560.542 0
560.557 0
560.572 3
560.588 13
560.603 2
560.618 0
560.634 0
560.649 0
560.664 0
560.680 0
560.695 0
560.710 0
560.726 0
560.741 0
560.756 0
560.772 0
560.787 3
560.802 4
560.818 0
560.833 0
560.848 0
560.864 0
560.879 1
560.894 0
560.910 0
560.925 0
560.940 0
560.956 0
560.971 2
560.986 1
561.002 0
561.017 0
561.032 0
561.048 0
561.063 0
561.078 0
561.094 1
561.109 0
561.124 0
561.140 0
561.155 0
561.170 0
561.186 0
561.201 0
561.216 0
561.232 0
561.247 0
561.262 10
561.278 8
561.293 1
561.308 0
561.324 1
561.339 3
561.354 1
561.370 0
561.385 0
561.400 0
561.416 0
561.431 0
561.446 0
561.462 5
561.477 8
561.492 7
561.508 2
561.523 0
561.538 0
561.554 0
561.569 0
561.584 4
561.600 0
561.615 0
561.630 0
561.646 0
561.661 0
561.676 0
561.692 0
561.707 0
561.722 0
561.738 0
561.753 0
561.768 0
561.784 0
561.799 0
561.814 0
561.830 0
561.845 0
561.860 0
561.876 1
561.891 0
561.906 0
561.922 0
561.937 0
561.952 0
561.968 0
561.983 0
561.998 0
562.014 0
562.029 0
562.045 3
562.060 2
562.075 0
562.091 0
562.106 3
562.121 5
562.137 0
562.152 0
562.167 0
562.183 0
562.198 0
562.213 0
562.229 20
562.244 7
562.259 0
562.275 0
562.290 0
562.305 1
562.321 0
562.336 9
562.351 1
562.367 0
562.382 0
562.398 0
562.413 0
562.428 0
562.444 0
562.459 0
562.474 0
562.490 0
562.505 5
562.520 0
562.536 0
562.551 0
562.566 0
562.582 0
562.597 0
562.612 0
562.628 17
562.643 9
562.658 0
562.674 0
562.689 0
562.705 7
562.720 5
562.735 2
562.751 1
562.766 0
562.781 0
562.797 0
562.812 2
562.827 2
562.843 0
562.858 0
562.873 0
562.889 0
562.904 0
562.920 0
562.935 0
562.950 0
562.966 0
562.981 0
562.996 0
563.012 0
563.027 0
563.042 0
563.058 0
563.073 0
563.088 0
563.104 0
563.119 0
563.135 0
563.150 1
563.165 1
563.181 1
563.196 0
563.211 0
563.227 10
563.242 13
563.257 5
563.273 0
563.288 0
563.304 0
563.319 0
563.334 0
563.350 0
563.365 0
563.380 2
563.396 4
563.411 0
563.426 0
563.442 0
563.457 0
563.473 0
563.488 0
563.503 0
563.519 0
563.534 0
563.549 0
563.565 0
563.580 0
563.595 0
563.611 0
563.626 0
563.642 0
563.657 3
563.672 0
563.688 0
563.703 0
563.718 0
563.734 0
563.749 0
563.764 4
563.780 3
563.795 0
563.811 0
563.826 0
563.841 0
563.857 0
563.872 9
563.887 7
563.903 0
563.918 2
563.934 0
563.949 0
563.964 0
563.980 0
563.995 7
564.010 2
564.026 0
564.041 0
564.057 0
564.072 5
564.087 0
564.103 0
564.118 0
564.133 0
564.149 0
564.164 0
564.180 0
564.195 0
564.210 0
564.226 0
564.241 0
564.256 0
564.272 0
564.287 0
564.303 0
564.318 0
564.333 0
564.349 0
564.364 0
564.379 0
564.395 0
564.410 0
564.426 2
564.441 0
564.456 0
564.472 0
564.487 0
564.502 0
564.518 0
564.533 4
564.549 13
564.564 1
564.579 0
564.595 6
564.610 8
564.625 1
564.641 0
564.656 0
564.672 0
564.687 0
564.702 0
564.718 0
564.733 0
564.748 0
564.764 0
564.779 0
564.795 0
564.810 0
564.825 0
564.841 0
564.856 6
564.872 3
564.887 2
564.902 0
564.918 2
564.933 1
564.948 0
564.964 0
564.979 0
564.995 0
565.010 0
565.025 0
565.041 0
565.056 0
565.072 3
565.087 0
565.102 0
565.118 0
565.133 7
565.149 0
565.164 1
565.179 8
565.195 0
565.210 0
565.225 2
565.241 7
565.256 0
565.272 0
565.287 0
565.302 0
565.318 0
565.333 0
565.349 0
565.364 1
565.379 0
565.395 0
565.410 0
565.426 0
565.441 0
565.456 5
565.472 1
565.487 0
565.502 0
565.518 4
565.533 0
565.549 0
565.564 0
565.579 0
565.595 1
565.610 0
565.626 0
565.641 0
565.656 0
565.672 0
565.687 0
565.703 0
565.718 0
565.733 0
565.749 0
565.764 0
565.780 0
565.795 0
565.810 1
565.826 0
565.841 0
565.857 0
565.872 0
565.887 1
565.903 0
565.918 0
565.934 0
565.949 0
565.964 0
565.980 0
565.995 0
566.011 0
566.026 0
566.041 0
566.057 0
566.072 0
566.088 0
566.103 0
566.118 0
566.134 3
566.149 0
566.165 0
566.180 0
566.195 0
566.211 0
566.226 0
566.242 4
566.257 0
566.272 0
566.288 0
566.303 0
566.319 3
566.334 6
566.349 0
566.365 0
566.380 0
566.396 0
566.411 0
566.426 0
566.442 2
566.457 5
566.473 3
566.488 0
566.503 0
566.519 0
566.534 0
566.550 0
566.565 0
566.580 0
566.596 2
566.611 1
566.627 0
566.642 4
566.657 15
566.673 4
566.688 0
566.704 0
566.719 0
566.735 0
566.750 5
566.765 6
566.781 1
566.796 0
566.812 0
566.827 0
566.842 4
566.858 1
566.873 0
566.889 0
566.904 0
566.919 1
566.935 0
566.950 1
566.966 9
566.981 0
566.996 0
567.012 0
567.027 0
567.043 0
567.058 4
567.074 0
567.089 0
567.104 0
567.120 15
567.135 6
567.151 0
567.166 0
567.181 0
567.197 0
567.212 0
567.228 0
567.243 16
567.259 4
567.274 0
567.289 0
567.305 0
567.320 0
567.336 0
567.351 0
567.366 0
567.382 0
567.397 0
567.413 0
567.428 0
567.444 1
567.459 1
567.474 0
567.490 8
567.505 0
567.521 0
567.536 0
567.551 0
567.567 0
567.582 0
567.598 0
567.613 5
567.629 2
567.644 0
567.659 4
567.675 4
567.690 0
567.706 0
567.721 0
567.737 6
567.752 0
567.767 0
567.783 0
567.798 0
567.814 0
567.829 0
567.845 1
567.860 0
567.875 0
567.891 5
567.906 16
567.922 2
567.937 0
567.952 0
567.968 10
567.983 0
567.999 0
568.014 0
568.030 0
568.045 0
568.060 0
568.076 0
568.091 0
568.107 0
568.122 0
568.138 0
568.153 0
568.168 0
568.184 2
568.199 0
568.215 0
568.230 0
568.246 0
568.261 3
568.276 14
568.292 3
568.307 0
568.323 0
568.338 0
568.354 0
568.369 0
568.384 0
568.400 7
568.415 3
568.431 2
568.446 2
568.462 5
568.477 1
568.493 0
568.508 2
568.523 11
568.539 13
568.554 2
568.570 0
568.585 0
568.601 6
568.616 0
568.631 11
568.647 8
568.662 0
568.678 0
568.693 0
568.709 0
568.724 0
568.739 0
568.755 0
568.770 0
568.786 0
568.801 0
568.817 0
568.832 0
568.848 0
568.863 0
568.878 0
568.894 0
568.909 0
568.925 0
568.940 0
568.956 0
568.971 0
568.986 0
569.002 0
569.017 0
569.033 0
569.048 0
569.064 4
569.079 0
569.095 0
569.110 0
569.125 0
569.141 0
569.156 0
569.172 0
569.187 0
569.203 0
569.218 0
569.234 0
569.249 0
569.264 0
569.280 0
569.295 0
569.311 4
569.326 0
569.342 0
569.357 0
569.373 0
569.388 0
569.403 0
569.419 4
569.434 0
569.450 0
569.465 0
569.481 0
569.496 0
569.512 0
569.527 0
569.542 0
569.558 2
569.573 0
569.589 0
569.604 0
569.620 0
569.635 0
569.651 3
569.666 2
569.681 4
569.697 0
569.712 0
569.728 0
569.743 0
569.759 0
569.774 0
569.790 0
569.805 0
569.821 0
569.836 0
569.851 0
569.867 0
569.882 0
569.898 0
569.913 0
569.929 0
569.944 0
569.960 0
569.975 0
569.990 0
570.006 4
570.021 1
570.037 0
570.052 0
570.068 1
570.083 0
570.099 0
570.114 15
570.130 11
570.145 3
570.160 11
570.176 4
570.191 0
570.207 2
570.222 0
570.238 0
570.253 0
570.269 0
570.284 0
570.300 0
570.315 0
570.331 0
570.346 0
570.361 0
570.377 0
570.392 0
570.408 0
570.423 0
570.439 0
570.454 0
570.470 0
570.485 0
570.501 0
570.516 0
570.531 0
570.547 0
570.562 0
570.578 0
570.593 0
570.609 0
570.624 0
570.640 0
570.655 0
570.671 0
570.686 0
570.702 0
570.717 0
570.732 0
570.748 2
570.763 1
570.779 1
570.794 0
570.810 0
570.825 1
570.841 0
570.856 0
570.872 1
570.887 5
570.903 2
570.918 0
570.934 0
570.949 0
570.964 0
570.980 0
570.995 0
571.011 0
571.026 0
571.042 0
571.057 0
571.073 0
571.088 0
571.104 0
571.119 0
571.135 0
571.150 0
571.166 0
571.181 0
571.196 0
571.212 0
571.227 2
571.243 4
571.258 6
571.274 0
571.289 0
571.305 0
571.320 0
571.336 0
571.351 0
571.367 0
571.382 0
571.398 0
571.413 0
571.429 2
571.444 10
571.459 2
571.475 4
571.490 0
571.506 7
571.521 12
571.537 0
571.552 0
571.568 0
571.583 0
571.599 1
571.614 0
571.630 0
571.645 4
571.661 0
571.676 3
571.692 0
571.707 0
571.723 0
571.738 5
571.754 0
571.769 0
571.784 0
571.800 0
571.815 0
571.831 0
571.846 0
571.862 0
571.877 0
571.893 0
571.908 0
571.924 0
571.939 2
571.955 0
571.970 0
571.986 0
572.001 0
572.017 0
572.032 0
572.048 0
572.063 0
572.079 0
572.094 0
572.110 0
572.125 0
572.141 0
572.156 0
572.171 0
572.187 0
572.202 0
572.218 0
572.233 0
572.249 1
572.264 1
572.280 0
572.295 0
572.311 0
572.326 0
572.342 0
572.357 0
572.373 0
572.388 0
572.404 0
572.419 0
572.435 0
572.450 0
572.466 3
572.481 1
572.497 1
572.512 3
572.528 1
572.543 0
572.559 2
572.574 3
572.590 0
572.605 0
572.621 3
572.636 1
572.652 0
572.667 4
572.683 5
572.698 0
572.714 0
572.729 1
572.744 0
572.760 0
572.775 0
572.791 0
572.806 0
572.822 3
572.837 12
572.853 2
572.868 2
572.884 0
572.899 0
572.915 0
572.930 2
572.946 0
572.961 0
572.977 0
572.992 0
573.008 0
573.023 0
573.039 0
573.054 0
573.070 0
573.085 0
573.101 0
573.116 0
573.132 0
573.147 0
573.163 0
573.178 0
573.194 3
573.209 0
573.225 0
573.240 0
573.256 0
573.271 0
573.287 0
573.302 0
573.318 0
573.333 0
573.349 0
573.364 0
573.380 0
573.395 6
573.411 4
573.426 0
573.442 0
573.457 0
573.473 0
573.488 0
573.504 0
573.519 0
573.535 0
573.550 0
573.566 0
573.581 0
573.597 0
573.612 0
573.628 0
573.643 0
573.659 0
573.674 0
573.690 0
573.705 0
573.721 0
573.736 0
573.752 0
573.767 0
573.783 0
573.798 0
573.814 0
573.829 0
573.845 0
573.860 0
573.876 0
573.891 0
573.907 0
573.922 0
573.938 0
573.953 0
573.969 0
573.984 0
574.000 1
574.015 0
574.031 0
574.046 5
574.062 0
574.077 0
574.093 0
574.108 0
574.124 0
574.139 0
574.155 0
574.171 1
574.186 0
574.202 0
574.217 1
574.233 0
574.248 0
574.264 0
574.279 0
574.295 0
574.310 0
574.326 0
574.341 5
574.357 6
574.372 3
574.388 6
574.403 3
574.419 0
574.434 0
574.450 0
574.465 0
574.481 0
574.496 0
574.512 0
574.527 0
574.543 0
574.558 0
574.574 0
574.589 9
574.605 3
574.620 2
574.636 1
574.651 0
574.667 3
574.682 0
574.698 0
574.713 0
574.729 0
574.745 0
574.760 0
574.776 0
574.791 0
574.807 0
574.822 0
574.838 0
574.853 0
574.869 0
574.884 0
574.900 0
574.915 0
574.931 0
574.946 0
574.962 0
574.977 3
574.993 0
575.008 0
575.024 0
575.039 0
575.055 0
575.070 0
575.086 0
575.101 0
575.117 0
575.133 0
575.148 0
575.164 0
575.179 0
575.195 0
575.210 0
575.226 0
575.241 0
575.257 0
575.272 0
575.288 0
575.303 0
575.319 0
575.334 15
575.350 6
575.365 1
575.381 1
575.396 0
575.412 1
575.428 1
575.443 1
575.459 12
575.474 0
575.490 0
575.505 0
575.521 16
575.536 10
575.552 0
575.567 0
575.583 0
575.598 3
575.614 0
575.629 0
575.645 1
575.660 0
575.676 0
575.691 0
575.707 0
575.723 0
575.738 3
575.754 0
575.769 0
575.785 0
575.800 0
575.816 0
575.831 0
575.847 0
575.862 0
575.878 0
575.893 1
575.909 0
575.924 0
575.940 0
575.956 0
575.971 0
575.987 1
576.002 0
576.018 0
576.033 0
576.049 0
576.064 0
576.080 0
576.095 0
576.111 0
576.126 0
576.142 0
576.158 0
576.173 3
576.189 4
576.204 0
576.220 0
576.235 6
576.251 3
576.266 0
576.282 0
576.297 0
576.313 0
576.328 0
576.344 4
576.360 7
576.375 0
576.391 0
576.406 0
576.422 0
576.437 0
576.453 0
576.468 0
576.484 0
576.499 0
576.515 0
576.530 0
576.546 0
576.562 0
576.577 0
576.593 0
576.608 0
576.624 0
576.639 0
576.655 0
576.670 0
576.686 0
576.701 0
576.717 2
576.733 1
576.748 0
576.764 2
576.779 0
576.795 0
576.810 0
576.826 1
576.841 0
576.857 0
576.872 0
576.888 0
576.904 0
576.919 0
576.935 0
576.950 0
576.966 2
576.981 0
576.997 0
577.012 0
577.028 0
577.043 0
577.059 0
577.075 0
577.090 0
577.106 0
577.121 0
577.137 0
577.152 0
577.168 0
577.183 0
577.199 0
577.214 6
577.230 4
577.246 0
577.261 0
577.277 0
577.292 0
577.308 0
577.323 0
577.339 0
577.354 0
577.370 0
577.386 0
577.401 0
577.417 2
577.432 11
577.448 1
577.463 4
577.479 5
577.494 3
577.510 1
577.526 0
577.541 0
577.557 0
577.572 0
577.588 0
577.603 0
577.619 0
577.634 0
577.650 0
577.666 0
577.681 0
577.697 0
577.712 0
577.728 0
577.743 0
577.759 0
577.774 0
577.790 0
577.806 0
577.821 0
577.837 0
577.852 0
577.868 0
577.883 0
577.899 0
577.915 0
577.930 0
577.946 0
577.961 2
577.977 3
577.992 0
578.008 4
578.023 7
578.039 1
578.055 7
578.070 0
578.086 0
578.101 0
578.117 0
578.132 0
578.148 0
578.163 0
578.179 13
578.195 4
578.210 0
578.226 0
578.241 0
578.257 0
578.272 0
578.288 2
578.304 0
578.319 0
578.335 0
578.350 0
578.366 0
578.381 0
578.397 0
578.413 0
578.428 8
578.444 2
578.459 1
578.475 0
578.490 0
578.506 0
578.522 0
578.537 0
578.553 0
578.568 0
578.584 3
578.599 0
578.615 0
578.631 0
578.646 0
578.662 0
578.677 0
578.693 0
578.708 0
578.724 0
578.740 2
578.755 0
578.771 0
578.786 0
578.802 0
578.817 0
578.833 0
578.849 0
578.864 0
578.880 0
578.895 0
578.911 1
578.926 0
578.942 0
578.958 0
578.973 0
578.989 0
579.004 0
579.020 0
579.035 0
579.051 1
579.067 0
579.082 0
579.098 0
579.113 0
579.129 0
579.144 0
579.160 0
579.176 0
579.191 0
579.207 2
579.222 0
579.238 0
579.253 0
579.269 2
579.285 0
579.300 0
579.316 0
579.331 0
579.347 0
579.363 0
579.378 0
579.394 0
579.409 0
579.425 2
579.440 0
579.456 0
579.472 0
579.487 0
579.503 0
579.518 0
579.534 0
579.550 0
579.565 0
579.581 0
579.596 0
579.612 0
579.627 0
579.643 0
579.659 0
579.674 0
579.690 0
579.705 0
579.721 0
579.737 0
579.752 0
579.768 0
579.783 0
579.799 0
579.814 0
579.830 0
579.846 0
579.861 0
579.877 0
579.892 1
579.908 2
579.924 0
579.939 0
579.955 0
579.970 1
579.986 3
580.001 0
580.017 0
580.033 8
580.048 0
580.064 0
580.079 0
580.095 0
580.111 0
580.126 0
580.142 0
580.157 0
580.173 0
580.189 0
580.204 0
580.220 0
580.235 10
580.251 1
580.267 0
580.282 0
580.298 3
580.313 0
580.329 0
580.344 0
580.360 0
580.376 4
580.391 2
580.407 0
580.422 0
580.438 0
580.454 0
580.469 0
580.485 0
580.500 0
580.516 0
580.532 0
580.547 0
580.563 0
580.578 0
580.594 2
580.610 0
580.625 0
580.641 0
580.656 2
580.672 0
580.688 0
580.703 0
580.719 0
580.734 0
580.750 0
580.766 0
580.781 0
580.797 0
580.812 0
580.828 1
580.844 0
580.859 0
580.875 0
580.890 11
580.906 5
580.922 2
580.937 0
580.953 0
580.968 0
580.984 0
581.000 0
581.015 0
581.031 0
581.046 0
581.062 5
581.078 0
581.093 0
581.109 0
581.124 0
581.140 0
581.156 0
581.171 0
581.187 0
581.202 3
581.218 0
581.234 0
581.249 0
581.265 4
581.280 10
581.296 0
581.312 0
581.327 0
581.343 8
581.358 14
581.374 8
581.390 5
581.405 0
581.421 0
581.437 0
581.452 0
581.468 0
581.483 0
581.499 0
581.515 0
581.530 0
581.546 0
581.561 8
581.577 0
581.593 0
581.608 0
581.624 0
581.639 0
581.655 1
581.671 6
581.686 0
581.702 0
581.718 0
581.733 0
581.749 0
581.764 8
581.780 1
581.796 0
581.811 0
581.827 0
581.842 2
581.858 0
581.874 0
581.889 4
581.905 0
581.920 0
581.936 0
581.952 0
581.967 0
581.983 0
581.999 0
582.014 0
582.030 3
582.045 0
582.061 0
582.077 0
582.092 0
582.108 3
582.123 0
582.139 0
582.155 5
582.170 6
582.186 4
582.202 0
582.217 0
582.233 0
582.248 0
582.264 0
582.280 2
582.295 0
582.311 0
582.327 0
582.342 0
582.358 0
582.373 0
582.389 0
582.405 0
582.420 0
582.436 0
582.451 2
582.467 0
582.483 0
582.498 0
582.514 0
582.530 0
582.545 1
582.561 0
582.576 0
582.592 0
582.608 0
582.623 0
582.639 0
582.655 0
582.670 0
582.686 2
582.701 1
582.717 0
582.733 0
582.748 0
582.764 0
582.780 0
582.795 0
582.811 0
582.826 0
582.842 0
582.858 0
582.873 0
582.889 0
582.905 0
582.920 0
582.936 0
582.951 0
582.967 0
582.983 0
582.998 4
583.014 9
583.030 0
583.045 0
583.061 0
583.077 1
583.092 5
583.108 0
583.123 0
583.139 0
583.155 2
583.170 0
583.186 4
583.202 0
583.217 0
583.233 0
583.248 0
583.264 0
583.280 0
583.295 6
583.311 3
583.327 0
583.342 0
583.358 0
583.374 0
583.389 0
583.405 0
583.420 0
583.436 0
583.452 0
583.467 0
583.483 0
583.499 0
583.514 0
583.530 0
583.546 0
583.561 0
583.577 0
583.592 0
583.608 0
583.624 0
583.639 0
583.655 0
583.671 0
583.686 0
583.702 0
583.718 0
583.733 0
583.749 0
583.764 0
583.780 2
583.796 1
583.811 0
583.827 0
583.843 6
583.858 5
583.874 6
583.890 1
583.905 0
583.921 0
583.936 1
583.952 2
583.968 0
583.983 0
583.999 0
584.015 0
584.030 0
584.046 0
584.062 0
584.077 0
584.093 0
584.109 0
584.124 0
584.140 0
584.155 5
584.171 0
584.187 0
584.202 0
584.218 0
584.234 0
584.249 0
584.265 0
584.281 0
584.296 2
584.312 0
584.328 0
584.343 3
584.359 10
584.375 8
584.390 0
584.406 0
584.421 0
584.437 0
584.453 0
584.468 0
584.484 0
584.500 0
584.515 0
584.531 0
584.547 0
584.562 0
584.578 0
584.594 0
584.609 8
584.625 1
584.641 8
584.656 2
584.672 3
584.688 3
584.703 0
584.719 1
584.734 0
584.750 2
584.766 0
584.781 0
584.797 0
584.813 0
584.828 0
584.844 0
584.860 10
584.875 8
584.891 4
584.907 0
584.922 0
584.938 5
584.954 2
584.969 0
584.985 0
585.001 0
585.016 1
585.032 0
585.048 3
585.063 3
585.079 4
585.095 4
585.110 0
585.126 0
585.141 0
585.157 3
585.173 14
585.188 3
585.204 0
585.220 0
585.235 0
585.251 0
585.267 0
585.282 0
585.298 0
585.314 0
585.329 0
585.345 0
585.361 0
585.376 0
585.392 0
585.408 0
585.423 0
585.439 0
585.455 0
585.470 0
585.486 2
585.502 0
585.517 0
585.533 0
585.549 0
585.564 0
585.580 0
585.596 0
585.611 0
585.627 0
585.643 0
585.658 0
585.674 0
585.690 0
585.705 0
585.721 3
585.737 0
585.752 0
585.768 0
585.784 0
585.799 0
585.815 0
585.831 0
585.846 0
585.862 0
585.878 0
585.893 0
585.909 0
585.925 0
585.940 0
585.956 0
585.972 0
585.987 0
586.003 0
586.019 1
586.034 0
586.050 0
586.066 0
586.081 0
586.097 0
586.113 0
586.128 0
586.144 0
586.160 0
586.175 0
586.191 0
586.207 0
586.222 0
586.238 0
586.254 0
586.269 0
586.285 0
586.301 0
586.316 0
586.332 2
586.348 0
586.363 0
586.379 0
586.395 0
586.410 0
586.426 0
586.442 0
586.457 1
586.473 5
586.489 0
586.504 0
586.520 0
586.536 1
586.552 4
586.567 0
586.583 0
586.599 0
586.614 0
586.630 0
586.646 0
586.661 0
586.677 0
586.693 0
586.708 10
586.724 0
586.740 0
586.755 0
586.771 0
586.787 0
586.802 0
586.818 0
586.834 2
586.849 3
586.865 0
586.881 0
586.896 0
586.912 6
586.928 0
586.944 0
586.959 0
586.975 0
586.991 0
587.006 0
587.022 0
587.038 0
587.053 0
587.069 1
587.085 0
587.100 0
587.116 0
587.132 0
587.147 0
587.163 0
587.179 0
587.194 0
587.210 11
587.226 8
587.241 0
587.257 0
587.273 3
587.289 0
587.304 1
587.320 1
587.336 0
587.351 0
587.367 0
587.383 0
587.398 1
587.414 3
587.430 0
587.445 0
587.461 0
587.477 0
587.492 0
587.508 0
587.524 0
587.540 0
587.555 0
587.571 0
587.587 0
587.602 2
587.618 4
587.634 1
587.649 0
587.665 0
587.681 0
587.696 0
587.712 0
587.728 0
587.744 0
587.759 0
587.775 0
587.791 0
587.806 0
587.822 0
587.838 0
587.853 1
587.869 3
587.885 1
587.900 0
587.916 0
587.932 0
587.948 0
587.963 0
587.979 0
587.995 0
588.010 0
588.026 0
588.042 0
588.057 0
588.073 0
588.089 1
588.105 0
588.120 0
588.136 0
588.152 0
588.167 0
588.183 0
588.199 0
588.214 0
588.230 0
588.246 0
588.262 0
588.277 0
588.293 1
588.309 0
588.324 0
588.340 0
588.356 0
588.371 0
588.387 0
588.403 1
588.419 1
588.434 0
588.450 0
588.466 0
588.481 1
588.497 11
588.513 12
588.528 3
588.544 0
588.560 0
588.576 0
588.591 0
588.607 3
588.623 1
588.638 2
588.654 0
588.670 0
588.685 0
588.701 2
588.717 0
588.733 4
588.748 0
588.764 0
588.780 7
588.795 0
588.811 8
588.827 2
588.843 0
588.858 0
588.874 0
588.890 0
588.905 5
588.921 0
588.937 0
588.952 0
588.968 0
588.984 5
589.000 3
589.015 0
589.031 0
589.047 0
589.062 0
589.078 0
589.094 0
589.110 0
589.125 0
589.141 0
589.157 0
589.172 0
589.188 0
589.204 0
589.220 0
589.235 0
589.251 0
589.267 0
589.282 0
589.298 0
589.314 0
589.330 1
589.345 0
589.361 0
589.377 0
589.392 0
589.408 0
589.424 0
589.440 0
589.455 0
589.471 0
589.487 0
589.502 0
589.518 0
589.534 0
589.550 0
589.565 0
589.581 0
589.597 0
589.612 0
589.628 0
589.644 2
589.660 0
589.675 0
589.691 0
589.707 0
589.722 0
589.738 0
589.754 0
589.770 0
589.785 0
589.801 0
589.817 0
589.832 0
589.848 0
589.864 0
589.880 0
589.895 0
589.911 0
589.927 0
589.943 0
589.958 0
589.974 0
589.990 0
590.005 0
590.021 0
590.037 0
590.053 0
590.068 1
590.084 0
590.100 0
590.115 0
590.131 0
590.147 0
590.163 0
590.178 0
590.194 9
590.210 9
590.226 0
590.241 1
590.257 1
590.273 0
590.288 0
590.304 2
590.320 3
590.336 0
590.351 0
590.367 3
590.383 2
590.399 3
590.414 0
590.430 0
590.446 0
590.461 0
590.477 0
590.493 0
590.509 0
590.524 0
590.540 0
590.556 0
590.572 0
590.587 0
590.603 0
590.619 0
590.635 1
590.650 0
590.666 5
590.682 5
590.697 2
590.713 0
590.729 0
590.745 0
590.760 0
590.776 0
590.792 0
590.808 1
590.823 3
590.839 2
590.855 0
590.870 0
590.886 0
590.902 0
590.918 0
590.933 0
590.949 0
590.965 0
590.981 0
590.996 0
591.012 0
591.028 0
591.044 0
591.059 5
591.075 3
591.091 0
591.107 0
591.122 0
591.138 0
591.154 0
591.169 1
591.185 1
591.201 0
591.217 0
591.232 0
591.248 0
591.264 0
591.280 0
591.295 1
591.311 0
591.327 0
591.343 0
591.358 0
591.374 0
591.390 0
591.406 0
591.421 0
591.437 0
591.453 0
591.469 0
591.484 0
591.500 0
591.516 1
591.532 0
591.547 0
591.563 0
591.579 0
591.594 0
591.610 2
591.626 0
591.642 0
591.657 0
591.673 3
591.689 0
591.705 0
591.720 0
591.736 0
591.752 0
591.768 0
591.783 0
591.799 0
591.815 0
591.831 0
591.846 0
591.862 0
591.878 14
591.894 5
591.909 0
591.925 0
591.941 0
591.957 0
591.972 0
591.988 0
592.004 0
592.020 0
592.035 0
592.051 6
592.067 3
592.083 3
592.098 0
592.114 7
592.130 4
592.146 0
592.161 0
592.177 0
592.193 0
592.209 0
592.224 0
592.240 0
592.256 0
592.272 0
592.287 0
592.303 5
592.319 0
592.335 0
592.350 0
592.366 0
592.382 0
592.398 0
592.413 0
592.429 1
592.445 5
592.461 0
592.476 0
592.492 0
592.508 0
592.524 0
592.540 0
592.555 0
592.571 0
592.587 0
592.603 2
592.618 0
592.634 0
592.650 0
592.666 0
592.681 0
592.697 0
592.713 0
592.729 3
592.744 2
592.760 0
592.776 0
592.792 0
592.807 0
592.823 0
592.839 0
592.855 0
592.870 0
592.886 0
592.902 0
592.918 0
592.933 0
592.949 0
592.965 0
592.981 0
592.997 0
593.012 0
593.028 0
593.044 0
593.060 0
593.075 0
593.091 0
593.107 0
593.123 0
593.138 6
593.154 0
593.170 0
593.186 0
593.201 0
593.217 0
593.233 0
593.249 0
593.265 0
593.280 0
593.296 0
593.312 0
593.328 0
593.343 0
593.359 0
593.375 0
593.391 2
593.406 1
593.422 0
593.438 0
593.454 0
593.469 0
593.485 0
593.501 0
593.517 5
593.533 8
593.548 4
593.564 0
593.580 0
593.596 0
593.611 0
593.627 0
593.643 0
593.659 0
593.675 0
593.690 0
593.706 0
593.722 2
593.738 1
593.753 2
593.769 0
593.785 0
593.801 0
593.816 0
593.832 4
593.848 2
593.864 2
593.880 0
593.895 1
593.911 0
593.927 0
593.943 0
593.958 0
593.974 0
593.990 0
594.006 0
594.022 0
594.037 0
594.053 3
594.069 0
594.085 0
594.100 0
594.116 0
594.132 0
594.148 0
594.164 0
594.179 0
594.195 0
594.211 0
594.227 0
594.242 0
594.258 0
594.274 0
594.290 0
594.306 0
594.321 0
594.337 0
594.353 6
594.369 0
594.384 0
594.400 0
594.416 0
594.432 1
594.448 0
594.463 0
594.479 0
594.495 0
594.511 0
594.526 0
594.542 0
594.558 0
594.574 0
594.590 0
594.605 0
594.621 0
594.637 1
594.653 0
594.669 0
594.684 0
594.700 3
594.716 0
594.732 1
594.747 2
594.763 1
594.779 0
594.795 1
594.811 0
594.826 4
594.842 2
594.858 1
594.874 0
594.890 6
594.905 0
594.921 4
594.937 1
594.953 0
594.968 0
594.984 0
595.000 0
595.016 0
595.032 0
595.047 0
595.063 0
595.079 0
595.095 0
595.111 2
595.126 3
595.142 0
595.158 0
595.174 1
595.190 0
595.205 0
595.221 0
595.237 0
595.253 1
595.269 1
595.284 0
595.300 0
595.316 0
595.332 4
595.347 0
595.363 5
595.379 1
595.395 0
595.411 0
595.426 3
595.442 0
595.458 0
595.474 0
595.490 2
595.505 5
595.521 0
595.537 0
595.553 0
595.569 0
595.584 0
595.600 2
595.616 1
595.632 2
595.648 2
595.663 3
595.679 0
595.695 0
595.711 0
595.727 0
595.742 0
595.758 2
595.774 0
595.790 2
595.806 0
595.821 0
595.837 0
595.853 0
595.869 0
595.885 2
595.900 1
595.916 0
595.932 0
595.948 0
595.964 4
595.979 0
595.995 0
596.011 0
596.027 0
596.043 0
596.058 0
596.074 0
596.090 0
596.106 0
596.122 0
596.137 0
596.153 2
596.169 0
596.185 1
596.201 0
596.216 0
596.232 0
596.248 0
596.264 5
596.280 8
596.295 0
596.311 10
596.327 3
596.343 0
596.359 0
596.375 0
596.390 0
596.406 0
596.422 0
596.438 0
596.454 0
596.469 0
596.485 0
596.501 0
596.517 0
596.533 4
596.548 0
596.564 1
596.580 0
596.596 5
596.612 0
596.627 0
596.643 0
596.659 0
596.675 0
596.691 0
596.707 0
596.722 0
596.738 0
596.754 0
596.770 0
596.786 0
596.801 0
596.817 0
596.833 0
596.849 0
596.865 0
596.880 0
596.896 0
596.912 0
596.928 0
596.944 0
596.960 0
596.975 4
596.991 0
597.007 0
597.023 0
597.039 0
597.054 0
597.070 0
597.086 0
597.102 0
597.118 0
597.134 0
597.149 0
597.165 0
597.181 0
597.197 0
597.213 0
597.228 0
597.244 0
597.260 6
597.276 1
597.292 0
597.308 0
597.323 0
597.339 0
597.355 0
597.371 0
597.387 0
597.402 0
597.418 0
597.434 0
597.450 0
597.466 0
597.482 0
597.497 0
597.513 0
597.529 0
597.545 0
597.561 0
597.576 0
597.592 0
597.608 0
597.624 0
597.640 0
597.656 0
597.671 0
597.687 0
597.703 0
597.719 0
597.735 0
597.751 0
597.766 0
597.782 0
597.798 0
597.814 0
597.830 2
597.846 0
597.861 0
597.877 0
597.893 0
597.909 0
597.925 0
597.940 0
597.956 0
597.972 0
597.988 5
598.004 0
598.020 0
598.035 0
598.051 2
598.067 0
598.083 0
598.099 0
598.115 0
598.130 0
598.146 0
598.162 0
598.178 0
598.194 0
598.210 0
598.225 0
598.241 0
598.257 0
598.273 0
598.289 0
598.305 3
598.320 0
598.336 0
598.352 0
598.368 0
598.384 0
598.400 0
598.415 0
598.431 0
598.447 0
598.463 0
598.479 0
598.495 0
598.510 0
598.526 0
598.542 1
598.558 1
598.574 0
598.590 0
598.605 2
598.621 4
598.637 0
598.653 1
598.669 0
598.685 0
598.700 0
598.716 0
598.732 0
598.748 0
598.764 0
598.780 0
598.796 0
598.811 0
598.827 0
598.843 0
598.859 0
598.875 0
598.891 3
598.906 0
598.922 0
598.938 0
598.954 0
598.970 0
598.986 0
599.001 0
599.017 0
599.033 0
599.049 0
599.065 0
599.081 0
599.096 1
599.112 1
599.128 0
599.144 0
599.160 0
599.176 0
599.192 0
599.207 0
599.223 0
599.239 0
599.255 0
599.271 0
599.287 0
599.302 0
599.318 0
599.334 0
599.350 5
599.366 0
599.382 0
599.398 0
599.413 0
599.429 0
599.445 0
599.461 0
599.477 2
599.493 0
599.508 0
599.524 0
599.540 0
599.556 0
599.572 0
599.588 0
599.604 0
599.619 0
599.635 0
599.651 0
599.667 0
599.683 0
599.699 0
599.715 0
599.730 0
599.746 0
599.762 0
599.778 0
599.794 0
599.810 0
599.826 0
599.841 0
599.857 0
599.873 0
599.889 0
599.905 0
599.921 8
599.936 1
599.952 0
599.968 0
599.984 0
600.000 0
600.016 0
600.032 0
600.047 0
600.063 4
600.079 7
600.095 4
600.111 0
600.127 0
600.143 0
600.158 0
600.174 2
600.190 2
600.206 0
600.222 5
600.238 3
600.254 0
600.269 3
600.285 2
600.301 3
600.317 1
600.333 0
600.349 0
600.365 0
600.381 0
600.396 0
600.412 5
600.428 4
600.444 0
600.460 0
600.476 0
600.492 0
600.507 0
600.523 0
600.539 3
600.555 0
600.571 2
600.587 4
600.603 0
600.618 3
600.634 0
600.650 0
600.666 0
600.682 0
600.698 0
600.714 0
600.729 1
600.745 1
600.761 0
600.777 1
600.793 1
600.809 0
600.825 3
600.841 0
600.856 0
600.872 0
600.888 0
600.904 0
600.920 0
600.936 1
600.952 0
600.967 0
600.983 2
600.999 0
601.015 0
601.031 0
601.047 0
601.063 0
601.079 2
601.094 10
601.110 3
601.126 0
601.142 6
601.158 4
601.174 0
601.190 0
601.206 2
601.221 2
601.237 4
601.253 4
601.269 0
601.285 0
601.301 4
601.317 3
601.333 0
601.348 0
601.364 0
601.380 1
601.396 0
601.412 0
601.428 0
601.444 0
601.460 0
601.475 0
601.491 0
601.507 0
601.523 0
601.539 0
601.555 0
601.571 0
601.587 0
601.602 0
601.618 6
601.634 2
601.650 0
601.666 0
601.682 0
601.698 0
601.714 0
601.729 0
601.745 0
601.761 0
601.777 0
601.793 0
601.809 0
601.825 3
601.841 1
601.856 0
601.872 5
601.888 3
601.904 0
601.920 0
601.936 0
601.952 0
601.968 0
601.983 0
601.999 0
602.015 0
602.031 0
602.047 0
602.063 0
602.079 0
602.095 0
602.111 0
602.126 1
602.142 0
602.158 0
602.174 0
602.190 0
602.206 3
602.222 0
602.238 0
602.254 0
602.269 0
602.285 0
602.301 0
602.317 0
602.333 3
602.349 0
602.365 0
602.381 5
602.396 1
602.412 0
602.428 0
602.444 0
602.460 0
602.476 0
602.492 0
602.508 0
602.524 0
602.539 0
602.555 0
602.571 0
602.587 0
602.603 0
602.619 0
602.635 0
602.651 5
602.667 0
602.682 0
602.698 0
602.714 0
602.730 0
602.746 0
602.762 0
602.778 1
602.794 0
602.810 0
602.826 0
602.841 1
602.857 0
602.873 2
602.889 6
602.905 0
602.921 0
602.937 0
602.953 0
602.969 0
602.984 1
603.000 0
603.016 5
603.032 0
603.048 0
603.064 0
603.080 1
603.096 0
603.112 0
603.128 1
603.143 8
603.159 0
603.175 0
603.191 0
603.207 0
603.223 0
603.239 0
603.255 0
603.271 0
603.286 0
603.302 0
603.318 3
603.334 12
603.350 4
603.366 0
603.382 0
603.398 0
603.414 2
603.430 4
603.445 0
603.461 3
603.477 0
603.493 0
603.509 12
603.525 11
603.541 0
603.557 0
603.573 3
603.589 0
603.605 0
603.620 0
603.636 0
603.652 9
603.668 9
603.684 0
603.700 0
603.716 0
603.732 0
603.748 0
603.764 0
603.779 0
603.795 0
603.811 0
603.827 0
603.843 0
603.859 0
603.875 0
603.891 0
603.907 0
603.923 0
603.939 0
603.954 0
603.970 0
603.986 0
604.002 0
604.018 0
604.034 0
604.050 1
604.066 0
604.082 0
604.098 0
604.114 6
604.129 1
604.145 0
604.161 0
604.177 0
604.193 0
604.209 0
604.225 0
604.241 0
604.257 0
604.273 0
604.289 2
604.304 0
604.320 0
604.336 0
604.352 0
604.368 0
604.384 0
604.400 0
604.416 0
604.432 0
604.448 0
604.464 0
604.479 0
604.495 0
604.511 0
604.527 0
604.543 0
604.559 0
604.575 1
604.591 4
604.607 4
604.623 0
604.639 0
604.655 0
604.670 0
604.686 3
604.702 10
604.718 2
604.734 0
604.750 0
604.766 0
604.782 0
604.798 0
604.814 0
604.830 0
604.846 3
604.862 0
604.877 5
604.893 0
604.909 0
604.925 0
604.941 0
604.957 0
604.973 0
604.989 0
605.005 3
605.021 0
605.037 0
605.053 0
605.068 0
605.084 0
605.100 2
605.116 8
605.132 1
605.148 0
605.164 5
605.180 2
605.196 2
605.212 0
605.228 0
605.244 0
605.260 0
605.275 0
605.291 0
605.307 1
605.323 0
605.339 0
605.355 0
605.371 2
605.387 6
605.403 0
605.419 0
605.435 0
605.451 0
605.467 0
605.483 0
605.498 0
605.514 0
605.530 0
605.546 0
605.562 0
605.578 0
605.594 0
605.610 0
605.626 0
605.642 0
605.658 0
605.674 0
605.690 0
605.706 0
605.721 0
605.737 0
605.753 0
605.769 0
605.785 0
605.801 0
605.817 0
605.833 0
605.849 0
605.865 0
605.881 3
605.897 0
605.913 0
605.929 0
605.945 0
605.960 0
605.976 10
605.992 0
606.008 0
606.024 0
606.040 0
606.056 0
606.072 3
606.088 0
606.104 4
606.120 0
606.136 1
606.152 0
606.168 0
606.184 0
606.200 0
606.215 0
606.231 0
606.247 1
606.263 0
606.279 8
606.295 5
606.311 0
606.327 2
606.343 5
606.359 0
606.375 0
606.391 0
606.407 0
606.423 0
606.439 0
606.455 0
606.470 0
606.486 0
606.502 0
606.518 0
606.534 0
606.550 0
606.566 0
606.582 0
606.598 0
606.614 9
606.630 5
606.646 0
606.662 0
606.678 0
606.694 0
606.710 0
606.726 1
606.741 13
606.757 2
606.773 5
606.789 2
606.805 4
606.821 0
606.837 0
606.853 1
606.869 1
606.885 0
606.901 0
606.917 3
606.933 1
606.949 0
606.965 0
606.981 0
606.997 0
607.013 0
607.029 0
607.044 0
607.060 0
607.076 3
607.092 0
607.108 0
607.124 0
607.140 0
607.156 0
607.172 0
607.188 6
607.204 3
607.220 9
607.236 0
607.252 0
607.268 0
607.284 0
607.300 0
607.316 0
607.332 0
607.348 0
607.363 0
607.379 0
607.395 0
607.411 0
607.427 4
607.443 3
607.459 0
607.475 0
607.491 0
607.507 0
607.523 1
607.539 0
607.555 0
607.571 2
607.587 0
607.603 0
607.619 0
607.635 0
607.651 0
607.667 1
607.683 10
607.699 0
607.714 0
607.730 0
607.746 0
607.762 0
607.778 0
607.794 0
607.810 0
607.826 0
607.842 2
607.858 2
607.874 0
607.890 0
607.906 0
607.922 0
607.938 1
607.954 0
607.970 0
607.986 4
608.002 2
608.018 0
608.034 0
608.050 0
608.066 0
608.082 7
608.098 0
608.113 2
608.129 1
608.145 0
608.161 1
608.177 0
608.193 17
608.209 7
608.225 7
608.241 4
608.257 1
608.273 5
608.289 0
608.305 5
608.321 0
608.337 5
608.353 0
608.369 1
608.385 2
608.401 0
608.417 0
608.433 0
608.449 0
608.465 0
608.481 3
608.497 1
608.513 0
608.529 0
608.545 0
608.561 0
608.576 0
608.592 0
608.608 0
608.624 0
608.640 0
608.656 5
608.672 9
608.688 1
608.704 0
608.720 0
608.736 0
608.752 2
608.768 0
608.784 0
608.800 0
608.816 0
608.832 0
608.848 0
608.864 0
608.880 0
608.896 2
608.912 0
608.928 0
608.944 0
608.960 0
608.976 2
608.992 0
609.008 0
609.024 4
609.040 2
609.056 0
609.072 0
609.088 0
609.104 0
609.120 1
609.136 1
609.151 1
609.167 0
609.183 0
609.199 0
609.215 0
609.231 0
609.247 6
609.263 0
609.279 0
609.295 0
609.311 7
609.327 1
609.343 0
609.359 0
609.375 0
609.391 4
609.407 2
609.423 2
609.439 0
609.455 0
609.471 0
609.487 1
609.503 0
609.519 0
609.535 0
609.551 0
609.567 0
609.583 0
609.599 0
609.615 0
609.631 6
609.647 0
609.663 0
609.679 0
609.695 0
609.711 4
609.727 6
609.743 4
609.759 0
609.775 0
609.791 0
609.807 0
609.823 0
609.839 1
609.855 0
609.871 0
609.887 0
609.903 0
609.919 0
609.935 0
609.951 0
609.967 1
609.983 0
609.999 0
610.015 0
610.030 0
610.046 0
610.062 0
610.078 5
610.094 2
610.110 0
610.126 17
610.142 8
610.158 2
610.174 1
610.190 0
610.206 0
610.222 0
610.238 0
610.254 0
610.270 1
610.286 0
610.302 0
610.318 0
610.334 0
610.350 0
610.366 0
610.382 0
610.398 0
610.414 0
610.430 0
610.446 0
610.462 0
610.478 0
610.494 0
610.510 0
610.526 0
610.542 0
610.558 0
610.574 0
610.590 0
610.606 0
610.622 0
610.638 0
610.654 0
610.670 0
610.686 0
610.702 0
610.718 0
610.734 0
610.750 1
610.766 0
610.782 0
610.798 1
610.814 0
610.830 2
610.846 0
610.862 0
610.878 6
610.894 1
610.910 0
610.926 0
610.942 0
610.958 0
610.974 0
610.990 3
611.006 0
611.022 0
611.038 0
611.054 1
611.070 11
611.086 1
611.102 0
611.118 0
611.134 0
611.150 2
611.166 0
611.182 0
611.198 0
611.214 0
611.230 1
611.246 0
611.262 0
611.278 3
611.294 0
611.310 9
611.326 4
611.342 0
611.358 0
611.374 0
611.390 0
611.406 2
611.422 0
611.438 0
611.454 2
611.470 2
611.486 0
611.502 0
611.518 0
611.534 0
611.550 0
611.566 0
611.582 0
611.598 6
611.614 0
611.630 0
611.646 0
611.662 0
611.678 5
611.694 0
611.710 0
611.726 0
611.742 0
611.758 5
611.774 1
611.790 0
611.806 0
611.822 3
611.838 0
611.854 0
611.870 0
611.886 0
611.902 0
611.919 0
611.935 0
611.951 0
611.967 0
611.983 1
611.999 0
612.015 0
612.031 0
612.047 0
612.063 0
612.079 0
612.095 2
612.111 4
612.127 0
612.143 0
612.159 0
612.175 0
612.191 0
612.207 2
612.223 3
612.239 1
612.255 2
612.271 0
612.287 0
612.303 0
612.319 6
612.335 6
612.351 4
612.367 4
612.383 2
612.399 0
612.415 0
612.431 0
612.447 0
612.463 0
612.479 0
612.495 0
612.511 0
612.527 3
612.543 0
612.559 0
612.575 1
612.591 0
612.607 1
612.623 0
612.639 0
612.655 0
612.671 0
612.687 0
612.703 0
612.719 0
612.735 0
612.751 0
612.767 3
612.783 0
612.800 0
612.816 0
612.832 0
612.848 0
612.864 0
612.880 0
612.896 0
612.912 0
612.928 9
612.944 10
612.960 0
612.976 0
612.992 0
613.008 0
613.024 0
613.040 0
613.056 2
613.072 3
613.088 1
613.104 1
613.120 0
613.136 0
613.152 0
613.168 0
613.184 0
613.200 0
613.216 0
613.232 1
613.248 0
613.264 0
613.280 0
613.296 4
613.312 0
613.328 0
613.344 0
613.360 3
613.376 10
613.393 0
613.409 0
613.425 3
613.441 1
613.457 0
613.473 0
613.489 0
613.505 0
613.521 0
613.537 0
613.553 0
613.569 0
613.585 0
613.601 0
613.617 0
613.633 3
613.649 0
613.665 0
613.681 0
613.697 0
613.713 0
613.729 0
613.745 0
613.761 0
613.777 1
613.793 0
613.809 0
613.825 0
613.842 2
613.858 4
613.874 0
613.890 6
613.906 8
613.922 2
613.938 0
613.954 0
613.970 0
613.986 0
614.002 2
614.018 1
614.034 0
614.050 0
614.066 0
614.082 0
614.098 0
614.114 0
614.130 0
614.146 0
614.162 3
614.178 3
614.194 0
614.210 0
614.226 0
614.243 0
614.259 0
614.275 0
614.291 0
614.307 0
614.323 0
614.339 3
614.355 0
614.371 0
614.387 0
614.403 0
614.419 0
614.435 0
614.451 0
614.467 0
614.483 0
614.499 0
614.515 11
614.531 5
614.547 0
614.563 0
614.579 0
614.596 0
614.612 0
614.628 0
614.644 0
614.660 0
614.676 0
614.692 4
614.708 0
614.724 0
614.740 0
614.756 0
614.772 0
614.788 1
614.804 4
614.820 0
614.836 1
614.852 0
614.868 0
614.884 0
614.900 0
614.916 11
614.933 7
614.949 0
614.965 0
614.981 0
614.997 0
615.013 0
615.029 0
615.045 0
615.061 0
615.077 0
615.093 0
615.109 8
615.125 1
615.141 0
615.157 0
615.173 0
615.189 1
615.205 1
615.222 0
615.238 0
615.254 0
615.270 0
615.286 0
615.302 0
615.318 1
615.334 2
615.350 4
615.366 1
615.382 0
615.398 0
615.414 1
615.430 0
615.446 0
615.462 2
615.478 0
615.494 0
615.511 2
615.527 0
615.543 0
615.559 0
615.575 0
615.591 0
615.607 0
615.623 0
615.639 0
615.655 3
615.671 0
615.687 0
615.703 0
615.719 0
615.735 0
615.751 0
615.768 0
615.784 0
615.800 0
615.816 0
615.832 1
615.848 0
615.864 0
615.880 6
615.896 4
615.912 0
615.928 0
615.944 0
615.960 0
615.976 0
615.992 0
616.008 0
616.025 0
616.041 0
616.057 0
616.073 2
616.089 0
616.105 0
616.121 2
616.137 14
616.153 5
616.169 0
616.185 1
616.201 0
616.217 2
616.233 1
616.250 5
616.266 1
616.282 0
616.298 0
616.314 0
616.330 0
616.346 0
616.362 0
616.378 0
616.394 0
616.410 0
616.426 3
616.442 16
616.458 0
616.474 0
616.491 0
616.507 9
616.523 3
616.539 0
616.555 0
616.571 0
616.587 0
616.603 0
616.619 0
616.635 0
616.651 0
616.667 0
616.683 0
616.700 0
616.716 0
616.732 7
616.748 5
616.764 0
616.780 0
616.796 0
616.812 0
616.828 0
616.844 0
616.860 6
616.876 4
616.892 0
616.909 0
616.925 0
616.941 0
616.957 0
616.973 0
616.989 4
617.005 0
617.021 7
617.037 2
617.053 0
617.069 3
617.085 4
617.101 9
617.118 5
617.134 4
617.150 0
617.166 0
617.182 0
617.198 3
617.214 0
617.230 1
617.246 0
617.262 0
617.278 0
617.294 0
617.311 16
617.327 12
617.343 0
617.359 0
617.375 0
617.391 0
617.407 0
617.423 1
617.439 7
617.455 2
617.471 0
617.487 0
617.504 0
617.520 0
617.536 1
617.552 0
617.568 0
617.584 0
617.600 0
617.616 0
617.632 0
617.648 0
617.664 1
617.680 12
617.697 4
617.713 2
617.729 0
617.745 0
617.761 5
617.777 7
617.793 0
617.809 0
617.825 0
617.841 0
617.857 0
617.874 0
617.890 0
617.906 4
617.922 1
617.938 2
617.954 1
617.970 0
617.986 6
618.002 3
618.018 3
618.034 0
618.051 0
618.067 3
618.083 2
618.099 0
618.115 0
618.131 1
618.147 0
618.163 0
618.179 0
618.195 0
618.211 0
618.228 3
618.244 0
618.260 1
618.276 0
618.292 0
618.308 0
618.324 0
618.340 0
618.356 1
618.372 0
618.389 0
618.405 0
618.421 0
618.437 0
618.453 0
618.469 0
618.485 0
618.501 7
618.517 1
618.533 4
618.550 7
618.566 0
618.582 0
618.598 0
618.614 8
618.630 6
618.646 2
618.662 0
618.678 0
618.694 0
618.711 0
618.727 0
618.743 3
618.759 6
618.775 0
618.791 0
618.807 0
618.823 0
618.839 0
618.855 0
618.872 0
618.888 0
618.904 0
618.920 0
618.936 0
618.952 0
618.968 6
618.984 4
619.000 0
619.016 3
619.033 3
619.049 1
619.065 0
619.081 9
619.097 3
619.113 3
619.129 0
619.145 0
619.161 1
619.178 11
619.194 11
619.210 5
619.226 15
619.242 6
619.258 0
619.274 0
619.290 0
619.306 0
619.323 0
619.339 0
619.355 0
619.371 0
619.387 3
619.403 0
619.419 0
619.435 0
619.451 6
619.468 0
619.484 0
619.500 0
619.516 0
619.532 0
619.548 0
619.564 0
619.580 0
619.596 0
619.613 0
619.629 0
619.645 0
619.661 0
619.677 0
619.693 1
619.709 2
619.725 0
619.741 0
619.758 3
619.774 0
619.790 0
619.806 0
619.822 0
619.838 0
619.854 0
619.870 0
619.886 0
619.903 0
619.919 0
619.935 0
619.951 3
619.967 0
619.983 0
619.999 0
620.015 5
620.032 2
620.048 3
620.064 0
620.080 3
620.096 4
620.112 0
620.128 0
620.144 0
620.160 4
620.177 1
620.193 0
620.209 0
620.225 0
620.241 0
620.257 0
620.273 0
620.289 0
620.306 0
620.322 0
620.338 0
620.354 0
620.370 0
620.386 0
620.402 0
620.418 0
620.435 0
620.451 0
620.467 0
620.483 0
620.499 0
620.515 0
620.531 0
620.547 0
620.564 0
620.580 0
620.596 0
620.612 1
620.628 3
620.644 0
620.660 0
620.676 0
620.693 4
620.709 3
620.725 0
620.741 0
620.757 0
620.773 0
620.789 0
620.805 0
620.822 0
620.838 7
620.854 0
620.870 0
620.886 0
620.902 5
620.918 3
620.934 0
620.951 0
620.967 0
620.983 0
620.999 0
621.015 0
621.031 2
621.047 0
621.064 0
621.080 0
621.096 0
621.112 0
621.128 0
621.144 0
621.160 0
621.176 0
621.193 0
621.209 4
621.225 0
621.241 0
621.257 0
621.273 0
621.289 1
621.306 5
621.322 12
621.338 3
621.354 0
621.370 0
621.386 0
621.402 0
621.418 0
621.435 0
621.451 0
621.467 2
621.483 0
621.499 0
621.515 0
621.531 1
621.548 2
621.564 0
621.580 0
621.596 0
621.612 0
621.628 4
621.644 1
621.661 2
621.677 4
621.693 0
621.709 0
621.725 0
621.741 2
621.757 0
621.774 0
621.790 5
621.806 0
621.822 0
621.838 0
621.854 0
621.870 14
621.887 8
621.903 0
621.919 0
621.935 0
621.951 0
621.967 2
621.983 0
622.000 0
622.016 0
622.032 0
622.048 0
622.064 1
622.080 0
622.096 0
622.113 0
622.129 0
622.145 0
622.161 1
622.177 3
622.193 2
622.209 0
622.226 0
622.242 2
622.258 1
622.274 0
622.290 0
622.306 1
622.322 2
622.339 0
622.355 2
622.371 0
622.387 0
622.403 0
622.419 0
622.435 1
622.452 1
622.468 8
622.484 1
622.500 0
622.516 0
622.532 0
622.549 0
622.565 0
622.581 1
622.597 0
622.613 0
622.629 0
622.645 3
622.662 0
622.678 0
622.694 0
622.710 0
622.726 0
622.742 0
622.759 0
622.775 0
622.791 0
622.807 0
622.823 0
622.839 0
622.855 0
622.872 0
622.888 6
622.904 0
622.920 0
622.936 0
622.952 2
622.969 0
622.985 0
623.001 0
623.017 0
623.033 0
623.049 0
623.065 0
623.082 0
623.098 0
623.114 0
623.130 0
623.146 0
623.162 0
623.179 0
623.195 0
623.211 0
623.227 0
623.243 0
623.259 0
623.276 0
623.292 0
623.308 0
623.324 0
623.340 0
623.356 0
623.373 3
623.389 3
623.405 0
623.421 0
623.437 0
623.453 0
623.470 0
623.486 3
623.502 0
623.518 0
623.534 0
623.550 0
623.566 0
623.583 0
623.599 2
623.615 0
623.631 0
623.647 6
623.663 2
623.680 3
623.696 2
623.712 0
623.728 0
623.744 1
623.760 0
623.777 2
623.793 0
623.809 0
623.825 0
623.841 0
623.857 0
623.874 0
623.890 2
623.906 1
623.922 2
623.938 0
623.954 0
623.971 0
623.987 0
624.003 0
624.019 0
624.035 0
624.052 0
624.068 0
624.084 0
624.100 0
624.116 0
624.132 0
624.149 0
624.165 0
624.181 0
624.197 0
624.213 0
624.229 1
624.246 1
624.262 0
624.278 0
624.294 0
624.310 0
624.326 0
624.343 11
624.359 2
624.375 0
624.391 0
624.407 3
624.423 0
624.440 0
624.456 0
624.472 1
624.488 0
624.504 0
624.521 0
624.537 0
624.553 0
624.569 0
624.585 0
624.601 0
624.618 0
624.634 0
624.650 0
624.666 0
624.682 0
624.699 0
624.715 0
624.731 0
624.747 0
624.763 0
624.779 0
624.796 0
624.812 0
624.828 0
624.844 2
624.860 0
624.876 0
624.893 0
624.909 0
624.925 0
624.941 0
624.957 0
624.974 0
624.990 3
625.006 0
625.022 0
625.038 0
625.054 1
625.071 0
625.087 3
625.103 0
625.119 4
625.135 11
625.152 5
625.168 2
625.184 0
625.200 0
625.216 4
625.233 2
625.249 3
625.265 0
625.281 0
625.297 0
625.313 0
625.330 0
625.346 0
625.362 0
625.378 1
625.394 0
625.411 0
625.427 0
625.443 14
625.459 11
625.475 1
625.492 5
625.508 2
625.524 0
625.540 0
625.556 0
625.572 0
625.589 0
625.605 0
625.621 0
625.637 0
625.653 0
625.670 0
625.686 0
625.702 0
625.718 0
625.734 1
625.751 6
625.767 7
625.783 4
625.799 1
625.815 0
625.832 0
625.848 7
625.864 0
625.880 0
625.896 2
625.913 0
625.929 0
625.945 0
625.961 0
625.977 0
625.993 0
626.010 0
626.026 0
626.042 0
626.058 0
626.074 0
626.091 2
626.107 0
626.123 0
626.139 0
626.155 0
626.172 0
626.188 3
626.204 0
626.220 0
626.236 0
626.253 0
626.269 0
626.285 0
626.301 0
626.317 0
626.334 0
626.350 0
626.366 0
626.382 0
626.398 1
626.415 2
626.431 0
626.447 0
626.463 0
626.479 0
626.496 0
626.512 0
626.528 0
626.544 0
626.560 0
626.577 0
626.593 0
626.609 0
626.625 0
626.641 0
626.658 0
626.674 0
626.690 0
626.706 0
626.723 5
626.739 2
626.755 6
626.771 2
626.787 0
626.804 4
626.820 12
626.836 4
626.852 3
626.868 0
626.885 0
626.901 0
626.917 2
626.933 0
626.949 1
626.966 0
626.982 0
626.998 6
627.014 0
627.030 1
627.047 0
627.063 0
627.079 0
627.095 19
627.112 6
627.128 9
627.144 0
627.160 4
627.176 0
627.193 0
627.209 1
627.225 6
627.241 2
627.257 0
627.274 0
627.290 0
627.306 0
627.322 0
627.338 0
627.355 0
627.371 0
627.387 1
627.403 1
627.420 0
627.436 0
627.452 0
627.468 0
627.484 0
627.501 0
627.517 0
627.533 0
627.549 0
627.565 0
627.582 0
627.598 0
627.614 0
627.630 0
627.647 0
627.663 4
627.679 7
627.695 2
627.711 0
627.728 0
627.744 0
627.760 0
627.776 0
627.793 0
627.809 0
627.825 0
627.841 0
627.857 0
627.874 3
627.890 0
627.906 0
627.922 0
627.939 3
627.955 1
627.971 0
627.987 0
628.003 0
628.020 0
628.036 0
628.052 0
628.068 0
628.085 0
628.101 0
628.117 1
628.133 1
628.149 0
628.166 0
628.182 0
628.198 1
628.214 3
628.231 0
628.247 0
628.263 4
628.279 2
628.295 0
628.312 0
628.328 1
628.344 3
628.360 8
628.377 7
628.393 3
628.409 7
628.425 1
628.441 4
628.458 4
628.474 0
628.490 0
628.506 0
628.523 0
628.539 0
628.555 4
628.571 2
628.588 0
628.604 0
628.620 2
628.636 0
628.652 0
628.669 0
628.685 0
628.701 0
628.717 0
628.734 0
628.750 0
628.766 3
628.782 3
628.799 0
628.815 0
628.831 4
628.847 0
628.863 0
628.880 1
628.896 0
628.912 0
628.928 0
628.945 0
628.961 0
628.977 0
628.993 0
629.010 0
629.026 0
629.042 0
629.058 2
629.074 1
629.091 5
629.107 1
629.123 13
629.139 3
629.156 0
629.172 0
629.188 0
629.204 1
629.221 2
629.237 0
629.253 0
629.269 0
629.286 9
629.302 3
629.318 0
629.334 0
629.351 3
629.367 0
629.383 0
629.399 0
629.415 0
629.432 0
629.448 0
629.464 0
629.480 0
629.497 1
629.513 0
629.529 0
629.545 0
629.562 0
629.578 0
629.594 0
629.610 1
629.627 0
629.643 0
629.659 0
629.675 0
629.692 0
629.708 0
629.724 0
629.740 1
629.757 0
629.773 0
629.789 0
629.805 0
629.822 0
629.838 0
629.854 0
629.870 1
629.887 2
629.903 0
629.919 0
629.935 0
629.952 0
629.968 0
629.984 0
630.000 0
630.017 0
630.033 1
630.049 0
630.065 0
630.082 0
630.098 0
630.114 5
630.130 0
630.146 0
630.163 2
630.179 5
630.195 0
630.211 0
630.228 0
630.244 0
630.260 0
630.277 0
630.293 1
630.309 0
630.325 6
630.342 11
630.358 0
630.374 0
630.390 6
630.407 0
630.423 0
630.439 0
630.455 1
630.472 0
630.488 0
630.504 0
630.520 0
630.537 0
630.553 0
630.569 2
630.585 0
630.602 0
630.618 0
630.634 1
630.650 0
630.667 0
630.683 0
630.699 4
630.715 5
630.732 0
630.748 0
630.764 0
630.780 0
630.797 9
630.813 3
630.829 0
630.845 0
630.862 0
630.878 0
630.894 0
630.910 0
630.927 0
630.943 0
630.959 0
630.975 0
630.992 0
631.008 0
631.024 5
631.041 0
631.057 0
631.073 0
631.089 0
631.106 1
631.122 0
631.138 0
631.154 0
631.171 0
631.187 0
631.203 0
631.219 0
631.236 0
631.252 0
631.268 4
631.284 16
631.301 5
631.317 0
631.333 0
631.350 0
631.366 0
631.382 0
631.398 0
631.415 7
631.431 3
631.447 0
631.463 0
631.480 0
631.496 0
631.512 0
631.528 0
631.545 6
631.561 1
631.577 0
631.594 5
631.610 1
631.626 2
631.642 0
631.659 0
631.675 0
631.691 0
631.707 1
631.724 0
631.740 0
631.756 1
631.773 0
631.789 12
631.805 1
631.821 0
631.838 0
631.854 0
631.870 0
631.886 0
631.903 0
631.919 0
631.935 7
631.951 6
631.968 0
631.984 16
632.000 6
632.017 3
632.033 3
632.049 0
632.065 0
632.082 0
632.098 0
632.114 0
632.131 0
632.147 0
632.163 0
632.179 0
632.196 2
632.212 0
632.228 0
632.244 1
632.261 0
632.277 0
632.293 0
632.310 0
632.326 7
632.342 6
632.358 0
632.375 1
632.391 3
632.407 0
632.423 2
632.440 3
632.456 0
632.472 5
632.489 0
632.505 0
632.521 0
632.537 0
632.554 0
632.570 0
632.586 3
632.603 0
632.619 0
632.635 0
632.651 0
632.668 0
632.684 1
632.700 0
632.717 0
632.733 0
632.749 0
632.765 0
632.782 0
632.798 2
632.814 2
632.831 0
632.847 0
632.863 0
632.879 0
632.896 11
632.912 4
632.928 1
632.945 0
632.961 0
632.977 0
632.993 1
633.010 5
633.026 0
633.042 2
633.059 3
633.075 0
633.091 6
633.107 4
633.124 0
633.140 0
633.156 0
633.173 0
633.189 0
633.205 0
633.221 7
633.238 5
633.254 0
633.270 5
633.287 4
633.303 2
633.319 1
633.335 0
633.352 0
633.368 0
633.384 0
633.401 0
633.417 0
633.433 0
633.449 2
633.466 0
633.482 0
633.498 0
633.515 0
633.531 0
633.547 0
633.564 0
633.580 0
633.596 4
633.612 0
633.629 0
633.645 0
633.661 0
633.678 0
633.694 3
633.710 12
633.726 0
633.743 0
633.759 0
633.775 0
633.792 0
633.808 0
633.824 0
633.841 0
633.857 1
633.873 4
633.889 1
633.906 1
633.922 0
633.938 0
633.955 0
633.971 0
633.987 3
634.004 4
634.020 8
634.036 6
634.052 1
634.069 0
634.085 0
634.101 0
634.118 2
634.134 0
634.150 0
634.167 0
634.183 0
634.199 0
634.215 0
634.232 0
634.248 0
634.264 0
634.281 0
634.297 5
634.313 2
634.330 0
634.346 0
634.362 2
634.378 0
634.395 4
634.411 9
634.427 1
634.444 3
634.460 0
634.476 0
634.493 0
634.509 0
634.525 0
634.542 0
634.558 0
634.574 0
634.590 4
634.607 0
634.623 0
634.639 0
634.656 0
634.672 0
634.688 0
634.705 0
634.721 0
634.737 0
634.754 0
634.770 0
634.786 0
634.802 0
634.819 0
634.835 0
634.851 6
634.868 0
634.884 0
634.900 0
634.917 0
634.933 0
634.949 0
634.966 1
634.982 0
634.998 0
635.014 0
635.031 0
635.047 0
635.063 0
635.080 0
635.096 1
635.112 0
635.129 1
635.145 1
635.161 0
635.178 4
635.194 0
635.210 0
635.227 0
635.243 0
635.259 0
635.276 0
635.292 0
635.308 0
635.324 0
635.341 0
635.357 0
635.373 0
635.390 0
635.406 0
635.422 0
635.439 4
635.455 0
635.471 1
635.488 13
635.504 3
635.520 0
635.537 0
635.553 0
635.569 0
635.586 0
635.602 0
635.618 7
635.635 1
635.651 0
635.667 3
635.683 0
635.700 0
635.716 0
635.732 0
635.749 0
635.765 0
635.781 0
635.798 0
635.814 0
635.830 0
635.847 0
635.863 0
635.879 0
635.896 1
635.912 0
635.928 0
635.945 0
635.961 0
635.977 0
635.994 0
636.010 0
636.026 1
636.043 6
636.059 2
636.075 0
636.092 0
636.108 0
636.124 0
636.141 0
636.157 1
636.173 3
636.190 0
636.206 3
636.222 8
636.238 0
636.255 4
636.271 5
636.287 0
636.304 0
636.320 0
636.336 0
636.353 0
636.369 0
636.385 0
636.402 0
636.418 9
636.434 2
636.451 0
636.467 0
636.483 0
636.500 1
636.516 9
636.532 2
636.549 0
636.565 0
636.581 0
636.598 0
636.614 0
636.630 0
636.647 0
636.663 0
636.679 2
636.696 0
636.712 0
636.728 0
636.745 0
636.761 0
636.777 0
636.794 0
636.810 0
636.826 0
636.843 0
636.859 0
636.875 0
636.892 0
636.908 0
636.924 1
636.941 5
636.957 0
636.973 0
636.990 0
637.006 0
637.022 0
637.039 0
637.055 0
637.071 3
637.088 0
637.104 0
637.121 0
637.137 0
637.153 5
637.170 1
637.186 0
637.202 0
637.219 0
637.235 0
637.251 5
637.268 4
637.284 0
637.300 0
637.317 0
637.333 0
637.349 0
637.366 0
637.382 0
637.398 8
637.415 5
637.431 0
637.447 1
637.464 1
637.480 0
637.496 0
637.513 0
637.529 0
637.545 1
637.562 0
637.578 0
637.594 0
637.611 0
637.627 0
637.643 0
637.660 6
637.676 1
637.693 0
637.709 0
637.725 0
637.742 1
637.758 0
637.774 0
637.791 5
637.807 0
637.823 3
637.840 0
637.856 0
637.872 0
637.889 0
637.905 0
637.921 0
637.938 0
637.954 0
637.970 1
637.987 0
638.003 3
638.019 4
638.036 0
638.052 0
638.069 4
638.085 8
638.101 5
638.118 0
638.134 10
638.150 3
638.167 1
638.183 0
638.199 2
638.216 0
638.232 2
638.248 1
638.265 0
638.281 0
638.297 5
638.314 3
638.330 0
638.347 0
638.363 0
638.379 0
638.396 0
638.412 6
638.428 5
638.445 1
638.461 0
638.477 0
638.494 0
638.510 0
638.526 0
638.543 0
638.559 2
638.576 0
638.592 0
638.608 0
638.625 0
638.641 0
638.657 0
638.674 3
638.690 0
638.706 0
638.723 0
638.739 0
638.756 0
638.772 0
638.788 0
638.805 0
638.821 1
638.837 2
638.854 0
638.870 0
638.886 0
638.903 0
638.919 0
638.935 0
638.952 0
638.968 0
638.985 5
639.001 1
639.017 0
639.034 3
639.050 5
639.066 2
639.083 0
639.099 0
639.115 0
639.132 1
639.148 0
639.165 2
639.181 0
639.197 0
639.214 4
639.230 0
639.246 0
639.263 0
639.279 0
639.296 2
639.312 1
639.328 0
639.345 3
639.361 0
639.377 0
639.394 1
639.410 6
639.426 5
639.443 2
639.459 0
639.476 0
639.492 0
639.508 0
639.525 0
639.541 0
639.557 4
639.574 7
639.590 1
639.607 1
639.623 0
639.639 0
639.656 0
639.672 4
639.688 17
639.705 5
639.721 0
639.737 0
639.754 0
639.770 0
639.787 0
639.803 0
639.819 0
639.836 3
639.852 1
639.868 0
639.885 1
639.901 5
639.918 0
639.934 0
639.950 0
639.967 0
639.983 1
639.999 0
640.016 0
640.032 0
640.049 0
640.065 5
640.081 0
640.098 0
640.114 0
640.131 0
640.147 13
640.163 9
640.180 2
640.196 0
640.212 0
640.229 0
640.245 0
640.262 0
640.278 0
640.294 0
640.311 2
640.327 0
640.343 0
640.360 9
640.376 1
640.393 5
640.409 0
640.425 0
640.442 3
640.458 1
640.474 0
640.491 0
640.507 0
640.524 1
640.540 1
640.556 0
640.573 0
640.589 5
640.606 1
640.622 0
640.638 0
640.655 0
640.671 1
640.687 8
640.704 2
640.720 0
640.737 0
640.753 0
640.769 1
640.786 0
640.802 0
640.819 4
640.835 0
640.851 2
640.868 6
640.884 5
640.901 0
640.917 0
640.933 2
640.950 0
640.966 0
640.982 0
640.999 0
641.015 0
641.032 0
641.048 0
641.064 8
641.081 6
641.097 0
641.114 0
641.130 0
641.146 0
641.163 1
641.179 0
641.196 0
641.212 0
641.228 3
641.245 0
641.261 0
641.277 1
641.294 2
641.310 3
641.327 0
641.343 0
641.359 1
641.376 0
641.392 0
641.409 5
641.425 6
641.441 0
641.458 0
641.474 0
641.491 0
641.507 0
641.523 0
641.540 0
641.556 0
641.573 0
641.589 0
641.605 0
641.622 0
641.638 0
641.655 0
641.671 9
641.687 2
641.704 0
641.720 0
641.737 8
641.753 5
641.769 0
641.786 0
641.802 0
641.819 0
641.835 0
641.851 0
641.868 0
641.884 0
641.901 0
641.917 4
641.933 1
641.950 5
641.966 3
641.983 3
641.999 1
642.015 1
642.032 0
642.048 0
642.065 0
642.081 0
642.097 0
642.114 1
642.130 1
642.147 1
642.163 3
642.179 0
642.196 1
642.212 8
642.229 0
642.245 0
642.261 0
642.278 0
642.294 4
642.311 0
642.327 0
642.343 2
642.360 0
642.376 0
642.393 0
642.409 0
642.425 0
642.442 2
642.458 0
642.475 3
642.491 0
642.508 0
642.524 0
642.540 0
642.557 0
642.573 0
642.590 0
642.606 0
642.622 0
642.639 0
642.655 0
642.672 0
642.688 0
642.704 0
642.721 0
642.737 7
642.754 0
642.770 0
642.786 0
642.803 0
642.819 0
642.836 0
642.852 0
642.869 0
642.885 0
642.901 0
642.918 2
642.934 3
642.951 1
642.967 0
642.983 0
643.000 0
643.016 7
643.033 1
643.049 0
643.066 6
643.082 0
643.098 0
643.115 0
643.131 1
643.148 0
643.164 0
643.180 0
643.197 0
643.213 0
643.230 2
643.246 2
643.263 10
643.279 0
643.295 0
643.312 3
643.328 0
643.345 12
643.361 6
643.377 2
643.394 2
643.410 1
643.427 0
643.443 6
643.460 5
643.476 0
643.492 2
643.509 0
643.525 0
643.542 0
643.558 0
643.575 0
643.591 0
643.607 2
643.624 1
643.640 0
643.657 0
643.673 0
643.689 5
643.706 10
643.722 0
643.739 0
643.755 0
643.772 0
643.788 0
643.804 0
643.821 0
643.837 0
643.854 0
643.870 0
643.887 0
643.903 0
643.919 0
643.936 0
643.952 0
643.969 1
643.985 0
644.002 0
644.018 2
644.034 2
644.051 1
644.067 0
644.084 0
644.100 13
644.117 2
644.133 3
644.149 12
644.166 3
644.182 0
644.199 0
644.215 0
644.232 0
644.248 0
644.264 0
644.281 0
644.297 2
644.314 0
644.330 0
644.347 0
644.363 2
644.379 2
644.396 0
644.412 0
644.429 0
644.445 0
644.462 0
644.478 0
644.494 0
644.511 0
644.527 0
644.544 1
644.560 0
644.577 0
644.593 0
644.610 3
644.626 3
644.642 0
644.659 0
644.675 0
644.692 2
644.708 0
644.725 10
644.741 6
644.757 0
644.774 0
644.790 0
644.807 0
644.823 0
644.840 2
644.856 0
644.872 0
644.889 4
644.905 2
644.922 0
644.938 3
644.955 0
644.971 0
644.988 7
645.004 0
645.020 0
645.037 0
645.053 0
645.070 0
645.086 0
645.103 0
645.119 0
645.136 0
645.152 0
645.168 0
645.185 0
645.201 0
645.218 2
645.234 0
645.251 7
645.267 2
645.284 0
645.300 0
645.316 0
645.333 0
645.349 0
645.366 0
645.382 0
645.399 2
645.415 2
645.432 0
645.448 0
645.464 0
645.481 0
645.497 3
645.514 15
645.530 0
645.547 3
645.563 0
645.580 4
645.596 0
645.612 2
645.629 0
645.645 0
645.662 6
645.678 1
645.695 0
645.711 0
645.728 0
645.744 0
645.760 10
645.777 1
645.793 0
645.810 10
645.826 1
645.843 0
645.859 3
645.876 3
645.892 0
645.909 0
645.925 0
645.941 0
645.958 0
645.974 0
645.991 0
646.007 0
646.024 0
646.040 7
646.057 0
646.073 4
646.090 0
646.106 0
646.122 0
646.139 1
646.155 6
646.172 0
646.188 0
646.205 3
646.221 0
646.238 0
646.254 0
646.271 3
646.287 1
646.303 0
646.320 0
646.336 2
646.353 0
646.369 0
646.386 0
646.402 7
646.419 8
646.435 2
646.452 0
646.468 0
646.484 0
646.501 0
646.517 10
646.534 1
646.550 0
646.567 6
646.583 3
646.600 2
646.616 0
646.633 0
646.649 0
646.666 0
646.682 0
646.698 0
646.715 0
646.731 0
646.748 0
646.764 0
646.781 0
646.797 5
646.814 0
646.830 0
646.847 0
646.863 0
646.880 0
646.896 0
646.912 0
646.929 2
646.945 1
646.962 0
646.978 1
646.995 0
647.011 0
647.028 7
647.044 8
647.061 1
647.077 0
647.094 14
647.110 7
647.127 0
647.143 1
647.159 0
647.176 0
647.192 0
647.209 0
647.225 0
647.242 0
647.258 0
647.275 0
647.291 4
647.308 2
647.324 0
647.341 0
647.357 0
647.374 0
647.390 0
647.407 4
647.423 0
647.439 0
647.456 0
647.472 0
647.489 3
647.505 0
647.522 0
647.538 0
647.555 1
647.571 2
647.588 1
647.604 4
647.621 9
647.637 0
647.654 0
647.670 6
647.687 4
647.703 1
647.720 0
647.736 7
647.752 10
647.769 6
647.785 12
647.802 15
647.818 6
647.835 0
647.851 0
647.868 0
647.884 2
647.901 0
647.917 0
647.934 0
647.950 8
647.967 1
647.983 16
648.000 8
648.016 4
648.033 6
648.049 0
648.066 0
648.082 1
648.098 4
648.115 9
648.131 0
648.148 8
648.164 0
648.181 0
648.197 0
648.214 2
648.230 0
648.247 5
648.263 6
648.280 0
648.296 0
648.313 0
648.329 0
648.346 0
648.362 0
648.379 1
648.395 0
648.412 0
648.428 0
648.445 7
648.461 2
648.478 0
648.494 0
648.511 0
648.527 0
648.544 0
648.560 0
648.576 0
648.593 0
648.609 1
648.626 5
648.642 2
648.659 2
648.675 0
648.692 0
648.708 0
648.725 0
648.741 0
648.758 2
648.774 0
648.791 0
648.807 0
648.824 2
648.840 4
648.857 2
648.873 4
648.890 7
648.906 0
648.923 0
648.939 1
648.956 0
648.972 5
648.989 1
649.005 0
649.022 0
649.038 0
649.055 1
649.071 4
649.088 0
649.104 1
649.121 2
649.137 0
649.154 0
649.170 0
649.187 0
649.203 8
649.220 4
649.236 3
649.253 3
649.269 12
649.286 5
649.302 0
649.319 3
649.335 3
649.352 0
649.368 0
649.385 0
649.401 0
649.418 0
649.434 0
649.451 0
649.467 0
649.484 0
649.500 1
649.517 0
649.533 0
649.550 0
649.566 0
649.583 0
649.599 6
649.616 0
649.632 1
649.649 0
649.665 1
649.682 1
649.698 3
649.715 7
649.731 0
649.748 0
649.764 6
649.781 13
649.797 0
649.814 16
649.830 6
649.847 1
649.863 0
649.880 0
649.896 0
649.913 2
649.929 5
649.946 0
649.962 0
649.979 0
649.995 0
650.012 3
650.028 2
650.045 1
650.061 1
650.078 1
650.094 0
650.111 0
650.127 0
650.144 5
650.160 2
650.177 0
650.193 0
650.210 0
650.226 0
650.243 8
650.259 1
650.276 0
650.292 0
650.309 0
650.325 0
650.342 0
650.358 1
650.375 0
650.391 0
650.408 0
650.424 2
650.441 0
650.457 4
650.474 0
650.490 0
650.507 0
650.523 1
650.540 0
650.556 1
650.573 0
650.589 4
650.606 0
650.622 3
650.639 2
650.655 0
650.672 0
650.688 0
650.705 0
650.721 0
650.738 0
650.754 1
650.771 1
650.787 0
650.804 0
650.821 4
650.837 4
650.854 0
650.870 9
650.887 12
650.903 3
650.920 0
650.936 0
650.953 0
650.969 3
650.986 0
651.002 0
651.019 4
651.035 1
651.052 0
651.068 3
651.085 7
651.101 9
651.118 0
651.134 0
651.151 0
651.167 0
651.184 0
651.200 0
651.217 0
651.233 0
651.250 0
651.266 0
651.283 0
651.300 6
651.316 0
651.333 1
651.349 0
651.366 0
651.382 0
651.399 0
651.415 0
651.432 0
651.448 0
651.465 0
651.481 0
651.498 5
651.514 0
651.531 0
651.547 0
651.564 0
651.580 0
651.597 2
651.613 0
651.630 0
651.646 0
651.663 0
651.680 0
651.696 4
651.713 1
651.729 0
651.746 0
651.762 7
651.779 1
651.795 0
651.812 0
651.828 0
651.845 0
651.861 0
651.878 0
651.894 0
651.911 0
651.927 4
651.944 3
651.960 2
651.977 3
651.994 0
652.010 1
652.027 0
652.043 0
652.060 0
652.076 0
652.093 0
652.109 0
652.126 0
652.142 1
652.159 0
652.175 2
652.192 3
652.208 0
652.225 0
652.242 5
652.258 6
652.275 0
652.291 0
652.308 0
652.324 0
652.341 0
652.357 2
652.374 0
652.390 5
652.407 4
652.423 13
652.440 3
652.456 0
652.473 0
652.490 0
652.506 0
652.523 2
652.539 0
652.556 0
652.572 0
652.589 0
652.605 0
652.622 0
652.638 0
652.655 0
652.671 0
652.688 0
652.705 0
652.721 0
652.738 2
652.754 0
652.771 0
652.787 5
652.804 2
652.820 0
652.837 0
652.853 0
652.870 0
652.886 0
652.903 4
652.920 8
652.936 12
652.953 1
652.969 0
652.986 0
653.002 0
653.019 2
653.035 0
653.052 0
653.068 0
653.085 0
653.101 6
653.118 0
653.135 0
653.151 0
653.168 0
653.184 10
653.201 11
653.217 0
653.234 0
653.250 0
653.267 0
653.283 0
653.300 0
653.317 1
653.333 0
653.350 0
653.366 0
653.383 0
653.399 1
653.416 5
653.432 0
653.449 4
653.465 0
653.482 0
653.499 0
653.515 0
653.532 0
653.548 0
653.565 0
653.581 1
653.598 0
653.614 1
653.631 1
653.648 0
653.664 6
653.681 3
653.697 5
653.714 2
653.730 0
653.747 0
653.763 0
653.780 1
653.796 9
653.813 3
653.830 10
653.846 0
653.863 0
653.879 0
653.896 0
653.912 0
653.929 0
653.945 0
653.962 0
653.979 0
653.995 0
654.012 0
654.028 0
654.045 2
654.061 0
654.078 0
654.094 0
654.111 0
654.128 0
654.144 0
654.161 0
654.177 0
654.194 4
654.210 4
654.227 0
654.243 16
654.260 9
654.277 2
654.293 0
654.310 0
654.326 0
654.343 1
654.359 0
654.376 1
654.393 0
654.409 0
654.426 0
654.442 0
654.459 0
654.475 0
654.492 0
654.508 0
654.525 5
654.542 3
654.558 9
654.575 9
654.591 5
654.608 9
654.624 5
654.641 5
654.657 0
654.674 0
654.691 0
654.707 0
654.724 0
654.740 0
654.757 0
654.773 11
654.790 0
654.807 4
654.823 11
654.840 2
654.856 0
654.873 0
654.889 0
654.906 0
654.923 0
654.939 0
654.956 0
654.972 0
654.989 7
655.005 0
655.022 0
655.038 0
655.055 0
655.072 0
655.088 1
655.105 1
655.121 0
655.138 1
655.154 0
655.171 0
655.188 0
655.204 0
655.221 0
655.237 0
655.254 0
655.270 0
655.287 0
655.304 4
655.320 1
655.337 0
655.353 0
655.370 8
655.386 3
655.403 0
655.420 0
655.436 0
655.453 0
655.469 3
655.486 2
655.502 2
655.519 0
655.536 0
655.552 0
655.569 0
655.585 1
655.602 6
655.618 0
655.635 2
655.652 14
655.668 15
655.685 0
655.701 0
655.718 0
655.735 0
655.751 0
655.768 0
655.784 3
655.801 1
655.817 3
655.834 0
655.851 0
655.867 0
655.884 4
655.900 0
655.917 0
655.933 0
655.950 2
655.967 3
655.983 0
656.000 1
656.016 0
656.033 6
656.050 2
656.066 4
656.083 0
656.099 0
656.116 0
656.132 0
656.149 4
656.166 6
656.182 6
656.199 5
656.215 0
656.232 0
656.249 0
656.265 0
656.282 0
656.298 6
656.315 0
656.331 0
656.348 2
656.365 0
656.381 0
656.398 0
656.414 0
656.431 0
656.448 0
656.464 0
656.481 0
656.497 0
656.514 0
656.530 0
656.547 0
656.564 0
656.580 0
656.597 0
656.613 0
656.630 0
656.647 0
656.663 5
656.680 12
656.696 0
656.713 0
656.730 1
656.746 0
656.763 3
656.779 9
656.796 12
656.812 4
656.829 1
656.846 2
656.862 3
656.879 0
656.895 0
656.912 0
656.929 0
656.945 0
656.962 0
656.978 0
656.995 0
657.012 0
657.028 0
657.045 4
657.061 1
657.078 2
657.095 5
657.111 0
657.128 0
657.144 0
657.161 2
657.177 0
657.194 0
657.211 0
657.227 0
657.244 0
657.260 0
657.277 0
657.294 0
657.310 0
657.327 4
657.343 3
657.360 0
657.377 0
657.393 9
657.410 0
657.426 0
657.443 0
657.460 0
657.476 2
657.493 0
657.509 0
657.526 0
657.543 0
657.559 2
657.576 1
657.592 0
657.609 0
657.626 0
657.642 0
657.659 0
657.675 0
657.692 0
657.709 4
657.725 0
657.742 0
657.758 0
657.775 0
657.792 0
657.808 11
657.825 5
657.841 0
657.858 1
657.875 0
657.891 0
657.908 0
657.924 0
657.941 1
657.958 0
657.974 0
657.991 0
658.008 4
658.024 4
658.041 0
658.057 0
658.074 0
658.091 4
658.107 1
658.124 1
658.140 9
658.157 2
658.174 0
658.190 11
658.207 12
658.223 0
658.240 0
658.257 0
658.273 0
658.290 0
658.306 0
658.323 0
658.340 0
658.356 0
658.373 0
658.389 0
658.406 0
658.423 9
658.439 2
658.456 3
658.473 0
658.489 0
658.506 0
658.522 0
658.539 0
658.556 0
658.572 0
658.589 9
658.605 8
658.622 0
658.639 0
658.655 0
658.672 0
658.689 0
658.705 0
658.722 0
658.738 0
658.755 0
658.772 0
658.788 1
658.805 11
658.821 3
658.838 2
658.855 4
658.871 3
658.888 4
658.905 0
658.921 2
658.938 1
658.954 0
658.971 0
658.988 0
659.004 0
659.021 1
659.037 0
659.054 0
659.071 0
659.087 1
659.104 0
659.121 0
659.137 0
659.154 0
659.170 0
659.187 0
659.204 0
659.220 0
659.237 2
659.254 2
659.270 0
659.287 0
659.303 0
659.320 0
659.337 0
659.353 0
659.370 0
659.386 0
659.403 2
659.420 4
659.436 5
659.453 3
659.470 3
659.486 2
659.503 0
659.519 5
659.536 0
659.553 12
659.569 4
659.586 0
659.603 0
659.619 0
659.636 0
659.652 0
659.669 0
659.686 4
659.702 3
659.719 0
659.736 2
659.752 0
659.769 0
659.785 0
659.802 0
659.819 0
659.835 0
659.852 0
659.869 0
659.885 0
659.902 4
659.919 2
659.935 0
659.952 3
659.968 3
659.985 0
660.002 0
660.018 0
660.035 0
660.052 1
660.068 1
660.085 0
660.101 0
660.118 0
660.135 0
660.151 0
660.168 0
660.185 0
660.201 0
660.218 0
660.235 4
660.251 0
660.268 1
660.284 0
660.301 1
660.318 4
660.334 3
660.351 0
660.368 0
660.384 7
660.401 2
660.417 0
660.434 0
660.451 0
660.467 0
660.484 0
660.501 0
660.517 0
660.534 8
660.551 3
660.567 0
660.584 11
660.601 2
660.617 0
660.634 0
660.650 0
660.667 0
660.684 0
660.700 9
660.717 0
660.734 0
660.750 3
660.767 0
660.784 0
660.800 0
660.817 0
660.833 10
660.850 8
660.867 4
660.883 1
660.900 0
660.917 3
660.933 5
660.950 0
660.967 3
660.983 0
661.000 8
661.017 1
661.033 1
661.050 0
661.066 0
661.083 0
661.100 0
661.116 0
661.133 0
661.150 0
661.166 0
661.183 0
661.200 0
661.216 1
661.233 0
661.250 0
661.266 0
661.283 0
661.299 1
661.316 0
661.333 0
661.349 0
661.366 0
661.383 0
661.399 0
661.416 0
661.433 0
661.449 0
661.466 0
661.483 6
661.499 6
661.516 0
661.533 0
661.549 2
661.566 5
661.583 0
661.599 0
661.616 5
661.632 0
661.649 0
661.666 4
661.682 1
661.699 0
661.716 6
661.732 5
661.749 3
661.766 2
661.782 1
661.799 0
661.816 1
661.832 0
661.849 0
661.866 3
661.882 2
661.899 3
661.916 0
661.932 2
661.949 6
661.966 12
661.982 15
661.999 20
662.016 6
662.032 3
662.049 4
662.065 7
662.082 1
662.099 11
662.115 7
662.132 0
662.149 0
662.165 1
662.182 2
662.199 0
662.215 3
662.232 0
662.249 0
662.265 0
662.282 0
662.299 0
662.315 0
662.332 0
662.349 0
662.365 1
662.382 4
662.399 0
662.415 0
662.432 7
662.449 1
662.465 0
662.482 4
662.499 4
662.515 0
662.532 0
662.549 0
662.565 0
662.582 0
662.599 0
662.615 0
662.632 2
662.649 0
662.665 0
662.682 2
662.699 11
662.715 1
662.732 0
662.749 0
662.765 0
662.782 12
662.799 9
662.815 0
662.832 0
662.849 0
662.865 0
662.882 2
662.899 1
662.915 4
662.932 0
662.949 2
662.965 3
662.982 3
662.999 0
663.015 0
663.032 0
663.049 0
663.065 0
663.082 2
663.099 2
663.115 3
663.132 2
663.149 0
663.165 0
663.182 0
663.199 0
663.215 0
663.232 0
663.249 4
663.265 0
663.282 2
663.299 3
663.315 0
663.332 0
663.349 0
663.365 0
663.382 0
663.399 0
663.415 0
663.432 5
663.449 4
663.465 1
663.482 1
663.499 10
663.515 10
663.532 10
663.549 0
663.565 1
663.582 3
663.599 4
663.615 2
663.632 5
663.649 0
663.665 0
663.682 0
663.699 0
663.716 0
663.732 0
663.749 0
663.766 3
663.782 19
663.799 7
663.816 1
663.832 1
663.849 10
663.866 5
663.882 5
663.899 1
663.916 1
663.932 13
663.949 16
663.966 8
663.982 1
663.999 3
664.016 1
664.032 3
664.049 14
664.066 5
664.082 6
664.099 3
664.116 11
664.133 5
664.149 0
664.166 0
664.183 0
664.199 0
664.216 1
664.233 2
664.249 17
664.266 1
664.283 0
664.299 0
664.316 1
664.333 3
664.349 0
664.366 0
664.383 0
664.399 0
664.416 4
664.433 7
664.450 0
664.466 0
664.483 0
664.500 0
664.516 0
664.533 0
664.550 0
664.566 0
664.583 5
664.600 0
664.616 0
664.633 7
664.650 2
664.666 3
664.683 0
664.700 0
664.717 0
664.733 1
664.750 3
664.767 1
664.783 0
664.800 1
664.817 0
664.833 0
664.850 3
664.867 1
664.883 0
664.900 0
664.917 0
664.934 0
664.950 0
664.967 7
664.984 11
665.000 9
665.017 0
665.034 2
665.050 0
665.067 2
665.084 6
665.100 0
665.117 6
665.134 20
665.151 7
665.167 0
665.184 0
665.201 3
665.217 0
665.234 0
665.251 4
665.267 0
665.284 2
665.301 8
665.318 5
665.334 3
665.351 0
665.368 0
665.384 0
665.401 4
665.418 15
665.434 0
665.451 0
665.468 0
665.484 0
665.501 0
665.518 0
665.535 1
665.551 2
665.568 9
665.585 3
665.601 4
665.618 1
665.635 0
665.652 0
665.668 13
665.685 4
665.702 0
665.718 1
665.735 2
665.752 2
665.768 2
665.785 0
665.802 3
665.819 6
665.835 15
665.852 5
665.869 1
665.885 5
665.902 8
665.919 5
665.935 2
665.952 0
665.969 0
665.986 0
666.002 0
666.019 1
666.036 8
666.052 0
666.069 0
666.086 0
666.103 4
666.119 14
666.136 1
666.153 0
666.169 0
666.186 0
666.203 9
666.219 9
666.236 0
666.253 0
666.270 0
666.286 0
666.303 0
666.320 0
666.336 0
666.353 0
666.370 6
666.387 6
666.403 2
666.420 3
666.437 1
666.453 4
666.470 1
666.487 0
666.504 0
666.520 6
666.537 0
666.554 0
666.570 0
666.587 12
666.604 7
666.621 0
666.637 4
666.654 0
666.671 0
666.687 0
666.704 0
666.721 0
666.738 0
666.754 9
666.771 1
666.788 1
666.804 3
666.821 0
666.838 0
666.855 0
666.871 0
666.888 0
666.905 0
666.921 4
666.938 0
666.955 4
666.972 1
666.988 0
667.005 0
667.022 0
667.038 5
667.055 12
667.072 8
667.089 0
667.105 2
667.122 0
667.139 0
667.156 3
667.172 0
667.189 4
667.206 3
667.222 0
667.239 0
667.256 0
667.273 0
667.289 0
667.306 0
667.323 0
667.339 0
667.356 0
667.373 0
667.390 0
667.406 0
667.423 0
667.440 0
667.457 0
667.473 0
667.490 7
667.507 3
667.523 8
667.540 4
667.557 0
667.574 0
667.590 0
667.607 7
667.624 3
667.641 5
667.657 1
667.674 4
667.691 0
667.707 0
667.724 4
667.741 2
667.758 5
667.774 0
667.791 2
667.808 0
667.825 0
667.841 0
667.858 0
667.875 0
667.891 4
667.908 7
667.925 1
667.942 2
667.958 5
667.975 1
667.992 0
668.009 0
668.025 0
668.042 0
668.059 6
668.075 3
668.092 0
668.109 0
668.126 0
668.142 3
668.159 8
668.176 2
668.193 0
668.209 4
668.226 6
668.243 13
668.260 5
668.276 5
668.293 5
668.310 8
668.326 0
668.343 0
668.360 2
668.377 0
668.393 0
668.410 0
668.427 0
668.444 0
668.460 2
668.477 5
668.494 0
668.511 5
668.527 0
668.544 0
668.561 0
668.578 2
668.594 0
668.611 0
668.628 3
668.644 0
668.661 0
668.678 0
668.695 13
668.711 4
668.728 4
668.745 0
668.762 0
668.778 0
668.795 0
668.812 1
668.829 0
668.845 0
668.862 7
668.879 4
668.896 0
668.912 0
668.929 1
668.946 0
668.963 0
668.979 0
668.996 0
669.013 0
669.030 0
669.046 2
669.063 0
669.080 0
669.097 0
669.113 0
669.130 10
669.147 8
669.164 0
669.180 0
669.197 0
669.214 0
669.230 0
669.247 0
669.264 4
669.281 2
669.297 0
669.314 0
669.331 2
669.348 0
669.364 2
669.381 4
669.398 3
669.415 0
669.431 4
669.448 8
669.465 2
669.482 0
669.498 0
669.515 0
669.532 0
669.549 1
669.565 0
669.582 1
669.599 3
669.616 14
669.632 1
669.649 7
669.666 1
669.683 2
669.699 4
669.716 0
669.733 0
669.750 0
669.766 0
669.783 5
669.800 0
669.817 0
669.834 0
669.850 0
669.867 0
669.884 9
669.901 5
669.917 0
669.934 3
669.951 7
669.968 1
669.984 0
670.001 1
670.018 0
670.035 0
670.051 5
670.068 11
670.085 2
670.102 0
670.118 1
670.135 5
670.152 0
670.169 0
670.185 2
670.202 0
670.219 0
670.236 0
670.252 3
670.269 3
670.286 2
670.303 3
670.319 3
670.336 0
670.353 0
670.370 3
670.387 0
670.403 0
670.420 1
670.437 6
670.454 4
670.470 4
670.487 0
670.504 0
670.521 2
670.537 0
670.554 0
670.571 0
670.588 0
670.604 9
670.621 2
670.638 0
670.655 2
670.671 7
670.688 0
670.705 0
670.722 0
670.739 0
670.755 0
670.772 0
670.789 4
670.806 1
670.822 5
670.839 1
670.856 0
670.873 0
670.889 0
670.906 0
670.923 5
670.940 13
670.957 1
670.973 0
670.990 4
671.007 0
671.024 6
671.040 3
671.057 5
671.074 5
671.091 9
671.107 0
671.124 0
671.141 0
671.158 0
671.175 0
671.191 7
671.208 0
671.225 1
671.242 1
671.258 0
671.275 0
671.292 0
671.309 3
671.325 1
671.342 0
671.359 0
671.376 0
671.393 0
671.409 0
671.426 2
671.443 4
671.460 1
671.476 0
671.493 0
671.510 0
671.527 0
671.544 5
671.560 0
671.577 2
671.594 1
671.611 0
671.627 0
671.644 0
671.661 0
671.678 0
671.695 2
671.711 18
671.728 5
671.745 6
671.762 4
671.778 1
671.795 5
671.812 0
671.829 0
671.846 0
671.862 2
671.879 10
671.896 1
671.913 2
671.929 3
671.946 7
671.963 0
671.980 0
671.997 0
672.013 7
672.030 1
672.047 0
672.064 0
672.080 0
672.097 6
672.114 6
672.131 0
672.148 0
672.164 0
672.181 0
672.198 0
672.215 0
672.232 4
672.248 1
672.265 0
672.282 2
672.299 5
672.315 0
672.332 0
672.349 0
672.366 1
672.383 1
672.399 2
672.416 2
672.433 0
672.450 0
672.467 1
672.483 2
672.500 0
672.517 0
672.534 12
672.550 6
672.567 0
672.584 0
672.601 2
672.618 3
672.634 14
672.651 1
672.668 0
672.685 0
672.702 1
672.718 8
672.735 1
672.752 5
672.769 2
672.786 0
672.802 4
672.819 0
672.836 0
672.853 1
672.869 3
672.886 2
672.903 0
672.920 0
672.937 0
672.953 0
672.970 0
672.987 0
673.004 5
673.021 3
673.037 0
673.054 0
673.071 1
673.088 0
673.105 0
673.121 0
673.138 0
673.155 0
673.172 8
673.189 5
673.205 1
673.222 0
673.239 0
673.256 0
673.273 5
673.289 0
673.306 0
673.323 0
673.340 0
673.357 0
673.373 0
673.390 0
673.407 3
673.424 13
673.441 4
673.457 0
673.474 0
673.491 5
673.508 1
673.525 7
673.541 7
673.558 6
673.575 7
673.592 5
673.609 1
673.625 8
673.642 0
673.659 0
673.676 0
673.693 7
673.709 1
673.726 0
673.743 0
673.760 0
673.777 0
673.793 0
673.810 0
673.827 1
673.844 0
673.861 0
673.877 0
673.894 13
673.911 8
673.928 0
673.945 6
673.961 0
673.978 0
673.995 0
674.012 0
674.029 5
674.045 0
674.062 16
674.079 4
674.096 0
674.113 1
674.129 0
674.146 0
674.163 0
674.180 0
674.197 6
674.214 0
674.230 0
674.247 0
674.264 0
674.281 4
674.298 0
674.314 0
674.331 0
674.348 0
674.365 1
674.382 0
674.398 4
674.415 6
674.432 2
674.449 2
674.466 1
674.482 1
674.499 2
674.516 0
674.533 2
674.550 0
674.567 0
674.583 0
674.600 3
674.617 0
674.634 2
674.651 1
674.667 0
674.684 0
674.701 5
674.718 1
674.735 0
674.752 0
674.768 4
674.785 1
674.802 0
674.819 0
674.836 0
674.852 0
674.869 0
674.886 14
674.903 8
674.920 2
674.936 0
674.953 0
674.970 5
674.987 4
675.004 0
675.021 0
675.037 0
675.054 0
675.071 4
675.088 5
675.105 0
675.122 0
675.138 0
675.155 0
675.172 0
675.189 0
675.206 2
675.222 1
675.239 0
675.256 0
675.273 1
675.290 0
675.307 1
675.323 6
675.340 1
675.357 2
675.374 5
675.391 8
675.407 2
675.424 0
675.441 0
675.458 1
675.475 3
675.492 0
675.508 0
675.525 0
675.542 0
675.559 0
675.576 0
675.593 3
675.609 0
675.626 0
675.643 0
675.660 0
675.677 0
675.694 0
675.710 0
675.727 0
675.744 0
675.761 0
675.778 0
675.794 1
675.811 0
675.828 0
675.845 0
675.862 0
675.879 0
675.895 0
675.912 0
675.929 0
675.946 6
675.963 0
675.980 0
675.996 0
676.013 0
676.030 0
676.047 0
676.064 5
676.081 6
676.097 0
676.114 3
676.131 0
676.148 0
676.165 0
676.182 0
676.198 0
676.215 2
676.232 5
676.249 0
676.266 12
676.283 13
676.299 7
676.316 4
676.333 0
676.350 0
676.367 0
676.384 0
676.400 3
676.417 2
676.434 0
676.451 0
676.468 1
676.485 0
676.501 0
676.518 0
676.535 0
676.552 0
676.569 0
676.586 16
676.603 9
676.619 0
676.636 11
676.653 2
676.670 4
676.687 1
676.704 18
676.720 16
676.737 3
676.754 0
676.771 0
676.788 0
676.805 0
676.821 0
676.838 0
676.855 3
676.872 6
676.889 2
676.906 3
676.922 0
676.939 0
676.956 0
676.973 6
676.990 0
677.007 0
677.024 5
677.040 3
677.057 0
677.074 0
677.091 0
677.108 2
677.125 1
677.141 1
677.158 0
677.175 0
677.192 1
677.209 1
677.226 0
677.243 4
677.259 8
677.276 0
677.293 0
677.310 0
677.327 0
677.344 0
677.360 0
677.377 0
677.394 0
677.411 0
677.428 0
677.445 2
677.462 0
677.478 0
677.495 1
677.512 5
677.529 2
677.546 4
677.563 0
677.580 0
677.596 6
677.613 13
677.630 5
677.647 2
677.664 3
677.681 0
677.697 3
677.714 3
677.731 7
677.748 7
677.765 7
677.782 4
677.799 0
677.815 0
677.832 0
677.849 0
677.866 0
677.883 5
677.900 6
677.917 3
677.933 7
677.950 8
677.967 2
677.984 2
678.001 4
678.018 17
678.035 9
678.051 4
678.068 11
678.085 4
678.102 0
678.119 0
678.136 0
678.153 4
678.169 0
678.186 0
678.203 0
678.220 3
678.237 15
678.254 2
678.271 0
678.287 0
678.304 10
678.321 7
678.338 1
678.355 2
678.372 4
678.389 3
678.405 1
678.422 1
678.439 1
678.456 11
678.473 1
678.490 11
678.507 3
678.523 0
678.540 0
678.557 0
678.574 0
678.591 0
678.608 0
678.625 11
678.642 3
678.658 6
678.675 5
678.692 5
678.709 3
678.726 8
678.743 4
678.760 0
678.776 1
678.793 4
678.810 6
678.827 1
678.844 0
678.861 5
678.878 2
678.895 0
678.911 0
678.928 0
678.945 0
678.962 0
678.979 6
678.996 1
679.013 0
679.029 4
679.046 5
679.063 1
679.080 6
679.097 13
679.114 2
679.131 0
679.148 0
679.164 0
679.181 0
679.198 6
679.215 0
679.232 0
679.249 0
679.266 0
679.283 2
679.299 2
679.316 0
679.333 0
679.350 0
679.367 0
679.384 0
679.401 0
679.418 8
679.434 0
679.451 0
679.468 3
679.485 0
679.502 0
679.519 1
679.536 0
679.553 2
679.569 5
679.586 3
679.603 0
679.620 1
679.637 0
679.654 0
679.671 7
679.688 10
679.704 7
679.721 0
679.738 0
679.755 3
679.772 0
679.789 0
679.806 5
679.823 0
679.839 18
679.856 10
679.873 8
679.890 9
679.907 6
679.924 5
679.941 15
679.958 3
679.974 0
679.991 7
680.008 4
680.025 0
680.042 2
680.059 9
680.076 0
680.093 2
680.110 0
680.126 0
680.143 0
680.160 0
680.177 1
680.194 0
680.211 2
680.228 15
680.245 0
680.261 0
680.278 0
680.295 0
680.312 0
680.329 7
680.346 9
680.363 0
680.380 0
680.397 6
680.413 0
680.430 0
680.447 0
680.464 0
680.481 8
680.498 3
680.515 0
680.532 2
680.549 0
680.565 9
680.582 1
680.599 0
680.616 3
680.633 1
680.650 1
680.667 8
680.684 7
680.701 10
680.717 2
680.734 0
680.751 0
680.768 5
680.785 1
680.802 0
680.819 0
680.836 0
680.853 3
680.869 0
680.886 0
680.903 0
680.920 0
680.937 5
680.954 3
680.971 3
680.988 11
681.005 9
681.021 8
681.038 1
681.055 0
681.072 8
681.089 2
681.106 0
681.123 10
681.140 3
681.157 15
681.174 22
681.190 6
681.207 7
681.224 1
681.241 0
681.258 0
681.275 0
681.292 8
681.309 17
681.326 14
681.342 2
681.359 8
681.376 11
681.393 14
681.410 12
681.427 17
681.444 31
681.461 10
681.478 3
681.495 20
681.511 20
681.528 7
681.545 13
681.562 18
681.579 21
681.596 21
681.613 17
681.630 12
681.647 7
681.664 2
681.680 5
681.697 2
681.714 1
681.731 4
681.748 24
681.765 9
681.782 13
681.799 12
681.816 13
681.833 5
681.850 4
681.866 16
681.883 18
681.900 21
681.917 9
681.934 1
681.951 10
681.968 1
681.985 0
682.002 7
682.019 9
682.035 8
682.052 1
682.069 5
682.086 12
682.103 16
682.120 1
682.137 0
682.154 0
682.171 9
682.188 4
682.205 5
682.221 1
682.238 0
682.255 3
682.272 15
682.289 20
682.306 6
682.323 8
682.340 17
682.357 14
682.374 5
682.391 3
682.407 4
682.424 26
682.441 9
682.458 3
682.475 6
682.492 15
682.509 8
682.526 0
682.543 14
682.560 18
682.577 1
682.594 11
682.610 2
682.627 1
682.644 6
682.661 2
682.678 9
682.695 0
682.712 0
682.729 0
682.746 4
682.763 18
682.780 23
682.796 11
682.813 5
682.830 0
682.847 0
682.864 5
682.881 2
682.898 0
682.915 1
682.932 2
682.949 13
682.966 13
682.983 1
682.999 0
683.016 27
683.033 18
683.050 11
683.067 6
683.084 14
683.101 4
683.118 7
683.135 2
683.152 2
683.169 5
683.186 0
683.203 8
683.219 4
683.236 3
683.253 11
683.270 6
683.287 12
683.304 4
683.321 2
683.338 5
683.355 1
683.372 0
683.389 1
683.406 6
683.423 10
683.439 3
683.456 8
683.473 8
683.490 5
683.507 4
683.524 3
683.541 5
683.558 6
683.575 8
683.592 0
683.609 9
683.626 20
683.643 6
683.659 6
683.676 6
683.693 7
683.710 0
683.727 3
683.744 3
683.761 6
683.778 0
683.795 6
683.812 6
683.829 6
683.846 2
683.863 15
683.880 12
683.896 6
683.913 11
683.930 7
683.947 18
683.964 4
683.981 13
683.998 5
684.015 12
684.032 11
684.049 7
684.066 6
684.083 2
684.100 2
684.117 6
684.133 1
684.150 3
684.167 14
684.184 11
684.201 9
684.218 0
684.235 10
684.252 5
684.269 0
684.286 5
684.303 8
684.320 6
684.337 6
684.354 2
684.371 11
684.387 13
684.404 7
684.421 5
684.438 4
684.455 0
684.472 3
684.489 2
684.506 0
684.523 9
684.540 4
684.557 0
684.574 0
684.591 4
684.608 4
684.625 7
684.642 4
684.658 8
684.675 3
684.692 7
684.709 10
684.726 6
684.743 5
684.760 1
684.777 0
684.794 1
684.811 10
684.828 7
684.845 6
684.862 8
684.879 5
684.896 1
684.913 0
684.930 0
684.946 2
684.963 1
684.980 1
684.997 0
685.014 0
685.031 9
685.048 6
685.065 0
685.082 6
685.099 7
685.116 10
685.133 0
685.150 0
685.167 0
685.184 0
685.201 0
685.218 0
685.235 3
685.251 3
685.268 7
685.285 2
685.302 4
685.319 0
685.336 8
685.353 12
685.370 0
685.387 0
685.404 4
685.421 1
685.438 10
685.455 5
685.472 6
685.489 7
685.506 0
685.523 4
685.540 3
685.557 3
685.574 0
685.590 0
685.607 0
685.624 8
685.641 5
685.658 0
685.675 0
685.692 0
685.709 0
685.726 0
685.743 0
685.760 2
685.777 3
685.794 10
685.811 5
685.828 0
685.845 3
685.862 0
685.879 0
685.896 1
685.913 3
685.930 0
685.946 4
685.963 15
685.980 10
685.997 5
686.014 2
686.031 5
686.048 3
686.065 6
686.082 6
686.099 3
686.116 7
686.133 2
686.150 6
686.167 2
686.184 9
686.201 3
686.218 10
686.235 9
686.252 0
686.269 2
686.286 1
686.303 0
686.320 0
686.336 0
686.353 14
686.370 16
686.387 0
686.404 0
686.421 2
686.438 0
686.455 0
686.472 3
686.489 5
686.506 4
686.523 4
686.540 0
686.557 0
686.574 2
686.591 0
686.608 0
686.625 0
686.642 0
686.659 0
686.676 6
686.693 1
686.710 0
686.727 0
686.744 0
686.761 1
686.777 0
686.794 0
686.811 0
686.828 0
686.845 0
686.862 0
686.879 8
686.896 4
686.913 0
686.930 0
686.947 0
686.964 14
686.981 1
686.998 2
687.015 0
687.032 7
687.049 6
687.066 0
687.083 3
687.100 8
687.117 13
687.134 15
687.151 18
687.168 7
687.185 10
687.202 4
687.219 21
687.236 26
687.253 19
687.270 11
687.287 0
687.304 8
687.320 3
687.337 9
687.354 16
687.371 13
687.388 13
687.405 25
687.422 20
687.439 34
687.456 24
687.473 9
687.490 4
687.507 5
687.524 16
687.541 33
687.558 27
687.575 9
687.592 24
687.609 24
687.626 13
687.643 6
687.660 12
687.677 9
687.694 2
687.711 10
687.728 17
687.745 8
687.762 6
687.779 15
687.796 23
687.813 7
687.830 0
687.847 1
687.864 3
687.881 7
687.898 7
687.915 7
687.932 16
687.949 11
687.966 20
687.983 5
688.000 2
688.017 5
688.033 9
688.050 10
688.067 6
688.084 2
688.101 7
688.118 11
688.135 14
688.152 0
688.169 5
688.186 10
688.203 12
688.220 8
688.237 8
688.254 1
688.271 0
688.288 0
688.305 8
688.322 4
688.339 3
688.356 11
688.373 17
688.390 16
688.407 6
688.424 7
688.441 8
688.458 13
688.475 16
688.492 22
688.509 4
688.526 2
688.543 12
688.560 0
688.577 5
688.594 9
688.611 3
688.628 0
688.645 0
688.662 0
688.679 4
688.696 1
688.713 0
688.730 3
688.747 9
688.764 16
688.781 16
688.798 5
688.815 3
688.832 1
688.849 0
688.866 0
688.883 2
688.900 17
688.917 8
688.934 6
688.951 12
688.968 3
688.985 6
689.002 7
689.019 4
689.036 5
689.053 1
689.070 0
689.087 10
689.104 0
689.121 12
689.138 9
689.155 9
689.172 5
689.189 0
689.206 18
689.223 5
689.240 22
689.257 14
689.274 5
689.291 0
689.308 1
689.325 14
689.342 2
689.359 4
689.376 13
689.393 0
689.410 0
689.427 0
689.444 0
689.461 1
689.478 6
689.495 8
689.512 7
689.529 0
689.546 0
689.563 0
689.580 0
689.597 2
689.614 2
689.631 10
689.648 3
689.665 1
689.682 1
689.699 0
689.716 5
689.733 0
689.750 2
689.767 4
689.784 0
689.801 3
689.818 1
689.835 0
689.852 0
689.869 8
689.886 7
689.903 0
689.920 5
689.937 7
689.954 3
689.971 3
689.988 1
690.005 0
690.022 1
690.039 2
690.056 9
690.073 4
690.090 0
690.107 1
690.124 13
690.141 3
690.158 9
690.175 3
690.192 11
690.209 5
690.226 11
690.243 0
690.260 1
690.277 4
690.294 5
690.311 3
690.328 2
690.345 0
690.362 0
690.379 0
690.396 7
690.413 8
690.430 0
690.447 0
690.464 8
690.481 30
690.498 8
690.515 10
690.532 3
690.549 1
690.566 0
690.583 0
690.600 1
690.617 0
690.634 2
690.651 2
690.668 0
690.685 1
690.702 1
690.719 4
690.736 7
690.753 1
690.770 5
690.787 7
690.804 0
690.821 0
690.838 12
690.855 2
690.872 3
690.889 8
690.906 0
690.923 0
690.940 0
690.957 0
690.974 3
690.991 0
691.008 0
691.025 6
691.042 9
691.059 10
691.076 3
691.093 11
691.110 6
691.127 5
691.144 1
691.161 0
691.179 6
691.196 0
691.213 14
691.230 27
691.247 3
691.264 9
691.281 5
691.298 2
691.315 14
691.332 3
691.349 4
691.366 1
691.383 5
691.400 5
691.417 3
691.434 0
691.451 0
691.468 0
691.485 0
691.502 0
691.519 0
691.536 0
691.553 0
691.570 0
691.587 0
691.604 0
691.621 0
691.638 0
691.655 0
691.672 2
691.689 3
691.706 17
691.723 3
691.740 0
691.757 0
691.774 0
691.791 0
691.808 0
691.825 6
691.842 23
691.859 7
691.876 0
691.894 0
691.911 4
691.928 12
691.945 3
691.962 4
691.979 3
691.996 0
692.013 1
692.030 1
692.047 0
692.064 2
692.081 1
692.098 14
692.115 11
692.132 1
692.149 6
692.166 5
692.183 1
692.200 5
692.217 9
692.234 1
692.251 0
692.268 9
692.285 4
692.302 9
692.319 2
692.336 16
692.353 13
692.370 4
692.387 0
692.404 2
692.421 1
692.439 4
692.456 1
692.473 0
692.490 0
692.507 0
692.524 0
692.541 1
692.558 19
692.575 3
692.592 0
692.609 0
692.626 3
692.643 0
692.660 0
692.677 5
692.694 0
692.711 0
692.728 3
692.745 6
692.762 10
692.779 1
692.796 0
692.813 0
692.830 0
692.847 2
692.864 4
692.882 0
692.899 4
692.916 0
692.933 4
692.950 6
692.967 1
692.984 11
693.001 0
693.018 0
693.035 0
693.052 0
693.069 0
693.086 0
693.103 15
693.120 14
693.137 9
693.154 8
693.171 14
693.188 9
693.205 12
693.222 1
693.239 0
693.256 0
693.274 11
693.291 4
693.308 0
693.325 0
693.342 4
693.359 1
693.376 0
693.393 0
693.410 0
693.427 0
693.444 0
693.461 5
693.478 4
693.495 1
693.512 6
693.529 7
693.546 4
693.563 9
693.580 1
693.597 3
693.614 11
693.632 1
693.649 0
693.666 0
693.683 0
693.700 0
693.717 4
693.734 4
693.751 14
693.768 1
693.785 9
693.802 19
693.819 6
693.836 2
693.853 0
693.870 0
693.887 0
693.904 5
693.921 0
693.938 1
693.955 0
693.973 6
693.990 7
694.007 0
694.024 5
694.041 9
694.058 25
694.075 14
694.092 10
694.109 7
694.126 25
694.143 8
694.160 21
694.177 8
694.194 0
694.211 0
694.228 2
694.245 14
694.262 21
694.280 20
694.297 4
694.314 6
694.331 1
694.348 10
694.365 3
694.382 0
694.399 0
694.416 0
694.433 7
694.450 4
694.467 11
694.484 3
694.501 0
694.518 1
694.535 3
694.552 1
694.570 4
694.587 2
694.604 0
694.621 0
694.638 18
694.655 2
694.672 0
694.689 0
694.706 0
694.723 7
694.740 1
694.757 0
694.774 0
694.791 0
694.808 0
694.825 0
694.843 1
694.860 0
694.877 6
694.894 1
694.911 0
694.928 8
694.945 5
694.962 0
694.979 0
694.996 0
695.013 0
695.030 0
695.047 4
695.064 1
695.081 2
695.099 4
695.116 0
695.133 8
695.150 13
695.167 13
695.184 14
695.201 9
695.218 8
695.235 4
695.252 0
695.269 1
695.286 14
695.303 4
695.320 1
695.338 1
695.355 14
695.372 14
695.389 9
695.406 9
695.423 9
695.440 3
695.457 6
695.474 8
695.491 1
695.508 0
695.525 2
695.542 0
695.559 0
695.577 1
695.594 8
695.611 9
695.628 7
695.645 7
695.662 7
695.679 0
695.696 0
695.713 0
695.730 2
695.747 1
695.764 2
695.781 6
695.799 0
695.816 0
695.833 0
695.850 0
695.867 0
695.884 0
695.901 0
695.918 4
695.935 11
695.952 4
695.969 0
695.986 1
696.003 0
696.021 0
696.038 0
696.055 0
696.072 0
696.089 3
696.106 17
696.123 25
696.140 9
696.157 0
696.174 9
696.191 15
696.208 5
696.225 11
696.243 5
696.260 0
696.277 2
696.294 6
696.311 0
696.328 0
696.345 5
696.362 11
696.379 6
696.396 10
696.413 3
696.430 8
696.448 9
696.465 0
696.482 0
696.499 0
696.516 0
696.533 0
696.550 13
696.567 6
696.584 5
696.601 0
696.618 0
696.636 2
696.653 0
696.670 0
696.687 0
696.704 4
696.721 1
696.738 1
696.755 0
696.772 8
696.789 9
696.806 6
696.823 0
696.841 0
696.858 4
696.875 5
696.892 3
696.909 2
696.926 0
696.943 1
696.960 3
696.977 10
696.994 0
697.011 1
697.029 0
697.046 1
697.063 2
697.080 10
697.097 4
697.114 14
697.131 4
697.148 11
697.165 1
697.182 17
697.199 6
697.217 11
697.234 13
697.251 12
697.268 9
697.285 4
697.302 0
697.319 1
697.336 5
697.353 18
697.370 4
697.388 18
697.405 19
697.422 20
697.439 21
697.456 17
697.473 14
697.490 1
697.507 13
697.524 7
697.541 1
697.558 5
697.576 7
697.593 7
697.610 16
697.627 10
697.644 8
697.661 0
697.678 3
697.695 7
697.712 3
697.729 0
697.747 2
697.764 7
697.781 11
697.798 0
697.815 0
697.832 2
697.849 4
697.866 0
697.883 0
697.900 10
697.918 5
697.935 3
697.952 0
697.969 0
697.986 0
698.003 0
698.020 16
698.037 14
698.054 2
698.072 2
698.089 10
698.106 3
698.123 0
698.140 13
698.157 13
698.174 2
698.191 4
698.208 8
698.225 8
698.243 11
698.260 3
698.277 11
698.294 12
698.311 11
698.328 2
698.345 1
698.362 2
698.379 0
698.397 0
698.414 10
698.431 4
698.448 0
698.465 1
698.482 7
698.499 5
698.516 0
698.533 5
698.551 10
698.568 12
698.585 0
698.602 0
698.619 0
698.636 0
698.653 3
698.670 2
698.687 0
698.705 0
698.722 9
698.739 10
698.756 1
698.773 0
698.790 0
698.807 0
698.824 0
698.841 4
698.859 4
698.876 0
698.893 0
698.910 0
698.927 5
698.944 7
698.961 4
698.978 0
698.995 0
699.013 1
699.030 0
699.047 2
699.064 14
699.081 9
699.098 5
699.115 1
699.132 0
699.150 0
699.167 3
699.184 5
699.201 7
699.218 6
699.235 10
699.252 8
699.269 5
699.286 0
699.304 1
699.321 27
699.338 12
699.355 5
699.372 0
699.389 0
699.406 2
699.423 7
699.441 26
699.458 17
699.475 5
699.492 2
699.509 0
699.526 3
699.543 3
699.560 4
699.578 4
699.595 14
699.612 15
699.629 24
699.646 10
699.663 30
699.680 13
699.697 23
699.715 53
699.732 13
699.749 11
699.766 15
699.783 8
699.800 12
699.817 14
699.834 5
699.852 10
699.869 11
699.886 4
699.903 11
699.920 9
699.937 8
699.954 11
699.971 17
699.989 18
700.006 22
700.023 15
700.040 2
700.057 15
700.074 34
700.091 37
700.108 18
700.126 9
700.143 15
700.160 9
700.177 19
700.194 10
700.211 11
700.228 4
700.245 3
700.263 18
700.280 8
700.297 1
700.314 0
700.331 4
700.348 1
700.365 1
700.383 20
700.400 3
700.417 6
700.434 2
700.451 2
700.468 5
700.485 0
700.502 3
700.520 1
700.537 2
700.554 14
700.571 8
700.588 10
700.605 2
700.622 7
700.640 8
700.657 15
700.674 10
700.691 4
700.708 7
700.725 6
700.742 3
700.759 8
700.777 14
700.794 15
700.811 10
700.828 15
700.845 16
700.862 9
700.879 0
700.897 7
700.914 10
700.931 26
700.948 17
700.965 11
700.982 7
700.999 0
701.017 0
701.034 0
701.051 1
701.068 3
701.085 3
701.102 5
701.119 3
701.137 11
701.154 24
701.171 18
701.188 3
701.205 1
701.222 6
701.239 6
701.257 8
701.274 7
701.291 2
701.308 2
701.325 7
701.342 1
701.359 0
701.377 4
701.394 9
701.411 8
701.428 3
701.445 4
701.462 7
701.479 0
701.497 7
701.514 0
701.531 0
701.548 0
701.565 0
701.582 0
701.599 0
701.617 0
701.634 11
701.651 4
701.668 0
701.685 0
701.702 8
701.720 3
701.737 0
701.754 9
701.771 5
701.788 4
701.805 2
701.822 0
701.840 0
701.857 1
701.874 1
701.891 1
701.908 1
701.925 7
701.942 6
701.960 6
701.977 1
701.994 0
702.011 0
702.028 1
702.045 0
702.063 8
702.080 5
702.097 3
702.114 8
702.131 2
702.148 5
702.165 13
702.183 2
702.200 1
702.217 12
702.234 9
702.251 2
702.268 0
702.286 0
702.303 0
702.320 6
702.337 6
702.354 5
702.371 7
702.388 8
702.406 1
702.423 2
702.440 2
702.457 5
702.474 0
702.491 1
702.509 0
702.526 2
702.543 0
702.560 3
702.577 0
702.594 0
702.612 0
702.629 0
702.646 1
702.663 9
702.680 12
702.697 0
702.715 0
702.732 0
702.749 7
702.766 0
702.783 0
702.800 0
702.817 0
702.835 2
702.852 0
702.869 3
702.886 0
702.903 7
702.920 1
702.938 13
702.955 3
702.972 8
702.989 3
703.006 4
703.023 3
703.041 0
703.058 0
703.075 5
703.092 0
703.109 0
703.126 0
703.144 14
703.161 4
703.178 4
703.195 9
703.212 17
703.229 12
703.247 12
703.264 10
703.281 12
703.298 0
703.315 10
703.332 8
703.350 20
703.367 14
703.384 3
703.401 8
703.418 7
703.435 7
703.453 8
703.470 1
703.487 0
703.504 0
703.521 1
703.538 0
703.556 2
703.573 3
703.590 4
703.607 1
703.624 4
703.642 3
703.659 3
703.676 0
703.693 6
703.710 3
703.727 7
703.745 3
703.762 5
703.779 1
703.796 0
703.813 0
703.830 0
703.848 0
703.865 4
703.882 20
703.899 3
703.916 2
703.933 4
703.951 0
703.968 3
703.985 3
704.002 10
704.019 6
704.037 0
704.054 1
704.071 0
704.088 0
704.105 0
704.122 0
704.140 0
704.157 2
704.174 8
704.191 5
704.208 3
704.226 0
704.243 0
704.260 8
704.277 0
704.294 0
704.311 4
704.329 4
704.346 0
704.363 6
704.380 4
704.397 13
704.414 4
704.432 1
704.449 4
704.466 9
704.483 4
704.500 13
704.518 7
704.535 10
704.552 0
704.569 0
704.586 0
704.604 2
704.621 5
704.638 0
704.655 3
704.672 2
704.689 4
704.707 0
704.724 2
704.741 5
704.758 3
704.775 0
704.793 0
704.810 0
704.827 1
704.844 2
704.861 0
704.878 0
704.896 0
704.913 5
704.930 3
704.947 0
704.964 0
704.982 0
704.999 0
705.016 0
705.033 0
705.050 1
705.068 1
705.085 0
705.102 4
705.119 17
705.136 15
705.154 25
705.171 11
705.188 11
705.205 1
705.222 12
705.239 7
705.257 5
705.274 1
705.291 6
705.308 2
705.325 1
705.343 0
705.360 3
705.377 4
705.394 5
705.411 0
705.429 8
705.446 5
705.463 1
705.480 0
705.497 0
705.515 0
705.532 1
705.549 2
705.566 4
705.583 6
705.601 0
705.618 0
705.635 0
705.652 15
705.669 14
705.687 6
705.704 1
705.721 4
705.738 4
705.755 1
705.773 0
705.790 9
705.807 8
705.824 1
705.841 2
705.859 0
705.876 3
705.893 12
705.910 4
705.927 17
705.945 2
705.962 1
705.979 6
705.996 3
706.013 0
706.031 4
706.048 5
706.065 0
706.082 1
706.099 0
706.117 9
706.134 5
706.151 16
706.168 8
706.185 8
706.203 5
706.220 1
706.237 4
706.254 3
706.271 2
706.289 2
706.306 7
706.323 7
706.340 4
706.357 2
706.375 5
706.392 0
706.409 0
706.426 9
706.443 4
706.461 0
706.478 3
706.495 13
706.512 11
706.529 0
706.547 0
706.564 0
706.581 0
706.598 7
706.616 3
706.633 0
706.650 0
706.667 3
706.684 2
706.702 1
706.719 0
706.736 0
706.753 1
706.770 2
706.788 2
706.805 0
706.822 0
706.839 5
706.856 3
706.874 9
706.891 0
706.908 5
706.925 1
706.943 3
706.960 12
706.977 2
706.994 4
707.011 13
707.029 8
707.046 4
707.063 0
707.080 0
707.097 1
707.115 2
707.132 8
707.149 8
707.166 7
707.184 1
707.201 10
707.218 2
707.235 0
707.252 0
707.270 2
707.287 11
707.304 0
707.321 21
707.338 11
707.356 13
707.373 0
707.390 0
707.407 0
707.425 5
707.442 14
707.459 1
707.476 4
707.493 10
707.511 10
707.528 1
707.545 1
707.562 0
707.580 0
707.597 4
707.614 3
707.631 6
707.648 5
707.666 4
707.683 0
707.700 1
707.717 0
707.735 2
707.752 0
707.769 0
707.786 0
707.803 2
707.821 5
707.838 10
707.855 11
707.872 1
707.890 0
707.907 0
707.924 1
707.941 0
707.958 0
707.976 0
707.993 3
708.010 0
708.027 0
708.045 2
708.062 0
708.079 1
708.096 2
708.113 0
708.131 3
708.148 14
708.165 6
708.182 5
708.200 0
708.217 0
708.234 0
708.251 7
708.269 14
708.286 1
708.303 6
708.320 5
708.337 11
708.355 6
708.372 1
708.389 0
708.406 0
708.424 5
708.441 3
708.458 0
708.475 0
708.493 10
708.510 5
708.527 0
708.544 0
708.561 0
708.579 0
708.596 0
708.613 6
708.630 2
708.648 2
708.665 0
708.682 2
708.699 0
708.717 0
708.734 0
708.751 3
708.768 3
708.785 0
708.803 0
708.820 5
708.837 17
708.854 2
708.872 0
708.889 0
708.906 0
708.923 0
708.941 0
708.958 0
708.975 2
708.992 2
709.010 0
709.027 0
709.044 0
709.061 12
709.079 38
709.096 18
709.113 3
709.130 2
709.147 8
709.165 17
709.182 6
709.199 8
709.216 4
709.234 5
709.251 10
709.268 0
709.285 0
709.303 1
709.320 0
709.337 1
709.354 0
709.372 3
709.389 8
709.406 3
709.423 0
709.441 1
709.458 3
709.475 1
709.492 8
709.510 6
709.527 0
709.544 2
709.561 0
709.579 0
709.596 1
709.613 0
709.630 8
709.648 0
709.665 0
709.682 15
709.699 3
709.716 3
709.734 0
709.751 0
709.768 0
709.785 13
709.803 4
709.820 5
709.837 12
709.854 14
709.872 12
709.889 2
709.906 0
709.923 2
709.941 5
709.958 13
709.975 3
709.992 11
710.010 0
710.027 0
710.044 0
710.061 9
710.079 6
710.096 8
710.113 6
710.130 8
710.148 0
710.165 4
710.182 10
710.199 6
710.217 2
710.234 0
710.251 0
710.268 7
710.286 5
710.303 0
710.320 0
710.338 0
710.355 15
710.372 21
710.389 10
710.407 6
710.424 1
710.441 0
710.458 0
710.476 1
710.493 0
710.510 1
710.527 2
710.545 4
710.562 6
710.579 5
710.596 1
710.614 1
710.631 0
710.648 5
710.665 8
710.683 5
710.700 1
710.717 0
710.734 0
710.752 0
710.769 3
710.786 1
710.803 0
710.821 8
710.838 0
710.855 0
710.872 0
710.890 1
710.907 15
710.924 27
710.942 7
710.959 1
710.976 9
710.993 0
711.011 0
711.028 0
711.045 0
711.062 0
711.080 0
711.097 0
711.114 6
711.131 8
711.149 3
711.166 3
711.183 0
711.200 0
711.218 0
711.235 3
711.252 4
711.270 2
711.287 0
711.304 0
711.321 0
711.339 0
711.356 5
711.373 11
711.390 4
711.408 0
711.425 0
711.442 0
711.459 6
711.477 13
711.494 0
711.511 1
711.529 0
711.546 5
711.563 3
711.580 11
711.598 3
711.615 0
711.632 0
711.649 0
711.667 1
711.684 0
711.701 0
711.719 0
711.736 0
711.753 5
711.770 0
711.788 3
711.805 0
711.822 2
711.839 0
711.857 0
711.874 0
711.891 0
711.909 0
711.926 2
711.943 5
711.960 1
711.978 1
711.995 9
712.012 0
712.029 0
712.047 0
712.064 3
712.081 5
712.099 0
712.116 5
712.133 2
712.150 5
712.168 8
712.185 4
712.202 9
712.219 15
712.237 15
712.254 10
712.271 0
712.289 0
712.306 0
712.323 2
712.340 8
712.358 1
712.375 0
712.392 4
712.410 0
712.427 0
712.444 0
712.461 0
712.479 0
712.496 0
712.513 11
712.530 1
712.548 0
712.565 0
712.582 0
712.600 0
712.617 0
712.634 0
712.651 0
712.669 0
712.686 1
712.703 2
712.721 3
712.738 0
712.755 4
712.772 9
712.790 8
712.807 2
712.824 6
712.842 6
712.859 0
712.876 0
712.893 0
712.911 3
712.928 3
712.945 0
712.963 0
712.980 0
712.997 0
713.014 0
713.032 11
713.049 0
713.066 0
713.084 1
713.101 6
713.118 9
713.135 21
713.153 15
713.170 2
713.187 1
713.205 7
713.222 7
713.239 8
713.256 6
713.274 9
713.291 5
713.308 10
713.326 1
713.343 10
713.360 2
713.377 0
713.395 4
713.412 0
713.429 6
713.447 0
713.464 0
713.481 0
713.499 9
713.516 2
713.533 0
713.550 11
713.568 24
713.585 4
713.602 0
713.620 1
713.637 1
713.654 0
713.671 0
713.689 9
713.706 3
713.723 0
713.741 1
713.758 0
713.775 0
713.793 0
713.810 2
713.827 0
713.844 13
713.862 23
713.879 7
713.896 6
713.914 0
713.931 0
713.948 5
713.966 10
713.983 6
714.000 3
714.017 0
714.035 1
714.052 2
714.069 2
714.087 7
714.104 5
714.121 6
714.139 8
714.156 9
714.173 6
714.190 0
714.208 2
714.225 2
714.242 1
714.260 3
714.277 0
714.294 11
714.312 6
714.329 9
714.346 0
714.363 9
714.381 11
714.398 0
714.415 4
714.433 7
714.450 6
714.467 2
714.485 0
714.502 0
714.519 0
714.536 0
714.554 6
714.571 6
714.588 0
714.606 5
714.623 0
714.640 0
714.658 0
714.675 2
714.692 0
714.710 0
714.727 0
714.744 0
714.761 0
714.779 0
714.796 3
714.813 0
714.831 0
714.848 0
714.865 1
714.883 1
714.900 7
714.917 2
714.935 0
714.952 0
714.969 1
714.986 1
715.004 2
715.021 0
715.038 5
715.056 0
715.073 8
715.090 4
715.108 1
715.125 8
715.142 6
715.160 4
715.177 7
715.194 8
715.212 11
715.229 15
715.246 2
715.263 12
715.281 7
715.298 9
715.315 1
715.333 2
715.350 0
715.367 0
715.385 0
715.402 1
715.419 12
715.437 21
715.454 8
715.471 11
715.489 2
715.506 0
715.523 0
715.541 0
715.558 3
715.575 11
715.592 11
715.610 10
715.627 6
715.644 7
715.662 0
715.679 17
715.696 9
715.714 1
715.731 22
715.748 10
715.766 19
715.783 21
715.800 14
715.818 15
715.835 8
715.852 8
715.870 18
715.887 7
715.904 5
715.922 7
715.939 19
715.956 7
715.974 4
715.991 11
716.008 6
716.025 9
716.043 22
716.060 0
716.077 4
716.095 7
716.112 8
716.129 1
716.147 3
716.164 14
716.181 12
716.199 11
716.216 8
716.233 4
716.251 9
716.268 18
716.285 3
716.303 10
716.320 24
716.337 7
716.355 2
716.372 1
716.389 11
716.407 3
716.424 7
716.441 2
716.459 7
716.476 2
716.493 0
716.511 0
716.528 3
716.545 0
716.563 8
716.580 3
716.597 2
716.615 0
716.632 8
716.649 7
716.667 7
716.684 1
716.701 10
716.719 8
716.736 7
716.753 0
716.771 6
716.788 21
716.805 7
716.823 4
716.840 10
716.857 7
716.875 23
716.892 7
716.909 1
716.927 0
716.944 2
716.961 3
716.979 7
716.996 19
717.013 2
717.031 2
717.048 3
717.065 2
717.083 5
717.100 13
717.117 9
717.135 3
717.152 17
717.169 9
717.187 15
717.204 12
717.221 4
717.239 0
717.256 0
717.273 7
717.291 1
717.308 0
717.325 6
717.343 6
717.360 9
717.377 8
717.395 0
717.412 0
717.429 2
717.447 2
717.464 3
717.481 0
717.499 9
717.516 7
717.533 5
717.551 0
717.568 0
717.585 0
717.603 0
717.620 3
717.637 5
717.655 4
717.672 0
717.689 9
717.707 2
717.724 0
717.742 0
717.759 1
717.776 1
717.794 5
717.811 2
717.828 1
717.846 0
717.863 0
717.880 2
717.898 12
717.915 3
717.932 2
717.950 14
717.967 6
717.984 14
718.002 2
718.019 0
718.036 9
718.054 3
718.071 0
718.088 0
718.106 7
718.123 23
718.140 17
718.158 14
718.175 9
718.193 12
718.210 12
718.227 18
718.245 1
718.262 0
718.279 0
718.297 0
718.314 0
718.331 0
718.349 17
718.366 8
718.383 0
718.401 0
718.418 5
718.435 0
718.453 0
718.470 9
718.488 8
718.505 1
718.522 2
718.540 1
718.557 0
718.574 10
718.592 2
718.609 0
718.626 0
718.644 0
718.661 1
718.678 2
718.696 1
718.713 0
718.730 0
718.748 9
718.765 1
718.783 3
718.800 1
718.817 0
718.835 1
718.852 5
718.869 0
718.887 0
718.904 0
718.921 0
718.939 0
718.956 5
718.973 2
718.991 5
719.008 5
719.026 0
719.043 0
719.060 15
719.078 10
719.095 7
719.112 9
719.130 13
719.147 4
719.164 0
719.182 0
719.199 5
719.217 3
719.234 6
719.251 0
719.269 0
719.286 5
719.303 2
719.321 0
719.338 0
719.355 1
719.373 14
719.390 2
719.408 0
719.425 0
719.442 0
719.460 10
719.477 1
719.494 1
719.512 0
719.529 6
719.546 3
719.564 0
719.581 1
719.599 1
719.616 0
719.633 0
719.651 0
719.668 0
719.685 9
719.703 5
719.720 11
719.737 1
719.755 6
719.772 2
719.790 2
719.807 0
719.824 2
719.842 5
719.859 13
719.876 9
719.894 3
719.911 0
719.929 0
719.946 0
719.963 0
719.981 0
719.998 0
720.015 0
720.033 1
720.050 2
720.068 0
720.085 0
720.102 1
720.120 0
720.137 7
720.154 0
720.172 1
720.189 2
720.206 6
720.224 8
720.241 3
720.259 2
720.276 16
720.293 4
720.311 0
720.328 0
720.345 0
720.363 3
720.380 0
720.398 0
720.415 0
720.432 2
720.450 0
720.467 0
720.485 5
720.502 0
720.519 0
720.537 0
720.554 0
720.571 4
720.589 3
720.606 3
720.624 0
720.641 0
720.658 1
720.676 11
720.693 0
720.710 0
720.728 0
720.745 0
720.763 4
720.780 4
720.797 16
720.815 0
720.832 0
720.849 0
720.867 0
720.884 0
720.902 1
720.919 4
720.936 14
720.954 2
720.971 0
720.989 4
721.006 5
721.023 0
721.041 0
721.058 5
721.075 6
721.093 2
721.110 0
721.128 0
721.145 2
721.162 5
721.180 11
721.197 4
721.215 0
721.232 0
721.249 0
721.267 0
721.284 8
721.301 5
721.319 0
721.336 3
721.354 6
721.371 9
721.388 3
721.406 0
721.423 3
721.441 8
721.458 10
721.475 6
721.493 14
721.510 6
721.528 6
721.545 0
721.562 0
721.580 0
721.597 0
721.614 0
721.632 0
721.649 5
721.667 11
721.684 6
721.701 8
721.719 9
721.736 1
721.754 4
721.771 5
721.788 0
721.806 4
721.823 1
721.841 2
721.858 0
721.875 1
721.893 7
721.910 3
721.928 1
721.945 0
721.962 0
721.980 8
721.997 1
722.015 1
722.032 5
722.049 13
722.067 5
722.084 0
722.101 10
722.119 14
722.136 10
722.154 2
722.171 6
722.188 8
722.206 1
722.223 0
722.241 1
722.258 1
722.275 0
722.293 0
722.310 0
722.328 1
722.345 2
722.362 0
722.380 10
722.397 5
722.415 0
722.432 0
722.449 0
722.467 0
722.484 0
722.502 1
722.519 0
722.536 0
722.554 0
722.571 2
722.589 0
722.606 0
722.623 0
722.641 10
722.658 6
722.676 0
722.693 0
722.711 0
722.728 0
722.745 0
722.763 6
722.780 8
722.798 0
722.815 6
722.832 2
722.850 0
722.867 0
722.885 0
722.902 1
722.919 7
722.937 0
722.954 4
722.972 7
722.989 3
723.006 0
723.024 0
723.041 0
723.059 3
723.076 0
723.093 0
723.111 0
723.128 2
723.146 11
723.163 6
723.180 0
723.198 11
723.215 7
723.233 4
723.250 2
723.268 9
723.285 9
723.302 3
723.320 6
723.337 2
723.355 6
723.372 6
723.389 0
723.407 24
723.424 14
723.442 1
723.459 6
723.476 1
723.494 6
723.511 0
723.529 0
723.546 1
723.564 0
723.581 0
723.598 0
723.616 16
723.633 5
723.651 0
723.668 8
723.685 4
723.703 3
723.720 1
723.738 3
723.755 0
723.773 0
723.790 0
723.807 0
723.825 0
723.842 1
723.860 5
723.877 0
723.894 5
723.912 5
723.929 18
723.947 31
723.964 11
723.982 4
723.999 18
724.016 3
724.034 0
724.051 0
724.069 2
724.086 1
724.103 5
724.121 7
724.138 0
724.156 0
724.173 9
724.191 11
724.208 6
724.225 0
724.243 3
724.260 1
724.278 6
724.295 0
724.313 0
724.330 9
724.347 0
724.365 0
724.382 0
724.400 3
724.417 6
724.435 1
724.452 1
724.469 6
724.487 2
724.504 0
724.522 0
724.539 0
724.557 4
724.574 0
724.591 0
724.609 0
724.626 0
724.644 0
724.661 0
724.678 0
724.696 0
724.713 0
724.731 0
724.748 0
724.766 4
724.783 2
724.800 4
724.818 4
724.835 0
724.853 0
724.870 3
724.888 0
724.905 7
724.923 5
724.940 2
724.957 0
724.975 1
724.992 0
725.010 0
725.027 2
725.045 1
725.062 0
725.079 3
725.097 5
725.114 0
725.132 12
725.149 5
725.167 13
725.184 16
725.201 6
725.219 8
725.236 3
725.254 3
725.271 7
725.289 10
725.306 10
725.323 8
725.341 5
725.358 0
725.376 3
725.393 9
725.411 9
725.428 0
725.446 0
725.463 0
725.480 0
725.498 0
725.515 0
725.533 2
725.550 0
725.568 3
725.585 1
725.602 0
725.620 0
725.637 0
725.655 3
725.672 16
725.690 3
725.707 7
725.725 0
725.742 1
725.759 4
725.777 8
725.794 3
725.812 11
725.829 5
725.847 0
725.864 2
725.882 0
725.899 0
725.916 0
725.934 2
725.951 10
725.969 0
725.986 5
726.004 8
726.021 0
726.039 0
726.056 0
726.073 8
726.091 24
726.108 10
726.126 6
726.143 16
726.161 14
726.178 3
726.196 0
726.213 0
726.230 0
726.248 0
726.265 2
726.283 1
726.300 0
726.318 0
726.335 16
726.353 17
726.370 2
726.387 0
726.405 0
726.422 0
726.440 0
726.457 2
726.475 0
726.492 0
726.510 0
726.527 0
726.544 0
726.562 0
726.579 0
726.597 2
726.614 3
726.632 0
726.649 0
726.667 0
726.684 1
726.702 1
726.719 15
726.736 1
726.754 2
726.771 0
726.789 0
726.806 0
726.824 5
726.841 0
726.859 0
726.876 1
726.894 9
726.911 0
726.928 0
726.946 3
726.963 4
726.981 2
726.998 3
727.016 5
727.033 4
727.051 1
727.068 0
727.086 0
727.103 0
727.120 10
727.138 9
727.155 6
727.173 4
727.190 0
727.208 0
727.225 0
727.243 1
727.260 0
727.278 0
727.295 3
727.312 9
727.330 22
727.347 4
727.365 0
727.382 0
727.400 1
727.417 7
727.435 2
727.452 2
727.470 4
727.487 5
727.505 9
727.522 2
727.539 12
727.557 2
727.574 0
727.592 1
727.609 0
727.627 1
727.644 0
727.662 0
727.679 9
727.697 4
727.714 4
727.732 4
727.749 0
727.767 1
727.784 6
727.801 3
727.819 3
727.836 0
727.854 0
727.871 2
727.889 5
727.906 3
727.924 0
727.941 2
727.959 0
727.976 0
727.994 4
728.011 4
728.029 0
728.046 0
728.063 4
728.081 2
728.098 0
728.116 9
728.133 7
728.151 11
728.168 19
728.186 2
728.203 5
728.221 8
728.238 1
728.256 0
728.273 2
728.291 17
728.308 3
728.325 1
728.343 9
728.360 11
728.378 8
728.395 0
728.413 1
728.430 1
728.448 0
728.465 2
728.483 0
728.500 4
728.518 0
728.535 0
728.553 0
728.570 7
728.588 2
728.605 0
728.623 0
728.640 9
728.657 0
728.675 0
728.692 6
728.710 1
728.727 0
728.745 1
728.762 13
728.780 2
728.797 1
728.815 6
728.832 4
728.850 7
728.867 0
728.885 1
728.902 4
728.920 0
728.937 10
728.955 9
728.972 0
728.990 0
729.007 0
729.025 4
729.042 8
729.059 6
729.077 1
729.094 0
729.112 5
729.129 0
729.147 0
729.164 0
729.182 7
729.199 13
729.217 7
729.234 4
729.252 8
729.269 2
729.287 10
729.304 19
729.322 1
729.339 6
729.357 6
729.374 2
729.392 8
729.409 8
729.427 0
729.444 1
729.462 2
729.479 3
729.497 2
729.514 10
729.532 24
729.549 5
729.567 0
729.584 12
729.601 2
729.619 3
729.636 0
729.654 0
729.671 0
729.689 0
729.706 0
729.724 2
729.741 2
729.759 0
729.776 0
729.794 0
729.811 1
729.829 8
729.846 12
729.864 11
729.881 2
729.899 4
729.916 3
729.934 0
729.951 0
729.969 2
729.986 2
730.004 0
730.021 0
730.039 0
730.056 0
730.074 14
730.091 0
730.109 6
730.126 19
730.144 16
730.161 9
730.179 27
730.196 9
730.214 4
730.231 3
730.249 2
730.266 1
730.284 0
730.301 4
730.319 13
730.336 4
730.354 1
730.371 2
730.389 5
730.406 7
730.424 8
730.441 3
730.459 1
730.476 8
730.494 2
730.511 0
730.529 8
730.546 5
730.564 0
730.581 3
730.599 0
730.616 0
730.634 0
730.651 0
730.669 7
730.686 3
730.704 2
730.721 2
730.739 0
730.756 0
730.774 5
730.791 5
730.809 7
730.826 3
730.844 0
730.861 3
730.879 0
730.896 0
730.914 14
730.931 21
730.949 8
730.966 20
730.984 6
731.001 1
731.019 7
731.036 9
731.054 0
731.071 0
731.089 0
731.106 6
731.124 1
731.141 4
731.159 11
731.176 19
731.194 27
731.211 19
731.229 2
731.246 5
731.264 2
731.281 3
731.299 7
731.316 3
731.334 5
731.351 3
731.369 3
731.386 5
731.404 4
731.421 0
731.439 0
731.456 0
731.474 1
731.491 2
731.509 1
731.526 1
731.544 6
731.561 3
731.579 7
731.596 4
731.614 1
731.631 0
731.649 1
731.666 5
731.684 1
731.701 1
731.719 0
731.736 1
731.754 1
731.771 0
731.789 2
731.807 13
731.824 5
731.842 0
731.859 6
731.877 14
731.894 5
731.912 1
731.929 8
731.947 2
731.964 0
731.982 0
731.999 0
732.017 1
732.034 8
732.052 15
732.069 3
732.087 5
732.104 11
732.122 2
732.139 0
732.157 15
732.174 6
732.192 1
732.209 10
732.227 9
732.244 4
732.262 0
732.279 0
732.297 4
732.314 9
732.332 1
732.350 2
732.367 0
732.385 0
732.402 4
732.420 9
732.437 0
732.455 0
732.472 0
732.490 9
732.507 0
732.525 0
732.542 5
732.560 15
732.577 26
732.595 8
732.612 2
732.630 0
732.647 0
732.665 7
732.682 7
732.700 4
732.717 4
732.735 11
732.753 17
732.770 8
732.788 0
732.805 0
732.823 0
732.840 0
732.858 3
732.875 1
732.893 0
732.910 0
732.928 0
732.945 4
732.963 5
732.980 3
732.998 2
733.015 0
733.033 0
733.050 0
733.068 5
733.086 4
733.103 10
733.121 8
733.138 0
733.156 5
733.173 11
733.191 2
733.208 0
733.226 2
733.243 22
733.261 3
733.278 19
733.296 6
733.313 9
733.331 2
733.348 0
733.366 0
733.384 8
733.401 8
733.419 0
733.436 4
733.454 5
733.471 15
733.489 14
733.506 6
733.524 11
733.541 4
733.559 2
733.576 0
733.594 0
733.611 0
733.629 5
733.647 4
733.664 2
733.682 0
733.699 7
733.717 0
733.734 2
733.752 7
733.769 5
733.787 3
733.804 4
733.822 5
733.839 1
733.857 0
733.875 0
733.892 0
733.910 3
733.927 0
733.945 0
733.962 0
733.980 0
733.997 4
734.015 0
734.032 0
734.050 10
734.067 5
734.085 10
734.103 2
734.120 7
734.138 23
734.155 8
734.173 7
734.190 11
734.208 1
734.225 1
734.243 0
734.260 4
734.278 1
734.296 0
734.313 1
734.331 4
734.348 0
734.366 0
734.383 0
734.401 0
734.418 8
734.436 10
734.453 0
734.471 0
734.489 1
734.506 0
734.524 1
734.541 6
734.559 0
734.576 4
734.594 0
734.611 7
734.629 10
734.646 3
734.664 10
734.682 0
734.699 0
734.717 1
734.734 0
734.752 0
734.769 0
734.787 1
734.804 0
734.822 0
734.839 0
734.857 0
734.875 4
734.892 3
734.910 0
734.927 3
734.945 0
734.962 1
734.980 0
734.997 1
735.015 1
735.033 0
735.050 9
735.068 10
735.085 3
735.103 0
735.120 4
735.138 7
735.155 1
735.173 7
735.191 3
735.208 0
735.226 0
735.243 0
735.261 8
735.278 12
735.296 11
735.313 4
735.331 13
735.348 11
735.366 0
735.384 0
735.401 4
735.419 2
735.436 4
735.454 3
735.471 1
735.489 0
735.507 0
735.524 10
735.542 12
735.559 15
735.577 5
735.594 8
735.612 3
735.629 0
735.647 0
735.665 7
735.682 6
735.700 6
735.717 1
735.735 0
735.752 11
735.770 9
735.787 0
735.805 0
735.823 0
735.840 0
735.858 0
735.875 1
735.893 6
735.910 2
735.928 8
735.946 5
735.963 3
735.981 0
735.998 0
736.016 0
736.033 1
736.051 0
736.068 0
736.086 0
736.104 0
736.121 0
736.139 0
736.156 0
736.174 10
736.191 12
736.209 5
736.227 1
736.244 3
736.262 0
736.279 1
736.297 5
736.314 0
736.332 2
736.350 0
736.367 0
736.385 0
736.402 6
736.420 15
736.437 9
736.455 9
736.472 3
736.490 1
736.508 0
736.525 0
736.543 0
736.560 0
736.578 0
736.595 0
736.613 0
736.631 1
736.648 0
736.666 1
736.683 0
736.701 5
736.718 3
736.736 6
736.754 1
736.771 0
736.789 0
736.806 13
736.824 6
736.841 6
736.859 2
736.877 0
736.894 0
736.912 1
736.929 3
736.947 0
736.965 0
736.982 8
737.000 2
737.017 0
737.035 0
737.052 1
737.070 0
737.088 0
737.105 0
737.123 6
737.140 2
737.158 16
737.175 9
737.193 23
737.211 18
737.228 9
737.246 7
737.263 7
737.281 9
737.298 14
737.316 2
737.334 5
737.351 4
737.369 16
737.386 2
737.404 0
737.422 5
737.439 4
737.457 3
737.474 6
737.492 0
737.509 1
737.527 3
737.545 0
737.562 5
737.580 7
737.597 8
737.615 1
737.633 5
737.650 11
737.668 14
737.685 5
737.703 8
737.720 0
737.738 5
737.756 1
737.773 0
737.791 0
737.808 7
737.826 0
737.844 0
737.861 0
737.879 1
737.896 0
737.914 9
737.931 0
737.949 14
737.967 12
737.984 16
738.002 12
738.019 0
738.037 0
738.055 3
738.072 14
738.090 7
738.107 0
738.125 0
738.143 3
738.160 7
738.178 2
738.195 7
738.213 19
738.230 9
738.248 3
738.266 8
738.283 2
738.301 10
738.318 5
738.336 1
738.354 12
738.371 20
738.389 9
738.406 3
738.424 3
738.442 1
738.459 2
738.477 8
738.494 1
738.512 3
738.530 1
738.547 6
738.565 6
738.582 6
738.600 1
738.618 1
738.635 18
738.653 9
738.670 0
738.688 0
738.705 1
738.723 5
738.741 0
738.758 0
738.776 4
738.793 10
738.811 6
738.829 4
738.846 6
738.864 0
738.881 0
738.899 5
738.917 2
738.934 3
738.952 0
738.969 3
738.987 0
739.005 11
739.022 8
739.040 11
739.057 2
739.075 2
739.093 4
739.110 3
739.128 0
739.145 0
739.163 5
739.181 13
739.198 5
739.216 6
739.233 6
739.251 7
739.269 2
739.286 7
739.304 4
739.321 16
739.339 14
739.357 4
739.374 2
739.392 2
739.409 12
739.427 18
739.445 6
739.462 2
739.480 0
739.498 3
739.515 0
739.533 2
739.550 0
739.568 0
739.586 0
739.603 3
739.621 8
739.638 11
739.656 9
739.674 1
739.691 1
739.709 1
739.726 3
739.744 0
739.762 10
739.779 5
739.797 6
739.814 7
739.832 1
739.850 0
739.867 11
739.885 7
739.902 5
739.920 5
739.938 17
739.955 8
739.973 1
739.991 0
740.008 0
740.026 6
740.043 6
740.061 0
740.079 4
740.096 6
740.114 5
740.131 4
740.149 4
740.167 9
740.184 1
740.202 12
740.220 15
740.237 2
740.255 0
740.272 0
740.290 23
740.308 13
740.325 2
740.343 4
740.360 3
740.378 7
740.396 13
740.413 2
740.431 1
740.449 0
740.466 3
740.484 2
740.501 0
740.519 0
740.537 0
740.554 1
740.572 4
740.589 0
740.607 0
740.625 0
740.642 0
740.660 0
740.678 0
740.695 0
740.713 0
740.730 3
740.748 1
740.766 0
740.783 0
740.801 0
740.819 1
740.836 3
740.854 6
740.871 1
740.889 2
740.907 0
740.924 0
740.942 0
740.959 0
740.977 3
740.995 0
741.012 1
741.030 6
741.048 0
741.065 0
741.083 4
741.100 11
741.118 19
741.136 17
741.153 1
741.171 3
741.189 5
741.206 3
741.224 3
741.241 0
741.259 0
741.277 0
741.294 5
741.312 1
741.330 13
741.347 2
741.365 0
741.382 10
741.400 11
741.418 0
741.435 12
741.453 8
741.471 0
741.488 3
741.506 2
741.524 0
741.541 0
741.559 0
741.576 1
741.594 1
741.612 2
741.629 4
741.647 0
741.665 0
741.682 0
741.700 0
741.717 0
741.735 8
741.753 2
741.770 11
741.788 4
741.806 0
741.823 3
741.841 0
741.859 5
741.876 1
741.894 6
741.911 2
741.929 1
741.947 0
741.964 0
741.982 6
742.000 5
742.017 4
742.035 0
742.053 2
742.070 3
742.088 0
742.105 7
742.123 7
742.141 8
742.158 9
742.176 0
742.194 2
742.211 0
742.229 1
742.247 0
742.264 9
742.282 18
742.299 6
742.317 1
742.335 3
742.352 0
742.370 15
742.388 13
742.405 2
742.423 12
742.441 6
742.458 2
742.476 14
742.493 10
742.511 0
742.529 0
742.546 0
742.564 0
742.582 0
742.599 4
742.617 6
742.635 5
742.652 9
742.670 2
742.688 0
742.705 0
742.723 7
742.740 0
742.758 0
742.776 2
742.793 0
742.811 0
742.829 0
742.846 0
742.864 2
742.882 0
742.899 0
742.917 3
742.935 0
742.952 1
742.970 5
742.987 2
743.005 6
743.023 2
743.040 7
743.058 12
743.076 2
743.093 2
743.111 7
743.129 0
743.146 0
743.164 4
743.182 0
743.199 4
743.217 2
743.235 2
743.252 0
743.270 1
743.288 7
743.305 17
743.323 11
743.340 12
743.358 7
743.376 3
743.393 4
743.411 10
743.429 0
743.446 0
743.464 6
743.482 0
743.499 0
743.517 0
743.535 0
743.552 0
743.570 2
743.588 2
743.605 0
743.623 0
743.641 0
743.658 0
743.676 4
743.694 1
743.711 0
743.729 5
743.747 5
743.764 0
743.782 5
743.799 8
743.817 1
743.835 0
743.852 0
743.870 0
743.888 3
743.905 0
743.923 2
743.941 0
743.958 15
743.976 5
743.994 11
744.011 15
744.029 12
744.047 2
744.064 0
744.082 2
744.100 4
744.117 9
744.135 3
744.153 4
744.170 22
744.188 8
744.206 5
744.223 5
744.241 6
744.259 5
744.276 1
744.294 1
744.312 5
744.329 5
744.347 7
744.365 0
744.382 2
744.400 2
744.418 0
744.435 5
744.453 4
744.471 0
744.488 0
744.506 6
744.524 3
744.541 0
744.559 0
744.577 7
744.594 8
744.612 9
744.630 2
744.647 0
744.665 0
744.683 4
744.700 8
744.718 5
744.736 0
744.753 4
744.771 1
744.789 2
744.806 0
744.824 0
744.842 0
744.859 1
744.877 14
744.895 7
744.912 0
744.930 0
744.948 2
744.965 1
744.983 4
745.001 5
745.018 0
745.036 3
745.054 12
745.071 3
745.089 1
745.107 11
745.124 9
745.142 3
745.160 10
745.177 2
745.195 0
745.213 0
745.230 0
745.248 0
745.266 1
745.283 0
745.301 2
745.319 0
745.336 11
745.354 0
745.372 3
745.389 1
745.407 0
745.425 0
745.442 0
745.460 1
745.478 4
745.495 10
745.513 3
745.531 0
745.549 0
745.566 0
745.584 8
745.602 1
745.619 0
745.637 0
745.655 0
745.672 0
745.690 3
745.708 2
745.725 2
745.743 6
745.761 3
745.778 0
745.796 0
745.814 0
745.831 0
745.849 3
745.867 1
745.884 0
745.902 0
745.920 3
745.937 0
745.955 0
745.973 0
745.991 0
746.008 0
746.026 0
746.044 4
746.061 7
746.079 2
746.097 0
746.114 14
746.132 16
746.150 7
746.167 11
746.185 5
746.203 10
746.220 0
746.238 0
746.256 0
746.273 0
746.291 0
746.309 0
746.327 1
746.344 0
746.362 0
746.380 0
746.397 0
746.415 0
746.433 0
746.450 4
746.468 4
746.486 1
746.503 1
746.521 8
746.539 0
746.556 0
746.574 4
746.592 0
746.610 4
746.627 4
746.645 3
746.663 9
746.680 0
746.698 5
746.716 0
746.733 0
746.751 2
746.769 0
746.786 5
746.804 14
746.822 3
746.840 0
746.857 5
746.875 3
746.893 0
746.910 0
746.928 1
746.946 7
746.963 0
746.981 8
746.999 0
747.016 9
747.034 8
747.052 8
747.070 3
747.087 7
747.105 2
747.123 6
747.140 1
747.158 8
747.176 16
747.193 2
747.211 2
747.229 11
747.246 0
747.264 8
747.282 0
747.300 2
747.317 7
747.335 4
747.353 0
747.370 0
747.388 3
747.406 12
747.423 3
747.441 4
747.459 10
747.477 0
747.494 1
747.512 7
747.530 1
747.547 7
747.565 5
747.583 4
747.600 0
747.618 0
747.636 7
747.654 4
747.671 0
747.689 0
747.707 1
747.724 1
747.742 5
747.760 4
747.778 5
747.795 7
747.813 1
747.831 0
747.848 0
747.866 0
747.884 4
747.901 4
747.919 2
747.937 0
747.955 0
747.972 0
747.990 0
748.008 0
748.025 4
748.043 1
748.061 2
748.079 0
748.096 10
748.114 8
748.132 0
748.149 2
748.167 13
748.185 15
748.202 13
748.220 13
748.238 2
748.256 0
748.273 0
748.291 0
748.309 2
748.326 3
748.344 10
748.362 11
748.380 0
748.397 0
748.415 2
748.433 2
748.450 1
748.468 2
748.486 7
748.504 5
748.521 2
748.539 0
748.557 1
748.574 8
748.592 1
748.610 0
748.628 4
748.645 0
748.663 2
748.681 2
748.698 7
748.716 0
748.734 0
748.752 12
748.769 10
748.787 0
748.805 0
748.822 1
748.840 3
748.858 2
748.876 0
748.893 0
748.911 0
748.929 0
748.946 0
748.964 0
748.982 0
749.000 0
749.017 2
749.035 1
749.053 0
749.070 2
749.088 5
749.106 3
749.124 6
749.141 7
749.159 17
749.177 2
749.194 5
749.212 3
749.230 6
749.248 29
749.265 12
749.283 8
749.301 0
749.319 8
749.336 4
749.354 3
749.372 8
749.389 8
749.407 5
749.425 10
749.443 2
749.460 0
749.478 0
749.496 0
749.514 0
749.531 0
749.549 0
749.567 0
749.584 2
749.602 3
749.620 24
749.638 21
749.655 17
749.673 2
749.691 8
749.708 7
749.726 0
749.744 0
749.762 8
749.779 6
749.797 1
749.815 6
749.833 3
749.850 7
749.868 0
749.886 4
749.903 0
749.921 0
749.939 3
749.957 3
749.974 0
749.992 15
750.010 11
750.028 4
750.045 4
750.063 1
750.081 4
750.099 2
750.116 0
750.134 10
750.152 7
750.169 0
750.187 7
750.205 5
750.223 12
750.240 1
750.258 0
750.276 0
750.294 11
750.311 1
750.329 2
750.347 0
750.365 0
750.382 5
750.400 0
750.418 8
750.435 8
750.453 7
750.471 0
750.489 1
750.506 4
750.524 0
750.542 0
750.560 4
750.577 1
750.595 1
750.613 3
750.631 6
750.648 2
750.666 0
750.684 0
750.702 1
750.719 1
750.737 0
750.755 0
750.772 0
750.790 1
750.808 0
750.826 6
750.843 12
750.861 8
750.879 2
750.897 2
750.914 7
750.932 0
750.950 0
750.968 5
750.985 12
751.003 8
751.021 5
751.039 1
751.056 0
751.074 0
751.092 1
751.110 7
751.127 17
751.145 3
751.163 11
751.181 7
751.198 0
751.216 1
751.234 5
751.252 0
751.269 20
751.287 3
751.305 0
751.322 0
751.340 5
751.358 1
751.376 8
751.393 10
751.411 1
751.429 0
751.447 1
751.464 1
751.482 0
751.500 1
751.518 2
751.535 5
751.553 0
751.571 0
751.589 5
751.606 0
751.624 0
751.642 0
751.660 0
751.677 0
751.695 0
751.713 5
751.731 5
751.748 3
751.766 3
751.784 6
751.802 0
751.819 1
751.837 0
751.855 1
751.873 3
751.890 1
751.908 0
751.926 0
751.944 0
751.961 0
751.979 0
751.997 0
752.015 0
752.032 0
752.050 0
752.068 0
752.086 0
752.104 3
752.121 0
752.139 0
752.157 6
752.175 11
752.192 7
752.210 0
752.228 0
752.246 0
752.263 0
752.281 1
752.299 4
752.317 7
752.334 0
752.352 5
752.370 4
752.388 10
752.405 12
752.423 7
752.441 1
752.459 5
752.476 4
752.494 0
752.512 2
752.530 0
752.547 4
752.565 0
752.583 2
752.601 7
752.618 1
752.636 0
752.654 0
752.672 0
752.690 0
752.707 0
752.725 2
752.743 0
752.761 1
752.778 4
752.796 16
752.814 6
752.832 2
752.849 0
752.867 2
752.885 0
752.903 0
752.920 3
752.938 3
752.956 0
752.974 0
752.992 1
753.009 8
753.027 11
753.045 9
753.063 1
753.080 6
753.098 1
753.116 0
753.134 0
753.151 0
753.169 8
753.187 6
753.205 2
753.222 2
753.240 6
753.258 8
753.276 0
753.294 2
753.311 15
753.329 4
753.347 0
753.365 7
753.382 1
753.400 0
753.418 0
753.436 0
753.453 0
753.471 0
753.489 6
753.507 7
753.525 2
753.542 0
753.560 0
753.578 0
753.596 0
753.613 3
753.631 1
753.649 0
753.667 1
753.685 5
753.702 7
753.720 0
753.738 0
753.756 0
753.773 0
753.791 0
753.809 0
753.827 3
753.845 13
753.862 3
753.880 0
753.898 0
753.916 7
753.933 1
753.951 11
753.969 1
753.987 0
754.004 1
754.022 7
754.040 13
754.058 4
754.076 2
754.093 0
754.111 0
754.129 2
754.147 0
754.164 6
754.182 5
754.200 6
754.218 7
754.236 14
754.253 0
754.271 3
754.289 0
754.307 4
754.325 2
754.342 6
754.360 2
754.378 0
754.396 8
754.413 4
754.431 0
754.449 13
754.467 3
754.485 1
754.502 7
754.520 16
754.538 5
754.556 0
754.573 0
754.591 0
754.609 0
754.627 11
754.645 11
754.662 4
754.680 0
754.698 5
754.716 1
754.734 2
754.751 1
754.769 1
754.787 5
754.805 8
754.822 4
754.840 13
754.858 11
754.876 0
754.894 0
754.911 0
754.929 2
754.947 8
754.965 10
754.983 2
755.000 5
755.018 6
755.036 0
755.054 3
755.072 7
755.089 0
755.107 4
755.125 14
755.143 12
755.160 8
755.178 3
755.196 9
755.214 3
755.232 1
755.249 0
755.267 0
755.285 0
755.303 0
755.321 8
755.338 3
755.356 2
755.374 3
755.392 9
755.410 7
755.427 10
755.445 10
755.463 1
755.481 2
755.499 1
755.516 5
755.534 0
755.552 0
755.570 4
755.588 3
755.605 3
755.623 6
755.641 0
755.659 0
755.677 0
755.694 0
755.712 0
755.730 0
755.748 3
755.765 3
755.783 3
755.801 0
755.819 0
755.837 1
755.854 5
755.872 5
755.890 13
755.908 6
755.926 12
755.943 1
755.961 0
755.979 0
755.997 9
756.015 5
756.032 4
756.050 5
756.068 5
756.086 2
756.104 1
756.122 14
756.139 6
756.157 5
756.175 18
756.193 20
756.211 14
756.228 1
756.246 0
756.264 1
756.282 0
756.300 7
756.317 1
756.335 4
756.353 1
756.371 0
756.389 3
756.406 5
756.424 0
756.442 4
756.460 16
756.478 4
756.495 0
756.513 0
756.531 0
756.549 0
756.567 0
756.584 0
756.602 0
756.620 0
756.638 0
756.656 0
756.673 0
756.691 7
756.709 4
756.727 8
756.745 0
756.763 0
756.780 0
756.798 0
756.816 0
756.834 0
756.852 0
756.869 0
756.887 0
756.905 0
756.923 0
756.941 0
756.958 0
756.976 0
756.994 5
757.012 3
757.030 0
757.048 0
757.065 4
757.083 3
757.101 0
757.119 0
757.137 10
757.154 0
757.172 0
757.190 0
757.208 0
757.226 0
757.243 0
757.261 5
757.279 1
757.297 0
757.315 0
757.333 12
757.350 3
757.368 13
757.386 5
757.404 1
757.422 15
757.439 11
757.457 1
757.475 8
757.493 2
757.511 0
757.529 3
757.546 7
757.564 4
757.582 1
757.600 0
757.618 0
757.635 0
757.653 7
757.671 5
757.689 4
757.707 0
757.725 2
757.742 0
757.760 3
757.778 6
757.796 0
757.814 0
757.832 0
757.849 0
757.867 0
757.885 1
757.903 0
757.921 9
757.938 0
757.956 6
757.974 4
757.992 0
758.010 5
758.028 3
758.045 0
758.063 1
758.081 8
758.099 4
758.117 5
758.135 3
758.152 5
758.170 6
758.188 10
758.206 14
758.224 13
758.241 3
758.259 4
758.277 0
758.295 0
758.313 5
758.331 16
758.348 5
758.366 0
758.384 0
758.402 0
758.420 5
758.438 0
758.455 0
758.473 0
758.491 0
758.509 0
758.527 0
758.545 0
758.562 0
758.580 0
758.598 5
758.616 0
758.634 0
758.652 0
758.669 4
758.687 0
758.705 0
758.723 8
758.741 0
758.759 0
758.776 0
758.794 0
758.812 6
758.830 5
758.848 0
758.866 0
758.883 0
758.901 0
758.919 0
758.937 0
758.955 0
758.973 0
758.990 0
759.008 0
759.026 0
759.044 3
759.062 0
759.080 24
759.097 11
759.115 2
759.133 0
759.151 8
759.169 4
759.187 0
759.204 0
759.222 2
759.240 2
759.258 0
759.276 2
759.294 8
759.312 2
759.329 0
759.347 3
759.365 0
759.383 0
759.401 5
759.419 0
759.436 0
759.454 0
759.472 0
759.490 1
759.508 1
759.526 8
759.543 5
759.561 1
759.579 0
759.597 3
759.615 1
759.633 9
759.651 8
759.668 3
759.686 3
759.704 0
759.722 1
759.740 0
759.758 1
759.775 0
759.793 1
759.811 0
759.829 0
759.847 0
759.865 3
759.882 2
759.900 1
759.918 3
759.936 0
759.954 8
759.972 7
759.990 0
760.007 0
760.025 0
760.043 0
760.061 1
760.079 0
760.097 0
760.115 8
760.132 0
760.150 1
760.168 3
760.186 7
760.204 19
760.222 16
760.239 3
760.257 1
760.275 2
760.293 0
760.311 0
760.329 0
760.347 0
760.364 6
760.382 0
760.400 6
760.418 0
760.436 0
760.454 0
760.472 6
760.489 1
760.507 2
760.525 1
760.543 0
760.561 1
760.579 0
760.597 0
760.614 0
760.632 1
760.650 0
760.668 0
760.686 0
760.704 0
760.722 0
760.739 5
760.757 1
760.775 0
760.793 3
760.811 3
760.829 4
760.847 0
760.864 0
760.882 0
760.900 1
760.918 10
760.936 0
760.954 0
760.972 0
760.989 0
761.007 0
761.025 5
761.043 1
761.061 0
761.079 0
761.097 0
761.114 9
761.132 7
761.150 0
761.168 8
761.186 9
761.204 2
761.222 0
761.239 2
761.257 21
761.275 10
761.293 17
761.311 11
761.329 14
761.347 3
761.365 0
761.382 0
761.400 1
761.418 1
761.436 4
761.454 3
761.472 1
761.490 1
761.507 2
761.525 0
761.543 1
761.561 0
761.579 1
761.597 0
761.615 0
761.632 2
761.650 0
761.668 2
761.686 0
761.704 2
761.722 1
761.740 0
761.758 0
761.775 6
761.793 0
761.811 0
761.829 0
761.847 6
761.865 7
761.883 0
761.901 0
761.918 3
761.936 2
761.954 0
761.972 0
761.990 0
762.008 3
762.026 7
762.043 7
762.061 0
762.079 0
762.097 1
762.115 7
762.133 7
762.151 12
762.169 9
762.186 4
762.204 1
762.222 5
762.240 1
762.258 2
762.276 2
762.294 3
762.312 6
762.329 3
762.347 0
762.365 0
762.383 0
762.401 0
762.419 0
762.437 0
762.455 0
762.472 0
762.490 0
762.508 5
762.526 0
762.544 7
762.562 5
762.580 0
762.598 0
762.616 0
762.633 0
762.651 0
762.669 0
762.687 0
762.705 0
762.723 2
762.741 5
762.759 13
762.776 14
762.794 0
762.812 0
762.830 5
762.848 0
762.866 0
762.884 0
762.902 1
762.919 3
762.937 0
762.955 0
762.973 1
762.991 0
763.009 0
763.027 0
763.045 1
763.063 0
763.080 0
763.098 4
763.116 0
763.134 9
763.152 8
763.170 10
763.188 7
763.206 0
763.224 10
763.241 16
763.259 5
763.277 0
763.295 8
763.313 8
763.331 2
763.349 9
763.367 6
763.385 4
763.402 4
763.420 0
763.438 0
763.456 2
763.474 4
763.492 0
763.510 1
763.528 0
763.546 0
763.563 0
763.581 3
763.599 1
763.617 0
763.635 0
763.653 2
763.671 0
763.689 0
763.707 0
763.724 0
763.742 0
763.760 8
763.778 9
763.796 1
763.814 7
763.832 2
763.850 0
763.868 0
763.885 0
763.903 0
763.921 0
763.939 0
763.957 5
763.975 8
763.993 1
764.011 0
764.029 1
764.046 0
764.064 2
764.082 0
764.100 9
764.118 6
764.136 0
764.154 7
764.172 1
764.190 2
764.208 18
764.225 12
764.243 4
764.261 1
764.279 2
764.297 0
764.315 17
764.333 7
764.351 0
764.369 0
764.387 3
764.404 0
764.422 0
764.440 1
764.458 0
764.476 0
764.494 0
764.512 0
764.530 0
764.548 1
764.566 0
764.583 1
764.601 0
764.619 1
764.637 6
764.655 9
764.673 0
764.691 2
764.709 11
764.727 0
764.745 0
764.762 0
764.780 1
764.798 8
764.816 13
764.834 6
764.852 0
764.870 0
764.888 1
764.906 0
764.924 0
764.942 8
764.959 3
764.977 0
764.995 0
765.013 0
765.031 0
765.049 5
765.067 1
765.085 8
765.103 1
765.121 2
765.139 0
765.156 11
765.174 2
765.192 3
765.210 4
765.228 5
765.246 12
765.264 8
765.282 14
765.300 9
765.318 8
765.336 15
765.353 12
765.371 17
765.389 1
765.407 1
765.425 0
765.443 7
765.461 0
765.479 0
765.497 0
765.515 0
765.533 0
765.550 0
765.568 0
765.586 0
765.604 0
765.622 0
765.640 0
765.658 0
765.676 3
765.694 6
765.712 3
765.730 0
765.748 8
765.765 2
765.783 0
765.801 0
765.819 0
765.837 0
765.855 4
765.873 2
765.891 1
765.909 0
765.927 0
765.945 0
765.963 1
765.980 6
765.998 8
766.016 7
766.034 0
766.052 19
766.070 10
766.088 1
766.106 1
766.124 9
766.142 0
766.160 0
766.178 0
766.195 4
766.213 0
766.231 0
766.249 0
766.267 0
766.285 1
766.303 0
766.321 7
766.339 9
766.357 2
766.375 0
766.393 6
766.411 9
766.428 3
766.446 0
766.464 7
766.482 1
766.500 0
766.518 6
766.536 0
766.554 0
766.572 0
766.590 0
766.608 7
766.626 2
766.644 0
766.662 0
766.679 0
766.697 0
766.715 0
766.733 0
766.751 0
766.769 0
766.787 8
766.805 0
766.823 0
766.841 0
766.859 1
766.877 21
766.895 8
766.912 0
766.930 13
766.948 1
766.966 3
766.984 0
767.002 0
767.020 6
767.038 7
767.056 0
767.074 11
767.092 1
767.110 0
767.128 0
767.146 0
767.164 0
767.181 0
767.199 2
767.217 4
767.235 2
767.253 0
767.271 0
767.289 1
767.307 0
767.325 7
767.343 3
767.361 1
767.379 2
767.397 2
767.415 1
767.433 4
767.450 0
767.468 12
767.486 7
767.504 0
767.522 0
767.540 0
767.558 0
767.576 3
767.594 4
767.612 0
767.630 4
767.648 8
767.666 2
767.684 0
767.702 0
767.720 2
767.737 5
767.755 12
767.773 0
767.791 0
767.809 8
767.827 8
767.845 11
767.863 4
767.881 4
767.899 0
767.917 1
767.935 6
767.953 0
767.971 6
767.989 0
768.007 5
768.025 0
768.042 3
768.060 6
768.078 9
768.096 5
768.114 8
768.132 12
768.150 37
768.168 16
768.186 6
768.204 0
768.222 5
768.240 1
768.258 0
768.276 13
768.294 8
768.312 7
768.330 2
768.348 3
768.365 0
768.383 3
768.401 5
768.419 0
768.437 8
768.455 9
768.473 0
768.491 0
768.509 2
768.527 0
768.545 0
768.563 0
768.581 0
768.599 1
768.617 0
768.635 0
768.653 0
768.671 0
768.689 0
768.706 0
768.724 0
768.742 0
768.760 0
768.778 5
768.796 12
768.814 3
768.832 0
768.850 3
768.868 7
768.886 0
768.904 1
768.922 5
768.940 0
768.958 0
768.976 0
768.994 1
769.012 0
769.030 0
769.048 1
769.066 5
769.083 2
769.101 3
769.119 0
769.137 0
769.155 1
769.173 7
769.191 1
769.209 9
769.227 0
769.245 10
769.263 7
769.281 4
769.299 11
769.317 5
769.335 13
769.353 1
769.371 0
769.389 0
769.407 0
769.425 0
769.443 0
769.461 0
769.479 0
769.496 0
769.514 0
769.532 0
769.550 0
769.568 0
769.586 2
769.604 0
769.622 0
769.640 0
769.658 3
769.676 3
769.694 0
769.712 2
769.730 3
769.748 0
769.766 0
769.784 0
769.802 7
769.820 5
769.838 0
769.856 0
769.874 0
769.892 2
769.910 0
769.928 0
769.946 14
769.964 17
769.981 7
769.999 0
770.017 5
770.035 8
770.053 4
770.071 0
770.089 0
770.107 2
770.125 2
770.143 6
770.161 7
770.179 14
770.197 21
770.215 9
770.233 8
770.251 0
770.269 4
770.287 3
770.305 3
770.323 4
770.341 6
770.359 12
770.377 2
770.395 6
770.413 15
770.431 2
770.449 1
770.467 0
770.485 0
770.503 0
770.521 0
770.538 1
770.556 0
770.574 0
770.592 0
770.610 0
770.628 1
770.646 1
770.664 0
770.682 0
770.700 0
770.718 0
770.736 0
770.754 2
770.772 0
770.790 0
770.808 3
770.826 0
770.844 4
770.862 1
770.880 0
770.898 4
770.916 5
770.934 1
770.952 1
770.970 0
770.988 1
771.006 0
771.024 3
771.042 4
771.060 1
771.078 11
771.096 1
771.114 9
771.132 11
771.150 14
771.168 1
771.186 3
771.204 4
771.222 0
771.240 3
771.258 4
771.276 2
771.293 9
771.311 4
771.329 0
771.347 1
771.365 0
771.383 4
771.401 4
771.419 13
771.437 6
771.455 0
771.473 3
771.491 6
771.509 0
771.527 0
771.545 4
771.563 3
771.581 17
771.599 3
771.617 2
771.635 0
771.653 0
771.671 1
771.689 0
771.707 0
771.725 0
771.743 0
771.761 0
771.779 0
771.797 0
771.815 2
771.833 4
771.851 0
771.869 5
771.887 1
771.905 5
771.923 4
771.941 0
771.959 11
771.977 3
771.995 5
772.013 2
772.031 1
772.049 0
772.067 0
772.085 0
772.103 0
772.121 3
772.139 2
772.157 8
772.175 1
772.193 6
772.211 0
772.229 5
772.247 2
772.265 7
772.283 11
772.301 21
772.319 4
772.337 2
772.355 2
772.373 1
772.391 2
772.409 0
772.427 6
772.445 9
772.463 22
772.481 7
772.499 3
772.517 0
772.535 0
772.553 1
772.571 2
772.589 0
772.607 5
772.625 3
772.643 5
772.661 29
772.679 11
772.697 3
772.715 4
772.733 0
772.751 2
772.769 2
772.787 0
772.805 0
772.823 3
772.841 0
772.859 0
772.877 2
772.895 0
772.913 1
772.931 0
772.949 0
772.967 0
772.985 0
773.003 0
773.021 3
773.039 2
773.057 0
773.075 3
773.093 0
773.111 3
773.129 3
773.147 0
773.165 0
773.183 1
773.201 6
773.219 1
773.237 0
773.255 4
773.273 0
773.291 7
773.309 9
773.327 1
773.345 7
773.363 5
773.381 1
773.399 3
773.417 0
773.435 0
773.453 1
773.471 17
773.489 5
773.507 0
773.525 0
773.543 0
773.561 0
773.579 7
773.597 2
773.615 0
773.633 1
773.651 4
773.669 0
773.687 0
773.705 0
773.723 4
773.741 1
773.759 3
773.777 0
773.795 5
773.813 5
773.831 0
773.849 0
773.867 0
773.885 0
773.903 1
773.921 0
773.939 0
773.957 0
773.975 17
773.993 9
774.011 1
774.029 3
774.047 0
774.065 0
774.083 12
774.101 4
774.119 0
774.137 0
774.155 4
774.173 6
774.191 0
774.209 8
774.227 17
774.245 6
774.263 0
774.281 1
774.299 1
774.317 2
774.335 5
774.353 5
774.371 1
774.389 1
774.407 0
774.425 10
774.443 3
774.461 6
774.479 7
774.497 0
774.515 0
774.533 0
774.551 0
774.569 0
774.587 0
774.605 0
774.623 8
774.642 1
774.660 11
774.678 1
774.696 5
774.714 5
774.732 0
774.750 0
774.768 0
774.786 1
774.804 5
774.822 5
774.840 0
774.858 0
774.876 1
774.894 2
774.912 0
774.930 0
774.948 0
774.966 0
774.984 0
775.002 0
775.020 0
775.038 0
775.056 10
775.074 7
775.092 0
775.110 8
775.128 5
775.146 4
775.164 2
775.182 8
775.200 4
775.218 8
775.236 3
775.254 0
775.272 0
775.290 0
775.308 0
775.326 0
775.344 0
775.362 9
775.380 5
775.399 2
775.417 3
775.435 0
775.453 0
775.471 0
775.489 3
775.507 6
775.525 9
775.543 3
775.561 0
775.579 7
775.597 15
775.615 6
775.633 1
775.651 1
775.669 0
775.687 3
775.705 1
775.723 1
775.741 0
775.759 1
775.777 4
775.795 0
775.813 0
775.831 0
775.849 2
775.867 0
775.885 0
775.903 0
775.921 11
775.939 12
775.957 1
775.976 0
775.994 0
776.012 2
776.030 0
776.048 8
776.066 7
776.084 15
776.102 12
776.120 8
776.138 10
776.156 9
776.174 1
776.192 2
776.210 0
776.228 1
776.246 5
776.264 27
776.282 11
776.300 4
776.318 0
776.336 2
776.354 2
776.372 1
776.390 8
776.408 3
776.426 6
776.445 0
776.463 1
776.481 4
776.499 1
776.517 7
776.535 0
776.553 10
776.571 9
776.589 2
776.607 1
776.625 5
776.643 4
776.661 0
776.679 0
776.697 4
776.715 0
776.733 8
776.751 0
776.769 0
776.787 5
776.805 2
776.823 0
776.841 2
776.859 5
776.878 5
776.896 5
776.914 3
776.932 0
776.950 3
776.968 1
776.986 0
777.004 5
777.022 2
777.040 0
777.058 0
777.076 1
777.094 1
777.112 6
777.130 2
777.148 7
777.166 0
777.184 5
777.202 10
777.220 1
777.238 9
777.257 2
777.275 6
777.293 16
777.311 8
777.329 2
777.347 6
777.365 8
777.383 1
777.401 2
777.419 5
777.437 11
777.455 4
777.473 0
777.491 0
777.509 0
777.527 0
777.545 5
777.563 0
777.581 0
777.600 0
777.618 0
777.636 0
777.654 0
777.672 0
777.690 0
777.708 0
777.726 1
777.744 0
777.762 0
777.780 5
777.798 3
777.816 0
777.834 0
777.852 0
777.870 0
777.888 0
777.906 2
777.925 7
777.943 0
777.961 0
777.979 0
777.997 0
778.015 0
778.033 1
778.051 0
778.069 0
778.087 0
778.105 4
778.123 3
778.141 0
778.159 0
778.177 3
778.195 4
778.213 0
778.232 2
778.250 4
778.268 2
778.286 3
778.304 10
778.322 7
778.340 1
778.358 0
778.376 3
778.394 0
778.412 0
778.430 0
778.448 0
778.466 3
778.484 3
778.502 5
778.521 0
778.539 0
778.557 0
778.575 0
778.593 0
778.611 0
778.629 0
778.647 15
778.665 8
778.683 3
778.701 4
778.719 0
778.737 3
778.755 5
778.773 2
778.792 4
778.810 0
778.828 5
778.846 4
778.864 1
778.882 0
778.900 0
778.918 2
778.936 5
778.954 5
778.972 0
778.990 4
779.008 4
779.026 0
779.045 4
779.063 0
779.081 0
779.099 5
779.117 1
779.135 0
779.153 0
779.171 1
779.189 0
779.207 0
779.225 8
779.243 3
779.261 0
779.279 3
779.298 2
779.316 10
779.334 4
779.352 7
779.370 9
779.388 9
779.406 0
779.424 0
779.442 1
779.460 0
779.478 0
779.496 0
779.514 0
779.533 0
779.551 0
779.569 0
779.587 0
779.605 0
779.623 0
779.641 0
779.659 0
779.677 0
779.695 0
779.713 0
779.731 6
779.749 6
779.768 0
779.786 6
779.804 9
779.822 0
779.840 0
779.858 0
779.876 5
779.894 4
779.912 4
779.930 0
779.948 5
779.966 17
779.984 2
780.003 1
780.021 0
780.039 0
780.057 7
780.075 10
780.093 0
780.111 0
780.129 0
780.147 0
780.165 7
780.183 12
780.201 6
780.220 4
780.238 7
780.256 9
780.274 1
780.292 4
780.310 10
780.328 3
780.346 0
780.364 0
780.382 5
780.400 4
780.419 1
780.437 6
780.455 19
780.473 5
780.491 5
780.509 1
780.527 0
780.545 0
780.563 1
780.581 6
780.599 10
780.617 1
780.636 0
780.654 3
780.672 0
780.690 0
780.708 3
780.726 3
780.744 0
780.762 0
780.780 0
780.798 1
780.816 0
780.835 0
780.853 0
780.871 0
780.889 3
780.907 8
780.925 12
780.943 3
780.961 3
780.979 1
780.997 0
781.015 7
781.034 3
781.052 0
781.070 0
781.088 2
781.106 3
781.124 6
781.142 1
781.160 10
781.178 15
781.196 3
781.215 0
781.233 0
781.251 0
781.269 5
781.287 20
781.305 2
781.323 6
781.341 5
781.359 7
781.377 10
781.396 7
781.414 1
781.432 0
781.450 0
781.468 11
781.486 3
781.504 1
781.522 0
781.540 0
781.558 0
781.576 2
781.595 8
781.613 0
781.631 0
781.649 0
781.667 0
781.685 1
781.703 4
781.721 1
781.739 0
781.758 0
781.776 6
781.794 3
781.812 11
781.830 3
781.848 0
781.866 0
781.884 0
781.902 0
781.920 5
781.939 1
781.957 4
781.975 0
781.993 8
782.011 3
782.029 4
782.047 1
782.065 4
782.083 2
782.101 2
782.120 11
782.138 9
782.156 1
782.174 2
782.192 12
782.210 7
782.228 0
782.246 3
782.264 2
782.283 8
782.301 20
782.319 4
782.337 0
782.355 0
782.373 0
782.391 0
782.409 1
782.427 0
782.446 0
782.464 0
782.482 2
782.500 2
782.518 5
782.536 0
782.554 3
782.572 0
782.590 0
782.609 2
782.627 0
782.645 0
782.663 0
782.681 0
782.699 0
782.717 7
782.735 4
782.753 3
782.772 0
782.790 7
782.808 1
782.826 0
782.844 0
782.862 0
782.880 0
782.898 0
782.916 3
782.935 5
782.953 1
782.971 8
782.989 7
783.007 1
783.025 2
783.043 0
783.061 0
783.080 0
783.098 0
783.116 5
783.134 3
783.152 0
783.170 0
783.188 6
783.206 6
783.224 2
783.243 0
783.261 6
783.279 0
783.297 8
783.315 6
783.333 5
783.351 1
783.369 7
783.388 14
783.406 8
783.424 1
783.442 8
783.460 3
783.478 0
783.496 0
783.514 0
783.533 1
783.551 0
783.569 0
783.587 0
783.605 3
783.623 1
783.641 0
783.659 2
783.678 0
783.696 0
783.714 0
783.732 4
783.750 5
783.768 0
783.786 0
783.804 0
783.823 0
783.841 2
783.859 0
783.877 3
783.895 4
783.913 6
783.931 1
783.949 8
783.968 2
783.986 6
784.004 9
784.022 0
784.040 0
784.058 0
784.076 3
784.094 0
784.113 1
784.131 2
784.149 3
784.167 0
784.185 0
784.203 1
784.221 2
784.239 0
784.258 0
784.276 1
784.294 5
784.312 0
784.330 1
784.348 21
784.366 8
784.385 10
784.403 3
784.421 2
784.439 6
784.457 1
784.475 1
784.493 1
784.511 2
784.530 3
784.548 0
784.566 3
784.584 0
784.602 0
784.620 1
784.638 0
784.657 0
784.675 1
784.693 0
784.711 0
784.729 0
784.747 0
784.765 2
784.784 1
784.802 6
784.820 9
784.838 1
784.856 0
784.874 0
784.892 0
784.910 0
784.929 1
784.947 0
784.965 0
784.983 0
785.001 0
785.019 0
785.037 19
785.056 7
785.074 0
785.092 0
785.110 5
785.128 3
785.146 3
785.164 0
785.183 4
785.201 3
785.219 4
785.237 3
785.255 0
785.273 0
785.291 8
785.310 13
785.328 2
785.346 21
785.364 32
785.382 20
785.400 12
785.418 17
785.437 3
785.455 0
785.473 0
785.491 15
785.509 5
785.527 0
785.545 0
785.564 0
785.582 3
785.600 0
785.618 2
785.636 5
785.654 0
785.672 0
785.691 0
785.709 0
785.727 0
785.745 0
785.763 0
785.781 1
785.800 1
785.818 0
785.836 0
785.854 0
785.872 0
785.890 0
785.908 0
785.927 1
785.945 2
785.963 8
785.981 8
785.999 21
786.017 13
786.035 1
786.054 5
786.072 0
786.090 8
786.108 1
786.126 0
786.144 0
786.163 0
786.181 10
786.199 4
786.217 5
786.235 5
786.253 4
786.271 6
786.290 1
786.308 2
786.326 7
786.344 7
786.362 0
786.380 5
786.399 3
786.417 2
786.435 4
786.453 0
786.471 0
786.489 0
786.508 5
786.526 3
786.544 0
786.562 2
786.580 0
786.598 1
786.616 4
786.635 0
786.653 0
786.671 0
786.689 1
786.707 6
786.725 5
786.744 5
786.762 2
786.780 0
786.798 0
786.816 4
786.834 5
786.853 19
786.871 3
786.889 2
786.907 7
786.925 0
786.943 3
786.962 15
786.980 3
786.998 0
787.016 2
787.034 7
787.052 0
787.070 0
787.089 6
787.107 0
787.125 0
787.143 0
787.161 0
787.179 3
787.198 9
787.216 16
787.234 12
787.252 5
787.270 9
787.288 9
787.307 4
787.325 9
787.343 18
787.361 18
787.379 5
787.397 5
787.416 23
787.434 5
787.452 7
787.470 6
787.488 1
787.506 0
787.525 0
787.543 0
787.561 0
787.579 0
787.597 0
787.615 0
787.634 4
787.652 1
787.670 4
787.688 0
787.706 0
787.725 0
787.743 1
787.761 0
787.779 5
787.797 1
787.815 0
787.834 0
787.852 0
787.870 0
787.888 2
787.906 0
787.924 0
787.943 0
787.961 0
787.979 0
787.997 0
788.015 1
788.033 3
788.052 2
788.070 0
788.088 0
788.106 0
788.124 0
788.143 0
788.161 0
788.179 8
788.197 0
788.215 4
788.233 3
788.252 3
788.270 4
788.288 0
788.306 1
788.324 0
788.342 14
788.361 6
788.379 0
788.397 1
788.415 12
788.433 3
788.452 0
788.470 0
788.488 0
788.506 0
788.524 2
788.542 0
788.561 0
788.579 2
788.597 0
788.615 0
788.633 0
788.652 0
788.670 1
788.688 0
788.706 0
788.724 0
788.742 0
788.761 2
788.779 6
788.797 0
788.815 0
788.833 0
788.852 2
788.870 5
788.888 2
788.906 0
788.924 3
788.942 12
788.961 0
788.979 0
788.997 4
789.015 2
789.033 0
789.052 0
789.070 3
789.088 0
789.106 2
789.124 0
789.143 0
789.161 0
789.179 0
789.197 0
789.215 0
789.233 5
789.252 8
789.270 3
789.288 0
789.306 3
789.324 0
789.343 0
789.361 7
789.379 7
789.397 4
789.415 0
789.434 0
789.452 0
789.470 1
789.488 0
789.506 0
789.525 0
789.543 0
789.561 0
789.579 1
789.597 4
789.615 1
789.634 0
789.652 0
789.670 1
789.688 0
789.706 0
789.725 0
789.743 0
789.761 7
789.779 6
789.797 0
789.816 0
789.834 0
789.852 0
789.870 0
789.888 0
789.907 25
789.925 11
789.943 1
789.961 0
789.979 0
789.998 4
790.016 6
790.034 2
790.052 0
790.070 8
790.089 2
790.107 6
790.125 1
790.143 10
790.161 13
790.180 11
790.198 1
790.216 7
790.234 0
790.252 5
790.271 9
790.289 7
790.307 1
790.325 7
790.343 14
790.362 13
790.380 2
790.398 0
790.416 0
790.434 0
790.453 0
790.471 3
790.489 1
790.507 1
790.525 0
790.544 0
790.562 2
790.580 0
790.598 0
790.616 0
790.635 3
790.653 2
790.671 10
790.689 2
790.707 0
790.726 0
790.744 10
790.762 11
790.780 0
790.798 0
790.817 0
790.835 0
790.853 13
790.871 10
790.890 1
790.908 0
790.926 3
790.944 0
790.962 0
790.981 0
790.999 1
791.017 0
791.035 0
791.053 3
791.072 3
791.090 5
791.108 6
791.126 4
791.144 5
791.163 2
791.181 8
791.199 4
791.217 1
791.236 7
791.254 2
791.272 4
791.290 1
791.308 1
791.327 12
791.345 4
791.363 0
791.381 3
791.399 0
791.418 2
791.436 0
791.454 3
791.472 0
791.490 0
791.509 0
791.527 0
791.545 0
791.563 1
791.582 1
791.600 3
791.618 12
791.636 2
791.654 0
791.673 0
791.691 0
791.709 0
791.727 0
791.746 0
791.764 2
791.782 5
791.800 0
791.818 0
791.837 0
791.855 0
791.873 20
791.891 9
791.909 0
791.928 1
791.946 3
791.964 0
791.982 0
792.001 0
792.019 0
792.037 5
792.055 0
792.073 2
792.092 5
792.110 8
792.128 2
792.146 5
792.165 7
792.183 8
792.201 2
792.219 7
792.237 6
792.256 3
792.274 6
792.292 1
792.310 0
792.329 16
792.347 4
792.365 0
792.383 0
792.401 0
792.420 0
792.438 0
792.456 3
792.474 0
792.493 0
792.511 0
792.529 1
792.547 10
792.566 3
792.584 5
792.602 1
792.620 0
792.638 2
792.657 6
792.675 1
792.693 5
792.711 0
792.730 0
792.748 0
792.766 1
792.784 3
792.803 9
792.821 5
792.839 0
792.857 0
792.875 0
792.894 0
792.912 0
792.930 0
792.948 0
792.967 2
792.985 1
793.003 16
793.021 3
793.040 0
793.058 0
793.076 0
793.094 0
793.112 6
793.131 0
793.149 8
793.167 2
793.185 9
793.204 5
793.222 7
793.240 0
793.258 4
793.277 4
793.295 0
793.313 7
793.331 0
793.349 0
793.368 1
793.386 2
793.404 7
793.422 8
793.441 0
793.459 0
793.477 0
793.495 0
793.514 0
793.532 0
793.550 0
793.568 1
793.587 3
793.605 0
793.623 0
793.641 0
793.660 0
793.678 0
793.696 5
793.714 5
793.733 10
793.751 9
793.769 8
793.787 1
793.805 0
793.824 4
793.842 0
793.860 0
793.878 0
793.897 3
793.915 0
793.933 1
793.951 1
793.970 0
793.988 0
794.006 0
794.024 0
794.043 5
794.061 2
794.079 2
794.097 0
794.116 0
794.134 1
794.152 2
794.170 2
794.189 0
794.207 5
794.225 9
794.243 0
794.262 0
794.280 0
794.298 0
794.316 2
794.335 3
794.353 4
794.371 0
794.389 0
794.408 10
794.426 0
794.444 0
794.462 0
794.481 9
794.499 3
794.517 0
794.535 0
794.554 0
794.572 0
794.590 0
794.608 1
794.627 5
794.645 2
794.663 2
794.681 0
794.700 1
794.718 1
794.736 0
794.754 4
794.773 8
794.791 1
794.809 0
794.827 0
794.846 0
794.864 0
794.882 0
794.900 0
794.919 2
794.937 13
794.955 6
794.973 0
794.992 1
795.010 2
795.028 0
795.046 0
795.065 0
795.083 0
795.101 5
795.119 2
795.138 5
795.156 0
795.174 9
795.192 5
795.211 6
795.229 1
795.247 0
795.265 0
795.284 0
795.302 0
795.320 5
795.338 4
795.357 1
795.375 0
795.393 0
795.412 7
795.430 12
795.448 5
795.466 1
795.485 5
795.503 8
795.521 4
795.539 0
795.558 0
795.576 7
795.594 5
795.612 0
795.631 4
795.649 0
795.667 0
795.685 3
795.704 3
795.722 5
795.740 3
795.759 0
795.777 0
795.795 0
795.813 0
795.832 4
795.850 6
795.868 0
795.886 0
795.905 0
795.923 1
795.941 5
795.959 4
795.978 1
795.996 0
796.014 1
796.032 0
796.051 11
796.069 2
796.087 3
796.106 0
796.124 3
796.142 2
796.160 0
796.179 3
796.197 4
796.215 9
796.233 2
796.252 3
796.270 8
796.288 6
796.307 0
796.325 2
796.343 4
796.361 1
796.380 0
796.398 3
796.416 1
796.434 4
796.453 5
796.471 5
796.489 1
796.508 6
796.526 0
796.544 0
796.562 0
796.581 5
796.599 0
796.617 0
796.635 0
796.654 1
796.672 0
796.690 0
796.709 0
796.727 0
796.745 0
796.763 3
796.782 2
796.800 0
796.818 7
796.836 2
796.855 10
796.873 2
796.891 0
796.910 0
796.928 0
796.946 2
796.964 8
796.983 1
797.001 3
797.019 3
797.037 1
797.056 7
797.074 0
797.092 0
797.111 3
797.129 0
797.147 6
797.165 7
797.184 10
797.202 13
797.220 3
797.239 6
797.257 8
797.275 1
797.293 0
797.312 0
797.330 0
797.348 2
797.367 0
797.385 4
797.403 14
797.421 0
797.440 1
797.458 1
797.476 0
797.495 0
797.513 2
797.531 1
797.549 3
797.568 0
797.586 12
797.604 13
797.623 7
797.641 0
797.659 1
797.677 2
797.696 3
797.714 0
797.732 0
797.751 2
797.769 8
797.787 2
797.805 9
797.824 0
797.842 6
797.860 0
797.879 0
797.897 3
797.915 0
797.933 4
797.952 1
797.970 0
797.988 0
798.007 0
798.025 0
798.043 0
798.061 13
798.080 3
798.098 0
798.116 4
798.135 4
798.153 7
798.171 1
798.189 0
798.208 3
798.226 0
798.244 6
798.263 0
798.281 0
798.299 0
798.318 0
798.336 0
798.354 9
798.372 5
798.391 13
798.409 8
798.427 4
798.446 6
798.464 4
798.482 0
798.500 0
798.519 0
798.537 0
798.555 0
798.574 5
798.592 6
798.610 5
798.629 0
798.647 0
798.665 2
798.683 0
798.702 0
798.720 0
798.738 0
798.757 0
798.775 3
798.793 4
798.812 14
798.830 6
798.848 0
798.866 0
798.885 0
798.903 0
798.921 0
798.940 0
798.958 0
798.976 0
798.995 0
799.013 0
799.031 0
799.049 0
799.068 0
799.086 4
799.104 0
799.123 0
799.141 0
799.159 0
799.178 15
799.196 10
799.214 9
799.232 1
799.251 3
799.269 0
799.287 7
799.306 3
799.324 4
799.342 7
799.361 0
799.379 1
799.397 7
799.415 0
799.434 3
799.452 7
799.470 0
799.489 10
799.507 1
799.525 7
799.544 0
799.562 5
799.580 0
799.599 0
799.617 0
799.635 0
799.653 0
799.672 0
799.690 4
799.708 2
799.727 0
799.745 2
799.763 0
799.782 0
799.800 0
799.818 0
799.837 0
799.855 0
799.873 0
799.892 3
799.910 1
799.928 1
799.946 0
799.965 0
799.983 0
800.001 0
800.020 0
800.038 3
800.056 4
800.075 0
800.093 0
800.111 2
800.130 0
800.148 2
800.166 5
800.185 0
800.203 3
800.221 4
800.239 0
800.258 0
800.276 0
800.294 0
800.313 1
800.331 2
800.349 4
800.368 2
800.386 5
800.404 3
800.423 4
800.441 0
800.459 0
800.478 4
800.496 6
800.514 12
800.533 8
800.551 19
800.569 17
800.588 7
800.606 0
800.624 0
800.642 0
800.661 0
800.679 0
800.697 0
800.716 0
800.734 0
800.752 0
800.771 0
800.789 0
800.807 3
800.826 1
800.844 3
800.862 6
800.881 0
800.899 0
800.917 7
800.936 1
800.954 2
800.972 0
800.991 10
801.009 3
801.027 0
801.046 0
801.064 0
801.082 3
801.101 7
801.119 1
801.137 0
801.156 0
801.174 5
801.192 11
801.210 3
801.229 0
801.247 2
801.265 0
801.284 0
801.302 5
801.320 8
801.339 3
801.357 4
801.375 4
801.394 5
801.412 2
801.430 0
801.449 2
801.467 0
801.485 2
801.504 9
801.522 4
801.540 3
801.559 0
801.577 0
801.595 0
801.614 0
801.632 6
801.650 5
801.669 0
801.687 0
801.705 0
801.724 2
801.742 1
801.760 0
801.779 0
801.797 0
801.815 7
801.834 0
801.852 0
801.870 0
801.889 0
801.907 11
801.925 16
801.944 4
801.962 7
801.980 6
801.999 0
802.017 0
802.035 0
802.054 0
802.072 0
802.090 2
802.109 2
802.127 8
802.145 4
802.164 1
802.182 1
802.200 13
802.219 7
802.237 2
802.255 0
802.274 1
802.292 5
802.310 0
802.329 0
802.347 2
802.365 0
802.384 1
802.402 0
802.420 6
802.439 8
802.457 5
802.476 0
802.494 3
802.512 5
802.531 6
802.549 0
802.567 0
802.586 0
802.604 1
802.622 9
802.641 3
802.659 1
802.677 0
802.696 0
802.714 5
802.732 3
802.751 1
802.769 0
802.787 11
802.806 15
802.824 3
802.842 7
802.861 1
802.879 0
802.897 0
802.916 2
802.934 0
802.952 4
802.971 9
802.989 1
803.007 0
803.026 11
803.044 1
803.063 0
803.081 0
803.099 7
803.118 2
803.136 2
803.154 0
803.173 3
803.191 4
803.209 5
803.228 3
803.246 0
803.264 0
803.283 0
803.301 0
803.319 0
803.338 0
803.356 4
803.374 4
803.393 0
803.411 0
803.430 1
803.448 0
803.466 0
803.485 2
803.503 6
803.521 2
803.540 0
803.558 1
803.576 1
803.595 0
803.613 0
803.631 0
803.650 0
803.668 0
803.686 0
803.705 0
803.723 6
803.742 1
803.760 10
803.778 11
803.797 2
803.815 0
803.833 0
803.852 0
803.870 0
803.888 0
803.907 0
803.925 0
803.943 0
803.962 0
803.980 0
803.999 0
804.017 0
804.035 1
804.054 4
804.072 0
804.090 4
804.109 4
804.127 12
804.145 2
804.164 5
804.182 7
804.201 3
804.219 2
804.237 0
804.256 1
804.274 0
804.292 7
804.311 1
804.329 3
804.347 2
804.366 2
804.384 0
804.402 0
804.421 0
804.439 11
804.458 8
804.476 1
804.494 2
804.513 1
804.531 0
804.549 0
804.568 4
804.586 6
804.604 0
804.623 2
804.641 2
804.660 0
804.678 1
804.696 0
804.715 0
804.733 0
804.751 0
804.770 0
804.788 0
804.807 4
804.825 7
804.843 4
804.862 0
804.880 9
804.898 0
804.917 0
804.935 0
804.953 7
804.972 3
804.990 0
805.009 0
805.027 0
805.045 0
805.064 2
805.082 0
805.100 3
805.119 0
805.137 6
805.156 3
805.174 4
805.192 1
805.211 17
805.229 5
805.247 0
805.266 0
805.284 0
805.303 1
805.321 6
805.339 1
805.358 10
805.376 10
805.394 4
805.413 8
805.431 6
805.450 0
805.468 9
805.486 1
805.505 0
805.523 0
805.541 2
805.560 1
805.578 2
805.597 0
805.615 0
805.633 2
805.652 0
805.670 0
805.688 0
805.707 0
805.725 4
805.744 5
805.762 1
805.780 4
805.799 0
805.817 3
805.835 0
805.854 0
805.872 0
805.891 0
805.909 0
805.927 0
805.946 1
805.964 2
805.982 3
806.001 0
806.019 2
806.038 2
806.056 0
806.074 0
806.093 0
806.111 9
806.130 4
806.148 8
806.166 3
806.185 7
806.203 0
806.221 0
806.240 1
806.258 2
806.277 0
806.295 0
806.313 0
806.332 0
806.350 10
806.369 4
806.387 12
806.405 10
806.424 0
806.442 7
806.460 1
806.479 0
806.497 5
806.516 1
806.534 1
806.552 1
806.571 0
806.589 12
806.608 0
806.626 7
806.644 3
806.663 0
806.681 0
806.700 0
806.718 0
806.736 0
806.755 1
806.773 5
806.791 5
806.810 4
806.828 3
806.847 2
806.865 0
806.883 0
806.902 4
806.920 8
806.939 4
806.957 8
806.975 6
806.994 0
807.012 7
807.031 7
807.049 2
807.067 2
807.086 0
807.104 0
807.123 0
807.141 0
807.159 0
807.178 0
807.196 0
807.214 9
807.233 2
807.251 9
807.270 3
807.288 4
807.306 2
807.325 3
807.343 14
807.362 19
807.380 7
807.398 14
807.417 3
807.435 0
807.454 0
807.472 0
807.490 2
807.509 0
807.527 0
807.546 0
807.564 0
807.582 0
807.601 4
807.619 4
807.638 3
807.656 0
807.674 0
807.693 4
807.711 15
807.730 8
807.748 0
807.766 0
807.785 0
807.803 4
807.822 1
807.840 5
807.858 2
807.877 0
807.895 0
807.914 0
807.932 1
807.950 4
807.969 3
807.987 2
808.006 2
808.024 0
808.042 2
808.061 4
808.079 0
808.098 10
808.116 6
808.135 0
808.153 7
808.171 5
808.190 8
808.208 4
808.227 2
808.245 37
808.263 10
808.282 1
808.300 0
808.319 8
808.337 7
808.355 2
808.374 4
808.392 11
808.411 6
808.429 9
808.447 10
808.466 1
808.484 3
808.503 4
808.521 1
808.539 2
808.558 0
808.576 0
808.595 0
808.613 0
808.632 1
808.650 2
808.668 2
808.687 0
808.705 0
808.724 1
808.742 2
808.760 2
808.779 0
808.797 4
808.816 7
808.834 7
808.852 0
808.871 0
808.889 0
808.908 0
808.926 0
808.945 1
808.963 2
808.981 3
809.000 8
809.018 4
809.037 0
809.055 2
809.073 13
809.092 9
809.110 3
809.129 0
809.147 6
809.166 1
809.184 11
809.202 12
809.221 7
809.239 1
809.258 0
809.276 0
809.294 0
809.313 5
809.331 2
809.350 9
809.368 11
809.387 16
809.405 14
809.423 10
809.442 5
809.460 5
809.479 0
809.497 0
809.516 3
809.534 8
809.552 1
809.571 0
809.589 0
809.608 0
809.626 0
809.644 0
809.663 0
809.681 0
809.700 0
809.718 0
809.737 11
809.755 10
809.773 9
809.792 0
809.810 0
809.829 0
809.847 10
809.866 9
809.884 2
809.902 0
809.921 0
809.939 3
809.958 2
809.976 0
809.995 0
810.013 0
810.031 0
810.050 0
810.068 5
810.087 8
810.105 0
810.124 0
810.142 0
810.160 1
810.179 4
810.197 1
810.216 0
810.234 0
810.253 0
810.271 0
810.289 5
810.308 0
810.326 1
810.345 4
810.363 7
810.382 16
810.400 3
810.418 4
810.437 0
810.455 22
810.474 15
810.492 10
810.511 9
810.529 1
810.547 0
810.566 13
810.584 10
810.603 8
810.621 1
810.640 3
810.658 3
810.676 1
810.695 10
810.713 4
810.732 2
810.750 1
810.769 0
810.787 1
810.806 11
810.824 0
810.842 0
810.861 0
810.879 6
810.898 0
810.916 0
810.935 0
810.953 4
810.971 2
810.990 1
811.008 0
811.027 0
811.045 0
811.064 0
811.082 0
811.101 4
811.119 0
811.137 0
811.156 4
811.174 10
811.193 1
811.211 0
811.230 8
811.248 5
811.267 0
811.285 5
811.303 0
811.322 1
811.340 3
811.359 12
811.377 4
811.396 3
811.414 10
811.432 4
811.451 9
811.469 6
811.488 0
811.506 0
811.525 1
811.543 25
811.562 13
811.580 6
811.598 2
811.617 7
811.635 0
811.654 0
811.672 6
811.691 4
811.709 0
811.728 1
811.746 4
811.765 1
811.783 0
811.801 0
811.820 0
811.838 0
811.857 0
811.875 0
811.894 1
811.912 0
811.931 0
811.949 0
811.967 0
811.986 0
812.004 4
812.023 4
812.041 0
812.060 0
812.078 0
812.097 0
812.115 0
812.133 0
812.152 1
812.170 0
812.189 7
812.207 11
812.226 2
812.244 0
812.263 4
812.281 0
812.300 1
812.318 0
812.336 0
812.355 2
812.373 0
812.392 0
812.410 0
812.429 4
812.447 3
812.466 3
812.484 3
812.503 9
812.521 4
812.539 0
812.558 0
812.576 1
812.595 2
812.613 5
812.632 0
812.650 0
812.669 0
812.687 8
812.706 4
812.724 3
812.742 0
812.761 0
812.779 0
812.798 0
812.816 0
812.835 0
812.853 0
812.872 0
812.890 0
812.909 0
812.927 0
812.946 4
812.964 0
812.982 0
813.001 3
813.019 0
813.038 0
813.056 0
813.075 0
813.093 0
813.112 6
813.130 0
813.149 0
813.167 0
813.186 7
813.204 5
813.222 18
813.241 16
813.259 22
813.278 11
813.296 12
813.315 9
813.333 4
813.352 0
813.370 0
813.389 1
813.407 0
813.426 0
813.444 0
813.463 9
813.481 0
813.499 8
813.518 0
813.536 0
813.555 0
813.573 3
813.592 3
813.610 0
813.629 0
813.647 0
813.666 0
813.684 0
813.703 0
813.721 0
813.740 0
813.758 8
813.776 5
813.795 0
813.813 0
813.832 1
813.850 4
813.869 8
813.887 17
813.906 2
813.924 0
813.943 1
813.961 0
813.980 0
813.998 0
814.017 1
814.035 8
814.054 3
814.072 4
814.090 0
814.109 0
814.127 0
814.146 4
814.164 4
814.183 2
814.201 4
814.220 3
814.238 1
814.257 12
814.275 8
814.294 2
814.312 9
814.331 13
814.349 10
814.368 0
814.386 0
814.405 2
814.423 6
814.442 2
814.460 4
814.478 14
814.497 6
814.515 6
814.534 2
814.552 2
814.571 3
814.589 5
814.608 1
814.626 0
814.645 0
814.663 0
814.682 0
814.700 0
814.719 0
814.737 0
814.756 0
814.774 0
814.793 0
814.811 0
814.830 24
814.848 13
814.867 13
814.885 10
814.904 1
814.922 0
814.941 0
814.959 0
814.977 0
814.996 0
815.014 5
815.033 1
815.051 0
815.070 5
815.088 1
815.107 0
815.125 0
815.144 2
815.162 0
815.181 0
815.199 0
815.218 14
815.236 1
815.255 0
815.273 0
815.292 0
815.310 4
815.329 1
815.347 14
815.366 6
815.384 0
815.403 0
815.421 0
815.440 1
815.458 2
815.477 2
815.495 3
815.514 5
815.532 1
815.551 4
815.569 0
815.588 1
815.606 5
815.625 1
815.643 0
815.662 0
815.680 0
815.698 0
815.717 0
815.735 1
815.754 1
815.772 13
815.791 7
815.809 10
815.828 0
815.846 0
815.865 3
815.883 1
815.902 0
815.920 0
815.939 0
815.957 3
815.976 0
815.994 0
816.013 0
816.031 2
816.050 5
816.068 2
816.087 8
816.105 5
816.124 0
816.142 6
816.161 2
816.179 5
816.198 8
816.216 7
816.235 4
816.253 0
816.272 2
816.290 0
816.309 1
816.327 1
816.346 2
816.364 0
816.383 0
816.401 0
816.420 5
816.438 0
816.457 0
816.475 0
816.494 0
816.512 5
816.531 0
816.549 0
816.568 1
816.586 4
816.605 0
816.623 2
816.642 0
816.660 0
816.679 0
816.697 2
816.716 0
816.734 0
816.753 4
816.771 5
816.790 2
816.808 0
816.827 15
816.845 2
816.864 0
816.882 0
816.901 0
816.919 0
816.938 0
816.956 0
816.975 12
816.993 4
817.012 1
817.030 1
817.049 2
817.067 1
817.086 0
817.104 1
817.123 5
817.141 5
817.160 0
817.179 2
817.197 8
817.216 4
817.234 1
817.253 0
817.271 2
817.290 0
817.308 0
817.327 1
817.345 2
817.364 9
817.382 0
817.401 4
817.419 4
817.438 0
817.456 3
817.475 0
817.493 0
817.512 0
817.530 0
817.549 0
817.567 4
817.586 0
817.604 0
817.623 0
817.641 0
817.660 1
817.678 2
817.697 1
817.715 0
817.734 0
817.752 6
817.771 1
817.789 0
817.808 3
817.826 0
817.845 10
817.863 6
817.882 3
817.900 0
817.919 0
817.938 9
817.956 0
817.975 0
817.993 2
818.012 4
818.030 0
818.049 5
818.067 3
818.086 3
818.104 11
818.123 3
818.141 7
818.160 6
818.178 4
818.197 2
818.215 0
818.234 3
818.252 2
818.271 0
818.289 0
818.308 0
818.326 3
818.345 1
818.363 9
818.382 0
818.401 0
818.419 5
818.438 4
818.456 1
818.475 0
818.493 0
818.512 11
818.530 8
818.549 1
818.567 2
818.586 0
818.604 0
818.623 3
818.641 0
818.660 0
818.678 1
818.697 1
818.715 0
818.734 2
818.752 3
818.771 0
818.790 7
818.808 3
818.827 0
818.845 5
818.864 3
818.882 0
818.901 0
818.919 0
818.938 0
818.956 3
818.975 6
818.993 0
819.012 7
819.030 2
819.049 0
819.067 3
819.086 4
819.105 0
819.123 13
819.142 4
819.160 0
819.179 0
819.197 8
819.216 4
819.234 9
819.253 0
819.271 0
819.290 2
819.308 5
819.327 0
819.345 6
819.364 23
819.383 22
819.401 1
819.420 0
819.438 4
819.457 1
819.475 4
819.494 6
819.512 5
819.531 0
819.549 1
819.568 0
819.586 0
819.605 1
819.623 0
819.642 7
819.661 0
819.679 5
819.698 0
819.716 0
819.735 0
819.753 0
819.772 1
819.790 3
819.809 0
819.827 0
819.846 0
819.864 2
819.883 0
819.902 4
819.920 6
819.939 5
819.957 0
819.976 0
819.994 0
820.013 0
820.031 0
820.050 0
820.068 0
820.087 0
820.105 0
820.124 0
820.143 0
820.161 1
820.180 0
820.198 0
820.217 10
820.235 10
820.254 0
820.272 13
820.291 13
820.309 1
820.328 4
820.347 3
820.365 0
820.384 4
820.402 6
820.421 8
820.439 3
820.458 0
820.476 0
820.495 0
820.513 0
820.532 0
820.551 0
820.569 10
820.588 5
820.606 2
820.625 0
820.643 0
820.662 0
820.680 3
820.699 3
820.717 1
820.736 0
820.755 7
820.773 15
820.792 3
820.810 0
820.829 1
820.847 0
820.866 5
820.884 4
820.903 1
820.922 0
820.940 0
820.959 0
820.977 1
820.996 0
821.014 1
821.033 1
821.051 2
821.070 0
821.088 0
821.107 0
821.126 7
821.144 10
821.163 9
821.181 2
821.200 5
821.218 2
821.237 0
821.255 8
821.274 4
821.293 1
821.311 8
821.330 11
821.348 23
821.367 5
821.385 3
821.404 0
821.422 7
821.441 1
821.460 0
821.478 0
821.497 7
821.515 0
821.534 5
821.552 6
821.571 1
821.589 0
821.608 2
821.627 5
821.645 4
821.664 0
821.682 4
821.701 4
821.719 3
821.738 3
821.757 4
821.775 0
821.794 0
821.812 4
821.831 1
821.849 0
821.868 1
821.886 4
821.905 5
821.924 4
821.942 0
821.961 13
821.979 3
821.998 0
822.016 2
822.035 1
822.054 0
822.072 0
822.091 1
822.109 0
822.128 0
822.146 0
822.165 0
822.183 2
822.202 5
822.221 10
822.239 3
822.258 0
822.276 0
822.295 4
822.313 4
822.332 2
822.351 11
822.369 1
822.388 0
822.406 0
822.425 11
822.443 0
822.462 2
822.481 4
822.499 12
822.518 1
822.536 0
822.555 1
822.573 0
822.592 0
822.611 1
822.629 0
822.648 1
822.666 6
822.685 0
822.703 0
822.722 0
822.741 7
822.759 4
822.778 2
822.796 2
822.815 6
822.833 2
822.852 4
822.871 10
822.889 1
822.908 0
822.926 0
822.945 3
822.963 1
822.982 0
823.001 7
823.019 12
823.038 12
823.056 8
823.075 1
823.093 0
823.112 0
823.131 2
823.149 7
823.168 3
823.186 0
823.205 6
823.223 0
823.242 3
823.261 4
823.279 6
823.298 8
823.316 1
823.335 0
823.353 2
823.372 9
823.391 5
823.409 1
823.428 6
823.446 1
823.465 0
823.484 0
823.502 0
823.521 6
823.539 2
823.558 0
823.576 0
823.595 2
823.614 0
823.632 0
823.651 8
823.669 4
823.688 0
823.707 0
823.725 0
823.744 0
823.762 5
823.781 1
823.799 3
823.818 0
823.837 1
823.855 0
823.874 6
823.892 0
823.911 0
823.930 0
823.948 0
823.967 0
823.985 1
824.004 7
824.022 1
824.041 0
824.060 0
824.078 3
824.097 1
824.115 5
824.134 2
824.153 0
824.171 0
824.190 1
824.208 10
824.227 19
824.246 4
824.264 5
824.283 0
824.301 3
824.320 7
824.338 16
824.357 10
824.376 5
824.394 16
824.413 8
824.431 2
824.450 1
824.469 0
824.487 7
824.506 7
824.524 0
824.543 0
824.562 0
824.580 10
824.599 1
824.617 0
824.636 0
824.655 1
824.673 0
824.692 9
824.710 11
824.729 4
824.747 0
824.766 0
824.785 1
824.803 1
824.822 5
824.840 6
824.859 1
824.878 3
824.896 11
824.915 4
824.933 3
824.952 0
824.971 4
824.989 1
825.008 10
825.026 14
825.045 61
825.064 56
825.082 72
825.101 87
825.119 50
825.138 13
825.157 19
825.175 17
825.194 12
825.212 20
825.231 4
825.250 0
825.268 0
825.287 3
825.305 0
825.324 3
825.343 6
825.361 7
825.380 9
825.398 7
825.417 7
825.436 12
825.454 8
825.473 7
825.491 0
825.510 0
825.529 0
825.547 0
825.566 0
825.584 5
825.603 11
825.622 4
825.640 0
825.659 0
825.677 7
825.696 5
825.715 7
825.733 0
825.752 8
825.770 7
825.789 0
825.808 1
825.826 0
825.845 1
825.864 4
825.882 7
825.901 1
825.919 0
825.938 0
825.957 0
825.975 0
825.994 5
826.012 5
826.031 0
826.050 16
826.068 41
826.087 58
826.105 24
826.124 9
826.143 28
826.161 26
826.180 16
826.198 1
826.217 6
826.236 1
826.254 5
826.273 1
826.292 0
826.310 0
826.329 0
826.347 0
826.366 0
826.385 0
826.403 6
826.422 3
826.440 7
826.459 0
826.478 0
826.496 0
826.515 0
826.533 5
826.552 0
826.571 9
826.589 17
826.608 10
826.627 1
826.645 1
826.664 1
826.682 0
826.701 0
826.720 0
826.738 3
826.757 3
826.775 2
826.794 0
826.813 0
826.831 0
826.850 0
826.869 0
826.887 0
826.906 13
826.924 6
826.943 0
826.962 0
826.980 10
826.999 10
827.018 1
827.036 0
827.055 3
827.073 13
827.092 13
827.111 8
827.129 9
827.148 4
827.166 3
827.185 3
827.204 5
827.222 0
827.241 4
827.260 2
827.278 0
827.297 0
827.315 0
827.334 6
827.353 5
827.371 13
827.390 21
827.409 7
827.427 0
827.446 3
827.464 5
827.483 6
827.502 0
827.520 1
827.539 0
827.558 1
827.576 1
827.595 3
827.613 10
827.632 2
827.651 8
827.669 0
827.688 0
827.707 0
827.725 0
827.744 0
827.762 0
827.781 0
827.800 0
827.818 5
827.837 3
827.856 0
827.874 8
827.893 4
827.912 0
827.930 0
827.949 0
827.967 0
827.986 0
828.005 0
828.023 0
828.042 0
828.061 2
828.079 1
828.098 2
828.116 9
828.135 3
828.154 13
828.172 3
828.191 7
828.210 19
828.228 10
828.247 0
828.266 0
828.284 4
828.303 9
828.321 4
828.340 2
828.359 7
828.377 1
828.396 9
828.415 10
828.433 4
828.452 0
828.471 0
828.489 2
828.508 0
828.526 0
828.545 3
828.564 0
828.582 4
828.601 1
828.620 2
828.638 0
828.657 1
828.676 4
828.694 0
828.713 6
828.731 1
828.750 5
828.769 4
828.787 0
828.806 3
828.825 2
828.843 0
828.862 0
828.881 14
828.899 3
828.918 0
828.936 0
828.955 0
828.974 0
828.992 0
829.011 13
829.030 5
829.048 0
829.067 5
829.086 1
829.104 0
829.123 0
829.142 4
829.160 0
829.179 0
829.197 1
829.216 1
829.235 4
829.253 0
829.272 3
829.291 1
829.309 3
829.328 0
829.347 1
829.365 0
829.384 1
829.403 2
829.421 13
829.440 14
829.459 2
829.477 13
829.496 7
829.514 0
829.533 2
829.552 14
829.570 5
829.589 7
829.608 0
829.626 0
829.645 0
829.664 0
829.682 0
829.701 0
829.720 1
829.738 6
829.757 6
829.776 0
829.794 10
829.813 10
829.832 11
829.850 0
829.869 7
829.887 0
829.906 0
829.925 0
829.943 0
829.962 5
829.981 5
829.999 0
830.018 0
830.037 0
830.055 0
830.074 0
830.093 6
830.111 4
830.130 0
830.149 0
830.167 6
830.186 0
830.205 6
830.223 1
830.242 3
830.261 1
830.279 4
830.298 4
830.317 4
830.335 4
830.354 1
830.373 2
830.391 15
830.410 5
830.428 0
830.447 1
830.466 0
830.484 2
830.503 0
830.522 8
830.540 3
830.559 0
830.578 0
830.596 5
830.615 5
830.634 5
830.652 3
830.671 3
830.690 0
830.708 0
830.727 0
830.746 0
830.764 3
830.783 5
830.802 2
830.820 2
830.839 0
830.858 5
830.876 3
830.895 1
830.914 0
830.932 5
830.951 0
830.970 10
830.988 6
831.007 4
831.026 6
831.044 4
831.063 2
831.082 5
831.100 0
831.119 0
831.138 3
831.156 0
831.175 0
831.194 5
831.212 9
831.231 7
831.250 1
831.268 6
831.287 2
831.306 7
831.324 5
831.343 0
831.362 0
831.380 0
831.399 5
831.418 2
831.436 0
831.455 4
831.474 10
831.492 4
831.511 0
831.530 0
831.548 8
831.567 6
831.586 1
831.604 0
831.623 0
831.642 8
831.660 1
831.679 3
831.698 2
831.716 0
831.735 0
831.754 9
831.772 11
831.791 10
831.810 9
831.828 0
831.847 0
831.866 0
831.884 0
831.903 0
831.922 0
831.940 0
831.959 0
831.978 0
831.997 5
832.015 6
832.034 3
832.053 2
832.071 0
832.090 2
832.109 1
832.127 3
832.146 4
832.165 4
832.183 4
832.202 2
832.221 0
832.239 2
832.258 9
832.277 3
832.295 7
832.314 6
832.333 5
832.351 3
832.370 3
832.389 7
832.407 7
832.426 2
832.445 4
832.463 0
832.482 0
832.501 0
832.520 3
832.538 0
832.557 0
832.576 4
832.594 0
832.613 0
832.632 0
832.650 0
832.669 4
832.688 0
832.706 0
832.725 0
832.744 0
832.762 0
832.781 0
832.800 0
832.818 5
832.837 0
832.856 2
832.875 2
832.893 0
832.912 5
832.931 2
832.949 0
832.968 0
832.987 0
833.005 2
833.024 2
833.043 3
833.061 2
833.080 0
833.099 0
833.117 3
833.136 3
833.155 0
833.174 2
833.192 11
833.211 0
833.230 7
833.248 11
833.267 13
833.286 7
833.304 11
833.323 3
833.342 21
833.360 6
833.379 3
833.398 3
833.416 12
833.435 10
833.454 0
833.473 0
833.491 0
833.510 0
833.529 0
833.547 0
833.566 0
833.585 4
833.603 3
833.622 2
833.641 0
833.660 0
833.678 0
833.697 0
833.716 0
833.734 0
833.753 0
833.772 0
833.790 2
833.809 0
833.828 4
833.846 0
833.865 0
833.884 4
833.903 3
833.921 0
833.940 0
833.959 0
833.977 0
833.996 0
834.015 14
834.033 4
834.052 2
834.071 0
834.090 0
834.108 0
834.127 2
834.146 4
834.164 0
834.183 0
834.202 0
834.220 10
834.239 9
834.258 9
834.277 26
834.295 13
834.314 2
834.333 2
834.351 0
834.370 0
834.389 0
834.407 7
834.426 0
834.445 0
834.464 1
834.482 10
834.501 3
834.520 5
834.538 0
834.557 0
834.576 0
834.595 0
834.613 0
834.632 0
834.651 2
834.669 0
834.688 0
834.707 0
834.725 0
834.744 0
834.763 0
834.782 1
834.800 0
834.819 6
834.838 10
834.856 2
834.875 0
834.894 0
834.913 0
834.931 0
834.950 0
834.969 3
834.987 8
835.006 8
835.025 0
835.043 3
835.062 0
835.081 0
835.100 0
835.118 11
835.137 4
835.156 1
835.174 0
835.193 1
835.212 7
835.231 4
835.249 0
835.268 10
835.287 2
835.305 0
835.324 0
835.343 0
835.362 2
835.380 3
835.399 0
835.418 4
835.436 7
835.455 0
835.474 1
835.493 4
835.511 6
835.530 4
835.549 7
835.567 0
835.586 0
835.605 0
835.624 2
835.642 0
835.661 0
835.680 0
835.698 0
835.717 2
835.736 1
835.755 0
835.773 5
835.792 2
835.811 0
835.829 6
835.848 11
835.867 7
835.886 6
835.904 6
835.923 0
835.942 0
835.961 0
835.979 0
835.998 2
836.017 13
836.035 1
836.054 0
836.073 0
836.092 2
836.110 0
836.129 0
836.148 1
836.166 0
836.185 4
836.204 13
836.223 7
836.241 5
836.260 3
836.279 0
836.298 0
836.316 0
836.335 2
836.354 13
836.372 26
836.391 51
836.410 49
836.429 27
836.447 12
836.466 5
836.485 0
836.504 0
836.522 1
836.541 20
836.560 24
836.578 2
836.597 2
836.616 0
836.635 1
836.653 0
836.672 0
836.691 0
836.710 3
836.728 1
836.747 17
836.766 3
836.784 9
836.803 4
836.822 4
836.841 1
836.859 2
836.878 0
836.897 3
836.916 0
836.934 11
836.953 2
836.972 0
836.990 8
837.009 1
837.028 0
837.047 3
837.065 0
837.084 6
837.103 15
837.122 4
837.140 0
837.159 2
837.178 2
837.197 18
837.215 8
837.234 1
837.253 7
837.271 2
837.290 0
837.309 3
837.328 16
837.346 4
837.365 8
837.384 5
837.403 24
837.421 10
837.440 13
837.459 8
837.478 4
837.496 1
837.515 2
837.534 0
837.553 0
837.571 0
837.590 0
837.609 6
837.627 0
837.646 0
837.665 3
837.684 0
837.702 0
837.721 0
837.740 4
837.759 6
837.777 3
837.796 0
837.815 6
837.834 0
837.852 4
837.871 5
837.890 0
837.909 0
837.927 1
837.946 0
837.965 8
837.984 6
838.002 5
838.021 5
838.040 6
838.059 0
838.077 1
838.096 7
838.115 0
838.134 0
838.152 3
838.171 0
838.190 0
838.209 5
838.227 6
838.246 1
838.265 0
838.283 0
838.302 0
838.321 2
838.340 6
838.358 15
838.377 5
838.396 19
838.415 8
838.433 8
838.452 2
838.471 0
838.490 0
838.508 4
838.527 5
838.546 3
838.565 8
838.583 2
838.602 0
838.621 4
838.640 15
838.658 5
838.677 1
838.696 0
838.715 3
838.733 3
838.752 5
838.771 0
838.790 0
838.808 7
838.827 7
838.846 1
838.865 0
838.883 6
838.902 0
838.921 6
838.940 0
838.958 1
838.977 3
838.996 4
839.015 2
839.034 14
839.052 9
839.071 2
839.090 3
839.109 0
839.127 0
839.146 0
839.165 0
839.184 13
839.202 6
839.221 0
839.240 5
839.259 10
839.277 0
839.296 0
839.315 1
839.334 2
839.352 1
839.371 4
839.390 13
839.409 15
839.427 12
839.446 1
839.465 5
839.484 0
839.502 0
839.521 2
839.540 5
839.559 0
839.577 13
839.596 2
839.615 1
839.634 1
839.653 6
839.671 0
839.690 0
839.709 9
839.728 1
839.746 1
839.765 0
839.784 0
839.803 13
839.821 6
839.840 15
839.859 8
839.878 0
839.896 1
839.915 3
839.934 2
839.953 0
839.972 8
839.990 0
840.009 0
840.028 7
840.047 12
840.065 12
840.084 11
840.103 3
840.122 1
840.140 0
840.159 0
840.178 1
840.197 0
840.215 5
840.234 1
840.253 0
840.272 0
840.291 1
840.309 4
840.328 5
840.347 0
840.366 0
840.384 0
840.403 10
840.422 17
840.441 26
840.459 4
840.478 4
840.497 10
840.516 0
840.535 0
840.553 0
840.572 0
840.591 2
840.610 2
840.628 0
840.647 0
840.666 0
840.685 0
840.704 0
840.722 2
840.741 14
840.760 2
840.779 7
840.797 7
840.816 0
840.835 0
840.854 4
840.872 12
840.891 4
840.910 11
840.929 5
840.948 0
840.966 6
840.985 0
841.004 7
841.023 26
841.041 33
841.060 44
841.079 10
841.098 25
841.117 15
841.135 2
841.154 9
841.173 0
841.192 0
841.210 0
841.229 0
841.248 0
841.267 0
841.286 2
841.304 4
841.323 0
841.342 3
841.361 0
841.380 2
841.398 11
841.417 16
841.436 8
841.455 18
841.473 10
841.492 3
841.511 0
841.530 0
841.549 0
841.567 0
841.586 1
841.605 5
841.624 0
841.642 0
841.661 9
841.680 12
841.699 1
841.718 4
841.736 0
841.755 3
841.774 0
841.793 0
841.812 6
841.830 2
841.849 0
841.868 5
841.887 2
841.905 0
841.924 7
841.943 7
841.962 4
841.981 2
841.999 6
842.018 33
842.037 20
842.056 34
842.075 17
842.093 1
842.112 12
842.131 1
842.150 0
842.169 0
842.187 8
842.206 5
842.225 1
842.244 0
842.262 0
842.281 3
842.300 0
842.319 4
842.338 10
842.356 12
842.375 4
842.394 9
842.413 3
842.432 16
842.450 17
842.469 20
842.488 25
842.507 6
842.526 0
842.544 2
842.563 9
842.582 1
842.601 0
842.620 9
842.638 2
842.657 3
842.676 6
842.695 0
842.714 2
842.732 4
842.751 4
842.770 0
842.789 0
842.807 0
842.826 0
842.845 2
842.864 4
842.883 0
842.901 0
842.920 1
842.939 7
842.958 0
842.977 0
842.995 10
843.014 0
843.033 1
843.052 9
843.071 0
843.089 0
843.108 2
843.127 0
843.146 0
843.165 8
843.183 2
843.202 0
843.221 0
843.240 2
843.259 0
843.277 0
843.296 10
843.315 0
843.334 3
843.353 0
843.371 1
843.390 1
843.409 0
843.428 5
843.447 5
843.466 8
843.484 20
843.503 12
843.522 8
843.541 5
843.560 9
843.578 8
843.597 2
843.616 3
843.635 12
843.654 3
843.672 0
843.691 0
843.710 6
843.729 4
843.748 0
843.766 0
843.785 4
843.804 1
843.823 0
843.842 7
843.860 4
843.879 0
843.898 3
843.917 0
843.936 1
843.954 0
843.973 1
843.992 5
844.011 3
844.030 2
844.049 2
844.067 0
844.086 11
844.105 1
844.124 0
844.143 3
844.161 1
844.180 1
844.199 2
844.218 2
844.237 5
844.255 18
844.274 4
844.293 1
844.312 0
844.331 4
844.350 0
844.368 7
844.387 5
844.406 2
844.425 13
844.444 4
844.462 13
844.481 4
844.500 2
844.519 0
844.538 0
844.557 1
844.575 0
844.594 0
844.613 0
844.632 0
844.651 0
844.669 0
844.688 1
844.707 7
844.726 0
844.745 5
844.764 4
844.782 0
844.801 0
844.820 0
844.839 1
844.858 0
844.876 0
844.895 11
844.914 8
844.933 1
844.952 0
844.971 0
844.989 0
845.008 4
845.027 3
845.046 15
845.065 43
845.083 23
845.102 28
845.121 29
845.140 8
845.159 7
845.178 0
845.196 1
845.215 1
845.234 0
845.253 2
845.272 1
845.291 0
845.309 1
845.328 0
845.347 4
845.366 5
845.385 4
845.403 10
845.422 6
845.441 10
845.460 7
845.479 0
845.498 0
845.516 0
845.535 0
845.554 0
845.573 0
845.592 3
845.611 4
845.629 0
845.648 1
845.667 0
845.686 5
845.705 5
845.724 8
845.742 0
845.761 1
845.780 2
845.799 6
845.818 0
845.837 0
845.855 4
845.874 1
845.893 4
845.912 4
845.931 0
845.950 8
845.968 2
845.987 10
846.006 6
846.025 3
846.044 16
846.063 34
846.081 33
846.100 4
846.119 3
846.138 0
846.157 0
846.176 4
846.194 0
846.213 0
846.232 0
846.251 12
846.270 10
846.289 0
846.307 0
846.326 2
846.345 14
846.364 14
846.383 4
846.402 0
846.420 1
846.439 0
846.458 16
846.477 4
846.496 0
846.515 0
846.533 0
846.552 6
846.571 2
846.590 5
846.609 0
846.628 0
846.646 0
846.665 4
846.684 4
846.703 0
846.722 0
846.741 0
846.760 0
846.778 0
846.797 0
846.816 0
846.835 0
846.854 4
846.873 1
846.891 2
846.910 0
846.929 0
846.948 0
846.967 0
846.986 0
847.004 0
847.023 4
847.042 10
847.061 2
847.080 24
847.099 9
847.118 17
847.136 8
847.155 4
847.174 2
847.193 9
847.212 9
847.231 1
847.249 7
847.268 21
847.287 5
847.306 0
847.325 0
847.344 6
847.363 7
847.381 0
847.400 1
847.419 0
847.438 3
847.457 3
847.476 8
847.494 0
847.513 0
847.532 0
847.551 0
847.570 4
847.589 0
847.608 0
847.626 5
847.645 0
847.664 0
847.683 0
847.702 0
847.721 0
847.740 3
847.758 1
847.777 0
847.796 0
847.815 2
847.834 0
847.853 2
847.872 0
847.890 6
847.909 0
847.928 1
847.947 2
847.966 0
847.985 0
848.003 0
848.022 0
848.041 6
848.060 13
848.079 8
848.098 17
848.117 3
848.135 0
848.154 0
848.173 2
848.192 4
848.211 10
848.230 1
848.249 4
848.267 0
848.286 1
848.305 2
848.324 5
848.343 2
848.362 7
848.381 4
848.399 3
848.418 5
848.437 6
848.456 10
848.475 15
848.494 0
848.513 3
848.532 3
848.550 0
848.569 0
848.588 0
848.607 0
848.626 0
848.645 0
848.664 0
848.682 1
848.701 2
848.720 0
848.739 8
848.758 3
848.777 0
848.796 0
848.814 1
848.833 2
848.852 12
848.871 1
848.890 0
848.909 6
848.928 6
848.946 7
848.965 0
848.984 4
849.003 16
849.022 1
849.041 3
849.060 10
849.079 8
849.097 21
849.116 12
849.135 0
849.154 9
849.173 4
849.192 0
849.211 3
849.230 1
849.248 1
849.267 4
849.286 5
849.305 8
849.324 1
849.343 0
849.362 0
849.380 4
849.399 23
849.418 14
849.437 0
849.456 5
849.475 7
849.494 4
849.513 0
849.531 0
849.550 0
849.569 0
849.588 0
849.607 0
849.626 0
849.645 0
849.664 0
849.682 1
849.701 0
849.720 0
849.739 2
849.758 0
849.777 0
849.796 11
849.815 1
849.833 0
849.852 0
849.871 0
849.890 1
849.909 2
849.928 0
849.947 6
849.966 13
849.984 8
850.003 0
850.022 2
850.041 8
850.060 0
850.079 7
850.098 4
850.117 6
850.135 8
850.154 5
850.173 3
850.192 2
850.211 3
850.230 6
850.249 5
850.268 2
850.286 5
850.305 17
850.324 17
850.343 1
850.362 9
850.381 12
850.400 14
850.419 4
850.438 0
850.456 1
850.475 3
850.494 0
850.513 0
850.532 0
850.551 0
850.570 0
850.589 4
850.607 9
850.626 8
850.645 0
850.664 0
850.683 0
850.702 0
850.721 3
850.740 14
850.759 4
850.777 0
850.796 0
850.815 2
850.834 1
850.853 0
850.872 3
850.891 10
850.910 5
850.929 1
850.947 0
850.966 0
850.985 7
851.004 3
851.023 11
851.042 2
851.061 0
851.080 4
851.099 0
851.117 5
851.136 8
851.155 2
851.174 7
851.193 3
851.212 0
851.231 1
851.250 3
851.269 1
851.287 2
851.306 1
851.325 0
851.344 4
851.363 10
851.382 10
851.401 10
851.420 11
851.439 1
851.457 0
851.476 11
851.495 7
851.514 8
851.533 0
851.552 0
851.571 2
851.590 0
851.609 0
851.628 0
851.646 3
851.665 0
851.684 2
851.703 2
851.722 5
851.741 3
851.760 0
851.779 0
851.798 0
851.816 1
851.835 5
851.854 11
851.873 2
851.892 0
851.911 0
851.930 0
851.949 0
851.968 0
851.987 1
852.005 0
852.024 2
852.043 1
852.062 0
852.081 10
852.100 4
852.119 0
852.138 4
852.157 0
852.176 0
852.194 0
852.213 5
852.232 3
852.251 2
852.270 6
852.289 1
852.308 1
852.327 0
852.346 2
852.365 1
852.384 4
852.402 4
852.421 1
852.440 5
852.459 1
852.478 0
852.497 1
852.516 0
852.535 3
852.554 6
852.573 2
852.591 3
852.610 3
852.629 3
852.648 2
852.667 0
852.686 4
852.705 0
852.724 3
852.743 0
852.762 0
852.781 0
852.799 10
852.818 7
852.837 5
852.856 0
852.875 1
852.894 0
852.913 0
852.932 4
852.951 0
852.970 0
852.989 10
853.007 0
853.026 0
853.045 4
853.064 1
853.083 0
853.102 0
853.121 0
853.140 0
853.159 0
853.178 6
853.197 4
853.215 0
853.234 0
853.253 0
853.272 0
853.291 0
853.310 0
853.329 0
853.348 0
853.367 11
853.386 5
853.405 0
853.424 6
853.442 14
853.461 8
853.480 7
853.499 3
853.518 6
853.537 0
853.556 11
853.575 14
853.594 2
853.613 1
853.632 1
853.651 0
853.669 0
853.688 3
853.707 0
853.726 0
853.745 2
853.764 0
853.783 0
853.802 0
853.821 3
853.840 5
853.859 0
853.878 5
853.896 0
853.915 3
853.934 9
853.953 3
853.972 0
853.991 0
854.010 11
854.029 6
854.048 0
854.067 1
854.086 0
854.105 0
854.124 0
854.142 0
854.161 6
854.180 1
854.199 5
854.218 21
854.237 14
854.256 27
854.275 10
854.294 0
854.313 1
854.332 0
854.351 0
854.370 15
854.388 11
854.407 20
854.426 4
854.445 7
854.464 17
854.483 3
854.502 0
854.521 9
854.540 2
854.559 2
854.578 1
854.597 0
854.616 2
854.635 0
854.653 1
854.672 5
854.691 0
854.710 2
854.729 0
854.748 0
854.767 0
854.786 0
854.805 1
854.824 4
854.843 0
854.862 0
854.881 2
854.900 0
854.918 0
854.937 8
854.956 12
854.975 7
854.994 6
855.013 7
855.032 4
855.051 19
855.070 15
855.089 4
855.108 5
855.127 2
855.146 2
855.165 4
855.184 0
855.202 7
855.221 2
855.240 6
855.259 1
855.278 9
855.297 7
855.316 1
855.335 0
855.354 1
855.373 9
855.392 13
855.411 1
855.430 10
855.449 1
855.468 2
855.487 6
855.505 7
855.524 3
855.543 4
855.562 12
855.581 7
855.600 0
855.619 3
855.638 5
855.657 0
855.676 0
855.695 0
855.714 0
855.733 0
855.752 1
855.771 2
855.790 2
855.809 0
855.827 1
855.846 7
855.865 0
855.884 0
855.903 1
855.922 1
855.941 0
855.960 0
855.979 13
855.998 19
856.017 20
856.036 6
856.055 0
856.074 0
856.093 8
856.112 0
856.131 0
856.150 0
856.168 0
856.187 0
856.206 3
856.225 7
856.244 1
856.263 6
856.282 0
856.301 0
856.320 0
856.339 2
856.358 0
856.377 8
856.396 2
856.415 4
856.434 15
856.453 7
856.472 4
856.491 4
856.510 0
856.528 5
856.547 12
856.566 2
856.585 3
856.604 5
856.623 5
856.642 8
856.661 1
856.680 0
856.699 0
856.718 0
856.737 0
856.756 5
856.775 1
856.794 0
856.813 6
856.832 4
856.851 0
856.870 0
856.889 2
856.908 7
856.926 4
856.945 0
856.964 1
856.983 0
857.002 12
857.021 13
857.040 5
857.059 0
857.078 2
857.097 0
857.116 3
857.135 3
857.154 3
857.173 2
857.192 0
857.211 2
857.230 3
857.249 0
857.268 1
857.287 8
857.306 3
857.325 7
857.343 0
857.362 0
857.381 0
857.400 3
857.419 3
857.438 1
857.457 2
857.476 6
857.495 5
857.514 8
857.533 2
857.552 10
857.571 3
857.590 1
857.609 0
857.628 0
857.647 0
857.666 0
857.685 0
857.704 0
857.723 0
857.742 0
857.761 0
857.780 4
857.799 6
857.818 0
857.836 2
857.855 0
857.874 10
857.893 3
857.912 1
857.931 6
857.950 5
857.969 3
857.988 13
858.007 3
858.026 0
858.045 3
858.064 0
858.083 4
858.102 0
858.121 6
858.140 4
858.159 1
858.178 0
858.197 8
858.216 4
858.235 0
858.254 13
858.273 10
858.292 0
858.311 2
858.330 11
858.349 8
858.368 8
858.387 4
858.406 0
858.424 9
858.443 3
858.462 1
858.481 2
858.500 14
858.519 0
858.538 0
858.557 5
858.576 0
858.595 6
858.614 9
858.633 4
858.652 0
858.671 0
858.690 0
858.709 0
858.728 0
858.747 0
858.766 0
858.785 0
858.804 0
858.823 0
858.842 0
858.861 0
858.880 0
858.899 0
858.918 1
858.937 2
858.956 6
858.975 0
858.994 0
859.013 0
859.032 0
859.051 1
859.070 5
859.089 12
859.108 3
859.127 1
859.146 5
859.165 1
859.183 0
859.202 12
859.221 5
859.240 0
859.259 0
859.278 11
859.297 6
859.316 7
859.335 14
859.354 2
859.373 11
859.392 5
859.411 7
859.430 7
859.449 5
859.468 0
859.487 1
859.506 0
859.525 2
859.544 1
859.563 2
859.582 0
859.601 3
859.620 1
859.639 4
859.658 6
859.677 6
859.696 1
859.715 0
859.734 0
859.753 0
859.772 1
859.791 0
859.810 0
859.829 0
859.848 2
859.867 1
859.886 0
859.905 0
859.924 0
859.943 10
859.962 0
859.981 0
860.000 2
860.019 0
860.038 0
860.057 0
860.076 0
860.095 0
860.114 6
860.133 1
860.152 0
860.171 0
860.190 0
860.209 1
860.228 8
860.247 4
860.266 2
860.285 0
860.304 12
860.323 2
860.342 3
860.361 11
860.380 9
860.399 11
860.418 3
860.437 3
860.456 0
860.475 1
860.494 0
860.513 0
860.532 8
860.551 0
860.570 1
860.589 0
860.608 0
860.627 0
860.646 0
860.665 4
860.683 2
860.702 1
860.721 5
860.740 0
860.759 0
860.778 0
860.797 1
860.816 1
860.835 1
860.854 0
860.873 0
860.892 0
860.911 5
860.930 0
860.949 1
860.968 5
860.987 8
861.006 27
861.025 127
861.044 275
861.063 269
861.082 195
861.101 123
861.120 71
861.139 45
861.158 17
861.177 9
861.196 24
861.215 20
861.234 9
861.253 4
861.272 13
861.291 10
861.310 0
861.329 0
861.348 19
861.367 5
861.386 4
861.405 0
861.424 6
861.443 0
861.463 8
861.482 3
861.501 1
861.520 5
861.539 0
861.558 2
861.577 8
861.596 1
861.615 0
861.634 0
861.653 1
861.672 8
861.691 2
861.710 5
861.729 3
861.748 1
861.767 0
861.786 10
861.805 8
861.824 3
861.843 16
861.862 4
861.881 0
861.900 3
861.919 0
861.938 1
861.957 2
861.976 2
861.995 1
862.014 8
862.033 98
862.052 167
862.071 125
862.090 79
862.109 19
862.128 5
862.147 10
862.166 0
862.185 5
862.204 0
862.223 9
862.242 7
862.261 3
862.280 3
862.299 13
862.318 5
862.337 3
862.356 3
862.375 4
862.394 1
862.413 0
862.432 7
862.451 15
862.470 16
862.489 6
862.508 19
862.527 7
862.546 0
862.565 0
862.584 0
862.603 1
862.622 0
862.641 0
862.660 0
862.679 1
862.698 0
862.717 0
862.736 13
862.755 14
862.774 9
862.793 12
862.812 6
862.831 1
862.850 1
862.869 1
862.888 17
862.907 12
862.926 14
862.945 3
862.965 0
862.984 6
863.003 20
863.022 20
863.041 10
863.060 38
863.079 20
863.098 10
863.117 12
863.136 4
863.155 0
863.174 0
863.193 0
863.212 0
863.231 7
863.250 0
863.269 4
863.288 5
863.307 5
863.326 6
863.345 0
863.364 3
863.383 0
863.402 0
863.421 9
863.440 3
863.459 3
863.478 3
863.497 14
863.516 2
863.535 0
863.554 1
863.573 0
863.592 0
863.611 0
863.630 0
863.649 0
863.668 2
863.687 28
863.706 8
863.726 3
863.745 8
863.764 8
863.783 1
863.802 3
863.821 0
863.840 0
863.859 0
863.878 0
863.897 1
863.916 3
863.935 3
863.954 2
863.973 2
863.992 0
864.011 13
864.030 8
864.049 1
864.068 6
864.087 6
864.106 9
864.125 4
864.144 5
864.163 0
864.182 0
864.201 1
864.220 0
864.239 5
864.258 8
864.277 1
864.296 5
864.316 6
864.335 2
864.354 0
864.373 7
864.392 5
864.411 14
864.430 8
864.449 5
864.468 8
864.487 2
864.506 4
864.525 5
864.544 4
864.563 3
864.582 9
864.601 4
864.620 6
864.639 4
864.658 0
864.677 0
864.696 0
864.715 0
864.734 0
864.753 0
864.772 0
864.791 0
864.811 4
864.830 5
864.849 1
864.868 0
864.887 0
864.906 5
864.925 0
864.944 0
864.963 7
864.982 5
865.001 8
865.020 7
865.039 2
865.058 13
865.077 2
865.096 11
865.115 6
865.134 0
865.153 4
865.172 3
865.191 4
865.210 1
865.229 7
865.249 1
865.268 0
865.287 0
865.306 9
865.325 13
865.344 7
865.363 0
865.382 5
865.401 17
865.420 17
865.439 12
865.458 15
865.477 11
865.496 19
865.515 9
865.534 0
865.553 0
865.572 2
865.591 0
865.610 0
865.629 0
865.649 0
865.668 0
865.687 4
865.706 0
865.725 0
865.744 0
865.763 0
865.782 0
865.801 0
865.820 0
865.839 1
865.858 6
865.877 1
865.896 0
865.915 0
865.934 0
865.953 0
865.972 0
865.991 0
866.011 2
866.030 4
866.049 4
866.068 0
866.087 0
866.106 0
866.125 2
866.144 0
866.163 9
866.182 4
866.201 0
866.220 8
866.239 3
866.258 0
866.277 1
866.296 3
866.315 1
866.334 2
866.354 1
866.373 4
866.392 8
866.411 2
866.430 2
866.449 2
866.468 3
866.487 6
866.506 15
866.525 5
866.544 8
866.563 0
866.582 1
866.601 0
866.620 3
866.639 3
866.659 0
866.678 8
866.697 0
866.716 2
866.735 0
866.754 2
866.773 4
866.792 0
866.811 1
866.830 0
866.849 0
866.868 8
866.887 0
866.906 0
866.925 0
866.944 7
866.964 1
866.983 8
867.002 0
867.021 2
867.040 14
867.059 24
867.078 15
867.097 1
867.116 9
867.135 3
867.154 4
867.173 4
867.192 6
867.211 3
867.230 6
867.250 10
867.269 10
867.288 3
867.307 9
867.326 5
867.345 0
867.364 2
867.383 4
867.402 5
867.421 2
867.440 1
867.459 0
867.478 2
867.497 2
867.517 2
867.536 0
867.555 0
867.574 6
867.593 9
867.612 7
867.631 2
867.650 0
867.669 0
867.688 0
867.707 3
867.726 5
867.745 1
867.764 0
867.784 0
867.803 0
867.822 0
867.841 3
867.860 1
867.879 0
867.898 0
867.917 4
867.936 0
867.955 0
867.974 7
867.993 0
868.012 0
868.032 0
868.051 9
868.070 8
868.089 2
868.108 5
868.127 10
868.146 12
868.165 3
868.184 0
868.203 2
868.222 11
868.241 3
868.260 1
868.280 4
868.299 3
868.318 2
868.337 0
868.356 5
868.375 11
868.394 18
868.413 2
868.432 15
868.451 18
868.470 6
868.489 6
868.508 1
868.528 0
868.547 0
868.566 0
868.585 6
868.604 2
868.623 2
868.642 1
868.661 0
868.680 0
868.699 1
868.718 7
868.737 1
868.757 1
868.776 0
868.795 0
868.814 3
868.833 1
868.852 5
868.871 0
868.890 9
868.909 6
868.928 6
868.947 1
868.967 0
868.986 3
869.005 5
869.024 11
869.043 11
869.062 10
869.081 13
869.100 5
869.119 4
869.138 20
869.157 4
869.176 0
869.196 1
869.215 7
869.234 4
869.253 0
869.272 16
869.291 8
869.310 5
869.329 11
869.348 13
869.367 10
869.386 10
869.406 6
869.425 9
869.444 12
869.463 15
869.482 13
869.501 4
869.520 1
869.539 4
869.558 0
869.577 3
869.597 0
869.616 0
869.635 4
869.654 5
869.673 9
869.692 0
869.711 0
869.730 1
869.749 1
869.768 1
869.787 0
869.807 0
869.826 0
869.845 0
869.864 3
869.883 0
869.902 0
869.921 1
869.940 6
869.959 7
869.978 10
869.998 13
870.017 0
870.036 0
870.055 0
870.074 0
870.093 4
870.112 3
870.131 8
870.150 8
870.169 0
870.189 1
870.208 2
870.227 0
870.246 6
870.265 11
870.284 9
870.303 0
870.322 2
870.341 0
870.360 0
870.380 0
870.399 0
870.418 0
870.437 10
870.456 14
870.475 5
870.494 9
870.513 27
870.532 38
870.551 11
870.571 1
870.590 2
870.609 0
870.628 0
870.647 0
870.666 1
870.685 0
870.704 3
870.723 6
870.743 3
870.762 2
870.781 0
870.800 0
870.819 8
870.838 10
870.857 0
870.876 9
870.895 4
870.914 0
870.934 0
870.953 1
870.972 3
870.991 4
871.010 2
871.029 2
871.048 1
871.067 0
871.086 6
871.106 0
871.125 1
871.144 0
871.163 3
871.182 0
871.201 5
871.220 2
871.239 0
871.258 0
871.278 0
871.297 0
871.316 0
871.335 5
871.354 6
871.373 0
871.392 2
871.411 2
871.431 3
871.450 0
871.469 0
871.488 4
871.507 30
871.526 22
871.545 9
871.564 10
871.583 3
871.603 0
871.622 0
871.641 3
871.660 1
871.679 0
871.698 0
871.717 0
871.736 2
871.755 0
871.775 3
871.794 0
871.813 0
871.832 0
871.851 1
871.870 2
871.889 0
871.908 0
871.928 0
871.947 0
871.966 11
871.985 20
872.004 5
872.023 1
872.042 2
872.061 0
872.081 6
872.100 7
872.119 0
872.138 2
872.157 0
872.176 0
872.195 1
872.214 1
872.233 5
872.253 2
872.272 0
872.291 0
872.310 0
872.329 0
872.348 4
872.367 2
872.386 8
872.406 15
872.425 9
872.444 11
872.463 11
872.482 25
872.501 13
872.520 8
872.539 6
872.559 0
872.578 1
872.597 0
872.616 1
872.635 1
872.654 0
872.673 0
872.692 15
872.712 6
872.731 0
872.750 1
872.769 5
872.788 0
872.807 1
872.826 1
872.846 0
872.865 6
872.884 4
872.903 2
872.922 6
872.941 0
872.960 0
872.979 0
872.999 0
873.018 5
873.037 5
873.056 0
873.075 0
873.094 1
873.113 1
873.132 5
873.152 8
873.171 6
873.190 1
873.209 1
873.228 0
873.247 8
873.266 0
873.286 0
873.305 0
873.324 0
873.343 2
873.362 11
873.381 1
873.400 9
873.420 3
873.439 10
873.458 13
873.477 1
873.496 1
873.515 3
873.534 0
873.553 3
873.573 2
873.592 0
873.611 0
873.630 4
873.649 2
873.668 15
873.687 0
873.707 0
873.726 5
873.745 1
873.764 14
873.783 4
873.802 1
873.821 7
873.841 6
873.860 0
873.879 7
873.898 4
873.917 4
873.936 1
873.955 11
873.975 11
873.994 3
874.013 2
874.032 9
874.051 1
874.070 3
874.089 0
874.109 2
874.128 3
874.147 3
874.166 2
874.185 0
874.204 0
874.223 4
874.243 3
874.262 3
874.281 0
874.300 1
874.319 1
874.338 0
874.357 0
874.377 0
874.396 0
874.415 3
874.434 0
874.453 0
874.472 0
874.491 0
874.511 0
874.530 0
874.549 0
874.568 0
874.587 0
874.606 0
874.626 2
874.645 0
874.664 0
874.683 3
874.702 5
874.721 8
874.740 4
874.760 0
874.779 0
874.798 0
874.817 0
874.836 4
874.855 2
874.874 0
874.894 0
874.913 0
874.932 0
874.951 0
874.970 3
874.989 10
875.009 0
875.028 3
875.047 0
875.066 1
875.085 1
875.104 4
875.123 5
875.143 0
875.162 0
875.181 0
875.200 3
875.219 1
875.238 0
875.258 5
875.277 10
875.296 1
875.315 0
875.334 5
875.353 10
875.372 10
875.392 0
875.411 12
875.430 3
875.449 5
875.468 1
875.487 2
875.507 0
875.526 5
875.545 0
875.564 0
875.583 0
875.602 0
875.622 0
875.641 2
875.660 0
875.679 0
875.698 0
875.717 0
875.737 2
875.756 4
875.775 0
875.794 7
875.813 0
875.832 0
875.851 6
875.871 14
875.890 3
875.909 7
875.928 7
875.947 10
875.966 13
875.986 3
876.005 32
876.024 34
876.043 22
876.062 18
876.081 14
876.101 12
876.120 1
876.139 0
876.158 0
876.177 0
876.196 5
876.216 6
876.235 8
876.254 14
876.273 1
876.292 3
876.311 0
876.331 0
876.350 1
876.369 3
876.388 0
876.407 6
876.426 5
876.446 9
876.465 5
876.484 1
876.503 13
876.522 14
876.541 3
876.561 0
876.580 0
876.599 5
876.618 3
876.637 4
876.657 0
876.676 3
876.695 0
876.714 3
876.733 1
876.752 1
876.772 0
876.791 0
876.810 4
876.829 0
876.848 1
876.867 2
876.887 0
876.906 0
876.925 0
876.944 1
876.963 15
876.982 27
877.002 119
877.021 122
877.040 119
877.059 125
877.078 73
877.098 37
877.117 20
877.136 19
877.155 12
877.174 11
877.193 8
877.213 16
877.232 4
877.251 1
877.270 7
877.289 9
877.308 23
877.328 5
877.347 2
877.366 1
877.385 17
877.404 11
877.424 7
877.443 11
877.462 16
877.481 6
877.500 3
877.519 1
877.539 3
877.558 4
877.577 1
877.596 4
877.615 0
877.635 0
877.654 0
877.673 0
877.692 0
877.711 1
877.730 0
877.750 0
877.769 1
877.788 6
877.807 4
877.826 0
877.846 1
877.865 0
877.884 1
877.903 0
877.922 3
877.941 0
877.961 0
877.980 1
877.999 42
878.018 92
878.037 77
878.057 56
878.076 43
878.095 11
878.114 9
878.133 4
878.153 2
878.172 3
878.191 4
878.210 1
878.229 0
878.248 6
878.268 12
878.287 7
878.306 2
878.325 11
878.344 4
878.364 5
878.383 1
878.402 5
878.421 0
878.440 0
878.460 0
878.479 0
878.498 0
878.517 8
878.536 6
878.556 0
878.575 3
878.594 1
878.613 2
878.632 0
878.651 2
878.671 0
878.690 8
878.709 1
878.728 1
878.747 1
878.767 4
878.786 1
878.805 9
878.824 4
878.843 0
878.863 0
878.882 1
878.901 1
878.920 1
878.939 1
878.959 0
878.978 10
878.997 30
879.016 49
879.035 38
879.055 25
879.074 24
879.093 3
879.112 4
879.131 0
879.151 1
879.170 0
879.189 3
879.208 0
879.227 0
879.247 6
879.266 6
879.285 6
879.304 9
879.323 1
879.343 4
879.362 2
879.381 4
879.400 3
879.419 0
879.439 7
879.458 8
879.477 1
879.496 2
879.515 3
879.535 1
879.554 0
879.573 0
879.592 5
879.611 0
879.631 7
879.650 2
879.669 0
879.688 0
879.707 0
879.727 0
879.746 0
879.765 3
879.784 0
879.803 4
879.823 1
879.842 3
879.861 0
879.880 0
879.899 0
879.919 0
879.938 3
879.957 0
879.976 8
879.996 8
880.015 4
880.034 6
880.053 1
880.072 1
880.092 0
880.111 0
880.130 2
880.149 5
880.168 7
880.188 1
880.207 8
880.226 11
880.245 0
880.264 6
880.284 7
880.303 1
880.322 1
880.341 0
880.361 1
880.380 1
880.399 7
880.418 5
880.437 4
880.457 9
880.476 15
880.495 7
880.514 0
880.533 8
880.553 5
880.572 2
880.591 6
880.610 4
880.630 0
880.649 0
880.668 0
880.687 1
880.706 1
880.726 0
880.745 0
880.764 13
880.783 4
880.802 0
880.822 1
880.841 7
880.860 7
880.879 0
880.899 0
880.918 0
880.937 0
880.956 0
880.975 11
880.995 10
881.014 6
881.033 19
881.052 11
881.072 7
881.091 3
881.110 4
881.129 9
881.148 0
881.168 3
881.187 0
881.206 0
881.225 2
881.244 3
881.264 0
881.283 0
881.302 5
881.321 0
881.341 4
881.360 3
881.379 3
881.398 0
881.418 0
881.437 4
881.456 0
881.475 0
881.494 4
881.514 7
881.533 0
881.552 0
881.571 0
881.591 0
881.610 0
881.629 0
881.648 4
881.667 0
881.687 3
881.706 1
881.725 0
881.744 0
881.764 1
881.783 4
881.802 2
881.821 1
881.840 0
881.860 0
881.879 0
881.898 0
881.917 0
881.937 0
881.956 3
881.975 5
881.994 0
882.014 0
882.033 3
882.052 13
882.071 4
882.090 2
882.110 5
882.129 0
882.148 15
882.167 5
882.187 1
882.206 1
882.225 5
882.244 1
882.264 2
882.283 0
882.302 0
882.321 0
882.340 5
882.360 3
882.379 6
882.398 3
882.417 10
882.437 9
882.456 8
882.475 14
882.494 6
882.514 5
882.533 4
882.552 1
882.571 6
882.591 1
882.610 0
882.629 0
882.648 1
882.667 6
882.687 2
882.706 2
882.725 2
882.744 6
882.764 1
882.783 1
882.802 0
882.821 7
882.841 0
882.860 6
882.879 7
882.898 3
882.918 7
882.937 4
882.956 1
882.975 0
882.995 8
883.014 4
883.033 14
883.052 13
883.072 23
883.091 5
883.110 7
883.129 1
883.148 9
883.168 11
883.187 5
883.206 0
883.225 4
883.245 17
883.264 15
883.283 2
883.302 2
883.322 0
883.341 0
883.360 1
883.379 8
883.399 0
883.418 0
883.437 0
883.456 0
883.476 1
883.495 5
883.514 2
883.533 3
883.553 0
883.572 0
883.591 1
883.610 1
883.630 1
883.649 3
883.668 0
883.687 1
883.707 0
883.726 4
883.745 0
883.764 0
883.784 6
883.803 3
883.822 0
883.841 0
883.861 0
883.880 11
883.899 15
883.918 0
883.938 0
883.957 0
883.976 0
883.995 7
884.015 6
884.034 0
884.053 0
884.072 0
884.092 0
884.111 0
884.130 7
884.149 3
884.169 4
884.188 7
884.207 0
884.226 6
884.246 0
884.265 6
884.284 5
884.303 5
884.323 0
884.342 3
884.361 9
884.380 19
884.400 10
884.419 12
884.438 3
884.457 3
884.477 1
884.496 14
884.515 7
884.534 4
884.554 0
884.573 0
884.592 0
884.612 0
884.631 0
884.650 0
884.669 0
884.689 5
884.708 22
884.727 15
884.746 1
884.766 15
884.785 6
884.804 4
884.823 6
884.843 0
884.862 0
884.881 0
884.900 0
884.920 0
884.939 5
884.958 4
884.977 2
884.997 4
885.016 11
885.035 7
885.055 3
885.074 0
885.093 0
885.112 3
885.132 4
885.151 6
885.170 4
885.189 0
885.209 10
885.228 14
885.247 0
885.266 6
885.286 5
885.305 7
885.324 3
885.343 0
885.363 4
885.382 0
885.401 4
885.421 2
885.440 2
885.459 4
885.478 0
885.498 0
885.517 6
885.536 1
885.555 0
885.575 3
885.594 3
885.613 2
885.633 0
885.652 5
885.671 1
885.690 3
885.710 2
885.729 2
885.748 0
885.767 0
885.787 0
885.806 0
885.825 8
885.844 4
885.864 0
885.883 0
885.902 0
885.922 0
885.941 0
885.960 11
885.979 9
885.999 0
886.018 3
886.037 0
886.056 8
886.076 6
886.095 5
886.114 5
886.134 0
886.153 2
886.172 2
886.191 9
886.211 2
886.230 3
886.249 8
886.269 11
886.288 4
886.307 10
886.326 8
886.346 3
886.365 1
886.384 21
886.403 21
886.423 19
886.442 9
886.461 7
886.481 4
886.500 7
886.519 11
886.538 9
886.558 1
886.577 12
886.596 9
886.616 1
886.635 1
886.654 0
886.673 2
886.693 1
886.712 8
886.731 0
886.751 0
886.770 0
886.789 3
886.808 11
886.828 5
886.847 0
886.866 0
886.885 0
886.905 1
886.924 0
886.943 1
886.963 11
886.982 3
887.001 1
887.020 5
887.040 2
887.059 3
887.078 3
887.098 5
887.117 0
887.136 0
887.155 0
887.175 0
887.194 2
887.213 0
887.233 7
887.252 6
887.271 3
887.290 0
887.310 0
887.329 0
887.348 2
887.368 25
887.387 13
887.406 20
887.425 27
887.445 13
887.464 7
887.483 4
887.503 0
887.522 0
887.541 1
887.561 4
887.580 5
887.599 6
887.618 5
887.638 3
887.657 7
887.676 4
887.696 1
887.715 1
887.734 3
887.753 3
887.773 2
887.792 4
887.811 1
887.831 0
887.850 5
887.869 0
887.888 1
887.908 0
887.927 1
887.946 0
887.966 8
887.985 1
888.004 0
888.024 0
888.043 0
888.062 3
888.081 3
888.101 2
888.120 1
888.139 0
888.159 0
888.178 4
888.197 5
888.217 0
888.236 1
888.255 2
888.274 9
888.294 4
888.313 3
888.332 4
888.352 2
888.371 1
888.390 5
888.410 0
888.429 0
888.448 0
888.467 7
888.487 5
888.506 7
888.525 11
888.545 1
888.564 1
888.583 1
888.603 4
888.622 0
888.641 3
888.660 1
888.680 0
888.699 0
888.718 5
888.738 1
888.757 3
888.776 5
888.796 1
888.815 3
888.834 8
888.853 6
888.873 4
888.892 0
888.911 0
888.931 1
888.950 1
888.969 9
888.989 2
889.008 3
889.027 1
889.047 15
889.066 7
889.085 0
889.104 1
889.124 0
889.143 0
889.162 0
889.182 9
889.201 3
889.220 8
889.240 2
889.259 0
889.278 0
889.298 12
889.317 13
889.336 6
889.355 2
889.375 0
889.394 6
889.413 7
889.433 0
889.452 8
889.471 17
889.491 8
889.510 5
889.529 8
889.549 2
889.568 0
889.587 0
889.607 0
889.626 0
889.645 0
889.664 0
889.684 6
889.703 9
889.722 0
889.742 1
889.761 0
889.780 0
889.800 0
889.819 0
889.838 2
889.858 1
889.877 7
889.896 6
889.916 1
889.935 0
889.954 0
889.973 0
889.993 1
890.012 0
890.031 1
890.051 7
890.070 4
890.089 6
890.109 0
890.128 0
890.147 7
890.167 0
890.186 2
890.205 0
890.225 8
890.244 7
890.263 2
890.283 12
890.302 11
890.321 3
890.341 2
890.360 5
890.379 0
890.399 1
890.418 0
890.437 1
890.456 13
890.476 18
890.495 4
890.514 0
890.534 0
890.553 0
890.572 1
890.592 1
890.611 0
890.630 0
890.650 0
890.669 6
890.688 1
890.708 1
890.727 3
890.746 4
890.766 4
890.785 4
890.804 0
890.824 0
890.843 0
890.862 0
890.882 3
890.901 2
890.920 5
890.940 3
890.959 13
890.978 2
890.998 0
891.017 0
891.036 0
891.056 0
891.075 0
891.094 9
891.114 11
891.133 2
891.152 1
891.172 10
891.191 5
891.210 6
891.230 7
891.249 7
891.268 4
891.288 3
891.307 1
891.326 2
891.346 6
891.365 3
891.384 18
891.404 6
891.423 10
891.442 8
891.462 20
891.481 15
891.500 3
891.520 3
891.539 4
891.558 4
891.578 4
891.597 0
891.616 0
891.636 1
891.655 9
891.674 9
891.694 2
891.713 5
891.732 4
891.752 4
891.771 5
891.790 0
891.810 0
891.829 0
891.848 0
891.868 0
891.887 0
891.906 0
891.926 6
891.945 0
891.964 0
891.984 3
892.003 6
892.022 8
892.042 3
892.061 3
892.080 6
892.100 4
892.119 4
892.138 17
892.158 2
892.177 12
892.196 5
892.216 6
892.235 7
892.254 9
892.274 4
892.293 3
892.312 3
892.332 0
892.351 1
892.370 12
892.390 13
892.409 12
892.428 11
892.448 7
892.467 22
892.486 21
892.506 16
892.525 17
892.544 7
892.564 8
892.583 3
892.603 4
892.622 1
892.641 0
892.661 0
892.680 0
892.699 5
892.719 8
892.738 14
892.757 2
892.777 1
892.796 0
892.815 0
892.835 6
892.854 6
892.873 1
892.893 0
892.912 0
892.931 0
892.951 17
892.970 6
892.989 18
893.009 0
893.028 3
893.048 11
893.067 4
893.086 7
893.106 4
893.125 3
893.144 2
893.164 0
893.183 0
893.202 0
893.222 4
893.241 9
893.260 3
893.280 19
893.299 6
893.318 1
893.338 1
893.357 7
893.377 0
893.396 6
893.415 9
893.435 5
893.454 13
893.473 9
893.493 7
893.512 4
893.531 0
893.551 0
893.570 0
893.589 1
893.609 3
893.628 0
893.647 0
893.667 0
893.686 0
893.706 5
893.725 5
893.744 0
893.764 0
893.783 0
893.802 2
893.822 7
893.841 2
893.860 3
893.880 1
893.899 0
893.919 3
893.938 2
893.957 0
893.977 18
893.996 18
894.015 13
894.035 6
894.054 8
894.073 0
894.093 0
894.112 7
894.131 14
894.151 3
894.170 6
894.190 4
894.209 0
894.228 6
894.248 8
894.267 3
894.286 1
894.306 4
894.325 0
894.344 6
894.364 0
894.383 2
894.403 0
894.422 0
894.441 6
894.461 2
894.480 1
894.499 0
894.519 0
894.538 0
894.557 0
894.577 0
894.596 0
894.616 3
894.635 2
894.654 0
894.674 0
894.693 0
894.712 1
894.732 1
894.751 0
894.771 0
894.790 10
894.809 7
894.829 1
894.848 2
894.867 3
894.887 0
894.906 3
894.925 3
894.945 10
894.964 6
894.984 12
895.003 20
895.022 16
895.042 3
895.061 0
895.080 18
895.100 2
895.119 1
895.139 6
895.158 8
895.177 0
895.197 1
895.216 0
895.235 0
895.255 4
895.274 0
895.294 2
895.313 2
895.332 0
895.352 1
895.371 0
895.390 0
895.410 3
895.429 3
895.449 6
895.468 10
895.487 1
895.507 13
895.526 5
895.545 0
895.565 0
895.584 4
895.604 8
895.623 0
895.642 5
895.662 0
895.681 0
895.700 0
895.720 1
895.739 1
895.759 0
895.778 0
895.797 1
895.817 6
895.836 8
895.856 10
895.875 2
895.894 2
895.914 3
895.933 5
895.952 9
895.972 6
895.991 0
896.011 1
896.030 11
896.049 3
896.069 0
896.088 3
896.107 0
896.127 3
896.146 7
896.166 3
896.185 4
896.204 4
896.224 4
896.243 7
896.263 10
896.282 10
896.301 5
896.321 0
896.340 7
896.359 1
896.379 0
896.398 0
896.418 0
896.437 3
896.456 15
896.476 2
896.495 3
896.515 5
896.534 1
896.553 0
896.573 0
896.592 3
896.612 1
896.631 1
896.650 0
896.670 5
896.689 4
896.708 1
896.728 4
896.747 2
896.767 2
896.786 1
896.805 0
896.825 0
896.844 5
896.864 0
896.883 0
896.902 0
896.922 0
896.941 0
896.961 0
896.980 3
896.999 6
897.019 4
897.038 1
897.058 0
897.077 6
897.096 4
897.116 0
897.135 0
897.155 0
897.174 8
897.193 6
897.213 5
897.232 6
897.251 2
897.271 3
897.290 10
897.310 6
897.329 2
897.348 0
897.368 0
897.387 2
897.407 0
897.426 3
897.445 1
897.465 3
897.484 7
897.504 9
897.523 6
897.542 8
897.562 4
897.581 1
897.601 7
897.620 0
897.639 3
897.659 0
897.678 5
897.698 2
897.717 3
897.736 4
897.756 0
897.775 1
897.795 0
897.814 0
897.833 0
897.853 3
897.872 1
897.892 4
897.911 0
897.930 0
897.950 1
897.969 2
897.989 0
898.008 0
898.027 0
898.047 1
898.066 4
898.086 14
898.105 3
898.125 0
898.144 0
898.163 0
898.183 0
898.202 1
898.222 3
898.241 10
898.260 1
898.280 0
898.299 3
898.319 0
898.338 9
898.357 0
898.377 2
898.396 3
898.416 1
898.435 3
898.454 17
898.474 30
898.493 68
898.513 59
898.532 41
898.551 51
898.571 24
898.590 8
898.610 2
898.629 9
898.649 6
898.668 2
898.687 5
898.707 12
898.726 3
898.746 1
898.765 0
898.784 0
898.804 1
898.823 2
898.843 0
898.862 1
898.881 3
898.901 0
898.920 3
898.940 4
898.959 4
898.979 11
898.998 10
899.017 11
899.037 7
899.056 0
899.076 1
899.095 0
899.114 1
899.134 0
899.153 0
899.173 0
899.192 4
899.212 1
899.231 5
899.250 7
899.270 5
899.289 6
899.309 0
899.328 1
899.347 0
899.367 0
899.386 0
899.406 9
899.425 3
899.445 11
899.464 25
899.483 54
899.503 65
899.522 33
899.542 14
899.561 3
899.580 1
899.600 7
899.619 5
899.639 9
899.658 1
899.678 0
899.697 0
899.716 12
899.736 14
899.755 3
899.775 1
899.794 1
899.814 3
899.833 6
899.852 13
899.872 16
899.891 11
899.911 1
899.930 0
899.950 0
899.969 6
899.988 0
900.008 0
900.027 1
900.047 11
900.066 8
900.086 5
900.105 0
900.124 3
900.144 11
900.163 9
900.183 5
900.202 2
900.222 3
900.241 5
900.260 4
900.280 0
900.299 0
900.319 4
900.338 1
900.358 6
900.377 3
900.396 17
900.416 11
900.435 10
900.455 7
900.474 7
900.494 19
900.513 21
900.532 4
900.552 6
900.571 0
900.591 10
900.610 0
900.630 0
900.649 2
900.668 15
900.688 8
900.707 0
900.727 0
900.746 0
900.766 1
900.785 0
900.804 0
900.824 0
900.843 2
900.863 9
900.882 1
900.902 2
900.921 0
900.940 0
900.960 2
900.979 2
900.999 2
901.018 3
901.038 2
901.057 0
901.077 3
901.096 6
901.115 4
901.135 2
901.154 4
901.174 13
901.193 2
901.213 0
901.232 4
901.251 1
901.271 4
901.290 8
901.310 4
901.329 7
901.349 0
901.368 2
901.388 5
901.407 1
901.426 0
901.446 2
901.465 6
901.485 4
901.504 4
901.524 11
901.543 1
901.563 0
901.582 0
901.601 2
901.621 1
901.640 4
901.660 11
901.679 9
901.699 1
901.718 0
901.738 7
901.757 5
901.776 7
901.796 0
901.815 0
901.835 0
901.854 0
901.874 0
901.893 1
901.913 0
901.932 0
901.951 3
901.971 12
901.990 5
902.010 0
902.029 1
902.049 15
902.068 3
902.088 5
902.107 0
902.126 0
902.146 8
902.165 7
902.185 4
902.204 0
902.224 0
902.243 0
902.263 0
902.282 2
902.301 3
902.321 2
902.340 5
902.360 2
902.379 1
902.399 0
902.418 8
902.438 1
902.457 2
902.477 3
902.496 0
902.515 0
902.535 0
902.554 3
902.574 12
902.593 12
902.613 0
902.632 6
902.652 1
902.671 0
902.691 5
902.710 0
902.729 0
902.749 0
902.768 0
902.788 7
902.807 2
902.827 3
902.846 3
902.866 0
902.885 4
902.905 4
902.924 1
902.943 1
902.963 0
902.982 1
903.002 3
903.021 0
903.041 1
903.060 7
903.080 0
903.099 0
903.119 1
903.138 2
903.158 2
903.177 12
903.196 3
903.216 1
903.235 0
903.255 0
903.274 0
903.294 0
903.313 4
903.333 18
903.352 11
903.372 4
903.391 1
903.411 2
903.430 1
903.449 0
903.469 2
903.488 6
903.508 18
903.527 4
903.547 2
903.566 3
903.586 2
903.605 3
903.625 4
903.644 0
903.664 0
903.683 0
903.702 2
903.722 9
903.741 4
903.761 0
903.780 0
903.800 0
903.819 0
903.839 5
903.858 4
903.878 1
903.897 5
903.917 5
903.936 1
903.956 1
903.975 1
903.994 12
904.014 9
904.033 0
904.053 5
904.072 6
904.092 11
904.111 7
904.131 1
904.150 0
904.170 0
904.189 0
904.209 2
904.228 3
904.248 9
904.267 0
904.287 5
904.306 0
904.325 3
904.345 0
904.364 0
904.384 1
904.403 3
904.423 0
904.442 3
904.462 5
904.481 2
904.501 0
904.520 6
904.540 3
904.559 0
904.579 1
904.598 0
904.618 0
904.637 8
904.657 0
904.676 0
904.695 8
904.715 3
904.734 0
904.754 3
904.773 0
904.793 0
904.812 0
904.832 0
904.851 0
904.871 10
904.890 8
904.910 1
904.929 1
904.949 0
904.968 0
904.988 0
905.007 1
905.027 1
905.046 0
905.066 0
905.085 4
905.105 2
905.124 6
905.143 1
905.163 4
905.182 13
905.202 5
905.221 0
905.241 12
905.260 0
905.280 7
905.299 10
905.319 0
905.338 0
905.358 3
905.377 6
905.397 0
905.416 0
905.436 9
905.455 7
905.475 7
905.494 0
905.514 3
905.533 2
905.553 0
905.572 1
905.592 0
905.611 9
905.631 2
905.650 1
905.670 0
905.689 4
905.709 0
905.728 2
905.748 0
905.767 2
905.786 0
905.806 0
905.825 1
905.845 2
905.864 0
905.884 0
905.903 0
905.923 0
905.942 0
905.962 0
905.981 2
906.001 1
906.020 4
906.040 15
906.059 9
906.079 2
906.098 7
906.118 2
906.137 0
906.157 3
906.176 13
906.196 1
906.215 14
906.235 9
906.254 5
906.274 8
906.293 1
906.313 5
906.332 2
906.352 0
906.371 2
906.391 4
906.410 0
906.430 0
906.449 11
906.469 9
906.488 7
906.508 5
906.527 0
906.547 0
906.566 0
906.586 1
906.605 0
906.625 3
906.644 0
906.664 1
906.683 8
906.703 2
906.722 0
906.742 9
906.761 6
906.781 6
906.800 4
906.820 0
906.839 2
906.859 0
906.878 1
906.898 0
906.917 0
906.937 6
906.956 0
906.976 0
906.995 1
907.015 9
907.034 1
907.054 0
907.073 1
907.093 2
907.112 0
907.132 2
907.151 0
907.171 0
907.190 3
907.210 2
907.229 11
907.249 2
907.268 2
907.288 1
907.307 0
907.327 0
907.346 0
907.366 1
907.385 9
907.405 7
907.424 1
907.444 11
907.463 36
907.483 17
907.502 12
907.522 9
907.541 10
907.561 1
907.580 6
907.600 0
907.619 0
907.639 8
907.658 7
907.678 0
907.697 1
907.717 0
907.736 1
907.756 2
907.775 6
907.795 7
907.814 7
907.834 2
907.853 5
907.873 2
907.892 1
907.912 1
907.931 8
907.951 0
907.970 0
907.990 6
908.009 2
908.029 0
908.049 0
908.068 0
908.088 12
908.107 3
908.127 0
908.146 0
908.166 0
908.185 0
908.205 6
908.224 8
908.244 4
908.263 1
908.283 1
908.302 0
908.322 0
908.341 1
908.361 0
908.380 0
908.400 1
908.419 3
908.439 8
908.458 31
908.478 42
908.497 26
908.517 5
908.536 6
908.556 7
908.575 3
908.595 1
908.614 7
908.634 8
908.654 3
908.673 0
908.693 0
908.712 0
908.732 0
908.751 0
908.771 1
908.790 0
908.810 2
908.829 0
908.849 6
908.868 3
908.888 2
908.907 5
908.927 0
908.946 0
908.966 2
908.985 0
909.005 3
909.024 2
909.044 0
909.063 5
909.083 2
909.102 4
909.122 9
909.142 7
909.161 1
909.181 3
909.200 3
909.220 2
909.239 10
909.259 7
909.278 1
909.298 1
909.317 2
909.337 12
909.356 14
909.376 7
909.395 27
909.415 6
909.434 5
909.454 20
909.473 20
909.493 12
909.513 0
909.532 5
909.552 1
909.571 1
909.591 0
909.610 2
909.630 3
909.649 0
909.669 0
909.688 0
909.708 4
909.727 3
909.747 0
909.766 0
909.786 12
909.805 12
909.825 2
909.845 0
909.864 0
909.884 1
909.903 2
909.923 8
909.942 1
909.962 2
909.981 12
910.001 6
910.020 1
910.040 9
910.059 2
910.079 0
910.098 1
910.118 0
910.138 4
910.157 9
910.177 0
910.196 3
910.216 9
910.235 8
910.255 0
910.274 2
910.294 22
910.313 17
910.333 10
910.352 1
910.372 5
910.392 0
910.411 6
910.431 11
910.450 11
910.470 3
910.489 5
910.509 6
910.528 9
910.548 0
910.567 2
910.587 7
910.606 3
910.626 1
910.646 1
910.665 0
910.685 0
910.704 0
910.724 0
910.743 0
910.763 0
910.782 6
910.802 6
910.821 2
910.841 4
910.860 1
910.880 0
910.900 0
910.919 0
910.939 0
910.958 2
910.978 5
910.997 15
911.017 3
911.036 1
911.056 7
911.075 5
911.095 0
911.115 0
911.134 3
911.154 3
911.173 2
911.193 0
911.212 5
911.232 6
911.251 0
911.271 3
911.290 2
911.310 6
911.330 5
911.349 7
911.369 3
911.388 11
911.408 1
911.427 7
911.447 7
911.466 0
911.486 4
911.506 8
911.525 6
911.545 7
911.564 0
911.584 0
911.603 0
911.623 0
911.642 0
911.662 0
911.681 0
911.701 2
911.721 0
911.740 0
911.760 0
911.779 5
911.799 5
911.818 2
911.838 1
911.857 0
911.877 0
911.897 4
911.916 0
911.936 3
911.955 0
911.975 0
911.994 7
912.014 2
912.033 9
912.053 4
912.073 0
912.092 0
912.112 0
912.131 5
912.151 1
912.170 0
912.190 3
912.209 7
912.229 0
912.249 0
912.268 0
912.288 0
912.307 8
912.327 6
912.346 0
912.366 9
912.385 2
912.405 0
912.425 0
912.444 2
912.464 9
912.483 4
912.503 12
912.522 1
912.542 0
912.561 1
912.581 0
912.601 20
912.620 23
912.640 3
912.659 0
912.679 7
912.698 4
912.718 1
912.738 0
912.757 8
912.777 1
912.796 4
912.816 3
912.835 0
912.855 0
912.874 0
912.894 0
912.914 5
912.933 12
912.953 14
912.972 7
912.992 1
913.011 1
913.031 5
913.051 2
913.070 1
913.090 0
913.109 0
913.129 2
913.148 0
913.168 0
913.188 0
913.207 0
913.227 0
913.246 2
913.266 8
913.285 1
913.305 0
913.325 0
913.344 7
913.364 20
913.383 6
913.403 0
913.422 2
913.442 2
913.462 2
913.481 3
913.501 5
913.520 3
913.540 4
913.559 1
913.579 2
913.599 0
913.618 0
913.638 0
913.657 10
913.677 2
913.696 3
913.716 0
913.736 1
913.755 0
913.775 0
913.794 0
913.814 0
913.833 0
913.853 1
913.873 0
913.892 8
913.912 0
913.931 5
913.951 0
913.970 1
913.990 0
914.010 5
914.029 4
914.049 0
914.068 5
914.088 9
914.107 7
914.127 2
914.147 0
914.166 1
914.186 0
914.205 6
914.225 0
914.245 0
914.264 0
914.284 4
914.303 25
914.323 4
914.342 5
914.362 8
914.382 2
914.401 0
914.421 12
914.440 1
914.460 0
914.479 3
914.499 3
914.519 10
914.538 4
914.558 1
914.577 1
914.597 1
914.617 10
914.636 5
914.656 0
914.675 8
914.695 0
914.714 0
914.734 0
914.754 1
914.773 0
914.793 2
914.812 2
914.832 8
914.852 3
914.871 1
914.891 3
914.910 1
914.930 1
914.949 2
914.969 5
914.989 0
915.008 0
915.028 0
915.047 3
915.067 10
915.087 21
915.106 7
915.126 17
915.145 2
915.165 5
915.185 1
915.204 3
915.224 3
915.243 3
915.263 0
915.282 0
915.302 5
915.322 0
915.341 0
915.361 0
915.380 0
915.400 0
915.420 0
915.439 0
915.459 2
915.478 7
915.498 1
915.518 0
915.537 4
915.557 2
915.576 0
915.596 0
915.616 0
915.635 3
915.655 2
915.674 0
915.694 8
915.714 4
915.733 0
915.753 0
915.772 2
915.792 1
915.811 1
915.831 3
915.851 2
915.870 6
915.890 2
915.909 0
915.929 0
915.949 3
915.968 3
915.988 3
916.007 5
916.027 3
916.047 2
916.066 2
916.086 5
916.105 12
916.125 1
916.145 0
916.164 0
916.184 1
916.203 1
916.223 4
916.243 5
916.262 1
916.282 0
916.301 0
916.321 0
916.341 0
916.360 1
916.380 8
916.399 2
916.419 10
916.439 12
916.458 0
916.478 0
916.497 6
916.517 6
916.537 3
916.556 0
916.576 5
916.595 2
916.615 0
916.635 0
916.654 2
916.674 6
916.694 0
916.713 2
916.733 3
916.752 0
916.772 0
916.792 0
916.811 0
916.831 1
916.850 1
916.870 4
916.890 0
916.909 12
916.929 15
916.948 10
916.968 3
916.988 0
917.007 5
917.027 0
917.046 2
917.066 0
917.086 9
917.105 3
917.125 0
917.144 5
917.164 0
917.184 0
917.203 2
917.223 10
917.243 6
917.262 3
917.282 0
917.301 1
917.321 0
917.341 0
917.360 0
917.380 13
917.399 4
917.419 0
917.439 0
917.458 0
917.478 0
917.498 1
917.517 0
917.537 0
917.556 1
917.576 3
917.596 4
917.615 3
917.635 2
917.654 2
917.674 3
917.694 0
917.713 0
917.733 0
917.753 7
917.772 1
917.792 1
917.811 3
917.831 0
917.851 0
917.870 2
917.890 3
917.909 0
917.929 2
917.949 2
917.968 7
917.988 3
918.008 0
918.027 0
918.047 0
918.066 6
918.086 1
918.106 6
918.125 1
918.145 0
918.165 0
918.184 7
918.204 3
918.223 0
918.243 0
918.263 0
918.282 1
918.302 0
918.321 0
918.341 0
918.361 9
918.380 8
918.400 10
918.420 5
918.439 0
918.459 15
918.478 20
918.498 7
918.518 0
918.537 0
918.557 0
918.577 0
918.596 1
918.616 1
918.635 0
918.655 0
918.675 2
918.694 0
918.714 0
918.734 1
918.753 0
918.773 5
918.792 3
918.812 1
918.832 0
918.851 0
918.871 4
918.891 4
918.910 6
918.930 0
918.950 0
918.969 1
918.989 2
919.008 0
919.028 0
919.048 0
919.067 0
919.087 0
919.107 13
919.126 2
919.146 0
919.165 0
919.185 0
919.205 10
919.224 1
919.244 6
919.264 2
919.283 0
919.303 0
919.323 4
919.342 12
919.362 9
919.381 10
919.401 4
919.421 8
919.440 1
919.460 1
919.480 0
919.499 0
919.519 5
919.538 2
919.558 0
919.578 0
919.597 2
919.617 0
919.637 0
919.656 0
919.676 4
919.696 0
919.715 1
919.735 0
919.754 0
919.774 0
919.794 2
919.813 1
919.833 4
919.853 3
919.872 1
919.892 0
919.912 2
919.931 0
919.951 9
919.971 5
919.990 4
920.010 0
920.029 0
920.049 2
920.069 0
920.088 1
920.108 6
920.128 4
920.147 2
920.167 0
920.187 2
920.206 2
920.226 5
920.246 2
920.265 1
920.285 1
920.304 0
920.324 3
920.344 1
920.363 0
920.383 0
920.403 9
920.422 12
920.442 8
920.462 3
920.481 1
920.501 0
920.521 0
920.540 2
920.560 5
920.579 8
920.599 5
920.619 1
920.638 0
920.658 0
920.678 0
920.697 0
920.717 7
920.737 17
920.756 5
920.776 0
920.796 13
920.815 9
920.835 4
920.855 2
920.874 2
920.894 12
920.913 10
920.933 7
920.953 5
920.972 2
920.992 1
921.012 8
921.031 3
921.051 5
921.071 3
921.090 0
921.110 5
921.130 3
921.149 0
921.169 0
921.189 0
921.208 0
921.228 5
921.248 1
921.267 13
921.287 0
921.307 1
921.326 1
921.346 0
921.366 1
921.385 11
921.405 6
921.424 10
921.444 1
921.464 0
921.483 0
921.503 3
921.523 0
921.542 0
921.562 0
921.582 12
921.601 5
921.621 0
921.641 0
921.660 0
921.680 1
921.700 4
921.719 10
921.739 1
921.759 0
921.778 0
921.798 2
921.818 2
921.837 2
921.857 2
921.877 1
921.896 1
921.916 2
921.936 0
921.955 3
921.975 4
921.995 6
922.014 0
922.034 0
922.054 0
922.073 0
922.093 0
922.113 0
922.132 4
922.152 0
922.172 0
922.191 0
922.211 2
922.231 7
922.250 8
922.270 5
922.290 8
922.309 6
922.329 4
922.349 2
922.368 1
922.388 0
922.408 7
922.427 20
922.447 14
922.467 10
922.486 16
922.506 3
922.526 5
922.545 2
922.565 0
922.585 4
922.604 5
922.624 1
922.644 13
922.663 15
922.683 2
922.703 7
922.722 8
922.742 8
922.762 3
922.781 0
922.801 1
922.821 0
922.840 3
922.860 5
922.880 1
922.899 1
922.919 7
922.939 3
922.958 0
922.978 0
922.998 1
923.017 7
923.037 3
923.057 3
923.076 3
923.096 1
923.116 0
923.135 1
923.155 2
923.175 0
923.194 0
923.214 1
923.234 0
923.253 2
923.273 0
923.293 4
923.312 9
923.332 7
923.352 8
923.371 3
923.391 3
923.411 9
923.430 0
923.450 2
923.470 8
923.490 13
923.509 3
923.529 1
923.549 11
923.568 3
923.588 0
923.608 1
923.627 3
923.647 5
923.667 2
923.686 0
923.706 0
923.726 2
923.745 7
923.765 7
923.785 6
923.804 5
923.824 1
923.844 4
923.863 0
923.883 6
923.903 0
923.922 0
923.942 2
923.962 4
923.982 0
924.001 0
924.021 2
924.041 5
924.060 2
924.080 12
924.100 5
924.119 0
924.139 4
924.159 9
924.178 8
924.198 0
924.218 7
924.237 3
924.257 0
924.277 0
924.296 7
924.316 4
924.336 0
924.356 5
924.375 0
924.395 1
924.415 4
924.434 6
924.454 1
924.474 0
924.493 0
924.513 1
924.533 6
924.552 0
924.572 2
924.592 4
924.611 1
924.631 0
924.651 0
924.671 2
924.690 5
924.710 1
924.730 11
924.749 13
924.769 3
924.789 0
924.808 4
924.828 4
924.848 0
924.867 0
924.887 3
924.907 0
924.927 2
924.946 4
924.966 5
924.986 0
925.005 0
925.025 3
925.045 0
925.064 0
925.084 3
925.104 0
925.123 0
925.143 2
925.163 0
925.183 6
925.202 5
925.222 0
925.242 1
925.261 15
925.281 3
925.301 0
925.320 0
925.340 0
925.360 0
925.380 8
925.399 7
925.419 2
925.439 4
925.458 0
925.478 0
925.498 2
925.517 7
925.537 5
925.557 0
925.577 0
925.596 2
925.616 1
925.636 8
925.655 0
925.675 1
925.695 6
925.714 3
925.734 5
925.754 0
925.774 1
925.793 16
925.813 5
925.833 0
925.852 5
925.872 0
925.892 0
925.911 4
925.931 0
925.951 11
925.971 2
925.990 0
926.010 1
926.030 2
926.049 7
926.069 1
926.089 0
926.109 2
926.128 5
926.148 9
926.168 5
926.187 0
926.207 3
926.227 3
926.246 2
926.266 7
926.286 8
926.306 7
926.325 4
926.345 0
926.365 14
926.384 6
926.404 10
926.424 6
926.444 2
926.463 1
926.483 2
926.503 1
926.522 0
926.542 0
926.562 12
926.582 1
926.601 0
926.621 4
926.641 3
926.660 1
926.680 0
926.700 0
926.720 0
926.739 1
926.759 0
926.779 0
926.798 2
926.818 4
926.838 0
926.857 0
926.877 2
926.897 3
926.917 8
926.936 6
926.956 9
926.976 10
926.996 10
927.015 15
927.035 4
927.055 1
927.074 4
927.094 4
927.114 4
927.134 0
927.153 0
927.173 3
927.193 1
927.212 1
927.232 11
927.252 12
927.272 4
927.291 0
927.311 2
927.331 6
927.350 1
927.370 5
927.390 14
927.410 2
927.429 0
927.449 1
927.469 0
927.488 5
927.508 0
927.528 0
927.548 0
927.567 0
927.587 1
927.607 2
927.626 0
927.646 3
927.666 6
927.686 1
927.705 0
927.725 12
927.745 10
927.765 0
927.784 2
927.804 1
927.824 1
927.843 0
927.863 0
927.883 0
927.903 1
927.922 11
927.942 14
927.962 4
927.982 10
928.001 1
928.021 0
928.041 4
928.060 1
928.080 4
928.100 2
928.120 1
928.139 0
928.159 7
928.179 5
928.199 0
928.218 8
928.238 2
928.258 1
928.277 9
928.297 2
928.317 1
928.337 11
928.356 6
928.376 4
928.396 6
928.416 19
928.435 19
928.455 16
928.475 9
928.494 2
928.514 4
928.534 9
928.554 1
928.573 14
928.593 20
928.613 6
928.633 0
928.652 0
928.672 7
928.692 1
928.712 0
928.731 2
928.751 0
928.771 8
928.790 10
928.810 0
928.830 0
928.850 0
928.869 6
928.889 2
928.909 0
928.929 14
928.948 3
928.968 3
928.988 3
929.008 1
929.027 0
929.047 6
929.067 9
929.087 5
929.106 0
929.126 4
929.146 7
929.165 0
929.185 0
929.205 0
929.225 7
929.244 6
929.264 3
929.284 2
929.304 0
929.323 0
929.343 6
929.363 6
929.383 2
929.402 2
929.422 8
929.442 2
929.462 5
929.481 5
929.501 1
929.521 3
929.541 2
929.560 3
929.580 4
929.600 7
929.619 0
929.639 1
929.659 0
929.679 3
929.698 1
929.718 3
929.738 0
929.758 0
929.777 3
929.797 0
929.817 0
929.837 0
929.856 0
929.876 3
929.896 0
929.916 0
929.935 1
929.955 4
929.975 8
929.995 3
930.014 0
930.034 20
930.054 11
930.074 0
930.093 0
930.113 6
930.133 15
930.153 2
930.172 0
930.192 4
930.212 10
930.232 3
930.251 14
930.271 5
930.291 1
930.311 0
930.330 0
930.350 1
930.370 4
930.390 9
930.409 10
930.429 2
930.449 0
930.469 4
930.488 2
930.508 12
930.528 13
930.548 10
930.567 1
930.587 2
930.607 3
930.627 3
930.646 0
930.666 0
930.686 0
930.706 7
930.725 17
930.745 6
930.765 2
930.785 2
930.804 1
930.824 5
930.844 8
930.864 25
930.883 25
930.903 13
930.923 11
930.943 5
930.963 0
930.982 4
931.002 2
931.022 0
931.042 0
931.061 1
931.081 3
931.101 0
931.121 2
931.140 7
931.160 10
931.180 0
931.200 10
931.219 7
931.239 4
931.259 2
931.279 0
931.298 8
931.318 2
931.338 7
931.358 12
931.377 3
931.397 3
931.417 6
931.437 1
931.457 4
931.476 9
931.496 12
931.516 3
931.536 0
931.555 0
931.575 2
931.595 6
931.615 0
931.634 1
931.654 1
931.674 0
931.694 3
931.713 7
931.733 3
931.753 0
931.773 1
931.793 1
931.812 0
931.832 1
931.852 0
931.872 2
931.891 1
931.911 0
931.931 1
931.951 3
931.970 5
931.990 0
932.010 6
932.030 5
932.050 1
932.069 10
932.089 3
932.109 0
932.129 0
932.148 2
932.168 0
932.188 4
932.208 5
932.227 12
932.247 6
932.267 19
932.287 4
932.307 4
932.326 0
932.346 0
932.366 8
932.386 1
932.405 4
932.425 11
932.445 2
932.465 1
932.484 21
932.504 8
932.524 6
932.544 2
932.564 1
932.583 1
932.603 2
932.623 3
932.643 0
932.662 2
932.682 0
932.702 0
932.722 0
932.742 0
932.761 4
932.781 0
932.801 0
932.821 4
932.840 0
932.860 3
932.880 1
932.900 3
932.920 6
932.939 5
932.959 3
932.979 0
932.999 0
933.018 0
933.038 0
933.058 0
933.078 0
933.098 6
933.117 3
933.137 3
933.157 0
933.177 0
933.196 5
933.216 1
933.236 9
933.256 2
933.276 0
933.295 0
933.315 0
933.335 4
933.355 2
933.375 3
933.394 0
933.414 1
933.434 10
933.454 0
933.473 12
933.493 14
933.513 4
933.533 11
933.553 1
933.572 6
933.592 22
933.612 13
933.632 1
933.651 0
933.671 0
933.691 6
933.711 4
933.731 1
933.750 4
933.770 0
933.790 0
933.810 20
933.830 6
933.849 9
933.869 3
933.889 0
933.909 5
933.929 2
933.948 0
933.968 0
933.988 0
934.008 3
934.027 0
934.047 4
934.067 0
934.087 0
934.107 5
934.126 4
934.146 0
934.166 0
934.186 0
934.206 0
934.225 0
934.245 0
934.265 0
934.285 3
934.305 0
934.324 1
934.344 4
934.364 1
934.384 0
934.404 1
934.423 6
934.443 2
934.463 4
934.483 1
934.502 7
934.522 9
934.542 3
934.562 0
934.582 0
934.601 0
934.621 0
934.641 5
934.661 0
934.681 3
934.700 0
934.720 0
934.740 0
934.760 4
934.780 12
934.799 7
934.819 0
934.839 0
934.859 0
934.879 6
934.898 3
934.918 1
934.938 0
934.958 0
934.978 2
934.997 2
935.017 2
935.037 1
935.057 0
935.077 0
935.096 0
935.116 0
935.136 5
935.156 1
935.176 0
935.195 2
935.215 11
935.235 9
935.255 2
935.275 8
935.294 1
935.314 0
935.334 3
935.354 4
935.374 7
935.393 0
935.413 5
935.433 14
935.453 9
935.473 4
935.493 6
935.512 3
935.532 1
935.552 2
935.572 9
935.592 5
935.611 0
935.631 0
935.651 0
935.671 0
935.691 0
935.710 0
935.730 4
935.750 5
935.770 3
935.790 1
935.809 0
935.829 2
935.849 1
935.869 0
935.889 0
935.908 0
935.928 5
935.948 2
935.968 3
935.988 15
936.008 6
936.027 0
936.047 0
936.067 3
936.087 5
936.107 1
936.126 9
936.146 20
936.166 9
936.186 2
936.206 6
936.225 5
936.245 2
936.265 11
936.285 10
936.305 4
936.325 8
936.344 1
936.364 1
936.384 2
936.404 7
936.424 7
936.443 3
936.463 3
936.483 0
936.503 0
936.523 0
936.542 0
936.562 6
936.582 0
936.602 0
936.622 3
936.642 5
936.661 5
936.681 2
936.701 0
936.721 0
936.741 0
936.760 0
936.780 1
936.800 0
936.820 0
936.840 0
936.860 0
936.879 3
936.899 0
936.919 2
936.939 15
936.959 7
936.979 6
936.998 0
937.018 5
937.038 6
937.058 10
937.078 0
937.097 3
937.117 1
937.137 15
937.157 7
937.177 1
937.197 1
937.216 0
937.236 1
937.256 5
937.276 4
937.296 8
937.316 11
937.335 0
937.355 0
937.375 0
937.395 0
937.415 5
937.434 2
937.454 6
937.474 4
937.494 2
937.514 0
937.534 4
937.553 1
937.573 0
937.593 0
937.613 7
937.633 7
937.653 2
937.672 0
937.692 0
937.712 3
937.732 5
937.752 1
937.772 0
937.791 0
937.811 0
937.831 0
937.851 0
937.871 5
937.891 21
937.910 26
937.930 9
937.950 5
937.970 3
937.990 2
938.010 0
938.029 0
938.049 8
938.069 0
938.089 1
938.109 3
938.129 7
938.148 5
938.168 13
938.188 1
938.208 14
938.228 6
938.248 4
938.267 5
938.287 0
938.307 3
938.327 7
938.347 1
938.367 1
938.386 2
938.406 4
938.426 2
938.446 0
938.466 2
938.486 1
938.505 7
938.525 9
938.545 1
938.565 3
938.585 0
938.605 1
938.624 8
938.644 10
938.664 3
938.684 8
938.704 3
938.724 0
938.743 0
938.763 1
938.783 0
938.803 0
938.823 1
938.843 0
938.862 0
938.882 6
938.902 8
938.922 6
938.942 3
938.962 2
938.982 2
939.001 2
939.021 0
939.041 5
939.061 5
939.081 1
939.101 0
939.120 0
939.140 3
939.160 2
939.180 0
939.200 0
939.220 3
939.240 0
939.259 2
939.279 4
939.299 3
939.319 0
939.339 6
939.359 1
939.378 2
939.398 12
939.418 11
939.438 3
939.458 4
939.478 3
939.498 9
939.517 4
939.537 5
939.557 3
939.577 1
939.597 0
939.617 0
939.636 0
939.656 0
939.676 3
939.696 0
939.716 0
939.736 6
939.756 1
939.775 1
939.795 1
939.815 0
939.835 5
939.855 0
939.875 0
939.895 0
939.914 0
939.934 1
939.954 9
939.974 5
939.994 0
940.014 4
940.034 0
940.053 3
940.073 2
940.093 2
940.113 6
940.133 0
940.153 0
940.172 0
940.192 0
940.212 0
940.232 3
940.252 1
940.272 3
940.292 0
940.311 3
940.331 2
940.351 0
940.371 1
940.391 0
940.411 5
940.431 1
940.450 0
940.470 4
940.490 5
940.510 1
940.530 0
940.550 6
940.570 1
940.589 4
940.609 9
940.629 0
940.649 0
940.669 3
940.689 4
940.709 6
940.729 3
940.748 2
940.768 0
940.788 0
940.808 0
940.828 5
940.848 14
940.868 18
940.887 0
940.907 1
940.927 8
940.947 8
940.967 0
940.987 1
941.007 0
941.026 2
941.046 1
941.066 0
941.086 0
941.106 3
941.126 1
941.146 0
941.166 8
941.185 4
941.205 0
941.225 3
941.245 9
941.265 4
941.285 13
941.305 8
941.324 0
941.344 0
941.364 1
941.384 0
941.404 5
941.424 1
941.444 0
941.464 0
941.483 3
941.503 2
941.523 2
941.543 0
941.563 1
941.583 0
941.603 6
941.622 3
941.642 5
941.662 7
941.682 1
941.702 1
941.722 2
941.742 0
941.762 3
941.781 7
941.801 2
941.821 5
941.841 2
941.861 0
941.881 12
941.901 4
941.921 2
941.940 5
941.960 1
941.980 0
942.000 1
942.020 4
942.040 1
942.060 2
942.080 2
942.099 3
942.119 3
942.139 0
942.159 1
942.179 1
942.199 1
942.219 1
942.239 0
942.258 0
942.278 0
942.298 4
942.318 3
942.338 3
942.358 8
942.378 4
942.398 4
942.417 1
942.437 3
942.457 8
942.477 3
942.497 0
942.517 7
942.537 4
942.557 1
942.577 0
942.596 7
942.616 3
942.636 0
942.656 0
942.676 0
942.696 3
942.716 0
942.736 3
942.755 7
942.775 3
942.795 9
942.815 5
942.835 16
942.855 2
942.875 0
942.895 6
942.915 3
942.934 1
942.954 0
942.974 2
942.994 2
943.014 3
943.034 1
943.054 0
943.074 4
943.093 3
943.113 5
943.133 0
943.153 5
943.173 5
943.193 0
943.213 0
943.233 2
943.253 6
943.272 9
943.292 21
943.312 6
943.332 1
943.352 0
943.372 3
943.392 4
943.412 1
943.432 3
943.451 2
943.471 0
943.491 0
943.511 1
943.531 5
943.551 3
943.571 6
943.591 4
943.611 0
943.630 0
943.650 0
943.670 0
943.690 4
943.710 4
943.730 9
943.750 0
943.770 6
943.790 7
943.810 0
943.829 3
943.849 0
943.869 1
943.889 5
943.909 0
943.929 3
943.949 9
943.969 4
943.989 6
944.008 4
944.028 3
944.048 0
944.068 0
944.088 0
944.108 2
944.128 0
944.148 0
944.168 0
944.188 0
944.207 4
944.227 5
944.247 0
944.267 4
944.287 4
944.307 0
944.327 0
944.347 0
944.367 0
944.387 0
944.406 5
944.426 3
944.446 5
944.466 0
944.486 0
944.506 5
944.526 0
944.546 0
944.566 1
944.586 14
944.605 2
944.625 0
944.645 0
944.665 0
944.685 1
944.705 0
944.725 7
944.745 0
944.765 3
944.785 0
944.804 4
944.824 9
944.844 18
944.864 5
944.884 2
944.904 4
944.924 0
944.944 4
944.964 1
944.984 0
945.003 3
945.023 6
945.043 3
945.063 6
945.083 1
945.103 0
945.123 4
945.143 1
945.163 0
945.183 0
945.203 1
945.222 15
945.242 14
945.262 1
945.282 6
945.302 6
945.322 0
945.342 1
945.362 13
945.382 2
945.402 6
945.422 13
945.441 4
945.461 10
945.481 9
945.501 4
945.521 2
945.541 4
945.561 0
945.581 3
945.601 1
945.621 2
945.641 6
945.661 8
945.680 5
945.700 9
945.720 3
945.740 6
945.760 3
945.780 0
945.800 0
945.820 3
945.840 0
945.860 0
945.880 0
945.899 0
945.919 0
945.939 2
945.959 1
945.979 2
945.999 1
946.019 0
946.039 0
946.059 10
946.079 5
946.099 2
946.119 0
946.138 0
946.158 0
946.178 0
946.198 1
946.218 0
946.238 10
946.258 5
946.278 0
946.298 0
946.318 10
946.338 1
946.358 5
946.378 10
946.397 18
946.417 13
946.437 23
946.457 10
946.477 5
946.497 0
946.517 1
946.537 0
946.557 3
946.577 0
946.597 1
946.617 7
946.637 4
946.656 1
946.676 2
946.696 2
946.716 1
946.736 6
946.756 1
946.776 0
946.796 0
946.816 1
946.836 5
946.856 0
946.876 1
946.896 0
946.915 3
946.935 0
946.955 9
946.975 2
946.995 0
947.015 0
947.035 0
947.055 0
947.075 0
947.095 5
947.115 2
947.135 3
947.155 1
947.175 1
947.194 0
947.214 2
947.234 2
947.254 1
947.274 3
947.294 0
947.314 2
947.334 10
947.354 6
947.374 0
947.394 14
947.414 11
947.434 3
947.454 8
947.473 6
947.493 1
947.513 11
947.533 8
947.553 3
947.573 4
947.593 4
947.613 10
947.633 7
947.653 7
947.673 1
947.693 4
947.713 0
947.733 4
947.753 4
947.772 5
947.792 0
947.812 12
947.832 1
947.852 3
947.872 4
947.892 5
947.912 0
947.932 1
947.952 2
947.972 0
947.992 2
948.012 0
948.032 5
948.052 0
948.072 0
948.091 0
948.111 0
948.131 2
948.151 2
948.171 4
948.191 1
948.211 2
948.231 6
948.251 6
948.271 5
948.291 0
948.311 6
948.331 6
948.351 3
948.371 2
948.391 9
948.411 4
948.430 0
948.450 7
948.470 16
948.490 1
948.510 0
948.530 0
948.550 0
948.570 9
948.590 7
948.610 7
948.630 0
948.650 0
948.670 3
948.690 7
948.710 8
948.730 8
948.750 8
948.770 0
948.789 2
948.809 2
948.829 0
948.849 5
948.869 1
948.889 0
948.909 2
948.929 0
948.949 0
948.969 4
948.989 2
949.009 0
949.029 0
949.049 0
949.069 1
949.089 8
949.109 3
949.129 4
949.149 15
949.168 1
949.188 0
949.208 4
949.228 10
949.248 0
949.268 0
949.288 6
949.308 3
949.328 0
949.348 1
949.368 0
949.388 0
949.408 0
949.428 1
949.448 11
949.468 0
949.488 10
949.508 3
949.528 0
949.548 0
949.568 2
949.587 2
949.607 2
949.627 1
949.647 2
949.667 4
949.687 3
949.707 0
949.727 0
949.747 0
949.767 6
949.787 1
949.807 3
949.827 0
949.847 0
949.867 3
949.887 0
949.907 2
949.927 4
949.947 3
949.967 3
949.987 0
950.007 1
950.027 3
950.047 3
950.066 0
950.086 0
950.106 0
950.126 0
950.146 0
950.166 2
950.186 0
950.206 5
950.226 9
950.246 0
950.266 6
950.286 9
950.306 5
950.326 7
950.346 15
950.366 5
950.386 1
950.406 3
950.426 37
950.446 44
950.466 47
950.486 45
950.506 18
950.526 0
950.546 2
950.566 2
950.585 0
950.605 3
950.625 0
950.645 0
950.665 0
950.685 0
950.705 2
950.725 0
950.745 0
950.765 0
950.785 0
950.805 7
950.825 10
950.845 3
950.865 3
950.885 1
950.905 6
950.925 1
950.945 0
950.965 1
950.985 3
951.005 0
951.025 8
951.045 7
951.065 2
951.085 13
951.105 6
951.125 1
951.145 0
951.165 0
951.185 1
951.205 7
951.224 4
951.244 6
951.264 2
951.284 9
951.304 6
951.324 12
951.344 5
951.364 3
951.384 2
951.404 3
951.424 8
951.444 34
951.464 20
951.484 6
951.504 5
951.524 0
951.544 0
951.564 5
951.584 9
951.604 12
951.624 1
951.644 0
951.664 0
951.684 0
951.704 0
951.724 0
951.744 4
951.764 6
951.784 0
951.804 3
951.824 0
951.844 0
951.864 4
951.884 1
951.904 0
951.924 4
951.944 2
951.964 2
951.984 3
952.004 0
952.024 3
952.043 5
952.063 0
952.083 0
952.103 4
952.123 1
952.143 0
952.163 0
952.183 0
952.203 7
952.223 7
952.243 4
952.263 0
952.283 1
952.303 3
952.323 3
952.343 0
952.363 1
952.383 2
952.403 0
952.423 5
952.443 8
952.463 3
952.483 3
952.503 1
952.523 5
952.543 5
952.563 3
952.583 0
952.603 2
952.623 0
952.643 2
952.663 0
952.683 11
952.703 0
952.723 6
952.743 11
952.763 13
952.783 1
952.803 8
952.823 14
952.843 3
952.863 0
952.883 0
952.903 0
952.923 0
952.943 0
952.963 1
952.983 0
953.003 0
953.023 1
953.043 2
953.063 2
953.083 0
953.103 4
953.123 2
953.143 0
953.163 0
953.183 22
953.203 6
953.223 6
953.243 0
953.263 10
953.283 7
953.303 22
953.323 6
953.343 12
953.363 10
953.383 0
953.403 1
953.423 6
953.443 22
953.463 22
953.483 4
953.503 1
953.523 0
953.543 0
953.563 13
953.583 3
953.603 3
953.623 0
953.643 1
953.663 4
953.683 0
953.703 3
953.723 1
953.743 6
953.763 0
953.783 6
953.803 0
953.823 0
953.843 0
953.863 8
953.883 4
953.903 2
953.923 0
953.943 0
953.963 0
953.983 2
954.003 8
954.023 1
954.043 0
954.063 0
954.083 0
954.103 7
954.123 1
954.143 0
954.163 0
954.183 2
954.203 10
954.223 9
954.243 1
954.263 1
954.283 3
954.303 3
954.323 1
954.343 2
954.363 4
954.383 2
954.403 2
954.423 6
954.443 16
954.463 15
954.483 9
954.503 1
954.523 1
954.543 0
954.563 0
954.583 1
954.603 7
954.623 6
954.643 0
954.663 10
954.683 1
954.703 4
954.723 8
954.743 0
954.763 3
954.783 2
954.803 0
954.823 3
954.843 2
954.863 0
954.883 1
954.903 13
954.923 11
954.943 7
954.963 0
954.983 12
955.003 12
955.023 1
955.043 0
955.063 0
955.083 0
955.103 0
955.123 0
955.143 0
955.163 0
955.183 0
955.203 1
955.223 2
955.243 15
955.263 3
955.283 1
955.303 1
955.323 3
955.343 14
955.363 3
955.383 0
955.403 2
955.423 3
955.443 4
955.463 6
955.483 4
955.503 2
955.523 11
955.543 3
955.563 5
955.583 1
955.603 0
955.623 0
955.643 0
955.663 0
955.683 1
955.703 0
955.723 4
955.743 0
955.763 0
955.784 0
955.804 3
955.824 1
955.844 0
955.864 13
955.884 11
955.904 1
955.924 3
955.944 3
955.964 6
955.984 0
956.004 0
956.024 1
956.044 2
956.064 0
956.084 0
956.104 0
956.124 1
956.144 7
956.164 1
956.184 13
956.204 11
956.224 0
956.244 0
956.264 0
956.284 0
956.304 0
956.324 2
956.344 0
956.364 0
956.384 0
956.404 2
956.424 17
956.444 7
956.464 7
956.484 13
956.504 4
956.524 4
956.544 3
956.564 10
956.584 3
956.604 0
956.625 5
956.645 11
956.665 1
956.685 4
956.705 1
956.725 4
956.745 2
956.765 11
956.785 6
956.805 6
956.825 0
956.845 0
956.865 0
956.885 1
956.905 8
956.925 10
956.945 2
956.965 2
956.985 1
957.005 1
957.025 5
957.045 6
957.065 1
957.085 0
957.105 3
957.125 0
957.145 1
957.165 3
957.185 0
957.205 0
957.225 3
957.245 12
957.266 7
957.286 12
957.306 1
957.326 6
957.346 0
957.366 0
957.386 3
957.406 0
957.426 8
957.446 0
957.466 9
957.486 4
957.506 0
957.526 0
957.546 0
957.566 2
957.586 0
957.606 3
957.626 0
957.646 10
957.666 7
957.686 0
957.706 0
957.726 0
957.746 0
957.766 0
957.787 0
957.807 0
957.827 0
957.847 0
957.867 6
957.887 6
957.907 0
957.927 5
957.947 7
957.967 1
957.987 5
958.007 5
958.027 0
958.047 0
958.067 0
958.087 0
958.107 1
958.127 5
958.147 5
958.167 3
958.187 11
958.207 2
958.227 0
958.248 0
958.268 8
958.288 10
958.308 9
958.328 19
958.348 7
958.368 8
958.388 0
958.408 14
958.428 5
958.448 3
958.468 8
958.488 5
958.508 1
958.528 0
958.548 2
958.568 0
958.588 0
958.608 6
958.628 4
958.648 6
958.669 7
958.689 2
958.709 0
958.729 0
958.749 2
958.769 0
958.789 0
958.809 0
958.829 0
958.849 1
958.869 0
958.889 1
958.909 0
958.929 2
958.949 7
958.969 1
958.989 14
959.009 6
959.029 0
959.050 1
959.070 3
959.090 0
959.110 2
959.130 1
959.150 7
959.170 1
959.190 0
959.210 1
959.230 0
959.250 2
959.270 3
959.290 9
959.310 5
959.330 3
959.350 0
959.370 0
959.390 0
959.411 3
959.431 6
959.451 3
959.471 3
959.491 4
959.511 6
959.531 2
959.551 1
959.571 6
959.591 2
959.611 1
959.631 0
959.651 4
959.671 2
959.691 1
959.711 4
959.731 7
959.752 4
959.772 14
959.792 3
959.812 2
959.832 0
959.852 2
959.872 0
959.892 0
959.912 0
959.932 0
959.952 0
959.972 0
959.992 2
960.012 0
960.032 4
960.052 2
960.073 2
960.093 1
960.113 0
960.133 0
960.153 0
960.173 0
960.193 0
960.213 4
960.233 3
960.253 0
960.273 0
960.293 1
960.313 6
960.333 0
960.353 7
960.374 4
960.394 3
960.414 1
960.434 9
960.454 15
960.474 3
960.494 6
960.514 8
960.534 13
960.554 9
960.574 3
960.594 0
960.614 7
960.634 2
960.654 0
960.675 7
960.695 11
960.715 6
960.735 5
960.755 0
960.775 4
960.795 8
960.815 3
960.835 0
960.855 5
960.875 4
960.895 3
960.915 0
960.935 0
960.956 0
960.976 0
960.996 3
961.016 2
961.036 4
961.056 0
961.076 0
961.096 0
961.116 3
961.136 3
961.156 4
961.176 0
961.196 1
961.217 0
961.237 1
961.257 1
961.277 0
961.297 0
961.317 5
961.337 10
961.357 5
961.377 9
961.397 7
961.417 10
961.437 17
961.457 18
961.478 12
961.498 1
961.518 0
961.538 10
961.558 13
961.578 9
961.598 4
961.618 5
961.638 2
961.658 1
961.678 0
961.698 0
961.719 3
961.739 10
961.759 7
961.779 3
961.799 0
961.819 0
961.839 0
961.859 1
961.879 0
961.899 0
961.919 11
961.939 6
961.960 2
961.980 0
962.000 6
962.020 15
962.040 0
962.060 0
962.080 2
962.100 8
962.120 6
962.140 0
962.160 1
962.180 3
962.201 3
962.221 0
962.241 6
962.261 0
962.281 2
962.301 2
962.321 0
962.341 3
962.361 0
962.381 1
962.401 10
962.422 14
962.442 4
962.462 0
962.482 7
962.502 3
962.522 2
962.542 0
962.562 0
962.582 0
962.602 9
962.622 7
962.643 10
962.663 0
962.683 0
962.703 2
962.723 3
962.743 0
962.763 1
962.783 2
962.803 0
962.823 0
962.843 0
962.864 0
962.884 2
962.904 1
962.924 0
962.944 0
962.964 0
962.984 2
963.004 3
963.024 0
963.044 6
963.064 1
963.085 0
963.105 6
963.125 6
963.145 4
963.165 2
963.185 0
963.205 2
963.225 10
963.245 7
963.265 6
963.286 9
963.306 21
963.326 7
963.346 7
963.366 7
963.386 1
963.406 3
963.426 2
963.446 1
963.466 2
963.487 7
963.507 7
963.527 13
963.547 0
963.567 3
963.587 3
963.607 2
963.627 2
963.647 2
963.667 0
963.688 9
963.708 11
963.728 9
963.748 2
963.768 2
963.788 7
963.808 1
963.828 0
963.848 0
963.868 4
963.889 0
963.909 2
963.929 0
963.949 0
963.969 5
963.989 5
964.009 1
964.029 4
964.049 1
964.070 1
964.090 1
964.110 0
964.130 2
964.150 3
964.170 0
964.190 1
964.210 8
964.230 4
964.251 0
964.271 2
964.291 1
964.311 8
964.331 0
964.351 0
964.371 3
964.391 9
964.411 2
964.431 0
964.452 11
964.472 5
964.492 8
964.512 1
964.532 12
964.552 4
964.572 0
964.592 0
964.612 0
964.633 1
964.653 1
964.673 4
964.693 9
964.713 6
964.733 2
964.753 0
964.773 0
964.794 1
964.814 1
964.834 0
964.854 2
964.874 0
964.894 0
964.914 1
964.934 0
964.954 0
964.975 2
964.995 0
965.015 0
965.035 0
965.055 3
965.075 1
965.095 6
965.115 7
965.135 2
965.156 10
965.176 4
965.196 0
965.216 4
965.236 14
965.256 4
965.276 0
965.296 0
965.317 0
965.337 0
965.357 0
965.377 0
965.397 0
965.417 0
965.437 0
965.457 6
965.478 4
965.498 1
965.518 1
965.538 9
965.558 12
965.578 8
965.598 5
965.618 1
965.638 6
965.659 4
965.679 0
965.699 0
965.719 6
965.739 8
965.759 1
965.779 0
965.799 4
965.820 3
965.840 0
965.860 0
965.880 1
965.900 8
965.920 1
965.940 0
965.960 3
965.981 16
966.001 6
966.021 3
966.041 7
966.061 3
966.081 0
966.101 1
966.121 0
966.142 3
966.162 1
966.182 3
966.202 1
966.222 0
966.242 0
966.262 1
966.283 15
966.303 7
966.323 0
966.343 0
966.363 2
966.383 15
966.403 3
966.423 3
966.444 3
966.464 7
966.484 12
966.504 4
966.524 1
966.544 0
966.564 0
966.584 0
966.605 6
966.625 2
966.645 0
966.665 1
966.685 0
966.705 0
966.725 5
966.746 0
966.766 0
966.786 1
966.806 16
966.826 5
966.846 0
966.866 0
966.887 0
966.907 0
966.927 0
966.947 0
966.967 0
966.987 0
967.007 0
967.027 0
967.048 3
967.068 3
967.088 2
967.108 0
967.128 1
967.148 2
967.168 2
967.189 12
967.209 1
967.229 0
967.249 1
967.269 3
967.289 0
967.309 0
967.330 2
967.350 3
967.370 5
967.390 10
967.410 5
967.430 4
967.450 0
967.471 1
967.491 3
967.511 7
967.531 5
967.551 0
967.571 0
967.591 4
967.612 13
967.632 6
967.652 0
967.672 6
967.692 4
967.712 0
967.732 5
967.753 12
967.773 1
967.793 0
967.813 0
967.833 0
967.853 0
967.873 0
967.894 3
967.914 0
967.934 0
967.954 0
967.974 2
967.994 3
968.014 0
968.035 5
968.055 0
968.075 7
968.095 2
968.115 3
968.135 0
968.155 12
968.176 0
968.196 0
968.216 1
968.236 6
968.256 1
968.276 1
968.297 6
968.317 4
968.337 1
968.357 0
968.377 1
968.397 0
968.417 0
968.438 9
968.458 2
968.478 0
968.498 0
968.518 5
968.538 0
968.559 0
968.579 11
968.599 6
968.619 11
968.639 4
968.659 7
968.679 7
968.700 1
968.720 2
968.740 0
968.760 0
968.780 1
968.800 5
968.821 9
968.841 4
968.861 2
968.881 7
968.901 4
968.921 3
968.941 0
968.962 0
968.982 3
969.002 0
969.022 0
969.042 2
969.062 4
969.083 0
969.103 2
969.123 2
969.143 5
969.163 0
969.183 1
969.204 3
969.224 0
969.244 1
969.264 1
969.284 7
969.304 7
969.324 0
969.345 0
969.365 0
969.385 3
969.405 8
969.425 3
969.445 1
969.466 6
969.486 12
969.506 11
969.526 1
969.546 0
969.566 3
969.587 3
969.607 7
969.627 4
969.647 13
969.667 4
969.687 4
969.708 0
969.728 0
969.748 0
969.768 13
969.788 5
969.808 1
969.829 0
969.849 0
969.869 5
969.889 0
969.909 1
969.929 9
969.950 0
969.970 1
969.990 7
970.010 33
970.030 4
970.050 0
970.071 10
970.091 9
970.111 8
970.131 1
970.151 0
970.171 0
970.192 1
970.212 0
970.232 0
970.252 0
970.272 1
970.292 0
970.313 1
970.333 0
970.353 1
970.373 0
970.393 2
970.414 9
970.434 9
970.454 17
970.474 28
970.494 18
970.514 0
970.535 2
970.555 3
970.575 8
970.595 3
970.615 0
970.635 0
970.656 6
970.676 0
970.696 0
970.716 0
970.736 11
970.756 2
970.777 2
970.797 7
970.817 6
970.837 8
970.857 12
970.878 6
970.898 7
970.918 10
970.938 3
970.958 4
970.978 4
970.999 1
971.019 3
971.039 1
971.059 4
971.079 4
971.099 0
971.120 0
971.140 0
971.160 0
971.180 1
971.200 0
971.221 0
971.241 0
971.261 1
971.281 3
971.301 7
971.321 0
971.342 0
971.362 6
971.382 2
971.402 0
971.422 3
971.443 3
971.463 2
971.483 4
971.503 5
971.523 4
971.543 10
971.564 0
971.584 0
971.604 5
971.624 11
971.644 14
971.665 12
971.685 17
971.705 1
971.725 1
971.745 3
971.766 3
971.786 10
971.806 9
971.826 1
971.846 4
971.866 2
971.887 4
971.907 6
971.927 0
971.947 0
971.967 0
971.988 0
972.008 3
972.028 0
972.048 13
972.068 11
972.089 1
972.109 14
972.129 10
972.149 0
972.169 0
972.190 0
972.210 0
972.230 0
972.250 9
972.270 6
972.290 2
972.311 3
972.331 8
972.351 6
972.371 4
972.391 1
972.412 0
972.432 11
972.452 1
972.472 0
972.492 5
972.513 1
972.533 5
972.553 6
972.573 11
972.593 5
972.614 6
972.634 0
972.654 0
972.674 0
972.694 0
972.715 0
972.735 0
972.755 2
972.775 1
972.795 5
972.816 1
972.836 6
972.856 5
972.876 0
972.896 2
972.917 8
972.937 0
972.957 0
972.977 1
972.997 8
973.018 6
973.038 0
973.058 0
973.078 3
973.098 0
973.119 0
973.139 4
973.159 2
973.179 2
973.199 0
973.220 4
973.240 9
973.260 1
973.280 0
973.300 7
973.321 10
973.341 3
973.361 4
973.381 2
973.401 0
973.422 0
973.442 0
973.462 7
973.482 13
973.502 0
973.523 0
973.543 9
973.563 12
973.583 1
973.603 2
973.624 0
973.644 0
973.664 0
973.684 2
973.704 7
973.725 6
973.745 1
973.765 2
973.785 0
973.805 9
973.826 5
973.846 1
973.866 13
973.886 3
973.907 1
973.927 0
973.947 3
973.967 11
973.987 3
974.008 0
974.028 0
974.048 4
974.068 1
974.088 3
974.109 4
974.129 0
974.149 3
974.169 0
974.189 3
974.210 0
974.230 0
974.250 1
974.270 2
974.291 1
974.311 1
974.331 15
974.351 9
974.371 5
974.392 3
974.412 0
974.432 8
974.452 14
974.472 3
974.493 1
974.513 0
974.533 0
974.553 2
974.574 1
974.594 4
974.614 0
974.634 0
974.654 0
974.675 0
974.695 0
974.715 1
974.735 4
974.755 2
974.776 4
974.796 5
974.816 7
974.836 9
974.857 3
974.877 1
974.897 0
974.917 4
974.937 6
974.958 5
974.978 1
974.998 0
975.018 0
975.039 0
975.059 1
975.079 3
975.099 3
975.119 0
975.140 5
975.160 10
975.180 4
975.200 0
975.221 0
975.241 0
975.261 0
975.281 0
975.301 4
975.322 2
975.342 10
975.362 1
975.382 2
975.403 0
975.423 1
975.443 8
975.463 4
975.483 0
975.504 4
975.524 2
975.544 2
975.564 11
975.585 5
975.605 12
975.625 14
975.645 6
975.665 0
975.686 0
975.706 2
975.726 4
975.746 1
975.767 7
975.787 5
975.807 3
975.827 2
975.848 0
975.868 0
975.888 0
975.908 2
975.928 1
975.949 0
975.969 0
975.989 6
976.009 1
976.030 0
976.050 1
976.070 9
976.090 2
976.111 4
976.131 0
976.151 0
976.171 4
976.191 0
976.212 8
976.232 4
976.252 2
976.272 3
976.293 2
976.313 0
976.333 5
976.353 3
976.374 6
976.394 3
976.414 6
976.434 2
976.455 10
976.475 3
976.495 7
976.515 0
976.535 2
976.556 5
976.576 5
976.596 1
976.616 0
976.637 0
976.657 0
976.677 5
976.697 2
976.718 0
976.738 0
976.758 6
976.778 2
976.799 0
976.819 8
976.839 1
976.859 0
976.879 0
976.900 9
976.920 1
976.940 0
976.960 0
976.981 0
977.001 8
977.021 3
977.041 2
977.062 0
977.082 0
977.102 0
977.122 2
977.143 0
977.163 0
977.183 7
977.203 8
977.224 5
977.244 0
977.264 6
977.284 8
977.305 0
977.325 0
977.345 2
977.365 3
977.386 5
977.406 1
977.426 0
977.446 1
977.467 0
977.487 7
977.507 8
977.527 5
977.548 9
977.568 1
977.588 0
977.608 0
977.629 0
977.649 0
977.669 0
977.689 0
977.710 0
977.730 6
977.750 8
977.770 1
977.791 3
977.811 2
977.831 0
977.851 3
977.871 1
977.892 7
977.912 2
977.932 7
977.953 2
977.973 5
977.993 0
978.013 0
978.034 5
978.054 0
978.074 0
978.094 1
978.115 0
978.135 0
978.155 0
978.175 1
978.196 0
978.216 5
978.236 0
978.256 6
978.277 1
978.297 0
978.317 0
978.337 0
978.358 5
978.378 6
978.398 2
978.418 0
978.439 0
978.459 0
978.479 4
978.499 0
978.520 7
978.540 3
978.560 4
978.580 1
978.601 4
978.621 3
978.641 1
978.661 0
978.682 0
978.702 2
978.722 1
978.742 1
978.763 0
978.783 0
978.803 1
978.823 0
978.844 1
978.864 0
978.884 1
978.905 2
978.925 0
978.945 3
978.965 0
978.986 0
979.006 0
979.026 1
979.046 10
979.067 8
979.087 5
979.107 1
979.127 0
979.148 10
979.168 2
979.188 0
979.208 2
979.229 8
979.249 7
979.269 9
979.290 3
979.310 6
979.330 6
979.350 4
979.371 1
979.391 3
979.411 3
979.431 8
979.452 8
979.472 1
979.492 4
979.512 5
979.533 0
979.553 9
979.573 1
979.594 3
979.614 0
979.634 1
979.654 0
979.675 0
979.695 3
979.715 2
979.735 0
979.756 1
979.776 10
979.796 1
979.816 6
979.837 4
979.857 12
979.877 3
979.898 0
979.918 2
979.938 3
979.958 3
979.979 0
979.999 0
980.019 0
980.039 0
980.060 2
980.080 6
980.100 0
980.121 11
980.141 11
980.161 11
980.181 0
980.202 4
980.222 1
980.242 1
980.262 1
980.283 0
980.303 7
980.323 16
980.344 9
980.364 0
980.384 0
980.404 0
980.425 5
980.445 0
980.465 0
980.486 5
980.506 1
980.526 5
980.546 0
980.567 0
980.587 3
980.607 3
980.627 2
980.648 9
980.668 2
980.688 10
980.709 2
980.729 0
980.749 0
980.769 4
980.790 6
980.810 0
980.830 1
980.851 1
980.871 5
980.891 6
980.911 5
980.932 1
980.952 1
980.972 3
980.993 0
981.013 7
981.033 8
981.053 9
981.074 9
981.094 5
981.114 4
981.134 0
981.155 0
981.175 8
981.195 5
981.216 2
981.236 0
981.256 0
981.276 0
981.297 2
981.317 8
981.337 0
981.358 0
981.378 1
981.398 0
981.418 5
981.439 9
981.459 2
981.479 5
981.500 11
981.520 4
981.540 1
981.561 13
981.581 6
981.601 3
981.621 8
981.642 9
981.662 1
981.682 0
981.703 0
981.723 0
981.743 0
981.763 2
981.784 12
981.804 11
981.824 0
981.845 0
981.865 1
981.885 0
981.905 1
981.926 5
981.946 1
981.966 0
981.987 0
982.007 0
982.027 0
982.047 1
982.068 5
982.088 1
982.108 3
982.129 0
982.149 1
982.169 0
982.190 11
982.210 5
982.230 7
982.250 1
982.271 1
982.291 0
982.311 0
982.332 0
982.352 5
982.372 12
982.393 1
982.413 0
982.433 3
982.453 7
982.474 0
982.494 10
982.514 10
982.535 9
982.555 2
982.575 1
982.595 3
982.616 4
982.636 10
982.656 2
982.677 1
982.697 2
982.717 1
982.738 4
982.758 3
982.778 2
982.798 0
982.819 14
982.839 20
982.859 7
982.880 3
982.900 15
982.920 3
982.941 0
982.961 0
982.981 10
983.002 7
983.022 1
983.042 3
983.062 0
983.083 0
983.103 8
983.123 2
983.144 4
983.164 0
983.184 3
983.205 4
983.225 8
983.245 1
983.265 2
983.286 0
983.306 0
983.326 5
983.347 1
983.367 0
983.387 0
983.408 1
983.428 0
983.448 1
983.469 0
983.489 3
983.509 13
983.529 7
983.550 0
983.570 8
983.590 9
983.611 9
983.631 0
983.651 0
983.672 7
983.692 5
983.712 0
983.733 0
983.753 0
983.773 0
983.793 0
983.814 0
983.834 3
983.854 8
983.875 0
983.895 0
983.915 0
983.936 3
983.956 0
983.976 0
983.997 0
984.017 2
984.037 1
984.058 0
984.078 4
984.098 0
984.119 0
984.139 0
984.159 0
984.179 5
984.200 12
984.220 5
984.240 5
984.261 1
984.281 2
984.301 1
984.322 1
984.342 6
984.362 1
984.383 2
984.403 2
984.423 0
984.444 2
984.464 3
984.484 12
984.505 13
984.525 1
984.545 0
984.565 3
984.586 1
984.606 0
984.626 6
984.647 0
984.667 0
984.687 0
984.708 10
984.728 10
984.748 4
984.769 3
984.789 3
984.809 0
984.830 0
984.850 0
984.870 0
984.891 3
984.911 2
984.931 0
984.952 0
984.972 1
984.992 0
985.013 0
985.033 1
985.053 3
985.074 8
985.094 5
985.114 0
985.135 1
985.155 0
985.175 4
985.195 5
985.216 0
985.236 0
985.256 0
985.277 3
985.297 2
985.317 0
985.338 0
985.358 0
985.378 0
985.399 0
985.419 0
985.439 2
985.460 7
985.480 7
985.500 2
985.521 11
985.541 8
985.561 4
985.582 15
985.602 6
985.622 5
985.643 1
985.663 0
985.683 3
985.704 0
985.724 0
985.744 0
985.765 4
985.785 0
985.805 0
985.826 3
985.846 1
985.866 0
985.887 2
985.907 3
985.927 0
985.948 0
985.968 5
985.988 7
986.009 5
986.029 0
986.049 3
986.070 7
986.090 2
986.110 0
986.131 5
986.151 4
986.171 7
986.192 0
986.212 1
986.232 2
986.253 0
986.273 4
986.293 4
986.314 0
986.334 6
986.354 0
986.375 4
986.395 0
986.415 7
986.436 6
986.456 3
986.476 0
986.497 2
986.517 1
986.537 3
986.558 1
986.578 0
986.598 8
986.619 2
986.639 3
986.660 5
986.680 4
986.700 0
986.721 0
986.741 0
986.761 0
986.782 0
986.802 0
986.822 0
986.843 1
986.863 0
986.883 0
986.904 0
986.924 8
986.944 2
986.965 17
986.985 12
987.005 11
987.026 0
987.046 3
987.066 4
987.087 5
987.107 1
987.127 0
987.148 0
987.168 0
987.188 2
987.209 0
987.229 0
987.249 7
987.270 5
987.290 5
987.311 0
987.331 3
987.351 1
987.372 1
987.392 4
987.412 5
987.433 2
987.453 0
987.473 7
987.494 7
987.514 13
987.534 12
987.555 1
987.575 8
987.595 15
987.616 1
987.636 1
987.656 0
987.677 0
987.697 2
987.718 2
987.738 0
987.758 1
987.779 0
987.799 0
987.819 0
987.840 4
987.860 9
987.880 4
987.901 4
987.921 3
987.941 0
987.962 1
987.982 0
988.002 0
988.023 0
988.043 0
988.064 0
988.084 6
988.104 2
988.125 5
988.145 7
988.165 2
988.186 2
988.206 1
988.226 3
988.247 2
988.267 0
988.287 0
988.308 7
988.328 0
988.349 0
988.369 6
988.389 0
988.410 7
988.430 1
988.450 0
988.471 8
988.491 2
988.511 2
988.532 7
988.552 2
988.572 15
988.593 13
988.613 2
988.634 6
988.654 6
988.674 0
988.695 0
988.715 6
988.735 0
988.756 0
988.776 1
988.796 1
988.817 2
988.837 3
988.858 5
988.878 3
988.898 0
988.919 6
988.939 6
988.959 5
988.980 1
989.000 3
989.020 2
989.041 10
989.061 3
989.082 1
989.102 0
989.122 0
989.143 0
989.163 1
989.183 0
989.204 2
989.224 5
989.245 0
989.265 2
989.285 0
989.306 0
989.326 6
989.346 4
989.367 0
989.387 0
989.407 1
989.428 0
989.448 10
989.469 9
989.489 4
989.509 2
989.530 4
989.550 5
989.570 0
989.591 0
989.611 1
989.632 2
989.652 0
989.672 0
989.693 3
989.713 7
989.733 1
989.754 0
989.774 0
989.795 3
989.815 0
989.835 0
989.856 0
989.876 5
989.896 2
989.917 0
989.937 0
989.958 1
989.978 0
989.998 2
990.019 0
990.039 6
990.059 3
990.080 1
990.100 3
990.121 6
990.141 1
990.161 1
990.182 3
990.202 1
990.222 0
990.243 0
990.263 0
990.284 1
990.304 3
990.324 3
990.345 9
990.365 3
990.385 1
990.406 0
990.426 3
990.447 0
990.467 0
990.487 7
990.508 4
990.528 0
990.548 1
990.569 1
990.589 2
990.610 0
990.630 4
990.650 4
990.671 1
990.691 0
990.712 0
990.732 6
990.752 0
990.773 0
990.793 0
990.813 1
990.834 2
990.854 0
990.875 2
990.895 0
990.915 0
990.936 0
990.956 5
990.977 6
990.997 4
991.017 8
991.038 0
991.058 8
991.078 5
991.099 0
991.119 0
991.140 0
991.160 4
991.180 0
991.201 4
991.221 2
991.242 0
991.262 0
991.282 5
991.303 7
991.323 13
991.344 3
991.364 7
991.384 8
991.405 2
991.425 5
991.445 16
991.466 5
991.486 1
991.507 7
991.527 3
991.547 6
991.568 3
991.588 0
991.609 16
991.629 8
991.649 2
991.670 0
991.690 1
991.711 0
991.731 1
991.751 1
991.772 0
991.792 1
991.813 8
991.833 9
991.853 0
991.874 5
991.894 5
991.915 7
991.935 4
991.955 13
991.976 5
991.996 0
992.016 0
992.037 0
992.057 0
992.078 0
992.098 3
992.118 5
992.139 11
992.159 4
992.180 0
992.200 0
992.220 0
992.241 1
992.261 2
992.282 0
992.302 6
992.322 3
992.343 12
992.363 3
992.384 5
992.404 0
992.424 0
992.445 1
992.465 20
992.486 5
992.506 1
992.526 10
992.547 0
992.567 6
992.588 0
992.608 0
992.628 7
992.649 5
992.669 0
992.690 0
992.710 5
992.730 1
992.751 1
992.771 7
992.792 0
992.812 0
992.833 0
992.853 0
992.873 6
992.894 0
992.914 0
992.935 0
992.955 0
992.975 6
992.996 6
993.016 5
993.037 2
993.057 0
993.077 0
993.098 1
993.118 0
993.139 3
993.159 4
993.179 7
993.200 1
993.220 2
993.241 5
993.261 4
993.281 6
993.302 1
993.322 1
993.343 6
993.363 0
993.384 3
993.404 5
993.424 4
993.445 14
993.465 2
993.486 7
993.506 13
993.526 15
993.547 11
993.567 1
993.588 11
993.608 6
993.628 1
993.649 0
993.669 0
993.690 0
993.710 0
993.731 0
993.751 0
993.771 5
993.792 0
993.812 0
993.833 0
993.853 0
993.873 0
993.894 0
993.914 0
993.935 2
993.955 2
993.975 5
993.996 2
994.016 7
994.037 11
994.057 1
994.078 6
994.098 3
994.118 4
994.139 4
994.159 2
994.180 0
994.200 8
994.221 1
994.241 5
994.261 1
994.282 1
994.302 4
994.323 1
994.343 0
994.363 2
994.384 0
994.404 3
994.425 0
994.445 3
994.466 0
994.486 10
994.506 0
994.527 1
994.547 0
994.568 1
994.588 0
994.609 0
994.629 0
994.649 1
994.670 3
994.690 1
994.711 9
994.731 8
994.751 0
994.772 0
994.792 2
994.813 2
994.833 2
994.854 1
994.874 5
994.894 3
994.915 7
994.935 1
994.956 5
994.976 12
994.997 7
995.017 3
995.037 0
995.058 1
995.078 0
995.099 1
995.119 3
995.140 1
995.160 0
995.180 0
995.201 3
995.221 7
995.242 5
995.262 11
995.283 10
995.303 9
995.323 4
995.344 5
995.364 1
995.385 6
995.405 2
995.426 9
995.446 0
995.466 2
995.487 0
995.507 4
995.528 4
995.548 3
995.569 2
995.589 1
995.609 4
995.630 9
995.650 1
995.671 0
995.691 1
995.712 12
995.732 12
995.753 7
995.773 7
995.793 2
995.814 4
995.834 3
995.855 3
995.875 0
995.896 1
995.916 0
995.936 9
995.957 4
995.977 1
995.998 9
996.018 4
996.039 4
996.059 9
996.080 17
996.100 7
996.120 1
996.141 5
996.161 0
996.182 0
996.202 1
996.223 4
996.243 3
996.263 5
996.284 6
996.304 9
996.325 16
996.345 12
996.366 4
996.386 1
996.407 0
996.427 1
996.447 0
996.468 2
996.488 2
996.509 1
996.529 1
996.550 6
996.570 0
996.591 0
996.611 4
996.631 0
996.652 0
996.672 0
996.693 0
996.713 0
996.734 0
996.754 2
996.775 16
996.795 2
996.815 2
996.836 0
996.856 6
996.877 9
996.897 7
996.918 1
996.938 8
996.959 9
996.979 3
996.999 3
997.020 2
997.040 0
997.061 0
997.081 1
997.102 0
997.122 3
997.143 0
997.163 4
997.183 2
997.204 0
997.224 2
997.245 0
997.265 3
997.286 3
997.306 2
997.327 12
997.347 12
997.368 14
997.388 5
997.408 6
997.429 0
997.449 0
997.470 0
997.490 13
997.511 2
997.531 1
997.552 0
997.572 0
997.593 0
997.613 3
997.633 4
997.654 1
997.674 0
997.695 2
997.715 0
997.736 0
997.756 4
997.777 0
997.797 0
997.818 1
997.838 1
997.858 5
997.879 6
997.899 5
997.920 2
997.940 0
997.961 0
997.981 5
998.002 1
998.022 3
998.043 0
998.063 0
998.083 0
998.104 0
998.124 2
998.145 4
998.165 4
998.186 4
998.206 10
998.227 15
998.247 8
998.268 0
998.288 1
998.309 0
998.329 0
998.349 0
998.370 2
998.390 0
998.411 13
998.431 13
998.452 4
998.472 2
998.493 0
998.513 6
998.534 5
998.554 0
998.575 0
998.595 3
998.615 3
998.636 0
998.656 7
998.677 4
998.697 0
998.718 2
998.738 7
998.759 8
998.779 10
998.800 0
998.820 0
998.841 4
998.861 0
998.882 0
998.902 0
998.922 7
998.943 1
998.963 0
998.984 0
999.004 0
999.025 0
999.045 3
999.066 1
999.086 0
999.107 0
999.127 0
999.148 0
999.168 6
999.189 1
999.209 2
999.229 5
999.250 0
999.270 2
999.291 7
999.311 6
999.332 7
999.352 1
999.373 0
999.393 0
999.414 0
999.434 12
999.455 1
999.475 5
999.496 5
999.516 12
999.537 3
999.557 0
999.578 2
999.598 6
999.618 1
999.639 4
999.659 9
999.680 3
999.700 0
999.721 5
999.741 1
999.762 0
999.782 0
999.803 0
999.823 1
999.844 0
999.864 0
999.885 1
999.905 8
999.926 10
999.946 4
999.967 1
999.987 0
1000.008 0
1000.028 0
1000.048 0
1000.069 0
1000.089 1
1000.110 4
1000.130 0
1000.151 0
1000.171 8
1000.192 2
1000.212 10
1000.233 5
1000.253 5
1000.274 0
1000.294 0
1000.315 4
1000.335 0
1000.356 4
1000.376 5
1000.397 0
1000.417 5
1000.438 4
1000.458 7
1000.479 4
1000.499 2
1000.520 0
1000.540 1
1000.561 2
1000.581 0
1000.601 0
1000.622 8
1000.642 1
1000.663 0
1000.683 0
1000.704 2
1000.724 1
1000.745 3
1000.765 0
1000.786 0
1000.806 0
1000.827 3
1000.847 13
1000.868 10
1000.888 1
1000.909 9
1000.929 2
1000.950 11
1000.970 12
1000.991 7
1001.011 0
1001.032 1
1001.052 2
1001.073 2
1001.093 0
1001.114 0
1001.134 0
1001.155 3
1001.175 0
1001.196 7
1001.216 3
1001.237 0
1001.257 8
1001.278 3
1001.298 0
1001.319 1
1001.339 4
1001.360 2
1001.380 1
1001.401 4
1001.421 3
1001.442 1
1001.462 5
1001.483 0
1001.503 2
1001.524 3
1001.544 9
1001.564 5
1001.585 0
1001.605 3
1001.626 6
1001.646 2
1001.667 0
1001.687 0
1001.708 0
1001.728 0
1001.749 0
1001.769 0
1001.790 0
1001.810 1
1001.831 0
1001.851 0
1001.872 0
1001.892 1
1001.913 0
1001.933 1
1001.954 0
1001.974 0
1001.995 1
1002.015 0
1002.036 2
1002.056 0
1002.077 1
1002.097 3
1002.118 0
1002.138 2
1002.159 1
1002.179 1
1002.200 1
1002.220 2
1002.241 1
1002.261 0
1002.282 1
1002.302 0
1002.323 0
1002.343 0
1002.364 4
1002.384 1
1002.405 0
1002.425 3
1002.446 18
1002.466 4
1002.487 16
1002.507 17
1002.528 2
1002.548 0
1002.569 0
1002.589 0
1002.610 1
1002.630 3
1002.651 0
1002.671 0
1002.692 8
1002.713 5
1002.733 0
1002.754 6
1002.774 4
1002.795 2
1002.815 0
1002.836 4
1002.856 1
1002.877 1
1002.897 4
1002.918 0
1002.938 0
1002.959 0
1002.979 4
1003.000 0
1003.020 0
1003.041 1
1003.061 2
1003.082 0
1003.102 0
1003.123 0
1003.143 0
1003.164 2
1003.184 5
1003.205 3
1003.225 5
1003.246 0
1003.266 0
1003.287 5
1003.307 0
1003.328 0
1003.348 0
1003.369 8
1003.389 17
1003.410 4
1003.430 2
1003.451 7
1003.471 5
1003.492 14
1003.512 3
1003.533 6
1003.553 2
1003.574 0
1003.594 0
1003.615 1
1003.636 1
1003.656 0
1003.677 0
1003.697 0
1003.718 0
1003.738 0
1003.759 0
1003.779 4
1003.800 0
1003.820 0
1003.841 0
1003.861 0
1003.882 7
1003.902 5
1003.923 0
1003.943 6
1003.964 0
1003.984 0
1004.005 8
1004.025 2
1004.046 0
1004.066 0
1004.087 1
1004.107 0
1004.128 0
1004.148 0
1004.169 1
1004.190 3
1004.210 1
1004.231 7
1004.251 1
1004.272 0
1004.292 3
1004.313 1
1004.333 0
1004.354 4
1004.374 3
1004.395 6
1004.415 7
1004.436 0
1004.456 6
1004.477 4
1004.497 6
1004.518 7
1004.538 2
1004.559 1
1004.579 14
1004.600 5
1004.620 0
1004.641 0
1004.662 0
1004.682 4
1004.703 3
1004.723 2
1004.744 0
1004.764 0
1004.785 1
1004.805 5
1004.826 5
1004.846 0
1004.867 3
1004.887 1
1004.908 0
1004.928 1
1004.949 0
1004.969 0
1004.990 7
1005.011 0
1005.031 1
1005.052 1
1005.072 3
1005.093 21
1005.113 12
1005.134 0
1005.154 3
1005.175 0
1005.195 0
1005.216 0
1005.236 0
1005.257 3
1005.277 3
1005.298 0
1005.318 4
1005.339 6
1005.360 0
1005.380 0
1005.401 4
1005.421 3
1005.442 0
1005.462 10
1005.483 24
1005.503 20
1005.524 16
1005.544 26
1005.565 16
1005.585 2
1005.606 5
1005.627 1
1005.647 0
1005.668 0
1005.688 7
1005.709 2
1005.729 3
1005.750 2
1005.770 13
1005.791 13
1005.811 6
1005.832 3
1005.852 7
1005.873 0
1005.894 0
1005.914 3
1005.935 1
1005.955 6
1005.976 0
1005.996 0
1006.017 4
1006.037 6
1006.058 2
1006.078 0
1006.099 0
1006.119 6
1006.140 4
1006.161 2
1006.181 2
1006.202 1
1006.222 3
1006.243 4
1006.263 5
1006.284 22
1006.304 0
1006.325 0
1006.345 0
1006.366 0
1006.386 7
1006.407 3
1006.428 7
1006.448 0
1006.469 5
1006.489 3
1006.510 9
1006.530 2
1006.551 2
1006.571 2
1006.592 6
1006.612 0
1006.633 1
1006.654 0
1006.674 0
1006.695 1
1006.715 1
1006.736 1
1006.756 1
1006.777 0
1006.797 0
1006.818 0
1006.839 0
1006.859 1
1006.880 0
1006.900 0
1006.921 0
1006.941 2
1006.962 0
1006.982 0
1007.003 0
1007.023 0
1007.044 0
1007.065 0
1007.085 0
1007.106 0
1007.126 1
1007.147 3
1007.167 0
1007.188 0
1007.208 9
1007.229 6
1007.250 1
1007.270 2
1007.291 6
1007.311 0
1007.332 0
1007.352 0
1007.373 3
1007.393 6
1007.414 0
1007.435 1
1007.455 0
1007.476 0
1007.496 2
1007.517 4
1007.537 4
1007.558 2
1007.578 8
1007.599 0
1007.620 2
1007.640 0
1007.661 0
1007.681 1
1007.702 6
1007.722 0
1007.743 2
1007.763 0
1007.784 0
1007.805 0
1007.825 3
1007.846 5
1007.866 0
1007.887 0
1007.907 0
1007.928 0
1007.948 0
1007.969 10
1007.990 3
1008.010 1
1008.031 1
1008.051 11
1008.072 0
1008.092 0
1008.113 6
1008.133 8
1008.154 13
1008.175 0
1008.195 8
1008.216 1
1008.236 3
1008.257 1
1008.277 3
1008.298 1
1008.319 2
1008.339 7
1008.360 7
1008.380 10
1008.401 9
1008.421 0
1008.442 1
1008.462 0
1008.483 0
1008.504 0
1008.524 6
1008.545 0
1008.565 0
1008.586 3
1008.606 0
1008.627 3
1008.648 0
1008.668 0
1008.689 1
1008.709 0
1008.730 0
1008.750 0
1008.771 12
1008.792 5
1008.812 0
1008.833 1
1008.853 1
1008.874 6
1008.894 0
1008.915 0
1008.936 1
1008.956 6
1008.977 4
1008.997 6
1009.018 7
1009.038 0
1009.059 1
1009.080 4
1009.100 6
1009.121 1
1009.141 0
1009.162 0
1009.182 2
1009.203 0
1009.224 0
1009.244 0
1009.265 0
1009.285 0
1009.306 0
1009.326 3
1009.347 1
1009.368 0
1009.388 5
1009.409 3
1009.429 0
1009.450 10
1009.470 9
1009.491 4
1009.512 0
1009.532 18
1009.553 4
1009.573 8
1009.594 5
1009.614 3
1009.635 2
1009.656 4
1009.676 0
1009.697 0
1009.717 1
1009.738 0
1009.759 1
1009.779 0
1009.800 4
1009.820 9
1009.841 4
1009.861 2
1009.882 1
1009.903 0
1009.923 7
1009.944 1
1009.964 2
1009.985 0
1010.005 0
1010.026 15
1010.047 6
1010.067 2
1010.088 0
1010.108 6
1010.129 11
1010.150 13
1010.170 8
1010.191 1
1010.211 0
1010.232 3
1010.252 7
1010.273 15
1010.294 4
1010.314 0
1010.335 1
1010.355 8
1010.376 2
1010.397 0
1010.417 1
1010.438 3
1010.458 25
1010.479 16
1010.499 21
1010.520 8
1010.541 0
1010.561 0
1010.582 13
1010.602 7
1010.623 2
1010.644 1
1010.664 0
1010.685 0
1010.705 0
1010.726 2
1010.747 0
1010.767 3
1010.788 4
1010.808 0
1010.829 0
1010.849 4
1010.870 1
1010.891 7
1010.911 0
1010.932 0
1010.952 6
1010.973 4
1010.994 5
1011.014 1
1011.035 1
1011.055 2
1011.076 2
1011.097 0
1011.117 12
1011.138 6
1011.158 6
1011.179 7
1011.200 0
1011.220 6
1011.241 1
1011.261 0
1011.282 1
1011.302 0
1011.323 0
1011.344 0
1011.364 0
1011.385 1
1011.405 13
1011.426 10
1011.447 0
1011.467 1
1011.488 6
1011.508 4
1011.529 8
1011.550 13
1011.570 10
1011.591 3
1011.611 7
1011.632 0
1011.653 8
1011.673 5
1011.694 1
1011.714 0
1011.735 0
1011.756 0
1011.776 0
1011.797 5
1011.817 4
1011.838 10
1011.859 1
1011.879 0
1011.900 0
1011.920 0
1011.941 0
1011.962 3
1011.982 4
1012.003 4
1012.023 6
1012.044 0
1012.065 4
1012.085 5
1012.106 1
1012.126 4
1012.147 5
1012.168 1
1012.188 0
1012.209 8
1012.229 11
1012.250 1
1012.271 0
1012.291 0
1012.312 5
1012.332 2
1012.353 0
1012.374 0
1012.394 0
1012.415 13
1012.435 11
1012.456 1
1012.477 3
1012.497 5
1012.518 9
1012.538 5
1012.559 6
1012.580 1
1012.600 0
1012.621 0
1012.642 0
1012.662 6
1012.683 2
1012.703 2
1012.724 0
1012.745 0
1012.765 0
1012.786 0
1012.806 3
1012.827 0
1012.848 0
1012.868 0
1012.889 0
1012.909 0
1012.930 4
1012.951 8
1012.971 7
1012.992 5
1013.013 1
1013.033 0
1013.054 0
1013.074 0
1013.095 6
1013.116 0
1013.136 4
1013.157 0
1013.177 0
1013.198 1
1013.219 3
1013.239 0
1013.260 0
1013.280 4
1013.301 2
1013.322 6
1013.342 2
1013.363 2
1013.384 3
1013.404 2
1013.425 3
1013.445 3
1013.466 0
1013.487 0
1013.507 0
1013.528 0
1013.548 0
1013.569 0
1013.590 0
1013.610 0
1013.631 0
1013.652 7
1013.672 5
1013.693 11
1013.713 10
1013.734 4
1013.755 3
1013.775 0
1013.796 0
1013.817 0
1013.837 0
1013.858 2
1013.878 13
1013.899 0
1013.920 0
1013.940 0
1013.961 0
1013.981 1
1014.002 0
1014.023 0
1014.043 13
1014.064 4
1014.085 4
1014.105 0
1014.126 1
1014.146 5
1014.167 8
1014.188 1
1014.208 0
1014.229 1
1014.250 4
1014.270 1
1014.291 0
1014.311 0
1014.332 6
1014.353 9
1014.373 6
1014.394 2
1014.415 0
1014.435 9
1014.456 15
1014.476 7
1014.497 7
1014.518 3
1014.538 5
1014.559 0
1014.580 2
1014.600 3
1014.621 12
1014.641 6
1014.662 3
1014.683 0
1014.703 0
1014.724 1
1014.745 2
1014.765 13
1014.786 10
1014.806 5
1014.827 9
1014.848 8
1014.868 3
1014.889 2
1014.910 1
1014.930 0
1014.951 5
1014.972 0
1014.992 0
1015.013 2
1015.033 4
1015.054 10
1015.075 2
1015.095 0
1015.116 2
1015.137 0
1015.157 2
1015.178 1
1015.199 2
1015.219 0
1015.240 0
1015.260 3
1015.281 3
1015.302 14
1015.322 14
1015.343 0
1015.364 0
1015.384 0
1015.405 0
1015.425 3
1015.446 10
1015.467 5
1015.487 2
1015.508 7
1015.529 2
1015.549 3
1015.570 2
1015.591 5
1015.611 4
1015.632 5
1015.652 0
1015.673 13
1015.694 2
1015.714 0
1015.735 1
1015.756 2
1015.776 0
1015.797 0
1015.818 0
1015.838 0
1015.859 0
1015.880 0
1015.900 0
1015.921 0
1015.941 0
1015.962 0
1015.983 0
1016.003 5
1016.024 0
1016.045 1
1016.065 0
1016.086 4
1016.107 0
1016.127 4
1016.148 4
1016.169 4
1016.189 4
1016.210 3
1016.230 2
1016.251 9
1016.272 15
1016.292 5
1016.313 3
1016.334 1
1016.354 4
1016.375 4
1016.396 0
1016.416 0
1016.437 0
1016.458 6
1016.478 3
1016.499 0
1016.519 7
1016.540 5
1016.561 2
1016.581 0
1016.602 1
1016.623 0
1016.643 11
1016.664 2
1016.685 0
1016.705 0
1016.726 3
1016.747 6
1016.767 4
1016.788 0
1016.809 0
1016.829 1
1016.850 3
1016.871 5
1016.891 3
1016.912 2
1016.932 5
1016.953 1
1016.974 5
1016.994 6
1017.015 2
1017.036 0
1017.056 4
1017.077 0
1017.098 0
1017.118 2
1017.139 2
1017.160 5
1017.180 4
1017.201 0
1017.222 5
1017.242 5
1017.263 1
1017.284 5
1017.304 13
1017.325 2
1017.346 1
1017.366 0
1017.387 0
1017.408 1
1017.428 0
1017.449 5
1017.469 0
1017.490 1
1017.511 0
1017.531 3
1017.552 0
1017.573 2
1017.593 0
1017.614 0
1017.635 0
1017.655 0
1017.676 0
1017.697 0
1017.717 0
1017.738 0
1017.759 2
1017.779 6
1017.800 1
1017.821 2
1017.841 0
1017.862 3
1017.883 0
1017.903 5
1017.924 0
1017.945 5
1017.965 0
1017.986 5
1018.007 10
1018.027 9
1018.048 0
1018.069 0
1018.089 0
1018.110 0
1018.131 0
1018.151 0
1018.172 2
1018.193 0
1018.213 0
1018.234 3
1018.255 0
1018.275 2
1018.296 3
1018.317 3
1018.337 0
1018.358 9
1018.379 6
1018.399 1
1018.420 0
1018.441 4
1018.461 13
1018.482 8
1018.503 9
1018.523 4
1018.544 0
1018.565 5
1018.585 3
1018.606 0
1018.627 1
1018.647 6
1018.668 2
1018.689 8
1018.709 0
1018.730 1
1018.751 4
1018.771 2
1018.792 4
1018.813 2
1018.833 0
1018.854 0
1018.875 1
1018.895 0
1018.916 2
1018.937 8
1018.957 2
1018.978 0
1018.999 2
1019.019 3
1019.040 5
1019.061 2
1019.081 11
1019.102 1
1019.123 0
1019.143 1
1019.164 5
1019.185 16
1019.205 6
1019.226 0
1019.247 0
1019.267 0
1019.288 0
1019.309 0
1019.329 0
1019.350 3
1019.371 0
1019.391 1
1019.412 1
1019.433 0
1019.454 0
1019.474 0
1019.495 11
1019.516 12
1019.536 0
1019.557 2
1019.578 2
1019.598 20
1019.619 10
1019.640 0
1019.660 0
1019.681 0
1019.702 1
1019.722 3
1019.743 2
1019.764 7
1019.784 15
1019.805 4
1019.826 0
1019.846 0
1019.867 0
1019.888 3
1019.908 1
1019.929 0
1019.950 0
1019.971 0
1019.991 0
1020.012 3
1020.033 0
1020.053 0
1020.074 0
1020.095 0
1020.115 0
1020.136 0
1020.157 1
1020.177 0
1020.198 1
1020.219 3
1020.239 0
1020.260 6
1020.281 0
1020.301 4
1020.322 5
1020.343 8
1020.364 0
1020.384 6
1020.405 6
1020.426 5
1020.446 4
1020.467 17
1020.488 12
1020.508 10
1020.529 0
1020.550 6
1020.570 2
1020.591 3
1020.612 3
1020.632 9
1020.653 2
1020.674 0
1020.695 1
1020.715 0
1020.736 1
1020.757 0
1020.777 0
1020.798 4
1020.819 0
1020.839 0
1020.860 0
1020.881 0
1020.901 0
1020.922 8
1020.943 5
1020.964 6
1020.984 0
1021.005 0
1021.026 0
1021.046 3
1021.067 0
1021.088 0
1021.108 0
1021.129 1
1021.150 0
1021.170 3
1021.191 5
1021.212 4
1021.233 8
1021.253 7
1021.274 0
1021.295 2
1021.315 5
1021.336 3
1021.357 0
1021.377 0
1021.398 6
1021.419 10
1021.439 4
1021.460 4
1021.481 11
1021.502 15
1021.522 22
1021.543 4
1021.564 4
1021.584 7
1021.605 0
1021.626 0
1021.646 2
1021.667 0
1021.688 0
1021.709 6
1021.729 2
1021.750 0
1021.771 4
1021.791 0
1021.812 1
1021.833 1
1021.853 1
1021.874 1
1021.895 2
1021.916 0
1021.936 1
1021.957 0
1021.978 0
1021.998 0
1022.019 3
1022.040 1
1022.060 2
1022.081 1
1022.102 6
1022.123 0
1022.143 0
1022.164 3
1022.185 6
1022.205 2
1022.226 2
1022.247 0
1022.268 0
1022.288 5
1022.309 0
1022.330 0
1022.350 0
1022.371 0
1022.392 0
1022.412 0
1022.433 2
1022.454 0
1022.475 4
1022.495 4
1022.516 15
1022.537 4
1022.557 0
1022.578 12
1022.599 4
1022.620 8
1022.640 3
1022.661 5
1022.682 4
1022.702 0
1022.723 0
1022.744 0
1022.765 0
1022.785 5
1022.806 2
1022.827 1
1022.847 1
1022.868 2
1022.889 0
1022.910 1
1022.930 5
1022.951 5
1022.972 8
1022.992 0
1023.013 0
1023.034 1
1023.055 3
1023.075 3
1023.096 0
1023.117 1
1023.137 3
1023.158 4
1023.179 1
1023.200 4
1023.220 0
1023.241 0
1023.262 0
1023.282 1
1023.303 5
1023.324 7
1023.345 9
1023.365 3
1023.386 0
1023.407 0
1023.427 3
1023.448 13
1023.469 7
1023.490 1
1023.510 0
1023.531 4
1023.552 4
1023.572 10
1023.593 0
1023.614 0
1023.635 0
1023.655 1
1023.676 2
1023.697 6
1023.717 1
1023.738 6
1023.759 3
1023.780 3
1023.800 3
1023.821 0
1023.842 2
1023.862 5
1023.883 1
1023.904 0
1023.925 2
1023.945 1
1023.966 0
1023.987 7
1024.008 18
1024.028 12
1024.049 8
1024.070 1
1024.090 7
1024.111 0
1024.132 0
1024.153 0
1024.173 0
1024.194 0
1024.215 0
1024.236 0
1024.256 2
1024.277 11
1024.298 4
1024.318 6
1024.339 2
1024.360 0
1024.381 3
1024.401 8
1024.422 7
1024.443 11
1024.464 2
1024.484 14
1024.505 10
1024.526 14
1024.546 1
1024.567 2
1024.588 0
1024.609 2
1024.629 1
1024.650 0
1024.671 4
1024.692 2
1024.712 0
1024.733 5
1024.754 4
1024.774 3
1024.795 0
1024.816 0
1024.837 0
1024.857 1
1024.878 0
1024.899 2
1024.920 6
1024.940 0
1024.961 0
1024.982 5
1025.003 2
1025.023 8
1025.044 4
1025.065 3
1025.085 0
1025.106 0
1025.127 0
1025.148 4
1025.168 1
1025.189 3
1025.210 3
1025.231 0
1025.251 0
1025.272 10
1025.293 15
1025.314 3
1025.334 3
1025.355 2
1025.376 7
1025.396 0
1025.417 0
1025.438 1
1025.459 0
1025.479 0
1025.500 0
1025.521 3
1025.542 4
1025.562 0
1025.583 0
1025.604 0
1025.625 7
1025.645 1
1025.666 0
1025.687 0
1025.708 0
1025.728 0
1025.749 0
1025.770 0
1025.791 0
1025.811 1
1025.832 1
1025.853 4
1025.874 9
1025.894 1
1025.915 0
1025.936 0
1025.956 0
1025.977 5
1025.998 2
1026.019 0
1026.039 0
1026.060 0
1026.081 1
1026.102 3
1026.122 0
1026.143 0
1026.164 5
1026.185 0
1026.205 6
1026.226 6
1026.247 0
1026.268 0
1026.288 0
1026.309 4
1026.330 3
1026.351 7
1026.371 7
1026.392 8
1026.413 6
1026.434 0
1026.454 11
1026.475 7
1026.496 2
1026.517 5
1026.537 11
1026.558 8
1026.579 1
1026.600 0
1026.620 7
1026.641 3
1026.662 0
1026.683 0
1026.703 0
1026.724 0
1026.745 0
1026.766 2
1026.786 4
1026.807 3
1026.828 0
1026.849 2
1026.869 0
1026.890 0
1026.911 1
1026.932 0
1026.952 0
1026.973 7
1026.994 1
1027.015 0
1027.035 0
1027.056 10
1027.077 5
1027.098 1
1027.118 1
1027.139 0
1027.160 0
1027.181 0
1027.201 6
1027.222 10
1027.243 1
1027.264 0
1027.284 8
1027.305 7
1027.326 6
1027.347 11
1027.367 2
1027.388 5
1027.409 2
1027.430 12
1027.451 0
1027.471 0
1027.492 0
1027.513 5
1027.534 8
1027.554 6
1027.575 0
1027.596 4
1027.617 0
1027.637 7
1027.658 11
1027.679 13
1027.700 6
1027.720 2
1027.741 0
1027.762 0
1027.783 10
1027.803 7
1027.824 0
1027.845 4
1027.866 1
1027.886 3
1027.907 2
1027.928 4
1027.949 0
1027.970 0
1027.990 0
1028.011 4
1028.032 3
1028.053 0
1028.073 0
1028.094 0
1028.115 7
1028.136 17
1028.156 16
1028.177 2
1028.198 0
1028.219 0
1028.239 0
1028.260 6
1028.281 3
1028.302 7
1028.323 12
1028.343 4
1028.364 3
1028.385 5
1028.406 17
1028.426 3
1028.447 1
1028.468 5
1028.489 11
1028.509 5
1028.530 2
1028.551 0
1028.572 0
1028.593 3
1028.613 4
1028.634 1
1028.655 1
1028.676 0
1028.696 4
1028.717 0
1028.738 0
1028.759 2
1028.779 0
1028.800 2
1028.821 2
1028.842 1
1028.863 5
1028.883 0
1028.904 3
1028.925 0
1028.946 2
1028.966 0
1028.987 8
1029.008 3
1029.029 8
1029.050 22
1029.070 13
1029.091 6
1029.112 6
1029.133 15
1029.153 7
1029.174 0
1029.195 0
1029.216 4
1029.236 4
1029.257 9
1029.278 4
1029.299 3
1029.320 2
1029.340 0
1029.361 0
1029.382 0
1029.403 0
1029.423 5
1029.444 0
1029.465 2
1029.486 0
1029.507 6
1029.527 17
1029.548 14
1029.569 10
1029.590 0
1029.610 0
1029.631 0
1029.652 0
1029.673 2
1029.694 0
1029.714 5
1029.735 11
1029.756 2
1029.777 0
1029.798 4
1029.818 0
1029.839 0
1029.860 1
1029.881 0
1029.901 0
1029.922 3
1029.943 0
1029.964 12
1029.985 7
1030.005 10
1030.026 9
1030.047 3
1030.068 0
1030.088 3
1030.109 1
1030.130 4
1030.151 0
1030.172 0
1030.192 0
1030.213 5
1030.234 2
1030.255 3
1030.276 2
1030.296 1
1030.317 1
1030.338 3
1030.359 7
1030.380 4
1030.400 8
1030.421 5
1030.442 1
1030.463 4
1030.483 15
1030.504 18
1030.525 6
1030.546 4
1030.567 2
1030.587 0
1030.608 0
1030.629 0
1030.650 3
1030.671 10
1030.691 1
1030.712 0
1030.733 0
1030.754 0
1030.775 3
1030.795 0
1030.816 1
1030.837 0
1030.858 0
1030.878 2
1030.899 0
1030.920 2
1030.941 1
1030.962 1
1030.982 3
1031.003 5
1031.024 0
1031.045 0
1031.066 2
1031.086 1
1031.107 12
1031.128 16
1031.149 13
1031.170 1
1031.190 0
1031.211 3
1031.232 0
1031.253 5
1031.274 11
1031.294 4
1031.315 3
1031.336 11
1031.357 3
1031.378 7
1031.398 4
1031.419 0
1031.440 2
1031.461 0
1031.482 0
1031.502 4
1031.523 4
1031.544 0
1031.565 3
1031.586 3
1031.606 0
1031.627 0
1031.648 2
1031.669 0
1031.690 0
1031.710 4
1031.731 6
1031.752 4
1031.773 3
1031.794 0
1031.814 0
1031.835 2
1031.856 0
1031.877 1
1031.898 4
1031.918 2
1031.939 0
1031.960 0
1031.981 1
1032.002 7
1032.022 7
1032.043 10
1032.064 12
1032.085 1
1032.106 2
1032.126 1
1032.147 0
1032.168 3
1032.189 5
1032.210 3
1032.230 0
1032.251 5
1032.272 17
1032.293 6
1032.314 0
1032.334 0
1032.355 3
1032.376 20
1032.397 9
1032.418 6
1032.439 7
1032.459 2
1032.480 10
1032.501 7
1032.522 0
1032.543 2
1032.563 0
1032.584 0
1032.605 0
1032.626 0
1032.647 2
1032.667 0
1032.688 2
1032.709 1
1032.730 3
1032.751 16
1032.771 2
1032.792 0
1032.813 0
1032.834 1
1032.855 8
1032.876 1
1032.896 0
1032.917 1
1032.938 3
1032.959 0
1032.980 0
1033.000 0
1033.021 0
1033.042 0
1033.063 0
1033.084 0
1033.105 0
1033.125 0
1033.146 1
1033.167 2
1033.188 0
1033.209 0
1033.229 2
1033.250 6
1033.271 1
1033.292 0
1033.313 0
1033.333 2
1033.354 0
1033.375 0
1033.396 0
1033.417 0
1033.438 4
1033.458 3
1033.479 2
1033.500 1
1033.521 3
1033.542 0
1033.562 9
1033.583 11
1033.604 6
1033.625 1
1033.646 1
1033.667 0
1033.687 0
1033.708 8
1033.729 1
1033.750 0
1033.771 0
1033.792 11
1033.812 5
1033.833 3
1033.854 4
1033.875 3
1033.896 0
1033.916 3
1033.937 3
1033.958 2
1033.979 2
1034.000 0
1034.021 0
1034.041 0
1034.062 0
1034.083 3
1034.104 1
1034.125 3
1034.146 3
1034.166 3
1034.187 0
1034.208 0
1034.229 0
1034.250 2
1034.270 2
1034.291 2
1034.312 0
1034.333 0
1034.354 0
1034.375 0
1034.395 0
1034.416 0
1034.437 1
1034.458 10
1034.479 13
1034.500 4
1034.520 3
1034.541 9
1034.562 2
1034.583 2
1034.604 0
1034.625 0
1034.645 1
1034.666 2
1034.687 4
1034.708 4
1034.729 2
1034.750 0
1034.770 0
1034.791 0
1034.812 0
1034.833 0
1034.854 1
1034.875 0
1034.895 0
1034.916 2
1034.937 1
1034.958 0
1034.979 3
1035.000 3
1035.020 0
1035.041 4
1035.062 4
1035.083 1
1035.104 18
1035.125 10
1035.145 8
1035.166 2
1035.187 7
1035.208 0
1035.229 0
1035.250 2
1035.270 18
1035.291 1
1035.312 0
1035.333 7
1035.354 0
1035.375 0
1035.395 0
1035.416 13
1035.437 3
1035.458 2
1035.479 6
1035.500 3
1035.520 0
1035.541 2
1035.562 3
1035.583 7
1035.604 6
1035.625 2
1035.646 1
1035.666 2
1035.687 3
1035.708 0
1035.729 0
1035.750 0
1035.771 0
1035.791 3
1035.812 2
1035.833 1
1035.854 4
1035.875 0
1035.896 0
1035.916 0
1035.937 0
1035.958 0
1035.979 5
1036.000 0
1036.021 0
1036.042 11
1036.062 3
1036.083 1
1036.104 0
1036.125 6
1036.146 4
1036.167 8
1036.187 1
1036.208 0
1036.229 0
1036.250 0
1036.271 0
1036.292 4
1036.313 0
1036.333 0
1036.354 0
1036.375 5
1036.396 1
1036.417 1
1036.438 21
1036.458 25
1036.479 3
1036.500 0
1036.521 1
1036.542 7
1036.563 5
1036.584 12
1036.604 5
1036.625 0
1036.646 0
1036.667 4
1036.688 3
1036.709 2
1036.730 2
1036.750 0
1036.771 0
1036.792 0
1036.813 0
1036.834 0
1036.855 0
1036.876 1
1036.896 0
1036.917 5
1036.938 1
1036.959 0
1036.980 0
1037.001 1
1037.021 14
1037.042 4
1037.063 0
1037.084 1
1037.105 0
1037.126 1
1037.147 6
1037.167 1
1037.188 0
1037.209 0
1037.230 0
1037.251 2
1037.272 4
1037.293 1
1037.313 12
1037.334 7
1037.355 4
1037.376 3
1037.397 6
1037.418 8
1037.439 1
1037.459 3
1037.480 3
1037.501 11
1037.522 4
1037.543 2
1037.564 7
1037.585 7
1037.606 4
1037.626 2
1037.647 5
1037.668 2
1037.689 1
1037.710 0
1037.731 0
1037.752 1
1037.772 1
1037.793 0
1037.814 0
1037.835 3
1037.856 3
1037.877 1
1037.898 0
1037.918 0
1037.939 4
1037.960 8
1037.981 2
1038.002 8
1038.023 8
1038.044 0
1038.064 1
1038.085 0
1038.106 3
1038.127 1
1038.148 3
1038.169 0
1038.190 6
1038.211 0
1038.231 1
1038.252 0
1038.273 11
1038.294 5
1038.315 0
1038.336 0
1038.357 0
1038.378 0
1038.398 1
1038.419 0
1038.440 6
1038.461 13
1038.482 0
1038.503 6
1038.524 2
1038.544 1
1038.565 0
1038.586 0
1038.607 1
1038.628 1
1038.649 0
1038.670 0
1038.691 0
1038.711 0
1038.732 1
1038.753 1
1038.774 1
1038.795 9
1038.816 8
1038.837 1
1038.858 0
1038.878 0
1038.899 0
1038.920 1
1038.941 5
1038.962 1
1038.983 0
1039.004 0
1039.025 0
1039.045 0
1039.066 2
1039.087 0
1039.108 0
1039.129 0
1039.150 3
1039.171 2
1039.192 0
1039.212 3
1039.233 2
1039.254 2
1039.275 1
1039.296 1
1039.317 5
1039.338 8
1039.359 5
1039.379 0
1039.400 4
1039.421 17
1039.442 6
1039.463 8
1039.484 1
1039.505 5
1039.526 3
1039.546 5
1039.567 10
1039.588 2
1039.609 7
1039.630 2
1039.651 19
1039.672 5
1039.693 0
1039.714 5
1039.734 0
1039.755 0
1039.776 0
1039.797 0
1039.818 1
1039.839 0
1039.860 0
1039.881 2
1039.901 8
1039.922 0
1039.943 0
1039.964 0
1039.985 1
1040.006 0
1040.027 0
1040.048 7
1040.069 2
1040.089 5
1040.110 0
1040.131 0
1040.152 4
1040.173 4
1040.194 5
1040.215 4
1040.236 1
1040.257 0
1040.277 4
1040.298 14
1040.319 13
1040.340 1
1040.361 9
1040.382 1
1040.403 0
1040.424 4
1040.445 2
1040.465 0
1040.486 0
1040.507 6
1040.528 8
1040.549 8
1040.570 1
1040.591 5
1040.612 0
1040.633 0
1040.653 4
1040.674 2
1040.695 7
1040.716 2
1040.737 0
1040.758 0
1040.779 2
1040.800 0
1040.821 5
1040.841 3
1040.862 0
1040.883 6
1040.904 2
1040.925 5
1040.946 3
1040.967 1
1040.988 3
1041.009 0
1041.029 8
1041.050 7
1041.071 0
1041.092 0
1041.113 1
1041.134 0
1041.155 0
1041.176 0
1041.197 0
1041.218 2
1041.238 2
1041.259 0
1041.280 0
1041.301 1
1041.322 7
1041.343 14
1041.364 11
1041.385 0
1041.406 3
1041.427 4
1041.447 11
1041.468 1
1041.489 1
1041.510 2
1041.531 1
1041.552 2
1041.573 5
1041.594 0
1041.615 0
1041.636 1
1041.656 0
1041.677 0
1041.698 0
1041.719 0
1041.740 0
1041.761 0
1041.782 8
1041.803 8
1041.824 1
1041.845 0
1041.865 7
1041.886 4
1041.907 0
1041.928 4
1041.949 5
1041.970 2
1041.991 3
1042.012 1
1042.033 1
1042.054 10
1042.075 6
1042.095 0
1042.116 0
1042.137 0
1042.158 0
1042.179 3
1042.200 1
1042.221 0
1042.242 0
1042.263 0
1042.284 5
1042.304 1
1042.325 0
1042.346 0
1042.367 1
1042.388 2
1042.409 9
1042.430 3
1042.451 9
1042.472 26
1042.493 16
1042.514 6
1042.534 7
1042.555 0
1042.576 6
1042.597 0
1042.618 0
1042.639 0
1042.660 9
1042.681 5
1042.702 3
1042.723 0
1042.744 5
1042.765 0
1042.785 2
1042.806 0
1042.827 0
1042.848 0
1042.869 1
1042.890 0
1042.911 3
1042.932 3
1042.953 4
1042.974 0
1042.995 2
1043.015 2
1043.036 1
1043.057 0
1043.078 1
1043.099 0
1043.120 6
1043.141 3
1043.162 2
1043.183 0
1043.204 3
1043.225 4
1043.246 5
1043.266 0
1043.287 2
1043.308 0
1043.329 0
1043.350 7
1043.371 6
1043.392 6
1043.413 8
1043.434 2
1043.455 0
1043.476 12
1043.497 26
1043.518 15
1043.538 11
1043.559 5
1043.580 5
1043.601 10
1043.622 5
1043.643 0
1043.664 2
1043.685 2
1043.706 0
1043.727 2
1043.748 2
1043.769 0
1043.789 0
1043.810 0
1043.831 3
1043.852 3
1043.873 4
1043.894 5
1043.915 7
1043.936 1
1043.957 3
1043.978 11
1043.999 2
1044.020 3
1044.041 3
1044.061 5
1044.082 0
1044.103 0
1044.124 0
1044.145 0
1044.166 2
1044.187 12
1044.208 4
1044.229 0
1044.250 0
1044.271 0
1044.292 4
1044.313 2
1044.334 0
1044.354 2
1044.375 4
1044.396 1
1044.417 0
1044.438 0
1044.459 3
1044.480 3
1044.501 2
1044.522 4
1044.543 2
1044.564 0
1044.585 0
1044.606 0
1044.627 5
1044.647 2
1044.668 1
1044.689 11
1044.710 8
1044.731 0
1044.752 0
1044.773 0
1044.794 11
1044.815 2
1044.836 6
1044.857 0
1044.878 0
1044.899 2
1044.920 0
1044.941 16
1044.961 5
1044.982 1
1045.003 0
1045.024 11
1045.045 5
1045.066 8
1045.087 3
1045.108 1
1045.129 0
1045.150 1
1045.171 6
1045.192 0
1045.213 1
1045.234 0
1045.255 0
1045.276 7
1045.296 1
1045.317 0
1045.338 0
1045.359 0
1045.380 0
1045.401 0
1045.422 0
1045.443 6
1045.464 4
1045.485 3
1045.506 6
1045.527 2
1045.548 1
1045.569 9
1045.590 5
1045.611 1
1045.632 7
1045.652 2
1045.673 4
1045.694 0
1045.715 0
1045.736 0
1045.757 0
1045.778 5
1045.799 9
1045.820 6
1045.841 1
1045.862 0
1045.883 0
1045.904 1
1045.925 0
1045.946 9
1045.967 3
1045.988 8
1046.008 10
1046.029 1
1046.050 0
1046.071 0
1046.092 0
1046.113 12
1046.134 8
1046.155 0
1046.176 0
1046.197 0
1046.218 0
1046.239 0
1046.260 0
1046.281 1
1046.302 7
1046.323 0
1046.344 0
1046.365 0
1046.386 2
1046.406 0
1046.427 1
1046.448 4
1046.469 2
1046.490 6
1046.511 17
1046.532 11
1046.553 0
1046.574 4
1046.595 6
1046.616 0
1046.637 0
1046.658 0
1046.679 0
1046.700 0
1046.721 4
1046.742 6
1046.763 0
1046.784 0
1046.805 0
1046.826 0
1046.846 0
1046.867 2
1046.888 2
1046.909 0
1046.930 0
1046.951 0
1046.972 4
1046.993 2
1047.014 5
1047.035 0
1047.056 0
1047.077 0
1047.098 0
1047.119 1
1047.140 0
1047.161 5
1047.182 14
1047.203 4
1047.224 0
1047.245 7
1047.266 8
1047.287 2
1047.307 3
1047.328 5
1047.349 0
1047.370 0
1047.391 0
1047.412 0
1047.433 0
1047.454 1
1047.475 0
1047.496 0
1047.517 0
1047.538 1
1047.559 1
1047.580 0
1047.601 4
1047.622 5
1047.643 0
1047.664 0
1047.685 0
1047.706 0
1047.727 0
1047.748 6
1047.769 11
1047.790 6
1047.811 0
1047.832 0
1047.852 0
1047.873 2
1047.894 2
1047.915 0
1047.936 1
1047.957 4
1047.978 2
1047.999 0
1048.020 0
1048.041 2
1048.062 0
1048.083 0
1048.104 0
1048.125 6
1048.146 0
1048.167 1
1048.188 1
1048.209 1
1048.230 0
1048.251 0
1048.272 0
1048.293 1
1048.314 2
1048.335 0
1048.356 0
1048.377 0
1048.398 0
1048.419 0
1048.440 0
1048.461 0
1048.481 5
1048.502 7
1048.523 8
1048.544 20
1048.565 14
1048.586 4
1048.607 5
1048.628 1
1048.649 0
1048.670 0
1048.691 0
1048.712 1
1048.733 0
1048.754 6
1048.775 7
1048.796 2
1048.817 4
1048.838 7
1048.859 5
1048.880 6
1048.901 1
1048.922 0
1048.943 0
1048.964 1
1048.985 0
1049.006 9
1049.027 8
1049.048 1
1049.069 1
1049.090 0
1049.111 0
1049.132 0
1049.153 0
1049.174 1
1049.195 4
1049.216 7
1049.237 2
1049.258 0
1049.278 1
1049.299 5
1049.320 0
1049.341 3
1049.362 0
1049.383 0
1049.404 5
1049.425 2
1049.446 0
1049.467 17
1049.488 10
1049.509 0
1049.530 2
1049.551 5
1049.572 22
1049.593 8
1049.614 12
1049.635 11
1049.656 4
1049.677 1
1049.698 1
1049.719 2
1049.740 0
1049.761 0
1049.782 0
1049.803 0
1049.824 4
1049.845 4
1049.866 2
1049.887 1
1049.908 4
1049.929 11
1049.950 3
1049.971 3
1049.992 4
1050.013 0
1050.034 0
1050.055 4
1050.076 1
1050.097 13
1050.118 8
1050.139 8
1050.160 6
1050.181 0
1050.202 7
1050.223 1
1050.244 0
1050.265 1
1050.286 0
1050.307 0
1050.328 10
1050.349 14
1050.370 4
1050.391 4
1050.412 0
1050.433 1
1050.454 9
1050.475 2
1050.496 7
1050.517 2
1050.538 8
1050.559 5
1050.580 1
1050.601 9
1050.622 10
1050.643 2
1050.663 11
1050.684 5
1050.705 7
1050.726 0
1050.747 0
1050.768 2
1050.789 5
1050.810 3
1050.831 7
1050.852 4
1050.873 2
1050.894 0
1050.915 3
1050.936 5
1050.957 1
1050.978 0
1050.999 0
1051.020 1
1051.041 1
1051.062 1
1051.083 7
1051.104 5
1051.125 13
1051.146 9
1051.167 1
1051.188 1
1051.209 7
1051.230 3
1051.251 9
1051.272 4
1051.293 2
1051.314 5
1051.335 0
1051.356 0
1051.377 0
1051.398 0
1051.419 13
1051.440 5
1051.461 1
1051.482 2
1051.503 0
1051.524 2
1051.545 2
1051.566 0
1051.587 5
1051.608 7
1051.629 1
1051.650 2
1051.671 0
1051.692 2
1051.713 2
1051.734 4
1051.755 1
1051.776 0
1051.797 0
1051.818 2
1051.839 0
1051.860 0
1051.881 0
1051.902 0
1051.923 0
1051.944 8
1051.965 4
1051.986 12
1052.007 3
1052.028 0
1052.049 1
1052.070 0
1052.091 6
1052.112 6
1052.133 1
1052.154 0
1052.175 0
1052.196 2
1052.217 0
1052.238 4
1052.259 2
1052.280 0
1052.301 0
1052.323 0
1052.344 0
1052.365 0
1052.386 1
1052.407 1
1052.428 0
1052.449 11
1052.470 4
1052.491 1
1052.512 6
1052.533 4
1052.554 0
1052.575 0
1052.596 2
1052.617 3
1052.638 0
1052.659 0
1052.680 0
1052.701 0
1052.722 0
1052.743 5
1052.764 8
1052.785 1
1052.806 2
1052.827 0
1052.848 4
1052.869 3
1052.890 1
1052.911 0
1052.932 8
1052.953 1
1052.974 2
1052.995 0
1053.016 1
1053.037 0
1053.058 3
1053.079 3
1053.100 5
1053.121 0
1053.142 0
1053.163 0
1053.184 0
1053.205 6
1053.226 0
1053.247 0
1053.268 0
1053.289 6
1053.310 0
1053.331 8
1053.352 20
1053.373 13
1053.394 2
1053.415 6
1053.436 0
1053.457 0
1053.478 0
1053.499 0
1053.520 5
1053.541 13
1053.562 9
1053.583 11
1053.604 4
1053.625 5
1053.646 3
1053.667 2
1053.688 14
1053.710 1
1053.731 1
1053.752 0
1053.773 0
1053.794 0
1053.815 0
1053.836 0
1053.857 0
1053.878 4
1053.899 0
1053.920 1
1053.941 3
1053.962 0
1053.983 0
1054.004 0
1054.025 0
1054.046 10
1054.067 1
1054.088 0
1054.109 0
1054.130 6
1054.151 1
1054.172 0
1054.193 1
1054.214 2
1054.235 10
1054.256 0
1054.277 0
1054.298 5
1054.319 3
1054.340 12
1054.361 0
1054.382 2
1054.403 3
1054.424 4
1054.445 3
1054.466 0
1054.487 2
1054.509 5
1054.530 0
1054.551 0
1054.572 0
1054.593 0
1054.614 1
1054.635 2
1054.656 0
1054.677 0
1054.698 4
1054.719 3
1054.740 0
1054.761 0
1054.782 7
1054.803 1
1054.824 2
1054.845 4
1054.866 1
1054.887 3
1054.908 4
1054.929 0
1054.950 5
1054.971 0
1054.992 0
1055.013 3
1055.034 3
1055.055 0
1055.076 0
1055.097 3
1055.118 4
1055.140 5
1055.161 2
1055.182 4
1055.203 6
1055.224 10
1055.245 6
1055.266 2
1055.287 0
1055.308 10
1055.329 6
1055.350 1
1055.371 4
1055.392 0
1055.413 2
1055.434 0
1055.455 0
1055.476 0
1055.497 0
1055.518 0
1055.539 0
1055.560 10
1055.581 2
1055.602 5
1055.623 0
1055.644 0
1055.665 0
1055.687 0
1055.708 3
1055.729 7
1055.750 1
1055.771 1
1055.792 0
1055.813 0
1055.834 0
1055.855 1
1055.876 1
1055.897 0
1055.918 0
1055.939 1
1055.960 2
1055.981 0
1056.002 0
1056.023 0
1056.044 4
1056.065 3
1056.086 0
1056.107 9
1056.128 3
1056.150 1
1056.171 2
1056.192 1
1056.213 4
1056.234 6
1056.255 0
1056.276 0
1056.297 0
1056.318 0
1056.339 10
1056.360 2
1056.381 1
1056.402 4
1056.423 4
1056.444 0
1056.465 1
1056.486 1
1056.507 10
1056.528 4
1056.549 2
1056.570 2
1056.592 0
1056.613 4
1056.634 0
1056.655 8
1056.676 2
1056.697 0
1056.718 0
1056.739 0
1056.760 0
1056.781 0
1056.802 0
1056.823 0
1056.844 0
1056.865 0
1056.886 1
1056.907 6
1056.928 0
1056.949 1
1056.970 0
1056.992 0
1057.013 0
1057.034 3
1057.055 0
1057.076 0
1057.097 0
1057.118 3
1057.139 12
1057.160 3
1057.181 0
1057.202 0
1057.223 0
1057.244 1
1057.265 2
1057.286 0
1057.307 3
1057.328 6
1057.350 2
1057.371 3
1057.392 5
1057.413 8
1057.434 3
1057.455 0
1057.476 0
1057.497 2
1057.518 2
1057.539 6
1057.560 5
1057.581 0
1057.602 0
1057.623 0
1057.644 0
1057.665 0
1057.686 0
1057.708 2
1057.729 5
1057.750 14
1057.771 3
1057.792 1
1057.813 8
1057.834 1
1057.855 4
1057.876 0
1057.897 4
1057.918 0
1057.939 2
1057.960 2
1057.981 2
1058.002 0
1058.023 0
1058.045 0
1058.066 1
1058.087 4
1058.108 7
1058.129 7
1058.150 1
1058.171 0
1058.192 0
1058.213 5
1058.234 0
1058.255 0
1058.276 4
1058.297 1
1058.318 4
1058.340 0
1058.361 6
1058.382 0
1058.403 0
1058.424 0
1058.445 0
1058.466 11
1058.487 5
1058.508 0
1058.529 4
1058.550 0
1058.571 0
1058.592 0
1058.613 2
1058.634 5
1058.656 0
1058.677 0
1058.698 0
1058.719 1
1058.740 9
1058.761 4
1058.782 6
1058.803 6
1058.824 1
1058.845 0
1058.866 3
1058.887 10
1058.908 6
1058.930 15
1058.951 0
1058.972 4
1058.993 4
1059.014 3
1059.035 0
1059.056 5
1059.077 0
1059.098 0
1059.119 1
1059.140 5
1059.161 4
1059.182 0
1059.203 3
1059.225 6
1059.246 1
1059.267 2
1059.288 2
1059.309 2
1059.330 0
1059.351 3
1059.372 3
1059.393 0
1059.414 0
1059.435 6
1059.456 13
1059.478 10
1059.499 23
1059.520 7
1059.541 5
1059.562 4
1059.583 3
1059.604 1
1059.625 10
1059.646 3
1059.667 4
1059.688 2
1059.709 0
1059.730 0
1059.752 3
1059.773 5
1059.794 6
1059.815 9
1059.836 4
1059.857 0
1059.878 0
1059.899 4
1059.920 5
1059.941 0
1059.962 1
1059.983 0
1060.005 0
1060.026 0
1060.047 6
1060.068 0
1060.089 0
1060.110 1
1060.131 0
1060.152 0
1060.173 0
1060.194 1
1060.215 3
1060.237 0
1060.258 5
1060.279 5
1060.300 0
1060.321 2
1060.342 1
1060.363 7
1060.384 0
1060.405 0
1060.426 2
1060.447 2
1060.468 4
1060.490 0
1060.511 1
1060.532 2
1060.553 1
1060.574 6
1060.595 3
1060.616 0
1060.637 0
1060.658 4
1060.679 1
1060.700 0
1060.722 4
1060.743 0
1060.764 0
1060.785 0
1060.806 0
1060.827 0
1060.848 0
1060.869 0
1060.890 1
1060.911 0
1060.933 1
1060.954 0
1060.975 1
1060.996 5
1061.017 0
1061.038 3
1061.059 2
1061.080 0
1061.101 0
1061.122 1
1061.143 0
1061.165 10
1061.186 8
1061.207 0
1061.228 0
1061.249 0
1061.270 2
1061.291 1
1061.312 0
1061.333 4
1061.354 0
1061.376 2
1061.397 2
1061.418 4
1061.439 0
1061.460 8
1061.481 1
1061.502 3
1061.523 11
1061.544 2
1061.565 4
1061.587 3
1061.608 4
1061.629 0
1061.650 0
1061.671 0
1061.692 5
1061.713 0
1061.734 1
1061.755 4
1061.776 0
1061.798 0
1061.819 0
1061.840 0
1061.861 2
1061.882 15
1061.903 5
1061.924 2
1061.945 0
1061.966 1
1061.987 4
1062.009 3
1062.030 4
1062.051 5
1062.072 5
1062.093 1
1062.114 0
1062.135 2
1062.156 6
1062.177 2
1062.199 0
1062.220 0
1062.241 0
1062.262 4
1062.283 0
1062.304 2
1062.325 5
1062.346 4
1062.367 2
1062.389 0
1062.410 1
1062.431 5
1062.452 5
1062.473 5
1062.494 8
1062.515 4
1062.536 1
1062.557 4
1062.579 1
1062.600 15
1062.621 8
1062.642 30
1062.663 5
1062.684 1
1062.705 2
1062.726 3
1062.747 0
1062.769 6
1062.790 5
1062.811 5
1062.832 7
1062.853 3
1062.874 0
1062.895 6
1062.916 1
1062.937 1
1062.959 3
1062.980 6
1063.001 0
1063.022 0
1063.043 2
1063.064 7
1063.085 0
1063.106 2
1063.127 6
1063.149 1
1063.170 3
1063.191 1
1063.212 5
1063.233 2
1063.254 0
1063.275 0
1063.296 0
1063.318 5
1063.339 0
1063.360 0
1063.381 7
1063.402 0
1063.423 13
1063.444 5
1063.465 0
1063.486 15
1063.508 10
1063.529 0
1063.550 0
1063.571 3
1063.592 1
1063.613 5
1063.634 11
1063.655 7
1063.677 3
1063.698 0
1063.719 7
1063.740 0
1063.761 0
1063.782 1
1063.803 0
1063.824 3
1063.846 3
1063.867 0
1063.888 0
1063.909 0
1063.930 3
1063.951 1
1063.972 5
1063.993 0
1064.015 1
1064.036 1
1064.057 8
1064.078 11
1064.099 0
1064.120 6
1064.141 5
1064.162 0
1064.184 2
1064.205 0
1064.226 6
1064.247 0
1064.268 0
1064.289 0
1064.310 0
1064.331 2
1064.353 16
1064.374 5
1064.395 1
1064.416 3
1064.437 10
1064.458 0
1064.479 3
1064.500 23
1064.522 23
1064.543 7
1064.564 0
1064.585 2
1064.606 3
1064.627 1
1064.648 7
1064.670 0
1064.691 0
1064.712 0
1064.733 0
1064.754 6
1064.775 1
1064.796 0
1064.817 1
1064.839 4
1064.860 0
1064.881 0
1064.902 0
1064.923 4
1064.944 2
1064.965 5
1064.987 0
1065.008 11
1065.029 2
1065.050 0
1065.071 5
1065.092 8
1065.113 0
1065.134 0
1065.156 0
1065.177 1
1065.198 2
1065.219 0
1065.240 2
1065.261 0
1065.282 3
1065.304 5
1065.325 2
1065.346 1
1065.367 0
1065.388 1
1065.409 1
1065.430 8
1065.452 5
1065.473 21
1065.494 3
1065.515 0
1065.536 3
1065.557 6
1065.578 3
1065.600 4
1065.621 4
1065.642 0
1065.663 6
1065.684 2
1065.705 4
1065.726 2
1065.747 5
1065.769 7
1065.790 0
1065.811 4
1065.832 10
1065.853 9
1065.874 1
1065.895 1
1065.917 10
1065.938 11
1065.959 6
1065.980 7
1066.001 2
1066.022 3
1066.044 14
1066.065 29
1066.086 13
1066.107 23
1066.128 5
1066.149 2
1066.170 0
1066.192 0
1066.213 7
1066.234 16
1066.255 9
1066.276 0
1066.297 4
1066.318 1
1066.340 4
1066.361 6
1066.382 1
1066.403 5
1066.424 7
1066.445 4
1066.466 2
1066.488 4
1066.509 4
1066.530 15
1066.551 10
1066.572 4
1066.593 1
1066.615 1
1066.636 0
1066.657 0
1066.678 0
1066.699 2
1066.720 0
1066.741 0
1066.763 0
1066.784 0
1066.805 3
1066.826 2
1066.847 0
1066.868 6
1066.889 0
1066.911 4
1066.932 0
1066.953 3
1066.974 3
1066.995 7
1067.016 2
1067.038 2
1067.059 9
1067.080 18
1067.101 13
1067.122 4
1067.143 9
1067.164 13
1067.186 7
1067.207 3
1067.228 1
1067.249 0
1067.270 6
1067.291 1
1067.313 0
1067.334 2
1067.355 7
1067.376 0
1067.397 0
1067.418 5
1067.440 1
1067.461 5
1067.482 0
1067.503 4
1067.524 6
1067.545 6
1067.567 7
1067.588 13
1067.609 6
1067.630 3
1067.651 1
1067.672 2
1067.693 3
1067.715 9
1067.736 1
1067.757 9
1067.778 3
1067.799 5
1067.820 13
1067.842 1
1067.863 9
1067.884 3
1067.905 0
1067.926 0
1067.947 5
1067.969 1
1067.990 0
1068.011 9
1068.032 3
1068.053 1
1068.074 6
1068.096 2
1068.117 4
1068.138 1
1068.159 0
1068.180 0
1068.201 0
1068.223 0
1068.244 9
1068.265 4
1068.286 7
1068.307 4
1068.328 3
1068.350 0
1068.371 0
1068.392 0
1068.413 12
1068.434 16
1068.455 7
1068.477 1
1068.498 4
1068.519 2
1068.540 2
1068.561 0
1068.582 3
1068.604 2
1068.625 0
1068.646 0
1068.667 0
1068.688 0
1068.709 0
1068.731 0
1068.752 6
1068.773 8
1068.794 0
1068.815 8
1068.837 4
1068.858 2
1068.879 0
1068.900 0
1068.921 0
1068.942 0
1068.964 5
1068.985 2
1069.006 9
1069.027 0
1069.048 0
1069.069 5
1069.091 9
1069.112 7
1069.133 2
1069.154 2
1069.175 0
1069.196 2
1069.218 0
1069.239 0
1069.260 0
1069.281 0
1069.302 1
1069.324 5
1069.345 3
1069.366 2
1069.387 2
1069.408 2
1069.429 0
1069.451 9
1069.472 16
1069.493 7
1069.514 5
1069.535 9
1069.557 14
1069.578 2
1069.599 8
1069.620 6
1069.641 0
1069.662 6
1069.684 8
1069.705 8
1069.726 1
1069.747 5
1069.768 1
1069.790 0
1069.811 0
1069.832 0
1069.853 0
1069.874 0
1069.895 0
1069.917 3
1069.938 1
1069.959 0
1069.980 0
1070.001 1
1070.023 5
1070.044 3
1070.065 0
1070.086 1
1070.107 4
1070.128 10
1070.150 1
1070.171 1
1070.192 2
1070.213 13
1070.234 1
1070.256 0
1070.277 3
1070.298 15
1070.319 0
1070.340 5
1070.362 5
1070.383 6
1070.404 14
1070.425 0
1070.446 0
1070.467 5
1070.489 9
1070.510 6
1070.531 1
1070.552 1
1070.573 8
1070.595 4
1070.616 7
1070.637 9
1070.658 1
1070.679 5
1070.701 1
1070.722 0
1070.743 0
1070.764 2
1070.785 3
1070.806 1
1070.828 0
1070.849 4
1070.870 1
1070.891 1
1070.912 2
1070.934 0
1070.955 4
1070.976 2
1070.997 1
1071.018 0
1071.040 11
1071.061 1
1071.082 0
1071.103 4
1071.124 5
1071.146 0
1071.167 2
1071.188 6
1071.209 1
1071.230 0
1071.252 3
1071.273 1
1071.294 1
1071.315 6
1071.336 0
1071.358 3
1071.379 0
1071.400 0
1071.421 0
1071.442 2
1071.464 2
1071.485 5
1071.506 7
1071.527 6
1071.548 3
1071.570 5
1071.591 4
1071.612 7
1071.633 1
1071.654 6
1071.676 8
1071.697 3
1071.718 0
1071.739 1
1071.760 4
1071.782 3
1071.803 13
1071.824 0
1071.845 0
1071.866 1
1071.888 0
1071.909 0
1071.930 0
1071.951 9
1071.972 8
1071.994 5
1072.015 4
1072.036 0
1072.057 15
1072.078 21
1072.100 14
1072.121 12
1072.142 3
1072.163 4
1072.184 12
1072.206 18
1072.227 15
1072.248 5
1072.269 11
1072.290 2
1072.312 1
1072.333 12
1072.354 0
1072.375 2
1072.397 5
1072.418 1
1072.439 0
1072.460 7
1072.481 0
1072.503 3
1072.524 5
1072.545 0
1072.566 1
1072.587 1
1072.609 3
1072.630 17
1072.651 9
1072.672 1
1072.693 0
1072.715 2
1072.736 12
1072.757 4
1072.778 3
1072.800 2
1072.821 1
1072.842 3
1072.863 0
1072.884 0
1072.906 11
1072.927 11
1072.948 2
1072.969 1
1072.990 0
1073.012 1
1073.033 2
1073.054 14
1073.075 4
1073.097 5
1073.118 5
1073.139 2
1073.160 9
1073.181 8
1073.203 7
1073.224 5
1073.245 0
1073.266 2
1073.287 4
1073.309 2
1073.330 0
1073.351 24
1073.372 2
1073.394 1
1073.415 1
1073.436 5
1073.457 8
1073.478 2
1073.500 10
1073.521 21
1073.542 14
1073.563 5
1073.585 6
1073.606 0
1073.627 0
1073.648 1
1073.669 4
1073.691 1
1073.712 4
1073.733 5
1073.754 3
1073.776 6
1073.797 3
1073.818 4
1073.839 4
1073.860 7
1073.882 0
1073.903 1
1073.924 0
1073.945 3
1073.967 3
1073.988 0
1074.009 6
1074.030 6
1074.051 5
1074.073 6
1074.094 7
1074.115 12
1074.136 0
1074.158 6
1074.179 10
1074.200 3
1074.221 4
1074.242 2
1074.264 0
1074.285 6
1074.306 5
1074.327 6
1074.349 0
1074.370 0
1074.391 8
1074.412 4
1074.433 3
1074.455 2
1074.476 3
1074.497 10
1074.518 1
1074.540 7
1074.561 8
1074.582 10
1074.603 7
1074.625 1
1074.646 4
1074.667 13
1074.688 6
1074.709 5
1074.731 0
1074.752 13
1074.773 6
1074.794 1
1074.816 0
1074.837 0
1074.858 0
1074.879 3
1074.901 2
1074.922 5
1074.943 3
1074.964 4
1074.985 8
1075.007 3
1075.028 0
1075.049 0
1075.070 0
1075.092 1
1075.113 3
1075.134 3
1075.155 0
1075.177 0
1075.198 18
1075.219 9
1075.240 1
1075.262 2
1075.283 10
1075.304 7
1075.325 5
1075.347 3
1075.368 2
1075.389 9
1075.410 11
1075.431 6
1075.453 0
1075.474 15
1075.495 10
1075.516 5
1075.538 21
1075.559 7
1075.580 3
1075.601 1
1075.623 1
1075.644 9
1075.665 2
1075.686 0
1075.708 0
1075.729 2
1075.750 0
1075.771 5
1075.793 4
1075.814 0
1075.835 0
1075.856 0
1075.878 1
1075.899 0
1075.920 3
1075.941 10
1075.962 18
1075.984 3
1076.005 3
1076.026 0
1076.047 0
1076.069 4
1076.090 1
1076.111 3
1076.132 0
1076.154 0
1076.175 0
1076.196 0
1076.217 0
1076.239 5
1076.260 0
1076.281 0
1076.302 1
1076.324 0
1076.345 3
1076.366 3
1076.387 0
1076.409 0
1076.430 0
1076.451 2
1076.472 4
1076.494 1
1076.515 1
1076.536 0
1076.557 3
1076.579 0
1076.600 0
1076.621 0
1076.642 0
1076.664 0
1076.685 0
1076.706 0
1076.727 0
1076.749 0
1076.770 0
1076.791 0
1076.812 0
1076.834 4
1076.855 4
1076.876 3
1076.897 5
1076.919 12
1076.940 11
1076.961 3
1076.982 3
1077.004 1
1077.025 1
1077.046 8
1077.067 1
1077.089 1
1077.110 4
1077.131 0
1077.152 0
1077.174 9
1077.195 1
1077.216 0
1077.237 2
1077.259 8
1077.280 3
1077.301 13
1077.322 4
1077.344 1
1077.365 17
1077.386 3
1077.408 0
1077.429 0
1077.450 1
1077.471 7
1077.493 1
1077.514 6
1077.535 9
1077.556 23
1077.578 18
1077.599 7
1077.620 5
1077.641 12
1077.663 23
1077.684 8
1077.705 2
1077.726 0
1077.748 8
1077.769 8
1077.790 5
1077.811 1
1077.833 2
1077.854 2
1077.875 0
1077.897 2
1077.918 4
1077.939 1
1077.960 0
1077.982 0
1078.003 4
1078.024 5
1078.045 9
1078.067 6
1078.088 6
1078.109 1
1078.130 13
1078.152 7
1078.173 7
1078.194 6
1078.215 4
1078.237 3
1078.258 4
1078.279 0
1078.301 0
1078.322 0
1078.343 0
1078.364 0
1078.386 1
1078.407 8
1078.428 14
1078.449 10
1078.471 5
1078.492 2
1078.513 7
1078.534 1
1078.556 4
1078.577 0
1078.598 0
1078.620 23
1078.641 16
1078.662 1
1078.683 3
1078.705 11
1078.726 7
1078.747 6
1078.768 8
1078.790 8
1078.811 3
1078.832 0
1078.854 0
1078.875 0
1078.896 2
1078.917 2
1078.939 0
1078.960 0
1078.981 4
1079.002 0
1079.024 4
1079.045 5
1079.066 4
1079.088 7
1079.109 1
1079.130 1
1079.151 0
1079.173 0
1079.194 3
1079.215 0
1079.236 0
1079.258 2
1079.279 0
1079.300 12
1079.322 3
1079.343 0
1079.364 0
1079.385 0
1079.407 0
1079.428 0
1079.449 0
1079.471 5
1079.492 1
1079.513 17
1079.534 19
1079.556 8
1079.577 9
1079.598 7
1079.619 1
1079.641 0
1079.662 20
1079.683 4
1079.705 12
1079.726 6
1079.747 0
1079.768 1
1079.790 0
1079.811 1
1079.832 0
1079.854 0
1079.875 0
1079.896 1
1079.917 6
1079.939 0
1079.960 0
1079.981 0
1080.003 0
1080.024 0
1080.045 11
1080.066 4
1080.088 4
1080.109 2
1080.130 0
1080.152 0
1080.173 2
1080.194 0
1080.215 1
1080.237 0
1080.258 0
1080.279 0
1080.301 7
1080.322 0
1080.343 0
1080.364 0
1080.386 2
1080.407 0
1080.428 0
1080.450 7
1080.471 2
1080.492 3
1080.513 5
1080.535 4
1080.556 5
1080.577 8
1080.599 1
1080.620 2
1080.641 12
1080.662 10
1080.684 13
1080.705 6
1080.726 6
1080.748 16
1080.769 10
1080.790 10
1080.811 1
1080.833 0
1080.854 17
1080.875 6
1080.897 0
1080.918 0
1080.939 3
1080.961 0
1080.982 0
1081.003 0
1081.024 3
1081.046 0
1081.067 3
1081.088 3
1081.110 1
1081.131 1
1081.152 8
1081.173 2
1081.195 1
1081.216 1
1081.237 0
1081.259 6
1081.280 1
1081.301 1
1081.323 0
1081.344 8
1081.365 0
1081.386 1
1081.408 2
1081.429 2
1081.450 0
1081.472 2
1081.493 4
1081.514 6
1081.536 0
1081.557 4
1081.578 0
1081.599 4
1081.621 17
1081.642 0
1081.663 10
1081.685 11
1081.706 1
1081.727 0
1081.748 0
1081.770 0
1081.791 6
1081.812 3
1081.834 0
1081.855 0
1081.876 4
1081.898 3
1081.919 0
1081.940 1
1081.962 0
1081.983 0
1082.004 0
1082.025 2
1082.047 3
1082.068 13
1082.089 14
1082.111 8
1082.132 5
1082.153 5
1082.175 3
1082.196 10
1082.217 6
1082.238 6
1082.260 0
1082.281 0
1082.302 2
1082.324 5
1082.345 3
1082.366 0
1082.388 0
1082.409 0
1082.430 6
1082.452 0
1082.473 2
1082.494 6
1082.515 1
1082.537 1
1082.558 1
1082.579 0
1082.601 0
1082.622 0
1082.643 0
1082.665 0
1082.686 5
1082.707 3
1082.729 1
1082.750 6
1082.771 0
1082.792 0
1082.814 0
1082.835 10
1082.856 4
1082.878 3
1082.899 9
1082.920 5
1082.942 9
1082.963 2
1082.984 0
1083.006 0
1083.027 1
1083.048 4
1083.070 10
1083.091 4
1083.112 2
1083.133 0
1083.155 0
1083.176 0
1083.197 1
1083.219 1
1083.240 3
1083.261 3
1083.283 0
1083.304 3
1083.325 1
1083.347 0
1083.368 6
1083.389 1
1083.411 3
1083.432 6
1083.453 0
1083.475 0
1083.496 6
1083.517 4
1083.538 0
1083.560 6
1083.581 1
1083.602 0
1083.624 11
1083.645 1
1083.666 2
1083.688 0
1083.709 7
1083.730 2
1083.752 0
1083.773 0
1083.794 0
1083.816 4
1083.837 28
1083.858 8
1083.880 0
1083.901 0
1083.922 1
1083.944 14
1083.965 1
1083.986 11
1084.008 4
1084.029 0
1084.050 1
1084.072 1
1084.093 0
1084.114 11
1084.135 8
1084.157 7
1084.178 2
1084.199 0
1084.221 0
1084.242 0
1084.263 1
1084.285 3
1084.306 0
1084.327 1
1084.349 7
1084.370 0
1084.391 3
1084.413 9
1084.434 10
1084.455 0
1084.477 7
1084.498 5
1084.519 11
1084.541 1
1084.562 0
1084.583 0
1084.605 5
1084.626 3
1084.647 2
1084.669 6
1084.690 2
1084.711 1
1084.733 2
1084.754 12
1084.775 3
1084.797 1
1084.818 3
1084.839 0
1084.861 5
1084.882 2
1084.903 1
1084.925 0
1084.946 2
1084.967 0
1084.989 0
1085.010 4
1085.031 6
1085.053 7
1085.074 11
1085.095 2
1085.117 0
1085.138 6
1085.159 2
1085.181 4
1085.202 1
1085.223 0
1085.245 2
1085.266 6
1085.287 0
1085.309 1
1085.330 7
1085.351 1
1085.373 0
1085.394 1
1085.415 1
1085.437 0
1085.458 6
1085.479 5
1085.501 1
1085.522 4
1085.543 8
1085.565 2
1085.586 2
1085.607 5
1085.629 0
1085.650 0
1085.671 0
1085.693 0
1085.714 2
1085.735 2
1085.757 3
1085.778 2
1085.799 5
1085.821 3
1085.842 3
1085.863 0
1085.885 2
1085.906 4
1085.927 0
1085.949 1
1085.970 2
1085.991 0
1086.013 0
1086.034 0
1086.056 4
1086.077 6
1086.098 3
1086.120 4
1086.141 6
1086.162 6
1086.184 10
1086.205 1
1086.226 4
1086.248 0
1086.269 0
1086.290 2
1086.312 1
1086.333 1
1086.354 1
1086.376 2
1086.397 8
1086.418 10
1086.440 0
1086.461 10
1086.482 10
1086.504 5
1086.525 6
1086.546 17
1086.568 9
1086.589 1
1086.611 0
1086.632 2
1086.653 0
1086.675 1
1086.696 2
1086.717 3
1086.739 0
1086.760 1
1086.781 2
1086.803 2
1086.824 1
1086.845 0
1086.867 0
1086.888 3
1086.909 5
1086.931 2
1086.952 9
1086.973 2
1086.995 11
1087.016 4
1087.038 5
1087.059 4
1087.080 4
1087.102 10
1087.123 2
1087.144 0
1087.166 0
1087.187 0
1087.208 2
1087.230 5
1087.251 11
1087.272 0
1087.294 0
1087.315 0
1087.336 2
1087.358 0
1087.379 0
1087.401 2
1087.422 0
1087.443 0
1087.465 0
1087.486 0
1087.507 2
1087.529 3
1087.550 2
1087.571 4
1087.593 29
1087.614 11
1087.635 5
1087.657 8
1087.678 10
1087.700 0
1087.721 0
1087.742 4
1087.764 0
1087.785 0
1087.806 3
1087.828 0
1087.849 1
1087.870 1
1087.892 1
1087.913 5
1087.935 0
1087.956 6
1087.977 8
1087.999 7
1088.020 0
1088.041 8
1088.063 2
1088.084 10
1088.105 11
1088.127 6
1088.148 5
1088.170 2
1088.191 1
1088.212 0
1088.234 11
1088.255 1
1088.276 3
1088.298 1
1088.319 1
1088.340 0
1088.362 0
1088.383 2
1088.405 7
1088.426 9
1088.447 0
1088.469 20
1088.490 13
1088.511 16
1088.533 11
1088.554 12
1088.575 42
1088.597 6
1088.618 1
1088.640 7
1088.661 4
1088.682 0
1088.704 7
1088.725 1
1088.746 0
1088.768 0
1088.789 2
1088.811 4
1088.832 4
1088.853 0
1088.875 3
1088.896 0
1088.917 0
1088.939 1
1088.960 1
1088.982 1
1089.003 0
1089.024 4
1089.046 5
1089.067 8
1089.088 4
1089.110 4
1089.131 3
1089.152 7
1089.174 0
1089.195 0
1089.217 3
1089.238 2
1089.259 20
1089.281 6
1089.302 2
1089.323 0
1089.345 0
1089.366 1
1089.388 2
1089.409 0
1089.430 3
1089.452 0
1089.473 2
1089.495 3
1089.516 17
1089.537 4
1089.559 15
1089.580 20
1089.601 5
1089.623 2
1089.644 1
1089.666 2
1089.687 17
1089.708 2
1089.730 16
1089.751 11
1089.772 5
1089.794 0
1089.815 2
1089.837 0
1089.858 0
1089.879 0
1089.901 0
1089.922 0
1089.943 5
1089.965 13
1089.986 4
1090.008 4
1090.029 12
1090.050 7
1090.072 9
1090.093 7
1090.115 0
1090.136 0
1090.157 7
1090.179 10
1090.200 0
1090.221 4
1090.243 0
1090.264 4
1090.286 0
1090.307 0
1090.328 4
1090.350 3
1090.371 1
1090.393 0
1090.414 2
1090.435 8
1090.457 2
1090.478 7
1090.499 11
1090.521 20
1090.542 13
1090.564 17
1090.585 4
1090.606 8
1090.628 0
1090.649 0
1090.671 1
1090.692 0
1090.713 9
1090.735 6
1090.756 0
1090.777 1
1090.799 0
1090.820 0
1090.842 0
1090.863 15
1090.884 5
1090.906 5
1090.927 1
1090.949 0
1090.970 2
1090.991 5
1091.013 0
1091.034 9
1091.056 2
1091.077 0
1091.098 0
1091.120 0
1091.141 0
1091.163 0
1091.184 3
1091.205 0
1091.227 0
1091.248 2
1091.270 0
1091.291 6
1091.312 5
1091.334 5
1091.355 4
1091.376 6
1091.398 0
1091.419 0
1091.441 2
1091.462 0
1091.483 0
1091.505 11
1091.526 8
1091.548 7
1091.569 3
1091.590 10
1091.612 8
1091.633 0
1091.655 0
1091.676 0
1091.697 1
1091.719 0
1091.740 0
1091.762 2
1091.783 0
1091.804 3
1091.826 4
1091.847 0
1091.869 0
1091.890 0
1091.911 0
1091.933 0
1091.954 0
1091.976 0
1091.997 1
1092.018 9
1092.040 1
1092.061 3
1092.083 2
1092.104 3
1092.125 0
1092.147 3
1092.168 0
1092.190 0
1092.211 1
1092.232 0
1092.254 1
1092.275 0
1092.297 0
1092.318 1
1092.340 0
1092.361 8
1092.382 10
1092.404 4
1092.425 0
1092.447 4
1092.468 1
1092.489 0
1092.511 2
1092.532 4
1092.554 5
1092.575 7
1092.596 1
1092.618 4
1092.639 6
1092.661 3
1092.682 0
1092.703 0
1092.725 0
1092.746 2
1092.768 1
1092.789 0
1092.810 2
1092.832 0
1092.853 0
1092.875 0
1092.896 0
1092.918 2
1092.939 7
1092.960 3
1092.982 1
1093.003 4
1093.025 2
1093.046 1
1093.067 0
1093.089 3
1093.110 4
1093.132 0
1093.153 0
1093.174 0
1093.196 0
1093.217 0
1093.239 0
1093.260 3
1093.282 2
1093.303 4
1093.324 0
1093.346 1
1093.367 3
1093.389 1
1093.410 0
1093.431 6
1093.453 5
1093.474 3
1093.496 4
1093.517 7
1093.539 7
1093.560 6
1093.581 0
1093.603 0
1093.624 1
1093.646 2
1093.667 22
1093.688 11
1093.710 4
1093.731 6
1093.753 2
1093.774 0
1093.796 6
1093.817 1
1093.838 0
1093.860 0
1093.881 0
1093.903 0
1093.924 0
1093.945 0
1093.967 2
1093.988 11
1094.010 13
1094.031 17
1094.053 9
1094.074 0
1094.095 0
1094.117 9
1094.138 4
1094.160 0
1094.181 1
1094.203 5
1094.224 2
1094.245 0
1094.267 0
1094.288 0
1094.310 9
1094.331 10
1094.352 0
1094.374 0
1094.395 10
1094.417 7
1094.438 0
1094.460 1
1094.481 3
1094.502 0
1094.524 11
1094.545 15
1094.567 15
1094.588 16
1094.610 0
1094.631 0
1094.652 1
1094.674 6
1094.695 2
1094.717 0
1094.738 7
1094.760 1
1094.781 2
1094.802 2
1094.824 2
1094.845 0
1094.867 0
1094.888 5
1094.910 1
1094.931 5
1094.952 4
1094.974 4
1094.995 11
1095.017 7
1095.038 0
1095.060 3
1095.081 12
1095.102 1
1095.124 3
1095.145 0
1095.167 0
1095.188 0
1095.210 1
1095.231 1
1095.253 0
1095.274 3
1095.295 5
1095.317 1
1095.338 0
1095.360 8
1095.381 2
1095.403 0
1095.424 0
1095.445 1
1095.467 13
1095.488 5
1095.510 17
1095.531 42
1095.553 112
1095.574 131
1095.595 95
1095.617 28
1095.638 9
1095.660 7
1095.681 2
1095.703 10
1095.724 5
1095.746 1
1095.767 2
1095.788 0
1095.810 1
1095.831 0
1095.853 4
1095.874 0
1095.896 1
1095.917 1
1095.938 0
1095.960 0
1095.981 0
1096.003 1
1096.024 0
1096.046 3
1096.067 0
1096.089 16
1096.110 11
1096.131 1
1096.153 1
1096.174 6
1096.196 3
1096.217 1
1096.239 5
1096.260 6
1096.282 3
1096.303 5
1096.324 0
1096.346 5
1096.367 7
1096.389 1
1096.410 0
1096.432 2
1096.453 4
1096.475 16
1096.496 11
1096.517 6
1096.539 52
1096.560 104
1096.582 98
1096.603 40
1096.625 7
1096.646 7
1096.668 2
1096.689 9
1096.710 19
1096.732 5
1096.753 1
1096.775 0
1096.796 5
1096.818 4
1096.839 3
1096.861 3
1096.882 2
1096.904 7
1096.925 1
1096.946 0
1096.968 6
1096.989 5
1097.011 6
1097.032 0
1097.054 1
1097.075 4
1097.097 7
1097.118 4
1097.139 0
1097.161 0
1097.182 0
1097.204 7
1097.225 0
1097.247 0
1097.268 2
1097.290 3
1097.311 0
1097.333 19
1097.354 14
1097.375 3
1097.397 0
1097.418 9
1097.440 10
1097.461 7
1097.483 3
1097.504 1
1097.526 1
1097.547 24
1097.569 11
1097.590 33
1097.611 19
1097.633 9
1097.654 17
1097.676 5
1097.697 1
1097.719 2
1097.740 3
1097.762 7
1097.783 2
1097.805 4
1097.826 5
1097.848 3
1097.869 5
1097.890 14
1097.912 3
1097.933 0
1097.955 0
1097.976 12
1097.998 5
1098.019 0
1098.041 5
1098.062 5
1098.084 3
1098.105 5
1098.126 6
1098.148 15
1098.169 12
1098.191 2
1098.212 2
1098.234 0
1098.255 4
1098.277 0
1098.298 7
1098.320 5
1098.341 0
1098.363 13
1098.384 2
1098.406 1
1098.427 1
1098.448 4
1098.470 7
1098.491 6
1098.513 3
1098.534 3
1098.556 3
1098.577 6
1098.599 12
1098.620 11
1098.642 10
1098.663 12
1098.685 5
1098.706 0
1098.728 10
1098.749 8
1098.770 5
1098.792 10
1098.813 9
1098.835 1
1098.856 8
1098.878 2
1098.899 2
1098.921 1
1098.942 12
1098.964 9
1098.985 21
1099.007 7
1099.028 4
1099.050 2
1099.071 0
1099.092 0
1099.114 0
1099.135 9
1099.157 0
1099.178 0
1099.200 1
1099.221 6
1099.243 8
1099.264 0
1099.286 0
1099.307 5
1099.329 0
1099.350 2
1099.372 3
1099.393 5
1099.415 2
1099.436 4
1099.458 0
1099.479 1
1099.500 0
1099.522 4
1099.543 11
1099.565 3
1099.586 7
1099.608 6
1099.629 0
1099.651 14
1099.672 7
1099.694 0
1099.715 1
1099.737 9
1099.758 4
1099.780 2
1099.801 1
1099.823 3
1099.844 8
1099.866 7
1099.887 4
1099.909 3
1099.930 1
1099.951 0
1099.973 2
1099.994 0
1100.016 11
1100.037 9
1100.059 2
1100.080 4
1100.102 0
1100.123 1
1100.145 3
1100.166 1
1100.188 1
1100.209 2
1100.231 3
1100.252 1
1100.274 4
1100.295 3
1100.317 0
1100.338 0
1100.360 0
1100.381 0
1100.403 0
1100.424 1
1100.446 0
1100.467 0
1100.489 22
1100.510 18
1100.532 12
1100.553 6
1100.574 6
1100.596 12
1100.617 3
1100.639 8
1100.660 7
1100.682 0
1100.703 5
1100.725 3
1100.746 0
1100.768 0
1100.789 1
1100.811 5
1100.832 17
1100.854 12
1100.875 4
1100.897 6
1100.918 11
1100.940 10
1100.961 8
1100.983 1
1101.004 0
1101.026 5
1101.047 7
1101.069 6
1101.090 0
1101.112 1
1101.133 6
1101.155 2
1101.176 6
1101.198 10
1101.219 0
1101.241 7
1101.262 2
1101.284 4
1101.305 0
1101.327 3
1101.348 0
1101.370 0
1101.391 2
1101.413 5
1101.434 1
1101.456 5
1101.477 5
1101.499 4
1101.520 1
1101.542 5
1101.563 0
1101.585 10
1101.606 0
1101.628 10
1101.649 1
1101.671 1
1101.692 0
1101.714 5
1101.735 2
1101.757 14
1101.778 1
1101.800 6
1101.821 11
1101.843 12
1101.864 1
1101.886 8
1101.907 10
1101.929 5
1101.950 2
1101.972 0
1101.993 1
1102.015 7
1102.036 0
1102.058 0
1102.079 0
1102.101 1
1102.122 3
1102.144 1
1102.165 0
1102.187 1
1102.208 12
1102.230 5
1102.251 0
1102.273 3
1102.294 4
1102.316 0
1102.337 5
1102.359 2
1102.380 0
1102.402 1
1102.423 0
1102.445 9
1102.466 8
1102.488 9
1102.509 10
1102.531 2
1102.552 5
1102.574 1
1102.595 1
1102.617 1
1102.638 7
1102.660 7
1102.681 4
1102.703 2
1102.724 9
1102.746 4
1102.767 1
1102.789 0
1102.810 0
1102.832 2
1102.853 2
1102.875 1
1102.896 9
1102.918 17
1102.939 0
1102.961 6
1102.982 0
1103.004 3
1103.025 19
1103.047 15
1103.068 5
1103.090 7
1103.111 3
1103.133 1
1103.154 1
1103.176 0
1103.197 16
1103.219 1
1103.240 0
1103.262 3
1103.283 0
1103.305 10
1103.326 5
1103.348 0
1103.369 1
1103.391 0
1103.412 0
1103.434 4
1103.455 0
1103.477 2
1103.498 0
1103.520 13
1103.542 16
1103.563 6
1103.585 6
1103.606 3
1103.628 12
1103.649 3
1103.671 13
1103.692 4
1103.714 4
1103.735 1
1103.757 2
1103.778 0
1103.800 2
1103.821 3
1103.843 0
1103.864 9
1103.886 6
1103.907 7
1103.929 2
1103.950 4
1103.972 6
1103.993 0
1104.015 4
1104.036 10
1104.058 20
1104.079 5
1104.101 0
1104.122 0
1104.144 12
1104.166 11
1104.187 1
1104.209 3
1104.230 2
1104.252 1
1104.273 3
1104.295 0
1104.316 4
1104.338 1
1104.359 0
1104.381 3
1104.402 1
1104.424 0
1104.445 0
1104.467 2
1104.488 13
1104.510 3
1104.531 1
1104.553 12
1104.574 7
1104.596 8
1104.618 2
1104.639 3
1104.661 0
1104.682 1
1104.704 9
1104.725 4
1104.747 8
1104.768 2
1104.790 0
1104.811 5
1104.833 0
1104.854 1
1104.876 1
1104.897 5
1104.919 3
1104.940 1
1104.962 0
1104.983 0
1105.005 8
1105.027 7
1105.048 7
1105.070 3
1105.091 0
1105.113 0
1105.134 0
1105.156 0
1105.177 0
1105.199 0
1105.220 2
1105.242 4
1105.263 14
1105.285 1
1105.306 0
1105.328 0
1105.349 0
1105.371 9
1105.393 3
1105.414 13
1105.436 5
1105.457 7
1105.479 3
1105.500 4
1105.522 50
1105.543 286
1105.565 588
1105.586 730
1105.608 473
1105.629 255
1105.651 118
1105.672 56
1105.694 18
1105.716 14
1105.737 6
1105.759 9
1105.780 2
1105.802 15
1105.823 3
1105.845 1
1105.866 6
1105.888 0
1105.909 10
1105.931 4
1105.952 7
1105.974 3
1105.996 2
1106.017 7
1106.039 13
1106.060 2
1106.082 1
1106.103 10
1106.125 3
1106.146 1
1106.168 6
1106.189 0
1106.211 0
1106.232 2
1106.254 0
1106.276 0
1106.297 0
1106.319 0
1106.340 2
1106.362 2
1106.383 1
1106.405 3
1106.426 0
1106.448 6
1106.469 13
1106.491 16
1106.513 38
1106.534 194
1106.556 492
1106.577 636
1106.599 506
1106.620 357
1106.642 151
1106.663 53
1106.685 8
1106.706 2
1106.728 3
1106.750 3
1106.771 12
1106.793 13
1106.814 10
1106.836 0
1106.857 7
1106.879 0
1106.900 3
1106.922 4
1106.943 0
1106.965 0
1106.987 9
1107.008 2
1107.030 5
1107.051 0
1107.073 0
1107.094 0
1107.116 3
1107.137 0
1107.159 7
1107.180 1
1107.202 7
1107.224 4
1107.245 6
1107.267 0
1107.288 0
1107.310 2
1107.331 0
1107.353 0
1107.374 3
1107.396 3
1107.418 18
1107.439 6
1107.461 0
1107.482 12
1107.504 28
1107.525 38
1107.547 110
1107.568 174
1107.590 182
1107.612 169
1107.633 79
1107.655 29
1107.676 14
1107.698 12
1107.719 3
1107.741 3
1107.762 3
1107.784 0
1107.806 3
1107.827 11
1107.849 7
1107.870 0
1107.892 0
1107.913 0
1107.935 15
1107.956 2
1107.978 2
1108.000 0
1108.021 0
1108.043 0
1108.064 1
1108.086 5
1108.107 12
1108.129 2
1108.150 7
1108.172 3
1108.194 0
1108.215 5
1108.237 1
1108.258 2
1108.280 3
1108.301 12
1108.323 1
1108.345 1
1108.366 1
1108.388 0
1108.409 2
1108.431 3
1108.452 0
1108.474 16
1108.495 18
1108.517 29
1108.539 27
1108.560 54
1108.582 67
1108.603 44
1108.625 16
1108.646 13
1108.668 8
1108.690 11
1108.711 3
1108.733 10
1108.754 17
1108.776 3
1108.797 10
1108.819 2
1108.840 9
1108.862 2
1108.884 4
1108.905 0
1108.927 5
1108.948 7
1108.970 2
1108.991 0
1109.013 3
1109.035 13
1109.056 23
1109.078 12
1109.099 0
1109.121 6
1109.142 4
1109.164 2
1109.186 9
1109.207 5
1109.229 5
1109.250 10
1109.272 2
1109.293 2
1109.315 8
1109.337 5
1109.358 9
1109.380 9
1109.401 4
1109.423 0
1109.444 4
1109.466 3
1109.488 6
1109.509 13
1109.531 13
1109.552 20
1109.574 25
1109.595 26
1109.617 14
1109.639 2
1109.660 4
1109.682 5
1109.703 7
1109.725 12
1109.746 0
1109.768 2
1109.790 0
1109.811 5
1109.833 2
1109.854 0
1109.876 0
1109.897 2
1109.919 4
1109.941 1
1109.962 12
1109.984 7
1110.005 1
1110.027 23
1110.049 17
1110.070 12
1110.092 3
1110.113 0
1110.135 0
1110.156 1
1110.178 5
1110.200 8
1110.221 1
1110.243 2
1110.264 0
1110.286 7
1110.307 6
1110.329 1
1110.351 1
1110.372 0
1110.394 0
1110.415 5
1110.437 0
1110.459 4
1110.480 6
1110.502 8
1110.523 7
1110.545 5
1110.566 3
1110.588 19
1110.610 13
1110.631 15
1110.653 4
1110.674 0
1110.696 0
1110.718 1
1110.739 0
1110.761 0
1110.782 0
1110.804 0
1110.825 3
1110.847 0
1110.869 3
1110.890 9
1110.912 0
1110.933 0
1110.955 0
1110.977 5
1110.998 7
1111.020 9
1111.041 6
1111.063 5
1111.085 2
1111.106 1
1111.128 8
1111.149 2
1111.171 2
1111.192 3
1111.214 1
1111.236 2
1111.257 7
1111.279 0
1111.300 0
1111.322 0
1111.344 0
1111.365 0
1111.387 0
1111.408 3
1111.430 0
1111.452 0
1111.473 8
1111.495 2
1111.516 0
1111.538 6
1111.560 20
1111.581 15
1111.603 7
1111.624 5
1111.646 1
1111.667 3
1111.689 15
1111.711 2
1111.732 4
1111.754 4
1111.775 1
1111.797 1
1111.819 0
1111.840 4
1111.862 0
1111.883 0
1111.905 0
1111.927 0
1111.948 0
1111.970 0
1111.991 0
1112.013 5
1112.035 1
1112.056 11
1112.078 8
1112.099 0
1112.121 0
1112.143 0
1112.164 3
1112.186 5
1112.207 2
1112.229 4
1112.251 0
1112.272 12
1112.294 11
1112.315 6
1112.337 0
1112.359 1
1112.380 4
1112.402 10
1112.423 0
1112.445 0
1112.467 1
1112.488 2
1112.510 13
1112.531 24
1112.553 8
1112.575 5
1112.596 14
1112.618 12
1112.639 0
1112.661 3
1112.683 3
1112.704 5
1112.726 4
1112.747 1
1112.769 5
1112.791 0
1112.812 0
1112.834 9
1112.855 4
1112.877 0
1112.899 0
1112.920 0
1112.942 0
1112.963 3
1112.985 4
1113.007 9
1113.028 15
1113.050 4
1113.072 2
1113.093 1
1113.115 11
1113.136 6
1113.158 1
1113.180 2
1113.201 0
1113.223 0
1113.244 1
1113.266 6
1113.288 0
1113.309 7
1113.331 2
1113.352 0
1113.374 0
1113.396 0
1113.417 0
1113.439 9
1113.460 4
1113.482 2
1113.504 7
1113.525 7
1113.547 5
1113.569 7
1113.590 3
1113.612 0
1113.633 0
1113.655 5
1113.677 9
1113.698 1
1113.720 2
1113.741 3
1113.763 7
1113.785 6
1113.806 15
1113.828 9
1113.850 0
1113.871 0
1113.893 0
1113.914 0
1113.936 0
1113.958 1
1113.979 0
1114.001 4
1114.022 5
1114.044 0
1114.066 10
1114.087 5
1114.109 0
1114.131 1
1114.152 2
1114.174 1
1114.195 0
1114.217 0
1114.239 2
1114.260 0
1114.282 0
1114.303 1
1114.325 1
1114.347 0
1114.368 2
1114.390 0
1114.412 7
1114.433 3
1114.455 4
1114.476 1
1114.498 10
1114.520 14
1114.541 13
1114.563 10
1114.585 12
1114.606 7
1114.628 19
1114.649 2
1114.671 5
1114.693 0
1114.714 6
1114.736 4
1114.758 4
1114.779 17
1114.801 19
1114.822 8
1114.844 4
1114.866 0
1114.887 3
1114.909 1
1114.931 2
1114.952 7
1114.974 1
1114.995 11
1115.017 5
1115.039 0
1115.060 3
1115.082 0
1115.104 2
1115.125 5
1115.147 3
1115.168 7
1115.190 3
1115.212 6
1115.233 6
1115.255 4
1115.277 2
1115.298 4
1115.320 14
1115.341 12
1115.363 13
1115.385 13
1115.406 6
1115.428 1
1115.450 5
1115.471 2
1115.493 4
1115.515 10
1115.536 20
1115.558 6
1115.579 1
1115.601 9
1115.623 11
1115.644 8
1115.666 6
1115.688 2
1115.709 0
1115.731 0
1115.752 4
1115.774 5
1115.796 4
1115.817 4
1115.839 0
1115.861 7
1115.882 2
1115.904 0
1115.926 0
1115.947 0
1115.969 2
1115.990 1
1116.012 0
1116.034 0
1116.055 0
1116.077 4
1116.099 1
1116.120 1
1116.142 0
1116.164 5
1116.185 5
1116.207 6
1116.228 3
1116.250 0
1116.272 16
1116.293 7
1116.315 3
1116.337 3
1116.358 0
1116.380 4
1116.402 0
1116.423 13
1116.445 1
1116.466 1
1116.488 5
1116.510 11
1116.531 5
1116.553 0
1116.575 3
1116.596 5
1116.618 8
1116.640 5
1116.661 0
1116.683 6
1116.705 1
1116.726 0
1116.748 0
1116.769 1
1116.791 0
1116.813 5
1116.834 10
1116.856 2
1116.878 0
1116.899 0
1116.921 5
1116.943 1
1116.964 4
1116.986 0
1117.008 0
1117.029 5
1117.051 2
1117.073 3
1117.094 4
1117.116 7
1117.137 1
1117.159 7
1117.181 2
1117.202 0
1117.224 4
1117.246 6
1117.267 0
1117.289 2
1117.311 12
1117.332 10
1117.354 5
1117.376 11
1117.397 7
1117.419 0
1117.441 7
1117.462 1
1117.484 10
1117.505 2
1117.527 24
1117.549 17
1117.570 10
1117.592 4
1117.614 16
1117.635 15
1117.657 4
1117.679 4
1117.700 3
1117.722 1
1117.744 0
1117.765 0
1117.787 0
1117.809 1
1117.830 3
1117.852 2
1117.874 0
1117.895 0
1117.917 0
1117.939 1
1117.960 8
1117.982 1
1118.004 7
1118.025 0
1118.047 11
1118.068 7
1118.090 9
1118.112 6
1118.133 3
1118.155 12
1118.177 8
1118.198 0
1118.220 5
1118.242 10
1118.263 8
1118.285 0
1118.307 4
1118.328 4
1118.350 3
1118.372 1
1118.393 0
1118.415 0
1118.437 1
1118.458 0
1118.480 10
1118.502 16
1118.523 9
1118.545 6
1118.567 4
1118.588 4
1118.610 1
1118.632 0
1118.653 5
1118.675 3
1118.697 1
1118.718 5
1118.740 4
1118.762 4
1118.783 0
1118.805 8
1118.827 2
1118.848 2
1118.870 1
1118.892 2
1118.913 5
1118.935 0
1118.957 0
1118.978 0
1119.000 0
1119.022 3
1119.043 10
1119.065 12
1119.087 8
1119.108 1
1119.130 5
1119.152 2
1119.173 0
1119.195 0
1119.217 0
1119.238 1
1119.260 8
1119.282 4
1119.303 4
1119.325 0
1119.347 12
1119.368 13
1119.390 0
1119.412 10
1119.433 14
1119.455 7
1119.477 16
1119.498 10
1119.520 17
1119.542 2
1119.563 0
1119.585 0
1119.607 4
1119.628 5
1119.650 4
1119.672 2
1119.693 0
1119.715 0
1119.737 4
1119.758 3
1119.780 4
1119.802 0
1119.823 10
1119.845 5
1119.867 8
1119.888 2
1119.910 4
1119.932 8
1119.953 4
1119.975 15
1119.997 4
1120.018 13
1120.040 5
1120.062 6
1120.083 5
1120.105 0
1120.127 0
1120.148 1
1120.170 7
1120.192 0
1120.213 5
1120.235 0
1120.257 6
1120.278 19
1120.300 6
1120.322 0
1120.344 2
1120.365 5
1120.387 3
1120.409 1
1120.430 15
1120.452 11
1120.474 0
1120.495 0
1120.517 0
1120.539 11
1120.560 6
1120.582 0
1120.604 0
1120.625 2
1120.647 0
1120.669 0
1120.690 0
1120.712 3
1120.734 0
1120.755 3
1120.777 6
1120.799 0
1120.820 10
1120.842 2
1120.864 0
1120.886 1
1120.907 1
1120.929 2
1120.951 0
1120.972 0
1120.994 2
1121.016 1
1121.037 7
1121.059 0
1121.081 0
1121.102 0
1121.124 0
1121.146 0
1121.167 0
1121.189 0
1121.211 0
1121.232 5
1121.254 3
1121.276 0
1121.298 14
1121.319 21
1121.341 0
1121.363 0
1121.384 10
1121.406 9
1121.428 4
1121.449 0
1121.471 0
1121.493 13
1121.514 12
1121.536 2
1121.558 9
1121.580 14
1121.601 19
1121.623 6
1121.645 10
1121.666 4
1121.688 10
1121.710 0
1121.731 4
1121.753 1
1121.775 3
1121.796 1
1121.818 5
1121.840 4
1121.862 3
1121.883 4
1121.905 5
1121.927 4
1121.948 8
1121.970 12
1121.992 6
1122.013 4
1122.035 4
1122.057 0
1122.078 0
1122.100 0
1122.122 0
1122.144 10
1122.165 5
1122.187 1
1122.209 2
1122.230 2
1122.252 10
1122.274 1
1122.295 0
1122.317 0
1122.339 3
1122.360 6
1122.382 2
1122.404 4
1122.426 0
1122.447 0
1122.469 6
1122.491 5
1122.512 1
1122.534 7
1122.556 3
1122.577 1
1122.599 9
1122.621 11
1122.643 15
1122.664 3
1122.686 11
1122.708 6
1122.729 11
1122.751 6
1122.773 0
1122.794 3
1122.816 3
1122.838 5
1122.860 8
1122.881 3
1122.903 3
1122.925 3
1122.946 3
1122.968 3
1122.990 4
1123.012 0
1123.033 1
1123.055 3
1123.077 0
1123.098 0
1123.120 2
1123.142 4
1123.163 9
1123.185 3
1123.207 6
1123.229 0
1123.250 0
1123.272 1
1123.294 0
1123.315 0
1123.337 0
1123.359 9
1123.381 5
1123.402 0
1123.424 3
1123.446 0
1123.467 5
1123.489 5
1123.511 6
1123.532 1
1123.554 12
1123.576 8
1123.598 5
1123.619 5
1123.641 10
1123.663 6
1123.684 2
1123.706 10
1123.728 4
1123.750 5
1123.771 18
1123.793 11
1123.815 6
1123.836 1
1123.858 1
1123.880 0
1123.902 2
1123.923 4
1123.945 5
1123.967 1
1123.988 0
1124.010 8
1124.032 4
1124.054 4
1124.075 12
1124.097 7
1124.119 3
1124.140 1
1124.162 4
1124.184 7
1124.206 0
1124.227 7
1124.249 4
1124.271 0
1124.292 1
1124.314 0
1124.336 6
1124.358 5
1124.379 0
1124.401 2
1124.423 0
1124.444 0
1124.466 0
1124.488 0
1124.510 0
1124.531 18
1124.553 5
1124.575 0
1124.596 7
1124.618 13
1124.640 18
1124.662 10
1124.683 5
1124.705 1
1124.727 1
1124.749 0
1124.770 2
1124.792 2
1124.814 0
1124.835 6
1124.857 12
1124.879 5
1124.901 3
1124.922 1
1124.944 4
1124.966 9
1124.987 5
1125.009 0
1125.031 0
1125.053 0
1125.074 0
1125.096 0
1125.118 7
1125.140 1
1125.161 2
1125.183 9
1125.205 5
1125.226 0
1125.248 2
1125.270 1
1125.292 2
1125.313 0
1125.335 15
1125.357 3
1125.379 3
1125.400 1
1125.422 4
1125.444 7
1125.465 0
1125.487 8
1125.509 9
1125.531 26
1125.552 21
1125.574 16
1125.596 21
1125.618 4
1125.639 12
1125.661 4
1125.683 5
1125.704 8
1125.726 3
1125.748 6
1125.770 6
1125.791 0
1125.813 0
1125.835 4
1125.857 2
1125.878 1
1125.900 0
1125.922 2
1125.943 8
1125.965 4
1125.987 1
1126.009 3
1126.030 0
1126.052 1
1126.074 0
1126.096 0
1126.117 4
1126.139 1
1126.161 0
1126.183 0
1126.204 1
1126.226 0
1126.248 0
1126.269 9
1126.291 0
1126.313 0
1126.335 0
1126.356 15
1126.378 8
1126.400 10
1126.422 8
1126.443 2
1126.465 5
1126.487 5
1126.509 14
1126.530 27
1126.552 14
1126.574 28
1126.596 17
1126.617 10
1126.639 6
1126.661 20
1126.682 2
1126.704 0
1126.726 4
1126.748 7
1126.769 7
1126.791 6
1126.813 3
1126.835 0
1126.856 0
1126.878 5
1126.900 29
1126.922 17
1126.943 2
1126.965 0
1126.987 4
1127.009 0
1127.030 0
1127.052 0
1127.074 0
1127.096 0
1127.117 3
1127.139 4
1127.161 2
1127.183 0
1127.204 0
1127.226 1
1127.248 3
1127.270 3
1127.291 1
1127.313 2
1127.335 2
1127.357 0
1127.378 5
1127.400 9
1127.422 10
1127.444 0
1127.465 0
1127.487 5
1127.509 6
1127.530 33
1127.552 52
1127.574 48
1127.596 28
1127.617 5
1127.639 3
1127.661 5
1127.683 6
1127.704 6
1127.726 2
1127.748 0
1127.770 8
1127.791 13
1127.813 2
1127.835 0
1127.857 8
1127.878 7
1127.900 0
1127.922 2
1127.944 3
1127.965 5
1127.987 1
1128.009 0
1128.031 3
1128.053 2
1128.074 0
1128.096 0
1128.118 2
1128.140 0
1128.161 3
1128.183 7
1128.205 9
1128.227 0
1128.248 4
1128.270 1
1128.292 1
1128.314 0
1128.335 0
1128.357 1
1128.379 7
1128.401 15
1128.422 4
1128.444 3
1128.466 3
1128.488 11
1128.509 16
1128.531 20
1128.553 17
1128.575 37
1128.596 21
1128.618 12
1128.640 3
1128.662 6
1128.683 4
1128.705 5
1128.727 7
1128.749 1
1128.770 2
1128.792 0
1128.814 6
1128.836 3
1128.858 1
1128.879 2
1128.901 0
1128.923 11
1128.945 0
1128.966 6
1128.988 2
1129.010 3
1129.032 1
1129.053 7
1129.075 0
1129.097 0
1129.119 4
1129.140 4
1129.162 1
1129.184 5
1129.206 5
1129.227 6
1129.249 5
1129.271 3
1129.293 0
1129.315 5
1129.336 1
1129.358 0
1129.380 3
1129.402 1
1129.423 3
1129.445 1
1129.467 6
1129.489 4
1129.510 12
1129.532 10
1129.554 10
1129.576 19
1129.597 10
1129.619 3
1129.641 0
1129.663 0
1129.685 5
1129.706 8
1129.728 1
1129.750 3
1129.772 4
1129.793 0
1129.815 6
1129.837 0
1129.859 1
1129.880 9
1129.902 9
1129.924 3
1129.946 2
1129.968 0
1129.989 0
1130.011 7
1130.033 3
1130.055 0
1130.076 0
1130.098 2
1130.120 2
1130.142 0
1130.164 0
1130.185 2
1130.207 1
1130.229 0
1130.251 0
1130.272 1
1130.294 4
1130.316 5
1130.338 3
1130.359 6
1130.381 9
1130.403 12
1130.425 14
1130.447 5
1130.468 4
1130.490 5
1130.512 10
1130.534 8
1130.555 14
1130.577 11
1130.599 8
1130.621 21
1130.643 13
1130.664 5
1130.686 3
1130.708 1
1130.730 0
1130.751 1
1130.773 0
1130.795 4
1130.817 0
1130.839 1
1130.860 0
1130.882 3
1130.904 1
1130.926 9
1130.947 1
1130.969 5
1130.991 3
1131.013 2
1131.035 4
1131.056 0
1131.078 5
1131.100 4
1131.122 0
1131.144 0
1131.165 2
1131.187 0
1131.209 9
1131.231 1
1131.252 2
1131.274 0
1131.296 0
1131.318 0
1131.340 0
1131.361 2
1131.383 0
1131.405 1
1131.427 3
1131.448 0
1131.470 2
1131.492 8
1131.514 3
1131.536 12
1131.557 5
1131.579 2
1131.601 2
1131.623 1
1131.645 12
1131.666 5
1131.688 8
1131.710 8
1131.732 10
1131.754 27
1131.775 1
1131.797 5
1131.819 9
1131.841 0
1131.862 7
1131.884 7
1131.906 8
1131.928 13
1131.950 5
1131.971 4
1131.993 0
1132.015 3
1132.037 0
1132.059 0
1132.080 1
1132.102 0
1132.124 2
1132.146 0
1132.168 0
1132.189 7
1132.211 9
1132.233 4
1132.255 0
1132.276 10
1132.298 8
1132.320 19
1132.342 5
1132.364 9
1132.385 0
1132.407 2
1132.429 2
1132.451 5
1132.473 7
1132.494 11
1132.516 12
1132.538 7
1132.560 7
1132.582 4
1132.603 21
1132.625 11
1132.647 2
1132.669 4
1132.691 2
1132.712 2
1132.734 4
1132.756 3
1132.778 0
1132.800 0
1132.821 0
1132.843 0
1132.865 3
1132.887 2
1132.909 0
1132.930 0
1132.952 0
1132.974 0
1132.996 10
1133.018 13
1133.039 12
1133.061 5
1133.083 1
1133.105 3
1133.127 0
1133.148 0
1133.170 2
1133.192 0
1133.214 2
1133.236 0
1133.257 5
1133.279 7
1133.301 8
1133.323 3
1133.345 0
1133.366 1
1133.388 3
1133.410 2
1133.432 6
1133.454 11
1133.475 6
1133.497 10
1133.519 0
1133.541 5
1133.563 2
1133.584 8
1133.606 18
1133.628 1
1133.650 0
1133.672 0
1133.694 0
1133.715 2
1133.737 0
1133.759 4
1133.781 0
1133.803 0
1133.824 0
1133.846 1
1133.868 1
1133.890 5
1133.912 1
1133.933 4
1133.955 4
1133.977 1
1133.999 0
1134.021 4
1134.042 5
1134.064 14
1134.086 14
1134.108 14
1134.130 1
1134.152 5
1134.173 0
1134.195 3
1134.217 10
1134.239 3
1134.261 6
1134.282 0
1134.304 2
1134.326 3
1134.348 0
1134.370 4
1134.391 6
1134.413 6
1134.435 7
1134.457 5
1134.479 0
1134.501 0
1134.522 1
1134.544 4
1134.566 0
1134.588 19
1134.610 6
1134.631 1
1134.653 3
1134.675 10
1134.697 2
1134.719 0
1134.741 4
1134.762 1
1134.784 3
1134.806 5
1134.828 0
1134.850 1
1134.871 1
1134.893 2
1134.915 0
1134.937 2
1134.959 8
1134.981 10
1135.002 1
1135.024 15
1135.046 3
1135.068 1
1135.090 0
1135.111 0
1135.133 4
1135.155 5
1135.177 0
1135.199 3
1135.221 2
1135.242 1
1135.264 5
1135.286 0
1135.308 1
1135.330 0
1135.351 1
1135.373 0
1135.395 6
1135.417 2
1135.439 2
1135.461 1
1135.482 26
1135.504 11
1135.526 11
1135.548 0
1135.570 8
1135.592 11
1135.613 10
1135.635 6
1135.657 5
1135.679 0
1135.701 2
1135.722 7
1135.744 7
1135.766 0
1135.788 0
1135.810 1
1135.832 0
1135.853 1
1135.875 1
1135.897 0
1135.919 6
1135.941 4
1135.963 4
1135.984 2
1136.006 5
1136.028 7
1136.050 11
1136.072 2
1136.094 0
1136.115 8
1136.137 14
1136.159 0
1136.181 0
1136.203 0
1136.225 0
1136.246 1
1136.268 2
1136.290 0
1136.312 1
1136.334 0
1136.356 1
1136.377 0
1136.399 1
1136.421 7
1136.443 4
1136.465 7
1136.487 2
1136.508 2
1136.530 1
1136.552 4
1136.574 10
1136.596 5
1136.618 4
1136.639 7
1136.661 5
1136.683 2
1136.705 4
1136.727 5
1136.749 0
1136.770 8
1136.792 6
1136.814 4
1136.836 1
1136.858 3
1136.880 6
1136.901 2
1136.923 2
1136.945 7
1136.967 8
1136.989 0
1137.011 4
1137.032 6
1137.054 2
1137.076 1
1137.098 7
1137.120 0
1137.142 3
1137.164 0
1137.185 0
1137.207 0
1137.229 0
1137.251 0
1137.273 0
1137.295 6
1137.316 4
1137.338 0
1137.360 2
1137.382 5
1137.404 7
1137.426 5
1137.447 0
1137.469 10
1137.491 17
1137.513 4
1137.535 8
1137.557 4
1137.579 0
1137.600 8
1137.622 4
1137.644 6
1137.666 0
1137.688 0
1137.710 4
1137.731 2
1137.753 6
1137.775 16
1137.797 1
1137.819 8
1137.841 8
1137.863 5
1137.884 5
1137.906 1
1137.928 2
1137.950 0
1137.972 5
1137.994 1
1138.015 1
1138.037 20
1138.059 9
1138.081 0
1138.103 0
1138.125 11
1138.147 1
1138.168 0
1138.190 0
1138.212 3
1138.234 12
1138.256 0
1138.278 3
1138.300 0
1138.321 7
1138.343 0
1138.365 1
1138.387 6
1138.409 2
1138.431 16
1138.452 6
1138.474 1
1138.496 1
1138.518 4
1138.540 2
1138.562 0
1138.584 11
1138.605 12
1138.627 8
1138.649 1
1138.671 3
1138.693 4
1138.715 1
1138.737 3
1138.758 3
1138.780 5
1138.802 0
1138.824 0
1138.846 0
1138.868 1
1138.890 0
1138.911 6
1138.933 13
1138.955 4
1138.977 3
1138.999 0
1139.021 0
1139.043 1
1139.064 0
1139.086 17
1139.108 3
1139.130 1
1139.152 0
1139.174 0
1139.196 1
1139.217 1
1139.239 1
1139.261 1
1139.283 6
1139.305 2
1139.327 6
1139.349 2
1139.370 0
1139.392 0
1139.414 5
1139.436 1
1139.458 0
1139.480 0
1139.502 3
1139.524 7
1139.545 1
1139.567 7
1139.589 7
1139.611 21
1139.633 8
1139.655 3
1139.677 10
1139.698 6
1139.720 7
1139.742 2
1139.764 5
1139.786 2
1139.808 1
1139.830 3
1139.852 0
1139.873 5
1139.895 2
1139.917 8
1139.939 8
1139.961 5
1139.983 12
1140.005 6
1140.026 4
1140.048 1
1140.070 3
1140.092 3
1140.114 5
1140.136 3
1140.158 1
1140.180 4
1140.201 2
1140.223 0
1140.245 0
1140.267 6
1140.289 0
1140.311 0
1140.333 0
1140.354 4
1140.376 0
1140.398 0
1140.420 0
1140.442 3
1140.464 2
1140.486 6
1140.508 1
1140.529 21
1140.551 15
1140.573 11
1140.595 15
1140.617 7
1140.639 0
1140.661 7
1140.683 3
1140.704 0
1140.726 0
1140.748 2
1140.770 0
1140.792 1
1140.814 8
1140.836 2
1140.858 1
1140.879 0
1140.901 0
1140.923 0
1140.945 1
1140.967 3
1140.989 6
1141.011 5
1141.033 5
1141.054 0
1141.076 8
1141.098 4
1141.120 0
1141.142 0
1141.164 1
1141.186 6
1141.208 2
1141.230 3
1141.251 0
1141.273 0
1141.295 4
1141.317 4
1141.339 8
1141.361 2
1141.383 3
1141.405 2
1141.426 3
1141.448 1
1141.470 0
1141.492 1
1141.514 9
1141.536 1
1141.558 0
1141.580 9
1141.601 3
1141.623 0
1141.645 3
1141.667 2
1141.689 0
1141.711 25
1141.733 16
1141.755 1
1141.777 1
1141.798 2
1141.820 0
1141.842 0
1141.864 3
1141.886 0
1141.908 0
1141.930 4
1141.952 4
1141.974 10
1141.995 12
1142.017 5
1142.039 15
1142.061 2
1142.083 2
1142.105 7
1142.127 6
1142.149 3
1142.171 4
1142.192 0
1142.214 0
1142.236 0
1142.258 2
1142.280 6
1142.302 2
1142.324 2
1142.346 6
1142.368 1
1142.389 4
1142.411 0
1142.433 0
1142.455 1
1142.477 0
1142.499 2
1142.521 6
1142.543 12
1142.565 1
1142.586 0
1142.608 5
1142.630 13
1142.652 10
1142.674 13
1142.696 3
1142.718 3
1142.740 4
1142.762 0
1142.784 0
1142.805 5
1142.827 5
1142.849 0
1142.871 0
1142.893 6
1142.915 4
1142.937 0
1142.959 0
1142.981 6
1143.002 4
1143.024 3
1143.046 5
1143.068 10
1143.090 6
1143.112 5
1143.134 1
1143.156 9
1143.178 2
1143.200 4
1143.221 8
1143.243 4
1143.265 0
1143.287 0
1143.309 0
1143.331 11
1143.353 2
1143.375 7
1143.397 8
1143.419 8
1143.440 2
1143.462 20
1143.484 13
1143.506 12
1143.528 14
1143.550 17
1143.572 8
1143.594 14
1143.616 2
1143.638 4
1143.659 2
1143.681 4
1143.703 5
1143.725 8
1143.747 3
1143.769 3
1143.791 6
1143.813 12
1143.835 6
1143.857 1
1143.878 0
1143.900 0
1143.922 3
1143.944 2
1143.966 3
1143.988 3
1144.010 0
1144.032 1
1144.054 6
1144.076 11
1144.098 9
1144.119 10
1144.141 8
1144.163 2
1144.185 1
1144.207 7
1144.229 3
1144.251 0
1144.273 0
1144.295 0
1144.317 0
1144.339 5
1144.360 1
1144.382 8
1144.404 2
1144.426 0
1144.448 8
1144.470 5
1144.492 0
1144.514 16
1144.536 11
1144.558 7
1144.580 5
1144.601 1
1144.623 7
1144.645 2
1144.667 11
1144.689 5
1144.711 0
1144.733 4
1144.755 0
1144.777 1
1144.799 4
1144.821 10
1144.843 11
1144.864 11
1144.886 6
1144.908 6
1144.930 0
1144.952 0
1144.974 0
1144.996 3
1145.018 2
1145.040 13
1145.062 3
1145.084 4
1145.106 10
1145.127 4
1145.149 2
1145.171 0
1145.193 8
1145.215 4
1145.237 3
1145.259 8
1145.281 2
1145.303 4
1145.325 16
1145.347 4
1145.369 9
1145.390 6
1145.412 5
1145.434 1
1145.456 2
1145.478 12
1145.500 0
1145.522 7
1145.544 9
1145.566 8
1145.588 6
1145.610 8
1145.632 3
1145.654 0
1145.675 5
1145.697 0
1145.719 5
1145.741 3
1145.763 4
1145.785 5
1145.807 2
1145.829 2
1145.851 0
1145.873 1
1145.895 0
1145.917 0
1145.939 2
1145.960 1
1145.982 0
1146.004 1
1146.026 1
1146.048 0
1146.070 7
1146.092 3
1146.114 2
1146.136 0
1146.158 0
1146.180 0
1146.202 0
1146.224 1
1146.245 2
1146.267 0
1146.289 0
1146.311 3
1146.333 5
1146.355 9
1146.377 5
1146.399 3
1146.421 6
1146.443 1
1146.465 12
1146.487 6
1146.509 0
1146.531 0
1146.552 3
1146.574 8
1146.596 5
1146.618 9
1146.640 4
1146.662 4
1146.684 0
1146.706 2
1146.728 2
1146.750 13
1146.772 6
1146.794 2
1146.816 1
1146.838 0
1146.860 4
1146.881 3
1146.903 8
1146.925 10
1146.947 3
1146.969 1
1146.991 2
1147.013 1
1147.035 2
1147.057 7
1147.079 7
1147.101 6
1147.123 1
1147.145 5
1147.167 3
1147.189 0
1147.211 0
1147.232 0
1147.254 1
1147.276 5
1147.298 1
1147.320 8
1147.342 1
1147.364 2
1147.386 1
1147.408 0
1147.430 0
1147.452 0
1147.474 4
1147.496 0
1147.518 3
1147.540 24
1147.562 18
1147.583 7
1147.605 7
1147.627 10
1147.649 11
1147.671 0
1147.693 0
1147.715 3
1147.737 1
1147.759 3
1147.781 11
1147.803 7
1147.825 6
1147.847 0
1147.869 0
1147.891 0
1147.913 0
1147.935 1
1147.956 1
1147.978 8
1148.000 16
1148.022 8
1148.044 7
1148.066 7
1148.088 6
1148.110 7
1148.132 5
1148.154 2
1148.176 8
1148.198 22
1148.220 3
1148.242 3
1148.264 6
1148.286 1
1148.308 0
1148.330 4
1148.352 6
1148.373 5
1148.395 4
1148.417 1
1148.439 1
1148.461 8
1148.483 1
1148.505 4
1148.527 5
1148.549 3
1148.571 7
1148.593 13
1148.615 8
1148.637 12
1148.659 11
1148.681 5
1148.703 7
1148.725 2
1148.747 5
1148.769 8
1148.791 8
1148.812 6
1148.834 0
1148.856 2
1148.878 2
1148.900 3
1148.922 6
1148.944 7
1148.966 1
1148.988 1
1149.010 2
1149.032 1
1149.054 0
1149.076 0
1149.098 0
1149.120 0
1149.142 1
1149.164 1
1149.186 6
1149.208 11
1149.230 0
1149.252 1
1149.274 8
1149.295 12
1149.317 4
1149.339 2
1149.361 0
1149.383 10
1149.405 3
1149.427 0
1149.449 7
1149.471 6
1149.493 10
1149.515 19
1149.537 24
1149.559 5
1149.581 11
1149.603 37
1149.625 5
1149.647 9
1149.669 17
1149.691 11
1149.713 7
1149.735 3
1149.757 3
1149.779 3
1149.801 11
1149.823 4
1149.844 0
1149.866 0
1149.888 0
1149.910 2
1149.932 0
1149.954 5
1149.976 7
1149.998 15
1150.020 1
1150.042 1
1150.064 7
1150.086 0
1150.108 6
1150.130 8
1150.152 2
1150.174 0
1150.196 3
1150.218 2
1150.240 0
1150.262 3
1150.284 2
1150.306 0
1150.328 0
1150.350 1
1150.372 0
1150.394 0
1150.416 0
1150.438 0
1150.460 2
1150.481 0
1150.503 9
1150.525 18
1150.547 23
1150.569 6
1150.591 12
1150.613 12
1150.635 9
1150.657 3
1150.679 10
1150.701 5
1150.723 3
1150.745 3
1150.767 8
1150.789 1
1150.811 2
1150.833 5
1150.855 1
1150.877 3
1150.899 1
1150.921 0
1150.943 1
1150.965 3
1150.987 5
1151.009 6
1151.031 1
1151.053 0
1151.075 0
1151.097 1
1151.119 1
1151.141 8
1151.163 6
1151.185 0
1151.207 0
1151.229 9
1151.250 7
1151.272 0
1151.294 5
1151.316 0
1151.338 6
1151.360 4
1151.382 5
1151.404 1
1151.426 2
1151.448 15
1151.470 8
1151.492 8
1151.514 15
1151.536 37
1151.558 22
1151.580 4
1151.602 3
1151.624 10
1151.646 10
1151.668 3
1151.690 3
1151.712 3
1151.734 3
1151.756 1
1151.778 9
1151.800 17
1151.822 16
1151.844 7
1151.866 2
1151.888 0
1151.910 1
1151.932 4
1151.954 0
1151.976 5
1151.998 2
1152.020 2
1152.042 0
1152.064 0
1152.086 1
1152.108 0
1152.130 5
1152.152 2
1152.174 0
1152.196 3
1152.218 7
1152.240 1
1152.262 0
1152.284 2
1152.306 6
1152.328 0
1152.350 0
1152.372 8
1152.394 5
1152.416 0
1152.437 5
1152.459 0
1152.481 2
1152.503 7
1152.525 3
1152.547 1
1152.569 2
1152.591 6
1152.613 4
1152.635 12
1152.657 1
1152.679 8
1152.701 0
1152.723 0
1152.745 3
1152.767 3
1152.789 2
1152.811 2
1152.833 3
1152.855 2
1152.877 0
1152.899 5
1152.921 5
1152.943 0
1152.965 2
1152.987 2
1153.009 6
1153.031 1
1153.053 0
1153.075 3
1153.097 5
1153.119 2
1153.141 10
1153.163 2
1153.185 6
1153.207 0
1153.229 0
1153.251 1
1153.273 2
1153.295 8
1153.317 1
1153.339 0
1153.361 2
1153.383 8
1153.405 4
1153.427 3
1153.449 2
1153.471 5
1153.493 5
1153.515 5
1153.537 2
1153.559 19
1153.581 8
1153.603 4
1153.625 0
1153.647 1
1153.669 1
1153.691 3
1153.713 3
1153.735 0
1153.757 4
1153.779 3
1153.801 4
1153.823 1
1153.845 0
1153.867 5
1153.889 0
1153.911 0
1153.933 0
1153.955 0
1153.977 1
1153.999 3
1154.021 3
1154.043 8
1154.065 12
1154.087 14
1154.109 5
1154.131 4
1154.153 3
1154.175 0
1154.197 0
1154.219 0
1154.241 3
1154.263 1
1154.285 2
1154.307 0
1154.329 0
1154.351 3
1154.373 0
1154.395 6
1154.417 2
1154.439 0
1154.461 9
1154.483 6
1154.505 2
1154.527 4
1154.549 6
1154.571 27
1154.593 5
1154.615 11
1154.637 18
1154.659 13
1154.681 1
1154.703 4
1154.725 13
1154.747 7
1154.769 0
1154.791 5
1154.813 4
1154.835 6
1154.857 0
1154.879 7
1154.901 5
1154.923 3
1154.945 2
1154.967 1
1154.989 0
1155.011 10
1155.033 0
1155.055 0
1155.077 6
1155.099 13
1155.121 7
1155.143 2
1155.166 1
1155.188 9
1155.210 3
1155.232 1
1155.254 3
1155.276 5
1155.298 8
1155.320 10
1155.342 1
1155.364 3
1155.386 0
1155.408 9
1155.430 4
1155.452 2
1155.474 1
1155.496 2
1155.518 4
1155.540 0
1155.562 2
1155.584 9
1155.606 12
1155.628 7
1155.650 1
1155.672 9
1155.694 6
1155.716 9
1155.738 1
1155.760 11
1155.782 11
1155.804 0
1155.826 0
1155.848 1
1155.870 11
1155.892 13
1155.914 11
1155.936 14
1155.958 3
1155.980 11
1156.002 0
1156.024 4
1156.046 4
1156.068 2
1156.090 7
1156.112 3
1156.134 3
1156.156 3
1156.178 0
1156.200 1
1156.222 8
1156.244 0
1156.266 0
1156.288 0
1156.310 4
1156.333 3
1156.355 3
1156.377 3
1156.399 9
1156.421 2
1156.443 0
1156.465 3
1156.487 5
1156.509 3
1156.531 2
1156.553 12
1156.575 13
1156.597 5
1156.619 2
1156.641 10
1156.663 3
1156.685 1
1156.707 1
1156.729 0
1156.751 0
1156.773 9
1156.795 2
1156.817 2
1156.839 1
1156.861 0
1156.883 0
1156.905 2
1156.927 1
1156.949 0
1156.971 1
1156.993 4
1157.015 0
1157.037 0
1157.059 0
1157.081 2
1157.103 3
1157.126 2
1157.148 0
1157.170 0
1157.192 0
1157.214 0
1157.236 1
1157.258 2
1157.280 6
1157.302 0
1157.324 2
1157.346 4
1157.368 1
1157.390 3
1157.412 6
1157.434 3
1157.456 14
1157.478 13
1157.500 0
1157.522 7
1157.544 7
1157.566 6
1157.588 4
1157.610 10
1157.632 1
1157.654 6
1157.676 1
1157.698 4
1157.720 0
1157.742 2
1157.765 7
1157.787 9
1157.809 11
1157.831 10
1157.853 9
1157.875 5
1157.897 1
1157.919 0
1157.941 0
1157.963 9
1157.985 7
1158.007 0
1158.029 2
1158.051 12
1158.073 0
1158.095 1
1158.117 0
1158.139 4
1158.161 7
1158.183 6
1158.205 5
1158.227 1
1158.249 0
1158.271 0
1158.294 0
1158.316 0
1158.338 4
1158.360 5
1158.382 5
1158.404 0
1158.426 5
1158.448 1
1158.470 8
1158.492 3
1158.514 17
1158.536 16
1158.558 7
1158.580 19
1158.602 0
1158.624 6
1158.646 14
1158.668 3
1158.690 7
1158.712 7
1158.734 0
1158.756 6
1158.778 2
1158.801 1
1158.823 0
1158.845 2
1158.867 1
1158.889 3
1158.911 11
1158.933 4
1158.955 2
1158.977 1
1158.999 1
1159.021 2
1159.043 1
1159.065 12
1159.087 7
1159.109 2
1159.131 0
1159.153 1
1159.175 1
1159.197 4
1159.219 0
1159.242 5
1159.264 8
1159.286 0
1159.308 3
1159.330 4
1159.352 1
1159.374 0
1159.396 0
1159.418 3
1159.440 3
1159.462 13
1159.484 5
1159.506 0
1159.528 3
1159.550 5
1159.572 10
1159.594 8
1159.616 3
1159.639 4
1159.661 1
1159.683 1
1159.705 22
1159.727 8
1159.749 1
1159.771 0
1159.793 3
1159.815 5
1159.837 5
1159.859 8
1159.881 6
1159.903 4
1159.925 7
1159.947 1
1159.969 0
1159.991 3
1160.013 1
1160.036 8
1160.058 6
1160.080 2
1160.102 1
1160.124 0
1160.146 2
1160.168 1
1160.190 3
1160.212 3
1160.234 1
1160.256 6
1160.278 1
1160.300 0
1160.322 2
1160.344 0
1160.366 0
1160.389 9
1160.411 3
1160.433 3
1160.455 0
1160.477 1
1160.499 16
1160.521 9
1160.543 17
1160.565 2
1160.587 11
1160.609 8
1160.631 1
1160.653 0
1160.675 4
1160.697 14
1160.720 4
1160.742 0
1160.764 0
1160.786 0
1160.808 0
1160.830 0
1160.852 0
1160.874 1
1160.896 0
1160.918 0
1160.940 0
1160.962 3
1160.984 0
1161.006 2
1161.028 5
1161.051 2
1161.073 1
1161.095 1
1161.117 1
1161.139 1
1161.161 1
1161.183 3
1161.205 1
1161.227 17
1161.249 7
1161.271 4
1161.293 3
1161.315 8
1161.337 5
1161.360 5
1161.382 2
1161.404 2
1161.426 0
1161.448 16
1161.470 6
1161.492 2
1161.514 0
1161.536 12
1161.558 26
1161.580 14
1161.602 16
1161.624 10
1161.646 7
1161.669 9
1161.691 15
1161.713 6
1161.735 0
1161.757 3
1161.779 4
1161.801 6
1161.823 1
1161.845 1
1161.867 10
1161.889 2
1161.911 12
1161.933 4
1161.956 1
1161.978 3
1162.000 10
1162.022 6
1162.044 5
1162.066 0
1162.088 1
1162.110 0
1162.132 0
1162.154 0
1162.176 0
1162.198 0
1162.220 3
1162.243 8
1162.265 8
1162.287 1
1162.309 1
1162.331 4
1162.353 8
1162.375 7
1162.397 3
1162.419 2
1162.441 14
1162.463 11
1162.485 4
1162.508 9
1162.530 19
1162.552 14
1162.574 10
1162.596 33
1162.618 23
1162.640 14
1162.662 10
1162.684 4
1162.706 4
1162.728 3
1162.750 4
1162.773 5
1162.795 12
1162.817 17
1162.839 11
1162.861 1
1162.883 1
1162.905 4
1162.927 1
1162.949 0
1162.971 5
1162.993 2
1163.016 1
1163.038 17
1163.060 14
1163.082 8
1163.104 11
1163.126 1
1163.148 0
1163.170 1
1163.192 3
1163.214 4
1163.236 0
1163.259 6
1163.281 5
1163.303 3
1163.325 0
1163.347 0
1163.369 3
1163.391 5
1163.413 8
1163.435 7
1163.457 4
1163.479 3
1163.502 7
1163.524 17
1163.546 25
1163.568 26
1163.590 36
1163.612 49
1163.634 28
1163.656 17
1163.678 11
1163.700 2
1163.722 5
1163.745 1
1163.767 0
1163.789 8
1163.811 5
1163.833 5
1163.855 4
1163.877 11
1163.899 10
1163.921 4
1163.943 0
1163.966 0
1163.988 1
1164.010 1
1164.032 2
1164.054 0
1164.076 0
1164.098 4
1164.120 10
1164.142 5
1164.164 0
1164.186 2
1164.209 2
1164.231 0
1164.253 0
1164.275 8
1164.297 2
1164.319 7
1164.341 0
1164.363 0
1164.385 5
1164.407 12
1164.430 6
1164.452 7
1164.474 4
1164.496 1
1164.518 0
1164.540 6
1164.562 16
1164.584 28
1164.606 17
1164.629 13
1164.651 3
1164.673 10
1164.695 1
1164.717 16
1164.739 4
1164.761 1
1164.783 2
1164.805 0
1164.827 5
1164.850 0
1164.872 0
1164.894 13
1164.916 3
1164.938 2
1164.960 1
1164.982 0
1165.004 0
1165.026 0
1165.049 0
1165.071 1
1165.093 1
1165.115 0
1165.137 4
1165.159 6
1165.181 2
1165.203 3
1165.225 3
1165.247 1
1165.270 4
1165.292 6
1165.314 9
1165.336 2
1165.358 1
1165.380 2
1165.402 3
1165.424 0
1165.446 5
1165.469 8
1165.491 4
1165.513 10
1165.535 21
1165.557 16
1165.579 30
1165.601 18
1165.623 13
1165.645 14
1165.668 6
1165.690 7
1165.712 8
1165.734 0
1165.756 0
1165.778 0
1165.800 9
1165.822 2
1165.845 4
1165.867 0
1165.889 4
1165.911 0
1165.933 0
1165.955 1
1165.977 3
1165.999 0
1166.021 0
1166.044 0
1166.066 1
1166.088 11
1166.110 2
1166.132 1
1166.154 0
1166.176 1
1166.198 1
1166.220 1
1166.243 3
1166.265 7
1166.287 13
1166.309 2
1166.331 1
1166.353 16
1166.375 4
1166.397 15
1166.420 7
1166.442 2
1166.464 3
1166.486 3
1166.508 6
1166.530 12
1166.552 8
1166.574 7
1166.597 4
1166.619 10
1166.641 13
1166.663 3
1166.685 2
1166.707 7
1166.729 3
1166.751 1
1166.774 2
1166.796 1
1166.818 8
1166.840 7
1166.862 0
1166.884 0
1166.906 2
1166.928 8
1166.951 4
1166.973 10
1166.995 5
1167.017 1
1167.039 1
1167.061 0
1167.083 3
1167.105 6
1167.128 1
1167.150 1
1167.172 4
1167.194 2
1167.216 0
1167.238 2
1167.260 3
1167.282 0
1167.305 3
1167.327 4
1167.349 0
1167.371 3
1167.393 4
1167.415 3
1167.437 2
1167.459 2
1167.482 4
1167.504 1
1167.526 1
1167.548 4
1167.570 5
1167.592 7
1167.614 15
1167.637 21
1167.659 13
1167.681 11
1167.703 0
1167.725 5
1167.747 7
1167.769 4
1167.791 0
1167.814 0
1167.836 6
1167.858 10
1167.880 3
1167.902 0
1167.924 1
1167.946 8
1167.969 9
1167.991 0
1168.013 7
1168.035 4
1168.057 0
1168.079 0
1168.101 5
1168.123 14
1168.146 8
1168.168 7
1168.190 0
1168.212 0
1168.234 0
1168.256 8
1168.278 3
1168.301 1
1168.323 0
1168.345 0
1168.367 2
1168.389 2
1168.411 5
1168.433 5
1168.456 5
1168.478 1
1168.500 5
1168.522 5
1168.544 2
1168.566 1
1168.588 10
1168.611 9
1168.633 0
1168.655 3
1168.677 6
1168.699 13
1168.721 12
1168.743 4
1168.766 2
1168.788 0
1168.810 1
1168.832 0
1168.854 0
1168.876 0
1168.898 4
1168.921 4
1168.943 3
1168.965 3
1168.987 2
1169.009 5
1169.031 4
1169.053 7
1169.076 7
1169.098 7
1169.120 4
1169.142 4
1169.164 1
1169.186 0
1169.208 0
1169.231 2
1169.253 1
1169.275 5
1169.297 4
1169.319 3
1169.341 1
1169.363 0
1169.386 1
1169.408 0
1169.430 0
1169.452 1
1169.474 1
1169.496 3
1169.518 8
1169.541 8
1169.563 6
1169.585 17
1169.607 9
1169.629 18
1169.651 7
1169.674 0
1169.696 0
1169.718 3
1169.740 0
1169.762 1
1169.784 0
1169.806 1
1169.829 2
1169.851 10
1169.873 4
1169.895 5
1169.917 0
1169.939 3
1169.962 0
1169.984 8
1170.006 6
1170.028 3
1170.050 1
1170.072 7
1170.094 9
1170.117 7
1170.139 0
1170.161 1
1170.183 6
1170.205 11
1170.227 13
1170.250 14
1170.272 3
1170.294 0
1170.316 0
1170.338 2
1170.360 3
1170.382 0
1170.405 0
1170.427 3
1170.449 7
1170.471 12
1170.493 10
1170.515 0
1170.538 11
1170.560 11
1170.582 17
1170.604 14
1170.626 6
1170.648 1
1170.671 8
1170.693 4
1170.715 0
1170.737 3
1170.759 1
1170.781 3
1170.804 4
1170.826 7
1170.848 11
1170.870 8
1170.892 1
1170.914 0
1170.936 2
1170.959 1
1170.981 5
1171.003 5
1171.025 2
1171.047 11
1171.069 1
1171.092 2
1171.114 7
1171.136 5
1171.158 0
1171.180 3
1171.202 0
1171.225 0
1171.247 3
1171.269 2
1171.291 10
1171.313 8
1171.335 0
1171.358 3
1171.380 0
1171.402 0
1171.424 2
1171.446 5
1171.468 2
1171.491 2
1171.513 0
1171.535 0
1171.557 8
1171.579 16
1171.601 6
1171.624 8
1171.646 2
1171.668 3
1171.690 8
1171.712 2
1171.735 4
1171.757 0
1171.779 0
1171.801 0
1171.823 0
1171.845 1
1171.868 4
1171.890 7
1171.912 9
1171.934 2
1171.956 0
1171.978 4
1172.001 7
1172.023 8
1172.045 12
1172.067 0
1172.089 0
1172.111 7
1172.134 4
1172.156 8
1172.178 2
1172.200 0
1172.222 4
1172.244 5
1172.267 5
1172.289 1
1172.311 5
1172.333 1
1172.355 1
1172.378 7
1172.400 7
1172.422 17
1172.444 11
1172.466 8
1172.488 4
1172.511 3
1172.533 5
1172.555 8
1172.577 21
1172.599 7
1172.622 3
1172.644 8
1172.666 5
1172.688 6
1172.710 2
1172.732 7
1172.755 0
1172.777 3
1172.799 0
1172.821 3
1172.843 9
1172.865 8
1172.888 1
1172.910 2
1172.932 3
1172.954 0
1172.976 3
1172.999 9
1173.021 2
1173.043 13
1173.065 3
1173.087 2
1173.110 0
1173.132 0
1173.154 0
1173.176 0
1173.198 0
1173.220 1
1173.243 3
1173.265 0
1173.287 4
1173.309 11
1173.331 8
1173.354 0
1173.376 0
1173.398 0
1173.420 0
1173.442 7
1173.464 10
1173.487 3
1173.509 0
1173.531 2
1173.553 1
1173.575 2
1173.598 3
1173.620 7
1173.642 5
1173.664 12
1173.686 7
1173.709 1
1173.731 0
1173.753 9
1173.775 3
1173.797 0
1173.819 4
1173.842 3
1173.864 1
1173.886 1
1173.908 0
1173.930 3
1173.953 5
1173.975 7
1173.997 2
1174.019 0
1174.041 5
1174.064 3
1174.086 0
1174.108 0
1174.130 0
1174.152 5
1174.175 4
1174.197 0
1174.219 0
1174.241 1
1174.263 8
1174.286 2
1174.308 6
1174.330 0
1174.352 1
1174.374 1
1174.397 15
1174.419 4
1174.441 3
1174.463 8
1174.485 19
1174.508 4
1174.530 0
1174.552 8
1174.574 8
1174.596 5
1174.618 11
1174.641 8
1174.663 1
1174.685 5
1174.707 14
1174.729 10
1174.752 9
1174.774 3
1174.796 0
1174.818 1
1174.840 1
1174.863 5
1174.885 0
1174.907 0
1174.929 5
1174.951 1
1174.974 10
1174.996 16
1175.018 2
1175.040 0
1175.063 2
1175.085 0
1175.107 0
1175.129 0
1175.151 1
1175.174 0
1175.196 10
1175.218 8
1175.240 3
1175.262 1
1175.285 12
1175.307 6
1175.329 1
1175.351 9
1175.373 15
1175.396 12
1175.418 2
1175.440 2
1175.462 7
1175.484 3
1175.507 5
1175.529 6
1175.551 0
1175.573 0
1175.595 18
1175.618 8
1175.640 3
1175.662 1
1175.684 2
1175.706 7
1175.729 0
1175.751 1
1175.773 5
1175.795 7
1175.818 10
1175.840 1
1175.862 4
1175.884 3
1175.906 5
1175.929 0
1175.951 0
1175.973 8
1175.995 0
1176.017 3
1176.040 12
1176.062 8
1176.084 2
1176.106 0
1176.128 2
1176.151 8
1176.173 1
1176.195 9
1176.217 6
1176.240 4
1176.262 0
1176.284 0
1176.306 2
1176.328 0
1176.351 1
1176.373 0
1176.395 0
1176.417 0
1176.439 3
1176.462 8
1176.484 0
1176.506 1
1176.528 4
1176.551 0
1176.573 0
1176.595 4
1176.617 11
1176.639 2
1176.662 22
1176.684 5
1176.706 10
1176.728 13
1176.750 0
1176.773 2
1176.795 2
1176.817 0
1176.839 0
1176.862 2
1176.884 5
1176.906 1
1176.928 0
1176.950 4
1176.973 6
1176.995 0
1177.017 2
1177.039 6
1177.062 5
1177.084 4
1177.106 5
1177.128 0
1177.150 0
1177.173 2
1177.195 3
1177.217 5
1177.239 3
1177.262 5
1177.284 0
1177.306 5
1177.328 0
1177.350 1
1177.373 8
1177.395 5
1177.417 5
1177.439 1
1177.462 2
1177.484 0
1177.506 4
1177.528 18
1177.550 22
1177.573 45
1177.595 27
1177.617 19
1177.639 14
1177.662 17
1177.684 13
1177.706 13
1177.728 17
1177.751 17
1177.773 2
1177.795 7
1177.817 6
1177.839 1
1177.862 1
1177.884 0
1177.906 0
1177.928 3
1177.951 0
1177.973 1
1177.995 0
1178.017 3
1178.040 6
1178.062 2
1178.084 0
1178.106 0
1178.128 0
1178.151 5
1178.173 9
1178.195 13
1178.217 3
1178.240 2
1178.262 0
1178.284 0
1178.306 2
1178.329 1
1178.351 3
1178.373 11
1178.395 4
1178.417 2
1178.440 12
1178.462 9
1178.484 0
1178.506 3
1178.529 3
1178.551 31
1178.573 38
1178.595 24
1178.618 23
1178.640 23
1178.662 17
1178.684 19
1178.707 1
1178.729 0
1178.751 3
1178.773 4
1178.795 4
1178.818 1
1178.840 3
1178.862 7
1178.884 0
1178.907 0
1178.929 3
1178.951 1
1178.973 5
1178.996 2
1179.018 0
1179.040 3
1179.062 0
1179.085 1
1179.107 3
1179.129 1
1179.151 2
1179.174 0
1179.196 0
1179.218 3
1179.240 3
1179.263 0
1179.285 1
1179.307 1
1179.329 0
1179.351 1
1179.374 6
1179.396 3
1179.418 1
1179.440 0
1179.463 1
1179.485 3
1179.507 7
1179.529 20
1179.552 12
1179.574 13
1179.596 21
1179.618 35
1179.641 13
1179.663 15
1179.685 0
1179.707 3
1179.730 3
1179.752 8
1179.774 5
1179.796 4
1179.819 5
1179.841 2
1179.863 1
1179.885 0
1179.908 0
1179.930 3
1179.952 3
1179.974 4
1179.997 0
1180.019 0
1180.041 2
1180.063 2
1180.086 6
1180.108 4
1180.130 9
1180.152 4
1180.175 1
1180.197 0
1180.219 0
1180.241 0
1180.264 1
1180.286 1
1180.308 3
1180.330 15
1180.353 4
1180.375 1
1180.397 7
1180.419 5
1180.442 0
1180.464 7
1180.486 1
1180.508 0
1180.531 0
1180.553 17
1180.575 9
1180.597 3
1180.620 5
1180.642 15
1180.664 11
1180.686 7
1180.709 7
1180.731 2
1180.753 0
1180.775 0
1180.798 5
1180.820 4
1180.842 0
1180.864 2
1180.887 3
1180.909 5
1180.931 1
1180.954 0
1180.976 3
1180.998 0
1181.020 0
1181.043 6
1181.065 2
1181.087 0
1181.109 9
1181.132 1
1181.154 7
1181.176 3
1181.198 7
1181.221 7
1181.243 0
1181.265 4
1181.287 1
1181.310 0
1181.332 7
1181.354 0
1181.376 3
1181.399 9
1181.421 5
1181.443 5
1181.465 8
1181.488 9
1181.510 0
1181.532 7
1181.555 18
1181.577 11
1181.599 22
1181.621 11
1181.644 5
1181.666 8
1181.688 5
1181.710 6
1181.733 6
1181.755 8
1181.777 0
1181.799 1
1181.822 1
1181.844 0
1181.866 2
1181.889 2
1181.911 5
1181.933 4
1181.955 0
1181.978 1
1182.000 1
1182.022 2
1182.044 1
1182.067 5
1182.089 6
1182.111 2
1182.133 4
1182.156 0
1182.178 1
1182.200 1
1182.223 0
1182.245 1
1182.267 0
1182.289 0
1182.312 0
1182.334 0
1182.356 5
1182.378 0
1182.401 0
1182.423 0
1182.445 7
1182.468 3
1182.490 8
1182.512 5
1182.534 14
1182.557 9
1182.579 17
1182.601 24
1182.623 20
1182.646 9
1182.668 5
1182.690 0
1182.713 0
1182.735 1
1182.757 0
1182.779 0
1182.802 1
1182.824 12
1182.846 2
1182.868 1
1182.891 0
1182.913 3
1182.935 0
1182.958 3
1182.980 6
1183.002 1
1183.024 0
1183.047 0
1183.069 1
1183.091 9
1183.114 4
1183.136 4
1183.158 5
1183.180 0
1183.203 3
1183.225 1
1183.247 3
1183.269 0
1183.292 0
1183.314 1
1183.336 5
1183.359 3
1183.381 5
1183.403 1
1183.425 0
1183.448 15
1183.470 5
1183.492 11
1183.515 15
1183.537 4
1183.559 4
1183.581 7
1183.604 21
1183.626 15
1183.648 6
1183.671 1
1183.693 4
1183.715 3
1183.737 0
1183.760 1
1183.782 0
1183.804 0
1183.827 1
1183.849 0
1183.871 20
1183.893 8
1183.916 2
1183.938 0
1183.960 1
1183.983 6
1184.005 9
1184.027 1
1184.049 0
1184.072 2
1184.094 1
1184.116 0
1184.139 6
1184.161 3
1184.183 0
1184.205 4
1184.228 2
1184.250 3
1184.272 2
1184.295 5
1184.317 0
1184.339 1
1184.361 2
1184.384 7
1184.406 13
1184.428 5
1184.451 4
1184.473 4
1184.495 4
1184.517 1
1184.540 5
1184.562 25
1184.584 11
1184.607 3
1184.629 0
1184.651 1
1184.674 0
1184.696 11
1184.718 5
1184.740 0
1184.763 3
1184.785 5
1184.807 0
1184.830 9
1184.852 9
1184.874 2
1184.896 5
1184.919 0
1184.941 4
1184.963 10
1184.986 5
1185.008 0
1185.030 3
1185.053 0
1185.075 1
1185.097 2
1185.119 4
1185.142 17
1185.164 4
1185.186 7
1185.209 11
1185.231 4
1185.253 3
1185.276 4
1185.298 0
1185.320 7
1185.342 7
1185.365 0
1185.387 0
1185.409 11
1185.432 4
1185.454 2
1185.476 8
1185.499 3
1185.521 11
1185.543 20
1185.565 13
1185.588 19
1185.610 18
1185.632 13
1185.655 3
1185.677 11
1185.699 10
1185.722 15
1185.744 4
1185.766 3
1185.788 4
1185.811 6
1185.833 4
1185.855 16
1185.878 7
1185.900 0
1185.922 0
1185.945 0
1185.967 1
1185.989 0
1186.012 1
1186.034 2
1186.056 0
1186.078 0
1186.101 0
1186.123 0
1186.145 0
1186.168 0
1186.190 6
1186.212 4
1186.235 0
1186.257 4
1186.279 5
1186.301 0
1186.324 2
1186.346 4
1186.368 9
1186.391 5
1186.413 0
1186.435 5
1186.458 0
1186.480 0
1186.502 0
1186.525 3
1186.547 9
1186.569 11
1186.592 9
1186.614 19
1186.636 6
1186.658 0
1186.681 2
1186.703 5
1186.725 4
1186.748 0
1186.770 2
1186.792 7
1186.815 1
1186.837 0
1186.859 2
1186.882 2
1186.904 0
1186.926 0
1186.949 1
1186.971 2
1186.993 6
1187.015 2
1187.038 13
1187.060 11
1187.082 5
1187.105 0
1187.127 2
1187.149 0
1187.172 0
1187.194 0
1187.216 1
1187.239 2
1187.261 0
1187.283 0
1187.306 2
1187.328 3
1187.350 4
1187.373 3
1187.395 1
1187.417 0
1187.440 0
1187.462 18
1187.484 15
1187.506 2
1187.529 7
1187.551 13
1187.573 6
1187.596 1
1187.618 5
1187.640 4
1187.663 3
1187.685 3
1187.707 5
1187.730 7
1187.752 3
1187.774 11
1187.797 6
1187.819 2
1187.841 1
1187.864 3
1187.886 0
1187.908 0
1187.931 4
1187.953 1
1187.975 0
1187.998 5
1188.020 0
1188.042 0
1188.065 1
1188.087 0
1188.109 1
1188.132 5
1188.154 1
1188.176 0
1188.198 0
1188.221 9
1188.243 0
1188.265 3
1188.288 0
1188.310 2
1188.332 8
1188.355 0
1188.377 4
1188.399 3
1188.422 3
1188.444 0
1188.466 2
1188.489 9
1188.511 3
1188.533 1
1188.556 0
1188.578 2
1188.600 2
1188.623 5
1188.645 0
1188.667 0
1188.690 0
1188.712 7
1188.734 1
1188.757 0
1188.779 3
1188.801 3
1188.824 1
1188.846 0
1188.868 0
1188.891 3
1188.913 1
1188.935 0
1188.958 0
1188.980 12
1189.002 1
1189.025 1
1189.047 4
1189.069 2
1189.092 0
1189.114 2
1189.136 1
1189.159 0
1189.181 3
1189.203 0
1189.226 7
1189.248 1
1189.270 0
1189.293 0
1189.315 0
1189.337 7
1189.360 3
1189.382 1
1189.404 2
1189.427 0
1189.449 1
1189.471 6
1189.494 10
1189.516 8
1189.538 3
1189.561 14
1189.583 22
1189.605 0
1189.628 7
1189.650 16
1189.672 1
1189.695 1
1189.717 0
1189.740 3
1189.762 4
1189.784 0
1189.807 1
1189.829 0
1189.851 4
1189.874 12
1189.896 3
1189.918 3
1189.941 0
1189.963 3
1189.985 8
1190.008 11
1190.030 7
1190.052 0
1190.075 0
1190.097 4
1190.119 1
1190.142 4
1190.164 0
1190.186 3
1190.209 1
1190.231 0
1190.253 7
1190.276 2
1190.298 0
1190.320 0
1190.343 2
1190.365 13
1190.387 5
1190.410 3
1190.432 3
1190.455 4
1190.477 12
1190.499 5
1190.522 0
1190.544 1
1190.566 1
1190.589 2
1190.611 8
1190.633 3
1190.656 4
1190.678 2
1190.700 5
1190.723 0
1190.745 2
1190.767 6
1190.790 4
1190.812 1
1190.834 1
1190.857 4
1190.879 12
1190.902 0
1190.924 0
1190.946 1
1190.969 11
1190.991 4
1191.013 1
1191.036 0
1191.058 1
1191.080 8
1191.103 1
1191.125 1
1191.147 4
1191.170 2
1191.192 0
1191.214 5
1191.237 0
1191.259 0
1191.282 1
1191.304 1
1191.326 6
1191.349 3
1191.371 2
1191.393 0
1191.416 1
1191.438 1
1191.460 5
1191.483 12
1191.505 24
1191.527 8
1191.550 3
1191.572 1
1191.595 2
1191.617 5
1191.639 5
1191.662 2
1191.684 1
1191.706 1
1191.729 5
1191.751 7
1191.773 7
1191.796 7
1191.818 1
1191.840 4
1191.863 13
1191.885 6
1191.908 1
1191.930 1
1191.952 6
1191.975 2
1191.997 0
1192.019 4
1192.042 0
1192.064 3
1192.086 2
1192.109 11
1192.131 1
1192.154 6
1192.176 0
1192.198 0
1192.221 8
1192.243 14
1192.265 0
1192.288 0
1192.310 6
1192.332 0
1192.355 1
1192.377 1
1192.400 0
1192.422 0
1192.444 4
1192.467 1
1192.489 9
1192.511 5
1192.534 0
1192.556 0
1192.578 7
1192.601 8
1192.623 7
1192.646 3
1192.668 4
1192.690 7
1192.713 0
1192.735 0
1192.757 0
1192.780 5
1192.802 2
1192.825 0
1192.847 2
1192.869 4
1192.892 0
1192.914 0
1192.936 0
1192.959 0
1192.981 0
1193.004 7
1193.026 0
1193.048 3
1193.071 1
1193.093 9
1193.115 1
1193.138 0
1193.160 0
1193.182 1
1193.205 0
1193.227 0
1193.250 3
1193.272 13
1193.294 1
1193.317 2
1193.339 4
1193.361 0
1193.384 0
1193.406 0
1193.429 1
1193.451 7
1193.473 5
1193.496 9
1193.518 10
1193.540 9
1193.563 9
1193.585 12
1193.608 13
1193.630 10
1193.652 6
1193.675 12
1193.697 7
1193.720 5
1193.742 3
1193.764 1
1193.787 0
1193.809 0
1193.831 0
1193.854 6
1193.876 6
1193.899 7
1193.921 6
1193.943 5
1193.966 3
1193.988 1
1194.010 7
1194.033 2
1194.055 0
1194.078 0
1194.100 1
1194.122 10
1194.145 1
1194.167 0
1194.189 0
1194.212 7
1194.234 24
1194.257 5
1194.279 1
1194.301 1
1194.324 1
1194.346 1
1194.369 8
1194.391 0
1194.413 0
1194.436 2
1194.458 0
1194.480 0
1194.503 6
1194.525 5
1194.548 2
1194.570 2
1194.592 1
1194.615 5
1194.637 5
1194.660 3
1194.682 11
1194.704 12
1194.727 2
1194.749 0
1194.772 2
1194.794 1
1194.816 1
1194.839 1
1194.861 0
1194.883 0
1194.906 0
1194.928 3
1194.951 0
1194.973 0
1194.995 3
1195.018 5
1195.040 0
1195.063 7
1195.085 2
1195.107 5
1195.130 1
1195.152 1
1195.175 6
1195.197 4
1195.219 6
1195.242 5
1195.264 3
1195.287 0
1195.309 2
1195.331 2
1195.354 2
1195.376 4
1195.398 2
1195.421 0
1195.443 3
1195.466 2
1195.488 1
1195.510 11
1195.533 10
1195.555 7
1195.578 0
1195.600 2
1195.622 6
1195.645 3
1195.667 4
1195.690 1
1195.712 7
1195.734 0
1195.757 3
1195.779 0
1195.802 0
1195.824 0
1195.846 2
1195.869 0
1195.891 1
1195.914 0
1195.936 5
1195.958 1
1195.981 0
1196.003 0
1196.026 0
1196.048 8
1196.070 4
1196.093 0
1196.115 0
1196.138 1
1196.160 0
1196.182 0
1196.205 1
1196.227 12
1196.250 9
1196.272 3
1196.294 8
1196.317 0
1196.339 0
1196.362 0
1196.384 4
1196.406 4
1196.429 3
1196.451 0
1196.474 4
1196.496 2
1196.518 0
1196.541 0
1196.563 3
1196.586 6
1196.608 7
1196.630 5
1196.653 2
1196.675 6
1196.698 2
1196.720 0
1196.742 3
1196.765 11
1196.787 1
1196.810 0
1196.832 0
1196.855 1
1196.877 0
1196.899 0
1196.922 0
1196.944 0
1196.967 0
1196.989 0
1197.011 1
1197.034 9
1197.056 14
1197.079 5
1197.101 3
1197.123 4
1197.146 3
1197.168 11
1197.191 5
1197.213 13
1197.235 9
1197.258 0
1197.280 8
1197.303 2
1197.325 0
1197.348 8
1197.370 5
1197.392 2
1197.415 3
1197.437 1
1197.460 0
1197.482 0
1197.504 1
1197.527 0
1197.549 0
1197.572 7
1197.594 3
1197.617 7
1197.639 6
1197.661 2
1197.684 5
1197.706 6
1197.729 2
1197.751 3
1197.773 0
1197.796 2
1197.818 0
1197.841 4
1197.863 5
1197.886 0
1197.908 7
1197.930 2
1197.953 14
1197.975 3
1197.998 1
1198.020 1
1198.042 3
1198.065 17
1198.087 18
1198.110 6
1198.132 1
1198.155 3
1198.177 2
1198.199 1
1198.222 1
1198.244 4
1198.267 1
1198.289 3
1198.311 6
1198.334 0
1198.356 0
1198.379 2
1198.401 0
1198.424 20
1198.446 15
1198.468 3
1198.491 2
1198.513 5
1198.536 3
1198.558 1
1198.581 0
1198.603 6
1198.625 9
1198.648 8
1198.670 8
1198.693 0
1198.715 0
1198.738 1
1198.760 3
1198.782 0
1198.805 0
1198.827 8
1198.850 1
1198.872 0
1198.895 0
1198.917 1
1198.939 0
1198.962 1
1198.984 7
1199.007 1
1199.029 0
1199.051 2
1199.074 17
1199.096 2
1199.119 0
1199.141 1
1199.164 0
1199.186 2
1199.209 1
1199.231 1
1199.253 2
1199.276 7
1199.298 1
1199.321 4
1199.343 0
1199.366 0
1199.388 5
1199.410 0
1199.433 6
1199.455 5
1199.478 4
1199.500 0
1199.523 3
1199.545 18
1199.567 11
1199.590 8
1199.612 17
1199.635 7
1199.657 7
1199.680 8
1199.702 2
1199.724 2
1199.747 3
1199.769 0
1199.792 0
1199.814 0
1199.837 0
1199.859 0
1199.881 9
1199.904 3
1199.926 0
1199.949 0
1199.971 2
1199.994 10
1200.016 7
1200.039 2
1200.061 1
1200.083 0
1200.106 7
1200.128 8
1200.151 3
1200.173 0
1200.196 0
1200.218 1
1200.240 0
1200.263 8
1200.285 7
1200.308 2
1200.330 11
1200.353 13
1200.375 12
1200.398 1
1200.420 6
1200.442 5
1200.465 8
1200.487 3
1200.510 2
1200.532 10
1200.555 10
1200.577 17
1200.600 6
1200.622 3
1200.644 15
1200.667 3
1200.689 3
1200.712 0
1200.734 0
1200.757 0
1200.779 0
1200.802 4
1200.824 1
1200.846 0
1200.869 1
1200.891 0
1200.914 0
1200.936 0
1200.959 0
1200.981 0
1201.004 0
1201.026 0
1201.048 1
1201.071 15
1201.093 6
1201.116 0
1201.138 6
1201.161 6
1201.183 0
1201.206 0
1201.228 2
1201.250 2
1201.273 3
1201.295 1
1201.318 0
1201.340 0
1201.363 3
1201.385 6
1201.408 2
1201.430 0
1201.453 4
1201.475 0
1201.497 9
1201.520 5
1201.542 13
1201.565 21
1201.587 54
1201.610 86
1201.632 56
1201.655 32
1201.677 18
1201.700 2
1201.722 0
1201.744 0
1201.767 0
1201.789 1
1201.812 3
1201.834 0
1201.857 6
1201.879 1
1201.902 0
1201.924 4
1201.947 8
1201.969 2
1201.991 11
1202.014 1
1202.036 5
1202.059 8
1202.081 3
1202.104 0
1202.126 0
1202.149 0
1202.171 0
1202.194 0
1202.216 0
1202.238 7
1202.261 4
1202.283 1
1202.306 8
1202.328 0
1202.351 0
1202.373 0
1202.396 4
1202.418 5
1202.441 1
1202.463 12
1202.485 8
1202.508 13
1202.530 14
1202.553 6
1202.575 40
1202.598 45
1202.620 26
1202.643 11
1202.665 4
1202.688 6
1202.710 1
1202.733 1
1202.755 13
1202.777 8
1202.800 5
1202.822 1
1202.845 5
1202.867 3
1202.890 3
1202.912 5
1202.935 0
1202.957 0
1202.980 1
1203.002 2
1203.025 6
1203.047 0
1203.070 5
1203.092 2
1203.114 5
1203.137 0
1203.159 7
1203.182 3
1203.204 3
1203.227 5
1203.249 0
1203.272 1
1203.294 0
1203.317 0
1203.339 0
1203.362 1
1203.384 5
1203.407 4
1203.429 5
1203.451 2
1203.474 0
1203.496 0
1203.519 5
1203.541 0
1203.564 7
1203.586 31
1203.609 14
1203.631 21
1203.654 11
1203.676 9
1203.699 0
1203.721 0
1203.744 1
1203.766 4
1203.789 0
1203.811 7
1203.834 0
1203.856 0
1203.878 0
1203.901 1
1203.923 0
1203.946 1
1203.968 7
1203.991 0
1204.013 0
1204.036 3
1204.058 5
1204.081 3
1204.103 0
1204.126 0
1204.148 3
1204.171 3
1204.193 5
1204.216 0
1204.238 0
1204.261 4
1204.283 0
1204.305 0
1204.328 0
1204.350 1
1204.373 0
1204.395 1
1204.418 0
1204.440 4
1204.463 0
1204.485 7
1204.508 5
1204.530 5
1204.553 10
1204.575 1
1204.598 9
1204.620 22
1204.643 10
1204.665 18
1204.688 10
1204.710 10
1204.733 6
1204.755 0
1204.778 0
1204.800 0
1204.823 0
1204.845 0
1204.867 8
1204.890 1
1204.912 0
1204.935 0
1204.957 1
1204.980 4
1205.002 0
1205.025 3
1205.047 4
1205.070 2
1205.092 3
1205.115 0
1205.137 0
1205.160 0
1205.182 1
1205.205 1
1205.227 6
1205.250 4
1205.272 2
1205.295 6
1205.317 0
1205.340 0
1205.362 0
1205.385 2
1205.407 0
1205.430 2
1205.452 5
1205.475 0
1205.497 3
1205.520 2
1205.542 5
1205.565 14
1205.587 7
1205.610 6
1205.632 12
1205.655 1
1205.677 0
1205.699 0
1205.722 2
1205.744 0
1205.767 0
1205.789 0
1205.812 11
1205.834 5
1205.857 1
1205.879 0
1205.902 2
1205.924 0
1205.947 0
1205.969 2
1205.992 0
1206.014 0
1206.037 5
1206.059 2
1206.082 8
1206.104 4
1206.127 5
1206.149 0
1206.172 10
1206.194 4
1206.217 9
1206.239 5
1206.262 0
1206.284 11
1206.307 6
1206.329 1
1206.352 0
1206.374 4
1206.397 9
1206.419 5
1206.442 5
1206.464 0
1206.487 1
1206.509 4
1206.532 5
1206.554 6
1206.577 14
1206.599 16
1206.622 2
1206.644 7
1206.667 13
1206.689 5
1206.712 3
1206.734 6
1206.757 0
1206.779 1
1206.802 6
1206.824 10
1206.847 0
1206.869 2
1206.892 4
1206.914 1
1206.937 0
1206.959 0
1206.982 1
1207.004 1
1207.027 1
1207.049 0
1207.072 0
1207.094 18
1207.117 10
1207.139 4
1207.162 0
1207.184 1
1207.207 0
1207.229 3
1207.252 3
1207.274 3
1207.297 12
1207.319 9
1207.342 0
1207.364 0
1207.387 0
1207.409 3
1207.432 1
1207.454 0
1207.477 2
1207.499 5
1207.522 3
1207.544 0
1207.567 0
1207.589 0
1207.612 10
1207.634 4
1207.657 4
1207.679 0
1207.702 3
1207.724 4
1207.747 6
1207.770 2
1207.792 1
1207.815 0
1207.837 0
1207.860 0
1207.882 0
1207.905 0
1207.927 0
1207.950 3
1207.972 1
1207.995 0
1208.017 2
1208.040 0
1208.062 0
1208.085 6
1208.107 7
1208.130 4
1208.152 9
1208.175 9
1208.197 2
1208.220 1
1208.242 0
1208.265 2
1208.287 2
1208.310 2
1208.332 3
1208.355 0
1208.377 0
1208.400 6
1208.422 4
1208.445 2
1208.467 9
1208.490 4
1208.512 8
1208.535 7
1208.557 4
1208.580 4
1208.603 0
1208.625 0
1208.648 8
1208.670 4
1208.693 0
1208.715 1
1208.738 1
1208.760 4
1208.783 0
1208.805 0
1208.828 8
1208.850 5
1208.873 1
1208.895 3
1208.918 5
1208.940 0
1208.963 5
1208.985 4
1209.008 10
1209.030 12
1209.053 5
1209.075 0
1209.098 3
1209.120 1
1209.143 4
1209.166 6
1209.188 6
1209.211 4
1209.233 4
1209.256 9
1209.278 1
1209.301 0
1209.323 5
1209.346 17
1209.368 15
1209.391 2
1209.413 9
1209.436 7
1209.458 3
1209.481 4
1209.503 6
1209.526 9
1209.548 3
1209.571 7
1209.594 8
1209.616 0
1209.639 3
1209.661 2
1209.684 1
1209.706 1
1209.729 2
1209.751 3
1209.774 3
1209.796 0
1209.819 0
1209.841 0
1209.864 0
1209.886 0
1209.909 0
1209.931 0
1209.954 6
1209.976 7
1209.999 0
1210.022 5
1210.044 1
1210.067 0
1210.089 2
1210.112 0
1210.134 6
1210.157 1
1210.179 0
1210.202 0
1210.224 3
1210.247 1
1210.269 1
1210.292 1
1210.314 0
1210.337 4
1210.360 13
1210.382 10
1210.405 0
1210.427 0
1210.450 0
1210.472 0
1210.495 9
1210.517 4
1210.540 0
1210.562 2
1210.585 2
1210.607 1
1210.630 9
1210.653 3
1210.675 0
1210.698 1
1210.720 0
1210.743 0
1210.765 3
1210.788 2
1210.810 4
1210.833 5
1210.855 4
1210.878 0
1210.900 13
1210.923 4
1210.945 0
1210.968 3
1210.991 0
1211.013 0
1211.036 1
1211.058 0
1211.081 0
1211.103 0
1211.126 1
1211.148 3
1211.171 3
1211.193 0
1211.216 3
1211.239 4
1211.261 0
1211.284 1
1211.306 0
1211.329 0
1211.351 2
1211.374 0
1211.396 0
1211.419 4
1211.441 3
1211.464 0
1211.487 1
1211.509 5
1211.532 9
1211.554 0
1211.577 3
1211.599 1
1211.622 2
1211.644 0
1211.667 0
1211.689 0
1211.712 2
1211.735 3
1211.757 5
1211.780 2
1211.802 1
1211.825 2
1211.847 0
1211.870 2
1211.892 1
1211.915 7
1211.937 13
1211.960 3
1211.983 2
1212.005 0
1212.028 0
1212.050 6
1212.073 5
1212.095 1
1212.118 4
1212.140 3
1212.163 11
1212.185 1
1212.208 0
1212.231 3
1212.253 15
1212.276 7
1212.298 1
1212.321 1
1212.343 9
1212.366 10
1212.388 1
1212.411 2
1212.434 4
1212.456 5
1212.479 0
1212.501 5
1212.524 3
1212.546 2
1212.569 3
1212.591 11
1212.614 5
1212.637 1
1212.659 2
1212.682 2
1212.704 4
1212.727 1
1212.749 0
1212.772 0
1212.794 4
1212.817 3
1212.840 2
1212.862 2
1212.885 0
1212.907 0
1212.930 4
1212.952 0
1212.975 2
1212.997 0
1213.020 0
1213.043 0
1213.065 1
1213.088 13
1213.110 3
1213.133 0
1213.155 3
1213.178 0
1213.201 2
1213.223 4
1213.246 0
1213.268 1
1213.291 1
1213.313 1
1213.336 0
1213.358 1
1213.381 4
1213.404 0
1213.426 0
1213.449 0
1213.471 3
1213.494 15
1213.516 3
1213.539 5
1213.562 1
1213.584 6
1213.607 18
1213.629 5
1213.652 2
1213.674 1
1213.697 1
1213.719 2
1213.742 8
1213.765 8
1213.787 0
1213.810 3
1213.832 0
1213.855 2
1213.877 7
1213.900 3
1213.923 3
1213.945 3
1213.968 5
1213.990 3
1214.013 4
1214.035 0
1214.058 0
1214.081 6
1214.103 0
1214.126 3
1214.148 5
1214.171 1
1214.193 9
1214.216 3
1214.239 2
1214.261 0
1214.284 1
1214.306 4
1214.329 2
1214.351 3
1214.374 0
1214.397 0
1214.419 1
1214.442 0
1214.464 0
1214.487 0
1214.509 2
1214.532 13
1214.555 11
1214.577 16
1214.600 21
1214.622 17
1214.645 7
1214.667 3
1214.690 8
1214.713 5
1214.735 2
1214.758 8
1214.780 6
1214.803 2
1214.825 4
1214.848 9
1214.871 6
1214.893 3
1214.916 0
1214.938 0
1214.961 2
1214.983 1
1215.006 5
1215.029 2
1215.051 0
1215.074 0
1215.096 0
1215.119 3
1215.141 6
1215.164 8
1215.187 0
1215.209 5
1215.232 2
1215.254 5
1215.277 5
1215.300 0
1215.322 1
1215.345 4
1215.367 10
1215.390 3
1215.412 0
1215.435 0
1215.458 2
1215.480 0
1215.503 0
1215.525 2
1215.548 13
1215.571 10
1215.593 27
1215.616 29
1215.638 9
1215.661 7
1215.683 3
1215.706 6
1215.729 0
1215.751 5
1215.774 5
1215.796 1
1215.819 0
1215.842 0
1215.864 0
1215.887 0
1215.909 2
1215.932 8
1215.954 8
1215.977 7
1216.000 9
1216.022 7
1216.045 1
1216.067 2
1216.090 0
1216.113 1
1216.135 3
1216.158 0
1216.180 3
1216.203 0
1216.226 0
1216.248 0
1216.271 0
1216.293 2
1216.316 0
1216.338 1
1216.361 0
1216.384 0
1216.406 0
1216.429 0
1216.451 2
1216.474 3
1216.497 0
1216.519 6
1216.542 3
1216.564 8
1216.587 6
[truncated: 968,090 more chars]
