# Supplementary material for: Identifying Archaeological Bone via Non-Destructive ZooMS and the Materiality of Symbolic Expression: Examples from Iroquoian Bone Points
Source: Sci Rep. 2019 Jul 30;9:11027. doi: 10.1038/s41598-019-47299-x (PMC6667708; doi:10.1038/s41598-019-47299-x)
Supplement: Supplementary file 2 — Supplementary Datafiles [file 41598_2019_47299_MOESM2_ESM.zip › McGrath et al Supplementary Datafiles/Data set S1_OriginalBagSpectra/DR-1662s_ORIG-BAG_3.txt]

499.974 0
499.989 0
500.003 0
500.018 0
500.032 0
500.047 0
500.061 0
500.076 0
500.090 0
500.105 0
500.119 0
500.133 0
500.148 0
500.162 0
500.177 0
500.191 0
500.206 0
500.220 0
500.235 0
500.249 0
500.264 0
500.278 0
500.293 0
500.307 0
500.322 0
500.336 0
500.351 0
500.365 0
500.380 2
500.394 0
500.409 8
500.423 8
500.437 1
500.452 0
500.466 0
500.481 0
500.495 0
500.510 0
500.524 0
500.539 0
500.553 0
500.568 0
500.582 0
500.597 0
500.611 0
500.626 0
500.640 3
500.655 0
500.669 0
500.684 0
500.698 0
500.713 0
500.727 0
500.742 0
500.756 0
500.771 0
500.785 0
500.799 0
500.814 0
500.828 0
500.843 0
500.857 0
500.872 0
500.886 0
500.901 0
500.915 0
500.930 0
500.944 0
500.959 0
500.973 0
500.988 0
501.002 0
501.017 0
501.031 0
501.046 0
501.060 0
501.075 0
501.089 0
501.104 0
501.118 0
501.133 0
501.147 0
501.162 0
501.176 0
501.191 0
501.205 0
501.220 0
501.234 0
501.249 0
501.263 0
501.278 0
501.292 0
501.307 1
501.321 0
501.336 0
501.350 5
501.365 0
501.379 1
501.393 0
501.408 0
501.422 0
501.437 0
501.451 0
501.466 0
501.480 0
501.495 0
501.509 0
501.524 0
501.538 0
501.553 0
501.567 0
501.582 0
501.596 0
501.611 0
501.625 0
501.640 0
501.654 0
501.669 0
501.683 0
501.698 0
501.712 2
501.727 5
501.741 0
501.756 0
501.770 0
501.785 0
501.799 0
501.814 0
501.828 9
501.843 4
501.857 0
501.872 0
501.886 0
501.901 0
501.915 0
501.930 0
501.944 0
501.959 0
501.973 0
501.988 0
502.002 0
502.017 0
502.031 0
502.046 0
502.060 0
502.075 0
502.089 0
502.104 0
502.118 0
502.133 2
502.147 0
502.162 8
502.176 4
502.191 0
502.205 0
502.220 0
502.234 0
502.249 0
502.263 0
502.278 0
502.292 0
502.307 0
502.321 0
502.336 0
502.350 0
502.365 0
502.379 0
502.394 0
502.408 0
502.423 0
502.437 0
502.452 0
502.466 0
502.481 0
502.495 0
502.510 0
502.525 0
502.539 0
502.554 0
502.568 0
502.583 0
502.597 0
502.612 0
502.626 0
502.641 0
502.655 0
502.670 0
502.684 0
502.699 0
502.713 0
502.728 0
502.742 0
502.757 0
502.771 0
502.786 0
502.800 0
502.815 0
502.829 0
502.844 0
502.858 0
502.873 0
502.887 0
502.902 0
502.916 0
502.931 0
502.945 0
502.960 0
502.974 0
502.989 0
503.003 0
503.018 0
503.032 0
503.047 0
503.061 0
503.076 5
503.091 3
503.105 0
503.120 0
503.134 0
503.149 0
503.163 0
503.178 0
503.192 0
503.207 0
503.221 0
503.236 0
503.250 0
503.265 0
503.279 0
503.294 0
503.308 0
503.323 0
503.337 0
503.352 0
503.366 0
503.381 0
503.395 0
503.410 0
503.424 0
503.439 0
503.453 0
503.468 0
503.483 0
503.497 0
503.512 0
503.526 0
503.541 0
503.555 0
503.570 0
503.584 8
503.599 7
503.613 0
503.628 0
503.642 0
503.657 0
503.671 0
503.686 0
503.700 0
503.715 0
503.729 0
503.744 0
503.758 0
503.773 0
503.788 0
503.802 0
503.817 0
503.831 0
503.846 0
503.860 0
503.875 0
503.889 0
503.904 0
503.918 0
503.933 0
503.947 0
503.962 0
503.976 0
503.991 0
504.005 0
504.020 0
504.035 0
504.049 0
504.064 0
504.078 0
504.093 0
504.107 0
504.122 0
504.136 0
504.151 0
504.165 0
504.180 0
504.194 0
504.209 0
504.223 0
504.238 0
504.253 0
504.267 0
504.282 0
504.296 0
504.311 0
504.325 0
504.340 0
504.354 0
504.369 0
504.383 0
504.398 0
504.412 0
504.427 0
504.441 0
504.456 0
504.471 0
504.485 0
504.500 0
504.514 0
504.529 0
504.543 0
504.558 0
504.572 0
504.587 0
504.601 0
504.616 0
504.630 0
504.645 0
504.660 0
504.674 0
504.689 0
504.703 0
504.718 0
504.732 0
504.747 0
504.761 0
504.776 0
504.790 0
504.805 0
504.819 0
504.834 0
504.849 0
504.863 0
504.878 0
504.892 0
504.907 0
504.921 0
504.936 5
504.950 0
504.965 0
504.979 0
504.994 6
505.009 3
505.023 0
505.038 0
505.052 0
505.067 0
505.081 0
505.096 0
505.110 0
505.125 0
505.139 0
505.154 0
505.169 0
505.183 0
505.198 0
505.212 0
505.227 0
505.241 0
505.256 0
505.270 0
505.285 0
505.299 0
505.314 0
505.329 0
505.343 0
505.358 0
505.372 0
505.387 0
505.401 0
505.416 0
505.430 0
505.445 0
505.460 3
505.474 0
505.489 0
505.503 0
505.518 0
505.532 0
505.547 0
505.561 0
505.576 0
505.590 0
505.605 0
505.620 0
505.634 0
505.649 0
505.663 0
505.678 0
505.692 0
505.707 0
505.721 0
505.736 0
505.751 0
505.765 0
505.780 0
505.794 0
505.809 0
505.823 0
505.838 0
505.852 0
505.867 0
505.882 0
505.896 0
505.911 0
505.925 0
505.940 0
505.954 0
505.969 0
505.983 0
505.998 2
506.013 6
506.027 0
506.042 0
506.056 0
506.071 0
506.085 0
506.100 0
506.115 0
506.129 0
506.144 0
506.158 0
506.173 3
506.187 0
506.202 0
506.216 0
506.231 0
506.246 0
506.260 0
506.275 0
506.289 0
506.304 0
506.318 0
506.333 0
506.348 0
506.362 0
506.377 0
506.391 0
506.406 0
506.420 0
506.435 0
506.449 0
506.464 0
506.479 0
506.493 0
506.508 0
506.522 5
506.537 0
506.551 0
506.566 0
506.581 0
506.595 5
506.610 7
506.624 0
506.639 0
506.653 0
506.668 0
506.683 0
506.697 0
506.712 0
506.726 0
506.741 5
506.755 2
506.770 0
506.785 0
506.799 0
506.814 0
506.828 0
506.843 0
506.857 0
506.872 0
506.887 0
506.901 0
506.916 0
506.930 0
506.945 0
506.959 0
506.974 0
506.989 0
507.003 0
507.018 0
507.032 0
507.047 0
507.061 0
507.076 0
507.091 0
507.105 0
507.120 0
507.134 0
507.149 0
507.163 0
507.178 0
507.193 0
507.207 0
507.222 0
507.236 0
507.251 0
507.265 0
507.280 0
507.295 0
507.309 0
507.324 0
507.338 1
507.353 0
507.367 0
507.382 0
507.397 0
507.411 0
507.426 0
507.440 0
507.455 0
507.470 0
507.484 0
507.499 0
507.513 1
507.528 0
507.542 0
507.557 0
507.572 0
507.586 0
507.601 0
507.615 0
507.630 0
507.645 0
507.659 0
507.674 0
507.688 0
507.703 0
507.717 0
507.732 0
507.747 0
507.761 0
507.776 0
507.790 0
507.805 0
507.820 0
507.834 0
507.849 0
507.863 0
507.878 0
507.892 0
507.907 0
507.922 0
507.936 0
507.951 0
507.965 0
507.980 0
507.995 0
508.009 0
508.024 9
508.038 2
508.053 0
508.067 0
508.082 0
508.097 0
508.111 0
508.126 0
508.140 0
508.155 0
508.170 0
508.184 0
508.199 0
508.213 0
508.228 0
508.243 0
508.257 0
508.272 0
508.286 0
508.301 0
508.316 0
508.330 0
508.345 7
508.359 1
508.374 0
508.388 0
508.403 0
508.418 0
508.432 0
508.447 0
508.461 0
508.476 0
508.491 0
508.505 0
508.520 0
508.534 0
508.549 0
508.564 0
508.578 0
508.593 0
508.607 0
508.622 0
508.637 0
508.651 0
508.666 0
508.680 0
508.695 0
508.710 0
508.724 0
508.739 0
508.753 0
508.768 0
508.783 0
508.797 0
508.812 0
508.826 0
508.841 0
508.856 0
508.870 0
508.885 0
508.899 0
508.914 0
508.929 0
508.943 0
508.958 0
508.972 0
508.987 0
509.002 0
509.016 0
509.031 0
509.045 0
509.060 0
509.075 0
509.089 0
509.104 0
509.118 0
509.133 0
509.148 0
509.162 0
509.177 0
509.191 0
509.206 0
509.221 0
509.235 0
509.250 0
509.264 0
509.279 0
509.294 0
509.308 0
509.323 0
509.337 0
509.352 0
509.367 0
509.381 0
509.396 0
509.411 0
509.425 0
509.440 2
509.454 0
509.469 0
509.484 0
509.498 0
509.513 0
509.527 0
509.542 0
509.557 0
509.571 0
509.586 0
509.600 1
509.615 8
509.630 0
509.644 0
509.659 0
509.673 0
509.688 0
509.703 0
509.717 0
509.732 0
509.747 0
509.761 0
509.776 0
509.790 0
509.805 2
509.820 0
509.834 0
509.849 3
509.863 0
509.878 0
509.893 0
509.907 0
509.922 1
509.937 0
509.951 0
509.966 0
509.980 0
509.995 0
510.010 0
510.024 0
510.039 0
510.053 0
510.068 0
510.083 0
510.097 0
510.112 0
510.127 0
510.141 0
510.156 0
510.170 0
510.185 0
510.200 0
510.214 0
510.229 0
510.243 0
510.258 0
510.273 0
510.287 0
510.302 0
510.317 0
510.331 1
510.346 0
510.360 0
510.375 0
510.390 0
510.404 0
510.419 0
510.434 0
510.448 0
510.463 0
510.477 0
510.492 0
510.507 0
510.521 0
510.536 0
510.551 0
510.565 0
510.580 0
510.594 0
510.609 0
510.624 0
510.638 0
510.653 0
510.668 0
510.682 0
510.697 0
510.711 0
510.726 0
510.741 0
510.755 0
510.770 0
510.785 0
510.799 0
510.814 0
510.828 0
510.843 0
510.858 0
510.872 0
510.887 0
510.902 0
510.916 0
510.931 0
510.945 0
510.960 0
510.975 0
510.989 5
511.004 3
511.019 0
511.033 0
511.048 0
511.063 1
511.077 0
511.092 0
511.106 0
511.121 0
511.136 0
511.150 0
511.165 0
511.180 0
511.194 0
511.209 0
511.223 0
511.238 0
511.253 5
511.267 0
511.282 0
511.297 0
511.311 0
511.326 0
511.341 0
511.355 0
511.370 0
511.384 0
511.399 0
511.414 0
511.428 0
511.443 0
511.458 0
511.472 7
511.487 3
511.502 0
511.516 0
511.531 0
511.545 0
511.560 0
511.575 0
511.589 0
511.604 0
511.619 0
511.633 0
511.648 0
511.663 0
511.677 0
511.692 0
511.707 7
511.721 3
511.736 0
511.750 0
511.765 0
511.780 0
511.794 0
511.809 0
511.824 0
511.838 0
511.853 0
511.868 0
511.882 0
511.897 0
511.912 0
511.926 0
511.941 0
511.955 0
511.970 0
511.985 0
511.999 0
512.014 0
512.029 0
512.043 0
512.058 0
512.073 0
512.087 0
512.102 0
512.117 0
512.131 0
512.146 0
512.160 0
512.175 0
512.190 0
512.204 0
512.219 0
512.234 0
512.248 0
512.263 0
512.278 0
512.292 0
512.307 0
512.322 0
512.336 0
512.351 0
512.366 0
512.380 0
512.395 0
512.410 0
512.424 0
512.439 0
512.453 0
512.468 0
512.483 0
512.497 0
512.512 0
512.527 0
512.541 0
512.556 0
512.571 0
512.585 0
512.600 0
512.615 0
512.629 0
512.644 0
512.659 0
512.673 0
512.688 0
512.703 0
512.717 0
512.732 0
512.747 0
512.761 0
512.776 0
512.791 0
512.805 0
512.820 0
512.834 0
512.849 0
512.864 0
512.878 0
512.893 0
512.908 0
512.922 0
512.937 0
512.952 0
512.966 0
512.981 0
512.996 1
513.010 0
513.025 0
513.040 0
513.054 0
513.069 0
513.084 0
513.098 0
513.113 0
513.128 0
513.142 0
513.157 0
513.172 0
513.186 0
513.201 0
513.216 14
513.230 2
513.245 0
513.260 0
513.274 0
513.289 0
513.304 0
513.318 0
513.333 9
513.348 2
513.362 0
513.377 0
513.392 0
513.406 0
513.421 0
513.436 0
513.450 0
513.465 0
513.480 0
513.494 0
513.509 0
513.524 0
513.538 0
513.553 0
513.568 0
513.582 0
513.597 0
513.612 0
513.626 0
513.641 0
513.656 0
513.670 0
513.685 0
513.700 0
513.714 0
513.729 0
513.744 0
513.758 0
513.773 0
513.788 0
513.802 0
513.817 0
513.832 0
513.846 0
513.861 0
513.876 0
513.890 0
513.905 0
513.920 0
513.934 0
513.949 0
513.964 0
513.978 0
513.993 0
514.008 0
514.022 4
514.037 0
514.052 0
514.066 0
514.081 0
514.096 0
514.110 0
514.125 0
514.140 0
514.154 0
514.169 1
514.184 3
514.198 0
514.213 0
514.228 2
514.242 0
514.257 0
514.272 0
514.287 0
514.301 0
514.316 0
514.331 0
514.345 0
514.360 0
514.375 0
514.389 0
514.404 0
514.419 0
514.433 0
514.448 0
514.463 3
514.477 0
514.492 0
514.507 0
514.521 5
514.536 0
514.551 0
514.565 0
514.580 0
514.595 0
514.609 0
514.624 0
514.639 0
514.654 0
514.668 3
514.683 0
514.698 0
514.712 0
514.727 0
514.742 0
514.756 0
514.771 5
514.786 4
514.800 0
514.815 0
514.830 0
514.844 0
514.859 0
514.874 0
514.888 0
514.903 0
514.918 0
514.933 0
514.947 0
514.962 0
514.977 0
514.991 0
515.006 0
515.021 0
515.035 0
515.050 0
515.065 0
515.079 0
515.094 1
515.109 0
515.123 0
515.138 0
515.153 0
515.168 0
515.182 0
515.197 0
515.212 0
515.226 0
515.241 0
515.256 0
515.270 0
515.285 0
515.300 0
515.314 0
515.329 0
515.344 5
515.359 2
515.373 0
515.388 0
515.403 0
515.417 0
515.432 0
515.447 0
515.461 0
515.476 0
515.491 0
515.505 0
515.520 0
515.535 3
515.550 0
515.564 0
515.579 0
515.594 0
515.608 0
515.623 2
515.638 0
515.652 0
515.667 0
515.682 0
515.697 0
515.711 0
515.726 0
515.741 0
515.755 0
515.770 0
515.785 2
515.799 0
515.814 0
515.829 3
515.844 2
515.858 0
515.873 0
515.888 0
515.902 0
515.917 0
515.932 0
515.946 5
515.961 13
515.976 0
515.991 0
516.005 0
516.020 0
516.035 0
516.049 0
516.064 0
516.079 0
516.093 0
516.108 0
516.123 0
516.138 0
516.152 1
516.167 8
516.182 2
516.196 0
516.211 0
516.226 0
516.240 0
516.255 0
516.270 0
516.285 0
516.299 0
516.314 0
516.329 0
516.343 0
516.358 0
516.373 0
516.388 0
516.402 0
516.417 0
516.432 0
516.446 0
516.461 0
516.476 1
516.491 0
516.505 0
516.520 0
516.535 0
516.549 0
516.564 0
516.579 0
516.593 0
516.608 0
516.623 0
516.638 0
516.652 0
516.667 0
516.682 0
516.696 0
516.711 1
516.726 0
516.741 0
516.755 0
516.770 0
516.785 0
516.799 0
516.814 0
516.829 0
516.844 0
516.858 2
516.873 0
516.888 3
516.902 6
516.917 0
516.932 0
516.947 0
516.961 0
516.976 0
516.991 0
517.005 4
517.020 0
517.035 0
517.050 0
517.064 0
517.079 0
517.094 0
517.108 0
517.123 0
517.138 0
517.153 0
517.167 0
517.182 0
517.197 0
517.212 0
517.226 0
517.241 0
517.256 0
517.270 0
517.285 0
517.300 0
517.315 0
517.329 0
517.344 0
517.359 0
517.373 0
517.388 0
517.403 0
517.418 0
517.432 0
517.447 0
517.462 0
517.476 0
517.491 0
517.506 0
517.521 0
517.535 0
517.550 0
517.565 0
517.580 0
517.594 0
517.609 0
517.624 0
517.638 0
517.653 0
517.668 0
517.683 0
517.697 0
517.712 0
517.727 0
517.742 0
517.756 0
517.771 0
517.786 0
517.800 0
517.815 0
517.830 0
517.845 0
517.859 0
517.874 5
517.889 3
517.904 0
517.918 0
517.933 0
517.948 1
517.962 3
517.977 4
517.992 0
518.007 0
518.021 0
518.036 0
518.051 0
518.066 0
518.080 0
518.095 0
518.110 0
518.125 0
518.139 0
518.154 0
518.169 0
518.183 0
518.198 0
518.213 0
518.228 0
518.242 0
518.257 0
518.272 0
518.287 0
518.301 0
518.316 0
518.331 0
518.346 0
518.360 2
518.375 0
518.390 0
518.404 0
518.419 0
518.434 0
518.449 0
518.463 0
518.478 2
518.493 3
518.508 0
518.522 0
518.537 0
518.552 0
518.567 0
518.581 0
518.596 0
518.611 0
518.626 0
518.640 0
518.655 0
518.670 0
518.684 0
518.699 0
518.714 0
518.729 0
518.743 0
518.758 0
518.773 0
518.788 0
518.802 0
518.817 0
518.832 0
518.847 0
518.861 0
518.876 0
518.891 0
518.906 0
518.920 0
518.935 0
518.950 0
518.965 0
518.979 0
518.994 0
519.009 0
519.024 0
519.038 0
519.053 2
519.068 0
519.083 0
519.097 0
519.112 0
519.127 0
519.142 0
519.156 0
519.171 2
519.186 0
519.201 0
519.215 0
519.230 0
519.245 0
519.260 0
519.274 0
519.289 0
519.304 0
519.319 0
519.333 0
519.348 0
519.363 0
519.378 0
519.392 0
519.407 0
519.422 0
519.437 0
519.451 0
519.466 0
519.481 0
519.496 0
519.510 0
519.525 0
519.540 0
519.555 0
519.569 0
519.584 0
519.599 0
519.614 0
519.628 0
519.643 0
519.658 0
519.673 0
519.687 0
519.702 0
519.717 0
519.732 0
519.746 0
519.761 0
519.776 0
519.791 0
519.805 0
519.820 0
519.835 0
519.850 3
519.864 0
519.879 0
519.894 0
519.909 0
519.923 0
519.938 7
519.953 0
519.968 0
519.982 0
519.997 0
520.012 0
520.027 0
520.041 0
520.056 0
520.071 0
520.086 0
520.101 0
520.115 0
520.130 0
520.145 0
520.160 0
520.174 0
520.189 0
520.204 0
520.219 0
520.233 0
520.248 0
520.263 0
520.278 0
520.292 0
520.307 0
520.322 0
520.337 0
520.351 0
520.366 0
520.381 0
520.396 0
520.411 0
520.425 0
520.440 0
520.455 0
520.470 0
520.484 0
520.499 0
520.514 0
520.529 0
520.543 0
520.558 0
520.573 0
520.588 0
520.603 0
520.617 0
520.632 0
520.647 0
520.662 0
520.676 0
520.691 0
520.706 0
520.721 0
520.735 0
520.750 0
520.765 0
520.780 0
520.795 0
520.809 0
520.824 0
520.839 0
520.854 0
520.868 0
520.883 0
520.898 0
520.913 0
520.927 0
520.942 0
520.957 0
520.972 0
520.987 0
521.001 0
521.016 0
521.031 0
521.046 0
521.060 0
521.075 0
521.090 0
521.105 0
521.120 0
521.134 0
521.149 0
521.164 0
521.179 1
521.193 0
521.208 3
521.223 4
521.238 0
521.252 0
521.267 0
521.282 1
521.297 0
521.312 0
521.326 0
521.341 0
521.356 0
521.371 0
521.385 0
521.400 0
521.415 1
521.430 1
521.445 0
521.459 0
521.474 0
521.489 0
521.504 5
521.519 2
521.533 0
521.548 0
521.563 0
521.578 0
521.592 2
521.607 0
521.622 0
521.637 0
521.652 0
521.666 3
521.681 0
521.696 0
521.711 0
521.725 0
521.740 0
521.755 0
521.770 0
521.785 0
521.799 0
521.814 0
521.829 0
521.844 0
521.859 0
521.873 0
521.888 2
521.903 3
521.918 0
521.932 0
521.947 1
521.962 4
521.977 12
521.992 2
522.006 0
522.021 0
522.036 0
522.051 0
522.066 0
522.080 0
522.095 0
522.110 0
522.125 0
522.139 0
522.154 1
522.169 0
522.184 0
522.199 1
522.213 3
522.228 0
522.243 0
522.258 1
522.273 5
522.287 0
522.302 0
522.317 0
522.332 0
522.347 0
522.361 9
522.376 6
522.391 0
522.406 0
522.421 2
522.435 5
522.450 2
522.465 5
522.480 1
522.494 0
522.509 0
522.524 0
522.539 0
522.554 0
522.568 0
522.583 0
522.598 0
522.613 0
522.628 0
522.642 0
522.657 0
522.672 0
522.687 0
522.702 0
522.716 0
522.731 0
522.746 0
522.761 0
522.776 0
522.790 1
522.805 0
522.820 0
522.835 0
522.850 0
522.864 0
522.879 0
522.894 0
522.909 0
522.924 0
522.938 0
522.953 0
522.968 0
522.983 0
522.998 0
523.012 0
523.027 0
523.042 0
523.057 0
523.072 0
523.086 0
523.101 0
523.116 0
523.131 0
523.146 0
523.160 8
523.175 5
523.190 0
523.205 0
523.220 0
523.234 0
523.249 0
523.264 0
523.279 0
523.294 0
523.308 0
523.323 0
523.338 0
523.353 0
523.368 0
523.383 0
523.397 0
523.412 0
523.427 0
523.442 0
523.457 0
523.471 0
523.486 0
523.501 0
523.516 0
523.531 0
523.545 0
523.560 1
523.575 0
523.590 0
523.605 0
523.619 1
523.634 6
523.649 0
523.664 0
523.679 0
523.694 0
523.708 0
523.723 0
523.738 0
523.753 0
523.768 0
523.782 0
523.797 0
523.812 0
523.827 0
523.842 0
523.856 0
523.871 0
523.886 0
523.901 1
523.916 5
523.931 0
523.945 0
523.960 0
523.975 0
523.990 0
524.005 0
524.019 0
524.034 0
524.049 0
524.064 3
524.079 0
524.093 0
524.108 0
524.123 0
524.138 0
524.153 6
524.168 0
524.182 9
524.197 0
524.212 0
524.227 0
524.242 0
524.256 0
524.271 4
524.286 0
524.301 0
524.316 0
524.331 0
524.345 0
524.360 3
524.375 1
524.390 0
524.405 0
524.420 0
524.434 10
524.449 8
524.464 0
524.479 0
524.494 0
524.508 0
524.523 0
524.538 0
524.553 0
524.568 0
524.583 0
524.597 0
524.612 3
524.627 9
524.642 6
524.657 0
524.672 0
524.686 0
524.701 0
524.716 0
524.731 0
524.746 0
524.760 0
524.775 0
524.790 0
524.805 0
524.820 0
524.835 0
524.849 0
524.864 0
524.879 0
524.894 0
524.909 0
524.924 0
524.938 0
524.953 0
524.968 0
524.983 0
524.998 0
525.013 0
525.027 0
525.042 11
525.057 7
525.072 2
525.087 0
525.102 0
525.116 0
525.131 0
525.146 0
525.161 0
525.176 0
525.191 0
525.205 0
525.220 0
525.235 0
525.250 2
525.265 0
525.280 0
525.294 0
525.309 0
525.324 0
525.339 0
525.354 0
525.369 0
525.383 0
525.398 0
525.413 0
525.428 0
525.443 0
525.458 0
525.472 0
525.487 0
525.502 0
525.517 3
525.532 0
525.547 0
525.561 9
525.576 1
525.591 0
525.606 0
525.621 4
525.636 0
525.650 0
525.665 0
525.680 0
525.695 0
525.710 0
525.725 0
525.739 0
525.754 0
525.769 0
525.784 0
525.799 0
525.814 0
525.829 0
525.843 0
525.858 0
525.873 0
525.888 0
525.903 0
525.918 0
525.932 1
525.947 0
525.962 0
525.977 0
525.992 0
526.007 0
526.021 0
526.036 0
526.051 0
526.066 0
526.081 0
526.096 0
526.111 0
526.125 0
526.140 0
526.155 0
526.170 0
526.185 0
526.200 0
526.214 0
526.229 0
526.244 0
526.259 0
526.274 0
526.289 0
526.304 0
526.318 0
526.333 0
526.348 0
526.363 0
526.378 0
526.393 0
526.408 0
526.422 0
526.437 2
526.452 0
526.467 1
526.482 0
526.497 7
526.511 1
526.526 0
526.541 0
526.556 0
526.571 0
526.586 0
526.601 0
526.615 6
526.630 5
526.645 1
526.660 0
526.675 0
526.690 0
526.705 0
526.719 0
526.734 0
526.749 0
526.764 3
526.779 0
526.794 0
526.809 0
526.823 0
526.838 0
526.853 0
526.868 1
526.883 3
526.898 0
526.913 0
526.927 0
526.942 0
526.957 0
526.972 0
526.987 0
527.002 0
527.017 0
527.031 0
527.046 0
527.061 0
527.076 0
527.091 0
527.106 2
527.121 0
527.135 0
527.150 0
527.165 2
527.180 0
527.195 0
527.210 0
527.225 0
527.239 0
527.254 7
527.269 0
527.284 0
527.299 0
527.314 0
527.329 0
527.343 0
527.358 0
527.373 0
527.388 0
527.403 0
527.418 4
527.433 2
527.448 0
527.462 0
527.477 0
527.492 0
527.507 0
527.522 0
527.537 0
527.552 0
527.566 0
527.581 0
527.596 0
527.611 0
527.626 0
527.641 0
527.656 0
527.671 0
527.685 0
527.700 0
527.715 0
527.730 4
527.745 0
527.760 0
527.775 0
527.789 0
527.804 0
527.819 0
527.834 0
527.849 0
527.864 0
527.879 0
527.894 0
527.908 0
527.923 4
527.938 1
527.953 0
527.968 4
527.983 0
527.998 4
528.013 2
528.027 2
528.042 0
528.057 0
528.072 0
528.087 1
528.102 0
528.117 0
528.131 0
528.146 2
528.161 0
528.176 2
528.191 0
528.206 6
528.221 4
528.236 0
528.250 0
528.265 0
528.280 2
528.295 6
528.310 0
528.325 2
528.340 6
528.355 3
528.370 0
528.384 0
528.399 0
528.414 4
528.429 0
528.444 5
528.459 1
528.474 0
528.489 0
528.503 0
528.518 0
528.533 0
528.548 0
528.563 0
528.578 0
528.593 0
528.608 0
528.622 0
528.637 14
528.652 5
528.667 0
528.682 0
528.697 9
528.712 0
528.727 0
528.742 0
528.756 1
528.771 0
528.786 0
528.801 0
528.816 0
528.831 0
528.846 0
528.861 8
528.875 20
528.890 7
528.905 0
528.920 0
528.935 0
528.950 0
528.965 0
528.980 0
528.995 0
529.009 0
529.024 2
529.039 7
529.054 0
529.069 0
529.084 0
529.099 0
529.114 0
529.129 0
529.143 0
529.158 0
529.173 0
529.188 0
529.203 0
529.218 0
529.233 0
529.248 0
529.263 0
529.277 0
529.292 0
529.307 0
529.322 0
529.337 0
529.352 0
529.367 0
529.382 0
529.397 0
529.411 0
529.426 0
529.441 0
529.456 0
529.471 12
529.486 5
529.501 0
529.516 0
529.531 0
529.545 0
529.560 0
529.575 3
529.590 0
529.605 0
529.620 0
529.635 0
529.650 0
529.665 0
529.680 0
529.694 0
529.709 0
529.724 2
529.739 0
529.754 0
529.769 0
529.784 0
529.799 0
529.814 0
529.829 0
529.843 3
529.858 0
529.873 0
529.888 0
529.903 0
529.918 0
529.933 0
529.948 0
529.963 0
529.978 0
529.992 0
530.007 0
530.022 0
530.037 0
530.052 0
530.067 0
530.082 0
530.097 0
530.112 0
530.127 0
530.141 0
530.156 0
530.171 0
530.186 0
530.201 0
530.216 0
530.231 0
530.246 0
530.261 0
530.276 0
530.290 0
530.305 0
530.320 0
530.335 0
530.350 0
530.365 0
530.380 0
530.395 0
530.410 0
530.425 2
530.440 0
530.454 0
530.469 4
530.484 6
530.499 4
530.514 0
530.529 0
530.544 0
530.559 2
530.574 0
530.589 0
530.603 0
530.618 0
530.633 0
530.648 0
530.663 0
530.678 0
530.693 0
530.708 0
530.723 0
530.738 0
530.753 0
530.768 3
530.782 0
530.797 0
530.812 0
530.827 0
530.842 0
530.857 0
530.872 1
530.887 2
530.902 0
530.917 0
530.932 0
530.946 0
530.961 0
530.976 0
530.991 0
531.006 0
531.021 0
531.036 0
531.051 0
531.066 0
531.081 0
531.096 0
531.111 0
531.125 0
531.140 0
531.155 0
531.170 0
531.185 0
531.200 0
531.215 0
531.230 0
531.245 0
531.260 0
531.275 0
531.290 0
531.304 0
531.319 0
531.334 0
531.349 0
531.364 0
531.379 0
531.394 0
531.409 0
531.424 0
531.439 0
531.454 0
531.469 0
531.483 0
531.498 0
531.513 0
531.528 0
531.543 0
531.558 0
531.573 0
531.588 0
531.603 0
531.618 0
531.633 0
531.648 0
531.663 0
531.677 2
531.692 0
531.707 0
531.722 0
531.737 0
531.752 0
531.767 0
531.782 0
531.797 0
531.812 0
531.827 0
531.842 0
531.857 0
531.872 0
531.886 0
531.901 0
531.916 0
531.931 0
531.946 0
531.961 0
531.976 0
531.991 0
532.006 4
532.021 3
532.036 0
532.051 0
532.066 0
532.081 3
532.095 0
532.110 0
532.125 0
532.140 0
532.155 0
532.170 2
532.185 6
532.200 0
532.215 0
532.230 0
532.245 0
532.260 0
532.275 0
532.290 0
532.304 0
532.319 0
532.334 9
532.349 3
532.364 0
532.379 0
532.394 2
532.409 0
532.424 0
532.439 0
532.454 0
532.469 0
532.484 0
532.499 0
532.514 0
532.528 0
532.543 0
532.558 2
532.573 0
532.588 0
532.603 5
532.618 6
532.633 1
532.648 0
532.663 0
532.678 0
532.693 0
532.708 0
532.723 0
532.738 0
532.753 0
532.767 0
532.782 0
532.797 0
532.812 0
532.827 0
532.842 0
532.857 3
532.872 0
532.887 0
532.902 0
532.917 0
532.932 0
532.947 2
532.962 0
532.977 2
532.992 0
533.007 0
533.021 0
533.036 0
533.051 0
533.066 0
533.081 0
533.096 0
533.111 0
533.126 0
533.141 0
533.156 0
533.171 0
533.186 0
533.201 0
533.216 0
533.231 0
533.246 0
533.261 0
533.276 0
533.291 0
533.305 0
533.320 0
533.335 0
533.350 0
533.365 0
533.380 0
533.395 0
533.410 0
533.425 0
533.440 0
533.455 0
533.470 0
533.485 0
533.500 0
533.515 0
533.530 0
533.545 0
533.560 0
533.575 0
533.589 0
533.604 0
533.619 0
533.634 0
533.649 0
533.664 0
533.679 1
533.694 0
533.709 0
533.724 0
533.739 0
533.754 0
533.769 0
533.784 0
533.799 0
533.814 0
533.829 0
533.844 0
533.859 2
533.874 0
533.889 0
533.903 0
533.918 0
533.933 0
533.948 0
533.963 0
533.978 5
533.993 0
534.008 0
534.023 0
534.038 0
534.053 0
534.068 0
534.083 0
534.098 7
534.113 7
534.128 1
534.143 2
534.158 0
534.173 0
534.188 0
534.203 0
534.218 0
534.233 0
534.248 1
534.262 5
534.277 1
534.292 0
534.307 0
534.322 0
534.337 0
534.352 1
534.367 0
534.382 0
534.397 0
534.412 2
534.427 4
534.442 0
534.457 0
534.472 0
534.487 0
534.502 0
534.517 0
534.532 0
534.547 0
534.562 0
534.577 0
534.592 0
534.607 0
534.622 0
534.637 0
534.652 10
534.666 5
534.681 0
534.696 0
534.711 0
534.726 0
534.741 0
534.756 0
534.771 0
534.786 0
534.801 0
534.816 0
534.831 0
534.846 0
534.861 0
534.876 0
534.891 0
534.906 0
534.921 7
534.936 0
534.951 0
534.966 0
534.981 0
534.996 0
535.011 0
535.026 0
535.041 0
535.056 2
535.071 0
535.086 0
535.101 0
535.116 0
535.131 0
535.146 0
535.160 0
535.175 0
535.190 1
535.205 0
535.220 0
535.235 0
535.250 0
535.265 0
535.280 0
535.295 0
535.310 0
535.325 0
535.340 0
535.355 0
535.370 0
535.385 0
535.400 0
535.415 0
535.430 0
535.445 0
535.460 0
535.475 1
535.490 0
535.505 0
535.520 0
535.535 0
535.550 0
535.565 0
535.580 0
535.595 0
535.610 0
535.625 0
535.640 0
535.655 0
535.670 0
535.685 0
535.700 2
535.715 2
535.730 0
535.745 0
535.760 0
535.775 0
535.790 2
535.805 0
535.819 0
535.834 11
535.849 4
535.864 0
535.879 0
535.894 0
535.909 0
535.924 0
535.939 0
535.954 0
535.969 0
535.984 0
535.999 0
536.014 0
536.029 0
536.044 0
536.059 0
536.074 0
536.089 0
536.104 0
536.119 0
536.134 0
536.149 0
536.164 7
536.179 2
536.194 0
536.209 0
536.224 2
536.239 0
536.254 0
536.269 0
536.284 0
536.299 0
536.314 0
536.329 3
536.344 1
536.359 0
536.374 0
536.389 0
536.404 2
536.419 0
536.434 0
536.449 0
536.464 0
536.479 0
536.494 0
536.509 0
536.524 0
536.539 0
536.554 0
536.569 0
536.584 0
536.599 0
536.614 0
536.629 0
536.644 0
536.659 0
536.674 0
536.689 0
536.704 0
536.719 0
536.734 0
536.749 0
536.764 1
536.779 0
536.794 0
536.809 0
536.824 0
536.839 0
536.854 5
536.869 0
536.884 7
536.899 3
536.914 0
536.929 4
536.944 0
536.959 0
536.974 0
536.989 0
537.004 0
537.019 0
537.034 0
537.049 0
537.064 0
537.079 0
537.094 0
537.109 0
537.124 0
537.139 0
537.154 3
537.169 0
537.184 0
537.199 0
537.214 0
537.229 0
537.244 0
537.259 0
537.274 0
537.289 5
537.304 10
537.319 5
537.334 0
537.349 0
537.364 0
537.379 0
537.394 0
537.409 0
537.424 0
537.439 0
537.454 0
537.469 0
537.484 0
537.499 0
537.514 0
537.529 0
537.544 0
537.559 4
537.574 0
537.589 0
537.604 0
537.619 0
537.634 0
537.649 0
537.664 0
537.679 1
537.694 0
537.709 0
537.724 0
537.739 0
537.754 0
537.769 0
537.784 0
537.799 2
537.814 2
537.829 0
537.844 0
537.859 0
537.874 0
537.889 0
537.904 0
537.919 0
537.934 2
537.949 0
537.964 1
537.979 0
537.994 1
538.009 0
538.024 0
538.039 0
538.054 0
538.069 0
538.084 1
538.099 0
538.114 0
538.129 0
538.144 0
538.159 0
538.174 0
538.189 0
538.204 2
538.219 0
538.234 0
538.249 0
538.264 6
538.279 7
538.294 0
538.309 0
538.324 2
538.339 0
538.354 0
538.369 0
538.385 0
538.400 0
538.415 0
538.430 0
538.445 6
538.460 2
538.475 0
538.490 0
538.505 5
538.520 2
538.535 0
538.550 1
538.565 0
538.580 0
538.595 2
538.610 0
538.625 0
538.640 0
538.655 0
538.670 0
538.685 0
538.700 0
538.715 0
538.730 0
538.745 0
538.760 0
538.775 0
538.790 0
538.805 0
538.820 0
538.835 0
538.850 0
538.865 0
538.880 0
538.895 0
538.910 0
538.925 0
538.940 0
538.955 0
538.970 1
538.985 0
539.000 0
539.015 0
539.030 0
539.046 0
539.061 0
539.076 0
539.091 0
539.106 0
539.121 5
539.136 3
539.151 0
539.166 0
539.181 0
539.196 0
539.211 0
539.226 0
539.241 0
539.256 0
539.271 0
539.286 0
539.301 0
539.316 0
539.331 0
539.346 0
539.361 0
539.376 0
539.391 0
539.406 0
539.421 0
539.436 0
539.451 0
539.466 9
539.481 10
539.496 2
539.511 0
539.526 0
539.542 0
539.557 0
539.572 0
539.587 0
539.602 0
539.617 0
539.632 0
539.647 0
539.662 0
539.677 0
539.692 8
539.707 2
539.722 0
539.737 0
539.752 0
539.767 0
539.782 0
539.797 4
539.812 0
539.827 0
539.842 0
539.857 0
539.872 0
539.887 0
539.902 0
539.917 0
539.932 0
539.948 7
539.963 0
539.978 2
539.993 0
540.008 0
540.023 0
540.038 0
540.053 0
540.068 0
540.083 0
540.098 0
540.113 0
540.128 1
540.143 4
540.158 0
540.173 0
540.188 0
540.203 0
540.218 0
540.233 1
540.248 0
540.263 0
540.278 0
540.293 0
540.309 0
540.324 0
540.339 0
540.354 0
540.369 0
540.384 0
540.399 1
540.414 1
540.429 0
540.444 0
540.459 0
540.474 0
540.489 0
540.504 0
540.519 0
540.534 0
540.549 0
540.564 0
540.579 0
540.594 4
540.609 1
540.625 3
540.640 4
540.655 0
540.670 0
540.685 0
540.700 0
540.715 0
540.730 0
540.745 0
540.760 0
540.775 0
540.790 0
540.805 0
540.820 0
540.835 0
540.850 1
540.865 0
540.880 0
540.895 0
540.910 0
540.926 0
540.941 0
540.956 0
540.971 9
540.986 3
541.001 0
541.016 0
541.031 0
541.046 3
541.061 0
541.076 0
541.091 0
541.106 1
541.121 0
541.136 0
541.151 0
541.166 0
541.181 0
541.197 0
541.212 0
541.227 0
541.242 0
541.257 2
541.272 0
541.287 0
541.302 0
541.317 0
541.332 0
541.347 0
541.362 0
541.377 0
541.392 0
541.407 0
541.422 0
541.437 0
541.453 0
541.468 0
541.483 0
541.498 0
541.513 0
541.528 0
541.543 0
541.558 0
541.573 0
541.588 0
541.603 0
541.618 0
541.633 0
541.648 0
541.663 0
541.678 0
541.694 0
541.709 0
541.724 0
541.739 0
541.754 0
541.769 0
541.784 0
541.799 0
541.814 3
541.829 1
541.844 0
541.859 0
541.874 0
541.889 0
541.904 0
541.920 0
541.935 0
541.950 0
541.965 0
541.980 0
541.995 0
542.010 0
542.025 0
542.040 0
542.055 3
542.070 1
542.085 0
542.100 0
542.115 0
542.130 0
542.146 0
542.161 0
542.176 0
542.191 0
542.206 0
542.221 0
542.236 0
542.251 0
542.266 0
542.281 0
542.296 0
542.311 0
542.326 0
542.341 0
542.357 0
542.372 0
542.387 0
542.402 0
542.417 0
542.432 0
542.447 0
542.462 0
542.477 0
542.492 0
542.507 0
542.522 0
542.537 0
542.553 0
542.568 0
542.583 0
542.598 0
542.613 0
542.628 0
542.643 0
542.658 0
542.673 0
542.688 0
542.703 0
542.718 0
542.733 0
542.749 0
542.764 5
542.779 1
542.794 0
542.809 0
542.824 0
542.839 0
542.854 0
542.869 3
542.884 0
542.899 0
542.914 0
542.930 0
542.945 0
542.960 1
542.975 0
542.990 0
543.005 4
543.020 1
543.035 0
543.050 0
543.065 0
543.080 1
543.095 8
543.111 2
543.126 0
543.141 1
543.156 0
543.171 0
543.186 0
543.201 0
543.216 0
543.231 0
543.246 0
543.261 0
543.276 0
543.292 9
543.307 2
543.322 0
543.337 1
543.352 0
543.367 0
543.382 0
543.397 0
543.412 0
543.427 0
543.442 4
543.457 0
543.473 0
543.488 0
543.503 0
543.518 0
543.533 0
543.548 0
543.563 5
543.578 0
543.593 2
543.608 5
543.623 0
543.639 0
543.654 0
543.669 0
543.684 0
543.699 0
543.714 0
543.729 0
543.744 2
543.759 0
543.774 0
543.789 0
543.805 8
543.820 3
543.835 0
543.850 0
543.865 0
543.880 0
543.895 0
543.910 0
543.925 0
543.940 3
543.956 0
543.971 0
543.986 0
544.001 0
544.016 0
544.031 0
544.046 0
544.061 0
544.076 0
544.091 0
544.106 0
544.122 0
544.137 0
544.152 0
544.167 0
544.182 0
544.197 0
544.212 0
544.227 0
544.242 0
544.257 0
544.273 0
544.288 0
544.303 0
544.318 0
544.333 4
544.348 0
544.363 0
544.378 0
544.393 6
544.408 0
544.424 11
544.439 2
544.454 0
544.469 0
544.484 0
544.499 10
544.514 0
544.529 0
544.544 0
544.560 0
544.575 0
544.590 0
544.605 0
544.620 0
544.635 0
544.650 0
544.665 0
544.680 0
544.695 1
544.711 1
544.726 0
544.741 0
544.756 0
544.771 1
544.786 0
544.801 0
544.816 0
544.831 0
544.847 0
544.862 0
544.877 0
544.892 0
544.907 0
544.922 0
544.937 0
544.952 3
544.967 0
544.983 0
544.998 3
545.013 0
545.028 0
545.043 3
545.058 2
545.073 3
545.088 0
545.103 0
545.119 0
545.134 0
545.149 0
545.164 0
545.179 0
545.194 0
545.209 0
545.224 8
545.239 2
545.255 0
545.270 0
545.285 2
545.300 0
545.315 0
545.330 0
545.345 1
545.360 0
545.375 0
545.391 0
545.406 0
545.421 0
545.436 0
545.451 0
545.466 3
545.481 5
545.496 0
545.511 0
545.527 0
545.542 0
545.557 0
545.572 0
545.587 0
545.602 0
545.617 0
545.632 0
545.648 3
545.663 0
545.678 0
545.693 0
545.708 0
545.723 0
545.738 0
545.753 6
545.769 2
545.784 0
545.799 0
545.814 2
545.829 0
545.844 0
545.859 0
545.874 0
545.889 0
545.905 0
545.920 6
545.935 0
545.950 0
545.965 0
545.980 0
545.995 0
546.010 0
546.026 0
546.041 0
546.056 0
546.071 0
546.086 0
546.101 0
546.116 0
546.131 0
546.147 0
546.162 0
546.177 0
546.192 0
546.207 0
546.222 0
546.237 0
546.252 0
546.268 3
546.283 0
546.298 0
546.313 0
546.328 0
546.343 0
546.358 0
546.374 0
546.389 0
546.404 0
546.419 0
546.434 0
546.449 0
546.464 0
546.479 0
546.495 5
546.510 0
546.525 0
546.540 0
546.555 0
546.570 0
546.585 0
546.600 0
546.616 0
546.631 0
546.646 0
546.661 0
546.676 0
546.691 0
546.706 0
546.722 0
546.737 0
546.752 0
546.767 0
546.782 0
546.797 0
546.812 0
546.827 0
546.843 0
546.858 0
546.873 0
546.888 0
546.903 0
546.918 0
546.933 0
546.949 0
546.964 0
546.979 3
546.994 0
547.009 0
547.024 0
547.039 0
547.055 0
547.070 0
547.085 0
547.100 0
547.115 0
547.130 0
547.145 0
547.161 0
547.176 0
547.191 0
547.206 0
547.221 0
547.236 0
547.251 0
547.267 0
547.282 2
547.297 0
547.312 0
547.327 0
547.342 0
547.357 0
547.373 0
547.388 0
547.403 0
547.418 3
547.433 0
547.448 0
547.463 0
547.479 0
547.494 0
547.509 0
547.524 0
547.539 0
547.554 0
547.569 0
547.585 0
547.600 0
547.615 0
547.630 2
547.645 0
547.660 0
547.675 3
547.691 3
547.706 0
547.721 1
547.736 0
547.751 0
547.766 0
547.781 0
547.797 0
547.812 0
547.827 0
547.842 0
547.857 0
547.872 0
547.887 0
547.903 0
547.918 0
547.933 0
547.948 0
547.963 0
547.978 0
547.994 0
548.009 0
548.024 0
548.039 0
548.054 0
548.069 0
548.084 0
548.100 0
548.115 8
548.130 4
548.145 0
548.160 0
548.175 0
548.191 0
548.206 0
548.221 0
548.236 0
548.251 0
548.266 0
548.281 0
548.297 0
548.312 0
548.327 0
548.342 0
548.357 0
548.372 0
548.388 0
548.403 0
548.418 1
548.433 4
548.448 1
548.463 0
548.479 0
548.494 0
548.509 0
548.524 0
548.539 0
548.554 0
548.569 0
548.585 0
548.600 0
548.615 0
548.630 0
548.645 0
548.660 0
548.676 0
548.691 0
548.706 0
548.721 0
548.736 0
548.751 0
548.767 5
548.782 5
548.797 0
548.812 0
548.827 0
548.842 1
548.858 2
548.873 0
548.888 0
548.903 0
548.918 0
548.933 0
548.949 0
548.964 0
548.979 0
548.994 0
549.009 1
549.024 0
549.040 0
549.055 0
549.070 0
549.085 0
549.100 0
549.115 0
549.131 0
549.146 0
549.161 0
549.176 1
549.191 0
549.206 0
549.222 0
549.237 0
549.252 0
549.267 0
549.282 0
549.297 1
549.313 0
549.328 0
549.343 0
549.358 0
549.373 0
549.388 0
549.404 0
549.419 2
549.434 0
549.449 3
549.464 2
549.479 0
549.495 0
549.510 0
549.525 1
549.540 0
549.555 0
549.570 0
549.586 17
549.601 2
549.616 0
549.631 2
549.646 0
549.661 0
549.677 3
549.692 0
549.707 0
549.722 0
549.737 0
549.753 0
549.768 0
549.783 0
549.798 0
549.813 0
549.828 1
549.844 0
549.859 0
549.874 1
549.889 0
549.904 0
549.919 0
549.935 0
549.950 0
549.965 0
549.980 0
549.995 0
550.011 0
550.026 0
550.041 0
550.056 0
550.071 0
550.086 0
550.102 5
550.117 1
550.132 0
550.147 0
550.162 0
550.178 0
550.193 0
550.208 0
550.223 0
550.238 0
550.253 0
550.269 0
550.284 0
550.299 0
550.314 0
550.329 0
550.345 0
550.360 0
550.375 0
550.390 0
550.405 0
550.420 0
550.436 0
550.451 0
550.466 0
550.481 0
550.496 0
550.512 0
550.527 0
550.542 0
550.557 0
550.572 3
550.588 2
550.603 0
550.618 0
550.633 0
550.648 0
550.663 0
550.679 0
550.694 0
550.709 0
550.724 0
550.739 0
550.755 0
550.770 0
550.785 0
550.800 0
550.815 0
550.831 0
550.846 0
550.861 0
550.876 0
550.891 0
550.907 0
550.922 1
550.937 0
550.952 0
550.967 0
550.982 0
550.998 0
551.013 0
551.028 0
551.043 0
551.058 0
551.074 0
551.089 0
551.104 1
551.119 1
551.134 0
551.150 8
551.165 10
551.180 2
551.195 0
551.210 0
551.226 0
551.241 0
551.256 0
551.271 0
551.286 0
551.302 0
551.317 0
551.332 11
551.347 0
551.362 0
551.378 0
551.393 0
551.408 0
551.423 0
551.438 0
551.454 0
551.469 0
551.484 0
551.499 0
551.514 0
551.530 0
551.545 2
551.560 1
551.575 0
551.590 0
551.606 0
551.621 0
551.636 0
551.651 1
551.666 0
551.682 0
551.697 0
551.712 0
551.727 0
551.742 0
551.758 0
551.773 0
551.788 0
551.803 0
551.818 0
551.834 0
551.849 1
551.864 0
551.879 0
551.894 0
551.910 4
551.925 1
551.940 0
551.955 0
551.970 0
551.986 5
552.001 0
552.016 0
552.031 0
552.047 0
552.062 0
552.077 0
552.092 0
552.107 1
552.123 3
552.138 0
552.153 0
552.168 0
552.183 0
552.199 0
552.214 2
552.229 13
552.244 2
552.259 0
552.275 0
552.290 0
552.305 0
552.320 0
552.335 0
552.351 0
552.366 0
552.381 0
552.396 1
552.412 4
552.427 0
552.442 0
552.457 0
552.472 0
552.488 0
552.503 0
552.518 0
552.533 0
552.548 0
552.564 0
552.579 0
552.594 0
552.609 0
552.625 0
552.640 0
552.655 3
552.670 0
552.685 13
552.701 3
552.716 0
552.731 0
552.746 0
552.762 0
552.777 0
552.792 0
552.807 0
552.822 1
552.838 5
552.853 3
552.868 0
552.883 3
552.898 6
552.914 0
552.929 0
552.944 3
552.959 14
552.975 0
552.990 0
553.005 0
553.020 0
553.035 0
553.051 0
553.066 0
553.081 0
553.096 0
553.112 0
553.127 0
553.142 0
553.157 0
553.172 0
553.188 0
553.203 0
553.218 1
553.233 3
553.249 11
553.264 4
553.279 0
553.294 0
553.309 0
553.325 0
553.340 0
553.355 0
553.370 0
553.386 0
553.401 0
553.416 0
553.431 0
553.447 12
553.462 3
553.477 0
553.492 0
553.507 0
553.523 0
553.538 0
553.553 0
553.568 0
553.584 0
553.599 0
553.614 0
553.629 0
553.644 6
553.660 1
553.675 0
553.690 0
553.705 0
553.721 0
553.736 0
553.751 0
553.766 0
553.782 0
553.797 0
553.812 0
553.827 0
553.842 0
553.858 0
553.873 0
553.888 0
553.903 0
553.919 7
553.934 1
553.949 0
553.964 0
553.980 0
553.995 0
554.010 0
554.025 0
554.041 0
554.056 0
554.071 0
554.086 0
554.101 0
554.117 0
554.132 0
554.147 0
554.162 0
554.178 0
554.193 0
554.208 0
554.223 0
554.239 0
554.254 0
554.269 0
554.284 0
554.300 0
554.315 0
554.330 0
554.345 0
554.360 0
554.376 0
554.391 0
554.406 0
554.421 0
554.437 0
554.452 0
554.467 0
554.482 0
554.498 0
554.513 0
554.528 0
554.543 0
554.559 0
554.574 5
554.589 0
554.604 0
554.620 0
554.635 0
554.650 0
554.665 0
554.681 0
554.696 0
554.711 15
554.726 5
554.742 0
554.757 0
554.772 1
554.787 0
554.803 0
554.818 0
554.833 0
554.848 0
554.864 0
554.879 3
554.894 9
554.909 0
554.925 0
554.940 0
554.955 0
554.970 0
554.985 0
555.001 0
555.016 0
555.031 0
555.046 0
555.062 0
555.077 0
555.092 0
555.107 0
555.123 0
555.138 0
555.153 0
555.168 0
555.184 0
555.199 0
555.214 0
555.229 0
555.245 0
555.260 0
555.275 0
555.290 3
555.306 0
555.321 0
555.336 0
555.352 0
555.367 0
555.382 0
555.397 0
555.413 4
555.428 6
555.443 0
555.458 0
555.474 0
555.489 0
555.504 0
555.519 0
555.535 0
555.550 0
555.565 0
555.580 0
555.596 0
555.611 0
555.626 0
555.641 2
555.657 0
555.672 0
555.687 0
555.702 0
555.718 0
555.733 0
555.748 0
555.763 0
555.779 0
555.794 0
555.809 0
555.824 0
555.840 1
555.855 4
555.870 0
555.885 0
555.901 0
555.916 0
555.931 0
555.947 0
555.962 4
555.977 5
555.992 0
556.008 0
556.023 0
556.038 0
556.053 0
556.069 0
556.084 0
556.099 0
556.114 0
556.130 0
556.145 0
556.160 0
556.175 0
556.191 0
556.206 0
556.221 0
556.237 0
556.252 0
556.267 0
556.282 0
556.298 5
556.313 3
556.328 0
556.343 1
556.359 0
556.374 0
556.389 2
556.404 12
556.420 2
556.435 2
556.450 10
556.466 2
556.481 0
556.496 0
556.511 0
556.527 0
556.542 0
556.557 7
556.572 0
556.588 0
556.603 0
556.618 0
556.634 0
556.649 0
556.664 0
556.679 0
556.695 0
556.710 0
556.725 0
556.740 0
556.756 0
556.771 0
556.786 0
556.802 0
556.817 0
556.832 1
556.847 0
556.863 0
556.878 0
556.893 0
556.908 0
556.924 0
556.939 3
556.954 1
556.970 0
556.985 0
557.000 0
557.015 0
557.031 2
557.046 0
557.061 0
557.076 0
557.092 0
557.107 0
557.122 0
557.138 0
557.153 0
557.168 0
557.183 0
557.199 0
557.214 0
557.229 0
557.245 0
557.260 0
557.275 0
557.290 0
557.306 7
557.321 2
557.336 0
557.351 0
557.367 0
557.382 0
557.397 0
557.413 0
557.428 0
557.443 0
557.458 0
557.474 0
557.489 0
557.504 0
557.520 0
557.535 2
557.550 0
557.565 0
557.581 0
557.596 0
557.611 0
557.627 0
557.642 0
557.657 0
557.672 0
557.688 0
557.703 0
557.718 0
557.734 0
557.749 3
557.764 0
557.779 2
557.795 6
557.810 0
557.825 0
557.841 0
557.856 0
557.871 0
557.886 0
557.902 0
557.917 0
557.932 0
557.948 0
557.963 0
557.978 0
557.993 0
558.009 0
558.024 0
558.039 0
558.055 0
558.070 0
558.085 0
558.100 0
558.116 1
558.131 0
558.146 0
558.162 0
558.177 0
558.192 0
558.208 0
558.223 0
558.238 0
558.253 0
558.269 0
558.284 0
558.299 0
558.315 0
558.330 0
558.345 3
558.360 0
558.376 0
558.391 0
558.406 0
558.422 0
558.437 0
558.452 0
558.468 0
558.483 0
558.498 0
558.513 0
558.529 0
558.544 0
558.559 0
558.575 1
558.590 0
558.605 0
558.620 0
558.636 0
558.651 3
558.666 1
558.682 0
558.697 0
558.712 0
558.728 0
558.743 0
558.758 0
558.773 0
558.789 0
558.804 0
558.819 0
558.835 0
558.850 6
558.865 0
558.881 0
558.896 0
558.911 0
558.926 0
558.942 0
558.957 0
558.972 0
558.988 0
559.003 1
559.018 1
559.034 0
559.049 0
559.064 0
559.080 0
559.095 0
559.110 0
559.125 0
559.141 0
559.156 0
559.171 0
559.187 0
559.202 0
559.217 0
559.233 0
559.248 0
559.263 0
559.279 0
559.294 0
559.309 0
559.324 0
559.340 0
559.355 0
559.370 0
559.386 0
559.401 0
559.416 0
559.432 8
559.447 2
559.462 0
559.478 0
559.493 0
559.508 0
559.523 6
559.539 0
559.554 0
559.569 0
559.585 0
559.600 0
559.615 0
559.631 0
559.646 0
559.661 0
559.677 0
559.692 1
559.707 13
559.722 2
559.738 0
559.753 0
559.768 1
559.784 0
559.799 0
559.814 0
559.830 0
559.845 2
559.860 0
559.876 0
559.891 0
559.906 0
559.922 0
559.937 0
559.952 0
559.968 0
559.983 0
559.998 0
560.013 0
560.029 0
560.044 1
560.059 0
560.075 0
560.090 0
560.105 0
560.121 0
560.136 0
560.151 0
560.167 0
560.182 0
560.197 0
560.213 0
560.228 0
560.243 0
560.259 0
560.274 0
560.289 0
560.305 0
560.320 0
560.335 0
560.351 0
560.366 0
560.381 3
560.396 0
560.412 0
560.427 0
560.442 0
560.458 0
560.473 0
560.488 0
560.504 0
560.519 0
560.534 0
560.550 0
560.565 0
560.580 0
560.596 3
560.611 8
560.626 0
560.642 3
560.657 8
560.672 0
560.688 0
560.703 0
560.718 0
560.734 1
560.749 0
560.764 0
560.780 0
560.795 2
560.810 0
560.826 0
560.841 0
560.856 0
560.872 0
560.887 0
560.902 0
560.918 0
560.933 4
560.948 0
560.964 0
560.979 0
560.994 0
561.010 0
561.025 0
561.040 0
561.056 0
561.071 0
561.086 4
561.102 0
561.117 0
561.132 0
561.148 5
561.163 0
561.178 0
561.194 0
561.209 0
561.224 0
561.240 0
561.255 0
561.270 0
561.286 0
561.301 0
561.316 0
561.332 3
561.347 0
561.362 0
561.378 0
561.393 0
561.408 0
561.424 0
561.439 0
561.454 0
561.470 0
561.485 0
561.500 0
561.516 0
561.531 0
561.546 0
561.562 0
561.577 0
561.592 0
561.608 0
561.623 0
561.638 1
561.654 0
561.669 0
561.684 0
561.700 9
561.715 4
561.730 0
561.746 0
561.761 0
561.776 0
561.792 0
561.807 0
561.822 0
561.838 0
561.853 3
561.868 0
561.884 0
561.899 0
561.914 0
561.930 0
561.945 0
561.960 0
561.976 7
561.991 0
562.006 4
562.022 0
562.037 0
562.053 0
562.068 0
562.083 0
562.099 0
562.114 0
562.129 0
562.145 0
562.160 0
562.175 0
562.191 1
562.206 0
562.221 0
562.237 0
562.252 0
562.267 0
562.283 0
562.298 9
562.313 6
562.329 0
562.344 0
562.359 0
562.375 0
562.390 0
562.406 0
562.421 2
562.436 0
562.452 0
562.467 0
562.482 0
562.498 0
562.513 0
562.528 0
562.544 0
562.559 0
562.574 0
562.590 0
562.605 0
562.620 0
562.636 0
562.651 0
562.666 0
562.682 1
562.697 0
562.713 0
562.728 0
562.743 0
562.759 0
562.774 0
562.789 0
562.805 0
562.820 0
562.835 0
562.851 0
562.866 0
562.881 0
562.897 0
562.912 0
562.928 0
562.943 16
562.958 8
562.974 1
562.989 5
563.004 3
563.020 0
563.035 0
563.050 0
563.066 0
563.081 6
563.096 6
563.112 0
563.127 0
563.143 0
563.158 2
563.173 7
563.189 2
563.204 0
563.219 0
563.235 0
563.250 0
563.265 0
563.281 0
563.296 0
563.312 0
563.327 0
563.342 0
563.358 0
563.373 0
563.388 0
563.404 0
563.419 0
563.434 0
563.450 0
563.465 0
563.481 0
563.496 0
563.511 0
563.527 0
563.542 0
563.557 0
563.573 0
563.588 0
563.603 0
563.619 0
563.634 0
563.650 0
563.665 0
563.680 3
563.696 3
563.711 0
563.726 0
563.742 0
563.757 0
563.772 0
563.788 0
563.803 0
563.819 0
563.834 0
563.849 0
563.865 0
563.880 0
563.895 0
563.911 0
563.926 0
563.942 0
563.957 0
563.972 0
563.988 0
564.003 0
564.018 0
564.034 0
564.049 0
564.065 0
564.080 0
564.095 0
564.111 6
564.126 0
564.141 0
564.157 0
564.172 0
564.188 0
564.203 0
564.218 0
564.234 0
564.249 0
564.264 4
564.280 1
564.295 0
564.311 0
564.326 0
564.341 0
564.357 0
564.372 0
564.387 0
564.403 0
564.418 0
564.434 0
564.449 0
564.464 0
564.480 0
564.495 0
564.510 1
564.526 0
564.541 0
564.557 0
564.572 0
564.587 0
564.603 0
564.618 0
564.633 0
564.649 0
564.664 0
564.680 0
564.695 0
564.710 0
564.726 0
564.741 0
564.757 0
564.772 0
564.787 0
564.803 0
564.818 0
564.833 0
564.849 0
564.864 0
564.880 0
564.895 0
564.910 0
564.926 0
564.941 0
564.956 0
564.972 0
564.987 0
565.003 0
565.018 0
565.033 0
565.049 0
565.064 0
565.080 0
565.095 0
565.110 0
565.126 0
565.141 0
565.157 0
565.172 0
565.187 0
565.203 0
565.218 0
565.233 0
565.249 0
565.264 0
565.280 0
565.295 0
565.310 0
565.326 2
565.341 4
565.357 0
565.372 0
565.387 10
565.403 3
565.418 0
565.434 0
565.449 3
565.464 3
565.480 0
565.495 0
565.510 0
565.526 0
565.541 0
565.557 0
565.572 0
565.587 0
565.603 0
565.618 0
565.634 0
565.649 0
565.664 0
565.680 5
565.695 0
565.711 0
565.726 0
565.741 0
565.757 0
565.772 0
565.788 0
565.803 0
565.818 0
565.834 0
565.849 0
565.865 0
565.880 0
565.895 0
565.911 0
565.926 0
565.942 0
565.957 0
565.972 0
565.988 0
566.003 0
566.019 0
566.034 0
566.049 0
566.065 0
566.080 0
566.096 0
566.111 2
566.126 0
566.142 0
566.157 0
566.173 0
566.188 0
566.203 0
566.219 0
566.234 0
566.250 12
566.265 9
566.280 0
566.296 0
566.311 0
566.327 0
566.342 0
566.357 1
566.373 4
566.388 0
566.404 0
566.419 0
566.434 0
566.450 0
566.465 3
566.481 14
566.496 1
566.511 0
566.527 0
566.542 0
566.558 0
566.573 0
566.588 0
566.604 0
566.619 0
566.635 0
566.650 0
566.665 0
566.681 0
566.696 0
566.712 0
566.727 0
566.743 0
566.758 0
566.773 0
566.789 0
566.804 0
566.820 0
566.835 0
566.850 0
566.866 0
566.881 0
566.897 0
566.912 1
566.927 0
566.943 0
566.958 0
566.974 0
566.989 0
567.005 0
567.020 2
567.035 1
567.051 2
567.066 5
567.082 0
567.097 4
567.112 0
567.128 0
567.143 0
567.159 0
567.174 0
567.189 0
567.205 0
567.220 0
567.236 0
567.251 1
567.267 0
567.282 0
567.297 0
567.313 0
567.328 0
567.344 0
567.359 0
567.374 0
567.390 0
567.405 0
567.421 0
567.436 0
567.452 0
567.467 1
567.482 0
567.498 0
567.513 0
567.529 0
567.544 0
567.560 0
567.575 0
567.590 0
567.606 0
567.621 0
567.637 0
567.652 5
567.667 3
567.683 0
567.698 1
567.714 0
567.729 0
567.745 0
567.760 0
567.775 0
567.791 1
567.806 1
567.822 0
567.837 1
567.853 0
567.868 0
567.883 1
567.899 0
567.914 0
567.930 0
567.945 0
567.960 0
567.976 0
567.991 0
568.007 0
568.022 0
568.038 0
568.053 0
568.068 0
568.084 0
568.099 0
568.115 14
568.130 6
568.146 1
568.161 0
568.176 0
568.192 0
568.207 3
568.223 0
568.238 0
568.254 0
568.269 0
568.284 0
568.300 0
568.315 0
568.331 0
568.346 0
568.362 0
568.377 0
568.392 3
568.408 0
568.423 0
568.439 0
568.454 2
568.470 0
568.485 0
568.501 9
568.516 2
568.531 0
568.547 0
568.562 1
568.578 2
568.593 0
568.609 0
568.624 5
568.639 0
568.655 0
568.670 1
568.686 9
568.701 2
568.717 0
568.732 0
568.747 0
568.763 0
568.778 0
568.794 0
568.809 4
568.825 10
568.840 2
568.856 1
568.871 0
568.886 0
568.902 0
568.917 7
568.933 0
568.948 0
568.964 0
568.979 0
568.994 0
569.010 0
569.025 5
569.041 7
569.056 0
569.072 0
569.087 0
569.103 0
569.118 0
569.133 0
569.149 0
569.164 0
569.180 0
569.195 0
569.211 0
569.226 0
569.242 0
569.257 0
569.272 0
569.288 0
569.303 0
569.319 0
569.334 0
569.350 0
569.365 0
569.381 0
569.396 0
569.411 1
569.427 0
569.442 0
569.458 0
569.473 0
569.489 0
569.504 0
569.520 0
569.535 0
569.550 0
569.566 10
569.581 6
569.597 2
569.612 2
569.628 3
569.643 0
569.659 0
569.674 0
569.689 0
569.705 4
569.720 0
569.736 0
569.751 0
569.767 3
569.782 1
569.798 0
569.813 0
569.829 0
569.844 0
569.859 0
569.875 0
569.890 0
569.906 0
569.921 0
569.937 0
569.952 0
569.968 0
569.983 1
569.999 3
570.014 0
570.029 0
570.045 0
570.060 0
570.076 0
570.091 3
570.107 0
570.122 0
570.138 0
570.153 0
570.169 0
570.184 14
570.199 7
570.215 0
570.230 0
570.246 0
570.261 0
570.277 0
570.292 1
570.308 8
570.323 5
570.339 1
570.354 0
570.369 0
570.385 0
570.400 0
570.416 0
570.431 0
570.447 0
570.462 0
570.478 1
570.493 3
570.509 0
570.524 0
570.539 0
570.555 0
570.570 0
570.586 0
570.601 6
570.617 2
570.632 0
570.648 0
570.663 0
570.679 0
570.694 0
570.710 4
570.725 0
570.741 0
570.756 0
570.771 0
570.787 1
570.802 0
570.818 0
570.833 0
570.849 0
570.864 0
570.880 0
570.895 0
570.911 0
570.926 0
570.942 0
570.957 0
570.972 0
570.988 0
571.003 0
571.019 0
571.034 0
571.050 0
571.065 3
571.081 0
571.096 0
571.112 0
571.127 0
571.143 0
571.158 0
571.174 0
571.189 0
571.205 1
571.220 9
571.235 1
571.251 0
571.266 0
571.282 0
571.297 0
571.313 0
571.328 0
571.344 0
571.359 5
571.375 1
571.390 0
571.406 0
571.421 2
571.437 0
571.452 0
571.468 0
571.483 1
571.498 10
571.514 0
571.529 2
571.545 7
571.560 3
571.576 13
571.591 3
571.607 0
571.622 4
571.638 2
571.653 4
571.669 0
571.684 0
571.700 0
571.715 0
571.731 0
571.746 0
571.762 0
571.777 0
571.793 0
571.808 0
571.823 0
571.839 0
571.854 0
571.870 0
571.885 3
571.901 0
571.916 0
571.932 0
571.947 3
571.963 3
571.978 0
571.994 0
572.009 1
572.025 0
572.040 2
572.056 4
572.071 0
572.087 0
572.102 0
572.118 0
572.133 0
572.149 4
572.164 0
572.180 0
572.195 4
572.210 3
572.226 0
572.241 0
572.257 0
572.272 4
572.288 1
572.303 0
572.319 1
572.334 0
572.350 1
572.365 0
572.381 0
572.396 0
572.412 4
572.427 6
572.443 6
572.458 0
572.474 0
572.489 0
572.505 2
572.520 3
572.536 0
572.551 0
572.567 8
572.582 2
572.598 0
572.613 0
572.629 9
572.644 3
572.660 0
572.675 0
572.691 0
572.706 0
572.722 0
572.737 0
572.753 0
572.768 0
572.783 0
572.799 0
572.814 0
572.830 0
572.845 0
572.861 0
572.876 0
572.892 0
572.907 0
572.923 0
572.938 0
572.954 0
572.969 0
572.985 0
573.000 0
573.016 0
573.031 0
573.047 0
573.062 0
573.078 0
573.093 0
573.109 0
573.124 0
573.140 0
573.155 0
573.171 0
573.186 2
573.202 0
573.217 0
573.233 0
573.248 1
573.264 0
573.279 0
573.295 0
573.310 0
573.326 0
573.341 0
573.357 0
573.372 0
573.388 0
573.403 0
573.419 0
573.434 0
573.450 0
573.465 0
573.481 0
573.496 3
573.512 0
573.527 0
573.543 0
573.558 6
573.574 1
573.589 0
573.605 0
573.620 1
573.636 0
573.651 0
573.667 0
573.682 0
573.698 0
573.713 0
573.729 0
573.744 0
573.760 0
573.775 0
573.791 0
573.806 0
573.822 0
573.837 0
573.853 0
573.868 0
573.884 0
573.899 0
573.915 0
573.930 0
573.946 0
573.961 0
573.977 0
573.992 0
574.008 1
574.023 0
574.039 0
574.054 0
574.070 0
574.085 0
574.101 3
574.117 3
574.132 0
574.148 5
574.163 2
574.179 0
574.194 0
574.210 0
574.225 0
574.241 0
574.256 0
574.272 0
574.287 0
574.303 0
574.318 0
574.334 0
574.349 0
574.365 0
574.380 0
574.396 0
574.411 0
574.427 4
574.442 6
574.458 1
574.473 0
574.489 0
574.504 0
574.520 0
574.535 0
574.551 0
574.566 0
574.582 3
574.597 0
574.613 0
574.628 0
574.644 0
574.659 0
574.675 2
574.690 0
574.706 0
574.722 0
574.737 0
574.753 2
574.768 3
574.784 3
574.799 5
574.815 0
574.830 0
574.846 0
574.861 0
574.877 0
574.892 0
574.908 0
574.923 0
574.939 0
574.954 0
574.970 0
574.985 0
575.001 0
575.016 1
575.032 11
575.047 0
575.063 0
575.078 0
575.094 0
575.110 0
575.125 0
575.141 2
575.156 1
575.172 1
575.187 0
575.203 0
575.218 0
575.234 0
575.249 0
575.265 0
575.280 0
575.296 0
575.311 0
575.327 0
575.342 0
575.358 0
575.373 0
575.389 0
575.404 4
575.420 0
575.436 0
575.451 0
575.467 1
575.482 0
575.498 0
575.513 0
575.529 9
575.544 6
575.560 0
575.575 0
575.591 0
575.606 0
575.622 0
575.637 0
575.653 0
575.668 0
575.684 0
575.700 0
575.715 2
575.731 0
575.746 0
575.762 0
575.777 0
575.793 0
575.808 0
575.824 0
575.839 0
575.855 0
575.870 0
575.886 0
575.901 1
575.917 0
575.933 0
575.948 0
575.964 0
575.979 0
575.995 0
576.010 0
576.026 0
576.041 0
576.057 0
576.072 0
576.088 2
576.103 1
576.119 3
576.134 0
576.150 4
576.166 0
576.181 1
576.197 0
576.212 0
576.228 0
576.243 0
576.259 0
576.274 0
576.290 0
576.305 0
576.321 0
576.336 0
576.352 0
576.368 0
576.383 0
576.399 2
576.414 0
576.430 0
576.445 0
576.461 0
576.476 0
576.492 0
576.507 0
576.523 2
576.538 0
576.554 0
576.570 0
576.585 0
576.601 0
576.616 0
576.632 0
576.647 3
576.663 0
576.678 1
576.694 0
576.709 9
576.725 2
576.741 0
576.756 0
576.772 0
576.787 0
576.803 3
576.818 2
576.834 0
576.849 0
576.865 0
576.880 0
576.896 0
576.912 0
576.927 0
576.943 0
576.958 0
576.974 0
576.989 2
577.005 5
577.020 0
577.036 0
577.051 0
577.067 0
577.083 0
577.098 0
577.114 0
577.129 0
577.145 0
577.160 0
577.176 0
577.191 2
577.207 4
577.223 1
577.238 0
577.254 0
577.269 0
577.285 6
577.300 1
577.316 0
577.331 0
577.347 0
577.362 0
577.378 0
577.394 3
577.409 0
577.425 0
577.440 0
577.456 0
577.471 0
577.487 0
577.502 0
577.518 0
577.534 0
577.549 0
577.565 0
577.580 0
577.596 0
577.611 0
577.627 0
577.642 0
577.658 0
577.674 0
577.689 4
577.705 0
577.720 0
577.736 0
577.751 0
577.767 0
577.783 0
577.798 0
577.814 0
577.829 0
577.845 0
577.860 0
577.876 0
577.891 0
577.907 0
577.923 0
577.938 0
577.954 0
577.969 0
577.985 0
578.000 0
578.016 0
578.031 5
578.047 0
578.063 0
578.078 0
578.094 0
578.109 0
578.125 0
578.140 0
578.156 0
578.172 0
578.187 0
578.203 0
578.218 0
578.234 0
578.249 0
578.265 0
578.280 0
578.296 0
578.312 0
578.327 0
578.343 0
578.358 0
578.374 0
578.389 0
578.405 0
578.421 0
578.436 0
578.452 12
578.467 8
578.483 0
578.498 17
578.514 9
578.530 0
578.545 0
578.561 0
578.576 0
578.592 0
578.607 4
578.623 9
578.639 0
578.654 0
578.670 0
578.685 0
578.701 0
578.716 5
578.732 5
578.748 0
578.763 0
578.779 0
578.794 0
578.810 0
578.825 0
578.841 0
578.857 0
578.872 2
578.888 1
578.903 0
578.919 0
578.934 0
578.950 3
578.966 0
578.981 1
578.997 0
579.012 0
579.028 0
579.043 0
579.059 0
579.075 0
579.090 0
579.106 0
579.121 0
579.137 0
579.152 5
579.168 0
579.184 0
579.199 0
579.215 0
579.230 0
579.246 0
579.262 0
579.277 9
579.293 1
579.308 0
579.324 0
579.339 0
579.355 0
579.371 0
579.386 0
579.402 5
579.417 0
579.433 0
579.448 0
579.464 6
579.480 0
579.495 1
579.511 0
579.526 0
579.542 0
579.558 0
579.573 0
579.589 0
579.604 0
579.620 0
579.635 0
579.651 0
579.667 0
579.682 0
579.698 0
579.713 0
579.729 0
579.745 0
579.760 0
579.776 0
579.791 0
579.807 0
579.822 0
579.838 0
579.854 0
579.869 0
579.885 0
579.900 0
579.916 0
579.932 0
579.947 0
579.963 0
579.978 0
579.994 0
580.010 0
580.025 0
580.041 0
580.056 1
580.072 0
580.087 5
580.103 2
580.119 0
580.134 3
580.150 11
580.165 1
580.181 3
580.197 0
580.212 0
580.228 0
580.243 0
580.259 0
580.275 0
580.290 0
580.306 0
580.321 0
580.337 0
580.353 0
580.368 3
580.384 4
580.399 0
580.415 0
580.431 0
580.446 0
580.462 0
580.477 0
580.493 0
580.508 0
580.524 4
580.540 2
580.555 0
580.571 0
580.586 0
580.602 0
580.618 0
580.633 1
580.649 0
580.664 0
580.680 0
580.696 0
580.711 0
580.727 0
580.742 3
580.758 0
580.774 0
580.789 0
580.805 0
580.820 1
580.836 8
580.852 6
580.867 0
580.883 0
580.898 4
580.914 2
580.930 0
580.945 0
580.961 0
580.976 0
580.992 1
581.008 0
581.023 0
581.039 0
581.054 0
581.070 0
581.086 0
581.101 11
581.117 8
581.132 0
581.148 0
581.164 0
581.179 0
581.195 0
581.210 0
581.226 0
581.242 0
581.257 0
581.273 0
581.289 0
581.304 0
581.320 0
581.335 0
581.351 4
581.367 1
581.382 0
581.398 0
581.413 0
581.429 0
581.445 0
581.460 0
581.476 0
581.491 1
581.507 0
581.523 0
581.538 1
581.554 2
581.569 0
581.585 0
581.601 0
581.616 0
581.632 0
581.647 0
581.663 0
581.679 0
581.694 0
581.710 0
581.726 0
581.741 0
581.757 0
581.772 0
581.788 0
581.804 0
581.819 0
581.835 0
581.850 0
581.866 4
581.882 0
581.897 0
581.913 0
581.929 0
581.944 0
581.960 0
581.975 2
581.991 0
582.007 0
582.022 1
582.038 1
582.053 0
582.069 0
582.085 0
582.100 0
582.116 1
582.132 0
582.147 0
582.163 0
582.178 0
582.194 0
582.210 6
582.225 0
582.241 0
582.256 0
582.272 3
582.288 3
582.303 0
582.319 0
582.335 0
582.350 0
582.366 0
582.381 0
582.397 0
582.413 0
582.428 0
582.444 1
582.460 0
582.475 6
582.491 7
582.506 3
582.522 5
582.538 0
582.553 0
582.569 6
582.585 2
582.600 0
582.616 0
582.631 0
582.647 0
582.663 0
582.678 0
582.694 0
582.710 0
582.725 0
582.741 0
582.756 1
582.772 0
582.788 0
582.803 0
582.819 0
582.835 0
582.850 0
582.866 0
582.881 0
582.897 4
582.913 6
582.928 0
582.944 0
582.960 2
582.975 0
582.991 1
583.006 3
583.022 5
583.038 0
583.053 0
583.069 0
583.085 5
583.100 0
583.116 0
583.131 0
583.147 0
583.163 0
583.178 0
583.194 0
583.210 0
583.225 0
583.241 0
583.257 0
583.272 0
583.288 0
583.303 0
583.319 0
583.335 0
583.350 0
583.366 0
583.382 0
583.397 0
583.413 0
583.428 0
583.444 0
583.460 2
583.475 0
583.491 0
583.507 0
583.522 0
583.538 0
583.554 0
583.569 2
583.585 5
583.600 6
583.616 5
583.632 0
583.647 0
583.663 0
583.679 0
583.694 1
583.710 2
583.726 0
583.741 0
583.757 0
583.772 0
583.788 3
583.804 0
583.819 0
583.835 0
583.851 0
583.866 0
583.882 0
583.898 0
583.913 0
583.929 0
583.945 0
583.960 0
583.976 0
583.991 0
584.007 0
584.023 0
584.038 2
584.054 0
584.070 0
584.085 0
584.101 0
584.117 0
584.132 0
584.148 0
584.164 0
584.179 0
584.195 0
584.210 0
584.226 0
584.242 0
584.257 0
584.273 0
584.289 0
584.304 0
584.320 1
584.336 0
584.351 0
584.367 0
584.383 0
584.398 0
584.414 0
584.430 0
584.445 0
584.461 0
584.476 0
584.492 0
584.508 0
584.523 0
584.539 0
584.555 5
584.570 0
584.586 0
584.602 0
584.617 0
584.633 1
584.649 0
584.664 0
584.680 0
584.696 0
584.711 0
584.727 0
584.743 0
584.758 0
584.774 0
584.789 0
584.805 0
584.821 5
584.836 0
584.852 0
584.868 3
584.883 0
584.899 0
584.915 0
584.930 0
584.946 0
584.962 0
584.977 0
584.993 3
585.009 0
585.024 2
585.040 0
585.056 5
585.071 0
585.087 2
585.103 0
585.118 0
585.134 0
585.150 1
585.165 5
585.181 0
585.197 0
585.212 0
585.228 0
585.243 1
585.259 0
585.275 0
585.290 1
585.306 0
585.322 1
585.337 0
585.353 0
585.369 0
585.384 0
585.400 0
585.416 0
585.431 0
585.447 0
585.463 0
585.478 0
585.494 2
585.510 0
585.525 0
585.541 0
585.557 0
585.572 0
585.588 0
585.604 0
585.619 0
585.635 0
585.651 0
585.666 0
585.682 0
585.698 0
585.713 0
585.729 0
585.745 0
585.760 0
585.776 6
585.792 1
585.807 0
585.823 0
585.839 0
585.854 0
585.870 1
585.886 11
585.901 1
585.917 0
585.933 2
585.948 0
585.964 0
585.980 0
585.995 0
586.011 0
586.027 1
586.042 5
586.058 4
586.074 0
586.089 3
586.105 0
586.121 0
586.136 0
586.152 0
586.168 0
586.183 4
586.199 4
586.215 0
586.230 0
586.246 0
586.262 0
586.277 9
586.293 4
586.309 7
586.324 9
586.340 7
586.356 0
586.371 0
586.387 0
586.403 9
586.419 3
586.434 4
586.450 0
586.466 0
586.481 0
586.497 0
586.513 1
586.528 0
586.544 0
586.560 0
586.575 0
586.591 0
586.607 0
586.622 2
586.638 0
586.654 0
586.669 0
586.685 0
586.701 0
586.716 0
586.732 4
586.748 9
586.763 0
586.779 0
586.795 11
586.810 3
586.826 0
586.842 0
586.857 1
586.873 0
586.889 8
586.905 3
586.920 0
586.936 8
586.952 3
586.967 0
586.983 0
586.999 0
587.014 0
587.030 0
587.046 0
587.061 0
587.077 0
587.093 7
587.108 0
587.124 0
587.140 0
587.155 0
587.171 2
587.187 3
587.202 1
587.218 0
587.234 0
587.250 1
587.265 0
587.281 0
587.297 0
587.312 0
587.328 1
587.344 1
587.359 0
587.375 0
587.391 2
587.406 2
587.422 0
587.438 0
587.453 0
587.469 0
587.485 0
587.501 0
587.516 0
587.532 3
587.548 0
587.563 0
587.579 0
587.595 0
587.610 0
587.626 3
587.642 0
587.657 3
587.673 5
587.689 0
587.705 0
587.720 0
587.736 0
587.752 0
587.767 2
587.783 0
587.799 0
587.814 0
587.830 0
587.846 0
587.861 0
587.877 0
587.893 0
587.909 0
587.924 0
587.940 0
587.956 0
587.971 0
587.987 0
588.003 0
588.018 1
588.034 8
588.050 0
588.065 0
588.081 7
588.097 1
588.113 2
588.128 0
588.144 3
588.160 0
588.175 0
588.191 0
588.207 0
588.222 0
588.238 0
588.254 0
588.270 0
588.285 0
588.301 0
588.317 0
588.332 0
588.348 0
588.364 0
588.379 3
588.395 3
588.411 0
588.427 0
588.442 0
588.458 0
588.474 0
588.489 0
588.505 2
588.521 0
588.536 1
588.552 0
588.568 0
588.584 0
588.599 0
588.615 1
588.631 6
588.646 5
588.662 0
588.678 3
588.694 5
588.709 5
588.725 1
588.741 0
588.756 0
588.772 0
588.788 0
588.803 0
588.819 0
588.835 0
588.851 0
588.866 0
588.882 0
588.898 4
588.913 0
588.929 0
588.945 0
588.961 0
588.976 0
588.992 0
589.008 0
589.023 0
589.039 0
589.055 0
589.071 0
589.086 0
589.102 0
589.118 5
589.133 0
589.149 0
589.165 0
589.180 0
589.196 0
589.212 0
589.228 0
589.243 0
589.259 4
589.275 0
589.290 0
589.306 0
589.322 3
589.338 0
589.353 0
589.369 0
589.385 0
589.400 0
589.416 0
589.432 0
589.448 1
589.463 0
589.479 2
589.495 0
589.510 0
589.526 0
589.542 0
589.558 0
589.573 0
589.589 0
589.605 0
589.620 0
589.636 0
589.652 0
589.668 0
589.683 0
589.699 0
589.715 0
589.731 2
589.746 4
589.762 0
589.778 0
589.793 0
589.809 1
589.825 0
589.841 0
589.856 0
589.872 0
589.888 0
589.903 0
589.919 0
589.935 0
589.951 3
589.966 6
589.982 0
589.998 0
590.014 0
590.029 0
590.045 0
590.061 0
590.076 0
590.092 0
590.108 0
590.124 0
590.139 0
590.155 0
590.171 0
590.186 5
590.202 1
590.218 0
590.234 0
590.249 0
590.265 0
590.281 1
590.297 0
590.312 0
590.328 0
590.344 0
590.359 0
590.375 0
590.391 0
590.407 0
590.422 0
590.438 1
590.454 0
590.470 0
590.485 0
590.501 0
590.517 0
590.532 0
590.548 0
590.564 0
590.580 0
590.595 0
590.611 0
590.627 0
590.643 0
590.658 6
590.674 1
590.690 0
590.706 0
590.721 0
590.737 7
590.753 4
590.768 0
590.784 0
590.800 0
590.816 0
590.831 0
590.847 0
590.863 0
590.879 0
590.894 3
590.910 0
590.926 0
590.942 0
590.957 5
590.973 2
590.989 0
591.004 0
591.020 0
591.036 0
591.052 0
591.067 5
591.083 3
591.099 0
591.115 0
591.130 3
591.146 0
591.162 0
591.178 0
591.193 0
591.209 0
591.225 1
591.241 0
591.256 0
591.272 0
591.288 0
591.303 0
591.319 0
591.335 0
591.351 0
591.366 0
591.382 0
591.398 0
591.414 0
591.429 0
591.445 0
591.461 0
591.477 0
591.492 0
591.508 0
591.524 0
591.540 0
591.555 0
591.571 0
591.587 0
591.603 0
591.618 0
591.634 0
591.650 0
591.666 0
591.681 0
591.697 0
591.713 0
591.729 0
591.744 8
591.760 2
591.776 0
591.792 0
591.807 0
591.823 0
591.839 0
591.854 0
591.870 0
591.886 0
591.902 0
591.917 1
591.933 0
591.949 0
591.965 0
591.980 0
591.996 0
592.012 1
592.028 0
592.043 0
592.059 0
592.075 0
592.091 0
592.106 0
592.122 0
592.138 0
592.154 0
592.169 0
592.185 0
592.201 2
592.217 0
592.232 0
592.248 0
592.264 0
592.280 0
592.295 6
592.311 7
592.327 0
592.343 0
592.359 0
592.374 4
592.390 0
592.406 0
592.422 0
592.437 0
592.453 0
592.469 0
592.485 0
592.500 0
592.516 7
592.532 1
592.548 0
592.563 0
592.579 0
592.595 0
592.611 0
592.626 0
592.642 0
592.658 0
592.674 0
592.689 0
592.705 0
592.721 0
592.737 3
592.752 0
592.768 0
592.784 0
592.800 0
592.815 3
592.831 0
592.847 0
592.863 0
592.879 0
592.894 1
592.910 0
592.926 0
592.942 0
592.957 0
592.973 0
592.989 0
593.005 0
593.020 1
593.036 0
593.052 0
593.068 0
593.083 0
593.099 0
593.115 0
593.131 0
593.146 0
593.162 0
593.178 0
593.194 0
593.210 0
593.225 0
593.241 0
593.257 0
593.273 0
593.288 0
593.304 0
593.320 0
593.336 0
593.351 0
593.367 0
593.383 0
593.399 0
593.414 0
593.430 0
593.446 0
593.462 0
593.478 0
593.493 3
593.509 0
593.525 0
593.541 0
593.556 0
593.572 0
593.588 0
593.604 0
593.620 0
593.635 0
593.651 0
593.667 0
593.683 0
593.698 0
593.714 0
593.730 0
593.746 0
593.761 0
593.777 0
593.793 0
593.809 0
593.825 0
593.840 0
593.856 0
593.872 0
593.888 0
593.903 0
593.919 0
593.935 0
593.951 0
593.967 0
593.982 0
593.998 0
594.014 0
594.030 0
594.045 0
594.061 0
594.077 0
594.093 0
594.108 0
594.124 0
594.140 0
594.156 0
594.172 0
594.187 0
594.203 0
594.219 0
594.235 0
594.250 0
594.266 0
594.282 1
594.298 0
594.314 0
594.329 0
594.345 2
594.361 1
594.377 0
594.393 0
594.408 0
594.424 0
594.440 0
594.456 0
594.471 0
594.487 0
594.503 0
594.519 0
594.535 0
594.550 0
594.566 0
594.582 0
594.598 0
594.613 0
594.629 0
594.645 0
594.661 0
594.677 0
594.692 0
594.708 3
594.724 0
594.740 0
594.756 0
594.771 0
594.787 0
594.803 1
594.819 1
594.834 0
594.850 0
594.866 0
594.882 0
594.898 0
594.913 0
594.929 0
594.945 0
594.961 0
594.977 10
594.992 1
595.008 0
595.024 0
595.040 0
595.056 0
595.071 6
595.087 0
595.103 0
595.119 0
595.134 0
595.150 1
595.166 16
595.182 4
595.198 0
595.213 0
595.229 0
595.245 2
595.261 2
595.277 0
595.292 0
595.308 0
595.324 0
595.340 0
595.356 0
595.371 0
595.387 0
595.403 0
595.419 1
595.435 2
595.450 1
595.466 0
595.482 1
595.498 0
595.514 0
595.529 0
595.545 0
595.561 1
595.577 0
595.592 0
595.608 2
595.624 1
595.640 0
595.656 0
595.671 0
595.687 0
595.703 0
595.719 0
595.735 0
595.750 0
595.766 0
595.782 0
595.798 0
595.814 0
595.829 0
595.845 0
595.861 0
595.877 0
595.893 0
595.908 2
595.924 2
595.940 1
595.956 2
595.972 10
595.987 1
596.003 0
596.019 0
596.035 0
596.051 0
596.066 0
596.082 0
596.098 0
596.114 0
596.130 0
596.146 0
596.161 0
596.177 0
596.193 0
596.209 0
596.225 0
596.240 0
596.256 0
596.272 0
596.288 1
596.304 0
596.319 0
596.335 0
596.351 0
596.367 0
596.383 0
596.398 4
596.414 0
596.430 0
596.446 0
596.462 0
596.477 0
596.493 10
596.509 12
596.525 3
596.541 0
596.556 1
596.572 0
596.588 0
596.604 0
596.620 0
596.636 0
596.651 0
596.667 0
596.683 0
596.699 0
596.715 0
596.730 0
596.746 0
596.762 0
596.778 0
596.794 0
596.809 0
596.825 0
596.841 0
596.857 0
596.873 0
596.889 0
596.904 0
596.920 2
596.936 0
596.952 0
596.968 3
596.983 2
596.999 0
597.015 0
597.031 0
597.047 0
597.063 0
597.078 0
597.094 0
597.110 9
597.126 3
597.142 0
597.157 2
597.173 1
597.189 0
597.205 0
597.221 0
597.237 0
597.252 0
597.268 0
597.284 0
597.300 2
597.316 0
597.331 0
597.347 0
597.363 0
597.379 0
597.395 0
597.411 0
597.426 0
597.442 0
597.458 0
597.474 5
597.490 1
597.505 0
597.521 0
597.537 0
597.553 0
597.569 0
597.585 0
597.600 0
597.616 0
597.632 0
597.648 0
597.664 0
597.680 1
597.695 0
597.711 0
597.727 0
597.743 0
597.759 0
597.774 0
597.790 0
597.806 0
597.822 0
597.838 0
597.854 0
597.869 0
597.885 0
597.901 0
597.917 0
597.933 0
597.949 0
597.964 0
597.980 0
597.996 0
598.012 6
598.028 23
598.044 5
598.059 0
598.075 0
598.091 0
598.107 0
598.123 0
598.139 19
598.154 11
598.170 3
598.186 8
598.202 0
598.218 0
598.234 0
598.249 0
598.265 0
598.281 0
598.297 4
598.313 2
598.328 0
598.344 0
598.360 0
598.376 0
598.392 0
598.408 6
598.424 3
598.439 0
598.455 5
598.471 0
598.487 1
598.503 0
598.519 0
598.534 0
598.550 0
598.566 0
598.582 10
598.598 1
598.614 0
598.629 0
598.645 0
598.661 0
598.677 0
598.693 0
598.709 0
598.724 0
598.740 4
598.756 0
598.772 0
598.788 0
598.804 1
598.819 8
598.835 3
598.851 1
598.867 0
598.883 0
598.899 0
598.914 0
598.930 0
598.946 0
598.962 0
598.978 0
598.994 0
599.010 0
599.025 0
599.041 0
599.057 0
599.073 0
599.089 0
599.105 0
599.120 0
599.136 0
599.152 3
599.168 7
599.184 2
599.200 3
599.215 0
599.231 0
599.247 0
599.263 1
599.279 0
599.295 0
599.311 0
599.326 0
599.342 0
599.358 0
599.374 0
599.390 0
599.406 4
599.421 1
599.437 0
599.453 2
599.469 2
599.485 0
599.501 0
599.517 0
599.532 0
599.548 3
599.564 0
599.580 0
599.596 0
599.612 0
599.628 0
599.643 0
599.659 0
599.675 0
599.691 1
599.707 0
599.723 0
599.738 0
599.754 0
599.770 1
599.786 8
599.802 12
599.818 1
599.834 0
599.849 0
599.865 0
599.881 0
599.897 0
599.913 0
599.929 0
599.945 0
599.960 0
599.976 0
599.992 11
600.008 3
600.024 3
600.040 0
600.056 0
600.071 0
600.087 0
600.103 0
600.119 0
600.135 0
600.151 0
600.167 3
600.182 0
600.198 0
600.214 0
600.230 0
600.246 0
600.262 1
600.278 3
600.293 0
600.309 0
600.325 0
600.341 0
600.357 1
600.373 0
600.389 0
600.404 0
600.420 0
600.436 5
600.452 2
600.468 0
600.484 0
600.500 13
600.515 6
600.531 1
600.547 0
600.563 0
600.579 0
600.595 0
600.611 0
600.627 0
600.642 0
600.658 0
600.674 0
600.690 0
600.706 0
600.722 0
600.738 0
600.753 0
600.769 0
600.785 0
600.801 0
600.817 0
600.833 0
600.849 0
600.865 0
600.880 0
600.896 5
600.912 0
600.928 0
600.944 0
600.960 0
600.976 0
600.991 0
601.007 2
601.023 0
601.039 0
601.055 0
601.071 0
601.087 0
601.103 5
601.118 15
601.134 3
601.150 0
601.166 0
601.182 7
601.198 3
601.214 2
601.229 2
601.245 0
601.261 0
601.277 0
601.293 0
601.309 0
601.325 0
601.341 1
601.356 0
601.372 0
601.388 0
601.404 0
601.420 0
601.436 0
601.452 0
601.468 0
601.483 3
601.499 2
601.515 1
601.531 4
601.547 8
601.563 0
601.579 0
601.595 0
601.610 0
601.626 0
601.642 0
601.658 0
601.674 0
601.690 0
601.706 2
601.722 0
601.738 0
601.753 0
601.769 0
601.785 0
601.801 0
601.817 0
601.833 0
601.849 0
601.865 0
601.880 0
601.896 0
601.912 0
601.928 0
601.944 0
601.960 0
601.976 0
601.992 1
602.007 2
602.023 0
602.039 0
602.055 0
602.071 0
602.087 0
602.103 0
602.119 2
602.135 2
602.150 0
602.166 0
602.182 0
602.198 10
602.214 0
602.230 0
602.246 0
602.262 0
602.277 1
602.293 3
602.309 0
602.325 0
602.341 0
602.357 0
602.373 0
602.389 0
602.405 0
602.420 0
602.436 0
602.452 0
602.468 0
602.484 0
602.500 0
602.516 0
602.532 0
602.548 0
602.563 0
602.579 0
602.595 0
602.611 0
602.627 0
602.643 0
602.659 0
602.675 0
602.691 0
602.706 0
602.722 0
602.738 0
602.754 0
602.770 3
602.786 0
602.802 0
602.818 0
602.834 0
602.850 0
602.865 2
602.881 0
602.897 0
602.913 0
602.929 0
602.945 0
602.961 0
602.977 1
602.993 0
603.008 0
603.024 0
603.040 0
603.056 1
603.072 1
603.088 9
603.104 3
603.120 0
603.136 2
603.152 4
603.167 0
603.183 0
603.199 0
603.215 0
603.231 0
603.247 1
603.263 0
603.279 0
603.295 0
603.310 0
603.326 0
603.342 0
603.358 0
603.374 0
603.390 0
603.406 0
603.422 0
603.438 0
603.454 0
603.469 0
603.485 0
603.501 2
603.517 1
603.533 4
603.549 0
603.565 0
603.581 0
603.597 0
603.613 0
603.629 0
603.644 0
603.660 0
603.676 0
603.692 0
603.708 0
603.724 10
603.740 4
603.756 0
603.772 0
603.788 1
603.803 1
603.819 0
603.835 0
603.851 0
603.867 0
603.883 0
603.899 0
603.915 0
603.931 0
603.947 0
603.963 0
603.978 0
603.994 0
604.010 0
604.026 0
604.042 0
604.058 0
604.074 0
604.090 0
604.106 0
604.122 0
604.138 0
604.153 0
604.169 0
604.185 0
604.201 0
604.217 0
604.233 0
604.249 0
604.265 0
604.281 0
604.297 0
604.313 0
604.328 0
604.344 0
604.360 0
604.376 0
604.392 0
604.408 0
604.424 0
604.440 0
604.456 0
604.472 0
604.488 0
604.504 0
604.519 0
604.535 0
604.551 0
604.567 0
604.583 0
604.599 3
604.615 0
604.631 0
604.647 0
604.663 0
604.679 0
604.695 4
604.710 1
604.726 0
604.742 0
604.758 0
604.774 0
604.790 0
604.806 0
604.822 0
604.838 0
604.854 3
604.870 1
604.886 0
604.901 0
604.917 1
604.933 4
604.949 0
604.965 0
604.981 0
604.997 2
605.013 0
605.029 0
605.045 0
605.061 1
605.077 0
605.093 2
605.108 0
605.124 0
605.140 0
605.156 0
605.172 0
605.188 0
605.204 0
605.220 0
605.236 0
605.252 0
605.268 0
605.284 0
605.300 0
605.315 0
605.331 0
605.347 0
605.363 2
605.379 1
605.395 0
605.411 9
605.427 5
605.443 0
605.459 0
605.475 0
605.491 0
605.507 0
605.522 0
605.538 5
605.554 1
605.570 0
605.586 0
605.602 0
605.618 4
605.634 2
605.650 0
605.666 0
605.682 0
605.698 5
605.714 2
605.730 0
605.746 0
605.761 0
605.777 0
605.793 1
605.809 0
605.825 0
605.841 0
605.857 0
605.873 0
605.889 0
605.905 0
605.921 0
605.937 0
605.953 0
605.969 0
605.985 0
606.000 0
606.016 0
606.032 0
606.048 0
606.064 0
606.080 3
606.096 11
606.112 2
606.128 0
606.144 0
606.160 0
606.176 0
606.192 0
606.208 0
606.224 0
606.239 0
606.255 0
606.271 0
606.287 0
606.303 3
606.319 3
606.335 0
606.351 0
606.367 0
606.383 0
606.399 0
606.415 0
606.431 0
606.447 2
606.463 0
606.479 0
606.495 0
606.510 0
606.526 0
606.542 4
606.558 2
606.574 2
606.590 7
606.606 0
606.622 0
606.638 0
606.654 1
606.670 0
606.686 0
606.702 0
606.718 3
606.734 0
606.750 0
606.766 0
606.781 0
606.797 0
606.813 0
606.829 0
606.845 0
606.861 0
606.877 0
606.893 0
606.909 0
606.925 0
606.941 0
606.957 6
606.973 4
606.989 0
607.005 0
607.021 0
607.037 0
607.053 0
607.069 0
607.084 0
607.100 1
607.116 11
607.132 1
607.148 0
607.164 0
607.180 0
607.196 0
607.212 0
607.228 0
607.244 0
607.260 0
607.276 0
607.292 0
607.308 0
607.324 0
607.340 0
607.356 0
607.372 0
607.388 5
607.403 5
607.419 0
607.435 0
607.451 0
607.467 0
607.483 0
607.499 0
607.515 0
607.531 0
607.547 0
607.563 0
607.579 0
607.595 0
607.611 1
607.627 0
607.643 0
607.659 3
607.675 2
607.691 0
607.707 0
607.723 0
607.739 3
607.755 0
607.770 4
607.786 7
607.802 0
607.818 0
607.834 0
607.850 0
607.866 3
607.882 0
607.898 0
607.914 0
607.930 0
607.946 0
607.962 0
607.978 0
607.994 0
608.010 0
608.026 0
608.042 0
608.058 0
608.074 5
608.090 3
608.106 0
608.122 0
608.138 0
608.154 0
608.169 9
608.185 0
608.201 0
608.217 0
608.233 0
608.249 0
608.265 0
608.281 0
608.297 1
608.313 0
608.329 0
608.345 0
608.361 7
608.377 0
608.393 2
608.409 3
608.425 0
608.441 13
608.457 14
608.473 3
608.489 3
608.505 0
608.521 0
608.537 0
608.553 0
608.569 0
608.585 0
608.601 0
608.617 0
608.633 0
608.648 0
608.664 0
608.680 0
608.696 0
608.712 1
608.728 3
608.744 2
608.760 0
608.776 0
608.792 8
608.808 3
608.824 0
608.840 4
608.856 2
608.872 0
608.888 0
608.904 0
608.920 0
608.936 0
608.952 0
608.968 0
608.984 0
609.000 0
609.016 0
609.032 0
609.048 0
609.064 0
609.080 0
609.096 0
609.112 0
609.128 1
609.144 0
609.160 0
609.176 0
609.192 0
609.208 0
609.224 0
609.239 0
609.255 0
609.271 0
609.287 0
609.303 3
609.319 0
609.335 3
609.351 0
609.367 0
609.383 1
609.399 0
609.415 0
609.431 0
609.447 0
609.463 0
609.479 0
609.495 0
609.511 0
609.527 4
609.543 0
609.559 0
609.575 0
609.591 0
609.607 0
609.623 3
609.639 0
609.655 0
609.671 0
609.687 0
609.703 0
609.719 0
609.735 0
609.751 0
609.767 0
609.783 0
609.799 0
609.815 0
609.831 7
609.847 1
609.863 0
609.879 0
609.895 1
609.911 2
609.927 0
609.943 2
609.959 0
609.975 0
609.991 7
610.007 0
610.023 0
610.039 0
610.055 0
610.071 0
610.087 0
610.103 0
610.119 3
610.135 0
610.151 0
610.167 0
610.183 0
610.198 0
610.214 0
610.230 0
610.246 0
610.262 1
610.278 0
610.294 2
610.310 0
610.326 0
610.342 2
610.358 25
610.374 7
610.390 0
610.406 0
610.422 2
610.438 0
610.454 0
610.470 0
610.486 0
610.502 0
610.518 4
610.534 1
610.550 0
610.566 0
610.582 1
610.598 0
610.614 2
610.630 0
610.646 0
610.662 0
610.678 0
610.694 0
610.710 0
610.726 0
610.742 0
610.758 0
610.774 0
610.790 5
610.806 1
610.822 0
610.838 0
610.854 0
610.870 0
610.886 3
610.902 0
610.918 0
610.934 1
610.950 0
610.966 0
610.982 0
610.998 0
611.014 0
611.030 0
611.046 0
611.062 0
611.078 0
611.094 0
611.110 0
611.126 0
611.142 0
611.158 0
611.174 0
611.190 0
611.206 0
611.222 3
611.238 3
611.254 7
611.270 0
611.286 1
611.302 0
611.318 0
611.334 0
611.350 2
611.366 0
611.382 5
611.398 2
611.414 0
611.430 0
611.446 7
611.462 6
611.478 1
611.494 0
611.510 1
611.526 4
611.542 0
611.558 0
611.574 6
611.590 0
611.606 0
611.622 0
611.638 0
611.654 5
611.670 9
611.686 4
611.702 4
611.718 0
611.734 0
611.750 0
611.767 0
611.783 0
611.799 0
611.815 0
611.831 0
611.847 0
611.863 0
611.879 0
611.895 0
611.911 0
611.927 0
611.943 0
611.959 2
611.975 0
611.991 2
612.007 0
612.023 1
612.039 3
612.055 0
612.071 0
612.087 0
612.103 0
612.119 0
612.135 0
612.151 0
612.167 2
612.183 0
612.199 0
612.215 0
612.231 0
612.247 0
612.263 0
612.279 1
612.295 0
612.311 2
612.327 0
612.343 0
612.359 2
612.375 0
612.391 2
612.407 0
612.423 0
612.439 0
612.455 0
612.471 0
612.487 0
612.503 0
612.519 2
612.535 6
612.551 1
612.567 0
612.583 0
612.599 0
612.615 0
612.631 0
612.647 0
612.663 0
612.679 3
612.695 0
612.711 0
612.728 0
612.744 0
612.760 0
612.776 0
612.792 0
612.808 0
612.824 4
612.840 3
612.856 0
612.872 0
612.888 0
612.904 0
612.920 0
612.936 0
612.952 0
612.968 0
612.984 0
613.000 3
613.016 0
613.032 0
613.048 0
613.064 0
613.080 0
613.096 0
613.112 0
613.128 0
613.144 0
613.160 0
613.176 7
613.192 8
613.208 0
613.224 0
613.240 0
613.256 0
613.272 0
613.288 0
613.304 2
613.320 0
613.337 0
613.353 0
613.369 1
613.385 2
613.401 0
613.417 0
613.433 0
613.449 0
613.465 0
613.481 5
613.497 0
613.513 0
613.529 0
613.545 0
613.561 0
613.577 0
613.593 2
613.609 0
613.625 1
613.641 5
613.657 0
613.673 0
613.689 0
613.705 0
613.721 0
613.737 0
613.753 0
613.769 0
613.785 0
613.802 0
613.818 0
613.834 3
613.850 0
613.866 0
613.882 7
613.898 6
613.914 0
613.930 0
613.946 0
613.962 11
613.978 7
613.994 1
614.010 0
614.026 0
614.042 0
614.058 0
614.074 0
614.090 0
614.106 3
614.122 0
614.138 0
614.154 0
614.170 0
614.186 0
614.203 4
614.219 1
614.235 0
614.251 1
614.267 0
614.283 0
614.299 0
614.315 2
614.331 0
614.347 0
614.363 0
614.379 1
614.395 0
614.411 0
614.427 0
614.443 0
614.459 0
614.475 1
614.491 0
614.507 0
614.523 0
614.539 0
614.555 0
614.572 0
614.588 0
614.604 0
614.620 0
614.636 0
614.652 0
614.668 0
614.684 0
614.700 0
614.716 0
614.732 0
614.748 0
614.764 0
614.780 6
614.796 2
614.812 0
614.828 0
614.844 0
614.860 0
614.876 0
614.893 0
614.909 0
614.925 0
614.941 0
614.957 0
614.973 2
614.989 0
615.005 0
615.021 0
615.037 1
615.053 0
615.069 0
615.085 0
615.101 0
615.117 0
615.133 6
615.149 12
615.165 2
615.181 1
615.198 0
615.214 0
615.230 0
615.246 0
615.262 0
615.278 0
615.294 0
615.310 0
615.326 0
615.342 0
615.358 0
615.374 0
615.390 0
615.406 0
615.422 0
615.438 0
615.454 0
615.470 1
615.487 0
615.503 0
615.519 0
615.535 0
615.551 0
615.567 0
615.583 1
615.599 0
615.615 0
615.631 0
615.647 0
615.663 0
615.679 0
615.695 0
615.711 0
615.727 0
615.744 0
615.760 0
615.776 0
615.792 0
615.808 0
615.824 0
615.840 6
615.856 3
615.872 0
615.888 0
615.904 0
615.920 0
615.936 0
615.952 1
615.968 0
615.984 0
616.001 0
616.017 3
616.033 0
616.049 0
616.065 0
616.081 0
616.097 1
616.113 0
616.129 0
616.145 5
616.161 10
616.177 3
616.193 0
616.209 0
616.225 0
616.242 0
616.258 1
616.274 0
616.290 0
616.306 0
616.322 0
616.338 1
616.354 5
616.370 1
616.386 3
616.402 0
616.418 0
616.434 0
616.450 0
616.467 0
616.483 0
616.499 0
616.515 0
616.531 0
616.547 0
616.563 0
616.579 0
616.595 1
616.611 0
616.627 0
616.643 0
616.659 0
616.676 0
616.692 0
616.708 0
616.724 0
616.740 0
616.756 4
616.772 0
616.788 0
616.804 3
616.820 0
616.836 0
616.852 0
616.868 0
616.884 0
616.901 0
616.917 0
616.933 0
616.949 0
616.965 3
616.981 0
616.997 0
617.013 0
617.029 0
617.045 0
617.061 0
617.077 0
617.094 0
617.110 0
617.126 0
617.142 0
617.158 0
617.174 0
617.190 0
617.206 0
617.222 3
617.238 9
617.254 1
617.270 0
617.286 0
617.303 0
617.319 0
617.335 0
617.351 3
617.367 0
617.383 0
617.399 0
617.415 2
617.431 0
617.447 2
617.463 3
617.479 0
617.496 0
617.512 0
617.528 0
617.544 0
617.560 0
617.576 0
617.592 0
617.608 0
617.624 2
617.640 0
617.656 0
617.673 0
617.689 0
617.705 0
617.721 0
617.737 0
617.753 0
617.769 0
617.785 0
617.801 0
617.817 0
617.833 0
617.850 0
617.866 0
617.882 0
617.898 0
617.914 0
617.930 0
617.946 0
617.962 0
617.978 0
617.994 0
618.010 0
618.027 0
618.043 0
618.059 0
618.075 0
618.091 0
618.107 0
618.123 0
618.139 0
618.155 0
618.171 0
618.187 2
618.204 0
618.220 0
618.236 0
618.252 0
618.268 0
618.284 2
618.300 4
618.316 0
618.332 0
618.348 0
618.364 0
618.381 0
618.397 0
618.413 0
618.429 0
618.445 0
618.461 1
618.477 0
618.493 0
618.509 7
618.525 5
618.542 2
618.558 0
618.574 0
618.590 1
618.606 0
618.622 0
618.638 0
618.654 0
618.670 0
618.686 0
618.703 0
618.719 5
618.735 2
618.751 0
618.767 0
618.783 0
618.799 0
618.815 0
618.831 0
618.847 0
618.864 0
618.880 0
618.896 0
618.912 0
618.928 0
618.944 2
618.960 0
618.976 0
618.992 0
619.009 0
619.025 0
619.041 0
619.057 0
619.073 5
619.089 7
619.105 0
619.121 0
619.137 0
619.153 1
619.170 0
619.186 0
619.202 0
619.218 0
619.234 3
619.250 9
619.266 2
619.282 0
619.298 0
619.315 0
619.331 3
619.347 1
619.363 0
619.379 0
619.395 0
619.411 0
619.427 0
619.443 0
619.460 0
619.476 0
619.492 0
619.508 0
619.524 0
619.540 0
619.556 0
619.572 0
619.588 0
619.605 0
619.621 0
619.637 0
619.653 0
619.669 0
619.685 1
619.701 0
619.717 0
619.733 0
619.750 0
619.766 0
619.782 0
619.798 0
619.814 0
619.830 0
619.846 0
619.862 0
619.878 0
619.895 0
619.911 0
619.927 0
619.943 0
619.959 0
619.975 0
619.991 0
620.007 0
620.024 0
620.040 4
620.056 0
620.072 0
620.088 0
620.104 0
620.120 0
620.136 1
620.153 0
620.169 0
620.185 0
620.201 0
620.217 1
620.233 0
620.249 0
620.265 0
620.281 0
620.298 2
620.314 0
620.330 0
620.346 0
620.362 0
620.378 0
620.394 2
620.410 1
620.427 0
620.443 0
620.459 0
620.475 0
620.491 4
620.507 4
620.523 0
620.539 0
620.556 0
620.572 8
620.588 0
620.604 0
620.620 3
620.636 0
620.652 0
620.668 2
620.685 0
620.701 0
620.717 5
620.733 0
620.749 0
620.765 0
620.781 0
620.797 0
620.814 0
620.830 0
620.846 0
620.862 0
620.878 0
620.894 0
620.910 5
620.926 3
620.943 0
620.959 0
620.975 0
620.991 0
621.007 3
621.023 0
621.039 0
621.056 0
621.072 0
621.088 0
621.104 0
621.120 5
621.136 0
621.152 0
621.168 0
621.185 0
621.201 0
621.217 0
621.233 0
621.249 0
621.265 0
621.281 0
621.298 0
621.314 1
621.330 2
621.346 4
621.362 5
621.378 0
621.394 3
621.410 2
621.427 0
621.443 0
621.459 0
621.475 0
621.491 0
621.507 0
621.523 0
621.540 0
621.556 0
621.572 0
621.588 0
621.604 3
621.620 0
621.636 0
621.653 0
621.669 1
621.685 0
621.701 0
621.717 0
621.733 0
621.749 0
621.766 0
621.782 0
621.798 0
621.814 1
621.830 0
621.846 0
621.862 0
621.879 0
621.895 0
621.911 0
621.927 0
621.943 0
621.959 15
621.975 7
621.992 0
622.008 0
622.024 0
622.040 0
622.056 0
622.072 0
622.088 0
622.105 0
622.121 0
622.137 0
622.153 0
622.169 0
622.185 0
622.201 3
622.218 1
622.234 7
622.250 1
622.266 0
622.282 2
622.298 2
622.314 0
622.331 0
622.347 0
622.363 4
622.379 4
622.395 0
622.411 0
622.427 1
622.444 8
622.460 9
622.476 13
622.492 0
622.508 0
622.524 0
622.541 0
622.557 0
622.573 0
622.589 0
622.605 0
622.621 0
622.637 0
622.654 0
622.670 0
622.686 0
622.702 0
622.718 2
622.734 0
622.751 0
622.767 0
622.783 0
622.799 0
622.815 1
622.831 0
622.847 0
622.864 0
622.880 0
622.896 0
622.912 0
622.928 0
622.944 0
622.961 1
622.977 0
622.993 0
623.009 0
623.025 3
623.041 1
623.057 1
623.074 0
623.090 0
623.106 0
623.122 12
623.138 15
623.154 1
623.171 4
623.187 0
623.203 0
623.219 0
623.235 0
623.251 0
623.268 0
623.284 6
623.300 0
623.316 0
623.332 0
623.348 0
623.365 0
623.381 2
623.397 0
623.413 0
623.429 0
623.445 0
623.461 0
623.478 0
623.494 0
623.510 0
623.526 3
623.542 3
623.558 1
623.575 0
623.591 0
623.607 0
623.623 3
623.639 1
623.655 0
623.672 0
623.688 0
623.704 0
623.720 0
623.736 0
623.752 0
623.769 0
623.785 0
623.801 0
623.817 0
623.833 0
623.849 0
623.866 0
623.882 1
623.898 0
623.914 0
623.930 0
623.946 1
623.963 0
623.979 0
623.995 0
624.011 3
624.027 0
624.043 1
624.060 13
624.076 7
624.092 2
624.108 11
624.124 0
624.141 0
624.157 0
624.173 0
624.189 0
624.205 0
624.221 0
624.238 0
624.254 3
624.270 2
624.286 0
624.302 0
624.318 2
624.335 6
624.351 1
624.367 5
624.383 2
624.399 0
624.415 3
624.432 0
624.448 0
624.464 0
624.480 0
624.496 0
624.513 0
624.529 0
624.545 0
624.561 0
624.577 0
624.593 6
624.610 4
624.626 0
624.642 0
624.658 0
624.674 0
624.690 2
624.707 0
624.723 0
624.739 0
624.755 0
624.771 0
624.788 0
624.804 0
624.820 4
624.836 0
624.852 0
624.868 0
624.885 0
624.901 0
624.917 0
624.933 3
624.949 0
624.966 0
624.982 0
624.998 0
625.014 0
625.030 0
625.046 0
625.063 0
625.079 0
625.095 0
625.111 0
625.127 5
625.144 0
625.160 0
625.176 0
625.192 0
625.208 0
625.224 0
625.241 1
625.257 3
625.273 0
625.289 3
625.305 8
625.322 1
625.338 0
625.354 0
625.370 0
625.386 0
625.403 0
625.419 0
625.435 0
625.451 0
625.467 0
625.483 3
625.500 2
625.516 0
625.532 0
625.548 0
625.564 0
625.581 0
625.597 0
625.613 0
625.629 0
625.645 9
625.662 6
625.678 0
625.694 0
625.710 0
625.726 0
625.743 0
625.759 0
625.775 0
625.791 0
625.807 0
625.824 0
625.840 0
625.856 0
625.872 0
625.888 0
625.904 2
625.921 0
625.937 0
625.953 0
625.969 0
625.985 0
626.002 1
626.018 0
626.034 0
626.050 3
626.066 1
626.083 1
626.099 1
626.115 0
626.131 0
626.147 2
626.164 1
626.180 4
626.196 9
626.212 0
626.228 0
626.245 2
626.261 5
626.277 0
626.293 0
626.309 0
626.326 0
626.342 0
626.358 0
626.374 0
626.390 0
626.407 0
626.423 0
626.439 0
626.455 0
626.471 0
626.488 0
626.504 0
626.520 0
626.536 0
626.552 0
626.569 0
626.585 0
626.601 0
626.617 0
626.633 1
626.650 0
626.666 0
626.682 0
626.698 0
626.714 0
626.731 0
626.747 0
626.763 0
626.779 0
626.795 0
626.812 0
626.828 0
626.844 2
626.860 4
626.877 0
626.893 0
626.909 0
626.925 3
626.941 0
626.958 0
626.974 0
626.990 0
627.006 2
627.022 1
627.039 3
627.055 0
627.071 0
627.087 0
627.103 0
627.120 2
627.136 0
627.152 0
627.168 0
627.185 0
627.201 5
627.217 0
627.233 0
627.249 0
627.266 0
627.282 1
627.298 0
627.314 0
627.330 0
627.347 0
627.363 0
627.379 0
627.395 0
627.411 0
627.428 0
627.444 0
627.460 0
627.476 0
627.493 0
627.509 6
627.525 8
627.541 5
627.557 3
627.574 0
627.590 0
627.606 0
627.622 0
627.639 0
627.655 0
627.671 0
627.687 0
627.703 0
627.720 0
627.736 0
627.752 0
627.768 0
627.784 0
627.801 0
627.817 0
627.833 3
627.849 7
627.866 0
627.882 0
627.898 0
627.914 0
627.930 0
627.947 0
627.963 0
627.979 0
627.995 0
628.012 0
628.028 0
628.044 0
628.060 0
628.076 0
628.093 0
628.109 0
628.125 0
628.141 3
628.158 5
628.174 0
628.190 4
628.206 0
628.222 2
628.239 0
628.255 2
628.271 0
628.287 0
628.304 0
628.320 0
628.336 0
628.352 5
628.368 1
628.385 8
628.401 1
628.417 0
628.433 0
628.450 0
628.466 0
628.482 0
628.498 2
628.515 4
628.531 1
628.547 0
628.563 0
628.579 0
628.596 0
628.612 0
628.628 0
628.644 0
628.661 2
628.677 0
628.693 0
628.709 0
628.726 0
628.742 4
628.758 2
628.774 0
628.790 0
628.807 0
628.823 0
628.839 0
628.855 0
628.872 3
628.888 17
628.904 10
628.920 0
628.937 0
628.953 3
628.969 0
628.985 0
629.001 0
629.018 0
629.034 0
629.050 3
629.066 0
629.083 0
629.099 0
629.115 0
629.131 0
629.148 0
629.164 0
629.180 2
629.196 3
629.213 1
629.229 5
629.245 0
629.261 0
629.277 0
629.294 1
629.310 0
629.326 8
629.342 0
629.359 0
629.375 3
629.391 3
629.407 0
629.424 0
629.440 0
629.456 0
629.472 0
629.489 1
629.505 2
629.521 3
629.537 0
629.554 0
629.570 0
629.586 0
629.602 0
629.619 0
629.635 2
629.651 0
629.667 11
629.684 2
629.700 3
629.716 5
629.732 1
629.748 1
629.765 0
629.781 0
629.797 0
629.813 0
629.830 0
629.846 7
629.862 8
629.878 0
629.895 0
629.911 0
629.927 0
629.943 0
629.960 0
629.976 0
629.992 0
630.008 0
630.025 0
630.041 0
630.057 0
630.073 0
630.090 0
630.106 0
630.122 0
630.138 0
630.155 0
630.171 2
630.187 0
630.203 0
630.220 5
630.236 3
630.252 0
630.268 7
630.285 7
630.301 2
630.317 0
630.333 0
630.350 0
630.366 0
630.382 0
630.398 9
630.415 0
630.431 0
630.447 0
630.463 0
630.480 0
630.496 0
630.512 0
630.528 0
630.545 0
630.561 0
630.577 0
630.593 0
630.610 1
630.626 1
630.642 0
630.659 0
630.675 0
630.691 0
630.707 0
630.724 0
630.740 0
630.756 0
630.772 0
630.789 0
630.805 0
630.821 0
630.837 0
630.854 0
630.870 0
630.886 0
630.902 0
630.919 0
630.935 1
630.951 2
630.967 0
630.984 3
631.000 7
631.016 3
631.032 0
631.049 0
631.065 0
631.081 1
631.097 0
631.114 0
631.130 0
631.146 0
631.163 0
631.179 0
631.195 0
631.211 0
631.228 0
631.244 0
631.260 0
631.276 0
631.293 0
631.309 0
631.325 0
631.341 0
631.358 3
631.374 0
631.390 0
631.407 0
631.423 2
631.439 0
631.455 0
631.472 0
631.488 0
631.504 5
631.520 13
631.537 3
631.553 0
631.569 1
631.585 2
631.602 4
631.618 0
631.634 0
631.651 0
631.667 0
631.683 0
631.699 0
631.716 0
631.732 0
631.748 0
631.764 0
631.781 0
631.797 0
631.813 0
631.829 0
631.846 0
631.862 0
631.878 0
631.895 0
631.911 0
631.927 1
631.943 3
631.960 8
631.976 4
631.992 15
632.008 2
632.025 0
632.041 4
632.057 1
632.074 0
632.090 0
632.106 0
632.122 0
632.139 0
632.155 0
632.171 0
632.187 0
632.204 0
632.220 0
632.236 0
632.253 0
632.269 0
632.285 0
632.301 0
632.318 0
632.334 0
632.350 0
632.367 0
632.383 0
632.399 6
632.415 2
632.432 0
632.448 0
632.464 0
632.480 0
632.497 2
632.513 0
632.529 0
632.546 0
632.562 0
632.578 0
632.594 0
632.611 0
632.627 0
632.643 2
632.660 6
632.676 0
632.692 1
632.708 8
632.725 3
632.741 0
632.757 0
632.774 0
632.790 2
632.806 0
632.822 0
632.839 6
632.855 0
632.871 0
632.888 0
632.904 0
632.920 0
632.936 0
632.953 0
632.969 0
632.985 0
633.002 0
633.018 0
633.034 0
633.050 2
633.067 2
633.083 0
633.099 0
633.116 0
633.132 0
633.148 0
633.164 7
633.181 0
633.197 0
633.213 0
633.230 0
633.246 0
633.262 0
633.278 0
633.295 1
633.311 0
633.327 0
633.344 0
633.360 0
633.376 0
633.392 0
633.409 0
633.425 0
633.441 0
633.458 0
633.474 0
633.490 0
633.507 0
633.523 0
633.539 0
633.555 0
633.572 0
633.588 1
633.604 2
633.621 0
633.637 0
633.653 4
633.669 0
633.686 0
633.702 0
633.718 0
633.735 0
633.751 1
633.767 0
633.784 0
633.800 1
633.816 9
633.832 0
633.849 0
633.865 0
633.881 0
633.898 1
633.914 1
633.930 5
633.947 4
633.963 1
633.979 0
633.995 0
634.012 0
634.028 0
634.044 0
634.061 5
634.077 3
634.093 0
634.110 0
634.126 0
634.142 0
634.158 0
634.175 0
634.191 0
634.207 0
634.224 0
634.240 1
634.256 1
634.273 3
634.289 0
634.305 0
634.321 0
634.338 0
634.354 0
634.370 0
634.387 0
634.403 0
634.419 0
634.436 0
634.452 0
634.468 2
634.484 0
634.501 6
634.517 7
634.533 0
634.550 0
634.566 0
634.582 0
634.599 0
634.615 0
634.631 2
634.648 0
634.664 0
634.680 2
634.696 3
634.713 5
634.729 0
634.745 3
634.762 0
634.778 4
634.794 4
634.811 0
634.827 0
634.843 0
634.860 5
634.876 0
634.892 0
634.908 0
634.925 0
634.941 0
634.957 0
634.974 0
634.990 0
635.006 0
635.023 1
635.039 0
635.055 0
635.072 0
635.088 1
635.104 0
635.121 0
635.137 0
635.153 0
635.169 0
635.186 0
635.202 0
635.218 0
635.235 0
635.251 0
635.267 0
635.284 0
635.300 5
635.316 1
635.333 0
635.349 0
635.365 0
635.382 0
635.398 3
635.414 1
635.431 0
635.447 0
635.463 0
635.479 0
635.496 0
635.512 0
635.528 0
635.545 0
635.561 0
635.577 0
635.594 0
635.610 11
635.626 7
635.643 1
635.659 0
635.675 4
635.692 6
635.708 0
635.724 5
635.741 6
635.757 0
635.773 0
635.790 0
635.806 8
635.822 5
635.839 1
635.855 0
635.871 1
635.888 0
635.904 0
635.920 0
635.936 0
635.953 5
635.969 6
635.985 4
636.002 4
636.018 0
636.034 0
636.051 0
636.067 0
636.083 1
636.100 8
636.116 2
636.132 0
636.149 4
636.165 1
636.181 0
636.198 0
636.214 0
636.230 5
636.247 0
636.263 2
636.279 0
636.296 0
636.312 0
636.328 6
636.345 2
636.361 2
636.377 6
636.394 0
636.410 0
636.426 0
636.443 0
636.459 0
636.475 0
636.492 0
636.508 0
636.524 0
636.541 1
636.557 8
636.573 1
636.590 0
636.606 3
636.622 0
636.639 0
636.655 1
636.671 11
636.688 4
636.704 1
636.720 0
636.737 0
636.753 4
636.769 0
636.786 3
636.802 3
636.818 0
636.835 0
636.851 0
636.867 1
636.884 0
636.900 0
636.916 0
636.933 0
636.949 3
636.965 2
636.982 0
636.998 0
637.014 0
637.031 0
637.047 0
637.063 0
637.080 0
637.096 0
637.112 1
637.129 0
637.145 0
637.161 0
637.178 2
637.194 0
637.210 0
637.227 3
637.243 0
637.259 0
637.276 5
637.292 2
637.308 0
637.325 0
637.341 0
637.357 0
637.374 0
637.390 0
637.406 0
637.423 0
637.439 0
637.456 0
637.472 0
637.488 0
637.505 0
637.521 0
637.537 0
637.554 0
637.570 0
637.586 6
637.603 1
637.619 0
637.635 0
637.652 0
637.668 5
637.684 0
637.701 1
637.717 1
637.733 2
637.750 0
637.766 0
637.782 0
637.799 0
637.815 0
637.831 0
637.848 0
637.864 0
637.881 0
637.897 0
637.913 0
637.930 0
637.946 0
637.962 0
637.979 0
637.995 0
638.011 0
638.028 0
638.044 0
638.060 0
638.077 1
638.093 0
638.109 0
638.126 0
638.142 0
638.158 0
638.175 0
638.191 0
638.208 0
638.224 0
638.240 0
638.257 0
638.273 0
638.289 0
638.306 3
638.322 9
638.338 2
638.355 0
638.371 0
638.387 1
638.404 5
638.420 0
638.437 0
638.453 0
638.469 0
638.486 0
638.502 0
638.518 3
638.535 0
638.551 1
638.567 0
638.584 0
638.600 0
638.616 0
638.633 0
638.649 0
638.666 0
638.682 0
638.698 0
638.715 2
638.731 5
638.747 0
638.764 0
638.780 0
638.796 1
638.813 0
638.829 0
638.845 0
638.862 0
638.878 0
638.895 0
638.911 0
638.927 0
638.944 0
638.960 7
638.976 0
638.993 0
639.009 0
639.025 5
639.042 7
639.058 0
639.075 0
639.091 0
639.107 0
639.124 0
639.140 0
639.156 0
639.173 0
639.189 1
639.205 1
639.222 0
639.238 0
639.255 0
639.271 2
639.287 0
639.304 0
639.320 0
639.336 5
639.353 0
639.369 0
639.386 0
639.402 0
639.418 5
639.435 0
639.451 0
639.467 0
639.484 4
639.500 4
639.516 0
639.533 4
639.549 1
639.566 6
639.582 1
639.598 0
639.615 0
639.631 0
639.647 0
639.664 0
639.680 0
639.697 0
639.713 0
639.729 0
639.746 0
639.762 0
639.778 6
639.795 0
639.811 0
639.828 0
639.844 0
639.860 0
639.877 0
639.893 0
639.909 1
639.926 0
639.942 0
639.959 0
639.975 0
639.991 0
640.008 2
640.024 0
640.040 0
640.057 0
640.073 0
640.090 0
640.106 0
640.122 0
640.139 0
640.155 0
640.171 2
640.188 11
640.204 3
640.221 0
640.237 0
640.253 0
640.270 3
640.286 3
640.302 1
640.319 0
640.335 5
640.352 3
640.368 0
640.384 0
640.401 0
640.417 2
640.434 1
640.450 2
640.466 3
640.483 4
640.499 0
640.515 5
640.532 0
640.548 0
640.565 0
640.581 2
640.597 0
640.614 0
640.630 0
640.647 0
640.663 0
640.679 0
640.696 0
640.712 0
640.728 0
640.745 0
640.761 0
640.778 0
640.794 0
640.810 0
640.827 0
640.843 1
640.860 0
640.876 0
640.892 8
640.909 2
640.925 6
640.941 2
640.958 0
640.974 0
640.991 0
641.007 0
641.023 7
641.040 8
641.056 1
641.073 0
641.089 0
641.105 0
641.122 0
641.138 0
641.155 0
641.171 0
641.187 0
641.204 0
641.220 0
641.236 0
641.253 0
641.269 0
641.286 2
641.302 4
641.318 7
641.335 1
641.351 0
641.368 3
641.384 0
641.400 0
641.417 0
641.433 0
641.450 0
641.466 1
641.482 3
641.499 0
641.515 0
641.532 0
641.548 0
641.564 0
641.581 0
641.597 0
641.614 0
641.630 0
641.646 0
641.663 0
641.679 1
641.696 0
641.712 7
641.728 1
641.745 2
641.761 0
641.778 0
641.794 0
641.810 9
641.827 3
641.843 0
641.860 0
641.876 0
641.892 0
641.909 1
641.925 0
641.942 0
641.958 0
641.974 1
641.991 2
642.007 0
642.024 14
642.040 10
642.056 2
642.073 5
642.089 0
642.106 0
642.122 0
642.138 0
642.155 0
642.171 0
642.188 1
642.204 4
642.220 1
642.237 0
642.253 0
642.270 0
642.286 0
642.302 3
642.319 0
642.335 0
642.352 0
642.368 0
642.384 0
642.401 0
642.417 0
642.434 2
642.450 10
642.466 3
642.483 9
642.499 2
642.516 0
642.532 0
642.549 0
642.565 0
642.581 0
642.598 0
642.614 0
642.631 0
642.647 4
642.663 10
642.680 0
642.696 12
642.713 12
642.729 2
642.745 0
642.762 0
642.778 0
642.795 0
642.811 0
642.828 0
642.844 0
642.860 0
642.877 0
642.893 0
642.910 0
642.926 0
642.942 0
642.959 0
642.975 0
642.992 0
643.008 0
643.024 0
643.041 0
643.057 0
643.074 7
643.090 2
643.107 0
643.123 0
643.139 1
643.156 5
643.172 3
643.189 2
643.205 0
643.221 1
643.238 0
643.254 0
643.271 2
643.287 0
643.304 0
643.320 0
643.336 0
643.353 0
643.369 2
643.386 3
643.402 7
643.418 0
643.435 19
643.451 16
643.468 5
643.484 1
643.501 0
643.517 2
643.533 3
643.550 0
643.566 0
643.583 0
643.599 0
643.616 0
643.632 1
643.648 0
643.665 0
643.681 0
643.698 4
643.714 9
643.731 0
643.747 0
643.763 0
643.780 1
643.796 5
643.813 1
643.829 1
643.845 0
643.862 0
643.878 0
643.895 7
643.911 0
643.928 0
643.944 0
643.960 0
643.977 0
643.993 6
644.010 1
644.026 0
644.043 0
644.059 2
644.075 0
644.092 0
644.108 0
644.125 0
644.141 0
644.158 8
644.174 11
644.190 0
644.207 0
644.223 0
644.240 0
644.256 0
644.273 0
644.289 0
644.305 0
644.322 6
644.338 10
644.355 0
644.371 0
644.388 0
644.404 0
644.421 0
644.437 0
644.453 0
644.470 0
644.486 0
644.503 0
644.519 0
644.536 0
644.552 0
644.568 0
644.585 0
644.601 0
644.618 0
644.634 5
644.651 2
644.667 5
644.683 18
644.700 4
644.716 0
644.733 0
644.749 3
644.766 6
644.782 0
644.799 0
644.815 0
644.831 0
644.848 0
644.864 9
644.881 0
644.897 3
644.914 2
644.930 3
644.946 0
644.963 0
644.979 0
644.996 0
645.012 4
645.029 6
645.045 6
645.062 4
645.078 0
645.094 0
645.111 0
645.127 0
645.144 0
645.160 0
645.177 0
645.193 0
645.210 0
645.226 0
645.242 0
645.259 0
645.275 1
645.292 0
645.308 1
645.325 0
645.341 0
645.358 0
645.374 0
645.390 0
645.407 0
645.423 0
645.440 0
645.456 0
645.473 0
645.489 0
645.506 0
645.522 0
645.538 0
645.555 0
645.571 1
645.588 0
645.604 0
645.621 0
645.637 0
645.654 3
645.670 7
645.686 0
645.703 11
645.719 14
645.736 2
645.752 5
645.769 0
645.785 0
645.802 0
645.818 0
645.834 0
645.851 0
645.867 0
645.884 0
645.900 0
645.917 5
645.933 4
645.950 0
645.966 0
645.983 11
645.999 0
646.015 0
646.032 0
646.048 0
646.065 1
646.081 0
646.098 0
646.114 0
646.131 0
646.147 0
646.164 0
646.180 0
646.196 0
646.213 0
646.229 0
646.246 4
646.262 5
646.279 1
646.295 0
646.312 0
646.328 0
646.345 0
646.361 2
646.377 0
646.394 0
646.410 0
646.427 2
646.443 2
646.460 0
646.476 5
646.493 0
646.509 0
646.526 0
646.542 0
646.559 0
646.575 0
646.591 0
646.608 0
646.624 0
646.641 0
646.657 0
646.674 0
646.690 3
646.707 0
646.723 0
646.740 0
646.756 0
646.773 0
646.789 0
646.805 0
646.822 1
646.838 13
646.855 16
646.871 1
646.888 0
646.904 1
646.921 6
646.937 0
646.954 0
646.970 0
646.987 2
647.003 6
647.019 1
647.036 5
647.052 0
647.069 0
647.085 0
647.102 0
647.118 0
647.135 0
647.151 0
647.168 0
647.184 0
647.201 0
647.217 0
647.234 0
647.250 0
647.267 0
647.283 0
647.299 0
647.316 0
647.332 0
647.349 0
647.365 3
647.382 1
647.398 1
647.415 0
647.431 0
647.448 2
647.464 4
647.481 0
647.497 9
647.514 0
647.530 0
647.547 0
647.563 0
647.579 0
647.596 0
647.612 11
647.629 2
647.645 0
647.662 0
647.678 2
647.695 0
647.711 0
647.728 0
647.744 0
647.761 5
647.777 7
647.794 4
647.810 0
647.827 5
647.843 1
647.860 0
647.876 6
647.892 0
647.909 0
647.925 0
647.942 0
647.958 0
647.975 0
647.991 0
648.008 14
648.024 15
648.041 2
648.057 2
648.074 0
648.090 0
648.107 0
648.123 5
648.140 4
648.156 8
648.173 7
648.189 7
648.206 0
648.222 0
648.239 0
648.255 5
648.272 1
648.288 0
648.304 0
648.321 0
648.337 0
648.354 0
648.370 0
648.387 0
648.403 0
648.420 0
648.436 3
648.453 5
648.469 1
648.486 0
648.502 0
648.519 0
648.535 0
648.552 0
648.568 0
648.585 0
648.601 0
648.618 0
648.634 0
648.651 0
648.667 0
648.684 0
648.700 0
648.717 4
648.733 10
648.750 7
648.766 0
648.783 0
648.799 0
648.816 0
648.832 0
648.849 0
648.865 0
648.881 0
648.898 0
648.914 0
648.931 0
648.947 0
648.964 5
648.980 0
648.997 0
649.013 1
649.030 0
649.046 0
649.063 0
649.079 0
649.096 0
649.112 0
649.129 0
649.145 0
649.162 0
649.178 0
649.195 0
649.211 0
649.228 0
649.244 0
649.261 0
649.277 0
649.294 0
649.310 0
649.327 0
649.343 0
649.360 0
649.376 0
649.393 0
649.409 0
649.426 1
649.442 0
649.459 7
649.475 2
649.492 0
649.508 0
649.525 0
649.541 0
649.558 4
649.574 7
649.591 0
649.607 0
649.624 0
649.640 9
649.657 4
649.673 0
649.690 0
649.706 0
649.723 0
649.739 7
649.756 6
649.772 1
649.789 0
649.805 7
649.822 2
649.838 0
649.855 4
649.871 3
649.888 7
649.904 12
649.921 9
649.937 1
649.954 1
649.970 12
649.987 8
650.003 7
650.020 3
650.036 0
650.053 6
650.069 3
650.086 10
650.102 17
650.119 8
650.135 13
650.152 9
650.168 14
650.185 3
650.201 0
650.218 0
650.234 0
650.251 0
650.267 1
650.284 0
650.300 0
650.317 0
650.333 0
650.350 0
650.366 0
650.383 0
650.399 0
650.416 0
650.432 0
650.449 0
650.465 6
650.482 10
650.498 3
650.515 0
650.531 0
650.548 7
650.565 4
650.581 11
650.598 0
650.614 0
650.631 0
650.647 0
650.664 0
650.680 0
650.697 0
650.713 0
650.730 0
650.746 0
650.763 0
650.779 0
650.796 0
650.812 0
650.829 0
650.845 0
650.862 0
650.878 7
650.895 0
650.911 0
650.928 0
650.944 0
650.961 5
650.977 0
650.994 0
651.010 1
651.027 0
651.043 0
651.060 0
651.076 0
651.093 0
651.109 0
651.126 3
651.143 2
651.159 0
651.176 0
651.192 0
651.209 0
651.225 0
651.242 0
651.258 0
651.275 8
651.291 0
651.308 0
651.324 0
651.341 7
651.357 0
651.374 0
651.390 0
651.407 0
651.423 0
651.440 0
651.456 0
651.473 0
651.489 0
651.506 0
651.523 0
651.539 0
651.556 0
651.572 1
651.589 0
651.605 0
651.622 0
651.638 0
651.655 0
651.671 0
651.688 1
651.704 2
651.721 0
651.737 0
651.754 0
651.770 0
651.787 0
651.803 1
651.820 6
651.836 6
651.853 5
651.870 13
651.886 3
651.903 0
651.919 0
651.936 1
651.952 0
651.969 0
651.985 0
652.002 0
652.018 1
652.035 0
652.051 0
652.068 3
652.084 0
652.101 0
652.117 10
652.134 3
652.151 2
652.167 1
652.184 0
652.200 2
652.217 0
652.233 0
652.250 0
652.266 0
652.283 10
652.299 3
652.316 0
652.332 0
652.349 0
652.365 2
652.382 0
652.399 0
652.415 0
652.432 0
652.448 0
652.465 0
652.481 0
652.498 0
652.514 0
652.531 0
652.547 0
652.564 0
652.580 0
652.597 0
652.614 0
652.630 0
652.647 0
652.663 0
652.680 0
652.696 2
652.713 1
652.729 0
652.746 0
652.762 0
652.779 0
652.795 5
652.812 5
652.829 0
652.845 0
652.862 0
652.878 0
652.895 0
652.911 0
652.928 0
652.944 0
652.961 0
652.977 0
652.994 0
653.010 1
653.027 2
653.044 2
653.060 0
653.077 0
653.093 0
653.110 0
653.126 4
653.143 4
653.159 0
653.176 0
653.192 1
653.209 0
653.226 2
653.242 6
653.259 0
653.275 0
653.292 0
653.308 1
653.325 0
653.341 0
653.358 0
653.374 0
653.391 5
653.408 3
653.424 0
653.441 0
653.457 0
653.474 0
653.490 0
653.507 0
653.523 0
653.540 0
653.556 0
653.573 0
653.590 0
653.606 0
653.623 0
653.639 0
653.656 0
653.672 0
653.689 1
653.705 0
653.722 0
653.739 0
653.755 0
653.772 1
653.788 0
653.805 0
653.821 12
653.838 2
653.854 0
653.871 0
653.887 0
653.904 0
653.921 0
653.937 0
653.954 0
653.970 0
653.987 0
654.003 0
654.020 0
654.036 0
654.053 0
654.070 0
654.086 0
654.103 0
654.119 0
654.136 0
654.152 0
654.169 0
654.185 0
654.202 0
654.219 0
654.235 0
654.252 0
654.268 0
654.285 3
654.301 0
654.318 0
654.334 5
654.351 0
654.368 0
654.384 0
654.401 0
654.417 0
654.434 0
654.450 0
654.467 0
654.484 0
654.500 9
654.517 3
654.533 0
654.550 2
654.566 0
654.583 0
654.599 0
654.616 0
654.633 0
654.649 0
654.666 7
654.682 12
654.699 1
654.715 0
654.732 0
654.749 0
654.765 0
654.782 1
654.798 0
654.815 0
654.831 0
654.848 2
654.864 0
654.881 0
654.898 0
654.914 0
654.931 0
654.947 0
654.964 0
654.980 2
654.997 0
655.014 0
655.030 1
655.047 0
655.063 0
655.080 0
655.096 0
655.113 5
655.130 3
655.146 0
655.163 0
655.179 0
655.196 4
655.212 0
655.229 0
655.246 0
655.262 0
655.279 0
655.295 0
655.312 11
655.328 3
655.345 0
655.362 1
655.378 0
655.395 0
655.411 0
655.428 0
655.444 2
655.461 0
655.478 0
655.494 0
655.511 5
655.527 4
655.544 0
655.560 4
655.577 13
655.594 3
655.610 0
655.627 0
655.643 0
655.660 0
655.676 0
655.693 0
655.710 0
655.726 0
655.743 6
655.759 2
655.776 3
655.792 3
655.809 2
655.826 4
655.842 0
655.859 0
655.875 0
655.892 3
655.909 0
655.925 0
655.942 0
655.958 0
655.975 0
655.991 0
656.008 2
656.025 0
656.041 0
656.058 0
656.074 0
656.091 0
656.107 0
656.124 0
656.141 0
656.157 6
656.174 1
656.190 1
656.207 0
656.224 0
656.240 0
656.257 0
656.273 0
656.290 0
656.306 0
656.323 0
656.340 0
656.356 0
656.373 0
656.389 4
656.406 0
656.423 0
656.439 0
656.456 0
656.472 0
656.489 0
656.506 0
656.522 0
656.539 0
656.555 0
656.572 0
656.588 0
656.605 0
656.622 4
656.638 0
656.655 0
656.671 3
656.688 0
656.705 0
656.721 1
656.738 1
656.754 0
656.771 0
656.788 1
656.804 0
656.821 0
656.837 0
656.854 0
656.870 2
656.887 1
656.904 0
656.920 0
656.937 0
656.953 0
656.970 0
656.987 0
657.003 0
657.020 0
657.036 8
657.053 0
657.070 0
657.086 0
657.103 0
657.119 0
657.136 0
657.153 0
657.169 0
657.186 0
657.202 0
657.219 0
657.236 0
657.252 0
657.269 0
657.285 0
657.302 0
657.318 1
657.335 3
657.352 5
657.368 0
657.385 0
657.401 0
657.418 3
657.435 5
657.451 0
657.468 0
657.484 0
657.501 3
657.518 5
657.534 1
657.551 0
657.567 0
657.584 0
657.601 0
657.617 0
657.634 0
657.650 3
657.667 1
657.684 1
657.700 2
657.717 7
657.733 1
657.750 0
657.767 0
657.783 0
657.800 3
657.816 2
657.833 4
657.850 0
657.866 9
657.883 0
657.900 4
657.916 0
657.933 0
657.949 6
657.966 3
657.983 15
657.999 15
658.016 4
658.032 1
658.049 0
658.066 2
658.082 0
658.099 0
658.115 3
658.132 0
658.149 0
658.165 0
658.182 0
658.198 0
658.215 0
658.232 2
658.248 0
658.265 0
658.281 0
658.298 2
658.315 6
658.331 4
658.348 6
658.364 1
658.381 0
658.398 0
658.414 0
658.431 0
658.448 5
658.464 1
658.481 0
658.497 1
658.514 1
658.531 0
658.547 0
658.564 0
658.580 14
658.597 2
658.614 0
658.630 0
658.647 0
658.664 0
658.680 0
658.697 0
658.713 5
658.730 0
658.747 0
658.763 0
658.780 1
658.796 1
658.813 3
658.830 5
658.846 0
658.863 0
658.880 0
658.896 6
658.913 11
658.929 4
658.946 0
658.963 0
658.979 0
658.996 0
659.012 3
659.029 0
659.046 0
659.062 0
659.079 0
659.096 0
659.112 0
659.129 0
659.145 0
659.162 0
659.179 2
659.195 0
659.212 0
659.228 0
659.245 0
659.262 0
659.278 0
659.295 0
659.312 0
659.328 0
659.345 0
659.361 0
659.378 0
659.395 0
659.411 9
659.428 1
659.445 0
659.461 0
659.478 0
659.494 0
659.511 0
659.528 0
659.544 1
659.561 0
659.578 1
659.594 6
659.611 0
659.627 0
659.644 0
659.661 0
659.677 0
659.694 0
659.711 0
659.727 0
659.744 3
659.760 0
659.777 0
659.794 0
659.810 0
659.827 0
659.844 11
659.860 4
659.877 1
659.893 0
659.910 0
659.927 0
659.943 0
659.960 0
659.977 0
659.993 0
660.010 0
660.027 0
660.043 0
660.060 0
660.076 0
660.093 0
660.110 0
660.126 0
660.143 0
660.160 0
660.176 0
660.193 0
660.209 0
660.226 0
660.243 0
660.259 4
660.276 1
660.293 0
660.309 0
660.326 2
660.343 6
660.359 0
660.376 0
660.392 0
660.409 0
660.426 0
660.442 0
660.459 0
660.476 6
660.492 0
660.509 0
660.526 0
660.542 0
660.559 0
660.575 0
660.592 0
660.609 0
660.625 0
660.642 3
660.659 2
660.675 0
660.692 0
660.709 0
660.725 0
660.742 0
660.758 4
660.775 6
660.792 1
660.808 3
660.825 0
660.842 0
660.858 0
660.875 0
660.892 0
660.908 0
660.925 0
660.942 0
660.958 0
660.975 0
660.991 6
661.008 3
661.025 0
661.041 8
661.058 4
661.075 0
661.091 0
661.108 0
661.125 0
661.141 0
661.158 0
661.175 0
661.191 0
661.208 0
661.225 0
661.241 0
661.258 0
661.274 0
661.291 4
661.308 1
661.324 0
661.341 0
661.358 0
661.374 0
661.391 1
661.408 1
661.424 0
661.441 5
661.458 0
661.474 0
661.491 1
661.508 1
661.524 0
661.541 0
661.557 3
661.574 0
661.591 0
661.607 1
661.624 1
661.641 9
661.657 6
661.674 0
661.691 0
661.707 0
661.724 1
661.741 0
661.757 0
661.774 1
661.791 0
661.807 0
661.824 0
661.841 0
661.857 0
661.874 2
661.891 0
661.907 1
661.924 1
661.940 0
661.957 5
661.974 0
661.990 0
662.007 0
662.024 0
662.040 4
662.057 0
662.074 0
662.090 0
662.107 8
662.124 1
662.140 0
662.157 0
662.174 0
662.190 0
662.207 0
662.224 1
662.240 0
662.257 1
662.274 0
662.290 2
662.307 2
662.324 4
662.340 2
662.357 0
662.374 0
662.390 0
662.407 0
662.424 0
662.440 0
662.457 0
662.474 0
662.490 0
662.507 4
662.524 3
662.540 0
662.557 0
662.574 3
662.590 1
662.607 0
662.624 0
662.640 0
662.657 0
662.673 0
662.690 0
662.707 0
662.723 0
662.740 0
662.757 0
662.773 4
662.790 0
662.807 2
662.823 0
662.840 0
662.857 3
662.873 0
662.890 4
662.907 0
662.923 6
662.940 5
662.957 1
662.973 0
662.990 0
663.007 0
663.023 0
663.040 0
663.057 0
663.073 0
663.090 0
663.107 0
663.124 0
663.140 0
663.157 0
663.174 0
663.190 0
663.207 0
663.224 0
663.240 0
663.257 0
663.274 5
663.290 0
663.307 0
663.324 1
663.340 0
663.357 0
663.374 0
663.390 0
663.407 0
663.424 0
663.440 0
663.457 0
663.474 0
663.490 0
663.507 0
663.524 0
663.540 2
663.557 8
663.574 3
663.590 1
663.607 0
663.624 0
663.640 0
663.657 0
663.674 0
663.690 0
663.707 0
663.724 7
663.740 14
663.757 2
663.774 0
663.790 0
663.807 0
663.824 0
663.841 4
663.857 3
663.874 0
663.891 1
663.907 1
663.924 0
663.941 0
663.957 3
663.974 0
663.991 0
664.007 0
664.024 0
664.041 5
664.057 1
664.074 0
664.091 0
664.107 0
664.124 0
664.141 4
664.157 1
664.174 0
664.191 0
664.207 11
664.224 4
664.241 0
664.258 0
664.274 0
664.291 0
664.308 0
664.324 0
664.341 7
664.358 0
664.374 1
664.391 0
664.408 0
664.424 4
664.441 7
664.458 2
664.474 0
664.491 0
664.508 0
664.525 1
664.541 6
664.558 1
664.575 1
664.591 5
664.608 0
664.625 7
664.641 0
664.658 0
664.675 0
664.691 1
664.708 1
664.725 1
664.741 0
664.758 0
664.775 0
664.792 1
664.808 0
664.825 1
664.842 3
664.858 2
664.875 5
664.892 1
664.908 8
664.925 1
664.942 0
664.958 0
664.975 5
664.992 18
665.009 10
665.025 1
665.042 0
665.059 0
665.075 0
665.092 5
665.109 4
665.125 0
665.142 0
665.159 0
665.175 0
665.192 4
665.209 3
665.226 0
665.242 0
665.259 0
665.276 0
665.292 4
665.309 0
665.326 0
665.342 0
665.359 0
665.376 4
665.393 5
665.409 3
665.426 1
665.443 0
665.459 0
665.476 0
665.493 0
665.509 4
665.526 4
665.543 4
665.560 0
665.576 5
665.593 0
665.610 1
665.626 1
665.643 7
665.660 5
665.676 0
665.693 12
665.710 6
665.727 2
665.743 3
665.760 2
665.777 3
665.793 0
665.810 6
665.827 1
665.843 0
665.860 0
665.877 0
665.894 5
665.910 3
665.927 10
665.944 5
665.960 2
665.977 3
665.994 0
666.011 9
666.027 4
666.044 2
666.061 0
666.077 0
666.094 0
666.111 1
666.127 0
666.144 0
666.161 0
666.178 0
666.194 0
666.211 0
666.228 0
666.244 0
666.261 4
666.278 1
666.295 0
666.311 0
666.328 3
666.345 1
666.361 0
666.378 2
666.395 0
666.412 3
666.428 8
666.445 0
666.462 0
666.478 0
666.495 0
666.512 0
666.529 7
666.545 8
666.562 1
666.579 1
666.595 3
666.612 8
666.629 5
666.646 0
666.662 0
666.679 0
666.696 0
666.712 0
666.729 8
666.746 2
666.763 0
666.779 0
666.796 0
666.813 0
666.829 6
666.846 4
666.863 0
666.880 0
666.896 0
666.913 0
666.930 0
666.946 0
666.963 0
666.980 0
666.997 4
667.013 19
667.030 4
667.047 3
667.063 0
667.080 0
667.097 0
667.114 0
667.130 0
667.147 0
667.164 2
667.180 1
667.197 0
667.214 0
667.231 4
667.247 0
667.264 2
667.281 0
667.298 4
667.314 0
667.331 0
667.348 0
667.364 0
667.381 0
667.398 0
667.415 0
667.431 9
667.448 2
667.465 0
667.482 0
667.498 0
667.515 0
667.532 5
667.548 3
667.565 0
667.582 0
667.599 0
667.615 0
667.632 0
667.649 0
667.665 0
667.682 5
667.699 5
667.716 0
667.732 0
667.749 0
667.766 0
667.783 0
667.799 7
667.816 4
667.833 2
667.849 0
667.866 0
667.883 0
667.900 0
667.916 8
667.933 3
667.950 0
667.967 0
667.983 4
668.000 27
668.017 6
668.034 0
668.050 0
668.067 0
668.084 4
668.100 1
668.117 0
668.134 8
668.151 3
668.167 5
668.184 2
668.201 4
668.218 0
668.234 0
668.251 0
668.268 0
668.285 0
668.301 6
668.318 1
668.335 0
668.351 8
668.368 0
668.385 0
668.402 0
668.418 0
668.435 0
668.452 0
668.469 1
668.485 0
668.502 0
668.519 0
668.536 0
668.552 3
668.569 0
668.586 15
668.603 0
668.619 0
668.636 0
668.653 0
668.669 0
668.686 0
668.703 0
668.720 8
668.736 6
668.753 5
668.770 5
668.787 3
668.803 7
668.820 0
668.837 0
668.854 0
668.870 3
668.887 5
668.904 0
668.921 2
668.937 0
668.954 1
668.971 0
668.988 0
669.004 0
669.021 3
669.038 1
669.055 7
669.071 1
669.088 0
669.105 0
669.122 0
669.138 3
669.155 0
669.172 0
669.189 2
669.205 0
669.222 1
669.239 2
669.255 0
669.272 1
669.289 3
669.306 0
669.322 1
669.339 0
669.356 0
669.373 0
669.389 0
669.406 0
669.423 0
669.440 0
669.456 0
669.473 7
669.490 0
669.507 10
669.523 9
669.540 2
669.557 1
669.574 0
669.590 0
669.607 0
669.624 3
669.641 0
669.657 0
669.674 0
669.691 0
669.708 0
669.724 0
669.741 0
669.758 0
669.775 4
669.792 7
669.808 0
669.825 0
669.842 1
669.859 9
669.875 0
669.892 0
669.909 0
669.926 8
669.942 5
669.959 0
669.976 0
669.993 0
670.009 0
670.026 0
670.043 0
670.060 0
670.076 0
670.093 0
670.110 0
670.127 0
670.143 0
670.160 0
670.177 0
670.194 0
670.210 0
670.227 0
670.244 0
670.261 0
670.277 3
670.294 0
670.311 0
670.328 5
670.344 9
670.361 5
670.378 1
670.395 0
670.412 0
670.428 0
670.445 0
670.462 0
670.479 0
670.495 0
670.512 0
670.529 0
670.546 0
670.562 0
670.579 0
670.596 0
670.613 0
670.629 0
670.646 0
670.663 3
670.680 0
670.697 0
670.713 0
670.730 0
670.747 0
670.764 0
670.780 0
670.797 0
670.814 1
670.831 5
670.847 0
670.864 0
670.881 0
670.898 2
670.914 3
670.931 0
670.948 0
670.965 0
670.982 0
670.998 0
671.015 0
671.032 0
671.049 0
671.065 7
671.082 10
671.099 0
671.116 0
671.132 0
671.149 0
671.166 0
671.183 0
671.200 0
671.216 2
671.233 0
671.250 0
671.267 7
671.283 0
671.300 0
671.317 0
671.334 0
671.351 0
671.367 6
671.384 0
671.401 3
671.418 7
671.434 0
671.451 0
671.468 0
671.485 1
671.501 0
671.518 0
671.535 1
671.552 2
671.569 0
671.585 0
671.602 3
671.619 1
671.636 2
671.652 1
671.669 8
671.686 5
671.703 4
671.720 0
671.736 4
671.753 3
671.770 0
671.787 5
671.803 0
671.820 3
671.837 1
671.854 10
671.871 2
671.887 0
671.904 8
671.921 6
671.938 0
671.954 4
671.971 0
671.988 0
672.005 0
672.022 0
672.038 0
672.055 0
672.072 0
672.089 1
672.106 0
672.122 6
672.139 1
672.156 0
672.173 0
672.189 4
672.206 3
672.223 0
672.240 5
672.257 2
672.273 0
672.290 0
672.307 0
672.324 0
672.340 0
672.357 0
672.374 0
672.391 0
672.408 0
672.424 0
672.441 0
672.458 0
672.475 0
672.492 0
672.508 0
672.525 1
672.542 0
672.559 0
672.576 5
672.592 5
672.609 0
672.626 0
672.643 0
672.659 0
672.676 0
672.693 5
672.710 4
672.727 1
672.743 0
672.760 0
672.777 1
672.794 10
672.811 4
672.827 2
672.844 0
672.861 0
672.878 0
672.895 7
672.911 0
672.928 0
672.945 0
672.962 0
672.978 0
672.995 0
673.012 0
673.029 7
673.046 0
673.062 1
673.079 0
673.096 0
673.113 1
673.130 4
673.146 0
673.163 0
673.180 0
673.197 0
673.214 0
673.230 0
673.247 2
673.264 2
673.281 6
673.298 1
673.314 0
673.331 0
673.348 0
673.365 1
673.382 0
673.398 0
673.415 0
673.432 0
673.449 0
673.466 0
673.482 0
673.499 0
673.516 0
673.533 4
673.550 8
673.566 2
673.583 0
673.600 0
673.617 0
673.634 3
673.650 7
673.667 7
673.684 1
673.701 0
673.718 0
673.734 0
673.751 0
673.768 5
673.785 0
673.802 4
673.818 4
673.835 0
673.852 0
673.869 0
673.886 0
673.902 1
673.919 6
673.936 0
673.953 1
673.970 4
673.986 0
674.003 6
674.020 4
674.037 0
674.054 0
674.071 0
674.087 0
674.104 0
674.121 2
674.138 3
674.155 1
674.171 0
674.188 0
674.205 0
674.222 0
674.239 0
674.255 0
674.272 0
674.289 0
674.306 3
674.323 1
674.339 2
674.356 0
674.373 0
674.390 0
674.407 1
674.424 2
674.440 2
674.457 4
674.474 0
674.491 0
674.508 0
674.524 1
674.541 0
674.558 0
674.575 0
674.592 0
674.608 7
674.625 4
674.642 5
674.659 1
674.676 1
674.693 0
674.709 0
674.726 0
674.743 0
674.760 0
674.777 0
674.793 3
674.810 3
674.827 3
674.844 0
674.861 0
674.877 0
674.894 3
674.911 0
674.928 1
674.945 7
674.962 0
674.978 0
674.995 3
675.012 0
675.029 0
675.046 0
675.062 4
675.079 0
675.096 0
675.113 2
675.130 0
675.147 0
675.163 0
675.180 4
675.197 3
675.214 0
675.231 2
675.248 2
675.264 1
675.281 0
675.298 0
675.315 0
675.332 0
675.348 0
675.365 0
675.382 2
675.399 5
675.416 5
675.433 6
675.449 0
675.466 1
675.483 0
675.500 0
675.517 0
675.534 0
675.550 0
675.567 3
675.584 1
675.601 0
675.618 0
675.634 0
675.651 0
675.668 0
675.685 3
675.702 5
675.719 0
675.735 0
675.752 0
675.769 0
675.786 0
675.803 1
675.820 10
675.836 6
675.853 0
675.870 0
675.887 3
675.904 0
675.921 0
675.937 0
675.954 0
675.971 0
675.988 0
676.005 0
676.022 0
676.038 0
676.055 0
676.072 0
676.089 0
676.106 0
676.123 1
676.139 0
676.156 5
676.173 1
676.190 0
676.207 1
676.224 5
676.240 0
676.257 9
676.274 7
676.291 1
676.308 0
676.325 5
676.341 5
676.358 0
676.375 0
676.392 5
676.409 0
676.426 0
676.442 0
676.459 0
676.476 0
676.493 0
676.510 0
676.527 0
676.543 8
676.560 3
676.577 0
676.594 5
676.611 7
676.628 5
676.644 0
676.661 0
676.678 4
676.695 0
676.712 0
676.729 0
676.745 5
676.762 2
676.779 0
676.796 0
676.813 0
676.830 0
676.847 0
676.863 0
676.880 0
676.897 2
676.914 0
676.931 0
676.948 2
676.964 0
676.981 0
676.998 0
677.015 0
677.032 0
677.049 0
677.066 2
677.082 4
677.099 2
677.116 4
677.133 1
677.150 3
677.167 1
677.183 3
677.200 0
677.217 0
677.234 0
677.251 0
677.268 1
677.285 0
677.301 0
677.318 0
677.335 3
677.352 0
677.369 0
677.386 0
677.402 0
677.419 1
677.436 0
677.453 5
677.470 0
677.487 0
677.504 0
677.520 1
677.537 17
677.554 6
677.571 6
677.588 4
677.605 3
677.621 1
677.638 6
677.655 2
677.672 19
677.689 8
677.706 2
677.723 2
677.739 2
677.756 6
677.773 6
677.790 6
677.807 1
677.824 1
677.841 5
677.857 16
677.874 1
677.891 0
677.908 2
677.925 3
677.942 2
677.959 12
677.975 4
677.992 12
678.009 3
678.026 5
678.043 14
678.060 8
678.077 0
678.093 3
678.110 0
678.127 0
678.144 0
678.161 0
678.178 0
678.195 0
678.211 0
678.228 0
678.245 7
678.262 4
678.279 8
678.296 3
678.313 5
678.329 1
678.346 0
678.363 0
678.380 0
678.397 0
678.414 0
678.431 0
678.447 0
678.464 0
678.481 6
678.498 2
678.515 0
678.532 0
678.549 2
678.566 0
678.582 0
678.599 0
678.616 0
678.633 0
678.650 0
678.667 0
678.684 0
678.700 0
678.717 0
678.734 0
678.751 0
678.768 0
678.785 0
678.802 0
678.818 0
678.835 3
678.852 2
678.869 9
678.886 0
678.903 10
678.920 1
678.937 0
678.953 0
678.970 10
678.987 19
679.004 7
679.021 4
679.038 3
679.055 0
679.071 0
679.088 1
679.105 0
679.122 1
679.139 0
679.156 13
679.173 13
679.190 6
679.206 4
679.223 7
679.240 7
679.257 0
679.274 0
679.291 3
679.308 1
679.325 1
679.341 7
679.358 0
679.375 0
679.392 2
679.409 10
679.426 5
679.443 0
679.460 5
679.476 7
679.493 2
679.510 0
679.527 0
679.544 0
679.561 5
679.578 0
679.595 1
679.611 0
679.628 4
679.645 0
679.662 0
679.679 7
679.696 1
679.713 0
679.730 0
679.746 0
679.763 0
679.780 0
679.797 3
679.814 0
679.831 8
679.848 0
679.865 0
679.881 0
679.898 2
679.915 1
679.932 2
679.949 1
679.966 0
679.983 7
680.000 4
680.017 0
680.033 0
680.050 0
680.067 0
680.084 10
680.101 0
680.118 3
680.135 13
680.152 4
680.168 1
680.185 0
680.202 7
680.219 0
680.236 0
680.253 4
680.270 0
680.287 0
680.304 0
680.320 0
680.337 4
680.354 0
680.371 3
680.388 8
680.405 3
680.422 0
680.439 0
680.455 1
680.472 6
680.489 6
680.506 1
680.523 4
680.540 2
680.557 3
680.574 0
680.591 0
680.607 0
680.624 5
680.641 5
680.658 0
680.675 0
680.692 2
680.709 9
680.726 13
680.743 4
680.759 2
680.776 12
680.793 0
680.810 0
680.827 0
680.844 0
680.861 0
680.878 1
680.895 2
680.912 6
680.928 0
680.945 0
680.962 0
680.979 2
680.996 0
681.013 2
681.030 2
681.047 3
681.064 3
681.080 7
681.097 5
681.114 8
681.131 0
681.148 2
681.165 0
681.182 0
681.199 0
681.216 8
681.233 5
681.249 20
681.266 8
681.283 7
681.300 1
681.317 5
681.334 5
681.351 0
681.368 3
681.385 1
681.401 12
681.418 6
681.435 3
681.452 5
681.469 7
681.486 6
681.503 12
681.520 11
681.537 11
681.554 25
681.570 22
681.587 8
681.604 17
681.621 15
681.638 5
681.655 6
681.672 6
681.689 23
681.706 17
681.723 8
681.739 8
681.756 13
681.773 4
681.790 8
681.807 33
681.824 11
681.841 0
681.858 4
681.875 0
681.892 5
681.909 17
681.925 11
681.942 2
681.959 0
681.976 7
681.993 0
682.010 9
682.027 1
682.044 0
682.061 15
682.078 0
682.094 2
682.111 0
682.128 0
682.145 0
682.162 0
682.179 3
682.196 0
682.213 0
682.230 0
682.247 0
682.264 1
682.280 10
682.297 4
682.314 7
682.331 6
682.348 4
682.365 17
682.382 10
682.399 7
682.416 0
682.433 11
682.450 16
682.466 5
682.483 7
682.500 2
682.517 6
682.534 11
682.551 2
682.568 2
682.585 6
682.602 2
682.619 5
682.636 1
682.653 8
682.669 1
682.686 0
682.703 0
682.720 0
682.737 0
682.754 2
682.771 0
682.788 0
682.805 0
682.822 0
682.839 1
682.856 0
682.872 3
682.889 3
682.906 0
682.923 3
682.940 0
682.957 1
682.974 4
682.991 0
683.008 0
683.025 6
683.042 0
683.059 0
683.075 0
683.092 17
683.109 8
683.126 1
683.143 10
683.160 26
683.177 15
683.194 4
683.211 21
683.228 6
683.245 9
683.262 5
683.279 1
683.295 15
683.312 7
683.329 3
683.346 12
683.363 1
683.380 12
683.397 4
683.414 3
683.431 2
683.448 7
683.465 3
683.482 2
683.499 8
683.515 7
683.532 0
683.549 0
683.566 0
683.583 3
683.600 2
683.617 0
683.634 0
683.651 4
683.668 0
683.685 3
683.702 1
683.719 12
683.735 2
683.752 11
683.769 1
683.786 2
683.803 0
683.820 3
683.837 10
683.854 1
683.871 7
683.888 5
683.905 1
683.922 2
683.939 14
683.956 10
683.972 0
683.989 1
684.006 0
684.023 1
684.040 1
684.057 0
684.074 15
684.091 3
684.108 8
684.125 9
684.142 6
684.159 8
684.176 2
684.193 8
684.210 1
684.226 0
684.243 7
684.260 14
684.277 1
684.294 5
684.311 8
684.328 2
684.345 15
684.362 23
684.379 6
684.396 7
684.413 1
684.430 9
684.447 18
684.464 4
684.480 0
684.497 2
684.514 0
684.531 0
684.548 0
684.565 2
684.582 3
684.599 0
684.616 0
684.633 1
684.650 0
684.667 0
684.684 0
684.701 0
684.718 0
684.735 0
684.751 0
684.768 0
684.785 0
684.802 3
684.819 0
684.836 0
684.853 3
684.870 0
684.887 0
684.904 1
684.921 3
684.938 7
684.955 8
684.972 5
684.989 1
685.006 5
685.023 3
685.039 2
685.056 1
685.073 1
685.090 5
685.107 10
685.124 12
685.141 0
685.158 5
685.175 0
685.192 4
685.209 0
685.226 6
685.243 6
685.260 1
685.277 4
685.294 26
685.311 19
685.328 1
685.345 7
685.361 12
685.378 9
685.395 13
685.412 0
685.429 2
685.446 16
685.463 9
685.480 2
685.497 0
685.514 1
685.531 9
685.548 5
685.565 14
685.582 3
685.599 0
685.616 0
685.633 1
685.650 1
685.667 5
685.684 1
685.700 2
685.717 0
685.734 3
685.751 10
685.768 3
685.785 6
685.802 2
685.819 8
685.836 10
685.853 11
685.870 12
685.887 7
685.904 0
685.921 0
685.938 2
685.955 4
685.972 4
685.989 0
686.006 3
686.023 1
686.040 0
686.056 0
686.073 1
686.090 4
686.107 1
686.124 9
686.141 6
686.158 7
686.175 17
686.192 3
686.209 10
686.226 7
686.243 10
686.260 12
686.277 7
686.294 0
686.311 3
686.328 2
686.345 2
686.362 2
686.379 5
686.396 0
686.413 0
686.430 4
686.447 9
686.464 12
686.480 3
686.497 0
686.514 7
686.531 3
686.548 10
686.565 6
686.582 2
686.599 0
686.616 0
686.633 0
686.650 0
686.667 4
686.684 8
686.701 0
686.718 7
686.735 2
686.752 3
686.769 7
686.786 0
686.803 1
686.820 1
686.837 5
686.854 2
686.871 0
686.888 3
686.905 1
686.922 5
686.938 0
686.955 0
686.972 3
686.989 0
687.006 0
687.023 3
687.040 0
687.057 0
687.074 0
687.091 0
687.108 1
687.125 0
687.142 3
687.159 3
687.176 0
687.193 1
687.210 8
687.227 5
687.244 1
687.261 4
687.278 5
687.295 6
687.312 11
687.329 9
687.346 11
687.363 10
687.380 19
687.397 15
687.414 3
687.431 5
687.448 4
687.465 4
687.482 23
687.499 16
687.515 25
687.532 28
687.549 3
687.566 5
687.583 2
687.600 3
687.617 11
687.634 4
687.651 0
687.668 6
687.685 5
687.702 7
687.719 7
687.736 4
687.753 6
687.770 2
687.787 0
687.804 0
687.821 4
687.838 6
687.855 0
687.872 0
687.889 0
687.906 9
687.923 1
687.940 0
687.957 20
687.974 24
687.991 7
688.008 2
688.025 14
688.042 7
688.059 0
688.076 5
688.093 0
688.110 2
688.127 3
688.144 3
688.161 0
688.178 2
688.195 0
688.212 0
688.229 11
688.246 10
688.263 7
688.280 8
688.297 0
688.314 0
688.331 0
688.347 0
688.364 0
688.381 2
688.398 1
688.415 5
688.432 13
688.449 5
688.466 0
688.483 7
688.500 1
688.517 9
688.534 1
688.551 4
688.568 1
688.585 4
688.602 0
688.619 0
688.636 4
688.653 0
688.670 0
688.687 0
688.704 0
688.721 7
688.738 2
688.755 0
688.772 0
688.789 5
688.806 1
688.823 8
688.840 1
688.857 0
688.874 0
688.891 0
688.908 0
688.925 1
688.942 10
688.959 4
688.976 0
688.993 5
689.010 7
689.027 2
689.044 0
689.061 0
689.078 0
689.095 0
689.112 1
689.129 6
689.146 0
689.163 0
689.180 9
689.197 19
689.214 7
689.231 0
689.248 0
689.265 0
689.282 0
689.299 0
689.316 0
689.333 16
689.350 4
689.367 0
689.384 0
689.401 3
689.418 0
689.435 0
689.452 0
689.469 2
689.486 4
689.503 2
689.520 7
689.537 4
689.554 5
689.571 12
689.588 0
689.605 5
689.622 2
689.639 5
689.656 0
689.673 6
689.690 5
689.707 1
689.724 7
689.741 0
689.758 0
689.775 0
689.792 0
689.809 0
689.826 0
689.843 0
689.860 0
689.877 0
689.894 0
689.911 2
689.928 0
689.945 3
689.962 2
689.979 4
689.996 9
690.013 4
690.030 6
690.047 4
690.064 0
690.081 0
690.098 7
690.115 2
690.132 0
690.149 0
690.166 4
690.183 14
690.200 8
690.217 4
690.234 12
690.251 2
690.268 3
690.285 2
690.302 5
690.319 9
690.336 9
690.353 0
690.370 6
690.387 16
690.404 5
690.421 1
690.438 1
690.455 0
690.472 2
690.489 2
690.506 1
690.523 9
690.540 0
690.557 3
690.574 1
690.591 1
690.608 0
690.625 0
690.642 0
690.659 0
690.676 0
690.693 0
690.710 0
690.727 4
690.744 0
690.761 0
690.778 0
690.795 0
690.812 0
690.829 3
690.846 0
690.863 0
690.881 0
690.898 0
690.915 0
690.932 0
690.949 3
690.966 1
690.983 4
691.000 0
691.017 0
691.034 0
691.051 0
691.068 0
691.085 0
691.102 0
691.119 2
691.136 5
691.153 23
691.170 8
691.187 3
691.204 5
691.221 3
691.238 6
691.255 3
691.272 6
691.289 6
691.306 2
691.323 0
691.340 0
691.357 0
691.374 2
691.391 7
691.408 26
691.425 82
691.442 125
691.459 79
691.476 58
691.493 51
691.510 20
691.527 9
691.544 12
691.561 11
691.578 8
691.595 2
691.612 8
691.629 1
691.646 5
691.663 4
691.680 0
691.698 5
691.715 3
691.732 4
691.749 10
691.766 0
691.783 0
691.800 0
691.817 0
691.834 0
691.851 0
691.868 1
691.885 0
691.902 0
691.919 2
691.936 0
691.953 0
691.970 0
691.987 2
692.004 0
692.021 9
692.038 2
692.055 0
692.072 0
692.089 1
692.106 5
692.123 3
692.140 1
692.157 7
692.174 3
692.191 0
692.208 0
692.225 3
692.242 0
692.259 2
692.277 4
692.294 7
692.311 23
692.328 9
692.345 0
692.362 2
692.379 17
692.396 26
692.413 10
692.430 23
692.447 25
692.464 21
692.481 14
692.498 9
692.515 0
692.532 12
692.549 8
692.566 3
692.583 2
692.600 3
692.617 0
692.634 0
692.651 1
692.668 3
692.685 0
692.702 11
692.719 3
692.736 0
692.754 4
692.771 1
692.788 0
692.805 0
692.822 16
692.839 11
692.856 2
692.873 8
692.890 0
692.907 5
692.924 0
692.941 10
692.958 0
692.975 0
692.992 9
693.009 4
693.026 0
693.043 0
693.060 0
693.077 5
693.094 1
693.111 1
693.128 2
693.145 3
693.163 3
693.180 4
693.197 1
693.214 4
693.231 1
693.248 0
693.265 1
693.282 0
693.299 0
693.316 4
693.333 4
693.350 1
693.367 4
693.384 15
693.401 14
693.418 5
693.435 0
693.452 0
693.469 7
693.486 8
693.503 1
693.520 0
693.538 0
693.555 5
693.572 1
693.589 2
693.606 2
693.623 0
693.640 4
693.657 3
693.674 4
693.691 2
693.708 11
693.725 11
693.742 15
693.759 5
693.776 0
693.793 0
693.810 0
693.827 6
693.844 2
693.861 0
693.879 12
693.896 4
693.913 1
693.930 7
693.947 13
693.964 23
693.981 9
693.998 9
694.015 4
694.032 1
694.049 4
694.066 14
694.083 10
694.100 3
694.117 13
694.134 7
694.151 13
694.168 4
694.186 6
694.203 6
694.220 0
694.237 0
694.254 0
694.271 0
694.288 0
694.305 0
694.322 0
694.339 0
694.356 4
694.373 13
694.390 2
694.407 5
694.424 2
694.441 0
694.458 0
694.476 0
694.493 10
694.510 1
694.527 0
694.544 1
694.561 9
694.578 8
694.595 3
694.612 3
694.629 1
694.646 0
694.663 0
694.680 3
694.697 3
694.714 5
694.731 6
694.748 3
694.766 0
694.783 1
694.800 3
694.817 3
694.834 1
694.851 0
694.868 0
694.885 1
694.902 7
694.919 5
694.936 8
694.953 3
694.970 3
694.987 2
695.004 0
695.022 0
695.039 6
695.056 4
695.073 0
695.090 0
695.107 18
695.124 18
695.141 13
695.158 7
695.175 0
695.192 3
695.209 6
695.226 9
695.243 0
695.260 0
695.278 3
695.295 0
695.312 0
695.329 0
695.346 0
695.363 1
695.380 10
695.397 4
695.414 0
695.431 3
695.448 0
695.465 8
695.482 3
695.499 1
695.517 0
695.534 0
695.551 0
695.568 5
695.585 7
695.602 0
695.619 1
695.636 0
695.653 1
695.670 0
695.687 0
695.704 0
695.721 0
695.739 0
695.756 5
695.773 10
695.790 1
695.807 2
695.824 3
695.841 0
695.858 0
695.875 0
695.892 13
695.909 1
695.926 0
695.943 0
695.961 1
695.978 1
695.995 0
696.012 0
696.029 1
696.046 3
696.063 6
696.080 2
696.097 9
696.114 2
696.131 5
696.148 7
696.165 13
696.183 5
696.200 5
696.217 0
696.234 6
696.251 7
696.268 0
696.285 6
696.302 1
696.319 1
696.336 0
696.353 8
696.370 1
696.388 0
696.405 0
696.422 4
696.439 1
696.456 6
696.473 0
696.490 5
696.507 3
696.524 0
696.541 4
696.558 0
696.575 1
696.593 8
696.610 3
696.627 0
696.644 0
696.661 2
696.678 3
696.695 5
696.712 3
696.729 3
696.746 7
696.763 1
696.781 0
696.798 3
696.815 5
696.832 0
696.849 0
696.866 0
696.883 11
696.900 4
696.917 3
696.934 2
696.951 0
696.969 4
696.986 4
697.003 0
697.020 1
697.037 0
697.054 2
697.071 7
697.088 1
697.105 0
697.122 0
697.139 2
697.157 7
697.174 5
697.191 7
697.208 5
697.225 4
697.242 7
697.259 1
697.276 0
697.293 14
697.310 28
697.327 14
697.345 19
697.362 5
697.379 5
697.396 33
697.413 21
697.430 15
697.447 12
697.464 10
697.481 1
697.498 5
697.516 10
697.533 1
697.550 6
697.567 0
697.584 2
697.601 2
697.618 10
697.635 10
697.652 7
697.669 11
697.687 1
697.704 3
697.721 2
697.738 3
697.755 0
697.772 12
697.789 3
697.806 0
697.823 0
697.840 0
697.858 4
697.875 8
697.892 10
697.909 5
697.926 0
697.943 0
697.960 2
697.977 2
697.994 5
698.011 3
698.029 0
698.046 0
698.063 2
698.080 0
698.097 2
698.114 7
698.131 0
698.148 6
698.165 1
698.182 0
698.200 0
698.217 0
698.234 5
698.251 0
698.268 0
698.285 0
698.302 3
698.319 3
698.336 9
698.354 5
698.371 0
698.388 3
698.405 0
698.422 2
698.439 4
698.456 0
698.473 5
698.490 11
698.508 7
698.525 4
698.542 7
698.559 0
698.576 6
698.593 0
698.610 0
698.627 0
698.644 0
698.662 0
698.679 5
698.696 0
698.713 0
698.730 5
698.747 4
698.764 0
698.781 0
698.798 2
698.816 0
698.833 0
698.850 0
698.867 0
698.884 3
698.901 3
698.918 0
698.935 0
698.952 0
698.970 0
698.987 0
699.004 0
699.021 0
699.038 0
699.055 7
699.072 10
699.089 12
699.106 0
699.124 0
699.141 0
699.158 3
699.175 11
699.192 6
699.209 1
699.226 2
699.243 0
699.261 0
699.278 0
699.295 2
699.312 7
699.329 8
699.346 1
699.363 3
699.380 2
699.398 1
699.415 4
699.432 7
699.449 12
699.466 8
699.483 6
699.500 0
699.517 11
699.534 23
699.552 4
699.569 4
699.586 4
699.603 9
699.620 16
699.637 4
699.654 5
699.671 3
699.689 16
699.706 6
699.723 9
699.740 8
699.757 8
699.774 18
699.791 11
699.808 5
699.826 17
699.843 4
699.860 7
699.877 26
699.894 8
699.911 6
699.928 7
699.945 12
699.963 6
699.980 0
699.997 5
700.014 3
700.031 1
700.048 14
700.065 12
700.083 6
700.100 7
700.117 4
700.134 21
700.151 12
700.168 11
700.185 16
700.202 6
700.220 6
700.237 11
700.254 10
700.271 5
700.288 2
700.305 3
700.322 0
700.339 7
700.357 5
700.374 10
700.391 6
700.408 2
700.425 12
700.442 6
700.459 5
700.477 1
700.494 0
700.511 1
700.528 0
700.545 0
700.562 2
700.579 9
700.596 3
700.614 1
700.631 2
700.648 5
700.665 1
700.682 5
700.699 13
700.716 14
700.734 12
700.751 8
700.768 5
700.785 11
700.802 2
700.819 0
700.836 2
700.854 2
700.871 4
700.888 4
700.905 0
700.922 2
700.939 12
700.956 5
700.973 8
700.991 3
701.008 0
701.025 13
701.042 7
701.059 7
701.076 9
701.093 0
701.111 2
701.128 6
701.145 13
701.162 13
701.179 7
701.196 2
701.213 4
701.231 2
701.248 0
701.265 0
701.282 8
701.299 4
701.316 0
701.333 7
701.351 5
701.368 20
701.385 8
701.402 0
701.419 0
701.436 2
701.453 0
701.471 1
701.488 10
701.505 1
701.522 4
701.539 0
701.556 0
701.574 0
701.591 4
701.608 0
701.625 0
701.642 0
701.659 7
701.676 2
701.694 3
701.711 2
701.728 6
701.745 0
701.762 0
701.779 4
701.796 2
701.814 4
701.831 3
701.848 0
701.865 0
701.882 0
701.899 1
701.917 8
701.934 1
701.951 0
701.968 5
701.985 1
702.002 0
702.019 0
702.037 4
702.054 0
702.071 0
702.088 0
702.105 0
702.122 0
702.139 1
702.157 0
702.174 10
702.191 0
702.208 0
702.225 0
702.242 0
702.260 0
702.277 5
702.294 13
702.311 4
702.328 0
702.345 0
702.363 9
702.380 8
702.397 3
702.414 3
702.431 3
702.448 9
702.465 0
702.483 0
702.500 3
702.517 10
702.534 14
702.551 7
702.568 5
702.586 0
702.603 0
702.620 0
702.637 0
702.654 0
702.671 0
702.689 0
702.706 10
702.723 5
702.740 5
702.757 0
702.774 3
702.791 1
702.809 0
702.826 5
702.843 3
702.860 0
702.877 0
702.894 0
702.912 0
702.929 0
702.946 0
702.963 0
702.980 4
702.997 0
703.015 0
703.032 5
703.049 5
703.066 12
703.083 0
703.100 13
703.118 0
703.135 6
703.152 0
703.169 7
703.186 1
703.203 3
703.221 0
703.238 0
703.255 4
703.272 6
703.289 20
703.306 3
703.324 8
703.341 5
703.358 8
703.375 10
703.392 1
703.409 2
703.427 8
703.444 0
703.461 6
703.478 0
703.495 3
703.512 10
703.530 7
703.547 11
703.564 9
703.581 3
703.598 0
703.616 0
703.633 1
703.650 2
703.667 0
703.684 0
703.701 7
703.719 0
703.736 1
703.753 6
703.770 2
703.787 8
703.804 11
703.822 2
703.839 0
703.856 0
703.873 0
703.890 4
703.907 3
703.925 5
703.942 0
703.959 0
703.976 0
703.993 2
704.011 1
704.028 7
704.045 4
704.062 0
704.079 0
704.096 1
704.114 7
704.131 5
704.148 0
704.165 3
704.182 3
704.199 13
704.217 11
704.234 4
704.251 8
704.268 2
704.285 10
704.303 4
704.320 2
704.337 4
704.354 4
704.371 4
704.388 1
704.406 0
704.423 5
704.440 3
704.457 1
704.474 6
704.492 0
704.509 0
704.526 7
704.543 5
704.560 0
704.577 0
704.595 8
704.612 2
704.629 0
704.646 0
704.663 2
704.681 12
704.698 1
704.715 0
704.732 12
704.749 5
704.767 0
704.784 8
704.801 0
704.818 0
704.835 0
704.852 0
704.870 0
704.887 1
704.904 1
704.921 0
704.938 1
704.956 2
704.973 1
704.990 2
705.007 10
705.024 0
705.042 0
705.059 0
705.076 0
705.093 0
705.110 0
705.127 0
705.145 0
705.162 0
705.179 1
705.196 2
705.213 3
705.231 2
705.248 0
705.265 2
705.282 4
705.299 1
705.317 8
705.334 6
705.351 5
705.368 1
705.385 0
705.403 1
705.420 29
705.437 75
705.454 73
705.471 22
705.489 8
705.506 23
705.523 8
705.540 0
705.557 5
705.575 0
705.592 4
705.609 10
705.626 11
705.643 0
705.660 24
705.678 5
705.695 6
705.712 9
705.729 15
705.746 3
705.764 1
705.781 0
705.798 2
705.815 2
705.832 4
705.850 3
705.867 5
705.884 0
705.901 0
705.918 0
705.936 0
705.953 0
705.970 0
705.987 5
706.004 0
706.022 0
706.039 4
706.056 2
706.073 2
706.090 4
706.108 9
706.125 0
706.142 2
706.159 12
706.176 9
706.194 1
706.211 4
706.228 5
706.245 0
706.263 4
706.280 0
706.297 7
706.314 2
706.331 6
706.349 5
706.366 5
706.383 13
706.400 27
706.417 18
706.435 16
706.452 9
706.469 25
706.486 19
706.503 3
706.521 0
706.538 1
706.555 3
706.572 3
706.589 0
706.607 5
706.624 0
706.641 0
706.658 0
706.675 0
706.693 6
706.710 0
706.727 2
706.744 0
706.762 0
706.779 0
706.796 0
706.813 0
706.830 0
706.848 0
706.865 0
706.882 3
706.899 4
706.916 0
706.934 0
706.951 0
706.968 0
706.985 6
707.003 3
707.020 2
707.037 2
707.054 0
707.071 4
707.089 0
707.106 7
707.123 0
707.140 2
707.157 1
707.175 1
707.192 2
707.209 10
707.226 2
707.244 8
707.261 3
707.278 1
707.295 6
707.312 10
707.330 4
707.347 0
707.364 11
707.381 7
707.398 27
707.416 78
707.433 112
707.450 100
707.467 53
707.485 48
707.502 51
707.519 24
707.536 4
707.553 4
707.571 8
707.588 2
707.605 9
707.622 0
707.640 5
707.657 3
707.674 2
707.691 0
707.708 0
707.726 0
707.743 0
707.760 1
707.777 3
707.795 0
707.812 0
707.829 0
707.846 0
707.863 0
707.881 2
707.898 7
707.915 5
707.932 0
707.950 5
707.967 0
707.984 0
708.001 5
708.018 0
708.036 2
708.053 1
708.070 1
708.087 0
708.105 7
708.122 16
708.139 5
708.156 6
708.174 2
708.191 8
708.208 15
708.225 0
708.242 2
708.260 0
708.277 2
708.294 2
708.311 4
708.329 2
708.346 2
708.363 0
708.380 0
708.397 2
708.415 20
708.432 66
708.449 29
708.466 4
708.484 8
708.501 11
708.518 12
708.535 2
708.553 0
708.570 0
708.587 0
708.604 1
708.621 8
708.639 0
708.656 0
708.673 0
708.690 0
708.708 3
708.725 10
708.742 1
708.759 0
708.777 1
708.794 0
708.811 0
708.828 0
708.846 0
708.863 0
708.880 0
708.897 2
708.914 2
708.932 0
708.949 0
708.966 5
708.983 2
709.001 0
709.018 1
709.035 1
709.052 9
709.070 2
709.087 1
709.104 11
709.121 16
709.139 1
709.156 4
709.173 7
709.190 0
709.208 2
709.225 10
709.242 3
709.259 3
709.277 0
709.294 1
709.311 12
709.328 13
709.345 0
709.363 0
709.380 4
709.397 1
709.414 3
709.432 17
709.449 14
709.466 7
709.483 0
709.501 0
709.518 4
709.535 14
709.552 2
709.570 1
709.587 0
709.604 0
709.621 0
709.639 1
709.656 0
709.673 5
709.690 3
709.708 6
709.725 4
709.742 5
709.759 5
709.777 0
709.794 6
709.811 2
709.828 11
709.846 2
709.863 0
709.880 1
709.897 5
709.915 5
709.932 0
709.949 0
709.966 1
709.984 4
710.001 3
710.018 0
710.035 0
710.053 1
710.070 0
710.087 0
710.104 0
710.122 2
710.139 5
710.156 8
710.173 9
710.191 1
710.208 2
710.225 3
710.242 11
710.260 9
710.277 0
710.294 0
710.311 0
710.329 9
710.346 10
710.363 16
710.380 7
710.398 1
710.415 11
710.432 4
710.449 0
710.467 1
710.484 1
710.501 2
710.518 4
710.536 9
710.553 13
710.570 4
710.587 0
710.605 0
710.622 0
710.639 0
710.656 0
710.674 8
710.691 3
710.708 6
710.726 2
710.743 0
710.760 0
710.777 0
710.795 1
710.812 0
710.829 4
710.846 4
710.864 0
710.881 7
710.898 5
710.915 1
710.933 0
710.950 5
710.967 3
710.984 5
711.002 0
711.019 0
711.036 9
711.053 9
711.071 1
711.088 0
711.105 0
711.123 0
711.140 2
711.157 3
711.174 0
711.192 0
711.209 0
711.226 0
711.243 2
711.261 25
711.278 16
711.295 0
711.312 0
711.330 0
711.347 10
711.364 3
711.382 0
711.399 2
711.416 10
711.433 2
711.451 0
711.468 0
711.485 3
711.502 0
711.520 0
711.537 0
711.554 0
711.571 0
711.589 0
711.606 0
711.623 7
711.641 0
711.658 0
711.675 4
711.692 0
711.710 1
711.727 4
711.744 1
711.761 0
711.779 3
711.796 2
711.813 2
711.831 0
711.848 0
711.865 2
711.882 4
711.900 0
711.917 0
711.934 0
711.951 0
711.969 3
711.986 0
712.003 3
712.021 1
712.038 2
712.055 8
712.072 6
712.090 8
712.107 16
712.124 29
712.141 17
712.159 2
712.176 6
712.193 5
712.211 3
712.228 0
712.245 0
712.262 0
712.280 0
712.297 8
712.314 0
712.331 0
712.349 0
712.366 0
712.383 5
712.401 3
712.418 0
712.435 4
712.452 0
712.470 0
712.487 3
712.504 0
712.522 0
712.539 0
712.556 0
712.573 0
712.591 4
712.608 0
712.625 1
712.643 0
712.660 0
712.677 0
712.694 7
712.712 6
712.729 4
712.746 11
712.764 0
712.781 1
712.798 2
712.815 3
712.833 4
712.850 3
712.867 0
712.885 0
712.902 0
712.919 2
712.936 2
712.954 11
712.971 3
712.988 5
713.006 4
713.023 4
713.040 0
713.057 6
713.075 13
713.092 8
713.109 10
713.127 2
713.144 15
713.161 8
713.178 0
713.196 3
713.213 14
713.230 14
713.248 2
713.265 6
713.282 0
713.299 9
713.317 6
713.334 3
713.351 0
713.369 21
713.386 11
713.403 0
713.420 0
713.438 0
713.455 13
713.472 8
713.490 6
713.507 11
713.524 13
713.541 4
713.559 0
713.576 0
713.593 0
713.611 1
713.628 5
713.645 0
713.663 4
713.680 4
713.697 0
713.714 0
713.732 0
713.749 0
713.766 0
713.784 0
713.801 0
713.818 0
713.836 1
713.853 7
713.870 5
713.887 2
713.905 0
713.922 0
713.939 3
713.957 0
713.974 0
713.991 0
714.008 0
714.026 4
714.043 6
714.060 0
714.078 2
714.095 0
714.112 0
714.130 0
714.147 4
714.164 0
714.181 0
714.199 3
714.216 3
714.233 0
714.251 6
714.268 3
714.285 4
714.303 4
714.320 8
714.337 0
714.355 0
714.372 0
714.389 0
714.406 0
714.424 1
714.441 0
714.458 2
714.476 2
714.493 0
714.510 3
714.528 1
714.545 0
714.562 3
714.579 0
714.597 10
714.614 2
714.631 5
714.649 8
714.666 1
714.683 0
714.701 0
714.718 0
714.735 0
714.753 0
714.770 1
714.787 4
714.804 0
714.822 0
714.839 0
714.856 0
714.874 0
714.891 1
714.908 8
714.926 2
714.943 0
714.960 0
714.978 0
714.995 0
715.012 3
715.029 0
715.047 0
715.064 0
715.081 1
715.099 0
715.116 0
715.133 2
715.151 0
715.168 1
715.185 0
715.203 4
715.220 9
715.237 10
715.255 7
715.272 0
715.289 8
715.306 15
715.324 11
715.341 7
715.358 3
715.376 8
715.393 4
715.410 10
715.428 6
715.445 1
715.462 4
715.480 12
715.497 15
715.514 5
715.532 1
715.549 7
715.566 8
715.584 4
715.601 4
715.618 13
715.635 3
715.653 0
715.670 7
715.687 26
715.705 8
715.722 0
715.739 7
715.757 9
715.774 10
715.791 5
715.809 7
715.826 10
715.843 9
715.861 9
715.878 3
715.895 0
715.913 0
715.930 3
715.947 4
715.965 7
715.982 8
715.999 8
716.017 8
716.034 0
716.051 1
716.069 4
716.086 4
716.103 0
716.120 4
716.138 2
716.155 0
716.172 7
716.190 15
716.207 0
716.224 3
716.242 2
716.259 9
716.276 12
716.294 3
716.311 0
716.328 2
716.346 0
716.363 2
716.380 4
716.398 5
716.415 1
716.432 4
716.450 0
716.467 4
716.484 9
716.502 6
716.519 3
716.536 6
716.554 7
716.571 5
716.588 3
716.606 5
716.623 2
716.640 12
716.658 5
716.675 4
716.692 16
716.710 1
716.727 4
716.744 0
716.762 6
716.779 1
716.796 0
716.814 0
716.831 0
716.848 7
716.866 2
716.883 13
716.900 1
716.918 1
716.935 2
716.952 0
716.970 0
716.987 0
717.004 1
717.022 0
717.039 24
717.056 12
717.074 9
717.091 4
717.108 10
717.126 10
717.143 2
717.160 9
717.178 1
717.195 3
717.212 7
717.230 2
717.247 3
717.264 15
717.282 20
717.299 18
717.316 0
717.334 6
717.351 0
717.368 0
717.386 3
717.403 6
717.420 7
717.438 1
717.455 0
717.472 4
717.490 0
717.507 0
717.524 0
717.542 4
717.559 5
717.576 0
717.594 4
717.611 0
717.629 2
717.646 12
717.663 0
717.681 3
717.698 0
717.715 0
717.733 0
717.750 21
717.767 11
717.785 10
717.802 16
717.819 5
717.837 2
717.854 0
717.871 7
717.889 2
717.906 0
717.923 0
717.941 0
717.958 0
717.975 1
717.993 0
718.010 3
718.027 5
718.045 4
718.062 0
718.079 3
718.097 0
718.114 0
718.132 8
718.149 1
718.166 0
718.184 4
718.201 4
718.218 5
718.236 6
718.253 0
718.270 0
718.288 0
718.305 4
718.322 5
718.340 0
718.357 0
718.374 0
718.392 0
718.409 8
718.426 5
718.444 2
718.461 1
718.479 0
718.496 0
718.513 0
718.531 0
718.548 5
718.565 4
718.583 6
718.600 1
718.617 3
718.635 3
718.652 0
718.669 6
718.687 1
718.704 0
718.722 0
718.739 9
718.756 3
718.774 9
718.791 5
718.808 7
718.826 2
718.843 0
718.860 0
718.878 0
718.895 0
718.912 0
718.930 0
718.947 0
718.965 0
718.982 0
718.999 8
719.017 0
719.034 0
719.051 1
719.069 0
719.086 0
719.103 0
719.121 0
719.138 5
719.155 5
719.173 11
719.190 11
719.208 5
719.225 3
719.242 9
719.260 4
719.277 0
719.294 2
719.312 3
719.329 1
719.346 5
719.364 1
719.381 0
719.399 6
719.416 8
719.433 3
719.451 18
719.468 14
719.485 16
719.503 4
719.520 2
719.537 2
719.555 1
719.572 1
719.590 0
719.607 0
719.624 0
719.642 0
719.659 0
719.676 1
719.694 0
719.711 0
719.728 0
719.746 4
719.763 0
719.781 0
719.798 0
719.815 3
719.833 5
719.850 0
719.867 0
719.885 0
719.902 0
719.920 0
719.937 0
719.954 0
719.972 0
719.989 1
720.006 2
720.024 0
720.041 0
720.059 0
720.076 1
720.093 10
720.111 11
720.128 15
720.145 2
720.163 0
720.180 9
720.198 3
720.215 11
720.232 13
720.250 20
720.267 5
720.284 10
720.302 7
720.319 3
720.337 15
720.354 1
720.371 1
720.389 0
720.406 4
720.423 9
720.441 3
720.458 3
720.476 8
720.493 2
720.510 5
720.528 0
720.545 0
720.562 3
720.580 2
720.597 1
720.615 0
720.632 0
720.649 0
720.667 0
720.684 0
720.701 0
720.719 3
720.736 0
720.754 1
720.771 0
720.788 4
720.806 9
720.823 2
720.840 0
720.858 0
720.875 10
720.893 2
720.910 10
720.927 1
720.945 0
720.962 0
720.980 0
720.997 2
721.014 0
721.032 0
721.049 0
721.066 0
721.084 2
721.101 0
721.119 3
721.136 7
721.153 5
721.171 0
721.188 0
721.206 6
721.223 0
721.240 5
721.258 1
721.275 9
721.292 0
721.310 1
721.327 8
721.345 3
721.362 5
721.379 1
721.397 5
721.414 3
721.432 35
721.449 58
721.466 71
721.484 58
721.501 32
721.519 15
721.536 6
721.553 11
721.571 10
721.588 1
721.605 0
721.623 1
721.640 4
721.658 0
721.675 2
721.692 2
721.710 0
721.727 1
721.745 3
721.762 1
721.779 0
721.797 0
721.814 0
721.832 1
721.849 3
721.866 12
721.884 0
721.901 0
721.919 2
721.936 4
721.953 2
721.971 0
721.988 1
722.006 0
722.023 5
722.040 5
722.058 9
722.075 10
722.092 9
722.110 2
722.127 0
722.145 0
722.162 6
722.179 0
722.197 0
722.214 6
722.232 13
722.249 3
722.266 0
722.284 0
722.301 6
722.319 4
722.336 6
722.353 8
722.371 5
722.388 3
722.406 0
722.423 4
722.440 37
722.458 41
722.475 7
722.493 6
722.510 11
722.527 2
722.545 0
722.562 0
722.580 0
722.597 7
722.614 3
722.632 11
722.649 8
722.667 0
722.684 8
722.701 2
722.719 0
722.736 0
722.754 0
722.771 6
722.789 0
722.806 0
722.823 7
722.841 7
722.858 0
722.876 0
722.893 15
722.910 12
722.928 4
722.945 7
722.963 0
722.980 8
722.997 11
723.015 3
723.032 0
723.050 1
723.067 0
723.084 0
723.102 12
723.119 4
723.137 0
723.154 1
723.171 8
723.189 8
723.206 0
723.224 0
723.241 0
723.259 0
723.276 0
723.293 5
723.311 2
723.328 0
723.346 8
723.363 4
723.380 0
723.398 0
723.415 8
723.433 15
723.450 11
723.467 7
723.485 20
723.502 24
723.520 2
723.537 0
723.555 0
723.572 0
723.589 9
723.607 2
723.624 0
723.642 0
723.659 1
723.676 2
723.694 2
723.711 1
723.729 0
723.746 3
723.764 3
723.781 0
723.798 0
723.816 0
723.833 0
723.851 0
723.868 0
723.885 0
723.903 0
723.920 2
723.938 0
723.955 0
723.973 0
723.990 0
724.007 4
724.025 1
724.042 1
724.060 0
724.077 15
724.094 30
724.112 7
724.129 4
724.147 17
724.164 12
724.182 8
724.199 1
724.216 0
724.234 4
724.251 0
724.269 0
724.286 8
724.304 10
724.321 3
724.338 0
724.356 0
724.373 1
724.391 11
724.408 3
724.426 4
724.443 3
724.460 10
724.478 0
724.495 5
724.513 0
724.530 4
724.547 3
724.565 0
724.582 0
724.600 5
724.617 3
724.635 2
724.652 2
724.669 11
724.687 8
724.704 0
724.722 2
724.739 0
724.757 5
724.774 7
724.791 1
724.809 0
724.826 0
724.844 0
724.861 0
724.879 0
724.896 0
724.913 1
724.931 7
724.948 0
724.966 1
724.983 2
725.001 0
725.018 0
725.035 0
725.053 4
725.070 2
725.088 4
725.105 2
725.123 8
725.140 19
725.158 10
725.175 10
725.192 25
725.210 4
725.227 0
725.245 0
725.262 0
725.280 8
725.297 5
725.314 3
725.332 5
725.349 7
725.367 0
725.384 4
725.402 22
725.419 12
725.436 9
725.454 5
725.471 3
725.489 0
725.506 7
725.524 0
725.541 1
725.559 0
725.576 0
725.593 1
725.611 0
725.628 3
725.646 0
725.663 1
725.681 5
725.698 0
725.716 0
725.733 0
725.750 5
725.768 0
725.785 0
725.803 0
725.820 0
725.838 0
725.855 0
725.872 0
725.890 0
725.907 0
725.925 0
725.942 0
725.960 1
725.977 0
725.995 0
726.012 0
726.029 1
726.047 0
726.064 3
726.082 1
726.099 1
726.117 1
726.134 4
726.152 1
726.169 9
726.186 5
726.204 6
726.221 10
726.239 2
726.256 0
726.274 1
726.291 12
726.309 7
726.326 0
726.343 9
726.361 9
726.378 14
726.396 20
726.413 0
726.431 0
726.448 3
726.466 0
726.483 0
726.501 1
726.518 0
726.535 0
726.553 0
726.570 2
726.588 0
726.605 3
726.623 0
726.640 0
726.658 0
726.675 0
726.692 0
726.710 0
726.727 0
726.745 0
726.762 0
726.780 0
726.797 0
726.815 0
726.832 0
726.850 0
726.867 0
726.884 3
726.902 0
726.919 0
726.937 1
726.954 0
726.972 0
726.989 0
727.007 2
727.024 0
727.042 0
727.059 0
727.076 4
727.094 0
727.111 0
727.129 7
727.146 1
727.164 4
727.181 3
727.199 3
727.216 0
727.234 1
727.251 5
727.269 9
727.286 0
727.303 2
727.321 1
727.338 0
727.356 0
727.373 1
727.391 2
727.408 0
727.426 0
727.443 0
727.461 4
727.478 9
727.495 9
727.513 0
727.530 1
727.548 4
727.565 3
727.583 0
727.600 0
727.618 0
727.635 0
727.653 0
727.670 0
727.688 10
727.705 10
727.723 1
727.740 1
727.757 0
727.775 5
727.792 0
727.810 0
727.827 0
727.845 0
727.862 0
727.880 6
727.897 3
727.915 0
727.932 5
727.950 4
727.967 0
727.985 0
728.002 3
728.019 0
728.037 0
728.054 0
728.072 0
728.089 0
728.107 3
728.124 13
728.142 9
728.159 2
728.177 0
728.194 0
728.212 5
728.229 1
728.247 0
728.264 3
728.281 0
728.299 0
728.316 0
728.334 2
728.351 3
728.369 0
728.386 0
728.404 7
728.421 4
728.439 2
728.456 0
728.474 3
728.491 0
728.509 2
728.526 5
728.544 0
728.561 0
728.579 0
728.596 0
728.613 0
728.631 0
728.648 0
728.666 0
728.683 0
728.701 0
728.718 2
728.736 0
728.753 0
728.771 1
728.788 3
728.806 0
728.823 6
728.841 1
728.858 0
728.876 0
728.893 0
728.911 0
728.928 0
728.946 0
728.963 0
728.980 0
728.998 0
729.015 1
729.033 5
729.050 2
729.068 5
729.085 0
729.103 2
729.120 0
729.138 0
729.155 5
729.173 16
729.190 1
729.208 1
729.225 0
729.243 0
729.260 0
729.278 1
729.295 3
729.313 0
729.330 9
729.348 9
729.365 0
729.383 0
729.400 7
729.418 6
729.435 5
729.453 16
729.470 2
729.487 1
729.505 7
729.522 10
729.540 1
729.557 4
729.575 0
729.592 0
729.610 0
729.627 0
729.645 3
729.662 0
729.680 0
729.697 2
729.715 0
729.732 1
729.750 0
729.767 0
729.785 0
729.802 0
729.820 8
729.837 6
729.855 9
729.872 2
729.890 0
729.907 0
729.925 0
729.942 3
729.960 3
729.977 4
729.995 0
730.012 1
730.030 2
730.047 0
730.065 2
730.082 0
730.100 0
730.117 5
730.135 29
730.152 7
730.170 18
730.187 6
730.205 14
730.222 0
730.240 7
730.257 7
730.275 5
730.292 0
730.310 7
730.327 1
730.345 6
730.362 3
730.380 7
730.397 1
730.415 0
730.432 0
730.450 0
730.467 0
730.484 1
730.502 9
730.519 2
730.537 0
730.554 0
730.572 1
730.589 5
730.607 0
730.624 0
730.642 0
730.659 1
730.677 6
730.694 0
730.712 7
730.729 3
730.747 9
730.764 13
730.782 2
730.799 0
730.817 0
730.834 0
730.852 0
730.869 0
730.887 1
730.905 2
730.922 0
730.940 0
730.957 7
730.975 5
730.992 0
731.010 0
731.027 0
731.045 0
731.062 0
731.080 0
731.097 8
731.115 11
731.132 11
731.150 11
731.167 21
731.185 6
731.202 0
731.220 0
731.237 0
731.255 4
731.272 6
731.290 9
731.307 13
731.325 7
731.342 5
731.360 0
731.377 4
731.395 0
731.412 0
731.430 1
731.447 2
731.465 6
731.482 4
731.500 2
731.517 12
731.535 3
731.552 1
731.570 1
731.587 4
731.605 4
731.622 10
731.640 4
731.657 2
731.675 1
731.692 3
731.710 6
731.727 9
731.745 9
731.762 6
731.780 0
731.797 1
731.815 1
731.832 1
731.850 0
731.867 3
731.885 0
731.902 0
731.920 0
731.938 7
731.955 0
731.973 0
731.990 8
732.008 1
732.025 0
732.043 0
732.060 0
732.078 0
732.095 0
732.113 0
732.130 0
732.148 10
732.165 4
732.183 3
732.200 0
732.218 0
732.235 0
732.253 4
732.270 1
732.288 5
732.305 2
732.323 12
732.340 3
732.358 0
732.375 0
732.393 2
732.410 2
732.428 3
732.446 1
732.463 3
732.481 0
732.498 4
732.516 1
732.533 2
732.551 1
732.568 3
732.586 0
732.603 6
732.621 2
732.638 0
732.656 0
732.673 0
732.691 3
732.708 13
732.726 2
732.743 0
732.761 2
732.778 0
732.796 0
732.814 0
732.831 1
732.849 0
732.866 0
732.884 0
732.901 0
732.919 0
732.936 0
732.954 0
732.971 0
732.989 2
733.006 3
733.024 3
733.041 5
733.059 1
733.076 0
733.094 2
733.111 0
733.129 0
733.147 0
733.164 0
733.182 0
733.199 6
733.217 5
733.234 0
733.252 0
733.269 2
733.287 0
733.304 0
733.322 0
733.339 4
733.357 5
733.374 4
733.392 9
733.410 4
733.427 4
733.445 3
733.462 5
733.480 0
733.497 8
733.515 7
733.532 0
733.550 6
733.567 4
733.585 4
733.602 16
733.620 5
733.637 0
733.655 0
733.673 0
733.690 0
733.708 1
733.725 5
733.743 1
733.760 11
733.778 9
733.795 1
733.813 1
733.830 4
733.848 0
733.865 4
733.883 7
733.901 0
733.918 2
733.936 8
733.953 0
733.971 1
733.988 13
734.006 6
734.023 1
734.041 0
734.058 0
734.076 1
734.093 4
734.111 0
734.129 0
734.146 1
734.164 9
734.181 2
734.199 1
734.216 4
734.234 6
734.251 0
734.269 0
734.286 0
734.304 2
734.321 0
734.339 7
734.357 8
734.374 0
734.392 0
734.409 11
734.427 0
734.444 0
734.462 0
734.479 5
734.497 8
734.514 1
734.532 8
734.550 7
734.567 0
734.585 0
734.602 0
734.620 0
734.637 0
734.655 0
734.672 0
734.690 0
734.707 0
734.725 0
734.743 0
734.760 0
734.778 6
734.795 0
734.813 0
734.830 3
734.848 4
734.865 0
734.883 1
734.901 0
734.918 0
734.936 0
734.953 0
734.971 1
734.988 0
735.006 1
735.023 1
735.041 0
735.058 0
735.076 0
735.094 1
735.111 12
735.129 3
735.146 0
735.164 3
735.181 1
735.199 1
735.216 0
735.234 0
735.252 3
735.269 0
735.287 3
735.304 6
735.322 8
735.339 2
735.357 0
735.374 0
735.392 0
735.410 6
735.427 4
735.445 40
735.462 123
735.480 127
735.497 60
735.515 32
735.532 20
735.550 12
735.568 0
735.585 0
735.603 3
735.620 1
735.638 10
735.655 8
735.673 2
735.691 12
735.708 11
735.726 0
735.743 1
735.761 2
735.778 2
735.796 2
735.813 0
735.831 0
735.849 1
735.866 0
735.884 13
735.901 2
735.919 0
735.936 1
735.954 9
735.972 2
735.989 2
736.007 4
736.024 2
736.042 1
736.059 0
736.077 6
736.094 14
736.112 5
736.130 5
736.147 4
736.165 0
736.182 0
736.200 8
736.217 3
736.235 0
736.253 4
736.270 4
736.288 1
736.305 1
736.323 0
736.340 0
736.358 0
736.376 4
736.393 4
736.411 4
736.428 8
736.446 22
736.463 24
736.481 46
736.498 30
736.516 14
736.534 13
736.551 9
736.569 0
736.586 0
736.604 0
736.621 9
736.639 4
736.657 3
736.674 0
736.692 4
736.709 0
736.727 2
736.744 3
736.762 9
736.780 7
736.797 5
736.815 9
736.832 0
736.850 1
736.867 0
736.885 4
736.903 5
736.920 4
736.938 10
736.955 5
736.973 3
736.991 0
737.008 0
737.026 0
737.043 1
737.061 4
737.078 0
737.096 0
737.114 3
737.131 9
737.149 4
737.166 0
737.184 0
737.201 0
737.219 0
737.237 1
737.254 5
737.272 0
737.289 0
737.307 3
737.324 0
737.342 5
737.360 0
737.377 0
737.395 3
737.412 6
737.430 12
737.448 5
737.465 10
737.483 8
737.500 8
737.518 1
737.535 0
737.553 2
737.571 9
737.588 0
737.606 1
737.623 11
737.641 11
737.659 6
737.676 3
737.694 12
737.711 12
737.729 10
737.746 19
737.764 4
737.782 10
737.799 1
737.817 4
737.834 0
737.852 0
737.870 4
737.887 3
737.905 6
737.922 0
737.940 5
737.957 0
737.975 6
737.993 6
738.010 2
738.028 7
738.045 7
738.063 5
738.081 1
738.098 5
738.116 4
738.133 1
738.151 2
738.169 5
738.186 0
738.204 5
738.221 9
738.239 6
738.256 1
738.274 0
738.292 5
738.309 1
738.327 0
738.344 0
738.362 4
738.380 4
738.397 0
738.415 0
738.432 2
738.450 0
738.468 3
738.485 11
738.503 3
738.520 0
738.538 12
738.556 5
738.573 1
738.591 0
738.608 0
738.626 5
738.644 0
738.661 1
738.679 0
738.696 0
738.714 2
738.732 0
738.749 0
738.767 0
738.784 0
738.802 2
738.819 4
738.837 8
738.855 2
738.872 0
738.890 1
738.907 10
738.925 9
738.943 2
738.960 6
738.978 1
738.995 1
739.013 5
739.031 2
739.048 0
739.066 2
739.083 10
739.101 6
739.119 9
739.136 6
739.154 3
739.171 6
739.189 3
739.207 0
739.224 0
739.242 8
739.259 9
739.277 10
739.295 0
739.312 3
739.330 6
739.348 1
739.365 3
739.383 2
739.400 0
739.418 2
739.436 1
739.453 0
739.471 0
739.488 1
739.506 0
739.524 0
739.541 1
739.559 0
739.576 0
739.594 0
739.612 0
739.629 0
739.647 0
739.664 0
739.682 3
739.700 0
739.717 0
739.735 2
739.752 0
739.770 0
739.788 2
739.805 8
739.823 8
739.840 0
739.858 9
739.876 11
739.893 1
739.911 8
739.929 5
739.946 3
739.964 4
739.981 2
739.999 0
740.017 0
740.034 2
740.052 0
740.069 5
740.087 1
740.105 2
740.122 1
740.140 3
740.157 6
740.175 3
740.193 5
740.210 0
740.228 2
740.246 3
740.263 3
740.281 7
740.298 9
740.316 1
740.334 1
740.351 2
740.369 2
740.386 10
740.404 1
740.422 0
740.439 0
740.457 9
740.475 2
740.492 0
740.510 0
740.527 0
740.545 2
740.563 0
740.580 0
740.598 3
740.616 0
740.633 0
740.651 0
740.668 3
740.686 0
740.704 0
740.721 0
740.739 3
740.756 13
740.774 0
740.792 0
740.809 0
740.827 0
740.845 0
740.862 1
740.880 6
740.897 0
740.915 7
740.933 9
740.950 2
740.968 0
740.986 0
741.003 2
741.021 2
741.038 1
741.056 1
741.074 10
741.091 9
741.109 5
741.127 3
741.144 0
741.162 4
741.179 1
741.197 0
741.215 5
741.232 0
741.250 2
741.268 14
741.285 6
741.303 5
741.320 1
741.338 0
741.356 0
741.373 1
741.391 6
741.409 1
741.426 0
741.444 0
741.461 0
741.479 0
741.497 0
741.514 0
741.532 0
741.550 0
741.567 0
741.585 0
741.602 2
741.620 4
741.638 1
741.655 0
741.673 0
741.691 0
741.708 1
741.726 0
741.744 0
741.761 0
741.779 0
741.796 2
741.814 6
741.832 0
741.849 0
741.867 0
741.885 0
741.902 1
741.920 7
741.937 8
741.955 0
741.973 0
741.990 0
742.008 0
742.026 1
742.043 1
742.061 2
742.079 0
742.096 0
742.114 3
742.131 7
742.149 9
742.167 8
742.184 17
742.202 5
742.220 4
742.237 1
742.255 7
742.273 2
742.290 3
742.308 0
742.326 2
742.343 1
742.361 3
742.378 7
742.396 9
742.414 3
742.431 0
742.449 1
742.467 6
742.484 1
742.502 0
742.520 2
742.537 0
742.555 0
742.572 0
742.590 9
742.608 4
742.625 0
742.643 0
742.661 16
742.678 3
742.696 0
742.714 0
742.731 3
742.749 0
742.767 0
742.784 4
742.802 0
742.819 0
742.837 0
742.855 0
742.872 0
742.890 1
742.908 1
742.925 0
742.943 6
742.961 0
742.978 0
742.996 0
743.014 1
743.031 0
743.049 0
743.067 3
743.084 0
743.102 0
743.119 0
743.137 0
743.155 0
743.172 7
743.190 1
743.208 0
743.225 0
743.243 0
743.261 0
743.278 1
743.296 6
743.314 1
743.331 3
743.349 1
743.367 15
743.384 10
743.402 7
743.420 1
743.437 0
743.455 0
743.472 8
743.490 3
743.508 4
743.525 0
743.543 0
743.561 0
743.578 2
743.596 0
743.614 0
743.631 3
743.649 5
743.667 0
743.684 0
743.702 0
743.720 0
743.737 0
743.755 3
743.773 2
743.790 0
743.808 0
743.826 3
743.843 0
743.861 0
743.879 4
743.896 0
743.914 0
743.932 0
743.949 0
743.967 0
743.984 6
744.002 4
744.020 4
744.037 2
744.055 2
744.073 0
744.090 0
744.108 0
744.126 5
744.143 0
744.161 2
744.179 0
744.196 0
744.214 7
744.232 3
744.249 0
744.267 0
744.285 7
744.302 0
744.320 11
744.338 7
744.355 2
744.373 1
744.391 10
744.408 2
744.426 0
744.444 2
744.461 0
744.479 0
744.497 0
744.514 5
744.532 1
744.550 10
744.567 7
744.585 4
744.603 13
744.620 3
744.638 6
744.656 0
744.673 0
744.691 0
744.709 0
744.726 0
744.744 0
744.762 0
744.779 0
744.797 6
744.815 0
744.832 4
744.850 6
744.868 0
744.885 0
744.903 1
744.921 3
744.938 0
744.956 0
744.974 0
744.991 0
745.009 6
745.027 0
745.044 10
745.062 0
745.080 0
745.097 13
745.115 9
745.133 7
745.150 15
745.168 3
745.186 5
745.203 1
745.221 0
745.239 0
745.256 11
745.274 4
745.292 4
745.309 0
745.327 6
745.345 5
745.363 13
745.380 5
745.398 14
745.416 7
745.433 0
745.451 0
745.469 4
745.486 3
745.504 0
745.522 0
745.539 0
745.557 3
745.575 2
745.592 0
745.610 0
745.628 0
745.645 0
745.663 0
745.681 0
745.698 0
745.716 0
745.734 0
745.751 3
745.769 3
745.787 10
745.804 4
745.822 0
745.840 0
745.857 0
745.875 2
745.893 6
745.911 9
745.928 5
745.946 0
745.964 0
745.981 0
745.999 0
746.017 0
746.034 0
746.052 0
746.070 0
746.087 0
746.105 3
746.123 9
746.140 15
746.158 12
746.176 0
746.193 11
746.211 12
746.229 0
746.247 0
746.264 5
746.282 10
746.300 6
746.317 9
746.335 6
746.353 4
746.370 5
746.388 0
746.406 0
746.423 12
746.441 2
746.459 0
746.476 3
746.494 5
746.512 1
746.530 0
746.547 0
746.565 0
746.583 0
746.600 0
746.618 1
746.636 5
746.653 0
746.671 0
746.689 0
746.706 1
746.724 0
746.742 0
746.760 2
746.777 2
746.795 0
746.813 0
746.830 0
746.848 0
746.866 0
746.883 0
746.901 0
746.919 4
746.936 0
746.954 4
746.972 0
746.990 0
747.007 0
747.025 0
747.043 0
747.060 0
747.078 0
747.096 1
747.113 1
747.131 15
747.149 17
747.166 10
747.184 13
747.202 0
747.220 0
747.237 6
747.255 2
747.273 1
747.290 0
747.308 0
747.326 4
747.343 4
747.361 3
747.379 11
747.397 9
747.414 5
747.432 2
747.450 5
747.467 2
747.485 6
747.503 11
747.520 12
747.538 4
747.556 3
747.574 0
747.591 0
747.609 4
747.627 7
747.644 0
747.662 0
747.680 1
747.697 10
747.715 5
747.733 1
747.751 0
747.768 3
747.786 0
747.804 3
747.821 0
747.839 2
747.857 3
747.874 0
747.892 3
747.910 12
747.928 0
747.945 0
747.963 0
747.981 2
747.998 1
748.016 1
748.034 3
748.052 3
748.069 4
748.087 10
748.105 14
748.122 3
748.140 1
748.158 5
748.176 9
748.193 5
748.211 2
748.229 5
748.246 8
748.264 4
748.282 0
748.299 0
748.317 8
748.335 3
748.353 4
748.370 0
748.388 6
748.406 0
748.423 0
748.441 10
748.459 9
748.477 0
748.494 11
748.512 4
748.530 0
748.547 0
748.565 0
748.583 0
748.601 0
748.618 0
748.636 0
748.654 1
748.671 0
748.689 0
748.707 2
748.725 8
748.742 6
748.760 0
748.778 3
748.795 10
748.813 11
748.831 2
748.849 2
748.866 0
748.884 0
748.902 0
748.919 0
748.937 0
748.955 5
748.973 1
748.990 8
749.008 0
749.026 2
749.043 0
749.061 8
749.079 3
749.097 0
749.114 0
749.132 0
749.150 0
749.168 11
749.185 9
749.203 6
749.221 6
749.238 0
749.256 2
749.274 1
749.292 7
749.309 2
749.327 3
749.345 7
749.362 3
749.380 0
749.398 0
749.416 0
749.433 8
749.451 12
749.469 61
749.487 78
749.504 57
749.522 58
749.540 33
749.557 30
749.575 11
749.593 5
749.611 10
749.628 2
749.646 2
749.664 3
749.681 3
749.699 0
749.717 5
749.735 6
749.752 0
749.770 0
749.788 1
749.806 3
749.823 0
749.841 0
749.859 1
749.876 0
749.894 0
749.912 0
749.930 0
749.947 0
749.965 8
749.983 2
750.001 6
750.018 0
750.036 0
750.054 5
750.072 0
750.089 0
750.107 0
750.125 0
750.142 5
750.160 0
750.178 9
750.196 13
750.213 1
750.231 0
750.249 0
750.267 2
750.284 5
750.302 3
750.320 1
750.338 4
750.355 2
750.373 7
750.391 1
750.408 2
750.426 0
750.444 0
750.462 7
750.479 28
750.497 68
750.515 27
750.533 4
750.550 1
750.568 5
750.586 0
750.604 0
750.621 10
750.639 2
750.657 9
750.674 3
750.692 2
750.710 0
750.728 0
750.745 0
750.763 1
750.781 0
750.799 0
750.816 3
750.834 1
750.852 0
750.870 0
750.887 0
750.905 2
750.923 4
750.941 0
750.958 2
750.976 2
750.994 1
751.012 0
751.029 0
751.047 0
751.065 0
751.083 0
751.100 3
751.118 0
751.136 0
751.153 1
751.171 2
751.189 4
751.207 1
751.224 2
751.242 0
751.260 0
751.278 0
751.295 2
751.313 5
751.331 1
751.349 0
751.366 2
751.384 4
751.402 16
751.420 8
751.437 29
751.455 61
751.473 105
751.491 65
751.508 40
751.526 48
751.544 31
751.562 13
751.579 3
751.597 0
751.615 3
751.633 0
751.650 2
751.668 6
751.686 1
751.704 0
751.721 0
751.739 0
751.757 0
751.775 0
751.792 1
751.810 0
751.828 0
751.846 6
751.863 6
751.881 1
751.899 1
751.917 0
751.934 0
751.952 4
751.970 6
751.988 0
752.005 1
752.023 0
752.041 0
752.059 0
752.076 0
752.094 2
752.112 0
752.130 6
752.147 1
752.165 5
752.183 8
752.201 0
752.219 0
752.236 0
752.254 0
752.272 9
752.290 0
752.307 1
752.325 7
752.343 0
752.361 11
752.378 2
752.396 0
752.414 3
752.432 4
752.449 31
752.467 35
752.485 28
752.503 17
752.520 19
752.538 20
752.556 3
752.574 0
752.591 0
752.609 0
752.627 0
752.645 2
752.662 4
752.680 1
752.698 0
752.716 5
752.734 3
752.751 3
752.769 0
752.787 0
752.805 1
752.822 0
752.840 2
752.858 4
752.876 0
752.893 0
752.911 4
752.929 4
752.947 11
752.964 2
752.982 0
753.000 0
753.018 0
753.036 1
753.053 3
753.071 0
753.089 1
753.107 1
753.124 0
753.142 0
753.160 12
753.178 1
753.195 0
753.213 0
753.231 0
753.249 0
753.266 1
753.284 0
753.302 1
753.320 6
753.338 0
753.355 0
753.373 0
753.391 0
753.409 8
753.426 5
753.444 2
753.462 5
753.480 23
753.498 11
753.515 9
753.533 14
753.551 3
753.569 0
753.586 0
753.604 0
753.622 0
753.640 1
753.657 0
753.675 2
753.693 1
753.711 2
753.729 1
753.746 1
753.764 0
753.782 0
753.800 2
753.817 2
753.835 0
753.853 6
753.871 3
753.889 1
753.906 16
753.924 4
753.942 0
753.960 3
753.977 1
753.995 0
754.013 0
754.031 3
754.049 9
754.066 14
754.084 1
754.102 2
754.120 0
754.137 11
754.155 3
754.173 5
754.191 5
754.209 0
754.226 0
754.244 1
754.262 1
754.280 0
754.297 5
754.315 0
754.333 0
754.351 0
754.369 0
754.386 8
754.404 2
754.422 0
754.440 5
754.457 5
754.475 2
754.493 7
754.511 2
754.529 5
754.546 0
754.564 0
754.582 0
754.600 3
754.618 0
754.635 0
754.653 0
754.671 2
754.689 0
754.706 7
754.724 6
754.742 3
754.760 1
754.778 0
754.795 0
754.813 0
754.831 0
754.849 0
754.867 0
754.884 0
754.902 0
754.920 4
754.938 0
754.955 0
754.973 0
754.991 2
755.009 0
755.027 0
755.044 0
755.062 0
755.080 0
755.098 6
755.116 9
755.133 12
755.151 15
755.169 18
755.187 12
755.205 2
755.222 5
755.240 6
755.258 25
755.276 6
755.293 13
755.311 1
755.329 0
755.347 1
755.365 6
755.382 3
755.400 1
755.418 0
755.436 6
755.454 1
755.471 2
755.489 5
755.507 3
755.525 14
755.543 9
755.560 9
755.578 11
755.596 1
755.614 0
755.632 7
755.649 3
755.667 0
755.685 6
755.703 2
755.721 7
755.738 0
755.756 0
755.774 0
755.792 0
755.810 8
755.827 2
755.845 2
755.863 2
755.881 0
755.899 0
755.916 0
755.934 0
755.952 0
755.970 2
755.988 4
756.005 0
756.023 0
756.041 1
756.059 1
756.077 1
756.094 0
756.112 0
756.130 0
756.148 7
756.166 2
756.183 13
756.201 5
756.219 10
756.237 4
756.255 2
756.272 0
756.290 2
756.308 2
756.326 0
756.344 0
756.361 0
756.379 0
756.397 9
756.415 11
756.433 2
756.450 0
756.468 0
756.486 0
756.504 0
756.522 1
756.539 0
756.557 4
756.575 5
756.593 2
756.611 0
756.629 0
756.646 7
756.664 6
756.682 7
756.700 3
756.718 1
756.735 1
756.753 1
756.771 0
756.789 2
756.807 4
756.824 0
756.842 0
756.860 0
756.878 0
756.896 0
756.913 0
756.931 0
756.949 0
756.967 2
756.985 2
757.003 0
757.020 0
757.038 0
757.056 0
757.074 0
757.092 9
757.109 0
757.127 3
757.145 5
757.163 13
757.181 4
757.199 1
757.216 0
757.234 0
757.252 0
757.270 0
757.288 1
757.305 0
757.323 0
757.341 2
757.359 3
757.377 3
757.394 4
757.412 0
757.430 0
757.448 0
757.466 4
757.484 0
757.501 0
757.519 4
757.537 8
757.555 7
757.573 0
757.590 0
757.608 0
757.626 0
757.644 1
757.662 0
757.680 0
757.697 0
757.715 0
757.733 0
757.751 0
757.769 0
757.787 0
757.804 0
757.822 0
757.840 0
757.858 0
757.876 0
757.893 0
757.911 0
757.929 0
757.947 0
757.965 0
757.983 0
758.000 6
758.018 3
758.036 1
758.054 0
758.072 0
758.090 0
758.107 0
758.125 0
758.143 6
758.161 1
758.179 0
758.196 0
758.214 0
758.232 0
758.250 0
758.268 0
758.286 0
758.303 0
758.321 0
758.339 3
758.357 5
758.375 1
758.393 0
758.410 0
758.428 0
758.446 2
758.464 2
758.482 0
758.500 0
758.517 8
758.535 0
758.553 0
758.571 0
758.589 0
758.607 0
758.624 1
758.642 1
758.660 4
758.678 0
758.696 0
758.714 1
758.731 5
758.749 7
758.767 0
758.785 0
758.803 2
758.821 2
758.838 10
758.856 0
758.874 2
758.892 0
758.910 0
758.928 2
758.945 1
758.963 0
758.981 10
758.999 6
759.017 2
759.035 3
759.052 0
759.070 6
759.088 1
759.106 4
759.124 1
759.142 0
759.159 0
759.177 9
759.195 3
759.213 0
759.231 0
759.249 4
759.266 5
759.284 0
759.302 4
759.320 1
759.338 2
759.356 5
759.374 8
759.391 6
759.409 3
759.427 0
759.445 0
759.463 1
759.481 1
759.498 11
759.516 4
759.534 11
759.552 4
759.570 4
759.588 0
759.605 1
759.623 3
759.641 0
759.659 0
759.677 8
759.695 3
759.713 0
759.730 0
759.748 2
759.766 1
759.784 0
759.802 6
759.820 6
759.837 0
759.855 3
759.873 5
759.891 0
759.909 3
759.927 11
759.945 3
759.962 2
759.980 0
759.998 2
760.016 0
760.034 7
760.052 4
760.069 0
760.087 1
760.105 0
760.123 0
760.141 0
760.159 7
760.177 11
760.194 0
760.212 0
760.230 2
760.248 13
760.266 0
760.284 0
760.302 2
760.319 0
760.337 0
760.355 7
760.373 1
760.391 0
760.409 0
760.426 1
760.444 0
760.462 0
760.480 0
760.498 0
760.516 2
760.534 5
760.551 0
760.569 0
760.587 2
760.605 3
760.623 0
760.641 4
760.659 0
760.676 0
760.694 0
760.712 0
760.730 0
760.748 0
760.766 0
760.784 0
760.801 4
760.819 0
760.837 0
760.855 0
760.873 0
760.891 0
760.909 0
760.926 0
760.944 3
760.962 8
760.980 0
760.998 0
761.016 0
761.034 0
761.051 0
761.069 3
761.087 3
761.105 0
761.123 0
761.141 1
761.159 1
761.177 0
761.194 0
761.212 14
761.230 12
761.248 19
761.266 13
761.284 5
761.302 0
761.319 7
761.337 12
761.355 9
761.373 2
761.391 0
761.409 1
761.427 0
761.444 0
761.462 0
761.480 4
761.498 7
761.516 0
761.534 0
761.552 0
761.570 2
761.587 18
761.605 3
761.623 8
761.641 0
761.659 1
761.677 4
761.695 1
761.712 0
761.730 1
761.748 0
761.766 0
761.784 1
761.802 2
761.820 1
761.838 4
761.855 6
761.873 3
761.891 0
761.909 0
761.927 7
761.945 4
761.963 0
761.981 1
761.998 0
762.016 1
762.034 11
762.052 2
762.070 6
762.088 2
762.106 1
762.123 2
762.141 0
762.159 0
762.177 2
762.195 1
762.213 5
762.231 2
762.249 4
762.266 22
762.284 0
762.302 5
762.320 2
762.338 0
762.356 0
762.374 0
762.392 5
762.409 6
762.427 0
762.445 0
762.463 0
762.481 0
762.499 1
762.517 1
762.535 0
762.552 2
762.570 0
762.588 0
762.606 0
762.624 0
762.642 0
762.660 0
762.678 0
762.696 14
762.713 4
762.731 0
762.749 1
762.767 0
762.785 8
762.803 0
762.821 0
762.839 1
762.856 0
762.874 2
762.892 0
762.910 8
762.928 7
762.946 10
762.964 2
762.982 2
763.000 0
763.017 7
763.035 10
763.053 0
763.071 7
763.089 2
763.107 7
763.125 3
763.143 0
763.160 4
763.178 7
763.196 5
763.214 0
763.232 0
763.250 0
763.268 7
763.286 3
763.304 2
763.321 0
763.339 0
763.357 1
763.375 3
763.393 2
763.411 4
763.429 7
763.447 3
763.465 0
763.482 8
763.500 17
763.518 19
763.536 14
763.554 6
763.572 1
763.590 4
763.608 1
763.626 0
763.643 2
763.661 2
763.679 1
763.697 1
763.715 1
763.733 0
763.751 0
763.769 0
763.787 0
763.804 0
763.822 0
763.840 0
763.858 1
763.876 1
763.894 4
763.912 0
763.930 1
763.948 0
763.966 14
763.983 0
764.001 6
764.019 0
764.037 0
764.055 6
764.073 5
764.091 6
764.109 13
764.127 2
764.144 1
764.162 0
764.180 4
764.198 6
764.216 0
764.234 3
764.252 0
764.270 0
764.288 0
764.306 1
764.323 8
764.341 11
764.359 10
764.377 4
764.395 6
764.413 6
764.431 3
764.449 7
764.467 7
764.485 19
764.502 33
764.520 15
764.538 0
764.556 0
764.574 2
764.592 0
764.610 0
764.628 0
764.646 0
764.664 0
764.681 0
764.699 0
764.717 1
764.735 0
764.753 0
764.771 0
764.789 0
764.807 0
764.825 0
764.843 3
764.861 4
764.878 0
764.896 0
764.914 1
764.932 3
764.950 3
764.968 1
764.986 0
765.004 0
765.022 0
765.040 1
765.057 0
765.075 2
765.093 5
765.111 1
765.129 6
765.147 2
765.165 3
765.183 0
765.201 0
765.219 0
765.237 9
765.254 0
765.272 0
765.290 0
765.308 0
765.326 0
765.344 9
765.362 7
765.380 5
765.398 0
765.416 0
765.434 1
765.452 44
765.469 72
765.487 76
765.505 42
765.523 35
765.541 48
765.559 16
765.577 6
765.595 1
765.613 0
765.631 3
765.649 0
765.666 0
765.684 1
765.702 8
765.720 2
765.738 3
765.756 13
765.774 1
765.792 0
765.810 0
765.828 0
765.846 0
765.864 0
765.881 0
765.899 5
765.917 31
765.935 10
765.953 0
765.971 4
765.989 2
766.007 0
766.025 1
766.043 0
766.061 0
766.079 0
766.096 0
766.114 0
766.132 0
766.150 1
766.168 10
766.186 2
766.204 1
766.222 8
766.240 15
766.258 0
766.276 0
766.294 0
766.312 4
766.329 4
766.347 9
766.365 3
766.383 0
766.401 4
766.419 5
766.437 2
766.455 5
766.473 20
766.491 51
766.509 17
766.527 4
766.545 8
766.562 12
766.580 11
766.598 1
766.616 0
766.634 1
766.652 0
766.670 0
766.688 0
766.706 5
766.724 0
766.742 0
766.760 0
766.778 0
766.796 0
766.813 0
766.831 3
766.849 0
766.867 0
766.885 0
766.903 3
766.921 0
766.939 0
766.957 0
766.975 0
766.993 0
767.011 0
767.029 0
767.047 7
767.064 0
767.082 0
767.100 2
767.118 2
767.136 3
767.154 0
767.172 6
767.190 6
767.208 2
767.226 13
767.244 8
767.262 0
767.280 0
767.298 0
767.315 0
767.333 0
767.351 0
767.369 4
767.387 11
767.405 6
767.423 4
767.441 17
767.459 18
767.477 15
767.495 11
767.513 20
767.531 12
767.549 0
767.567 0
767.585 0
767.602 3
767.620 0
767.638 2
767.656 8
767.674 0
767.692 1
767.710 1
767.728 0
767.746 0
767.764 0
767.782 0
767.800 2
767.818 12
767.836 3
767.854 0
767.872 0
767.889 0
767.907 0
767.925 0
767.943 0
767.961 0
767.979 0
767.997 0
768.015 0
768.033 0
768.051 0
768.069 0
768.087 0
768.105 1
768.123 3
768.141 0
768.159 0
768.177 0
768.195 0
768.212 0
768.230 3
768.248 6
768.266 0
768.284 4
768.302 1
768.320 0
768.338 0
768.356 0
768.374 0
768.392 4
768.410 14
768.428 6
768.446 17
768.464 13
768.482 7
768.500 5
768.518 0
768.535 0
768.553 3
768.571 6
768.589 5
768.607 1
768.625 0
768.643 0
768.661 0
768.679 4
768.697 1
768.715 0
768.733 2
768.751 0
768.769 10
768.787 1
768.805 0
768.823 4
768.841 2
768.859 0
768.877 6
768.894 3
768.912 3
768.930 0
768.948 3
768.966 0
768.984 0
769.002 0
769.020 15
769.038 3
769.056 1
769.074 0
769.092 0
769.110 2
769.128 18
769.146 11
769.164 2
769.182 6
769.200 15
769.218 2
769.236 0
769.254 2
769.272 16
769.290 15
769.307 21
769.325 4
769.343 5
769.361 13
769.379 0
769.397 0
769.415 2
769.433 4
769.451 0
769.469 0
769.487 0
769.505 0
769.523 10
769.541 15
769.559 3
769.577 3
769.595 0
769.613 1
769.631 0
769.649 0
769.667 0
769.685 0
769.703 0
769.721 0
769.738 1
769.756 0
769.774 2
769.792 0
769.810 2
769.828 0
769.846 0
769.864 0
769.882 0
769.900 5
769.918 1
769.936 0
769.954 0
769.972 0
769.990 3
770.008 3
770.026 3
770.044 2
770.062 0
770.080 0
770.098 8
770.116 4
770.134 1
770.152 9
770.170 3
770.188 1
770.206 4
770.224 9
770.242 1
770.259 7
770.277 2
770.295 11
770.313 19
770.331 8
770.349 1
770.367 3
770.385 4
770.403 0
770.421 0
770.439 0
770.457 7
770.475 5
770.493 0
770.511 2
770.529 2
770.547 0
770.565 0
770.583 0
770.601 8
770.619 3
770.637 0
770.655 0
770.673 3
770.691 0
770.709 3
770.727 1
770.745 6
770.763 0
770.781 0
770.799 1
770.817 0
770.835 0
770.853 0
770.871 5
770.889 0
770.906 2
770.924 4
770.942 0
770.960 0
770.978 0
770.996 0
771.014 2
771.032 0
771.050 0
771.068 0
771.086 0
771.104 1
771.122 0
771.140 0
771.158 2
771.176 0
771.194 2
771.212 0
771.230 0
771.248 0
771.266 11
771.284 14
771.302 4
771.320 3
771.338 4
771.356 0
771.374 0
771.392 0
771.410 4
771.428 0
771.446 6
771.464 5
771.482 0
771.500 1
771.518 0
771.536 7
771.554 1
771.572 0
771.590 0
771.608 4
771.626 0
771.644 0
771.662 1
771.680 2
771.698 5
771.716 3
771.734 0
771.752 0
771.770 0
771.788 2
771.806 8
771.824 1
771.842 0
771.860 0
771.877 0
771.895 0
771.913 0
771.931 0
771.949 0
771.967 0
771.985 0
772.003 5
772.021 1
772.039 0
772.057 0
772.075 3
772.093 11
772.111 9
772.129 1
772.147 2
772.165 0
772.183 0
772.201 2
772.219 5
772.237 2
772.255 2
772.273 0
772.291 1
772.309 0
772.327 0
772.345 0
772.363 2
772.381 6
772.399 7
772.417 0
772.435 5
772.453 14
772.471 7
772.489 5
772.507 3
772.525 0
772.543 0
772.561 2
772.579 2
772.597 3
772.615 0
772.633 0
772.651 1
772.669 0
772.687 0
772.705 0
772.723 0
772.741 1
772.759 0
772.777 0
772.795 0
772.813 2
772.831 6
772.849 0
772.867 0
772.885 0
772.903 0
772.921 0
772.939 0
772.957 0
772.975 0
772.993 0
773.011 0
773.029 0
773.047 4
773.065 5
773.083 4
773.101 2
773.119 0
773.137 13
773.155 13
773.173 6
773.191 1
773.209 0
773.227 0
773.245 0
773.263 0
773.281 8
773.299 0
773.317 0
773.335 0
773.353 0
773.371 0
773.389 0
773.407 0
773.425 0
773.443 0
773.461 0
773.479 3
773.497 1
773.515 0
773.533 0
773.551 5
773.569 4
773.587 1
773.605 0
773.623 0
773.641 1
773.659 0
773.677 0
773.695 0
773.713 0
773.731 0
773.749 0
773.767 0
773.785 0
773.803 0
773.821 0
773.839 0
773.857 0
773.875 0
773.893 0
773.911 3
773.929 0
773.947 0
773.965 0
773.983 2
774.001 0
774.019 0
774.037 0
774.055 8
774.074 5
774.092 0
774.110 0
774.128 2
774.146 1
774.164 0
774.182 3
774.200 5
774.218 2
774.236 16
774.254 11
774.272 0
774.290 0
774.308 0
774.326 1
774.344 0
774.362 0
774.380 3
774.398 0
774.416 0
774.434 0
774.452 0
774.470 0
774.488 2
774.506 1
774.524 0
774.542 0
774.560 0
774.578 0
774.596 3
774.614 8
774.632 1
774.650 0
774.668 0
774.686 0
774.704 0
774.722 0
774.740 0
774.758 0
774.776 0
774.794 0
774.812 0
774.830 8
774.848 10
774.866 1
774.884 0
774.902 0
774.920 0
774.938 0
774.956 2
774.974 0
774.992 0
775.010 0
775.028 5
775.047 0
775.065 1
775.083 0
775.101 3
775.119 5
775.137 2
775.155 3
775.173 4
775.191 2
775.209 0
775.227 0
775.245 0
775.263 8
775.281 0
775.299 0
775.317 0
775.335 5
775.353 0
775.371 15
775.389 16
775.407 21
775.425 0
775.443 0
775.461 2
775.479 2
775.497 3
775.515 2
775.533 0
775.551 0
775.569 0
775.587 0
775.605 1
775.623 7
775.641 0
775.659 3
775.677 1
775.696 0
775.714 9
775.732 12
775.750 17
775.768 15
775.786 0
775.804 0
775.822 2
775.840 10
775.858 6
775.876 4
775.894 2
775.912 0
775.930 0
775.948 5
775.966 4
775.984 7
776.002 4
776.020 0
776.038 0
776.056 5
776.074 1
776.092 1
776.110 3
776.128 0
776.146 1
776.164 0
776.182 0
776.200 0
776.219 2
776.237 14
776.255 9
776.273 7
776.291 1
776.309 0
776.327 0
776.345 1
776.363 6
776.381 0
776.399 3
776.417 6
776.435 0
776.453 0
776.471 0
776.489 0
776.507 0
776.525 2
776.543 0
776.561 9
776.579 0
776.597 0
776.615 0
776.633 6
776.651 3
776.670 0
776.688 0
776.706 0
776.724 5
776.742 4
776.760 7
776.778 8
776.796 0
776.814 1
776.832 0
776.850 1
776.868 0
776.886 0
776.904 0
776.922 0
776.940 9
776.958 10
776.976 2
776.994 0
777.012 0
777.030 4
777.048 3
777.067 4
777.085 11
777.103 1
777.121 3
777.139 0
777.157 0
777.175 0
777.193 4
777.211 1
777.229 0
777.247 5
777.265 1
777.283 0
777.301 5
777.319 0
777.337 0
777.355 0
777.373 5
777.391 2
777.409 0
777.428 4
777.446 0
777.464 0
777.482 3
777.500 2
777.518 5
777.536 4
777.554 2
777.572 1
777.590 0
777.608 0
777.626 0
777.644 3
777.662 0
777.680 0
777.698 1
777.716 0
777.734 0
777.753 1
777.771 2
777.789 0
777.807 2
777.825 1
777.843 0
777.861 0
777.879 0
777.897 0
777.915 0
777.933 0
777.951 0
777.969 1
777.987 0
778.005 6
778.023 2
778.041 7
778.059 0
778.078 0
778.096 0
778.114 2
778.132 0
778.150 0
778.168 8
778.186 5
778.204 1
778.222 0
778.240 9
778.258 4
778.276 0
778.294 7
778.312 8
778.330 3
778.348 1
778.367 0
778.385 0
778.403 8
778.421 0
778.439 0
778.457 5
778.475 4
778.493 5
778.511 1
778.529 6
778.547 2
778.565 0
778.583 0
778.601 0
778.619 0
778.637 1
778.656 8
778.674 3
778.692 0
778.710 0
778.728 0
778.746 5
778.764 2
778.782 3
778.800 1
778.818 1
778.836 1
778.854 0
778.872 0
778.890 3
778.909 0
778.927 0
778.945 2
778.963 0
778.981 0
778.999 2
779.017 7
779.035 0
779.053 0
779.071 1
779.089 4
779.107 1
779.125 0
779.143 3
779.161 8
779.180 0
779.198 9
779.216 8
779.234 4
779.252 10
779.270 4
779.288 3
779.306 1
779.324 1
779.342 5
779.360 11
779.378 4
779.396 1
779.415 0
779.433 9
779.451 15
779.469 18
779.487 33
779.505 72
779.523 51
779.541 11
779.559 22
779.577 30
779.595 15
779.613 1
779.631 0
779.650 0
779.668 0
779.686 0
779.704 0
779.722 0
779.740 0
779.758 0
779.776 0
779.794 0
779.812 3
779.830 6
779.848 0
779.866 0
779.885 0
779.903 2
779.921 4
779.939 4
779.957 3
779.975 0
779.993 0
780.011 4
780.029 1
780.047 0
780.065 0
780.083 5
780.102 5
780.120 4
780.138 0
780.156 2
780.174 14
780.192 5
780.210 9
780.228 2
780.246 0
780.264 0
780.282 1
780.300 1
780.319 1
780.337 0
780.355 0
780.373 0
780.391 1
780.409 0
780.427 0
780.445 3
780.463 2
780.481 15
780.499 42
780.517 45
780.536 19
780.554 5
780.572 8
780.590 3
780.608 0
780.626 0
780.644 1
780.662 4
780.680 0
780.698 0
780.716 1
780.735 3
780.753 10
780.771 0
780.789 1
780.807 3
780.825 2
780.843 0
780.861 0
780.879 0
780.897 0
780.915 12
780.934 8
780.952 5
780.970 0
780.988 7
781.006 4
781.024 0
781.042 0
781.060 0
781.078 0
781.096 0
781.115 6
781.133 1
781.151 0
781.169 0
781.187 0
781.205 2
781.223 2
781.241 5
781.259 3
781.277 10
781.295 0
781.314 0
781.332 0
781.350 0
781.368 0
781.386 5
781.404 0
781.422 0
781.440 1
781.458 14
781.476 1
781.495 1
781.513 7
781.531 7
781.549 0
781.567 0
781.585 1
781.603 0
781.621 0
781.639 0
781.657 0
781.676 8
781.694 6
781.712 7
781.730 0
781.748 0
781.766 0
781.784 0
781.802 1
781.820 1
781.838 3
781.857 0
781.875 0
781.893 0
781.911 0
781.929 3
781.947 13
781.965 7
781.983 4
782.001 8
782.020 0
782.038 0
782.056 0
782.074 0
782.092 0
782.110 0
782.128 0
782.146 3
782.164 5
782.182 0
782.201 0
782.219 6
782.237 0
782.255 0
782.273 1
782.291 1
782.309 4
782.327 7
782.345 0
782.364 1
782.382 0
782.400 0
782.418 2
782.436 9
782.454 14
782.472 11
782.490 2
782.508 0
782.527 2
782.545 0
782.563 0
782.581 0
782.599 1
782.617 5
782.635 2
782.653 0
782.671 0
782.690 0
782.708 0
782.726 0
782.744 0
782.762 7
782.780 0
782.798 1
782.816 0
782.834 0
782.853 2
782.871 1
782.889 0
782.907 8
782.925 5
782.943 0
782.961 0
782.979 0
782.997 0
783.016 0
783.034 0
783.052 2
783.070 2
783.088 2
783.106 6
783.124 2
783.142 0
783.161 1
783.179 0
783.197 0
783.215 0
783.233 0
783.251 3
783.269 10
783.287 1
783.306 0
783.324 0
783.342 6
783.360 8
783.378 4
783.396 4
783.414 5
783.432 17
783.450 9
783.469 1
783.487 11
783.505 2
783.523 0
783.541 7
783.559 3
783.577 0
783.595 2
783.614 4
783.632 2
783.650 1
783.668 0
783.686 5
783.704 4
783.722 5
783.740 0
783.759 0
783.777 0
783.795 4
783.813 0
783.831 0
783.849 1
783.867 3
783.885 0
783.904 0
783.922 0
783.940 0
783.958 0
783.976 4
783.994 0
784.012 1
784.030 7
784.049 1
784.067 5
784.085 1
784.103 3
784.121 1
784.139 1
784.157 6
784.176 7
784.194 0
784.212 0
784.230 2
784.248 2
784.266 0
784.284 0
784.302 0
784.321 1
784.339 0
784.357 3
784.375 14
784.393 14
784.411 1
784.429 2
784.447 3
784.466 3
784.484 0
784.502 1
784.520 0
784.538 0
784.556 3
784.574 1
784.593 1
784.611 0
784.629 0
784.647 0
784.665 0
784.683 0
784.701 0
784.720 4
784.738 1
784.756 0
784.774 0
784.792 0
784.810 1
784.828 3
784.846 0
784.865 0
784.883 0
784.901 6
784.919 0
784.937 0
784.955 1
784.973 6
784.992 10
785.010 0
785.028 0
785.046 0
785.064 0
785.082 3
785.100 5
785.119 2
785.137 11
785.155 9
785.173 3
785.191 0
785.209 0
785.227 0
785.246 15
785.264 12
785.282 3
785.300 3
785.318 6
785.336 7
785.354 11
785.373 4
785.391 2
785.409 8
785.427 7
785.445 2
785.463 3
785.481 0
785.500 0
785.518 0
785.536 1
785.554 0
785.572 0
785.590 0
785.608 0
785.627 0
785.645 1
785.663 1
785.681 0
785.699 0
785.717 1
785.735 0
785.754 0
785.772 0
785.790 0
785.808 0
785.826 8
785.844 7
785.863 0
785.881 2
785.899 2
785.917 3
785.935 0
785.953 0
785.971 0
785.990 7
786.008 11
786.026 2
786.044 0
786.062 0
786.080 0
786.099 3
786.117 7
786.135 11
786.153 4
786.171 22
786.189 2
786.207 0
786.226 3
786.244 5
786.262 0
786.280 4
786.298 4
786.316 5
786.335 18
786.353 11
786.371 18
786.389 11
786.407 11
786.425 6
786.443 5
786.462 3
786.480 5
786.498 0
786.516 7
786.534 0
786.552 0
786.571 0
786.589 0
786.607 2
786.625 9
786.643 22
786.661 9
786.679 3
786.698 3
786.716 2
786.734 0
786.752 2
786.770 3
786.788 0
786.807 0
786.825 0
786.843 2
786.861 0
786.879 0
786.897 5
786.916 0
786.934 0
786.952 2
786.970 2
786.988 7
787.006 0
787.025 0
787.043 0
787.061 1
787.079 1
787.097 0
787.115 0
787.134 2
787.152 2
787.170 5
787.188 1
787.206 0
787.224 1
787.243 1
787.261 0
787.279 2
787.297 0
787.315 6
787.333 1
787.352 3
787.370 9
787.388 16
787.406 12
787.424 0
787.442 1
787.461 0
787.479 2
787.497 1
787.515 0
787.533 12
787.551 5
787.570 13
787.588 6
787.606 0
787.624 0
787.642 0
787.660 0
787.679 3
787.697 0
787.715 0
787.733 4
787.751 3
787.769 5
787.788 0
787.806 0
787.824 0
787.842 3
787.860 1
787.878 0
787.897 0
787.915 0
787.933 4
787.951 1
787.969 2
787.987 0
788.006 4
788.024 0
788.042 0
788.060 2
788.078 0
788.097 3
788.115 0
788.133 1
788.151 4
788.169 0
788.187 4
788.206 3
788.224 9
788.242 3
788.260 8
788.278 6
788.296 0
788.315 3
788.333 1
788.351 1
788.369 8
788.387 6
788.406 0
788.424 0
788.442 4
788.460 7
788.478 0
788.496 0
788.515 0
788.533 0
788.551 4
788.569 1
788.587 2
788.606 0
788.624 0
788.642 0
788.660 1
788.678 3
788.696 0
788.715 5
788.733 1
788.751 0
788.769 6
788.787 6
788.806 3
788.824 0
788.842 0
788.860 0
788.878 0
788.896 0
788.915 0
788.933 0
788.951 3
788.969 8
788.987 0
789.006 0
789.024 0
789.042 0
789.060 0
789.078 0
789.097 0
789.115 10
789.133 4
789.151 0
789.169 4
789.187 3
789.206 12
789.224 5
789.242 7
789.260 5
789.278 1
789.297 0
789.315 0
789.333 0
789.351 3
789.369 0
789.388 3
789.406 13
789.424 27
789.442 14
789.460 1
789.479 0
789.497 0
789.515 0
789.533 0
789.551 2
789.569 0
789.588 0
789.606 0
789.624 3
789.642 0
789.660 0
789.679 0
789.697 0
789.715 0
789.733 0
789.751 0
789.770 0
789.788 0
789.806 0
789.824 0
789.842 0
789.861 3
789.879 0
789.897 2
789.915 7
789.933 5
789.952 0
789.970 1
789.988 1
790.006 5
790.024 7
790.043 0
790.061 5
790.079 1
790.097 0
790.115 0
790.134 1
790.152 6
790.170 17
790.188 13
790.206 3
790.225 0
790.243 0
790.261 13
790.279 9
790.297 14
790.316 2
790.334 2
790.352 1
790.370 0
790.388 3
790.407 0
790.425 2
790.443 5
790.461 3
790.479 0
790.498 0
790.516 3
790.534 10
790.552 4
790.570 6
790.589 5
790.607 2
790.625 2
790.643 0
790.661 0
790.680 5
790.698 2
790.716 0
790.734 0
790.752 0
790.771 0
790.789 0
790.807 5
790.825 1
790.843 0
790.862 0
790.880 0
790.898 1
790.916 0
790.934 0
790.953 0
790.971 0
790.989 0
791.007 3
791.026 0
791.044 0
791.062 0
791.080 0
791.098 0
791.117 3
791.135 8
791.153 7
791.171 0
791.189 0
791.208 2
791.226 1
791.244 1
791.262 10
791.280 3
791.299 4
791.317 1
791.335 1
791.353 0
791.372 0
791.390 0
791.408 0
791.426 9
791.444 8
791.463 0
791.481 0
791.499 0
791.517 0
791.535 0
791.554 6
791.572 0
791.590 3
791.608 2
791.627 0
791.645 0
791.663 0
791.681 0
791.699 0
791.718 0
791.736 0
791.754 0
791.772 8
791.791 3
791.809 0
791.827 0
791.845 1
791.863 3
791.882 0
791.900 0
791.918 0
791.936 0
791.954 1
791.973 2
791.991 2
792.009 0
792.027 0
792.046 0
792.064 2
792.082 4
792.100 0
792.118 0
792.137 0
792.155 1
792.173 0
792.191 0
792.210 0
792.228 0
792.246 0
792.264 0
792.282 0
792.301 0
792.319 0
792.337 3
792.355 6
792.374 11
792.392 0
792.410 2
792.428 4
792.447 0
792.465 0
792.483 0
792.501 0
792.519 0
792.538 0
792.556 0
792.574 8
792.592 4
792.611 0
792.629 0
792.647 0
792.665 0
792.683 0
792.702 3
792.720 0
792.738 0
792.756 0
792.775 2
792.793 6
792.811 2
792.829 0
792.848 4
792.866 4
792.884 0
792.902 0
792.920 0
792.939 7
792.957 3
792.975 0
792.993 1
793.012 0
793.030 2
793.048 9
793.066 1
793.085 0
793.103 2
793.121 8
793.139 6
793.157 3
793.176 1
793.194 0
793.212 0
793.230 1
793.249 8
793.267 3
793.285 0
793.303 0
793.322 8
793.340 1
793.358 22
793.376 4
793.395 0
793.413 0
793.431 0
793.449 0
793.467 0
793.486 1
793.504 22
793.522 23
793.540 17
793.559 13
793.577 14
793.595 3
793.613 8
793.632 17
793.650 9
793.668 0
793.686 2
793.705 0
793.723 1
793.741 8
793.759 7
793.778 1
793.796 0
793.814 0
793.832 6
793.851 1
793.869 0
793.887 0
793.905 0
793.923 0
793.942 0
793.960 0
793.978 5
793.996 3
794.015 0
794.033 0
794.051 11
794.069 5
794.088 0
794.106 1
794.124 0
794.142 0
794.161 10
794.179 4
794.197 4
794.215 0
794.234 1
794.252 6
794.270 11
794.288 3
794.307 0
794.325 0
794.343 4
794.361 4
794.380 3
794.398 1
794.416 4
794.434 0
794.453 0
794.471 3
794.489 12
794.507 9
794.526 11
794.544 26
794.562 19
794.580 18
794.599 21
794.617 12
794.635 2
794.653 3
794.672 3
794.690 2
794.708 3
794.726 4
794.745 0
794.763 1
794.781 0
794.799 8
794.818 20
794.836 2
794.854 3
794.872 0
794.891 0
794.909 0
794.927 0
794.945 1
794.964 0
794.982 0
795.000 0
795.018 0
795.037 0
795.055 0
795.073 0
795.091 1
795.110 1
795.128 4
795.146 17
795.164 1
795.183 3
795.201 5
795.219 2
795.238 0
795.256 1
795.274 8
795.292 11
795.311 0
795.329 3
795.347 5
795.365 7
795.384 3
795.402 0
795.420 0
795.438 5
795.457 10
795.475 9
795.493 26
795.511 69
795.530 77
795.548 53
795.566 30
795.584 9
795.603 16
795.621 11
795.639 19
795.658 5
795.676 10
795.694 4
795.712 13
795.731 6
795.749 0
795.767 0
795.785 0
795.804 0
795.822 0
795.840 0
795.858 0
795.877 0
795.895 7
795.913 0
795.931 0
795.950 0
795.968 0
795.986 5
796.005 0
796.023 5
796.041 4
796.059 1
796.078 3
796.096 0
796.114 0
796.132 0
796.151 4
796.169 2
796.187 5
796.205 4
796.224 4
796.242 0
796.260 5
796.279 3
796.297 4
796.315 1
796.333 4
796.352 1
796.370 0
796.388 5
796.406 3
796.425 2
796.443 0
796.461 0
796.480 5
796.498 32
796.516 42
796.534 15
796.553 9
796.571 9
796.589 0
796.607 0
796.626 0
796.644 0
796.662 0
796.681 0
796.699 0
796.717 1
796.735 0
796.754 0
796.772 0
796.790 0
796.808 3
796.827 1
796.845 0
796.863 0
796.882 4
796.900 3
796.918 0
796.936 5
796.955 5
796.973 0
796.991 0
797.010 0
797.028 0
797.046 1
797.064 0
797.083 0
797.101 0
797.119 1
797.137 6
797.156 4
797.174 7
797.192 3
797.211 0
797.229 1
797.247 0
797.265 9
797.284 2
797.302 8
797.320 5
797.339 0
797.357 0
797.375 0
797.393 0
797.412 0
797.430 0
797.448 4
797.467 5
797.485 7
797.503 8
797.521 11
797.540 2
797.558 1
797.576 22
797.595 8
797.613 0
797.631 6
797.649 11
797.668 8
797.686 2
797.704 0
797.723 2
797.741 0
797.759 4
797.777 2
797.796 0
797.814 0
797.832 0
797.851 0
797.869 10
797.887 12
797.905 1
797.924 15
797.942 8
797.960 0
797.979 0
797.997 0
798.015 7
798.033 8
798.052 1
798.070 6
798.088 5
798.107 0
798.125 1
798.143 1
798.161 1
798.180 0
798.198 1
798.216 7
798.235 0
798.253 6
798.271 3
798.290 3
798.308 0
798.326 18
798.344 6
798.363 3
798.381 6
798.399 0
798.418 0
798.436 0
798.454 0
798.472 0
798.491 2
798.509 0
798.527 2
798.546 1
798.564 8
798.582 0
798.601 0
798.619 0
798.637 0
798.655 0
798.674 1
798.692 0
798.710 7
798.729 7
798.747 0
798.765 0
798.784 0
798.802 0
798.820 0
798.838 3
798.857 0
798.875 4
798.893 6
798.912 1
798.930 1
798.948 0
798.967 0
798.985 1
799.003 0
799.021 0
799.040 5
799.058 0
799.076 0
799.095 2
799.113 3
799.131 0
799.150 0
799.168 6
799.186 13
799.204 18
799.223 7
799.241 9
799.259 3
799.278 0
799.296 0
799.314 3
799.333 1
799.351 2
799.369 1
799.387 4
799.406 6
799.424 8
799.442 5
799.461 0
799.479 2
799.497 0
799.516 0
799.534 0
799.552 0
799.571 0
799.589 0
799.607 0
799.625 3
799.644 1
799.662 3
799.680 11
799.699 2
799.717 4
799.735 0
799.754 0
799.772 1
799.790 7
799.809 10
799.827 6
799.845 0
799.863 0
799.882 0
799.900 0
799.918 1
799.937 1
799.955 7
799.973 2
799.992 0
800.010 5
800.028 0
800.047 0
800.065 0
800.083 0
800.102 1
800.120 8
800.138 1
800.156 0
800.175 11
800.193 7
800.211 5
800.230 2
800.248 0
800.266 2
800.285 4
800.303 2
800.321 2
800.340 9
800.358 1
800.376 0
800.395 2
800.413 0
800.431 3
800.450 33
800.468 13
800.486 2
800.505 0
800.523 2
800.541 3
800.559 1
800.578 0
800.596 0
800.614 0
800.633 7
800.651 1
800.669 0
800.688 0
800.706 3
800.724 2
800.743 6
800.761 0
800.779 0
800.798 0
800.816 0
800.834 0
800.853 0
800.871 15
800.889 0
800.908 1
800.926 7
800.944 5
800.963 0
800.981 1
800.999 0
801.018 0
801.036 4
801.054 3
801.072 1
801.091 4
801.109 11
801.127 1
801.146 0
801.164 5
801.182 0
801.201 0
801.219 3
801.237 5
801.256 0
801.274 0
801.292 3
801.311 4
801.329 0
801.347 2
801.366 0
801.384 0
801.402 0
801.421 0
801.439 0
801.457 0
801.476 0
801.494 0
801.512 0
801.531 0
801.549 0
801.567 1
801.586 0
801.604 1
801.622 0
801.641 0
801.659 0
801.677 0
801.696 2
801.714 12
801.732 4
801.751 0
801.769 0
801.787 0
801.806 0
801.824 3
801.842 1
801.861 0
801.879 5
801.897 0
801.916 7
801.934 4
801.952 0
801.971 0
801.989 0
802.007 0
802.026 0
802.044 0
802.062 0
802.081 0
802.099 7
802.117 13
802.136 8
802.154 1
802.172 0
802.191 0
802.209 11
802.227 7
802.246 1
802.264 0
802.282 0
802.301 0
802.319 1
802.337 3
802.356 7
802.374 0
802.392 7
802.411 0
802.429 4
802.447 1
802.466 2
802.484 9
802.502 1
802.521 3
802.539 3
802.557 0
802.576 5
802.594 6
802.613 4
802.631 0
802.649 0
802.668 0
802.686 0
802.704 7
802.723 3
802.741 0
802.759 0
802.778 2
802.796 1
802.814 1
802.833 0
802.851 0
802.869 0
802.888 0
802.906 0
802.924 0
802.943 0
802.961 2
802.979 4
802.998 0
803.016 0
803.034 3
803.053 0
803.071 1
803.089 0
803.108 0
803.126 1
803.145 0
803.163 0
803.181 8
803.200 2
803.218 9
803.236 6
803.255 6
803.273 5
803.291 0
803.310 1
803.328 0
803.346 1
803.365 7
803.383 0
803.401 3
803.420 14
803.438 4
803.456 0
803.475 0
803.493 0
803.512 0
803.530 7
803.548 2
803.567 0
803.585 0
803.603 3
803.622 5
803.640 1
803.658 0
803.677 0
803.695 0
803.713 1
803.732 1
803.750 0
803.769 0
803.787 0
803.805 0
803.824 0
803.842 4
803.860 7
803.879 1
803.897 0
803.915 0
803.934 0
803.952 2
803.970 0
803.989 2
804.007 6
804.026 0
804.044 0
804.062 0
804.081 0
804.099 0
804.117 1
804.136 1
804.154 2
804.172 0
804.191 7
804.209 1
804.227 7
804.246 6
804.264 0
804.283 0
804.301 0
804.319 0
804.338 3
804.356 0
804.374 21
804.393 10
804.411 3
804.429 8
804.448 0
804.466 6
804.485 8
804.503 8
804.521 0
804.540 4
804.558 0
804.576 0
804.595 0
804.613 4
804.631 3
804.650 0
804.668 3
804.687 0
804.705 0
804.723 0
804.742 0
804.760 0
804.778 9
804.797 7
804.815 1
804.833 0
804.852 0
804.870 0
804.889 0
804.907 1
804.925 2
804.944 0
804.962 0
804.980 0
804.999 9
805.017 2
805.036 0
805.054 4
805.072 9
805.091 0
805.109 0
805.127 0
805.146 6
805.164 0
805.183 0
805.201 6
805.219 2
805.238 0
805.256 0
805.274 2
805.293 5
805.311 0
805.330 1
805.348 5
805.366 3
805.385 6
805.403 5
805.421 0
805.440 0
805.458 6
805.476 1
805.495 1
805.513 0
805.532 0
805.550 4
805.568 6
805.587 2
805.605 1
805.624 0
805.642 0
805.660 2
805.679 0
805.697 0
805.715 0
805.734 0
805.752 0
805.771 0
805.789 0
805.807 0
805.826 2
805.844 5
805.862 0
805.881 0
805.899 0
805.918 0
805.936 0
805.954 0
805.973 0
805.991 0
806.009 6
806.028 7
806.046 2
806.065 0
806.083 3
806.101 0
806.120 0
806.138 0
806.157 0
806.175 0
806.193 0
806.212 0
806.230 4
806.248 19
806.267 15
806.285 4
806.304 3
806.322 3
806.340 2
806.359 0
806.377 0
806.396 8
806.414 6
806.432 5
806.451 1
806.469 0
806.487 0
806.506 0
806.524 0
806.543 5
806.561 4
806.579 0
806.598 0
806.616 0
806.635 2
806.653 0
806.671 11
806.690 9
806.708 3
806.727 2
806.745 2
806.763 5
806.782 4
806.800 10
806.818 8
806.837 3
806.855 0
806.874 14
806.892 6
806.910 0
806.929 0
806.947 0
806.966 4
806.984 8
807.002 7
807.021 2
807.039 0
807.058 7
807.076 8
807.094 2
807.113 0
807.131 4
807.150 0
807.168 4
807.186 4
807.205 0
807.223 1
807.241 0
807.260 5
807.278 4
807.297 8
807.315 4
807.333 0
807.352 0
807.370 7
807.389 14
807.407 9
807.425 0
807.444 1
807.462 10
807.481 6
807.499 0
807.517 2
807.536 27
807.554 62
807.573 34
807.591 2
807.609 5
807.628 2
807.646 0
807.665 0
807.683 6
807.701 3
807.720 0
807.738 0
807.757 5
807.775 2
807.793 0
807.812 0
807.830 10
807.849 5
807.867 8
807.885 8
807.904 0
807.922 0
807.941 4
807.959 6
807.977 0
807.996 0
808.014 0
808.033 4
808.051 1
808.070 3
808.088 1
808.106 4
808.125 0
808.143 0
808.162 11
808.180 5
808.198 3
808.217 3
808.235 10
808.254 4
808.272 8
808.290 3
808.309 4
808.327 2
808.346 7
808.364 0
808.382 3
808.401 4
808.419 7
808.438 2
808.456 0
808.474 0
808.493 0
808.511 0
808.530 3
808.548 32
808.567 10
808.585 10
808.603 2
808.622 1
808.640 10
808.659 1
808.677 6
808.695 2
808.714 9
808.732 6
808.751 1
808.769 0
808.787 0
808.806 0
808.824 3
808.843 0
808.861 3
808.880 0
808.898 0
808.916 0
808.935 2
808.953 12
808.972 9
808.990 0
809.008 2
809.027 3
809.045 7
809.064 0
809.082 0
809.101 1
809.119 2
809.137 1
809.156 2
809.174 0
809.193 3
809.211 0
809.229 0
809.248 0
809.266 0
809.285 10
809.303 1
809.322 0
809.340 3
809.358 7
809.377 6
809.395 6
809.414 24
809.432 4
809.450 9
809.469 17
809.487 32
809.506 37
809.524 23
809.543 45
809.561 25
809.579 7
809.598 3
809.616 0
809.635 2
809.653 4
809.672 0
809.690 0
809.708 2
809.727 0
809.745 0
809.764 0
809.782 0
809.800 0
809.819 0
809.837 2
809.856 0
809.874 4
809.893 2
809.911 5
809.929 0
809.948 5
809.966 0
809.985 1
810.003 9
810.022 0
810.040 0
810.058 0
810.077 0
810.095 2
810.114 0
810.132 0
810.151 2
810.169 0
810.187 0
810.206 1
810.224 0
810.243 0
810.261 1
810.280 0
810.298 2
810.316 12
810.335 6
810.353 0
810.372 4
810.390 10
810.409 3
810.427 8
810.445 5
810.464 1
810.482 4
810.501 3
810.519 26
810.538 11
810.556 8
810.575 0
810.593 5
810.611 15
810.630 10
810.648 1
810.667 0
810.685 0
810.704 2
810.722 0
810.740 0
810.759 0
810.777 0
810.796 0
810.814 0
810.833 0
810.851 0
810.869 0
810.888 1
810.906 3
810.925 0
810.943 0
810.962 5
810.980 3
810.999 7
811.017 5
811.035 16
811.054 2
811.072 1
811.091 2
811.109 0
811.128 0
811.146 1
811.164 3
811.183 1
811.201 0
811.220 8
811.238 1
811.257 1
811.275 0
811.294 2
811.312 0
811.330 0
811.349 3
811.367 9
811.386 7
811.404 3
811.423 11
811.441 0
811.460 1
811.478 12
811.496 56
811.515 37
811.533 16
811.552 4
811.570 13
811.589 9
811.607 1
811.626 0
811.644 4
811.662 4
811.681 0
811.699 16
811.718 10
811.736 2
811.755 2
811.773 1
811.792 0
811.810 0
811.828 0
811.847 0
811.865 4
811.884 3
811.902 1
811.921 0
811.939 4
811.958 4
811.976 0
811.995 0
812.013 0
812.031 3
812.050 13
812.068 1
812.087 0
812.105 8
812.124 7
812.142 0
812.161 0
812.179 0
812.197 7
812.216 2
812.234 2
812.253 3
812.271 0
812.290 0
812.308 3
812.327 3
812.345 0
812.364 0
812.382 3
812.400 2
812.419 2
812.437 0
812.456 9
812.474 7
812.493 14
812.511 6
812.530 0
812.548 0
812.567 5
812.585 4
812.603 0
812.622 0
812.640 0
812.659 0
812.677 4
812.696 0
812.714 0
812.733 0
812.751 1
812.770 0
812.788 0
812.806 0
812.825 3
812.843 2
812.862 0
812.880 0
812.899 0
812.917 0
812.936 4
812.954 6
812.973 3
812.991 0
813.010 0
813.028 0
813.046 0
813.065 0
813.083 0
813.102 0
813.120 0
813.139 2
813.157 1
813.176 3
813.194 4
813.213 0
813.231 3
813.250 2
813.268 0
813.286 3
813.305 3
813.323 3
813.342 0
813.360 0
813.379 0
813.397 4
813.416 4
813.434 0
813.453 0
813.471 5
813.490 9
813.508 13
813.527 5
813.545 6
813.563 8
813.582 0
813.600 11
813.619 2
813.637 0
813.656 0
813.674 0
813.693 0
813.711 0
813.730 0
813.748 1
813.767 0
813.785 10
813.804 1
813.822 2
813.841 0
813.859 0
813.877 0
813.896 3
813.914 0
813.933 0
813.951 0
813.970 1
813.988 1
814.007 0
814.025 0
814.044 7
814.062 4
814.081 2
814.099 0
814.118 7
814.136 5
814.155 0
814.173 6
814.191 0
814.210 8
814.228 3
814.247 1
814.265 9
814.284 3
814.302 0
814.321 4
814.339 0
814.358 0
814.376 6
814.395 0
814.413 0
814.432 2
814.450 0
814.469 3
814.487 0
814.506 0
814.524 0
814.543 0
814.561 0
814.580 0
814.598 2
814.616 1
814.635 0
814.653 0
814.672 0
814.690 0
814.709 0
814.727 0
814.746 0
814.764 0
814.783 0
814.801 3
814.820 3
814.838 10
814.857 0
814.875 2
814.894 0
814.912 0
814.931 0
814.949 1
814.968 0
814.986 0
815.005 0
815.023 1
815.042 0
815.060 3
815.079 5
815.097 0
815.115 1
815.134 3
815.152 0
815.171 0
815.189 0
815.208 6
815.226 3
815.245 11
815.263 3
815.282 0
815.300 8
815.319 1
815.337 0
815.356 0
815.374 0
815.393 0
815.411 4
815.430 13
815.448 6
815.467 3
815.485 1
815.504 6
815.522 3
815.541 0
815.559 1
815.578 6
815.596 1
815.615 0
815.633 5
815.652 7
815.670 4
815.689 0
815.707 0
815.726 6
815.744 4
815.763 3
815.781 0
815.800 0
815.818 0
815.837 1
815.855 0
815.874 0
815.892 3
815.911 0
815.929 0
815.948 0
815.966 0
815.985 0
816.003 0
816.022 2
816.040 2
816.059 0
816.077 4
816.095 7
816.114 0
816.132 2
816.151 3
816.169 0
816.188 0
816.206 6
816.225 1
816.243 1
816.262 0
816.280 4
816.299 13
816.317 6
816.336 12
816.354 0
816.373 0
816.391 0
816.410 5
816.428 5
816.447 10
816.465 4
816.484 0
816.502 0
816.521 0
816.539 0
816.558 0
816.576 0
816.595 3
816.613 4
816.632 0
816.650 0
816.669 14
816.687 10
816.706 7
816.724 11
816.743 8
816.761 4
816.780 0
816.799 0
816.817 0
816.836 0
816.854 0
816.873 0
816.891 1
816.910 0
816.928 0
816.947 6
816.965 4
816.984 0
817.002 0
817.021 11
817.039 0
817.058 2
817.076 24
817.095 10
817.113 3
817.132 5
817.150 0
817.169 1
817.187 0
817.206 0
817.224 6
817.243 0
817.261 0
817.280 0
817.298 0
817.317 0
817.335 0
817.354 3
817.372 1
817.391 0
817.409 5
817.428 2
817.446 9
817.465 5
817.483 1
817.502 5
817.520 0
817.539 11
817.557 11
817.576 10
817.594 3
817.613 0
817.631 3
817.650 0
817.668 0
817.687 0
817.705 0
817.724 0
817.742 1
817.761 0
817.780 0
817.798 2
817.817 0
817.835 0
817.854 1
817.872 10
817.891 7
817.909 2
817.928 3
817.946 1
817.965 10
817.983 3
818.002 2
818.020 4
818.039 0
818.057 0
818.076 2
818.094 7
818.113 11
818.131 0
818.150 3
818.168 0
818.187 1
818.205 1
818.224 8
818.242 12
818.261 3
818.280 0
818.298 1
818.317 0
818.335 0
818.354 5
818.372 0
818.391 0
818.409 0
818.428 0
818.446 0
818.465 1
818.483 13
818.502 1
818.520 0
818.539 0
818.557 2
818.576 0
818.594 0
818.613 0
818.631 0
818.650 0
818.668 1
818.687 0
818.706 2
818.724 0
818.743 0
818.761 0
818.780 3
818.798 0
818.817 0
818.835 4
818.854 1
818.872 0
818.891 4
818.909 4
818.928 3
818.946 4
818.965 2
818.983 0
819.002 2
819.021 0
819.039 4
819.058 2
819.076 0
819.095 7
819.113 1
819.132 0
819.150 0
819.169 0
819.187 0
819.206 0
819.224 3
819.243 4
819.261 4
819.280 0
819.298 0
819.317 0
819.336 10
819.354 7
819.373 19
819.391 8
819.410 3
819.428 12
819.447 6
819.465 0
819.484 0
819.502 0
819.521 0
819.539 0
819.558 0
819.576 0
819.595 4
819.614 6
819.632 5
819.651 1
819.669 0
819.688 0
819.706 0
819.725 1
819.743 8
819.762 5
819.780 0
819.799 3
819.817 0
819.836 10
819.855 3
819.873 6
819.892 0
819.910 0
819.929 0
819.947 15
819.966 2
819.984 0
820.003 3
820.021 1
820.040 0
820.058 0
820.077 5
820.096 7
820.114 0
820.133 0
820.151 0
820.170 0
820.188 0
820.207 0
820.225 0
820.244 5
820.262 4
820.281 2
820.300 0
820.318 4
820.337 4
820.355 12
820.374 2
820.392 7
820.411 19
820.429 8
820.448 0
820.466 0
820.485 9
820.504 8
820.522 0
820.541 1
820.559 7
820.578 0
820.596 0
820.615 0
820.633 0
820.652 0
820.670 0
820.689 5
820.708 0
820.726 7
820.745 5
820.763 8
820.782 2
820.800 5
820.819 0
820.837 0
820.856 0
820.875 0
820.893 3
820.912 5
820.930 1
820.949 0
820.967 0
820.986 0
821.004 0
821.023 0
821.041 0
821.060 1
821.079 0
821.097 0
821.116 0
821.134 6
821.153 7
821.171 0
821.190 1
821.208 0
821.227 2
821.246 0
821.264 0
821.283 2
821.301 1
821.320 3
821.338 8
821.357 4
821.375 12
821.394 5
821.413 0
821.431 8
821.450 4
821.468 3
821.487 3
821.505 0
821.524 15
821.542 3
821.561 7
821.580 8
821.598 0
821.617 0
821.635 0
821.654 0
821.672 5
821.691 0
821.709 0
821.728 1
821.747 7
821.765 1
821.784 0
821.802 4
821.821 4
821.839 3
821.858 2
821.877 1
821.895 3
821.914 3
821.932 0
821.951 0
821.969 7
821.988 6
822.006 3
822.025 0
822.044 0
822.062 0
822.081 0
822.099 0
822.118 1
822.136 1
822.155 1
822.174 3
822.192 2
822.211 0
822.229 0
822.248 0
822.266 0
822.285 3
822.304 4
822.322 1
822.341 8
822.359 4
822.378 1
822.396 4
822.415 7
822.433 5
822.452 0
822.471 0
822.489 0
822.508 1
822.526 7
822.545 1
822.563 0
822.582 0
822.601 0
822.619 0
822.638 0
822.656 0
822.675 1
822.693 2
822.712 0
822.731 0
822.749 0
822.768 3
822.786 3
822.805 0
822.823 0
822.842 0
822.861 0
822.879 0
822.898 0
822.916 0
822.935 0
822.953 0
822.972 0
822.991 1
823.009 4
823.028 1
823.046 7
823.065 2
823.083 2
823.102 4
823.121 1
823.139 1
823.158 0
823.176 1
823.195 0
823.214 0
823.232 1
823.251 5
823.269 7
823.288 0
823.306 4
823.325 0
823.344 3
823.362 2
823.381 0
823.399 2
823.418 0
823.436 0
823.455 0
823.474 0
823.492 0
823.511 15
823.529 70
823.548 124
823.567 80
823.585 38
823.604 16
823.622 20
823.641 15
823.659 6
823.678 7
823.697 0
823.715 0
823.734 3
823.752 10
823.771 8
823.790 2
823.808 0
823.827 1
823.845 0
823.864 6
823.882 4
823.901 0
823.920 0
823.938 4
823.957 2
823.975 0
823.994 0
824.013 0
824.031 0
824.050 1
824.068 14
824.087 8
824.105 0
824.124 0
824.143 0
824.161 3
824.180 2
824.198 0
824.217 3
824.236 2
824.254 0
824.273 3
824.291 5
824.310 7
824.329 8
824.347 0
824.366 9
824.384 34
824.403 18
824.421 0
824.440 1
824.459 0
824.477 1
824.496 1
824.514 3
824.533 26
824.552 39
824.570 11
824.589 3
824.607 10
824.626 7
824.645 8
824.663 0
824.682 0
824.700 2
824.719 5
824.738 2
824.756 0
824.775 6
824.793 0
824.812 0
824.831 0
824.849 0
824.868 5
824.886 1
824.905 3
824.923 0
824.942 0
824.961 0
824.979 0
824.998 0
825.016 0
825.035 2
825.054 34
825.072 24
825.091 16
825.109 13
825.128 6
825.147 3
825.165 0
825.184 4
825.202 2
825.221 1
825.240 0
825.258 0
825.277 0
825.295 0
825.314 1
825.333 1
825.351 0
825.370 8
825.388 5
825.407 0
825.426 8
825.444 4
825.463 6
825.481 0
825.500 2
825.519 9
825.537 10
825.556 6
825.574 9
825.593 9
825.612 7
825.630 1
825.649 0
825.668 0
825.686 0
825.705 0
825.723 0
825.742 0
825.761 0
825.779 8
825.798 10
825.816 7
825.835 2
825.854 1
825.872 4
825.891 0
825.909 0
825.928 0
825.947 0
825.965 0
825.984 0
826.002 4
826.021 4
826.040 7
826.058 12
826.077 18
826.095 6
826.114 6
826.133 1
826.151 3
826.170 0
826.189 0
826.207 2
826.226 0
826.244 3
826.263 6
826.282 0
826.300 0
826.319 2
826.337 1
826.356 0
826.375 0
826.393 0
826.412 0
826.430 0
826.449 2
826.468 0
826.486 12
826.505 13
826.524 2
826.542 0
826.561 2
826.579 3
826.598 4
826.617 0
826.635 0
826.654 0
826.672 0
826.691 0
826.710 0
826.728 1
826.747 0
826.766 3
826.784 6
826.803 0
826.821 0
826.840 5
826.859 0
826.877 3
826.896 4
826.914 0
826.933 0
826.952 0
826.970 0
826.989 0
827.008 0
827.026 0
827.045 5
827.063 2
827.082 8
827.101 0
827.119 0
827.138 0
827.157 2
827.175 1
827.194 0
827.212 4
827.231 4
827.250 0
827.268 1
827.287 4
827.306 11
827.324 4
827.343 0
827.361 0
827.380 1
827.399 8
827.417 8
827.436 3
827.455 6
827.473 10
827.492 13
827.510 2
827.529 1
827.548 0
827.566 0
827.585 0
827.604 1
827.622 2
827.641 6
827.659 0
827.678 0
827.697 1
827.715 0
827.734 0
827.753 0
827.771 0
827.790 0
827.808 0
827.827 0
827.846 2
827.864 12
827.883 3
827.902 0
827.920 0
827.939 2
827.957 3
827.976 4
827.995 2
828.013 0
828.032 1
828.051 4
828.069 0
828.088 6
828.107 0
828.125 0
828.144 0
828.162 0
828.181 0
828.200 0
828.218 0
828.237 0
828.256 0
828.274 0
828.293 0
828.311 0
828.330 4
828.349 0
828.367 0
828.386 0
828.405 0
828.423 3
828.442 21
828.461 9
828.479 0
828.498 0
828.516 1
828.535 0
828.554 5
828.572 9
828.591 2
828.610 0
828.628 0
828.647 1
828.666 0
828.684 0
828.703 2
828.721 0
828.740 0
828.759 0
828.777 0
828.796 0
828.815 0
828.833 0
828.852 0
828.871 1
828.889 9
828.908 10
828.927 2
828.945 0
828.964 0
828.982 0
829.001 0
829.020 4
829.038 0
829.057 0
829.076 0
829.094 1
829.113 0
829.132 1
829.150 4
829.169 5
829.188 4
829.206 2
829.225 8
829.243 3
829.262 1
829.281 0
829.299 0
829.318 2
829.337 0
829.355 0
829.374 1
829.393 0
829.411 6
829.430 11
829.449 1
829.467 2
829.486 2
829.505 3
829.523 10
829.542 2
829.560 0
829.579 0
829.598 2
829.616 1
829.635 0
829.654 0
829.672 0
829.691 0
829.710 3
829.728 1
829.747 12
829.766 2
829.784 0
829.803 10
829.822 0
829.840 0
829.859 0
829.878 2
829.896 3
829.915 3
829.933 3
829.952 0
829.971 0
829.989 3
830.008 6
830.027 6
830.045 0
830.064 0
830.083 3
830.101 2
830.120 0
830.139 9
830.157 4
830.176 0
830.195 0
830.213 4
830.232 1
830.251 0
830.269 0
830.288 0
830.307 0
830.325 5
830.344 4
830.363 7
830.381 10
830.400 5
830.418 2
830.437 6
830.456 1
830.474 0
830.493 0
830.512 0
830.530 0
830.549 2
830.568 8
830.586 2
830.605 0
830.624 4
830.642 0
830.661 1
830.680 2
830.698 0
830.717 3
830.736 8
830.754 2
830.773 0
830.792 0
830.810 0
830.829 2
830.848 0
830.866 0
830.885 0
830.904 0
830.922 0
830.941 0
830.960 6
830.978 0
830.997 2
831.016 3
831.034 0
831.053 0
831.072 0
831.090 0
831.109 1
831.128 0
831.146 1
831.165 1
831.184 0
831.202 2
831.221 0
831.240 0
831.258 0
831.277 3
831.296 0
831.314 0
831.333 0
831.352 0
831.370 1
831.389 0
831.408 1
831.426 0
831.445 9
831.464 7
831.482 0
831.501 4
831.520 0
831.538 4
831.557 4
831.576 15
831.594 7
831.613 1
831.632 0
831.650 0
831.669 4
831.688 0
831.706 0
831.725 0
831.744 5
831.762 0
831.781 0
831.800 1
831.818 2
831.837 0
831.856 0
831.874 0
831.893 1
831.912 0
831.930 0
831.949 1
831.968 0
831.987 0
832.005 0
832.024 0
832.043 0
832.061 2
832.080 0
832.099 0
832.117 2
832.136 4
832.155 7
832.173 1
832.192 9
832.211 28
832.229 4
832.248 1
832.267 1
832.285 0
832.304 3
832.323 10
832.341 3
832.360 2
832.379 0
832.397 0
832.416 0
832.435 0
832.453 12
832.472 2
832.491 4
832.510 0
832.528 0
832.547 2
832.566 3
832.584 9
832.603 3
832.622 7
832.640 0
832.659 0
832.678 0
832.696 0
832.715 0
832.734 0
832.752 0
832.771 0
832.790 1
832.808 2
832.827 8
832.846 1
832.865 0
832.883 0
832.902 0
832.921 0
832.939 0
832.958 0
832.977 1
832.995 0
833.014 0
833.033 18
833.051 4
833.070 2
833.089 1
833.107 7
833.126 6
833.145 0
833.164 0
833.182 0
833.201 1
833.220 4
833.238 3
833.257 7
833.276 10
833.294 0
833.313 2
833.332 1
833.350 0
833.369 0
833.388 0
833.406 0
833.425 5
833.444 1
833.463 7
833.481 5
833.500 0
833.519 0
833.537 0
833.556 0
833.575 2
833.593 2
833.612 0
833.631 0
833.649 3
833.668 7
833.687 2
833.706 0
833.724 0
833.743 1
833.762 0
833.780 0
833.799 2
833.818 0
833.836 0
833.855 0
833.874 0
833.893 0
833.911 1
833.930 2
833.949 0
833.967 0
833.986 2
834.005 0
834.023 0
834.042 5
834.061 0
834.080 0
834.098 3
834.117 1
834.136 10
834.154 4
834.173 0
834.192 4
834.210 5
834.229 5
834.248 6
834.267 0
834.285 0
834.304 7
834.323 17
834.341 4
834.360 0
834.379 0
834.397 0
834.416 2
834.435 13
834.454 2
834.472 3
834.491 3
834.510 1
834.528 2
834.547 0
834.566 0
834.584 4
834.603 0
834.622 7
834.641 8
834.659 1
834.678 0
834.697 1
834.715 0
834.734 0
834.753 0
834.772 0
834.790 0
834.809 0
834.828 0
834.846 0
834.865 0
834.884 9
834.902 14
834.921 2
834.940 0
834.959 0
834.977 2
834.996 0
835.015 0
835.033 0
835.052 0
835.071 0
835.090 0
835.108 0
835.127 0
835.146 6
835.164 3
835.183 2
835.202 10
835.221 4
835.239 11
835.258 15
835.277 4
835.295 0
835.314 0
835.333 1
835.352 0
835.370 2
835.389 2
835.408 0
835.426 2
835.445 0
835.464 0
835.483 2
835.501 18
835.520 9
835.539 4
835.557 0
835.576 0
835.595 2
835.614 0
835.632 0
835.651 4
835.670 6
835.688 1
835.707 0
835.726 0
835.745 6
835.763 2
835.782 0
835.801 0
835.819 1
835.838 2
835.857 0
835.876 0
835.894 5
835.913 0
835.932 0
835.951 0
835.969 0
835.988 2
836.007 1
836.025 4
836.044 2
836.063 0
836.082 3
836.100 4
836.119 0
836.138 2
836.156 1
836.175 0
836.194 4
836.213 1
836.231 1
836.250 0
836.269 1
836.288 3
836.306 1
836.325 3
836.344 3
836.362 7
836.381 11
836.400 31
836.419 36
836.437 22
836.456 2
836.475 5
836.493 0
836.512 0
836.531 0
836.550 5
836.568 2
836.587 2
836.606 0
836.625 0
836.643 0
836.662 8
836.681 1
836.699 5
836.718 0
836.737 0
836.756 1
836.774 0
836.793 1
836.812 0
836.831 0
836.849 0
836.868 9
836.887 4
836.906 3
836.924 0
836.943 0
836.962 0
836.980 0
836.999 0
837.018 0
837.037 0
837.055 0
837.074 0
837.093 0
837.112 0
837.130 0
837.149 7
837.168 3
837.187 5
837.205 2
837.224 0
837.243 0
837.261 0
837.280 16
837.299 8
837.318 2
837.336 4
837.355 5
837.374 5
837.393 27
837.411 16
837.430 12
837.449 8
837.468 12
837.486 9
837.505 1
837.524 5
837.542 45
837.561 47
837.580 61
837.599 32
837.617 19
837.636 11
837.655 8
837.674 4
837.692 0
837.711 0
837.730 0
837.749 0
837.767 0
837.786 0
837.805 3
837.824 2
837.842 0
837.861 0
837.880 0
837.899 0
837.917 4
837.936 4
837.955 0
837.974 0
837.992 0
838.011 7
838.030 4
838.048 0
838.067 0
838.086 0
838.105 1
838.123 0
838.142 0
838.161 8
838.180 1
838.198 0
838.217 0
838.236 0
838.255 0
838.273 3
838.292 0
838.311 0
838.330 0
838.348 6
838.367 0
838.386 3
838.405 7
838.423 6
838.442 7
838.461 0
838.480 10
838.498 6
838.517 1
838.536 0
838.555 9
838.573 53
838.592 39
838.611 17
838.630 3
838.648 13
838.667 7
838.686 0
838.705 3
838.723 2
838.742 2
838.761 3
838.780 3
838.798 11
838.817 12
838.836 4
838.855 0
838.873 4
838.892 0
838.911 0
838.930 3
838.948 0
838.967 0
838.986 1
839.005 0
839.023 4
839.042 5
839.061 13
839.080 7
839.098 4
839.117 0
839.136 2
839.155 0
839.173 0
839.192 0
839.211 6
839.230 4
839.249 10
839.267 3
839.286 0
839.305 8
839.324 5
839.342 0
839.361 0
839.380 0
839.399 0
839.417 0
839.436 1
839.455 0
839.474 0
839.492 0
839.511 34
839.530 100
839.549 144
839.567 112
839.586 75
839.605 48
839.624 34
839.642 19
839.661 8
839.680 1
839.699 4
839.718 1
839.736 1
839.755 0
839.774 2
839.793 3
839.811 0
839.830 0
839.849 11
839.868 6
839.886 1
839.905 1
839.924 12
839.943 9
839.961 2
839.980 0
839.999 0
840.018 0
840.037 0
840.055 2
840.074 12
840.093 5
840.112 5
840.130 5
840.149 0
840.168 0
840.187 2
840.205 7
840.224 6
840.243 6
840.262 4
840.280 0
840.299 8
840.318 5
840.337 17
840.356 6
840.374 3
840.393 1
840.412 2
840.431 20
840.449 3
840.468 0
840.487 0
840.506 41
840.525 38
840.543 35
840.562 49
840.581 34
840.600 16
840.618 8
840.637 2
840.656 2
840.675 4
840.693 12
840.712 3
840.731 6
840.750 0
840.769 0
840.787 0
840.806 5
840.825 1
840.844 1
840.862 0
840.881 0
840.900 0
840.919 1
840.938 5
840.956 2
840.975 0
840.994 0
841.013 5
841.031 12
841.050 19
841.069 14
841.088 4
841.107 19
841.125 10
841.144 0
841.163 7
841.182 0
841.200 0
841.219 5
841.238 6
841.257 1
841.276 1
841.294 0
841.313 0
841.332 0
841.351 8
841.369 7
841.388 2
841.407 11
841.426 6
841.445 7
841.463 6
841.482 3
841.501 0
841.520 0
841.538 11
841.557 20
841.576 13
841.595 0
841.614 1
841.632 3
841.651 0
841.670 0
841.689 2
841.708 5
841.726 4
841.745 2
841.764 0
841.783 0
841.801 0
841.820 0
841.839 1
841.858 0
841.877 7
841.895 7
841.914 0
841.933 0
841.952 1
841.971 1
841.989 1
842.008 13
842.027 7
842.046 5
842.064 12
842.083 2
842.102 3
842.121 1
842.140 1
842.158 0
842.177 12
842.196 0
842.215 3
842.234 0
842.252 3
842.271 0
842.290 2
842.309 2
842.328 2
842.346 7
842.365 14
842.384 12
842.403 10
842.421 14
842.440 5
842.459 3
842.478 9
842.497 12
842.515 21
842.534 5
842.553 9
842.572 12
842.591 6
842.609 7
842.628 2
842.647 0
842.666 1
842.685 0
842.703 0
842.722 0
842.741 0
842.760 0
842.779 0
842.797 0
842.816 0
842.835 0
842.854 0
842.873 0
842.891 0
842.910 0
842.929 0
842.948 0
842.967 0
842.985 0
843.004 1
843.023 0
843.042 1
843.061 6
843.079 15
843.098 7
843.117 4
843.136 1
843.155 6
843.173 5
843.192 0
843.211 0
843.230 0
843.249 2
843.267 3
843.286 0
843.305 2
843.324 1
843.343 0
843.361 6
843.380 5
843.399 1
843.418 2
843.437 1
843.455 1
843.474 5
843.493 15
843.512 2
843.531 10
843.549 2
843.568 0
843.587 0
843.606 0
843.625 3
843.643 2
843.662 0
843.681 0
843.700 2
843.719 1
843.738 5
843.756 0
843.775 0
843.794 0
843.813 3
843.832 4
843.850 0
843.869 3
843.888 3
843.907 0
843.926 3
843.944 0
843.963 0
843.982 1
844.001 6
844.020 0
844.038 0
844.057 0
844.076 0
844.095 0
844.114 5
844.133 2
844.151 0
844.170 0
844.189 0
844.208 0
844.227 0
844.245 1
844.264 6
844.283 0
844.302 0
844.321 0
844.339 1
844.358 0
844.377 0
844.396 3
844.415 0
844.434 0
844.452 0
844.471 0
844.490 2
844.509 12
844.528 1
844.546 6
844.565 0
844.584 5
844.603 0
844.622 0
844.641 0
844.659 3
844.678 0
844.697 2
844.716 4
844.735 1
844.753 0
844.772 0
844.791 1
844.810 0
844.829 0
844.848 0
844.866 4
844.885 9
844.904 0
844.923 0
844.942 8
844.960 2
844.979 0
844.998 0
845.017 8
845.036 14
845.055 45
845.073 30
845.092 35
845.111 36
845.130 13
845.149 0
845.167 0
845.186 4
845.205 5
845.224 0
845.243 8
845.262 16
845.280 8
845.299 6
845.318 0
845.337 6
845.356 4
845.375 0
845.393 10
845.412 4
845.431 0
845.450 0
845.469 4
845.488 0
845.506 0
845.525 7
845.544 1
845.563 0
845.582 0
845.600 0
845.619 1
845.638 3
845.657 3
845.676 7
845.695 5
845.713 0
845.732 0
845.751 0
845.770 0
845.789 0
845.808 0
845.826 0
845.845 0
845.864 4
845.883 2
845.902 0
845.921 0
845.939 0
845.958 0
845.977 3
845.996 0
846.015 1
846.034 3
846.052 15
846.071 31
846.090 16
846.109 23
846.128 2
846.147 0
846.165 1
846.184 4
846.203 5
846.222 2
846.241 3
846.260 8
846.278 6
846.297 3
846.316 7
846.335 4
846.354 0
846.373 3
846.391 0
846.410 0
846.429 2
846.448 16
846.467 9
846.486 0
846.504 0
846.523 0
846.542 0
846.561 0
846.580 2
846.599 0
846.618 3
846.636 5
846.655 1
846.674 7
846.693 0
846.712 0
846.731 0
846.749 0
846.768 0
846.787 0
846.806 0
846.825 4
846.844 1
846.862 0
846.881 0
846.900 3
846.919 7
846.938 2
846.957 0
846.975 0
846.994 0
847.013 0
847.032 1
847.051 15
847.070 9
847.089 19
847.107 7
847.126 0
847.145 1
847.164 1
847.183 1
847.202 0
847.220 13
847.239 9
847.258 1
847.277 4
847.296 1
847.315 7
847.334 3
847.352 19
847.371 16
847.390 9
847.409 9
847.428 1
847.447 5
847.465 7
847.484 9
847.503 0
847.522 0
847.541 0
847.560 0
847.579 0
847.597 0
847.616 0
847.635 0
847.654 0
847.673 0
847.692 0
847.711 0
847.729 0
847.748 0
847.767 0
847.786 0
847.805 0
847.824 0
847.843 0
847.861 0
847.880 6
847.899 1
847.918 0
847.937 0
847.956 4
847.974 0
847.993 0
848.012 0
848.031 0
848.050 5
848.069 1
848.088 2
848.106 4
848.125 1
848.144 6
848.163 17
848.182 5
848.201 0
848.220 7
848.238 1
848.257 1
848.276 0
848.295 11
848.314 1
848.333 5
848.352 2
848.370 5
848.389 1
848.408 2
848.427 1
848.446 0
848.465 0
848.484 0
848.503 0
848.521 0
848.540 0
848.559 0
848.578 5
848.597 11
848.616 3
848.635 8
848.653 5
848.672 2
848.691 0
848.710 1
848.729 1
848.748 0
848.767 0
848.785 0
848.804 0
848.823 2
848.842 7
848.861 4
848.880 0
848.899 3
848.917 2
848.936 0
848.955 0
848.974 0
848.993 0
849.012 0
849.031 0
849.050 0
849.068 3
849.087 1
849.106 5
849.125 6
849.144 0
849.163 0
849.182 0
849.200 2
849.219 2
849.238 11
849.257 1
849.276 0
849.295 0
849.314 2
849.333 0
849.351 4
849.370 1
849.389 8
849.408 6
849.427 0
849.446 0
849.465 0
849.484 0
849.502 0
849.521 2
849.540 2
849.559 3
849.578 0
849.597 0
849.616 0
849.635 0
849.653 3
849.672 0
849.691 0
849.710 0
849.729 0
849.748 0
849.767 0
849.786 0
849.804 0
849.823 0
849.842 0
849.861 0
849.880 0
849.899 0
849.918 3
849.937 0
849.955 0
849.974 0
849.993 0
850.012 2
850.031 2
850.050 0
850.069 0
850.088 0
850.106 1
850.125 1
850.144 0
850.163 8
850.182 15
850.201 8
850.220 1
850.239 0
850.257 0
850.276 0
850.295 0
850.314 0
850.333 2
850.352 0
850.371 3
850.390 0
850.408 3
850.427 0
850.446 6
850.465 2
850.484 0
850.503 0
850.522 0
850.541 3
850.560 0
850.578 0
850.597 0
850.616 5
850.635 5
850.654 0
850.673 0
850.692 0
850.711 0
850.730 0
850.748 0
850.767 0
850.786 0
850.805 0
850.824 9
850.843 4
850.862 0
850.881 0
850.899 0
850.918 8
850.937 1
850.956 1
850.975 4
850.994 8
851.013 9
851.032 0
851.051 5
851.069 9
851.088 7
851.107 3
851.126 1
851.145 7
851.164 8
851.183 4
851.202 5
851.221 9
851.239 1
851.258 10
851.277 7
851.296 0
851.315 3
851.334 0
851.353 0
851.372 0
851.391 0
851.410 0
851.428 0
851.447 0
851.466 6
851.485 1
851.504 2
851.523 6
851.542 16
851.561 8
851.580 17
851.598 25
851.617 26
851.636 18
851.655 5
851.674 2
851.693 0
851.712 0
851.731 5
851.750 9
851.769 0
851.787 0
851.806 0
851.825 0
851.844 3
851.863 2
851.882 3
851.901 3
851.920 1
851.939 4
851.958 0
851.976 5
851.995 0
852.014 6
852.033 0
852.052 3
852.071 1
852.090 1
852.109 5
852.128 3
852.147 10
852.165 11
852.184 2
852.203 1
852.222 4
852.241 14
852.260 3
852.279 0
852.298 0
852.317 1
852.336 9
852.354 6
852.373 2
852.392 15
852.411 8
852.430 19
852.449 35
852.468 0
852.487 0
852.506 0
852.525 3
852.543 9
852.562 10
852.581 9
852.600 16
852.619 10
852.638 0
852.657 0
852.676 0
852.695 2
852.714 5
852.733 0
852.751 0
852.770 0
852.789 0
852.808 0
852.827 4
852.846 0
852.865 0
852.884 0
852.903 0
852.922 0
852.941 0
852.959 0
852.978 0
852.997 0
853.016 0
853.035 12
853.054 7
853.073 0
853.092 0
853.111 0
853.130 10
853.149 3
853.167 5
853.186 3
853.205 0
853.224 0
853.243 5
853.262 4
853.281 0
853.300 0
853.319 1
853.338 10
853.357 0
853.376 0
853.394 0
853.413 0
853.432 1
853.451 5
853.470 3
853.489 0
853.508 15
853.527 25
853.546 34
853.565 23
853.584 50
853.603 25
853.621 6
853.640 9
853.659 7
853.678 1
853.697 0
853.716 0
853.735 0
853.754 0
853.773 3
853.792 0
853.811 0
853.830 0
853.848 5
853.867 0
853.886 3
853.905 0
853.924 0
853.943 0
853.962 1
853.981 0
854.000 2
854.019 1
854.038 3
854.057 7
854.076 1
854.094 0
854.113 3
854.132 0
854.151 0
854.170 14
854.189 1
854.208 0
854.227 0
854.246 4
854.265 5
854.284 0
854.303 0
854.322 0
854.340 5
854.359 0
854.378 1
854.397 7
854.416 21
854.435 13
854.454 25
854.473 13
854.492 1
854.511 5
854.530 13
854.549 9
854.568 6
854.586 2
854.605 0
854.624 1
854.643 0
854.662 6
854.681 0
854.700 1
854.719 4
854.738 1
854.757 1
854.776 4
854.795 0
854.814 0
854.833 0
854.852 0
854.870 0
854.889 0
854.908 2
854.927 2
854.946 0
854.965 0
854.984 0
855.003 0
855.022 12
855.041 10
855.060 7
855.079 5
855.098 6
855.117 3
855.135 2
855.154 1
855.173 0
855.192 7
855.211 6
855.230 5
855.249 3
855.268 0
855.287 6
855.306 0
855.325 1
855.344 0
855.363 23
855.382 1
855.401 3
855.420 1
855.438 0
855.457 6
855.476 5
855.495 12
855.514 22
855.533 16
855.552 13
855.571 34
855.590 13
855.609 1
855.628 0
855.647 0
855.666 0
855.685 0
855.704 0
855.723 4
855.742 0
855.760 0
855.779 0
855.798 2
855.817 0
855.836 6
855.855 0
855.874 0
855.893 0
855.912 0
855.931 5
855.950 0
855.969 0
855.988 0
856.007 7
856.026 2
856.045 28
856.064 26
856.082 3
856.101 0
856.120 5
856.139 0
856.158 1
856.177 6
856.196 2
856.215 2
856.234 0
856.253 0
856.272 1
856.291 4
856.310 3
856.329 0
856.348 13
856.367 19
856.386 10
856.405 1
856.424 0
856.442 0
856.461 0
856.480 3
856.499 15
856.518 6
856.537 1
856.556 11
856.575 19
856.594 9
856.613 2
856.632 0
856.651 0
856.670 0
856.689 0
856.708 0
856.727 4
856.746 0
856.765 0
856.784 4
856.803 0
856.821 3
856.840 0
856.859 2
856.878 0
856.897 0
856.916 0
856.935 9
856.954 2
856.973 0
856.992 0
857.011 5
857.030 8
857.049 9
857.068 0
857.087 0
857.106 0
857.125 0
857.144 0
857.163 1
857.182 14
857.201 6
857.220 11
857.238 4
857.257 0
857.276 0
857.295 2
857.314 0
857.333 2
857.352 2
857.371 0
857.390 8
857.409 1
857.428 3
857.447 7
857.466 0
857.485 7
857.504 13
857.523 1
857.542 18
857.561 16
857.580 0
857.599 0
857.618 0
857.637 0
857.656 0
857.675 0
857.694 8
857.713 3
857.731 4
857.750 15
857.769 3
857.788 5
857.807 1
857.826 0
857.845 0
857.864 5
857.883 10
857.902 3
857.921 1
857.940 0
857.959 5
857.978 0
857.997 2
858.016 6
858.035 15
858.054 2
858.073 0
858.092 0
858.111 1
858.130 0
858.149 0
858.168 3
858.187 1
858.206 3
858.225 6
858.244 17
858.263 4
858.281 0
858.300 0
858.319 0
858.338 0
858.357 0
858.376 9
858.395 2
858.414 4
858.433 6
858.452 1
858.471 10
858.490 12
858.509 10
858.528 0
858.547 0
858.566 0
858.585 0
858.604 1
858.623 2
858.642 0
858.661 0
858.680 2
858.699 0
858.718 0
858.737 2
858.756 0
858.775 0
858.794 1
858.813 0
858.832 0
858.851 0
858.870 0
858.889 0
858.908 0
858.927 6
858.946 4
858.965 0
858.983 0
859.002 2
859.021 0
859.040 5
859.059 0
859.078 0
859.097 2
859.116 0
859.135 0
859.154 0
859.173 1
859.192 1
859.211 0
859.230 0
859.249 0
859.268 0
859.287 0
859.306 7
859.325 7
859.344 22
859.363 12
859.382 8
859.401 1
859.420 0
859.439 4
859.458 10
859.477 1
859.496 0
859.515 2
859.534 0
859.553 0
859.572 2
859.591 2
859.610 12
859.629 4
859.648 5
859.667 1
859.686 5
859.705 0
859.724 0
859.743 0
859.762 0
859.781 0
859.800 4
859.819 2
859.838 3
859.857 0
859.876 0
859.895 0
859.914 0
859.933 0
859.952 0
859.971 0
859.990 0
860.009 0
860.028 8
860.047 1
860.066 0
860.084 0
860.103 0
860.122 4
860.141 5
860.160 0
860.179 0
860.198 0
860.217 6
860.236 6
860.255 2
860.274 0
860.293 4
860.312 1
860.331 4
860.350 6
860.369 1
860.388 0
860.407 4
860.426 0
860.445 0
860.464 4
860.483 0
860.502 0
860.521 0
860.540 0
860.559 0
860.578 0
860.597 0
860.616 4
860.635 5
860.654 6
860.673 13
860.692 5
860.711 0
860.730 5
860.749 0
860.768 0
860.787 2
860.806 0
860.825 1
860.844 4
860.863 1
860.882 1
860.901 5
860.920 0
860.939 0
860.958 0
860.977 0
860.996 10
861.015 46
861.034 137
861.053 162
861.072 129
861.091 71
861.110 23
861.129 14
861.148 15
861.167 6
861.186 13
861.205 7
861.224 9
861.243 0
861.262 0
861.281 0
861.300 0
861.319 12
861.338 8
861.357 7
861.376 1
861.395 0
861.414 0
861.433 0
861.452 9
861.471 14
861.490 6
861.509 0
861.528 0
861.547 1
861.566 1
861.585 4
861.604 0
861.623 0
861.642 0
861.661 0
861.680 0
861.699 1
861.718 0
861.737 0
861.756 0
861.775 2
861.794 0
861.813 0
861.832 5
861.851 0
861.870 0
861.889 3
861.908 0
861.927 4
861.946 0
861.965 0
861.984 4
862.003 10
862.022 34
862.041 109
862.060 91
862.080 51
862.099 23
862.118 10
862.137 18
862.156 20
862.175 6
862.194 0
862.213 17
862.232 6
862.251 13
862.270 1
862.289 0
862.308 1
862.327 2
862.346 17
862.365 12
862.384 0
862.403 0
862.422 1
862.441 6
862.460 2
862.479 0
862.498 4
862.517 0
862.536 1
862.555 1
862.574 0
862.593 0
862.612 0
862.631 3
862.650 3
862.669 3
862.688 0
862.707 0
862.726 1
862.745 0
862.764 0
862.783 0
862.802 1
862.821 7
862.840 2
862.859 9
862.878 6
862.897 0
862.916 0
862.935 4
862.954 1
862.973 0
862.992 10
863.011 6
863.030 17
863.049 16
863.068 11
863.087 10
863.106 13
863.125 5
863.144 2
863.163 0
863.183 0
863.202 0
863.221 4
863.240 12
863.259 4
863.278 0
863.297 4
863.316 9
863.335 4
863.354 0
863.373 0
863.392 3
863.411 2
863.430 10
863.449 14
863.468 3
863.487 0
863.506 8
863.525 7
863.544 1
863.563 0
863.582 0
863.601 0
863.620 2
863.639 2
863.658 10
863.677 2
863.696 1
863.715 4
863.734 0
863.753 0
863.772 0
863.791 0
863.810 0
863.829 0
863.848 0
863.867 3
863.887 12
863.906 5
863.925 3
863.944 3
863.963 0
863.982 10
864.001 4
864.020 2
864.039 1
864.058 0
864.077 9
864.096 10
864.115 0
864.134 4
864.153 1
864.172 4
864.191 0
864.210 0
864.229 6
864.248 5
864.267 3
864.286 9
864.305 10
864.324 0
864.343 2
864.362 10
864.381 0
864.400 0
864.419 0
864.439 3
864.458 11
864.477 13
864.496 6
864.515 1
864.534 6
864.553 2
864.572 0
864.591 0
864.610 0
864.629 0
864.648 0
864.667 0
864.686 0
864.705 0
864.724 0
864.743 0
864.762 0
864.781 13
864.800 11
864.819 0
864.838 0
864.857 0
864.876 0
864.895 0
864.914 0
864.934 2
864.953 9
864.972 0
864.991 2
865.010 0
865.029 0
865.048 11
865.067 10
865.086 3
865.105 0
865.124 0
865.143 1
865.162 0
865.181 0
865.200 0
865.219 0
865.238 2
865.257 2
865.276 0
865.295 0
865.314 3
865.333 0
865.353 3
865.372 6
865.391 3
865.410 2
865.429 0
865.448 0
865.467 0
865.486 4
865.505 6
865.524 0
865.543 0
865.562 8
865.581 9
865.600 1
865.619 2
865.638 3
865.657 0
865.676 0
865.695 0
865.714 3
865.734 2
865.753 2
865.772 0
865.791 0
865.810 0
865.829 0
865.848 2
865.867 0
865.886 0
865.905 0
865.924 0
865.943 0
865.962 0
865.981 3
866.000 7
866.019 7
866.038 16
866.057 4
866.076 3
866.096 0
866.115 0
866.134 1
866.153 8
866.172 9
866.191 0
866.210 0
866.229 6
866.248 1
866.267 9
866.286 11
866.305 3
866.324 2
866.343 4
866.362 12
866.381 1
866.400 2
866.420 0
866.439 3
866.458 5
866.477 0
866.496 6
866.515 9
866.534 10
866.553 1
866.572 7
866.591 8
866.610 6
866.629 0
866.648 0
866.667 1
866.686 6
866.705 0
866.724 0
866.744 0
866.763 2
866.782 0
866.801 0
866.820 0
866.839 0
866.858 0
866.877 3
866.896 0
866.915 2
866.934 0
866.953 0
866.972 0
866.991 3
867.010 0
867.030 0
867.049 5
867.068 2
867.087 7
867.106 8
867.125 5
867.144 0
867.163 13
867.182 7
867.201 0
867.220 0
867.239 5
867.258 0
867.277 0
867.296 2
867.316 0
867.335 3
867.354 3
867.373 4
867.392 0
867.411 0
867.430 0
867.449 1
867.468 3
867.487 4
867.506 5
867.525 5
867.544 29
867.563 36
867.582 75
867.602 56
867.621 36
867.640 42
867.659 33
867.678 7
867.697 2
867.716 10
867.735 11
867.754 4
867.773 4
867.792 0
867.811 0
867.830 3
867.850 0
867.869 0
867.888 2
867.907 1
867.926 0
867.945 0
867.964 8
867.983 1
868.002 0
868.021 0
868.040 16
868.059 35
868.078 13
868.098 0
868.117 0
868.136 0
868.155 0
868.174 1
868.193 0
868.212 5
868.231 0
868.250 6
868.269 20
868.288 10
868.307 3
868.326 0
868.346 0
868.365 0
868.384 6
868.403 8
868.422 0
868.441 15
868.460 25
868.479 8
868.498 3
868.517 0
868.536 1
868.555 2
868.575 25
868.594 25
868.613 21
868.632 6
868.651 9
868.670 12
868.689 13
868.708 1
868.727 0
868.746 0
868.765 0
868.784 3
868.804 2
868.823 3
868.842 4
868.861 6
868.880 8
868.899 1
868.918 8
868.937 4
868.956 3
868.975 0
868.994 0
869.013 0
869.033 0
869.052 0
869.071 6
869.090 1
869.109 1
869.128 0
869.147 0
869.166 0
869.185 1
869.204 5
869.223 1
869.243 0
869.262 0
869.281 2
869.300 8
869.319 4
869.338 1
869.357 12
869.376 12
869.395 9
869.414 18
869.433 6
869.453 8
869.472 2
869.491 4
869.510 3
869.529 0
869.548 4
869.567 1
869.586 7
869.605 0
869.624 9
869.643 3
869.663 2
869.682 0
869.701 0
869.720 2
869.739 4
869.758 4
869.777 4
869.796 2
869.815 0
869.834 0
869.854 0
869.873 0
869.892 4
869.911 5
869.930 5
869.949 3
869.968 5
869.987 5
870.006 6
870.025 2
870.045 0
870.064 2
870.083 9
870.102 0
870.121 0
870.140 6
870.159 0
870.178 0
870.197 0
870.216 4
870.236 4
870.255 0
870.274 0
870.293 1
870.312 0
870.331 4
870.350 7
870.369 3
870.388 0
870.407 0
870.427 2
870.446 4
870.465 2
870.484 0
870.503 10
870.522 21
870.541 15
870.560 4
870.579 2
870.598 4
870.618 6
870.637 2
870.656 0
870.675 0
870.694 0
870.713 0
870.732 0
870.751 0
870.770 0
870.790 3
870.809 3
870.828 3
870.847 0
870.866 1
870.885 0
870.904 0
870.923 4
870.942 0
870.962 6
870.981 7
871.000 18
871.019 4
871.038 3
871.057 0
871.076 4
871.095 1
871.114 0
871.133 6
871.153 2
871.172 0
871.191 0
871.210 4
871.229 0
871.248 2
871.267 7
871.286 9
871.305 6
871.325 1
871.344 0
871.363 6
871.382 6
871.401 2
871.420 5
871.439 7
871.458 10
871.478 2
871.497 0
871.516 22
871.535 18
871.554 10
871.573 6
871.592 0
871.611 0
871.630 3
871.650 2
871.669 11
871.688 8
871.707 7
871.726 0
871.745 0
871.764 8
871.783 3
871.803 1
871.822 0
871.841 1
871.860 3
871.879 1
871.898 2
871.917 1
871.936 3
871.955 0
871.975 2
871.994 2
872.013 10
872.032 0
872.051 6
872.070 2
872.089 0
872.108 0
872.128 1
872.147 0
872.166 0
872.185 0
872.204 6
872.223 6
872.242 7
872.261 4
872.281 3
872.300 0
872.319 0
872.338 0
872.357 2
872.376 1
872.395 6
872.414 1
872.434 3
872.453 2
872.472 0
872.491 0
872.510 4
872.529 8
872.548 0
872.567 2
872.587 0
872.606 0
872.625 4
872.644 0
872.663 6
872.682 3
872.701 0
872.720 0
872.740 5
872.759 1
872.778 3
872.797 7
872.816 5
872.835 4
872.854 1
872.873 0
872.893 0
872.912 0
872.931 0
872.950 0
872.969 0
872.988 0
873.007 1
873.026 1
873.046 1
873.065 1
873.084 0
873.103 0
873.122 0
873.141 0
873.160 0
873.180 5
873.199 0
873.218 0
873.237 0
873.256 11
873.275 7
873.294 3
873.313 0
873.333 0
873.352 4
873.371 0
873.390 1
873.409 0
873.428 0
873.447 0
873.467 1
873.486 2
873.505 5
873.524 0
873.543 0
873.562 2
873.581 0
873.601 0
873.620 0
873.639 4
873.658 0
873.677 0
873.696 3
873.715 0
873.735 4
873.754 0
873.773 0
873.792 0
873.811 0
873.830 1
873.849 2
873.868 0
873.888 2
873.907 0
873.926 0
873.945 2
873.964 0
873.983 0
874.002 0
874.022 0
874.041 0
874.060 3
874.079 2
874.098 1
874.117 6
874.136 15
874.156 7
874.175 2
874.194 0
874.213 0
874.232 3
874.251 5
874.271 5
874.290 0
874.309 0
874.328 0
874.347 9
874.366 12
874.385 2
874.405 1
874.424 0
874.443 0
874.462 0
874.481 9
874.500 8
874.519 1
874.539 0
874.558 0
874.577 1
874.596 4
874.615 8
874.634 4
874.653 0
874.673 0
874.692 0
874.711 0
874.730 5
874.749 0
874.768 0
874.788 5
874.807 1
874.826 4
874.845 7
874.864 0
874.883 0
874.902 5
874.922 4
874.941 0
874.960 6
874.979 3
874.998 0
875.017 2
875.036 1
875.056 1
875.075 2
875.094 2
875.113 0
875.132 0
875.151 0
875.171 0
875.190 0
875.209 3
875.228 0
875.247 4
875.266 15
875.285 1
875.305 0
875.324 4
875.343 1
875.362 2
875.381 2
875.400 0
875.420 5
875.439 5
875.458 1
875.477 1
875.496 19
875.515 7
875.535 1
875.554 0
875.573 3
875.592 0
875.611 1
875.630 14
875.650 3
875.669 3
875.688 0
875.707 0
875.726 0
875.745 0
875.764 0
875.784 0
875.803 0
875.822 1
875.841 0
875.860 0
875.879 0
875.899 0
875.918 4
875.937 6
875.956 0
875.975 0
875.994 0
876.014 10
876.033 17
876.052 1
876.071 0
876.090 4
876.109 5
876.129 3
876.148 0
876.167 4
876.186 2
876.205 2
876.224 2
876.244 1
876.263 0
876.282 0
876.301 0
876.320 5
876.339 0
876.359 0
876.378 0
876.397 6
876.416 8
876.435 0
876.454 5
876.474 0
876.493 0
876.512 4
876.531 1
876.550 5
876.569 10
876.589 2
876.608 0
876.627 0
876.646 0
876.665 9
876.684 11
876.704 5
876.723 0
876.742 5
876.761 1
876.780 0
876.800 0
876.819 10
876.838 1
876.857 3
876.876 0
876.895 2
876.915 0
876.934 6
876.953 6
876.972 4
876.991 6
877.010 83
877.030 147
877.049 90
877.068 75
877.087 29
877.106 5
877.125 16
877.145 13
877.164 10
877.183 7
877.202 11
877.221 10
877.241 1
877.260 6
877.279 5
877.298 7
877.317 0
877.336 1
877.356 7
877.375 0
877.394 0
877.413 0
877.432 7
877.452 11
877.471 9
877.490 6
877.509 5
877.528 1
877.547 13
877.567 5
877.586 0
877.605 0
877.624 0
877.643 0
877.663 0
877.682 0
877.701 0
877.720 0
877.739 0
877.758 0
877.778 0
877.797 2
877.816 1
877.835 1
877.854 2
877.874 0
877.893 2
877.912 0
877.931 7
877.950 1
877.969 12
877.989 14
878.008 47
878.027 49
878.046 35
878.065 26
878.085 3
878.104 8
878.123 9
878.142 8
878.161 1
878.181 0
878.200 0
878.219 1
878.238 12
878.257 4
878.276 0
878.296 5
878.315 6
878.334 18
878.353 4
878.372 0
878.392 3
878.411 2
878.430 0
878.449 0
878.468 1
878.488 3
878.507 7
878.526 4
878.545 1
878.564 0
878.584 0
878.603 7
878.622 7
878.641 3
878.660 0
878.679 0
878.699 1
878.718 0
878.737 0
878.756 0
878.775 0
878.795 1
878.814 0
878.833 0
878.852 5
878.871 0
878.891 0
878.910 0
878.929 0
878.948 1
878.967 0
878.987 12
879.006 29
879.025 46
879.044 38
879.063 11
879.083 11
879.102 9
879.121 0
879.140 0
879.159 7
879.179 1
879.198 3
879.217 2
879.236 0
879.255 0
879.275 3
879.294 10
879.313 0
879.332 0
879.351 0
879.371 4
879.390 11
879.409 7
879.428 7
879.447 2
879.467 0
879.486 0
879.505 3
879.524 5
879.543 0
879.563 0
879.582 0
879.601 3
879.620 0
879.639 0
879.659 0
879.678 0
879.697 0
879.716 0
879.735 0
879.755 4
879.774 4
879.793 12
879.812 2
879.831 1
879.851 0
879.870 0
879.889 0
879.908 9
879.928 0
879.947 0
879.966 2
879.985 0
880.004 30
880.024 20
880.043 5
880.062 7
880.081 3
880.100 3
880.120 3
880.139 4
880.158 6
880.177 5
880.196 1
880.216 0
880.235 0
880.254 0
880.273 14
880.292 5
880.312 3
880.331 0
880.350 0
880.369 0
880.389 0
880.408 0
880.427 0
880.446 0
880.465 5
880.485 5
880.504 0
880.523 5
880.542 5
880.561 4
880.581 0
880.600 0
880.619 1
880.638 0
880.658 0
880.677 4
880.696 3
880.715 2
880.734 0
880.754 1
880.773 1
880.792 1
880.811 2
880.830 11
880.850 6
880.869 0
880.888 0
880.907 5
880.927 1
880.946 0
880.965 0
880.984 3
881.003 10
881.023 6
881.042 2
881.061 0
881.080 2
881.100 0
881.119 4
881.138 5
881.157 7
881.176 5
881.196 13
881.215 3
881.234 0
881.253 2
881.273 7
881.292 2
881.311 0
881.330 0
881.349 5
881.369 0
881.388 0
881.407 4
881.426 5
881.446 6
881.465 2
881.484 4
881.503 10
881.522 10
881.542 12
881.561 25
881.580 31
881.599 29
881.619 44
881.638 40
881.657 14
881.676 15
881.695 6
881.715 1
881.734 5
881.753 2
881.772 0
881.792 0
881.811 0
881.830 0
881.849 3
881.869 3
881.888 2
881.907 18
881.926 5
881.945 2
881.965 2
881.984 3
882.003 3
882.022 1
882.042 11
882.061 1
882.080 0
882.099 0
882.119 3
882.138 0
882.157 0
882.176 0
882.195 1
882.215 3
882.234 4
882.253 10
882.272 10
882.292 7
882.311 14
882.330 7
882.349 2
882.369 7
882.388 3
882.407 8
882.426 5
882.445 5
882.465 0
882.484 0
882.503 2
882.522 3
882.542 3
882.561 14
882.580 23
882.599 44
882.619 78
882.638 36
882.657 11
882.676 6
882.696 3
882.715 8
882.734 0
882.753 0
882.772 0
882.792 9
882.811 10
882.830 0
882.849 18
882.869 9
882.888 0
882.907 2
882.926 2
882.946 3
882.965 0
882.984 1
883.003 6
883.023 0
883.042 0
883.061 11
883.080 5
883.100 4
883.119 1
883.138 9
883.157 1
883.177 0
883.196 12
883.215 5
883.234 3
883.254 0
883.273 7
883.292 8
883.311 0
883.330 0
883.350 1
883.369 1
883.388 0
883.407 3
883.427 2
883.446 0
883.465 2
883.484 1
883.504 0
883.523 2
883.542 40
883.561 110
883.581 135
883.600 152
883.619 95
883.638 43
883.658 16
883.677 13
883.696 4
883.715 2
883.735 1
883.754 0
883.773 0
883.792 0
883.812 0
883.831 0
883.850 0
883.869 0
883.889 0
883.908 0
883.927 1
883.946 0
883.966 15
883.985 9
884.004 4
884.023 0
884.043 8
884.062 3
884.081 8
884.100 4
884.120 3
884.139 1
884.158 0
884.177 0
884.197 5
884.216 0
884.235 11
884.254 9
884.274 0
884.293 4
884.312 16
884.331 6
884.351 0
884.370 1
884.389 2
884.409 2
884.428 6
884.447 6
884.466 0
884.486 0
884.505 0
884.524 1
884.543 7
884.563 30
884.582 50
884.601 39
884.620 9
884.640 3
884.659 10
884.678 5
884.697 10
884.717 5
884.736 0
884.755 0
884.774 0
884.794 0
884.813 0
884.832 8
884.851 8
884.871 0
884.890 0
884.909 3
884.929 0
884.948 4
884.967 4
884.986 0
885.006 0
885.025 7
885.044 3
885.063 0
885.083 0
885.102 9
885.121 6
885.140 2
885.160 4
885.179 1
885.198 3
885.217 2
885.237 0
885.256 0
885.275 1
885.295 0
885.314 0
885.333 2
885.352 0
885.372 2
885.391 0
885.410 0
885.429 8
885.449 18
885.468 7
885.487 1
885.506 0
885.526 4
885.545 1
885.564 16
885.584 10
885.603 9
885.622 7
885.641 1
885.661 0
885.680 2
885.699 2
885.718 0
885.738 0
885.757 0
885.776 0
885.796 8
885.815 0
885.834 4
885.853 0
885.873 0
885.892 1
885.911 0
885.930 0
885.950 2
885.969 1
885.988 0
886.008 6
886.027 5
886.046 0
886.065 1
886.085 0
886.104 4
886.123 0
886.142 0
886.162 0
886.181 1
886.200 1
886.220 2
886.239 0
886.258 0
886.277 6
886.297 2
886.316 0
886.335 7
886.354 3
886.374 4
886.393 14
886.412 20
886.432 13
886.451 12
886.470 0
886.489 7
886.509 5
886.528 12
886.547 3
886.567 0
886.586 8
886.605 6
886.624 2
886.644 0
886.663 0
886.682 0
886.701 1
886.721 2
886.740 1
886.759 1
886.779 0
886.798 0
886.817 0
886.836 0
886.856 4
886.875 0
886.894 0
886.914 5
886.933 0
886.952 3
886.971 1
886.991 1
887.010 6
887.029 0
887.049 0
887.068 0
887.087 0
887.106 0
887.126 0
887.145 0
887.164 3
887.184 5
887.203 1
887.222 6
887.241 2
887.261 2
887.280 1
887.299 2
887.319 5
887.338 2
887.357 5
887.376 0
887.396 5
887.415 9
887.434 15
887.454 4
887.473 6
887.492 8
887.511 4
887.531 1
887.550 0
887.569 2
887.589 5
887.608 6
887.627 0
887.647 0
887.666 3
887.685 0
887.704 7
887.724 2
887.743 0
887.762 0
887.782 1
887.801 4
887.820 0
887.839 3
887.859 0
887.878 2
887.897 0
887.917 2
887.936 1
887.955 0
887.975 0
887.994 0
888.013 1
888.032 5
888.052 14
888.071 6
888.090 0
888.110 0
888.129 0
888.148 2
888.167 0
888.187 0
888.206 2
888.225 6
888.245 7
888.264 2
888.283 0
888.303 5
888.322 9
888.341 0
888.360 8
888.380 4
888.399 1
888.418 0
888.438 3
888.457 1
888.476 4
888.496 0
888.515 0
888.534 1
888.553 3
888.573 8
888.592 5
888.611 2
888.631 3
888.650 7
888.669 2
888.689 1
888.708 0
888.727 0
888.746 0
888.766 4
888.785 0
888.804 3
888.824 0
888.843 0
888.862 1
888.882 4
888.901 5
888.920 3
888.940 0
888.959 0
888.978 0
888.997 1
889.017 1
889.036 0
889.055 1
889.075 0
889.094 5
889.113 6
889.133 0
889.152 0
889.171 0
889.191 0
889.210 0
889.229 1
889.248 2
889.268 0
889.287 0
889.306 0
889.326 0
889.345 0
889.364 14
889.384 2
889.403 0
889.422 0
889.442 2
889.461 2
889.480 0
889.499 11
889.519 5
889.538 7
889.557 5
889.577 5
889.596 3
889.615 0
889.635 2
889.654 0
889.673 0
889.693 0
889.712 5
889.731 1
889.751 2
889.770 0
889.789 0
889.808 0
889.828 2
889.847 0
889.866 0
889.886 0
889.905 3
889.924 4
889.944 0
889.963 3
889.982 1
890.002 0
890.021 1
890.040 1
890.060 6
890.079 6
890.098 0
890.118 13
890.137 7
890.156 0
890.176 0
890.195 0
890.214 0
890.233 7
890.253 0
890.272 3
890.291 7
890.311 2
890.330 0
890.349 0
890.369 4
890.388 4
890.407 12
890.427 4
890.446 3
890.465 4
890.485 0
890.504 0
890.523 1
890.543 9
890.562 2
890.581 5
890.601 1
890.620 7
890.639 0
890.659 0
890.678 0
890.697 1
890.717 1
890.736 0
890.755 0
890.775 0
890.794 7
890.813 1
890.832 0
890.852 1
890.871 0
890.890 2
890.910 0
890.929 0
890.948 3
890.968 1
890.987 0
891.006 0
891.026 0
891.045 0
891.064 0
891.084 3
891.103 4
891.122 2
891.142 0
891.161 2
891.180 1
891.200 4
891.219 2
891.238 2
891.258 1
891.277 1
891.296 2
891.316 0
891.335 0
891.354 0
891.374 3
891.393 21
891.412 18
891.432 17
891.451 4
891.470 11
891.490 7
891.509 6
891.528 1
891.548 0
891.567 0
891.586 2
891.606 0
891.625 4
891.644 1
891.664 0
891.683 0
891.702 0
891.722 0
891.741 2
891.760 0
891.780 0
891.799 5
891.818 11
891.838 9
891.857 1
891.876 5
891.896 3
891.915 0
891.934 2
891.954 0
891.973 4
891.992 5
892.012 8
892.031 11
892.050 4
892.070 2
892.089 0
892.108 0
892.128 1
892.147 0
892.166 0
892.186 0
892.205 0
892.225 1
892.244 0
892.263 2
892.283 13
892.302 5
892.321 4
892.341 0
892.360 6
892.379 11
892.399 4
892.418 1
892.437 4
892.457 18
892.476 9
892.495 0
892.515 2
892.534 17
892.553 9
892.573 0
892.592 2
892.611 5
892.631 6
892.650 0
892.669 0
892.689 3
892.708 3
892.727 0
892.747 0
892.766 3
892.785 0
892.805 0
892.824 0
892.844 1
892.863 0
892.882 0
892.902 0
892.921 0
892.940 0
892.960 1
892.979 19
892.998 13
893.018 20
893.037 2
893.056 4
893.076 5
893.095 0
893.114 0
893.134 0
893.153 0
893.172 0
893.192 2
893.211 6
893.231 6
893.250 3
893.269 4
893.289 6
893.308 5
893.327 1
893.347 1
893.366 5
893.385 4
893.405 11
893.424 8
893.443 16
893.463 11
893.482 5
893.501 19
893.521 3
893.540 3
893.560 5
893.579 0
893.598 0
893.618 6
893.637 0
893.656 0
893.676 0
893.695 7
893.714 6
893.734 10
893.753 3
893.772 0
893.792 0
893.811 3
893.831 3
893.850 0
893.869 0
893.889 0
893.908 11
893.927 5
893.947 12
893.966 12
893.985 17
894.005 19
894.024 15
894.044 9
894.063 5
894.082 1
894.102 0
894.121 0
894.140 2
894.160 2
894.179 3
894.198 5
894.218 19
894.237 7
894.257 0
894.276 0
894.295 1
894.315 1
894.334 0
894.353 0
894.373 0
894.392 2
894.411 14
894.431 1
894.450 0
894.470 0
894.489 4
894.508 1
894.528 2
894.547 0
894.566 0
894.586 1
894.605 3
894.624 7
894.644 0
894.663 6
894.683 2
894.702 0
894.721 0
894.741 0
894.760 0
894.779 0
894.799 1
894.818 4
894.837 0
894.857 0
894.876 7
894.896 3
894.915 3
894.934 1
894.954 0
894.973 0
894.992 0
895.012 9
895.031 20
895.051 3
895.070 0
895.089 0
895.109 0
895.128 0
895.147 7
895.167 0
895.186 6
895.206 15
895.225 2
895.244 2
895.264 6
895.283 1
895.302 0
895.322 8
895.341 6
895.361 7
895.380 3
895.399 3
895.419 0
895.438 0
895.457 3
895.477 1
895.496 6
895.516 3
895.535 0
895.554 0
895.574 1
895.593 0
895.612 3
895.632 10
895.651 0
895.671 1
895.690 0
895.709 0
895.729 2
895.748 0
895.767 1
895.787 1
895.806 0
895.826 1
895.845 0
895.864 0
895.884 0
895.903 1
895.923 1
895.942 0
895.961 0
895.981 0
896.000 15
896.019 7
896.039 8
896.058 3
896.078 3
896.097 5
896.116 17
896.136 7
896.155 3
896.175 12
896.194 4
896.213 2
896.233 5
896.252 0
896.271 3
896.291 7
896.310 6
896.330 5
896.349 1
896.368 0
896.388 12
896.407 14
896.427 7
896.446 1
896.465 0
896.485 5
896.504 10
896.523 2
896.543 6
896.562 0
896.582 1
896.601 0
896.620 0
896.640 3
896.659 2
896.679 0
896.698 6
896.717 6
896.737 1
896.756 0
896.776 0
896.795 0
896.814 0
896.834 5
896.853 3
896.872 0
896.892 11
896.911 11
896.931 0
896.950 1
896.969 5
896.989 0
897.008 2
897.028 4
897.047 10
897.066 3
897.086 0
897.105 0
897.125 0
897.144 0
897.163 0
897.183 0
897.202 2
897.222 1
897.241 5
897.260 3
897.280 6
897.299 4
897.319 3
897.338 9
897.357 1
897.377 8
897.396 3
897.416 1
897.435 4
897.454 0
897.474 3
897.493 8
897.513 1
897.532 11
897.551 13
897.571 31
897.590 51
897.610 55
897.629 35
897.648 17
897.668 4
897.687 1
897.707 3
897.726 5
897.745 0
897.765 0
897.784 0
897.804 0
897.823 0
897.842 0
897.862 6
897.881 0
897.901 0
897.920 0
897.939 0
897.959 0
897.978 0
897.998 0
898.017 2
898.036 0
898.056 0
898.075 0
898.095 0
898.114 0
898.133 0
898.153 2
898.172 5
898.192 0
898.211 0
898.230 5
898.250 3
898.269 0
898.289 0
898.308 8
898.327 2
898.347 1
898.366 5
898.386 0
898.405 7
898.424 0
898.444 5
898.463 12
898.483 12
898.502 30
898.522 25
898.541 13
898.560 4
898.580 16
898.599 24
898.619 33
898.638 21
898.657 5
898.677 8
898.696 3
898.716 0
898.735 5
898.754 0
898.774 0
898.793 2
898.813 1
898.832 6
898.852 1
898.871 2
898.890 0
898.910 0
898.929 18
898.949 11
898.968 2
898.987 2
899.007 5
899.026 8
899.046 9
899.065 2
899.084 0
899.104 0
899.123 0
899.143 10
899.162 4
899.182 0
899.201 0
899.220 0
899.240 0
899.259 0
899.279 0
899.298 0
899.317 0
899.337 0
899.356 0
899.376 0
899.395 0
899.415 3
899.434 3
899.453 13
899.473 29
899.492 33
899.512 49
899.531 26
899.551 22
899.570 12
899.589 8
899.609 5
899.628 5
899.648 1
899.667 4
899.686 3
899.706 0
899.725 0
899.745 7
899.764 3
899.784 5
899.803 0
899.822 3
899.842 0
899.861 2
899.881 0
899.900 1
899.920 0
899.939 2
899.958 0
899.978 0
899.997 3
900.017 1
900.036 10
900.056 1
900.075 2
900.094 1
900.114 0
900.133 7
900.153 0
900.172 5
900.192 2
900.211 4
900.230 4
900.250 0
900.269 0
900.289 4
900.308 0
900.328 1
900.347 17
900.366 4
900.386 0
900.405 6
900.425 17
900.444 15
900.464 9
900.483 24
900.502 9
900.522 10
900.541 16
900.561 10
900.580 3
900.600 3
900.619 4
900.638 5
900.658 2
900.677 0
900.697 0
900.716 2
900.736 0
900.755 10
900.774 6
900.794 0
900.813 0
900.833 0
900.852 4
900.872 0
900.891 0
900.910 3
900.930 12
900.949 1
900.969 11
900.988 9
901.008 6
901.027 5
901.047 0
901.066 0
901.085 0
901.105 1
901.124 3
901.144 3
901.163 0
901.183 0
901.202 0
901.221 5
901.241 1
901.260 0
901.280 0
901.299 1
901.319 2
901.338 0
901.358 2
901.377 0
901.396 0
901.416 2
901.435 2
901.455 3
901.474 17
901.494 19
901.513 1
901.533 3
901.552 2
901.571 14
901.591 29
901.610 8
901.630 0
901.649 0
901.669 0
901.688 0
901.708 0
901.727 0
901.746 6
901.766 12
901.785 2
901.805 3
901.824 2
901.844 4
901.863 2
901.883 0
901.902 2
901.921 0
901.941 0
901.960 0
901.980 0
901.999 0
902.019 0
902.038 0
902.058 7
902.077 7
902.096 1
902.116 8
902.135 9
902.155 4
902.174 1
902.194 7
902.213 12
902.233 8
902.252 4
902.271 0
902.291 0
902.310 0
902.330 4
902.349 2
902.369 1
902.388 0
902.408 3
902.427 1
902.447 0
902.466 0
902.485 0
902.505 5
902.524 0
902.544 0
902.563 0
902.583 6
902.602 11
902.622 4
902.641 0
902.661 0
902.680 0
902.699 0
902.719 0
902.738 0
902.758 0
902.777 0
902.797 0
902.816 0
902.836 3
902.855 0
902.875 0
902.894 0
902.913 2
902.933 0
902.952 8
902.972 1
902.991 0
903.011 0
903.030 0
903.050 1
903.069 0
903.089 0
903.108 0
903.127 2
903.147 6
903.166 7
903.186 0
903.205 3
903.225 1
903.244 6
903.264 0
903.283 1
903.303 0
903.322 0
903.342 0
903.361 1
903.380 0
903.400 0
903.419 13
903.439 11
903.458 0
903.478 5
903.497 0
903.517 2
903.536 4
903.556 0
903.575 9
903.595 0
903.614 0
903.633 0
903.653 6
903.672 5
903.692 0
903.711 3
903.731 3
903.750 1
903.770 1
903.789 0
903.809 11
903.828 1
903.848 0
903.867 8
903.887 3
903.906 0
903.925 0
903.945 12
903.964 6
903.984 0
904.003 0
904.023 0
904.042 7
904.062 2
904.081 4
904.101 4
904.120 0
904.140 3
904.159 5
904.179 0
904.198 6
904.218 0
904.237 2
904.256 1
904.276 5
904.295 3
904.315 5
904.334 5
904.354 2
904.373 3
904.393 0
904.412 1
904.432 5
904.451 1
904.471 2
904.490 0
904.510 0
904.529 0
904.549 11
904.568 9
904.588 12
904.607 14
904.626 3
904.646 0
904.665 1
904.685 18
904.704 3
904.724 2
904.743 0
904.763 1
904.782 0
904.802 0
904.821 0
904.841 8
904.860 4
904.880 13
904.899 6
904.919 0
904.938 12
904.958 4
904.977 12
904.997 7
905.016 0
905.036 0
905.055 3
905.074 0
905.094 0
905.113 1
905.133 2
905.152 1
905.172 0
905.191 0
905.211 1
905.230 4
905.250 11
905.269 7
905.289 0
905.308 0
905.328 5
905.347 0
905.367 0
905.386 4
905.406 4
905.425 0
905.445 0
905.464 3
905.484 1
905.503 5
905.523 0
905.542 0
905.562 5
905.581 5
905.601 1
905.620 9
905.639 2
905.659 2
905.678 0
905.698 0
905.717 3
905.737 0
905.756 0
905.776 0
905.795 5
905.815 7
905.834 0
905.854 4
905.873 0
905.893 0
905.912 0
905.932 0
905.951 0
905.971 0
905.990 0
906.010 1
906.029 2
906.049 6
906.068 0
906.088 0
906.107 0
906.127 0
906.146 1
906.166 0
906.185 0
906.205 1
906.224 6
906.244 5
906.263 1
906.283 2
906.302 1
906.322 8
906.341 0
906.361 5
906.380 10
906.400 7
906.419 0
906.439 0
906.458 0
906.478 6
906.497 8
906.517 6
906.536 0
906.556 0
906.575 6
906.595 0
906.614 3
906.634 3
906.653 4
906.673 0
906.692 1
906.712 2
906.731 2
906.751 1
906.770 3
906.790 0
906.809 0
906.829 1
906.848 0
906.868 0
906.887 0
906.907 0
906.926 0
906.946 4
906.965 2
906.985 5
907.004 0
907.024 0
907.043 6
907.063 11
907.082 3
907.102 1
907.121 0
907.141 2
907.160 8
907.180 7
907.199 4
907.219 0
907.238 0
907.258 2
907.277 0
907.297 2
907.316 4
907.336 0
907.355 1
907.375 0
907.394 3
907.414 9
907.433 10
907.453 15
907.472 7
907.492 8
907.511 0
907.531 3
907.550 1
907.570 0
907.589 0
907.609 0
907.628 0
907.648 0
907.667 0
907.687 8
907.706 0
907.726 0
907.745 2
907.765 1
907.784 0
907.804 1
907.823 3
907.843 3
907.862 5
907.882 2
907.901 0
907.921 0
907.940 2
907.960 7
907.979 5
907.999 4
908.018 0
908.038 0
908.057 7
908.077 4
908.096 3
908.116 0
908.135 0
908.155 0
908.174 3
908.194 1
908.214 0
908.233 0
908.253 13
908.272 4
908.292 2
908.311 2
908.331 0
908.350 9
908.370 10
908.389 3
908.409 6
908.428 3
908.448 10
908.467 10
908.487 19
908.506 3
908.526 5
908.545 6
908.565 0
908.584 0
908.604 0
908.623 0
908.643 0
908.662 1
908.682 0
908.701 2
908.721 3
908.740 0
908.760 2
908.780 1
908.799 0
908.819 3
908.838 0
908.858 2
908.877 1
908.897 2
908.916 1
908.936 0
908.955 1
908.975 2
908.994 1
909.014 0
909.033 4
909.053 7
909.072 8
909.092 4
909.111 1
909.131 8
909.150 0
909.170 8
909.189 5
909.209 1
909.229 4
909.248 13
909.268 7
909.287 0
909.307 0
909.326 1
909.346 0
909.365 1
909.385 0
909.404 2
909.424 12
909.443 3
909.463 0
909.482 0
909.502 0
909.521 17
909.541 9
909.560 0
909.580 0
909.600 0
909.619 1
909.639 0
909.658 1
909.678 0
909.697 0
909.717 0
909.736 0
909.756 0
909.775 0
909.795 1
909.814 3
909.834 0
909.853 10
909.873 1
909.893 2
909.912 0
909.932 3
909.951 0
909.971 0
909.990 3
910.010 4
910.029 9
910.049 2
910.068 0
910.088 4
910.107 0
910.127 6
910.146 8
910.166 0
910.186 5
910.205 3
910.225 0
910.244 6
910.264 0
910.283 0
910.303 0
910.322 0
910.342 0
910.361 1
910.381 0
910.400 0
910.420 0
910.439 0
910.459 3
910.479 1
910.498 3
910.518 1
910.537 4
910.557 3
910.576 2
910.596 12
910.615 3
910.635 4
910.654 0
910.674 0
910.694 0
910.713 0
910.733 6
910.752 3
910.772 0
910.791 6
910.811 0
910.830 4
910.850 1
910.869 4
910.889 14
910.908 7
910.928 3
910.948 9
910.967 6
910.987 13
911.006 7
911.026 1
911.045 1
911.065 2
911.084 2
911.104 1
911.123 1
911.143 0
911.163 9
911.182 6
911.202 0
911.221 3
911.241 13
911.260 15
911.280 20
911.299 8
911.319 2
911.338 0
911.358 0
911.378 0
911.397 1
911.417 16
911.436 10
911.456 8
911.475 16
911.495 18
911.514 2
911.534 6
911.554 4
911.573 10
911.593 34
911.612 65
911.632 99
911.651 46
911.671 12
911.690 12
911.710 15
911.729 19
911.749 7
911.769 2
911.788 2
911.808 0
911.827 4
911.847 5
911.866 0
911.886 0
911.905 0
911.925 7
911.945 0
911.964 6
911.984 0
912.003 0
912.023 0
912.042 5
912.062 6
912.081 2
912.101 1
912.121 3
912.140 0
912.160 0
912.179 6
912.199 8
912.218 1
912.238 3
912.257 6
912.277 5
912.297 1
912.316 0
912.336 0
912.355 0
912.375 0
912.394 0
912.414 0
912.433 0
912.453 2
912.473 1
912.492 6
912.512 2
912.531 0
912.551 0
912.570 1
912.590 4
912.610 19
912.629 24
912.649 28
912.668 14
912.688 11
912.707 7
912.727 5
912.746 1
912.766 3
912.786 2
912.805 3
912.825 0
912.844 0
912.864 0
912.883 5
912.903 3
912.923 6
912.942 0
912.962 0
912.981 5
913.001 0
913.020 4
913.040 3
913.059 0
913.079 0
913.099 0
913.118 8
913.138 5
913.157 1
913.177 0
913.196 0
913.216 5
913.236 11
913.255 5
913.275 3
913.294 0
913.314 1
913.333 0
913.353 0
913.373 1
913.392 0
913.412 2
913.431 12
913.451 9
913.470 5
913.490 3
913.510 0
913.529 0
913.549 1
913.568 10
913.588 13
913.607 22
913.627 21
913.647 10
913.666 5
913.686 0
913.705 0
913.725 1
913.744 0
913.764 1
913.784 6
913.803 7
913.823 2
913.842 0
913.862 0
913.881 1
913.901 0
913.921 0
913.940 2
913.960 5
913.979 2
913.999 1
914.018 0
914.038 0
914.058 1
914.077 1
914.097 0
914.116 3
914.136 3
914.156 4
914.175 0
914.195 1
914.214 2
914.234 5
914.253 1
914.273 1
914.293 2
914.312 3
914.332 10
914.351 5
914.371 4
914.390 10
914.410 6
914.430 5
914.449 1
914.469 5
914.488 5
914.508 0
914.528 2
914.547 0
914.567 6
914.586 0
914.606 0
914.625 3
914.645 10
914.665 1
914.684 0
914.704 0
914.723 0
914.743 0
914.763 0
914.782 7
914.802 12
914.821 19
914.841 7
914.860 0
914.880 0
914.900 4
914.919 0
914.939 0
914.958 12
914.978 11
914.998 2
915.017 14
915.037 4
915.056 0
915.076 2
915.096 5
915.115 2
915.135 3
915.154 2
915.174 3
915.193 4
915.213 0
915.233 2
915.252 1
915.272 0
915.291 0
915.311 3
915.331 2
915.350 0
915.370 5
915.389 6
915.409 10
915.429 10
915.448 21
915.468 3
915.487 5
915.507 10
915.526 12
915.546 2
915.566 6
915.585 0
915.605 0
915.624 6
915.644 9
915.664 0
915.683 0
915.703 0
915.722 0
915.742 0
915.762 6
915.781 1
915.801 0
915.820 0
915.840 3
915.860 0
915.879 0
915.899 6
915.918 4
915.938 1
915.958 0
915.977 0
915.997 0
916.016 3
916.036 2
916.056 0
916.075 1
916.095 0
916.114 0
916.134 18
916.154 4
916.173 1
916.193 0
916.212 0
916.232 0
916.252 0
916.271 0
916.291 0
916.310 0
916.330 0
916.350 2
916.369 0
916.389 11
916.408 16
916.428 8
916.448 2
916.467 1
916.487 1
916.506 0
916.526 0
916.546 8
916.565 8
916.585 1
916.604 4
916.624 0
916.644 0
916.663 0
916.683 0
916.702 0
916.722 0
916.742 0
916.761 0
916.781 0
916.800 0
916.820 2
916.840 0
916.859 0
916.879 0
916.899 0
916.918 5
916.938 11
916.957 4
916.977 9
916.997 10
917.016 0
917.036 0
917.055 0
917.075 3
917.095 6
917.114 3
917.134 0
917.153 0
917.173 0
917.193 3
917.212 13
917.232 5
917.251 0
917.271 5
917.291 9
917.310 2
917.330 0
917.350 1
917.369 0
917.389 4
917.408 10
917.428 11
917.448 2
917.467 0
917.487 10
917.506 11
917.526 1
917.546 0
917.565 3
917.585 0
917.605 0
917.624 0
917.644 0
917.663 0
917.683 0
917.703 5
917.722 7
917.742 9
917.761 1
917.781 1
917.801 0
917.820 0
917.840 0
917.860 2
917.879 0
917.899 0
917.918 0
917.938 3
917.958 2
917.977 2
917.997 0
918.016 0
918.036 0
918.056 0
918.075 1
918.095 7
918.115 1
918.134 2
918.154 0
918.173 5
918.193 5
918.213 0
918.232 4
918.252 2
918.272 1
918.291 0
918.311 0
918.330 5
918.350 0
918.370 0
918.389 8
918.409 10
918.429 3
918.448 1
918.468 0
918.487 0
918.507 0
918.527 2
918.546 0
918.566 0
918.586 1
918.605 7
918.625 0
918.644 2
918.664 3
918.684 0
918.703 0
918.723 0
918.743 0
918.762 0
918.782 1
918.801 0
918.821 0
918.841 0
918.860 2
918.880 0
918.900 0
918.919 0
918.939 0
918.958 0
918.978 0
918.998 0
919.017 1
919.037 0
919.057 0
919.076 5
919.096 8
919.115 0
919.135 2
919.155 7
919.174 0
919.194 3
919.214 3
919.233 12
919.253 2
919.273 1
919.292 4
919.312 0
919.331 0
919.351 3
919.371 0
919.390 0
919.410 2
919.430 11
919.449 17
919.469 4
919.489 1
919.508 2
919.528 3
919.547 0
919.567 0
919.587 0
919.606 0
919.626 0
919.646 2
919.665 9
919.685 8
919.705 1
919.724 4
919.744 6
919.763 0
919.783 1
919.803 0
919.822 1
919.842 5
919.862 3
919.881 0
919.901 1
919.921 0
919.940 0
919.960 7
919.979 0
919.999 0
920.019 0
920.038 1
920.058 0
920.078 0
920.097 0
920.117 4
920.137 2
920.156 0
920.176 0
920.196 0
920.215 2
920.235 8
920.254 1
920.274 0
920.294 0
920.313 0
920.333 10
920.353 5
920.372 9
920.392 3
920.412 2
920.431 3
920.451 0
920.471 5
920.490 7
920.510 2
920.529 0
920.549 2
920.569 3
920.588 0
920.608 0
920.628 0
920.647 4
920.667 16
920.687 0
920.706 0
920.726 0
920.746 9
920.765 4
920.785 0
920.805 3
920.824 5
920.844 0
920.863 0
920.883 0
920.903 0
920.922 0
920.942 0
920.962 0
920.981 6
921.001 8
921.021 6
921.040 11
921.060 5
921.080 3
921.099 9
921.119 1
921.139 6
921.158 0
921.178 4
921.198 0
921.217 3
921.237 0
921.257 0
921.276 2
921.296 0
921.315 0
921.335 0
921.355 0
921.374 11
921.394 4
921.414 5
921.433 0
921.453 10
921.473 5
921.492 0
921.512 9
921.532 0
921.551 0
921.571 0
921.591 0
921.610 1
921.630 2
921.650 2
921.669 0
921.689 0
921.709 0
921.728 0
921.748 0
921.768 0
921.787 0
921.807 2
921.827 3
921.846 4
921.866 0
921.886 3
921.905 0
921.925 2
921.945 1
921.964 2
921.984 0
922.004 0
922.023 0
922.043 0
922.063 0
922.082 5
922.102 3
922.122 4
922.141 6
922.161 3
922.180 2
922.200 2
922.220 0
922.239 0
922.259 0
922.279 0
922.298 1
922.318 4
922.338 0
922.357 6
922.377 7
922.397 4
922.416 0
922.436 18
922.456 19
922.475 27
922.495 14
922.515 4
922.534 12
922.554 4
922.574 0
922.593 1
922.613 3
922.633 0
922.652 1
922.672 0
922.692 0
922.711 0
922.731 0
922.751 2
922.771 2
922.790 0
922.810 0
922.830 0
922.849 3
922.869 1
922.889 0
922.908 0
922.928 0
922.948 0
922.967 1
922.987 1
923.007 1
923.026 8
923.046 2
923.066 11
923.085 1
923.105 0
923.125 0
923.144 3
923.164 2
923.184 1
923.203 2
923.223 4
923.243 8
923.262 1
923.282 3
923.302 2
923.321 5
923.341 4
923.361 0
923.380 0
923.400 0
923.420 0
923.439 4
923.459 12
923.479 9
923.498 11
923.518 3
923.538 0
923.557 4
923.577 1
923.597 1
923.617 0
923.636 2
923.656 1
923.676 3
923.695 4
923.715 1
923.735 0
923.754 0
923.774 0
923.794 5
923.813 2
923.833 0
923.853 0
923.872 6
923.892 0
923.912 0
923.931 0
923.951 0
923.971 0
923.990 0
924.010 1
924.030 2
924.050 4
924.069 7
924.089 0
924.109 2
924.128 0
924.148 3
924.168 10
924.187 4
924.207 0
924.227 0
924.246 1
924.266 3
924.286 0
924.305 1
924.325 0
924.345 0
924.364 0
924.384 0
924.404 0
924.424 13
924.443 1
924.463 1
924.483 0
924.502 0
924.522 17
924.542 15
924.561 5
924.581 0
924.601 3
924.620 0
924.640 4
924.660 4
924.680 0
924.699 4
924.719 0
924.739 4
924.758 6
924.778 5
924.798 8
924.817 3
924.837 0
924.857 0
924.876 0
924.896 6
924.916 0
924.935 0
924.955 8
924.975 4
924.995 7
925.014 10
925.034 3
925.054 0
925.073 0
925.093 0
925.113 7
925.132 7
925.152 0
925.172 0
925.192 0
925.211 1
925.231 1
925.251 4
925.270 8
925.290 9
925.310 3
925.329 2
925.349 0
925.369 0
925.388 8
925.408 5
925.428 1
925.448 9
925.467 7
925.487 3
925.507 12
925.526 5
925.546 2
925.566 4
925.585 8
925.605 16
925.625 47
925.645 34
925.664 38
925.684 14
925.704 9
925.723 1
925.743 2
925.763 2
925.783 15
925.802 10
925.822 4
925.842 0
925.861 0
925.881 0
925.901 0
925.920 0
925.940 0
925.960 5
925.980 6
925.999 0
926.019 0
926.039 0
926.058 1
926.078 0
926.098 0
926.117 0
926.137 3
926.157 2
926.177 0
926.196 0
926.216 3
926.236 1
926.255 0
926.275 0
926.295 2
926.315 0
926.334 18
926.354 15
926.374 14
926.393 6
926.413 0
926.433 7
926.453 4
926.472 18
926.492 6
926.512 0
926.531 0
926.551 1
926.571 6
926.590 0
926.610 4
926.630 2
926.650 25
926.669 18
926.689 8
926.709 2
926.728 1
926.748 0
926.768 0
926.788 0
926.807 0
926.827 1
926.847 0
926.866 0
926.886 1
926.906 1
926.926 0
926.945 2
926.965 2
926.985 1
927.004 2
927.024 7
927.044 3
927.064 0
927.083 1
927.103 0
927.123 3
927.142 0
927.162 8
927.182 1
927.202 2
927.221 0
927.241 2
927.261 6
927.280 8
927.300 5
927.320 0
927.340 0
927.359 0
927.379 2
927.399 4
927.419 4
927.438 12
927.458 0
927.478 3
927.497 7
927.517 14
927.537 4
927.557 13
927.576 34
927.596 111
927.616 156
927.635 98
927.655 69
927.675 43
927.695 28
927.714 22
927.734 13
927.754 11
927.774 3
927.793 2
927.813 4
927.833 3
927.852 0
927.872 7
927.892 4
927.912 0
927.931 0
927.951 4
927.971 0
927.990 9
928.010 0
928.030 4
928.050 10
928.069 3
928.089 0
928.109 4
928.129 0
928.148 3
928.168 0
928.188 0
928.207 0
928.227 3
928.247 0
928.267 0
928.286 9
928.306 4
928.326 3
928.346 8
928.365 8
928.385 4
928.405 5
928.425 16
928.444 2
928.464 8
928.484 3
928.503 0
928.523 0
928.543 0
928.563 0
928.582 23
928.602 58
928.622 38
928.642 39
928.661 21
928.681 9
928.701 10
928.720 4
928.740 7
928.760 7
928.780 6
928.799 15
928.819 10
928.839 11
928.859 2
928.878 0
928.898 0
928.918 0
928.938 0
928.957 0
928.977 0
928.997 0
929.017 0
929.036 4
929.056 2
929.076 0
929.095 0
929.115 6
929.135 6
929.155 0
929.174 0
929.194 0
929.214 0
929.234 0
929.253 0
929.273 0
929.293 3
929.313 0
929.332 0
929.352 0
929.372 12
929.392 19
929.411 17
929.431 4
929.451 13
929.471 3
929.490 0
929.510 0
929.530 1
929.549 1
929.569 0
929.589 5
929.609 7
929.628 28
929.648 16
929.668 3
929.688 5
929.707 12
929.727 4
929.747 7
929.767 7
929.786 1
929.806 0
929.826 0
929.846 0
929.865 2
929.885 10
929.905 2
929.925 1
929.944 0
929.964 0
929.984 1
930.004 10
930.023 0
930.043 5
930.063 0
930.083 3
930.102 2
930.122 1
930.142 0
930.162 2
930.181 0
930.201 1
930.221 6
930.241 2
930.260 1
930.280 3
930.300 7
930.320 0
930.339 12
930.359 1
930.379 0
930.399 0
930.418 3
930.438 12
930.458 5
930.478 0
930.497 6
930.517 0
930.537 0
930.557 6
930.576 0
930.596 1
930.616 11
930.636 4
930.655 0
930.675 0
930.695 1
930.715 1
930.734 3
930.754 2
930.774 1
930.794 2
930.813 0
930.833 0
930.853 3
930.873 2
930.892 1
930.912 2
930.932 0
930.952 0
930.971 0
930.991 0
931.011 3
931.031 0
931.051 0
931.070 1
931.090 0
931.110 0
931.130 0
931.149 13
931.169 3
931.189 1
931.209 0
931.228 1
931.248 3
931.268 7
931.288 10
931.307 4
931.327 0
931.347 4
931.367 1
931.386 0
931.406 0
931.426 2
931.446 6
931.465 0
931.485 9
931.505 7
931.525 6
931.545 6
931.564 0
931.584 2
931.604 3
931.624 8
931.643 4
931.663 0
931.683 0
931.703 0
931.722 0
931.742 0
931.762 0
931.782 0
931.801 0
931.821 9
931.841 0
931.861 0
931.881 0
931.900 4
931.920 2
931.940 2
931.960 1
931.979 2
931.999 11
932.019 0
932.039 3
932.058 0
932.078 0
932.098 15
932.118 5
932.138 0
932.157 4
932.177 4
932.197 14
932.217 2
932.236 0
932.256 2
932.276 0
932.296 0
932.315 0
932.335 0
932.355 0
932.375 1
932.395 7
932.414 0
932.434 3
932.454 1
932.474 7
932.493 2
932.513 1
932.533 0
932.553 1
932.573 3
932.592 0
932.612 0
932.632 0
932.652 1
932.671 1
932.691 0
932.711 12
932.731 3
932.751 2
932.770 0
932.790 0
932.810 0
932.830 0
932.849 0
932.869 6
932.889 2
932.909 4
932.929 0
932.948 1
932.968 1
932.988 7
933.008 3
933.027 0
933.047 0
933.067 2
933.087 2
933.107 0
933.126 0
933.146 0
933.166 0
933.186 0
933.205 0
933.225 6
933.245 9
933.265 8
933.285 8
933.304 0
933.324 0
933.344 1
933.364 4
933.383 0
933.403 6
933.423 5
933.443 4
933.463 11
933.482 5
933.502 12
933.522 5
933.542 0
933.562 0
933.581 0
933.601 3
933.621 3
933.641 1
933.660 2
933.680 3
933.700 4
933.720 0
933.740 2
933.759 0
933.779 3
933.799 12
933.819 5
933.839 0
933.858 0
933.878 8
933.898 7
933.918 0
933.937 1
933.957 11
933.977 1
933.997 6
934.017 5
934.036 2
934.056 4
934.076 1
934.096 0
934.116 0
934.135 0
934.155 0
934.175 0
934.195 11
934.215 10
934.234 2
934.254 0
934.274 0
934.294 1
934.314 1
934.333 4
934.353 0
934.373 5
934.393 2
934.412 0
934.432 2
934.452 4
934.472 3
934.492 0
934.511 10
934.531 7
934.551 0
934.571 0
934.591 0
934.610 2
934.630 16
934.650 1
934.670 6
934.690 3
934.709 0
934.729 7
934.749 8
934.769 1
934.789 2
934.808 0
934.828 0
934.848 0
934.868 1
934.888 2
934.907 0
934.927 0
934.947 2
934.967 8
934.987 1
935.006 0
935.026 0
935.046 0
935.066 0
935.086 0
935.105 0
935.125 0
935.145 1
935.165 6
935.185 7
935.204 4
935.224 8
935.244 18
935.264 1
935.284 0
935.303 6
935.323 1
935.343 1
935.363 3
935.383 1
935.402 0
935.422 1
935.442 0
935.462 8
935.482 13
935.501 0
935.521 0
935.541 0
935.561 7
935.581 3
935.601 0
935.620 3
935.640 1
935.660 1
935.680 4
935.700 0
935.719 1
935.739 0
935.759 0
935.779 0
935.799 3
935.818 0
935.838 0
935.858 0
935.878 0
935.898 0
935.917 0
935.937 5
935.957 2
935.977 4
935.997 7
936.017 2
936.036 1
936.056 7
936.076 3
936.096 9
936.116 0
936.135 0
936.155 2
936.175 0
936.195 4
936.215 10
936.234 0
936.254 5
936.274 1
936.294 5
936.314 0
936.334 0
936.353 0
936.373 0
936.393 1
936.413 8
936.433 6
936.452 2
936.472 2
936.492 0
936.512 0
936.532 0
936.551 1
936.571 3
936.591 0
936.611 0
936.631 11
936.651 9
936.670 2
936.690 0
936.710 0
936.730 1
936.750 0
936.769 1
936.789 0
936.809 3
936.829 2
936.849 0
936.869 0
936.888 7
936.908 3
936.928 3
936.948 0
936.968 0
936.988 0
937.007 4
937.027 2
937.047 3
937.067 7
937.087 14
937.106 13
937.126 0
937.146 0
937.166 2
937.186 2
937.206 1
937.225 0
937.245 1
937.265 0
937.285 0
937.305 2
937.324 0
937.344 7
937.364 7
937.384 0
937.404 2
937.424 6
937.443 0
937.463 0
937.483 0
937.503 3
937.523 0
937.543 0
937.562 1
937.582 0
937.602 0
937.622 0
937.642 0
937.662 1
937.681 1
937.701 0
937.721 9
937.741 2
937.761 2
937.781 7
937.800 2
937.820 0
937.840 0
937.860 0
937.880 3
937.900 0
937.919 0
937.939 0
937.959 1
937.979 14
937.999 13
938.018 1
938.038 2
938.058 0
938.078 2
938.098 6
938.118 0
938.137 3
938.157 0
938.177 0
938.197 1
938.217 0
938.237 0
938.257 3
938.276 8
938.296 2
938.316 7
938.336 2
938.356 0
938.376 7
938.395 1
938.415 9
938.435 11
938.455 2
938.475 4
938.495 10
938.514 13
938.534 6
938.554 0
938.574 5
938.594 0
938.614 0
938.633 0
938.653 0
938.673 8
938.693 0
938.713 9
938.733 0
938.752 0
938.772 0
938.792 0
938.812 0
938.832 0
938.852 4
938.871 0
938.891 0
938.911 1
938.931 0
938.951 0
938.971 0
938.991 0
939.010 0
939.030 0
939.050 0
939.070 0
939.090 5
939.110 12
939.129 12
939.149 4
939.169 8
939.189 0
939.209 0
939.229 0
939.249 2
939.268 1
939.288 0
939.308 4
939.328 3
939.348 8
939.368 7
939.387 0
939.407 0
939.427 0
939.447 2
939.467 2
939.487 0
939.507 0
939.526 0
939.546 10
939.566 3
939.586 7
939.606 6
939.626 2
939.645 14
939.665 21
939.685 6
939.705 0
939.725 0
939.745 3
939.765 7
939.784 4
939.804 4
939.824 0
939.844 0
939.864 3
939.884 8
939.904 4
939.923 0
939.943 0
939.963 0
939.983 0
940.003 0
940.023 0
940.042 2
940.062 0
940.082 0
940.102 0
940.122 0
940.142 7
940.162 5
940.181 1
940.201 1
940.221 0
940.241 0
940.261 0
940.281 3
940.301 0
940.320 0
940.340 0
940.360 3
940.380 1
940.400 1
940.420 0
940.440 5
940.459 14
940.479 1
940.499 0
940.519 0
940.539 13
940.559 5
940.579 4
940.598 7
940.618 4
940.638 2
940.658 23
940.678 14
940.698 12
940.718 0
940.738 0
940.757 1
940.777 0
940.797 8
940.817 4
940.837 3
940.857 2
940.877 0
940.896 0
940.916 0
940.936 2
940.956 4
940.976 0
940.996 0
941.016 0
941.035 0
941.055 5
941.075 14
941.095 6
941.115 0
941.135 1
941.155 3
941.175 0
941.194 6
941.214 1
941.234 0
941.254 0
941.274 2
941.294 2
941.314 0
941.333 2
941.353 7
941.373 3
941.393 1
941.413 0
941.433 1
941.453 16
941.473 3
941.492 0
941.512 8
941.532 3
941.552 1
941.572 0
941.592 0
941.612 14
941.631 40
941.651 15
941.671 11
941.691 8
941.711 16
941.731 3
941.751 2
941.771 4
941.790 6
941.810 0
941.830 1
941.850 2
941.870 2
941.890 0
941.910 1
941.930 1
941.949 5
941.969 2
941.989 4
942.009 0
942.029 0
942.049 0
942.069 0
942.089 0
942.108 0
942.128 1
942.148 1
942.168 2
942.188 10
942.208 2
942.228 1
942.248 0
942.267 3
942.287 0
942.307 0
942.327 0
942.347 10
942.367 5
942.387 6
942.407 17
942.426 4
942.446 3
942.466 8
942.486 0
942.506 0
942.526 5
942.546 0
942.566 5
942.586 14
942.605 28
942.625 8
942.645 13
942.665 4
942.685 8
942.705 11
942.725 9
942.745 3
942.764 0
942.784 4
942.804 9
942.824 0
942.844 1
942.864 0
942.884 4
942.904 0
942.924 0
942.943 0
942.963 0
942.983 5
943.003 0
943.023 3
943.043 2
943.063 3
943.083 7
943.102 0
943.122 0
943.142 2
943.162 0
943.182 0
943.202 0
943.222 0
943.242 6
943.262 6
943.281 4
943.301 3
943.321 7
943.341 4
943.361 0
943.381 0
943.401 1
943.421 1
943.441 4
943.460 2
943.480 1
943.500 1
943.520 0
943.540 8
943.560 27
943.580 48
943.600 21
943.620 10
943.639 4
943.659 3
943.679 0
943.699 3
943.719 5
943.739 2
943.759 0
943.779 1
943.799 3
943.819 4
943.838 2
943.858 0
943.878 2
943.898 1
943.918 0
943.938 0
943.958 5
943.978 0
943.998 1
944.017 3
944.037 5
944.057 1
944.077 0
944.097 0
944.117 3
944.137 10
944.157 8
944.177 1
944.197 6
944.216 5
944.236 5
944.256 2
944.276 8
944.296 10
944.316 1
944.336 5
944.356 0
944.376 12
944.396 6
944.415 3
944.435 3
944.455 8
944.475 8
944.495 2
944.515 0
944.535 0
944.555 10
944.575 9
944.595 9
944.614 19
944.634 4
944.654 1
944.674 0
944.694 0
944.714 0
944.734 0
944.754 1
944.774 0
944.794 4
944.813 2
944.833 7
944.853 2
944.873 3
944.893 4
944.913 0
944.933 6
944.953 8
944.973 3
944.993 7
945.013 3
945.032 0
945.052 4
945.072 5
945.092 3
945.112 0
945.132 0
945.152 2
945.172 7
945.192 1
945.212 2
945.231 0
945.251 2
945.271 2
945.291 1
945.311 1
945.331 14
945.351 1
945.371 0
945.391 0
945.411 1
945.431 3
945.450 0
945.470 1
945.490 2
945.510 0
945.530 1
945.550 1
945.570 4
945.590 6
945.610 13
945.630 9
945.650 13
945.670 7
945.689 3
945.709 0
945.729 4
945.749 8
945.769 0
945.789 0
945.809 0
945.829 0
945.849 0
945.869 3
945.889 0
945.909 0
945.928 0
945.948 0
945.968 0
945.988 3
946.008 2
946.028 12
946.048 4
946.068 1
946.088 0
946.108 0
946.128 6
946.148 0
946.167 0
946.187 0
946.207 0
946.227 0
946.247 0
946.267 0
946.287 3
946.307 3
946.327 0
946.347 0
946.367 1
946.387 1
946.406 6
946.426 0
946.446 0
946.466 3
946.486 0
946.506 6
946.526 3
946.546 1
946.566 0
946.586 3
946.606 3
946.626 3
946.646 1
946.665 9
946.685 2
946.705 2
946.725 6
946.745 2
946.765 3
946.785 0
946.805 0
946.825 7
946.845 9
946.865 7
946.885 0
946.905 0
946.924 1
946.944 3
946.964 5
946.984 2
947.004 13
947.024 9
947.044 5
947.064 0
947.084 0
947.104 0
947.124 0
947.144 4
947.164 6
947.184 6
947.203 3
947.223 7
947.243 9
947.263 10
947.283 0
947.303 5
947.323 4
947.343 0
947.363 10
947.383 3
947.403 0
947.423 1
947.443 12
947.463 13
947.483 6
947.502 7
947.522 1
947.542 1
947.562 0
947.582 7
947.602 3
947.622 1
947.642 0
947.662 1
947.682 7
947.702 8
947.722 0
947.742 3
947.762 2
947.782 0
947.801 0
947.821 0
947.841 0
947.861 1
947.881 0
947.901 0
947.921 0
947.941 0
947.961 2
947.981 0
948.001 0
948.021 0
948.041 0
948.061 0
948.081 2
948.101 0
948.120 3
948.140 2
948.160 5
948.180 1
948.200 0
948.220 0
948.240 0
948.260 2
948.280 15
948.300 15
948.320 16
948.340 3
948.360 2
948.380 0
948.400 2
948.420 0
948.440 1
948.459 4
948.479 1
948.499 5
948.519 14
948.539 0
948.559 1
948.579 0
948.599 4
948.619 6
948.639 5
948.659 3
948.679 17
948.699 7
948.719 3
948.739 0
948.759 8
948.779 1
948.798 0
948.818 0
948.838 6
948.858 7
948.878 0
948.898 0
948.918 0
948.938 0
948.958 6
948.978 2
948.998 0
949.018 0
949.038 4
949.058 0
949.078 6
949.098 2
949.118 1
949.138 5
949.158 9
949.178 5
949.197 0
949.217 0
949.237 0
949.257 0
949.277 2
949.297 12
949.317 5
949.337 5
949.357 5
949.377 24
949.397 3
949.417 0
949.437 0
949.457 0
949.477 15
949.497 5
949.517 12
949.537 0
949.557 1
949.577 4
949.597 2
949.616 6
949.636 7
949.656 1
949.676 0
949.696 0
949.716 0
949.736 0
949.756 1
949.776 8
949.796 0
949.816 3
949.836 0
949.856 0
949.876 0
949.896 0
949.916 0
949.936 0
949.956 0
949.976 0
949.996 0
950.016 0
950.036 0
950.056 1
950.075 0
950.095 0
950.115 4
950.135 0
950.155 4
950.175 5
950.195 2
950.215 10
950.235 9
950.255 1
950.275 0
950.295 11
950.315 5
950.335 0
950.355 0
950.375 0
950.395 3
950.415 9
950.435 3
950.455 4
950.475 18
950.495 5
950.515 13
950.535 4
950.555 3
950.575 0
950.595 2
950.614 8
950.634 3
950.654 0
950.674 0
950.694 6
950.714 4
950.734 4
950.754 1
950.774 1
950.794 6
950.814 1
950.834 3
950.854 0
950.874 1
950.894 6
950.914 4
950.934 4
950.954 15
950.974 2
950.994 0
951.014 0
951.034 1
951.054 3
951.074 3
951.094 0
951.114 0
951.134 0
951.154 2
951.174 3
951.194 1
951.214 5
951.234 2
951.253 3
951.273 0
951.293 8
951.313 5
951.333 0
951.353 0
951.373 22
951.393 3
951.413 1
951.433 7
951.453 7
951.473 6
951.493 2
951.513 1
951.533 2
951.553 0
951.573 4
951.593 9
951.613 0
951.633 0
951.653 0
951.673 0
951.693 0
951.713 0
951.733 0
951.753 5
951.773 0
951.793 0
951.813 3
951.833 0
951.853 0
951.873 0
951.893 0
951.913 2
951.933 2
951.953 0
951.973 2
951.993 2
952.013 0
952.033 0
952.053 4
952.073 0
952.092 0
952.112 0
952.132 0
952.152 5
952.172 1
952.192 0
952.212 1
952.232 0
952.252 0
952.272 3
952.292 0
952.312 7
952.332 11
952.352 15
952.372 9
952.392 0
952.412 3
952.432 1
952.452 0
952.472 4
952.492 5
952.512 6
952.532 3
952.552 0
952.572 0
952.592 3
952.612 12
952.632 4
952.652 0
952.672 0
952.692 0
952.712 0
952.732 3
952.752 0
952.772 4
952.792 3
952.812 8
952.832 5
952.852 7
952.872 0
952.892 2
952.912 5
952.932 11
952.952 4
952.972 0
952.992 4
953.012 7
953.032 1
953.052 0
953.072 2
953.092 1
953.112 6
953.132 0
953.152 0
953.172 0
953.192 0
953.212 0
953.232 0
953.252 3
953.272 1
953.292 0
953.312 3
953.332 0
953.352 0
953.372 0
953.392 0
953.412 0
953.432 0
953.452 0
953.472 1
953.492 0
953.512 2
953.532 2
953.552 0
953.572 0
953.592 0
953.612 0
953.632 0
953.652 4
953.672 12
953.692 10
953.712 0
953.732 1
953.752 1
953.772 7
953.792 3
953.812 0
953.832 0
953.852 0
953.872 5
953.892 5
953.912 0
953.932 0
953.952 1
953.972 11
953.992 8
954.012 5
954.032 0
954.052 6
954.072 5
954.092 7
954.112 0
954.132 0
954.152 1
954.172 11
954.192 7
954.212 3
954.232 0
954.252 3
954.272 3
954.292 8
954.312 9
954.332 1
954.352 0
954.372 0
954.392 4
954.412 0
954.432 0
954.452 0
954.472 1
954.492 0
954.512 9
954.532 6
954.552 0
954.572 1
954.592 0
954.612 0
954.632 2
954.652 2
954.672 0
954.692 0
954.712 3
954.732 0
954.752 0
954.772 0
954.792 0
954.812 0
954.832 2
954.852 0
954.872 1
954.892 0
954.912 2
954.932 4
954.952 1
954.972 0
954.992 0
955.012 1
955.032 1
955.052 0
955.072 0
955.092 7
955.112 0
955.132 1
955.152 0
955.172 4
955.192 9
955.212 0
955.232 0
955.252 0
955.272 9
955.292 6
955.312 3
955.332 5
955.352 10
955.372 1
955.392 7
955.412 0
955.432 13
955.452 9
955.472 2
955.492 3
955.512 0
955.532 0
955.552 1
955.572 1
955.592 3
955.612 17
955.632 44
955.652 113
955.672 69
955.692 55
955.712 26
955.732 9
955.753 1
955.773 1
955.793 0
955.813 4
955.833 2
955.853 0
955.873 5
955.893 0
955.913 0
955.933 2
955.953 4
955.973 2
955.993 3
956.013 3
956.033 0
956.053 1
956.073 4
956.093 5
956.113 4
956.133 0
956.153 0
956.173 5
956.193 2
956.213 0
956.233 0
956.253 0
956.273 1
956.293 3
956.313 1
956.333 0
956.353 2
956.373 0
956.393 14
956.413 2
956.433 2
956.453 14
956.473 4
956.493 0
956.513 1
956.533 7
956.553 9
956.573 9
956.594 10
956.614 16
956.634 18
956.654 19
956.674 9
956.694 12
956.714 6
956.734 0
956.754 0
956.774 0
956.794 0
956.814 0
956.834 0
956.854 2
956.874 5
956.894 0
956.914 0
956.934 7
956.954 0
956.974 2
956.994 1
957.014 0
957.034 0
957.054 1
957.074 0
957.094 0
957.114 0
957.134 0
957.154 1
957.174 0
957.194 0
957.214 4
957.235 1
957.255 5
957.275 1
957.295 0
957.315 3
957.335 0
957.355 0
957.375 1
957.395 2
957.415 1
957.435 4
957.455 0
957.475 0
957.495 2
957.515 1
957.535 0
957.555 0
957.575 4
957.595 1
957.615 7
957.635 29
957.655 33
957.675 20
957.695 2
957.715 0
957.735 3
957.755 6
957.776 2
957.796 0
957.816 6
957.836 8
957.856 8
957.876 7
957.896 2
957.916 0
957.936 0
957.956 6
957.976 5
957.996 1
958.016 0
958.036 0
958.056 0
958.076 1
958.096 3
958.116 0
958.136 0
958.156 3
958.176 2
958.196 2
958.216 2
958.237 0
958.257 2
958.277 6
958.297 1
958.317 2
958.337 5
958.357 0
958.377 2
958.397 4
958.417 1
958.437 3
958.457 2
958.477 2
958.497 9
958.517 3
958.537 0
958.557 1
958.577 0
958.597 4
958.617 5
958.637 0
958.658 0
958.678 2
958.698 8
958.718 0
958.738 0
958.758 0
958.778 0
958.798 3
958.818 0
958.838 1
958.858 6
958.878 0
958.898 1
958.918 0
958.938 0
958.958 1
958.978 1
958.998 2
959.018 5
959.038 0
959.059 0
959.079 0
959.099 1
959.119 2
959.139 1
959.159 0
959.179 0
959.199 0
959.219 8
959.239 16
959.259 18
959.279 6
959.299 1
959.319 5
959.339 0
959.359 0
959.379 0
959.400 2
959.420 7
959.440 11
959.460 0
959.480 1
959.500 0
959.520 1
959.540 6
959.560 0
959.580 0
959.600 0
959.620 2
959.640 7
959.660 2
959.680 5
959.700 4
959.720 2
959.741 0
959.761 0
959.781 0
959.801 0
959.821 2
959.841 2
959.861 3
959.881 9
959.901 0
959.921 12
959.941 0
959.961 4
959.981 0
960.001 0
960.021 7
960.041 0
960.062 0
960.082 0
960.102 3
960.122 1
960.142 6
960.162 3
960.182 7
960.202 9
960.222 0
960.242 0
960.262 0
960.282 0
960.302 0
960.322 2
960.342 5
960.363 1
960.383 0
960.403 0
960.423 12
960.443 10
960.463 0
960.483 0
960.503 0
960.523 0
960.543 5
960.563 2
960.583 0
960.603 0
960.623 0
960.643 0
960.664 0
960.684 0
960.704 0
960.724 0
960.744 1
960.764 0
960.784 0
960.804 0
960.824 0
960.844 4
960.864 0
960.884 0
960.904 1
960.924 9
960.945 1
960.965 5
960.985 5
961.005 6
961.025 0
961.045 0
961.065 3
961.085 0
961.105 4
961.125 6
961.145 10
961.165 1
961.185 1
961.206 5
961.226 8
961.246 5
961.266 0
961.286 6
961.306 6
961.326 9
961.346 10
961.366 0
961.386 2
961.406 11
961.426 3
961.446 0
961.467 0
961.487 14
961.507 10
961.527 0
961.547 2
961.567 8
961.587 6
961.607 5
961.627 0
961.647 5
961.667 7
961.687 0
961.708 0
961.728 4
961.748 2
961.768 4
961.788 1
961.808 0
961.828 0
961.848 0
961.868 7
961.888 3
961.908 0
961.928 0
961.949 0
961.969 4
961.989 10
962.009 13
962.029 2
962.049 2
962.069 0
962.089 0
962.109 0
962.129 0
962.149 3
962.169 0
962.190 0
962.210 2
962.230 5
962.250 0
962.270 3
962.290 1
962.310 0
962.330 0
962.350 1
962.370 1
962.390 4
962.410 6
962.431 4
962.451 5
962.471 19
962.491 4
962.511 1
962.531 0
962.551 2
962.571 0
962.591 3
962.611 0
962.631 0
962.652 0
962.672 0
962.692 0
962.712 1
962.732 9
962.752 7
962.772 0
962.792 0
962.812 0
962.832 0
962.853 4
962.873 7
962.893 4
962.913 1
962.933 1
962.953 6
962.973 0
962.993 0
963.013 0
963.033 0
963.053 0
963.074 3
963.094 6
963.114 5
963.134 0
963.154 0
963.174 1
963.194 0
963.214 0
963.234 0
963.254 0
963.275 0
963.295 4
963.315 1
963.335 0
963.355 0
963.375 4
963.395 0
963.415 0
963.435 4
963.455 5
963.476 2
963.496 6
963.516 1
963.536 0
963.556 10
963.576 2
963.596 0
963.616 0
963.636 1
963.656 8
963.677 5
963.697 1
963.717 10
963.737 9
963.757 10
963.777 0
963.797 0
963.817 0
963.837 1
963.857 0
963.878 1
963.898 0
963.918 1
963.938 0
963.958 0
963.978 0
963.998 0
964.018 5
964.038 5
964.059 0
964.079 0
964.099 5
964.119 3
964.139 1
964.159 0
964.179 3
964.199 1
964.219 9
964.239 8
964.260 1
964.280 12
964.300 6
964.320 5
964.340 10
964.360 0
964.380 3
964.400 9
964.420 20
964.441 10
964.461 0
964.481 4
964.501 8
964.521 3
964.541 0
964.561 0
964.581 5
964.601 0
964.622 1
964.642 0
964.662 0
964.682 0
964.702 0
964.722 8
964.742 4
964.762 1
964.782 6
964.803 2
964.823 0
964.843 0
964.863 0
964.883 2
964.903 4
964.923 1
964.943 0
964.964 0
964.984 1
965.004 0
965.024 0
965.044 0
965.064 1
965.084 2
965.104 3
965.124 0
965.145 0
965.165 0
965.185 1
965.205 0
965.225 0
965.245 6
965.265 8
965.285 0
965.306 0
965.326 10
965.346 0
965.366 1
965.386 0
965.406 4
965.426 8
965.446 3
965.466 0
965.487 8
965.507 2
965.527 0
965.547 0
965.567 0
965.587 4
965.607 9
965.627 14
965.648 9
965.668 5
965.688 14
965.708 1
965.728 3
965.748 2
965.768 0
965.788 0
965.809 0
965.829 14
965.849 3
965.869 0
965.889 0
965.909 1
965.929 0
965.949 0
965.970 1
965.990 0
966.010 0
966.030 5
966.050 0
966.070 0
966.090 0
966.110 0
966.131 0
966.151 3
966.171 14
966.191 14
966.211 13
966.231 2
966.251 0
966.271 0
966.292 0
966.312 2
966.332 0
966.352 0
966.372 3
966.392 2
966.412 0
966.433 0
966.453 10
966.473 3
966.493 0
966.513 0
966.533 0
966.553 0
966.573 0
966.594 0
966.614 4
966.634 1
966.654 4
966.674 9
966.694 1
966.714 4
966.735 2
966.755 5
966.775 5
966.795 1
966.815 0
966.835 2
966.855 0
966.875 0
966.896 5
966.916 1
966.936 0
966.956 0
966.976 0
966.996 3
967.016 3
967.037 4
967.057 0
967.077 4
967.097 2
967.117 1
967.137 4
967.157 3
967.178 0
967.198 3
967.218 6
967.238 3
967.258 0
967.278 3
967.298 6
967.318 2
967.339 6
967.359 5
967.379 2
967.399 1
967.419 5
967.439 0
967.459 6
967.480 10
967.500 1
967.520 0
967.540 3
967.560 7
967.580 3
967.600 0
967.621 1
967.641 2
967.661 0
967.681 0
967.701 0
967.721 0
967.741 9
967.762 1
967.782 1
967.802 0
967.822 0
967.842 0
967.862 0
967.882 0
967.903 0
967.923 0
967.943 0
967.963 0
967.983 0
968.003 0
968.024 5
968.044 5
968.064 0
968.084 4
968.104 0
968.124 6
968.144 8
968.165 1
968.185 0
968.205 4
968.225 0
968.245 8
968.265 6
968.285 7
968.306 9
968.326 2
968.346 8
968.366 8
968.386 4
968.406 9
968.427 2
968.447 2
968.467 3
968.487 0
968.507 2
968.527 5
968.547 0
968.568 3
968.588 0
968.608 0
968.628 2
968.648 2
968.668 1
968.689 0
968.709 11
968.729 4
968.749 6
968.769 0
968.789 0
968.809 1
968.830 1
968.850 1
968.870 0
968.890 0
968.910 0
968.930 1
968.951 0
968.971 0
968.991 0
969.011 2
969.031 3
969.051 6
969.071 0
969.092 0
969.112 0
969.132 6
969.152 1
969.172 0
969.192 0
969.213 1
969.233 0
969.253 1
969.273 10
969.293 10
969.313 9
969.334 8
969.354 1
969.374 4
969.394 2
969.414 1
969.434 11
969.455 5
969.475 7
969.495 3
969.515 8
969.535 8
969.555 3
969.576 1
969.596 0
969.616 0
969.636 2
969.656 42
969.676 49
969.697 33
969.717 11
969.737 2
969.757 3
969.777 3
969.797 6
969.818 3
969.838 0
969.858 0
969.878 0
969.898 0
969.918 0
969.939 8
969.959 4
969.979 0
969.999 2
970.019 1
970.039 0
970.060 10
970.080 0
970.100 0
970.120 0
970.140 0
970.160 0
970.181 5
970.201 7
970.221 0
970.241 0
970.261 1
970.281 3
970.302 0
970.322 10
970.342 3
970.362 0
970.382 0
970.402 1
970.423 0
970.443 2
970.463 7
970.483 19
970.503 17
970.523 13
970.544 10
970.564 1
970.584 0
970.604 8
970.624 13
970.645 14
970.665 25
970.685 9
970.705 16
970.725 5
970.745 3
970.766 0
970.786 1
970.806 3
970.826 0
970.846 0
970.866 0
970.887 0
970.907 2
970.927 0
970.947 5
970.967 4
970.988 0
971.008 0
971.028 0
971.048 0
971.068 1
971.088 0
971.109 0
971.129 0
971.149 3
971.169 7
971.189 0
971.209 9
971.230 4
971.250 2
971.270 0
971.290 1
971.310 8
971.331 4
971.351 8
971.371 0
971.391 9
971.411 0
971.431 3
971.452 0
971.472 2
971.492 5
971.512 22
971.532 5
971.553 7
971.573 4
971.593 0
971.613 22
971.633 113
971.654 100
971.674 48
971.694 34
971.714 38
971.734 33
971.754 14
971.775 9
971.795 2
971.815 2
971.835 0
971.855 0
971.876 0
971.896 0
971.916 0
971.936 0
971.956 0
971.977 0
971.997 2
972.017 0
972.037 0
972.057 0
972.077 0
972.098 0
972.118 0
972.138 13
972.158 5
972.178 2
972.199 0
972.219 3
972.239 4
972.259 1
972.279 0
972.300 0
972.320 4
972.340 11
972.360 7
972.380 3
972.401 2
972.421 4
972.441 6
972.461 2
972.481 2
972.501 0
972.522 2
972.542 12
972.562 23
972.582 7
972.602 10
972.623 27
972.643 41
972.663 24
972.683 16
972.703 8
972.724 5
972.744 8
972.764 1
972.784 6
972.804 0
972.825 0
972.845 3
972.865 0
972.885 0
972.905 0
972.926 1
972.946 0
972.966 0
972.986 3
973.006 4
973.027 1
973.047 5
973.067 0
973.087 4
973.107 0
973.128 0
973.148 0
973.168 9
973.188 0
973.208 8
973.229 3
973.249 12
973.269 8
973.289 3
973.309 3
973.330 7
973.350 6
973.370 4
973.390 1
973.410 12
973.431 8
973.451 1
973.471 0
973.491 0
973.511 3
973.532 12
973.552 6
973.572 0
973.592 4
973.612 0
973.633 12
973.653 13
973.673 6
973.693 9
973.714 0
973.734 0
973.754 0
973.774 0
973.794 0
973.815 1
973.835 0
973.855 3
973.875 3
973.895 1
973.916 0
973.936 4
973.956 4
973.976 0
973.996 0
974.017 2
974.037 0
974.057 0
974.077 3
974.097 0
974.118 0
974.138 3
974.158 1
974.178 2
974.199 0
974.219 3
974.239 14
974.259 3
974.279 0
974.300 0
974.320 0
974.340 5
974.360 3
974.380 0
974.401 0
974.421 2
974.441 2
974.461 0
974.482 1
974.502 1
974.522 8
974.542 3
974.562 0
974.583 1
974.603 0
974.623 9
974.643 1
974.663 7
974.684 0
974.704 0
974.724 0
974.744 0
974.765 0
974.785 5
974.805 12
974.825 2
974.845 2
974.866 0
974.886 7
974.906 0
974.926 1
974.947 0
974.967 6
974.987 19
975.007 7
975.027 0
975.048 2
975.068 5
975.088 3
975.108 0
975.129 3
975.149 0
975.169 2
975.189 5
975.209 0
975.230 2
975.250 0
975.270 3
975.290 9
975.311 2
975.331 5
975.351 0
975.371 2
975.391 6
975.412 4
975.432 1
975.452 0
975.472 4
975.493 5
975.513 1
975.533 1
975.553 0
975.573 0
975.594 6
975.614 4
975.634 0
975.654 1
975.675 0
975.695 5
975.715 1
975.735 1
975.755 0
975.776 0
975.796 1
975.816 4
975.836 4
975.857 3
975.877 0
975.897 0
975.917 3
975.938 1
975.958 2
975.978 0
975.998 0
976.018 0
976.039 0
976.059 2
976.079 0
976.099 0
976.120 0
976.140 5
976.160 2
976.180 0
976.201 0
976.221 0
976.241 5
976.261 12
976.282 5
976.302 14
976.322 17
976.342 5
976.362 0
976.383 0
976.403 0
976.423 1
976.443 1
976.464 4
976.484 3
976.504 3
976.524 3
976.545 3
976.565 13
976.585 3
976.605 1
976.626 3
976.646 1
976.666 1
976.686 2
976.706 5
976.727 0
976.747 0
976.767 0
976.787 0
976.808 0
976.828 3
976.848 1
976.868 0
976.889 0
976.909 0
976.929 0
976.949 0
976.970 0
976.990 0
977.010 2
977.030 13
977.051 0
977.071 0
977.091 0
977.111 0
977.131 0
977.152 0
977.172 1
977.192 3
977.212 0
977.233 0
977.253 1
977.273 1
977.293 0
977.314 5
977.334 2
977.354 0
977.374 10
977.395 4
977.415 6
977.435 5
977.455 0
977.476 2
977.496 0
977.516 0
977.536 8
977.557 0
977.577 6
977.597 5
977.617 2
977.638 1
977.658 0
977.678 0
977.698 0
977.719 0
977.739 0
977.759 5
977.779 1
977.800 0
977.820 0
977.840 0
977.860 0
977.881 0
977.901 2
977.921 0
977.941 0
977.962 0
977.982 0
978.002 8
978.022 3
978.043 0
978.063 0
978.083 0
978.103 4
978.124 1
978.144 0
978.164 0
978.184 0
978.205 0
978.225 6
978.245 6
978.265 0
978.286 0
978.306 0
978.326 0
978.346 1
978.367 1
978.387 5
978.407 4
978.427 1
978.448 3
978.468 1
978.488 2
978.508 2
978.529 0
978.549 0
978.569 0
978.589 0
978.610 3
978.630 4
978.650 0
978.671 2
978.691 0
978.711 0
978.731 3
978.752 0
978.772 0
978.792 4
978.812 0
978.833 2
978.853 5
978.873 1
978.893 0
978.914 0
978.934 1
978.954 1
978.974 0
978.995 0
979.015 0
979.035 0
979.055 2
979.076 0
979.096 4
979.116 16
979.137 8
979.157 8
979.177 0
979.197 0
979.218 5
979.238 12
979.258 21
979.278 13
979.299 10
979.319 4
979.339 0
979.359 5
979.380 3
979.400 8
979.420 1
979.441 2
979.461 5
979.481 3
979.501 7
979.522 2
979.542 4
979.562 0
979.582 0
979.603 3
979.623 0
979.643 0
979.663 0
979.684 0
979.704 7
979.724 4
979.745 0
979.765 1
979.785 0
979.805 5
979.826 0
979.846 4
979.866 3
979.886 0
979.907 5
979.927 1
979.947 7
979.967 2
979.988 0
980.008 0
980.028 0
980.049 5
980.069 8
980.089 1
980.109 0
980.130 1
980.150 0
980.170 2
980.191 1
980.211 6
980.231 1
980.251 0
980.272 1
980.292 6
980.312 0
980.332 2
980.353 0
980.373 0
980.393 6
980.414 5
980.434 0
980.454 1
980.474 0
980.495 8
980.515 0
980.535 0
980.555 5
980.576 9
980.596 2
980.616 0
980.637 0
980.657 0
980.677 2
980.697 0
980.718 0
980.738 0
980.758 8
980.779 7
980.799 0
980.819 0
980.839 2
980.860 0
980.880 0
980.900 0
980.921 0
980.941 0
980.961 1
980.981 11
981.002 6
981.022 0
981.042 0
981.062 5
981.083 3
981.103 0
981.123 4
981.144 2
981.164 1
981.184 10
981.204 3
981.225 8
981.245 4
981.265 0
981.286 5
981.306 1
981.326 5
981.346 1
981.367 0
981.387 0
981.407 0
981.428 0
981.448 0
981.468 1
981.488 0
981.509 4
981.529 2
981.549 2
981.570 12
981.590 7
981.610 6
981.630 0
981.651 0
981.671 5
981.691 1
981.712 6
981.732 5
981.752 8
981.773 1
981.793 0
981.813 0
981.833 0
981.854 0
981.874 0
981.894 0
981.915 3
981.935 0
981.955 0
981.975 0
981.996 1
982.016 0
982.036 0
982.057 3
982.077 3
982.097 1
982.117 0
982.138 0
982.158 3
982.178 8
982.199 0
982.219 0
982.239 0
982.260 4
982.280 3
982.300 0
982.320 2
982.341 3
982.361 0
982.381 5
982.402 3
982.422 0
982.442 6
982.463 4
982.483 5
982.503 7
982.523 2
982.544 0
982.564 4
982.584 7
982.605 0
982.625 0
982.645 0
982.666 5
982.686 6
982.706 0
982.726 0
982.747 4
982.767 3
982.787 1
982.808 0
982.828 4
982.848 2
982.869 7
982.889 4
982.909 3
982.929 1
982.950 6
982.970 0
982.990 0
983.011 0
983.031 0
983.051 10
983.072 2
983.092 0
983.112 1
983.132 13
983.153 4
983.173 0
983.193 3
983.214 1
983.234 4
983.254 0
983.275 0
983.295 0
983.315 1
983.336 2
983.356 0
983.376 0
983.396 0
983.417 0
983.437 1
983.457 1
983.478 4
983.498 10
983.518 5
983.539 0
983.559 3
983.579 5
983.600 2
983.620 5
983.640 1
983.660 7
983.681 11
983.701 8
983.721 1
983.742 0
983.762 10
983.782 3
983.803 3
983.823 2
983.843 0
983.864 5
983.884 0
983.904 5
983.925 2
983.945 1
983.965 3
983.985 0
984.006 0
984.026 0
984.046 0
984.067 6
984.087 7
984.107 2
984.128 0
984.148 1
984.168 0
984.189 0
984.209 1
984.229 1
984.250 0
984.270 0
984.290 4
984.310 14
984.331 3
984.351 0
984.371 3
984.392 0
984.412 0
984.432 12
984.453 3
984.473 0
984.493 0
984.514 5
984.534 7
984.554 2
984.575 0
984.595 0
984.615 6
984.636 0
984.656 0
984.676 11
984.697 11
984.717 1
984.737 0
984.758 0
984.778 3
984.798 6
984.818 5
984.839 16
984.859 4
984.879 3
984.900 0
984.920 0
984.940 0
984.961 0
984.981 0
985.001 1
985.022 5
985.042 4
985.062 2
985.083 4
985.103 5
985.123 5
985.144 2
985.164 4
985.184 0
985.205 0
985.225 0
985.245 0
985.266 7
985.286 4
985.306 3
985.327 0
985.347 6
985.367 12
985.388 13
985.408 7
985.428 0
985.449 3
985.469 6
985.489 0
985.510 0
985.530 2
985.550 5
985.571 5
985.591 3
985.611 3
985.632 16
985.652 14
985.672 20
985.693 18
985.713 7
985.733 3
985.754 3
985.774 0
985.794 14
985.815 1
985.835 0
985.855 2
985.875 1
985.896 3
985.916 1
985.936 0
985.957 0
985.977 0
985.998 0
986.018 0
986.038 0
986.059 9
986.079 0
986.099 3
986.120 0
986.140 6
986.160 3
986.181 3
986.201 2
986.221 2
986.242 0
986.262 3
986.282 0
986.303 0
986.323 3
986.343 5
986.364 2
986.384 0
986.404 2
986.425 0
986.445 3
986.465 8
986.486 0
986.506 7
986.526 4
986.547 0
986.567 1
986.587 2
986.608 4
986.628 17
986.648 2
986.669 19
986.689 3
986.709 6
986.730 15
986.750 1
986.770 0
986.791 0
986.811 3
986.831 7
986.852 2
986.872 0
986.892 1
986.913 0
986.933 0
986.953 0
986.974 0
986.994 0
987.014 0
987.035 1
987.055 2
987.076 7
987.096 1
987.116 4
987.137 1
987.157 4
987.177 3
987.198 2
987.218 2
987.238 3
987.259 0
987.279 1
987.299 0
987.320 0
987.340 0
987.360 0
987.381 1
987.401 0
987.421 0
987.442 0
987.462 4
987.482 12
987.503 1
987.523 0
987.544 0
987.564 3
987.584 1
987.605 10
987.625 16
987.645 10
987.666 5
987.686 3
987.706 0
987.727 0
987.747 2
987.767 5
987.788 6
987.808 4
987.828 6
987.849 2
987.869 7
987.889 1
987.910 0
987.930 0
987.951 0
987.971 5
987.991 14
988.012 2
988.032 0
988.052 0
988.073 2
988.093 6
988.113 1
988.134 0
988.154 1
988.174 0
988.195 0
988.215 0
988.236 0
988.256 0
988.276 0
988.297 0
988.317 1
988.337 4
988.358 0
988.378 10
988.398 1
988.419 2
988.439 11
988.459 3
988.480 8
988.500 15
988.521 5
988.541 9
988.561 6
988.582 14
988.602 12
988.622 4
988.643 2
988.663 3
988.683 0
988.704 0
988.724 0
988.745 0
988.765 0
988.785 0
988.806 1
988.826 1
988.846 0
988.867 0
988.887 1
988.907 0
988.928 0
988.948 0
988.969 14
988.989 16
989.009 2
989.030 0
989.050 0
989.070 0
989.091 4
989.111 0
989.131 0
989.152 0
989.172 0
989.193 0
989.213 1
989.233 7
989.254 6
989.274 6
989.294 3
989.315 0
989.335 0
989.356 7
989.376 0
989.396 0
989.417 2
989.437 3
989.457 0
989.478 2
989.498 9
989.518 9
989.539 0
989.559 0
989.580 0
989.600 6
989.620 5
989.641 6
989.661 5
989.681 2
989.702 0
989.722 0
989.743 0
989.763 6
989.783 7
989.804 8
989.824 0
989.844 0
989.865 5
989.885 4
989.906 1
989.926 0
989.946 0
989.967 7
989.987 0
990.007 2
990.028 7
990.048 4
990.069 14
990.089 18
990.109 3
990.130 0
990.150 0
990.170 0
990.191 0
990.211 0
990.232 0
990.252 0
990.272 2
990.293 0
990.313 1
990.333 1
990.354 0
990.374 7
990.395 1
990.415 2
990.435 17
990.456 16
990.476 4
990.496 0
990.517 0
990.537 0
990.558 0
990.578 0
990.598 1
990.619 0
990.639 0
990.660 7
990.680 1
990.700 1
990.721 0
990.741 1
990.761 0
990.782 0
990.802 0
990.823 1
990.843 0
990.863 2
990.884 0
990.904 0
990.925 2
990.945 0
990.965 0
990.986 4
991.006 10
991.026 5
991.047 1
991.067 0
991.088 1
991.108 5
991.128 1
991.149 0
991.169 0
991.190 0
991.210 1
991.230 1
991.251 9
991.271 0
991.292 0
991.312 0
991.332 0
991.353 0
991.373 1
991.393 0
991.414 1
991.434 6
991.455 4
991.475 2
991.495 0
991.516 0
991.536 0
991.557 1
991.577 5
991.597 4
991.618 13
991.638 5
991.659 0
991.679 0
991.699 0
991.720 0
991.740 8
991.761 7
991.781 2
991.801 0
991.822 0
991.842 1
991.862 6
991.883 3
991.903 1
991.924 1
991.944 1
991.964 3
991.985 0
992.005 0
992.026 1
992.046 0
992.066 0
992.087 1
992.107 2
992.128 0
992.148 0
992.168 0
992.189 6
992.209 4
992.230 0
992.250 1
992.270 3
992.291 3
992.311 1
992.332 5
992.352 1
992.372 0
992.393 0
992.413 0
992.434 0
992.454 8
992.474 2
992.495 0
992.515 5
992.536 0
992.556 2
992.576 2
992.597 3
992.617 4
992.638 6
992.658 0
992.678 3
992.699 10
992.719 2
992.740 0
992.760 5
992.780 1
992.801 0
992.821 0
992.842 0
992.862 3
992.882 0
992.903 0
992.923 0
992.944 0
992.964 0
992.985 3
993.005 2
993.025 3
993.046 0
993.066 0
993.087 0
993.107 0
993.127 0
993.148 0
993.168 6
993.189 3
993.209 2
993.229 1
993.250 9
993.270 0
993.291 2
993.311 3
993.331 0
993.352 4
993.372 3
993.393 0
993.413 1
993.433 2
993.454 11
993.474 2
993.495 3
993.515 6
993.536 2
993.556 10
993.576 4
993.597 1
993.617 4
993.638 11
993.658 1
993.678 4
993.699 0
993.719 0
993.740 1
993.760 2
993.781 7
993.801 0
993.821 3
993.842 0
993.862 2
993.883 0
993.903 0
993.923 2
993.944 6
993.964 1
993.985 1
994.005 0
994.025 0
994.046 0
994.066 1
994.087 0
994.107 2
994.128 1
994.148 0
994.168 3
994.189 2
994.209 2
994.230 0
994.250 0
994.271 0
994.291 8
994.311 4
994.332 0
994.352 0
994.373 0
994.393 0
994.413 1
994.434 0
994.454 0
994.475 5
994.495 8
994.516 11
994.536 4
994.556 6
994.577 6
994.597 2
994.618 1
994.638 2
994.659 0
994.679 0
994.699 3
994.720 0
994.740 1
994.761 3
994.781 0
994.801 0
994.822 0
994.842 5
994.863 3
994.883 1
994.904 5
994.924 5
994.944 0
994.965 0
994.985 0
995.006 0
995.026 4
995.047 2
995.067 2
995.087 3
995.108 4
995.128 11
995.149 0
995.169 0
995.190 1
995.210 14
995.230 18
995.251 8
995.271 3
995.292 8
995.312 7
995.333 9
995.353 6
995.373 2
995.394 7
995.414 4
995.435 1
995.455 4
995.476 0
995.496 8
995.516 3
995.537 5
995.557 4
995.578 8
995.598 0
995.619 1
995.639 0
995.660 0
995.680 0
995.700 12
995.721 9
995.741 4
995.762 6
995.782 0
995.803 0
995.823 0
995.843 4
995.864 3
995.884 6
995.905 0
995.925 0
995.946 0
995.966 0
995.986 0
996.007 3
996.027 2
996.048 0
996.068 1
996.089 0
996.109 2
996.130 4
996.150 0
996.170 2
996.191 1
996.211 5
996.232 6
996.252 2
996.273 3
996.293 2
996.314 0
996.334 10
996.354 13
996.375 10
996.395 5
996.416 0
996.436 1
996.457 4
996.477 0
996.497 8
996.518 9
996.538 10
996.559 4
996.579 7
996.600 0
996.620 0
996.641 0
996.661 1
996.681 3
996.702 1
996.722 0
996.743 0
996.763 0
996.784 0
996.804 6
996.825 9
996.845 5
996.865 4
996.886 0
996.906 2
996.927 1
996.947 0
996.968 1
996.988 0
997.009 0
997.029 0
997.050 0
997.070 2
997.090 0
997.111 0
997.131 2
997.152 2
997.172 3
997.193 0
997.213 0
997.234 4
997.254 1
997.274 4
997.295 3
997.315 3
997.336 2
997.356 8
997.377 4
997.397 5
997.418 1
997.438 3
997.459 2
997.479 5
997.499 0
997.520 4
997.540 9
997.561 2
997.581 4
997.602 1
997.622 0
997.643 9
997.663 4
997.684 5
997.704 3
997.724 1
997.745 0
997.765 0
997.786 0
997.806 0
997.827 2
997.847 2
997.868 5
997.888 1
997.909 2
997.929 2
997.949 0
997.970 0
997.990 0
998.011 3
998.031 0
998.052 2
998.072 10
998.093 2
998.113 0
998.134 0
998.154 0
998.174 4
998.195 5
998.215 4
998.236 6
998.256 8
998.277 6
998.297 0
998.318 0
998.338 0
998.359 0
998.379 3
998.400 0
998.420 0
998.440 2
998.461 6
998.481 0
998.502 2
998.522 4
998.543 0
998.563 5
998.584 1
998.604 0
998.625 8
998.645 2
998.666 0
998.686 3
998.707 3
998.727 0
998.747 1
998.768 0
998.788 0
998.809 0
998.829 0
998.850 6
998.870 2
998.891 0
998.911 0
998.932 0
998.952 2
998.973 0
998.993 2
999.014 7
999.034 2
999.054 4
999.075 4
999.095 3
999.116 0
999.136 0
999.157 0
999.177 0
999.198 1
999.218 4
999.239 5
999.259 0
999.280 0
999.300 4
999.321 7
999.341 0
999.361 3
999.382 4
999.402 1
999.423 1
999.443 2
999.464 2
999.484 3
999.505 5
999.525 8
999.546 2
999.566 8
999.587 4
999.607 5
999.628 3
999.648 12
999.669 34
999.689 98
999.710 49
999.730 20
999.750 7
999.771 2
999.791 0
999.812 2
999.832 3
999.853 2
999.873 1
999.894 4
999.914 0
999.935 0
999.955 2
999.976 1
999.996 0
1000.017 0
1000.037 6
1000.058 3
1000.078 0
1000.099 0
1000.119 1
1000.140 1
1000.160 0
1000.181 0
1000.201 0
1000.221 4
1000.242 5
1000.262 4
1000.283 0
1000.303 0
1000.324 6
1000.344 1
1000.365 9
1000.385 0
1000.406 1
1000.426 10
1000.447 16
1000.467 3
1000.488 5
1000.508 0
1000.529 1
1000.549 1
1000.570 4
1000.590 5
1000.611 0
1000.631 6
1000.652 31
1000.672 37
1000.693 23
1000.713 11
1000.734 9
1000.754 7
1000.775 12
1000.795 10
1000.816 2
1000.836 3
1000.856 0
1000.877 0
1000.897 6
1000.918 2
1000.938 0
1000.959 0
1000.979 0
1001.000 2
1001.020 0
1001.041 0
1001.061 0
1001.082 4
1001.102 1
1001.123 0
1001.143 0
1001.164 1
1001.184 0
1001.205 0
1001.225 0
1001.246 0
1001.266 0
1001.287 0
1001.307 0
1001.328 9
1001.348 2
1001.369 4
1001.389 10
1001.410 7
1001.430 2
1001.451 5
1001.471 3
1001.492 1
1001.512 3
1001.533 10
1001.553 2
1001.574 0
1001.594 0
1001.615 0
1001.635 3
1001.656 14
1001.676 9
1001.697 0
1001.717 0
1001.738 0
1001.758 6
1001.779 0
1001.799 0
1001.820 5
1001.840 1
1001.861 3
1001.881 3
1001.902 2
1001.922 8
1001.943 9
1001.963 1
1001.984 10
1002.004 2
1002.025 0
1002.045 0
1002.066 0
1002.086 0
1002.107 1
1002.127 0
1002.148 2
1002.168 0
1002.189 0
1002.209 3
1002.230 3
1002.250 0
1002.271 0
1002.291 6
1002.312 1
1002.332 1
1002.353 2
1002.373 0
1002.394 2
1002.414 0
1002.435 6
1002.455 2
1002.476 1
1002.496 0
1002.517 0
1002.537 0
1002.558 0
1002.578 3
1002.599 0
1002.619 2
1002.640 5
1002.660 4
1002.681 2
1002.701 6
1002.722 4
1002.742 4
1002.763 0
1002.783 0
1002.804 6
1002.824 7
1002.845 6
1002.865 0
1002.886 9
1002.906 0
1002.927 0
1002.947 0
1002.968 0
1002.988 2
1003.009 1
1003.029 1
1003.050 1
1003.070 3
1003.091 0
1003.111 0
1003.132 0
1003.152 1
1003.173 1
1003.193 3
1003.214 2
1003.234 3
1003.255 4
1003.275 3
1003.296 11
1003.316 10
1003.337 0
1003.358 0
1003.378 4
1003.399 4
1003.419 2
1003.440 0
1003.460 0
1003.481 5
1003.501 0
1003.522 1
1003.542 6
1003.563 0
1003.583 0
1003.604 0
1003.624 7
1003.645 1
1003.665 0
1003.686 3
1003.706 0
1003.727 0
1003.747 0
1003.768 4
1003.788 1
1003.809 0
1003.829 7
1003.850 2
1003.870 0
1003.891 0
1003.911 1
1003.932 2
1003.952 2
1003.973 0
1003.993 6
1004.014 7
1004.035 4
1004.055 3
1004.076 0
1004.096 0
1004.117 0
1004.137 2
1004.158 5
1004.178 0
1004.199 0
1004.219 0
1004.240 3
1004.260 0
1004.281 0
1004.301 0
1004.322 7
1004.342 3
1004.363 0
1004.383 6
1004.404 9
1004.424 1
1004.445 1
1004.465 0
1004.486 2
1004.507 2
1004.527 3
1004.548 3
1004.568 5
1004.589 14
1004.609 0
1004.630 0
1004.650 0
1004.671 6
1004.691 3
1004.712 0
1004.732 1
1004.753 0
1004.773 0
1004.794 0
1004.814 0
1004.835 0
1004.855 0
1004.876 5
1004.897 3
1004.917 0
1004.938 1
1004.958 0
1004.979 0
1004.999 0
1005.020 2
1005.040 0
1005.061 0
1005.081 0
1005.102 7
1005.122 3
1005.143 1
1005.163 0
1005.184 0
1005.205 0
1005.225 1
1005.246 0
1005.266 1
1005.287 8
1005.307 2
1005.328 0
1005.348 2
1005.369 0
1005.389 0
1005.410 0
1005.430 0
1005.451 7
1005.471 8
1005.492 2
1005.513 6
1005.533 0
1005.554 0
1005.574 0
1005.595 0
1005.615 0
1005.636 1
1005.656 2
1005.677 0
1005.697 3
1005.718 0
1005.738 3
1005.759 2
1005.779 1
1005.800 3
1005.821 1
1005.841 7
1005.862 0
1005.882 5
1005.903 0
1005.923 0
1005.944 0
1005.964 0
1005.985 0
1006.005 5
1006.026 9
1006.046 1
1006.067 1
1006.088 0
1006.108 0
1006.129 0
1006.149 15
1006.170 3
1006.190 1
1006.211 0
1006.231 5
1006.252 9
1006.272 2
1006.293 1
1006.314 2
1006.334 0
1006.355 3
1006.375 0
1006.396 0
1006.416 0
1006.437 0
1006.457 0
1006.478 5
1006.498 8
1006.519 10
1006.540 7
1006.560 6
1006.581 3
1006.601 3
1006.622 2
1006.642 8
1006.663 2
1006.683 2
1006.704 3
1006.724 6
1006.745 0
1006.766 3
1006.786 1
1006.807 1
1006.827 0
1006.848 0
1006.868 0
1006.889 0
1006.909 2
1006.930 1
1006.950 1
1006.971 0
1006.992 0
1007.012 0
1007.033 0
1007.053 0
1007.074 0
1007.094 10
1007.115 7
1007.135 0
1007.156 6
1007.177 2
1007.197 0
1007.218 0
1007.238 7
1007.259 9
1007.279 3
1007.300 0
1007.320 0
1007.341 0
1007.361 3
1007.382 1
1007.403 0
1007.423 0
1007.444 0
1007.464 0
1007.485 10
1007.505 8
1007.526 0
1007.546 1
1007.567 0
1007.588 0
1007.608 0
1007.629 6
1007.649 0
1007.670 3
1007.690 3
1007.711 1
1007.731 1
1007.752 2
1007.773 0
1007.793 6
1007.814 4
1007.834 0
1007.855 0
1007.875 0
1007.896 0
1007.917 0
1007.937 16
1007.958 10
1007.978 0
1007.999 4
1008.019 1
1008.040 3
1008.060 0
1008.081 0
1008.102 0
1008.122 0
1008.143 0
1008.163 0
1008.184 7
1008.204 0
1008.225 4
1008.246 6
1008.266 2
1008.287 2
1008.307 0
1008.328 2
1008.348 0
1008.369 2
1008.389 0
1008.410 0
1008.431 2
1008.451 7
1008.472 1
1008.492 0
1008.513 8
1008.533 7
1008.554 10
1008.575 8
1008.595 0
1008.616 1
1008.636 0
1008.657 0
1008.677 0
1008.698 0
1008.719 0
1008.739 2
1008.760 0
1008.780 6
1008.801 9
1008.821 2
1008.842 4
1008.862 1
1008.883 4
1008.904 7
1008.924 8
1008.945 1
1008.965 0
1008.986 0
1009.006 1
1009.027 0
1009.048 2
1009.068 2
1009.089 0
1009.109 0
1009.130 0
1009.150 0
1009.171 0
1009.192 3
1009.212 2
1009.233 7
1009.253 4
1009.274 2
1009.294 10
1009.315 0
1009.336 0
1009.356 0
1009.377 1
1009.397 0
1009.418 0
1009.438 0
1009.459 7
1009.480 5
1009.500 0
1009.521 2
1009.541 10
1009.562 4
1009.583 0
1009.603 3
1009.624 0
1009.644 6
1009.665 2
1009.685 0
1009.706 3
1009.727 3
1009.747 0
1009.768 0
1009.788 0
1009.809 0
1009.829 0
1009.850 0
1009.871 7
1009.891 0
1009.912 0
1009.932 0
1009.953 3
1009.974 1
1009.994 0
1010.015 0
1010.035 0
1010.056 1
1010.076 0
1010.097 0
1010.118 0
1010.138 3
1010.159 3
1010.179 0
1010.200 0
1010.221 0
1010.241 0
1010.262 5
1010.282 11
1010.303 7
1010.323 6
1010.344 2
1010.365 0
1010.385 3
1010.406 7
1010.426 0
1010.447 7
1010.468 0
1010.488 1
1010.509 3
1010.529 8
1010.550 5
1010.570 16
1010.591 9
1010.612 0
1010.632 5
1010.653 5
1010.673 0
1010.694 0
1010.715 0
1010.735 2
1010.756 0
1010.776 4
1010.797 0
1010.817 3
1010.838 3
1010.859 1
1010.879 0
1010.900 0
1010.920 0
1010.941 0
1010.962 1
1010.982 0
1011.003 0
1011.023 0
1011.044 0
1011.065 0
1011.085 1
1011.106 6
1011.126 1
1011.147 0
1011.168 0
1011.188 0
1011.209 0
1011.229 2
1011.250 4
1011.271 5
1011.291 2
1011.312 3
1011.332 0
1011.353 0
1011.373 0
1011.394 3
1011.415 1
1011.435 0
1011.456 5
1011.476 10
1011.497 10
1011.518 1
1011.538 5
1011.559 0
1011.579 2
1011.600 2
1011.621 0
1011.641 6
1011.662 5
1011.682 1
1011.703 10
1011.724 1
1011.744 0
1011.765 0
1011.785 0
1011.806 2
1011.827 2
1011.847 0
1011.868 4
1011.888 0
1011.909 2
1011.930 0
1011.950 0
1011.971 8
1011.991 1
1012.012 3
1012.033 4
1012.053 0
1012.074 0
1012.094 0
1012.115 2
1012.136 0
1012.156 0
1012.177 0
1012.197 0
1012.218 0
1012.239 0
1012.259 0
1012.280 3
1012.300 2
1012.321 4
1012.342 6
1012.362 0
1012.383 1
1012.403 3
1012.424 3
1012.445 3
1012.465 4
1012.486 0
1012.507 0
1012.527 0
1012.548 0
1012.568 0
1012.589 2
1012.610 0
1012.630 5
1012.651 12
1012.671 5
1012.692 0
1012.713 8
1012.733 6
1012.754 7
1012.774 0
1012.795 0
1012.816 1
1012.836 0
1012.857 1
1012.877 5
1012.898 0
1012.919 0
1012.939 0
1012.960 1
1012.981 3
1013.001 0
1013.022 0
1013.042 0
1013.063 0
1013.084 0
1013.104 0
1013.125 0
1013.145 6
1013.166 2
1013.187 2
1013.207 0
1013.228 4
1013.248 5
1013.269 2
1013.290 0
1013.310 0
1013.331 0
1013.352 0
1013.372 0
1013.393 0
1013.413 0
1013.434 13
1013.455 5
1013.475 1
1013.496 1
1013.516 0
1013.537 1
1013.558 3
1013.578 4
1013.599 0
1013.620 0
1013.640 0
1013.661 14
1013.681 6
1013.702 33
1013.723 68
1013.743 14
1013.764 8
1013.785 2
1013.805 9
1013.826 1
1013.846 0
1013.867 3
1013.888 0
1013.908 1
1013.929 0
1013.949 0
1013.970 0
1013.991 6
1014.011 3
1014.032 14
1014.053 4
1014.073 0
1014.094 4
1014.114 3
1014.135 6
1014.156 8
1014.176 7
1014.197 5
1014.218 6
1014.238 7
1014.259 1
1014.279 0
1014.300 10
1014.321 8
1014.341 0
1014.362 0
1014.383 0
1014.403 0
1014.424 9
1014.444 13
1014.465 1
1014.486 12
1014.506 8
1014.527 2
1014.548 4
1014.568 3
1014.589 8
1014.609 6
1014.630 5
1014.651 0
1014.671 4
1014.692 17
1014.713 19
1014.733 16
1014.754 11
1014.774 1
1014.795 0
1014.816 5
1014.836 1
1014.857 0
1014.878 0
1014.898 2
1014.919 1
1014.940 4
1014.960 4
1014.981 0
1015.001 3
1015.022 1
1015.043 0
1015.063 13
1015.084 5
1015.105 2
1015.125 0
1015.146 0
1015.166 0
1015.187 6
1015.208 3
1015.228 7
1015.249 4
1015.270 5
1015.290 4
1015.311 0
1015.332 0
1015.352 1
1015.373 1
1015.393 0
1015.414 0
1015.435 2
1015.455 0
1015.476 6
1015.497 1
1015.517 0
1015.538 6
1015.559 23
1015.579 10
1015.600 6
1015.620 11
1015.641 26
1015.662 90
1015.682 123
1015.703 81
1015.724 46
1015.744 32
1015.765 12
1015.786 7
1015.806 3
1015.827 0
1015.847 0
1015.868 0
1015.889 14
1015.909 4
1015.930 2
1015.951 0
1015.971 3
1015.992 9
1016.013 6
1016.033 0
1016.054 4
1016.075 0
1016.095 1
1016.116 7
1016.136 4
1016.157 1
1016.178 0
1016.198 0
1016.219 0
1016.240 0
1016.260 9
1016.281 14
1016.302 2
1016.322 3
1016.343 3
1016.364 0
1016.384 4
1016.405 0
1016.426 7
1016.446 0
1016.467 1
1016.487 0
1016.508 0
1016.529 4
1016.549 1
1016.570 1
1016.591 0
1016.611 1
1016.632 5
1016.653 7
1016.673 23
1016.694 95
1016.715 65
1016.735 18
1016.756 4
1016.777 2
1016.797 0
1016.818 9
1016.838 3
1016.859 1
1016.880 1
1016.900 6
1016.921 2
1016.942 0
1016.962 0
1016.983 0
1017.004 0
1017.024 0
1017.045 1
1017.066 0
1017.086 10
1017.107 8
1017.128 2
1017.148 3
1017.169 0
1017.190 0
1017.210 2
1017.231 6
1017.252 1
1017.272 0
1017.293 0
1017.313 0
1017.334 0
1017.355 5
1017.375 0
1017.396 1
1017.417 3
1017.437 9
1017.458 7
1017.479 5
1017.499 1
1017.520 5
1017.541 0
1017.561 6
1017.582 6
1017.603 0
1017.623 4
1017.644 2
1017.665 0
1017.685 12
1017.706 27
1017.727 17
1017.747 3
1017.768 0
1017.789 0
1017.809 2
1017.830 1
1017.851 0
1017.871 0
1017.892 0
1017.913 2
1017.933 1
1017.954 0
1017.975 2
1017.995 11
1018.016 2
1018.037 1
1018.057 6
1018.078 3
1018.099 5
1018.119 0
1018.140 2
1018.161 0
1018.181 0
1018.202 2
1018.223 0
1018.243 7
1018.264 6
1018.285 9
1018.305 2
1018.326 2
1018.347 0
1018.367 0
1018.388 3
1018.409 0
1018.429 0
1018.450 0
1018.471 0
1018.491 5
1018.512 0
1018.533 4
1018.553 1
1018.574 1
1018.595 0
1018.615 0
1018.636 0
1018.657 0
1018.677 2
1018.698 0
1018.719 1
1018.739 6
1018.760 4
1018.781 0
1018.801 0
1018.822 10
1018.843 1
1018.863 9
1018.884 9
1018.905 4
1018.925 1
1018.946 18
1018.967 8
1018.987 0
1019.008 0
1019.029 0
1019.049 0
1019.070 0
1019.091 0
1019.111 0
1019.132 0
1019.153 0
1019.173 0
1019.194 0
1019.215 0
1019.235 1
1019.256 7
1019.277 3
1019.297 3
1019.318 0
1019.339 5
1019.359 0
1019.380 4
1019.401 0
1019.421 0
1019.442 4
1019.463 7
1019.483 0
1019.504 1
1019.525 4
1019.545 6
1019.566 0
1019.587 2
1019.608 0
1019.628 0
1019.649 8
1019.670 20
1019.690 6
1019.711 0
1019.732 0
1019.752 0
1019.773 2
1019.794 0
1019.814 10
1019.835 9
1019.856 4
1019.876 0
1019.897 1
1019.918 1
1019.938 5
1019.959 2
1019.980 1
1020.000 2
1020.021 0
1020.042 0
1020.062 0
1020.083 0
1020.104 0
1020.125 5
1020.145 1
1020.166 1
1020.187 0
1020.207 4
1020.228 9
1020.249 13
1020.269 5
1020.290 0
1020.311 3
1020.331 1
1020.352 0
1020.373 3
1020.393 3
1020.414 0
1020.435 0
1020.456 0
1020.476 3
1020.497 0
1020.518 9
1020.538 16
1020.559 7
1020.580 7
1020.600 3
1020.621 0
1020.642 0
1020.662 0
1020.683 0
1020.704 0
1020.724 7
1020.745 0
1020.766 0
1020.787 0
1020.807 11
1020.828 4
1020.849 0
1020.869 6
1020.890 3
1020.911 7
1020.931 0
1020.952 5
1020.973 1
1020.993 5
1021.014 0
1021.035 3
1021.056 0
1021.076 0
1021.097 0
1021.118 2
1021.138 0
1021.159 0
1021.180 2
1021.200 11
1021.221 0
1021.242 0
1021.262 3
1021.283 0
1021.304 0
1021.325 5
1021.345 4
1021.366 4
1021.387 2
1021.407 0
1021.428 4
1021.449 5
1021.469 0
1021.490 1
1021.511 8
1021.532 5
1021.552 0
1021.573 0
1021.594 2
1021.614 0
1021.635 9
1021.656 10
1021.676 1
1021.697 5
1021.718 0
1021.739 0
1021.759 0
1021.780 2
1021.801 0
1021.821 7
1021.842 4
1021.863 3
1021.883 0
1021.904 0
1021.925 1
1021.946 1
1021.966 4
1021.987 3
1022.008 0
1022.028 0
1022.049 0
1022.070 0
1022.090 8
1022.111 10
1022.132 0
1022.153 0
1022.173 2
1022.194 0
1022.215 3
1022.235 1
1022.256 11
1022.277 17
1022.298 9
1022.318 2
1022.339 0
1022.360 0
1022.380 0
1022.401 0
1022.422 5
1022.442 7
1022.463 17
1022.484 10
1022.505 2
1022.525 1
1022.546 0
1022.567 0
1022.587 0
1022.608 1
1022.629 4
1022.650 0
1022.670 0
1022.691 4
1022.712 8
1022.732 6
1022.753 0
1022.774 0
1022.795 1
1022.815 0
1022.836 10
1022.857 0
1022.877 0
1022.898 2
1022.919 0
1022.939 3
1022.960 1
1022.981 5
1023.002 1
1023.022 0
1023.043 0
1023.064 0
1023.084 11
1023.105 3
1023.126 4
1023.147 1
1023.167 0
1023.188 8
1023.209 5
1023.229 0
1023.250 0
1023.271 0
1023.292 1
1023.312 0
1023.333 0
1023.354 0
1023.374 4
1023.395 1
1023.416 9
1023.437 5
1023.457 2
1023.478 6
1023.499 3
1023.520 0
1023.540 5
1023.561 6
1023.582 9
1023.602 2
1023.623 2
1023.644 3
1023.665 1
1023.685 0
1023.706 0
1023.727 1
1023.747 2
1023.768 8
1023.789 0
1023.810 0
1023.830 0
1023.851 1
1023.872 0
1023.892 2
1023.913 0
1023.934 2
1023.955 0
1023.975 2
1023.996 0
1024.017 0
1024.038 0
1024.058 1
1024.079 8
1024.100 7
1024.120 7
1024.141 3
1024.162 5
1024.183 0
1024.203 3
1024.224 14
1024.245 5
1024.266 2
1024.286 0
1024.307 0
1024.328 6
1024.348 6
1024.369 5
1024.390 4
1024.411 0
1024.431 10
1024.452 8
1024.473 0
1024.494 5
1024.514 0
1024.535 2
1024.556 0
1024.576 10
1024.597 1
1024.618 1
1024.639 0
1024.659 1
1024.680 0
1024.701 0
1024.722 0
1024.742 0
1024.763 0
1024.784 0
1024.804 0
1024.825 0
1024.846 0
1024.867 0
1024.887 0
1024.908 1
1024.929 0
1024.950 0
1024.970 0
1024.991 0
1025.012 1
1025.033 0
1025.053 0
1025.074 1
1025.095 0
1025.115 6
1025.136 2
1025.157 2
1025.178 5
1025.198 0
1025.219 4
1025.240 8
1025.261 0
1025.281 6
1025.302 0
1025.323 0
1025.344 0
1025.364 0
1025.385 4
1025.406 2
1025.426 3
1025.447 6
1025.468 0
1025.489 1
1025.509 5
1025.530 4
1025.551 0
1025.572 0
1025.592 0
1025.613 6
1025.634 3
1025.655 2
1025.675 0
1025.696 1
1025.717 0
1025.738 0
1025.758 4
1025.779 0
1025.800 1
1025.821 2
1025.841 0
1025.862 0
1025.883 0
1025.904 0
1025.924 5
1025.945 2
1025.966 0
1025.986 0
1026.007 2
1026.028 6
1026.049 1
1026.069 2
1026.090 6
1026.111 0
1026.132 2
1026.152 2
1026.173 0
1026.194 0
1026.215 0
1026.235 0
1026.256 0
1026.277 0
1026.298 4
1026.318 4
1026.339 0
1026.360 1
1026.381 0
1026.401 7
1026.422 4
1026.443 8
1026.464 9
1026.484 9
1026.505 3
1026.526 0
1026.547 2
1026.567 0
1026.588 0
1026.609 1
1026.630 0
1026.650 0
1026.671 0
1026.692 2
1026.713 0
1026.733 0
1026.754 0
1026.775 0
1026.796 0
1026.816 0
1026.837 0
1026.858 0
1026.879 0
1026.899 2
1026.920 0
1026.941 0
1026.962 0
1026.982 0
1027.003 0
1027.024 0
1027.045 2
1027.065 0
1027.086 0
1027.107 3
1027.128 1
1027.148 0
1027.169 1
1027.190 0
1027.211 4
1027.231 0
1027.252 0
1027.273 0
1027.294 0
1027.314 0
1027.335 0
1027.356 0
1027.377 6
1027.398 1
1027.418 0
1027.439 5
1027.460 8
1027.481 1
1027.501 0
1027.522 1
1027.543 4
1027.564 0
1027.584 6
1027.605 2
1027.626 0
1027.647 0
1027.667 6
1027.688 11
1027.709 3
1027.730 43
1027.750 44
1027.771 21
1027.792 15
1027.813 13
1027.833 5
1027.854 0
1027.875 0
1027.896 0
1027.917 0
1027.937 0
1027.958 0
1027.979 1
1028.000 0
1028.020 0
1028.041 0
1028.062 0
1028.083 9
1028.103 12
1028.124 1
1028.145 2
1028.166 4
1028.186 0
1028.207 0
1028.228 0
1028.249 2
1028.270 0
1028.290 0
1028.311 0
1028.332 9
1028.353 4
1028.373 0
1028.394 0
1028.415 0
1028.436 0
1028.456 0
1028.477 1
1028.498 2
1028.519 10
1028.540 5
1028.560 2
1028.581 1
1028.602 0
1028.623 0
1028.643 3
1028.664 1
1028.685 4
1028.706 2
1028.726 0
1028.747 10
1028.768 0
1028.789 0
1028.810 1
1028.830 0
1028.851 6
1028.872 1
1028.893 1
1028.913 0
1028.934 1
1028.955 1
1028.976 2
1028.996 7
1029.017 15
1029.038 7
1029.059 2
1029.080 3
1029.100 2
1029.121 23
1029.142 11
1029.163 3
1029.183 2
1029.204 0
1029.225 4
1029.246 0
1029.267 7
1029.287 5
1029.308 1
1029.329 11
1029.350 11
1029.370 4
1029.391 0
1029.412 0
1029.433 6
1029.454 4
1029.474 29
1029.495 13
1029.516 1
1029.537 0
1029.557 0
1029.578 4
1029.599 3
1029.620 10
1029.641 2
1029.661 6
1029.682 15
1029.703 12
1029.724 0
1029.744 3
1029.765 5
1029.786 2
1029.807 3
1029.828 1
1029.848 0
1029.869 1
1029.890 1
1029.911 0
1029.932 4
1029.952 4
1029.973 3
1029.994 8
1030.015 1
1030.035 4
1030.056 4
1030.077 0
1030.098 0
1030.119 0
1030.139 2
1030.160 3
1030.181 0
1030.202 0
1030.222 6
1030.243 4
1030.264 2
1030.285 0
1030.306 10
1030.326 0
1030.347 0
1030.368 18
1030.389 4
1030.410 5
1030.430 0
1030.451 2
1030.472 0
1030.493 0
1030.514 3
1030.534 3
1030.555 1
1030.576 3
1030.597 0
1030.617 0
1030.638 6
1030.659 4
1030.680 3
1030.701 6
1030.721 1
1030.742 6
1030.763 6
1030.784 1
1030.805 2
1030.825 0
1030.846 0
1030.867 0
1030.888 0
1030.909 0
1030.929 1
1030.950 3
1030.971 0
1030.992 0
1031.013 0
1031.033 0
1031.054 0
1031.075 0
1031.096 3
1031.116 0
1031.137 2
1031.158 6
1031.179 3
1031.200 11
1031.220 4
1031.241 0
1031.262 0
1031.283 0
1031.304 0
1031.324 0
1031.345 3
1031.366 2
1031.387 0
1031.408 3
1031.428 1
1031.449 8
1031.470 1
1031.491 6
1031.512 8
1031.532 8
1031.553 2
1031.574 5
1031.595 4
1031.616 14
1031.636 26
1031.657 23
1031.678 21
1031.699 14
1031.720 17
1031.740 17
1031.761 8
1031.782 3
1031.803 4
1031.824 3
1031.844 0
1031.865 0
1031.886 0
1031.907 5
1031.928 4
1031.948 0
1031.969 0
1031.990 0
1032.011 2
1032.032 0
1032.052 0
1032.073 0
1032.094 0
1032.115 2
1032.136 8
1032.157 0
1032.177 2
1032.198 0
1032.219 2
1032.240 0
1032.261 0
1032.281 0
1032.302 0
1032.323 4
1032.344 3
1032.365 8
1032.385 0
1032.406 0
1032.427 0
1032.448 0
1032.469 2
1032.489 0
1032.510 0
1032.531 6
1032.552 4
1032.573 4
1032.593 0
1032.614 4
1032.635 15
1032.656 18
1032.677 24
1032.698 21
1032.718 5
1032.739 2
1032.760 0
1032.781 0
1032.802 4
1032.822 3
1032.843 1
1032.864 2
1032.885 0
1032.906 0
1032.926 0
1032.947 5
1032.968 8
1032.989 1
1033.010 0
1033.031 0
1033.051 0
1033.072 3
1033.093 1
1033.114 3
1033.135 0
1033.155 2
1033.176 3
1033.197 2
1033.218 0
1033.239 6
1033.260 0
1033.280 3
1033.301 0
1033.322 0
1033.343 10
1033.364 6
1033.384 1
1033.405 0
1033.426 3
1033.447 3
1033.468 0
1033.489 3
1033.509 15
1033.530 16
1033.551 10
1033.572 1
1033.593 9
1033.613 0
1033.634 0
1033.655 6
1033.676 6
1033.697 6
1033.718 2
1033.738 0
1033.759 0
1033.780 0
1033.801 1
1033.822 0
1033.842 6
1033.863 1
1033.884 0
1033.905 2
1033.926 7
1033.947 0
1033.967 0
1033.988 0
1034.009 5
1034.030 2
1034.051 0
1034.072 0
1034.092 5
1034.113 3
1034.134 5
1034.155 0
1034.176 0
1034.196 0
1034.217 0
1034.238 2
1034.259 2
1034.280 1
1034.301 1
1034.321 3
1034.342 0
1034.363 5
1034.384 1
1034.405 2
1034.426 2
1034.446 0
1034.467 0
1034.488 0
1034.509 0
1034.530 0
1034.551 1
1034.571 1
1034.592 2
1034.613 4
1034.634 10
1034.655 8
1034.676 0
1034.696 4
1034.717 0
1034.738 10
1034.759 7
1034.780 1
1034.801 0
1034.821 7
1034.842 5
1034.863 1
1034.884 0
1034.905 0
1034.926 0
1034.946 0
1034.967 0
1034.988 5
1035.009 1
1035.030 0
1035.051 0
1035.071 0
1035.092 0
1035.113 3
1035.134 12
1035.155 4
1035.176 0
1035.196 3
1035.217 1
1035.238 0
1035.259 3
1035.280 5
1035.301 6
1035.321 1
1035.342 10
1035.363 3
1035.384 0
1035.405 0
1035.426 6
1035.446 1
1035.467 3
1035.488 0
1035.509 1
1035.530 13
1035.551 1
1035.571 0
1035.592 3
1035.613 13
1035.634 9
1035.655 7
1035.676 0
1035.697 0
1035.717 1
1035.738 0
1035.759 2
1035.780 0
1035.801 1
1035.822 1
1035.842 5
1035.863 5
1035.884 1
1035.905 4
1035.926 8
1035.947 2
1035.967 0
1035.988 0
1036.009 0
1036.030 0
1036.051 2
1036.072 0
1036.093 7
1036.113 6
1036.134 0
1036.155 0
1036.176 0
1036.197 1
1036.218 0
1036.238 0
1036.259 0
1036.280 6
1036.301 1
1036.322 0
1036.343 2
1036.364 1
1036.384 8
1036.405 13
1036.426 6
1036.447 1
1036.468 1
1036.489 1
1036.510 9
1036.530 8
1036.551 4
1036.572 6
1036.593 0
1036.614 0
1036.635 2
1036.655 0
1036.676 0
1036.697 0
1036.718 1
1036.739 7
1036.760 1
1036.781 0
1036.801 2
1036.822 0
1036.843 2
1036.864 10
1036.885 6
1036.906 0
1036.927 2
1036.947 5
1036.968 0
1036.989 0
1037.010 2
1037.031 4
1037.052 0
1037.073 0
1037.093 2
1037.114 11
1037.135 0
1037.156 7
1037.177 1
1037.198 1
1037.219 3
1037.239 0
1037.260 0
1037.281 5
1037.302 9
1037.323 6
1037.344 0
1037.365 0
1037.385 0
1037.406 4
1037.427 5
1037.448 2
1037.469 0
1037.490 3
1037.511 1
1037.531 8
1037.552 12
1037.573 5
1037.594 4
1037.615 12
1037.636 7
1037.657 3
1037.677 6
1037.698 4
1037.719 9
1037.740 2
1037.761 0
1037.782 1
1037.803 0
1037.823 0
1037.844 0
1037.865 0
1037.886 0
1037.907 0
1037.928 0
1037.949 1
1037.969 4
1037.990 0
1038.011 5
1038.032 1
1038.053 0
1038.074 0
1038.095 0
1038.116 0
1038.136 1
1038.157 0
1038.178 0
1038.199 1
1038.220 2
1038.241 0
1038.262 0
1038.282 5
1038.303 8
1038.324 14
1038.345 5
1038.366 15
1038.387 6
1038.408 7
1038.429 1
1038.449 0
1038.470 0
1038.491 13
1038.512 6
1038.533 0
1038.554 0
1038.575 0
1038.596 3
1038.616 1
1038.637 8
1038.658 0
1038.679 0
1038.700 0
1038.721 10
1038.742 3
1038.762 15
1038.783 3
1038.804 6
1038.825 13
1038.846 1
1038.867 0
1038.888 0
1038.909 8
1038.929 4
1038.950 8
1038.971 1
1038.992 3
1039.013 0
1039.034 0
1039.055 0
1039.076 4
1039.096 1
1039.117 1
1039.138 2
1039.159 0
1039.180 11
1039.201 4
1039.222 0
1039.243 0
1039.263 0
1039.284 0
1039.305 1
1039.326 1
1039.347 15
1039.368 4
1039.389 6
1039.410 5
1039.431 0
1039.451 0
1039.472 3
1039.493 0
1039.514 6
1039.535 3
1039.556 0
1039.577 0
1039.598 0
1039.618 4
1039.639 0
1039.660 1
1039.681 1
1039.702 0
1039.723 5
1039.744 0
1039.765 0
1039.785 2
1039.806 0
1039.827 0
1039.848 0
1039.869 0
1039.890 0
1039.911 4
1039.932 4
1039.953 0
1039.973 0
1039.994 3
1040.015 0
1040.036 0
1040.057 0
1040.078 1
1040.099 0
1040.120 0
1040.141 0
1040.161 0
1040.182 2
1040.203 8
1040.224 2
1040.245 0
1040.266 0
1040.287 0
1040.308 6
1040.329 0
1040.349 0
1040.370 4
1040.391 0
1040.412 8
1040.433 2
1040.454 1
1040.475 12
1040.496 2
1040.517 0
1040.537 0
1040.558 3
1040.579 0
1040.600 1
1040.621 0
1040.642 3
1040.663 27
1040.684 16
1040.705 2
1040.725 0
1040.746 0
1040.767 0
1040.788 0
1040.809 5
1040.830 3
1040.851 0
1040.872 5
1040.893 0
1040.913 0
1040.934 10
1040.955 10
1040.976 2
1040.997 0
1041.018 2
1041.039 3
1041.060 4
1041.081 1
1041.102 0
1041.122 0
1041.143 0
1041.164 4
1041.185 0
1041.206 0
1041.227 4
1041.248 7
1041.269 1
1041.290 0
1041.310 1
1041.331 5
1041.352 0
1041.373 0
1041.394 0
1041.415 1
1041.436 0
1041.457 0
1041.478 0
1041.499 2
1041.519 1
1041.540 3
1041.561 1
1041.582 2
1041.603 0
1041.624 0
1041.645 0
1041.666 0
1041.687 0
1041.708 0
1041.728 2
1041.749 2
1041.770 1
1041.791 8
1041.812 6
1041.833 0
1041.854 8
1041.875 1
1041.896 2
1041.917 4
1041.938 0
1041.958 0
1041.979 0
1042.000 0
1042.021 0
1042.042 0
1042.063 1
1042.084 0
1042.105 0
1042.126 8
1042.147 10
1042.167 6
1042.188 3
1042.209 0
1042.230 0
1042.251 0
1042.272 2
1042.293 11
1042.314 11
1042.335 3
1042.356 1
1042.377 0
1042.397 0
1042.418 6
1042.439 0
1042.460 1
1042.481 4
1042.502 3
1042.523 0
1042.544 0
1042.565 2
1042.586 0
1042.607 0
1042.627 0
1042.648 0
1042.669 4
1042.690 0
1042.711 3
1042.732 3
1042.753 0
1042.774 2
1042.795 2
1042.816 0
1042.837 4
1042.857 10
1042.878 7
1042.899 0
1042.920 2
1042.941 5
1042.962 4
1042.983 16
1043.004 17
1043.025 2
1043.046 0
1043.067 0
1043.088 0
1043.108 0
1043.129 2
1043.150 0
1043.171 0
1043.192 3
1043.213 0
1043.234 0
1043.255 6
1043.276 0
1043.297 0
1043.318 0
1043.339 0
1043.359 3
1043.380 3
1043.401 9
1043.422 8
1043.443 0
1043.464 0
1043.485 0
1043.506 0
1043.527 0
1043.548 6
1043.569 0
1043.590 0
1043.611 0
1043.631 4
1043.652 0
1043.673 1
1043.694 42
1043.715 42
1043.736 61
1043.757 18
1043.778 11
1043.799 6
1043.820 4
1043.841 1
1043.862 0
1043.883 0
1043.903 0
1043.924 0
1043.945 5
1043.966 4
1043.987 0
1044.008 0
1044.029 2
1044.050 1
1044.071 0
1044.092 4
1044.113 1
1044.134 1
1044.155 0
1044.175 9
1044.196 7
1044.217 0
1044.238 1
1044.259 0
1044.280 0
1044.301 0
1044.322 11
1044.343 3
1044.364 0
1044.385 0
1044.406 8
1044.427 8
1044.448 3
1044.468 0
1044.489 0
1044.510 3
1044.531 2
1044.552 2
1044.573 8
1044.594 0
1044.615 0
1044.636 0
1044.657 22
1044.678 18
1044.699 23
1044.720 16
1044.741 8
1044.761 14
1044.782 16
1044.803 8
1044.824 0
1044.845 6
1044.866 4
1044.887 6
1044.908 4
1044.929 7
1044.950 0
1044.971 0
1044.992 0
1045.013 1
1045.034 2
1045.055 3
1045.076 7
1045.096 2
1045.117 0
1045.138 0
1045.159 0
1045.180 0
1045.201 0
1045.222 0
1045.243 1
1045.264 0
1045.285 0
1045.306 0
1045.327 1
1045.348 14
1045.369 10
1045.390 3
1045.411 2
1045.431 0
1045.452 0
1045.473 0
1045.494 5
1045.515 7
1045.536 16
1045.557 14
1045.578 3
1045.599 0
1045.620 0
1045.641 11
1045.662 21
1045.683 13
1045.704 5
1045.725 17
1045.746 0
1045.767 0
1045.787 0
1045.808 0
1045.829 3
1045.850 1
1045.871 1
1045.892 13
1045.913 15
1045.934 4
1045.955 10
1045.976 1
1045.997 0
1046.018 4
1046.039 0
1046.060 1
1046.081 0
1046.102 0
1046.123 2
1046.144 0
1046.164 3
1046.185 0
1046.206 4
1046.227 2
1046.248 3
1046.269 0
1046.290 2
1046.311 1
1046.332 1
1046.353 9
1046.374 2
1046.395 7
1046.416 4
1046.437 7
1046.458 1
1046.479 2
1046.500 0
1046.521 3
1046.542 13
1046.562 3
1046.583 3
1046.604 5
1046.625 4
1046.646 2
1046.667 0
1046.688 1
1046.709 4
1046.730 0
1046.751 0
1046.772 1
1046.793 0
1046.814 0
1046.835 0
1046.856 3
1046.877 0
1046.898 2
1046.919 0
1046.940 0
1046.961 0
1046.982 0
1047.002 3
1047.023 0
1047.044 0
1047.065 0
1047.086 0
1047.107 7
1047.128 2
1047.149 1
1047.170 1
1047.191 4
1047.212 1
1047.233 4
1047.254 4
1047.275 0
1047.296 0
1047.317 0
1047.338 0
1047.359 9
1047.380 1
1047.401 9
1047.422 3
1047.443 4
1047.464 6
1047.485 0
1047.505 2
1047.526 17
1047.547 7
1047.568 2
1047.589 5
1047.610 1
1047.631 0
1047.652 1
1047.673 0
1047.694 11
1047.715 7
1047.736 11
1047.757 10
1047.778 8
1047.799 3
1047.820 3
1047.841 0
1047.862 0
1047.883 0
1047.904 0
1047.925 0
1047.946 0
1047.967 0
1047.988 0
1048.009 0
1048.030 1
1048.051 0
1048.071 10
1048.092 9
1048.113 3
1048.134 0
1048.155 0
1048.176 0
1048.197 0
1048.218 0
1048.239 3
1048.260 8
1048.281 16
1048.302 9
1048.323 7
1048.344 1
1048.365 1
1048.386 5
1048.407 4
1048.428 9
1048.449 4
1048.470 1
1048.491 6
1048.512 0
1048.533 0
1048.554 8
1048.575 5
1048.596 12
1048.617 7
1048.638 6
1048.659 0
1048.680 3
1048.701 0
1048.722 7
1048.742 2
1048.763 0
1048.784 0
1048.805 0
1048.826 1
1048.847 0
1048.868 1
1048.889 0
1048.910 0
1048.931 1
1048.952 0
1048.973 2
1048.994 1
1049.015 0
1049.036 0
1049.057 0
1049.078 13
1049.099 3
1049.120 0
1049.141 1
1049.162 0
1049.183 0
1049.204 0
1049.225 2
1049.246 3
1049.267 0
1049.288 1
1049.309 8
1049.330 3
1049.351 1
1049.372 3
1049.393 4
1049.414 1
1049.435 2
1049.456 7
1049.477 0
1049.498 0
1049.519 4
1049.540 3
1049.561 5
1049.582 6
1049.603 4
1049.624 2
1049.645 0
1049.665 0
1049.686 0
1049.707 1
1049.728 1
1049.749 1
1049.770 4
1049.791 9
1049.812 0
1049.833 0
1049.854 0
1049.875 0
1049.896 3
1049.917 0
1049.938 0
1049.959 0
1049.980 3
1050.001 0
1050.022 1
1050.043 0
1050.064 0
1050.085 3
1050.106 3
1050.127 14
1050.148 13
1050.169 0
1050.190 5
1050.211 11
1050.232 2
1050.253 0
1050.274 0
1050.295 0
1050.316 0
1050.337 2
1050.358 0
1050.379 0
1050.400 1
1050.421 0
1050.442 1
1050.463 6
1050.484 5
1050.505 10
1050.526 3
1050.547 0
1050.568 0
1050.589 0
1050.610 1
1050.631 1
1050.652 0
1050.673 0
1050.694 0
1050.715 0
1050.736 0
1050.757 0
1050.778 2
1050.799 3
1050.820 0
1050.841 0
1050.862 3
1050.883 0
1050.904 0
1050.925 0
1050.946 8
1050.967 2
1050.988 0
1051.009 8
1051.030 5
1051.051 4
1051.072 0
1051.093 1
1051.114 0
1051.135 16
1051.156 0
1051.177 0
1051.198 2
1051.219 0
1051.240 0
1051.261 3
1051.282 0
1051.303 1
1051.324 0
1051.345 0
1051.366 0
1051.387 0
1051.408 1
1051.429 7
1051.450 5
1051.471 0
1051.492 1
1051.513 0
1051.534 0
1051.555 3
1051.576 5
1051.597 2
1051.618 1
1051.639 0
1051.660 5
1051.681 5
1051.702 6
1051.723 2
1051.744 1
1051.765 3
1051.786 0
1051.807 2
1051.828 0
1051.849 0
1051.870 0
1051.891 0
1051.912 0
1051.933 0
1051.954 0
1051.975 0
1051.996 0
1052.017 0
1052.038 1
1052.059 1
1052.080 1
1052.101 4
1052.122 0
1052.143 3
1052.164 0
1052.185 3
1052.206 0
1052.227 0
1052.248 0
1052.269 0
1052.290 0
1052.311 0
1052.332 0
1052.353 3
1052.374 0
1052.395 0
1052.416 0
1052.437 4
1052.458 2
1052.479 4
1052.500 0
1052.521 0
1052.542 0
1052.563 2
1052.584 0
1052.605 0
1052.626 0
1052.647 1
1052.668 0
1052.689 1
1052.710 14
1052.731 0
1052.752 0
1052.773 0
1052.794 5
1052.815 4
1052.836 6
1052.857 4
1052.878 5
1052.899 5
1052.920 0
1052.941 5
1052.962 2
1052.983 3
1053.004 1
1053.025 1
1053.046 0
1053.067 0
1053.088 0
1053.109 1
1053.130 1
1053.151 0
1053.172 0
1053.193 0
1053.214 0
1053.235 0
1053.256 0
1053.277 6
1053.298 1
1053.319 0
1053.341 1
1053.362 1
1053.383 0
1053.404 1
1053.425 6
1053.446 0
1053.467 2
1053.488 0
1053.509 0
1053.530 3
1053.551 2
1053.572 2
1053.593 3
1053.614 4
1053.635 3
1053.656 0
1053.677 6
1053.698 0
1053.719 1
1053.740 1
1053.761 3
1053.782 7
1053.803 2
1053.824 0
1053.845 0
1053.866 3
1053.887 0
1053.908 4
1053.929 8
1053.950 0
1053.971 1
1053.992 0
1054.013 0
1054.034 3
1054.055 6
1054.076 9
1054.097 2
1054.118 2
1054.139 3
1054.160 1
1054.181 0
1054.202 0
1054.223 0
1054.245 2
1054.266 0
1054.287 0
1054.308 0
1054.329 0
1054.350 11
1054.371 4
1054.392 1
1054.413 0
1054.434 0
1054.455 1
1054.476 4
1054.497 0
1054.518 8
1054.539 4
1054.560 0
1054.581 0
1054.602 8
1054.623 1
1054.644 3
1054.665 0
1054.686 3
1054.707 3
1054.728 1
1054.749 1
1054.770 2
1054.791 0
1054.812 0
1054.833 1
1054.854 0
1054.875 4
1054.896 4
1054.918 0
1054.939 1
1054.960 6
1054.981 9
1055.002 0
1055.023 0
1055.044 9
1055.065 2
1055.086 0
1055.107 0
1055.128 0
1055.149 6
1055.170 7
1055.191 1
1055.212 3
1055.233 0
1055.254 0
1055.275 0
1055.296 2
1055.317 7
1055.338 9
1055.359 2
1055.380 0
1055.401 0
1055.422 0
1055.443 7
1055.464 0
1055.486 2
1055.507 0
1055.528 0
1055.549 1
1055.570 0
1055.591 0
1055.612 0
1055.633 5
1055.654 0
1055.675 0
1055.696 5
1055.717 11
1055.738 4
1055.759 3
1055.780 10
1055.801 2
1055.822 0
1055.843 0
1055.864 0
1055.885 0
1055.906 0
1055.927 0
1055.948 1
1055.969 0
1055.991 0
1056.012 0
1056.033 0
1056.054 5
1056.075 3
1056.096 1
1056.117 5
1056.138 0
1056.159 0
1056.180 0
1056.201 0
1056.222 0
1056.243 0
1056.264 2
1056.285 0
1056.306 3
1056.327 3
1056.348 1
1056.369 3
1056.390 0
1056.411 0
1056.433 4
1056.454 6
1056.475 1
1056.496 6
1056.517 4
1056.538 0
1056.559 0
1056.580 2
1056.601 2
1056.622 0
1056.643 0
1056.664 0
1056.685 0
1056.706 0
1056.727 0
1056.748 0
1056.769 0
1056.790 0
1056.811 0
1056.832 0
1056.854 0
1056.875 2
1056.896 0
1056.917 0
1056.938 0
1056.959 0
1056.980 1
1057.001 2
1057.022 4
1057.043 3
1057.064 0
1057.085 3
1057.106 0
1057.127 2
1057.148 3
1057.169 0
1057.190 3
1057.211 0
1057.233 0
1057.254 0
1057.275 5
1057.296 9
1057.317 2
1057.338 3
1057.359 0
1057.380 3
1057.401 7
1057.422 5
1057.443 5
1057.464 0
1057.485 2
1057.506 0
1057.527 8
1057.548 1
1057.569 0
1057.591 0
1057.612 7
1057.633 7
1057.654 5
1057.675 3
1057.696 11
1057.717 14
1057.738 29
1057.759 25
1057.780 5
1057.801 8
1057.822 0
1057.843 0
1057.864 1
1057.885 8
1057.906 4
1057.928 7
1057.949 1
1057.970 0
1057.991 0
1058.012 9
1058.033 0
1058.054 0
1058.075 0
1058.096 0
1058.117 5
1058.138 2
1058.159 0
1058.180 0
1058.201 0
1058.222 0
1058.244 1
1058.265 2
1058.286 0
1058.307 0
1058.328 0
1058.349 2
1058.370 6
1058.391 6
1058.412 6
1058.433 6
1058.454 0
1058.475 0
1058.496 0
1058.517 0
1058.539 2
1058.560 2
1058.581 0
1058.602 1
1058.623 7
1058.644 2
1058.665 5
1058.686 7
1058.707 23
1058.728 17
1058.749 3
1058.770 7
1058.791 6
1058.812 0
1058.834 3
1058.855 3
1058.876 0
1058.897 0
1058.918 0
1058.939 5
1058.960 2
1058.981 0
1059.002 3
1059.023 3
1059.044 0
1059.065 0
1059.086 0
1059.107 0
1059.129 2
1059.150 1
1059.171 0
1059.192 2
1059.213 0
1059.234 0
1059.255 1
1059.276 3
1059.297 8
1059.318 2
1059.339 0
1059.360 0
1059.382 0
1059.403 5
1059.424 3
1059.445 0
1059.466 6
1059.487 1
1059.508 11
1059.529 5
1059.550 1
1059.571 8
1059.592 5
1059.613 5
1059.634 0
1059.656 5
1059.677 44
1059.698 66
1059.719 63
1059.740 101
1059.761 63
1059.782 30
1059.803 21
1059.824 9
1059.845 6
1059.866 1
1059.887 0
1059.909 0
1059.930 2
1059.951 0
1059.972 0
1059.993 0
1060.014 5
1060.035 5
1060.056 8
1060.077 3
1060.098 0
1060.119 0
1060.140 1
1060.162 0
1060.183 1
1060.204 0
1060.225 0
1060.246 1
1060.267 4
1060.288 1
1060.309 0
1060.330 0
1060.351 0
1060.372 10
1060.394 15
1060.415 4
1060.436 5
1060.457 11
1060.478 0
1060.499 2
1060.520 1
1060.541 6
1060.562 1
1060.583 1
1060.604 0
1060.626 2
1060.647 13
1060.668 13
1060.689 46
1060.710 59
1060.731 72
1060.752 76
1060.773 28
1060.794 21
1060.815 9
1060.836 13
1060.858 2
1060.879 0
1060.900 0
1060.921 0
1060.942 3
1060.963 27
1060.984 10
1061.005 0
1061.026 3
1061.047 4
1061.068 2
1061.090 0
1061.111 14
1061.132 4
1061.153 0
1061.174 0
1061.195 0
1061.216 0
1061.237 6
1061.258 1
1061.279 0
1061.301 10
1061.322 5
1061.343 6
1061.364 1
1061.385 0
1061.406 2
1061.427 1
1061.448 8
1061.469 0
1061.490 0
1061.512 0
1061.533 1
1061.554 12
1061.575 7
1061.596 0
1061.617 2
1061.638 0
1061.659 2
1061.680 7
1061.701 15
1061.723 18
1061.744 6
1061.765 2
1061.786 1
1061.807 1
1061.828 5
1061.849 1
1061.870 0
1061.891 0
1061.912 3
1061.934 6
1061.955 6
1061.976 0
1061.997 0
1062.018 0
1062.039 0
1062.060 7
1062.081 9
1062.102 9
1062.124 0
1062.145 0
1062.166 4
1062.187 0
1062.208 0
1062.229 0
1062.250 0
1062.271 0
1062.292 0
1062.313 5
1062.335 1
1062.356 0
1062.377 0
1062.398 2
1062.419 1
1062.440 4
1062.461 6
1062.482 1
1062.503 3
1062.525 6
1062.546 12
1062.567 8
1062.588 3
1062.609 0
1062.630 0
1062.651 0
1062.672 0
1062.693 0
1062.715 1
1062.736 0
1062.757 7
1062.778 4
1062.799 0
1062.820 0
1062.841 0
1062.862 2
1062.883 6
1062.905 1
1062.926 0
1062.947 0
1062.968 3
1062.989 0
1063.010 3
1063.031 0
1063.052 6
1063.074 3
1063.095 0
1063.116 3
1063.137 9
1063.158 3
1063.179 0
1063.200 4
1063.221 4
1063.242 4
1063.264 9
1063.285 0
1063.306 1
1063.327 0
1063.348 0
1063.369 1
1063.390 9
1063.411 1
1063.433 0
1063.454 0
1063.475 7
1063.496 5
1063.517 0
1063.538 2
1063.559 0
1063.580 0
1063.601 0
1063.623 0
1063.644 2
1063.665 0
1063.686 5
1063.707 15
1063.728 12
1063.749 1
1063.770 4
1063.792 0
1063.813 1
1063.834 5
1063.855 0
1063.876 0
1063.897 17
1063.918 10
1063.939 1
1063.961 3
1063.982 0
1064.003 4
1064.024 5
1064.045 7
1064.066 0
1064.087 1
1064.108 0
1064.130 0
1064.151 0
1064.172 3
1064.193 4
1064.214 5
1064.235 1
1064.256 3
1064.277 11
1064.299 0
1064.320 10
1064.341 7
1064.362 0
1064.383 0
1064.404 0
1064.425 0
1064.446 8
1064.468 1
1064.489 0
1064.510 0
1064.531 2
1064.552 11
1064.573 2
1064.594 2
1064.616 3
1064.637 5
1064.658 1
1064.679 0
1064.700 0
1064.721 1
1064.742 0
1064.763 1
1064.785 9
1064.806 6
1064.827 0
1064.848 0
1064.869 0
1064.890 0
1064.911 0
1064.933 0
1064.954 3
1064.975 2
1064.996 0
1065.017 0
1065.038 3
1065.059 1
1065.080 0
1065.102 0
1065.123 0
1065.144 0
1065.165 7
1065.186 2
1065.207 0
1065.228 0
1065.250 3
1065.271 0
1065.292 0
1065.313 0
1065.334 0
1065.355 0
1065.376 0
1065.398 0
1065.419 0
1065.440 1
1065.461 14
1065.482 9
1065.503 6
1065.524 0
1065.545 3
1065.567 1
1065.588 1
1065.609 0
1065.630 0
1065.651 3
1065.672 5
1065.693 1
1065.715 4
1065.736 0
1065.757 8
1065.778 0
1065.799 0
1065.820 3
1065.841 0
1065.863 4
1065.884 0
1065.905 7
1065.926 2
1065.947 0
1065.968 0
1065.989 14
1066.011 2
1066.032 1
1066.053 4
1066.074 21
1066.095 22
1066.116 1
1066.138 0
1066.159 2
1066.180 0
1066.201 0
1066.222 3
1066.243 3
1066.264 1
1066.286 4
1066.307 0
1066.328 6
1066.349 3
1066.370 1
1066.391 5
1066.412 0
1066.434 0
1066.455 0
1066.476 2
1066.497 0
1066.518 13
1066.539 5
1066.560 0
1066.582 3
1066.603 0
1066.624 4
1066.645 1
1066.666 8
1066.687 6
1066.709 0
1066.730 0
1066.751 0
1066.772 3
1066.793 0
1066.814 0
1066.835 0
1066.857 3
1066.878 3
1066.899 0
1066.920 0
1066.941 0
1066.962 0
1066.984 2
1067.005 4
1067.026 2
1067.047 16
1067.068 12
1067.089 10
1067.110 13
1067.132 12
1067.153 11
1067.174 5
1067.195 0
1067.216 0
1067.237 5
1067.259 7
1067.280 2
1067.301 0
1067.322 0
1067.343 1
1067.364 0
1067.385 1
1067.407 0
1067.428 0
1067.449 10
1067.470 10
1067.491 4
1067.512 20
1067.534 4
1067.555 1
1067.576 5
1067.597 9
1067.618 11
1067.639 0
1067.661 0
1067.682 0
1067.703 0
1067.724 0
1067.745 0
1067.766 0
1067.788 0
1067.809 1
1067.830 10
1067.851 3
1067.872 0
1067.893 7
1067.915 4
1067.936 2
1067.957 0
1067.978 1
1067.999 9
1068.020 6
1068.042 1
1068.063 2
1068.084 3
1068.105 0
1068.126 0
1068.147 3
1068.168 0
1068.190 0
1068.211 2
1068.232 9
1068.253 3
1068.274 1
1068.295 0
1068.317 0
1068.338 2
1068.359 0
1068.380 0
1068.401 0
1068.423 0
1068.444 13
1068.465 22
1068.486 5
1068.507 3
1068.528 3
1068.550 12
1068.571 14
1068.592 3
1068.613 4
1068.634 0
1068.655 0
1068.677 0
1068.698 0
1068.719 0
1068.740 0
1068.761 0
1068.782 0
1068.804 8
1068.825 3
1068.846 0
1068.867 0
1068.888 1
1068.909 0
1068.931 0
1068.952 0
1068.973 0
1068.994 3
1069.015 10
1069.036 2
1069.058 0
1069.079 9
1069.100 5
1069.121 0
1069.142 1
1069.164 7
1069.185 2
1069.206 2
1069.227 1
1069.248 0
1069.269 0
1069.291 3
1069.312 4
1069.333 3
1069.354 10
1069.375 5
1069.396 0
1069.418 0
1069.439 0
1069.460 0
1069.481 3
1069.502 0
1069.524 3
1069.545 1
1069.566 6
1069.587 2
1069.608 1
1069.629 0
1069.651 1
1069.672 2
1069.693 0
1069.714 0
1069.735 0
1069.757 0
1069.778 0
1069.799 0
1069.820 0
1069.841 5
1069.862 3
1069.884 1
1069.905 4
1069.926 1
1069.947 1
1069.968 0
1069.990 0
1070.011 1
1070.032 14
1070.053 3
1070.074 0
1070.096 0
1070.117 0
1070.138 5
1070.159 5
1070.180 2
1070.201 0
1070.223 0
1070.244 0
1070.265 0
1070.286 0
1070.307 0
1070.329 11
1070.350 13
1070.371 0
1070.392 2
1070.413 0
1070.434 0
1070.456 3
1070.477 7
1070.498 3
1070.519 1
1070.540 3
1070.562 9
1070.583 2
1070.604 1
1070.625 5
1070.646 3
1070.668 4
1070.689 2
1070.710 1
1070.731 2
1070.752 0
1070.774 0
1070.795 0
1070.816 1
1070.837 3
1070.858 8
1070.880 4
1070.901 1
1070.922 3
1070.943 0
1070.964 0
1070.985 2
1071.007 0
1071.028 4
1071.049 0
1071.070 0
1071.091 0
1071.113 1
1071.134 0
1071.155 0
1071.176 6
1071.197 2
1071.219 0
1071.240 0
1071.261 3
1071.282 18
1071.303 9
1071.325 6
1071.346 6
1071.367 2
1071.388 0
1071.409 0
1071.431 2
1071.452 1
1071.473 0
1071.494 0
1071.515 3
1071.537 0
1071.558 1
1071.579 6
1071.600 8
1071.621 3
1071.643 3
1071.664 1
1071.685 0
1071.706 3
1071.727 1
1071.749 1
1071.770 5
1071.791 0
1071.812 2
1071.833 0
1071.855 1
1071.876 0
1071.897 1
1071.918 1
1071.939 7
1071.961 8
1071.982 3
1072.003 0
1072.024 2
1072.045 3
1072.067 1
1072.088 0
1072.109 2
1072.130 1
1072.151 6
1072.173 6
1072.194 0
1072.215 0
1072.236 4
1072.258 0
1072.279 0
1072.300 0
1072.321 0
1072.342 1
1072.364 0
1072.385 2
1072.406 5
1072.427 0
1072.448 4
1072.470 1
1072.491 5
1072.512 4
1072.533 7
1072.554 5
1072.576 9
1072.597 0
1072.618 0
1072.639 0
1072.660 2
1072.682 4
1072.703 5
1072.724 6
1072.745 10
1072.767 10
1072.788 4
1072.809 0
1072.830 1
1072.851 2
1072.873 1
1072.894 0
1072.915 7
1072.936 1
1072.957 5
1072.979 3
1073.000 11
1073.021 3
1073.042 0
1073.064 7
1073.085 0
1073.106 14
1073.127 8
1073.148 0
1073.170 1
1073.191 0
1073.212 8
1073.233 12
1073.254 3
1073.276 0
1073.297 0
1073.318 3
1073.339 0
1073.361 18
1073.382 4
1073.403 1
1073.424 0
1073.445 0
1073.467 8
1073.488 11
1073.509 3
1073.530 11
1073.552 2
1073.573 0
1073.594 5
1073.615 1
1073.636 2
1073.658 5
1073.679 3
1073.700 4
1073.721 10
1073.743 29
1073.764 15
1073.785 9
1073.806 7
1073.827 3
1073.849 0
1073.870 2
1073.891 1
1073.912 0
1073.934 0
1073.955 0
1073.976 0
1073.997 0
1074.018 0
1074.040 3
1074.061 3
1074.082 0
1074.103 2
1074.125 2
1074.146 0
1074.167 9
1074.188 4
1074.209 3
1074.231 6
1074.252 4
1074.273 0
1074.294 1
1074.316 2
1074.337 0
1074.358 0
1074.379 0
1074.400 0
1074.422 5
1074.443 14
1074.464 7
1074.485 6
1074.507 6
1074.528 1
1074.549 5
1074.570 5
1074.592 6
1074.613 4
1074.634 0
1074.655 0
1074.676 7
1074.698 14
1074.719 6
1074.740 16
1074.761 14
1074.783 9
1074.804 4
1074.825 0
1074.846 3
1074.868 0
1074.889 2
1074.910 0
1074.931 0
1074.952 0
1074.974 5
1074.995 4
1075.016 0
1075.037 2
1075.059 1
1075.080 0
1075.101 1
1075.122 0
1075.144 0
1075.165 0
1075.186 0
1075.207 1
1075.229 7
1075.250 3
1075.271 4
1075.292 9
1075.313 0
1075.335 9
1075.356 6
1075.377 5
1075.398 0
1075.420 4
1075.441 3
1075.462 0
1075.483 5
1075.505 4
1075.526 8
1075.547 3
1075.568 1
1075.590 10
1075.611 10
1075.632 3
1075.653 6
1075.675 13
1075.696 20
1075.717 3
1075.738 6
1075.759 4
1075.781 2
1075.802 0
1075.823 3
1075.844 0
1075.866 0
1075.887 0
1075.908 0
1075.929 0
1075.951 0
1075.972 3
1075.993 0
1076.014 0
1076.036 6
1076.057 0
1076.078 6
1076.099 0
1076.121 0
1076.142 2
1076.163 5
1076.184 4
1076.206 2
1076.227 1
1076.248 0
1076.269 0
1076.291 1
1076.312 0
1076.333 0
1076.354 1
1076.376 0
1076.397 5
1076.418 4
1076.439 4
1076.461 4
1076.482 4
1076.503 3
1076.524 3
1076.546 8
1076.567 1
1076.588 1
1076.609 6
1076.631 6
1076.652 0
1076.673 6
1076.694 12
1076.716 21
1076.737 16
1076.758 5
1076.779 1
1076.801 10
1076.822 1
1076.843 0
1076.864 0
1076.886 0
1076.907 0
1076.928 2
1076.949 0
1076.971 0
1076.992 0
1077.013 0
1077.034 12
1077.056 10
1077.077 0
1077.098 0
1077.119 3
1077.141 1
1077.162 0
1077.183 1
1077.204 0
1077.226 2
1077.247 0
1077.268 0
1077.289 5
1077.311 9
1077.332 2
1077.353 3
1077.374 0
1077.396 0
1077.417 3
1077.438 1
1077.459 5
1077.481 3
1077.502 0
1077.523 0
1077.545 0
1077.566 0
1077.587 1
1077.608 3
1077.630 0
1077.651 1
1077.672 4
1077.693 16
1077.715 6
1077.736 5
1077.757 6
1077.778 0
1077.800 0
1077.821 1
1077.842 0
1077.863 0
1077.885 0
1077.906 0
1077.927 2
1077.948 1
1077.970 0
1077.991 1
1078.012 4
1078.034 0
1078.055 0
1078.076 1
1078.097 1
1078.119 0
1078.140 7
1078.161 13
1078.182 2
1078.204 0
1078.225 3
1078.246 6
1078.267 0
1078.289 0
1078.310 0
1078.331 14
1078.353 1
1078.374 0
1078.395 0
1078.416 0
1078.438 17
1078.459 4
1078.480 12
1078.501 6
1078.523 1
1078.544 3
1078.565 11
1078.586 6
1078.608 4
1078.629 3
1078.650 6
1078.672 1
1078.693 0
1078.714 0
1078.735 0
1078.757 0
1078.778 1
1078.799 0
1078.820 1
1078.842 0
1078.863 1
1078.884 6
1078.906 6
1078.927 5
1078.948 7
1078.969 6
1078.991 6
1079.012 3
1079.033 0
1079.054 0
1079.076 0
1079.097 4
1079.118 3
1079.140 0
1079.161 0
1079.182 0
1079.203 0
1079.225 0
1079.246 6
1079.267 0
1079.288 0
1079.310 0
1079.331 0
1079.352 3
1079.374 7
1079.395 2
1079.416 0
1079.437 1
1079.459 6
1079.480 10
1079.501 9
1079.523 3
1079.544 1
1079.565 4
1079.586 15
1079.608 10
1079.629 12
1079.650 12
1079.671 9
1079.693 8
1079.714 4
1079.735 1
1079.757 3
1079.778 0
1079.799 0
1079.820 1
1079.842 3
1079.863 2
1079.884 4
1079.906 1
1079.927 0
1079.948 4
1079.969 3
1079.991 2
1080.012 6
1080.033 2
1080.055 4
1080.076 4
1080.097 8
1080.118 2
1080.140 3
1080.161 0
1080.182 0
1080.204 2
1080.225 2
1080.246 0
1080.267 0
1080.289 0
1080.310 0
1080.331 5
1080.353 10
1080.374 11
1080.395 6
1080.416 1
1080.438 0
1080.459 4
1080.480 0
1080.502 0
1080.523 0
1080.544 3
1080.565 10
1080.587 16
1080.608 8
1080.629 3
1080.651 7
1080.672 0
1080.693 0
1080.714 0
1080.736 5
1080.757 3
1080.778 1
1080.800 3
1080.821 7
1080.842 0
1080.864 3
1080.885 1
1080.906 0
1080.927 0
1080.949 0
1080.970 4
1080.991 0
1081.013 6
1081.034 0
1081.055 0
1081.076 0
1081.098 4
1081.119 3
1081.140 5
1081.162 3
1081.183 0
1081.204 0
1081.226 0
1081.247 0
1081.268 0
1081.289 0
1081.311 0
1081.332 0
1081.353 0
1081.375 0
1081.396 0
1081.417 0
1081.438 0
1081.460 0
1081.481 4
1081.502 7
1081.524 11
1081.545 6
1081.566 6
1081.588 7
1081.609 9
1081.630 2
1081.651 8
1081.673 0
1081.694 0
1081.715 0
1081.737 4
1081.758 0
1081.779 3
1081.801 0
1081.822 0
1081.843 0
1081.864 3
1081.886 0
1081.907 2
1081.928 0
1081.950 0
1081.971 0
1081.992 3
1082.014 4
1082.035 5
1082.056 8
1082.078 8
1082.099 6
1082.120 15
1082.141 1
1082.163 0
1082.184 0
1082.205 1
1082.227 0
1082.248 0
1082.269 0
1082.291 0
1082.312 2
1082.333 6
1082.354 2
1082.376 5
1082.397 10
1082.418 2
1082.440 1
1082.461 1
1082.482 5
1082.504 7
1082.525 4
1082.546 0
1082.568 8
1082.589 6
1082.610 3
1082.631 3
1082.653 11
1082.674 4
1082.695 4
1082.717 1
1082.738 0
1082.759 0
1082.781 1
1082.802 0
1082.823 6
1082.845 7
1082.866 0
1082.887 3
1082.909 2
1082.930 1
1082.951 0
1082.972 0
1082.994 0
1083.015 6
1083.036 14
1083.058 5
1083.079 0
1083.100 15
1083.122 9
1083.143 12
1083.164 0
1083.186 5
1083.207 0
1083.228 5
1083.250 1
1083.271 2
1083.292 8
1083.313 5
1083.335 7
1083.356 5
1083.377 3
1083.399 0
1083.420 0
1083.441 0
1083.463 9
1083.484 8
1083.505 0
1083.527 7
1083.548 0
1083.569 0
1083.591 1
1083.612 6
1083.633 0
1083.655 0
1083.676 6
1083.697 2
1083.719 0
1083.740 1
1083.761 3
1083.782 3
1083.804 3
1083.825 0
1083.846 3
1083.868 1
1083.889 6
1083.910 1
1083.932 3
1083.953 8
1083.974 0
1083.996 1
1084.017 0
1084.038 12
1084.060 9
1084.081 0
1084.102 0
1084.124 0
1084.145 0
1084.166 0
1084.188 2
1084.209 0
1084.230 3
1084.252 0
1084.273 0
1084.294 1
1084.316 2
1084.337 4
1084.358 0
1084.380 8
1084.401 3
1084.422 0
1084.444 0
1084.465 1
1084.486 9
1084.508 5
1084.529 0
1084.550 10
1084.572 12
1084.593 2
1084.614 8
1084.635 3
1084.657 0
1084.678 5
1084.699 4
1084.721 7
1084.742 1
1084.763 3
1084.785 10
1084.806 4
1084.827 0
1084.849 0
1084.870 0
1084.891 0
1084.913 1
1084.934 0
1084.955 0
1084.977 0
1084.998 5
1085.019 4
1085.041 9
1085.062 1
1085.083 5
1085.105 2
1085.126 0
1085.147 0
1085.169 1
1085.190 0
1085.211 0
1085.233 3
1085.254 3
1085.275 9
1085.297 11
1085.318 0
1085.339 0
1085.361 0
1085.382 1
1085.403 0
1085.425 0
1085.446 4
1085.467 0
1085.489 0
1085.510 0
1085.531 0
1085.553 0
1085.574 0
1085.596 0
1085.617 2
1085.638 3
1085.660 4
1085.681 0
1085.702 3
1085.724 2
1085.745 2
1085.766 0
1085.788 0
1085.809 8
1085.830 1
1085.852 0
1085.873 0
1085.894 0
1085.916 3
1085.937 1
1085.958 5
1085.980 5
1086.001 0
1086.022 0
1086.044 0
1086.065 3
1086.086 1
1086.108 0
1086.129 0
1086.150 2
1086.172 5
1086.193 0
1086.214 4
1086.236 0
1086.257 0
1086.278 7
1086.300 8
1086.321 4
1086.342 0
1086.364 0
1086.385 2
1086.407 0
1086.428 3
1086.449 0
1086.471 0
1086.492 0
1086.513 0
1086.535 0
1086.556 0
1086.577 0
1086.599 5
1086.620 1
1086.641 0
1086.663 0
1086.684 0
1086.705 6
1086.727 5
1086.748 1
1086.769 5
1086.791 6
1086.812 1
1086.834 0
1086.855 1
1086.876 5
1086.898 9
1086.919 9
1086.940 0
1086.962 3
1086.983 0
1087.004 0
1087.026 3
1087.047 5
1087.068 0
1087.090 1
1087.111 6
1087.132 8
1087.154 0
1087.175 0
1087.196 0
1087.218 0
1087.239 3
1087.261 2
1087.282 1
1087.303 7
1087.325 4
1087.346 0
1087.367 0
1087.389 0
1087.410 2
1087.431 0
1087.453 7
1087.474 19
1087.495 8
1087.517 3
1087.538 0
1087.560 0
1087.581 3
1087.602 2
1087.624 1
1087.645 4
1087.666 5
1087.688 0
1087.709 28
1087.730 24
1087.752 31
1087.773 38
1087.795 13
1087.816 6
1087.837 16
1087.859 9
1087.880 13
1087.901 2
1087.923 0
1087.944 0
1087.965 5
1087.987 0
1088.008 1
1088.029 9
1088.051 2
1088.072 22
1088.094 16
1088.115 12
1088.136 0
1088.158 0
1088.179 4
1088.200 0
1088.222 0
1088.243 7
1088.264 0
1088.286 8
1088.307 5
1088.329 1
1088.350 2
1088.371 0
1088.393 0
1088.414 1
1088.435 0
1088.457 0
1088.478 1
1088.500 4
1088.521 31
1088.542 41
1088.564 33
1088.585 10
1088.606 4
1088.628 1
1088.649 0
1088.670 0
1088.692 3
1088.713 7
1088.735 10
1088.756 15
1088.777 15
1088.799 13
1088.820 2
1088.841 0
1088.863 2
1088.884 0
1088.906 0
1088.927 1
1088.948 0
1088.970 3
1088.991 0
1089.012 2
1089.034 2
1089.055 3
1089.076 8
1089.098 11
1089.119 7
1089.141 9
1089.162 1
1089.183 0
1089.205 0
1089.226 0
1089.247 0
1089.269 1
1089.290 0
1089.312 0
1089.333 3
1089.354 10
1089.376 2
1089.397 0
1089.418 0
1089.440 4
1089.461 4
1089.483 0
1089.504 4
1089.525 16
1089.547 16
1089.568 4
1089.590 6
1089.611 0
1089.632 0
1089.654 4
1089.675 3
1089.696 0
1089.718 10
1089.739 13
1089.761 5
1089.782 2
1089.803 0
1089.825 0
1089.846 0
1089.867 12
1089.889 4
1089.910 0
1089.932 0
1089.953 2
1089.974 0
1089.996 0
1090.017 3
1090.038 1
1090.060 0
1090.081 9
1090.103 3
1090.124 2
1090.145 0
1090.167 0
1090.188 0
1090.210 0
1090.231 1
1090.252 0
1090.274 0
1090.295 0
1090.316 5
1090.338 7
1090.359 0
1090.381 0
1090.402 3
1090.423 1
1090.445 0
1090.466 1
1090.488 3
1090.509 1
1090.530 4
1090.552 9
1090.573 0
1090.595 0
1090.616 1
1090.637 10
1090.659 11
1090.680 6
1090.701 3
1090.723 0
1090.744 0
1090.766 0
1090.787 0
1090.808 3
1090.830 1
1090.851 0
1090.873 12
1090.894 0
1090.915 1
1090.937 2
1090.958 0
1090.980 0
1091.001 0
1091.022 0
1091.044 2
1091.065 4
1091.086 2
1091.108 3
1091.129 0
1091.151 1
1091.172 5
1091.193 1
1091.215 1
1091.236 0
1091.258 0
1091.279 3
1091.300 2
1091.322 4
1091.343 2
1091.365 0
1091.386 2
1091.407 10
1091.429 10
1091.450 2
1091.472 3
1091.493 1
1091.514 1
1091.536 2
1091.557 0
1091.579 1
1091.600 0
1091.621 0
1091.643 0
1091.664 0
1091.686 0
1091.707 3
1091.728 1
1091.750 0
1091.771 1
1091.793 3
1091.814 3
1091.835 2
1091.857 1
1091.878 6
1091.900 10
1091.921 17
1091.942 5
1091.964 0
1091.985 0
1092.007 13
1092.028 13
1092.049 5
1092.071 1
1092.092 0
1092.114 0
1092.135 3
1092.156 0
1092.178 5
1092.199 1
1092.221 1
1092.242 5
1092.263 4
1092.285 1
1092.306 0
1092.328 0
1092.349 2
1092.370 0
1092.392 0
1092.413 0
1092.435 13
1092.456 9
1092.477 1
1092.499 1
1092.520 2
1092.542 20
1092.563 3
1092.584 1
1092.606 7
1092.627 8
1092.649 0
1092.670 1
1092.692 0
1092.713 14
1092.734 6
1092.756 1
1092.777 2
1092.799 0
1092.820 0
1092.841 3
1092.863 3
1092.884 0
1092.906 3
1092.927 5
1092.948 0
1092.970 0
1092.991 6
1093.013 6
1093.034 0
1093.055 2
1093.077 1
1093.098 0
1093.120 0
1093.141 0
1093.163 0
1093.184 0
1093.205 0
1093.227 2
1093.248 13
1093.270 2
1093.291 0
1093.312 0
1093.334 5
1093.355 5
1093.377 2
1093.398 1
1093.420 7
1093.441 2
1093.462 0
1093.484 0
1093.505 0
1093.527 12
1093.548 8
1093.569 10
1093.591 13
1093.612 3
1093.634 6
1093.655 2
1093.677 4
1093.698 0
1093.719 0
1093.741 0
1093.762 0
1093.784 9
1093.805 0
1093.826 0
1093.848 13
1093.869 9
1093.891 5
1093.912 1
1093.934 5
1093.955 2
1093.976 0
1093.998 0
1094.019 0
1094.041 6
1094.062 5
1094.084 11
1094.105 3
1094.126 0
1094.148 2
1094.169 0
1094.191 3
1094.212 1
1094.233 0
1094.255 5
1094.276 1
1094.298 4
1094.319 0
1094.341 9
1094.362 2
1094.383 0
1094.405 1
1094.426 1
1094.448 0
1094.469 2
1094.491 0
1094.512 1
1094.533 6
1094.555 10
1094.576 2
1094.598 7
1094.619 1
1094.641 0
1094.662 6
1094.683 12
1094.705 2
1094.726 0
1094.748 2
1094.769 6
1094.791 1
1094.812 2
1094.833 24
1094.855 5
1094.876 0
1094.898 0
1094.919 3
1094.941 3
1094.962 0
1094.983 0
1095.005 0
1095.026 0
1095.048 0
1095.069 3
1095.091 1
1095.112 2
1095.133 1
1095.155 0
1095.176 3
1095.198 0
1095.219 7
1095.241 3
1095.262 1
1095.283 1
1095.305 4
1095.326 2
1095.348 5
1095.369 0
1095.391 1
1095.412 3
1095.434 4
1095.455 4
1095.476 2
1095.498 4
1095.519 9
1095.541 34
1095.562 69
1095.584 90
1095.605 41
1095.626 33
1095.648 15
1095.669 2
1095.691 3
1095.712 7
1095.734 7
1095.755 1
1095.777 0
1095.798 6
1095.819 4
1095.841 5
1095.862 3
1095.884 0
1095.905 4
1095.927 5
1095.948 11
1095.969 2
1095.991 0
1096.012 11
1096.034 1
1096.055 1
1096.077 5
1096.098 4
1096.120 4
1096.141 0
1096.162 1
1096.184 0
1096.205 1
1096.227 0
1096.248 6
1096.270 8
1096.291 0
1096.313 3
1096.334 0
1096.355 0
1096.377 1
1096.398 3
1096.420 4
1096.441 1
1096.463 0
1096.484 0
1096.506 0
1096.527 1
1096.548 21
1096.570 15
1096.591 30
1096.613 30
1096.634 17
1096.656 3
1096.677 4
1096.699 5
1096.720 0
1096.741 12
1096.763 6
1096.784 0
1096.806 2
1096.827 10
1096.849 7
1096.870 0
1096.892 4
1096.913 0
1096.934 0
1096.956 5
1096.977 4
1096.999 0
1097.020 4
1097.042 0
1097.063 0
1097.085 3
1097.106 2
1097.128 1
1097.149 0
1097.170 0
1097.192 4
1097.213 2
1097.235 0
1097.256 1
1097.278 0
1097.299 2
1097.321 2
1097.342 1
1097.364 5
1097.385 11
1097.406 6
1097.428 11
1097.449 8
1097.471 7
1097.492 1
1097.514 3
1097.535 1
1097.557 5
1097.578 14
1097.600 12
1097.621 6
1097.642 0
1097.664 2
1097.685 7
1097.707 6
1097.728 0
1097.750 0
1097.771 0
1097.793 1
1097.814 5
1097.836 3
1097.857 0
1097.878 0
1097.900 0
1097.921 2
1097.943 0
1097.964 10
1097.986 5
1098.007 0
1098.029 0
1098.050 2
1098.072 11
1098.093 0
1098.115 0
1098.136 0
1098.157 0
1098.179 0
1098.200 1
1098.222 0
1098.243 3
1098.265 0
1098.286 0
1098.308 0
1098.329 0
1098.351 6
1098.372 4
1098.394 1
1098.415 0
1098.437 0
1098.458 2
1098.479 8
1098.501 6
1098.522 4
1098.544 4
1098.565 7
1098.587 2
1098.608 0
1098.630 0
1098.651 7
1098.673 4
1098.694 1
1098.716 2
1098.737 0
1098.759 4
1098.780 3
1098.801 0
1098.823 2
1098.844 0
1098.866 0
1098.887 0
1098.909 0
1098.930 0
1098.952 0
1098.973 2
1098.995 1
1099.016 4
1099.038 8
1099.059 1
1099.081 0
1099.102 0
1099.123 0
1099.145 0
1099.166 0
1099.188 0
1099.209 0
1099.231 0
1099.252 2
1099.274 3
1099.295 2
1099.317 2
1099.338 0
1099.360 1
1099.381 0
1099.403 4
1099.424 13
1099.446 2
1099.467 0
1099.489 5
1099.510 1
1099.531 8
1099.553 17
1099.574 3
1099.596 1
1099.617 1
1099.639 1
1099.660 5
1099.682 2
1099.703 0
1099.725 10
1099.746 1
1099.768 0
1099.789 9
1099.811 5
1099.832 6
1099.854 3
1099.875 0
1099.897 4
1099.918 3
1099.940 2
1099.961 0
1099.983 0
1100.004 2
1100.025 9
1100.047 11
1100.068 5
1100.090 9
1100.111 3
1100.133 0
1100.154 0
1100.176 0
1100.197 0
1100.219 0
1100.240 0
1100.262 8
1100.283 3
1100.305 0
1100.326 0
1100.348 0
1100.369 0
1100.391 2
1100.412 0
1100.434 4
1100.455 0
1100.477 0
1100.498 11
1100.520 7
1100.541 1
1100.563 0
1100.584 0
1100.606 0
1100.627 0
1100.648 0
1100.670 0
1100.691 1
1100.713 0
1100.734 0
1100.756 0
1100.777 3
1100.799 1
1100.820 0
1100.842 0
1100.863 0
1100.885 0
1100.906 5
1100.928 4
1100.949 0
1100.971 1
1100.992 1
1101.014 0
1101.035 0
1101.057 5
1101.078 6
1101.100 3
1101.121 1
1101.143 1
1101.164 1
1101.186 0
1101.207 4
1101.229 0
1101.250 3
1101.272 0
1101.293 5
1101.315 3
1101.336 0
1101.358 0
1101.379 0
1101.401 2
1101.422 4
1101.444 3
1101.465 0
1101.487 1
1101.508 2
1101.530 0
1101.551 4
1101.573 4
1101.594 4
1101.616 0
1101.637 9
1101.659 1
1101.680 3
1101.702 0
1101.723 12
1101.745 27
1101.766 28
1101.788 20
1101.809 7
1101.831 5
1101.852 7
1101.874 7
1101.895 6
1101.917 0
1101.938 2
1101.960 2
1101.981 7
1102.003 2
1102.024 4
1102.046 7
1102.067 4
1102.089 7
1102.110 1
1102.132 0
1102.153 0
1102.175 0
1102.196 0
1102.218 0
1102.239 0
1102.261 2
1102.282 0
1102.304 3
1102.325 0
1102.347 0
1102.368 4
1102.390 0
1102.411 5
1102.433 0
1102.454 4
1102.476 0
1102.497 0
1102.519 6
1102.540 0
1102.562 10
1102.583 0
1102.605 0
1102.626 0
1102.648 5
1102.669 4
1102.691 6
1102.712 7
1102.734 4
1102.755 5
1102.777 0
1102.798 0
1102.820 1
1102.841 0
1102.863 0
1102.884 4
1102.906 1
1102.927 0
1102.949 0
1102.970 0
1102.992 2
1103.013 0
1103.035 0
1103.056 0
1103.078 1
1103.099 0
1103.121 0
1103.142 6
1103.164 0
1103.185 0
1103.207 4
1103.228 0
1103.250 0
1103.271 1
1103.293 0
1103.314 2
1103.336 0
1103.357 0
1103.379 6
1103.400 8
1103.422 4
1103.443 2
1103.465 2
1103.487 0
1103.508 6
1103.530 2
1103.551 0
1103.573 0
1103.594 5
1103.616 4
1103.637 5
1103.659 0
1103.680 3
1103.702 13
1103.723 41
1103.745 71
1103.766 43
1103.788 36
1103.809 12
1103.831 3
1103.852 1
1103.874 10
1103.895 0
1103.917 3
1103.938 8
1103.960 6
1103.981 2
1104.003 1
1104.024 5
1104.046 12
1104.067 7
1104.089 3
1104.111 3
1104.132 4
1104.154 1
1104.175 7
1104.197 1
1104.218 2
1104.240 0
1104.261 0
1104.283 2
1104.304 1
1104.326 0
1104.347 0
1104.369 0
1104.390 3
1104.412 6
1104.433 1
1104.455 0
1104.476 1
1104.498 2
1104.519 4
1104.541 17
1104.562 2
1104.584 8
1104.606 1
1104.627 2
1104.649 0
1104.670 0
1104.692 6
1104.713 12
1104.735 38
1104.756 32
1104.778 22
1104.799 10
1104.821 2
1104.842 4
1104.864 8
1104.885 1
1104.907 1
1104.928 1
1104.950 5
1104.971 1
1104.993 0
1105.015 2
1105.036 2
1105.058 8
1105.079 1
1105.101 4
1105.122 0
1105.144 0
1105.165 0
1105.187 0
1105.208 4
1105.230 18
1105.251 6
1105.273 0
1105.294 6
1105.316 2
1105.338 4
1105.359 8
1105.381 1
1105.402 0
1105.424 0
1105.445 0
1105.467 2
1105.488 7
1105.510 19
1105.531 41
1105.553 188
1105.574 263
1105.596 299
1105.617 199
1105.639 89
1105.661 47
1105.682 21
1105.704 14
1105.725 13
1105.747 14
1105.768 21
1105.790 9
1105.811 7
1105.833 2
1105.854 1
1105.876 2
1105.897 1
1105.919 2
1105.940 0
1105.962 0
1105.984 0
1106.005 0
1106.027 0
1106.048 0
1106.070 2
1106.091 5
1106.113 0
1106.134 1
1106.156 0
1106.177 0
1106.199 0
1106.221 0
1106.242 5
1106.264 5
1106.285 2
1106.307 0
1106.328 3
1106.350 0
1106.371 0
1106.393 7
1106.414 9
1106.436 2
1106.457 3
1106.479 24
1106.501 19
1106.522 13
1106.544 89
1106.565 215
1106.587 283
1106.608 171
1106.630 74
1106.651 17
1106.673 12
1106.694 4
1106.716 1
1106.738 5
1106.759 3
1106.781 17
1106.802 10
1106.824 2
1106.845 7
1106.867 0
1106.888 7
1106.910 12
1106.931 5
1106.953 9
1106.975 0
1106.996 0
1107.018 0
1107.039 0
1107.061 1
1107.082 0
1107.104 0
1107.125 8
1107.147 7
1107.169 0
1107.190 0
1107.212 0
1107.233 0
1107.255 0
1107.276 1
1107.298 1
1107.319 2
1107.341 7
1107.362 3
1107.384 4
1107.406 0
1107.427 7
1107.449 7
1107.470 1
1107.492 7
1107.513 7
1107.535 1
1107.556 27
1107.578 78
1107.600 65
1107.621 35
1107.643 6
1107.664 5
1107.686 13
1107.707 3
1107.729 2
1107.750 1
1107.772 7
1107.794 2
1107.815 0
1107.837 1
1107.858 1
1107.880 0
1107.901 0
1107.923 5
1107.944 10
1107.966 9
1107.988 0
1108.009 2
1108.031 0
1108.052 3
1108.074 0
1108.095 12
1108.117 8
1108.138 2
1108.160 1
1108.182 0
1108.203 0
1108.225 3
1108.246 0
1108.268 0
1108.289 0
1108.311 10
1108.333 20
1108.354 3
1108.376 0
1108.397 0
1108.419 0
1108.440 0
1108.462 6
1108.483 1
1108.505 0
1108.527 4
1108.548 3
1108.570 20
1108.591 12
1108.613 8
1108.634 4
1108.656 0
1108.678 1
1108.699 6
1108.721 1
1108.742 4
1108.764 1
1108.785 1
1108.807 1
1108.828 2
1108.850 2
1108.872 0
1108.893 0
1108.915 0
1108.936 0
1108.958 0
1108.979 0
1109.001 0
1109.023 0
1109.044 0
1109.066 0
1109.087 5
1109.109 6
1109.130 0
1109.152 0
1109.174 8
1109.195 2
1109.217 0
1109.238 3
1109.260 1
1109.281 0
1109.303 1
1109.325 0
1109.346 2
1109.368 8
1109.389 11
1109.411 1
1109.432 0
1109.454 3
1109.476 2
1109.497 5
1109.519 1
1109.540 18
1109.562 9
1109.583 8
1109.605 2
1109.627 2
1109.648 4
1109.670 0
1109.691 1
1109.713 5
1109.734 1
1109.756 0
1109.778 0
1109.799 0
1109.821 0
1109.842 0
1109.864 3
1109.885 4
1109.907 2
1109.929 0
1109.950 0
1109.972 0
1109.993 2
1110.015 4
1110.037 0
1110.058 1
1110.080 3
1110.101 3
1110.123 3
1110.144 0
1110.166 7
1110.188 5
1110.209 5
1110.231 1
1110.252 0
1110.274 0
1110.295 5
1110.317 5
1110.339 0
1110.360 0
1110.382 7
1110.403 18
1110.425 6
1110.447 4
1110.468 1
1110.490 1
1110.511 2
1110.533 5
1110.554 0
1110.576 3
1110.598 1
1110.619 2
1110.641 5
1110.662 21
1110.684 8
1110.706 2
1110.727 1
1110.749 6
1110.770 3
1110.792 3
1110.813 4
1110.835 0
1110.857 9
1110.878 1
1110.900 0
1110.921 0
1110.943 2
1110.965 0
1110.986 1
1111.008 0
1111.029 0
1111.051 4
1111.073 0
1111.094 5
1111.116 0
1111.137 0
1111.159 0
1111.180 0
1111.202 0
1111.224 0
1111.245 2
1111.267 1
1111.288 9
1111.310 2
1111.332 3
1111.353 2
1111.375 0
1111.396 6
1111.418 8
1111.440 1
1111.461 0
1111.483 10
1111.504 4
1111.526 0
1111.547 5
1111.569 5
1111.591 2
1111.612 4
1111.634 0
1111.655 0
1111.677 3
1111.699 0
1111.720 2
1111.742 3
1111.763 0
1111.785 0
1111.807 2
1111.828 5
1111.850 13
1111.871 8
1111.893 4
1111.915 0
1111.936 0
1111.958 1
1111.979 0
1112.001 0
1112.023 0
1112.044 0
1112.066 5
1112.087 1
1112.109 0
1112.131 0
1112.152 2
1112.174 5
1112.195 9
1112.217 6
1112.239 1
1112.260 1
1112.282 1
1112.303 14
1112.325 1
1112.347 4
1112.368 2
1112.390 0
1112.411 0
1112.433 1
1112.455 0
1112.476 1
1112.498 0
1112.519 0
1112.541 2
1112.563 5
1112.584 7
1112.606 8
1112.627 19
1112.649 4
1112.671 12
1112.692 6
1112.714 7
1112.735 3
1112.757 6
1112.779 0
1112.800 0
1112.822 0
1112.843 3
1112.865 1
1112.887 1
1112.908 3
1112.930 4
1112.951 3
1112.973 0
1112.995 0
1113.016 0
1113.038 0
1113.059 0
1113.081 0
1113.103 0
1113.124 0
1113.146 5
1113.168 9
1113.189 6
1113.211 0
1113.232 0
1113.254 0
1113.276 7
1113.297 0
1113.319 0
1113.340 0
1113.362 0
1113.384 0
1113.405 7
1113.427 1
1113.448 0
1113.470 8
1113.492 2
1113.513 3
1113.535 1
1113.557 5
1113.578 19
1113.600 13
1113.621 7
1113.643 5
1113.665 8
1113.686 11
1113.708 9
1113.729 8
1113.751 1
1113.773 6
1113.794 0
1113.816 4
1113.837 0
1113.859 7
1113.881 0
1113.902 0
1113.924 7
1113.946 2
1113.967 5
1113.989 4
1114.010 7
1114.032 0
1114.054 0
1114.075 0
1114.097 0
1114.119 2
1114.140 8
1114.162 1
1114.183 0
1114.205 0
1114.227 0
1114.248 6
1114.270 0
1114.291 0
1114.313 3
1114.335 14
1114.356 7
1114.378 0
1114.400 2
1114.421 1
1114.443 0
1114.464 11
1114.486 2
1114.508 3
1114.529 3
1114.551 6
1114.573 2
1114.594 2
1114.616 3
1114.637 0
1114.659 6
1114.681 10
1114.702 5
1114.724 9
1114.746 6
1114.767 1
1114.789 0
1114.810 2
1114.832 4
1114.854 0
1114.875 0
1114.897 10
1114.919 3
1114.940 1
1114.962 3
1114.983 0
1115.005 0
1115.027 0
1115.048 0
1115.070 0
1115.092 2
1115.113 0
1115.135 0
1115.156 6
1115.178 1
1115.200 5
1115.221 1
1115.243 0
1115.265 0
1115.286 0
1115.308 0
1115.329 0
1115.351 0
1115.373 0
1115.394 0
1115.416 6
1115.438 3
1115.459 7
1115.481 8
1115.502 17
1115.524 7
1115.546 0
1115.567 0
1115.589 3
1115.611 6
1115.632 0
1115.654 0
1115.676 9
1115.697 5
1115.719 1
1115.740 3
1115.762 2
1115.784 9
1115.805 3
1115.827 10
1115.849 11
1115.870 3
1115.892 7
1115.914 1
1115.935 1
1115.957 4
1115.978 3
1116.000 1
1116.022 0
1116.043 3
1116.065 2
1116.087 4
1116.108 1
1116.130 1
1116.152 0
1116.173 0
1116.195 0
1116.216 4
1116.238 6
1116.260 7
1116.281 5
1116.303 1
1116.325 0
1116.346 5
1116.368 3
1116.390 0
1116.411 8
1116.433 5
1116.454 3
1116.476 0
1116.498 5
1116.519 15
1116.541 5
1116.563 0
1116.584 0
1116.606 6
1116.628 8
1116.649 0
1116.671 7
1116.693 3
1116.714 3
1116.736 14
1116.757 3
1116.779 18
1116.801 16
1116.822 20
1116.844 5
1116.866 6
1116.887 0
1116.909 1
1116.931 15
1116.952 6
1116.974 0
1116.996 5
1117.017 0
1117.039 1
1117.060 2
1117.082 0
1117.104 0
1117.125 0
1117.147 0
1117.169 3
1117.190 3
1117.212 1
1117.234 0
1117.255 2
1117.277 0
1117.299 0
1117.320 2
1117.342 5
1117.364 3
1117.385 0
1117.407 0
1117.428 1
1117.450 0
1117.472 4
1117.493 0
1117.515 5
1117.537 4
1117.558 11
1117.580 1
1117.602 2
1117.623 2
1117.645 9
1117.667 13
1117.688 17
1117.710 11
1117.732 13
1117.753 3
1117.775 0
1117.797 3
1117.818 4
1117.840 1
1117.862 10
1117.883 3
1117.905 2
1117.926 8
1117.948 5
1117.970 14
1117.991 3
1118.013 0
1118.035 0
1118.056 0
1118.078 6
1118.100 2
1118.121 5
1118.143 0
1118.165 0
1118.186 0
1118.208 0
1118.230 2
1118.251 6
1118.273 0
1118.295 5
1118.316 18
1118.338 10
1118.360 9
1118.381 0
1118.403 1
1118.425 4
1118.446 4
1118.468 3
1118.490 5
1118.511 4
1118.533 18
1118.555 3
1118.576 4
1118.598 9
1118.620 11
1118.641 13
1118.663 10
1118.685 3
1118.706 21
1118.728 19
1118.750 5
1118.771 4
1118.793 9
1118.815 4
1118.836 0
1118.858 5
1118.879 0
1118.901 0
1118.923 0
1118.944 0
1118.966 0
1118.988 0
1119.009 0
1119.031 0
1119.053 0
1119.074 0
1119.096 0
1119.118 3
1119.139 8
1119.161 4
1119.183 0
1119.204 3
1119.226 1
1119.248 2
1119.269 2
1119.291 3
1119.313 12
1119.334 4
1119.356 0
1119.378 3
1119.399 0
1119.421 0
1119.443 4
1119.464 3
1119.486 5
1119.508 4
1119.530 11
1119.551 2
1119.573 0
1119.595 0
1119.616 0
1119.638 0
1119.660 4
1119.681 10
1119.703 3
1119.725 3
1119.746 9
1119.768 4
1119.790 6
1119.811 13
1119.833 2
1119.855 0
1119.876 0
1119.898 7
1119.920 1
1119.941 0
1119.963 0
1119.985 3
1120.006 0
1120.028 5
1120.050 1
1120.071 2
1120.093 17
1120.115 8
1120.136 0
1120.158 2
1120.180 0
1120.201 0
1120.223 0
1120.245 0
1120.266 0
1120.288 0
1120.310 3
1120.331 1
1120.353 7
1120.375 4
1120.396 0
1120.418 5
1120.440 7
1120.462 4
1120.483 5
1120.505 2
1120.527 3
1120.548 0
1120.570 0
1120.592 5
1120.613 0
1120.635 0
1120.657 0
1120.678 0
1120.700 2
1120.722 11
1120.743 3
1120.765 1
1120.787 0
1120.808 0
1120.830 0
1120.852 0
1120.873 1
1120.895 6
1120.917 4
1120.939 0
1120.960 4
1120.982 15
1121.004 4
1121.025 0
1121.047 0
1121.069 3
1121.090 0
1121.112 2
1121.134 0
1121.155 0
1121.177 1
1121.199 2
1121.220 0
1121.242 0
1121.264 0
1121.285 0
1121.307 7
1121.329 5
1121.351 7
1121.372 3
1121.394 0
1121.416 0
1121.437 3
1121.459 4
1121.481 0
1121.502 2
1121.524 0
1121.546 3
1121.567 2
1121.589 17
1121.611 11
1121.633 19
1121.654 3
1121.676 2
1121.698 13
1121.719 6
1121.741 6
1121.763 11
1121.784 6
1121.806 12
1121.828 3
1121.849 0
1121.871 3
1121.893 0
1121.915 0
1121.936 0
1121.958 0
1121.980 4
1122.001 11
1122.023 2
1122.045 3
1122.066 0
1122.088 0
1122.110 0
1122.131 7
1122.153 9
1122.175 0
1122.197 2
1122.218 14
1122.240 9
1122.262 0
1122.283 8
1122.305 3
1122.327 0
1122.348 3
1122.370 0
1122.392 0
1122.414 3
1122.435 18
1122.457 13
1122.479 1
1122.500 0
1122.522 2
1122.544 3
1122.565 7
1122.587 1
1122.609 1
1122.631 6
1122.652 1
1122.674 3
1122.696 2
1122.717 1
1122.739 1
1122.761 0
1122.782 2
1122.804 5
1122.826 5
1122.848 0
1122.869 3
1122.891 0
1122.913 5
1122.934 1
1122.956 3
1122.978 12
1122.999 9
1123.021 4
1123.043 0
1123.065 1
1123.086 5
1123.108 2
1123.130 0
1123.151 1
1123.173 0
1123.195 0
1123.216 3
1123.238 1
1123.260 10
1123.282 10
1123.303 0
1123.325 0
1123.347 0
1123.368 0
1123.390 0
1123.412 9
1123.434 2
1123.455 4
1123.477 0
1123.499 2
1123.520 0
1123.542 5
1123.564 4
1123.586 6
1123.607 2
1123.629 2
1123.651 4
1123.672 10
1123.694 6
1123.716 5
1123.737 0
1123.759 1
1123.781 1
1123.803 0
1123.824 0
1123.846 6
1123.868 5
1123.889 6
1123.911 0
1123.933 0
1123.955 5
1123.976 5
1123.998 0
1124.020 8
1124.041 0
1124.063 9
1124.085 0
1124.107 0
1124.128 0
1124.150 0
1124.172 0
1124.193 1
1124.215 0
1124.237 0
1124.259 0
1124.280 2
1124.302 9
1124.324 5
1124.345 0
1124.367 2
1124.389 0
1124.411 0
1124.432 0
1124.454 0
1124.476 0
1124.498 1
1124.519 0
1124.541 1
1124.563 0
1124.584 0
1124.606 2
1124.628 3
1124.650 2
1124.671 14
1124.693 14
1124.715 0
1124.736 0
1124.758 4
1124.780 3
1124.802 0
1124.823 0
1124.845 1
1124.867 0
1124.888 0
1124.910 0
1124.932 1
1124.954 0
1124.975 3
1124.997 0
1125.019 0
1125.041 6
1125.062 1
1125.084 0
1125.106 0
1125.127 0
1125.149 2
1125.171 1
1125.193 3
1125.214 0
1125.236 1
1125.258 11
1125.280 2
1125.301 2
1125.323 0
1125.345 1
1125.366 8
1125.388 0
1125.410 3
1125.432 0
1125.453 0
1125.475 6
1125.497 7
1125.519 17
1125.540 38
1125.562 26
1125.584 11
1125.605 3
1125.627 0
1125.649 0
1125.671 1
1125.692 0
1125.714 0
1125.736 1
1125.758 8
1125.779 0
1125.801 0
1125.823 2
1125.844 3
1125.866 0
1125.888 0
1125.910 2
1125.931 3
1125.953 0
1125.975 10
1125.997 1
1126.018 0
1126.040 7
1126.062 2
1126.084 5
1126.105 0
1126.127 4
1126.149 5
1126.170 10
1126.192 3
1126.214 4
1126.236 10
1126.257 0
1126.279 0
1126.301 1
1126.323 0
1126.344 1
1126.366 0
1126.388 0
1126.410 4
1126.431 0
1126.453 5
1126.475 7
1126.496 0
1126.518 6
1126.540 11
1126.562 13
1126.583 1
1126.605 0
1126.627 3
1126.649 12
1126.670 8
1126.692 0
1126.714 3
1126.736 0
1126.757 1
1126.779 1
1126.801 3
1126.823 1
1126.844 0
1126.866 0
1126.888 0
1126.910 0
1126.931 0
1126.953 0
1126.975 0
1126.997 1
1127.018 4
1127.040 17
1127.062 1
1127.083 0
1127.105 8
1127.127 9
1127.149 7
1127.170 1
1127.192 0
1127.214 1
1127.236 0
1127.257 0
1127.279 0
1127.301 2
1127.323 0
1127.344 1
1127.366 2
1127.388 1
1127.410 6
1127.431 0
1127.453 2
1127.475 3
1127.497 7
1127.518 15
1127.540 18
1127.562 13
1127.584 18
1127.605 12
1127.627 19
1127.649 11
1127.671 2
1127.692 4
1127.714 5
1127.736 0
1127.758 2
1127.779 2
1127.801 7
1127.823 3
1127.845 0
1127.866 0
1127.888 0
1127.910 5
1127.932 9
1127.953 4
1127.975 0
1127.997 0
1128.019 0
1128.040 1
1128.062 0
1128.084 1
1128.106 0
1128.127 1
1128.149 10
1128.171 1
1128.193 0
1128.214 3
1128.236 0
1128.258 1
1128.280 0
1128.301 6
1128.323 0
1128.345 0
1128.367 8
1128.388 0
1128.410 5
1128.432 5
1128.454 3
1128.475 8
1128.497 9
1128.519 11
1128.541 3
1128.563 1
1128.584 3
1128.606 9
1128.628 1
1128.650 2
1128.671 2
1128.693 10
1128.715 8
1128.737 0
1128.758 0
1128.780 1
1128.802 4
1128.824 2
1128.845 0
1128.867 0
1128.889 0
1128.911 0
1128.932 0
1128.954 0
1128.976 5
1128.998 5
1129.019 4
1129.041 3
1129.063 1
1129.085 0
1129.107 0
1129.128 1
1129.150 0
1129.172 0
1129.194 0
1129.215 4
1129.237 5
1129.259 0
1129.281 0
1129.302 0
1129.324 4
1129.346 3
1129.368 5
1129.389 5
1129.411 3
1129.433 0
1129.455 1
1129.477 3
1129.498 4
1129.520 19
1129.542 13
1129.564 14
1129.585 2
1129.607 5
1129.629 10
1129.651 4
1129.672 2
1129.694 3
1129.716 9
1129.738 4
1129.760 4
1129.781 2
1129.803 11
1129.825 0
1129.847 6
1129.868 7
1129.890 0
1129.912 0
1129.934 3
1129.955 8
1129.977 4
1129.999 0
1130.021 6
1130.043 2
1130.064 3
1130.086 8
1130.108 14
1130.130 0
1130.151 0
1130.173 3
1130.195 5
1130.217 0
1130.238 0
1130.260 0
1130.282 4
1130.304 3
1130.326 6
1130.347 1
1130.369 0
1130.391 0
1130.413 0
1130.434 7
1130.456 3
1130.478 8
1130.500 8
1130.522 3
1130.543 4
1130.565 22
1130.587 8
1130.609 18
1130.630 19
1130.652 8
1130.674 0
1130.696 0
1130.718 0
1130.739 0
1130.761 0
1130.783 8
1130.805 7
1130.826 3
1130.848 6
1130.870 1
1130.892 3
1130.914 0
1130.935 0
1130.957 2
1130.979 2
1131.001 0
1131.022 0
1131.044 0
1131.066 0
1131.088 0
1131.110 0
1131.131 4
1131.153 0
1131.175 1
1131.197 2
1131.219 1
1131.240 6
1131.262 5
1131.284 0
1131.306 1
1131.327 0
1131.349 0
1131.371 2
1131.393 1
1131.415 0
1131.436 3
1131.458 4
1131.480 7
1131.502 3
1131.524 2
1131.545 0
1131.567 3
1131.589 14
1131.611 0
1131.632 0
1131.654 2
1131.676 7
1131.698 4
1131.720 18
1131.741 32
1131.763 7
1131.785 51
1131.807 50
1131.829 14
1131.850 1
1131.872 0
1131.894 1
1131.916 7
1131.937 0
1131.959 0
1131.981 4
1132.003 0
1132.025 6
1132.046 2
1132.068 0
1132.090 0
1132.112 6
1132.134 5
1132.155 4
1132.177 1
1132.199 0
1132.221 0
1132.243 1
1132.264 1
1132.286 6
1132.308 1
1132.330 1
1132.352 1
1132.373 3
1132.395 2
1132.417 4
1132.439 1
1132.461 6
1132.482 4
1132.504 7
1132.526 2
1132.548 5
1132.569 7
1132.591 4
1132.613 9
1132.635 1
1132.657 5
1132.678 0
1132.700 1
1132.722 6
1132.744 1
1132.766 5
1132.787 21
1132.809 12
1132.831 6
1132.853 3
1132.875 1
1132.896 8
1132.918 6
1132.940 2
1132.962 0
1132.984 1
1133.005 2
1133.027 14
1133.049 6
1133.071 0
1133.093 0
1133.114 2
1133.136 4
1133.158 1
1133.180 0
1133.202 3
1133.223 10
1133.245 3
1133.267 0
1133.289 1
1133.311 1
1133.332 4
1133.354 4
1133.376 9
1133.398 3
1133.420 1
1133.442 0
1133.463 2
1133.485 0
1133.507 0
1133.529 0
1133.551 0
1133.572 3
1133.594 1
1133.616 0
1133.638 2
1133.660 2
1133.681 3
1133.703 3
1133.725 0
1133.747 4
1133.769 6
1133.790 7
1133.812 5
1133.834 3
1133.856 6
1133.878 3
1133.899 0
1133.921 3
1133.943 0
1133.965 1
1133.987 1
1134.009 0
1134.030 0
1134.052 0
1134.074 1
1134.096 0
1134.118 9
1134.139 3
1134.161 0
1134.183 2
1134.205 1
1134.227 0
1134.248 0
1134.270 0
1134.292 7
1134.314 2
1134.336 0
1134.357 0
1134.379 2
1134.401 0
1134.423 4
1134.445 2
1134.467 4
1134.488 0
1134.510 0
1134.532 2
1134.554 7
1134.576 0
1134.597 4
1134.619 1
1134.641 1
1134.663 1
1134.685 0
1134.707 1
1134.728 6
1134.750 1
1134.772 0
1134.794 2
1134.816 9
1134.837 0
1134.859 4
1134.881 2
1134.903 1
1134.925 0
1134.947 0
1134.968 0
1134.990 0
1135.012 0
1135.034 4
1135.056 0
1135.077 0
1135.099 9
1135.121 2
1135.143 2
1135.165 2
1135.187 0
1135.208 1
1135.230 4
1135.252 2
1135.274 1
1135.296 0
1135.317 4
1135.339 0
1135.361 4
1135.383 8
1135.405 0
1135.427 0
1135.448 0
1135.470 0
1135.492 4
1135.514 2
1135.536 5
1135.558 0
1135.579 2
1135.601 2
1135.623 0
1135.645 0
1135.667 0
1135.689 10
1135.710 5
1135.732 4
1135.754 2
1135.776 0
1135.798 0
1135.819 0
1135.841 0
1135.863 3
1135.885 2
1135.907 12
1135.929 7
1135.950 0
1135.972 3
1135.994 0
1136.016 1
1136.038 3
1136.060 6
1136.081 0
1136.103 6
1136.125 0
1136.147 4
1136.169 5
1136.191 0
1136.212 0
1136.234 2
1136.256 3
1136.278 1
1136.300 0
1136.322 7
1136.343 3
1136.365 4
1136.387 4
1136.409 6
1136.431 2
1136.453 6
1136.474 3
1136.496 2
1136.518 1
1136.540 1
1136.562 3
1136.584 7
1136.605 0
1136.627 0
1136.649 6
1136.671 3
1136.693 0
1136.715 0
1136.736 0
1136.758 1
1136.780 1
1136.802 0
1136.824 0
1136.846 0
1136.867 1
1136.889 4
1136.911 0
1136.933 0
1136.955 0
1136.977 2
1136.998 9
1137.020 2
1137.042 0
1137.064 5
1137.086 0
1137.108 1
1137.130 0
1137.151 0
1137.173 0
1137.195 0
1137.217 1
1137.239 7
1137.261 1
1137.282 0
1137.304 4
1137.326 4
1137.348 11
1137.370 3
1137.392 2
1137.413 0
1137.435 3
1137.457 0
1137.479 4
1137.501 2
1137.523 1
1137.545 1
1137.566 0
1137.588 4
1137.610 0
1137.632 4
1137.654 10
1137.676 10
1137.697 3
1137.719 0
1137.741 3
1137.763 11
1137.785 1
1137.807 5
1137.829 5
1137.850 0
1137.872 7
1137.894 2
1137.916 0
1137.938 0
1137.960 5
1137.981 11
1138.003 2
1138.025 0
1138.047 0
1138.069 0
1138.091 0
1138.113 7
1138.134 2
1138.156 0
1138.178 1
1138.200 2
1138.222 2
1138.244 0
1138.265 0
1138.287 2
1138.309 0
1138.331 1
1138.353 1
1138.375 2
1138.397 15
1138.418 5
1138.440 7
1138.462 3
1138.484 2
1138.506 1
1138.528 0
1138.550 1
1138.571 7
1138.593 12
1138.615 7
1138.637 2
1138.659 8
1138.681 0
1138.703 4
1138.724 9
1138.746 1
1138.768 0
1138.790 0
1138.812 2
1138.834 2
1138.856 1
1138.877 0
1138.899 5
1138.921 1
1138.943 6
1138.965 10
1138.987 0
1139.009 0
1139.030 0
1139.052 1
1139.074 1
1139.096 2
1139.118 4
1139.140 9
1139.162 2
1139.183 1
1139.205 5
1139.227 3
1139.249 1
1139.271 0
1139.293 1
1139.315 2
1139.336 2
1139.358 9
1139.380 10
1139.402 0
1139.424 1
1139.446 4
1139.468 3
1139.489 1
1139.511 3
1139.533 3
1139.555 7
1139.577 17
1139.599 17
1139.621 6
1139.643 2
1139.664 13
1139.686 2
1139.708 0
1139.730 0
1139.752 8
1139.774 5
1139.796 3
1139.817 0
1139.839 0
1139.861 4
1139.883 9
1139.905 1
1139.927 0
1139.949 12
1139.971 2
1139.992 5
1140.014 1
1140.036 4
1140.058 3
1140.080 2
1140.102 4
1140.124 0
1140.145 0
1140.167 2
1140.189 2
1140.211 4
1140.233 6
1140.255 4
1140.277 1
1140.299 7
1140.320 1
1140.342 0
1140.364 2
1140.386 4
1140.408 2
1140.430 7
1140.452 1
1140.474 1
1140.495 0
1140.517 2
1140.539 9
1140.561 1
1140.583 0
1140.605 0
1140.627 9
1140.649 8
1140.670 0
1140.692 3
1140.714 1
1140.736 4
1140.758 0
1140.780 0
1140.802 0
1140.824 1
1140.845 0
1140.867 0
1140.889 0
1140.911 0
1140.933 0
1140.955 2
1140.977 1
1140.999 1
1141.020 0
1141.042 7
1141.064 8
1141.086 1
1141.108 2
1141.130 2
1141.152 0
1141.174 0
1141.195 1
1141.217 0
1141.239 1
1141.261 0
1141.283 0
1141.305 3
1141.327 2
1141.349 0
1141.370 0
1141.392 0
1141.414 0
1141.436 3
1141.458 5
1141.480 0
1141.502 0
1141.524 0
1141.546 0
1141.567 0
1141.589 1
1141.611 5
1141.633 5
1141.655 16
1141.677 5
1141.699 0
1141.721 0
1141.742 1
1141.764 6
1141.786 3
1141.808 3
1141.830 3
1141.852 9
1141.874 5
1141.896 5
1141.918 5
1141.939 0
1141.961 0
1141.983 0
1142.005 1
1142.027 0
1142.049 8
1142.071 7
1142.093 1
1142.115 0
1142.136 2
1142.158 0
1142.180 4
1142.202 1
1142.224 1
1142.246 0
1142.268 0
1142.290 10
1142.312 2
1142.333 1
1142.355 0
1142.377 2
1142.399 0
1142.421 11
1142.443 7
1142.465 7
1142.487 8
1142.509 1
1142.530 1
1142.552 4
1142.574 2
1142.596 1
1142.618 4
1142.640 13
1142.662 10
1142.684 0
1142.706 3
1142.728 0
1142.749 3
1142.771 8
1142.793 4
1142.815 1
1142.837 0
1142.859 3
1142.881 1
1142.903 0
1142.925 8
1142.946 6
1142.968 1
1142.990 5
1143.012 14
1143.034 9
1143.056 6
1143.078 5
1143.100 0
1143.122 7
1143.144 3
1143.165 2
1143.187 1
1143.209 0
1143.231 5
1143.253 1
1143.275 7
1143.297 0
1143.319 3
1143.341 0
1143.363 8
1143.384 1
1143.406 3
1143.428 1
1143.450 2
1143.472 6
1143.494 2
1143.516 6
1143.538 14
1143.560 4
1143.582 7
1143.603 3
1143.625 9
1143.647 9
1143.669 0
1143.691 3
1143.713 1
1143.735 5
1143.757 13
1143.779 0
1143.801 5
1143.822 1
1143.844 0
1143.866 0
1143.888 0
1143.910 0
1143.932 1
1143.954 0
1143.976 1
1143.998 1
1144.020 1
1144.042 1
1144.063 1
1144.085 2
1144.107 0
1144.129 1
1144.151 0
1144.173 0
1144.195 0
1144.217 0
1144.239 0
1144.261 0
1144.283 3
1144.304 1
1144.326 0
1144.348 0
1144.370 0
1144.392 0
1144.414 0
1144.436 0
1144.458 0
1144.480 1
1144.502 0
1144.524 7
1144.545 4
1144.567 3
1144.589 6
1144.611 3
1144.633 3
1144.655 2
1144.677 0
1144.699 1
1144.721 0
1144.743 6
1144.765 4
1144.786 0
1144.808 2
1144.830 1
1144.852 3
1144.874 0
1144.896 2
1144.918 5
1144.940 1
1144.962 0
1144.984 2
1145.006 8
1145.028 0
1145.049 5
1145.071 6
1145.093 0
1145.115 0
1145.137 0
1145.159 2
1145.181 1
1145.203 0
1145.225 0
1145.247 0
1145.269 0
1145.291 5
1145.312 1
1145.334 0
1145.356 0
1145.378 0
1145.400 0
1145.422 0
1145.444 0
1145.466 0
1145.488 0
1145.510 4
1145.532 0
1145.554 1
1145.576 3
1145.597 16
1145.619 9
1145.641 5
1145.663 14
1145.685 2
1145.707 0
1145.729 3
1145.751 3
1145.773 7
1145.795 33
1145.817 24
1145.839 16
1145.861 0
1145.882 1
1145.904 1
1145.926 6
1145.948 8
1145.970 3
1145.992 4
1146.014 0
1146.036 2
1146.058 2
1146.080 1
1146.102 0
1146.124 2
1146.146 0
1146.167 0
1146.189 0
1146.211 2
1146.233 6
1146.255 1
1146.277 0
1146.299 0
1146.321 0
1146.343 8
1146.365 5
1146.387 0
1146.409 1
1146.431 1
1146.453 0
1146.474 1
1146.496 0
1146.518 1
1146.540 11
1146.562 6
1146.584 0
1146.606 0
1146.628 1
1146.650 5
1146.672 0
1146.694 5
1146.716 2
1146.738 7
1146.760 8
1146.782 15
1146.803 12
1146.825 15
1146.847 4
1146.869 1
1146.891 0
1146.913 0
1146.935 0
1146.957 3
1146.979 6
1147.001 1
1147.023 0
1147.045 0
1147.067 8
1147.089 1
1147.111 0
1147.132 0
1147.154 5
1147.176 2
1147.198 0
1147.220 0
1147.242 3
1147.264 9
1147.286 1
1147.308 0
1147.330 1
1147.352 0
1147.374 0
1147.396 2
1147.418 1
1147.440 0
1147.462 5
1147.483 14
1147.505 5
1147.527 9
1147.549 10
1147.571 20
1147.593 5
1147.615 3
1147.637 2
1147.659 12
1147.681 3
1147.703 3
1147.725 19
1147.747 51
1147.769 81
1147.791 62
1147.813 27
1147.835 9
1147.856 7
1147.878 1
1147.900 0
1147.922 5
1147.944 2
1147.966 2
1147.988 5
1148.010 0
1148.032 12
1148.054 2
1148.076 0
1148.098 0
1148.120 0
1148.142 0
1148.164 0
1148.186 0
1148.208 0
1148.230 0
1148.252 8
1148.273 4
1148.295 0
1148.317 0
1148.339 0
1148.361 3
1148.383 13
1148.405 3
1148.427 1
1148.449 1
1148.471 3
1148.493 9
1148.515 9
1148.537 6
1148.559 3
1148.581 5
1148.603 14
1148.625 7
1148.647 2
1148.669 0
1148.690 4
1148.712 10
1148.734 6
1148.756 39
1148.778 67
1148.800 24
1148.822 7
1148.844 4
1148.866 12
1148.888 6
1148.910 1
1148.932 11
1148.954 1
1148.976 2
1148.998 0
1149.020 0
1149.042 3
1149.064 1
1149.086 0
1149.108 2
1149.130 1
1149.152 0
1149.173 4
1149.195 1
1149.217 0
1149.239 0
1149.261 1
1149.283 0
1149.305 0
1149.327 5
1149.349 4
1149.371 0
1149.393 5
1149.415 5
1149.437 3
1149.459 5
1149.481 1
1149.503 3
1149.525 0
1149.547 1
1149.569 25
1149.591 37
1149.613 16
1149.635 7
1149.657 3
1149.679 0
1149.700 0
1149.722 8
1149.744 5
1149.766 3
1149.788 18
1149.810 20
1149.832 6
1149.854 7
1149.876 8
1149.898 10
1149.920 4
1149.942 4
1149.964 3
1149.986 1
1150.008 2
1150.030 3
1150.052 0
1150.074 0
1150.096 0
1150.118 0
1150.140 0
1150.162 1
1150.184 4
1150.206 4
1150.228 15
1150.250 11
1150.272 8
1150.293 0
1150.315 1
1150.337 1
1150.359 1
1150.381 5
1150.403 1
1150.425 2
1150.447 1
1150.469 3
1150.491 0
1150.513 9
1150.535 2
1150.557 3
1150.579 2
1150.601 0
1150.623 2
1150.645 4
1150.667 0
1150.689 2
1150.711 7
1150.733 1
1150.755 6
1150.777 1
1150.799 5
1150.821 2
1150.843 0
1150.865 0
1150.887 1
1150.909 0
1150.931 7
1150.953 2
1150.975 0
1150.997 0
1151.019 0
1151.040 1
1151.062 0
1151.084 0
1151.106 5
1151.128 7
1151.150 2
1151.172 5
1151.194 1
1151.216 0
1151.238 0
1151.260 0
1151.282 2
1151.304 0
1151.326 0
1151.348 1
1151.370 0
1151.392 1
1151.414 5
1151.436 5
1151.458 0
1151.480 1
1151.502 12
1151.524 7
1151.546 3
1151.568 2
1151.590 11
1151.612 3
1151.634 4
1151.656 4
1151.678 6
1151.700 0
1151.722 0
1151.744 0
1151.766 2
1151.788 11
1151.810 8
1151.832 0
1151.854 0
1151.876 0
1151.898 0
1151.920 0
1151.942 0
1151.964 6
1151.986 7
1152.008 1
1152.030 0
1152.051 0
1152.073 1
1152.095 0
1152.117 3
1152.139 3
1152.161 1
1152.183 0
1152.205 1
1152.227 7
1152.249 18
1152.271 4
1152.293 0
1152.315 3
1152.337 4
1152.359 4
1152.381 4
1152.403 0
1152.425 0
1152.447 0
1152.469 0
1152.491 1
1152.513 6
1152.535 5
1152.557 11
1152.579 6
1152.601 3
1152.623 9
1152.645 7
1152.667 2
1152.689 6
1152.711 0
1152.733 3
1152.755 2
1152.777 4
1152.799 1
1152.821 5
1152.843 1
1152.865 2
1152.887 8
1152.909 0
1152.931 0
1152.953 2
1152.975 1
1152.997 5
1153.019 0
1153.041 3
1153.063 7
1153.085 4
1153.107 0
1153.129 2
1153.151 1
1153.173 0
1153.195 1
1153.217 7
1153.239 3
1153.261 3
1153.283 0
1153.305 1
1153.327 3
1153.349 8
1153.371 0
1153.393 0
1153.415 1
1153.437 4
1153.459 7
1153.481 6
1153.503 4
1153.525 2
1153.547 7
1153.569 19
1153.591 11
1153.613 8
1153.635 3
1153.657 0
1153.679 13
1153.701 7
1153.723 0
1153.745 0
1153.767 0
1153.789 2
1153.811 3
1153.833 0
1153.855 2
1153.877 1
1153.899 0
1153.921 0
1153.943 0
1153.965 2
1153.987 2
1154.009 4
1154.031 8
1154.053 1
1154.075 4
1154.097 4
1154.119 5
1154.141 1
1154.163 4
1154.185 17
1154.207 2
1154.229 0
1154.251 0
1154.273 3
1154.295 2
1154.317 0
1154.339 0
1154.361 1
1154.383 4
1154.405 0
1154.427 2
1154.449 0
1154.471 0
1154.493 3
1154.515 4
1154.537 8
1154.559 9
1154.581 3
1154.603 4
1154.625 1
1154.647 2
1154.669 0
1154.691 0
1154.713 2
1154.735 0
1154.757 2
1154.779 0
1154.801 4
1154.823 0
1154.845 0
1154.867 0
1154.889 0
1154.911 1
1154.933 3
1154.955 0
1154.977 0
1154.999 0
1155.021 0
1155.043 2
1155.065 0
1155.087 0
1155.109 14
1155.131 3
1155.153 0
1155.175 3
1155.197 0
1155.219 6
1155.241 5
1155.263 7
1155.285 0
1155.307 0
1155.329 5
1155.351 0
1155.373 0
1155.395 0
1155.417 3
1155.439 0
1155.461 0
1155.483 2
1155.505 0
1155.527 6
1155.550 0
1155.572 4
1155.594 0
1155.616 0
1155.638 0
1155.660 1
1155.682 3
1155.704 0
1155.726 10
1155.748 3
1155.770 0
1155.792 1
1155.814 2
1155.836 0
1155.858 7
1155.880 0
1155.902 0
1155.924 3
1155.946 7
1155.968 3
1155.990 1
1156.012 0
1156.034 0
1156.056 0
1156.078 0
1156.100 0
1156.122 0
1156.144 0
1156.166 0
1156.188 1
1156.210 0
1156.232 7
1156.254 16
1156.276 1
1156.298 1
1156.320 0
1156.342 1
1156.364 19
1156.386 8
1156.408 1
1156.430 0
1156.452 1
1156.474 0
1156.496 10
1156.518 2
1156.540 17
1156.563 10
1156.585 8
1156.607 4
1156.629 8
1156.651 3
1156.673 15
1156.695 5
1156.717 0
1156.739 0
1156.761 4
1156.783 0
1156.805 0
1156.827 0
1156.849 1
1156.871 0
1156.893 1
1156.915 0
1156.937 0
1156.959 0
1156.981 0
1157.003 0
1157.025 0
1157.047 1
1157.069 6
1157.091 0
1157.113 0
1157.135 1
1157.157 3
1157.179 0
1157.201 9
1157.223 6
1157.245 8
1157.267 0
1157.289 0
1157.312 5
1157.334 0
1157.356 0
1157.378 0
1157.400 1
1157.422 14
1157.444 12
1157.466 2
1157.488 1
1157.510 6
1157.532 4
1157.554 7
1157.576 5
1157.598 2
1157.620 2
1157.642 0
1157.664 0
1157.686 0
1157.708 11
1157.730 9
1157.752 0
1157.774 5
1157.796 1
1157.818 3
1157.840 6
1157.862 1
1157.884 2
1157.907 1
1157.929 1
1157.951 0
1157.973 1
1157.995 0
1158.017 0
1158.039 3
1158.061 12
1158.083 9
1158.105 1
1158.127 12
1158.149 2
1158.171 2
1158.193 4
1158.215 8
1158.237 0
1158.259 1
1158.281 0
1158.303 0
1158.325 3
1158.347 0
1158.369 13
1158.391 3
1158.413 1
1158.436 3
1158.458 0
1158.480 0
1158.502 3
1158.524 9
1158.546 6
1158.568 1
1158.590 0
1158.612 6
1158.634 9
1158.656 7
1158.678 0
1158.700 3
1158.722 5
1158.744 0
1158.766 3
1158.788 8
1158.810 5
1158.832 0
1158.854 3
1158.876 1
1158.899 1
1158.921 0
1158.943 0
1158.965 0
1158.987 0
1159.009 0
1159.031 2
1159.053 9
1159.075 8
1159.097 0
1159.119 4
1159.141 10
1159.163 0
1159.185 0
1159.207 0
1159.229 1
1159.251 5
1159.273 0
1159.295 0
1159.317 16
1159.340 9
1159.362 6
1159.384 3
1159.406 0
1159.428 12
1159.450 7
1159.472 2
1159.494 11
1159.516 8
1159.538 13
1159.560 8
1159.582 8
1159.604 0
1159.626 3
1159.648 1
1159.670 4
1159.692 9
1159.714 6
1159.737 4
1159.759 2
1159.781 0
1159.803 0
1159.825 0
1159.847 0
1159.869 7
1159.891 7
1159.913 3
1159.935 3
1159.957 1
1159.979 1
1160.001 2
1160.023 1
1160.045 6
1160.067 7
1160.089 0
1160.112 0
1160.134 3
1160.156 6
1160.178 2
1160.200 0
1160.222 1
1160.244 1
1160.266 5
1160.288 3
1160.310 2
1160.332 0
1160.354 2
1160.376 0
1160.398 0
1160.420 9
1160.442 7
1160.464 11
1160.487 3
1160.509 4
1160.531 17
1160.553 3
1160.575 3
1160.597 6
1160.619 5
1160.641 6
1160.663 3
1160.685 0
1160.707 3
1160.729 2
1160.751 6
1160.773 0
1160.795 6
1160.818 6
1160.840 7
1160.862 4
1160.884 10
1160.906 0
1160.928 0
1160.950 1
1160.972 0
1160.994 0
1161.016 0
1161.038 0
1161.060 10
1161.082 0
1161.104 0
1161.127 1
1161.149 2
1161.171 0
1161.193 3
1161.215 3
1161.237 0
1161.259 0
1161.281 7
1161.303 2
1161.325 2
1161.347 5
1161.369 1
1161.391 0
1161.413 2
1161.436 5
1161.458 14
1161.480 8
1161.502 3
1161.524 7
1161.546 6
1161.568 5
1161.590 3
1161.612 2
1161.634 6
1161.656 2
1161.678 2
1161.700 0
1161.722 0
1161.745 3
1161.767 2
1161.789 8
1161.811 5
1161.833 18
1161.855 3
1161.877 0
1161.899 1
1161.921 0
1161.943 0
1161.965 0
1161.987 1
1162.009 0
1162.032 0
1162.054 7
1162.076 1
1162.098 2
1162.120 2
1162.142 0
1162.164 0
1162.186 3
1162.208 1
1162.230 0
1162.252 3
1162.274 0
1162.297 0
1162.319 0
1162.341 0
1162.363 1
1162.385 1
1162.407 2
1162.429 3
1162.451 0
1162.473 10
1162.495 1
1162.517 8
1162.539 14
1162.561 13
1162.584 11
1162.606 1
1162.628 18
1162.650 10
1162.672 5
1162.694 12
1162.716 1
1162.738 0
1162.760 6
1162.782 17
1162.804 3
1162.827 0
1162.849 1
1162.871 4
1162.893 0
1162.915 3
1162.937 3
1162.959 1
1162.981 3
1163.003 0
1163.025 1
1163.047 1
1163.069 3
1163.092 0
1163.114 1
1163.136 0
1163.158 1
1163.180 0
1163.202 8
1163.224 9
1163.246 0
1163.268 0
1163.290 0
1163.312 2
1163.335 0
1163.357 0
1163.379 0
1163.401 0
1163.423 1
1163.445 2
1163.467 2
1163.489 0
1163.511 0
1163.533 3
1163.555 3
1163.578 8
1163.600 25
1163.622 22
1163.644 8
1163.666 32
1163.688 15
1163.710 11
1163.732 20
1163.754 16
1163.776 17
1163.799 19
1163.821 8
1163.843 11
1163.865 11
1163.887 4
1163.909 4
1163.931 5
1163.953 0
1163.975 0
1163.997 0
1164.019 9
1164.042 3
1164.064 0
1164.086 0
1164.108 2
1164.130 0
1164.152 0
1164.174 1
1164.196 1
1164.218 5
1164.240 5
1164.263 7
1164.285 0
1164.307 3
1164.329 0
1164.351 0
1164.373 0
1164.395 0
1164.417 0
1164.439 8
1164.461 5
1164.484 0
1164.506 8
1164.528 1
1164.550 3
1164.572 8
1164.594 10
1164.616 12
1164.638 12
1164.660 0
1164.682 1
1164.705 16
1164.727 21
1164.749 27
1164.771 12
1164.793 1
1164.815 0
1164.837 0
1164.859 0
1164.881 1
1164.904 2
1164.926 2
1164.948 0
1164.970 0
1164.992 6
1165.014 5
1165.036 6
1165.058 6
1165.080 5
1165.103 0
1165.125 0
1165.147 0
1165.169 5
1165.191 0
1165.213 9
1165.235 1
1165.257 0
1165.279 0
1165.301 1
1165.324 0
1165.346 0
1165.368 0
1165.390 1
1165.412 0
1165.434 0
1165.456 0
1165.478 4
1165.500 4
1165.523 3
1165.545 2
1165.567 9
1165.589 15
1165.611 2
1165.633 7
1165.655 8
1165.677 5
1165.699 6
1165.722 12
1165.744 10
1165.766 12
1165.788 9
1165.810 3
1165.832 0
1165.854 4
1165.876 3
1165.899 0
1165.921 0
1165.943 0
1165.965 1
1165.987 4
1166.009 6
1166.031 3
1166.053 0
1166.075 2
1166.098 3
1166.120 2
1166.142 1
1166.164 9
1166.186 1
1166.208 0
1166.230 3
1166.252 0
1166.275 0
1166.297 3
1166.319 1
1166.341 0
1166.363 4
1166.385 0
1166.407 0
1166.429 2
1166.451 0
1166.474 4
1166.496 4
1166.518 1
1166.540 8
1166.562 4
1166.584 7
1166.606 9
1166.628 7
1166.651 2
1166.673 3
1166.695 0
1166.717 0
1166.739 5
1166.761 14
1166.783 5
1166.805 4
1166.828 0
1166.850 0
1166.872 0
1166.894 6
1166.916 4
1166.938 6
1166.960 2
1166.982 3
1167.005 1
1167.027 0
1167.049 0
1167.071 0
1167.093 6
1167.115 1
1167.137 4
1167.159 5
1167.182 0
1167.204 3
1167.226 2
1167.248 7
1167.270 2
1167.292 0
1167.314 0
1167.336 0
1167.359 0
1167.381 1
1167.403 1
1167.425 1
1167.447 6
1167.469 12
1167.491 5
1167.514 1
1167.536 2
1167.558 1
1167.580 8
1167.602 14
1167.624 2
1167.646 7
1167.668 3
1167.691 0
1167.713 0
1167.735 0
1167.757 2
1167.779 1
1167.801 3
1167.823 0
1167.846 0
1167.868 3
1167.890 0
1167.912 5
1167.934 0
1167.956 1
1167.978 3
1168.000 0
1168.023 0
1168.045 0
1168.067 0
1168.089 1
1168.111 0
1168.133 0
1168.155 1
1168.178 1
1168.200 2
1168.222 2
1168.244 0
1168.266 6
1168.288 0
1168.310 4
1168.332 1
1168.355 4
1168.377 2
1168.399 3
1168.421 0
1168.443 1
1168.465 0
1168.487 5
1168.510 1
1168.532 2
1168.554 2
1168.576 10
1168.598 2
1168.620 1
1168.642 9
1168.665 3
1168.687 1
1168.709 0
1168.731 2
1168.753 4
1168.775 0
1168.797 0
1168.820 0
1168.842 0
1168.864 0
1168.886 8
1168.908 4
1168.930 5
1168.952 0
1168.975 0
1168.997 0
1169.019 1
1169.041 11
1169.063 2
1169.085 5
1169.107 2
1169.130 1
1169.152 0
1169.174 0
1169.196 6
1169.218 5
1169.240 2
1169.263 5
1169.285 3
1169.307 0
1169.329 0
1169.351 0
1169.373 0
1169.395 0
1169.418 1
1169.440 1
1169.462 6
1169.484 6
1169.506 2
1169.528 5
1169.550 0
1169.573 13
1169.595 7
1169.617 0
1169.639 2
1169.661 3
1169.683 0
1169.705 3
1169.728 4
1169.750 0
1169.772 0
1169.794 0
1169.816 4
1169.838 0
1169.861 6
1169.883 6
1169.905 1
1169.927 5
1169.949 0
1169.971 1
1169.993 4
1170.016 3
1170.038 0
1170.060 13
1170.082 11
1170.104 1
1170.126 0
1170.149 2
1170.171 0
1170.193 0
1170.215 0
1170.237 0
1170.259 0
1170.282 3
1170.304 8
1170.326 1
1170.348 1
1170.370 1
1170.392 4
1170.414 2
1170.437 3
1170.459 2
1170.481 1
1170.503 0
1170.525 0
1170.547 7
1170.570 18
1170.592 8
1170.614 4
1170.636 2
1170.658 0
1170.680 0
1170.703 0
1170.725 6
1170.747 7
1170.769 1
1170.791 0
1170.813 3
1170.835 1
1170.858 0
1170.880 4
1170.902 0
1170.924 0
1170.946 5
1170.968 10
1170.991 4
1171.013 0
1171.035 0
1171.057 6
1171.079 0
1171.101 0
1171.124 0
1171.146 0
1171.168 5
1171.190 3
1171.212 0
1171.234 3
1171.257 0
1171.279 0
1171.301 0
1171.323 1
1171.345 0
1171.367 1
1171.390 0
1171.412 0
1171.434 12
1171.456 1
1171.478 0
1171.500 0
1171.523 0
1171.545 0
1171.567 3
1171.589 0
1171.611 2
1171.633 7
1171.656 6
1171.678 12
1171.700 2
1171.722 0
1171.744 4
1171.766 1
1171.789 0
1171.811 0
1171.833 0
1171.855 1
1171.877 0
1171.900 0
1171.922 1
1171.944 0
1171.966 0
1171.988 0
1172.010 0
1172.033 3
1172.055 0
1172.077 0
1172.099 1
1172.121 0
1172.143 0
1172.166 2
1172.188 4
1172.210 3
1172.232 0
1172.254 3
1172.276 5
1172.299 2
1172.321 1
1172.343 0
1172.365 2
1172.387 10
1172.410 11
1172.432 9
1172.454 4
1172.476 3
1172.498 3
1172.520 0
1172.543 0
1172.565 2
1172.587 12
1172.609 16
1172.631 0
1172.654 0
1172.676 0
1172.698 1
1172.720 2
1172.742 0
1172.764 0
1172.787 1
1172.809 0
1172.831 8
1172.853 4
1172.875 14
1172.897 1
1172.920 1
1172.942 5
1172.964 3
1172.986 3
1173.008 0
1173.031 0
1173.053 0
1173.075 7
1173.097 2
1173.119 0
1173.142 0
1173.164 1
1173.186 1
1173.208 0
1173.230 8
1173.252 0
1173.275 0
1173.297 0
1173.319 0
1173.341 0
1173.363 7
1173.386 4
1173.408 0
1173.430 0
1173.452 0
1173.474 0
1173.496 3
1173.519 11
1173.541 6
1173.563 1
1173.585 0
1173.607 0
1173.630 0
1173.652 0
1173.674 1
1173.696 0
1173.718 1
1173.741 0
1173.763 0
1173.785 0
1173.807 0
1173.829 0
1173.852 0
1173.874 2
1173.896 12
1173.918 13
1173.940 22
1173.962 10
1173.985 0
1174.007 7
1174.029 4
1174.051 8
1174.073 0
1174.096 1
1174.118 6
1174.140 2
1174.162 4
1174.184 1
1174.207 3
1174.229 2
1174.251 0
1174.273 3
1174.295 6
1174.318 0
1174.340 0
1174.362 3
1174.384 0
1174.406 0
1174.429 0
1174.451 4
1174.473 0
1174.495 1
1174.517 6
1174.540 5
1174.562 2
1174.584 7
1174.606 7
1174.628 0
1174.651 9
1174.673 8
1174.695 0
1174.717 0
1174.739 2
1174.762 1
1174.784 6
1174.806 1
1174.828 2
1174.850 2
1174.873 0
1174.895 5
1174.917 0
1174.939 2
1174.961 0
1174.984 0
1175.006 0
1175.028 5
1175.050 6
1175.072 0
1175.095 0
1175.117 0
1175.139 0
1175.161 1
1175.183 0
1175.206 3
1175.228 0
1175.250 0
1175.272 3
1175.294 0
1175.317 0
1175.339 0
1175.361 0
1175.383 0
1175.405 3
1175.428 3
1175.450 0
1175.472 0
1175.494 1
1175.516 5
1175.539 0
1175.561 0
1175.583 2
1175.605 4
1175.627 0
1175.650 0
1175.672 5
1175.694 1
1175.716 5
1175.738 1
1175.761 6
1175.783 2
1175.805 7
1175.827 25
1175.850 5
1175.872 1
1175.894 0
1175.916 5
1175.938 2
1175.961 0
1175.983 15
1176.005 23
1176.027 7
1176.049 0
1176.072 0
1176.094 1
1176.116 0
1176.138 1
1176.161 0
1176.183 0
1176.205 0
1176.227 1
1176.249 0
1176.272 0
1176.294 0
1176.316 4
1176.338 0
1176.360 0
1176.383 0
1176.405 1
1176.427 0
1176.449 0
1176.472 6
1176.494 0
1176.516 5
1176.538 5
1176.560 2
1176.583 1
1176.605 0
1176.627 3
1176.649 3
1176.671 0
1176.694 7
1176.716 7
1176.738 5
1176.760 2
1176.783 17
1176.805 13
1176.827 20
1176.849 10
1176.871 6
1176.894 0
1176.916 0
1176.938 7
1176.960 0
1176.983 1
1177.005 5
1177.027 1
1177.049 0
1177.071 0
1177.094 0
1177.116 1
1177.138 0
1177.160 0
1177.183 0
1177.205 2
1177.227 2
1177.249 0
1177.271 9
1177.294 5
1177.316 0
1177.338 1
1177.360 0
1177.383 0
1177.405 0
1177.427 4
1177.449 2
1177.471 6
1177.494 7
1177.516 2
1177.538 23
1177.560 17
1177.583 13
1177.605 3
1177.627 0
1177.649 8
1177.671 0
1177.694 0
1177.716 7
1177.738 0
1177.760 5
1177.783 4
1177.805 2
1177.827 0
1177.849 0
1177.872 0
1177.894 0
1177.916 0
1177.938 1
1177.960 9
1177.983 5
1178.005 0
1178.027 1
1178.049 1
1178.072 3
1178.094 0
1178.116 0
1178.138 6
1178.161 12
1178.183 8
1178.205 1
1178.227 0
1178.249 5
1178.272 0
1178.294 11
1178.316 8
1178.338 4
1178.361 0
1178.383 7
1178.405 7
1178.427 10
1178.450 3
1178.472 0
1178.494 0
1178.516 0
1178.538 2
1178.561 24
1178.583 44
1178.605 22
1178.627 2
1178.650 7
1178.672 4
1178.694 4
1178.716 2
1178.739 5
1178.761 3
1178.783 5
1178.805 8
1178.828 0
1178.850 0
1178.872 1
1178.894 0
1178.916 0
1178.939 0
1178.961 0
1178.983 0
1179.005 0
1179.028 1
1179.050 0
1179.072 0
1179.094 3
1179.117 1
1179.139 0
1179.161 0
1179.183 6
1179.206 2
1179.228 6
1179.250 0
1179.272 0
1179.295 0
1179.317 0
1179.339 4
1179.361 1
1179.384 6
1179.406 0
1179.428 5
1179.450 1
1179.473 1
1179.495 2
1179.517 0
1179.539 5
1179.562 13
1179.584 5
1179.606 16
1179.628 27
1179.650 11
1179.673 2
1179.695 2
1179.717 6
1179.739 12
1179.762 2
1179.784 0
1179.806 0
1179.828 1
1179.851 2
1179.873 0
1179.895 2
1179.917 6
1179.940 1
1179.962 0
1179.984 0
1180.006 0
1180.029 2
1180.051 3
1180.073 2
1180.095 2
1180.118 1
1180.140 0
1180.162 7
1180.184 0
1180.207 0
1180.229 0
1180.251 8
1180.273 13
1180.296 4
1180.318 0
1180.340 0
1180.362 0
1180.385 0
1180.407 0
1180.429 2
1180.451 1
1180.474 2
1180.496 3
1180.518 5
1180.540 8
1180.563 2
1180.585 5
1180.607 0
1180.630 0
1180.652 0
1180.674 0
1180.696 3
1180.719 3
1180.741 4
1180.763 4
1180.785 3
1180.808 1
1180.830 0
1180.852 0
1180.874 0
1180.897 0
1180.919 8
1180.941 3
1180.963 6
1180.986 18
1181.008 1
1181.030 0
1181.052 0
1181.075 4
1181.097 4
1181.119 0
1181.141 3
1181.164 0
1181.186 0
1181.208 6
1181.230 1
1181.253 1
1181.275 5
1181.297 2
1181.320 2
1181.342 2
1181.364 0
1181.386 0
1181.409 10
1181.431 1
1181.453 0
1181.475 1
1181.498 0
1181.520 3
1181.542 18
1181.564 4
1181.587 4
1181.609 10
1181.631 5
1181.653 4
1181.676 3
1181.698 3
1181.720 8
1181.743 2
1181.765 0
1181.787 0
1181.809 1
1181.832 0
1181.854 0
1181.876 3
1181.898 0
1181.921 4
1181.943 0
1181.965 0
1181.987 0
1182.010 0
1182.032 0
1182.054 0
1182.077 0
1182.099 0
1182.121 5
1182.143 4
1182.166 6
1182.188 3
1182.210 2
1182.232 6
1182.255 2
1182.277 2
1182.299 2
1182.321 15
1182.344 3
1182.366 6
1182.388 1
1182.411 4
1182.433 2
1182.455 3
1182.477 3
1182.500 3
1182.522 1
1182.544 0
1182.566 2
1182.589 5
1182.611 0
1182.633 4
1182.656 5
1182.678 2
1182.700 0
1182.722 0
1182.745 0
1182.767 4
1182.789 2
1182.812 0
1182.834 0
1182.856 4
1182.878 6
1182.901 0
1182.923 7
1182.945 1
1182.967 4
1182.990 6
1183.012 5
1183.034 0
1183.057 0
1183.079 1
1183.101 0
1183.123 0
1183.146 2
1183.168 0
1183.190 1
1183.213 2
1183.235 1
1183.257 6
1183.279 2
1183.302 3
1183.324 2
1183.346 0
1183.368 0
1183.391 6
1183.413 0
1183.435 0
1183.458 1
1183.480 9
1183.502 12
1183.524 14
1183.547 8
1183.569 8
1183.591 6
1183.614 5
1183.636 0
1183.658 0
1183.680 0
1183.703 0
1183.725 0
1183.747 0
1183.770 3
1183.792 1
1183.814 5
1183.836 0
1183.859 2
1183.881 4
1183.903 1
1183.926 1
1183.948 0
1183.970 0
1183.992 6
1184.015 2
1184.037 9
1184.059 9
1184.082 1
1184.104 4
1184.126 0
1184.148 0
1184.171 7
1184.193 14
1184.215 10
1184.238 0
1184.260 0
1184.282 1
1184.304 0
1184.327 0
1184.349 1
1184.371 3
1184.394 4
1184.416 20
1184.438 12
1184.460 0
1184.483 0
1184.505 0
1184.527 0
1184.550 5
1184.572 1
1184.594 6
1184.617 0
1184.639 2
1184.661 4
1184.683 0
1184.706 0
1184.728 8
1184.750 3
1184.773 5
1184.795 1
1184.817 5
1184.839 0
1184.862 0
1184.884 3
1184.906 0
1184.929 0
1184.951 5
1184.973 1
1184.996 0
1185.018 7
1185.040 1
1185.062 5
1185.085 1
1185.107 3
1185.129 2
1185.152 5
1185.174 8
1185.196 1
1185.219 0
1185.241 3
1185.263 4
1185.285 2
1185.308 3
1185.330 0
1185.352 6
1185.375 4
1185.397 10
1185.419 13
1185.441 7
1185.464 2
1185.486 1
1185.508 4
1185.531 3
1185.553 10
1185.575 13
1185.598 8
1185.620 3
1185.642 2
1185.665 20
1185.687 6
1185.709 1
1185.731 4
1185.754 0
1185.776 1
1185.798 10
1185.821 0
1185.843 3
1185.865 0
1185.888 2
1185.910 3
1185.932 1
1185.954 4
1185.977 6
1185.999 0
1186.021 0
1186.044 0
1186.066 0
1186.088 0
1186.111 0
1186.133 0
1186.155 0
1186.178 0
1186.200 2
1186.222 0
1186.244 0
1186.267 0
1186.289 9
1186.311 6
1186.334 6
1186.356 0
1186.378 0
1186.401 0
1186.423 0
1186.445 8
1186.468 3
1186.490 0
1186.512 2
1186.534 3
1186.557 2
1186.579 9
1186.601 7
1186.624 16
1186.646 11
1186.668 3
1186.691 6
1186.713 4
1186.735 0
1186.758 1
1186.780 5
1186.802 5
1186.825 7
1186.847 7
1186.869 9
1186.891 6
1186.914 0
1186.936 1
1186.958 0
1186.981 2
1187.003 0
1187.025 0
1187.048 0
1187.070 0
1187.092 0
1187.115 0
1187.137 3
1187.159 1
1187.182 2
1187.204 6
1187.226 2
1187.249 6
1187.271 3
1187.293 1
1187.315 4
1187.338 0
1187.360 0
1187.382 4
1187.405 3
1187.427 6
1187.449 3
1187.472 0
1187.494 9
1187.516 0
1187.539 7
1187.561 0
1187.583 0
1187.606 0
1187.628 2
1187.650 2
1187.673 3
1187.695 1
1187.717 2
1187.740 0
1187.762 0
1187.784 2
1187.807 5
1187.829 2
1187.851 0
1187.873 1
1187.896 3
1187.918 0
1187.940 0
1187.963 0
1187.985 3
1188.007 0
1188.030 2
1188.052 1
1188.074 3
1188.097 8
1188.119 0
1188.141 0
1188.164 1
1188.186 4
1188.208 4
1188.231 0
1188.253 1
1188.275 0
1188.298 0
1188.320 1
1188.342 0
1188.365 0
1188.387 0
1188.409 0
1188.432 0
1188.454 4
1188.476 8
1188.499 0
1188.521 0
1188.543 2
1188.566 7
1188.588 11
1188.610 2
1188.633 12
1188.655 4
1188.677 2
1188.700 1
1188.722 0
1188.744 15
1188.767 8
1188.789 1
1188.811 4
1188.834 2
1188.856 0
1188.878 0
1188.901 7
1188.923 6
1188.945 0
1188.968 5
1188.990 0
1189.012 0
1189.035 0
1189.057 0
1189.079 6
1189.102 5
1189.124 1
1189.146 2
1189.169 3
1189.191 3
1189.213 0
1189.236 0
1189.258 2
1189.280 0
1189.303 0
1189.325 1
1189.347 1
1189.370 1
1189.392 0
1189.414 0
1189.437 1
1189.459 0
1189.481 0
1189.504 4
1189.526 1
1189.548 0
1189.571 0
1189.593 0
1189.615 3
1189.638 0
1189.660 1
1189.682 1
1189.705 5
1189.727 7
1189.749 5
1189.772 7
1189.794 3
1189.816 6
1189.839 6
1189.861 9
1189.883 7
1189.906 0
1189.928 0
1189.950 0
1189.973 0
1189.995 0
1190.017 3
1190.040 0
1190.062 3
1190.085 1
1190.107 2
1190.129 0
1190.152 0
1190.174 0
1190.196 0
1190.219 3
1190.241 0
1190.263 10
1190.286 3
1190.308 0
1190.330 0
1190.353 0
1190.375 1
1190.397 0
1190.420 0
1190.442 3
1190.464 0
1190.487 2
1190.509 0
1190.531 1
1190.554 5
1190.576 26
1190.598 6
1190.621 5
1190.643 0
1190.666 0
1190.688 0
1190.710 3
1190.733 3
1190.755 6
1190.777 0
1190.800 9
1190.822 8
1190.844 0
1190.867 0
1190.889 9
1190.911 0
1190.934 0
1190.956 12
1190.978 1
1191.001 0
1191.023 0
1191.046 9
1191.068 4
1191.090 3
1191.113 1
1191.135 2
1191.157 2
1191.180 1
1191.202 2
1191.224 4
1191.247 0
1191.269 1
1191.291 2
1191.314 0
1191.336 0
1191.358 0
1191.381 0
1191.403 0
1191.426 0
1191.448 0
1191.470 0
1191.493 1
1191.515 0
1191.537 0
1191.560 0
1191.582 5
1191.604 4
1191.627 18
1191.649 6
1191.671 0
1191.694 3
1191.716 6
1191.739 3
1191.761 10
1191.783 14
1191.806 55
1191.828 49
1191.850 19
1191.873 5
1191.895 3
1191.917 1
1191.940 4
1191.962 0
1191.985 0
1192.007 4
1192.029 5
1192.052 3
1192.074 0
1192.096 0
1192.119 2
1192.141 5
1192.163 2
1192.186 0
1192.208 1
1192.231 4
1192.253 4
1192.275 0
1192.298 0
1192.320 5
1192.342 0
1192.365 1
1192.387 12
1192.409 2
1192.432 0
1192.454 0
1192.477 4
1192.499 3
1192.521 3
1192.544 18
1192.566 11
1192.588 7
1192.611 7
1192.633 6
1192.655 5
1192.678 3
1192.700 8
1192.723 9
1192.745 39
1192.767 33
1192.790 25
1192.812 52
1192.834 37
1192.857 24
1192.879 18
1192.902 0
1192.924 5
1192.946 2
1192.969 0
1192.991 19
1193.013 24
1193.036 13
1193.058 13
1193.081 5
1193.103 9
1193.125 2
1193.148 7
1193.170 3
1193.192 1
1193.215 0
1193.237 1
1193.260 0
1193.282 0
1193.304 2
1193.327 0
1193.349 0
1193.371 1
1193.394 0
1193.416 0
1193.439 0
1193.461 2
1193.483 4
1193.506 3
1193.528 1
1193.550 9
1193.573 3
1193.595 0
1193.618 5
1193.640 13
1193.662 7
1193.685 5
1193.707 2
1193.729 2
1193.752 6
1193.774 13
1193.797 18
1193.819 14
1193.841 16
1193.864 1
1193.886 1
1193.908 2
1193.931 0
1193.953 0
1193.976 1
1193.998 0
1194.020 1
1194.043 0
1194.065 1
1194.087 0
1194.110 0
1194.132 0
1194.155 0
1194.177 0
1194.199 0
1194.222 0
1194.244 2
1194.267 8
1194.289 0
1194.311 0
1194.334 0
1194.356 7
1194.378 0
1194.401 2
1194.423 0
1194.446 5
1194.468 3
1194.490 0
1194.513 2
1194.535 4
1194.558 1
1194.580 2
1194.602 5
1194.625 0
1194.647 1
1194.669 0
1194.692 6
1194.714 2
1194.737 0
1194.759 0
1194.781 6
1194.804 6
1194.826 11
1194.849 12
1194.871 4
1194.893 8
1194.916 4
1194.938 5
1194.961 0
1194.983 0
1195.005 0
1195.028 0
1195.050 0
1195.072 1
1195.095 0
1195.117 0
1195.140 3
1195.162 0
1195.184 0
1195.207 8
1195.229 5
1195.252 0
1195.274 0
1195.296 0
1195.319 7
1195.341 3
1195.364 5
1195.386 9
1195.408 5
1195.431 3
1195.453 0
1195.476 0
1195.498 0
1195.520 1
1195.543 15
1195.565 9
1195.588 10
1195.610 8
1195.632 0
1195.655 7
1195.677 5
1195.700 3
1195.722 1
1195.744 6
1195.767 10
1195.789 13
1195.812 2
1195.834 1
1195.856 4
1195.879 2
1195.901 0
1195.924 0
1195.946 3
1195.968 5
1195.991 3
1196.013 0
1196.036 1
1196.058 0
1196.080 2
1196.103 5
1196.125 5
1196.148 5
1196.170 2
1196.192 0
1196.215 0
1196.237 0
1196.260 0
1196.282 0
1196.304 0
1196.327 0
1196.349 0
1196.372 3
1196.394 1
1196.416 8
1196.439 0
1196.461 0
1196.484 2
1196.506 3
1196.528 10
1196.551 5
1196.573 0
1196.596 4
1196.618 4
1196.640 3
1196.663 2
1196.685 0
1196.708 5
1196.730 0
1196.752 5
1196.775 7
1196.797 2
1196.820 1
1196.842 1
1196.864 0
1196.887 1
1196.909 6
1196.932 2
1196.954 3
1196.976 0
1196.999 0
1197.021 2
1197.044 7
1197.066 5
1197.089 4
1197.111 4
1197.133 2
1197.156 1
1197.178 3
1197.201 1
1197.223 0
1197.245 2
1197.268 7
1197.290 0
1197.313 1
1197.335 0
1197.357 2
1197.380 0
1197.402 0
1197.425 2
1197.447 3
1197.470 11
1197.492 1
1197.514 0
1197.537 2
1197.559 16
1197.582 1
1197.604 8
1197.626 0
1197.649 0
1197.671 0
1197.694 0
1197.716 0
1197.739 0
1197.761 4
1197.783 6
1197.806 1
1197.828 1
1197.851 0
1197.873 10
1197.895 15
1197.918 1
1197.940 19
1197.963 10
1197.985 0
1198.008 0
1198.030 5
1198.052 0
1198.075 3
1198.097 0
1198.120 0
1198.142 1
1198.164 3
1198.187 8
1198.209 4
1198.232 1
1198.254 0
1198.277 1
1198.299 8
1198.321 7
1198.344 0
1198.366 1
1198.389 0
1198.411 0
1198.434 2
1198.456 2
1198.478 0
1198.501 9
1198.523 8
1198.546 8
1198.568 0
1198.590 0
1198.613 3
1198.635 2
1198.658 2
1198.680 0
1198.703 0
1198.725 1
1198.747 0
1198.770 0
1198.792 0
1198.815 0
1198.837 1
1198.860 1
1198.882 5
1198.904 0
1198.927 2
1198.949 0
1198.972 11
1198.994 3
1199.017 0
1199.039 0
1199.061 0
1199.084 0
1199.106 0
1199.129 0
1199.151 5
1199.174 2
1199.196 0
1199.218 5
1199.241 0
1199.263 15
1199.286 2
1199.308 1
1199.331 5
1199.353 7
1199.375 1
1199.398 0
1199.420 17
1199.443 3
1199.465 1
1199.488 5
1199.510 7
1199.532 9
1199.555 6
1199.577 4
1199.600 1
1199.622 0
1199.645 0
1199.667 0
1199.690 2
1199.712 7
1199.734 1
1199.757 0
1199.779 0
1199.802 0
1199.824 5
1199.847 10
1199.869 11
1199.891 2
1199.914 5
1199.936 4
1199.959 1
1199.981 3
1200.004 7
1200.026 1
1200.048 0
1200.071 0
1200.093 2
1200.116 0
1200.138 0
1200.161 0
1200.183 10
1200.206 6
1200.228 1
1200.250 4
1200.273 0
1200.295 0
1200.318 2
1200.340 8
1200.363 0
1200.385 3
1200.408 2
1200.430 4
1200.452 2
1200.475 0
1200.497 1
1200.520 12
1200.542 16
1200.565 9
1200.587 6
1200.609 4
1200.632 1
1200.654 4
1200.677 10
1200.699 1
1200.722 0
1200.744 8
1200.767 2
1200.789 0
1200.811 8
1200.834 1
1200.856 1
1200.879 0
1200.901 0
1200.924 0
1200.946 12
1200.969 4
1200.991 9
1201.013 0
1201.036 1
1201.058 1
1201.081 5
1201.103 0
1201.126 1
1201.148 1
1201.171 17
1201.193 22
1201.216 2
1201.238 4
1201.260 1
1201.283 2
1201.305 0
1201.328 0
1201.350 0
1201.373 3
1201.395 0
1201.418 0
1201.440 4
1201.462 1
1201.485 2
1201.507 1
1201.530 1
1201.552 3
1201.575 38
1201.597 55
1201.620 23
1201.642 3
1201.665 4
1201.687 4
1201.709 3
1201.732 2
1201.754 0
1201.777 4
1201.799 1
1201.822 3
1201.844 9
1201.867 5
1201.889 0
1201.912 0
1201.934 0
1201.956 0
1201.979 0
1202.001 0
1202.024 1
1202.046 7
1202.069 5
1202.091 0
1202.114 0
1202.136 2
1202.159 0
1202.181 3
1202.203 3
1202.226 2
1202.248 0
1202.271 4
1202.293 5
1202.316 0
1202.338 0
1202.361 0
1202.383 6
1202.406 8
1202.428 8
1202.451 3
1202.473 7
1202.495 8
1202.518 2
1202.540 6
1202.563 11
1202.585 23
1202.608 16
1202.630 3
1202.653 0
1202.675 0
1202.698 7
1202.720 5
1202.743 0
1202.765 0
1202.787 11
1202.810 0
1202.832 3
1202.855 0
1202.877 0
1202.900 2
1202.922 2
1202.945 9
1202.967 0
1202.990 3
1203.012 3
1203.035 5
1203.057 0
1203.079 0
1203.102 0
1203.124 6
1203.147 5
1203.169 0
1203.192 6
1203.214 3
1203.237 4
1203.259 0
1203.282 2
1203.304 3
1203.327 2
1203.349 1
1203.372 0
1203.394 4
1203.416 2
1203.439 1
1203.461 0
1203.484 0
1203.506 0
1203.529 0
1203.551 4
1203.574 8
1203.596 5
1203.619 9
1203.641 3
1203.664 0
1203.686 2
1203.709 5
1203.731 1
1203.754 3
1203.776 4
1203.799 0
1203.821 4
1203.843 15
1203.866 4
1203.888 2
1203.911 7
1203.933 6
1203.956 2
1203.978 2
1204.001 0
1204.023 0
1204.046 1
1204.068 0
1204.091 0
1204.113 0
1204.136 0
1204.158 9
1204.181 5
1204.203 6
1204.226 1
1204.248 1
1204.270 3
1204.293 6
1204.315 0
1204.338 0
1204.360 7
1204.383 7
1204.405 6
1204.428 0
1204.450 0
1204.473 0
1204.495 1
1204.518 3
1204.540 1
1204.563 6
1204.585 21
1204.608 8
1204.630 3
1204.653 1
1204.675 4
1204.698 3
1204.720 4
1204.743 6
1204.765 0
1204.788 0
1204.810 17
1204.832 9
1204.855 7
1204.877 11
1204.900 2
1204.922 0
1204.945 0
1204.967 0
1204.990 0
1205.012 7
1205.035 3
1205.057 0
1205.080 0
1205.102 0
1205.125 0
1205.147 0
1205.170 0
1205.192 1
1205.215 6
1205.237 4
1205.260 3
1205.282 0
1205.305 0
1205.327 1
1205.350 6
1205.372 2
1205.395 8
1205.417 7
1205.440 3
1205.462 2
1205.485 0
1205.507 2
1205.530 10
1205.552 10
1205.575 5
1205.597 8
1205.619 9
1205.642 4
1205.664 5
1205.687 1
1205.709 3
1205.732 6
1205.754 0
1205.777 0
1205.799 7
1205.822 6
1205.844 16
1205.867 12
1205.889 15
1205.912 3
1205.934 0
1205.957 0
1205.979 0
1206.002 2
1206.024 0
1206.047 0
1206.069 0
1206.092 5
1206.114 7
1206.137 5
1206.159 0
1206.182 0
1206.204 0
1206.227 1
1206.249 0
1206.272 6
1206.294 0
1206.317 1
1206.339 0
1206.362 2
1206.384 5
1206.407 0
1206.429 0
1206.452 0
1206.474 2
1206.497 9
1206.519 1
1206.542 0
1206.564 0
1206.587 3
1206.609 3
1206.632 1
1206.654 0
1206.677 0
1206.699 3
1206.722 12
1206.744 1
1206.767 0
1206.789 0
1206.812 3
1206.834 4
1206.857 5
1206.879 2
1206.902 5
1206.924 1
1206.947 2
1206.969 0
1206.992 0
1207.014 0
1207.037 0
1207.059 0
1207.082 0
1207.104 8
1207.127 3
1207.149 9
1207.172 5
1207.194 2
1207.217 0
1207.239 4
1207.262 0
1207.284 3
1207.307 1
1207.329 4
1207.352 1
1207.374 0
1207.397 1
1207.419 2
1207.442 0
1207.464 6
1207.487 0
1207.509 0
1207.532 2
1207.554 5
1207.577 0
1207.599 1
1207.622 0
1207.644 2
1207.667 0
1207.689 3
1207.712 2
1207.734 4
1207.757 0
1207.779 4
1207.802 0
1207.824 1
1207.847 10
1207.870 8
1207.892 2
1207.915 0
1207.937 1
1207.960 4
1207.982 0
1208.005 1
1208.027 0
1208.050 0
1208.072 0
1208.095 0
1208.117 0
1208.140 4
1208.162 0
1208.185 0
1208.207 0
1208.230 0
1208.252 0
1208.275 1
1208.297 0
1208.320 2
1208.342 0
1208.365 0
1208.387 0
1208.410 1
1208.432 0
1208.455 3
1208.477 4
1208.500 0
1208.522 2
1208.545 0
1208.567 2
1208.590 12
1208.612 4
1208.635 5
1208.658 8
1208.680 5
1208.703 1
1208.725 0
1208.748 0
1208.770 8
1208.793 7
1208.815 1
1208.838 0
1208.860 0
1208.883 0
1208.905 7
1208.928 7
1208.950 0
1208.973 3
1208.995 0
1209.018 6
1209.040 6
1209.063 2
1209.085 0
1209.108 0
1209.130 0
1209.153 1
1209.175 0
1209.198 0
1209.221 0
1209.243 0
1209.266 0
1209.288 0
1209.311 0
1209.333 0
1209.356 0
1209.378 3
1209.401 4
1209.423 1
1209.446 14
1209.468 2
1209.491 7
1209.513 1
1209.536 0
1209.558 4
1209.581 3
1209.603 5
1209.626 0
1209.649 1
1209.671 0
1209.694 4
1209.716 11
1209.739 4
1209.761 0
1209.784 1
1209.806 1
1209.829 0
1209.851 0
1209.874 0
1209.896 0
1209.919 0
1209.941 0
1209.964 3
1209.986 0
1210.009 5
1210.032 1
1210.054 5
1210.077 8
1210.099 1
1210.122 0
1210.144 0
1210.167 6
1210.189 3
1210.212 0
1210.234 0
1210.257 0
1210.279 0
1210.302 0
1210.324 0
1210.347 0
1210.370 0
1210.392 7
1210.415 3
1210.437 0
1210.460 0
1210.482 4
1210.505 1
1210.527 0
1210.550 0
1210.572 0
1210.595 10
1210.617 2
1210.640 2
1210.662 1
1210.685 1
1210.708 0
1210.730 0
1210.753 1
1210.775 1
1210.798 8
1210.820 2
1210.843 0
1210.865 0
1210.888 1
1210.910 0
1210.933 0
1210.955 0
1210.978 0
1211.001 0
1211.023 8
1211.046 4
1211.068 1
1211.091 6
1211.113 3
1211.136 3
1211.158 1
1211.181 0
1211.203 3
1211.226 6
1211.249 1
1211.271 5
1211.294 0
1211.316 0
1211.339 9
1211.361 2
1211.384 0
1211.406 0
1211.429 3
1211.451 0
1211.474 0
1211.496 6
1211.519 2
1211.542 2
1211.564 2
1211.587 1
1211.609 0
1211.632 0
1211.654 2
1211.677 2
1211.699 2
1211.722 0
1211.744 5
1211.767 2
1211.790 0
1211.812 0
1211.835 4
1211.857 1
1211.880 5
1211.902 4
1211.925 1
1211.947 1
1211.970 1
1211.993 0
1212.015 0
1212.038 1
1212.060 2
1212.083 9
1212.105 2
1212.128 2
1212.150 3
1212.173 0
1212.195 0
1212.218 1
1212.241 5
1212.263 1
1212.286 1
1212.308 0
1212.331 0
1212.353 1
1212.376 0
1212.398 7
1212.421 0
1212.444 0
1212.466 0
1212.489 9
1212.511 11
1212.534 9
1212.556 3
1212.579 3
1212.601 6
1212.624 13
1212.647 10
1212.669 3
1212.692 2
1212.714 6
1212.737 2
1212.759 2
1212.782 1
1212.804 4
1212.827 0
1212.850 0
1212.872 0
1212.895 0
1212.917 2
1212.940 0
1212.962 11
1212.985 4
1213.007 0
1213.030 0
1213.053 1
1213.075 0
1213.098 0
1213.120 0
1213.143 0
1213.165 3
1213.188 2
1213.210 15
1213.233 10
1213.256 3
1213.278 8
1213.301 1
1213.323 1
1213.346 5
1213.368 3
1213.391 0
1213.414 0
1213.436 3
1213.459 1
1213.481 0
1213.504 0
1213.526 1
1213.549 0
1213.571 4
1213.594 0
1213.617 0
1213.639 8
1213.662 2
1213.684 1
1213.707 1
1213.729 0
1213.752 0
1213.775 2
1213.797 1
1213.820 10
1213.842 11
1213.865 0
1213.887 0
1213.910 2
1213.933 8
1213.955 2
1213.978 3
1214.000 0
1214.023 0
1214.045 1
1214.068 10
1214.091 0
1214.113 6
1214.136 0
1214.158 0
1214.181 0
1214.203 0
1214.226 3
1214.249 1
1214.271 0
1214.294 3
1214.316 12
1214.339 3
1214.361 0
1214.384 0
1214.406 0
1214.429 0
1214.452 0
1214.474 1
1214.497 4
1214.519 4
1214.542 2
1214.565 4
1214.587 7
1214.610 0
1214.632 5
1214.655 0
1214.677 1
1214.700 12
1214.723 1
1214.745 2
1214.768 9
1214.790 0
1214.813 0
1214.835 5
1214.858 0
1214.881 0
1214.903 0
1214.926 0
1214.948 0
1214.971 1
1214.993 2
1215.016 4
1215.039 4
1215.061 1
1215.084 0
1215.106 0
1215.129 0
1215.151 3
1215.174 2
1215.197 0
1215.219 0
1215.242 0
1215.264 3
1215.287 2
1215.310 11
1215.332 7
1215.355 5
1215.377 3
1215.400 2
1215.422 1
1215.445 0
1215.468 0
1215.490 0
1215.513 2
1215.535 0
1215.558 0
1215.581 1
1215.603 10
1215.626 11
1215.648 4
1215.671 0
1215.693 1
1215.716 3
1215.739 6
1215.761 8
1215.784 0
1215.806 0
1215.829 0
1215.852 2
1215.874 0
1215.897 2
1215.919 0
1215.942 0
1215.964 0
1215.987 1
1216.010 0
1216.032 2
1216.055 0
1216.077 0
1216.100 2
1216.123 3
1216.145 1
1216.168 8
1216.190 4
1216.213 0
1216.236 4
1216.258 10
1216.281 2
1216.303 3
1216.326 0
1216.348 0
1216.371 2
1216.394 1
1216.416 2
1216.439 0
1216.461 1
1216.484 3
1216.507 3
1216.529 0
1216.552 5
1216.574 20
1216.597 10
1216.620 10
1216.642 0
1216.665 2
1216.687 0
1216.710 3
1216.733 2
1216.755 0
1216.778 3
1216.800 1
1216.823 0
1216.845 1
1216.868 0
1216.891 0
1216.913 0
1216.936 0
1216.958 1
1216.981 0
1217.004 0
1217.026 0
1217.049 1
1217.071 1
1217.094 14
1217.117 10
1217.139 4
1217.162 1
1217.184 1
1217.207 0
1217.230 0
1217.252 2
1217.275 0
1217.297 0
1217.320 1
1217.343 0
1217.365 5
1217.388 5
1217.410 0
1217.433 2
1217.456 3
1217.478 2
1217.501 3
1217.523 3
1217.546 0
1217.569 10
1217.591 5
1217.614 3
1217.636 3
1217.659 1
1217.682 2
[truncated: 964,467 more chars]
