# Supplementary material for: Identifying Archaeological Bone via Non-Destructive ZooMS and the Materiality of Symbolic Expression: Examples from Iroquoian Bone Points
Source: Sci Rep. 2019 Jul 30;9:11027. doi: 10.1038/s41598-019-47299-x (PMC6667708; doi:10.1038/s41598-019-47299-x)
Supplement: Supplementary file 2 — Supplementary Datafiles [file 41598_2019_47299_MOESM2_ESM.zip › McGrath et al Supplementary Datafiles/Data set S1_OriginalBagSpectra/DR-21s_ORIG-BAG_1.txt]

500.010 0
500.025 0
500.039 4
500.054 9
500.068 0
500.083 0
500.097 0
500.112 0
500.126 0
500.141 0
500.155 0
500.169 0
500.184 0
500.198 0
500.213 0
500.227 0
500.242 0
500.256 0
500.271 0
500.285 0
500.300 1
500.314 0
500.329 0
500.343 0
500.358 0
500.372 0
500.387 0
500.401 6
500.416 0
500.430 0
500.445 0
500.459 4
500.473 0
500.488 0
500.502 0
500.517 1
500.531 1
500.546 0
500.560 0
500.575 0
500.589 3
500.604 0
500.618 0
500.633 0
500.647 0
500.662 0
500.676 0
500.691 0
500.705 0
500.720 0
500.734 0
500.749 0
500.763 0
500.778 0
500.792 0
500.807 5
500.821 4
500.836 0
500.850 0
500.864 0
500.879 0
500.893 0
500.908 0
500.922 0
500.937 0
500.951 0
500.966 8
500.980 4
500.995 4
501.009 5
501.024 0
501.038 0
501.053 0
501.067 0
501.082 1
501.096 0
501.111 0
501.125 0
501.140 0
501.154 4
501.169 0
501.183 0
501.198 2
501.212 0
501.227 0
501.241 2
501.256 0
501.270 7
501.285 0
501.299 0
501.314 0
501.328 0
501.343 1
501.357 0
501.372 0
501.386 0
501.401 2
501.415 1
501.430 0
501.444 0
501.459 0
501.473 4
501.488 2
501.502 0
501.516 0
501.531 5
501.545 1
501.560 0
501.574 0
501.589 0
501.603 0
501.618 0
501.632 0
501.647 0
501.661 0
501.676 0
501.690 0
501.705 1
501.719 6
501.734 0
501.748 0
501.763 0
501.777 0
501.792 0
501.806 0
501.821 0
501.835 0
501.850 0
501.864 0
501.879 0
501.893 3
501.908 0
501.922 0
501.937 0
501.951 0
501.966 0
501.980 0
501.995 0
502.009 0
502.024 0
502.038 2
502.053 0
502.067 0
502.082 0
502.096 0
502.111 0
502.125 0
502.140 0
502.154 7
502.169 10
502.183 0
502.198 2
502.212 8
502.227 4
502.241 1
502.256 0
502.270 1
502.285 0
502.299 0
502.314 0
502.328 0
502.343 0
502.357 0
502.372 2
502.387 0
502.401 3
502.416 3
502.430 0
502.445 8
502.459 1
502.474 0
502.488 3
502.503 0
502.517 0
502.532 0
502.546 0
502.561 0
502.575 0
502.590 0
502.604 1
502.619 0
502.633 0
502.648 1
502.662 2
502.677 6
502.691 5
502.706 3
502.720 3
502.735 3
502.749 0
502.764 0
502.778 0
502.793 4
502.807 5
502.822 0
502.836 0
502.851 0
502.865 0
502.880 0
502.894 0
502.909 0
502.923 7
502.938 0
502.952 0
502.967 0
502.981 0
502.996 0
503.010 0
503.025 0
503.040 0
503.054 7
503.069 8
503.083 0
503.098 1
503.112 0
503.127 0
503.141 0
503.156 0
503.170 9
503.185 6
503.199 0
503.214 0
503.228 1
503.243 0
503.257 0
503.272 1
503.286 0
503.301 13
503.315 4
503.330 0
503.344 1
503.359 0
503.373 0
503.388 0
503.402 0
503.417 0
503.432 0
503.446 0
503.461 0
503.475 0
503.490 0
503.504 0
503.519 0
503.533 0
503.548 6
503.562 0
503.577 0
503.591 0
503.606 0
503.620 0
503.635 0
503.649 0
503.664 0
503.678 0
503.693 0
503.707 0
503.722 0
503.737 0
503.751 0
503.766 0
503.780 0
503.795 0
503.809 0
503.824 0
503.838 0
503.853 0
503.867 0
503.882 0
503.896 2
503.911 0
503.925 0
503.940 0
503.954 0
503.969 5
503.983 0
503.998 0
504.013 0
504.027 0
504.042 0
504.056 3
504.071 10
504.085 0
504.100 0
504.114 4
504.129 0
504.143 0
504.158 0
504.172 0
504.187 0
504.201 0
504.216 0
504.231 0
504.245 0
504.260 0
504.274 0
504.289 5
504.303 6
504.318 4
504.332 0
504.347 0
504.361 0
504.376 0
504.390 0
504.405 0
504.419 0
504.434 0
504.449 1
504.463 0
504.478 0
504.492 0
504.507 0
504.521 4
504.536 1
504.550 0
504.565 0
504.579 0
504.594 0
504.608 1
504.623 0
504.638 0
504.652 0
504.667 0
504.681 4
504.696 0
504.710 0
504.725 2
504.739 1
504.754 0
504.768 3
504.783 0
504.797 0
504.812 0
504.827 0
504.841 0
504.856 0
504.870 0
504.885 0
504.899 0
504.914 2
504.928 3
504.943 0
504.957 0
504.972 0
504.987 0
505.001 0
505.016 1
505.030 0
505.045 0
505.059 5
505.074 0
505.088 0
505.103 0
505.117 0
505.132 0
505.147 0
505.161 0
505.176 0
505.190 0
505.205 0
505.219 0
505.234 0
505.248 0
505.263 0
505.277 0
505.292 0
505.307 7
505.321 3
505.336 0
505.350 2
505.365 0
505.379 0
505.394 0
505.408 0
505.423 1
505.438 0
505.452 0
505.467 1
505.481 0
505.496 0
505.510 0
505.525 0
505.539 0
505.554 0
505.568 0
505.583 0
505.598 0
505.612 0
505.627 0
505.641 0
505.656 3
505.670 1
505.685 0
505.699 0
505.714 0
505.729 0
505.743 0
505.758 0
505.772 0
505.787 0
505.801 0
505.816 0
505.830 0
505.845 0
505.860 0
505.874 0
505.889 0
505.903 0
505.918 0
505.932 0
505.947 0
505.961 5
505.976 0
505.991 0
506.005 0
506.020 0
506.034 0
506.049 0
506.063 0
506.078 0
506.092 0
506.107 0
506.122 0
506.136 0
506.151 0
506.165 0
506.180 0
506.194 0
506.209 6
506.224 5
506.238 0
506.253 0
506.267 2
506.282 0
506.296 0
506.311 6
506.325 0
506.340 0
506.355 0
506.369 0
506.384 0
506.398 0
506.413 0
506.427 0
506.442 0
506.457 0
506.471 0
506.486 0
506.500 0
506.515 0
506.529 0
506.544 0
506.559 0
506.573 0
506.588 0
506.602 0
506.617 0
506.631 0
506.646 0
506.660 0
506.675 5
506.690 0
506.704 0
506.719 2
506.733 1
506.748 0
506.762 0
506.777 0
506.792 3
506.806 0
506.821 0
506.835 1
506.850 11
506.864 3
506.879 0
506.894 0
506.908 0
506.923 0
506.937 0
506.952 0
506.966 0
506.981 0
506.996 0
507.010 0
507.025 0
507.039 0
507.054 7
507.068 6
507.083 0
507.098 3
507.112 6
507.127 0
507.141 2
507.156 1
507.171 0
507.185 1
507.200 0
507.214 0
507.229 0
507.243 0
507.258 0
507.273 1
507.287 0
507.302 10
507.316 6
507.331 0
507.345 0
507.360 0
507.375 0
507.389 0
507.404 0
507.418 0
507.433 0
507.447 0
507.462 0
507.477 0
507.491 0
507.506 0
507.520 0
507.535 0
507.550 0
507.564 0
507.579 0
507.593 0
507.608 1
507.622 0
507.637 0
507.652 0
507.666 0
507.681 0
507.695 0
507.710 0
507.725 0
507.739 0
507.754 2
507.768 2
507.783 1
507.797 0
507.812 0
507.827 0
507.841 0
507.856 0
507.870 4
507.885 0
507.900 0
507.914 0
507.929 0
507.943 0
507.958 0
507.972 0
507.987 0
508.002 0
508.016 0
508.031 0
508.045 0
508.060 0
508.075 0
508.089 0
508.104 0
508.118 0
508.133 0
508.148 0
508.162 0
508.177 0
508.191 1
508.206 0
508.220 0
508.235 0
508.250 6
508.264 18
508.279 4
508.293 0
508.308 0
508.323 0
508.337 0
508.352 0
508.366 9
508.381 16
508.396 7
508.410 0
508.425 0
508.439 0
508.454 0
508.469 0
508.483 0
508.498 0
508.512 0
508.527 0
508.542 6
508.556 3
508.571 0
508.585 6
508.600 18
508.615 1
508.629 1
508.644 1
508.658 0
508.673 7
508.687 4
508.702 0
508.717 0
508.731 0
508.746 0
508.760 0
508.775 0
508.790 0
508.804 3
508.819 12
508.833 2
508.848 0
508.863 0
508.877 0
508.892 0
508.906 0
508.921 0
508.936 0
508.950 2
508.965 0
508.979 0
508.994 0
509.009 0
509.023 0
509.038 0
509.052 0
509.067 2
509.082 0
509.096 0
509.111 0
509.126 0
509.140 0
509.155 0
509.169 0
509.184 0
509.199 0
509.213 0
509.228 0
509.242 1
509.257 0
509.272 0
509.286 0
509.301 0
509.315 0
509.330 0
509.345 3
509.359 0
509.374 1
509.388 3
509.403 0
509.418 0
509.432 8
509.447 0
509.461 0
509.476 0
509.491 8
509.505 5
509.520 0
509.534 0
509.549 0
509.564 0
509.578 0
509.593 0
509.608 0
509.622 0
509.637 0
509.651 0
509.666 0
509.681 0
509.695 0
509.710 0
509.724 0
509.739 0
509.754 4
509.768 6
509.783 0
509.797 0
509.812 16
509.827 1
509.841 0
509.856 0
509.871 0
509.885 0
509.900 0
509.914 0
509.929 0
509.944 0
509.958 0
509.973 0
509.987 0
510.002 2
510.017 8
510.031 0
510.046 0
510.061 1
510.075 0
510.090 0
510.104 0
510.119 0
510.134 0
510.148 0
510.163 0
510.178 0
510.192 0
510.207 0
510.221 0
510.236 5
510.251 1
510.265 5
510.280 0
510.294 1
510.309 0
510.324 0
510.338 0
510.353 0
510.368 0
510.382 0
510.397 5
510.411 8
510.426 3
510.441 0
510.455 7
510.470 0
510.485 0
510.499 0
510.514 0
510.528 0
510.543 4
510.558 8
510.572 1
510.587 0
510.602 0
510.616 0
510.631 0
510.645 0
510.660 5
510.675 0
510.689 5
510.704 0
510.719 1
510.733 3
510.748 0
510.762 0
510.777 0
510.792 0
510.806 0
510.821 0
510.836 0
510.850 9
510.865 5
510.879 0
510.894 0
510.909 3
510.923 4
510.938 0
510.953 0
510.967 0
510.982 14
510.996 8
511.011 0
511.026 4
511.040 10
511.055 2
511.070 0
511.084 0
511.099 1
511.114 0
511.128 0
511.143 0
511.157 0
511.172 4
511.187 4
511.201 1
511.216 0
511.231 0
511.245 2
511.260 2
511.275 3
511.289 0
511.304 0
511.318 0
511.333 0
511.348 0
511.362 0
511.377 0
511.392 0
511.406 0
511.421 0
511.435 0
511.450 0
511.465 0
511.479 0
511.494 8
511.509 2
511.523 6
511.538 7
511.553 0
511.567 0
511.582 0
511.597 0
511.611 0
511.626 3
511.640 4
511.655 3
511.670 0
511.684 0
511.699 0
511.714 0
511.728 21
511.743 6
511.758 0
511.772 0
511.787 0
511.801 0
511.816 0
511.831 0
511.845 0
511.860 0
511.875 3
511.889 0
511.904 2
511.919 0
511.933 0
511.948 0
511.963 0
511.977 4
511.992 5
512.006 0
512.021 0
512.036 0
512.050 0
512.065 12
512.080 5
512.094 0
512.109 0
512.124 0
512.138 0
512.153 0
512.168 1
512.182 3
512.197 0
512.212 0
512.226 0
512.241 0
512.255 1
512.270 0
512.285 2
512.299 2
512.314 0
512.329 0
512.343 0
512.358 14
512.373 3
512.387 0
512.402 0
512.417 0
512.431 0
512.446 2
512.461 0
512.475 0
512.490 0
512.505 0
512.519 0
512.534 0
512.548 0
512.563 0
512.578 0
512.592 0
512.607 0
512.622 0
512.636 0
512.651 0
512.666 0
512.680 0
512.695 0
512.710 8
512.724 8
512.739 0
512.754 0
512.768 0
512.783 2
512.798 0
512.812 0
512.827 0
512.842 0
512.856 0
512.871 0
512.886 9
512.900 3
512.915 18
512.930 1
512.944 0
512.959 0
512.974 1
512.988 3
513.003 0
513.017 0
513.032 0
513.047 0
513.061 0
513.076 0
513.091 1
513.105 0
513.120 0
513.135 10
513.149 1
513.164 9
513.179 1
513.193 0
513.208 0
513.223 0
513.237 4
513.252 0
513.267 0
513.281 0
513.296 0
513.311 2
513.325 0
513.340 10
513.355 10
513.369 0
513.384 0
513.399 0
513.413 6
513.428 1
513.443 2
513.457 2
513.472 0
513.487 0
513.501 0
513.516 0
513.531 0
513.545 0
513.560 0
513.575 0
513.589 0
513.604 0
513.619 0
513.633 0
513.648 0
513.663 3
513.677 16
513.692 3
513.707 0
513.721 0
513.736 0
513.751 0
513.765 0
513.780 0
513.795 0
513.809 0
513.824 2
513.839 13
513.853 3
513.868 0
513.883 0
513.897 0
513.912 0
513.927 1
513.941 0
513.956 0
513.971 0
513.985 5
514.000 8
514.015 0
514.029 4
514.044 0
514.059 0
514.074 0
514.088 0
514.103 0
514.118 1
514.132 0
514.147 0
514.162 0
514.176 2
514.191 0
514.206 0
514.220 0
514.235 0
514.250 0
514.264 0
514.279 0
514.294 0
514.308 0
514.323 0
514.338 0
514.352 0
514.367 0
514.382 0
514.396 0
514.411 0
514.426 0
514.440 0
514.455 0
514.470 1
514.484 2
514.499 3
514.514 3
514.529 0
514.543 0
514.558 0
514.573 0
514.587 1
514.602 0
514.617 0
514.631 0
514.646 0
514.661 4
514.675 9
514.690 3
514.705 2
514.719 3
514.734 4
514.749 0
514.763 0
514.778 0
514.793 0
514.807 0
514.822 5
514.837 0
514.852 0
514.866 0
514.881 0
514.896 0
514.910 0
514.925 0
514.940 0
514.954 0
514.969 3
514.984 7
514.998 0
515.013 0
515.028 0
515.042 2
515.057 5
515.072 1
515.087 0
515.101 0
515.116 0
515.131 0
515.145 6
515.160 9
515.175 0
515.189 0
515.204 0
515.219 0
515.233 0
515.248 0
515.263 0
515.278 3
515.292 1
515.307 0
515.322 0
515.336 0
515.351 0
515.366 0
515.380 0
515.395 0
515.410 3
515.424 3
515.439 3
515.454 15
515.469 2
515.483 1
515.498 2
515.513 0
515.527 0
515.542 0
515.557 0
515.571 0
515.586 0
515.601 0
515.615 0
515.630 0
515.645 2
515.660 1
515.674 0
515.689 0
515.704 0
515.718 0
515.733 9
515.748 8
515.762 0
515.777 0
515.792 0
515.807 5
515.821 0
515.836 0
515.851 0
515.865 0
515.880 0
515.895 0
515.909 0
515.924 0
515.939 3
515.954 9
515.968 0
515.983 0
515.998 0
516.012 0
516.027 0
516.042 0
516.056 0
516.071 0
516.086 2
516.101 0
516.115 0
516.130 0
516.145 0
516.159 0
516.174 0
516.189 0
516.204 0
516.218 0
516.233 0
516.248 10
516.262 18
516.277 3
516.292 0
516.306 0
516.321 0
516.336 3
516.351 0
516.365 2
516.380 4
516.395 5
516.409 1
516.424 0
516.439 0
516.454 0
516.468 0
516.483 0
516.498 0
516.512 0
516.527 0
516.542 0
516.556 0
516.571 0
516.586 0
516.601 0
516.615 1
516.630 8
516.645 1
516.659 8
516.674 1
516.689 0
516.704 0
516.718 1
516.733 0
516.748 8
516.762 6
516.777 0
516.792 0
516.807 3
516.821 11
516.836 0
516.851 0
516.865 0
516.880 2
516.895 3
516.910 0
516.924 8
516.939 2
516.954 16
516.968 2
516.983 0
516.998 0
517.013 0
517.027 0
517.042 0
517.057 0
517.071 0
517.086 0
517.101 0
517.116 0
517.130 14
517.145 3
517.160 0
517.175 0
517.189 0
517.204 0
517.219 0
517.233 0
517.248 0
517.263 0
517.278 10
517.292 9
517.307 7
517.322 2
517.336 5
517.351 0
517.366 3
517.381 7
517.395 0
517.410 1
517.425 0
517.439 0
517.454 0
517.469 0
517.484 0
517.498 1
517.513 0
517.528 0
517.543 0
517.557 0
517.572 0
517.587 0
517.601 0
517.616 0
517.631 0
517.646 0
517.660 0
517.675 0
517.690 6
517.705 5
517.719 7
517.734 8
517.749 7
517.763 0
517.778 0
517.793 0
517.808 0
517.822 0
517.837 0
517.852 3
517.867 0
517.881 0
517.896 0
517.911 0
517.925 0
517.940 0
517.955 2
517.970 4
517.984 0
517.999 0
518.014 0
518.029 0
518.043 0
518.058 0
518.073 0
518.087 0
518.102 3
518.117 1
518.132 0
518.146 0
518.161 0
518.176 14
518.191 2
518.205 2
518.220 0
518.235 0
518.250 1
518.264 6
518.279 0
518.294 0
518.308 3
518.323 0
518.338 0
518.353 0
518.367 0
518.382 0
518.397 6
518.412 12
518.426 2
518.441 0
518.456 0
518.471 0
518.485 0
518.500 0
518.515 0
518.530 0
518.544 0
518.559 0
518.574 0
518.588 10
518.603 1
518.618 0
518.633 0
518.647 0
518.662 0
518.677 0
518.692 0
518.706 10
518.721 6
518.736 0
518.751 0
518.765 2
518.780 26
518.795 3
518.810 0
518.824 0
518.839 0
518.854 0
518.869 0
518.883 0
518.898 0
518.913 0
518.928 0
518.942 0
518.957 3
518.972 0
518.986 3
519.001 0
519.016 0
519.031 0
519.045 0
519.060 0
519.075 1
519.090 2
519.104 0
519.119 0
519.134 2
519.149 1
519.163 0
519.178 0
519.193 4
519.208 0
519.222 0
519.237 0
519.252 1
519.267 8
519.281 5
519.296 4
519.311 2
519.326 0
519.340 0
519.355 0
519.370 0
519.385 2
519.399 8
519.414 6
519.429 0
519.444 0
519.458 0
519.473 0
519.488 0
519.503 0
519.517 0
519.532 6
519.547 2
519.562 0
519.576 9
519.591 6
519.606 1
519.621 0
519.635 0
519.650 0
519.665 0
519.680 5
519.694 8
519.709 0
519.724 0
519.739 0
519.753 0
519.768 0
519.783 0
519.798 2
519.813 2
519.827 0
519.842 0
519.857 0
519.872 0
519.886 0
519.901 0
519.916 0
519.931 0
519.945 1
519.960 0
519.975 0
519.990 0
520.004 0
520.019 0
520.034 6
520.049 2
520.063 0
520.078 2
520.093 0
520.108 8
520.122 2
520.137 0
520.152 0
520.167 1
520.181 3
520.196 2
520.211 0
520.226 1
520.241 0
520.255 0
520.270 0
520.285 0
520.300 0
520.314 0
520.329 0
520.344 0
520.359 0
520.373 6
520.388 0
520.403 0
520.418 0
520.432 7
520.447 4
520.462 0
520.477 4
520.492 0
520.506 3
520.521 0
520.536 6
520.551 2
520.565 0
520.580 0
520.595 0
520.610 0
520.624 0
520.639 0
520.654 5
520.669 0
520.684 0
520.698 0
520.713 0
520.728 0
520.743 0
520.757 0
520.772 4
520.787 0
520.802 0
520.816 0
520.831 0
520.846 0
520.861 3
520.876 1
520.890 0
520.905 0
520.920 0
520.935 5
520.949 0
520.964 0
520.979 0
520.994 0
521.008 5
521.023 14
521.038 5
521.053 0
521.068 0
521.082 0
521.097 3
521.112 0
521.127 0
521.141 1
521.156 0
521.171 0
521.186 12
521.201 0
521.215 0
521.230 16
521.245 19
521.260 1
521.274 0
521.289 0
521.304 0
521.319 0
521.334 0
521.348 0
521.363 0
521.378 0
521.393 0
521.407 0
521.422 3
521.437 0
521.452 6
521.467 1
521.481 0
521.496 0
521.511 0
521.526 0
521.540 0
521.555 0
521.570 0
521.585 0
521.600 0
521.614 3
521.629 6
521.644 0
521.659 15
521.673 4
521.688 5
521.703 19
521.718 6
521.733 0
521.747 2
521.762 5
521.777 1
521.792 0
521.807 0
521.821 0
521.836 0
521.851 0
521.866 0
521.880 0
521.895 7
521.910 13
521.925 1
521.940 0
521.954 0
521.969 6
521.984 1
521.999 0
522.014 4
522.028 0
522.043 0
522.058 0
522.073 2
522.087 3
522.102 15
522.117 6
522.132 3
522.147 0
522.161 3
522.176 1
522.191 2
522.206 5
522.221 7
522.235 3
522.250 0
522.265 9
522.280 8
522.295 1
522.309 0
522.324 0
522.339 0
522.354 1
522.369 4
522.383 0
522.398 3
522.413 8
522.428 1
522.442 0
522.457 0
522.472 2
522.487 0
522.502 12
522.516 16
522.531 3
522.546 0
522.561 3
522.576 10
522.590 1
522.605 5
522.620 4
522.635 0
522.650 0
522.664 0
522.679 11
522.694 0
522.709 0
522.724 0
522.738 0
522.753 0
522.768 0
522.783 0
522.798 4
522.812 15
522.827 8
522.842 8
522.857 1
522.872 3
522.886 15
522.901 22
522.916 28
522.931 9
522.946 0
522.960 0
522.975 0
522.990 0
523.005 0
523.020 5
523.034 4
523.049 0
523.064 5
523.079 3
523.094 0
523.108 1
523.123 0
523.138 4
523.153 4
523.168 0
523.182 0
523.197 2
523.212 5
523.227 3
523.242 4
523.256 1
523.271 0
523.286 6
523.301 2
523.316 0
523.330 0
523.345 0
523.360 1
523.375 1
523.390 0
523.404 0
523.419 0
523.434 0
523.449 0
523.464 0
523.479 0
523.493 1
523.508 0
523.523 1
523.538 0
523.553 0
523.567 0
523.582 0
523.597 0
523.612 0
523.627 0
523.641 0
523.656 7
523.671 9
523.686 18
523.701 5
523.715 2
523.730 0
523.745 0
523.760 0
523.775 0
523.790 0
523.804 0
523.819 0
523.834 0
523.849 0
523.864 0
523.878 0
523.893 4
523.908 1
523.923 0
523.938 10
523.953 0
523.967 0
523.982 0
523.997 0
524.012 0
524.027 0
524.041 0
524.056 7
524.071 0
524.086 0
524.101 5
524.115 5
524.130 0
524.145 0
524.160 0
524.175 0
524.190 0
524.204 0
524.219 0
524.234 2
524.249 3
524.264 0
524.278 0
524.293 0
524.308 0
524.323 0
524.338 6
524.353 11
524.367 0
524.382 1
524.397 6
524.412 0
524.427 0
524.442 3
524.456 0
524.471 0
524.486 0
524.501 0
524.516 0
524.530 0
524.545 2
524.560 1
524.575 0
524.590 0
524.605 0
524.619 4
524.634 0
524.649 0
524.664 0
524.679 3
524.694 0
524.708 0
524.723 0
524.738 0
524.753 2
524.768 0
524.782 9
524.797 8
524.812 0
524.827 0
524.842 0
524.857 0
524.871 0
524.886 2
524.901 0
524.916 0
524.931 3
524.946 0
524.960 5
524.975 0
524.990 8
525.005 5
525.020 0
525.035 0
525.049 0
525.064 0
525.079 0
525.094 0
525.109 0
525.124 0
525.138 7
525.153 0
525.168 0
525.183 0
525.198 0
525.213 3
525.227 0
525.242 0
525.257 1
525.272 0
525.287 0
525.302 0
525.316 1
525.331 0
525.346 4
525.361 0
525.376 3
525.391 0
525.405 0
525.420 0
525.435 1
525.450 3
525.465 1
525.480 0
525.494 10
525.509 1
525.524 0
525.539 2
525.554 3
525.569 0
525.583 0
525.598 0
525.613 9
525.628 3
525.643 4
525.658 6
525.672 2
525.687 0
525.702 6
525.717 0
525.732 0
525.747 0
525.762 0
525.776 2
525.791 1
525.806 0
525.821 0
525.836 0
525.851 0
525.865 0
525.880 0
525.895 1
525.910 4
525.925 0
525.940 0
525.954 6
525.969 1
525.984 0
525.999 0
526.014 0
526.029 0
526.044 0
526.058 0
526.073 0
526.088 0
526.103 3
526.118 0
526.133 0
526.147 0
526.162 0
526.177 0
526.192 0
526.207 0
526.222 0
526.237 4
526.251 8
526.266 2
526.281 0
526.296 4
526.311 5
526.326 0
526.340 0
526.355 0
526.370 0
526.385 1
526.400 0
526.415 0
526.430 0
526.444 0
526.459 0
526.474 0
526.489 0
526.504 0
526.519 0
526.534 0
526.548 0
526.563 7
526.578 0
526.593 1
526.608 3
526.623 5
526.637 0
526.652 0
526.667 2
526.682 0
526.697 0
526.712 1
526.727 0
526.741 0
526.756 0
526.771 0
526.786 0
526.801 0
526.816 0
526.831 0
526.845 0
526.860 0
526.875 0
526.890 1
526.905 0
526.920 0
526.935 0
526.949 0
526.964 0
526.979 0
526.994 0
527.009 0
527.024 0
527.039 1
527.053 0
527.068 7
527.083 6
527.098 6
527.113 13
527.128 5
527.143 1
527.157 0
527.172 0
527.187 0
527.202 0
527.217 0
527.232 14
527.247 7
527.261 0
527.276 5
527.291 4
527.306 0
527.321 0
527.336 4
527.351 0
527.366 0
527.380 0
527.395 2
527.410 3
527.425 3
527.440 0
527.455 5
527.470 13
527.484 6
527.499 0
527.514 0
527.529 0
527.544 0
527.559 0
527.574 0
527.588 12
527.603 0
527.618 0
527.633 3
527.648 3
527.663 0
527.678 0
527.693 0
527.707 0
527.722 0
527.737 0
527.752 1
527.767 0
527.782 0
527.797 3
527.812 1
527.826 4
527.841 5
527.856 0
527.871 0
527.886 0
527.901 0
527.916 0
527.930 13
527.945 4
527.960 2
527.975 0
527.990 0
528.005 2
528.020 1
528.035 1
528.049 0
528.064 0
528.079 6
528.094 11
528.109 4
528.124 16
528.139 25
528.154 10
528.168 2
528.183 2
528.198 0
528.213 1
528.228 0
528.243 0
528.258 1
528.273 6
528.287 7
528.302 10
528.317 4
528.332 2
528.347 7
528.362 1
528.377 1
528.392 0
528.406 1
528.421 9
528.436 1
528.451 12
528.466 4
528.481 0
528.496 2
528.511 0
528.525 0
528.540 0
528.555 0
528.570 0
528.585 14
528.600 5
528.615 0
528.630 0
528.645 4
528.659 0
528.674 0
528.689 0
528.704 0
528.719 1
528.734 5
528.749 1
528.764 0
528.778 0
528.793 7
528.808 4
528.823 0
528.838 0
528.853 1
528.868 0
528.883 0
528.898 6
528.912 2
528.927 0
528.942 0
528.957 0
528.972 0
528.987 0
529.002 0
529.017 3
529.032 2
529.046 0
529.061 8
529.076 21
529.091 14
529.106 1
529.121 0
529.136 0
529.151 0
529.166 16
529.180 5
529.195 0
529.210 0
529.225 0
529.240 0
529.255 0
529.270 3
529.285 0
529.300 0
529.314 0
529.329 0
529.344 0
529.359 0
529.374 0
529.389 0
529.404 0
529.419 0
529.434 0
529.448 7
529.463 1
529.478 0
529.493 0
529.508 0
529.523 0
529.538 1
529.553 0
529.568 5
529.582 2
529.597 18
529.612 11
529.627 2
529.642 0
529.657 0
529.672 1
529.687 0
529.702 0
529.717 0
529.731 0
529.746 8
529.761 4
529.776 0
529.791 0
529.806 0
529.821 16
529.836 10
529.851 0
529.866 2
529.880 4
529.895 3
529.910 3
529.925 1
529.940 2
529.955 2
529.970 0
529.985 1
530.000 0
530.015 0
530.029 4
530.044 8
530.059 1
530.074 1
530.089 0
530.104 0
530.119 0
530.134 0
530.149 0
530.164 0
530.178 0
530.193 3
530.208 2
530.223 3
530.238 0
530.253 0
530.268 1
530.283 0
530.298 2
530.313 0
530.327 0
530.342 0
530.357 1
530.372 0
530.387 0
530.402 3
530.417 1
530.432 0
530.447 0
530.462 0
530.477 4
530.491 16
530.506 4
530.521 3
530.536 2
530.551 3
530.566 9
530.581 0
530.596 0
530.611 4
530.626 1
530.641 1
530.655 0
530.670 7
530.685 0
530.700 0
530.715 0
530.730 0
530.745 0
530.760 4
530.775 0
530.790 0
530.805 0
530.819 0
530.834 0
530.849 0
530.864 0
530.879 0
530.894 0
530.909 0
530.924 0
530.939 0
530.954 0
530.969 0
530.983 2
530.998 0
531.013 1
531.028 0
531.043 5
531.058 0
531.073 0
531.088 12
531.103 23
531.118 4
531.133 0
531.148 0
531.162 5
531.177 0
531.192 1
531.207 3
531.222 1
531.237 3
531.252 0
531.267 0
531.282 0
531.297 0
531.312 0
531.327 0
531.341 0
531.356 0
531.371 6
531.386 5
531.401 0
531.416 0
531.431 0
531.446 9
531.461 2
531.476 0
531.491 4
531.506 0
531.521 1
531.535 2
531.550 6
531.565 6
531.580 0
531.595 0
531.610 0
531.625 0
531.640 0
531.655 3
531.670 6
531.685 1
531.700 0
531.715 0
531.729 2
531.744 0
531.759 0
531.774 7
531.789 1
531.804 0
531.819 0
531.834 0
531.849 7
531.864 13
531.879 1
531.894 0
531.909 0
531.924 0
531.938 0
531.953 5
531.968 2
531.983 2
531.998 0
532.013 0
532.028 0
532.043 2
532.058 2
532.073 0
532.088 8
532.103 0
532.118 0
532.133 0
532.147 0
532.162 9
532.177 11
532.192 7
532.207 2
532.222 20
532.237 7
532.252 9
532.267 0
532.282 0
532.297 4
532.312 0
532.327 0
532.342 0
532.356 2
532.371 0
532.386 4
532.401 0
532.416 0
532.431 6
532.446 6
532.461 1
532.476 0
532.491 0
532.506 0
532.521 0
532.536 0
532.551 0
532.566 0
532.581 0
532.595 0
532.610 0
532.625 0
532.640 2
532.655 0
532.670 0
532.685 0
532.700 0
532.715 1
532.730 2
532.745 3
532.760 3
532.775 0
532.790 0
532.805 0
532.820 0
532.834 0
532.849 0
532.864 0
532.879 0
532.894 5
532.909 4
532.924 15
532.939 18
532.954 1
532.969 0
532.984 4
532.999 3
533.014 0
533.029 0
533.044 19
533.059 18
533.074 2
533.088 6
533.103 9
533.118 8
533.133 4
533.148 10
533.163 9
533.178 7
533.193 0
533.208 6
533.223 0
533.238 3
533.253 4
533.268 0
533.283 0
533.298 5
533.313 0
533.328 11
533.343 0
533.358 0
533.372 0
533.387 0
533.402 0
533.417 5
533.432 0
533.447 10
533.462 11
533.477 1
533.492 0
533.507 0
533.522 0
533.537 0
533.552 0
533.567 0
533.582 0
533.597 0
533.612 0
533.627 0
533.642 0
533.657 2
533.671 0
533.686 4
533.701 1
533.716 2
533.731 2
533.746 0
533.761 0
533.776 0
533.791 0
533.806 0
533.821 0
533.836 9
533.851 3
533.866 1
533.881 0
533.896 0
533.911 4
533.926 4
533.941 0
533.956 0
533.971 11
533.985 7
534.000 1
534.015 5
534.030 2
534.045 0
534.060 0
534.075 0
534.090 0
534.105 0
534.120 0
534.135 0
534.150 0
534.165 7
534.180 4
534.195 0
534.210 0
534.225 0
534.240 0
534.255 0
534.270 8
534.285 4
534.300 10
534.315 2
534.330 0
534.345 0
534.359 0
534.374 0
534.389 0
534.404 0
534.419 2
534.434 0
534.449 0
534.464 3
534.479 0
534.494 0
534.509 0
534.524 0
534.539 0
534.554 0
534.569 2
534.584 0
534.599 0
534.614 10
534.629 3
534.644 2
534.659 5
534.674 0
534.689 0
534.704 1
534.719 11
534.734 3
534.749 0
534.764 3
534.778 0
534.793 0
534.808 0
534.823 0
534.838 0
534.853 3
534.868 0
534.883 1
534.898 8
534.913 0
534.928 0
534.943 0
534.958 0
534.973 1
534.988 7
535.003 0
535.018 6
535.033 4
535.048 5
535.063 0
535.078 7
535.093 1
535.108 0
535.123 1
535.138 6
535.153 0
535.168 0
535.183 5
535.198 0
535.213 0
535.228 0
535.243 0
535.258 0
535.273 0
535.287 2
535.302 0
535.317 0
535.332 0
535.347 0
535.362 7
535.377 0
535.392 0
535.407 0
535.422 0
535.437 0
535.452 0
535.467 0
535.482 0
535.497 0
535.512 0
535.527 1
535.542 1
535.557 13
535.572 10
535.587 2
535.602 8
535.617 5
535.632 3
535.647 0
535.662 0
535.677 0
535.692 0
535.707 0
535.722 0
535.737 0
535.752 0
535.767 9
535.782 8
535.797 10
535.812 1
535.827 0
535.842 1
535.857 3
535.872 2
535.887 0
535.902 0
535.917 0
535.932 2
535.947 6
535.962 0
535.977 0
535.992 0
536.007 0
536.022 1
536.036 6
536.051 0
536.066 13
536.081 10
536.096 12
536.111 3
536.126 13
536.141 9
536.156 20
536.171 10
536.186 8
536.201 0
536.216 1
536.231 0
536.246 0
536.261 4
536.276 0
536.291 0
536.306 0
536.321 0
536.336 0
536.351 0
536.366 1
536.381 6
536.396 0
536.411 0
536.426 0
536.441 1
536.456 0
536.471 0
536.486 1
536.501 0
536.516 0
536.531 0
536.546 0
536.561 10
536.576 6
536.591 0
536.606 9
536.621 6
536.636 3
536.651 7
536.666 3
536.681 0
536.696 0
536.711 0
536.726 8
536.741 7
536.756 5
536.771 5
536.786 0
536.801 1
536.816 4
536.831 0
536.846 13
536.861 3
536.876 3
536.891 0
536.906 0
536.921 0
536.936 7
536.951 13
536.966 10
536.981 13
536.996 4
537.011 0
537.026 0
537.041 7
537.056 6
537.071 11
537.086 5
537.101 2
537.116 0
537.131 6
537.146 13
537.161 1
537.176 0
537.191 0
537.206 0
537.221 0
537.236 2
537.251 0
537.266 6
537.281 3
537.296 5
537.311 1
537.326 0
537.341 1
537.356 0
537.371 0
537.386 6
537.401 1
537.416 12
537.431 7
537.446 4
537.461 4
537.476 4
537.491 0
537.506 1
537.521 11
537.536 4
537.551 0
537.566 2
537.581 0
537.596 0
537.611 1
537.626 2
537.641 0
537.656 0
537.671 0
537.686 0
537.701 0
537.716 1
537.731 3
537.746 0
537.761 2
537.776 3
537.791 0
537.806 0
537.821 10
537.836 3
537.851 0
537.866 0
537.881 0
537.896 4
537.911 1
537.926 1
537.941 0
537.956 1
537.971 4
537.986 0
538.001 4
538.016 6
538.031 2
538.046 9
538.061 1
538.076 0
538.091 3
538.106 1
538.121 0
538.136 0
538.151 0
538.166 0
538.182 0
538.197 5
538.212 0
538.227 0
538.242 0
538.257 0
538.272 0
538.287 0
538.302 0
538.317 0
538.332 2
538.347 12
538.362 4
538.377 3
538.392 1
538.407 4
538.422 1
538.437 3
538.452 4
538.467 0
538.482 0
538.497 0
538.512 0
538.527 7
538.542 5
538.557 0
538.572 3
538.587 0
538.602 2
538.617 0
538.632 0
538.647 6
538.662 0
538.677 0
538.692 0
538.707 0
538.722 0
538.737 0
538.752 2
538.767 0
538.782 0
538.797 1
538.812 0
538.827 0
538.842 0
538.857 16
538.872 12
538.887 2
538.902 0
538.918 10
538.933 9
538.948 1
538.963 0
538.978 0
538.993 0
539.008 1
539.023 0
539.038 0
539.053 0
539.068 0
539.083 0
539.098 1
539.113 1
539.128 0
539.143 0
539.158 0
539.173 0
539.188 0
539.203 0
539.218 2
539.233 0
539.248 0
539.263 1
539.278 9
539.293 6
539.308 9
539.323 0
539.338 0
539.353 1
539.368 0
539.383 0
539.398 0
539.413 0
539.428 1
539.444 0
539.459 0
539.474 1
539.489 3
539.504 0
539.519 0
539.534 0
539.549 6
539.564 0
539.579 0
539.594 0
539.609 3
539.624 5
539.639 5
539.654 6
539.669 0
539.684 0
539.699 4
539.714 7
539.729 0
539.744 0
539.759 0
539.774 2
539.789 2
539.804 1
539.819 2
539.834 2
539.849 5
539.865 0
539.880 1
539.895 7
539.910 1
539.925 1
539.940 0
539.955 0
539.970 0
539.985 2
540.000 0
540.015 0
540.030 0
540.045 3
540.060 4
540.075 0
540.090 0
540.105 0
540.120 0
540.135 0
540.150 0
540.165 3
540.180 0
540.195 0
540.210 0
540.226 0
540.241 0
540.256 1
540.271 5
540.286 0
540.301 0
540.316 0
540.331 0
540.346 0
540.361 0
540.376 0
540.391 0
540.406 0
540.421 0
540.436 3
540.451 4
540.466 3
540.481 7
540.496 0
540.511 0
540.526 0
540.541 1
540.557 0
540.572 0
540.587 0
540.602 0
540.617 0
540.632 2
540.647 0
540.662 3
540.677 0
540.692 3
540.707 2
540.722 0
540.737 0
540.752 0
540.767 0
540.782 0
540.797 0
540.812 0
540.827 2
540.842 6
540.858 3
540.873 7
540.888 1
540.903 0
540.918 1
540.933 0
540.948 0
540.963 0
540.978 0
540.993 0
541.008 5
541.023 14
541.038 3
541.053 0
541.068 0
541.083 0
541.098 7
541.113 2
541.129 4
541.144 0
541.159 0
541.174 0
541.189 0
541.204 0
541.219 0
541.234 1
541.249 1
541.264 0
541.279 0
541.294 0
541.309 2
541.324 4
541.339 0
541.354 0
541.369 0
541.384 0
541.400 0
541.415 0
541.430 0
541.445 0
541.460 8
541.475 5
541.490 2
541.505 2
541.520 0
541.535 0
541.550 0
541.565 0
541.580 0
541.595 12
541.610 6
541.625 0
541.641 0
541.656 0
541.671 0
541.686 0
541.701 0
541.716 0
541.731 0
541.746 0
541.761 0
541.776 0
541.791 0
541.806 0
541.821 0
541.836 3
541.851 0
541.867 0
541.882 14
541.897 2
541.912 0
541.927 0
541.942 0
541.957 0
541.972 0
541.987 0
542.002 2
542.017 24
542.032 5
542.047 0
542.062 3
542.077 0
542.093 0
542.108 0
542.123 4
542.138 6
542.153 1
542.168 0
542.183 0
542.198 0
542.213 0
542.228 0
542.243 0
542.258 0
542.273 0
542.288 0
542.304 3
542.319 0
542.334 0
542.349 0
542.364 0
542.379 0
542.394 11
542.409 2
542.424 0
542.439 0
542.454 0
542.469 0
542.484 0
542.500 0
542.515 2
542.530 0
542.545 5
542.560 5
542.575 17
542.590 2
542.605 0
542.620 0
542.635 11
542.650 2
542.665 14
542.680 13
542.695 14
542.711 8
542.726 0
542.741 3
542.756 0
542.771 0
542.786 0
542.801 0
542.816 0
542.831 0
542.846 0
542.861 23
542.876 16
542.892 12
542.907 1
542.922 12
542.937 2
542.952 0
542.967 0
542.982 5
542.997 3
543.012 0
543.027 5
543.042 2
543.057 0
543.073 3
543.088 2
543.103 2
543.118 1
543.133 9
543.148 10
543.163 9
543.178 0
543.193 0
543.208 10
543.223 21
543.238 7
543.254 0
543.269 4
543.284 1
543.299 1
543.314 0
543.329 0
543.344 2
543.359 0
543.374 3
543.389 0
543.404 4
543.419 0
543.435 0
543.450 1
543.465 0
543.480 0
543.495 0
543.510 4
543.525 2
543.540 1
543.555 5
543.570 0
543.585 10
543.601 5
543.616 0
543.631 6
543.646 1
543.661 9
543.676 4
543.691 0
543.706 3
543.721 0
543.736 0
543.751 0
543.767 0
543.782 0
543.797 6
543.812 0
543.827 0
543.842 0
543.857 1
543.872 0
543.887 0
543.902 0
543.918 3
543.933 4
543.948 1
543.963 4
543.978 0
543.993 0
544.008 8
544.023 10
544.038 4
544.053 0
544.068 0
544.084 0
544.099 0
544.114 2
544.129 4
544.144 4
544.159 6
544.174 0
544.189 0
544.204 3
544.219 1
544.235 0
544.250 0
544.265 2
544.280 5
544.295 0
544.310 6
544.325 14
544.340 0
544.355 7
544.370 7
544.386 15
544.401 5
544.416 2
544.431 0
544.446 0
544.461 6
544.476 1
544.491 0
544.506 0
544.521 2
544.537 0
544.552 3
544.567 0
544.582 2
544.597 5
544.612 10
544.627 7
544.642 1
544.657 0
544.673 3
544.688 6
544.703 0
544.718 0
544.733 0
544.748 0
544.763 5
544.778 1
544.793 1
544.808 12
544.824 0
544.839 5
544.854 1
544.869 0
544.884 0
544.899 0
544.914 0
544.929 0
544.944 8
544.960 3
544.975 2
544.990 13
545.005 3
545.020 0
545.035 7
545.050 1
545.065 0
545.080 2
545.096 7
545.111 3
545.126 1
545.141 0
545.156 10
545.171 9
545.186 8
545.201 1
545.216 0
545.232 0
545.247 0
545.262 3
545.277 3
545.292 4
545.307 4
545.322 1
545.337 0
545.352 2
545.368 0
545.383 0
545.398 4
545.413 0
545.428 0
545.443 0
545.458 1
545.473 0
545.489 4
545.504 3
545.519 0
545.534 0
545.549 0
545.564 2
545.579 1
545.594 0
545.609 0
545.625 0
545.640 0
545.655 1
545.670 0
545.685 0
545.700 1
545.715 5
545.730 3
545.746 0
545.761 0
545.776 0
545.791 5
545.806 1
545.821 7
545.836 0
545.851 0
545.867 1
545.882 5
545.897 0
545.912 0
545.927 0
545.942 1
545.957 0
545.972 0
545.988 0
546.003 1
546.018 17
546.033 11
546.048 2
546.063 0
546.078 0
546.093 0
546.109 0
546.124 2
546.139 0
546.154 0
546.169 0
546.184 4
546.199 1
546.214 0
546.230 0
546.245 0
546.260 3
546.275 0
546.290 4
546.305 0
546.320 1
546.335 11
546.351 2
546.366 0
546.381 0
546.396 0
546.411 1
546.426 0
546.441 0
546.456 0
546.472 0
546.487 3
546.502 4
546.517 0
546.532 3
546.547 0
546.562 0
546.577 8
546.593 11
546.608 2
546.623 0
546.638 0
546.653 8
546.668 1
546.683 10
546.699 2
546.714 6
546.729 0
546.744 0
546.759 0
546.774 0
546.789 0
546.804 0
546.820 0
546.835 0
546.850 0
546.865 0
546.880 0
546.895 4
546.910 2
546.926 1
546.941 0
546.956 0
546.971 0
546.986 0
547.001 10
547.016 7
547.032 2
547.047 8
547.062 2
547.077 1
547.092 3
547.107 14
547.122 5
547.138 0
547.153 11
547.168 1
547.183 0
547.198 0
547.213 0
547.228 5
547.244 0
547.259 0
547.274 0
547.289 4
547.304 2
547.319 1
547.334 1
547.349 0
547.365 0
547.380 0
547.395 0
547.410 0
547.425 0
547.440 11
547.456 10
547.471 0
547.486 0
547.501 1
547.516 5
547.531 19
547.546 4
547.562 0
547.577 0
547.592 0
547.607 0
547.622 0
547.637 0
547.652 0
547.668 7
547.683 6
547.698 3
547.713 1
547.728 0
547.743 5
547.758 0
547.774 9
547.789 6
547.804 0
547.819 0
547.834 0
547.849 0
547.864 0
547.880 4
547.895 3
547.910 0
547.925 10
547.940 1
547.955 0
547.971 0
547.986 0
548.001 0
548.016 7
548.031 0
548.046 0
548.061 0
548.077 0
548.092 0
548.107 0
548.122 0
548.137 0
548.152 0
548.168 4
548.183 5
548.198 0
548.213 0
548.228 0
548.243 0
548.258 0
548.274 6
548.289 2
548.304 2
548.319 0
548.334 0
548.349 0
548.365 0
548.380 0
548.395 0
548.410 0
548.425 0
548.440 1
548.455 0
548.471 0
548.486 0
548.501 8
548.516 11
548.531 5
548.546 0
548.562 0
548.577 0
548.592 0
548.607 0
548.622 0
548.637 0
548.653 0
548.668 5
548.683 1
548.698 1
548.713 0
548.728 0
548.744 0
548.759 0
548.774 0
548.789 0
548.804 0
548.819 0
548.834 0
548.850 2
548.865 0
548.880 0
548.895 1
548.910 0
548.925 0
548.941 0
548.956 2
548.971 0
548.986 0
549.001 0
549.016 1
549.032 0
549.047 0
549.062 0
549.077 0
549.092 0
549.107 1
549.123 0
549.138 4
549.153 3
549.168 0
549.183 0
549.198 0
549.214 0
549.229 1
549.244 0
549.259 0
549.274 0
549.289 0
549.305 0
549.320 0
549.335 0
549.350 0
549.365 6
549.381 11
549.396 13
549.411 1
549.426 0
549.441 7
549.456 5
549.472 0
549.487 0
549.502 0
549.517 3
549.532 3
549.547 0
549.563 0
549.578 0
549.593 0
549.608 0
549.623 0
549.638 1
549.654 14
549.669 3
549.684 0
549.699 0
549.714 0
549.729 0
549.745 3
549.760 2
549.775 0
549.790 0
549.805 0
549.821 1
549.836 0
549.851 0
549.866 0
549.881 0
549.896 1
549.912 1
549.927 2
549.942 0
549.957 0
549.972 0
549.988 0
550.003 0
550.018 3
550.033 1
550.048 0
550.063 0
550.079 1
550.094 3
550.109 0
550.124 0
550.139 0
550.154 0
550.170 0
550.185 4
550.200 1
550.215 0
550.230 5
550.246 1
550.261 9
550.276 4
550.291 0
550.306 0
550.321 0
550.337 0
550.352 0
550.367 1
550.382 0
550.397 0
550.413 0
550.428 0
550.443 0
550.458 0
550.473 1
550.489 13
550.504 6
550.519 10
550.534 1
550.549 6
550.564 0
550.580 4
550.595 3
550.610 1
550.625 1
550.640 0
550.656 4
550.671 12
550.686 7
550.701 0
550.716 0
550.732 0
550.747 0
550.762 0
550.777 0
550.792 0
550.807 4
550.823 3
550.838 0
550.853 0
550.868 0
550.883 9
550.899 0
550.914 0
550.929 0
550.944 0
550.959 3
550.975 11
550.990 13
551.005 1
551.020 0
551.035 0
551.051 0
551.066 0
551.081 0
551.096 0
551.111 0
551.127 0
551.142 0
551.157 0
551.172 0
551.187 0
551.203 0
551.218 0
551.233 0
551.248 0
551.263 4
551.278 1
551.294 0
551.309 1
551.324 0
551.339 16
551.354 8
551.370 6
551.385 22
551.400 6
551.415 0
551.430 0
551.446 1
551.461 2
551.476 0
551.491 5
551.506 11
551.522 5
551.537 0
551.552 0
551.567 0
551.582 2
551.598 2
551.613 2
551.628 0
551.643 0
551.658 3
551.674 1
551.689 8
551.704 3
551.719 5
551.734 0
551.750 0
551.765 2
551.780 5
551.795 7
551.811 1
551.826 0
551.841 3
551.856 3
551.871 0
551.887 0
551.902 6
551.917 2
551.932 0
551.947 6
551.963 5
551.978 5
551.993 0
552.008 0
552.023 0
552.039 5
552.054 3
552.069 2
552.084 0
552.099 0
552.115 0
552.130 0
552.145 0
552.160 0
552.175 0
552.191 0
552.206 0
552.221 0
552.236 4
552.252 4
552.267 7
552.282 8
552.297 4
552.312 8
552.328 11
552.343 6
552.358 5
552.373 0
552.388 4
552.404 0
552.419 0
552.434 7
552.449 6
552.464 1
552.480 0
552.495 0
552.510 8
552.525 0
552.541 0
552.556 0
552.571 0
552.586 3
552.601 4
552.617 9
552.632 5
552.647 4
552.662 4
552.678 13
552.693 4
552.708 5
552.723 3
552.738 2
552.754 0
552.769 3
552.784 0
552.799 0
552.814 0
552.830 0
552.845 0
552.860 5
552.875 0
552.891 1
552.906 5
552.921 3
552.936 4
552.951 0
552.967 0
552.982 0
552.997 8
553.012 1
553.028 4
553.043 6
553.058 0
553.073 6
553.088 1
553.104 9
553.119 0
553.134 0
553.149 0
553.165 8
553.180 0
553.195 4
553.210 3
553.225 0
553.241 1
553.256 0
553.271 1
553.286 0
553.302 0
553.317 0
553.332 9
553.347 6
553.362 7
553.378 12
553.393 3
553.408 0
553.423 7
553.439 5
553.454 0
553.469 0
553.484 0
553.499 0
553.515 9
553.530 2
553.545 0
553.560 10
553.576 8
553.591 3
553.606 0
553.621 0
553.637 0
553.652 4
553.667 1
553.682 0
553.697 0
553.713 1
553.728 3
553.743 0
553.758 0
553.774 0
553.789 1
553.804 8
553.819 0
553.835 0
553.850 0
553.865 0
553.880 0
553.895 0
553.911 5
553.926 9
553.941 10
553.956 2
553.972 0
553.987 0
554.002 0
554.017 9
554.033 4
554.048 0
554.063 8
554.078 2
554.094 0
554.109 0
554.124 13
554.139 4
554.154 0
554.170 0
554.185 6
554.200 6
554.215 0
554.231 3
554.246 0
554.261 0
554.276 2
554.292 2
554.307 0
554.322 2
554.337 16
554.353 2
554.368 4
554.383 0
554.398 0
554.414 3
554.429 0
554.444 2
554.459 2
554.474 0
554.490 0
554.505 0
554.520 0
554.535 0
554.551 0
554.566 0
554.581 0
554.596 0
554.612 0
554.627 0
554.642 0
554.657 0
554.673 0
554.688 3
554.703 1
554.718 0
554.734 0
554.749 0
554.764 0
554.779 1
554.795 0
554.810 0
554.825 2
554.840 0
554.856 0
554.871 0
554.886 8
554.901 10
554.917 4
554.932 0
554.947 3
554.962 0
554.978 0
554.993 1
555.008 4
555.023 0
555.039 0
555.054 0
555.069 0
555.084 0
555.100 0
555.115 7
555.130 5
555.145 1
555.161 2
555.176 0
555.191 0
555.206 0
555.222 0
555.237 0
555.252 5
555.267 2
555.283 1
555.298 1
555.313 0
555.328 0
555.344 0
555.359 0
555.374 11
555.389 16
555.405 2
555.420 10
555.435 2
555.450 0
555.466 0
555.481 0
555.496 0
555.511 1
555.527 0
555.542 1
555.557 3
555.572 0
555.588 0
555.603 1
555.618 0
555.633 0
555.649 0
555.664 0
555.679 0
555.694 8
555.710 1
555.725 5
555.740 0
555.755 1
555.771 1
555.786 3
555.801 8
555.817 0
555.832 0
555.847 0
555.862 0
555.878 0
555.893 5
555.908 8
555.923 1
555.939 0
555.954 0
555.969 0
555.984 0
556.000 1
556.015 8
556.030 3
556.045 0
556.061 10
556.076 6
556.091 0
556.106 0
556.122 0
556.137 0
556.152 0
556.168 2
556.183 1
556.198 16
556.213 5
556.229 1
556.244 11
556.259 2
556.274 0
556.290 1
556.305 0
556.320 1
556.335 6
556.351 1
556.366 7
556.381 10
556.397 0
556.412 5
556.427 2
556.442 1
556.458 0
556.473 0
556.488 0
556.503 4
556.519 10
556.534 0
556.549 5
556.564 0
556.580 1
556.595 0
556.610 6
556.626 0
556.641 2
556.656 13
556.671 7
556.687 1
556.702 2
556.717 2
556.732 7
556.748 5
556.763 0
556.778 0
556.794 5
556.809 1
556.824 0
556.839 0
556.855 0
556.870 3
556.885 0
556.900 1
556.916 0
556.931 0
556.946 0
556.962 0
556.977 2
556.992 4
557.007 0
557.023 0
557.038 0
557.053 0
557.069 0
557.084 3
557.099 7
557.114 4
557.130 13
557.145 1
557.160 5
557.175 0
557.191 0
557.206 1
557.221 0
557.237 0
557.252 0
557.267 0
557.282 0
557.298 1
557.313 0
557.328 10
557.344 14
557.359 2
557.374 2
557.389 2
557.405 0
557.420 2
557.435 1
557.450 2
557.466 0
557.481 3
557.496 0
557.512 0
557.527 1
557.542 3
557.557 4
557.573 15
557.588 4
557.603 0
557.619 2
557.634 5
557.649 1
557.664 14
557.680 13
557.695 8
557.710 5
557.726 2
557.741 1
557.756 1
557.771 0
557.787 1
557.802 0
557.817 0
557.833 7
557.848 4
557.863 4
557.878 0
557.894 0
557.909 17
557.924 4
557.940 3
557.955 3
557.970 1
557.985 0
558.001 1
558.016 3
558.031 3
558.047 2
558.062 0
558.077 0
558.093 0
558.108 0
558.123 2
558.138 8
558.154 0
558.169 0
558.184 0
558.200 8
558.215 3
558.230 7
558.245 2
558.261 0
558.276 0
558.291 0
558.307 0
558.322 0
558.337 6
558.352 5
558.368 7
558.383 0
558.398 0
558.414 0
558.429 19
558.444 12
558.460 0
558.475 0
558.490 0
558.505 5
558.521 0
558.536 3
558.551 1
558.567 0
558.582 0
558.597 0
558.613 0
558.628 0
558.643 0
558.658 0
558.674 3
558.689 0
558.704 0
558.720 0
558.735 0
558.750 0
558.766 2
558.781 1
558.796 9
558.811 16
558.827 0
558.842 0
558.857 0
558.873 0
558.888 2
558.903 4
558.919 6
558.934 6
558.949 23
558.964 14
558.980 0
558.995 2
559.010 1
559.026 13
559.041 11
559.056 1
559.072 0
559.087 0
559.102 0
559.117 1
559.133 10
559.148 1
559.163 8
559.179 16
559.194 4
559.209 0
559.225 0
559.240 0
559.255 0
559.271 0
559.286 9
559.301 14
559.316 1
559.332 0
559.347 0
559.362 0
559.378 0
559.393 6
559.408 0
559.424 0
559.439 0
559.454 0
559.470 0
559.485 0
559.500 0
559.515 0
559.531 0
559.546 0
559.561 0
559.577 0
559.592 0
559.607 0
559.623 0
559.638 0
559.653 0
559.669 7
559.684 6
559.699 0
559.715 0
559.730 0
559.745 1
559.760 3
559.776 0
559.791 0
559.806 0
559.822 10
559.837 1
559.852 0
559.868 0
559.883 0
559.898 0
559.914 0
559.929 10
559.944 5
559.960 0
559.975 1
559.990 0
560.006 0
560.021 0
560.036 0
560.051 0
560.067 0
560.082 0
560.097 0
560.113 0
560.128 1
560.143 8
560.159 0
560.174 0
560.189 0
560.205 0
560.220 0
560.235 2
560.251 1
560.266 0
560.281 0
560.297 0
560.312 1
560.327 2
560.343 10
560.358 5
560.373 0
560.388 5
560.404 12
560.419 3
560.434 0
560.450 0
560.465 4
560.480 2
560.496 0
560.511 0
560.526 0
560.542 0
560.557 6
560.572 1
560.588 2
560.603 0
560.618 0
560.634 0
560.649 7
560.664 1
560.680 8
560.695 15
560.710 4
560.726 1
560.741 0
560.756 0
560.772 0
560.787 3
560.802 0
560.818 0
560.833 2
560.848 2
560.864 0
560.879 0
560.894 0
560.910 0
560.925 0
560.940 2
560.956 0
560.971 0
560.986 0
561.002 0
561.017 0
561.032 0
561.048 0
561.063 0
561.078 3
561.094 0
561.109 1
561.124 2
561.140 0
561.155 0
561.170 0
561.186 2
561.201 3
561.216 0
561.232 0
561.247 6
561.262 7
561.278 1
561.293 2
561.308 11
561.324 2
561.339 0
561.354 6
561.370 0
561.385 0
561.400 0
561.416 6
561.431 0
561.446 0
561.462 0
561.477 0
561.492 0
561.508 2
561.523 0
561.538 0
561.554 0
561.569 4
561.584 0
561.600 1
561.615 0
561.630 0
561.646 0
561.661 0
561.676 1
561.692 3
561.707 1
561.722 0
561.738 0
561.753 0
561.768 0
561.784 0
561.799 0
561.814 0
561.830 0
561.845 1
561.860 0
561.876 0
561.891 0
561.906 1
561.922 2
561.937 2
561.952 0
561.968 0
561.983 1
561.998 0
562.014 0
562.029 0
562.045 1
562.060 0
562.075 4
562.091 5
562.106 2
562.121 4
562.137 0
562.152 0
562.167 1
562.183 0
562.198 0
562.213 10
562.229 2
562.244 0
562.259 0
562.275 0
562.290 0
562.305 0
562.321 0
562.336 3
562.351 0
562.367 0
562.382 0
562.398 0
562.413 0
562.428 0
562.444 2
562.459 1
562.474 0
562.490 0
562.505 4
562.520 5
562.536 3
562.551 2
562.566 1
562.582 3
562.597 0
562.612 0
562.628 0
562.643 0
562.658 9
562.674 6
562.689 2
562.705 0
562.720 0
562.735 4
562.751 0
562.766 0
562.781 1
562.797 12
562.812 4
562.827 0
562.843 0
562.858 6
562.873 12
562.889 2
562.904 0
562.920 0
562.935 0
562.950 0
562.966 0
562.981 0
562.996 0
563.012 0
563.027 5
563.042 3
563.058 0
563.073 1
563.088 0
563.104 5
563.119 8
563.135 0
563.150 3
563.165 2
563.181 0
563.196 0
563.211 0
563.227 10
563.242 1
563.257 0
563.273 0
563.288 2
563.304 1
563.319 0
563.334 0
563.350 0
563.365 4
563.380 0
563.396 0
563.411 5
563.426 0
563.442 0
563.457 0
563.473 0
563.488 0
563.503 0
563.519 0
563.534 0
563.549 6
563.565 2
563.580 0
563.595 0
563.611 5
563.626 4
563.642 13
563.657 2
563.672 0
563.688 0
563.703 0
563.718 0
563.734 0
563.749 0
563.764 0
563.780 8
563.795 3
563.811 7
563.826 3
563.841 4
563.857 0
563.872 0
563.887 2
563.903 2
563.918 4
563.934 2
563.949 0
563.964 0
563.980 0
563.995 0
564.010 5
564.026 3
564.041 0
564.057 0
564.072 0
564.087 5
564.103 1
564.118 8
564.133 0
564.149 0
564.164 0
564.179 0
564.195 1
564.210 3
564.226 2
564.241 2
564.256 2
564.272 1
564.287 0
564.302 2
564.318 0
564.333 0
564.349 5
564.364 0
564.379 0
564.395 0
564.410 0
564.426 0
564.441 1
564.456 3
564.472 0
564.487 0
564.502 3
564.518 5
564.533 0
564.549 2
564.564 2
564.579 0
564.595 0
564.610 3
564.625 0
564.641 0
564.656 0
564.672 0
564.687 0
564.702 1
564.718 0
564.733 3
564.748 1
564.764 0
564.779 0
564.795 0
564.810 0
564.825 1
564.841 0
564.856 0
564.872 0
564.887 1
564.902 0
564.918 3
564.933 6
564.948 0
564.964 5
564.979 0
564.995 0
565.010 0
565.025 0
565.041 0
565.056 1
565.072 6
565.087 9
565.102 0
565.118 1
565.133 1
565.148 0
565.164 0
565.179 0
565.195 0
565.210 0
565.225 0
565.241 0
565.256 0
565.272 0
565.287 0
565.302 0
565.318 14
565.333 12
565.349 2
565.364 0
565.379 0
565.395 0
565.410 0
565.425 4
565.441 2
565.456 1
565.472 11
565.487 2
565.502 0
565.518 0
565.533 10
565.549 8
565.564 0
565.579 0
565.595 0
565.610 0
565.626 0
565.641 1
565.656 2
565.672 0
565.687 0
565.703 0
565.718 0
565.733 3
565.749 0
565.764 4
565.780 1
565.795 2
565.810 1
565.826 11
565.841 3
565.857 0
565.872 15
565.887 4
565.903 5
565.918 6
565.934 0
565.949 0
565.964 0
565.980 0
565.995 0
566.010 0
566.026 8
566.041 23
566.057 5
566.072 0
566.087 0
566.103 5
566.118 1
566.134 3
566.149 1
566.165 1
566.180 5
566.195 3
566.211 4
566.226 0
566.242 0
566.257 0
566.272 4
566.288 5
566.303 1
566.319 14
566.334 9
566.349 2
566.365 0
566.380 20
566.396 8
566.411 3
566.426 0
566.442 0
566.457 1
566.473 1
566.488 0
566.503 0
566.519 0
566.534 0
566.550 0
566.565 0
566.580 0
566.596 0
566.611 7
566.627 2
566.642 0
566.657 8
566.673 0
566.688 7
566.704 5
566.719 2
566.734 1
566.750 0
566.765 0
566.781 0
566.796 0
566.812 0
566.827 7
566.842 5
566.858 2
566.873 2
566.889 2
566.904 7
566.919 2
566.935 0
566.950 0
566.966 0
566.981 0
566.996 0
567.012 4
567.027 0
567.043 0
567.058 0
567.074 0
567.089 0
567.104 0
567.120 2
567.135 0
567.151 0
567.166 6
567.181 2
567.197 3
567.212 1
567.228 2
567.243 0
567.259 0
567.274 0
567.289 9
567.305 18
567.320 3
567.336 0
567.351 1
567.366 5
567.382 3
567.397 0
567.413 1
567.428 1
567.444 0
567.459 2
567.474 11
567.490 18
567.505 22
567.521 8
567.536 0
567.551 0
567.567 3
567.582 4
567.598 0
567.613 10
567.629 6
567.644 0
567.659 3
567.675 0
567.690 0
567.706 0
567.721 0
567.737 0
567.752 2
567.767 6
567.783 0
567.798 1
567.814 9
567.829 10
567.844 5
567.860 4
567.875 4
567.891 0
567.906 0
567.922 0
567.937 0
567.952 0
567.968 0
567.983 0
567.999 9
568.014 4
568.030 2
568.045 1
568.060 0
568.076 0
568.091 0
568.107 0
568.122 0
568.138 0
568.153 0
568.168 0
568.184 0
568.199 2
568.215 6
568.230 4
568.246 1
568.261 2
568.276 6
568.292 1
568.307 0
568.323 0
568.338 4
568.354 1
568.369 0
568.384 0
568.400 0
568.415 2
568.431 2
568.446 0
568.462 0
568.477 0
568.492 0
568.508 2
568.523 0
568.539 1
568.554 0
568.570 0
568.585 0
568.600 0
568.616 0
568.631 0
568.647 0
568.662 0
568.678 0
568.693 2
568.709 0
568.724 0
568.739 0
568.755 0
568.770 0
568.786 0
568.801 0
568.817 1
568.832 0
568.847 9
568.863 11
568.878 7
568.894 6
568.909 0
568.925 5
568.940 4
568.956 0
568.971 11
568.986 4
569.002 0
569.017 2
569.033 13
569.048 7
569.064 0
569.079 0
569.095 0
569.110 0
569.125 0
569.141 16
569.156 0
569.172 0
569.187 0
569.203 0
569.218 2
569.233 0
569.249 0
569.264 0
569.280 0
569.295 1
569.311 4
569.326 3
569.342 0
569.357 9
569.372 2
569.388 2
569.403 0
569.419 2
569.434 0
569.450 3
569.465 3
569.481 0
569.496 0
569.511 0
569.527 10
569.542 1
569.558 1
569.573 0
569.589 0
569.604 4
569.620 0
569.635 0
569.651 0
569.666 11
569.681 1
569.697 0
569.712 5
569.728 2
569.743 3
569.759 1
569.774 0
569.790 0
569.805 2
569.820 0
569.836 0
569.851 0
569.867 1
569.882 0
569.898 0
569.913 0
569.929 0
569.944 0
569.960 0
569.975 2
569.990 1
570.006 0
570.021 0
570.037 0
570.052 2
570.068 4
570.083 5
570.099 11
570.114 0
570.130 0
570.145 0
570.160 0
570.176 0
570.191 0
570.207 0
570.222 0
570.238 0
570.253 0
570.269 0
570.284 0
570.300 0
570.315 0
570.330 3
570.346 0
570.361 0
570.377 0
570.392 0
570.408 0
570.423 9
570.439 13
570.454 2
570.470 0
570.485 3
570.501 2
570.516 3
570.531 0
570.547 0
570.562 0
570.578 2
570.593 0
570.609 0
570.624 1
570.640 0
570.655 7
570.671 0
570.686 7
570.702 7
570.717 0
570.732 0
570.748 0
570.763 0
570.779 0
570.794 2
570.810 9
570.825 7
570.841 8
570.856 0
570.872 11
570.887 9
570.903 1
570.918 3
570.933 2
570.949 3
570.964 3
570.980 6
570.995 0
571.011 0
571.026 0
571.042 0
571.057 0
571.073 0
571.088 0
571.104 0
571.119 6
571.135 0
571.150 0
571.165 4
571.181 0
571.196 0
571.212 2
571.227 2
571.243 0
571.258 0
571.274 0
571.289 0
571.305 6
571.320 13
571.336 5
571.351 13
571.367 0
571.382 0
571.398 0
571.413 0
571.428 2
571.444 5
571.459 11
571.475 0
571.490 0
571.506 0
571.521 0
571.537 0
571.552 0
571.568 0
571.583 0
571.599 2
571.614 0
571.630 4
571.645 12
571.661 1
571.676 0
571.692 5
571.707 28
571.723 9
571.738 2
571.753 4
571.769 1
571.784 13
571.800 9
571.815 1
571.831 0
571.846 0
571.862 0
571.877 9
571.893 0
571.908 0
571.924 0
571.939 3
571.955 9
571.970 2
571.986 0
572.001 0
572.017 9
572.032 5
572.048 6
572.063 0
572.079 1
572.094 3
572.109 11
572.125 0
572.140 1
572.156 9
572.171 12
572.187 7
572.202 0
572.218 0
572.233 1
572.249 0
572.264 2
572.280 1
572.295 3
572.311 1
572.326 0
572.342 0
572.357 0
572.373 0
572.388 0
572.404 5
572.419 0
572.435 0
572.450 0
572.466 0
572.481 0
572.497 0
572.512 7
572.528 2
572.543 0
572.559 0
572.574 3
572.590 0
572.605 0
572.621 0
572.636 0
572.651 0
572.667 0
572.682 11
572.698 16
572.713 19
572.729 3
572.744 2
572.760 5
572.775 9
572.791 0
572.806 3
572.822 17
572.837 6
572.853 2
572.868 6
572.884 4
572.899 7
572.915 8
572.930 0
572.946 3
572.961 11
572.977 1
572.992 0
573.008 0
573.023 0
573.039 0
573.054 5
573.070 0
573.085 7
573.101 1
573.116 0
573.132 0
573.147 6
573.163 1
573.178 4
573.194 0
573.209 3
573.225 1
573.240 0
573.256 1
573.271 0
573.287 0
573.302 0
573.318 7
573.333 5
573.349 0
573.364 2
573.380 4
573.395 6
573.411 1
573.426 0
573.442 0
573.457 6
573.473 13
573.488 19
573.504 7
573.519 0
573.535 3
573.550 0
573.566 1
573.581 2
573.597 0
573.612 0
573.628 0
573.643 0
573.659 0
573.674 0
573.690 7
573.705 5
573.721 2
573.736 5
573.752 0
573.767 0
573.783 0
573.798 0
573.814 0
573.829 0
573.845 0
573.860 9
573.876 0
573.891 3
573.907 0
573.922 9
573.938 3
573.953 0
573.969 0
573.984 0
574.000 0
574.015 0
574.031 0
574.046 5
574.062 0
574.077 16
574.093 1
574.108 0
574.124 0
574.139 4
574.155 3
574.170 4
574.186 2
574.201 0
574.217 1
574.232 3
574.248 0
574.264 0
574.279 0
574.295 0
574.310 0
574.326 3
574.341 2
574.357 2
574.372 7
574.388 18
574.403 6
574.419 4
574.434 0
574.450 3
574.465 1
574.481 0
574.496 2
574.512 3
574.527 0
574.543 0
574.558 4
574.574 1
574.589 0
574.605 0
574.620 0
574.636 0
574.651 0
574.667 3
574.682 1
574.698 0
574.713 0
574.729 0
574.744 0
574.760 0
574.775 6
574.791 1
574.807 0
574.822 5
574.838 0
574.853 0
574.869 0
574.884 3
574.900 0
574.915 0
574.931 0
574.946 13
574.962 0
574.977 1
574.993 0
575.008 3
575.024 1
575.039 5
575.055 0
575.070 8
575.086 31
575.101 5
575.117 2
575.132 0
575.148 3
575.163 0
575.179 0
575.195 0
575.210 0
575.226 0
575.241 2
575.257 0
575.272 0
575.288 0
575.303 0
575.319 3
575.334 5
575.350 2
575.365 5
575.381 8
575.396 1
575.412 0
575.427 3
575.443 5
575.458 0
575.474 0
575.490 0
575.505 0
575.521 3
575.536 0
575.552 0
575.567 2
575.583 6
575.598 0
575.614 0
575.629 0
575.645 14
575.660 6
575.676 0
575.691 1
575.707 2
575.722 0
575.738 0
575.754 0
575.769 0
575.785 0
575.800 5
575.816 4
575.831 0
575.847 0
575.862 0
575.878 0
575.893 0
575.909 4
575.924 2
575.940 0
575.955 0
575.971 8
575.987 4
576.002 0
576.018 0
576.033 0
576.049 0
576.064 0
576.080 1
576.095 4
576.111 0
576.126 0
576.142 0
576.157 0
576.173 0
576.188 2
576.204 0
576.220 0
576.235 0
576.251 2
576.266 9
576.282 0
576.297 0
576.313 0
576.328 10
576.344 0
576.359 6
576.375 7
576.390 4
576.406 0
576.422 0
576.437 1
576.453 5
576.468 0
576.484 0
576.499 3
576.515 1
576.530 0
576.546 0
576.561 0
576.577 0
576.593 0
576.608 0
576.624 0
576.639 0
576.655 0
576.670 1
576.686 0
576.701 1
576.717 3
576.732 0
576.748 0
576.764 1
576.779 0
576.795 7
576.810 1
576.826 5
576.841 1
576.857 2
576.872 3
576.888 0
576.903 1
576.919 0
576.935 1
576.950 4
576.966 0
576.981 0
576.997 0
577.012 0
577.028 3
577.043 9
577.059 8
577.074 0
577.090 0
577.106 0
577.121 1
577.137 1
577.152 0
577.168 2
577.183 0
577.199 0
577.214 1
577.230 0
577.245 0
577.261 5
577.277 0
577.292 0
577.308 0
577.323 0
577.339 0
577.354 17
577.370 5
577.385 11
577.401 9
577.417 7
577.432 2
577.448 0
577.463 2
577.479 0
577.494 0
577.510 3
577.525 0
577.541 1
577.557 0
577.572 0
577.588 0
577.603 1
577.619 0
577.634 1
577.650 2
577.665 11
577.681 0
577.697 1
577.712 5
577.728 1
577.743 0
577.759 0
577.774 0
577.790 0
577.805 7
577.821 5
577.837 0
577.852 5
577.868 1
577.883 0
577.899 2
577.914 0
577.930 0
577.946 0
577.961 1
577.977 0
577.992 4
578.008 0
578.023 2
578.039 8
578.054 3
578.070 0
578.086 3
578.101 0
578.117 3
578.132 0
578.148 0
578.163 3
578.179 0
578.195 0
578.210 5
578.226 0
578.241 6
578.257 0
578.272 4
578.288 0
578.303 4
578.319 0
578.335 1
578.350 8
578.366 1
578.381 3
578.397 1
578.412 1
578.428 0
578.444 0
578.459 0
578.475 0
578.490 0
578.506 16
578.521 6
578.537 10
578.553 2
578.568 1
578.584 0
578.599 0
578.615 0
578.630 0
578.646 4
578.662 3
578.677 0
578.693 0
578.708 0
578.724 8
578.739 1
578.755 0
578.771 2
578.786 0
578.802 0
578.817 5
578.833 0
578.848 2
578.864 2
578.880 6
578.895 0
578.911 0
578.926 0
578.942 2
578.957 3
578.973 4
578.989 0
579.004 0
579.020 1
579.035 3
579.051 12
579.066 4
579.082 0
579.098 0
579.113 0
579.129 0
579.144 0
579.160 0
579.175 0
579.191 0
579.207 6
579.222 3
579.238 4
579.253 1
579.269 0
579.285 6
579.300 14
579.316 1
579.331 8
579.347 2
579.362 0
579.378 10
579.394 8
579.409 10
579.425 2
579.440 8
579.456 0
579.471 0
579.487 0
579.503 0
579.518 0
579.534 0
579.549 3
579.565 0
579.581 0
579.596 2
579.612 0
579.627 0
579.643 0
579.658 5
579.674 1
579.690 0
579.705 0
579.721 1
579.736 1
579.752 7
579.768 7
579.783 7
579.799 8
579.814 4
579.830 2
579.845 0
579.861 0
579.877 0
579.892 0
579.908 0
579.923 0
579.939 0
579.955 0
579.970 0
579.986 2
580.001 6
580.017 0
580.033 3
580.048 0
580.064 0
580.079 0
580.095 0
580.110 2
580.126 8
580.142 19
580.157 5
580.173 0
580.188 0
580.204 0
580.220 0
580.235 5
580.251 5
580.266 6
580.282 1
580.298 0
580.313 0
580.329 2
580.344 0
580.360 0
580.376 0
580.391 0
580.407 0
580.422 0
580.438 0
580.454 0
580.469 4
580.485 0
580.500 0
580.516 0
580.532 3
580.547 0
580.563 0
580.578 0
580.594 0
580.609 0
580.625 0
580.641 0
580.656 0
580.672 0
580.687 0
580.703 0
580.719 3
580.734 0
580.750 4
580.765 5
580.781 0
580.797 0
580.812 0
580.828 0
580.843 1
580.859 11
580.875 0
580.890 0
580.906 7
580.921 9
580.937 13
580.953 8
580.968 0
580.984 0
580.999 1
581.015 0
581.031 14
581.046 2
581.062 1
581.077 8
581.093 5
581.109 0
581.124 0
581.140 0
581.155 0
581.171 0
581.187 1
581.202 1
581.218 1
581.234 0
581.249 0
581.265 0
581.280 0
581.296 3
581.312 0
581.327 0
581.343 0
581.358 0
581.374 4
581.390 14
581.405 14
581.421 11
581.436 3
581.452 0
581.468 0
581.483 2
581.499 5
581.514 0
581.530 3
581.546 3
581.561 0
581.577 1
581.592 1
581.608 0
581.624 0
581.639 4
581.655 0
581.671 0
581.686 0
581.702 0
581.717 0
581.733 0
581.749 9
581.764 4
581.780 0
581.795 0
581.811 3
581.827 2
581.842 1
581.858 6
581.873 5
581.889 0
581.905 0
581.920 5
581.936 11
581.952 2
581.967 1
581.983 0
581.998 0
582.014 3
582.030 2
582.045 1
582.061 9
582.076 5
582.092 5
582.108 0
582.123 0
582.139 0
582.155 0
582.170 0
582.186 0
582.201 0
582.217 2
582.233 4
582.248 4
582.264 0
582.280 2
582.295 8
582.311 0
582.326 0
582.342 7
582.358 0
582.373 0
582.389 2
582.404 0
582.420 0
582.436 4
582.451 0
582.467 1
582.483 0
582.498 2
582.514 0
582.529 0
582.545 0
582.561 0
582.576 1
582.592 0
582.608 0
582.623 0
582.639 0
582.654 0
582.670 3
582.686 2
582.701 0
582.717 0
582.733 0
582.748 10
582.764 4
582.779 0
582.795 1
582.811 5
582.826 0
582.842 0
582.858 0
582.873 0
582.889 0
582.904 2
582.920 1
582.936 3
582.951 0
582.967 1
582.983 3
582.998 0
583.014 1
583.029 1
583.045 0
583.061 0
583.076 0
583.092 0
583.108 0
583.123 0
583.139 2
583.155 5
583.170 6
583.186 0
583.201 0
583.217 0
583.233 0
583.248 0
583.264 0
583.280 0
583.295 0
583.311 0
583.326 2
583.342 0
583.358 12
583.373 5
583.389 1
583.405 0
583.420 7
583.436 0
583.452 0
583.467 0
583.483 0
583.498 1
583.514 0
583.530 0
583.545 0
583.561 2
583.577 0
583.592 0
583.608 2
583.624 0
583.639 0
583.655 2
583.670 9
583.686 1
583.702 0
583.717 0
583.733 3
583.749 2
583.764 0
583.780 0
583.796 1
583.811 2
583.827 0
583.842 0
583.858 0
583.874 0
583.889 5
583.905 0
583.921 0
583.936 0
583.952 0
583.968 0
583.983 3
583.999 0
584.015 0
584.030 0
584.046 0
584.061 0
584.077 0
584.093 0
584.108 1
584.124 0
584.140 8
584.155 8
584.171 2
584.187 0
584.202 0
584.218 0
584.234 0
584.249 0
584.265 0
584.280 0
584.296 8
584.312 3
584.327 3
584.343 0
584.359 1
584.374 1
584.390 1
584.406 0
584.421 0
584.437 0
584.453 8
584.468 2
584.484 3
584.500 7
584.515 1
584.531 9
584.547 11
584.562 3
584.578 21
584.593 12
584.609 1
584.625 0
584.640 0
584.656 0
584.672 0
584.687 4
584.703 2
584.719 0
584.734 0
584.750 4
584.766 2
584.781 0
584.797 3
584.813 7
584.828 1
584.844 3
584.860 0
584.875 0
584.891 0
584.906 0
584.922 5
584.938 1
584.953 0
584.969 0
584.985 0
585.000 0
585.016 2
585.032 3
585.047 2
585.063 5
585.079 0
585.094 0
585.110 0
585.126 0
585.141 8
585.157 9
585.173 8
585.188 3
585.204 4
585.220 0
585.235 7
585.251 0
585.267 1
585.282 0
585.298 0
585.314 0
585.329 2
585.345 0
585.361 0
585.376 0
585.392 0
585.408 0
585.423 0
585.439 0
585.455 2
585.470 6
585.486 1
585.502 5
585.517 4
585.533 2
585.549 1
585.564 0
585.580 0
585.595 0
585.611 1
585.627 0
585.642 0
585.658 0
585.674 0
585.689 8
585.705 6
585.721 16
585.736 9
585.752 5
585.768 6
585.783 4
585.799 0
585.815 1
585.830 0
585.846 0
585.862 0
585.877 5
585.893 4
585.909 0
585.924 0
585.940 0
585.956 3
585.971 2
585.987 0
586.003 0
586.018 0
586.034 0
586.050 1
586.065 0
586.081 6
586.097 0
586.113 0
586.128 0
586.144 0
586.160 1
586.175 5
586.191 0
586.207 0
586.222 20
586.238 14
586.254 2
586.269 0
586.285 0
586.301 0
586.316 0
586.332 3
586.348 6
586.363 9
586.379 2
586.395 5
586.410 1
586.426 0
586.442 21
586.457 9
586.473 0
586.489 5
586.504 0
586.520 0
586.536 3
586.551 0
586.567 0
586.583 0
586.598 7
586.614 0
586.630 0
586.645 0
586.661 0
586.677 0
586.692 0
586.708 4
586.724 2
586.739 1
586.755 5
586.771 8
586.787 6
586.802 4
586.818 5
586.834 15
586.849 7
586.865 0
586.881 2
586.896 3
586.912 1
586.928 1
586.943 1
586.959 5
586.975 0
586.990 0
587.006 1
587.022 13
587.037 10
587.053 0
587.069 0
587.084 3
587.100 0
587.116 6
587.132 6
587.147 0
587.163 0
587.179 11
587.194 7
587.210 0
587.226 0
587.241 0
587.257 0
587.273 0
587.288 0
587.304 0
587.320 9
587.335 9
587.351 4
587.367 0
587.383 0
587.398 2
587.414 2
587.430 0
587.445 0
587.461 10
587.477 4
587.492 0
587.508 7
587.524 1
587.539 0
587.555 7
587.571 11
587.586 7
587.602 0
587.618 6
587.634 0
587.649 0
587.665 8
587.681 4
587.696 7
587.712 2
587.728 0
587.743 0
587.759 0
587.775 0
587.790 0
587.806 1
587.822 0
587.838 0
587.853 0
587.869 0
587.885 0
587.900 0
587.916 0
587.932 0
587.947 2
587.963 0
587.979 0
587.994 0
588.010 0
588.026 3
588.042 5
588.057 0
588.073 0
588.089 0
588.104 0
588.120 0
588.136 0
588.151 0
588.167 0
588.183 0
588.199 0
588.214 0
588.230 10
588.246 10
588.261 0
588.277 0
588.293 0
588.308 0
588.324 0
588.340 3
588.356 5
588.371 0
588.387 0
588.403 0
588.418 0
588.434 6
588.450 0
588.465 0
588.481 0
588.497 1
588.513 2
588.528 4
588.544 7
588.560 1
588.575 0
588.591 0
588.607 0
588.622 0
588.638 0
588.654 0
588.670 0
588.685 0
588.701 2
588.717 0
588.732 0
588.748 0
588.764 0
588.780 0
588.795 0
588.811 2
588.827 0
588.842 2
588.858 0
588.874 0
588.889 3
588.905 2
588.921 2
588.937 0
588.952 0
588.968 0
588.984 2
588.999 8
589.015 7
589.031 0
589.047 0
589.062 0
589.078 2
589.094 1
589.109 3
589.125 0
589.141 2
589.157 0
589.172 0
589.188 2
589.204 5
589.219 9
589.235 1
589.251 0
589.267 3
589.282 0
589.298 0
589.314 4
589.329 6
589.345 14
589.361 10
589.377 4
589.392 2
589.408 7
589.424 0
589.439 0
589.455 0
589.471 0
589.487 0
589.502 0
589.518 0
589.534 0
589.549 0
589.565 0
589.581 0
589.597 0
589.612 0
589.628 0
589.644 2
589.659 5
589.675 1
589.691 0
589.707 0
589.722 0
589.738 8
589.754 1
589.769 0
589.785 0
589.801 0
589.817 0
589.832 4
589.848 2
589.864 0
589.879 0
589.895 0
589.911 1
589.927 9
589.942 1
589.958 0
589.974 0
589.990 0
590.005 0
590.021 0
590.037 0
590.052 9
590.068 9
590.084 1
590.100 2
590.115 25
590.131 7
590.147 0
590.162 4
590.178 0
590.194 0
590.210 1
590.225 1
590.241 1
590.257 3
590.273 0
590.288 0
590.304 2
590.320 0
590.335 0
590.351 0
590.367 5
590.383 4
590.398 0
590.414 0
590.430 0
590.446 4
590.461 4
590.477 9
590.493 5
590.508 0
590.524 0
590.540 0
590.556 3
590.571 3
590.587 7
590.603 1
590.619 0
590.634 0
590.650 0
590.666 0
590.682 0
590.697 0
590.713 1
590.729 11
590.744 0
590.760 0
590.776 8
590.792 5
590.807 8
590.823 1
590.839 2
590.855 0
590.870 7
590.886 8
590.902 2
590.918 1
590.933 0
590.949 0
590.965 0
590.980 0
590.996 0
591.012 6
591.028 5
591.043 2
591.059 0
591.075 0
591.091 0
591.106 7
591.122 8
591.138 0
591.154 0
591.169 0
591.185 7
591.201 0
591.217 0
591.232 4
591.248 6
591.264 0
591.279 0
591.295 0
591.311 9
591.327 1
591.342 0
591.358 0
591.374 0
591.390 0
591.405 0
591.421 0
591.437 2
591.453 2
591.468 1
591.484 2
591.500 19
591.516 9
591.531 0
591.547 0
591.563 10
591.579 21
591.594 4
591.610 0
591.626 0
591.642 11
591.657 2
591.673 0
591.689 0
591.705 4
591.720 0
591.736 0
591.752 0
591.767 0
591.783 0
591.799 0
591.815 4
591.830 0
591.846 2
591.862 0
591.878 6
591.893 1
591.909 4
591.925 0
591.941 0
591.956 0
591.972 0
591.988 0
592.004 0
592.019 0
592.035 2
592.051 1
592.067 9
592.082 10
592.098 0
592.114 0
592.130 1
592.145 0
592.161 0
592.177 1
592.193 0
592.208 2
592.224 6
592.240 0
592.256 0
592.271 0
592.287 3
592.303 1
592.319 0
592.334 0
592.350 0
592.366 0
592.382 0
592.398 0
592.413 0
592.429 0
592.445 0
592.461 0
592.476 0
592.492 0
592.508 0
592.524 2
592.539 1
592.555 4
592.571 1
592.587 5
592.602 4
592.618 0
592.634 0
592.650 4
592.665 9
592.681 3
592.697 11
592.713 12
592.728 1
592.744 0
592.760 0
592.776 0
592.791 0
592.807 0
592.823 11
592.839 18
592.854 9
592.870 4
592.886 3
592.902 5
592.918 1
592.933 0
592.949 2
592.965 6
592.981 0
592.996 0
593.012 0
593.028 2
593.044 0
593.059 2
593.075 1
593.091 0
593.107 0
593.122 0
593.138 0
593.154 0
593.170 7
593.185 0
593.201 0
593.217 3
593.233 1
593.249 0
593.264 0
593.280 2
593.296 0
593.312 0
593.327 3
593.343 0
593.359 0
593.375 0
593.390 4
593.406 7
593.422 1
593.438 0
593.454 2
593.469 0
593.485 2
593.501 1
593.517 0
593.532 0
593.548 0
593.564 0
593.580 1
593.595 5
593.611 1
593.627 0
593.643 0
593.659 0
593.674 10
593.690 2
593.706 0
593.722 0
593.737 0
593.753 0
593.769 0
593.785 0
593.800 9
593.816 1
593.832 4
593.848 0
593.864 5
593.879 0
593.895 0
593.911 0
593.927 11
593.942 3
593.958 1
593.974 7
593.990 1
594.006 9
594.021 12
594.037 4
594.053 2
594.069 4
594.084 7
594.100 2
594.116 9
594.132 17
594.148 6
594.163 1
594.179 0
594.195 3
594.211 0
594.226 0
594.242 0
594.258 0
594.274 0
594.290 10
594.305 7
594.321 7
594.337 1
594.353 0
594.368 0
594.384 0
594.400 0
594.416 0
594.432 0
594.447 3
594.463 0
594.479 0
594.495 0
594.510 0
594.526 3
594.542 1
594.558 0
594.574 0
594.589 0
594.605 0
594.621 0
594.637 0
594.653 0
594.668 0
594.684 0
594.700 0
594.716 0
594.731 0
594.747 0
594.763 0
594.779 2
594.795 0
594.810 4
594.826 6
594.842 7
594.858 0
594.874 0
594.889 1
594.905 0
594.921 0
594.937 0
594.952 0
594.968 0
594.984 0
595.000 1
595.016 2
595.031 1
595.047 2
595.063 6
595.079 10
595.095 2
595.110 0
595.126 0
595.142 10
595.158 2
595.174 3
595.189 9
595.205 1
595.221 0
595.237 1
595.252 4
595.268 7
595.284 4
595.300 1
595.316 0
595.331 0
595.347 0
595.363 0
595.379 0
595.395 3
595.410 5
595.426 0
595.442 2
595.458 1
595.474 1
595.489 0
595.505 3
595.521 2
595.537 9
595.553 4
595.568 2
595.584 1
595.600 1
595.616 6
595.632 13
595.647 5
595.663 0
595.679 0
595.695 12
595.711 10
595.726 3
595.742 1
595.758 0
595.774 0
595.790 0
595.805 1
595.821 0
595.837 0
595.853 0
595.869 0
595.884 0
595.900 0
595.916 0
595.932 0
595.948 0
595.963 0
595.979 0
595.995 2
596.011 0
596.027 0
596.042 0
596.058 0
596.074 4
596.090 8
596.106 6
596.121 1
596.137 6
596.153 10
596.169 4
596.185 0
596.200 0
596.216 7
596.232 0
596.248 0
596.264 0
596.279 5
596.295 0
596.311 2
596.327 10
596.343 5
596.358 1
596.374 2
596.390 5
596.406 2
596.422 1
596.438 1
596.453 5
596.469 1
596.485 5
596.501 2
596.517 0
596.532 0
596.548 0
596.564 7
596.580 8
596.596 3
596.611 0
596.627 0
596.643 3
596.659 0
596.675 0
596.690 5
596.706 1
596.722 2
596.738 3
596.754 0
596.770 4
596.785 2
596.801 0
596.817 0
596.833 0
596.849 5
596.864 0
596.880 0
596.896 0
596.912 0
596.928 0
596.943 1
596.959 5
596.975 3
596.991 1
597.007 3
597.023 0
597.038 0
597.054 0
597.070 0
597.086 0
597.102 2
597.117 2
597.133 2
597.149 2
597.165 2
597.181 0
597.197 0
597.212 0
597.228 0
597.244 0
597.260 5
597.276 1
597.291 0
597.307 0
597.323 3
597.339 2
597.355 3
597.371 5
597.386 0
597.402 0
597.418 1
597.434 0
597.450 0
597.465 2
597.481 0
597.497 5
597.513 0
597.529 9
597.545 10
597.560 2
597.576 2
597.592 0
597.608 0
597.624 4
597.640 8
597.655 2
597.671 0
597.687 5
597.703 0
597.719 1
597.734 12
597.750 2
597.766 0
597.782 0
597.798 8
597.814 7
597.829 0
597.845 3
597.861 0
597.877 0
597.893 4
597.909 10
597.924 1
597.940 0
597.956 1
597.972 4
597.988 2
598.004 0
598.019 2
598.035 2
598.051 0
598.067 0
598.083 0
598.099 0
598.114 0
598.130 4
598.146 0
598.162 0
598.178 0
598.194 0
598.209 0
598.225 0
598.241 0
598.257 0
598.273 0
598.289 0
598.304 2
598.320 0
598.336 0
598.352 3
598.368 14
598.384 0
598.399 0
598.415 0
598.431 0
598.447 12
598.463 2
598.479 0
598.494 1
598.510 5
598.526 1
598.542 0
598.558 3
598.574 1
598.589 0
598.605 0
598.621 0
598.637 11
598.653 4
598.669 2
598.684 8
598.700 1
598.716 0
598.732 3
598.748 0
598.764 1
598.779 1
598.795 5
598.811 0
598.827 0
598.843 3
598.859 5
598.874 4
598.890 2
598.906 0
598.922 3
598.938 0
598.954 6
598.970 0
598.985 0
599.001 0
599.017 2
599.033 0
599.049 0
599.065 0
599.080 0
599.096 0
599.112 7
599.128 0
599.144 0
599.160 0
599.175 0
599.191 2
599.207 4
599.223 1
599.239 0
599.255 0
599.271 0
599.286 0
599.302 0
599.318 0
599.334 0
599.350 2
599.366 6
599.381 9
599.397 1
599.413 0
599.429 1
599.445 4
599.461 2
599.477 3
599.492 0
599.508 1
599.524 0
599.540 0
599.556 9
599.572 9
599.587 0
599.603 0
599.619 0
599.635 11
599.651 14
599.667 1
599.683 0
599.698 0
599.714 0
599.730 0
599.746 2
599.762 0
599.778 3
599.794 0
599.809 3
599.825 0
599.841 1
599.857 0
599.873 2
599.889 2
599.905 8
599.920 4
599.936 1
599.952 0
599.968 5
599.984 8
600.000 1
600.016 0
600.031 1
600.047 9
600.063 2
600.079 10
600.095 1
600.111 0
600.127 0
600.142 0
600.158 0
600.174 0
600.190 0
600.206 3
600.222 1
600.238 0
600.253 0
600.269 0
600.285 0
600.301 0
600.317 4
600.333 4
600.349 0
600.364 0
600.380 0
600.396 1
600.412 1
600.428 3
600.444 8
600.460 9
600.475 3
600.491 0
600.507 0
600.523 4
600.539 0
600.555 0
600.571 0
600.586 0
600.602 0
600.618 4
600.634 0
600.650 7
600.666 5
600.682 1
600.697 1
600.713 10
600.729 0
600.745 0
600.761 0
600.777 0
600.793 0
600.809 8
600.824 3
600.840 0
600.856 0
600.872 0
600.888 0
600.904 0
600.920 1
600.935 4
600.951 6
600.967 1
600.983 5
600.999 5
601.015 10
601.031 3
601.047 0
601.062 0
601.078 0
601.094 0
601.110 3
601.126 2
601.142 0
601.158 2
601.174 1
601.189 2
601.205 0
601.221 0
601.237 0
601.253 0
601.269 0
601.285 0
601.301 0
601.316 0
601.332 0
601.348 9
601.364 0
601.380 0
601.396 0
601.412 0
601.427 0
601.443 0
601.459 1
601.475 1
601.491 2
601.507 4
601.523 0
601.539 14
601.554 6
601.570 2
601.586 2
601.602 11
601.618 8
601.634 0
601.650 2
601.666 3
601.682 7
601.697 0
601.713 0
601.729 0
601.745 0
601.761 3
601.777 3
601.793 2
601.809 6
601.824 0
601.840 5
601.856 8
601.872 0
601.888 0
601.904 2
601.920 0
601.936 0
601.951 0
601.967 0
601.983 0
601.999 0
602.015 5
602.031 0
602.047 0
602.063 0
602.079 3
602.094 3
602.110 3
602.126 0
602.142 0
602.158 1
602.174 0
602.190 0
602.206 5
602.221 0
602.237 1
602.253 10
602.269 8
602.285 3
602.301 1
602.317 2
602.333 1
602.349 0
602.364 5
602.380 5
602.396 0
602.412 3
602.428 0
602.444 0
602.460 1
602.476 3
602.492 0
602.507 0
602.523 1
602.539 0
602.555 1
602.571 4
602.587 5
602.603 0
602.619 0
602.635 0
602.650 0
602.666 0
602.682 2
602.698 0
602.714 1
602.730 0
602.746 0
602.762 0
602.778 0
602.793 0
602.809 0
602.825 0
602.841 0
602.857 0
602.873 18
602.889 4
602.905 0
602.921 0
602.936 0
602.952 0
602.968 0
602.984 0
603.000 0
603.016 1
603.032 0
603.048 0
603.064 8
603.080 0
603.095 0
603.111 16
603.127 8
603.143 3
603.159 0
603.175 0
603.191 0
603.207 0
603.223 0
603.239 0
603.254 5
603.270 1
603.286 6
603.302 0
603.318 1
603.334 2
603.350 0
603.366 0
603.382 0
603.398 0
603.413 7
603.429 2
603.445 0
603.461 0
603.477 0
603.493 0
603.509 0
603.525 1
603.541 1
603.557 0
603.572 2
603.588 3
603.604 1
603.620 0
603.636 2
603.652 0
603.668 0
603.684 0
603.700 0
603.716 9
603.731 4
603.747 0
603.763 1
603.779 10
603.795 3
603.811 0
603.827 0
603.843 0
603.859 0
603.875 1
603.891 0
603.906 0
603.922 0
603.938 0
603.954 0
603.970 1
603.986 6
604.002 0
604.018 0
604.034 0
604.050 0
604.066 0
604.081 0
604.097 6
604.113 0
604.129 0
604.145 4
604.161 3
604.177 0
604.193 4
604.209 0
604.225 0
604.241 0
604.256 1
604.272 3
604.288 0
604.304 0
604.320 0
604.336 0
604.352 0
604.368 2
604.384 1
604.400 0
604.416 2
604.431 2
604.447 1
604.463 0
604.479 0
604.495 0
604.511 0
604.527 0
604.543 9
604.559 2
604.575 2
604.591 1
604.607 0
604.622 0
604.638 0
604.654 0
604.670 0
604.686 0
604.702 0
604.718 0
604.734 0
604.750 0
604.766 0
604.782 0
604.798 0
604.813 10
604.829 5
604.845 0
604.861 2
604.877 0
604.893 0
604.909 0
604.925 0
604.941 2
604.957 15
604.973 2
604.989 2
605.005 0
605.020 0
605.036 5
605.052 7
605.068 0
605.084 0
605.100 0
605.116 0
605.132 0
605.148 0
605.164 9
605.180 3
605.196 2
605.212 1
605.227 8
605.243 4
605.259 0
605.275 0
605.291 0
605.307 0
605.323 0
605.339 2
605.355 5
605.371 0
605.387 1
605.403 7
605.419 12
605.434 4
605.450 0
605.466 0
605.482 0
605.498 4
605.514 0
605.530 0
605.546 3
605.562 0
605.578 0
605.594 0
605.610 3
605.626 1
605.642 3
605.657 0
605.673 1
605.689 6
605.705 3
605.721 0
605.737 0
605.753 9
605.769 2
605.785 0
605.801 0
605.817 0
605.833 0
605.849 0
605.865 0
605.881 0
605.896 1
605.912 1
605.928 2
605.944 10
605.960 7
605.976 4
605.992 9
606.008 0
606.024 0
606.040 0
606.056 0
606.072 2
606.088 0
606.104 0
606.120 0
606.135 2
606.151 1
606.167 0
606.183 0
606.199 0
606.215 7
606.231 0
606.247 3
606.263 0
606.279 0
606.295 0
606.311 0
606.327 0
606.343 1
606.359 2
606.375 0
606.390 13
606.406 26
606.422 6
606.438 5
606.454 0
606.470 0
606.486 1
606.502 10
606.518 1
606.534 0
606.550 0
606.566 0
606.582 0
606.598 7
606.614 5
606.630 4
606.646 0
606.661 6
606.677 3
606.693 7
606.709 17
606.725 2
606.741 5
606.757 0
606.773 0
606.789 0
606.805 0
606.821 5
606.837 18
606.853 3
606.869 2
606.885 0
606.901 0
606.917 0
606.933 2
606.948 0
606.964 0
606.980 0
606.996 0
607.012 4
607.028 0
607.044 3
607.060 4
607.076 0
607.092 0
607.108 0
607.124 0
607.140 0
607.156 1
607.172 4
607.188 1
607.204 16
607.220 0
607.236 0
607.252 2
607.267 1
607.283 4
607.299 0
607.315 2
607.331 0
607.347 0
607.363 0
607.379 0
607.395 2
607.411 1
607.427 0
607.443 0
607.459 0
607.475 6
607.491 1
607.507 0
607.523 2
607.539 0
607.555 0
607.571 0
607.587 0
607.602 0
607.618 0
607.634 0
607.650 6
607.666 1
607.682 15
607.698 8
607.714 3
607.730 0
607.746 0
607.762 7
607.778 5
607.794 0
607.810 0
607.826 2
607.842 0
607.858 0
607.874 0
607.890 0
607.906 0
607.922 0
607.938 1
607.954 2
607.970 2
607.985 0
608.001 0
608.017 0
608.033 1
608.049 0
608.065 0
608.081 0
608.097 0
608.113 1
608.129 4
608.145 2
608.161 7
608.177 0
608.193 0
608.209 0
608.225 1
608.241 0
608.257 3
608.273 3
608.289 2
608.305 11
608.321 10
608.337 0
608.353 4
608.369 3
608.385 5
608.401 0
608.417 5
608.432 1
608.448 5
608.464 6
608.480 5
608.496 5
608.512 0
608.528 0
608.544 9
608.560 7
608.576 6
608.592 2
608.608 2
608.624 0
608.640 0
608.656 0
608.672 2
608.688 0
608.704 0
608.720 0
608.736 1
608.752 0
608.768 0
608.784 0
608.800 0
608.816 0
608.832 2
608.848 0
608.864 0
608.880 1
608.896 1
608.912 0
608.928 0
608.944 0
608.959 0
608.975 0
608.991 0
609.007 2
609.023 0
609.039 2
609.055 6
609.071 0
609.087 0
609.103 0
609.119 0
609.135 3
609.151 0
609.167 0
609.183 0
609.199 0
609.215 0
609.231 0
609.247 2
609.263 0
609.279 5
609.295 7
609.311 2
609.327 0
609.343 0
609.359 0
609.375 0
609.391 1
609.407 1
609.423 0
609.439 0
609.455 1
609.471 0
609.487 0
609.503 0
609.519 0
609.535 0
609.551 0
609.567 0
609.583 1
609.599 1
609.615 0
609.631 4
609.647 4
609.663 12
609.679 13
609.694 2
609.710 0
609.726 1
609.742 4
609.758 2
609.774 0
609.790 3
609.806 8
609.822 2
609.838 2
609.854 4
609.870 1
609.886 0
609.902 0
609.918 0
609.934 3
609.950 1
609.966 0
609.982 0
609.998 0
610.014 0
610.030 0
610.046 0
610.062 0
610.078 0
610.094 0
610.110 0
610.126 7
610.142 9
610.158 3
610.174 0
610.190 0
610.206 0
610.222 0
610.238 0
610.254 0
610.270 5
610.286 5
610.302 0
610.318 0
610.334 0
610.350 1
610.366 7
610.382 4
610.398 0
610.414 0
610.430 0
610.446 1
610.462 0
610.478 6
610.494 2
610.510 3
610.526 7
610.542 1
610.558 0
610.574 3
610.590 4
610.606 1
610.622 2
610.638 2
610.654 11
610.670 6
610.686 0
610.702 0
610.718 3
610.734 2
610.750 0
610.766 0
610.782 4
610.798 1
610.814 2
610.830 1
610.846 1
610.862 4
610.878 2
610.894 3
610.910 2
610.926 2
610.942 0
610.958 14
610.974 7
610.990 0
611.006 0
611.022 5
611.038 2
611.054 0
611.070 2
611.086 0
611.102 0
611.118 4
611.134 0
611.150 7
611.166 5
611.182 8
611.198 3
611.214 0
611.230 0
611.246 0
611.262 0
611.278 0
611.294 0
611.310 0
611.326 8
611.342 3
611.358 10
611.374 5
611.390 4
611.406 9
611.422 0
611.438 0
611.454 3
611.470 3
611.486 4
611.502 3
611.518 0
611.534 4
611.550 4
611.566 0
611.582 0
611.598 0
611.614 0
611.630 0
611.646 0
611.662 0
611.678 0
611.694 0
611.710 7
611.726 0
611.742 0
611.758 0
611.774 5
611.790 3
611.806 0
611.822 0
611.838 4
611.854 0
611.870 1
611.886 4
611.902 3
611.918 1
611.934 0
611.950 0
611.966 0
611.982 10
611.998 0
612.014 3
612.030 2
612.046 0
612.062 0
612.078 0
612.094 0
612.110 0
612.126 0
612.142 0
612.158 0
612.174 0
612.190 3
612.206 5
612.222 1
612.238 10
612.254 8
612.270 9
612.287 4
612.303 0
612.319 1
612.335 10
612.351 2
612.367 1
612.383 8
612.399 6
612.415 0
612.431 1
612.447 2
612.463 0
612.479 10
612.495 6
612.511 2
612.527 5
612.543 1
612.559 9
612.575 13
612.591 10
612.607 5
612.623 0
612.639 3
612.655 0
612.671 0
612.687 0
612.703 2
612.719 0
612.735 0
612.751 0
612.767 1
612.783 3
612.799 0
612.815 0
612.831 0
612.847 2
612.863 1
612.879 1
612.895 0
612.911 0
612.927 0
612.943 0
612.959 0
612.975 6
612.991 10
613.007 0
613.024 0
613.040 0
613.056 4
613.072 0
613.088 1
613.104 0
613.120 0
613.136 0
613.152 0
613.168 0
613.184 1
613.200 3
613.216 1
613.232 0
613.248 0
613.264 13
613.280 4
613.296 0
613.312 0
613.328 1
613.344 6
613.360 3
613.376 2
613.392 3
613.408 9
613.424 4
613.440 3
613.456 0
613.472 3
613.488 0
613.504 0
613.520 2
613.536 16
613.553 15
613.569 8
613.585 2
613.601 0
613.617 0
613.633 7
613.649 1
613.665 7
613.681 5
613.697 4
613.713 2
613.729 9
613.745 3
613.761 3
613.777 17
613.793 12
613.809 4
613.825 0
613.841 0
613.857 0
613.873 6
613.889 15
613.905 7
613.921 12
613.937 9
613.953 3
613.969 3
613.986 0
614.002 4
614.018 0
614.034 1
614.050 0
614.066 7
614.082 6
614.098 3
614.114 0
614.130 0
614.146 0
614.162 0
614.178 7
614.194 11
614.210 8
614.226 9
614.242 1
614.258 0
614.274 17
614.290 2
614.306 4
614.322 1
614.338 4
614.354 3
614.371 3
614.387 10
614.403 9
614.419 2
614.435 9
614.451 3
614.467 0
614.483 1
614.499 6
614.515 10
614.531 17
614.547 10
614.563 0
614.579 0
614.595 3
614.611 8
614.627 10
614.643 10
614.659 9
614.675 13
614.691 8
614.707 9
614.724 2
614.740 5
614.756 0
614.772 3
614.788 1
614.804 0
614.820 4
614.836 5
614.852 0
614.868 4
614.884 3
614.900 3
614.916 1
614.932 1
614.948 11
614.964 3
614.980 4
614.996 6
615.012 4
615.029 3
615.045 5
615.061 0
615.077 0
615.093 0
615.109 1
615.125 4
615.141 5
615.157 8
615.173 2
615.189 3
615.205 17
615.221 6
615.237 0
615.253 0
615.269 22
615.285 17
615.301 12
615.317 19
615.334 10
615.350 0
615.366 1
615.382 5
615.398 6
615.414 0
615.430 8
615.446 5
615.462 11
615.478 6
615.494 0
615.510 4
615.526 4
615.542 2
615.558 5
615.574 0
615.590 0
615.607 0
615.623 0
615.639 0
615.655 0
615.671 0
615.687 0
615.703 4
615.719 9
615.735 0
615.751 0
615.767 0
615.783 1
615.799 11
615.815 3
615.831 2
615.847 0
615.864 0
615.880 5
615.896 1
615.912 0
615.928 2
615.944 15
615.960 4
615.976 0
615.992 11
616.008 2
616.024 5
616.040 3
616.056 2
616.072 0
616.088 6
616.105 0
616.121 2
616.137 0
616.153 0
616.169 0
616.185 1
616.201 4
616.217 1
616.233 11
616.249 0
616.265 0
616.281 0
616.297 5
616.313 0
616.329 11
616.346 15
616.362 14
616.378 13
616.394 10
616.410 3
616.426 1
616.442 0
616.458 0
616.474 0
616.490 0
616.506 1
616.522 0
616.538 0
616.554 0
616.571 4
616.587 2
616.603 0
616.619 0
616.635 0
616.651 0
616.667 0
616.683 9
616.699 0
616.715 0
616.731 1
616.747 0
616.763 1
616.780 5
616.796 6
616.812 2
616.828 0
616.844 1
616.860 1
616.876 0
616.892 0
616.908 0
616.924 7
616.940 2
616.956 0
616.972 0
616.989 0
617.005 0
617.021 0
617.037 0
617.053 0
617.069 0
617.085 0
617.101 5
617.117 4
617.133 1
617.149 0
617.165 7
617.181 0
617.198 2
617.214 0
617.230 1
617.246 12
617.262 5
617.278 1
617.294 0
617.310 5
617.326 3
617.342 1
617.358 0
617.374 15
617.391 10
617.407 0
617.423 3
617.439 3
617.455 2
617.471 0
617.487 3
617.503 6
617.519 0
617.535 0
617.551 0
617.568 0
617.584 0
617.600 0
617.616 11
617.632 2
617.648 0
617.664 4
617.680 3
617.696 0
617.712 0
617.728 2
617.744 3
617.761 3
617.777 0
617.793 0
617.809 3
617.825 10
617.841 4
617.857 0
617.873 0
617.889 13
617.905 5
617.921 0
617.938 2
617.954 0
617.970 3
617.986 0
618.002 0
618.018 2
618.034 2
618.050 2
618.066 7
618.082 5
618.098 0
618.115 0
618.131 1
618.147 5
618.163 1
618.179 3
618.195 6
618.211 9
618.227 6
618.243 0
618.259 0
618.275 0
618.292 5
618.308 5
618.324 5
618.340 6
618.356 2
618.372 0
618.388 5
618.404 0
618.420 1
618.436 0
618.453 0
618.469 0
618.485 4
618.501 0
618.517 0
618.533 0
618.549 1
618.565 1
618.581 0
618.597 0
618.614 0
618.630 10
618.646 3
618.662 12
618.678 2
618.694 1
618.710 1
618.726 4
618.742 8
618.758 1
618.775 5
618.791 3
618.807 0
618.823 2
618.839 0
618.855 0
618.871 0
618.887 0
618.903 0
618.919 0
618.936 0
618.952 0
618.968 0
618.984 1
619.000 7
619.016 4
619.032 4
619.048 3
619.064 0
619.081 4
619.097 1
619.113 7
619.129 2
619.145 3
619.161 1
619.177 2
619.193 1
619.209 8
619.225 5
619.242 0
619.258 0
619.274 3
619.290 2
619.306 0
619.322 5
619.338 9
619.354 2
619.370 1
619.387 5
619.403 3
619.419 1
619.435 0
619.451 0
619.467 2
619.483 0
619.499 0
619.515 0
619.532 5
619.548 1
619.564 1
619.580 0
619.596 4
619.612 1
619.628 0
619.644 3
619.660 1
619.677 8
619.693 4
619.709 0
619.725 0
619.741 4
619.757 2
619.773 0
619.789 0
619.806 2
619.822 13
619.838 5
619.854 8
619.870 3
619.886 2
619.902 5
619.918 5
619.934 1
619.951 0
619.967 0
619.983 0
619.999 0
620.015 0
620.031 0
620.047 0
620.063 0
620.079 2
620.096 8
620.112 7
620.128 1
620.144 1
620.160 2
620.176 4
620.192 5
620.208 10
620.225 3
620.241 0
620.257 6
620.273 1
620.289 0
620.305 6
620.321 0
620.337 3
620.354 1
620.370 1
620.386 8
620.402 2
620.418 0
620.434 2
620.450 4
620.466 6
620.483 0
620.499 2
620.515 3
620.531 8
620.547 4
620.563 1
620.579 0
620.595 0
620.612 0
620.628 0
620.644 0
620.660 0
620.676 0
620.692 0
620.708 0
620.724 0
620.741 0
620.757 0
620.773 0
620.789 0
620.805 0
620.821 1
620.837 0
620.853 0
620.870 0
620.886 1
620.902 4
620.918 0
620.934 0
620.950 0
620.966 0
620.982 0
620.999 0
621.015 0
621.031 0
621.047 0
621.063 0
621.079 1
621.095 3
621.112 5
621.128 0
621.144 7
621.160 3
621.176 14
621.192 1
621.208 0
621.224 0
621.241 0
621.257 1
621.273 0
621.289 0
621.305 1
621.321 10
621.337 0
621.354 0
621.370 0
621.386 0
621.402 0
621.418 1
621.434 0
621.450 11
621.467 6
621.483 1
621.499 0
621.515 0
621.531 0
621.547 0
621.563 0
621.579 0
621.596 2
621.612 5
621.628 10
621.644 3
621.660 6
621.676 1
621.692 1
621.709 0
621.725 0
621.741 0
621.757 1
621.773 0
621.789 1
621.805 6
621.822 0
621.838 0
621.854 3
621.870 0
621.886 0
621.902 17
621.918 5
621.935 11
621.951 3
621.967 1
621.983 0
621.999 4
622.015 0
622.031 0
622.048 8
622.064 0
622.080 0
622.096 0
622.112 0
622.128 1
622.144 0
622.161 4
622.177 7
622.193 20
622.209 9
622.225 5
622.241 1
622.257 12
622.274 7
622.290 0
622.306 0
622.322 1
622.338 0
622.354 0
622.370 3
622.387 0
622.403 0
622.419 5
622.435 2
622.451 0
622.467 0
622.484 10
622.500 0
622.516 0
622.532 9
622.548 0
622.564 3
622.580 1
622.597 0
622.613 0
622.629 0
622.645 0
622.661 0
622.677 0
622.694 5
622.710 2
622.726 0
622.742 6
622.758 0
622.774 0
622.790 0
622.807 0
622.823 0
622.839 1
622.855 5
622.871 7
622.887 0
622.904 1
622.920 5
622.936 1
622.952 0
622.968 4
622.984 3
623.000 0
623.017 1
623.033 1
623.049 7
623.065 0
623.081 0
623.097 4
623.114 5
623.130 24
623.146 5
623.162 0
623.178 0
623.194 2
623.211 0
623.227 1
623.243 2
623.259 0
623.275 0
623.291 3
623.307 2
623.324 16
623.340 3
623.356 7
623.372 2
623.388 1
623.404 5
623.421 0
623.437 0
623.453 0
623.469 0
623.485 1
623.501 0
623.518 0
623.534 0
623.550 0
623.566 9
623.582 6
623.598 0
623.615 0
623.631 0
623.647 0
623.663 0
623.679 5
623.695 0
623.712 2
623.728 0
623.744 0
623.760 0
623.776 0
623.792 0
623.809 0
623.825 2
623.841 6
623.857 1
623.873 0
623.889 0
623.906 0
623.922 0
623.938 0
623.954 8
623.970 5
623.986 4
624.003 1
624.019 0
624.035 3
624.051 7
624.067 13
624.083 6
624.100 0
624.116 0
624.132 2
624.148 14
624.164 3
624.180 10
624.197 11
624.213 7
624.229 5
624.245 8
624.261 9
624.278 3
624.294 0
624.310 0
624.326 8
624.342 6
624.358 0
624.375 2
624.391 0
624.407 0
624.423 2
624.439 3
624.455 5
624.472 6
624.488 0
624.504 12
624.520 12
624.536 8
624.552 8
624.569 1
624.585 0
624.601 0
624.617 0
624.633 0
624.650 0
624.666 0
624.682 0
624.698 0
624.714 3
624.730 7
624.747 2
624.763 5
624.779 10
624.795 8
624.811 19
624.828 12
624.844 1
624.860 3
624.876 12
624.892 8
624.908 8
624.925 0
624.941 7
624.957 5
624.973 0
624.989 0
625.006 1
625.022 5
625.038 1
625.054 1
625.070 5
625.086 2
625.103 0
625.119 2
625.135 0
625.151 2
625.167 1
625.184 0
625.200 0
625.216 2
625.232 6
625.248 6
625.264 0
625.281 0
625.297 0
625.313 0
625.329 0
625.345 0
625.362 0
625.378 2
625.394 4
625.410 1
625.426 0
625.443 0
625.459 0
625.475 1
625.491 0
625.507 15
625.523 5
625.540 15
625.556 3
625.572 8
625.588 11
625.604 1
625.621 0
625.637 0
625.653 0
625.669 7
625.685 5
625.702 1
625.718 2
625.734 2
625.750 3
625.766 0
625.783 0
625.799 5
625.815 0
625.831 1
625.847 5
625.864 0
625.880 0
625.896 3
625.912 0
625.928 0
625.944 0
625.961 3
625.977 0
625.993 5
626.009 0
626.025 0
626.042 8
626.058 14
626.074 0
626.090 0
626.106 3
626.123 21
626.139 5
626.155 0
626.171 0
626.187 7
626.204 5
626.220 0
626.236 3
626.252 5
626.268 1
626.285 17
626.301 4
626.317 8
626.333 8
626.349 3
626.366 0
626.382 0
626.398 11
626.414 4
626.430 0
626.447 6
626.463 0
626.479 11
626.495 8
626.511 4
626.528 0
626.544 8
626.560 10
626.576 0
626.592 0
626.609 2
626.625 0
626.641 2
626.657 5
626.673 3
626.690 3
626.706 2
626.722 0
626.738 0
626.755 0
626.771 3
626.787 0
626.803 4
626.819 1
626.836 3
626.852 0
626.868 0
626.884 0
626.900 8
626.917 2
626.933 4
626.949 1
626.965 3
626.981 0
626.998 7
627.014 11
627.030 3
627.046 3
627.062 12
627.079 3
627.095 5
627.111 10
627.127 8
627.143 0
627.160 0
627.176 0
627.192 2
627.208 0
627.225 0
627.241 6
627.257 3
627.273 5
627.289 0
627.306 4
627.322 1
627.338 0
627.354 0
627.370 0
627.387 0
627.403 7
627.419 7
627.435 9
627.452 9
627.468 1
627.484 6
627.500 7
627.516 15
627.533 1
627.549 0
627.565 4
627.581 0
627.597 0
627.614 5
627.630 0
627.646 5
627.662 2
627.679 0
627.695 0
627.711 12
627.727 5
627.743 0
627.760 5
627.776 5
627.792 9
627.808 2
627.825 0
627.841 0
627.857 4
627.873 0
627.889 3
627.906 0
627.922 0
627.938 3
627.954 1
627.971 1
627.987 2
628.003 2
628.019 1
628.035 3
628.052 1
628.068 4
628.084 1
628.100 0
628.117 7
628.133 9
628.149 6
628.165 13
628.181 0
628.198 2
628.214 14
628.230 6
628.246 0
628.263 0
628.279 4
628.295 0
628.311 0
628.327 0
628.344 1
628.360 0
628.376 0
628.392 0
628.409 4
628.425 6
628.441 4
628.457 0
628.473 7
628.490 1
628.506 0
628.522 0
628.538 3
628.555 6
628.571 3
628.587 0
628.603 0
628.620 0
628.636 1
628.652 0
628.668 0
628.684 0
628.701 0
628.717 0
628.733 12
628.749 9
628.766 2
628.782 0
628.798 0
628.814 0
628.831 9
628.847 1
628.863 5
628.879 5
628.895 5
628.912 11
628.928 2
628.944 0
628.960 1
628.977 0
628.993 8
629.009 1
629.025 0
629.042 0
629.058 0
629.074 0
629.090 6
629.107 5
629.123 0
629.139 0
629.155 2
629.171 0
629.188 0
629.204 4
629.220 0
629.236 0
629.253 6
629.269 4
629.285 0
629.301 0
629.318 1
629.334 7
629.350 7
629.366 7
629.383 0
629.399 0
629.415 0
629.431 9
629.448 5
629.464 1
629.480 0
629.496 0
629.512 0
629.529 5
629.545 8
629.561 3
629.577 16
629.594 6
629.610 2
629.626 10
629.642 6
629.659 5
629.675 0
629.691 0
629.707 7
629.724 6
629.740 1
629.756 0
629.772 0
629.789 4
629.805 2
629.821 0
629.837 3
629.854 0
629.870 0
629.886 0
629.902 4
629.919 20
629.935 12
629.951 7
629.967 3
629.984 0
630.000 0
630.016 0
630.032 2
630.049 0
630.065 0
630.081 4
630.097 0
630.114 0
630.130 3
630.146 4
630.162 0
630.179 1
630.195 1
630.211 0
630.227 4
630.244 9
630.260 0
630.276 0
630.292 2
630.309 3
630.325 1
630.341 3
630.357 0
630.374 0
630.390 0
630.406 0
630.422 12
630.439 7
630.455 9
630.471 9
630.487 1
630.504 0
630.520 0
630.536 0
630.552 4
630.569 6
630.585 5
630.601 3
630.617 3
630.634 0
630.650 1
630.666 0
630.682 1
630.699 0
630.715 0
630.731 0
630.747 1
630.764 2
630.780 9
630.796 0
630.812 0
630.829 5
630.845 5
630.861 3
630.877 0
630.894 0
630.910 0
630.926 0
630.943 1
630.959 1
630.975 0
630.991 0
631.008 0
631.024 0
631.040 4
631.056 0
631.073 1
631.089 0
631.105 0
631.121 10
631.138 8
631.154 2
631.170 0
631.186 7
631.203 4
631.219 5
631.235 0
631.251 2
631.268 1
631.284 3
631.300 3
631.317 11
631.333 2
631.349 1
631.365 0
631.382 0
631.398 0
631.414 0
631.430 0
631.447 1
631.463 0
631.479 0
631.495 0
631.512 0
631.528 3
631.544 2
631.561 1
631.577 5
631.593 17
631.609 6
631.626 1
631.642 0
631.658 4
631.674 5
631.691 2
631.707 0
631.723 6
631.739 4
631.756 0
631.772 4
631.788 1
631.805 2
631.821 0
631.837 0
631.853 1
631.870 4
631.886 6
631.902 1
631.918 3
631.935 7
631.951 3
631.967 2
631.984 0
632.000 3
632.016 2
632.032 6
632.049 0
632.065 0
632.081 0
632.097 0
632.114 0
632.130 0
632.146 3
632.163 4
632.179 3
632.195 2
632.211 1
632.228 3
632.244 1
632.260 2
632.277 8
632.293 9
632.309 1
632.325 0
632.342 0
632.358 1
632.374 1
632.390 0
632.407 1
632.423 0
632.439 0
632.456 3
632.472 0
632.488 0
632.504 1
632.521 0
632.537 3
632.553 6
632.570 10
632.586 1
632.602 0
632.618 1
632.635 5
632.651 7
632.667 9
632.684 6
632.700 0
632.716 0
632.732 0
632.749 4
632.765 0
632.781 2
632.797 2
632.814 0
632.830 0
632.846 0
632.863 5
632.879 3
632.895 1
632.911 0
632.928 0
632.944 0
632.960 1
632.977 4
632.993 0
633.009 0
633.025 0
633.042 3
633.058 0
633.074 12
633.091 1
633.107 0
633.123 0
633.139 0
633.156 0
633.172 3
633.188 2
633.205 0
633.221 2
633.237 2
633.254 0
633.270 3
633.286 8
633.302 1
633.319 1
633.335 0
633.351 3
633.368 0
633.384 0
633.400 2
633.416 0
633.433 8
633.449 3
633.465 1
633.482 5
633.498 1
633.514 0
633.530 0
633.547 2
633.563 2
633.579 8
633.596 4
633.612 1
633.628 0
633.645 1
633.661 0
633.677 3
633.693 0
633.710 10
633.726 19
633.742 5
633.759 8
633.775 4
633.791 3
633.807 3
633.824 0
633.840 12
633.856 5
633.873 3
633.889 5
633.905 3
633.922 0
633.938 0
633.954 0
633.970 0
633.987 0
634.003 4
634.019 6
634.036 0
634.052 0
634.068 0
634.085 0
634.101 2
634.117 5
634.133 0
634.150 5
634.166 0
634.182 1
634.199 0
634.215 1
634.231 1
634.248 0
634.264 12
634.280 3
634.296 0
634.313 3
634.329 5
634.345 15
634.362 3
634.378 0
634.394 3
634.411 2
634.427 0
634.443 0
634.460 0
634.476 0
634.492 2
634.508 0
634.525 6
634.541 5
634.557 0
634.574 0
634.590 0
634.606 0
634.623 3
634.639 0
634.655 4
634.671 3
634.688 0
634.704 1
634.720 0
634.737 1
634.753 0
634.769 0
634.786 0
634.802 1
634.818 1
634.835 0
634.851 7
634.867 8
634.884 3
634.900 4
634.916 1
634.932 5
634.949 0
634.965 1
634.981 3
634.998 1
635.014 3
635.030 2
635.047 6
635.063 0
635.079 3
635.096 3
635.112 0
635.128 4
635.145 9
635.161 1
635.177 0
635.193 1
635.210 6
635.226 5
635.242 5
635.259 0
635.275 5
635.291 3
635.308 2
635.324 0
635.340 3
635.357 10
635.373 3
635.389 0
635.406 2
635.422 15
635.438 2
635.455 2
635.471 0
635.487 0
635.503 1
635.520 0
635.536 5
635.552 4
635.569 11
635.585 11
635.601 2
635.618 0
635.634 3
635.650 0
635.667 7
635.683 1
635.699 0
635.716 0
635.732 8
635.748 5
635.765 0
635.781 0
635.797 0
635.814 0
635.830 0
635.846 0
635.863 0
635.879 3
635.895 1
635.911 0
635.928 7
635.944 5
635.960 0
635.977 0
635.993 0
636.009 0
636.026 0
636.042 0
636.058 0
636.075 0
636.091 1
636.107 5
636.124 8
636.140 4
636.156 0
636.173 7
636.189 4
636.205 1
636.222 4
636.238 7
636.254 1
636.271 6
636.287 11
636.303 3
636.320 1
636.336 5
636.352 15
636.369 4
636.385 5
636.401 6
636.418 5
636.434 0
636.450 0
636.467 1
636.483 0
636.499 4
636.516 4
636.532 5
636.548 0
636.565 0
636.581 0
636.597 0
636.614 0
636.630 2
636.646 1
636.663 6
636.679 7
636.695 0
636.712 2
636.728 0
636.744 11
636.761 9
636.777 11
636.793 10
636.810 0
636.826 0
636.842 0
636.859 11
636.875 5
636.891 1
636.908 5
636.924 0
636.940 0
636.957 0
636.973 0
636.989 0
637.006 3
637.022 2
637.038 6
637.055 0
637.071 0
637.087 0
637.104 2
637.120 0
637.136 0
637.153 0
637.169 1
637.185 8
637.202 2
637.218 6
637.234 1
637.251 1
637.267 2
637.283 2
637.300 7
637.316 1
637.332 0
637.349 2
637.365 0
637.381 0
637.398 5
637.414 2
637.431 0
637.447 2
637.463 2
637.480 0
637.496 6
637.512 2
637.529 0
637.545 4
637.561 5
637.578 0
637.594 0
637.610 18
637.627 12
637.643 0
637.659 2
637.676 0
637.692 0
637.708 0
637.725 0
637.741 0
637.757 0
637.774 0
637.790 0
637.806 0
637.823 0
637.839 15
637.855 1
637.872 1
637.888 1
637.905 5
637.921 1
637.937 0
637.954 0
637.970 0
637.986 0
638.003 6
638.019 3
638.035 5
638.052 7
638.068 4
638.084 0
638.101 0
638.117 3
638.133 5
638.150 18
638.166 3
638.183 0
638.199 0
638.215 5
638.232 10
638.248 6
638.264 12
638.281 5
638.297 6
638.313 2
638.330 9
638.346 1
638.362 2
638.379 4
638.395 1
638.411 7
638.428 12
638.444 10
638.461 0
638.477 1
638.493 0
638.510 0
638.526 11
638.542 22
638.559 16
638.575 1
638.591 5
638.608 0
638.624 0
638.640 0
638.657 0
638.673 0
638.690 0
638.706 0
638.722 1
638.739 11
638.755 2
638.771 1
638.788 1
638.804 0
638.820 7
638.837 10
638.853 8
638.870 4
638.886 1
638.902 0
638.919 3
638.935 12
638.951 8
638.968 3
638.984 1
639.000 3
639.017 9
639.033 3
639.050 0
639.066 0
639.082 0
639.099 2
639.115 4
639.131 2
639.148 0
639.164 0
639.180 0
639.197 0
639.213 0
639.230 0
639.246 1
639.262 0
639.279 2
639.295 9
639.311 2
639.328 4
639.344 1
639.360 5
639.377 9
639.393 2
639.410 0
639.426 0
639.442 2
639.459 0
639.475 0
639.491 1
639.508 3
639.524 0
639.541 3
639.557 2
639.573 5
639.590 1
639.606 6
639.622 4
639.639 4
639.655 13
639.671 3
639.688 8
639.704 3
639.721 1
639.737 2
639.753 0
639.770 0
639.786 0
639.802 4
639.819 11
639.835 0
639.852 0
639.868 15
639.884 12
639.901 3
639.917 0
639.933 2
639.950 0
639.966 13
639.983 6
639.999 7
640.015 5
640.032 1
640.048 0
640.064 2
640.081 2
640.097 3
640.114 0
640.130 2
640.146 19
640.163 6
640.179 0
640.196 3
640.212 3
640.228 0
640.245 3
640.261 1
640.277 4
640.294 9
640.310 5
640.327 15
640.343 10
640.359 12
640.376 0
640.392 0
640.408 0
640.425 0
640.441 4
640.458 0
640.474 2
640.490 7
640.507 0
640.523 0
640.540 2
640.556 4
640.572 0
640.589 0
640.605 0
640.621 3
640.638 0
640.654 0
640.671 2
640.687 1
640.703 0
640.720 5
640.736 0
640.753 0
640.769 14
640.785 0
640.802 1
640.818 0
640.834 0
640.851 0
640.867 1
640.884 0
640.900 1
640.916 3
640.933 0
640.949 3
640.966 2
640.982 4
640.998 9
641.015 0
641.031 8
641.047 0
641.064 0
641.080 8
641.097 12
641.113 7
641.129 0
641.146 4
641.162 1
641.179 3
641.195 1
641.211 1
641.228 2
641.244 0
641.261 0
641.277 0
641.293 0
641.310 0
641.326 0
641.343 5
641.359 2
641.375 3
641.392 6
641.408 0
641.424 4
641.441 0
641.457 2
641.474 0
641.490 0
641.506 0
641.523 0
641.539 0
641.556 0
641.572 4
641.588 5
641.605 4
641.621 3
641.638 0
641.654 0
641.670 13
641.687 3
641.703 0
641.720 4
641.736 4
641.752 3
641.769 5
641.785 9
641.802 6
641.818 0
641.834 0
641.851 0
641.867 1
641.884 8
641.900 5
641.916 5
641.933 6
641.949 0
641.966 10
641.982 11
641.998 0
642.015 13
642.031 18
642.048 5
642.064 13
642.080 13
642.097 5
642.113 6
642.130 2
642.146 9
642.162 2
642.179 3
642.195 4
642.212 3
642.228 8
642.244 4
642.261 0
642.277 0
642.294 0
642.310 0
642.327 1
642.343 10
642.359 6
642.376 4
642.392 0
642.409 0
642.425 7
642.441 7
642.458 0
642.474 0
642.491 0
642.507 0
642.523 0
642.540 1
642.556 0
642.573 0
642.589 2
642.605 0
642.622 0
642.638 0
642.655 2
642.671 6
642.687 6
642.704 0
642.720 1
642.737 0
642.753 0
642.770 3
642.786 1
642.802 1
642.819 0
642.835 1
642.852 0
642.868 0
642.884 6
642.901 0
642.917 0
642.934 0
642.950 0
642.967 0
642.983 0
642.999 6
643.016 1
643.032 3
643.049 1
643.065 0
643.081 0
643.098 0
643.114 0
643.131 0
643.147 0
643.163 6
643.180 11
643.196 5
643.213 7
643.229 3
643.246 0
643.262 0
643.278 1
643.295 6
643.311 3
643.328 1
643.344 1
643.361 2
643.377 4
643.393 5
643.410 0
643.426 11
643.443 5
643.459 3
643.475 4
643.492 0
643.508 3
643.525 0
643.541 3
643.558 3
643.574 5
643.590 3
643.607 1
643.623 0
643.640 6
643.656 9
643.673 4
643.689 3
643.705 11
643.722 4
643.738 0
643.755 0
643.771 6
643.787 3
643.804 6
643.820 0
643.837 3
643.853 3
643.870 5
643.886 8
643.902 5
643.919 2
643.935 7
643.952 5
643.968 5
643.985 3
644.001 2
644.017 0
644.034 2
644.050 5
644.067 6
644.083 0
644.100 1
644.116 2
644.132 3
644.149 3
644.165 5
644.182 0
644.198 0
644.215 8
644.231 11
644.247 17
644.264 1
644.280 1
644.297 2
644.313 2
644.330 12
644.346 26
644.362 12
644.379 12
644.395 8
644.412 2
644.428 2
644.445 3
644.461 4
644.477 6
644.494 7
644.510 4
644.527 0
644.543 0
644.560 3
644.576 4
644.593 12
644.609 1
644.625 0
644.642 1
644.658 3
644.675 5
644.691 2
644.708 1
644.724 2
644.740 8
644.757 5
644.773 2
644.790 2
644.806 0
644.823 0
644.839 1
644.856 3
644.872 9
644.888 6
644.905 9
644.921 8
644.938 1
644.954 1
644.971 3
644.987 8
645.003 6
645.020 0
645.036 0
645.053 12
645.069 1
645.086 0
645.102 0
645.119 5
645.135 14
645.151 10
645.168 1
645.184 0
645.201 0
645.217 15
645.234 4
645.250 1
645.267 4
645.283 5
645.299 10
645.316 5
645.332 6
645.349 7
645.365 10
645.382 10
645.398 3
645.415 1
645.431 0
645.447 0
645.464 0
645.480 0
645.497 0
645.513 1
645.530 7
645.546 11
645.563 0
645.579 5
645.595 0
645.612 0
645.628 0
645.645 1
645.661 4
645.678 0
645.694 3
645.711 1
645.727 3
645.743 1
645.760 1
645.776 0
645.793 2
645.809 3
645.826 0
645.842 0
645.859 0
645.875 1
645.892 12
645.908 4
645.924 0
645.941 2
645.957 6
645.974 11
645.990 7
646.007 0
646.023 0
646.040 3
646.056 10
646.073 4
646.089 7
646.105 5
646.122 4
646.138 1
646.155 5
646.171 3
646.188 0
646.204 23
646.221 19
646.237 2
646.254 4
646.270 5
646.286 12
646.303 11
646.319 6
646.336 10
646.352 13
646.369 6
646.385 4
646.402 0
646.418 0
646.435 0
646.451 0
646.467 0
646.484 0
646.500 5
646.517 2
646.533 4
646.550 1
646.566 0
646.583 0
646.599 0
646.616 0
646.632 1
646.649 0
646.665 1
646.681 15
646.698 0
646.714 0
646.731 6
646.747 0
646.764 3
646.780 0
646.797 0
646.813 0
646.830 2
646.846 3
646.863 8
646.879 1
646.895 2
646.912 0
646.928 0
646.945 0
646.961 0
646.978 5
646.994 9
647.011 4
647.027 2
647.044 0
647.060 0
647.077 2
647.093 0
647.110 5
647.126 3
647.142 0
647.159 3
647.175 4
647.192 0
647.208 0
647.225 3
647.241 9
647.258 0
647.274 1
647.291 10
647.307 7
647.324 2
647.340 0
647.357 4
647.373 2
647.389 1
647.406 2
647.422 11
647.439 4
647.455 7
647.472 0
647.488 0
647.505 0
647.521 0
647.538 1
647.554 3
647.571 1
647.587 4
647.604 5
647.620 3
647.637 14
647.653 8
647.670 0
647.686 0
647.702 0
647.719 3
647.735 1
647.752 21
647.768 6
647.785 1
647.801 0
647.818 5
647.834 3
647.851 0
647.867 0
647.884 4
647.900 0
647.917 0
647.933 7
647.950 8
647.966 7
647.983 0
647.999 6
648.016 14
648.032 5
648.048 4
648.065 2
648.081 14
648.098 11
648.114 4
648.131 4
648.147 8
648.164 10
648.180 0
648.197 10
648.213 19
648.230 9
648.246 6
648.263 15
648.279 4
648.296 0
648.312 0
648.329 2
648.345 6
648.362 0
648.378 0
648.395 0
648.411 3
648.428 0
648.444 2
648.461 5
648.477 8
648.494 0
648.510 0
648.526 0
648.543 0
648.559 6
648.576 0
648.592 0
648.609 0
648.625 1
648.642 0
648.658 11
648.675 2
648.691 6
648.708 0
648.724 1
648.741 0
648.757 7
648.774 0
648.790 7
648.807 4
648.823 4
648.840 14
648.856 9
648.873 3
648.889 2
648.906 0
648.922 3
648.939 1
648.955 4
648.972 4
648.988 2
649.005 2
649.021 3
649.038 0
649.054 9
649.071 1
649.087 1
649.104 0
649.120 11
649.137 14
649.153 11
649.170 15
649.186 3
649.203 0
649.219 7
649.236 3
649.252 3
649.269 0
649.285 6
649.302 7
649.318 2
649.334 4
649.351 13
649.367 4
649.384 4
649.400 7
649.417 2
649.433 12
649.450 18
649.466 7
649.483 0
649.499 0
649.516 2
649.532 3
649.549 0
649.565 0
649.582 0
649.598 0
649.615 0
649.631 1
649.648 0
649.664 6
649.681 5
649.697 8
649.714 15
649.730 14
649.747 3
649.763 1
649.780 4
649.796 12
649.813 3
649.829 5
649.846 4
649.862 8
649.879 25
649.895 20
649.912 7
649.928 2
649.945 2
649.961 4
649.978 8
649.994 1
650.011 0
650.027 9
650.044 3
650.060 12
650.077 4
650.094 3
650.110 7
650.127 4
650.143 0
650.160 0
650.176 2
650.193 0
650.209 5
650.226 12
650.242 7
650.259 3
650.275 5
650.292 8
650.308 9
650.325 9
650.341 0
650.358 6
650.374 1
650.391 0
650.407 1
650.424 1
650.440 0
650.457 2
650.473 1
650.490 0
650.506 3
650.523 7
650.539 2
650.556 0
650.572 6
650.589 5
650.605 0
650.622 0
650.638 7
650.655 4
650.671 0
650.688 3
650.704 0
650.721 0
650.737 10
650.754 12
650.770 7
650.787 6
650.803 1
650.820 1
650.836 0
650.853 3
650.869 1
650.886 5
650.902 11
650.919 4
650.936 2
650.952 0
650.969 0
650.985 2
651.002 11
651.018 0
651.035 10
651.051 11
651.068 2
651.084 5
651.101 7
651.117 7
651.134 0
651.150 2
651.167 8
651.183 18
651.200 9
651.216 0
651.233 4
651.249 5
651.266 3
651.282 0
651.299 4
651.315 5
651.332 1
651.348 1
651.365 5
651.382 10
651.398 6
651.415 3
651.431 1
651.448 0
651.464 8
651.481 6
651.497 8
651.514 4
651.530 10
651.547 0
651.563 4
651.580 11
651.596 7
651.613 3
651.629 0
651.646 0
651.662 5
651.679 4
651.695 0
651.712 0
651.729 5
651.745 2
651.762 6
651.778 0
651.795 0
651.811 2
651.828 0
651.844 0
651.861 5
651.877 5
651.894 2
651.910 2
651.927 3
651.943 9
651.960 7
651.976 2
651.993 6
652.009 14
652.026 8
652.043 1
652.059 0
652.076 12
652.092 6
652.109 3
652.125 0
652.142 1
652.158 3
652.175 0
652.191 0
652.208 7
652.224 7
652.241 0
652.257 0
652.274 0
652.291 0
652.307 1
652.324 0
652.340 0
652.357 3
652.373 1
652.390 3
652.406 5
652.423 1
652.439 0
652.456 7
652.472 1
652.489 5
652.505 0
652.522 3
652.539 0
652.555 8
652.572 3
652.588 6
652.605 4
652.621 1
652.638 0
652.654 4
652.671 0
652.687 0
652.704 0
652.720 0
652.737 3
652.754 0
652.770 0
652.787 7
652.803 10
652.820 4
652.836 7
652.853 16
652.869 11
652.886 0
652.902 1
652.919 1
652.935 8
652.952 0
652.969 3
652.985 0
653.002 12
653.018 5
653.035 0
653.051 3
653.068 4
653.084 0
653.101 0
653.117 0
653.134 3
653.151 6
653.167 4
653.184 3
653.200 0
653.217 6
653.233 0
653.250 0
653.266 0
653.283 6
653.299 8
653.316 3
653.333 0
653.349 0
653.366 11
653.382 5
653.399 6
653.415 2
653.432 0
653.448 0
653.465 0
653.481 1
653.498 9
653.515 2
653.531 0
653.548 2
653.564 4
653.581 1
653.597 5
653.614 3
653.630 2
653.647 1
653.663 0
653.680 9
653.697 5
653.713 5
653.730 0
653.746 0
653.763 0
653.779 1
653.796 4
653.812 1
653.829 0
653.846 2
653.862 9
653.879 3
653.895 14
653.912 2
653.928 0
653.945 0
653.961 2
653.978 2
653.995 0
654.011 0
654.028 0
654.044 2
654.061 4
654.077 0
654.094 0
654.110 0
654.127 0
654.144 0
654.160 0
654.177 1
654.193 4
654.210 1
654.226 1
654.243 0
654.259 13
654.276 7
654.293 14
654.309 6
654.326 1
654.342 0
654.359 1
654.375 0
654.392 0
654.408 3
654.425 6
654.442 18
654.458 1
654.475 4
654.491 0
654.508 0
654.524 4
654.541 0
654.558 5
654.574 1
654.591 5
654.607 0
654.624 9
654.640 1
654.657 4
654.673 5
654.690 3
654.707 1
654.723 9
654.740 17
654.756 3
654.773 2
654.789 2
654.806 1
654.823 0
654.839 7
654.856 6
654.872 6
654.889 7
654.905 0
654.922 5
654.938 8
654.955 2
654.972 2
654.988 1
655.005 20
655.021 5
655.038 0
655.054 2
655.071 8
655.088 2
655.104 9
655.121 0
655.137 0
655.154 9
655.170 1
655.187 0
655.204 0
655.220 0
655.237 7
655.253 3
655.270 3
655.286 3
655.303 7
655.320 3
655.336 1
655.353 0
655.369 0
655.386 0
655.402 6
655.419 2
655.436 6
655.452 5
655.469 5
655.485 7
655.502 0
655.518 2
655.535 0
655.552 7
655.568 4
655.585 6
655.601 11
655.618 0
655.634 3
655.651 10
655.668 2
655.684 3
655.701 4
655.717 7
655.734 4
655.750 0
655.767 2
655.784 9
655.800 12
655.817 17
655.833 6
655.850 2
655.867 3
655.883 7
655.900 9
655.916 3
655.933 0
655.949 0
655.966 3
655.983 4
655.999 4
656.016 0
656.032 9
656.049 1
656.065 5
656.082 0
656.099 0
656.115 2
656.132 3
656.148 0
656.165 8
656.182 1
656.198 1
656.215 0
656.231 15
656.248 8
656.264 3
656.281 4
656.298 1
656.314 0
656.331 9
656.347 2
656.364 0
656.381 10
656.397 1
656.414 0
656.430 1
656.447 0
656.463 6
656.480 0
656.497 0
656.513 0
656.530 0
656.546 0
656.563 2
656.580 0
656.596 0
656.613 1
656.629 1
656.646 1
656.663 7
656.679 0
656.696 2
656.712 0
656.729 3
656.745 0
656.762 0
656.779 11
656.795 2
656.812 1
656.828 8
656.845 11
656.862 0
656.878 1
656.895 0
656.911 0
656.928 0
656.945 3
656.961 7
656.978 1
656.994 6
657.011 7
657.028 0
657.044 7
657.061 12
657.077 8
657.094 1
657.110 0
657.127 0
657.144 0
657.160 2
657.177 3
657.193 3
657.210 2
657.227 0
657.243 6
657.260 1
657.276 0
657.293 4
657.310 4
657.326 2
657.343 0
657.359 0
657.376 2
657.393 0
657.409 2
657.426 0
657.442 0
657.459 0
657.476 3
657.492 6
657.509 13
657.525 6
657.542 6
657.559 6
657.575 10
657.592 0
657.608 0
657.625 3
657.642 2
657.658 0
657.675 14
657.691 9
657.708 15
657.725 10
657.741 10
657.758 0
657.774 0
657.791 3
657.808 6
657.824 8
657.841 9
657.857 2
657.874 12
657.891 6
657.907 7
657.924 18
657.940 13
657.957 6
657.974 10
657.990 10
658.007 6
658.023 14
658.040 4
658.057 2
658.073 12
658.090 1
658.107 0
658.123 0
658.140 3
658.156 3
658.173 6
658.190 8
658.206 8
658.223 1
658.239 0
658.256 0
658.273 0
658.289 0
658.306 3
658.322 0
658.339 0
658.356 0
658.372 4
658.389 2
658.405 6
658.422 1
658.439 0
658.455 3
658.472 20
658.489 3
658.505 0
658.522 0
658.538 4
658.555 3
658.572 0
658.588 0
658.605 1
658.621 3
658.638 0
658.655 0
658.671 4
658.688 1
658.704 3
658.721 7
658.738 15
658.754 9
658.771 3
658.788 0
658.804 0
658.821 5
658.837 10
658.854 0
658.871 0
658.887 0
658.904 0
658.920 7
658.937 5
658.954 0
658.970 10
658.987 0
659.004 4
659.020 8
659.037 0
659.053 0
659.070 0
659.087 4
659.103 5
659.120 7
659.137 11
659.153 8
659.170 0
659.186 0
659.203 12
659.220 12
659.236 5
659.253 1
659.269 0
659.286 3
659.303 0
659.319 2
659.336 1
659.353 0
659.369 1
659.386 2
659.402 1
659.419 5
659.436 6
659.452 5
659.469 2
659.486 2
659.502 0
659.519 0
659.535 0
659.552 8
659.569 3
659.585 0
659.602 2
659.619 4
659.635 0
659.652 0
659.668 0
659.685 0
659.702 5
659.718 0
659.735 0
659.752 0
659.768 7
659.785 1
659.801 38
659.818 20
659.835 4
659.851 2
659.868 2
659.885 4
659.901 3
659.918 1
659.935 0
659.951 0
659.968 6
659.984 1
660.001 1
660.018 0
660.034 3
660.051 9
660.068 15
660.084 6
660.101 6
660.117 3
660.134 0
660.151 7
660.167 2
660.184 12
660.201 1
660.217 4
660.234 9
660.251 0
660.267 4
660.284 9
660.300 22
660.317 13
660.334 4
660.350 3
660.367 2
660.384 0
660.400 0
660.417 0
660.433 0
660.450 2
660.467 7
660.483 6
660.500 8
660.517 0
660.533 11
660.550 6
660.567 9
660.583 8
660.600 0
660.616 0
660.633 0
660.650 8
660.666 5
660.683 0
660.700 3
660.716 2
660.733 5
660.750 0
660.766 0
660.783 12
660.800 21
660.816 1
660.833 2
660.849 5
660.866 7
660.883 4
660.899 0
660.916 0
660.933 8
660.949 11
660.966 1
660.983 1
660.999 0
661.016 9
661.033 6
661.049 5
661.066 3
661.082 1
661.099 2
661.116 4
661.132 3
661.149 0
661.166 0
661.182 1
661.199 0
661.216 0
661.232 5
661.249 6
661.266 1
661.282 0
661.299 0
661.315 0
661.332 2
661.349 10
661.365 5
661.382 2
661.399 5
661.415 16
661.432 8
661.449 2
661.465 4
661.482 2
661.499 0
661.515 0
661.532 5
661.549 0
661.565 8
661.582 19
661.599 3
661.615 1
661.632 0
661.648 3
661.665 12
661.682 6
661.698 6
661.715 13
661.732 5
661.748 9
661.765 30
661.782 20
661.798 5
661.815 7
661.832 19
661.848 8
661.865 1
661.882 3
661.898 7
661.915 7
661.932 3
661.948 1
661.965 6
661.982 2
661.998 1
662.015 8
662.032 22
662.048 10
662.065 2
662.081 5
662.098 17
662.115 21
662.131 14
662.148 6
662.165 3
662.181 10
662.198 6
662.215 2
662.231 23
662.248 5
662.265 7
662.281 13
662.298 13
662.315 17
662.331 14
662.348 5
662.365 6
662.381 20
662.398 6
662.415 4
662.431 2
662.448 8
662.465 16
662.481 14
662.498 8
662.515 9
662.531 11
662.548 13
662.565 7
662.581 12
662.598 4
662.615 1
662.631 0
662.648 5
662.665 8
662.681 8
662.698 2
662.715 0
662.731 1
662.748 3
662.765 0
662.781 9
662.798 3
662.815 6
662.831 4
662.848 0
662.865 5
662.881 4
662.898 11
662.915 6
662.931 6
662.948 0
662.965 1
662.981 0
662.998 0
663.015 0
663.031 0
663.048 5
663.065 10
663.081 8
663.098 9
663.115 6
663.131 3
663.148 12
663.165 20
663.181 3
663.198 3
663.215 7
663.231 3
663.248 18
663.265 13
663.281 1
663.298 5
663.315 0
663.331 12
663.348 6
663.365 0
663.381 0
663.398 2
663.415 2
663.431 2
663.448 1
663.465 0
663.481 1
663.498 0
663.515 3
663.531 4
663.548 0
663.565 2
663.581 8
663.598 2
663.615 3
663.631 4
663.648 17
663.665 14
663.681 10
663.698 10
663.715 3
663.732 4
663.748 3
663.765 7
663.782 18
663.798 2
663.815 0
663.832 6
663.848 14
663.865 18
663.882 9
663.898 19
663.915 19
663.932 14
663.948 12
663.965 3
663.982 9
663.998 12
664.015 3
664.032 15
664.048 10
664.065 17
664.082 12
664.098 13
664.115 14
664.132 11
664.149 17
664.165 21
664.182 21
664.199 15
664.215 9
664.232 4
664.249 12
664.265 0
664.282 7
664.299 8
664.315 3
664.332 19
664.349 8
664.365 3
664.382 5
664.399 5
664.415 0
664.432 0
664.449 0
664.466 11
664.482 10
664.499 1
664.516 0
664.532 29
664.549 24
664.566 10
664.582 5
664.599 0
664.616 6
664.632 0
664.649 5
664.666 3
664.682 7
664.699 0
664.716 0
664.733 0
664.749 0
664.766 0
664.783 5
664.799 13
664.816 5
664.833 0
664.849 6
664.866 11
664.883 11
664.899 9
664.916 9
664.933 11
664.950 7
664.966 19
664.983 14
665.000 1
665.016 1
665.033 4
665.050 1
665.066 7
665.083 14
665.100 1
665.116 1
665.133 0
665.150 7
665.167 3
665.183 4
665.200 10
665.217 18
665.233 3
665.250 3
665.267 17
665.283 17
665.300 1
665.317 4
665.334 5
665.350 6
665.367 7
665.384 3
665.400 4
665.417 8
665.434 13
665.450 34
665.467 36
665.484 12
665.501 10
665.517 18
665.534 20
665.551 29
665.567 7
665.584 33
665.601 34
665.617 43
665.634 39
665.651 12
665.668 25
665.684 68
665.701 39
665.718 27
665.734 37
665.751 53
665.768 22
665.784 22
665.801 21
665.818 15
665.835 31
665.851 55
665.868 56
665.885 63
665.901 44
665.918 30
665.935 33
665.951 42
665.968 19
665.985 20
666.002 14
666.018 8
666.035 0
666.052 8
666.068 14
666.085 16
666.102 12
666.119 11
666.135 12
666.152 19
666.169 7
666.185 20
666.202 21
666.219 13
666.236 4
666.252 14
666.269 9
666.286 19
666.302 6
666.319 0
666.336 2
666.352 3
666.369 0
666.386 3
666.403 0
666.419 18
666.436 25
666.453 10
666.469 13
666.486 31
666.503 14
666.520 17
666.536 24
666.553 20
666.570 4
666.586 23
666.603 15
666.620 18
666.637 5
666.653 29
666.670 66
666.687 26
666.703 6
666.720 41
666.737 24
666.754 15
666.770 17
666.787 22
666.804 6
666.820 15
666.837 25
666.854 49
666.871 13
666.887 14
666.904 11
666.921 9
666.937 15
666.954 10
666.971 3
666.988 18
667.004 18
667.021 10
667.038 12
667.055 2
667.071 2
667.088 20
667.105 0
667.121 1
667.138 7
667.155 3
667.172 0
667.188 0
667.205 9
667.222 5
667.238 0
667.255 2
667.272 0
667.289 23
667.305 5
667.322 4
667.339 8
667.355 15
667.372 13
667.389 17
667.406 5
667.422 5
667.439 4
667.456 15
667.473 7
667.489 14
667.506 9
667.523 9
667.539 7
667.556 1
667.573 2
667.590 1
667.606 11
667.623 6
667.640 8
667.657 22
667.673 6
667.690 5
667.707 9
667.723 18
667.740 14
667.757 6
667.774 2
667.790 7
667.807 0
667.824 12
667.841 16
667.857 10
667.874 13
667.891 6
667.907 8
667.924 6
667.941 2
667.958 5
667.974 11
667.991 15
668.008 6
668.025 9
668.041 16
668.058 6
668.075 4
668.092 7
668.108 0
668.125 0
668.142 9
668.158 5
668.175 4
668.192 1
668.209 8
668.225 8
668.242 10
668.259 3
668.276 2
668.292 3
668.309 11
668.326 3
668.343 0
668.359 0
668.376 0
668.393 0
668.409 17
668.426 4
668.443 0
668.460 0
668.476 0
668.493 4
668.510 1
668.527 4
668.543 7
668.560 11
668.577 3
668.594 0
668.610 4
668.627 2
668.644 4
668.661 0
668.677 5
668.694 5
668.711 3
668.727 6
668.744 4
668.761 4
668.778 4
668.794 4
668.811 0
668.828 5
668.845 0
668.861 5
668.878 16
668.895 17
668.912 11
668.928 0
668.945 11
668.962 7
668.979 8
668.995 0
669.012 2
669.029 0
669.046 1
669.062 6
669.079 3
669.096 1
669.113 12
669.129 0
669.146 3
669.163 1
669.180 16
669.196 18
669.213 4
669.230 0
669.247 2
669.263 4
669.280 5
669.297 13
669.314 1
669.330 4
669.347 0
669.364 2
669.381 4
669.397 0
669.414 1
669.431 0
669.448 0
669.464 0
669.481 0
669.498 10
669.515 9
669.531 4
669.548 0
669.565 1
669.582 7
669.598 5
669.615 7
669.632 0
669.649 2
669.665 1
669.682 0
669.699 0
669.716 0
669.732 6
669.749 18
669.766 5
669.783 14
669.799 4
669.816 11
669.833 2
669.850 0
669.866 5
669.883 4
669.900 0
669.917 0
669.933 15
669.950 2
669.967 0
669.984 3
670.000 9
670.017 10
670.034 25
670.051 13
670.067 4
670.084 5
670.101 4
670.118 4
670.134 13
670.151 8
670.168 9
670.185 4
670.201 1
670.218 5
670.235 7
670.252 1
670.268 5
670.285 7
670.302 6
670.319 11
670.336 3
670.352 17
670.369 18
670.386 7
670.403 11
670.419 3
670.436 3
670.453 13
670.470 13
670.486 1
670.503 2
670.520 4
670.537 0
670.553 1
670.570 5
670.587 6
670.604 10
670.620 6
670.637 4
670.654 5
670.671 2
670.688 3
670.704 0
670.721 1
670.738 2
670.755 0
670.771 3
670.788 2
670.805 1
670.822 11
670.838 3
670.855 1
670.872 12
670.889 4
670.905 0
670.922 7
670.939 4
670.956 2
670.973 6
670.989 12
671.006 10
671.023 2
671.040 8
671.056 4
671.073 2
671.090 6
671.107 6
671.123 14
671.140 7
671.157 6
671.174 2
671.191 0
671.207 5
671.224 7
671.241 4
671.258 1
671.274 3
671.291 13
671.308 5
671.325 0
671.342 8
671.358 7
671.375 0
671.392 4
671.409 0
671.425 9
671.442 8
671.459 0
671.476 0
671.492 0
671.509 9
671.526 5
671.543 2
671.560 1
671.576 0
671.593 0
671.610 4
671.627 0
671.643 19
671.660 11
671.677 0
671.694 0
671.711 3
671.727 0
671.744 0
671.761 2
671.778 2
671.794 0
671.811 11
671.828 8
671.845 2
671.862 22
671.878 11
671.895 1
671.912 5
671.929 1
671.945 9
671.962 6
671.979 11
671.996 2
672.013 0
672.029 5
672.046 12
672.063 7
672.080 3
672.097 3
672.113 10
672.130 11
672.147 3
672.164 2
672.180 3
672.197 4
672.214 15
672.231 0
672.248 6
672.264 16
672.281 19
672.298 5
672.315 2
672.331 4
672.348 0
672.365 10
672.382 10
672.399 7
672.415 7
672.432 5
672.449 2
672.466 10
672.483 1
672.499 0
672.516 0
672.533 3
672.550 4
672.567 2
672.583 19
672.600 8
672.617 5
672.634 0
672.650 5
672.667 1
672.684 8
672.701 11
672.718 0
672.734 2
672.751 1
672.768 4
672.785 0
672.802 0
672.818 5
672.835 6
672.852 0
672.869 0
672.886 5
672.902 4
672.919 6
672.936 2
672.953 0
672.969 6
672.986 2
673.003 2
673.020 1
673.037 0
673.053 3
673.070 8
673.087 5
673.104 9
673.121 15
673.137 6
673.154 15
673.171 3
673.188 1
673.205 11
673.221 10
673.238 15
673.255 3
673.272 9
673.289 1
673.305 0
673.322 3
673.339 1
673.356 5
673.373 7
673.389 3
673.406 0
673.423 4
673.440 8
673.457 7
673.473 8
673.490 5
673.507 2
673.524 7
673.541 4
673.557 9
673.574 3
673.591 6
673.608 15
673.625 7
673.641 0
673.658 0
673.675 6
673.692 2
673.709 1
673.725 7
673.742 0
673.759 7
673.776 3
673.793 1
673.809 1
673.826 21
673.843 12
673.860 7
673.877 9
673.893 10
673.910 5
673.927 13
673.944 10
673.961 2
673.977 2
673.994 1
674.011 1
674.028 1
674.045 5
674.062 1
674.078 0
674.095 17
674.112 8
674.129 2
674.146 2
674.162 6
674.179 14
674.196 6
674.213 7
674.230 4
674.246 0
674.263 0
674.280 0
674.297 0
674.314 1
674.330 0
674.347 7
674.364 2
674.381 1
674.398 0
674.414 0
674.431 0
674.448 5
674.465 8
674.482 3
674.499 12
674.515 2
674.532 0
674.549 3
674.566 12
674.583 3
674.599 0
674.616 0
674.633 0
674.650 2
674.667 5
674.684 20
674.700 17
674.717 17
674.734 2
674.751 3
674.768 21
674.784 9
674.801 9
674.818 0
674.835 1
674.852 6
674.868 11
674.885 3
674.902 0
674.919 5
674.936 0
674.953 0
674.969 3
674.986 10
675.003 8
675.020 0
675.037 13
675.053 4
675.070 7
675.087 0
675.104 4
675.121 7
675.138 3
675.154 5
675.171 14
675.188 9
675.205 6
675.222 0
675.239 9
675.255 8
675.272 2
675.289 8
675.306 1
675.323 15
675.339 20
675.356 15
675.373 16
675.390 19
675.407 5
675.424 8
675.440 12
675.457 3
675.474 0
675.491 7
675.508 5
675.525 0
675.541 0
675.558 0
675.575 3
675.592 6
675.609 15
675.625 1
675.642 1
675.659 0
675.676 0
675.693 4
675.710 2
675.726 3
675.743 2
675.760 10
675.777 13
675.794 2
675.811 4
675.827 5
675.844 5
675.861 0
675.878 3
675.895 0
675.912 4
675.928 1
675.945 5
675.962 0
675.979 0
675.996 1
676.013 1
676.029 3
676.046 0
676.063 0
676.080 2
676.097 22
676.114 10
676.130 1
676.147 3
676.164 8
676.181 0
676.198 1
676.215 4
676.231 5
676.248 0
676.265 0
676.282 0
676.299 0
676.316 7
676.332 22
676.349 32
676.366 11
676.383 4
676.400 1
676.417 0
676.433 0
676.450 0
676.467 2
676.484 1
676.501 3
676.518 4
676.534 19
676.551 5
676.568 0
676.585 5
676.602 6
676.619 5
676.635 0
676.652 7
676.669 6
676.686 7
676.703 4
676.720 1
676.736 12
676.753 4
676.770 14
676.787 15
676.804 8
676.821 2
676.838 0
676.854 0
676.871 5
676.888 0
676.905 1
676.922 0
676.939 6
676.955 13
676.972 13
676.989 21
677.006 10
677.023 3
677.040 2
677.056 4
677.073 0
677.090 12
677.107 34
677.124 6
677.141 2
677.158 9
677.174 2
677.191 0
677.208 0
677.225 0
677.242 2
677.259 10
677.275 17
677.292 5
677.309 4
677.326 6
677.343 3
677.360 7
677.377 9
677.393 1
677.410 4
677.427 7
677.444 6
677.461 0
677.478 6
677.495 12
677.511 7
677.528 6
677.545 4
677.562 0
677.579 7
677.596 6
677.612 24
677.629 26
677.646 8
677.663 10
677.680 10
677.697 4
677.714 9
677.730 8
677.747 6
677.764 13
677.781 6
677.798 6
677.815 3
677.832 25
677.848 11
677.865 0
677.882 1
677.899 3
677.916 17
677.933 22
677.950 25
677.966 9
677.983 14
678.000 8
678.017 0
678.034 2
678.051 17
678.068 14
678.084 4
678.101 0
678.118 7
678.135 5
678.152 7
678.169 2
678.186 8
678.202 2
678.219 1
678.236 0
678.253 4
678.270 17
678.287 11
678.304 29
678.320 17
678.337 11
678.354 7
678.371 9
678.388 3
678.405 4
678.422 6
678.438 7
678.455 0
678.472 0
678.489 0
678.506 0
678.523 9
678.540 2
678.556 13
678.573 3
678.590 20
678.607 8
678.624 0
678.641 1
678.658 7
678.675 1
678.691 13
678.708 7
678.725 0
678.742 0
678.759 13
678.776 26
678.793 7
678.809 2
678.826 10
678.843 9
678.860 7
678.877 17
678.894 1
678.911 1
678.927 5
678.944 20
678.961 11
678.978 1
678.995 13
679.012 18
679.029 8
679.046 1
679.062 2
679.079 1
679.096 8
679.113 3
679.130 0
679.147 5
679.164 14
679.181 20
679.197 22
679.214 9
679.231 5
679.248 7
679.265 8
679.282 5
679.299 23
679.316 10
679.332 8
679.349 21
679.366 1
679.383 5
679.400 2
679.417 14
679.434 11
679.450 12
679.467 6
679.484 23
679.501 13
679.518 13
679.535 11
679.552 10
679.569 6
679.585 8
679.602 10
679.619 31
679.636 29
679.653 47
679.670 20
679.687 11
679.704 19
679.721 25
679.737 23
679.754 1
679.771 5
679.788 3
679.805 3
679.822 11
679.839 3
679.856 5
679.872 5
679.889 0
679.906 10
679.923 1
679.940 2
679.957 0
679.974 1
679.991 5
680.007 9
680.024 21
680.041 3
680.058 4
680.075 8
680.092 15
680.109 37
680.126 26
680.143 21
680.159 2
680.176 7
680.193 20
680.210 15
680.227 3
680.244 9
680.261 4
680.278 1
680.294 21
680.311 17
680.328 5
680.345 4
680.362 18
680.379 16
680.396 6
680.413 4
680.430 23
680.446 17
680.463 10
680.480 13
680.497 16
680.514 1
680.531 0
680.548 7
680.565 15
680.582 10
680.598 8
680.615 3
680.632 1
680.649 0
680.666 9
680.683 1
680.700 1
680.717 9
680.734 21
680.750 13
680.767 14
680.784 11
680.801 21
680.818 7
680.835 5
680.852 4
680.869 15
680.886 13
680.902 5
680.919 3
680.936 4
680.953 2
680.970 9
680.987 14
681.004 15
681.021 5
681.038 19
681.054 13
681.071 7
681.088 4
681.105 9
681.122 15
681.139 26
681.156 16
681.173 17
681.190 9
681.207 19
681.223 10
681.240 15
681.257 9
681.274 13
681.291 31
681.308 32
681.325 26
681.342 35
681.359 21
681.376 13
681.392 9
681.409 39
681.426 51
681.443 46
681.460 26
681.477 48
681.494 63
681.511 56
681.528 47
681.545 67
681.561 70
681.578 72
681.595 92
681.612 104
681.629 69
681.646 54
681.663 73
681.680 55
681.697 53
681.714 74
681.730 67
681.747 59
681.764 64
681.781 52
681.798 34
681.815 35
681.832 38
681.849 28
681.866 66
681.883 34
681.899 27
681.916 26
681.933 28
681.950 21
681.967 13
681.984 16
682.001 6
682.018 21
682.035 20
682.052 31
682.069 22
682.085 26
682.102 31
682.119 11
682.136 3
682.153 2
682.170 20
682.187 15
682.204 18
682.221 27
682.238 47
682.254 19
682.271 23
682.288 17
682.305 10
682.322 36
682.339 24
682.356 40
682.373 62
682.390 20
682.407 13
682.424 36
682.441 41
682.457 16
682.474 14
682.491 14
682.508 12
682.525 29
682.542 38
682.559 54
682.576 38
682.593 38
682.610 17
682.627 17
682.643 26
682.660 27
682.677 20
682.694 18
682.711 11
682.728 31
682.745 12
682.762 16
682.779 13
682.796 17
682.813 6
682.830 13
682.846 24
682.863 8
682.880 5
682.897 19
682.914 44
682.931 26
682.948 9
682.965 12
682.982 6
682.999 7
683.016 9
683.033 11
683.049 10
683.066 1
683.083 18
683.100 26
683.117 10
683.134 5
683.151 11
683.168 4
683.185 7
683.202 8
683.219 18
683.236 12
683.252 16
683.269 7
683.286 6
683.303 19
683.320 18
683.337 15
683.354 17
683.371 23
683.388 35
683.405 18
683.422 14
683.439 10
683.456 25
683.472 26
683.489 12
683.506 8
683.523 8
683.540 28
683.557 6
683.574 6
683.591 4
683.608 31
683.625 22
683.642 32
683.659 45
683.676 28
683.693 7
683.709 15
683.726 49
683.743 65
683.760 56
683.777 36
683.794 31
683.811 55
683.828 60
683.845 57
683.862 44
683.879 24
683.896 53
683.913 52
683.930 40
683.946 27
683.963 31
683.980 25
683.997 19
684.014 11
684.031 20
684.048 14
684.065 14
684.082 10
684.099 25
684.116 25
684.133 15
684.150 42
684.167 32
684.183 16
684.200 9
684.217 17
684.234 40
684.251 40
684.268 29
684.285 34
684.302 6
684.319 26
684.336 14
684.353 26
684.370 37
684.387 16
684.404 16
684.421 11
684.438 9
684.454 22
684.471 13
684.488 3
684.505 10
684.522 10
684.539 2
684.556 3
684.573 15
684.590 19
684.607 14
684.624 25
684.641 11
684.658 5
684.675 6
684.692 24
684.709 13
684.725 15
684.742 18
684.759 22
684.776 9
684.793 24
684.810 33
684.827 21
684.844 14
684.861 41
684.878 6
684.895 20
684.912 13
684.929 4
684.946 3
684.963 14
684.980 15
684.997 22
685.013 34
685.030 15
685.047 8
685.064 11
685.081 14
685.098 20
685.115 9
685.132 29
685.149 15
685.166 11
685.183 8
685.200 4
685.217 1
685.234 13
685.251 13
685.268 14
685.285 7
685.302 8
685.318 20
685.335 22
685.352 25
685.369 6
685.386 3
685.403 20
685.420 21
685.437 17
685.454 2
685.471 0
685.488 16
685.505 15
685.522 4
685.539 8
685.556 10
685.573 11
685.590 8
685.607 7
685.624 8
685.640 20
685.657 8
685.674 7
685.691 3
685.708 5
685.725 9
685.742 2
685.759 10
685.776 6
685.793 9
685.810 30
685.827 16
685.844 3
685.861 0
685.878 1
685.895 13
685.912 2
685.929 3
685.946 20
685.963 18
685.980 4
685.997 10
686.013 13
686.030 8
686.047 14
686.064 17
686.081 11
686.098 3
686.115 21
686.132 26
686.149 37
686.166 11
686.183 12
686.200 9
686.217 9
686.234 16
686.251 19
686.268 0
686.285 6
686.302 7
686.319 8
686.336 18
686.353 19
686.370 0
686.387 6
686.404 7
686.420 7
686.437 11
686.454 14
686.471 12
686.488 16
686.505 8
686.522 4
686.539 13
686.556 11
686.573 0
686.590 4
686.607 11
686.624 2
686.641 6
686.658 12
686.675 16
686.692 5
686.709 6
686.726 7
686.743 4
686.760 13
686.777 32
686.794 17
686.811 8
686.828 6
686.845 2
686.862 7
686.878 0
686.895 6
686.912 11
686.929 12
686.946 19
686.963 8
686.980 6
686.997 2
687.014 18
687.031 7
687.048 7
687.065 6
687.082 6
687.099 8
687.116 8
687.133 6
687.150 7
687.167 18
687.184 15
687.201 31
687.218 38
687.235 35
687.252 42
687.269 48
687.286 65
687.303 72
687.320 42
687.337 76
687.354 84
687.371 90
687.388 49
687.405 73
687.422 75
687.438 69
687.455 110
687.472 108
687.489 89
687.506 89
687.523 78
687.540 48
687.557 45
687.574 39
687.591 41
687.608 47
687.625 38
687.642 46
687.659 23
687.676 11
687.693 3
687.710 19
687.727 32
687.744 31
687.761 13
687.778 5
687.795 19
687.812 32
687.829 23
687.846 33
687.863 15
687.880 17
687.897 24
687.914 4
687.931 38
687.948 40
687.965 26
687.982 15
687.999 24
688.016 20
688.033 9
688.050 13
688.067 11
688.084 16
688.101 14
688.118 14
688.135 34
688.152 26
688.169 36
688.186 5
688.202 16
688.219 19
688.236 22
688.253 15
688.270 10
688.287 44
688.304 25
688.321 30
688.338 36
688.355 22
688.372 23
688.389 18
688.406 29
688.423 28
688.440 22
688.457 55
688.474 40
688.491 40
688.508 54
688.525 37
688.542 45
688.559 15
688.576 9
688.593 42
688.610 22
688.627 33
688.644 27
688.661 11
688.678 9
688.695 5
688.712 19
688.729 21
688.746 6
688.763 8
688.780 16
688.797 9
688.814 10
688.831 0
688.848 8
688.865 2
688.882 11
688.899 18
688.916 11
688.933 27
688.950 18
688.967 6
688.984 6
689.001 7
689.018 1
689.035 2
689.052 3
689.069 7
689.086 3
689.103 0
689.120 3
689.137 15
689.154 25
689.171 7
689.188 0
689.205 7
689.222 13
689.239 5
689.256 3
689.273 1
689.290 15
689.307 27
689.324 13
689.341 9
689.358 8
689.375 10
689.392 4
689.409 15
689.426 12
689.443 29
689.460 21
689.477 16
689.494 14
689.511 11
689.528 15
689.545 3
689.562 11
689.579 8
689.596 5
689.613 5
689.630 3
689.647 9
689.664 7
689.681 5
689.698 10
689.715 15
689.732 4
689.749 7
689.766 11
689.783 14
689.800 24
689.817 11
689.834 5
689.851 3
689.868 0
689.885 11
689.902 14
689.919 14
689.936 3
689.953 8
689.970 7
689.987 6
690.004 43
690.021 37
690.038 32
690.055 50
690.072 40
690.089 14
690.106 6
690.123 8
690.140 7
690.157 5
690.174 13
690.191 7
690.208 0
690.225 9
690.242 6
690.259 6
690.276 12
690.293 15
690.310 17
690.327 11
690.344 18
690.361 17
690.378 24
690.395 27
690.412 10
690.429 23
690.446 44
690.463 25
690.480 2
690.497 3
690.514 14
690.531 17
690.548 9
690.565 9
690.582 15
690.599 8
690.616 15
690.633 15
690.650 0
690.667 5
690.684 7
690.701 7
690.718 2
690.735 1
690.752 5
690.769 1
690.786 2
690.803 9
690.820 0
690.837 0
690.854 3
690.871 1
690.888 2
690.905 8
690.922 12
690.939 6
690.956 4
690.973 6
690.990 11
691.007 14
691.025 11
691.042 9
691.059 10
691.076 4
691.093 18
691.110 23
691.127 55
691.144 46
691.161 16
691.178 28
691.195 19
691.212 16
691.229 14
691.246 22
691.263 1
691.280 5
691.297 13
691.314 6
691.331 28
691.348 16
691.365 5
691.382 23
691.399 4
691.416 1
691.433 1
691.450 10
691.467 2
691.484 0
691.501 5
691.518 0
691.535 2
691.552 0
691.569 1
691.586 6
691.603 10
691.620 0
691.637 0
691.654 6
691.671 20
691.688 11
691.705 10
691.722 11
691.739 5
691.756 0
691.773 0
691.791 0
691.808 5
691.825 0
691.842 2
691.859 2
691.876 5
691.893 14
691.910 4
691.927 6
691.944 11
691.961 11
691.978 14
691.995 14
692.012 3
692.029 16
692.046 12
692.063 16
692.080 21
692.097 12
692.114 17
692.131 26
692.148 55
692.165 39
692.182 24
692.199 9
692.216 0
692.233 10
692.250 12
692.267 14
692.284 13
692.301 20
692.318 24
692.335 9
692.353 0
692.370 9
692.387 9
692.404 0
692.421 23
692.438 30
692.455 4
692.472 2
692.489 7
692.506 18
692.523 4
692.540 2
692.557 0
692.574 0
692.591 14
692.608 10
692.625 6
692.642 5
692.659 6
692.676 3
692.693 1
692.710 6
692.727 21
692.744 4
692.761 12
692.778 22
692.795 19
692.813 10
692.830 8
692.847 19
692.864 24
692.881 6
692.898 12
692.915 14
692.932 7
692.949 8
692.966 3
692.983 0
693.000 3
693.017 7
693.034 0
693.051 3
693.068 5
693.085 7
693.102 26
693.119 48
693.136 28
693.153 1
693.170 9
693.187 15
693.204 21
693.222 18
693.239 14
693.256 16
693.273 3
693.290 19
693.307 6
693.324 10
693.341 1
693.358 5
693.375 7
693.392 21
693.409 10
693.426 15
693.443 6
693.460 4
693.477 14
693.494 4
693.511 2
693.528 9
693.545 21
693.562 2
693.579 15
693.597 13
693.614 8
693.631 15
693.648 6
693.665 18
693.682 10
693.699 49
693.716 26
693.733 22
693.750 22
693.767 13
693.784 10
693.801 6
693.818 6
693.835 43
693.852 36
693.869 34
693.886 35
693.903 27
693.921 20
693.938 33
693.955 40
693.972 31
693.989 9
694.006 9
694.023 6
694.040 26
694.057 21
694.074 43
694.091 28
694.108 16
694.125 36
694.142 41
694.159 39
694.176 11
694.193 18
694.210 6
694.228 27
694.245 14
694.262 5
694.279 0
694.296 8
694.313 30
694.330 18
694.347 17
694.364 11
694.381 18
694.398 17
694.415 23
694.432 19
694.449 11
694.466 8
694.483 20
694.500 26
694.518 8
694.535 3
694.552 2
694.569 0
694.586 3
694.603 12
694.620 12
694.637 8
694.654 14
694.671 12
694.688 15
694.705 9
694.722 1
694.739 0
694.756 0
694.773 21
694.791 7
694.808 15
694.825 14
694.842 11
694.859 10
694.876 7
694.893 1
694.910 3
694.927 11
694.944 29
694.961 29
694.978 14
694.995 1
695.012 0
695.029 9
695.046 33
695.064 36
695.081 13
695.098 11
695.115 13
695.132 25
695.149 20
695.166 51
695.183 33
695.200 24
695.217 13
695.234 24
695.251 13
695.268 14
695.285 2
695.303 9
695.320 26
695.337 40
695.354 16
695.371 4
695.388 5
695.405 10
695.422 6
695.439 7
695.456 5
695.473 11
695.490 18
695.507 3
695.524 1
695.542 14
695.559 16
695.576 2
695.593 0
695.610 6
695.627 8
695.644 7
695.661 16
695.678 5
695.695 12
695.712 18
695.729 10
695.746 6
695.763 2
695.781 1
695.798 0
695.815 0
695.832 6
695.849 3
695.866 1
695.883 0
695.900 0
695.917 5
695.934 4
695.951 10
695.968 3
695.985 3
696.003 10
696.020 7
696.037 12
696.054 2
696.071 12
696.088 12
696.105 19
696.122 7
696.139 14
696.156 16
696.173 1
696.190 1
696.208 2
696.225 0
696.242 1
696.259 12
696.276 9
696.293 6
696.310 13
696.327 29
696.344 14
696.361 18
696.378 22
696.395 23
696.413 30
696.430 32
696.447 10
696.464 33
696.481 33
696.498 32
696.515 16
696.532 15
696.549 7
696.566 35
696.583 13
696.600 11
696.618 18
696.635 13
696.652 26
696.669 16
696.686 6
696.703 21
696.720 15
696.737 18
696.754 1
696.771 1
696.788 10
696.806 22
696.823 12
696.840 5
696.857 7
696.874 2
696.891 0
696.908 0
696.925 12
696.942 10
696.959 2
696.976 11
696.993 3
697.011 9
697.028 0
697.045 2
697.062 7
697.079 3
697.096 29
697.113 18
697.130 59
697.147 11
697.164 31
697.182 43
697.199 23
697.216 34
697.233 28
697.250 27
697.267 34
697.284 9
697.301 32
697.318 13
697.335 12
697.352 22
697.370 55
697.387 60
697.404 30
697.421 72
697.438 81
697.455 58
697.472 66
697.489 42
697.506 17
697.523 44
697.541 32
697.558 17
697.575 24
697.592 35
697.609 36
697.626 10
697.643 25
697.660 20
697.677 19
697.694 35
697.712 32
697.729 19
697.746 4
697.763 3
697.780 5
697.797 8
697.814 7
697.831 9
697.848 21
697.865 13
697.883 1
697.900 6
697.917 18
697.934 14
697.951 11
697.968 3
697.985 14
698.002 4
698.019 6
698.036 5
698.054 9
698.071 7
698.088 12
698.105 27
698.122 19
698.139 26
698.156 21
698.173 23
698.190 10
698.207 3
698.225 4
698.242 13
698.259 13
698.276 13
698.293 16
698.310 22
698.327 31
698.344 26
698.361 32
698.379 12
698.396 29
698.413 21
698.430 23
698.447 12
698.464 12
698.481 22
698.498 4
698.515 16
698.533 11
698.550 14
698.567 6
698.584 2
698.601 7
698.618 6
698.635 5
698.652 35
698.669 18
698.687 9
698.704 7
698.721 7
698.738 24
698.755 15
698.772 13
698.789 1
698.806 8
698.823 19
698.841 6
698.858 11
698.875 9
698.892 2
698.909 15
698.926 3
698.943 9
698.960 9
698.977 0
698.995 7
699.012 17
699.029 4
699.046 3
699.063 8
699.080 3
699.097 7
699.114 5
699.132 14
699.149 13
699.166 8
699.183 12
699.200 12
699.217 4
699.234 8
699.251 5
699.268 14
699.286 7
699.303 20
699.320 27
699.337 29
699.354 37
699.371 30
699.388 19
699.405 18
699.423 17
699.440 7
699.457 12
699.474 8
699.491 8
699.508 6
699.525 29
699.542 22
699.560 30
699.577 17
699.594 12
699.611 18
699.628 14
699.645 27
699.662 40
699.679 36
699.696 64
699.714 46
699.731 48
699.748 80
699.765 95
699.782 70
699.799 49
699.816 65
699.833 53
699.851 85
699.868 50
699.885 56
699.902 74
699.919 73
699.936 99
699.953 63
699.971 98
699.988 63
700.005 54
700.022 67
700.039 66
700.056 43
700.073 28
700.090 28
700.108 34
700.125 26
700.142 29
700.159 65
700.176 34
700.193 16
700.210 22
700.227 16
700.245 14
700.262 20
700.279 11
700.296 20
700.313 20
700.330 4
700.347 25
700.364 37
700.382 4
700.399 22
700.416 30
700.433 24
700.450 1
700.467 16
700.484 12
700.502 13
700.519 26
700.536 22
700.553 3
700.570 6
700.587 22
700.604 9
700.622 13
700.639 12
700.656 17
700.673 27
700.690 33
700.707 26
700.724 32
700.741 30
700.759 40
700.776 83
700.793 53
700.810 27
700.827 22
700.844 40
700.861 34
700.879 34
700.896 22
700.913 28
700.930 33
700.947 48
700.964 41
700.981 29
700.999 31
701.016 25
701.033 38
701.050 16
701.067 7
701.084 6
701.101 17
701.119 15
701.136 20
701.153 13
701.170 9
701.187 33
701.204 37
701.221 24
701.239 22
701.256 12
701.273 21
701.290 13
701.307 36
701.324 40
701.341 33
701.359 26
701.376 17
701.393 14
701.410 16
701.427 19
701.444 30
701.461 18
701.479 7
701.496 21
701.513 9
701.530 8
701.547 4
701.564 17
701.581 7
701.599 5
701.616 3
701.633 10
701.650 0
701.667 0
701.684 7
701.701 9
701.719 9
701.736 25
701.753 13
701.770 14
701.787 10
701.804 7
701.822 24
701.839 14
701.856 12
701.873 1
701.890 5
701.907 0
701.924 0
701.942 7
701.959 7
701.976 7
701.993 8
702.010 4
702.027 4
702.044 4
702.062 4
702.079 3
702.096 3
702.113 5
702.130 13
702.147 12
702.165 20
702.182 13
702.199 9
702.216 16
702.233 3
702.250 14
702.267 10
702.285 22
702.302 19
702.319 17
702.336 13
702.353 3
702.370 26
702.388 22
702.405 20
702.422 20
702.439 3
702.456 27
702.473 5
702.491 23
702.508 37
702.525 30
702.542 16
702.559 5
702.576 0
702.593 0
702.611 0
702.628 11
702.645 16
702.662 4
702.679 5
702.696 6
702.714 1
702.731 3
702.748 8
702.765 12
702.782 2
702.799 5
702.817 18
702.834 7
702.851 6
702.868 8
702.885 5
702.902 2
702.920 14
702.937 11
702.954 9
702.971 23
702.988 13
703.005 11
703.023 12
703.040 6
703.057 4
703.074 3
703.091 23
703.108 23
703.126 19
703.143 31
703.160 16
703.177 14
703.194 25
703.211 17
703.229 14
703.246 25
703.263 12
703.280 17
703.297 15
703.314 13
703.332 35
703.349 40
703.366 8
703.383 5
703.400 9
703.417 25
703.435 30
703.452 12
703.469 11
703.486 20
703.503 44
703.520 26
703.538 36
703.555 17
703.572 8
703.589 7
703.606 2
703.623 6
703.641 1
703.658 9
703.675 14
703.692 36
703.709 21
703.726 12
703.744 3
703.761 18
703.778 11
703.795 26
703.812 6
703.830 9
703.847 6
703.864 0
703.881 0
703.898 14
703.915 18
703.933 32
703.950 24
703.967 3
703.984 6
704.001 11
704.018 15
704.036 11
704.053 5
704.070 0
704.087 0
704.104 6
704.122 6
704.139 7
704.156 19
704.173 19
704.190 44
704.207 22
704.225 16
704.242 3
704.259 12
704.276 26
704.293 29
704.310 20
704.328 14
704.345 29
704.362 15
704.379 8
704.396 9
704.414 12
704.431 7
704.448 24
704.465 6
704.482 1
704.499 0
704.517 0
704.534 12
704.551 8
704.568 10
704.585 3
704.603 4
704.620 17
704.637 6
704.654 2
704.671 2
704.689 4
704.706 2
704.723 8
704.740 7
704.757 12
704.774 2
704.792 0
704.809 4
704.826 0
704.843 2
704.860 7
704.878 3
704.895 7
704.912 11
704.929 4
704.946 4
704.963 3
704.981 3
704.998 3
705.015 5
705.032 13
705.049 8
705.067 5
705.084 8
705.101 19
705.118 18
705.135 14
705.153 17
705.170 18
705.187 6
705.204 4
705.221 14
705.239 31
705.256 49
705.273 40
705.290 11
705.307 3
705.325 14
705.342 15
705.359 15
705.376 17
705.393 13
705.410 2
705.428 6
705.445 15
705.462 9
705.479 14
705.496 9
705.514 8
705.531 13
705.548 11
705.565 11
705.582 14
705.600 2
705.617 12
705.634 9
705.651 21
705.668 24
705.686 26
705.703 15
705.720 24
705.737 21
705.754 23
705.772 18
705.789 15
705.806 24
705.823 26
705.840 12
705.858 28
705.875 26
705.892 15
705.909 25
705.926 19
705.944 8
705.961 18
705.978 7
705.995 0
706.012 4
706.030 26
706.047 10
706.064 5
706.081 24
706.098 11
706.116 1
706.133 41
706.150 43
706.167 47
706.184 14
706.202 17
706.219 18
706.236 10
706.253 20
706.270 15
706.288 9
706.305 6
706.322 28
706.339 22
706.356 18
706.374 21
706.391 26
706.408 7
706.425 10
706.442 24
706.460 13
706.477 4
706.494 16
706.511 1
706.529 3
706.546 0
706.563 1
706.580 2
706.597 4
706.615 2
706.632 5
706.649 7
706.666 35
706.683 12
706.701 7
706.718 3
706.735 4
706.752 0
706.769 0
706.787 0
706.804 0
706.821 3
706.838 10
706.856 10
706.873 10
706.890 10
706.907 12
706.924 2
706.942 7
706.959 22
706.976 6
706.993 20
707.010 4
707.028 4
707.045 16
707.062 22
707.079 17
707.096 2
707.114 9
707.131 19
707.148 8
707.165 12
707.183 52
707.200 31
707.217 13
707.234 11
707.251 5
707.269 19
707.286 25
707.303 8
707.320 10
707.338 30
707.355 8
707.372 5
707.389 6
707.406 19
707.424 8
707.441 14
707.458 8
707.475 26
707.492 8
707.510 10
707.527 17
707.544 4
707.561 6
707.579 10
707.596 9
707.613 10
707.630 7
707.647 7
707.665 15
707.682 19
707.699 6
707.716 3
707.734 13
707.751 3
707.768 10
707.785 8
707.802 0
707.820 2
707.837 8
707.854 1
707.871 26
707.889 20
707.906 2
707.923 0
707.940 0
707.957 7
707.975 11
707.992 7
708.009 12
708.026 1
708.044 13
708.061 8
708.078 11
708.095 0
708.113 10
708.130 22
708.147 34
708.164 12
708.181 20
708.199 5
708.216 1
708.233 10
708.250 25
708.268 6
708.285 13
708.302 12
708.319 16
708.336 3
708.354 10
708.371 13
708.388 29
708.405 13
708.423 39
708.440 12
708.457 8
708.474 9
708.492 11
708.509 6
708.526 6
708.543 7
708.560 11
708.578 10
708.595 16
708.612 9
708.629 12
708.647 4
708.664 21
708.681 14
708.698 0
708.716 13
708.733 5
708.750 0
708.767 3
708.785 10
708.802 2
708.819 3
708.836 0
708.853 5
708.871 15
708.888 11
708.905 14
708.922 5
708.940 2
708.957 3
708.974 11
708.991 25
709.009 12
709.026 5
709.043 37
709.060 16
709.078 13
709.095 22
709.112 41
709.129 28
709.147 31
709.164 23
709.181 21
709.198 12
709.215 2
709.233 9
709.250 12
709.267 15
709.284 27
709.302 7
709.319 18
709.336 5
709.353 11
709.371 4
709.388 11
709.405 13
709.422 0
709.440 4
709.457 4
709.474 4
709.491 5
709.509 5
709.526 13
709.543 18
709.560 14
709.578 4
709.595 4
709.612 2
709.629 7
709.647 4
709.664 2
709.681 7
709.698 2
709.716 2
709.733 0
709.750 8
709.767 1
709.785 0
709.802 2
709.819 9
709.836 2
709.854 7
709.871 3
709.888 8
709.905 13
709.923 7
709.940 17
709.957 11
709.974 7
709.992 11
710.009 8
710.026 11
710.043 11
710.061 10
710.078 0
710.095 14
710.112 12
710.130 1
710.147 16
710.164 14
710.181 19
710.199 13
710.216 14
710.233 13
710.250 12
710.268 12
710.285 2
710.302 15
710.319 36
710.337 19
710.354 16
710.371 16
710.388 26
710.406 25
710.423 30
710.440 40
710.457 29
710.475 4
710.492 8
710.509 10
710.526 8
710.544 15
710.561 10
710.578 11
710.595 0
710.613 1
710.630 7
710.647 11
710.664 3
710.682 4
710.699 3
710.716 18
710.733 13
710.751 8
710.768 8
710.785 1
710.802 3
710.820 4
710.837 3
710.854 1
710.872 0
710.889 0
710.906 0
710.923 2
710.941 16
710.958 15
710.975 16
710.992 3
711.010 13
711.027 6
711.044 2
711.061 21
711.079 21
711.096 8
711.113 10
711.130 29
711.148 18
711.165 27
711.182 19
711.200 38
711.217 30
711.234 41
711.251 22
711.269 28
711.286 25
711.303 17
711.320 9
711.338 19
711.355 15
711.372 17
711.389 12
711.407 1
711.424 4
711.441 1
711.459 6
711.476 9
711.493 11
711.510 7
711.528 5
711.545 9
711.562 2
711.579 3
711.597 2
711.614 7
711.631 6
711.648 7
711.666 3
711.683 9
711.700 0
711.718 7
711.735 1
711.752 3
711.769 0
711.787 2
711.804 1
711.821 5
711.838 12
711.856 12
711.873 2
711.890 0
711.908 2
711.925 4
711.942 4
711.959 0
711.977 5
711.994 5
712.011 1
712.028 6
712.046 9
712.063 13
712.080 3
712.098 5
712.115 17
712.132 10
712.149 13
712.167 12
712.184 27
712.201 23
712.218 4
712.236 2
712.253 2
712.270 1
712.288 3
712.305 6
712.322 5
712.339 12
712.357 7
712.374 0
712.391 2
712.409 0
712.426 4
712.443 7
712.460 6
712.478 21
712.495 19
712.512 14
712.530 2
712.547 3
712.564 16
712.581 9
712.599 10
712.616 10
712.633 16
712.650 6
712.668 2
712.685 8
712.702 20
712.720 6
712.737 0
712.754 2
712.771 2
712.789 2
712.806 11
712.823 6
712.841 1
712.858 7
712.875 8
712.892 1
712.910 2
712.927 8
712.944 10
712.962 3
712.979 0
712.996 16
713.013 9
713.031 10
713.048 12
713.065 4
713.083 7
713.100 18
713.117 35
713.134 11
713.152 16
713.169 28
713.186 17
713.204 2
713.221 6
713.238 14
713.255 35
713.273 30
713.290 18
713.307 14
713.325 33
713.342 20
713.359 10
713.377 4
713.394 12
713.411 7
713.428 8
713.446 0
713.463 10
713.480 12
713.498 10
713.515 15
713.532 17
713.549 6
713.567 5
713.584 11
713.601 6
713.619 10
713.636 13
713.653 4
713.670 3
713.688 19
713.705 15
713.722 12
713.740 5
713.757 6
713.774 2
713.792 0
713.809 0
713.826 5
713.843 5
713.861 15
713.878 14
713.895 7
713.913 20
713.930 11
713.947 10
713.965 12
713.982 1
713.999 0
714.016 0
714.034 3
714.051 3
714.068 2
714.086 5
714.103 6
714.120 2
714.138 1
714.155 4
714.172 14
714.189 5
714.207 14
714.224 1
714.241 22
714.259 18
714.276 4
714.293 5
714.311 26
714.328 16
714.345 31
714.362 13
714.380 11
714.397 17
714.414 11
714.432 14
714.449 7
714.466 20
714.484 6
714.501 19
714.518 13
714.535 10
714.553 16
714.570 30
714.587 20
714.605 18
714.622 11
714.639 6
714.657 6
714.674 6
714.691 13
714.709 13
714.726 10
714.743 5
714.760 7
714.778 19
714.795 12
714.812 7
714.830 21
714.847 13
714.864 9
714.882 10
714.899 27
714.916 22
714.934 7
714.951 3
714.968 14
714.985 13
715.003 0
715.020 3
715.037 12
715.055 21
715.072 13
715.089 4
715.107 0
715.124 11
715.141 4
715.159 12
715.176 13
715.193 24
715.211 7
715.228 12
715.245 30
715.262 7
715.280 23
715.297 7
715.314 2
715.332 8
715.349 22
715.366 25
715.384 27
715.401 17
715.418 31
715.436 46
715.453 29
715.470 29
715.488 28
715.505 16
715.522 17
715.540 28
715.557 49
715.574 56
715.591 50
715.609 38
715.626 19
715.643 45
715.661 26
715.678 18
715.695 41
715.713 44
715.730 30
715.747 46
715.765 68
715.782 50
715.799 34
715.817 27
715.834 31
715.851 33
715.869 36
715.886 35
715.903 30
715.921 20
715.938 14
715.955 4
715.973 23
715.990 40
716.007 27
716.025 28
716.042 13
716.059 9
716.076 28
716.094 19
716.111 7
716.128 22
716.146 66
716.163 42
716.180 20
716.198 30
716.215 29
716.232 7
716.250 0
716.267 7
716.284 15
716.302 2
716.319 7
716.336 17
716.354 8
716.371 26
716.388 24
716.406 24
716.423 13
716.440 3
716.458 2
716.475 8
716.492 3
716.510 6
716.527 20
716.544 14
716.562 10
716.579 12
716.596 23
716.614 21
716.631 21
716.648 16
716.666 28
716.683 25
716.700 25
716.718 19
716.735 29
716.752 23
716.770 29
716.787 19
716.804 25
716.822 26
716.839 18
716.856 17
716.874 20
716.891 8
716.908 14
716.926 23
716.943 19
716.960 0
716.978 10
716.995 24
717.012 13
717.030 7
717.047 14
717.064 14
717.082 5
717.099 17
717.116 54
717.134 21
717.151 27
717.168 15
717.186 8
717.203 18
717.220 23
717.238 3
717.255 7
717.272 24
717.290 16
717.307 6
717.324 18
717.342 22
717.359 28
717.376 7
717.394 25
717.411 8
717.428 5
717.446 4
717.463 25
717.480 26
717.498 17
717.515 9
717.532 2
717.550 14
717.567 18
717.584 7
717.602 7
717.619 6
717.636 5
717.654 10
717.671 7
717.688 16
717.706 15
717.723 5
717.741 6
717.758 10
717.775 10
717.793 11
717.810 14
717.827 5
717.845 0
717.862 10
717.879 8
717.897 20
717.914 14
717.931 18
717.949 6
717.966 8
717.983 7
718.001 1
718.018 8
718.035 4
718.053 11
718.070 15
718.087 8
718.105 0
718.122 20
718.139 18
718.157 16
718.174 37
718.192 27
718.209 25
718.226 6
718.244 25
718.261 19
718.278 11
718.296 1
718.313 7
718.330 17
718.348 15
718.365 3
718.382 22
718.400 32
718.417 23
718.434 4
718.452 10
718.469 0
718.487 3
718.504 12
718.521 20
718.539 27
718.556 6
718.573 5
718.591 14
718.608 9
718.625 5
718.643 11
718.660 10
718.677 8
718.695 13
718.712 1
718.729 4
718.747 0
718.764 5
718.782 1
718.799 2
718.816 0
718.834 2
718.851 19
718.868 17
718.886 5
718.903 7
718.920 17
718.938 14
718.955 3
718.972 0
718.990 4
719.007 8
719.025 1
719.042 0
719.059 0
719.077 16
719.094 5
719.111 16
719.129 25
719.146 20
719.163 17
719.181 9
719.198 13
719.216 10
719.233 15
719.250 12
719.268 17
719.285 37
719.302 20
719.320 15
719.337 16
719.354 8
719.372 1
719.389 5
719.407 6
719.424 6
719.441 7
719.459 13
719.476 13
719.493 7
719.511 1
719.528 5
719.545 4
719.563 6
719.580 0
719.598 0
719.615 7
719.632 10
719.650 0
719.667 9
719.684 1
719.702 0
719.719 0
719.736 3
719.754 20
719.771 12
719.789 2
719.806 0
719.823 5
719.841 10
719.858 28
719.875 14
719.893 5
719.910 7
719.928 5
719.945 10
719.962 13
719.980 7
719.997 11
720.014 5
720.032 3
720.049 3
720.066 6
720.084 3
720.101 1
720.119 25
720.136 13
720.153 11
720.171 12
720.188 4
720.205 0
720.223 0
720.240 2
720.258 11
720.275 12
720.292 8
720.310 14
720.327 18
720.344 4
720.362 13
720.379 23
720.397 32
720.414 17
720.431 8
720.449 2
720.466 3
720.483 19
720.501 10
720.518 0
720.536 7
720.553 7
720.570 1
720.588 12
720.605 4
720.623 1
720.640 0
720.657 7
720.675 13
720.692 17
720.709 17
720.727 0
720.744 7
720.762 3
720.779 1
720.796 0
720.814 0
720.831 2
720.848 0
720.866 0
720.883 0
720.901 2
720.918 6
720.935 6
720.953 7
720.970 25
720.988 16
721.005 14
721.022 12
721.040 17
721.057 7
721.074 6
721.092 14
721.109 62
721.127 47
721.144 29
721.161 14
721.179 6
721.196 6
721.214 5
721.231 18
721.248 11
721.266 16
721.283 28
721.300 13
721.318 31
721.335 8
721.353 1
721.370 12
721.387 8
721.405 2
721.422 11
721.440 9
721.457 1
721.474 1
721.492 15
721.509 2
721.526 2
721.544 2
721.561 8
721.579 12
721.596 10
721.613 2
721.631 3
721.648 1
721.666 6
721.683 18
721.700 13
721.718 5
721.735 2
721.753 4
721.770 6
721.787 8
721.805 8
721.822 19
721.840 29
721.857 14
721.874 2
721.892 5
721.909 14
721.926 14
721.944 22
721.961 10
721.979 11
721.996 4
722.013 9
722.031 7
722.048 4
722.066 7
722.083 9
722.100 23
722.118 3
722.135 0
722.153 2
722.170 10
722.187 1
722.205 6
722.222 3
722.240 10
722.257 7
722.274 5
722.292 16
722.309 18
722.327 18
722.344 15
722.361 12
722.379 4
722.396 19
722.414 11
722.431 26
722.448 7
722.466 2
722.483 1
722.501 5
722.518 2
722.535 7
722.553 18
722.570 22
722.588 4
722.605 14
722.622 2
722.640 0
722.657 0
722.675 8
722.692 3
722.709 8
722.727 10
722.744 4
722.762 4
722.779 14
722.796 4
722.814 14
722.831 13
722.849 5
722.866 0
722.884 3
722.901 4
722.918 6
722.936 4
722.953 3
722.971 7
722.988 2
723.005 1
723.023 9
723.040 4
723.058 11
723.075 10
723.092 2
723.110 3
723.127 5
723.145 3
723.162 24
723.179 22
723.197 21
723.214 12
723.232 4
723.249 2
723.266 8
723.284 3
723.301 7
723.319 14
723.336 8
723.354 20
723.371 10
723.388 2
723.406 11
723.423 13
723.441 7
723.458 33
723.475 8
723.493 2
723.510 2
723.528 14
723.545 6
723.563 1
723.580 5
723.597 17
723.615 19
723.632 5
723.650 9
723.667 2
723.684 0
723.702 27
723.719 21
723.737 7
723.754 6
723.771 18
723.789 16
723.806 5
723.824 0
723.841 4
723.859 5
723.876 6
723.893 19
723.911 34
723.928 18
723.946 4
723.963 2
723.981 3
723.998 14
724.015 15
724.033 5
724.050 6
724.068 4
724.085 14
724.102 9
724.120 0
724.137 10
724.155 2
724.172 1
724.190 16
724.207 12
724.224 28
724.242 10
724.259 3
724.277 5
724.294 9
724.312 22
724.329 14
724.346 4
724.364 3
724.381 17
724.399 6
724.416 14
724.433 11
724.451 55
724.468 30
724.486 20
724.503 15
724.521 29
724.538 19
724.555 9
724.573 5
724.590 0
724.608 5
724.625 6
724.643 11
724.660 10
724.677 6
724.695 4
724.712 0
724.730 15
724.747 1
724.765 1
724.782 5
724.799 11
724.817 5
724.834 13
724.852 5
724.869 5
724.887 8
724.904 4
724.921 5
724.939 13
724.956 7
724.974 9
724.991 32
725.009 6
725.026 4
725.043 26
725.061 20
725.078 13
725.096 16
725.113 12
725.131 5
725.148 20
725.166 40
725.183 13
725.200 11
725.218 5
725.235 3
725.253 7
725.270 8
725.288 4
725.305 1
725.322 7
725.340 14
725.357 20
725.375 15
725.392 6
725.410 12
725.427 15
725.444 20
725.462 12
725.479 11
725.497 6
725.514 3
725.532 4
725.549 13
725.567 2
725.584 3
725.601 7
725.619 1
725.636 8
725.654 9
725.671 2
725.689 8
725.706 2
725.723 16
725.741 5
725.758 9
725.776 3
725.793 3
725.811 13
725.828 5
725.846 0
725.863 9
725.880 14
725.898 9
725.915 4
725.933 1
725.950 5
725.968 8
725.985 11
726.003 15
726.020 3
726.037 5
726.055 11
726.072 6
726.090 11
726.107 5
726.125 13
726.142 17
726.160 19
726.177 7
726.194 15
726.212 20
726.229 32
726.247 12
726.264 7
726.282 12
726.299 7
726.317 8
726.334 1
726.351 10
726.369 1
726.386 15
726.404 31
726.421 16
726.439 3
726.456 1
726.474 12
726.491 1
726.509 16
726.526 6
726.543 1
726.561 6
726.578 11
726.596 12
726.613 14
726.631 15
726.648 2
726.666 1
726.683 0
726.700 0
726.718 0
726.735 3
726.753 7
726.770 14
726.788 11
726.805 4
726.823 13
726.840 21
726.858 10
726.875 0
726.892 2
726.910 13
726.927 22
726.945 5
726.962 5
726.980 1
726.997 0
727.015 0
727.032 0
727.050 3
727.067 9
727.084 5
727.102 5
727.119 16
727.137 12
727.154 14
727.172 11
727.189 8
727.207 2
727.224 10
727.242 12
727.259 8
727.277 1
727.294 6
727.311 1
727.329 5
727.346 2
727.364 6
727.381 10
727.399 6
727.416 11
727.434 14
727.451 8
727.469 6
727.486 17
727.503 38
727.521 8
727.538 2
727.556 5
727.573 9
727.591 4
727.608 15
727.626 11
727.643 5
727.661 3
727.678 4
727.696 1
727.713 9
727.731 12
727.748 12
727.765 8
727.783 6
727.800 3
727.818 5
727.835 12
727.853 10
727.870 11
727.888 0
727.905 2
727.923 23
727.940 13
727.958 13
727.975 5
727.992 3
728.010 11
728.027 7
728.045 7
728.062 3
728.080 1
728.097 0
728.115 1
728.132 4
728.150 11
728.167 18
728.185 35
728.202 25
728.220 40
728.237 13
728.255 7
728.272 13
728.289 20
728.307 17
728.324 36
728.342 18
728.359 14
728.377 34
728.394 17
728.412 5
728.429 1
728.447 18
728.464 14
728.482 9
728.499 3
728.517 2
728.534 11
728.552 13
728.569 12
728.587 10
728.604 12
728.621 10
728.639 6
728.656 8
728.674 3
728.691 13
728.709 0
728.726 1
728.744 6
728.761 10
728.779 1
728.796 0
728.814 7
728.831 5
728.849 0
728.866 0
728.884 6
728.901 3
728.919 3
728.936 1
728.954 1
728.971 0
728.988 6
729.006 19
729.023 14
729.041 7
729.058 6
729.076 0
729.093 13
729.111 0
729.128 17
729.146 5
729.163 0
729.181 3
729.198 8
729.216 4
729.233 9
729.251 12
729.268 39
729.286 49
729.303 12
729.321 26
729.338 20
729.356 26
729.373 18
729.391 9
729.408 9
729.426 7
729.443 1
729.461 4
729.478 1
729.495 0
729.513 0
729.530 4
729.548 3
729.565 1
729.583 0
729.600 16
729.618 11
729.635 5
729.653 2
729.670 3
729.688 8
729.705 8
729.723 6
729.740 7
729.758 5
729.775 9
729.793 6
729.810 7
729.828 8
729.845 6
729.863 15
729.880 6
729.898 8
729.915 0
729.933 16
729.950 11
729.968 5
729.985 4
730.003 0
730.020 7
730.038 13
730.055 16
730.073 13
730.090 26
730.108 6
730.125 17
730.143 43
730.160 77
730.178 48
730.195 29
730.213 30
730.230 18
730.248 17
730.265 25
730.283 30
730.300 3
730.318 17
730.335 29
730.353 9
730.370 29
730.388 25
730.405 7
730.423 27
730.440 4
730.458 0
730.475 13
730.493 8
730.510 13
730.527 4
730.545 6
730.562 13
730.580 13
730.597 3
730.615 9
730.632 16
730.650 9
730.667 1
730.685 1
730.702 3
730.720 13
730.737 11
730.755 1
730.772 7
730.790 4
730.807 9
730.825 12
730.842 8
730.860 3
730.878 0
730.895 4
730.913 6
730.930 25
730.948 5
730.965 5
730.983 4
731.000 15
731.018 27
731.035 5
731.053 16
731.070 7
731.088 1
731.105 22
731.123 26
731.140 35
731.158 19
731.175 24
731.193 17
731.210 14
731.228 5
731.245 31
731.263 26
731.280 10
731.298 2
731.315 20
731.333 22
731.350 28
731.368 14
731.385 7
731.403 6
731.420 24
731.438 11
731.455 13
731.473 4
731.490 8
731.508 8
731.525 11
731.543 8
731.560 11
731.578 0
731.595 4
731.613 5
731.630 2
731.648 5
731.665 12
731.683 16
731.700 5
731.718 0
731.735 9
731.753 24
731.770 3
731.788 3
731.805 8
731.823 4
731.840 4
731.858 5
731.875 7
731.893 0
731.910 0
731.928 5
731.946 16
731.963 11
731.981 8
731.998 2
732.016 10
732.033 13
732.051 10
732.068 8
732.086 8
732.103 12
732.121 19
732.138 25
732.156 19
732.173 20
732.191 27
732.208 6
732.226 2
732.243 7
732.261 0
732.278 4
732.296 3
732.313 8
732.331 17
732.348 1
732.366 3
732.383 11
732.401 15
732.419 7
732.436 0
732.454 3
732.471 6
732.489 11
732.506 27
732.524 5
732.541 9
732.559 9
732.576 8
732.594 0
732.611 0
732.629 4
732.646 0
732.664 5
732.681 4
732.699 3
732.716 4
732.734 2
732.751 0
732.769 0
732.786 8
732.804 10
732.822 1
732.839 1
732.857 2
732.874 0
732.892 3
732.909 0
732.927 17
732.944 14
732.962 12
732.979 1
732.997 0
733.014 1
733.032 8
733.049 0
733.067 10
733.084 18
733.102 15
733.119 29
733.137 6
733.155 11
733.172 18
733.190 13
733.207 17
733.225 6
733.242 3
733.260 1
733.277 6
733.295 27
733.312 23
733.330 19
733.347 22
733.365 8
733.382 1
733.400 10
733.418 10
733.435 20
733.453 22
733.470 18
733.488 1
733.505 3
733.523 6
733.540 5
733.558 6
733.575 4
733.593 7
733.610 14
733.628 3
733.645 3
733.663 16
733.681 1
733.698 8
733.716 9
733.733 6
733.751 10
733.768 0
733.786 5
733.803 1
733.821 5
733.838 5
733.856 0
733.873 4
733.891 11
733.909 11
733.926 9
733.944 21
733.961 25
733.979 10
733.996 8
734.014 0
734.031 10
734.049 51
734.066 19
734.084 8
734.101 16
734.119 14
734.137 14
734.154 7
734.172 10
734.189 11
734.207 17
734.224 15
734.242 8
734.259 26
734.277 30
734.294 21
734.312 16
734.330 15
734.347 36
734.365 42
734.382 7
734.400 3
734.417 21
734.435 9
734.452 3
734.470 12
734.487 11
734.505 14
734.522 26
734.540 8
734.558 13
734.575 12
734.593 3
734.610 7
734.628 9
734.645 16
734.663 6
734.680 5
734.698 6
734.716 3
734.733 10
734.751 11
734.768 2
734.786 2
734.803 5
734.821 3
734.838 4
734.856 1
734.873 3
734.891 1
734.909 11
734.926 4
734.944 13
734.961 14
734.979 5
734.996 12
735.014 20
735.031 3
735.049 9
735.067 1
735.084 9
735.102 19
735.119 26
735.137 12
735.154 7
735.172 16
735.189 6
735.207 1
735.224 6
735.242 9
735.260 9
735.277 30
735.295 17
735.312 7
735.330 14
735.347 15
735.365 2
735.382 4
735.400 18
735.418 26
735.435 2
735.453 1
735.470 7
735.488 5
735.505 7
735.523 3
735.541 8
735.558 1
735.576 1
735.593 4
735.611 8
735.628 13
735.646 4
735.663 13
735.681 5
735.699 5
735.716 4
735.734 6
735.751 15
735.769 9
735.786 4
735.804 0
735.821 9
735.839 0
735.857 5
735.874 6
735.892 17
735.909 8
735.927 3
735.944 16
735.962 13
735.980 5
735.997 7
736.015 2
736.032 5
736.050 11
736.067 11
736.085 5
736.102 2
736.120 7
736.138 9
736.155 3
736.173 19
736.190 24
736.208 7
736.225 9
736.243 2
736.261 8
736.278 5
736.296 10
736.313 5
736.331 4
736.348 14
736.366 5
736.384 16
736.401 8
736.419 13
736.436 16
736.454 19
736.471 15
736.489 12
736.507 5
736.524 15
736.542 14
736.559 12
736.577 10
736.594 5
736.612 1
736.630 19
736.647 14
736.665 9
736.682 4
736.700 5
736.717 5
736.735 3
736.753 3
736.770 0
736.788 1
736.805 0
736.823 0
736.840 6
736.858 3
736.876 10
736.893 0
736.911 2
736.928 7
736.946 0
736.963 0
736.981 7
736.999 14
737.016 9
737.034 10
737.051 9
737.069 4
737.086 8
737.104 16
737.122 14
737.139 8
737.157 13
737.174 8
737.192 20
737.209 21
737.227 15
737.245 5
737.262 6
737.280 11
737.297 22
737.315 19
737.333 22
737.350 15
737.368 8
737.385 6
737.403 31
737.420 4
737.438 7
737.456 19
737.473 17
737.491 22
737.508 7
737.526 8
737.543 17
737.561 16
737.579 8
737.596 17
737.614 9
737.631 1
737.649 0
737.667 1
737.684 6
737.702 8
737.719 9
737.737 20
737.754 13
737.772 2
737.790 0
737.807 16
737.825 6
737.842 11
737.860 18
737.878 32
737.895 9
737.913 8
737.930 2
737.948 7
737.966 10
737.983 3
738.001 10
738.018 12
738.036 10
738.053 10
738.071 2
738.089 11
738.106 4
738.124 8
738.141 8
738.159 9
738.177 5
738.194 3
738.212 24
738.229 22
738.247 23
738.265 5
738.282 3
738.300 5
738.317 15
738.335 33
738.352 19
738.370 37
738.388 21
738.405 9
738.423 21
738.440 24
738.458 20
738.476 13
738.493 15
738.511 20
738.528 4
738.546 0
738.564 0
738.581 1
738.599 9
738.616 13
738.634 18
738.652 11
738.669 2
738.687 14
738.704 4
738.722 8
738.740 21
738.757 8
738.775 16
738.792 3
738.810 11
738.828 8
738.845 9
738.863 21
738.880 15
738.898 7
738.916 5
738.933 7
738.951 20
738.968 39
738.986 6
739.004 4
739.021 15
739.039 18
739.056 15
739.074 13
739.092 38
739.109 30
739.127 34
739.144 13
739.162 19
739.180 12
739.197 14
739.215 8
739.232 17
739.250 24
739.268 6
739.285 1
739.303 0
739.320 6
739.338 23
739.356 18
739.373 13
739.391 10
739.408 3
739.426 1
739.444 12
739.461 20
739.479 7
739.496 22
739.514 20
739.532 16
739.549 14
739.567 22
739.584 11
739.602 15
739.620 6
739.637 9
739.655 5
739.672 5
739.690 0
739.708 9
739.725 3
739.743 7
739.760 13
739.778 15
739.796 7
739.813 13
739.831 11
739.849 16
739.866 12
739.884 11
739.901 6
739.919 6
739.937 2
739.954 7
739.972 0
739.989 20
740.007 9
740.025 5
740.042 4
740.060 1
740.077 5
740.095 19
740.113 14
740.130 13
740.148 9
740.166 23
740.183 18
740.201 7
740.218 29
740.236 32
740.254 16
740.271 7
740.289 6
740.306 4
740.324 6
740.342 9
740.359 10
740.377 7
740.395 14
740.412 22
740.430 6
740.447 0
740.465 3
740.483 12
740.500 19
740.518 20
740.535 8
740.553 5
740.571 15
740.588 7
740.606 4
740.624 15
740.641 11
740.659 7
740.676 8
740.694 9
740.712 10
740.729 3
740.747 3
740.765 2
740.782 1
740.800 2
740.817 11
740.835 12
740.853 12
740.870 16
740.888 6
740.905 15
740.923 7
740.941 11
740.958 7
740.976 6
740.994 1
741.011 3
741.029 3
741.046 0
741.064 3
741.082 5
741.099 17
741.117 23
741.135 14
741.152 9
741.170 2
741.187 9
741.205 8
741.223 6
741.240 4
741.258 18
741.276 7
741.293 8
741.311 10
741.328 5
741.346 29
741.364 9
741.381 9
741.399 17
741.417 7
741.434 6
741.452 17
741.469 5
741.487 4
741.505 5
741.522 11
741.540 13
741.558 4
741.575 6
741.593 15
741.611 20
741.628 0
741.646 1
741.663 4
741.681 1
741.699 10
741.716 0
741.734 0
741.752 21
741.769 17
741.787 4
741.804 8
741.822 8
741.840 4
741.857 5
741.875 9
741.893 9
741.910 1
741.928 7
741.946 13
741.963 10
741.981 4
741.998 8
742.016 2
742.034 0
742.051 3
742.069 15
742.087 11
742.104 11
742.122 2
742.140 24
742.157 12
742.175 6
742.192 0
742.210 0
742.228 22
742.245 25
742.263 5
742.281 7
742.298 12
742.316 8
742.334 12
742.351 13
742.369 6
742.386 12
742.404 15
742.422 2
742.439 22
742.457 5
742.475 7
742.492 19
742.510 5
742.528 0
742.545 1
742.563 4
742.581 11
742.598 0
742.616 0
742.633 7
742.651 6
742.669 6
742.686 4
742.704 0
742.722 7
742.739 3
742.757 0
742.775 2
742.792 7
742.810 4
742.828 0
742.845 2
742.863 7
742.880 3
742.898 0
742.916 1
742.933 11
742.951 2
742.969 5
742.986 3
743.004 4
743.022 4
743.039 0
743.057 0
743.075 5
743.092 6
743.110 5
743.128 10
743.145 7
743.163 5
743.180 9
743.198 7
743.216 5
743.233 3
743.251 6
743.269 0
743.286 6
743.304 11
743.322 16
743.339 20
743.357 11
743.375 17
743.392 9
743.410 9
743.428 2
743.445 1
743.463 2
743.481 1
743.498 0
743.516 6
743.533 10
743.551 3
743.569 5
743.586 12
743.604 2
743.622 4
743.639 6
743.657 1
743.675 4
743.692 0
743.710 0
743.728 32
743.745 15
743.763 11
743.781 5
743.798 0
743.816 4
743.834 0
743.851 0
743.869 2
743.887 6
743.904 4
743.922 1
743.940 16
743.957 16
743.975 2
743.993 6
744.010 8
744.028 1
744.046 6
744.063 2
744.081 17
744.098 21
744.116 9
744.134 21
744.151 17
744.169 11
744.187 6
744.204 13
744.222 15
744.240 19
744.257 19
744.275 14
744.293 5
744.310 11
744.328 13
744.346 10
744.363 8
744.381 12
744.399 15
744.416 7
744.434 4
744.452 1
744.469 10
744.487 7
744.505 8
744.522 13
744.540 10
744.558 14
744.575 16
744.593 9
744.611 11
744.628 22
744.646 13
744.664 1
744.681 0
744.699 5
744.717 11
744.734 1
744.752 11
744.770 3
744.787 18
744.805 12
744.823 10
744.840 7
744.858 0
744.876 0
744.893 1
744.911 3
744.929 7
744.946 13
744.964 5
744.982 8
744.999 8
745.017 7
745.035 2
745.052 4
745.070 10
745.088 3
745.105 27
745.123 26
745.141 12
745.158 14
745.176 16
745.194 15
745.211 1
745.229 16
745.247 29
745.265 12
745.282 13
745.300 10
745.318 30
745.335 38
745.353 11
745.371 28
745.388 34
745.406 26
745.424 22
745.441 12
745.459 22
745.477 7
745.494 5
745.512 6
745.530 1
745.547 0
745.565 11
745.583 13
745.600 6
745.618 3
745.636 12
745.653 20
745.671 16
745.689 2
745.706 17
745.724 21
745.742 3
745.759 0
745.777 8
745.795 31
745.813 20
745.830 16
745.848 12
745.866 0
745.883 2
745.901 9
745.919 9
745.936 1
745.954 24
745.972 6
745.989 2
746.007 13
746.025 11
746.042 11
746.060 11
746.078 1
746.095 16
746.113 15
746.131 14
746.148 17
746.166 24
746.184 20
746.202 6
746.219 5
746.237 11
746.255 3
746.272 1
746.290 8
746.308 10
746.325 2
746.343 3
746.361 27
746.378 33
746.396 8
746.414 5
746.431 7
746.449 15
746.467 6
746.485 0
746.502 0
746.520 0
746.538 7
746.555 5
746.573 13
746.591 12
746.608 6
746.626 17
746.644 11
746.661 5
746.679 3
746.697 2
746.714 6
746.732 7
746.750 0
746.768 8
746.785 2
746.803 9
746.821 1
746.838 3
746.856 10
746.874 6
746.891 15
746.909 8
746.927 0
746.944 0
746.962 8
746.980 5
746.998 2
747.015 0
747.033 10
747.051 7
747.068 36
747.086 30
747.104 15
747.121 20
747.139 19
747.157 14
747.175 8
747.192 14
747.210 20
747.228 0
747.245 1
747.263 0
747.281 11
747.298 9
747.316 4
747.334 17
747.352 2
747.369 6
747.387 13
747.405 11
747.422 8
747.440 2
747.458 8
747.475 18
747.493 9
747.511 5
747.528 3
747.546 3
747.564 0
747.582 0
747.599 2
747.617 6
747.635 2
747.652 7
747.670 8
747.688 17
747.706 4
747.723 0
747.741 1
747.759 10
747.776 10
747.794 3
747.812 0
747.829 0
747.847 1
747.865 5
747.883 8
747.900 6
747.918 1
747.936 3
747.953 1
747.971 7
747.989 0
748.006 11
748.024 5
748.042 7
748.060 8
748.077 0
748.095 0
748.113 6
748.130 56
748.148 37
748.166 21
748.184 29
748.201 7
748.219 5
748.237 12
748.254 10
748.272 8
748.290 25
748.308 26
748.325 17
748.343 23
748.361 21
748.378 21
748.396 10
748.414 8
748.432 11
748.449 4
748.467 15
748.485 4
748.502 2
748.520 15
748.538 9
748.555 1
748.573 4
748.591 16
748.609 8
748.626 9
748.644 6
748.662 8
748.679 4
748.697 4
748.715 3
748.733 1
748.750 2
748.768 7
748.786 3
748.803 0
748.821 0
748.839 0
748.857 15
748.874 3
748.892 11
748.910 10
748.928 15
748.945 6
748.963 0
748.981 8
748.998 20
749.016 3
749.034 3
749.052 6
749.069 2
749.087 8
749.105 5
749.122 28
749.140 12
749.158 14
749.176 17
749.193 15
749.211 28
749.229 24
749.246 15
749.264 15
749.282 4
749.300 14
749.317 8
749.335 9
749.353 19
749.371 18
749.388 5
749.406 10
749.424 13
749.441 10
749.459 14
749.477 13
749.495 14
749.512 7
749.530 12
749.548 8
749.565 0
749.583 0
749.601 3
749.619 14
749.636 6
749.654 4
749.672 4
749.690 5
749.707 3
749.725 5
749.743 8
749.760 19
749.778 13
749.796 15
749.814 14
749.831 15
749.849 3
749.867 4
749.885 0
749.902 4
749.920 8
749.938 1
749.955 4
749.973 11
749.991 20
750.009 17
750.026 17
750.044 5
750.062 5
750.080 12
750.097 7
750.115 12
750.133 14
750.151 23
750.168 32
750.186 4
750.204 5
750.221 37
750.239 18
750.257 5
750.275 12
750.292 14
750.310 13
750.328 10
750.346 5
750.363 0
750.381 8
750.399 8
750.417 6
750.434 14
750.452 23
750.470 12
750.487 1
750.505 4
750.523 15
750.541 10
750.558 12
750.576 3
750.594 0
750.612 1
750.629 1
750.647 5
750.665 13
750.683 2
750.700 12
750.718 13
750.736 12
750.754 20
750.771 5
750.789 1
750.807 11
750.824 20
750.842 7
750.860 4
750.878 0
750.895 0
750.913 0
750.931 2
750.949 0
750.966 1
750.984 9
751.002 20
751.020 7
751.037 8
751.055 11
751.073 17
751.091 14
751.108 3
751.126 13
751.144 20
751.162 19
751.179 11
751.197 4
751.215 2
751.233 2
751.250 11
751.268 15
751.286 26
751.304 16
751.321 4
751.339 7
751.357 2
751.375 6
751.392 10
751.410 20
751.428 10
751.445 4
751.463 9
751.481 3
751.499 11
751.516 0
751.534 13
751.552 8
751.570 3
751.587 6
751.605 6
751.623 0
751.641 8
751.658 2
751.676 3
751.694 1
751.712 7
751.729 3
751.747 8
751.765 14
751.783 6
751.800 1
751.818 12
751.836 9
751.854 3
751.871 0
751.889 2
751.907 6
751.925 1
751.943 0
751.960 0
751.978 10
751.996 5
752.014 9
752.031 2
752.049 3
752.067 3
752.085 8
752.102 10
752.120 14
752.138 24
752.156 42
752.173 9
752.191 3
752.209 21
752.227 20
752.244 11
752.262 0
752.280 2
752.298 4
752.315 10
752.333 15
752.351 19
752.369 12
752.386 18
752.404 17
752.422 18
752.440 29
752.457 18
752.475 7
752.493 5
752.511 10
752.528 21
752.546 5
752.564 23
752.582 8
752.600 21
752.617 4
752.635 6
752.653 7
752.671 5
752.688 4
752.706 3
752.724 18
752.742 10
752.759 1
752.777 4
752.795 5
752.813 3
752.830 0
752.848 14
752.866 6
752.884 0
752.901 3
752.919 24
752.937 13
752.955 10
752.973 4
752.990 13
753.008 14
753.026 19
753.044 24
753.061 2
753.079 3
753.097 20
753.115 13
753.132 24
753.150 11
753.168 5
753.186 5
753.203 13
753.221 17
753.239 5
753.257 15
753.275 15
753.292 15
753.310 12
753.328 17
753.346 14
753.363 11
753.381 7
753.399 3
753.417 16
753.434 14
753.452 19
753.470 24
753.488 21
753.506 19
753.523 2
753.541 0
753.559 2
753.577 4
753.594 10
753.612 0
753.630 0
753.648 0
753.666 6
753.683 3
753.701 1
753.719 0
753.737 7
753.754 15
753.772 5
753.790 1
753.808 14
753.826 13
753.843 6
753.861 1
753.879 9
753.897 12
753.914 8
753.932 1
753.950 6
753.968 5
753.985 8
754.003 12
754.021 3
754.039 7
754.057 14
754.074 4
754.092 3
754.110 11
754.128 31
754.145 13
754.163 1
754.181 21
754.199 10
754.217 1
754.234 5
754.252 14
754.270 15
754.288 8
754.306 13
754.323 9
754.341 14
754.359 4
754.377 5
754.394 0
754.412 5
754.430 16
754.448 15
754.466 1
754.483 11
754.501 12
754.519 0
754.537 0
754.554 0
754.572 0
754.590 2
754.608 3
754.626 5
754.643 6
754.661 2
754.679 2
754.697 6
754.715 6
754.732 4
754.750 0
754.768 5
754.786 1
754.803 0
754.821 3
754.839 11
754.857 10
754.875 8
754.892 8
754.910 2
754.928 0
754.946 13
754.964 15
754.981 10
754.999 8
755.017 0
755.035 1
755.052 15
755.070 4
755.088 7
755.106 7
755.124 12
755.141 23
755.159 16
755.177 14
755.195 9
755.213 14
755.230 19
755.248 24
755.266 5
755.284 17
755.302 9
755.319 10
755.337 2
755.355 6
755.373 11
755.391 19
755.408 10
755.426 16
755.444 10
755.462 2
755.480 10
755.497 1
755.515 13
755.533 17
755.551 7
755.568 21
755.586 12
755.604 0
755.622 1
755.640 6
755.657 12
755.675 2
755.693 4
755.711 13
755.729 7
755.746 3
755.764 5
755.782 5
755.800 4
755.818 0
755.835 3
755.853 0
755.871 3
755.889 13
755.907 6
755.924 0
755.942 3
755.960 6
755.978 3
755.996 33
756.013 15
756.031 8
756.049 6
756.067 3
756.085 17
756.102 29
756.120 30
756.138 29
756.156 48
756.174 27
756.191 9
756.209 12
756.227 21
756.245 11
756.263 9
756.280 9
756.298 11
756.316 8
756.334 11
756.352 9
756.370 15
756.387 19
756.405 26
756.423 10
756.441 3
756.459 0
756.476 8
756.494 11
756.512 1
756.530 0
756.548 6
756.565 3
756.583 15
756.601 21
756.619 4
756.637 4
756.654 9
756.672 9
756.690 4
756.708 5
756.726 2
756.743 8
756.761 7
756.779 12
756.797 2
756.815 5
756.833 1
756.850 1
756.868 2
756.886 8
756.904 2
756.922 12
756.939 35
756.957 32
756.975 10
756.993 9
757.011 10
757.028 8
757.046 3
757.064 0
757.082 6
757.100 12
757.118 13
757.135 13
757.153 26
757.171 18
757.189 22
757.207 17
757.224 6
757.242 10
757.260 13
757.278 1
757.296 10
757.313 8
757.331 13
757.349 10
757.367 12
757.385 6
757.403 14
757.420 37
757.438 3
757.456 4
757.474 25
757.492 7
757.509 7
757.527 17
757.545 8
757.563 0
757.581 4
757.599 11
757.616 3
757.634 0
757.652 8
757.670 8
757.688 5
757.706 10
757.723 5
757.741 2
757.759 0
757.777 4
757.795 2
757.812 2
757.830 0
757.848 7
757.866 11
757.884 11
757.902 2
757.919 0
757.937 0
757.955 4
757.973 0
757.991 0
758.008 3
758.026 4
758.044 7
758.062 11
758.080 2
758.098 5
758.115 19
758.133 25
758.151 16
758.169 10
758.187 14
758.205 0
758.222 2
758.240 0
758.258 4
758.276 6
758.294 17
758.312 19
758.329 20
758.347 21
758.365 11
758.383 3
758.401 9
758.419 10
758.436 12
758.454 9
758.472 6
758.490 6
758.508 4
758.525 0
758.543 7
758.561 14
758.579 9
758.597 7
758.615 0
758.632 0
758.650 2
758.668 10
758.686 13
758.704 4
758.722 0
758.739 1
758.757 0
758.775 5
758.793 14
758.811 5
758.829 2
758.846 0
758.864 0
758.882 3
758.900 10
758.918 8
758.936 1
758.953 6
758.971 15
758.989 13
759.007 7
759.025 2
759.043 3
759.061 3
759.078 1
759.096 24
759.114 12
759.132 20
759.150 18
759.168 33
759.185 27
759.203 14
759.221 5
759.239 4
759.257 5
759.275 3
759.292 5
759.310 21
759.328 6
759.346 8
759.364 0
759.382 5
759.399 10
759.417 15
759.435 12
759.453 9
759.471 5
759.489 11
759.507 13
759.524 9
759.542 13
759.560 3
759.578 0
759.596 6
759.614 4
759.631 0
759.649 6
759.667 2
759.685 0
759.703 3
759.721 18
759.738 11
759.756 2
759.774 2
759.792 2
759.810 8
759.828 2
759.846 0
759.863 4
759.881 3
759.899 1
759.917 3
759.935 0
759.953 0
759.970 8
759.988 16
760.006 15
760.024 9
760.042 27
760.060 7
760.078 6
760.095 3
760.113 5
760.131 16
760.149 10
760.167 14
760.185 6
760.203 15
760.220 7
760.238 2
760.256 14
760.274 19
760.292 10
760.310 7
760.327 6
760.345 3
760.363 8
760.381 19
760.399 12
760.417 9
760.435 5
760.452 7
760.470 13
760.488 1
760.506 0
760.524 3
760.542 0
760.560 0
760.577 1
760.595 6
760.613 1
760.631 1
760.649 2
760.667 9
760.685 24
760.702 6
760.720 4
760.738 0
760.756 0
760.774 1
760.792 1
760.810 2
760.827 8
760.845 4
760.863 2
760.881 16
760.899 8
760.917 3
760.935 7
760.952 2
760.970 11
760.988 3
761.006 0
761.024 8
761.042 9
761.060 18
761.077 18
761.095 4
761.113 6
761.131 12
761.149 17
761.167 8
761.185 5
761.202 23
761.220 9
761.238 4
761.256 18
761.274 14
761.292 4
761.310 6
761.328 17
761.345 18
761.363 2
761.381 7
761.399 22
761.417 10
761.435 14
761.453 21
761.470 5
761.488 2
761.506 11
761.524 7
761.542 0
761.560 11
761.578 3
761.595 3
761.613 6
761.631 4
761.649 0
761.667 2
761.685 0
761.703 0
761.721 0
761.738 0
761.756 4
761.774 17
761.792 4
761.810 1
761.828 2
761.846 6
761.864 15
761.881 31
761.899 26
761.917 3
761.935 0
761.953 13
761.971 4
761.989 0
762.006 0
762.024 25
762.042 2
762.060 14
762.078 14
762.096 14
762.114 4
762.132 19
762.149 14
762.167 13
762.185 17
762.203 5
762.221 3
762.239 0
762.257 0
762.275 5
762.292 7
762.310 19
762.328 4
762.346 21
762.364 15
762.382 1
762.400 4
762.418 6
762.435 5
762.453 16
762.471 11
762.489 0
762.507 1
762.525 0
762.543 2
762.561 5
762.578 10
762.596 11
762.614 3
762.632 0
762.650 2
762.668 0
762.686 6
762.704 14
762.722 7
762.739 0
762.757 7
762.775 6
762.793 15
762.811 4
762.829 3
762.847 8
762.865 9
762.882 15
762.900 2
762.918 2
762.936 3
762.954 0
762.972 0
762.990 12
763.008 2
763.026 0
763.043 2
763.061 5
763.079 6
763.097 10
763.115 14
763.133 8
763.151 6
763.169 15
763.186 18
763.204 21
763.222 5
763.240 1
763.258 1
763.276 5
763.294 4
763.312 23
763.330 2
763.347 9
763.365 12
763.383 4
763.401 1
763.419 3
763.437 4
763.455 19
763.473 8
763.491 0
763.508 1
763.526 7
763.544 3
763.562 8
763.580 1
763.598 6
763.616 2
763.634 6
763.652 6
763.669 0
763.687 0
763.705 0
763.723 0
763.741 0
763.759 7
763.777 6
763.795 12
763.813 3
763.830 0
763.848 1
763.866 7
763.884 13
763.902 0
763.920 7
763.938 10
763.956 10
763.974 7
763.992 6
764.009 11
764.027 2
764.045 3
764.063 13
764.081 12
764.099 2
764.117 8
764.135 9
764.153 9
764.170 17
764.188 2
764.206 21
764.224 11
764.242 0
764.260 11
764.278 2
764.296 6
764.314 5
764.332 1
764.349 0
764.367 10
764.385 15
764.403 16
764.421 15
764.439 16
764.457 7
764.475 6
764.493 13
764.511 4
764.528 3
764.546 8
764.564 7
764.582 2
764.600 2
764.618 4
764.636 24
764.654 7
764.672 0
764.690 0
764.707 2
764.725 3
764.743 0
764.761 10
764.779 24
764.797 15
764.815 9
764.833 6
764.851 3
764.869 6
764.887 1
764.904 4
764.922 0
764.940 2
764.958 14
764.976 10
764.994 5
765.012 0
765.030 4
765.048 5
765.066 5
765.084 8
765.101 3
765.119 15
765.137 15
765.155 20
765.173 17
765.191 8
765.209 11
765.227 23
765.245 9
765.263 7
765.281 1
765.298 15
765.316 14
765.334 9
765.352 13
765.370 22
765.388 9
765.406 7
765.424 11
765.442 3
765.460 3
765.478 19
765.495 12
765.513 15
765.531 11
765.549 12
765.567 2
765.585 3
765.603 10
765.621 11
765.639 3
765.657 2
765.675 16
765.692 7
765.710 0
765.728 1
765.746 3
765.764 0
765.782 1
765.800 11
765.818 5
765.836 3
765.854 10
765.872 5
765.890 6
765.907 0
765.925 1
765.943 4
765.961 2
765.979 1
765.997 16
766.015 20
766.033 16
766.051 19
766.069 7
766.087 3
766.105 4
766.123 6
766.140 6
766.158 14
766.176 18
766.194 12
766.212 5
766.230 8
766.248 10
766.266 2
766.284 13
766.302 4
766.320 11
766.338 35
766.355 15
766.373 2
766.391 10
766.409 1
766.427 10
766.445 14
766.463 13
766.481 16
766.499 3
766.517 6
766.535 7
766.553 4
766.571 0
766.589 2
766.606 0
766.624 11
766.642 5
766.660 5
766.678 3
766.696 8
766.714 12
766.732 5
766.750 3
766.768 19
766.786 14
766.804 6
766.822 9
766.839 2
766.857 7
766.875 11
766.893 2
766.911 8
766.929 8
766.947 8
766.965 2
766.983 15
767.001 4
767.019 0
767.037 1
767.055 4
767.073 18
767.090 11
767.108 12
767.126 8
767.144 18
767.162 14
767.180 8
767.198 13
767.216 14
767.234 2
767.252 15
767.270 13
767.288 20
767.306 9
767.324 4
767.342 19
767.359 27
767.377 9
767.395 4
767.413 8
767.431 9
767.449 8
767.467 9
767.485 8
767.503 4
767.521 8
767.539 3
767.557 7
767.575 16
767.593 14
767.611 0
767.629 5
767.646 5
767.664 6
767.682 10
767.700 2
767.718 0
767.736 14
767.754 11
767.772 2
767.790 3
767.808 9
767.826 2
767.844 0
767.862 0
767.880 14
767.898 7
767.916 0
767.933 4
767.951 4
767.969 7
767.987 17
768.005 3
768.023 2
768.041 0
768.059 2
768.077 11
768.095 15
768.113 10
768.131 10
768.149 7
768.167 30
768.185 10
768.203 6
768.221 1
768.239 2
768.256 4
768.274 1
768.292 24
768.310 6
768.328 21
768.346 27
768.364 15
768.382 2
768.400 17
768.418 13
768.436 6
768.454 6
768.472 13
768.490 4
768.508 2
768.526 18
768.544 8
768.562 0
768.580 17
768.597 14
768.615 6
768.633 1
768.651 0
768.669 6
768.687 8
768.705 7
768.723 0
768.741 0
768.759 0
768.777 2
768.795 3
768.813 7
768.831 11
768.849 1
768.867 8
768.885 11
768.903 1
768.921 6
768.939 28
768.956 11
768.974 4
768.992 12
769.010 13
769.028 4
769.046 34
769.064 22
769.082 15
769.100 3
769.118 12
769.136 14
769.154 16
769.172 21
769.190 41
769.208 20
769.226 3
769.244 1
769.262 0
769.280 11
769.298 11
769.316 13
769.334 0
769.352 5
769.369 9
769.387 13
769.405 6
769.423 5
769.441 13
769.459 1
769.477 3
769.495 7
769.513 21
769.531 1
769.549 1
769.567 9
769.585 6
769.603 12
769.621 11
769.639 6
769.657 1
769.675 1
769.693 4
769.711 3
769.729 6
769.747 1
769.765 0
769.783 0
769.801 0
769.818 0
769.836 9
769.854 5
769.872 1
769.890 5
769.908 12
769.926 6
769.944 3
769.962 2
769.980 10
769.998 6
770.016 10
770.034 10
770.052 0
770.070 4
770.088 15
770.106 9
770.124 17
770.142 8
770.160 8
770.178 24
770.196 22
770.214 14
770.232 12
770.250 11
770.268 8
770.286 0
770.304 1
770.322 3
770.339 13
770.357 12
770.375 20
770.393 18
770.411 16
770.429 8
770.447 5
770.465 9
770.483 13
770.501 13
770.519 17
770.537 9
770.555 8
770.573 16
770.591 11
770.609 2
770.627 5
770.645 7
770.663 5
770.681 4
770.699 7
770.717 3
770.735 13
770.753 17
770.771 7
770.789 5
770.807 10
770.825 3
770.843 0
770.861 0
770.879 7
770.897 4
770.915 3
770.933 7
770.951 8
770.969 9
770.987 6
771.005 9
771.022 2
771.040 2
771.058 13
771.076 2
771.094 5
771.112 9
771.130 13
771.148 25
771.166 7
771.184 15
771.202 12
771.220 11
771.238 4
771.256 0
771.274 0
771.292 19
771.310 8
771.328 21
771.346 16
771.364 17
771.382 34
771.400 22
771.418 34
771.436 33
771.454 3
771.472 6
771.490 17
771.508 5
771.526 2
771.544 0
771.562 5
771.580 10
771.598 2
771.616 0
771.634 0
771.652 2
771.670 1
771.688 14
771.706 2
771.724 7
771.742 0
771.760 2
771.778 0
771.796 14
771.814 18
771.832 2
771.850 2
771.868 8
771.886 3
771.904 6
771.922 0
771.940 2
771.958 1
771.976 0
771.994 5
772.012 6
772.030 6
772.048 8
772.066 14
772.084 5
772.101 29
772.119 22
772.137 21
772.155 16
772.173 3
772.191 7
772.209 4
772.227 4
772.245 14
772.263 0
772.281 2
772.299 9
772.317 17
772.335 8
772.353 0
772.371 8
772.389 10
772.407 4
772.425 3
772.443 1
772.461 6
772.479 9
772.497 6
772.515 6
772.533 0
772.551 2
772.569 7
772.587 0
772.605 15
772.623 0
772.641 0
772.659 3
772.677 3
772.695 0
772.713 2
772.731 5
772.749 8
772.767 4
772.785 7
772.803 20
772.821 7
772.839 3
772.857 8
772.875 5
772.893 8
772.911 2
772.929 0
772.947 20
772.965 23
772.983 7
773.001 5
773.019 7
773.037 6
773.055 1
773.073 4
773.091 5
773.109 6
773.127 15
773.145 12
773.163 25
773.181 13
773.199 11
773.217 11
773.235 2
773.253 4
773.271 9
773.289 5
773.307 4
773.325 16
773.343 11
773.361 4
773.379 8
773.397 1
773.415 0
773.433 3
773.451 7
773.469 3
773.487 11
773.505 5
773.523 6
773.541 1
773.559 0
773.577 0
773.595 0
773.613 0
773.631 7
773.649 0
773.667 5
773.685 3
773.703 11
773.721 3
773.739 0
773.757 0
773.775 1
773.793 0
773.811 0
773.829 2
773.848 3
773.866 10
773.884 0
773.902 0
773.920 15
773.938 4
773.956 2
773.974 7
773.992 12
774.010 10
774.028 14
774.046 14
774.064 16
774.082 9
774.100 0
774.118 3
774.136 10
774.154 10
774.172 17
774.190 18
774.208 6
774.226 7
774.244 9
774.262 8
774.280 6
774.298 10
774.316 11
774.334 5
774.352 5
774.370 14
774.388 12
774.406 8
774.424 18
774.442 18
774.460 8
774.478 5
774.496 3
774.514 9
774.532 6
774.550 4
774.568 6
774.586 12
774.604 7
774.622 10
774.640 9
774.658 16
774.676 2
774.694 0
774.712 6
774.730 2
774.748 19
774.766 15
774.784 5
774.802 0
774.820 16
774.838 2
774.856 21
774.874 30
774.892 15
774.910 0
774.928 0
774.947 17
774.965 18
774.983 5
775.001 16
775.019 3
775.037 0
775.055 0
775.073 1
775.091 12
775.109 6
775.127 2
775.145 15
775.163 11
775.181 6
775.199 8
775.217 9
775.235 1
775.253 1
775.271 0
775.289 2
775.307 7
775.325 5
775.343 16
775.361 10
775.379 14
775.397 19
775.415 4
775.433 1
775.451 14
775.469 5
775.487 2
775.505 1
775.523 3
775.541 4
775.559 21
775.577 2
775.595 3
775.614 0
775.632 4
775.650 7
775.668 0
775.686 6
775.704 0
775.722 5
775.740 11
775.758 13
775.776 2
775.794 10
775.812 0
775.830 3
775.848 1
775.866 0
775.884 0
775.902 8
775.920 2
775.938 0
775.956 4
775.974 4
775.992 4
776.010 5
776.028 9
776.046 5
776.064 8
776.082 10
776.100 9
776.118 23
776.136 24
776.155 18
776.173 10
776.191 4
776.209 17
776.227 10
776.245 8
776.263 5
776.281 3
776.299 4
776.317 3
776.335 4
776.353 1
776.371 3
776.389 3
776.407 7
776.425 0
776.443 13
776.461 23
776.479 15
776.497 5
776.515 11
776.533 11
776.551 11
776.569 2
776.587 0
776.606 9
776.624 8
776.642 9
776.660 5
776.678 8
776.696 4
776.714 7
776.732 11
776.750 1
776.768 3
776.786 2
776.804 1
776.822 0
776.840 1
776.858 9
776.876 7
776.894 8
776.912 2
776.930 8
776.948 3
776.966 0
776.984 0
777.003 0
777.021 0
777.039 5
777.057 5
777.075 3
777.093 3
777.111 11
777.129 20
777.147 22
777.165 6
777.183 2
777.201 17
777.219 17
777.237 12
777.255 4
777.273 5
777.291 17
777.309 6
777.327 0
777.345 4
777.363 0
777.382 6
777.400 10
777.418 7
777.436 3
777.454 2
777.472 7
777.490 3
777.508 15
777.526 5
777.544 1
777.562 0
777.580 6
777.598 9
777.616 3
777.634 1
777.652 0
777.670 2
777.688 7
777.706 4
777.725 2
777.743 3
777.761 17
777.779 19
777.797 8
777.815 5
777.833 8
777.851 1
777.869 6
777.887 0
777.905 0
777.923 8
777.941 2
777.959 0
777.977 3
777.995 8
778.013 6
778.032 12
778.050 11
778.068 9
778.086 12
778.104 3
778.122 3
778.140 7
778.158 31
778.176 18
778.194 14
778.212 7
778.230 7
778.248 11
778.266 6
778.284 5
778.302 2
778.320 13
778.339 26
778.357 6
778.375 0
778.393 7
778.411 4
778.429 4
778.447 3
778.465 1
778.483 6
778.501 8
778.519 15
778.537 13
778.555 10
778.573 5
778.591 1
778.610 1
778.628 0
778.646 3
778.664 0
778.682 0
778.700 0
778.718 6
778.736 8
778.754 7
778.772 6
778.790 2
778.808 6
778.826 3
778.844 1
778.862 5
778.881 7
778.899 0
778.917 0
778.935 0
778.953 9
778.971 0
778.989 7
779.007 11
779.025 3
779.043 9
779.061 7
779.079 9
779.097 12
779.115 9
779.134 11
779.152 7
779.170 11
779.188 16
779.206 26
779.224 14
779.242 19
779.260 31
779.278 15
779.296 4
779.314 11
779.332 9
779.350 17
779.368 13
779.387 6
779.405 0
779.423 4
779.441 0
779.459 5
779.477 10
779.495 1
779.513 5
779.531 12
779.549 14
779.567 5
779.585 3
779.603 0
779.622 14
779.640 4
779.658 0
779.676 1
779.694 0
779.712 4
779.730 2
779.748 1
779.766 1
779.784 0
779.802 1
779.820 4
779.838 9
779.857 0
779.875 1
779.893 1
779.911 0
779.929 7
779.947 6
779.965 2
779.983 0
780.001 1
780.019 5
780.037 11
780.055 4
780.074 4
780.092 14
780.110 7
780.128 3
780.146 10
780.164 4
780.182 2
780.200 29
780.218 8
780.236 3
780.254 15
780.272 17
780.291 27
780.309 28
780.327 21
780.345 20
780.363 6
780.381 13
780.399 14
780.417 8
780.435 12
780.453 13
780.471 8
780.489 0
780.508 2
780.526 11
780.544 0
780.562 0
780.580 5
780.598 1
780.616 1
780.634 0
780.652 4
780.670 2
780.688 1
780.707 0
780.725 2
780.743 3
780.761 8
780.779 0
780.797 10
780.815 8
780.833 12
780.851 8
780.869 8
780.887 1
780.906 5
780.924 27
780.942 3
780.960 0
780.978 1
780.996 0
781.014 9
781.032 25
781.050 14
781.068 10
781.086 6
781.105 12
781.123 2
781.141 0
781.159 2
781.177 0
781.195 6
781.213 1
781.231 3
781.249 16
781.267 14
781.286 4
781.304 6
781.322 22
781.340 13
781.358 2
781.376 3
781.394 8
781.412 6
781.430 8
781.448 0
781.467 17
781.485 24
781.503 1
781.521 6
781.539 9
781.557 8
781.575 10
781.593 2
781.611 8
781.629 7
781.648 6
781.666 7
781.684 6
781.702 6
781.720 1
781.738 6
781.756 2
781.774 1
781.792 0
781.810 0
781.829 2
781.847 6
781.865 18
781.883 12
781.901 4
781.919 2
781.937 0
781.955 7
781.973 10
781.991 7
782.010 0
782.028 11
782.046 4
782.064 0
782.082 13
782.100 4
782.118 17
782.136 4
782.154 12
782.173 6
782.191 3
782.209 3
782.227 2
782.245 4
782.263 13
782.281 5
782.299 1
782.317 0
782.335 1
782.354 7
782.372 10
782.390 21
782.408 10
782.426 2
782.444 6
782.462 6
782.480 3
782.498 16
782.517 16
782.535 9
782.553 0
782.571 2
782.589 7
782.607 18
782.625 10
782.643 5
782.661 18
782.680 23
782.698 3
782.716 6
782.734 6
782.752 6
782.770 3
782.788 0
782.806 2
782.825 5
782.843 6
782.861 19
782.879 14
782.897 3
782.915 0
782.933 13
782.951 13
782.969 5
782.988 3
783.006 11
783.024 0
783.042 0
783.060 5
783.078 14
783.096 10
783.114 10
783.132 1
783.151 9
783.169 16
783.187 4
783.205 12
783.223 21
783.241 7
783.259 5
783.277 11
783.296 3
783.314 0
783.332 0
783.350 13
783.368 3
783.386 12
783.404 15
783.422 21
783.441 6
783.459 2
783.477 15
783.495 15
783.513 8
783.531 4
783.549 0
783.567 2
783.586 0
783.604 5
783.622 1
783.640 10
783.658 7
783.676 20
783.694 0
783.712 12
783.731 12
783.749 2
783.767 0
783.785 2
783.803 7
783.821 2
783.839 3
783.857 2
783.876 2
783.894 0
783.912 7
783.930 9
783.948 5
783.966 2
783.984 0
784.002 4
784.021 3
784.039 1
784.057 0
784.075 1
784.093 7
784.111 16
784.129 21
784.147 3
784.166 0
784.184 7
784.202 16
784.220 7
784.238 4
784.256 11
784.274 10
784.292 3
784.311 1
784.329 1
784.347 11
784.365 6
784.383 14
784.401 10
784.419 14
784.438 10
784.456 23
784.474 8
784.492 7
784.510 13
784.528 4
784.546 2
784.564 5
784.583 1
784.601 7
784.619 6
784.637 2
784.655 0
784.673 0
784.691 25
784.710 23
784.728 18
784.746 21
784.764 12
784.782 8
784.800 10
784.818 19
784.837 4
784.855 0
784.873 1
784.891 5
784.909 12
784.927 4
784.945 0
784.963 11
784.982 54
785.000 28
785.018 28
785.036 18
785.054 3
785.072 6
785.090 2
785.109 27
785.127 13
785.145 6
785.163 2
785.181 2
785.199 5
785.217 19
785.236 8
785.254 6
785.272 4
785.290 0
785.308 8
785.326 16
785.344 14
785.363 14
785.381 12
785.399 13
785.417 17
785.435 16
785.453 21
785.471 2
785.490 3
785.508 2
785.526 3
785.544 9
785.562 18
785.580 20
785.598 6
785.617 4
785.635 5
785.653 2
785.671 11
785.689 2
785.707 6
785.726 12
785.744 5
785.762 0
785.780 5
785.798 16
785.816 6
785.834 3
785.853 9
785.871 3
785.889 16
785.907 11
785.925 1
785.943 8
785.961 8
785.980 2
785.998 6
786.016 3
786.034 0
786.052 5
786.070 8
786.089 1
786.107 1
786.125 13
786.143 17
786.161 6
786.179 5
786.197 12
786.216 8
786.234 6
786.252 20
786.270 17
786.288 9
786.306 22
786.325 24
786.343 20
786.361 16
786.379 10
786.397 14
786.415 10
786.433 25
786.452 13
786.470 9
786.488 11
786.506 8
786.524 5
786.542 0
786.561 0
786.579 2
786.597 4
786.615 10
786.633 4
786.651 7
786.670 3
786.688 2
786.706 1
786.724 9
786.742 0
786.760 10
786.778 13
786.797 10
786.815 12
786.833 16
786.851 7
786.869 2
786.887 2
786.906 4
786.924 11
786.942 14
786.960 11
786.978 7
786.996 5
787.015 0
787.033 2
787.051 7
787.069 2
787.087 2
787.105 20
787.124 35
787.142 17
787.160 20
787.178 20
787.196 17
787.214 4
787.233 2
787.251 24
787.269 16
787.287 5
787.305 5
787.323 3
787.342 4
787.360 5
787.378 16
787.396 14
787.414 6
787.432 9
787.451 22
787.469 5
787.487 2
787.505 9
787.523 5
787.541 5
787.560 6
787.578 1
787.596 1
787.614 0
787.632 3
787.650 2
787.669 13
787.687 13
787.705 10
787.723 6
787.741 10
787.759 5
787.778 4
787.796 17
787.814 12
787.832 15
787.850 1
787.868 11
787.887 12
787.905 7
787.923 0
787.941 1
787.959 7
787.978 12
787.996 12
788.014 10
788.032 7
788.050 0
788.068 2
788.087 12
788.105 10
788.123 11
788.141 6
788.159 3
788.177 11
788.196 41
788.214 35
788.232 14
788.250 5
788.268 22
788.287 15
788.305 5
788.323 6
788.341 2
788.359 8
788.377 14
788.396 2
788.414 9
788.432 13
788.450 16
788.468 5
788.486 1
788.505 0
788.523 4
788.541 0
788.559 1
788.577 1
788.596 3
788.614 7
788.632 0
788.650 0
788.668 0
788.686 0
788.705 6
788.723 4
788.741 0
788.759 10
788.777 8
788.796 25
788.814 5
788.832 7
788.850 3
788.868 0
788.886 1
788.905 0
788.923 7
788.941 5
788.959 2
788.977 3
788.996 8
789.014 2
789.032 5
789.050 12
789.068 2
789.087 11
789.105 2
789.123 7
789.141 6
789.159 7
789.177 9
789.196 17
789.214 8
789.232 14
789.250 4
789.268 12
789.287 13
789.305 18
789.323 9
789.341 11
789.359 4
789.378 6
789.396 7
789.414 7
789.432 10
789.450 1
789.469 0
789.487 0
789.505 0
789.523 9
789.541 4
789.559 1
789.578 0
789.596 4
789.614 5
789.632 8
789.650 19
789.669 11
789.687 8
789.705 3
789.723 0
789.741 3
789.760 1
789.778 0
789.796 0
789.814 6
789.832 2
789.851 4
789.869 0
789.887 3
789.905 0
789.923 0
789.942 8
789.960 7
789.978 3
789.996 2
790.014 0
790.033 11
790.051 10
790.069 2
790.087 1
790.105 18
790.124 21
790.142 27
790.160 30
790.178 13
790.196 20
790.215 12
790.233 10
790.251 9
790.269 7
790.287 22
790.306 16
790.324 8
790.342 21
790.360 26
790.378 20
790.397 5
790.415 11
790.433 13
790.451 9
790.469 1
790.488 5
790.506 8
790.524 10
790.542 2
790.560 4
790.579 4
790.597 20
790.615 6
790.633 6
790.651 0
790.670 0
790.688 0
790.706 4
790.724 5
790.742 4
790.761 2
790.779 8
790.797 5
790.815 0
790.833 2
790.852 4
790.870 2
790.888 5
790.906 7
790.924 13
790.943 2
790.961 0
790.979 9
790.997 0
791.016 9
791.034 35
791.052 14
791.070 7
791.088 7
791.107 28
791.125 21
791.143 5
791.161 2
791.179 27
791.198 25
791.216 8
791.234 11
791.252 7
791.270 4
791.289 1
791.307 1
791.325 17
791.343 24
791.362 16
791.380 23
791.398 15
791.416 7
791.434 4
791.453 3
791.471 10
791.489 9
791.507 2
791.525 12
791.544 12
791.562 0
791.580 0
791.598 5
791.617 8
791.635 5
791.653 1
791.671 6
791.689 3
791.708 11
791.726 10
791.744 3
791.762 9
791.781 1
791.799 3
791.817 9
791.835 1
791.853 6
791.872 10
791.890 2
791.908 16
791.926 7
791.944 27
791.963 11
791.981 4
791.999 0
792.017 0
792.036 1
792.054 2
792.072 5
792.090 5
792.108 7
792.127 6
792.145 1
792.163 22
792.181 26
792.200 31
792.218 30
792.236 22
792.254 21
792.272 21
792.291 25
792.309 28
792.327 19
792.345 10
792.364 18
792.382 19
792.400 4
792.418 0
792.436 7
792.455 16
792.473 16
792.491 9
792.509 7
792.528 7
792.546 3
792.564 4
792.582 3
792.601 3
792.619 3
792.637 0
792.655 2
792.673 4
792.692 0
792.710 3
792.728 6
792.746 2
792.765 0
792.783 1
792.801 2
792.819 0
792.838 11
792.856 13
792.874 2
792.892 9
792.910 5
792.929 4
792.947 7
792.965 0
792.983 0
793.002 8
793.020 6
793.038 14
793.056 9
793.075 0
793.093 0
793.111 3
793.129 14
793.147 19
793.166 27
793.184 27
793.202 3
793.220 6
793.239 14
793.257 13
793.275 9
793.293 1
793.312 0
793.330 7
793.348 4
793.366 10
793.385 15
793.403 21
793.421 19
793.439 10
793.457 9
793.476 3
793.494 3
793.512 5
793.530 7
793.549 4
793.567 9
793.585 4
793.603 4
793.622 0
793.640 1
793.658 2
793.676 0
793.695 10
793.713 2
793.731 0
793.749 0
793.768 0
793.786 0
793.804 11
793.822 10
793.840 0
793.859 3
793.877 4
793.895 1
793.913 6
793.932 5
793.950 9
793.968 3
793.986 5
794.005 13
794.023 1
794.041 1
794.059 0
794.078 0
794.096 4
794.114 5
794.132 3
794.151 17
794.169 15
794.187 2
794.205 0
794.224 3
794.242 13
794.260 7
794.278 7
794.297 14
794.315 15
794.333 15
794.351 14
794.370 5
794.388 2
794.406 11
794.424 15
794.443 3
794.461 10
794.479 3
794.497 6
794.516 12
794.534 0
794.552 4
794.570 3
794.589 6
794.607 2
794.625 0
794.643 0
794.662 5
794.680 6
794.698 0
794.716 11
794.735 9
794.753 2
794.771 7
794.789 0
794.808 7
794.826 9
794.844 5
794.862 1
794.881 0
794.899 5
794.917 7
794.935 0
794.954 7
794.972 0
794.990 5
795.008 3
795.027 5
795.045 0
795.063 11
795.081 15
795.100 22
795.118 11
795.136 32
795.154 23
795.173 28
795.191 12
795.209 11
795.227 12
795.246 7
795.264 9
795.282 19
795.301 9
795.319 6
795.337 11
795.355 14
795.374 6
795.392 9
795.410 9
795.428 12
795.447 5
795.465 2
795.483 6
795.501 12
795.520 16
795.538 11
795.556 6
795.574 5
795.593 18
795.611 18
795.629 8
795.647 12
795.666 4
795.684 4
795.702 1
795.721 7
795.739 5
795.757 0
795.775 0
795.794 2
795.812 5
795.830 1
795.848 4
795.867 5
795.885 3
795.903 6
795.921 0
795.940 3
795.958 6
795.976 8
795.994 16
796.013 4
796.031 17
796.049 9
796.068 13
796.086 12
796.104 7
796.122 10
796.141 26
796.159 19
796.177 7
796.195 13
796.214 6
796.232 4
796.250 12
796.269 17
796.287 1
796.305 1
796.323 0
796.342 8
796.360 14
796.378 12
796.396 12
796.415 25
796.433 18
796.451 26
796.469 18
796.488 0
796.506 20
796.524 7
796.543 3
796.561 2
796.579 6
796.597 1
796.616 0
796.634 7
796.652 9
796.670 17
796.689 2
796.707 0
796.725 5
796.744 4
796.762 14
796.780 2
796.798 8
796.817 14
796.835 5
796.853 0
796.872 0
796.890 2
796.908 0
796.926 4
796.945 2
796.963 17
796.981 9
796.999 4
797.018 2
797.036 11
797.054 9
797.073 3
797.091 0
797.109 0
797.127 3
797.146 1
797.164 11
797.182 6
797.201 30
797.219 10
797.237 4
797.255 7
797.274 13
797.292 12
797.310 19
797.329 24
797.347 7
797.365 21
797.383 16
797.402 6
797.420 6
797.438 19
797.456 6
797.475 3
797.493 3
797.511 2
797.530 5
797.548 8
797.566 5
797.584 1
797.603 3
797.621 3
797.639 3
797.658 1
797.676 1
797.694 15
797.712 5
797.731 10
797.749 7
797.767 0
797.786 0
797.804 0
797.822 1
797.840 0
797.859 4
797.877 1
797.895 2
797.914 8
797.932 6
797.950 16
797.968 6
797.987 9
798.005 20
798.023 25
798.042 0
798.060 7
798.078 13
798.097 7
798.115 12
798.133 14
798.151 5
798.170 8
798.188 25
798.206 7
798.225 8
798.243 12
798.261 8
798.279 8
798.298 0
798.316 0
798.334 2
798.353 12
798.371 21
798.389 16
798.408 17
798.426 4
798.444 0
798.462 0
798.481 7
798.499 6
798.517 6
798.536 11
798.554 5
798.572 2
798.590 10
798.609 10
798.627 8
798.645 0
798.664 11
798.682 10
798.700 14
798.719 4
798.737 0
798.755 7
798.773 5
798.792 2
798.810 10
798.828 12
798.847 8
798.865 1
798.883 1
798.902 0
798.920 0
798.938 0
798.956 8
798.975 0
798.993 17
799.011 12
799.030 0
799.048 11
799.066 12
799.085 11
799.103 1
799.121 34
799.139 15
799.158 9
799.176 7
799.194 3
799.213 2
799.231 17
799.249 4
799.268 6
799.286 9
799.304 13
799.322 16
799.341 10
799.359 0
799.377 8
799.396 11
799.414 12
799.432 10
799.451 3
799.469 11
799.487 10
799.506 0
799.524 6
799.542 9
799.560 6
799.579 12
799.597 10
799.615 4
799.634 3
799.652 0
799.670 0
799.689 5
799.707 4
799.725 13
799.744 1
799.762 3
799.780 0
799.798 5
799.817 9
799.835 1
799.853 12
799.872 6
799.890 0
799.908 8
799.927 0
799.945 5
799.963 0
799.982 2
800.000 7
800.018 9
800.037 5
800.055 6
800.073 15
800.091 14
800.110 10
800.128 14
800.146 14
800.165 8
800.183 6
800.201 4
800.220 5
800.238 2
800.256 4
800.275 1
800.293 1
800.311 7
800.330 14
800.348 10
800.366 23
800.385 26
800.403 0
800.421 11
800.439 0
800.458 3
800.476 2
800.494 3
800.513 2
800.531 1
800.549 6
800.568 5
800.586 2
800.604 7
800.623 1
800.641 1
800.659 0
800.678 6
800.696 6
800.714 10
800.733 0
800.751 2
800.769 3
800.788 3
800.806 8
800.824 1
800.843 7
800.861 15
800.879 36
800.897 12
800.916 13
800.934 6
800.952 8
800.971 1
800.989 3
801.007 4
801.026 10
801.044 0
801.062 7
801.081 26
801.099 22
801.117 12
801.136 0
801.154 0
801.172 3
801.191 13
801.209 3
801.227 9
801.246 4
801.264 1
801.282 11
801.301 4
801.319 6
801.337 14
801.356 2
801.374 0
801.392 28
801.411 16
801.429 2
801.447 9
801.466 6
801.484 1
801.502 14
801.521 11
801.539 11
801.557 0
801.576 0
801.594 5
801.612 6
801.631 1
801.649 0
801.667 0
801.686 0
801.704 0
801.722 0
801.741 0
801.759 2
801.777 4
801.796 0
801.814 3
801.832 2
801.851 7
801.869 3
801.887 4
801.906 2
801.924 0
801.942 9
801.961 10
801.979 10
801.997 10
802.016 0
802.034 1
802.052 0
802.071 19
802.089 16
802.107 12
802.126 25
802.144 6
802.162 6
802.181 25
802.199 28
802.217 7
802.236 5
802.254 18
802.272 6
802.291 17
802.309 12
802.327 21
802.346 13
802.364 9
802.382 6
802.401 6
802.419 8
802.437 2
802.456 3
802.474 6
802.492 9
802.511 21
802.529 2
802.547 0
802.566 9
802.584 15
802.602 11
802.621 1
802.639 0
802.657 4
802.676 12
802.694 13
802.712 7
802.731 10
802.749 1
802.767 10
802.786 14
802.804 13
802.823 6
802.841 2
802.859 18
802.878 13
802.896 5
802.914 8
802.933 6
802.951 4
802.969 3
802.988 0
803.006 2
803.024 3
803.043 8
803.061 0
803.079 1
803.098 1
803.116 15
803.134 6
803.153 22
803.171 19
803.189 25
803.208 19
803.226 2
803.245 18
803.263 9
803.281 8
803.300 14
803.318 22
803.336 10
803.355 0
803.373 5
803.391 9
803.410 11
803.428 7
803.446 21
803.465 15
803.483 3
803.501 4
803.520 5
803.538 0
803.556 5
803.575 15
803.593 8
803.612 10
803.630 5
803.648 0
803.667 0
803.685 0
803.703 1
803.722 0
803.740 3
803.758 5
803.777 18
803.795 8
803.813 0
803.832 1
803.850 2
803.869 0
803.887 1
803.905 3
803.924 0
803.942 3
803.960 10
803.979 15
803.997 4
804.015 1
804.034 4
804.052 5
804.070 10
804.089 5
804.107 10
804.126 7
804.144 11
804.162 9
804.181 14
804.199 3
804.217 5
804.236 4
804.254 5
804.272 10
804.291 4
804.309 0
804.328 5
804.346 8
804.364 13
804.383 17
804.401 8
804.419 4
804.438 6
804.456 0
804.474 0
804.493 0
804.511 15
804.530 13
804.548 4
804.566 3
804.585 5
804.603 4
804.621 0
804.640 9
804.658 12
804.676 5
804.695 5
804.713 5
804.732 2
804.750 5
804.768 5
804.787 3
804.805 15
804.823 20
804.842 10
804.860 10
804.878 3
804.897 4
804.915 19
804.934 0
804.952 13
804.970 7
804.989 17
805.007 2
805.025 6
805.044 3
805.062 0
805.081 16
805.099 10
805.117 18
805.136 18
805.154 9
805.172 17
805.191 29
805.209 36
805.228 21
805.246 28
805.264 29
805.283 5
805.301 7
805.319 0
805.338 2
805.356 17
805.374 13
805.393 3
805.411 6
805.430 10
805.448 31
805.466 21
805.485 4
805.503 10
805.521 8
805.540 4
805.558 5
805.577 2
805.595 3
805.613 0
805.632 6
805.650 0
805.669 0
805.687 14
805.705 19
805.724 10
805.742 1
805.760 15
805.779 10
805.797 0
805.816 0
805.834 2
805.852 2
805.871 9
805.889 11
805.907 1
805.926 2
805.944 1
805.963 0
805.981 2
805.999 1
806.018 0
806.036 0
806.054 7
806.073 1
806.091 0
806.110 0
806.128 6
806.146 3
806.165 12
806.183 6
806.202 3
806.220 12
806.238 19
806.257 14
806.275 14
806.293 12
806.312 11
806.330 2
806.349 0
806.367 0
806.385 11
806.404 9
806.422 7
806.441 0
806.459 7
806.477 7
806.496 9
806.514 14
806.532 10
806.551 12
806.569 7
806.588 5
806.606 0
806.624 0
806.643 3
806.661 2
806.680 0
806.698 4
806.716 7
806.735 4
806.753 7
806.772 12
806.790 12
806.808 16
806.827 17
806.845 35
806.863 19
806.882 21
806.900 10
806.919 2
806.937 0
806.955 16
806.974 8
806.992 0
807.011 0
807.029 10
807.047 10
807.066 16
807.084 24
807.103 6
807.121 17
807.139 12
807.158 5
807.176 10
807.195 24
807.213 16
807.231 14
807.250 9
807.268 1
807.287 3
807.305 1
807.323 34
807.342 30
807.360 13
807.379 6
807.397 6
807.415 7
807.434 22
807.452 6
807.471 7
807.489 12
807.507 21
807.526 5
807.544 0
807.562 11
807.581 8
807.599 8
807.618 3
807.636 0
807.654 0
807.673 6
807.691 1
807.710 3
807.728 0
807.746 0
807.765 24
807.783 7
807.802 13
807.820 7
807.839 1
807.857 1
807.875 4
807.894 0
807.912 1
807.931 8
807.949 10
807.967 0
807.986 8
808.004 18
808.023 15
808.041 18
808.059 4
808.078 0
808.096 1
808.115 1
808.133 3
808.151 14
808.170 3
808.188 9
808.207 29
808.225 8
808.243 19
808.262 14
808.280 1
808.299 0
808.317 4
808.335 5
808.354 18
808.372 18
808.391 23
808.409 16
808.427 19
808.446 9
808.464 19
808.483 4
808.501 21
808.520 28
808.538 13
808.556 3
808.575 12
808.593 16
808.612 10
808.630 8
808.648 6
808.667 4
808.685 1
808.704 8
808.722 0
808.740 3
808.759 8
808.777 2
808.796 0
808.814 0
808.833 6
808.851 7
808.869 9
808.888 3
808.906 4
808.925 7
808.943 18
808.961 5
808.980 0
808.998 1
809.017 2
809.035 0
809.054 12
809.072 18
809.090 29
809.109 10
809.127 9
809.146 10
809.164 19
809.182 7
809.201 16
809.219 22
809.238 1
809.256 2
809.275 3
809.293 3
809.311 0
809.330 11
809.348 18
809.367 14
809.385 12
809.403 14
809.422 7
809.440 7
809.459 1
809.477 2
809.496 4
809.514 17
809.532 4
809.551 1
809.569 4
809.588 27
809.606 6
809.625 5
809.643 8
809.661 4
809.680 0
809.698 1
809.717 10
809.735 8
809.753 3
809.772 6
809.790 16
809.809 22
809.827 15
809.846 14
809.864 18
809.882 5
809.901 9
809.919 15
809.938 6
809.956 8
809.975 2
809.993 1
810.011 10
810.030 3
810.048 0
810.067 1
810.085 2
810.104 0
810.122 2
810.140 11
810.159 8
810.177 9
810.196 2
810.214 9
810.233 25
810.251 15
810.269 21
810.288 23
810.306 11
810.325 4
810.343 1
810.362 10
810.380 8
810.398 2
810.417 2
810.435 2
810.454 9
810.472 19
810.491 23
810.509 2
810.527 0
810.546 0
810.564 8
810.583 2
810.601 4
810.620 6
810.638 15
810.657 1
810.675 0
810.693 4
810.712 0
810.730 4
810.749 8
810.767 5
810.786 0
810.804 4
810.822 0
810.841 5
810.859 13
810.878 6
810.896 3
810.915 0
810.933 5
810.951 1
810.970 3
810.988 5
811.007 16
811.025 19
811.044 6
811.062 8
811.081 7
811.099 8
811.117 15
811.136 27
811.154 12
811.173 8
811.191 5
811.210 12
811.228 10
811.247 6
811.265 2
811.283 11
811.302 7
811.320 17
811.339 18
811.357 5
811.376 3
811.394 10
811.412 7
811.431 12
811.449 10
811.468 14
811.486 8
811.505 5
811.523 2
811.542 0
811.560 1
811.578 1
811.597 9
811.615 7
811.634 1
811.652 4
811.671 0
811.689 0
811.708 0
811.726 9
811.744 9
811.763 2
811.781 5
811.800 0
811.818 1
811.837 3
811.855 6
811.874 6
811.892 0
811.911 2
811.929 4
811.947 2
811.966 5
811.984 11
812.003 16
812.021 5
812.040 0
812.058 0
812.077 3
812.095 8
812.113 12
812.132 2
812.150 4
812.169 13
812.187 17
812.206 17
812.224 12
812.243 2
812.261 1
812.280 0
812.298 4
812.316 19
812.335 6
812.353 0
812.372 7
812.390 11
812.409 6
812.427 1
812.446 8
812.464 3
812.483 6
812.501 2
812.519 7
812.538 0
812.556 0
812.575 0
812.593 0
812.612 0
812.630 1
812.649 0
812.667 0
812.686 2
812.704 1
812.722 0
812.741 1
812.759 1
812.778 0
812.796 1
812.815 3
812.833 2
812.852 5
812.870 2
812.889 2
812.907 0
812.926 3
812.944 7
812.962 9
812.981 3
812.999 6
813.018 4
813.036 1
813.055 0
813.073 18
813.092 4
813.110 1
813.129 9
813.147 7
813.166 18
813.184 25
813.202 9
813.221 20
813.239 8
813.258 10
813.276 11
813.295 13
813.313 6
813.332 11
813.350 11
813.369 4
813.387 5
813.406 14
813.424 2
813.442 16
813.461 23
813.479 11
813.498 6
813.516 3
813.535 2
813.553 0
813.572 2
813.590 2
813.609 0
813.627 0
813.646 3
813.664 14
813.683 0
813.701 0
813.719 0
813.738 2
813.756 1
813.775 0
813.793 1
813.812 6
813.830 11
813.849 25
813.867 15
813.886 2
813.904 3
813.923 8
813.941 7
813.960 1
813.978 1
813.997 4
814.015 7
814.034 3
814.052 0
814.070 3
814.089 14
814.107 9
814.126 5
814.144 13
814.163 11
814.181 5
814.200 8
814.218 9
814.237 12
814.255 16
814.274 24
814.292 8
814.311 0
814.329 5
814.348 13
814.366 9
814.385 6
814.403 9
814.421 1
814.440 1
814.458 3
814.477 5
814.495 0
814.514 2
814.532 2
814.551 0
814.569 3
814.588 2
814.606 6
814.625 10
814.643 3
814.662 12
814.680 10
814.699 5
814.717 0
814.736 1
814.754 0
814.773 10
814.791 14
814.810 7
814.828 1
814.847 0
814.865 1
814.883 6
814.902 1
814.920 2
814.939 5
814.957 13
814.976 13
814.994 0
815.013 0
815.031 0
815.050 6
815.068 3
815.087 7
815.105 11
815.124 5
815.142 6
815.161 7
815.179 14
815.198 11
815.216 25
815.235 4
815.253 1
815.272 1
815.290 7
815.309 2
815.327 17
815.346 5
815.364 0
815.383 18
815.401 1
815.420 6
815.438 3
815.457 26
815.475 6
815.494 4
815.512 10
815.530 8
815.549 1
815.567 7
815.586 3
815.604 8
815.623 2
815.641 0
815.660 0
815.678 0
815.697 2
815.715 4
815.734 1
815.752 1
815.771 20
815.789 3
815.808 1
815.826 1
815.845 1
815.863 5
815.882 1
815.900 0
815.919 12
815.937 6
815.956 6
815.974 11
815.993 22
816.011 3
816.030 5
816.048 10
816.067 12
816.085 9
816.104 3
816.122 5
816.141 0
816.159 9
816.178 7
816.196 0
816.215 9
816.233 5
816.252 2
816.270 0
816.289 11
816.307 12
816.326 16
816.344 21
816.363 5
816.381 4
816.400 7
816.418 0
816.437 3
816.455 0
816.474 10
816.492 8
816.511 4
816.529 9
816.548 13
816.566 4
816.585 0
816.603 1
816.622 4
816.640 2
816.659 1
816.677 5
816.696 6
816.714 4
816.733 1
816.751 0
816.770 0
816.788 0
816.807 1
816.825 4
816.844 12
816.862 8
816.881 0
816.899 1
816.918 0
816.936 7
816.955 4
816.973 0
816.992 18
817.010 13
817.029 0
817.047 13
817.066 3
817.084 16
817.103 7
817.121 22
817.140 23
817.158 19
817.177 14
817.195 12
817.214 2
817.232 0
817.251 0
817.269 9
817.288 22
817.306 5
817.325 6
817.343 5
817.362 11
817.381 14
817.399 11
817.418 5
817.436 13
817.455 5
817.473 9
817.492 3
817.510 6
817.529 1
817.547 2
817.566 1
817.584 1
817.603 2
817.621 0
817.640 1
817.658 6
817.677 10
817.695 7
817.714 0
817.732 11
817.751 7
817.769 8
817.788 6
817.806 0
817.825 1
817.843 2
817.862 0
817.880 10
817.899 5
817.917 9
817.936 9
817.954 0
817.973 6
817.991 2
818.010 13
818.029 12
818.047 8
818.066 5
818.084 0
818.103 9
818.121 0
818.140 1
818.158 3
818.177 13
818.195 19
818.214 23
818.232 8
818.251 6
818.269 10
818.288 5
818.306 26
818.325 5
818.343 0
818.362 6
818.380 15
818.399 1
818.417 1
818.436 0
818.454 1
818.473 1
818.492 7
818.510 1
818.529 3
818.547 7
818.566 5
818.584 3
818.603 8
818.621 3
818.640 0
818.658 2
818.677 4
818.695 0
818.714 0
818.732 14
818.751 8
818.769 8
818.788 14
818.806 0
818.825 0
818.844 8
818.862 2
818.881 1
818.899 3
818.918 6
818.936 0
818.955 0
818.973 0
818.992 0
819.010 6
819.029 6
819.047 0
819.066 19
819.084 15
819.103 0
819.121 5
819.140 2
819.159 3
819.177 19
819.196 10
819.214 12
819.233 11
819.251 14
819.270 18
819.288 11
819.307 9
819.325 9
819.344 15
819.362 14
819.381 5
819.399 13
819.418 21
819.437 5
819.455 3
819.474 15
819.492 2
819.511 3
819.529 1
819.548 0
819.566 8
819.585 2
819.603 0
819.622 15
819.640 13
819.659 3
819.677 1
819.696 5
819.715 6
819.733 1
819.752 2
819.770 2
819.789 0
819.807 2
819.826 2
819.844 11
819.863 4
819.881 0
819.900 9
819.918 6
819.937 15
819.956 3
819.974 4
819.993 8
820.011 5
820.030 1
820.048 8
820.067 0
820.085 1
820.104 3
820.122 0
820.141 6
820.159 8
820.178 6
820.197 22
820.215 13
820.234 8
820.252 3
820.271 0
820.289 2
820.308 10
820.326 1
820.345 17
820.363 14
820.382 5
820.401 2
820.419 1
820.438 7
820.456 6
820.475 14
820.493 8
820.512 0
820.530 4
820.549 0
820.567 5
820.586 3
820.605 6
820.623 3
820.642 3
820.660 0
820.679 5
820.697 5
820.716 0
820.734 0
820.753 0
820.772 6
820.790 6
820.809 9
820.827 13
820.846 0
820.864 3
820.883 0
820.901 0
820.920 0
820.938 2
820.957 5
820.976 8
820.994 18
821.013 14
821.031 4
821.050 7
821.068 11
821.087 12
821.105 13
821.124 17
821.143 9
821.161 0
821.180 0
821.198 5
821.217 22
821.235 16
821.254 12
821.272 10
821.291 14
821.310 0
821.328 3
821.347 2
821.365 16
821.384 13
821.402 15
821.421 11
821.439 17
821.458 8
821.477 7
821.495 8
821.514 7
821.532 10
821.551 1
821.569 7
821.588 8
821.606 11
821.625 12
821.644 3
821.662 0
821.681 4
821.699 5
821.718 5
821.736 4
821.755 5
821.773 6
821.792 3
821.811 14
821.829 0
821.848 1
821.866 3
821.885 7
821.903 18
821.922 4
821.941 7
821.959 17
821.978 14
821.996 3
822.015 1
822.033 5
822.052 9
822.070 5
822.089 0
822.108 6
822.126 0
822.145 0
822.163 3
822.182 5
822.200 8
822.219 26
822.238 15
822.256 8
822.275 13
822.293 13
822.312 6
822.330 15
822.349 5
822.368 0
822.386 5
822.405 9
822.423 11
822.442 25
822.460 11
822.479 3
822.497 1
822.516 3
822.535 15
822.553 12
822.572 0
822.590 0
822.609 5
822.627 9
822.646 0
822.665 21
822.683 9
822.702 3
822.720 20
822.739 8
822.757 10
822.776 11
822.795 7
822.813 4
822.832 4
822.850 10
822.869 20
822.887 15
822.906 6
822.925 3
822.943 4
822.962 13
822.980 11
822.999 2
823.017 0
823.036 5
823.055 27
823.073 17
823.092 9
823.110 13
823.129 18
823.148 14
823.166 21
823.185 33
823.203 10
823.222 5
823.240 0
823.259 2
823.278 23
823.296 14
823.315 1
823.333 9
823.352 8
823.370 19
823.389 18
823.408 10
823.426 1
823.445 3
823.463 6
823.482 5
823.501 21
823.519 30
823.538 19
823.556 3
823.575 10
823.593 6
823.612 7
823.631 6
823.649 0
823.668 3
823.686 7
823.705 5
823.723 2
823.742 4
823.761 0
823.779 7
823.798 3
823.816 1
823.835 4
823.854 0
823.872 0
823.891 11
823.909 8
823.928 0
823.946 5
823.965 7
823.984 6
824.002 2
824.021 0
824.039 18
824.058 29
824.077 22
824.095 17
824.114 14
824.132 12
824.151 14
824.170 11
824.188 8
824.207 19
824.225 5
824.244 5
824.262 2
824.281 7
824.300 7
824.318 12
824.337 17
824.355 9
824.374 8
824.393 8
824.411 13
824.430 14
824.448 9
824.467 4
824.486 14
824.504 2
824.523 4
824.541 10
824.560 3
824.578 3
824.597 4
824.616 0
824.634 0
824.653 4
824.671 0
824.690 1
824.709 4
824.727 5
824.746 4
824.764 9
824.783 10
824.802 10
824.820 2
824.839 0
824.857 1
824.876 6
824.895 9
824.913 23
824.932 11
824.950 10
824.969 8
824.988 0
825.006 14
825.025 143
825.043 277
825.062 289
825.081 189
825.099 95
825.118 47
825.136 28
825.155 37
825.174 12
825.192 10
825.211 21
825.229 27
825.248 36
825.267 15
825.285 14
825.304 21
825.322 13
825.341 15
825.360 8
825.378 17
825.397 13
825.415 5
825.434 2
825.453 11
825.471 8
825.490 0
825.508 3
825.527 11
825.546 4
825.564 6
825.583 2
825.601 3
825.620 0
825.639 3
825.657 0
825.676 0
825.694 5
825.713 11
825.732 1
825.750 0
825.769 4
825.787 26
825.806 31
825.825 14
825.843 8
825.862 1
825.880 3
825.899 0
825.918 3
825.936 0
825.955 0
825.974 10
825.992 13
826.011 29
826.029 65
826.048 132
826.067 102
826.085 74
826.104 45
826.122 37
826.141 11
826.160 12
826.178 13
826.197 5
826.215 14
826.234 27
826.253 18
826.271 6
826.290 0
826.308 0
826.327 2
826.346 0
826.364 0
826.383 1
826.402 15
826.420 15
826.439 4
826.457 2
826.476 7
826.495 2
826.513 4
826.532 5
826.550 0
826.569 6
826.588 0
826.606 9
826.625 11
826.644 4
826.662 1
826.681 3
826.699 6
826.718 11
826.737 2
826.755 6
826.774 4
826.792 4
826.811 0
826.830 3
826.848 2
826.867 2
826.886 3
826.904 0
826.923 22
826.941 17
826.960 8
826.979 6
826.997 4
827.016 14
827.035 4
827.053 21
827.072 40
827.090 20
827.109 16
827.128 23
827.146 8
827.165 7
827.183 5
827.202 3
827.221 1
827.239 16
827.258 16
827.277 15
827.295 6
827.314 0
827.332 8
827.351 14
827.370 3
827.388 15
827.407 24
827.426 40
827.444 22
827.463 16
827.481 9
827.500 2
827.519 6
827.537 1
827.556 5
827.575 2
827.593 2
827.612 5
827.630 0
827.649 1
827.668 3
827.686 0
827.705 0
827.724 4
827.742 7
827.761 3
827.779 4
827.798 1
827.817 0
827.835 2
827.854 4
827.873 3
827.891 6
827.910 0
827.929 0
827.947 5
827.966 6
827.984 10
828.003 3
828.022 18
828.040 18
828.059 12
828.078 3
828.096 1
828.115 7
828.133 4
828.152 4
828.171 17
828.189 8
828.208 14
828.227 7
828.245 10
828.264 11
828.283 9
828.301 2
828.320 0
828.338 17
828.357 16
828.376 17
828.394 22
828.413 10
828.432 8
828.450 18
828.469 8
828.488 0
828.506 3
828.525 2
828.543 0
828.562 0
828.581 2
828.599 1
828.618 9
828.637 11
828.655 3
828.674 2
828.693 12
828.711 16
828.730 10
828.748 4
828.767 0
828.786 1
828.804 7
828.823 5
828.842 4
828.860 3
828.879 4
828.898 10
828.916 20
828.935 12
828.953 6
828.972 8
828.991 0
829.009 2
829.028 3
829.047 5
829.065 3
829.084 2
829.103 5
829.121 5
829.140 8
829.159 6
829.177 5
829.196 8
829.214 15
829.233 13
829.252 19
829.270 5
829.289 5
829.308 22
829.326 12
829.345 3
829.364 3
829.382 8
829.401 14
829.420 17
829.438 9
829.457 10
829.476 11
829.494 4
829.513 16
829.531 11
829.550 5
829.569 12
829.587 23
829.606 12
829.625 2
829.643 5
829.662 13
829.681 11
829.699 10
829.718 8
829.737 13
829.755 21
829.774 7
829.793 6
829.811 6
829.830 9
829.849 4
829.867 2
829.886 2
829.904 2
829.923 21
829.942 15
829.960 7
829.979 1
829.998 4
830.016 0
830.035 0
830.054 2
830.072 7
830.091 1
830.110 1
830.128 0
830.147 3
830.166 0
830.184 4
830.203 12
830.222 15
830.240 3
830.259 12
830.278 6
830.296 10
830.315 21
830.334 20
830.352 4
830.371 0
830.390 0
830.408 14
830.427 3
830.445 2
830.464 0
830.483 17
830.501 21
830.520 9
830.539 2
830.557 2
830.576 3
830.595 12
830.613 2
830.632 20
830.651 2
830.669 0
830.688 0
830.707 2
830.725 0
830.744 3
830.763 9
830.781 6
830.800 4
830.819 7
830.837 5
830.856 0
830.875 0
830.893 0
830.912 10
830.931 9
830.949 11
830.968 3
830.987 9
831.005 2
831.024 0
831.043 0
831.061 1
831.080 5
831.099 3
831.117 7
831.136 17
831.155 8
831.173 11
831.192 2
831.211 4
831.229 21
831.248 15
831.267 15
831.285 9
831.304 1
831.323 11
831.341 3
831.360 0
831.379 3
831.397 5
831.416 7
831.435 4
831.453 1
831.472 6
831.491 9
831.509 4
831.528 11
831.547 0
831.565 0
831.584 4
831.603 4
831.621 0
831.640 1
831.659 7
831.677 4
831.696 0
831.715 4
831.733 0
831.752 4
831.771 1
831.789 7
831.808 4
831.827 0
831.845 0
831.864 0
831.883 4
831.901 3
831.920 1
831.939 12
831.957 5
831.976 11
831.995 7
832.014 7
832.032 3
832.051 0
832.070 1
832.088 6
832.107 12
832.126 4
832.144 9
832.163 9
832.182 15
832.200 6
832.219 8
832.238 4
832.256 4
832.275 3
832.294 6
832.312 0
832.331 1
832.350 0
832.368 11
832.387 25
832.406 11
832.424 28
832.443 24
832.462 4
832.480 2
832.499 9
832.518 14
832.537 0
832.555 8
832.574 2
832.593 2
832.611 5
832.630 9
832.649 7
832.667 20
832.686 14
832.705 9
832.723 5
832.742 2
832.761 0
832.779 0
832.798 0
832.817 1
832.835 8
832.854 13
832.873 5
832.892 0
832.910 6
832.929 12
832.948 5
832.966 2
832.985 3
833.004 3
833.022 14
833.041 19
833.060 18
833.078 7
833.097 2
833.116 12
833.134 27
833.153 7
833.172 3
833.191 10
833.209 9
833.228 20
833.247 9
833.265 12
833.284 8
833.303 0
833.321 7
833.340 9
833.359 4
833.377 4
833.396 9
833.415 20
833.434 17
833.452 10
833.471 3
833.490 7
833.508 6
833.527 4
833.546 4
833.564 14
833.583 8
833.602 10
833.620 8
833.639 5
833.658 4
833.677 6
833.695 5
833.714 20
833.733 4
833.751 11
833.770 12
833.789 3
833.807 2
833.826 7
833.845 14
833.863 8
833.882 2
833.901 3
833.920 8
833.938 1
833.957 3
833.976 0
833.994 4
834.013 18
834.032 21
834.050 18
834.069 5
834.088 7
834.107 5
834.125 1
834.144 6
834.163 27
834.181 19
834.200 6
834.219 3
834.237 24
834.256 21
834.275 13
834.294 8
834.312 1
834.331 2
834.350 11
834.368 17
834.387 6
834.406 5
834.424 25
834.443 9
834.462 10
834.481 3
834.499 3
834.518 3
834.537 25
834.555 18
834.574 8
834.593 0
834.612 7
834.630 1
834.649 9
834.668 2
834.686 0
834.705 2
834.724 0
834.742 1
834.761 8
834.780 1
834.799 6
834.817 1
834.836 0
834.855 8
834.873 3
834.892 0
834.911 6
834.930 5
834.948 11
834.967 5
834.986 0
835.004 10
835.023 1
835.042 6
835.061 11
835.079 13
835.098 15
835.117 7
835.135 3
835.154 4
835.173 12
835.191 22
835.210 18
835.229 13
835.248 21
835.266 29
835.285 18
835.304 16
835.322 11
835.341 1
835.360 8
835.379 11
835.397 12
835.416 0
835.435 8
835.453 3
835.472 6
835.491 4
835.510 4
835.528 5
835.547 4
835.566 5
835.584 13
835.603 0
835.622 0
835.641 14
835.659 7
835.678 0
835.697 0
835.715 7
835.734 9
835.753 2
835.772 1
835.790 4
835.809 1
835.828 0
835.847 0
835.865 1
835.884 0
835.903 0
835.921 1
835.940 0
835.959 0
835.978 0
835.996 0
836.015 6
836.034 2
836.052 5
836.071 3
836.090 8
836.109 32
836.127 14
836.146 21
836.165 0
836.183 14
836.202 14
836.221 7
836.240 6
836.258 2
836.277 10
836.296 15
836.315 31
836.333 17
836.352 10
836.371 28
836.389 33
836.408 56
836.427 39
836.446 21
836.464 12
836.483 20
836.502 19
836.521 5
836.539 1
836.558 2
836.577 2
836.595 8
836.614 11
836.633 2
836.652 20
836.670 19
836.689 7
836.708 4
836.727 0
836.745 3
836.764 5
836.783 4
836.801 0
836.820 7
836.839 4
836.858 7
836.876 0
836.895 3
836.914 4
836.933 0
836.951 0
836.970 4
836.989 6
837.008 19
837.026 10
837.045 14
837.064 14
837.082 10
837.101 16
837.120 0
837.139 8
837.157 9
837.176 7
837.195 4
837.214 12
837.232 11
837.251 14
837.270 1
837.289 9
837.307 2
837.326 0
837.345 6
837.363 18
837.382 55
837.401 54
837.420 37
837.438 16
837.457 10
837.476 2
837.495 6
837.513 23
837.532 7
837.551 14
837.570 12
837.588 0
837.607 6
837.626 9
837.645 7
837.663 2
837.682 2
837.701 8
837.719 13
837.738 7
837.757 11
837.776 3
837.794 1
837.813 0
837.832 7
837.851 6
837.869 0
837.888 0
837.907 0
837.926 0
837.944 3
837.963 16
837.982 9
838.001 7
838.019 16
838.038 11
838.057 4
838.076 5
838.094 1
838.113 6
838.132 4
838.151 3
838.169 0
838.188 0
838.207 3
838.226 8
838.244 5
838.263 1
838.282 10
838.301 8
838.319 0
838.338 2
838.357 20
838.376 18
838.394 4
838.413 3
838.432 0
838.450 1
838.469 5
838.488 2
838.507 2
838.525 8
838.544 3
838.563 6
838.582 26
838.600 11
838.619 1
838.638 5
838.657 22
838.675 26
838.694 1
838.713 15
838.732 13
838.750 11
838.769 22
838.788 5
838.807 18
838.826 6
838.844 12
838.863 11
838.882 7
838.901 0
838.919 2
838.938 2
838.957 8
838.976 0
838.994 2
839.013 24
839.032 38
839.051 37
839.069 17
839.088 19
839.107 18
839.126 8
839.144 10
839.163 9
839.182 6
839.201 15
839.219 28
839.238 13
839.257 11
839.276 1
839.294 1
839.313 4
839.332 2
839.351 16
839.369 38
839.388 18
839.407 16
839.426 20
839.444 10
839.463 15
839.482 7
839.501 2
839.519 7
839.538 3
839.557 10
839.576 16
839.595 21
839.613 7
839.632 19
839.651 15
839.670 25
839.688 8
839.707 12
839.726 20
839.745 6
839.763 0
839.782 11
839.801 12
839.820 2
839.838 3
839.857 2
839.876 5
839.895 2
839.914 0
839.932 6
839.951 10
839.970 5
839.989 0
840.007 7
840.026 26
840.045 39
840.064 22
840.082 3
840.101 1
840.120 8
840.139 0
840.157 1
840.176 2
840.195 0
840.214 13
840.233 35
840.251 14
840.270 12
840.289 6
840.308 15
840.326 8
840.345 12
840.364 29
840.383 14
840.401 7
840.420 12
840.439 10
840.458 14
840.477 16
840.495 2
840.514 9
840.533 2
840.552 4
840.570 14
840.589 23
840.608 9
840.627 17
840.645 7
840.664 6
840.683 1
840.702 12
840.721 4
840.739 15
840.758 19
840.777 20
840.796 19
840.814 5
840.833 3
840.852 12
840.871 7
840.890 7
840.908 4
840.927 13
840.946 27
840.965 27
840.983 24
841.002 21
841.021 29
841.040 70
841.059 30
841.077 17
841.096 5
841.115 6
841.134 6
841.152 11
841.171 20
841.190 6
841.209 8
841.228 6
841.246 1
841.265 11
841.284 8
841.303 21
841.321 5
841.340 5
841.359 21
841.378 20
841.397 19
841.415 18
841.434 14
841.453 25
841.472 15
841.490 6
841.509 13
841.528 9
841.547 4
841.566 10
841.584 14
841.603 5
841.622 5
841.641 3
841.660 2
841.678 4
841.697 3
841.716 0
841.735 5
841.753 5
841.772 4
841.791 23
841.810 10
841.829 1
841.847 0
841.866 12
841.885 26
841.904 15
841.923 11
841.941 3
841.960 2
841.979 3
841.998 23
842.016 26
842.035 26
842.054 38
842.073 12
842.092 6
842.110 4
842.129 13
842.148 1
842.167 0
842.186 0
842.204 2
842.223 27
842.242 4
842.261 0
842.280 12
842.298 8
842.317 6
842.336 5
842.355 7
842.373 14
842.392 14
842.411 10
842.430 1
842.449 41
842.467 81
842.486 59
842.505 35
842.524 29
842.543 9
842.561 21
842.580 16
842.599 11
842.618 7
842.637 6
842.655 6
842.674 4
842.693 3
842.712 3
842.731 13
842.749 6
842.768 4
842.787 14
842.806 1
842.825 0
842.843 8
842.862 7
842.881 7
842.900 1
842.919 1
842.937 11
842.956 8
842.975 5
842.994 30
843.013 8
843.031 7
843.050 9
843.069 9
843.088 8
843.107 1
843.125 8
843.144 10
843.163 1
843.182 6
843.201 4
843.219 0
843.238 1
843.257 8
843.276 11
843.295 7
843.313 4
843.332 2
843.351 5
843.370 14
843.389 11
843.407 7
843.426 5
843.445 18
843.464 27
843.483 38
843.501 40
843.520 30
843.539 20
843.558 4
843.577 3
843.595 1
843.614 1
843.633 4
843.652 5
843.671 17
843.689 14
843.708 7
843.727 0
843.746 1
843.765 2
843.783 4
843.802 2
843.821 0
843.840 1
843.859 4
843.878 0
843.896 5
843.915 4
843.934 13
843.953 5
843.972 4
843.990 9
844.009 2
844.028 9
844.047 9
844.066 3
844.084 2
844.103 17
844.122 7
844.141 14
844.160 11
844.178 7
844.197 0
844.216 0
844.235 11
844.254 3
844.273 0
844.291 1
844.310 0
844.329 0
844.348 13
844.367 10
844.385 7
844.404 10
844.423 19
844.442 8
844.461 22
844.480 22
844.498 11
844.517 7
844.536 0
844.555 0
844.574 0
844.592 0
844.611 0
844.630 10
844.649 6
844.668 6
844.686 4
844.705 19
844.724 8
844.743 0
844.762 6
844.781 27
844.799 21
844.818 6
844.837 2
844.856 5
844.875 10
844.894 0
844.912 4
844.931 20
844.950 12
844.969 16
844.988 14
845.006 109
845.025 395
845.044 786
845.063 764
845.082 428
845.101 232
845.119 121
845.138 57
845.157 50
845.176 30
845.195 39
845.213 28
845.232 8
845.251 0
845.270 10
845.289 11
845.308 21
845.326 19
845.345 30
845.364 5
845.383 9
845.402 11
845.421 19
845.439 14
845.458 13
845.477 9
845.496 6
845.515 12
845.534 2
845.552 14
845.571 21
845.590 15
845.609 5
845.628 0
845.646 1
845.665 3
845.684 7
845.703 9
845.722 25
845.741 4
845.759 6
845.778 10
845.797 13
845.816 14
845.835 6
845.854 7
845.872 0
845.891 4
845.910 12
845.929 4
845.948 3
845.967 5
845.985 13
846.004 25
846.023 109
846.042 289
846.061 439
846.080 308
846.098 156
846.117 106
846.136 63
846.155 56
846.174 35
846.193 24
846.211 18
846.230 31
846.249 17
846.268 12
846.287 10
846.306 14
846.324 29
846.343 16
846.362 6
846.381 6
846.400 21
846.419 21
846.437 16
846.456 4
846.475 6
846.494 9
846.513 15
846.532 12
846.551 2
846.569 6
846.588 5
846.607 0
846.626 8
846.645 6
846.664 4
846.682 4
846.701 4
846.720 17
846.739 9
846.758 4
846.777 1
846.795 8
846.814 5
846.833 11
846.852 8
846.871 4
846.890 9
846.908 13
846.927 9
846.946 9
846.965 2
846.984 23
847.003 51
847.022 101
847.040 187
847.059 216
847.078 147
847.097 77
847.116 46
847.135 9
847.153 10
847.172 29
847.191 10
847.210 25
847.229 33
847.248 25
847.267 18
847.285 11
847.304 29
847.323 13
847.342 3
847.361 2
847.380 6
847.398 6
847.417 16
847.436 13
847.455 27
847.474 24
847.493 15
847.512 4
847.530 2
847.549 0
847.568 2
847.587 13
847.606 2
847.625 9
847.644 18
847.662 16
847.681 3
847.700 1
847.719 0
847.738 1
847.757 1
847.775 6
847.794 6
847.813 0
847.832 7
847.851 10
847.870 3
847.889 4
847.907 0
847.926 8
847.945 8
847.964 5
847.983 0
848.002 2
848.021 9
848.039 1
848.058 30
848.077 54
848.096 31
848.115 11
848.134 17
848.153 24
848.171 20
848.190 16
848.209 14
848.228 17
848.247 18
848.266 16
848.285 4
848.303 0
848.322 1
848.341 11
848.360 0
848.379 0
848.398 14
848.417 16
848.435 11
848.454 8
848.473 2
848.492 14
848.511 9
848.530 19
848.549 15
848.567 8
848.586 7
848.605 0
848.624 1
848.643 2
848.662 10
848.681 3
848.699 7
848.718 3
848.737 7
848.756 7
848.775 4
848.794 2
848.813 11
848.832 5
848.850 7
848.869 5
848.888 17
848.907 37
848.926 6
848.945 5
848.964 11
848.982 3
849.001 9
849.020 15
849.039 17
849.058 25
849.077 6
849.096 8
849.115 2
849.133 8
849.152 7
849.171 5
849.190 14
849.209 3
849.228 10
849.247 22
849.265 6
849.284 0
849.303 10
849.322 1
849.341 2
849.360 14
849.379 15
849.398 0
849.416 4
849.435 5
849.454 19
849.473 7
849.492 11
849.511 15
849.530 3
849.549 1
849.567 3
849.586 0
849.605 14
849.624 11
849.643 1
849.662 2
849.681 1
849.700 2
849.718 0
849.737 8
849.756 1
849.775 0
849.794 12
849.813 6
849.832 5
849.851 1
849.869 0
849.888 15
849.907 7
849.926 1
849.945 13
849.964 16
849.983 2
850.002 24
850.020 10
850.039 3
850.058 0
850.077 0
850.096 7
850.115 11
850.134 2
850.153 9
850.171 23
850.190 19
850.209 17
850.228 14
850.247 9
850.266 2
850.285 1
850.304 8
850.322 5
850.341 15
850.360 26
850.379 9
850.398 23
850.417 19
850.436 3
850.455 9
850.474 12
850.492 30
850.511 12
850.530 16
850.549 5
850.568 3
850.587 0
850.606 10
850.625 6
850.643 3
850.662 3
850.681 2
850.700 7
850.719 2
850.738 12
850.757 21
850.776 5
850.795 4
850.813 4
850.832 2
850.851 5
850.870 2
850.889 0
850.908 6
850.927 0
850.946 4
850.965 4
850.983 6
851.002 11
851.021 31
851.040 9
851.059 2
851.078 10
851.097 8
851.116 1
851.135 2
851.153 5
851.172 9
851.191 3
851.210 0
851.229 3
851.248 1
851.267 7
851.286 5
851.305 2
851.323 4
851.342 17
851.361 8
851.380 5
851.399 8
851.418 4
851.437 3
851.456 0
851.475 4
851.493 13
851.512 5
851.531 0
851.550 4
851.569 0
851.588 0
851.607 12
851.626 6
851.645 3
851.664 0
851.682 3
851.701 3
851.720 0
851.739 0
851.758 0
851.777 1
851.796 7
851.815 9
851.834 0
851.852 0
851.871 1
851.890 0
851.909 8
851.928 9
851.947 0
851.966 4
851.985 0
852.004 5
852.023 12
852.041 7
852.060 1
852.079 9
852.098 11
852.117 11
852.136 8
852.155 5
852.174 29
852.193 9
852.212 5
852.230 6
852.249 9
852.268 14
852.287 9
852.306 4
852.325 13
852.344 10
852.363 10
852.382 13
852.401 22
852.420 8
852.438 7
852.457 9
852.476 8
852.495 22
852.514 11
852.533 3
852.552 0
852.571 4
852.590 12
852.609 11
852.627 7
852.646 3
852.665 1
852.684 1
852.703 5
852.722 14
852.741 8
852.760 3
852.779 7
852.798 2
852.817 2
852.835 3
852.854 0
852.873 6
852.892 3
852.911 0
852.930 5
852.949 0
852.968 0
852.987 4
853.006 9
853.025 10
853.043 8
853.062 0
853.081 3
853.100 8
853.119 19
853.138 13
853.157 14
853.176 13
853.195 4
853.214 2
853.233 8
853.252 1
853.270 3
853.289 1
853.308 0
853.327 3
853.346 6
853.365 12
853.384 7
853.403 23
853.422 14
853.441 4
853.460 18
853.478 12
853.497 3
853.516 7
853.535 4
853.554 0
853.573 5
853.592 8
853.611 8
853.630 0
853.649 4
853.668 17
853.687 2
853.705 0
853.724 16
853.743 4
853.762 11
853.781 8
853.800 8
853.819 2
853.838 0
853.857 0
853.876 3
853.895 7
853.914 3
853.933 3
853.951 10
853.970 5
853.989 41
854.008 38
854.027 40
854.046 23
854.065 25
854.084 36
854.103 6
854.122 5
854.141 13
854.160 2
854.179 5
854.197 21
854.216 24
854.235 3
854.254 6
854.273 2
854.292 3
854.311 6
854.330 9
854.349 12
854.368 3
854.387 13
854.406 17
854.425 16
854.443 0
854.462 19
854.481 20
854.500 15
854.519 16
854.538 1
854.557 0
854.576 3
854.595 8
854.614 2
854.633 1
854.652 0
854.671 10
854.690 11
854.708 5
854.727 7
854.746 7
854.765 8
854.784 0
854.803 5
854.822 13
854.841 9
854.860 3
854.879 10
854.898 3
854.917 0
854.936 1
854.955 0
854.973 3
854.992 20
855.011 41
855.030 42
855.049 17
855.068 9
855.087 3
855.106 6
855.125 22
855.144 9
855.163 6
855.182 5
855.201 21
855.220 26
855.239 6
855.257 13
855.276 3
855.295 0
855.314 1
855.333 5
855.352 1
855.371 10
855.390 7
855.409 14
855.428 19
855.447 20
855.466 8
855.485 8
855.504 10
855.523 2
855.542 2
855.560 0
855.579 10
855.598 3
855.617 10
855.636 9
855.655 5
855.674 2
855.693 0
855.712 0
855.731 0
855.750 0
855.769 0
855.788 0
855.807 3
855.826 0
855.845 2
855.864 2
855.882 10
855.901 19
855.920 5
855.939 6
855.958 5
855.977 9
855.996 21
856.015 20
856.034 19
856.053 18
856.072 3
856.091 1
856.110 5
856.129 9
856.148 7
856.167 0
856.186 0
856.205 15
856.223 11
856.242 2
856.261 6
856.280 2
856.299 5
856.318 1
856.337 0
856.356 5
856.375 8
856.394 13
856.413 7
856.432 7
856.451 5
856.470 12
856.489 24
856.508 57
856.527 22
856.546 7
856.565 0
856.584 8
856.602 11
856.621 9
856.640 9
856.659 2
856.678 0
856.697 2
856.716 16
856.735 2
856.754 2
856.773 2
856.792 0
856.811 4
856.830 7
856.849 0
856.868 11
856.887 3
856.906 6
856.925 7
856.944 9
856.963 17
856.982 2
857.000 10
857.019 1
857.038 18
857.057 17
857.076 16
857.095 16
857.114 5
857.133 16
857.152 11
857.171 3
857.190 8
857.209 20
857.228 7
857.247 13
857.266 8
857.285 6
857.304 5
857.323 13
857.342 12
857.361 17
857.380 11
857.399 8
857.418 3
857.436 9
857.455 8
857.474 16
857.493 19
857.512 9
857.531 5
857.550 0
857.569 10
857.588 6
857.607 0
857.626 4
857.645 4
857.664 10
857.683 4
857.702 1
857.721 0
857.740 1
857.759 0
857.778 0
857.797 4
857.816 2
857.835 4
857.854 2
857.873 10
857.892 3
857.911 3
857.930 2
857.948 2
857.967 1
857.986 3
858.005 2
858.024 2
858.043 9
858.062 5
858.081 4
858.100 9
858.119 5
858.138 6
858.157 0
858.176 9
858.195 12
858.214 29
858.233 20
858.252 10
858.271 23
858.290 13
858.309 0
858.328 4
858.347 2
858.366 6
858.385 22
858.404 18
858.423 1
858.442 9
858.461 2
858.480 0
858.499 2
858.518 0
858.536 0
858.555 0
858.574 7
858.593 0
858.612 3
858.631 4
858.650 10
858.669 6
858.688 7
858.707 11
858.726 10
858.745 0
858.764 2
858.783 2
858.802 9
858.821 4
858.840 5
858.859 17
858.878 4
858.897 3
858.916 3
858.935 12
858.954 14
858.973 10
858.992 4
859.011 19
859.030 11
859.049 1
859.068 18
859.087 13
859.106 3
859.125 0
859.144 10
859.163 10
859.182 15
859.201 5
859.220 1
859.239 9
859.258 19
859.277 8
859.296 5
859.315 1
859.334 0
859.352 2
859.371 24
859.390 45
859.409 10
859.428 15
859.447 9
859.466 7
859.485 23
859.504 18
859.523 11
859.542 9
859.561 8
859.580 0
859.599 3
859.618 5
859.637 6
859.656 10
859.675 8
859.694 1
859.713 8
859.732 1
859.751 7
859.770 2
859.789 3
859.808 0
859.827 5
859.846 0
859.865 0
859.884 11
859.903 12
859.922 4
859.941 5
859.960 2
859.979 1
859.998 5
860.017 9
860.036 5
860.055 2
860.074 11
860.093 17
860.112 3
860.131 10
860.150 0
860.169 6
860.188 13
860.207 7
860.226 1
860.245 8
860.264 14
860.283 9
860.302 10
860.321 7
860.340 13
860.359 13
860.378 3
860.397 10
860.416 26
860.435 14
860.454 15
860.473 14
860.492 4
860.511 14
860.530 11
860.549 5
860.568 0
860.587 6
860.606 7
860.625 6
860.644 0
860.663 1
860.682 12
860.701 14
860.720 3
860.739 5
860.758 9
860.777 5
860.796 3
860.815 1
860.834 1
860.853 12
860.872 12
860.891 9
860.910 11
860.929 19
860.948 4
860.967 7
860.986 81
861.005 448
861.024 904
861.043 753
861.062 456
861.081 287
861.100 202
861.119 121
861.138 81
861.157 74
861.176 65
861.195 50
861.214 33
861.233 26
861.252 19
861.271 10
861.290 21
861.309 27
861.328 10
861.347 16
861.366 11
861.385 2
861.404 13
861.423 12
861.442 11
861.461 21
861.480 28
861.499 17
861.518 26
861.537 10
861.556 11
861.575 0
861.594 7
861.613 3
861.632 3
861.651 22
861.670 19
861.689 23
861.708 9
861.727 6
861.746 12
861.765 14
861.784 14
861.803 11
861.822 3
861.841 5
861.860 4
861.879 1
861.898 9
861.917 9
861.936 2
861.955 2
861.974 32
861.993 105
862.012 260
862.031 409
862.050 324
862.069 187
862.088 100
862.107 70
862.126 54
862.145 39
862.164 29
862.183 15
862.202 32
862.221 34
862.240 11
862.259 6
862.278 29
862.297 22
862.316 13
862.335 19
862.354 12
862.373 12
862.392 19
862.411 7
862.430 17
862.449 22
862.468 17
862.487 10
862.506 19
862.525 17
862.544 9
862.563 2
862.582 19
862.601 12
862.620 17
862.639 13
862.658 0
862.677 16
862.696 13
862.715 13
862.734 15
862.753 16
862.772 16
862.791 18
862.810 17
862.830 3
862.849 8
862.868 0
862.887 15
862.906 19
862.925 2
862.944 12
862.963 7
862.982 18
863.001 54
863.020 97
863.039 103
863.058 74
863.077 48
863.096 29
863.115 15
863.134 27
863.153 27
863.172 6
863.191 9
863.210 5
863.229 21
863.248 23
863.267 14
863.286 7
863.305 13
863.324 29
863.343 6
863.362 8
863.381 4
863.400 20
863.419 11
863.438 14
863.457 15
863.476 13
863.495 9
863.514 9
863.533 8
863.552 15
863.571 11
863.590 16
863.609 19
863.629 4
863.648 11
863.667 11
863.686 9
863.705 3
863.724 4
863.743 0
863.762 11
863.781 8
863.800 5
863.819 4
863.838 17
863.857 10
863.876 15
863.895 7
863.914 2
863.933 4
863.952 1
863.971 7
863.990 0
864.009 9
864.028 14
864.047 35
864.066 25
864.085 5
864.104 10
864.123 9
864.142 5
864.161 7
864.180 16
864.199 18
864.218 1
864.238 3
864.257 0
864.276 1
864.295 8
864.314 13
864.333 3
864.352 5
864.371 5
864.390 1
864.409 13
864.428 5
864.447 8
864.466 2
864.485 14
864.504 1
864.523 9
864.542 15
864.561 4
864.580 3
864.599 3
864.618 3
864.637 0
864.656 0
864.675 8
864.694 7
864.713 0
864.733 0
864.752 6
864.771 9
864.790 7
864.809 5
864.828 0
864.847 6
864.866 0
864.885 24
864.904 20
864.923 10
864.942 10
864.961 8
864.980 10
864.999 7
865.018 8
865.037 46
865.056 21
865.075 6
865.094 3
865.113 5
865.132 9
865.151 3
865.170 10
865.190 19
865.209 0
865.228 7
865.247 26
865.266 10
865.285 4
865.304 5
865.323 7
865.342 5
865.361 7
865.380 16
865.399 11
865.418 1
865.437 4
865.456 14
865.475 7
865.494 26
865.513 13
865.532 5
865.551 0
865.570 11
865.590 3
865.609 0
865.628 10
865.647 4
865.666 2
865.685 4
865.704 9
865.723 11
865.742 7
865.761 7
865.780 9
865.799 11
865.818 13
865.837 6
865.856 11
865.875 22
865.894 11
865.913 18
865.932 3
865.952 0
865.971 2
865.990 7
866.009 9
866.028 13
866.047 18
866.066 4
866.085 26
866.104 6
866.123 2
866.142 1
866.161 14
866.180 13
866.199 11
866.218 5
866.237 22
866.256 11
866.275 13
866.295 7
866.314 7
866.333 9
866.352 12
866.371 13
866.390 12
866.409 18
866.428 6
866.447 10
866.466 7
866.485 3
866.504 16
866.523 3
866.542 1
866.561 0
866.580 3
866.599 5
866.619 9
866.638 1
866.657 4
866.676 2
866.695 13
866.714 4
866.733 5
866.752 0
866.771 0
866.790 1
866.809 2
866.828 1
866.847 5
866.866 2
866.885 3
866.904 1
866.924 2
866.943 23
866.962 21
866.981 5
867.000 15
867.019 18
867.038 75
867.057 86
867.076 38
867.095 28
867.114 16
867.133 11
867.152 13
867.171 7
867.190 13
867.210 15
867.229 12
867.248 12
867.267 6
867.286 1
867.305 9
867.324 32
867.343 8
867.362 8
867.381 6
867.400 16
867.419 12
867.438 3
867.457 7
867.476 34
867.496 20
867.515 17
867.534 1
867.553 7
867.572 13
867.591 12
867.610 6
867.629 2
867.648 0
867.667 9
867.686 2
867.705 3
867.724 13
867.744 15
867.763 3
867.782 0
867.801 3
867.820 13
867.839 26
867.858 7
867.877 20
867.896 5
867.915 6
867.934 9
867.953 6
867.972 2
867.991 0
868.011 34
868.030 18
868.049 14
868.068 22
868.087 19
868.106 13
868.125 14
868.144 12
868.163 0
868.182 5
868.201 27
868.220 14
868.239 23
868.259 8
868.278 8
868.297 13
868.316 0
868.335 2
868.354 7
868.373 21
868.392 14
868.411 16
868.430 45
868.449 44
868.468 19
868.488 25
868.507 14
868.526 11
868.545 3
868.564 4
868.583 2
868.602 0
868.621 2
868.640 3
868.659 6
868.678 12
868.697 19
868.717 5
868.736 4
868.755 0
868.774 3
868.793 1
868.812 0
868.831 6
868.850 2
868.869 7
868.888 4
868.907 1
868.926 12
868.946 9
868.965 7
868.984 8
869.003 7
869.022 6
869.041 23
869.060 20
869.079 10
869.098 18
869.117 6
869.136 6
869.156 10
869.175 7
869.194 13
869.213 41
869.232 25
869.251 11
869.270 10
869.289 4
869.308 8
869.327 3
869.346 15
869.366 2
869.385 17
869.404 12
869.423 9
869.442 14
869.461 3
869.480 14
869.499 18
869.518 14
869.537 35
869.556 18
869.576 10
869.595 9
869.614 5
869.633 6
869.652 12
869.671 0
869.690 17
869.709 12
869.728 0
869.747 11
869.766 15
869.786 7
869.805 2
869.824 9
869.843 7
869.862 0
869.881 3
869.900 1
869.919 3
869.938 6
869.957 12
869.977 7
869.996 15
870.015 23
870.034 22
870.053 6
870.072 1
870.091 0
870.110 5
870.129 13
870.148 8
870.168 11
870.187 9
870.206 9
870.225 10
870.244 10
870.263 6
870.282 27
870.301 10
870.320 8
870.339 3
870.359 4
870.378 1
870.397 8
870.416 9
870.435 5
870.454 37
870.473 66
870.492 132
870.511 223
870.530 153
870.550 66
870.569 30
870.588 7
870.607 8
870.626 13
870.645 7
870.664 3
870.683 4
870.702 11
870.722 1
870.741 0
870.760 10
870.779 5
870.798 4
870.817 6
870.836 9
870.855 2
870.874 0
870.893 1
870.913 6
870.932 14
870.951 14
870.970 5
870.989 22
871.008 14
871.027 1
871.046 3
871.065 1
871.085 8
871.104 12
871.123 7
871.142 17
871.161 4
871.180 11
871.199 5
871.218 4
871.237 38
871.257 27
871.276 11
871.295 4
871.314 6
871.333 7
871.352 11
871.371 1
871.390 14
871.409 18
871.429 11
871.448 16
871.467 8
871.486 52
871.505 134
871.524 128
871.543 68
871.562 10
871.582 1
871.601 2
871.620 17
871.639 9
871.658 5
871.677 3
871.696 3
871.715 2
871.734 1
871.754 1
871.773 10
871.792 13
871.811 4
871.830 7
871.849 18
871.868 4
871.887 1
871.907 13
871.926 15
871.945 18
871.964 19
871.983 20
872.002 27
872.021 17
872.040 7
872.059 10
872.079 1
872.098 7
872.117 33
872.136 12
872.155 9
872.174 4
872.193 6
872.212 14
872.232 27
872.251 18
872.270 9
872.289 14
872.308 7
872.327 0
872.346 4
872.365 20
872.385 22
872.404 4
872.423 0
872.442 3
872.461 26
872.480 35
872.499 54
872.518 45
872.538 25
872.557 19
872.576 7
872.595 10
872.614 5
872.633 7
872.652 1
872.671 6
872.691 5
872.710 4
872.729 8
872.748 0
872.767 0
872.786 1
872.805 6
872.824 3
872.844 0
872.863 14
872.882 11
872.901 0
872.920 1
872.939 6
872.958 2
872.978 2
872.997 7
873.016 1
873.035 0
873.054 0
873.073 4
873.092 17
873.111 6
873.131 8
873.150 5
873.169 1
873.188 4
873.207 9
873.226 11
873.245 13
873.265 2
873.284 3
873.303 7
873.322 7
873.341 7
873.360 14
873.379 4
873.398 3
873.418 3
873.437 0
873.456 8
873.475 7
873.494 11
873.513 24
873.532 6
873.552 12
873.571 16
873.590 10
873.609 8
873.628 7
873.647 2
873.666 0
873.686 5
873.705 5
873.724 2
873.743 4
873.762 10
873.781 4
873.800 1
873.820 5
873.839 3
873.858 0
873.877 0
873.896 0
873.915 2
873.934 9
873.954 0
873.973 6
873.992 5
874.011 12
874.030 3
874.049 0
874.068 0
874.087 1
874.107 3
874.126 3
874.145 10
874.164 2
874.183 6
874.202 5
874.222 7
874.241 0
874.260 9
874.279 7
874.298 2
874.317 3
874.336 7
874.356 18
874.375 18
874.394 6
874.413 19
874.432 9
874.451 3
874.470 0
874.490 2
874.509 14
874.528 11
874.547 12
874.566 18
874.585 17
874.604 4
874.624 9
874.643 3
874.662 0
874.681 5
874.700 4
874.719 6
874.738 4
874.758 1
874.777 4
874.796 4
874.815 8
874.834 9
874.853 2
874.873 7
874.892 6
874.911 1
874.930 6
874.949 3
874.968 7
874.987 17
875.007 26
875.026 12
875.045 1
875.064 3
875.083 5
875.102 1
875.122 11
875.141 24
875.160 24
875.179 18
875.198 19
875.217 5
875.236 5
875.256 2
875.275 3
875.294 19
875.313 9
875.332 12
875.351 11
875.371 13
875.390 4
875.409 8
875.428 8
875.447 10
875.466 6
875.486 27
875.505 7
875.524 5
875.543 19
875.562 14
875.581 10
875.600 14
875.620 18
875.639 2
875.658 4
875.677 1
875.696 9
875.715 3
875.735 4
875.754 0
875.773 2
875.792 9
875.811 18
875.830 1
875.850 0
875.869 1
875.888 11
875.907 12
875.926 4
875.945 9
875.965 30
875.984 75
876.003 96
876.022 90
876.041 67
876.060 44
876.080 26
876.099 8
876.118 21
876.137 9
876.156 30
876.175 21
876.195 17
876.214 12
876.233 6
876.252 5
876.271 6
876.290 9
876.310 1
876.329 13
876.348 15
876.367 20
876.386 22
876.405 6
876.425 16
876.444 49
876.463 9
876.482 9
876.501 13
876.520 15
876.540 7
876.559 9
876.578 6
876.597 3
876.616 0
876.635 4
876.655 6
876.674 10
876.693 24
876.712 5
876.731 7
876.750 5
876.770 10
876.789 2
876.808 5
876.827 2
876.846 0
876.865 0
876.885 3
876.904 15
876.923 3
876.942 6
876.961 51
876.981 294
877.000 650
877.019 677
877.038 486
877.057 279
877.076 140
877.096 63
877.115 51
877.134 54
877.153 32
877.172 27
877.191 21
877.211 17
877.230 15
877.249 18
877.268 16
877.287 7
877.307 12
877.326 8
877.345 14
877.364 23
877.383 16
877.402 17
877.422 12
877.441 6
877.460 14
877.479 9
877.498 24
877.518 25
877.537 36
877.556 8
877.575 8
877.594 6
877.613 1
877.633 0
877.652 0
877.671 10
877.690 10
877.709 0
877.729 4
877.748 1
877.767 19
877.786 21
877.805 11
877.824 6
877.844 17
877.863 10
877.882 10
877.901 3
877.920 0
877.940 6
877.959 29
877.978 60
877.997 206
878.016 298
878.035 142
878.055 86
878.074 37
878.093 33
878.112 43
878.131 44
878.151 27
878.170 14
878.189 13
878.208 28
878.227 6
878.247 17
878.266 3
878.285 12
878.304 9
878.323 17
878.342 21
878.362 9
878.381 5
878.400 13
878.419 30
878.438 10
878.458 10
878.477 9
878.496 19
878.515 6
878.534 16
878.554 3
878.573 1
878.592 6
878.611 13
878.630 10
878.650 1
878.669 4
878.688 0
878.707 4
878.726 12
878.746 9
878.765 14
878.784 7
878.803 7
878.822 3
878.841 15
878.861 18
878.880 5
878.899 5
878.918 10
878.937 28
878.957 25
878.976 42
878.995 79
879.014 109
879.033 97
879.053 68
879.072 37
879.091 22
879.110 20
879.129 7
879.149 7
879.168 8
879.187 14
879.206 21
879.225 25
879.245 18
879.264 17
879.283 12
879.302 9
879.321 22
879.341 5
879.360 5
879.379 10
879.398 6
879.417 3
879.437 24
879.456 29
879.475 26
879.494 13
879.513 12
879.533 2
879.552 5
879.571 11
879.590 11
879.609 5
879.629 9
879.648 6
879.667 2
879.686 8
879.705 3
879.725 2
879.744 12
879.763 1
879.782 1
879.802 6
879.821 8
879.840 5
879.859 10
879.878 4
879.898 4
879.917 8
879.936 8
879.955 10
879.974 7
879.994 30
880.013 52
880.032 41
880.051 17
880.070 0
880.090 16
880.109 18
880.128 11
880.147 6
880.166 21
880.186 1
880.205 5
880.224 18
880.243 10
880.263 9
880.282 0
880.301 2
880.320 8
880.339 12
880.359 18
880.378 12
880.397 2
880.416 21
880.435 21
880.455 12
880.474 14
880.493 20
880.512 18
880.531 23
880.551 13
880.570 17
880.589 11
880.608 4
880.628 6
880.647 13
880.666 4
880.685 10
880.704 3
880.724 2
880.743 13
880.762 19
880.781 8
880.801 11
880.820 12
880.839 31
880.858 27
880.877 21
880.897 19
880.916 13
880.935 11
880.954 10
880.973 21
880.993 17
881.012 12
881.031 10
881.050 13
881.070 6
881.089 8
881.108 4
881.127 3
881.146 8
881.166 6
881.185 3
881.204 4
881.223 6
881.243 9
881.262 5
881.281 2
881.300 6
881.319 4
881.339 12
881.358 8
881.377 5
881.396 16
881.416 6
881.435 5
881.454 9
881.473 3
881.492 0
881.512 14
881.531 15
881.550 23
881.569 13
881.589 3
881.608 1
881.627 0
881.646 2
881.665 3
881.685 4
881.704 3
881.723 1
881.742 12
881.762 2
881.781 9
881.800 3
881.819 1
881.839 11
881.858 12
881.877 5
881.896 1
881.915 3
881.935 2
881.954 4
881.973 8
881.992 13
882.012 20
882.031 3
882.050 4
882.069 9
882.089 12
882.108 35
882.127 15
882.146 11
882.165 5
882.185 1
882.204 6
882.223 3
882.242 9
882.262 18
882.281 22
882.300 13
882.319 2
882.339 11
882.358 19
882.377 34
882.396 5
882.415 0
882.435 2
882.454 1
882.473 12
882.492 12
882.512 14
882.531 20
882.550 4
882.569 0
882.589 4
882.608 1
882.627 0
882.646 1
882.666 4
882.685 1
882.704 13
882.723 4
882.742 2
882.762 1
882.781 0
882.800 0
882.819 4
882.839 4
882.858 0
882.877 0
882.896 8
882.916 2
882.935 25
882.954 12
882.973 4
882.993 18
883.012 15
883.031 26
883.050 24
883.070 25
883.089 18
883.108 12
883.127 10
883.147 12
883.166 15
883.185 13
883.204 6
883.223 8
883.243 6
883.262 7
883.281 11
883.300 1
883.320 2
883.339 0
883.358 7
883.377 17
883.397 4
883.416 0
883.435 12
883.454 6
883.474 3
883.493 5
883.512 4
883.531 3
883.551 6
883.570 13
883.589 6
883.608 7
883.628 4
883.647 7
883.666 5
883.685 0
883.705 1
883.724 2
883.743 3
883.762 4
883.782 8
883.801 0
883.820 11
883.839 17
883.859 9
883.878 1
883.897 0
883.916 5
883.936 10
883.955 16
883.974 7
883.993 7
884.013 10
884.032 32
884.051 21
884.070 6
884.090 10
884.109 7
884.128 7
884.147 1
884.167 4
884.186 11
884.205 8
884.224 10
884.244 10
884.263 12
884.282 13
884.301 6
884.321 11
884.340 4
884.359 0
884.378 0
884.398 3
884.417 9
884.436 23
884.455 46
884.475 23
884.494 5
884.513 10
884.533 3
884.552 16
884.571 1
884.590 0
884.610 6
884.629 7
884.648 0
884.667 0
884.687 3
884.706 2
884.725 1
884.744 5
884.764 6
884.783 1
884.802 3
884.821 5
884.841 18
884.860 7
884.879 0
884.898 4
884.918 2
884.937 2
884.956 12
884.976 7
884.995 5
885.014 18
885.033 15
885.053 12
885.072 9
885.091 11
885.110 26
885.130 3
885.149 2
885.168 3
885.187 8
885.207 14
885.226 11
885.245 4
885.264 28
885.284 26
885.303 23
885.322 23
885.342 16
885.361 6
885.380 6
885.399 14
885.419 9
885.438 5
885.457 11
885.476 5
885.496 9
885.515 4
885.534 2
885.553 2
885.573 16
885.592 9
885.611 4
885.631 0
885.650 9
885.669 12
885.688 13
885.708 10
885.727 7
885.746 0
885.765 4
885.785 1
885.804 6
885.823 3
885.843 0
885.862 0
885.881 1
885.900 22
885.920 11
885.939 15
885.958 15
885.977 8
885.997 9
886.016 20
886.035 15
886.055 16
886.074 20
886.093 13
886.112 6
886.132 1
886.151 10
886.170 8
886.189 14
886.209 4
886.228 0
886.247 0
886.267 5
886.286 6
886.305 5
886.324 8
886.344 10
886.363 15
886.382 22
886.401 13
886.421 34
886.440 46
886.459 15
886.479 0
886.498 0
886.517 9
886.536 24
886.556 8
886.575 6
886.594 2
886.614 6
886.633 6
886.652 7
886.671 0
886.691 0
886.710 4
886.729 22
886.749 10
886.768 0
886.787 0
886.806 3
886.826 13
886.845 16
886.864 23
886.884 13
886.903 7
886.922 7
886.941 21
886.961 25
886.980 15
886.999 0
887.018 7
887.038 16
887.057 38
887.076 13
887.096 2
887.115 0
887.134 7
887.153 12
887.173 3
887.192 0
887.211 2
887.231 3
887.250 20
887.269 7
887.288 11
887.308 2
887.327 0
887.346 4
887.366 8
887.385 13
887.404 7
887.424 26
887.443 8
887.462 0
887.481 5
887.501 6
887.520 10
887.539 5
887.559 10
887.578 3
887.597 3
887.616 3
887.636 9
887.655 19
887.674 14
887.694 3
887.713 0
887.732 0
887.751 3
887.771 6
887.790 9
887.809 1
887.829 0
887.848 1
887.867 18
887.887 2
887.906 1
887.925 7
887.944 4
887.964 0
887.983 10
888.002 11
888.022 9
888.041 13
888.060 1
888.079 0
888.099 0
888.118 4
888.137 11
888.157 8
888.176 15
888.195 22
888.215 18
888.234 10
888.253 4
888.272 11
888.292 8
888.311 13
888.330 27
888.350 15
888.369 14
888.388 13
888.408 17
888.427 10
888.446 2
888.465 12
888.485 12
888.504 6
888.523 21
888.543 13
888.562 24
888.581 13
888.601 14
888.620 10
888.639 6
888.658 0
888.678 0
888.697 9
888.716 11
888.736 6
888.755 4
888.774 13
888.794 0
888.813 1
888.832 13
888.851 6
888.871 13
888.890 1
888.909 4
888.929 6
888.948 9
888.967 7
888.987 4
889.006 7
889.025 28
889.045 25
889.064 16
889.083 7
889.102 6
889.122 2
889.141 26
889.160 15
889.180 6
889.199 10
889.218 7
889.238 3
889.257 9
889.276 6
889.296 12
889.315 17
889.334 21
889.353 15
889.373 10
889.392 0
889.411 21
889.431 23
889.450 13
889.469 10
889.489 4
889.508 10
889.527 11
889.547 3
889.566 6
889.585 18
889.605 6
889.624 5
889.643 5
889.662 10
889.682 3
889.701 6
889.720 1
889.740 1
889.759 2
889.778 5
889.798 3
889.817 0
889.836 6
889.856 5
889.875 1
889.894 8
889.914 4
889.933 17
889.952 14
889.971 2
889.991 6
890.010 4
890.029 14
890.049 24
890.068 32
890.087 21
890.107 15
890.126 16
890.145 9
890.165 12
890.184 3
890.203 0
890.223 8
890.242 19
890.261 17
890.281 12
890.300 8
890.319 10
890.339 14
890.358 4
890.377 22
890.397 28
890.416 15
890.435 2
890.454 3
890.474 7
890.493 5
890.512 23
890.532 12
890.551 0
890.570 6
890.590 13
890.609 4
890.628 0
890.648 1
890.667 4
890.686 0
890.706 8
890.725 5
890.744 5
890.764 1
890.783 0
890.802 6
890.822 2
890.841 2
890.860 0
890.880 0
890.899 9
890.918 10
890.938 11
890.957 18
890.976 6
890.996 14
891.015 3
891.034 12
891.054 8
891.073 8
891.092 11
891.112 8
891.131 14
891.150 14
891.170 16
891.189 27
891.208 26
891.228 37
891.247 25
891.266 14
891.286 15
891.305 19
891.324 5
891.344 13
891.363 16
891.382 16
891.402 36
891.421 22
891.440 26
891.460 24
891.479 2
891.498 18
891.518 29
891.537 24
891.556 6
891.576 19
891.595 19
891.614 16
891.634 17
891.653 15
891.672 5
891.692 9
891.711 10
891.730 10
891.750 12
891.769 11
891.788 5
891.808 9
891.827 0
891.846 6
891.866 1
891.885 7
891.904 2
891.924 4
891.943 10
891.962 26
891.982 17
892.001 23
892.020 41
892.040 12
892.059 17
892.078 13
892.098 5
892.117 7
892.136 0
892.156 4
892.175 8
892.194 28
892.214 24
892.233 16
892.252 10
892.272 10
892.291 9
892.310 12
892.330 8
892.349 4
892.368 15
892.388 7
892.407 18
892.426 44
892.446 44
892.465 69
892.484 47
892.504 34
892.523 32
892.542 21
892.562 24
892.581 33
892.601 30
892.620 10
892.639 4
892.659 8
892.678 13
892.697 6
892.717 7
892.736 3
892.755 0
892.775 3
892.794 10
892.813 5
892.833 10
892.852 0
892.871 7
892.891 20
892.910 7
892.929 6
892.949 7
892.968 38
892.987 65
893.007 47
893.026 42
893.046 23
893.065 8
893.084 15
893.104 14
893.123 3
893.142 8
893.162 9
893.181 3
893.200 16
893.220 5
893.239 7
893.258 6
893.278 21
893.297 29
893.316 14
893.336 2
893.355 10
893.375 9
893.394 20
893.413 21
893.433 36
893.452 19
893.471 8
893.491 9
893.510 13
893.529 6
893.549 21
893.568 27
893.587 11
893.607 17
893.626 8
893.645 9
893.665 5
893.684 10
893.704 17
893.723 4
893.742 1
893.762 9
893.781 4
893.800 6
893.820 7
893.839 4
893.858 13
893.878 9
893.897 5
893.916 0
893.936 4
893.955 19
893.975 15
893.994 42
894.013 28
894.033 17
894.052 3
894.071 17
894.091 12
894.110 5
894.129 2
894.149 0
894.168 2
894.188 8
894.207 5
894.226 19
894.246 19
894.265 6
894.284 17
894.304 17
894.323 5
894.342 6
894.362 11
894.381 21
894.401 11
894.420 31
894.439 13
894.459 24
894.478 20
894.497 9
894.517 2
894.536 2
894.555 8
894.575 5
894.594 9
894.614 7
894.633 12
894.652 5
894.672 1
894.691 0
894.710 1
894.730 1
894.749 6
894.769 9
894.788 3
894.807 5
894.827 0
894.846 0
894.865 0
894.885 1
894.904 5
894.923 3
894.943 2
894.962 24
894.982 21
895.001 26
895.020 13
895.040 14
895.059 5
895.078 5
895.098 4
895.117 13
895.137 17
895.156 6
895.175 10
895.195 7
895.214 1
895.233 2
895.253 13
895.272 4
895.292 7
895.311 8
895.330 1
895.350 9
895.369 10
895.388 8
895.408 4
895.427 11
895.447 9
895.466 3
895.485 5
895.505 15
895.524 14
895.543 14
895.563 1
895.582 4
895.602 9
895.621 15
895.640 4
895.660 5
895.679 5
895.698 5
895.718 3
895.737 10
895.757 19
895.776 4
895.795 8
895.815 13
895.834 2
895.854 5
895.873 5
895.892 10
895.912 4
895.931 6
895.950 6
895.970 8
895.989 10
896.009 0
896.028 22
896.047 18
896.067 24
896.086 8
896.105 4
896.125 7
896.144 11
896.164 5
896.183 0
896.202 5
896.222 9
896.241 13
896.261 16
896.280 12
896.299 11
896.319 2
896.338 1
896.357 7
896.377 12
896.396 12
896.416 7
896.435 10
896.454 17
896.474 8
896.493 13
896.513 6
896.532 1
896.551 4
896.571 12
896.590 25
896.610 18
896.629 10
896.648 0
896.668 1
896.687 0
896.706 5
896.726 18
896.745 13
896.765 3
896.784 2
896.803 12
896.823 2
896.842 0
896.862 9
896.881 21
896.900 26
896.920 4
896.939 1
896.959 11
896.978 8
896.997 3
897.017 15
897.036 7
897.056 6
897.075 7
897.094 8
897.114 4
897.133 19
897.152 5
897.172 23
897.191 23
897.211 24
897.230 18
897.249 26
897.269 7
897.288 7
897.308 17
897.327 32
897.346 22
897.366 12
897.385 22
897.405 25
897.424 20
897.443 25
897.463 19
897.482 13
897.502 4
897.521 6
897.540 4
897.560 4
897.579 8
897.599 8
897.618 5
897.637 3
897.657 0
897.676 0
897.696 0
897.715 0
897.734 1
897.754 3
897.773 3
897.793 12
897.812 6
897.831 12
897.851 16
897.870 3
897.890 0
897.909 0
897.928 0
897.948 0
897.967 21
897.987 10
898.006 4
898.025 13
898.045 8
898.064 1
898.084 3
898.103 5
898.122 1
898.142 19
898.161 14
898.181 12
898.200 13
898.219 13
898.239 9
898.258 17
898.278 38
898.297 25
898.317 16
898.336 5
898.355 24
898.375 19
898.394 16
898.414 14
898.433 10
898.452 23
898.472 33
898.491 48
898.511 20
898.530 16
898.549 17
898.569 2
898.588 7
898.608 7
898.627 12
898.646 5
898.666 3
898.685 7
898.705 0
898.724 2
898.744 8
898.763 7
898.782 3
898.802 8
898.821 19
898.841 21
898.860 8
898.879 3
898.899 9
898.918 2
898.938 5
898.957 6
898.977 5
898.996 16
899.015 12
899.035 12
899.054 10
899.074 9
899.093 7
899.112 11
899.132 5
899.151 22
899.171 5
899.190 1
899.209 2
899.229 8
899.248 14
899.268 14
899.287 11
899.307 6
899.326 1
899.345 23
899.365 17
899.384 22
899.404 6
899.423 8
899.443 28
899.462 29
899.481 69
899.501 29
899.520 20
899.540 20
899.559 15
899.578 14
899.598 9
899.617 22
899.637 9
899.656 0
899.676 0
899.695 3
899.714 8
899.734 13
899.753 1
899.773 2
899.792 6
899.812 7
899.831 5
899.850 2
899.870 1
899.889 2
899.909 4
899.928 3
899.947 3
899.967 1
899.986 1
900.006 10
900.025 13
900.045 16
900.064 5
900.083 11
900.103 14
900.122 0
900.142 4
900.161 7
900.181 7
900.200 5
900.219 3
900.239 11
900.258 8
900.278 14
900.297 2
900.317 10
900.336 23
900.355 8
900.375 6
900.394 19
900.414 10
900.433 19
900.453 18
900.472 19
900.491 22
900.511 15
900.530 9
900.550 25
900.569 22
900.589 18
900.608 16
900.627 7
900.647 11
900.666 7
900.686 13
900.705 1
900.725 1
900.744 0
900.764 1
900.783 0
900.802 9
900.822 13
900.841 5
900.861 1
900.880 1
900.900 3
900.919 6
900.938 4
900.958 14
900.977 10
900.997 5
901.016 3
901.036 2
901.055 11
901.074 5
901.094 0
901.113 9
901.133 0
901.152 2
901.172 11
901.191 14
901.211 8
901.230 7
901.249 15
901.269 18
901.288 18
901.308 21
901.327 3
901.347 23
901.366 4
901.386 5
901.405 4
901.424 10
901.444 2
901.463 8
901.483 2
901.502 1
901.522 8
901.541 28
901.560 22
901.580 5
901.599 8
901.619 12
901.638 5
901.658 1
901.677 8
901.697 1
901.716 3
901.735 0
901.755 5
901.774 3
901.794 10
901.813 5
901.833 2
901.852 8
901.872 0
901.891 10
901.910 3
901.930 9
901.949 9
901.969 12
901.988 9
902.008 7
902.027 14
902.047 28
902.066 15
902.085 8
902.105 7
902.124 3
902.144 0
902.163 5
902.183 11
902.202 9
902.222 0
902.241 13
902.261 5
902.280 13
902.299 9
902.319 11
902.338 6
902.358 4
902.377 26
902.397 4
902.416 10
902.436 2
902.455 6
902.475 11
902.494 11
902.513 6
902.533 4
902.552 12
902.572 8
902.591 2
902.611 4
902.630 1
902.650 5
902.669 1
902.688 4
902.708 2
902.727 6
902.747 4
902.766 7
902.786 7
902.805 11
902.825 5
902.844 2
902.864 14
902.883 2
902.903 3
902.922 4
902.941 2
902.961 0
902.980 1
903.000 12
903.019 12
903.039 2
903.058 6
903.078 3
903.097 6
903.117 4
903.136 0
903.155 7
903.175 5
903.194 2
903.214 3
903.233 30
903.253 26
903.272 9
903.292 6
903.311 9
903.331 1
903.350 14
903.370 10
903.389 23
903.408 10
903.428 0
903.447 2
903.467 9
903.486 9
903.506 0
903.525 9
903.545 10
903.564 3
903.584 5
903.603 0
903.623 0
903.642 0
903.661 2
903.681 1
903.700 4
903.720 13
903.739 5
903.759 29
903.778 11
903.798 5
903.817 11
903.837 7
903.856 7
903.876 5
903.895 3
903.915 10
903.934 7
903.953 5
903.973 13
903.992 1
904.012 15
904.031 18
904.051 12
904.070 6
904.090 25
904.109 27
904.129 14
904.148 8
904.168 9
904.187 3
904.207 7
904.226 11
904.246 36
904.265 29
904.284 27
904.304 13
904.323 10
904.343 12
904.362 15
904.382 6
904.401 0
904.421 7
904.440 19
904.460 9
904.479 11
904.499 6
904.518 15
904.538 5
904.557 22
904.577 19
904.596 4
904.616 6
904.635 12
904.654 10
904.674 1
904.693 9
904.713 6
904.732 1
904.752 5
904.771 1
904.791 11
904.810 20
904.830 4
904.849 5
904.869 23
904.888 17
904.908 19
904.927 14
904.947 9
904.966 4
904.986 11
905.005 10
905.025 10
905.044 26
905.064 15
905.083 5
905.102 10
905.122 8
905.141 1
905.161 1
905.180 7
905.200 5
905.219 1
905.239 15
905.258 0
905.278 11
905.297 22
905.317 23
905.336 6
905.356 3
905.375 2
905.395 13
905.414 10
905.434 11
905.453 12
905.473 12
905.492 10
905.512 5
905.531 14
905.551 10
905.570 2
905.590 6
905.609 1
905.629 8
905.648 5
905.667 3
905.687 10
905.706 16
905.726 8
905.745 1
905.765 10
905.784 15
905.804 10
905.823 10
905.843 3
905.862 8
905.882 3
905.901 5
905.921 6
905.940 2
905.960 12
905.979 4
905.999 16
906.018 21
906.038 17
906.057 9
906.077 1
906.096 12
906.116 6
906.135 18
906.155 16
906.174 6
906.194 9
906.213 19
906.233 13
906.252 26
906.272 13
906.291 20
906.311 40
906.330 14
906.350 12
906.369 12
906.389 17
906.408 23
906.428 9
906.447 6
906.467 10
906.486 14
906.506 9
906.525 13
906.545 13
906.564 6
906.584 2
906.603 6
906.623 14
906.642 26
906.662 13
906.681 3
906.701 4
906.720 1
906.740 3
906.759 1
906.779 1
906.798 4
906.818 1
906.837 0
906.857 0
906.876 13
906.896 16
906.915 5
906.935 15
906.954 17
906.974 28
906.993 12
907.013 7
907.032 13
907.052 4
907.071 6
907.091 3
907.110 0
907.130 3
907.149 2
907.169 17
907.188 24
907.208 11
907.227 1
907.247 18
907.266 22
907.286 17
907.305 7
907.325 13
907.344 14
907.364 8
907.383 12
907.403 13
907.422 7
907.442 18
907.461 7
907.481 5
907.500 10
907.520 13
907.539 6
907.559 9
907.578 1
907.598 0
907.617 3
907.637 2
907.656 9
907.676 12
907.695 1
907.715 4
907.734 1
907.754 4
907.773 0
907.793 4
907.812 1
907.832 1
907.851 8
907.871 5
907.890 8
907.910 1
907.929 2
907.949 6
907.968 9
907.988 11
908.007 0
908.027 2
908.046 0
908.066 3
908.085 4
908.105 2
908.124 9
908.144 8
908.164 4
908.183 2
908.203 4
908.222 17
908.242 15
908.261 13
908.281 4
908.300 23
908.320 15
908.339 22
908.359 22
908.378 20
908.398 13
908.417 19
908.437 35
908.456 58
908.476 32
908.495 16
908.515 13
908.534 4
908.554 5
908.573 0
908.593 0
908.612 0
908.632 12
908.651 5
908.671 1
908.690 15
908.710 25
908.729 8
908.749 17
908.769 8
908.788 12
908.808 9
908.827 2
908.847 7
908.866 0
908.886 6
908.905 12
908.925 8
908.944 4
908.964 8
908.983 6
909.003 10
909.022 2
909.042 1
909.061 7
909.081 13
909.100 4
909.120 5
909.139 3
909.159 8
909.178 5
909.198 9
909.218 7
909.237 5
909.257 15
909.276 18
909.296 6
909.315 13
909.335 3
909.354 2
909.374 3
909.393 1
909.413 2
909.432 16
909.452 16
909.471 2
909.491 1
909.510 6
909.530 6
909.550 18
909.569 4
909.589 10
909.608 7
909.628 6
909.647 3
909.667 9
909.686 15
909.706 2
909.725 0
909.745 1
909.764 6
909.784 14
909.803 5
909.823 21
909.842 14
909.862 2
909.882 4
909.901 5
909.921 5
909.940 4
909.960 5
909.979 14
909.999 4
910.018 4
910.038 8
910.057 18
910.077 10
910.096 10
910.116 17
910.135 15
910.155 0
910.175 12
910.194 17
910.214 3
910.233 25
910.253 5
910.272 3
910.292 8
910.311 8
910.331 2
910.350 3
910.370 9
910.389 17
910.409 6
910.428 7
910.448 10
910.468 12
910.487 4
910.507 11
910.526 8
910.546 2
910.565 8
910.585 0
910.604 5
910.624 2
910.643 5
910.663 6
910.683 9
910.702 10
910.722 7
910.741 2
910.761 6
910.780 20
910.800 5
910.819 2
910.839 0
910.858 0
910.878 0
910.897 2
910.917 8
910.937 8
910.956 1
910.976 8
910.995 10
911.015 12
911.034 18
911.054 8
911.073 10
911.093 9
911.112 7
911.132 6
911.152 0
911.171 10
911.191 14
911.210 13
911.230 21
911.249 30
911.269 1
911.288 4
911.308 15
911.327 10
911.347 6
911.367 2
911.386 11
911.406 8
911.425 4
911.445 17
911.464 2
911.484 3
911.503 7
911.523 5
911.542 7
911.562 10
911.582 1
911.601 2
911.621 10
911.640 0
911.660 1
911.679 6
911.699 10
911.718 5
911.738 6
911.758 0
911.777 3
911.797 0
911.816 3
911.836 6
911.855 0
911.875 4
911.894 2
911.914 1
911.934 2
911.953 10
911.973 5
911.992 0
912.012 12
912.031 6
912.051 19
912.070 9
912.090 12
912.110 0
912.129 2
912.149 0
912.168 11
912.188 6
912.207 16
912.227 49
912.246 21
912.266 12
912.286 3
912.305 15
912.325 17
912.344 28
912.364 15
912.383 13
912.403 5
912.422 7
912.442 12
912.462 4
912.481 12
912.501 2
912.520 6
912.540 9
912.559 4
912.579 10
912.598 10
912.618 3
912.638 2
912.657 0
912.677 4
912.696 3
912.716 2
912.735 2
912.755 8
912.775 5
912.794 11
912.814 4
912.833 10
912.853 5
912.872 19
912.892 2
912.912 4
912.931 0
912.951 0
912.970 21
912.990 11
913.009 3
913.029 1
913.048 3
913.068 4
913.088 0
913.107 1
913.127 5
913.146 10
913.166 10
913.185 8
913.205 2
913.225 0
913.244 2
913.264 11
913.283 11
913.303 3
913.322 0
913.342 0
913.362 0
913.381 4
913.401 6
913.420 2
913.440 4
913.459 10
913.479 5
913.499 11
913.518 11
913.538 16
913.557 2
913.577 17
913.596 31
913.616 11
913.636 0
913.655 9
913.675 0
913.694 1
913.714 3
913.733 6
913.753 4
913.773 9
913.792 0
913.812 1
913.831 18
913.851 15
913.870 8
913.890 16
913.910 10
913.929 6
913.949 2
913.968 4
913.988 5
914.007 1
914.027 3
914.047 6
914.066 5
914.086 10
914.105 0
914.125 5
914.144 2
914.164 4
914.184 0
914.203 10
914.223 8
914.242 6
914.262 10
914.282 3
914.301 10
914.321 14
914.340 8
914.360 7
914.379 5
914.399 9
914.419 13
914.438 0
914.458 8
914.477 11
914.497 4
914.517 4
914.536 19
914.556 19
914.575 2
914.595 16
914.614 16
914.634 12
914.654 6
914.673 5
914.693 4
914.712 9
914.732 3
914.752 2
914.771 2
914.791 8
914.810 3
914.830 5
914.849 5
914.869 7
914.889 6
914.908 3
914.928 7
914.947 11
914.967 3
914.987 4
915.006 7
915.026 9
915.045 2
915.065 4
915.084 2
915.104 0
915.124 0
915.143 5
915.163 11
915.182 24
915.202 11
915.222 9
915.241 12
915.261 11
915.280 16
915.300 21
915.320 1
915.339 3
915.359 9
915.378 14
915.398 20
915.417 13
915.437 21
915.457 18
915.476 7
915.496 1
915.515 5
915.535 2
915.555 9
915.574 5
915.594 4
915.613 1
915.633 3
915.653 8
915.672 8
915.692 9
915.711 5
915.731 8
915.751 15
915.770 6
915.790 1
915.809 4
915.829 7
915.849 7
915.868 2
915.888 3
915.907 13
915.927 14
915.947 5
915.966 10
915.986 3
916.005 6
916.025 1
916.045 18
916.064 15
916.084 8
916.103 18
916.123 10
916.143 7
916.162 7
916.182 4
916.201 15
916.221 11
916.241 9
916.260 2
916.280 8
916.299 1
916.319 4
916.339 2
916.358 2
916.378 7
916.397 1
916.417 9
916.437 9
916.456 23
916.476 14
916.495 36
916.515 29
916.535 8
916.554 7
916.574 7
916.593 15
916.613 9
916.633 9
916.652 11
916.672 9
916.691 12
916.711 16
916.731 13
916.750 6
916.770 1
916.789 14
916.809 7
916.829 5
916.848 8
916.868 10
916.887 15
916.907 10
916.927 7
916.946 16
916.966 4
916.985 0
917.005 5
917.025 13
917.044 5
917.064 13
917.084 1
917.103 5
917.123 13
917.142 17
917.162 11
917.182 15
917.201 7
917.221 28
917.240 21
917.260 22
917.280 26
917.299 4
917.319 10
917.338 11
917.358 5
917.378 13
917.397 23
917.417 28
917.437 14
917.456 10
917.476 6
917.495 4
917.515 4
917.535 8
917.554 12
917.574 10
917.593 2
917.613 7
917.633 3
917.652 2
917.672 4
917.692 1
917.711 3
917.731 3
917.750 0
917.770 2
917.790 9
917.809 20
917.829 15
917.848 7
917.868 8
917.888 13
917.907 16
917.927 3
917.947 6
917.966 5
917.986 7
918.005 3
918.025 4
918.045 8
918.064 14
918.084 17
918.104 20
918.123 11
918.143 1
918.162 0
918.182 0
918.202 3
918.221 7
918.241 3
918.260 5
918.280 13
918.300 18
918.319 10
918.339 1
918.359 1
918.378 5
918.398 0
918.417 0
918.437 8
918.457 16
918.476 16
918.496 25
918.516 18
918.535 5
918.555 4
918.574 6
918.594 7
918.614 11
918.633 2
918.653 7
918.673 12
918.692 8
918.712 10
918.731 17
918.751 4
918.771 0
918.790 5
918.810 7
918.830 14
918.849 1
918.869 4
918.888 12
918.908 19
918.928 3
918.947 4
918.967 13
918.987 14
919.006 8
919.026 13
919.046 20
919.065 12
919.085 2
919.104 1
919.124 0
919.144 0
919.163 2
919.183 6
919.203 13
919.222 8
919.242 3
919.261 1
919.281 19
919.301 9
919.320 10
919.340 9
919.360 5
919.379 11
919.399 14
919.419 11
919.438 24
919.458 20
919.477 3
919.497 5
919.517 14
919.536 10
919.556 13
919.576 6
919.595 0
919.615 7
919.635 2
919.654 0
919.674 10
919.693 8
919.713 10
919.733 2
919.752 11
919.772 5
919.792 10
919.811 7
919.831 7
919.851 8
919.870 0
919.890 2
919.909 0
919.929 1
919.949 0
919.968 1
919.988 7
920.008 3
920.027 0
920.047 6
920.067 4
920.086 9
920.106 16
920.126 21
920.145 52
920.165 30
920.184 10
920.204 10
920.224 12
920.243 19
920.263 17
920.283 17
920.302 15
920.322 12
920.342 5
920.361 2
920.381 1
920.401 10
920.420 26
920.440 8
920.459 27
920.479 28
920.499 16
920.518 5
920.538 6
920.558 4
920.577 20
920.597 8
920.617 4
920.636 7
920.656 5
920.676 18
920.695 9
920.715 0
920.735 6
920.754 2
920.774 6
920.793 0
920.813 3
920.833 6
920.852 10
920.872 5
920.892 5
920.911 9
920.931 8
920.951 7
920.970 28
920.990 11
921.010 17
921.029 6
921.049 1
921.069 5
921.088 1
921.108 0
921.128 20
921.147 11
921.167 12
921.186 5
921.206 4
921.226 4
921.245 9
921.265 5
921.285 1
921.304 3
921.324 1
921.344 7
921.363 10
921.383 11
921.403 10
921.422 11
921.442 9
921.462 19
921.481 14
921.501 15
921.521 2
921.540 3
921.560 8
921.580 2
921.599 4
921.619 13
921.639 6
921.658 7
921.678 1
921.698 9
921.717 16
921.737 10
921.757 6
921.776 4
921.796 3
921.815 0
921.835 1
921.855 5
921.874 2
921.894 5
921.914 2
921.933 3
921.953 3
921.973 11
921.992 16
922.012 7
922.032 9
922.051 16
922.071 5
922.091 2
922.110 0
922.130 5
922.150 0
922.169 7
922.189 0
922.209 3
922.228 0
922.248 2
922.268 1
922.287 12
922.307 14
922.327 13
922.346 11
922.366 4
922.386 14
922.405 1
922.425 3
922.445 19
922.464 11
922.484 7
922.504 2
922.523 26
922.543 11
922.563 4
922.582 7
922.602 1
922.622 3
922.641 7
922.661 2
922.681 1
922.700 14
922.720 4
922.740 0
922.759 2
922.779 4
922.799 0
922.818 0
922.838 0
922.858 17
922.877 13
922.897 2
922.917 13
922.936 8
922.956 10
922.976 11
922.995 4
923.015 14
923.035 11
923.054 3
923.074 0
923.094 11
923.113 22
923.133 13
923.153 6
923.173 12
923.192 7
923.212 10
923.232 6
923.251 9
923.271 25
923.291 7
923.310 5
923.330 6
923.350 7
923.369 3
923.389 7
923.409 12
923.428 5
923.448 6
923.468 8
923.487 0
923.507 7
923.527 12
923.546 9
923.566 4
923.586 18
923.605 17
923.625 3
923.645 2
923.664 10
923.684 1
923.704 8
923.723 0
923.743 5
923.763 6
923.783 4
923.802 6
923.822 1
923.842 17
923.861 6
923.881 1
923.901 2
923.920 3
923.940 11
923.960 11
923.979 2
923.999 2
924.019 2
924.038 3
924.058 5
924.078 3
924.097 5
924.117 1
924.137 6
924.157 3
924.176 4
924.196 0
924.216 6
924.235 17
924.255 15
924.275 6
924.294 0
924.314 11
924.334 11
924.353 8
924.373 1
924.393 2
924.412 18
924.432 10
924.452 5
924.471 8
924.491 5
924.511 8
924.531 13
924.550 11
924.570 8
924.590 7
924.609 10
924.629 5
924.649 2
924.668 10
924.688 12
924.708 6
924.727 6
924.747 13
924.767 15
924.787 6
924.806 10
924.826 6
924.846 6
924.865 5
924.885 4
924.905 1
924.924 5
924.944 4
924.964 3
924.983 11
925.003 8
925.023 0
925.043 8
925.062 9
925.082 5
925.102 5
925.121 5
925.141 2
925.161 8
925.180 9
925.200 8
925.220 16
925.239 16
925.259 8
925.279 6
925.299 27
925.318 6
925.338 11
925.358 4
925.377 4
925.397 0
925.417 2
925.436 0
925.456 23
925.476 13
925.496 8
925.515 10
925.535 11
925.555 5
925.574 0
925.594 14
925.614 15
925.633 5
925.653 15
925.673 1
925.693 7
925.712 12
925.732 5
925.752 6
925.771 5
925.791 10
925.811 3
925.830 2
925.850 9
925.870 6
925.890 2
925.909 14
925.929 18
925.949 5
925.968 16
925.988 14
926.008 4
926.028 4
926.047 8
926.067 6
926.087 12
926.106 7
926.126 1
926.146 14
926.165 12
926.185 3
926.205 0
926.225 13
926.244 9
926.264 5
926.284 4
926.303 3
926.323 0
926.343 0
926.363 10
926.382 6
926.402 8
926.422 23
926.441 3
926.461 5
926.481 20
926.501 5
926.520 11
926.540 15
926.560 13
926.579 6
926.599 4
926.619 6
926.638 0
926.658 12
926.678 10
926.698 1
926.717 8
926.737 8
926.757 1
926.776 1
926.796 12
926.816 16
926.836 12
926.855 3
926.875 6
926.895 2
926.914 15
926.934 1
926.954 15
926.974 22
926.993 3
927.013 3
927.033 5
927.052 28
927.072 14
927.092 12
927.112 14
927.131 4
927.151 10
927.171 0
927.190 8
927.210 7
927.230 0
927.250 6
927.269 16
927.289 18
927.309 7
927.329 13
927.348 8
927.368 4
927.388 8
927.407 11
927.427 14
927.447 11
927.467 20
927.486 15
927.506 4
927.526 0
927.545 6
927.565 0
927.585 4
927.605 18
927.624 12
927.644 5
927.664 27
927.683 20
927.703 17
927.723 1
927.743 7
927.762 2
927.782 0
927.802 1
927.822 3
927.841 8
927.861 20
927.881 4
927.900 3
927.920 12
927.940 12
927.960 5
927.979 31
927.999 20
928.019 11
928.039 14
928.058 3
928.078 16
928.098 14
928.117 5
928.137 8
928.157 6
928.177 3
928.196 6
928.216 15
928.236 14
928.256 5
928.275 10
928.295 8
928.315 16
928.334 13
928.354 20
928.374 6
928.394 7
928.413 24
928.433 12
928.453 19
928.473 8
928.492 8
928.512 13
928.532 20
928.551 12
928.571 16
928.591 20
928.611 33
928.630 10
928.650 10
928.670 7
928.690 10
928.709 5
928.729 1
928.749 1
928.769 12
928.788 3
928.808 15
928.828 6
928.847 4
928.867 10
928.887 19
928.907 10
928.926 16
928.946 15
928.966 8
928.986 6
929.005 11
929.025 0
929.045 3
929.065 5
929.084 5
929.104 1
929.124 2
929.144 11
929.163 7
929.183 3
929.203 22
929.222 9
929.242 8
929.262 12
929.282 17
929.301 16
929.321 22
929.341 17
929.361 8
929.380 9
929.400 6
929.420 19
929.440 24
929.459 16
929.479 17
929.499 5
929.519 8
929.538 17
929.558 6
929.578 15
929.598 9
929.617 5
929.637 0
929.657 5
929.677 11
929.696 5
929.716 3
929.736 2
929.756 8
929.775 5
929.795 6
929.815 10
929.834 5
929.854 1
929.874 12
929.894 9
929.913 4
929.933 4
929.953 9
929.973 7
929.992 1
930.012 0
930.032 3
930.052 1
930.071 4
930.091 6
930.111 10
930.131 13
930.150 11
930.170 6
930.190 13
930.210 8
930.229 2
930.249 2
930.269 1
930.289 2
930.308 9
930.328 19
930.348 7
930.368 10
930.387 5
930.407 0
930.427 8
930.447 4
930.466 28
930.486 17
930.506 7
930.526 7
930.545 12
930.565 33
930.585 13
930.605 13
930.624 9
930.644 2
930.664 1
930.684 17
930.703 18
930.723 7
930.743 11
930.763 12
930.783 6
930.802 0
930.822 2
930.842 6
930.862 0
930.881 4
930.901 1
930.921 11
930.941 13
930.960 1
930.980 0
931.000 0
931.020 11
931.039 2
931.059 9
931.079 10
931.099 11
931.118 1
931.138 20
931.158 20
931.178 7
931.197 15
931.217 4
931.237 5
931.257 1
931.276 0
931.296 25
931.316 9
931.336 7
931.356 8
931.375 16
931.395 11
931.415 22
931.435 15
931.454 6
931.474 3
931.494 7
931.514 20
931.533 22
931.553 8
931.573 0
931.593 13
931.612 13
931.632 9
931.652 9
931.672 4
931.691 6
931.711 0
931.731 0
931.751 15
931.771 7
931.790 9
931.810 7
931.830 4
931.850 4
931.869 8
931.889 15
931.909 12
931.929 37
931.948 15
931.968 8
931.988 1
932.008 3
932.028 19
932.047 24
932.067 19
932.087 8
932.107 8
932.126 13
932.146 9
932.166 18
932.186 8
932.205 21
932.225 24
932.245 26
932.265 10
932.285 7
932.304 2
932.324 12
932.344 15
932.364 21
932.383 9
932.403 3
932.423 3
932.443 23
932.462 7
932.482 9
932.502 31
932.522 6
932.542 8
932.561 4
932.581 10
932.601 5
932.621 16
932.640 13
932.660 4
932.680 9
932.700 6
932.720 9
932.739 6
932.759 9
932.779 14
932.799 7
932.818 14
932.838 9
932.858 12
932.878 16
932.898 13
932.917 6
932.937 9
932.957 6
932.977 1
932.996 4
933.016 0
933.036 8
933.056 7
933.076 11
933.095 6
933.115 7
933.135 17
933.155 23
933.174 21
933.194 6
933.214 2
933.234 12
933.254 32
933.273 19
933.293 12
933.313 2
933.333 5
933.353 16
933.372 20
933.392 1
933.412 9
933.432 0
933.451 8
933.471 6
933.491 3
933.511 8
933.531 9
933.550 10
933.570 18
933.590 11
933.610 17
933.629 25
933.649 15
933.669 10
933.689 15
933.709 19
933.728 11
933.748 10
933.768 4
933.788 12
933.808 11
933.827 8
933.847 9
933.867 8
933.887 5
933.907 18
933.926 22
933.946 3
933.966 12
933.986 8
934.005 10
934.025 13
934.045 11
934.065 19
934.085 13
934.104 4
934.124 4
934.144 10
934.164 5
934.184 15
934.203 24
934.223 27
934.243 21
934.263 7
934.283 7
934.302 7
934.322 5
934.342 17
934.362 13
934.381 6
934.401 5
934.421 8
934.441 1
934.461 1
934.480 6
934.500 5
934.520 3
934.540 1
934.560 6
934.579 4
934.599 14
934.619 1
934.639 11
934.659 20
934.678 8
934.698 36
934.718 12
934.738 0
934.758 11
934.777 32
934.797 8
934.817 3
934.837 0
934.857 4
934.876 1
934.896 1
934.916 6
934.936 1
934.956 6
934.975 5
934.995 9
935.015 7
935.035 5
935.055 4
935.074 0
935.094 3
935.114 0
935.134 7
935.154 3
935.173 16
935.193 18
935.213 5
935.233 17
935.253 6
935.272 7
935.292 6
935.312 30
935.332 12
935.352 0
935.371 0
935.391 18
935.411 9
935.431 14
935.451 4
935.470 4
935.490 10
935.510 24
935.530 11
935.550 10
935.570 9
935.589 0
935.609 4
935.629 8
935.649 3
935.669 6
935.688 3
935.708 3
935.728 0
935.748 0
935.768 4
935.787 2
935.807 1
935.827 0
935.847 5
935.867 6
935.886 8
935.906 20
935.926 5
935.946 12
935.966 11
935.985 8
936.005 0
936.025 6
936.045 5
936.065 6
936.085 3
936.104 7
936.124 5
936.144 4
936.164 2
936.184 6
936.203 10
936.223 9
936.243 26
936.263 4
936.283 2
936.302 5
936.322 1
936.342 1
936.362 9
936.382 5
936.402 7
936.421 9
936.441 0
936.461 9
936.481 4
936.501 4
936.520 7
936.540 15
936.560 9
936.580 15
936.600 9
936.620 2
936.639 6
936.659 26
936.679 11
936.699 9
936.719 17
936.738 3
936.758 6
936.778 0
936.798 4
936.818 3
936.838 0
936.857 0
936.877 0
936.897 2
936.917 0
936.937 18
936.956 28
936.976 18
936.996 6
937.016 6
937.036 11
937.056 6
937.075 0
937.095 0
937.115 0
937.135 3
937.155 2
937.175 7
937.194 1
937.214 4
937.234 8
937.254 2
937.274 5
937.293 8
937.313 10
937.333 3
937.353 1
937.373 5
937.393 9
937.412 11
937.432 12
937.452 8
937.472 12
937.492 5
937.512 2
937.531 6
937.551 5
937.571 3
937.591 6
937.611 15
937.631 36
937.650 16
937.670 3
937.690 4
937.710 4
937.730 0
937.749 5
937.769 5
937.789 9
937.809 11
937.829 2
937.849 7
937.868 11
937.888 2
937.908 8
937.928 10
937.948 9
937.968 20
937.987 33
938.007 7
938.027 13
938.047 16
938.067 20
938.087 1
938.106 10
938.126 12
938.146 9
938.166 2
938.186 13
938.206 10
938.225 12
938.245 14
938.265 10
938.285 6
938.305 9
938.325 6
938.344 2
938.364 13
938.384 13
938.404 12
938.424 1
938.444 5
938.463 7
938.483 4
938.503 5
938.523 6
938.543 3
938.563 7
938.582 8
938.602 7
938.622 9
938.642 7
938.662 2
938.682 0
938.702 0
938.721 0
938.741 2
938.761 15
938.781 10
938.801 14
938.821 5
938.840 2
938.860 0
938.880 2
938.900 1
938.920 13
938.940 2
938.959 2
938.979 2
938.999 2
939.019 0
939.039 0
939.059 10
939.079 4
939.098 3
939.118 1
939.138 0
939.158 6
939.178 5
939.198 5
939.217 19
939.237 19
939.257 16
939.277 8
939.297 11
939.317 3
939.337 9
939.356 3
939.376 6
939.396 20
939.416 16
939.436 9
939.456 10
939.475 9
939.495 9
939.515 3
939.535 3
939.555 2
939.575 2
939.595 0
939.614 16
939.634 12
939.654 5
939.674 2
939.694 3
939.714 2
939.733 9
939.753 6
939.773 22
939.793 13
939.813 4
939.833 1
939.853 0
939.872 0
939.892 6
939.912 2
939.932 0
939.952 1
939.972 7
939.992 24
940.011 12
940.031 0
940.051 19
940.071 15
940.091 6
940.111 15
940.131 3
940.150 9
940.170 2
940.190 3
940.210 32
940.230 20
940.250 16
940.270 12
940.289 5
940.309 6
940.329 6
940.349 1
940.369 0
940.389 7
940.409 9
940.428 0
940.448 16
940.468 12
940.488 7
940.508 7
940.528 8
940.548 19
940.567 5
940.587 0
940.607 5
940.627 8
940.647 2
940.667 6
940.687 6
940.706 1
940.726 10
940.746 7
940.766 8
940.786 7
940.806 9
940.826 8
940.845 5
940.865 15
940.885 14
940.905 13
940.925 3
940.945 4
940.965 6
940.984 10
941.004 4
941.024 10
941.044 4
941.064 3
941.084 3
941.104 5
941.124 6
941.143 2
941.163 0
941.183 1
941.203 14
941.223 5
941.243 17
941.263 11
941.282 19
941.302 11
941.322 8
941.342 0
941.362 10
941.382 13
941.402 10
941.422 7
941.441 15
941.461 12
941.481 6
941.501 7
941.521 7
941.541 5
941.561 18
941.580 17
941.600 6
941.620 3
941.640 8
941.660 3
941.680 2
941.700 2
941.720 15
941.739 11
941.759 2
941.779 5
941.799 6
941.819 3
941.839 9
941.859 2
941.879 8
941.898 8
941.918 10
941.938 19
941.958 11
941.978 5
941.998 10
942.018 4
942.038 9
942.057 2
942.077 9
942.097 5
942.117 10
942.137 9
942.157 10
942.177 7
942.197 3
942.216 4
942.236 4
942.256 2
942.276 19
942.296 14
942.316 7
942.336 9
942.356 5
942.375 5
942.395 8
942.415 0
942.435 0
942.455 15
942.475 25
942.495 12
942.515 8
942.534 11
942.554 1
942.574 0
942.594 2
942.614 0
942.634 1
942.654 2
942.674 5
942.694 3
942.713 9
942.733 10
942.753 8
942.773 0
942.793 3
942.813 1
942.833 2
942.853 5
942.872 9
942.892 1
942.912 0
942.932 7
942.952 13
942.972 13
942.992 9
943.012 11
943.032 5
943.051 7
943.071 2
943.091 5
943.111 6
943.131 8
943.151 9
943.171 4
943.191 21
943.211 18
943.230 5
943.250 8
943.270 2
943.290 7
943.310 1
943.330 2
943.350 3
943.370 1
943.390 10
943.409 7
943.429 8
943.449 10
943.469 13
943.489 19
943.509 26
943.529 9
943.549 5
943.569 10
943.588 9
943.608 5
943.628 4
943.648 6
943.668 16
943.688 13
943.708 7
943.728 0
943.748 9
943.767 2
943.787 5
943.807 8
943.827 2
943.847 3
943.867 8
943.887 8
943.907 3
943.927 7
943.946 3
943.966 5
943.986 11
944.006 2
944.026 2
944.046 8
944.066 1
944.086 1
944.106 5
944.126 8
944.145 15
944.165 27
944.185 17
944.205 1
944.225 22
944.245 28
944.265 16
944.285 13
944.305 10
944.325 13
944.344 7
944.364 5
944.384 2
944.404 5
944.424 7
944.444 16
944.464 46
944.484 8
944.504 8
944.524 16
944.543 8
944.563 13
944.583 0
944.603 0
944.623 11
944.643 8
944.663 9
944.683 9
944.703 7
944.723 1
944.742 5
944.762 10
944.782 6
944.802 7
944.822 5
944.842 1
944.862 4
944.882 0
944.902 0
944.922 0
944.942 0
944.961 13
944.981 11
945.001 12
945.021 1
945.041 1
945.061 5
945.081 5
945.101 15
945.121 6
945.141 18
945.160 6
945.180 4
945.200 1
945.220 2
945.240 10
945.260 5
945.280 3
945.300 3
945.320 8
945.340 3
945.360 7
945.379 9
945.399 8
945.419 2
945.439 6
945.459 6
945.479 8
945.499 4
945.519 11
945.539 19
945.559 14
945.579 13
945.599 5
945.618 3
945.638 9
945.658 13
945.678 9
945.698 10
945.718 12
945.738 15
945.758 13
945.778 2
945.798 16
945.818 15
945.837 6
945.857 5
945.877 9
945.897 2
945.917 10
945.937 13
945.957 10
945.977 4
945.997 0
946.017 7
946.037 8
946.057 0
946.076 5
946.096 6
946.116 6
946.136 10
946.156 1
946.176 10
946.196 11
946.216 4
946.236 6
946.256 7
946.276 6
946.296 23
946.315 20
946.335 7
946.355 10
946.375 10
946.395 2
946.415 2
946.435 3
946.455 8
946.475 10
946.495 16
946.515 6
946.535 10
946.555 17
946.574 15
946.594 2
946.614 5
946.634 4
946.654 0
946.674 14
946.694 24
946.714 2
946.734 5
946.754 0
946.774 3
946.794 8
946.814 3
946.833 0
946.853 9
946.873 7
946.893 27
946.913 14
946.933 5
946.953 14
946.973 7
946.993 5
947.013 8
947.033 8
947.053 10
947.073 6
947.093 17
947.112 21
947.132 8
947.152 7
947.172 8
947.192 5
947.212 1
947.232 12
947.252 21
947.272 8
947.292 30
947.312 15
947.332 16
947.352 14
947.372 5
947.391 8
947.411 2
947.431 4
947.451 11
947.471 8
947.491 17
947.511 14
947.531 14
947.551 22
947.571 14
947.591 5
947.611 16
947.631 14
947.651 7
947.671 4
947.690 6
947.710 2
947.730 1
947.750 1
947.770 1
947.790 10
947.810 21
947.830 22
947.850 13
947.870 13
947.890 17
947.910 7
947.930 2
947.950 3
947.970 6
947.990 3
948.009 2
948.029 5
948.049 6
948.069 14
948.089 4
948.109 17
948.129 13
948.149 8
948.169 11
948.189 8
948.209 11
948.229 13
948.249 11
948.269 6
948.289 4
948.309 7
948.328 5
948.348 12
948.368 19
948.388 17
948.408 6
948.428 10
948.448 11
948.468 5
948.488 9
948.508 10
948.528 7
948.548 13
948.568 5
948.588 7
948.608 14
948.628 13
948.648 12
948.668 9
948.687 2
948.707 21
948.727 12
948.747 8
948.767 6
948.787 1
948.807 0
948.827 2
948.847 10
948.867 1
948.887 3
948.907 6
948.927 14
948.947 3
948.967 0
948.987 0
949.007 4
949.027 7
949.047 3
949.066 7
949.086 11
949.106 8
949.126 6
949.146 18
949.166 27
949.186 17
949.206 0
949.226 8
949.246 11
949.266 16
949.286 7
949.306 4
949.326 2
949.346 3
949.366 3
949.386 5
949.406 13
949.426 7
949.446 7
949.465 11
949.485 6
949.505 0
949.525 7
949.545 2
949.565 5
949.585 7
949.605 6
949.625 4
949.645 3
949.665 3
949.685 9
949.705 29
949.725 23
949.745 9
949.765 7
949.785 11
949.805 7
949.825 5
949.845 6
949.865 12
949.885 13
949.904 11
949.924 15
949.944 4
949.964 15
949.984 7
950.004 5
950.024 1
950.044 1
950.064 7
950.084 4
950.104 6
950.124 12
950.144 6
950.164 1
950.184 6
950.204 3
950.224 6
950.244 20
950.264 49
950.284 36
950.304 24
950.324 13
950.344 18
950.364 12
950.384 7
950.404 18
950.423 33
950.443 35
950.463 22
950.483 11
950.503 3
950.523 9
950.543 14
950.563 9
950.583 16
950.603 26
950.623 17
950.643 13
950.663 5
950.683 5
950.703 0
950.723 15
950.743 14
950.763 14
950.783 10
950.803 6
950.823 12
950.843 15
950.863 19
950.883 14
950.903 15
950.923 8
950.943 0
950.963 13
950.983 9
951.002 4
951.022 9
951.042 3
951.062 2
951.082 18
951.102 10
951.122 8
951.142 10
951.162 11
951.182 3
951.202 1
951.222 2
951.242 12
951.262 27
951.282 11
951.302 15
951.322 9
951.342 2
951.362 5
951.382 15
951.402 6
951.422 21
951.442 21
951.462 17
951.482 11
951.502 12
951.522 13
951.542 16
951.562 5
951.582 5
951.602 4
951.622 6
951.642 10
951.662 5
951.682 2
951.702 6
951.722 8
951.742 19
951.761 3
951.781 0
951.801 3
951.821 13
951.841 2
951.861 4
951.881 6
951.901 7
951.921 9
951.941 10
951.961 3
951.981 5
952.001 6
952.021 2
952.041 6
952.061 1
952.081 2
952.101 4
952.121 7
952.141 19
952.161 9
952.181 1
952.201 9
952.221 10
952.241 10
952.261 3
952.281 13
952.301 9
952.321 8
952.341 6
952.361 6
952.381 10
952.401 9
952.421 8
952.441 1
952.461 23
952.481 20
952.501 13
952.521 20
952.541 11
952.561 6
952.581 6
952.601 6
952.621 9
952.641 9
952.661 3
952.681 2
952.701 1
952.721 3
952.741 10
952.761 3
952.781 8
952.801 3
952.821 8
952.841 5
952.861 5
952.881 16
952.901 22
952.921 11
952.941 11
952.961 5
952.980 1
953.000 7
953.020 10
953.040 18
953.060 0
953.080 4
953.100 2
953.120 1
953.140 1
953.160 2
953.180 5
953.200 8
953.220 0
953.240 6
953.260 8
953.280 6
953.300 9
953.320 5
953.340 1
953.360 1
953.380 9
953.400 8
953.420 3
953.440 0
953.460 7
953.480 12
953.500 1
953.520 13
953.540 25
953.560 11
953.580 2
953.600 0
953.620 1
953.640 2
953.660 7
953.680 3
953.700 6
953.720 9
953.740 11
953.760 6
953.780 11
953.800 4
953.820 1
953.840 6
953.860 2
953.880 3
953.900 12
953.920 11
953.940 13
953.960 7
953.980 0
954.000 3
954.020 17
954.040 5
954.060 4
954.080 10
954.100 14
954.120 6
954.140 7
954.160 10
954.180 6
954.200 23
954.220 11
954.240 11
954.260 14
954.280 5
954.300 16
954.320 6
954.340 7
954.360 12
954.380 6
954.400 0
954.420 3
954.440 13
954.460 7
954.480 7
954.500 17
954.520 17
954.540 10
954.560 9
954.580 8
954.600 0
954.620 7
954.640 10
954.660 15
954.680 9
954.700 9
954.720 9
954.740 4
954.760 5
954.780 2
954.800 9
954.820 1
954.840 3
954.860 4
954.881 0
954.901 3
954.921 7
954.941 4
954.961 3
954.981 1
955.001 1
955.021 1
955.041 10
955.061 9
955.081 10
955.101 0
955.121 13
955.141 3
955.161 12
955.181 9
955.201 8
955.221 7
955.241 11
955.261 17
955.281 27
955.301 15
955.321 8
955.341 5
955.361 8
955.381 26
955.401 21
955.421 22
955.441 14
955.461 13
955.481 22
955.501 20
955.521 10
955.541 8
955.561 2
955.581 1
955.601 9
955.621 4
955.641 13
955.661 5
955.681 0
955.701 3
955.721 4
955.741 6
955.761 8
955.781 10
955.801 15
955.821 14
955.841 4
955.861 8
955.881 7
955.901 15
955.921 8
955.941 22
955.961 8
955.981 1
956.001 3
956.021 0
956.041 0
956.061 7
956.081 3
956.102 1
956.122 2
956.142 5
956.162 5
956.182 8
956.202 10
956.222 16
956.242 17
956.262 3
956.282 5
956.302 11
956.322 24
956.342 13
956.362 2
956.382 10
956.402 6
956.422 18
956.442 8
956.462 8
956.482 13
956.502 9
956.522 17
956.542 6
956.562 0
956.582 1
956.602 4
956.622 2
956.642 2
956.662 2
956.682 11
956.702 1
956.722 14
956.742 9
956.762 6
956.782 5
956.802 2
956.822 0
956.843 7
956.863 4
956.883 12
956.903 13
956.923 18
956.943 10
956.963 16
956.983 8
957.003 1
957.023 3
957.043 10
957.063 9
957.083 15
957.103 10
957.123 4
957.143 5
957.163 8
957.183 9
957.203 18
957.223 11
957.243 8
957.263 9
957.283 3
957.303 1
957.323 9
957.343 3
957.363 2
957.383 2
957.403 0
957.423 7
957.444 10
957.464 5
957.484 7
957.504 8
957.524 3
957.544 3
957.564 6
957.584 12
957.604 21
957.624 12
957.644 2
957.664 11
957.684 5
957.704 7
957.724 6
957.744 1
957.764 2
957.784 8
957.804 7
957.824 7
957.844 5
957.864 2
957.884 3
957.904 12
957.924 7
957.945 7
957.965 7
957.985 7
958.005 4
958.025 1
958.045 4
958.065 4
958.085 0
958.105 14
958.125 5
958.145 11
958.165 5
958.185 1
958.205 11
958.225 7
958.245 20
958.265 15
958.285 6
958.305 5
958.325 4
958.345 2
958.365 7
958.385 5
958.406 13
958.426 13
958.446 13
958.466 7
958.486 8
958.506 23
958.526 3
958.546 11
958.566 11
958.586 8
958.606 0
958.626 13
958.646 14
958.666 2
958.686 6
958.706 3
958.726 5
958.746 8
958.766 3
958.786 16
958.807 8
958.827 18
958.847 9
958.867 7
958.887 1
958.907 2
958.927 5
958.947 6
958.967 1
958.987 6
959.007 4
959.027 8
959.047 12
959.067 3
959.087 13
959.107 12
959.127 4
959.147 5
959.167 1
959.188 12
959.208 6
959.228 4
959.248 6
959.268 15
959.288 15
959.308 18
959.328 15
959.348 7
959.368 4
959.388 3
959.408 12
959.428 11
959.448 5
959.468 12
959.488 2
959.508 7
959.529 3
959.549 6
959.569 0
959.589 3
959.609 5
959.629 2
959.649 0
959.669 5
959.689 4
959.709 21
959.729 13
959.749 6
959.769 5
959.789 9
959.809 10
959.829 18
959.849 15
959.870 12
959.890 2
959.910 10
959.930 11
959.950 8
959.970 2
959.990 0
960.010 8
960.030 7
960.050 9
960.070 8
960.090 1
960.110 10
960.130 8
960.150 9
960.171 2
960.191 7
960.211 5
960.231 1
960.251 7
960.271 21
960.291 23
960.311 5
960.331 7
960.351 2
960.371 3
960.391 18
960.411 3
960.431 9
960.451 13
960.472 9
960.492 7
960.512 5
960.532 7
960.552 14
960.572 6
960.592 7
960.612 11
960.632 5
960.652 0
960.672 10
960.692 1
960.712 4
960.732 15
960.752 10
960.773 3
960.793 1
960.813 4
960.833 6
960.853 1
960.873 5
960.893 0
960.913 1
960.933 4
960.953 9
960.973 0
960.993 9
961.013 17
961.034 27
961.054 20
961.074 4
961.094 2
961.114 8
961.134 7
961.154 5
961.174 14
961.194 4
961.214 0
961.234 14
961.254 1
961.274 5
961.295 4
961.315 10
961.335 26
961.355 7
961.375 1
961.395 18
961.415 22
961.435 11
961.455 14
961.475 10
961.495 21
961.515 9
961.535 5
961.556 1
961.576 1
961.596 12
961.616 6
961.636 15
961.656 8
961.676 17
961.696 10
961.716 18
961.736 3
961.756 7
961.776 8
961.797 7
961.817 2
961.837 6
961.857 3
961.877 2
961.897 3
961.917 2
961.937 15
961.957 4
961.977 6
961.997 0
962.017 0
962.038 0
962.058 9
962.078 4
962.098 6
962.118 7
962.138 2
962.158 0
962.178 7
962.198 11
962.218 4
962.238 13
962.258 7
962.279 3
962.299 7
962.319 4
962.339 11
962.359 17
962.379 18
962.399 8
962.419 14
962.439 1
962.459 0
962.479 14
962.500 3
962.520 8
962.540 7
962.560 10
962.580 11
962.600 12
962.620 2
962.640 14
962.660 10
962.680 16
962.700 0
962.721 0
962.741 8
962.761 1
962.781 14
962.801 9
962.821 2
962.841 11
962.861 11
962.881 19
962.901 16
962.921 0
962.942 3
962.962 6
962.982 0
963.002 1
963.022 1
963.042 1
963.062 6
963.082 6
963.102 1
963.122 4
963.143 4
963.163 11
963.183 3
963.203 3
963.223 11
963.243 19
963.263 12
963.283 16
963.303 4
963.323 5
963.343 25
963.364 7
963.384 3
963.404 9
963.424 2
963.444 5
963.464 11
963.484 28
963.504 15
963.524 0
963.544 4
963.565 15
963.585 9
963.605 2
963.625 0
963.645 1
963.665 6
963.685 12
963.705 11
963.725 8
963.746 10
963.766 8
963.786 7
963.806 3
963.826 7
963.846 7
963.866 13
963.886 7
963.906 2
963.926 9
963.947 5
963.967 4
963.987 11
964.007 7
964.027 0
964.047 3
964.067 11
964.087 0
964.107 10
964.128 11
964.148 11
964.168 27
964.188 15
964.208 5
964.228 16
964.248 6
964.268 11
964.288 9
964.308 13
964.329 15
964.349 10
964.369 11
964.389 7
964.409 1
964.429 14
964.449 17
964.469 10
964.489 10
964.510 9
964.530 6
964.550 2
964.570 8
964.590 12
964.610 5
964.630 15
964.650 4
964.670 2
964.691 0
964.711 0
964.731 3
964.751 4
964.771 10
964.791 4
964.811 7
964.831 1
964.851 3
964.872 18
964.892 11
964.912 10
964.932 11
964.952 6
964.972 14
964.992 13
965.012 0
965.033 3
965.053 0
965.073 2
965.093 4
965.113 1
965.133 11
965.153 18
965.173 24
965.193 21
965.214 7
965.234 3
965.254 7
965.274 6
965.294 7
965.314 6
965.334 10
965.354 14
965.375 0
965.395 2
965.415 7
965.435 14
965.455 4
965.475 3
965.495 19
965.515 7
965.536 29
965.556 27
965.576 19
965.596 10
965.616 7
965.636 18
965.656 14
965.676 9
965.696 4
965.717 0
965.737 6
965.757 8
965.777 13
965.797 1
965.817 10
965.837 7
965.857 5
965.878 6
965.898 3
965.918 9
965.938 3
965.958 6
965.978 12
965.998 2
966.018 5
966.039 11
966.059 4
966.079 4
966.099 1
966.119 9
966.139 8
966.159 14
966.180 10
966.200 24
966.220 18
966.240 10
966.260 13
966.280 26
966.300 18
966.320 4
966.341 12
966.361 16
966.381 16
966.401 5
966.421 6
966.441 15
966.461 22
966.481 27
966.502 20
966.522 27
966.542 18
966.562 18
966.582 11
966.602 6
966.622 13
966.643 14
966.663 2
966.683 1
966.703 0
966.723 12
966.743 16
966.763 23
966.783 12
966.804 0
966.824 3
966.844 1
966.864 0
966.884 12
966.904 11
966.924 7
966.945 8
966.965 11
966.985 8
967.005 2
967.025 0
967.045 1
967.065 5
967.085 1
967.106 14
967.126 12
967.146 3
967.166 8
967.186 10
967.206 2
967.226 8
967.247 13
967.267 10
967.287 5
967.307 4
967.327 6
967.347 14
967.367 2
967.388 14
967.408 4
967.428 10
967.448 4
967.468 2
967.488 0
967.508 0
967.529 12
967.549 8
967.569 6
967.589 2
967.609 6
967.629 3
967.649 6
967.670 9
967.690 7
967.710 4
967.730 1
967.750 3
967.770 2
967.790 0
967.811 8
967.831 3
967.851 6
967.871 1
967.891 5
967.911 6
967.931 0
967.952 1
967.972 7
967.992 7
968.012 9
968.032 6
968.052 1
968.073 0
968.093 0
968.113 3
968.133 1
968.153 12
968.173 17
968.193 21
968.214 17
968.234 12
968.254 12
968.274 18
968.294 11
968.314 23
968.334 7
968.355 0
968.375 14
968.395 11
968.415 5
968.435 12
968.455 16
968.476 21
968.496 7
968.516 4
968.536 4
968.556 4
968.576 10
968.596 12
968.617 5
968.637 3
968.657 10
968.677 14
968.697 16
968.717 6
968.738 0
968.758 10
968.778 8
968.798 0
968.818 5
968.838 12
968.858 4
968.879 5
968.899 9
968.919 0
968.939 8
968.959 8
968.979 0
969.000 6
969.020 1
969.040 3
969.060 0
969.080 2
969.100 1
969.120 3
969.141 7
969.161 6
969.181 14
969.201 26
969.221 12
969.241 18
969.262 6
969.282 19
969.302 20
969.322 6
969.342 4
969.362 10
969.383 1
969.403 16
969.423 6
969.443 10
969.463 12
969.483 13
969.504 12
969.524 22
969.544 10
969.564 10
969.584 4
969.604 0
969.625 3
969.645 14
969.665 19
969.685 5
969.705 3
969.725 0
969.746 6
969.766 3
969.786 0
969.806 10
969.826 6
969.846 14
969.867 1
969.887 7
969.907 5
969.927 1
969.947 5
969.967 2
969.988 2
970.008 0
970.028 4
970.048 3
970.068 12
970.088 11
970.109 0
970.129 2
970.149 5
970.169 7
970.189 14
970.209 5
970.230 18
970.250 3
970.270 11
970.290 17
970.310 6
970.330 2
970.351 5
970.371 5
970.391 7
970.411 10
970.431 21
970.451 43
970.472 40
970.492 47
970.512 26
970.532 32
970.552 8
970.572 12
970.593 15
970.613 8
970.633 13
970.653 4
970.673 2
970.694 8
970.714 2
970.734 3
970.754 3
970.774 1
970.794 3
970.815 6
970.835 4
970.855 3
970.875 7
970.895 11
970.915 2
970.936 4
970.956 15
970.976 3
970.996 0
971.016 3
971.037 0
971.057 0
971.077 0
971.097 3
971.117 3
971.137 9
971.158 16
971.178 20
971.198 4
971.218 13
971.238 3
971.259 6
971.279 3
971.299 11
971.319 9
971.339 9
971.359 10
971.380 17
971.400 21
971.420 6
971.440 2
971.460 10
971.481 14
971.501 3
971.521 3
971.541 10
971.561 2
971.581 2
971.602 5
971.622 4
971.642 14
971.662 3
971.682 2
971.703 8
971.723 0
971.743 8
971.763 13
971.783 9
971.804 8
971.824 10
971.844 4
971.864 6
971.884 23
971.904 29
971.925 4
971.945 7
971.965 1
971.985 8
972.005 7
972.026 7
972.046 16
972.066 10
972.086 4
972.106 6
972.127 4
972.147 2
972.167 5
972.187 18
972.207 3
972.227 11
972.248 17
972.268 8
972.288 2
972.308 0
972.328 0
972.349 4
972.369 8
972.389 27
972.409 15
972.429 17
972.450 15
972.470 4
972.490 0
972.510 5
972.530 8
972.551 8
972.571 8
972.591 8
972.611 8
972.631 7
972.652 1
972.672 8
972.692 1
972.712 1
972.732 15
972.753 0
972.773 1
972.793 16
972.813 1
972.833 7
972.854 9
972.874 10
972.894 3
972.914 0
972.934 6
972.955 7
972.975 0
972.995 5
973.015 7
973.035 1
973.056 5
973.076 14
973.096 3
973.116 4
973.136 18
973.157 5
973.177 8
973.197 3
973.217 6
973.237 5
973.258 11
973.278 12
973.298 5
973.318 1
973.338 4
973.359 15
973.379 9
973.399 14
973.419 1
973.439 11
973.460 9
973.480 3
973.500 26
973.520 32
973.540 26
973.561 24
973.581 5
973.601 0
973.621 9
973.641 18
973.662 3
973.682 7
973.702 11
973.722 6
973.742 10
973.763 5
973.783 16
973.803 8
973.823 17
973.843 2
973.864 12
973.884 12
973.904 3
973.924 1
973.945 7
973.965 14
973.985 6
974.005 10
974.025 7
974.046 7
974.066 4
974.086 9
974.106 10
974.126 3
974.147 0
974.167 2
974.187 2
974.207 4
974.227 7
974.248 4
974.268 4
974.288 7
974.308 0
974.329 7
974.349 11
974.369 3
974.389 3
974.409 12
974.430 15
974.450 5
974.470 14
974.490 11
974.510 18
974.531 20
974.551 5
974.571 17
974.591 4
974.612 0
974.632 0
974.652 10
974.672 14
974.692 3
974.713 10
974.733 3
974.753 5
974.773 1
974.793 0
974.814 2
974.834 7
974.854 5
974.874 1
974.895 5
974.915 3
974.935 1
974.955 2
974.975 3
974.996 14
975.016 9
975.036 2
975.056 0
975.077 1
975.097 8
975.117 3
975.137 10
975.157 19
975.178 10
975.198 9
975.218 7
975.238 15
975.259 11
975.279 5
975.299 3
975.319 2
975.339 0
975.360 0
975.380 6
975.400 2
975.420 1
975.441 9
975.461 10
975.481 19
975.501 23
975.521 13
975.542 16
975.562 0
975.582 0
975.602 7
975.623 21
975.643 13
975.663 3
975.683 0
975.704 0
975.724 0
975.744 4
975.764 4
975.784 25
975.805 5
975.825 0
975.845 0
975.865 2
975.886 3
975.906 0
975.926 9
975.946 18
975.966 3
975.987 6
976.007 2
976.027 5
976.047 5
976.068 2
976.088 3
976.108 14
976.128 3
976.149 7
976.169 21
976.189 10
976.209 17
976.230 16
976.250 12
976.270 14
976.290 14
976.310 13
976.331 14
976.351 6
976.371 5
976.391 7
976.412 12
976.432 17
976.452 15
976.472 0
976.493 10
976.513 19
976.533 7
976.553 0
976.573 1
976.594 7
976.614 8
976.634 1
976.654 0
976.675 6
976.695 6
976.715 6
976.735 2
976.756 16
976.776 11
976.796 10
976.816 8
976.837 7
976.857 6
976.877 0
976.897 0
976.918 0
976.938 4
976.958 7
976.978 7
976.999 8
977.019 1
977.039 7
977.059 5
977.079 10
977.100 0
977.120 5
977.140 2
977.160 1
977.181 3
977.201 11
977.221 10
977.241 2
977.262 1
977.282 1
977.302 11
977.322 3
977.343 8
977.363 11
977.383 12
977.403 7
977.424 0
977.444 3
977.464 1
977.484 9
977.505 19
977.525 21
977.545 2
977.565 5
977.586 20
977.606 19
977.626 6
977.646 11
977.667 6
977.687 0
977.707 4
977.727 17
977.748 14
977.768 0
977.788 11
977.808 6
977.829 0
977.849 4
977.869 0
977.889 4
977.910 0
977.930 0
977.950 2
977.970 0
977.991 0
978.011 1
978.031 3
978.051 3
978.072 6
978.092 1
978.112 4
978.132 7
978.153 8
978.173 5
978.193 2
978.213 0
978.234 13
978.254 17
978.274 8
978.294 7
978.315 5
978.335 17
978.355 6
978.375 6
978.396 11
978.416 10
978.436 2
978.456 10
978.477 5
978.497 2
978.517 6
978.537 4
978.558 1
978.578 3
978.598 13
978.618 6
978.639 5
978.659 2
978.679 0
978.699 15
978.720 20
978.740 7
978.760 6
978.781 9
978.801 10
978.821 2
978.841 1
978.862 4
978.882 4
978.902 11
978.922 3
978.943 4
978.963 1
978.983 4
979.003 0
979.024 9
979.044 1
979.064 3
979.084 15
979.105 17
979.125 12
979.145 2
979.165 1
979.186 6
979.206 15
979.226 28
979.247 18
979.267 5
979.287 17
979.307 6
979.328 7
979.348 7
979.368 9
979.388 11
979.409 13
979.429 7
979.449 0
979.469 0
979.490 22
979.510 14
979.530 26
979.551 28
979.571 5
979.591 10
979.611 7
979.632 6
979.652 7
979.672 12
979.692 2
979.713 6
979.733 0
979.753 2
979.773 1
979.794 1
979.814 2
979.834 0
979.855 7
979.875 10
979.895 23
979.915 10
979.936 9
979.956 3
979.976 0
979.996 0
980.017 6
980.037 9
980.057 4
980.078 5
980.098 2
980.118 1
980.138 6
980.159 15
980.179 21
980.199 10
980.219 1
980.240 9
980.260 13
980.280 21
980.301 20
980.321 11
980.341 8
980.361 12
980.382 11
980.402 10
980.422 13
980.443 10
980.463 21
980.483 21
980.503 19
980.524 18
980.544 3
980.564 7
980.584 22
980.605 24
980.625 17
980.645 17
980.666 5
980.686 11
980.706 1
980.726 7
980.747 9
980.767 22
980.787 16
980.808 5
980.828 6
980.848 7
980.868 3
980.889 16
980.909 7
980.929 6
980.949 18
980.970 6
980.990 8
981.010 0
981.031 11
981.051 9
981.071 3
981.091 12
981.112 6
981.132 7
981.152 11
981.173 8
981.193 14
981.213 26
981.233 8
981.254 9
981.274 12
981.294 5
981.315 6
981.335 7
981.355 0
981.375 4
981.396 8
981.416 2
981.436 10
981.457 3
981.477 3
981.497 11
981.517 2
981.538 8
981.558 1
981.578 0
981.599 0
981.619 0
981.639 2
981.659 5
981.680 1
981.700 5
981.720 8
981.741 0
981.761 0
981.781 0
981.802 10
981.822 17
981.842 10
981.862 7
981.883 2
981.903 10
981.923 11
981.944 5
981.964 0
981.984 1
982.004 0
982.025 2
982.045 15
982.065 18
982.086 27
982.106 16
982.126 16
982.147 11
982.167 13
982.187 9
982.207 7
982.228 18
982.248 13
982.268 7
982.289 2
982.309 9
982.329 10
982.349 3
982.370 2
982.390 5
982.410 17
982.431 21
982.451 17
982.471 12
982.492 3
982.512 1
982.532 0
982.552 11
982.573 23
982.593 3
982.613 7
982.634 14
982.654 7
982.674 2
982.695 0
982.715 6
982.735 0
982.755 2
982.776 5
982.796 10
982.816 14
982.837 0
982.857 0
982.877 3
982.898 6
982.918 14
982.938 4
982.958 3
982.979 0
982.999 1
983.019 14
983.040 10
983.060 7
983.080 8
983.101 4
983.121 0
983.141 1
983.161 4
983.182 7
983.202 1
983.222 16
983.243 16
983.263 8
983.283 8
983.304 0
983.324 11
983.344 9
983.365 6
983.385 8
983.405 8
983.425 9
983.446 3
983.466 6
983.486 8
983.507 2
983.527 4
983.547 0
983.568 9
983.588 10
983.608 4
983.629 4
983.649 3
983.669 4
983.689 1
983.710 1
983.730 15
983.750 12
983.771 9
983.791 10
983.811 3
983.832 21
983.852 6
983.872 4
983.893 2
983.913 0
983.933 15
983.954 6
983.974 2
983.994 15
984.014 6
984.035 10
984.055 1
984.075 5
984.096 13
984.116 4
984.136 4
984.157 2
984.177 12
984.197 24
984.218 10
984.238 10
984.258 11
984.279 4
984.299 5
984.319 12
984.340 11
984.360 26
984.380 9
984.400 9
984.421 26
984.441 2
984.461 11
984.482 20
984.502 26
984.522 17
984.543 3
984.563 11
984.583 15
984.604 3
984.624 9
984.644 20
984.665 8
984.685 6
984.705 8
984.726 5
984.746 5
984.766 0
984.787 1
984.807 17
984.827 9
984.848 1
984.868 6
984.888 3
984.908 1
984.929 7
984.949 0
984.969 2
984.990 0
985.010 8
985.030 4
985.051 1
985.071 6
985.091 4
985.112 5
985.132 2
985.152 5
985.173 8
985.193 6
985.213 13
985.234 26
985.254 19
985.274 2
985.295 1
985.315 5
985.335 3
985.356 8
985.376 3
985.396 1
985.417 5
985.437 22
985.457 12
985.478 10
985.498 1
985.518 10
985.539 3
985.559 11
985.579 8
985.600 18
985.620 5
985.640 1
985.661 9
985.681 5
985.701 9
985.722 10
985.742 4
985.762 1
985.783 5
985.803 0
985.823 2
985.844 6
985.864 2
985.884 11
985.905 3
985.925 5
985.945 5
985.966 7
985.986 7
986.006 5
986.027 2
986.047 7
986.067 1
986.088 5
986.108 0
986.128 21
986.149 24
986.169 8
986.189 12
986.210 6
986.230 23
986.250 17
986.271 13
986.291 17
986.311 5
986.332 4
986.352 7
986.372 7
986.393 18
986.413 12
986.433 21
986.454 20
986.474 13
986.494 8
986.515 4
986.535 5
986.555 4
986.576 10
986.596 11
986.616 1
986.637 6
986.657 4
986.677 1
986.698 8
986.718 13
986.738 16
986.759 25
986.779 11
986.799 4
986.820 2
986.840 4
986.860 6
986.881 1
986.901 6
986.921 7
986.942 1
986.962 0
986.983 6
987.003 0
987.023 2
987.044 4
987.064 10
987.084 5
987.105 5
987.125 19
987.145 13
987.166 12
987.186 5
987.206 4
987.227 11
987.247 18
987.267 8
987.288 15
987.308 14
987.328 6
987.349 24
987.369 4
987.389 6
987.410 9
987.430 17
987.450 14
987.471 36
987.491 20
987.512 0
987.532 0
987.552 1
987.573 5
987.593 3
987.613 12
987.634 26
987.654 12
987.674 1
987.695 4
987.715 9
987.735 4
987.756 5
987.776 5
987.796 0
987.817 1
987.837 2
987.858 3
987.878 1
987.898 32
987.919 22
987.939 10
987.959 1
987.980 2
988.000 0
988.020 3
988.041 3
988.061 0
988.081 7
988.102 13
988.122 0
988.142 6
988.163 7
988.183 5
988.204 4
988.224 11
988.244 14
988.265 2
988.285 0
988.305 7
988.326 6
988.346 7
988.366 4
988.387 27
988.407 17
988.427 5
988.448 5
988.468 3
988.489 11
988.509 5
988.529 4
988.550 8
988.570 30
988.590 14
988.611 4
988.631 6
988.651 4
988.672 13
988.692 18
988.713 0
988.733 0
988.753 5
988.774 3
988.794 4
988.814 5
988.835 0
988.855 5
988.875 2
988.896 6
988.916 1
988.937 17
988.957 7
988.977 11
988.998 8
989.018 6
989.038 8
989.059 3
989.079 0
989.099 3
989.120 3
989.140 4
989.161 18
989.181 7
989.201 4
989.222 6
989.242 2
989.262 13
989.283 17
989.303 7
989.324 8
989.344 7
989.364 0
989.385 0
989.405 5
989.425 9
989.446 3
989.466 12
989.486 6
989.507 3
989.527 12
989.548 20
989.568 9
989.588 6
989.609 5
989.629 5
989.649 6
989.670 0
989.690 13
989.711 10
989.731 10
989.751 4
989.772 8
989.792 3
989.812 4
989.833 9
989.853 16
989.874 14
989.894 12
989.914 4
989.935 5
989.955 1
989.975 3
989.996 1
990.016 2
990.037 3
990.057 9
990.077 11
990.098 8
990.118 2
990.138 1
990.159 2
990.179 10
990.200 3
990.220 15
990.240 11
990.261 12
990.281 8
990.301 5
990.322 1
990.342 3
990.363 6
990.383 12
990.403 18
990.424 20
990.444 30
990.464 23
990.485 17
990.505 14
990.526 4
990.546 19
990.566 13
990.587 15
990.607 15
990.628 10
990.648 8
990.668 1
990.689 6
990.709 7
990.729 2
990.750 10
990.770 13
990.791 4
990.811 8
990.831 21
990.852 14
990.872 5
990.893 7
990.913 0
990.933 3
990.954 1
990.974 0
990.994 2
991.015 0
991.035 1
991.056 10
991.076 16
991.096 19
991.117 14
991.137 6
991.158 9
991.178 8
991.198 7
991.219 5
991.239 4
991.259 12
991.280 10
991.300 3
991.321 9
991.341 1
991.361 1
991.382 12
991.402 19
991.423 15
991.443 5
991.463 1
991.484 11
991.504 2
991.525 6
991.545 8
991.565 12
991.586 11
991.606 23
991.626 4
991.647 15
991.667 13
991.688 9
991.708 12
991.728 3
991.749 11
991.769 1
991.790 12
991.810 9
991.830 9
991.851 12
991.871 7
991.892 11
991.912 0
991.932 2
991.953 2
991.973 7
991.994 9
992.014 0
992.034 0
992.055 3
992.075 13
992.096 22
992.116 3
992.136 9
992.157 25
992.177 8
992.198 9
992.218 9
992.238 14
992.259 30
992.279 23
992.300 15
992.320 9
992.340 8
992.361 10
992.381 5
992.402 13
992.422 11
992.442 8
992.463 3
992.483 17
992.504 10
992.524 7
992.544 8
992.565 4
992.585 9
992.606 21
992.626 8
992.646 24
992.667 9
992.687 10
992.708 5
992.728 3
992.748 11
992.769 7
992.789 2
992.810 1
992.830 5
992.850 15
992.871 2
992.891 12
992.912 11
992.932 15
992.952 11
992.973 1
992.993 3
993.014 2
993.034 3
993.054 0
993.075 0
993.095 2
993.116 8
993.136 3
993.157 10
993.177 14
993.197 9
993.218 4
993.238 1
993.259 0
993.279 7
993.299 8
993.320 5
993.340 6
993.361 3
993.381 1
993.401 3
993.422 11
993.442 11
993.463 9
993.483 11
993.503 18
993.524 10
993.544 7
993.565 10
993.585 4
993.606 10
993.626 3
993.646 9
993.667 1
993.687 14
993.708 2
993.728 0
993.748 5
993.769 3
993.789 8
993.810 8
993.830 11
993.850 9
993.871 8
993.891 5
993.912 16
993.932 7
993.953 0
993.973 4
993.993 6
994.014 1
994.034 11
994.055 11
994.075 10
994.095 2
994.116 10
994.136 4
994.157 14
994.177 8
994.198 1
994.218 5
994.238 6
994.259 9
994.279 2
994.300 5
994.320 18
994.341 16
994.361 10
994.381 4
994.402 13
994.422 5
994.443 16
994.463 14
994.483 18
994.504 27
994.524 32
994.545 9
994.565 11
994.586 9
994.606 1
994.626 8
994.647 4
994.667 3
994.688 2
994.708 5
994.729 4
994.749 6
994.769 2
994.790 0
994.810 16
994.831 19
994.851 11
994.872 4
994.892 8
994.912 16
994.933 9
994.953 4
994.974 0
994.994 0
995.015 18
995.035 9
995.055 5
995.076 2
995.096 0
995.117 9
995.137 7
995.157 5
995.178 15
995.198 5
995.219 10
995.239 14
995.260 4
995.280 0
995.301 3
995.321 9
995.341 7
995.362 5
995.382 5
995.403 1
995.423 1
995.444 3
995.464 4
995.484 17
995.505 9
995.525 5
995.546 2
995.566 9
995.587 11
995.607 10
995.627 12
995.648 9
995.668 11
995.689 8
995.709 7
995.730 10
995.750 5
995.770 14
995.791 6
995.811 9
995.832 4
995.852 2
995.873 6
995.893 24
995.913 18
995.934 4
995.954 0
995.975 12
995.995 10
996.016 1
996.036 0
996.057 5
996.077 12
996.097 2
996.118 0
996.138 6
996.159 0
996.179 1
996.200 0
996.220 0
996.241 3
996.261 3
996.281 13
996.302 7
996.322 2
996.343 3
996.363 17
996.384 6
996.404 10
996.424 20
996.445 9
996.465 2
996.486 4
996.506 0
996.527 9
996.547 21
996.568 12
996.588 3
996.608 2
996.629 4
996.649 0
996.670 0
996.690 3
996.711 0
996.731 5
996.752 10
996.772 7
996.792 8
996.813 2
996.833 2
996.854 0
996.874 1
996.895 2
996.915 18
996.936 11
996.956 3
996.976 3
996.997 6
997.017 9
997.038 9
997.058 5
997.079 4
997.099 7
997.120 10
997.140 18
997.161 4
997.181 8
997.201 0
997.222 1
997.242 4
997.263 5
997.283 4
997.304 0
997.324 1
997.345 3
997.365 4
997.385 4
997.406 3
997.426 4
997.447 5
997.467 7
997.488 14
997.508 12
997.529 6
997.549 4
997.570 7
997.590 2
997.610 5
997.631 12
997.651 25
997.672 8
997.692 6
997.713 5
997.733 4
997.754 6
997.774 11
997.795 6
997.815 15
997.835 3
997.856 3
997.876 5
997.897 5
997.917 6
997.938 14
997.958 12
997.979 7
997.999 1
998.020 4
998.040 11
998.060 9
998.081 10
998.101 0
998.122 3
998.142 3
998.163 10
998.183 1
998.204 16
998.224 6
998.245 21
998.265 16
998.286 4
998.306 4
998.326 4
998.347 6
998.367 4
998.388 3
998.408 8
998.429 0
998.449 9
998.470 6
998.490 9
998.511 8
998.531 8
998.552 3
998.572 9
998.592 6
998.613 11
998.633 0
998.654 1
998.674 6
998.695 6
998.715 26
998.736 0
998.756 1
998.777 4
998.797 5
998.818 0
998.838 0
998.859 1
998.879 1
998.899 4
998.920 0
998.940 9
998.961 0
998.981 2
999.002 5
999.022 0
999.043 6
999.063 9
999.084 12
999.104 26
999.125 13
999.145 15
999.166 3
999.186 5
999.206 6
999.227 5
999.247 12
999.268 4
999.288 13
999.309 23
999.329 13
999.350 18
999.370 0
999.391 12
999.411 2
999.432 7
999.452 11
999.473 6
999.493 2
999.514 9
999.534 2
999.555 0
999.575 4
999.595 8
999.616 0
999.636 9
999.657 4
999.677 4
999.698 1
999.718 1
999.739 9
999.759 8
999.780 5
999.800 3
999.821 4
999.841 1
999.862 18
999.882 0
999.903 3
999.923 6
999.944 0
999.964 0
999.985 3
1000.005 2
1000.025 0
1000.046 25
1000.066 4
1000.087 0
1000.107 0
1000.128 6
1000.148 2
1000.169 14
1000.189 0
1000.210 1
1000.230 9
1000.251 8
1000.271 7
1000.292 14
1000.312 21
1000.333 10
1000.353 4
1000.374 6
1000.394 19
1000.415 13
1000.435 3
1000.456 8
1000.476 16
1000.497 2
1000.517 0
1000.537 12
1000.558 3
1000.578 8
1000.599 1
1000.619 0
1000.640 19
1000.660 19
1000.681 6
1000.701 9
1000.722 0
1000.742 5
1000.763 8
1000.783 2
1000.804 2
1000.824 2
1000.845 5
1000.865 3
1000.886 10
1000.906 4
1000.927 1
1000.947 3
1000.968 4
1000.988 16
1001.009 6
1001.029 8
1001.050 7
1001.070 20
1001.091 6
1001.111 2
1001.132 11
1001.152 4
1001.173 13
1001.193 21
1001.214 3
1001.234 5
1001.255 1
1001.275 9
1001.296 7
1001.316 2
1001.337 16
1001.357 4
1001.378 10
1001.398 12
1001.418 11
1001.439 9
1001.459 9
1001.480 6
1001.500 23
1001.521 16
1001.541 10
1001.562 13
1001.582 6
1001.603 12
1001.623 4
1001.644 16
1001.664 18
1001.685 6
1001.705 2
1001.726 19
1001.746 4
1001.767 0
1001.787 0
1001.808 5
1001.828 5
1001.849 5
1001.869 10
1001.890 9
1001.910 8
1001.931 11
1001.951 1
1001.972 7
1001.992 1
1002.013 16
1002.033 12
1002.054 12
1002.074 6
1002.095 1
1002.115 10
1002.136 0
1002.156 11
1002.177 7
1002.197 8
1002.218 14
1002.238 6
1002.259 6
1002.279 0
1002.300 13
1002.320 6
1002.341 4
1002.361 0
1002.382 4
1002.402 10
1002.423 0
1002.443 13
1002.464 9
1002.484 0
1002.505 2
1002.525 14
1002.546 8
1002.566 4
1002.587 4
1002.607 0
1002.628 0
1002.648 4
1002.669 9
1002.689 15
1002.710 4
1002.730 1
1002.751 3
1002.771 5
1002.792 6
1002.812 5
1002.833 0
1002.854 1
1002.874 7
1002.895 1
1002.915 0
1002.936 0
1002.956 0
1002.977 7
1002.997 6
1003.018 8
1003.038 14
1003.059 7
1003.079 5
1003.100 0
1003.120 0
1003.141 0
1003.161 4
1003.182 20
1003.202 20
1003.223 3
1003.243 5
1003.264 22
1003.284 20
1003.305 7
1003.325 11
1003.346 6
1003.366 5
1003.387 5
1003.407 12
1003.428 5
1003.448 7
1003.469 15
1003.489 2
1003.510 1
1003.530 9
1003.551 2
1003.571 15
1003.592 9
1003.612 3
1003.633 4
1003.653 10
1003.674 0
1003.694 6
1003.715 1
1003.736 0
1003.756 2
1003.777 16
1003.797 0
1003.818 3
1003.838 7
1003.859 2
1003.879 3
1003.900 4
1003.920 14
1003.941 11
1003.961 16
1003.982 3
1004.002 6
1004.023 11
1004.043 2
1004.064 1
1004.084 6
1004.105 10
1004.125 9
1004.146 1
1004.166 7
1004.187 5
1004.207 5
1004.228 3
1004.249 3
1004.269 7
1004.290 13
1004.310 11
1004.331 17
1004.351 9
1004.372 0
1004.392 5
1004.413 20
1004.433 12
1004.454 8
1004.474 15
1004.495 17
1004.515 13
1004.536 16
1004.556 19
1004.577 18
1004.597 4
1004.618 13
1004.638 10
1004.659 2
1004.680 9
1004.700 16
1004.721 14
1004.741 2
1004.762 0
1004.782 11
1004.803 3
1004.823 7
1004.844 5
1004.864 17
1004.885 7
1004.905 4
1004.926 19
1004.946 4
1004.967 2
1004.987 1
1005.008 0
1005.028 0
1005.049 1
1005.070 5
1005.090 6
1005.111 4
1005.131 11
1005.152 15
1005.172 4
1005.193 6
1005.213 8
1005.234 18
1005.254 6
1005.275 12
1005.295 28
1005.316 15
1005.336 9
1005.357 13
1005.378 8
1005.398 0
1005.419 13
1005.439 6
1005.460 2
1005.480 5
1005.501 10
1005.521 11
1005.542 1
1005.562 4
1005.583 0
1005.603 2
1005.624 18
1005.644 13
1005.665 5
1005.686 7
1005.706 2
1005.727 7
1005.747 14
1005.768 3
1005.788 10
1005.809 3
1005.829 0
1005.850 8
1005.870 8
1005.891 9
1005.911 4
1005.932 3
1005.953 17
1005.973 10
1005.994 13
1006.014 7
1006.035 1
1006.055 7
1006.076 0
1006.096 16
1006.117 31
1006.137 3
1006.158 3
1006.178 8
1006.199 14
1006.220 6
1006.240 3
1006.261 6
1006.281 1
1006.302 4
1006.322 0
1006.343 2
1006.363 6
1006.384 4
1006.404 0
1006.425 4
1006.446 2
1006.466 17
1006.487 25
1006.507 11
1006.528 13
1006.548 15
1006.569 8
1006.589 10
1006.610 7
1006.630 18
1006.651 2
1006.672 7
1006.692 3
1006.713 7
1006.733 8
1006.754 5
1006.774 0
1006.795 4
1006.815 5
1006.836 12
1006.856 2
1006.877 0
1006.898 6
1006.918 9
1006.939 15
1006.959 7
1006.980 4
1007.000 3
1007.021 5
1007.041 0
1007.062 2
1007.083 11
1007.103 5
1007.124 1
1007.144 0
1007.165 9
1007.185 9
1007.206 11
1007.226 7
1007.247 21
1007.268 21
1007.288 19
1007.309 4
1007.329 4
1007.350 7
1007.370 1
1007.391 5
1007.411 3
1007.432 6
1007.452 15
1007.473 6
1007.494 19
1007.514 10
1007.535 7
1007.555 5
1007.576 19
1007.596 26
1007.617 11
1007.637 10
1007.658 5
1007.679 1
1007.699 9
1007.720 4
1007.740 2
1007.761 3
1007.781 16
1007.802 9
1007.823 7
1007.843 6
1007.864 2
1007.884 8
1007.905 7
1007.925 2
1007.946 0
1007.966 9
1007.987 11
1008.008 6
1008.028 4
1008.049 7
1008.069 0
1008.090 8
1008.110 7
1008.131 9
1008.151 12
1008.172 2
1008.193 1
1008.213 2
1008.234 8
1008.254 15
1008.275 9
1008.295 10
1008.316 9
1008.337 7
1008.357 6
1008.378 5
1008.398 3
1008.419 4
1008.439 4
1008.460 8
1008.480 4
1008.501 12
1008.522 9
1008.542 1
1008.563 11
1008.583 1
1008.604 7
1008.624 9
1008.645 7
1008.666 17
1008.686 13
1008.707 11
1008.727 4
1008.748 0
1008.768 5
1008.789 17
1008.810 3
1008.830 5
1008.851 3
1008.871 0
1008.892 1
1008.912 0
1008.933 12
1008.954 9
1008.974 1
1008.995 8
1009.015 6
1009.036 0
1009.056 5
1009.077 10
1009.098 6
1009.118 0
1009.139 6
1009.159 7
1009.180 22
1009.200 6
1009.221 1
1009.242 0
1009.262 5
1009.283 9
1009.303 12
1009.324 7
1009.344 4
1009.365 1
1009.386 1
1009.406 1
1009.427 8
1009.447 24
1009.468 25
1009.488 21
1009.509 4
1009.530 17
1009.550 16
1009.571 25
1009.591 29
1009.612 11
1009.632 10
1009.653 6
1009.674 1
1009.694 2
1009.715 8
1009.735 5
1009.756 5
1009.777 4
1009.797 1
1009.818 0
1009.838 4
1009.859 0
1009.879 0
1009.900 4
1009.921 0
1009.941 0
1009.962 0
1009.982 3
1010.003 2
1010.023 8
1010.044 0
1010.065 1
1010.085 7
1010.106 8
1010.126 3
1010.147 9
1010.168 0
1010.188 16
1010.209 18
1010.229 8
1010.250 9
1010.270 15
1010.291 5
1010.312 10
1010.332 12
1010.353 4
1010.373 0
1010.394 0
1010.415 11
1010.435 7
1010.456 0
1010.476 4
1010.497 5
1010.517 16
1010.538 11
1010.559 20
1010.579 14
1010.600 5
1010.620 0
1010.641 7
1010.662 21
1010.682 26
1010.703 17
1010.723 3
1010.744 1
1010.765 4
1010.785 7
1010.806 10
1010.826 4
1010.847 6
1010.867 3
1010.888 4
1010.909 9
1010.929 19
1010.950 1
1010.970 0
1010.991 7
1011.012 4
1011.032 4
1011.053 0
1011.073 8
1011.094 6
1011.115 3
1011.135 0
1011.156 7
1011.176 6
1011.197 16
1011.218 2
1011.238 7
1011.259 19
1011.279 2
1011.300 4
1011.320 0
1011.341 8
1011.362 6
1011.382 6
1011.403 16
1011.423 10
1011.444 1
1011.465 1
1011.485 2
1011.506 2
1011.526 1
1011.547 3
1011.568 10
1011.588 11
1011.609 10
1011.629 2
1011.650 11
1011.671 15
1011.691 11
1011.712 0
1011.732 16
1011.753 9
1011.774 12
1011.794 8
1011.815 2
1011.835 0
1011.856 9
1011.877 13
1011.897 9
1011.918 5
1011.938 8
1011.959 4
1011.980 3
1012.000 9
1012.021 15
1012.041 12
1012.062 0
1012.083 2
1012.103 0
1012.124 9
1012.144 8
1012.165 3
1012.186 6
1012.206 2
1012.227 4
1012.247 0
1012.268 17
1012.289 17
1012.309 3
1012.330 1
1012.350 1
1012.371 0
1012.392 3
1012.412 11
1012.433 6
1012.453 6
1012.474 7
1012.495 15
1012.515 25
1012.536 12
1012.557 5
1012.577 10
1012.598 13
1012.618 4
1012.639 4
1012.660 23
1012.680 18
1012.701 18
1012.721 8
1012.742 2
1012.763 0
1012.783 0
1012.804 0
1012.824 6
1012.845 1
1012.866 4
1012.886 11
1012.907 9
1012.927 3
1012.948 4
1012.969 5
1012.989 9
1013.010 0
1013.031 0
1013.051 0
1013.072 7
1013.092 11
1013.113 23
1013.134 7
1013.154 11
1013.175 11
1013.195 1
1013.216 7
1013.237 3
1013.257 3
1013.278 6
1013.298 7
1013.319 9
1013.340 0
1013.360 6
1013.381 0
1013.402 0
1013.422 0
1013.443 0
1013.463 8
1013.484 12
1013.505 24
1013.525 9
1013.546 21
1013.566 7
1013.587 6
1013.608 2
1013.628 0
1013.649 4
1013.670 1
1013.690 0
1013.711 2
1013.731 0
1013.752 0
1013.773 0
1013.793 0
1013.814 1
1013.835 0
1013.855 3
1013.876 8
1013.896 7
1013.917 10
1013.938 7
1013.958 5
1013.979 6
1013.999 5
1014.020 4
1014.041 4
1014.061 8
1014.082 7
1014.103 13
1014.123 24
1014.144 27
1014.164 16
1014.185 7
1014.206 9
1014.226 12
1014.247 10
1014.268 5
1014.288 2
1014.309 3
1014.329 2
1014.350 6
1014.371 2
1014.391 0
1014.412 3
1014.433 6
1014.453 6
1014.474 4
1014.494 10
1014.515 7
1014.536 14
1014.556 7
1014.577 4
1014.598 1
1014.618 6
1014.639 8
1014.659 5
1014.680 4
1014.701 9
1014.721 3
1014.742 12
1014.763 12
1014.783 1
1014.804 0
1014.825 0
1014.845 2
1014.866 5
1014.886 8
1014.907 19
1014.928 16
1014.948 34
1014.969 16
1014.990 6
1015.010 2
1015.031 15
1015.051 9
1015.072 11
1015.093 20
1015.113 15
1015.134 10
1015.155 12
1015.175 5
1015.196 0
1015.217 10
1015.237 12
1015.258 8
1015.278 5
1015.299 12
1015.320 12
1015.340 5
1015.361 1
1015.382 8
1015.402 9
1015.423 3
1015.444 4
1015.464 1
1015.485 3
1015.505 4
1015.526 3
1015.547 8
1015.567 9
1015.588 15
1015.609 28
1015.629 18
1015.650 8
1015.671 0
1015.691 7
1015.712 5
1015.732 6
1015.753 7
1015.774 5
1015.794 0
1015.815 6
1015.836 3
1015.856 12
1015.877 11
1015.898 5
1015.918 1
1015.939 0
1015.959 0
1015.980 0
1016.001 0
1016.021 2
1016.042 4
1016.063 3
1016.083 0
1016.104 3
1016.125 5
1016.145 5
1016.166 9
1016.187 13
1016.207 19
1016.228 8
1016.248 5
1016.269 4
1016.290 2
1016.310 0
1016.331 10
1016.352 13
1016.372 1
1016.393 2
1016.414 3
1016.434 0
1016.455 13
1016.476 4
1016.496 6
1016.517 12
1016.538 13
1016.558 13
1016.579 13
1016.599 2
1016.620 1
1016.641 7
1016.661 7
1016.682 6
1016.703 13
1016.723 6
1016.744 0
1016.765 9
1016.785 13
1016.806 21
1016.827 12
1016.847 4
1016.868 5
1016.889 9
1016.909 7
1016.930 5
1016.951 3
1016.971 7
1016.992 7
1017.012 16
1017.033 4
1017.054 1
1017.074 8
1017.095 9
1017.116 0
1017.136 0
1017.157 0
1017.178 10
1017.198 10
1017.219 0
1017.240 0
1017.260 7
1017.281 11
1017.302 19
1017.322 12
1017.343 7
1017.364 0
1017.384 0
1017.405 13
1017.426 9
1017.446 9
1017.467 12
1017.488 11
1017.508 7
1017.529 4
1017.549 8
1017.570 8
1017.591 8
1017.611 16
1017.632 4
1017.653 2
1017.673 8
1017.694 12
1017.715 6
1017.735 5
1017.756 14
1017.777 3
1017.797 3
1017.818 13
1017.839 7
1017.859 1
1017.880 6
1017.901 18
1017.921 3
1017.942 2
1017.963 4
1017.983 0
1018.004 0
1018.025 4
1018.045 5
1018.066 3
1018.087 1
1018.107 0
1018.128 16
1018.149 11
1018.169 12
1018.190 1
1018.211 1
1018.231 1
1018.252 20
1018.273 13
1018.293 21
1018.314 5
1018.335 5
1018.355 9
1018.376 14
1018.397 32
1018.417 21
1018.438 6
1018.459 1
1018.479 3
1018.500 8
1018.521 17
1018.541 0
1018.562 1
1018.583 8
1018.603 16
1018.624 5
1018.645 3
1018.665 0
1018.686 5
1018.707 4
1018.727 8
1018.748 1
1018.769 5
1018.789 1
1018.810 1
1018.831 3
1018.851 6
1018.872 2
1018.893 1
1018.913 1
1018.934 0
1018.955 5
1018.975 6
1018.996 0
1019.017 5
1019.037 0
1019.058 1
1019.079 2
1019.099 0
1019.120 4
1019.141 5
1019.161 0
1019.182 8
1019.203 13
1019.223 4
1019.244 0
1019.265 0
1019.285 0
1019.306 6
1019.327 3
1019.348 1
1019.368 14
1019.389 21
1019.410 7
1019.430 1
1019.451 18
1019.472 18
1019.492 7
1019.513 10
1019.534 15
1019.554 8
1019.575 17
1019.596 6
1019.616 1
1019.637 3
1019.658 3
1019.678 9
1019.699 12
1019.720 2
1019.740 0
1019.761 0
1019.782 8
1019.802 15
1019.823 4
1019.844 6
1019.864 14
1019.885 4
1019.906 4
1019.927 15
1019.947 10
1019.968 4
1019.989 5
1020.009 17
1020.030 8
1020.051 3
1020.071 23
1020.092 33
1020.113 9
1020.133 0
1020.154 2
1020.175 10
1020.195 7
1020.216 4
1020.237 2
1020.257 14
1020.278 8
1020.299 11
1020.320 10
1020.340 10
1020.361 11
1020.382 3
1020.402 1
1020.423 1
1020.444 17
1020.464 16
1020.485 8
1020.506 11
1020.526 17
1020.547 11
1020.568 0
1020.588 3
1020.609 6
1020.630 6
1020.651 7
1020.671 5
1020.692 26
1020.713 6
1020.733 9
1020.754 4
1020.775 1
1020.795 6
1020.816 14
1020.837 8
1020.857 13
1020.878 11
1020.899 1
1020.919 0
1020.940 0
1020.961 1
1020.982 6
1021.002 3
1021.023 0
1021.044 3
1021.064 8
1021.085 4
1021.106 13
1021.126 12
1021.147 8
1021.168 14
1021.188 10
1021.209 1
1021.230 8
1021.251 2
1021.271 15
1021.292 18
1021.313 6
1021.333 9
1021.354 11
1021.375 12
1021.395 11
1021.416 12
1021.437 17
1021.458 6
1021.478 6
1021.499 4
1021.520 9
1021.540 10
1021.561 11
1021.582 8
1021.602 9
1021.623 0
1021.644 13
1021.665 15
1021.685 1
1021.706 2
1021.727 7
1021.747 3
1021.768 9
1021.789 2
1021.809 0
1021.830 10
1021.851 6
1021.872 9
1021.892 3
1021.913 8
1021.934 10
1021.954 20
1021.975 15
1021.996 1
1022.016 2
1022.037 0
1022.058 0
1022.079 1
1022.099 1
1022.120 8
1022.141 1
1022.161 0
1022.182 4
1022.203 0
1022.223 0
1022.244 6
1022.265 6
1022.286 19
1022.306 6
1022.327 14
1022.348 7
1022.368 0
1022.389 5
1022.410 18
1022.431 5
1022.451 7
1022.472 1
1022.493 19
1022.513 16
1022.534 6
1022.555 4
1022.576 3
1022.596 2
1022.617 6
1022.638 3
1022.658 7
1022.679 14
1022.700 4
1022.720 2
1022.741 11
1022.762 1
1022.783 3
1022.803 7
1022.824 13
1022.845 15
1022.865 5
1022.886 7
1022.907 15
1022.928 12
1022.948 9
1022.969 2
1022.990 5
1023.010 8
1023.031 4
1023.052 4
1023.073 1
1023.093 7
1023.114 13
1023.135 2
1023.155 2
1023.176 0
1023.197 2
1023.218 1
1023.238 8
1023.259 10
1023.280 1
1023.300 10
1023.321 5
1023.342 3
1023.363 14
1023.383 7
1023.404 0
1023.425 12
1023.445 7
1023.466 6
1023.487 4
1023.508 19
1023.528 6
1023.549 7
1023.570 24
1023.590 22
1023.611 16
1023.632 18
1023.653 12
1023.673 21
1023.694 29
1023.715 12
1023.736 20
1023.756 9
1023.777 1
1023.798 0
1023.818 0
1023.839 1
1023.860 1
1023.881 4
1023.901 7
1023.922 7
1023.943 2
1023.963 4
1023.984 2
1024.005 3
1024.026 1
1024.046 3
1024.067 1
1024.088 0
1024.109 4
1024.129 5
1024.150 4
1024.171 0
1024.191 1
1024.212 3
1024.233 14
1024.254 10
1024.274 0
1024.295 0
1024.316 7
1024.337 4
1024.357 11
1024.378 13
1024.399 3
1024.419 7
1024.440 13
1024.461 14
1024.482 3
1024.502 2
1024.523 7
1024.544 15
1024.565 12
1024.585 6
1024.606 13
1024.627 13
1024.647 4
1024.668 13
1024.689 3
1024.710 21
1024.730 7
1024.751 5
1024.772 5
1024.793 4
1024.813 3
1024.834 1
1024.855 3
1024.875 3
1024.896 2
1024.917 1
1024.938 7
1024.958 7
1024.979 10
1025.000 10
1025.021 4
1025.041 6
1025.062 10
1025.083 7
1025.104 10
1025.124 15
1025.145 3
1025.166 1
1025.186 0
1025.207 6
1025.228 10
1025.249 4
1025.269 7
1025.290 9
1025.311 3
1025.332 7
1025.352 4
1025.373 3
1025.394 11
1025.415 12
1025.435 10
1025.456 3
1025.477 17
1025.498 15
1025.518 9
1025.539 10
1025.560 8
1025.580 11
1025.601 10
1025.622 7
1025.643 5
1025.663 1
1025.684 9
1025.705 9
1025.726 5
1025.746 12
1025.767 2
1025.788 4
1025.809 1
1025.829 8
1025.850 0
1025.871 7
1025.892 7
1025.912 3
1025.933 2
1025.954 1
1025.975 1
1025.995 8
1026.016 1
1026.037 5
1026.058 12
1026.078 0
1026.099 0
1026.120 0
1026.141 10
1026.161 6
1026.182 4
1026.203 19
1026.223 24
1026.244 8
1026.265 12
1026.286 0
1026.306 8
1026.327 14
1026.348 4
1026.369 2
1026.389 9
1026.410 3
1026.431 6
1026.452 0
1026.472 9
1026.493 14
1026.514 13
1026.535 28
1026.555 11
1026.576 7
1026.597 0
1026.618 13
1026.638 15
1026.659 3
1026.680 12
1026.701 9
1026.721 7
1026.742 17
1026.763 6
1026.784 2
1026.804 0
1026.825 3
1026.846 4
1026.867 7
1026.887 7
1026.908 3
1026.929 2
1026.950 1
1026.970 7
1026.991 7
1027.012 8
1027.033 0
1027.053 6
1027.074 7
1027.095 8
1027.116 6
1027.137 9
1027.157 9
1027.178 3
1027.199 8
1027.220 1
1027.240 1
1027.261 9
1027.282 0
1027.303 10
1027.323 9
1027.344 5
1027.365 3
1027.386 4
1027.406 3
1027.427 3
1027.448 7
1027.469 14
1027.489 12
1027.510 7
1027.531 17
1027.552 27
1027.572 38
1027.593 11
1027.614 2
1027.635 5
1027.655 12
1027.676 15
1027.697 4
1027.718 13
1027.738 12
1027.759 13
1027.780 1
1027.801 2
1027.822 1
1027.842 3
1027.863 1
1027.884 6
1027.905 17
1027.925 7
1027.946 3
1027.967 0
1027.988 10
1028.008 8
1028.029 5
1028.050 2
1028.071 4
1028.091 12
1028.112 5
1028.133 3
1028.154 13
1028.175 16
1028.195 9
1028.216 3
1028.237 15
1028.258 8
1028.278 4
1028.299 8
1028.320 8
1028.341 7
1028.361 2
1028.382 10
1028.403 7
1028.424 5
1028.444 16
1028.465 17
1028.486 11
1028.507 2
1028.528 2
1028.548 6
1028.569 6
1028.590 6
1028.611 0
1028.631 3
1028.652 3
1028.673 5
1028.694 13
1028.714 11
1028.735 20
1028.756 9
1028.777 11
1028.798 7
1028.818 4
1028.839 2
1028.860 12
1028.881 1
1028.901 1
1028.922 8
1028.943 7
1028.964 9
1028.985 25
1029.005 19
1029.026 9
1029.047 4
1029.068 3
1029.088 4
1029.109 1
1029.130 0
1029.151 9
1029.171 7
1029.192 3
1029.213 1
1029.234 5
1029.255 3
1029.275 12
1029.296 6
1029.317 1
1029.338 3
1029.358 1
1029.379 6
1029.400 11
1029.421 3
1029.442 11
1029.462 5
1029.483 25
1029.504 23
1029.525 7
1029.545 14
1029.566 12
1029.587 21
1029.608 14
1029.629 7
1029.649 1
1029.670 4
1029.691 9
1029.712 8
1029.733 8
1029.753 8
1029.774 3
1029.795 1
1029.816 4
1029.836 12
1029.857 0
1029.878 0
1029.899 10
1029.920 14
1029.940 14
1029.961 13
1029.982 24
1030.003 8
1030.023 1
1030.044 2
1030.065 2
1030.086 1
1030.107 11
1030.127 11
1030.148 15
1030.169 8
1030.190 0
1030.211 1
1030.231 13
1030.252 1
1030.273 0
1030.294 1
1030.314 6
1030.335 1
1030.356 7
1030.377 8
1030.398 6
1030.418 6
1030.439 3
1030.460 4
1030.481 16
1030.502 17
1030.522 6
1030.543 17
1030.564 29
1030.585 14
1030.606 15
1030.626 6
1030.647 8
1030.668 6
1030.689 17
1030.709 5
1030.730 16
1030.751 6
1030.772 11
1030.793 10
1030.813 3
1030.834 0
1030.855 7
1030.876 2
1030.897 3
1030.917 2
1030.938 1
1030.959 16
1030.980 14
1031.001 3
1031.021 0
1031.042 1
1031.063 0
1031.084 9
1031.105 1
1031.125 0
1031.146 3
1031.167 5
1031.188 7
1031.209 12
1031.229 2
1031.250 1
1031.271 12
1031.292 11
1031.312 8
1031.333 8
1031.354 7
1031.375 3
1031.396 0
1031.416 16
1031.437 19
1031.458 8
1031.479 2
1031.500 5
1031.520 9
1031.541 3
1031.562 20
1031.583 16
1031.604 1
1031.624 7
1031.645 7
1031.666 7
1031.687 1
1031.708 7
1031.728 9
1031.749 6
1031.770 2
1031.791 1
1031.812 1
1031.832 5
1031.853 2
1031.874 12
1031.895 1
1031.916 0
1031.936 14
1031.957 14
1031.978 7
1031.999 2
1032.020 1
1032.041 5
1032.061 7
1032.082 4
1032.103 3
1032.124 12
1032.145 5
1032.165 2
1032.186 6
1032.207 19
1032.228 5
1032.249 0
1032.269 5
1032.290 10
1032.311 6
1032.332 19
1032.353 6
1032.373 4
1032.394 9
1032.415 13
1032.436 10
1032.457 15
1032.477 5
1032.498 8
1032.519 5
1032.540 2
1032.561 5
1032.582 2
1032.602 15
1032.623 0
1032.644 12
1032.665 6
1032.686 2
1032.706 0
1032.727 6
1032.748 10
1032.769 1
1032.790 2
1032.810 1
1032.831 3
1032.852 2
1032.873 2
1032.894 4
1032.914 3
1032.935 5
1032.956 3
1032.977 8
1032.998 0
1033.019 8
1033.039 10
1033.060 0
1033.081 0
1033.102 0
1033.123 2
1033.143 6
1033.164 3
1033.185 14
1033.206 12
1033.227 26
1033.248 19
1033.268 7
1033.289 16
1033.310 8
1033.331 1
1033.352 10
1033.372 9
1033.393 16
1033.414 12
1033.435 15
1033.456 15
1033.477 11
1033.497 15
1033.518 16
1033.539 9
1033.560 4
1033.581 1
1033.601 9
1033.622 1
1033.643 8
1033.664 3
1033.685 6
1033.706 1
1033.726 3
1033.747 4
1033.768 2
1033.789 1
1033.810 3
1033.830 0
1033.851 1
1033.872 2
1033.893 0
1033.914 10
1033.935 0
1033.955 0
1033.976 3
1033.997 10
1034.018 6
1034.039 2
1034.060 5
1034.080 10
1034.101 35
1034.122 34
1034.143 41
1034.164 17
1034.184 7
1034.205 0
1034.226 3
1034.247 3
1034.268 5
1034.289 2
1034.309 8
1034.330 13
1034.351 4
1034.372 2
1034.393 5
1034.414 2
1034.434 3
1034.455 5
1034.476 12
1034.497 7
1034.518 15
1034.539 19
1034.559 6
1034.580 5
1034.601 2
1034.622 6
1034.643 10
1034.664 2
1034.684 4
1034.705 4
1034.726 4
1034.747 13
1034.768 7
1034.789 4
1034.809 7
1034.830 13
1034.851 11
1034.872 2
1034.893 2
1034.914 7
1034.934 5
1034.955 1
1034.976 1
1034.997 2
1035.018 11
1035.039 4
1035.059 8
1035.080 11
1035.101 12
1035.122 23
1035.143 16
1035.164 5
1035.184 7
1035.205 2
1035.226 1
1035.247 0
1035.268 10
1035.289 10
1035.309 10
1035.330 7
1035.351 2
1035.372 1
1035.393 7
1035.414 1
1035.434 10
1035.455 9
1035.476 7
1035.497 6
1035.518 6
1035.539 3
1035.559 3
1035.580 6
1035.601 11
1035.622 23
1035.643 19
1035.664 9
1035.685 3
1035.705 2
1035.726 2
1035.747 11
1035.768 6
1035.789 4
1035.810 7
1035.830 10
1035.851 9
1035.872 1
1035.893 4
1035.914 3
1035.935 5
1035.955 1
1035.976 9
1035.997 12
1036.018 2
1036.039 9
1036.060 5
1036.081 9
1036.101 27
1036.122 14
1036.143 12
1036.164 7
1036.185 20
1036.206 7
1036.226 1
1036.247 9
1036.268 17
1036.289 30
1036.310 12
1036.331 22
1036.352 13
1036.372 8
1036.393 4
1036.414 6
1036.435 12
1036.456 20
1036.477 6
1036.497 8
1036.518 11
1036.539 10
1036.560 18
1036.581 17
1036.602 7
1036.623 17
1036.643 26
1036.664 8
1036.685 2
1036.706 2
1036.727 3
1036.748 5
1036.769 0
1036.789 10
1036.810 2
1036.831 4
1036.852 0
1036.873 2
1036.894 1
1036.915 1
1036.935 8
1036.956 5
1036.977 10
1036.998 2
1037.019 3
1037.040 10
1037.060 6
1037.081 2
1037.102 9
1037.123 1
1037.144 1
1037.165 5
1037.186 0
1037.206 4
1037.227 2
1037.248 9
1037.269 10
1037.290 2
1037.311 0
1037.332 0
1037.352 5
1037.373 11
1037.394 3
1037.415 5
1037.436 2
1037.457 8
1037.478 9
1037.499 18
1037.519 28
1037.540 22
1037.561 12
1037.582 10
1037.603 13
1037.624 19
1037.645 7
1037.665 15
1037.686 14
1037.707 9
1037.728 4
1037.749 5
1037.770 2
1037.791 3
1037.811 2
1037.832 3
1037.853 0
1037.874 2
1037.895 1
1037.916 9
1037.937 1
1037.957 1
1037.978 19
1037.999 13
1038.020 3
1038.041 4
1038.062 1
1038.083 0
1038.104 7
1038.124 1
1038.145 3
1038.166 2
1038.187 9
1038.208 2
1038.229 0
1038.250 4
1038.270 4
1038.291 10
1038.312 2
1038.333 2
1038.354 7
1038.375 8
1038.396 10
1038.417 6
1038.437 12
1038.458 16
1038.479 11
1038.500 19
1038.521 22
1038.542 24
1038.563 10
1038.583 15
1038.604 4
1038.625 13
1038.646 12
1038.667 4
1038.688 5
1038.709 2
1038.730 3
1038.750 0
1038.771 1
1038.792 10
1038.813 5
1038.834 0
1038.855 0
1038.876 12
1038.897 7
1038.917 2
1038.938 6
1038.959 10
1038.980 5
1039.001 0
1039.022 7
1039.043 1
1039.064 10
1039.084 0
1039.105 5
1039.126 6
1039.147 3
1039.168 3
1039.189 0
1039.210 0
1039.231 3
1039.251 7
1039.272 1
1039.293 0
1039.314 3
1039.335 6
1039.356 3
1039.377 2
1039.398 0
1039.418 1
1039.439 9
1039.460 6
1039.481 8
1039.502 9
1039.523 3
1039.544 12
1039.565 20
1039.586 16
1039.606 12
1039.627 10
1039.648 3
1039.669 13
1039.690 23
1039.711 5
1039.732 14
1039.753 3
1039.773 9
1039.794 0
1039.815 0
1039.836 4
1039.857 13
1039.878 30
1039.899 8
1039.920 10
1039.941 3
1039.961 6
1039.982 2
1040.003 2
1040.024 13
1040.045 22
1040.066 6
1040.087 4
1040.108 1
1040.128 1
1040.149 2
1040.170 0
1040.191 9
1040.212 2
1040.233 4
1040.254 6
1040.275 10
1040.296 20
1040.316 6
1040.337 18
1040.358 6
1040.379 1
1040.400 0
1040.421 5
1040.442 9
1040.463 10
1040.484 13
1040.504 22
1040.525 7
1040.546 14
1040.567 7
1040.588 9
1040.609 15
1040.630 7
1040.651 9
1040.672 8
1040.692 1
1040.713 19
1040.734 10
1040.755 4
1040.776 2
1040.797 4
1040.818 4
1040.839 0
1040.860 4
1040.881 6
1040.901 3
1040.922 10
1040.943 15
1040.964 1
1040.985 0
1041.006 0
1041.027 5
1041.048 4
1041.069 5
1041.089 4
1041.110 1
1041.131 0
1041.152 10
1041.173 7
1041.194 1
1041.215 0
1041.236 1
1041.257 2
1041.278 0
1041.298 6
1041.319 3
1041.340 9
1041.361 3
1041.382 13
1041.403 8
1041.424 4
1041.445 23
1041.466 17
1041.487 15
1041.507 11
1041.528 2
1041.549 2
1041.570 14
1041.591 6
1041.612 7
1041.633 4
1041.654 5
1041.675 9
1041.696 1
1041.716 1
1041.737 4
1041.758 1
1041.779 2
1041.800 7
1041.821 0
1041.842 0
1041.863 0
1041.884 6
1041.905 4
1041.925 8
1041.946 5
1041.967 0
1041.988 1
1042.009 0
1042.030 2
1042.051 6
1042.072 8
1042.093 4
1042.114 2
1042.135 6
1042.155 6
1042.176 4
1042.197 3
1042.218 9
1042.239 15
1042.260 12
1042.281 3
1042.302 4
1042.323 16
1042.344 9
1042.364 10
1042.385 27
1042.406 16
1042.427 5
1042.448 8
1042.469 3
1042.490 12
1042.511 11
1042.532 8
1042.553 11
1042.574 3
1042.594 9
1042.615 1
1042.636 0
1042.657 1
1042.678 9
1042.699 1
1042.720 10
1042.741 1
1042.762 2
1042.783 2
1042.804 1
1042.825 8
1042.845 4
1042.866 1
1042.887 3
1042.908 3
1042.929 11
1042.950 0
1042.971 6
1042.992 13
1043.013 5
1043.034 0
1043.055 9
1043.075 3
1043.096 8
1043.117 3
1043.138 1
1043.159 1
1043.180 1
1043.201 2
1043.222 2
1043.243 12
1043.264 6
1043.285 6
1043.306 14
1043.326 9
1043.347 7
1043.368 15
1043.389 9
1043.410 2
1043.431 0
1043.452 3
1043.473 7
1043.494 0
1043.515 3
1043.536 4
1043.557 8
1043.578 0
1043.598 4
1043.619 4
1043.640 3
1043.661 7
1043.682 6
1043.703 6
1043.724 2
1043.745 6
1043.766 8
1043.787 6
1043.808 9
1043.829 6
1043.850 7
1043.870 9
1043.891 1
1043.912 1
1043.933 0
1043.954 0
1043.975 0
1043.996 0
1044.017 7
1044.038 1
1044.059 5
1044.080 1
1044.101 4
1044.122 2
1044.142 2
1044.163 0
1044.184 7
1044.205 8
1044.226 3
1044.247 1
1044.268 10
1044.289 19
1044.310 10
1044.331 4
1044.352 10
1044.373 0
1044.394 4
1044.415 0
1044.435 3
1044.456 2
1044.477 3
1044.498 5
1044.519 3
1044.540 4
1044.561 2
1044.582 3
1044.603 13
1044.624 4
1044.645 15
1044.666 10
1044.687 1
1044.708 4
1044.728 0
1044.749 1
1044.770 4
1044.791 25
1044.812 13
1044.833 0
1044.854 20
1044.875 12
1044.896 4
1044.917 12
1044.938 12
1044.959 10
1044.980 4
1045.001 0
1045.022 0
1045.042 3
1045.063 0
1045.084 1
1045.105 7
1045.126 8
1045.147 5
1045.168 0
1045.189 1
1045.210 4
1045.231 1
1045.252 10
1045.273 5
1045.294 0
1045.315 6
1045.336 2
1045.357 11
1045.377 0
1045.398 9
1045.419 18
1045.440 16
1045.461 5
1045.482 5
1045.503 3
1045.524 18
1045.545 13
1045.566 5
1045.587 16
1045.608 7
1045.629 1
1045.650 18
1045.671 21
1045.692 16
1045.713 0
1045.733 0
1045.754 9
1045.775 0
1045.796 2
1045.817 2
1045.838 2
1045.859 4
1045.880 2
1045.901 6
1045.922 15
1045.943 4
1045.964 3
1045.985 1
1046.006 0
1046.027 1
1046.048 2
1046.069 2
1046.090 15
1046.110 10
1046.131 10
1046.152 11
1046.173 0
1046.194 2
1046.215 2
1046.236 3
1046.257 2
1046.278 9
1046.299 12
1046.320 2
1046.341 3
1046.362 14
1046.383 6
1046.404 3
1046.425 16
1046.446 13
1046.467 18
1046.488 23
1046.508 15
1046.529 18
1046.550 36
1046.571 12
1046.592 18
1046.613 12
1046.634 4
1046.655 6
1046.676 10
1046.697 0
1046.718 3
1046.739 5
1046.760 7
1046.781 3
1046.802 15
1046.823 1
1046.844 0
1046.865 0
1046.886 5
1046.907 0
1046.928 3
1046.948 0
1046.969 0
1046.990 1
1047.011 0
1047.032 0
1047.053 3
1047.074 2
1047.095 8
1047.116 5
1047.137 5
1047.158 3
1047.179 0
1047.200 8
1047.221 5
1047.242 4
1047.263 4
1047.284 4
1047.305 3
1047.326 1
1047.347 0
1047.368 7
1047.389 4
1047.410 30
1047.430 3
1047.451 1
1047.472 6
1047.493 5
1047.514 31
1047.535 20
1047.556 12
1047.577 3
1047.598 1
1047.619 0
1047.640 7
1047.661 9
1047.682 4
1047.703 2
1047.724 0
1047.745 1
1047.766 6
1047.787 2
1047.808 7
1047.829 11
1047.850 3
1047.871 1
1047.892 24
1047.913 6
1047.934 4
1047.955 1
1047.976 17
1047.996 8
1048.017 6
1048.038 8
1048.059 0
1048.080 0
1048.101 7
1048.122 2
1048.143 15
1048.164 8
1048.185 4
1048.206 15
1048.227 5
1048.248 9
1048.269 3
1048.290 10
1048.311 5
1048.332 7
1048.353 15
1048.374 11
1048.395 7
1048.416 9
1048.437 0
1048.458 3
1048.479 12
1048.500 19
1048.521 18
1048.542 13
1048.563 6
1048.584 23
1048.605 12
1048.626 16
1048.646 5
1048.667 3
1048.688 3
1048.709 5
1048.730 0
1048.751 0
1048.772 0
1048.793 1
1048.814 0
1048.835 0
1048.856 8
1048.877 5
1048.898 3
1048.919 7
1048.940 6
1048.961 4
1048.982 8
1049.003 9
1049.024 0
1049.045 5
1049.066 0
1049.087 4
1049.108 4
1049.129 2
1049.150 4
1049.171 0
1049.192 0
1049.213 0
1049.234 1
1049.255 1
1049.276 5
1049.297 1
1049.318 9
1049.339 5
1049.360 5
1049.381 7
1049.402 12
1049.423 2
1049.444 5
1049.465 4
1049.486 2
1049.507 1
1049.527 3
1049.548 1
1049.569 1
1049.590 11
1049.611 8
1049.632 15
1049.653 2
1049.674 3
1049.695 7
1049.716 8
1049.737 3
1049.758 24
1049.779 15
1049.800 15
1049.821 1
1049.842 1
1049.863 0
1049.884 2
1049.905 5
1049.926 6
1049.947 5
1049.968 4
1049.989 0
1050.010 7
1050.031 20
1050.052 18
1050.073 29
1050.094 23
1050.115 24
1050.136 25
1050.157 21
1050.178 11
1050.199 11
1050.220 7
1050.241 7
1050.262 7
1050.283 16
1050.304 6
1050.325 4
1050.346 4
1050.367 42
1050.388 11
1050.409 0
1050.430 1
1050.451 15
1050.472 17
1050.493 9
1050.514 4
1050.535 13
1050.556 19
1050.577 17
1050.598 2
1050.619 5
1050.640 7
1050.661 3
1050.682 1
1050.703 2
1050.724 0
1050.745 5
1050.766 6
1050.787 1
1050.808 3
1050.829 3
1050.850 0
1050.871 7
1050.892 10
1050.913 7
1050.934 0
1050.955 1
1050.976 6
1050.997 5
1051.018 5
1051.039 2
1051.060 7
1051.081 37
1051.102 53
1051.123 13
1051.144 8
1051.165 1
1051.186 0
1051.207 0
1051.228 3
1051.249 14
1051.270 9
1051.291 9
1051.312 1
1051.333 0
1051.354 9
1051.375 2
1051.396 1
1051.417 2
1051.438 0
1051.459 1
1051.480 7
1051.501 3
1051.522 8
1051.543 16
1051.564 37
1051.585 20
1051.606 19
1051.627 7
1051.648 18
1051.669 56
1051.690 63
1051.711 46
1051.732 23
1051.753 14
1051.774 14
1051.795 5
1051.816 8
1051.837 3
1051.858 4
1051.879 4
1051.900 1
1051.921 2
1051.942 8
1051.963 7
1051.984 6
1052.005 1
1052.026 0
1052.047 3
1052.068 25
1052.089 15
1052.110 7
1052.131 19
1052.152 6
1052.173 0
1052.194 5
1052.215 0
1052.236 14
1052.257 3
1052.278 3
1052.299 8
1052.320 5
1052.341 10
1052.362 11
1052.383 4
1052.404 9
1052.425 9
1052.446 1
1052.467 23
1052.488 15
1052.509 22
1052.530 7
1052.551 3
1052.572 7
1052.593 15
1052.614 17
1052.635 8
1052.656 36
1052.677 54
1052.698 29
1052.719 18
1052.740 25
1052.761 18
1052.782 11
1052.803 2
1052.824 15
1052.845 11
1052.866 9
1052.887 2
1052.908 6
1052.929 1
1052.950 1
1052.971 0
1052.992 0
1053.013 5
1053.034 1
1053.055 9
1053.076 5
1053.097 3
1053.118 3
1053.139 7
1053.160 0
1053.181 0
1053.202 3
1053.223 9
1053.244 8
1053.265 2
1053.286 3
1053.307 4
1053.328 8
1053.349 1
1053.370 7
1053.391 11
1053.412 4
1053.433 1
1053.454 21
1053.476 18
1053.497 9
1053.518 3
1053.539 22
1053.560 14
1053.581 7
1053.602 3
1053.623 9
1053.644 0
1053.665 13
1053.686 9
1053.707 6
1053.728 1
1053.749 2
1053.770 15
1053.791 7
1053.812 2
1053.833 1
1053.854 4
1053.875 1
1053.896 7
1053.917 18
1053.938 13
1053.959 4
1053.980 6
1054.001 1
1054.022 0
1054.043 1
1054.064 1
1054.085 0
1054.106 0
1054.127 5
1054.148 16
1054.169 15
1054.190 13
1054.211 13
1054.232 13
1054.253 4
1054.274 1
1054.295 1
1054.316 4
1054.337 6
1054.359 2
1054.380 5
1054.401 0
1054.422 1
1054.443 5
1054.464 0
1054.485 5
1054.506 3
1054.527 4
1054.548 3
1054.569 7
1054.590 13
1054.611 1
1054.632 7
1054.653 11
1054.674 7
1054.695 4
1054.716 8
1054.737 4
1054.758 1
1054.779 5
1054.800 3
1054.821 0
1054.842 0
1054.863 0
1054.884 0
1054.905 7
1054.926 8
1054.947 9
1054.968 11
1054.989 1
1055.011 2
1055.032 9
1055.053 9
1055.074 0
1055.095 3
1055.116 0
1055.137 0
1055.158 2
1055.179 5
1055.200 9
1055.221 4
1055.242 5
1055.263 5
1055.284 10
1055.305 6
1055.326 28
1055.347 25
1055.368 12
1055.389 2
1055.410 15
1055.431 9
1055.452 0
1055.473 3
1055.494 7
1055.515 21
1055.536 15
1055.558 10
1055.579 6
1055.600 0
1055.621 7
1055.642 7
1055.663 6
1055.684 7
1055.705 13
1055.726 20
1055.747 7
1055.768 10
1055.789 7
1055.810 19
1055.831 3
1055.852 3
1055.873 7
1055.894 10
1055.915 7
1055.936 5
1055.957 6
1055.978 1
1055.999 9
1056.020 9
1056.041 4
1056.063 4
1056.084 5
1056.105 6
1056.126 8
1056.147 21
1056.168 13
1056.189 14
1056.210 2
1056.231 6
1056.252 14
1056.273 18
1056.294 2
1056.315 12
1056.336 13
1056.357 8
1056.378 4
1056.399 7
1056.420 3
1056.441 2
1056.462 1
1056.483 1
1056.505 13
1056.526 9
1056.547 1
1056.568 0
1056.589 0
1056.610 1
1056.631 3
1056.652 10
1056.673 11
1056.694 22
1056.715 11
1056.736 12
1056.757 2
1056.778 0
1056.799 0
1056.820 0
1056.841 2
1056.862 2
1056.883 3
1056.905 11
1056.926 16
1056.947 17
1056.968 12
1056.989 3
1057.010 7
1057.031 4
1057.052 0
1057.073 0
1057.094 2
1057.115 28
1057.136 21
1057.157 10
1057.178 9
1057.199 1
1057.220 6
1057.241 22
1057.262 12
1057.284 3
1057.305 8
1057.326 6
1057.347 1
1057.368 20
1057.389 12
1057.410 7
1057.431 2
1057.452 9
1057.473 12
1057.494 5
1057.515 3
1057.536 3
1057.557 10
1057.578 14
1057.599 8
1057.620 21
1057.642 8
1057.663 9
1057.684 1
1057.705 24
1057.726 23
1057.747 4
1057.768 5
1057.789 2
1057.810 12
1057.831 2
1057.852 2
1057.873 2
1057.894 10
1057.915 6
1057.936 0
1057.958 1
1057.979 10
1058.000 13
1058.021 8
1058.042 6
1058.063 10
1058.084 3
1058.105 10
1058.126 4
1058.147 28
1058.168 15
1058.189 4
1058.210 6
1058.231 4
1058.252 7
1058.273 0
1058.295 2
1058.316 3
1058.337 5
1058.358 7
1058.379 14
1058.400 9
1058.421 6
1058.442 9
1058.463 11
1058.484 11
1058.505 18
1058.526 10
1058.547 11
1058.568 3
1058.590 4
1058.611 12
1058.632 7
1058.653 6
1058.674 2
1058.695 7
1058.716 1
1058.737 1
1058.758 3
1058.779 8
1058.800 11
1058.821 5
1058.842 1
1058.863 5
1058.885 9
1058.906 2
1058.927 0
1058.948 10
1058.969 22
1058.990 2
1059.011 2
1059.032 5
1059.053 14
1059.074 6
1059.095 6
1059.116 10
1059.137 8
1059.159 8
1059.180 0
1059.201 8
1059.222 1
1059.243 0
1059.264 0
1059.285 7
1059.306 11
1059.327 4
1059.348 4
1059.369 5
1059.390 0
1059.411 7
1059.433 4
1059.454 7
1059.475 11
1059.496 8
1059.517 34
1059.538 21
1059.559 9
1059.580 8
1059.601 10
1059.622 21
1059.643 2
1059.664 4
1059.686 1
1059.707 3
1059.728 15
1059.749 6
1059.770 1
1059.791 4
1059.812 0
1059.833 2
1059.854 6
1059.875 3
1059.896 0
1059.917 7
1059.939 3
1059.960 3
1059.981 0
1060.002 8
1060.023 12
1060.044 12
1060.065 11
1060.086 2
1060.107 4
1060.128 7
1060.149 2
1060.170 7
1060.192 2
1060.213 3
1060.234 3
1060.255 1
1060.276 6
1060.297 3
1060.318 7
1060.339 0
1060.360 11
1060.381 2
1060.402 16
1060.424 25
1060.445 18
1060.466 11
1060.487 3
1060.508 9
1060.529 14
1060.550 15
1060.571 16
1060.592 12
1060.613 10
1060.634 13
1060.655 21
1060.677 14
1060.698 3
1060.719 1
1060.740 0
1060.761 4
1060.782 1
1060.803 0
1060.824 4
1060.845 0
1060.866 0
1060.888 0
1060.909 4
1060.930 4
1060.951 2
1060.972 1
1060.993 0
1061.014 0
1061.035 4
1061.056 3
1061.077 10
1061.098 9
1061.120 13
1061.141 0
1061.162 0
1061.183 0
1061.204 0
1061.225 0
1061.246 8
1061.267 8
1061.288 6
1061.309 7
1061.331 4
1061.352 1
1061.373 2
1061.394 0
1061.415 2
1061.436 5
1061.457 1
1061.478 1
1061.499 9
1061.520 10
1061.542 15
1061.563 23
1061.584 5
1061.605 3
1061.626 5
1061.647 5
1061.668 3
1061.689 7
1061.710 2
1061.731 1
1061.753 5
1061.774 5
1061.795 2
1061.816 0
1061.837 0
1061.858 5
1061.879 2
1061.900 1
1061.921 0
1061.942 1
1061.964 4
1061.985 3
1062.006 13
1062.027 1
1062.048 0
1062.069 2
1062.090 0
1062.111 0
1062.132 9
1062.154 6
1062.175 1
1062.196 2
1062.217 1
1062.238 1
1062.259 5
1062.280 0
1062.301 0
1062.322 1
1062.343 9
1062.365 0
1062.386 0
1062.407 16
1062.428 9
1062.449 6
1062.470 0
1062.491 19
1062.512 12
1062.533 1
1062.555 2
1062.576 1
1062.597 0
1062.618 12
1062.639 3
1062.660 1
1062.681 18
1062.702 10
1062.723 19
1062.745 4
1062.766 0
1062.787 9
1062.808 6
1062.829 8
1062.850 9
1062.871 2
1062.892 0
1062.913 9
1062.935 3
1062.956 2
1062.977 6
1062.998 1
1063.019 3
1063.040 1
1063.061 0
1063.082 0
1063.104 1
1063.125 1
1063.146 5
1063.167 5
1063.188 1
1063.209 2
1063.230 4
1063.251 15
1063.272 15
1063.294 20
1063.315 10
1063.336 3
1063.357 6
1063.378 0
1063.399 0
1063.420 3
1063.441 4
1063.463 6
1063.484 8
1063.505 5
1063.526 1
1063.547 4
1063.568 6
1063.589 24
1063.610 5
1063.631 2
1063.653 11
1063.674 2
1063.695 0
1063.716 3
1063.737 5
1063.758 5
1063.779 1
1063.800 5
1063.822 5
1063.843 11
1063.864 4
1063.885 4
1063.906 15
1063.927 1
1063.948 0
1063.969 6
1063.991 4
1064.012 17
1064.033 12
1064.054 7
1064.075 1
1064.096 0
1064.117 8
1064.138 1
1064.160 6
1064.181 3
1064.202 11
1064.223 10
1064.244 17
1064.265 8
1064.286 2
1064.307 5
1064.329 7
1064.350 5
1064.371 2
1064.392 3
1064.413 4
1064.434 1
1064.455 11
1064.477 2
1064.498 0
1064.519 16
1064.540 5
1064.561 0
1064.582 1
1064.603 13
1064.624 9
1064.646 8
1064.667 2
1064.688 3
1064.709 2
1064.730 2
1064.751 7
1064.772 17
1064.793 17
1064.815 18
1064.836 5
1064.857 8
1064.878 1
1064.899 12
1064.920 4
1064.941 1
1064.963 1
1064.984 0
1065.005 0
1065.026 1
1065.047 8
1065.068 12
1065.089 17
1065.110 10
1065.132 11
1065.153 12
1065.174 4
1065.195 14
1065.216 7
1065.237 12
1065.258 2
1065.280 14
1065.301 13
1065.322 1
1065.343 1
1065.364 3
1065.385 10
1065.406 1
1065.428 1
1065.449 8
1065.470 14
1065.491 8
1065.512 4
1065.533 17
1065.554 24
1065.576 4
1065.597 5
1065.618 6
1065.639 1
1065.660 1
1065.681 1
1065.702 7
1065.724 15
1065.745 7
1065.766 8
1065.787 9
1065.808 9
1065.829 4
1065.850 2
1065.872 0
1065.893 1
1065.914 8
1065.935 6
1065.956 2
1065.977 2
1065.998 2
1066.020 7
1066.041 19
1066.062 27
1066.083 33
1066.104 29
1066.125 9
1066.146 6
1066.168 14
1066.189 9
1066.210 1
1066.231 0
1066.252 6
1066.273 7
1066.294 5
1066.316 1
1066.337 3
1066.358 0
1066.379 0
1066.400 6
1066.421 3
1066.442 6
1066.464 39
1066.485 63
1066.506 61
1066.527 26
1066.548 8
1066.569 5
1066.591 7
1066.612 4
1066.633 10
1066.654 6
1066.675 0
1066.696 3
1066.717 0
1066.739 1
1066.760 4
1066.781 13
1066.802 7
1066.823 3
1066.844 2
1066.865 9
1066.887 1
1066.908 11
1066.929 14
1066.950 1
1066.971 3
1066.992 9
1067.014 16
1067.035 1
1067.056 39
1067.077 42
1067.098 21
1067.119 9
1067.141 11
1067.162 7
1067.183 17
1067.204 16
1067.225 2
1067.246 1
1067.267 2
1067.289 25
1067.310 16
1067.331 14
1067.352 11
1067.373 6
1067.394 16
1067.416 8
1067.437 11
1067.458 12
1067.479 14
1067.500 31
1067.521 40
1067.543 24
1067.564 5
1067.585 10
1067.606 4
1067.627 12
1067.648 4
1067.669 4
1067.691 6
1067.712 12
1067.733 6
1067.754 0
1067.775 0
1067.796 5
1067.818 11
1067.839 11
1067.860 14
1067.881 0
1067.902 2
1067.923 13
1067.945 16
1067.966 12
1067.987 23
1068.008 18
1068.029 3
1068.050 23
1068.072 10
1068.093 3
1068.114 0
1068.135 2
1068.156 9
1068.177 3
1068.199 4
1068.220 0
1068.241 0
1068.262 0
1068.283 4
1068.304 4
1068.326 9
1068.347 18
1068.368 16
1068.389 8
1068.410 1
1068.431 7
1068.453 15
1068.474 5
1068.495 10
1068.516 19
1068.537 8
1068.558 4
1068.580 16
1068.601 6
1068.622 4
1068.643 18
1068.664 2
1068.685 1
1068.707 3
1068.728 0
1068.749 0
1068.770 0
1068.791 1
1068.812 5
1068.834 0
1068.855 0
1068.876 5
1068.897 14
1068.918 5
1068.940 3
1068.961 10
1068.982 11
1069.003 2
1069.024 2
1069.045 3
1069.067 0
1069.088 0
1069.109 4
1069.130 3
1069.151 2
1069.172 0
1069.194 3
1069.215 8
1069.236 5
1069.257 1
1069.278 21
1069.300 14
1069.321 3
1069.342 0
1069.363 2
1069.384 5
1069.405 3
1069.427 0
1069.448 21
1069.469 28
1069.490 16
1069.511 3
1069.532 7
1069.554 10
1069.575 10
1069.596 7
1069.617 2
1069.638 4
1069.660 1
1069.681 9
1069.702 4
1069.723 0
1069.744 4
1069.765 11
1069.787 9
1069.808 11
1069.829 0
1069.850 1
1069.871 9
1069.893 9
1069.914 2
1069.935 13
1069.956 6
1069.977 3
1069.998 7
1070.020 6
1070.041 8
1070.062 2
1070.083 12
1070.104 8
1070.126 1
1070.147 4
1070.168 6
1070.189 3
1070.210 8
1070.232 12
1070.253 11
1070.274 12
1070.295 14
1070.316 9
1070.337 14
1070.359 7
1070.380 3
1070.401 4
1070.422 13
1070.443 0
1070.465 0
1070.486 13
1070.507 12
1070.528 23
1070.549 22
1070.571 9
1070.592 4
1070.613 6
1070.634 0
1070.655 11
1070.676 14
1070.698 0
1070.719 3
1070.740 4
1070.761 2
1070.782 6
1070.804 6
1070.825 10
1070.846 5
1070.867 12
1070.888 4
1070.910 3
1070.931 6
1070.952 8
1070.973 4
1070.994 3
1071.016 0
1071.037 9
1071.058 11
1071.079 6
1071.100 0
1071.122 4
1071.143 0
1071.164 0
1071.185 12
1071.206 3
1071.228 10
1071.249 12
1071.270 9
1071.291 13
1071.312 3
1071.334 4
1071.355 4
1071.376 10
1071.397 17
1071.418 8
1071.440 3
1071.461 4
1071.482 8
1071.503 10
1071.524 25
1071.546 11
1071.567 8
1071.588 3
1071.609 2
1071.630 4
1071.652 1
1071.673 8
1071.694 4
1071.715 2
1071.736 0
1071.758 10
1071.779 6
1071.800 6
1071.821 13
1071.842 1
1071.864 0
1071.885 0
1071.906 8
1071.927 12
1071.948 0
1071.970 8
1071.991 21
1072.012 4
1072.033 9
1072.054 27
1072.076 29
1072.097 37
1072.118 49
1072.139 12
1072.160 12
1072.182 7
1072.203 2
1072.224 6
1072.245 21
1072.266 13
1072.288 13
1072.309 12
1072.330 13
1072.351 8
1072.372 20
1072.394 21
1072.415 18
1072.436 21
1072.457 14
1072.478 8
1072.500 8
1072.521 6
1072.542 12
1072.563 25
1072.585 15
1072.606 2
1072.627 0
1072.648 9
1072.669 9
1072.691 9
1072.712 5
1072.733 11
1072.754 0
1072.775 1
1072.797 3
1072.818 2
1072.839 3
1072.860 3
1072.882 4
1072.903 0
1072.924 2
1072.945 4
1072.966 23
1072.988 15
1073.009 12
1073.030 17
1073.051 15
1073.072 19
1073.094 18
1073.115 28
1073.136 24
1073.157 10
1073.179 2
1073.200 1
1073.221 6
1073.242 3
1073.263 15
1073.285 11
1073.306 3
1073.327 1
1073.348 2
1073.369 6
1073.391 7
1073.412 4
1073.433 2
1073.454 6
1073.476 5
1073.497 5
1073.518 6
1073.539 3
1073.560 6
1073.582 8
1073.603 2
1073.624 0
1073.645 0
1073.667 3
1073.688 12
1073.709 14
1073.730 3
1073.751 1
1073.773 3
1073.794 0
1073.815 2
1073.836 12
1073.858 0
1073.879 0
1073.900 1
1073.921 11
1073.942 4
1073.964 1
1073.985 0
1074.006 10
1074.027 10
1074.049 11
1074.070 5
1074.091 0
1074.112 8
1074.133 0
1074.155 4
1074.176 2
1074.197 0
1074.218 9
1074.240 0
1074.261 17
1074.282 2
1074.303 0
1074.324 4
1074.346 4
1074.367 0
1074.388 0
1074.409 10
1074.431 18
1074.452 14
1074.473 7
1074.494 2
1074.516 15
1074.537 13
1074.558 12
1074.579 19
1074.600 17
1074.622 20
1074.643 8
1074.664 1
1074.685 6
1074.707 11
1074.728 10
1074.749 2
1074.770 0
1074.792 20
1074.813 15
1074.834 0
1074.855 3
1074.876 4
1074.898 5
1074.919 10
1074.940 5
1074.961 12
1074.983 6
1075.004 18
1075.025 4
1075.046 9
1075.068 4
1075.089 9
1075.110 1
1075.131 0
1075.153 6
1075.174 0
1075.195 4
1075.216 12
1075.237 15
1075.259 15
1075.280 9
1075.301 4
1075.322 3
1075.344 3
1075.365 2
1075.386 6
1075.407 14
1075.429 18
1075.450 13
1075.471 15
1075.492 12
1075.514 29
1075.535 29
1075.556 27
1075.577 22
1075.598 8
1075.620 4
1075.641 11
1075.662 1
1075.683 0
1075.705 6
1075.726 3
1075.747 7
1075.768 2
1075.790 10
1075.811 6
1075.832 0
1075.853 0
1075.875 1
1075.896 0
1075.917 3
1075.938 2
1075.960 1
1075.981 3
1076.002 11
1076.023 8
1076.045 3
1076.066 0
1076.087 10
1076.108 5
1076.130 8
1076.151 2
1076.172 4
1076.193 6
1076.215 2
1076.236 1
1076.257 8
1076.278 7
1076.300 2
1076.321 4
1076.342 2
1076.363 1
1076.385 8
1076.406 1
1076.427 14
1076.448 5
1076.470 5
1076.491 0
1076.512 13
1076.533 23
1076.554 13
1076.576 18
1076.597 9
1076.618 9
1076.639 1
1076.661 1
1076.682 4
1076.703 1
1076.725 0
1076.746 3
1076.767 4
1076.788 11
1076.810 1
1076.831 0
1076.852 0
1076.873 10
1076.895 19
1076.916 9
1076.937 8
1076.958 7
1076.980 0
1077.001 2
1077.022 1
1077.043 5
1077.065 15
1077.086 13
1077.107 20
1077.128 2
1077.150 9
1077.171 4
1077.192 9
1077.213 14
1077.235 5
1077.256 1
1077.277 6
1077.298 2
1077.320 2
1077.341 9
1077.362 1
1077.383 1
1077.405 3
1077.426 7
1077.447 2
1077.468 3
1077.490 9
1077.511 7
1077.532 21
1077.553 19
1077.575 19
1077.596 15
1077.617 12
1077.638 9
1077.660 10
1077.681 4
1077.702 3
1077.724 1
1077.745 3
1077.766 3
1077.787 3
1077.809 6
1077.830 9
1077.851 1
1077.872 18
1077.894 3
1077.915 2
1077.936 6
1077.957 1
1077.979 2
1078.000 0
1078.021 1
1078.042 8
1078.064 10
1078.085 19
1078.106 25
1078.128 14
1078.149 3
1078.170 11
1078.191 7
1078.213 8
1078.234 3
1078.255 0
1078.276 3
1078.298 2
1078.319 1
1078.340 0
1078.361 2
1078.383 3
1078.404 4
1078.425 11
1078.447 19
1078.468 33
1078.489 12
1078.510 25
1078.532 15
1078.553 9
1078.574 20
1078.595 23
1078.617 8
1078.638 11
1078.659 18
1078.680 11
1078.702 2
1078.723 2
1078.744 0
1078.766 6
1078.787 0
1078.808 4
1078.829 4
1078.851 0
1078.872 0
1078.893 8
1078.914 1
1078.936 7
1078.957 0
1078.978 1
1079.000 0
1079.021 6
1079.042 2
1079.063 11
1079.085 15
1079.106 24
1079.127 1
1079.148 14
1079.170 10
1079.191 4
1079.212 2
1079.234 0
1079.255 4
1079.276 2
1079.297 1
1079.319 4
1079.340 10
1079.361 9
1079.383 6
1079.404 8
1079.425 8
1079.446 5
1079.468 10
1079.489 12
1079.510 11
1079.531 8
1079.553 11
1079.574 11
1079.595 8
1079.617 9
1079.638 30
1079.659 14
1079.680 17
1079.702 7
1079.723 14
1079.744 14
1079.766 22
1079.787 17
1079.808 0
1079.829 5
1079.851 4
1079.872 8
1079.893 10
1079.915 2
1079.936 1
1079.957 11
1079.978 17
1080.000 8
1080.021 7
1080.042 14
1080.064 19
1080.085 8
1080.106 10
1080.127 1
1080.149 0
1080.170 2
1080.191 5
1080.212 2
1080.234 0
1080.255 15
1080.276 16
1080.298 13
1080.319 0
1080.340 2
1080.361 5
1080.383 3
1080.404 4
1080.425 24
1080.447 24
1080.468 5
1080.489 2
1080.511 2
1080.532 10
1080.553 23
1080.574 14
1080.596 13
1080.617 23
1080.638 27
1080.660 28
1080.681 23
1080.702 10
1080.723 0
1080.745 2
1080.766 8
1080.787 7
1080.809 6
1080.830 6
1080.851 15
1080.872 4
1080.894 0
1080.915 2
1080.936 14
1080.958 6
1080.979 8
1081.000 7
1081.021 7
1081.043 5
1081.064 2
1081.085 4
1081.107 7
1081.128 8
1081.149 1
1081.171 3
1081.192 12
1081.213 19
1081.234 9
1081.256 1
1081.277 5
1081.298 7
1081.320 9
1081.341 11
1081.362 12
1081.384 4
1081.405 5
1081.426 17
1081.447 15
1081.469 3
1081.490 7
1081.511 28
1081.533 18
1081.554 13
1081.575 12
1081.596 8
1081.618 3
1081.639 4
1081.660 15
1081.682 2
1081.703 12
1081.724 12
1081.746 7
1081.767 12
1081.788 11
1081.809 17
1081.831 5
1081.852 1
1081.873 3
1081.895 1
1081.916 7
1081.937 4
1081.959 16
1081.980 4
1082.001 0
1082.023 29
1082.044 41
1082.065 7
1082.086 4
1082.108 7
1082.129 9
1082.150 15
1082.172 5
1082.193 11
1082.214 1
1082.236 7
1082.257 11
1082.278 18
1082.299 13
1082.321 12
1082.342 3
1082.363 5
1082.385 25
1082.406 16
1082.427 3
1082.449 13
1082.470 27
1082.491 25
1082.513 11
1082.534 27
1082.555 20
1082.576 9
1082.598 3
1082.619 14
1082.640 10
1082.662 0
1082.683 3
1082.704 2
1082.726 15
1082.747 9
1082.768 0
1082.790 1
1082.811 2
1082.832 21
1082.854 11
1082.875 4
1082.896 7
1082.917 14
1082.939 9
1082.960 7
1082.981 13
1083.003 6
1083.024 6
1083.045 8
1083.067 19
1083.088 17
1083.109 7
1083.131 13
1083.152 14
1083.173 5
1083.195 10
1083.216 8
1083.237 17
1083.258 9
1083.280 3
1083.301 5
1083.322 7
1083.344 1
1083.365 8
1083.386 11
1083.408 10
1083.429 17
1083.450 13
1083.472 24
1083.493 13
1083.514 9
1083.536 19
1083.557 11
1083.578 0
1083.600 15
1083.621 24
1083.642 5
1083.664 16
1083.685 8
1083.706 21
1083.727 4
1083.749 1
1083.770 1
1083.791 5
1083.813 5
1083.834 2
1083.855 4
1083.877 7
1083.898 6
1083.919 0
1083.941 7
1083.962 2
1083.983 0
1084.005 5
1084.026 10
1084.047 1
1084.069 5
1084.090 4
1084.111 7
1084.133 6
1084.154 1
1084.175 7
1084.197 8
1084.218 6
1084.239 8
1084.261 2
1084.282 9
1084.303 0
1084.325 12
1084.346 15
1084.367 15
1084.388 3
1084.410 11
1084.431 1
1084.452 1
1084.474 6
1084.495 11
1084.516 10
1084.538 5
1084.559 7
1084.580 3
1084.602 3
1084.623 14
1084.644 4
1084.666 3
1084.687 3
1084.708 4
1084.730 3
1084.751 3
1084.772 1
1084.794 5
1084.815 7
1084.836 0
1084.858 1
1084.879 8
1084.900 5
1084.922 2
1084.943 3
1084.964 6
1084.986 4
1085.007 10
1085.028 5
1085.050 6
1085.071 8
1085.092 6
1085.114 4
1085.135 5
1085.156 1
1085.178 5
1085.199 3
1085.220 8
1085.242 6
1085.263 5
1085.284 8
1085.306 0
1085.327 1
1085.348 0
1085.370 3
1085.391 5
1085.412 10
1085.434 2
1085.455 16
1085.476 24
1085.498 7
1085.519 14
1085.540 27
1085.562 8
1085.583 7
1085.604 4
1085.626 7
1085.647 16
1085.668 11
1085.690 7
1085.711 8
1085.732 0
1085.754 6
1085.775 6
1085.797 3
1085.818 5
1085.839 4
1085.861 0
1085.882 2
1085.903 0
1085.925 0
1085.946 4
1085.967 3
1085.989 1
1086.010 1
1086.031 1
1086.053 1
1086.074 0
1086.095 6
1086.117 6
1086.138 11
1086.159 6
1086.181 0
1086.202 15
1086.223 14
1086.245 18
1086.266 3
1086.287 4
1086.309 17
1086.330 1
1086.351 10
1086.373 2
1086.394 8
1086.415 6
1086.437 8
1086.458 4
1086.480 7
1086.501 9
1086.522 2
1086.544 10
1086.565 9
1086.586 2
1086.608 2
1086.629 3
1086.650 11
1086.672 4
1086.693 6
1086.714 7
1086.736 0
1086.757 3
1086.778 18
1086.800 9
1086.821 5
1086.842 7
1086.864 4
1086.885 9
1086.907 4
1086.928 2
1086.949 7
1086.971 7
1086.992 9
1087.013 1
1087.035 3
1087.056 3
1087.077 1
1087.099 1
1087.120 2
1087.141 1
1087.163 13
1087.184 10
1087.205 8
1087.227 8
1087.248 4
1087.270 8
1087.291 9
1087.312 4
1087.334 1
1087.355 13
1087.376 6
1087.398 13
1087.419 5
1087.440 1
1087.462 1
1087.483 6
1087.504 25
1087.526 11
1087.547 2
1087.568 4
1087.590 5
1087.611 5
1087.633 12
1087.654 1
1087.675 7
1087.697 8
1087.718 8
1087.739 19
1087.761 15
1087.782 3
1087.803 4
1087.825 19
1087.846 13
1087.868 10
1087.889 2
1087.910 12
1087.932 16
1087.953 7
1087.974 10
1087.996 17
1088.017 8
1088.038 20
1088.060 15
1088.081 23
1088.103 14
1088.124 16
1088.145 7
1088.167 1
1088.188 3
1088.209 6
1088.231 6
1088.252 14
1088.273 2
1088.295 6
1088.316 20
1088.338 13
1088.359 6
1088.380 1
1088.402 1
1088.423 3
1088.444 5
1088.466 12
1088.487 22
1088.508 24
1088.530 19
1088.551 7
1088.573 7
1088.594 2
1088.615 11
1088.637 8
1088.658 19
1088.679 5
1088.701 0
1088.722 0
1088.744 0
1088.765 1
1088.786 10
1088.808 5
1088.829 17
1088.850 15
1088.872 23
1088.893 15
1088.914 2
1088.936 0
1088.957 2
1088.979 5
1089.000 5
1089.021 3
1089.043 10
1089.064 10
1089.085 22
1089.107 5
1089.128 5
1089.150 3
1089.171 10
1089.192 0
1089.214 7
1089.235 7
1089.256 5
1089.278 8
1089.299 8
1089.321 0
1089.342 1
1089.363 4
1089.385 1
1089.406 9
1089.427 9
1089.449 19
1089.470 4
1089.492 10
1089.513 23
1089.534 16
1089.556 13
1089.577 6
1089.598 3
1089.620 0
1089.641 12
1089.663 16
1089.684 11
1089.705 6
1089.727 2
1089.748 3
1089.769 4
1089.791 10
1089.812 8
1089.834 1
1089.855 8
1089.876 4
1089.898 0
1089.919 11
1089.941 7
1089.962 11
1089.983 23
1090.005 13
1090.026 2
1090.047 3
1090.069 9
1090.090 12
1090.112 4
1090.133 5
1090.154 2
1090.176 0
1090.197 4
1090.219 7
1090.240 4
1090.261 7
1090.283 12
1090.304 6
1090.325 9
1090.347 15
1090.368 18
1090.390 7
1090.411 5
1090.432 2
1090.454 1
1090.475 4
1090.497 3
1090.518 19
1090.539 16
1090.561 12
1090.582 8
1090.603 28
1090.625 10
1090.646 9
1090.668 3
1090.689 14
1090.710 5
1090.732 1
1090.753 3
1090.775 13
1090.796 3
1090.817 0
1090.839 0
1090.860 5
1090.882 7
1090.903 0
1090.924 3
1090.946 3
1090.967 1
1090.988 3
1091.010 1
1091.031 0
1091.053 1
1091.074 1
1091.095 2
1091.117 8
1091.138 12
1091.160 15
1091.181 6
1091.202 6
1091.224 15
1091.245 11
1091.267 0
1091.288 5
1091.309 6
1091.331 0
1091.352 10
1091.374 15
1091.395 8
1091.416 8
1091.438 1
1091.459 6
1091.481 3
1091.502 0
1091.523 18
1091.545 19
1091.566 25
1091.588 15
1091.609 20
1091.630 22
1091.652 12
1091.673 3
1091.695 3
1091.716 9
1091.737 9
1091.759 2
1091.780 0
1091.802 6
1091.823 3
1091.844 15
1091.866 9
1091.887 7
1091.909 10
1091.930 1
1091.951 4
1091.973 0
1091.994 3
1092.016 0
1092.037 1
1092.058 0
1092.080 5
1092.101 16
1092.123 10
1092.144 2
1092.165 0
1092.187 2
1092.208 3
1092.230 9
1092.251 10
1092.272 15
1092.294 3
1092.315 9
1092.337 20
1092.358 4
1092.379 2
1092.401 3
1092.422 1
1092.444 7
1092.465 4
1092.486 15
1092.508 15
1092.529 5
1092.551 3
1092.572 7
1092.593 4
1092.615 5
1092.636 10
1092.658 12
1092.679 9
1092.700 1
1092.722 4
1092.743 0
1092.765 10
1092.786 1
1092.808 0
1092.829 1
1092.850 1
1092.872 6
1092.893 2
1092.915 0
1092.936 6
1092.957 0
1092.979 8
1093.000 2
1093.022 2
1093.043 0
1093.064 15
1093.086 4
1093.107 3
1093.129 2
1093.150 5
1093.172 4
1093.193 5
1093.214 4
1093.236 0
1093.257 8
1093.279 23
1093.300 10
1093.321 10
1093.343 5
1093.364 3
1093.386 5
1093.407 0
1093.428 4
1093.450 7
1093.471 7
1093.493 7
1093.514 9
1093.536 3
1093.557 0
1093.578 9
1093.600 7
1093.621 12
1093.643 6
1093.664 2
1093.685 5
1093.707 8
1093.728 1
1093.750 5
1093.771 1
1093.793 3
1093.814 2
1093.835 13
1093.857 2
1093.878 0
1093.900 9
1093.921 2
1093.943 8
1093.964 7
1093.985 3
1094.007 1
1094.028 3
1094.050 10
1094.071 32
1094.092 6
1094.114 6
1094.135 16
1094.157 11
1094.178 20
1094.200 8
1094.221 0
1094.242 4
1094.264 16
1094.285 3
1094.307 17
1094.328 11
1094.350 7
1094.371 0
1094.392 2
1094.414 2
1094.435 1
1094.457 7
1094.478 4
1094.500 3
1094.521 13
1094.542 23
1094.564 13
1094.585 12
1094.607 12
1094.628 0
1094.650 0
1094.671 0
1094.692 5
1094.714 11
1094.735 10
1094.757 10
1094.778 5
1094.800 5
1094.821 2
1094.842 4
1094.864 21
1094.885 7
1094.907 1
1094.928 1
1094.950 9
1094.971 7
1094.992 1
1095.014 7
1095.035 13
1095.057 16
1095.078 12
1095.100 4
1095.121 19
1095.142 12
1095.164 6
1095.185 0
1095.207 3
1095.228 5
1095.250 3
1095.271 6
1095.292 15
1095.314 6
1095.335 8
1095.357 19
1095.378 6
1095.400 3
1095.421 14
1095.442 5
1095.464 5
1095.485 16
1095.507 32
1095.528 87
1095.550 184
1095.571 115
1095.593 79
1095.614 43
1095.635 12
1095.657 1
1095.678 5
1095.700 12
1095.721 10
1095.743 10
1095.764 6
1095.785 9
1095.807 10
1095.828 21
1095.850 13
1095.871 18
1095.893 8
1095.914 0
1095.936 6
1095.957 15
1095.978 16
1096.000 3
1096.021 8
1096.043 16
1096.064 15
1096.086 6
1096.107 9
1096.129 2
1096.150 3
1096.171 11
1096.193 20
1096.214 16
1096.236 16
1096.257 11
1096.279 2
1096.300 11
1096.321 10
1096.343 5
1096.364 19
1096.386 11
1096.407 4
1096.429 10
1096.450 23
1096.472 6
1096.493 11
1096.514 50
1096.536 48
1096.557 71
1096.579 47
1096.600 30
1096.622 6
1096.643 13
1096.665 9
1096.686 2
1096.708 6
1096.729 6
1096.750 4
1096.772 0
1096.793 5
1096.815 5
1096.836 10
1096.858 3
1096.879 9
1096.901 14
1096.922 9
1096.943 8
1096.965 23
1096.986 16
1097.008 5
1097.029 13
1097.051 13
1097.072 4
1097.094 4
1097.115 8
1097.137 7
1097.158 6
1097.179 7
1097.201 1
1097.222 0
1097.244 2
1097.265 1
1097.287 4
1097.308 0
1097.330 0
1097.351 2
1097.373 0
1097.394 4
1097.415 1
1097.437 5
1097.458 6
1097.480 12
1097.501 2
1097.523 14
1097.544 34
1097.566 42
1097.587 10
1097.609 5
1097.630 23
1097.651 16
1097.673 9
1097.694 2
1097.716 2
1097.737 0
1097.759 3
1097.780 2
1097.802 11
1097.823 5
1097.845 3
1097.866 35
1097.887 18
1097.909 9
1097.930 0
1097.952 5
1097.973 3
1097.995 8
1098.016 6
1098.038 7
1098.059 13
1098.081 24
1098.102 16
1098.124 10
1098.145 22
1098.166 7
1098.188 0
1098.209 0
1098.231 5
1098.252 6
1098.274 5
1098.295 17
1098.317 9
1098.338 10
1098.360 10
1098.381 7
1098.403 3
1098.424 3
1098.445 6
1098.467 2
1098.488 4
1098.510 19
1098.531 17
1098.553 11
1098.574 17
1098.596 22
1098.617 7
1098.639 2
1098.660 0
1098.682 4
1098.703 7
1098.725 18
1098.746 3
1098.767 0
1098.789 13
1098.810 16
1098.832 15
1098.853 28
1098.875 11
1098.896 12
1098.918 9
1098.939 7
1098.961 7
1098.982 1
1099.004 3
1099.025 10
1099.047 15
1099.068 0
1099.090 0
1099.111 0
1099.132 12
1099.154 1
1099.175 9
1099.197 0
1099.218 0
1099.240 1
1099.261 6
1099.283 5
1099.304 5
1099.326 5
1099.347 9
1099.369 8
1099.390 15
1099.412 7
1099.433 3
1099.455 2
1099.476 3
1099.498 7
1099.519 14
1099.540 7
1099.562 7
1099.583 13
1099.605 9
1099.626 5
1099.648 0
1099.669 6
1099.691 9
1099.712 4
1099.734 5
1099.755 6
1099.777 3
1099.798 10
1099.820 1
1099.841 13
1099.863 2
1099.884 4
1099.906 6
1099.927 5
1099.949 0
1099.970 9
1099.991 11
1100.013 4
1100.034 4
1100.056 17
1100.077 4
1100.099 9
1100.120 16
1100.142 14
1100.163 9
1100.185 11
1100.206 7
1100.228 15
1100.249 6
1100.271 11
1100.292 12
1100.314 0
1100.335 3
1100.357 5
1100.378 2
1100.400 2
1100.421 4
1100.443 12
1100.464 5
1100.486 3
1100.507 14
1100.529 19
1100.550 12
1100.572 15
1100.593 11
1100.614 3
1100.636 11
1100.657 4
1100.679 7
1100.700 19
1100.722 5
1100.743 6
1100.765 13
1100.786 4
1100.808 2
1100.829 8
1100.851 11
1100.872 5
1100.894 0
1100.915 12
1100.937 8
1100.958 15
1100.980 3
1101.001 7
1101.023 9
1101.044 9
1101.066 8
1101.087 5
1101.109 1
1101.130 3
1101.152 4
1101.173 2
1101.195 4
1101.216 1
1101.238 12
1101.259 4
1101.281 5
1101.302 6
1101.324 11
1101.345 7
1101.367 5
1101.388 0
1101.410 0
1101.431 2
1101.453 19
1101.474 15
1101.496 7
1101.517 7
1101.539 6
1101.560 3
1101.582 9
1101.603 9
1101.625 8
1101.646 11
1101.668 28
1101.689 11
1101.711 23
1101.732 24
1101.754 7
1101.775 2
1101.797 3
1101.818 4
1101.840 4
1101.861 7
1101.883 6
1101.904 0
1101.926 2
1101.947 12
1101.969 4
1101.990 2
1102.012 6
1102.033 5
1102.055 3
1102.076 7
1102.098 12
1102.119 4
1102.141 5
1102.162 15
1102.184 6
1102.205 7
1102.227 7
1102.248 0
1102.270 2
1102.291 2
1102.313 6
1102.334 9
1102.356 2
1102.377 1
1102.399 2
1102.420 0
1102.442 6
1102.463 30
1102.485 22
1102.506 12
1102.528 8
1102.549 6
1102.571 10
1102.592 16
1102.614 11
1102.635 3
1102.657 1
1102.678 6
1102.700 16
1102.721 4
1102.743 9
1102.764 2
1102.786 10
1102.807 5
1102.829 3
1102.850 1
1102.872 2
1102.893 9
1102.915 9
1102.936 2
1102.958 4
1102.979 8
1103.001 9
1103.022 9
1103.044 0
1103.065 2
1103.087 6
1103.108 0
1103.130 5
1103.151 3
1103.173 9
1103.194 16
1103.216 2
1103.237 14
1103.259 11
1103.280 6
1103.302 11
1103.323 7
1103.345 6
1103.366 1
1103.388 11
1103.409 12
1103.431 11
1103.452 10
1103.474 2
1103.495 7
1103.517 8
1103.539 7
1103.560 11
1103.582 3
1103.603 4
1103.625 10
1103.646 8
1103.668 19
1103.689 3
1103.711 10
1103.732 2
1103.754 4
1103.775 13
1103.797 3
1103.818 4
1103.840 7
1103.861 3
1103.883 0
1103.904 7
1103.926 4
1103.947 14
1103.969 11
1103.990 1
1104.012 8
1104.033 3
1104.055 4
1104.076 0
1104.098 3
1104.119 6
1104.141 0
1104.163 0
1104.184 1
1104.206 5
1104.227 7
1104.249 8
1104.270 4
1104.292 1
1104.313 5
1104.335 0
1104.356 5
1104.378 6
1104.399 11
1104.421 5
1104.442 3
1104.464 7
1104.485 9
1104.507 17
1104.528 34
1104.550 30
1104.571 16
1104.593 15
1104.615 16
1104.636 5
1104.658 10
1104.679 5
1104.701 0
1104.722 1
1104.744 0
1104.765 5
1104.787 0
1104.808 0
1104.830 4
1104.851 5
1104.873 12
1104.894 4
1104.916 7
1104.937 0
1104.959 1
1104.980 11
1105.002 10
1105.024 4
1105.045 9
1105.067 10
1105.088 0
1105.110 0
1105.131 1
1105.153 5
1105.174 6
1105.196 5
1105.217 2
1105.239 5
1105.260 11
1105.282 3
1105.303 5
1105.325 5
1105.346 6
1105.368 0
1105.390 2
1105.411 1
1105.433 6
1105.454 5
1105.476 23
1105.497 26
1105.519 51
1105.540 193
1105.562 521
1105.583 486
1105.605 273
1105.626 119
1105.648 60
1105.669 36
1105.691 31
1105.713 22
1105.734 24
1105.756 15
1105.777 6
1105.799 11
1105.820 7
1105.842 2
1105.863 2
1105.885 8
1105.906 8
1105.928 9
1105.949 13
1105.971 6
1105.993 11
1106.014 18
1106.036 7
1106.057 2
1106.079 6
1106.100 4
1106.122 2
1106.143 12
1106.165 2
1106.186 5
1106.208 4
1106.229 18
1106.251 18
1106.273 12
1106.294 12
1106.316 3
1106.337 10
1106.359 10
1106.380 0
1106.402 0
1106.423 6
1106.445 8
1106.466 19
1106.488 10
1106.510 88
1106.531 156
1106.553 289
1106.574 353
1106.596 275
1106.617 122
1106.639 62
1106.660 47
1106.682 23
1106.703 11
1106.725 20
1106.747 8
1106.768 6
1106.790 4
1106.811 4
1106.833 15
1106.854 0
1106.876 4
1106.897 3
1106.919 0
1106.940 0
1106.962 8
1106.984 1
1107.005 18
1107.027 8
1107.048 24
1107.070 19
1107.091 8
1107.113 5
1107.134 2
1107.156 0
1107.177 4
1107.199 3
1107.221 7
1107.242 2
1107.264 21
1107.285 20
1107.307 3
1107.328 8
1107.350 13
1107.371 12
1107.393 4
1107.415 10
1107.436 7
1107.458 27
1107.479 18
1107.501 23
1107.522 49
1107.544 106
1107.565 104
1107.587 60
1107.609 39
1107.630 47
1107.652 19
1107.673 25
1107.695 8
1107.716 11
1107.738 5
1107.759 4
1107.781 2
1107.803 0
1107.824 3
1107.846 4
1107.867 3
1107.889 4
1107.910 6
1107.932 8
1107.953 4
1107.975 4
1107.997 8
1108.018 4
1108.040 7
1108.061 6
1108.083 6
1108.104 2
1108.126 13
1108.147 16
1108.169 2
1108.191 2
1108.212 3
1108.234 4
1108.255 9
1108.277 0
1108.298 6
1108.320 3
1108.341 3
1108.363 5
1108.385 3
1108.406 4
1108.428 5
1108.449 7
1108.471 0
1108.492 6
1108.514 17
1108.536 37
1108.557 35
1108.579 31
1108.600 11
1108.622 14
1108.643 11
1108.665 4
1108.687 3
1108.708 1
1108.730 6
1108.751 21
1108.773 9
1108.794 7
1108.816 1
1108.837 14
1108.859 2
1108.881 6
1108.902 10
1108.924 5
1108.945 3
1108.967 5
1108.988 9
1109.010 6
1109.032 8
1109.053 24
1109.075 8
1109.096 2
1109.118 0
1109.139 4
1109.161 6
1109.183 4
1109.204 5
1109.226 0
1109.247 4
1109.269 6
1109.290 0
1109.312 1
1109.334 2
1109.355 4
1109.377 5
1109.398 12
1109.420 8
1109.441 4
1109.463 19
1109.485 28
1109.506 10
1109.528 17
1109.549 16
1109.571 14
1109.592 11
1109.614 6
1109.636 2
1109.657 0
1109.679 5
1109.700 0
1109.722 4
1109.743 9
1109.765 8
1109.787 13
1109.808 2
1109.830 4
1109.851 19
1109.873 11
1109.894 7
1109.916 6
1109.938 0
1109.959 0
1109.981 0
1110.002 2
1110.024 6
1110.046 7
1110.067 6
1110.089 4
1110.110 9
1110.132 7
1110.153 4
1110.175 4
1110.197 0
1110.218 4
1110.240 7
1110.261 7
1110.283 2
1110.304 1
1110.326 0
1110.348 4
1110.369 1
1110.391 15
1110.412 7
1110.434 6
1110.456 4
1110.477 7
1110.499 4
1110.520 7
1110.542 0
1110.563 11
1110.585 15
1110.607 13
1110.628 19
1110.650 17
1110.671 15
1110.693 7
1110.715 5
1110.736 7
1110.758 3
1110.779 14
1110.801 7
1110.822 8
1110.844 8
1110.866 11
1110.887 8
1110.909 13
1110.930 5
1110.952 12
1110.974 11
1110.995 17
1111.017 22
1111.038 3
1111.060 6
1111.081 2
1111.103 3
1111.125 1
1111.146 3
1111.168 15
1111.189 11
1111.211 2
1111.233 1
1111.254 3
1111.276 1
1111.297 6
1111.319 0
1111.341 13
1111.362 9
1111.384 1
1111.405 12
1111.427 4
1111.449 0
1111.470 2
1111.492 16
1111.513 18
1111.535 0
1111.556 25
1111.578 15
1111.600 9
1111.621 6
1111.643 18
1111.664 8
1111.686 2
1111.708 0
1111.729 12
1111.751 16
1111.772 2
1111.794 5
1111.816 1
1111.837 3
1111.859 5
1111.880 0
1111.902 3
1111.924 7
1111.945 14
1111.967 7
1111.988 20
1112.010 14
1112.032 1
1112.053 2
1112.075 8
1112.096 4
1112.118 4
1112.140 7
1112.161 21
1112.183 3
1112.204 0
1112.226 0
1112.248 4
1112.269 0
1112.291 7
1112.312 12
1112.334 12
1112.356 2
1112.377 1
1112.399 0
1112.420 4
1112.442 17
1112.464 6
1112.485 7
1112.507 14
1112.528 8
1112.550 23
1112.572 14
1112.593 7
1112.615 4
1112.636 10
1112.658 10
1112.680 15
1112.701 9
1112.723 3
1112.744 3
1112.766 0
1112.788 2
1112.809 6
1112.831 1
1112.852 1
1112.874 6
1112.896 7
1112.917 2
1112.939 0
1112.960 0
1112.982 7
1113.004 4
1113.025 14
1113.047 12
1113.068 1
1113.090 5
1113.112 36
1113.133 25
1113.155 5
1113.177 0
1113.198 10
1113.220 12
1113.241 4
1113.263 6
1113.285 0
1113.306 9
1113.328 0
1113.349 9
1113.371 13
1113.393 9
1113.414 3
1113.436 3
1113.457 16
1113.479 37
1113.501 25
1113.522 5
1113.544 12
1113.566 10
1113.587 15
1113.609 22
1113.630 15
1113.652 11
1113.674 9
1113.695 12
1113.717 1
1113.738 5
1113.760 4
1113.782 4
1113.803 9
1113.825 12
1113.846 5
1113.868 10
1113.890 4
1113.911 0
1113.933 6
1113.955 3
1113.976 9
1113.998 5
1114.019 18
1114.041 9
1114.063 2
1114.084 16
1114.106 10
1114.128 4
1114.149 1
1114.171 9
1114.192 9
1114.214 8
1114.236 3
1114.257 6
1114.279 0
1114.300 1
1114.322 1
1114.344 17
1114.365 22
1114.387 4
1114.409 4
1114.430 6
1114.452 4
1114.473 11
1114.495 11
1114.517 20
1114.538 8
1114.560 11
1114.582 5
1114.603 8
1114.625 15
1114.646 14
1114.668 22
1114.690 8
1114.711 10
1114.733 12
1114.755 2
1114.776 2
1114.798 12
1114.819 17
1114.841 5
1114.863 4
1114.884 5
1114.906 2
1114.928 5
1114.949 6
1114.971 13
1114.992 4
1115.014 4
1115.036 12
1115.057 31
1115.079 19
1115.101 8
1115.122 1
1115.144 4
1115.165 4
1115.187 0
1115.209 0
1115.230 0
1115.252 2
1115.274 8
1115.295 10
1115.317 17
1115.338 9
1115.360 4
1115.382 5
1115.403 6
1115.425 12
1115.447 7
1115.468 9
1115.490 6
1115.511 10
1115.533 13
1115.555 16
1115.576 7
1115.598 11
1115.620 1
1115.641 6
1115.663 0
1115.685 8
1115.706 3
1115.728 9
1115.749 7
1115.771 8
1115.793 15
1115.814 6
1115.836 1
1115.858 0
1115.879 0
1115.901 2
1115.923 2
1115.944 7
1115.966 16
1115.987 15
1116.009 16
1116.031 11
1116.052 14
1116.074 20
1116.096 13
1116.117 2
1116.139 10
1116.161 2
1116.182 0
1116.204 0
1116.225 10
1116.247 5
1116.269 15
1116.290 16
1116.312 14
1116.334 1
1116.355 9
1116.377 5
1116.399 16
1116.420 8
1116.442 14
1116.463 1
1116.485 14
1116.507 16
1116.528 20
1116.550 35
1116.572 23
1116.593 17
1116.615 17
1116.637 6
1116.658 2
1116.680 4
1116.702 7
1116.723 20
1116.745 5
1116.766 6
1116.788 1
1116.810 0
1116.831 4
1116.853 1
1116.875 1
1116.896 4
1116.918 8
1116.940 5
1116.961 3
1116.983 2
1117.005 24
1117.026 16
1117.048 21
1117.069 19
1117.091 4
1117.113 9
1117.134 0
1117.156 4
1117.178 3
1117.199 2
1117.221 0
1117.243 6
1117.264 4
1117.286 0
1117.308 19
1117.329 14
1117.351 7
1117.373 3
1117.394 5
1117.416 13
1117.437 0
1117.459 1
1117.481 15
1117.502 12
1117.524 27
1117.546 19
1117.567 14
1117.589 1
1117.611 10
1117.632 6
1117.654 13
1117.676 10
1117.697 12
1117.719 23
1117.741 12
1117.762 0
1117.784 3
1117.806 1
1117.827 6
1117.849 2
1117.871 5
1117.892 0
1117.914 0
1117.935 5
1117.957 2
1117.979 9
1118.000 23
1118.022 17
1118.044 0
1118.065 6
1118.087 2
1118.109 6
1118.130 0
1118.152 0
1118.174 11
1118.195 12
1118.217 7
1118.239 6
1118.260 6
1118.282 7
1118.304 7
1118.325 1
1118.347 3
1118.369 16
1118.390 7
1118.412 4
1118.434 7
1118.455 11
1118.477 29
1118.499 25
1118.520 30
1118.542 34
1118.564 23
1118.585 12
1118.607 28
1118.629 18
1118.650 20
1118.672 9
1118.694 9
1118.715 3
1118.737 4
1118.759 6
1118.780 5
1118.802 8
1118.824 1
1118.845 5
1118.867 11
1118.888 1
1118.910 27
1118.932 16
1118.953 26
1118.975 11
1118.997 17
1119.018 8
1119.040 4
1119.062 1
1119.083 7
1119.105 23
1119.127 6
1119.148 2
1119.170 6
1119.192 5
1119.213 0
1119.235 6
1119.257 5
1119.278 0
1119.300 13
1119.322 24
1119.343 9
1119.365 5
1119.387 11
1119.408 6
1119.430 6
1119.452 5
1119.474 6
1119.495 22
1119.517 16
1119.539 15
1119.560 8
1119.582 17
1119.604 3
1119.625 3
1119.647 15
1119.669 18
1119.690 19
1119.712 7
1119.734 9
1119.755 8
1119.777 4
1119.799 2
1119.820 0
1119.842 8
1119.864 1
1119.885 0
1119.907 0
1119.929 0
1119.950 3
1119.972 12
1119.994 6
1120.015 6
1120.037 18
1120.059 13
1120.080 13
1120.102 10
1120.124 6
1120.145 11
1120.167 1
1120.189 2
1120.210 9
1120.232 2
1120.254 0
1120.275 0
1120.297 5
1120.319 1
1120.340 5
1120.362 21
1120.384 17
1120.405 11
1120.427 8
1120.449 7
1120.471 7
1120.492 28
1120.514 19
1120.536 17
1120.557 10
1120.579 1
1120.601 3
1120.622 4
1120.644 3
1120.666 1
1120.687 5
1120.709 11
1120.731 5
1120.752 4
1120.774 2
1120.796 6
1120.817 4
1120.839 6
1120.861 8
1120.882 11
1120.904 9
1120.926 10
1120.948 4
1120.969 3
1120.991 5
1121.013 1
1121.034 0
1121.056 1
1121.078 0
1121.099 3
1121.121 10
1121.143 4
1121.164 6
1121.186 4
1121.208 2
1121.229 0
1121.251 2
1121.273 6
1121.294 0
1121.316 10
1121.338 2
1121.360 5
1121.381 2
1121.403 6
1121.425 4
1121.446 3
1121.468 8
1121.490 3
1121.511 14
1121.533 20
1121.555 17
1121.576 10
1121.598 26
1121.620 25
1121.642 5
1121.663 10
1121.685 6
1121.707 18
1121.728 5
1121.750 4
1121.772 1
1121.793 0
1121.815 3
1121.837 0
1121.858 12
1121.880 12
1121.902 1
1121.924 3
1121.945 13
1121.967 3
1121.989 11
1122.010 1
1122.032 8
1122.054 7
1122.075 18
1122.097 4
1122.119 0
1122.140 9
1122.162 6
1122.184 18
1122.206 11
1122.227 15
1122.249 5
1122.271 0
1122.292 2
1122.314 11
1122.336 3
1122.357 3
1122.379 3
1122.401 10
1122.423 3
1122.444 14
1122.466 7
1122.488 14
1122.509 8
1122.531 6
1122.553 29
1122.574 16
1122.596 19
1122.618 17
1122.640 6
1122.661 5
1122.683 6
1122.705 7
1122.726 13
1122.748 7
1122.770 5
1122.791 6
1122.813 12
1122.835 9
1122.857 4
1122.878 5
1122.900 3
1122.922 7
1122.943 9
1122.965 2
1122.987 5
1123.008 0
1123.030 3
1123.052 8
1123.074 3
1123.095 0
1123.117 2
1123.139 3
1123.160 0
1123.182 12
1123.204 11
1123.225 13
1123.247 7
1123.269 0
1123.291 5
1123.312 1
1123.334 2
1123.356 9
1123.377 5
1123.399 14
1123.421 7
1123.443 5
1123.464 13
1123.486 14
1123.508 10
1123.529 17
1123.551 22
1123.573 15
1123.595 36
1123.616 21
1123.638 12
1123.660 9
1123.681 12
1123.703 14
1123.725 17
1123.747 7
1123.768 3
1123.790 3
1123.812 2
1123.833 5
1123.855 3
1123.877 8
1123.898 10
1123.920 2
1123.942 0
1123.964 0
1123.985 0
1124.007 0
1124.029 0
1124.050 2
1124.072 19
1124.094 12
1124.116 6
1124.137 4
1124.159 0
1124.181 0
1124.202 4
1124.224 3
1124.246 2
1124.268 9
1124.289 2
1124.311 3
1124.333 1
1124.354 4
1124.376 22
1124.398 22
1124.420 5
1124.441 0
1124.463 7
1124.485 9
1124.507 7
1124.528 14
1124.550 24
1124.572 12
1124.593 13
1124.615 19
1124.637 8
1124.659 15
1124.680 6
1124.702 8
1124.724 8
1124.745 6
1124.767 7
1124.789 12
1124.811 1
1124.832 6
1124.854 0
1124.876 2
1124.897 2
1124.919 3
1124.941 2
1124.963 4
1124.984 5
1125.006 5
1125.028 1
1125.050 0
1125.071 0
1125.093 0
1125.115 8
1125.136 6
1125.158 6
1125.180 7
1125.202 8
1125.223 14
1125.245 12
1125.267 9
1125.289 1
1125.310 2
1125.332 0
1125.354 5
1125.375 2
1125.397 7
1125.419 7
1125.441 0
1125.462 6
1125.484 21
1125.506 7
1125.528 12
1125.549 11
1125.571 4
1125.593 3
1125.614 4
1125.636 11
1125.658 9
1125.680 9
1125.701 11
1125.723 5
1125.745 0
1125.767 13
1125.788 2
1125.810 2
1125.832 0
1125.853 6
1125.875 4
1125.897 0
1125.919 8
1125.940 5
1125.962 1
1125.984 10
1126.006 1
1126.027 13
1126.049 3
1126.071 0
1126.093 1
1126.114 0
1126.136 0
1126.158 3
1126.179 5
1126.201 8
1126.223 6
1126.245 1
1126.266 9
1126.288 14
1126.310 7
1126.332 6
1126.353 1
1126.375 18
1126.397 7
1126.419 0
1126.440 11
1126.462 23
1126.484 15
1126.506 13
1126.527 11
1126.549 29
1126.571 16
1126.592 18
1126.614 12
1126.636 6
1126.658 8
1126.679 14
1126.701 6
1126.723 6
1126.745 9
1126.766 8
1126.788 7
1126.810 5
1126.832 7
1126.853 18
1126.875 16
1126.897 8
1126.919 9
1126.940 9
1126.962 2
1126.984 0
1127.006 0
1127.027 3
1127.049 7
1127.071 13
1127.093 10
1127.114 13
1127.136 9
1127.158 5
1127.179 7
1127.201 7
1127.223 0
1127.245 3
1127.266 11
1127.288 1
1127.310 17
1127.332 6
1127.353 1
1127.375 5
1127.397 9
1127.419 2
1127.440 21
1127.462 2
1127.484 11
1127.506 46
1127.527 67
1127.549 72
1127.571 56
1127.593 24
1127.614 7
1127.636 3
1127.658 0
1127.680 4
1127.701 15
1127.723 1
1127.745 5
1127.767 2
1127.788 5
1127.810 7
1127.832 2
1127.854 16
1127.875 5
1127.897 8
1127.919 7
1127.941 10
1127.962 16
1127.984 5
1128.006 0
1128.028 1
1128.049 9
1128.071 7
1128.093 4
1128.115 13
1128.136 8
1128.158 9
1128.180 6
1128.202 3
1128.223 1
1128.245 0
1128.267 6
1128.289 7
1128.310 10
1128.332 11
1128.354 12
1128.376 3
1128.397 0
1128.419 4
1128.441 13
1128.463 0
1128.485 3
1128.506 16
1128.528 19
1128.550 33
1128.572 40
1128.593 19
1128.615 13
1128.637 10
1128.659 8
1128.680 12
1128.702 13
1128.724 14
1128.746 4
1128.767 0
1128.789 2
1128.811 6
1128.833 10
1128.854 8
1128.876 0
1128.898 1
1128.920 0
1128.941 3
1128.963 4
1128.985 1
1129.007 15
1129.028 16
1129.050 2
1129.072 8
1129.094 5
1129.116 4
1129.137 10
1129.159 10
1129.181 4
1129.203 4
1129.224 3
1129.246 5
1129.268 5
1129.290 3
1129.311 0
1129.333 0
1129.355 0
1129.377 3
1129.398 5
1129.420 12
1129.442 6
1129.464 21
1129.486 11
1129.507 25
1129.529 55
1129.551 57
1129.573 28
1129.594 12
1129.616 12
1129.638 1
1129.660 10
1129.681 8
1129.703 4
1129.725 5
1129.747 9
1129.769 7
1129.790 8
1129.812 15
1129.834 4
1129.856 8
1129.877 3
1129.899 6
1129.921 4
1129.943 1
1129.964 8
1129.986 2
1130.008 5
1130.030 4
1130.052 6
1130.073 5
1130.095 1
1130.117 3
1130.139 3
1130.160 2
1130.182 8
1130.204 5
1130.226 0
1130.248 1
1130.269 0
1130.291 3
1130.313 9
1130.335 1
1130.356 10
1130.378 13
1130.400 8
1130.422 11
1130.443 12
1130.465 6
1130.487 15
1130.509 19
1130.531 28
1130.552 18
1130.574 16
1130.596 12
1130.618 18
1130.639 6
1130.661 11
1130.683 14
1130.705 6
1130.727 4
1130.748 2
1130.770 6
1130.792 1
1130.814 1
1130.835 4
1130.857 2
1130.879 3
1130.901 3
1130.923 8
1130.944 3
1130.966 4
1130.988 5
1131.010 8
1131.032 5
1131.053 8
1131.075 2
1131.097 4
1131.119 12
1131.140 7
1131.162 1
1131.184 3
1131.206 3
1131.228 3
1131.249 7
1131.271 4
1131.293 3
1131.315 6
1131.336 6
1131.358 7
1131.380 12
1131.402 8
1131.424 15
1131.445 9
1131.467 7
1131.489 8
1131.511 0
1131.533 12
1131.554 9
1131.576 4
1131.598 11
1131.620 4
1131.641 11
1131.663 4
1131.685 12
1131.707 15
1131.729 11
1131.750 16
1131.772 19
1131.794 7
1131.816 4
1131.838 8
1131.859 4
1131.881 2
1131.903 0
1131.925 15
1131.947 17
1131.968 4
1131.990 5
1132.012 20
1132.034 16
1132.055 22
1132.077 24
1132.099 14
1132.121 10
1132.143 3
1132.164 13
1132.186 9
1132.208 11
1132.230 16
1132.252 25
1132.273 4
1132.295 6
1132.317 4
1132.339 12
1132.361 5
1132.382 8
1132.404 14
1132.426 9
1132.448 12
1132.470 15
1132.491 7
1132.513 28
1132.535 17
1132.557 6
1132.579 13
1132.600 2
1132.622 6
1132.644 0
1132.666 0
1132.688 3
1132.709 10
1132.731 5
1132.753 1
1132.775 7
1132.796 1
1132.818 0
1132.840 8
1132.862 7
1132.884 10
1132.905 12
1132.927 5
1132.949 4
1132.971 9
1132.993 7
1133.014 5
1133.036 1
1133.058 16
1133.080 18
1133.102 21
1133.123 4
1133.145 5
1133.167 5
1133.189 4
1133.211 11
1133.233 5
1133.254 5
1133.276 9
1133.298 11
1133.320 4
1133.342 7
1133.363 4
1133.385 11
1133.407 6
1133.429 5
1133.451 18
1133.472 13
1133.494 11
1133.516 10
1133.538 20
1133.560 8
1133.581 0
1133.603 10
1133.625 7
1133.647 5
1133.669 8
1133.690 14
1133.712 12
1133.734 1
1133.756 11
1133.778 13
1133.799 5
1133.821 0
1133.843 3
1133.865 7
1133.887 6
1133.908 0
1133.930 0
1133.952 3
1133.974 1
1133.996 10
1134.018 6
1134.039 15
1134.061 4
1134.083 6
1134.105 12
1134.127 23
1134.148 10
1134.170 10
1134.192 5
1134.214 0
1134.236 0
1134.257 1
1134.279 5
1134.301 7
1134.323 11
1134.345 7
1134.367 7
1134.388 15
1134.410 4
1134.432 8
1134.454 7
1134.476 7
1134.497 5
1134.519 8
1134.541 3
1134.563 8
1134.585 4
1134.606 12
1134.628 11
1134.650 8
1134.672 3
1134.694 3
1134.716 8
1134.737 6
1134.759 9
1134.781 2
1134.803 0
1134.825 2
1134.846 0
1134.868 0
1134.890 0
1134.912 3
1134.934 2
1134.956 12
1134.977 2
1134.999 5
1135.021 11
1135.043 0
1135.065 5
1135.086 9
1135.108 1
1135.130 0
1135.152 4
1135.174 7
1135.196 0
1135.217 1
1135.239 5
1135.261 14
1135.283 5
1135.305 0
1135.327 4
1135.348 10
1135.370 26
1135.392 14
1135.414 3
1135.436 5
1135.457 8
1135.479 1
1135.501 0
1135.523 4
1135.545 10
1135.567 1
1135.588 6
1135.610 9
1135.632 6
1135.654 9
1135.676 0
1135.698 4
1135.719 3
1135.741 12
1135.763 7
1135.785 6
1135.807 0
1135.829 8
1135.850 10
1135.872 9
1135.894 11
1135.916 12
1135.938 19
1135.959 24
1135.981 3
1136.003 4
1136.025 15
1136.047 12
1136.069 8
1136.090 7
1136.112 10
1136.134 8
1136.156 1
1136.178 13
1136.200 1
1136.221 0
1136.243 2
1136.265 3
1136.287 26
1136.309 4
1136.331 1
1136.352 6
1136.374 14
1136.396 10
1136.418 3
1136.440 11
1136.462 9
1136.483 7
1136.505 0
1136.527 12
1136.549 12
1136.571 16
1136.593 15
1136.614 20
1136.636 24
1136.658 22
1136.680 6
1136.702 5
1136.724 3
1136.745 13
1136.767 4
1136.789 1
1136.811 7
1136.833 10
1136.855 9
1136.876 12
1136.898 5
1136.920 14
1136.942 0
1136.964 1
1136.986 5
1137.008 1
1137.029 7
1137.051 10
1137.073 7
1137.095 0
1137.117 4
1137.139 7
1137.160 5
1137.182 10
1137.204 12
1137.226 0
1137.248 4
1137.270 3
1137.291 6
1137.313 6
1137.335 11
1137.357 17
1137.379 10
1137.401 2
1137.423 3
1137.444 8
1137.466 8
1137.488 15
1137.510 17
1137.532 10
1137.554 13
1137.575 10
1137.597 4
1137.619 1
1137.641 5
1137.663 4
1137.685 22
1137.706 24
1137.728 6
1137.750 8
1137.772 17
1137.794 8
1137.816 1
1137.838 0
1137.859 1
1137.881 4
1137.903 6
1137.925 0
1137.947 2
1137.969 12
1137.990 18
1138.012 14
1138.034 11
1138.056 4
1138.078 2
1138.100 0
1138.122 2
1138.143 11
1138.165 13
1138.187 28
1138.209 23
1138.231 11
1138.253 7
1138.275 11
1138.296 6
1138.318 0
1138.340 2
1138.362 3
1138.384 0
1138.406 5
1138.428 5
1138.449 1
1138.471 3
1138.493 9
1138.515 12
1138.537 18
1138.559 22
1138.580 14
1138.602 18
1138.624 3
1138.646 4
1138.668 15
1138.690 4
1138.712 6
1138.733 2
1138.755 9
1138.777 7
1138.799 4
1138.821 7
1138.843 17
1138.865 7
1138.886 15
1138.908 7
1138.930 1
1138.952 7
1138.974 12
1138.996 5
1139.018 2
1139.039 19
1139.061 10
1139.083 4
1139.105 0
1139.127 1
1139.149 12
1139.171 7
1139.192 8
1139.214 9
1139.236 3
1139.258 4
1139.280 1
1139.302 4
1139.324 4
1139.346 0
1139.367 4
1139.389 12
1139.411 12
1139.433 7
1139.455 5
1139.477 20
1139.499 30
1139.520 38
1139.542 36
1139.564 12
1139.586 11
1139.608 4
1139.630 20
1139.652 13
1139.673 21
1139.695 13
1139.717 12
1139.739 7
1139.761 15
1139.783 5
1139.805 9
1139.827 19
1139.848 10
1139.870 10
1139.892 10
1139.914 14
1139.936 5
1139.958 2
1139.980 6
1140.001 2
1140.023 4
1140.045 12
1140.067 0
1140.089 7
1140.111 6
1140.133 5
1140.155 2
1140.176 5
1140.198 5
1140.220 2
1140.242 1
1140.264 3
1140.286 0
1140.308 3
1140.329 10
1140.351 4
1140.373 4
1140.395 14
1140.417 13
1140.439 14
1140.461 6
1140.483 12
1140.504 17
1140.526 18
1140.548 28
1140.570 9
1140.592 10
1140.614 4
1140.636 18
1140.658 13
1140.679 19
1140.701 7
1140.723 1
1140.745 4
1140.767 9
1140.789 5
1140.811 2
1140.833 10
1140.854 10
1140.876 3
1140.898 6
1140.920 17
1140.942 15
1140.964 0
1140.986 0
1141.008 0
1141.029 6
1141.051 5
1141.073 0
1141.095 8
1141.117 9
1141.139 0
1141.161 0
1141.183 2
1141.204 2
1141.226 0
1141.248 0
1141.270 5
1141.292 7
1141.314 4
1141.336 10
1141.358 14
1141.380 10
1141.401 5
1141.423 9
1141.445 4
1141.467 4
1141.489 9
1141.511 13
1141.533 27
1141.555 19
1141.576 15
1141.598 18
1141.620 9
1141.642 22
1141.664 19
1141.686 10
1141.708 17
1141.730 5
1141.752 0
1141.773 1
1141.795 1
1141.817 0
1141.839 1
1141.861 5
1141.883 1
1141.905 0
1141.927 1
1141.949 0
1141.970 1
1141.992 16
1142.014 2
1142.036 0
1142.058 2
1142.080 2
1142.102 6
1142.124 2
1142.146 5
1142.167 1
1142.189 9
1142.211 4
1142.233 0
1142.255 2
1142.277 6
1142.299 8
1142.321 5
1142.343 8
1142.364 3
1142.386 21
1142.408 22
1142.430 4
1142.452 21
1142.474 19
1142.496 15
1142.518 11
1142.540 17
1142.561 19
1142.583 18
1142.605 23
1142.627 9
1142.649 8
1142.671 9
1142.693 3
1142.715 12
1142.737 6
1142.758 5
1142.780 28
1142.802 22
1142.824 7
1142.846 8
1142.868 5
1142.890 3
1142.912 4
1142.934 0
1142.956 1
1142.977 0
1142.999 1
1143.021 7
1143.043 11
1143.065 0
1143.087 14
1143.109 0
1143.131 15
1143.153 4
1143.174 2
1143.196 6
1143.218 10
1143.240 9
1143.262 0
1143.284 11
1143.306 10
1143.328 2
1143.350 4
1143.372 27
1143.393 20
1143.415 16
1143.437 10
1143.459 7
1143.481 3
1143.503 12
1143.525 10
1143.547 9
1143.569 16
1143.591 19
1143.613 4
1143.634 8
1143.656 5
1143.678 10
1143.700 15
1143.722 10
1143.744 14
1143.766 22
1143.788 9
1143.810 12
1143.832 9
1143.853 0
1143.875 7
1143.897 6
1143.919 0
1143.941 4
1143.963 15
1143.985 8
1144.007 6
1144.029 18
1144.051 2
1144.073 0
1144.094 6
1144.116 2
1144.138 6
1144.160 4
1144.182 1
1144.204 7
1144.226 2
1144.248 14
1144.270 16
1144.292 4
1144.313 12
1144.335 10
1144.357 10
1144.379 5
1144.401 14
1144.423 10
1144.445 3
1144.467 16
1144.489 0
1144.511 3
1144.533 8
1144.555 15
1144.576 10
1144.598 11
1144.620 8
1144.642 3
1144.664 11
1144.686 8
1144.708 8
1144.730 12
1144.752 0
1144.774 1
1144.796 23
1144.817 7
1144.839 9
1144.861 6
1144.883 5
1144.905 4
1144.927 1
1144.949 3
1144.971 8
1144.993 10
1145.015 7
1145.037 11
1145.059 7
1145.080 4
1145.102 5
1145.124 7
1145.146 1
1145.168 2
1145.190 2
1145.212 4
1145.234 14
1145.256 16
1145.278 0
1145.300 9
1145.322 3
1145.343 0
1145.365 8
1145.387 3
1145.409 5
1145.431 6
1145.453 1
1145.475 0
1145.497 3
1145.519 6
1145.541 2
1145.563 9
1145.585 4
1145.607 3
1145.628 7
1145.650 9
1145.672 6
1145.694 20
1145.716 6
1145.738 2
1145.760 2
1145.782 5
1145.804 9
1145.826 7
1145.848 11
1145.870 8
1145.892 14
1145.913 7
1145.935 2
1145.957 17
1145.979 15
1146.001 9
1146.023 22
1146.045 4
1146.067 13
1146.089 9
1146.111 5
1146.133 2
1146.155 11
1146.177 12
1146.198 10
1146.220 9
1146.242 8
1146.264 8
1146.286 2
1146.308 8
1146.330 8
1146.352 3
1146.374 4
1146.396 13
1146.418 12
1146.440 2
1146.462 6
1146.484 9
1146.505 4
1146.527 4
1146.549 12
1146.571 3
1146.593 1
1146.615 9
1146.637 10
1146.659 3
1146.681 10
1146.703 5
1146.725 2
1146.747 13
1146.769 10
1146.791 4
1146.813 8
1146.834 3
1146.856 3
1146.878 8
1146.900 2
1146.922 0
1146.944 4
1146.966 5
1146.988 9
1147.010 3
1147.032 7
1147.054 5
1147.076 11
1147.098 21
1147.120 9
1147.142 5
1147.163 0
1147.185 2
1147.207 2
1147.229 2
1147.251 13
1147.273 6
1147.295 3
1147.317 6
1147.339 6
1147.361 13
1147.383 6
1147.405 12
1147.427 13
1147.449 1
1147.471 6
1147.493 0
1147.514 5
1147.536 21
1147.558 17
1147.580 6
1147.602 15
1147.624 15
1147.646 16
1147.668 4
1147.690 2
1147.712 6
1147.734 2
1147.756 3
1147.778 6
1147.800 4
1147.822 2
1147.844 7
1147.866 4
1147.887 3
1147.909 4
1147.931 0
1147.953 0
1147.975 15
1147.997 7
1148.019 14
1148.041 3
1148.063 1
1148.085 2
1148.107 2
1148.129 0
1148.151 0
1148.173 7
1148.195 7
1148.217 6
1148.239 7
1148.261 10
1148.283 3
1148.304 4
1148.326 3
1148.348 5
1148.370 7
1148.392 11
1148.414 4
1148.436 4
1148.458 4
1148.480 4
1148.502 12
1148.524 6
1148.546 4
1148.568 8
1148.590 26
1148.612 15
1148.634 22
1148.656 20
1148.678 11
1148.700 14
1148.722 7
1148.743 10
1148.765 11
1148.787 4
1148.809 1
1148.831 6
1148.853 10
1148.875 0
1148.897 2
1148.919 3
1148.941 0
1148.963 3
1148.985 9
1149.007 15
1149.029 16
1149.051 12
1149.073 1
1149.095 9
1149.117 12
1149.139 6
1149.161 6
1149.183 6
1149.204 26
1149.226 9
1149.248 4
1149.270 7
1149.292 6
1149.314 1
1149.336 1
1149.358 1
1149.380 12
1149.402 26
1149.424 6
1149.446 6
1149.468 17
1149.490 12
1149.512 31
1149.534 38
1149.556 24
1149.578 16
1149.600 14
1149.622 9
1149.644 4
1149.666 4
1149.688 10
1149.710 6
1149.731 14
1149.753 6
1149.775 2
1149.797 0
1149.819 1
1149.841 10
1149.863 21
1149.885 5
1149.907 2
1149.929 5
1149.951 3
1149.973 6
1149.995 3
1150.017 5
1150.039 4
1150.061 3
1150.083 8
1150.105 8
1150.127 7
1150.149 11
1150.171 5
1150.193 5
1150.215 6
1150.237 1
1150.259 2
1150.281 15
1150.303 17
1150.325 10
1150.346 2
1150.368 2
1150.390 9
1150.412 18
1150.434 13
1150.456 12
1150.478 15
1150.500 9
1150.522 37
1150.544 36
1150.566 25
1150.588 19
1150.610 8
1150.632 1
1150.654 12
1150.676 13
1150.698 2
1150.720 14
1150.742 7
1150.764 18
1150.786 12
1150.808 10
1150.830 7
1150.852 5
1150.874 16
1150.896 14
1150.918 11
1150.940 16
1150.962 23
1150.984 8
1151.006 4
1151.028 7
1151.050 13
1151.072 10
1151.093 14
1151.115 0
1151.137 7
1151.159 12
1151.181 3
1151.203 6
1151.225 9
1151.247 6
1151.269 1
1151.291 9
1151.313 16
1151.335 15
1151.357 4
1151.379 4
1151.401 5
1151.423 1
1151.445 4
1151.467 4
1151.489 15
1151.511 18
1151.533 12
1151.555 17
1151.577 11
1151.599 6
1151.621 4
1151.643 3
1151.665 11
1151.687 4
1151.709 7
1151.731 3
1151.753 6
1151.775 4
1151.797 9
1151.819 11
1151.841 9
1151.863 1
1151.885 6
1151.907 13
1151.929 4
1151.951 8
1151.973 13
1151.995 9
1152.017 4
1152.039 16
1152.061 6
1152.083 12
1152.105 8
1152.127 3
1152.148 11
1152.170 20
1152.192 9
1152.214 6
1152.236 9
1152.258 6
1152.280 8
1152.302 10
1152.324 3
1152.346 15
1152.368 5
1152.390 18
1152.412 10
1152.434 3
1152.456 8
1152.478 8
1152.500 12
1152.522 21
1152.544 24
1152.566 8
1152.588 14
1152.610 7
1152.632 4
1152.654 11
1152.676 8
1152.698 6
1152.720 4
1152.742 4
1152.764 2
1152.786 11
1152.808 7
1152.830 7
1152.852 11
1152.874 7
1152.896 14
1152.918 10
1152.940 8
1152.962 7
1152.984 2
1153.006 13
1153.028 9
1153.050 1
1153.072 0
1153.094 0
1153.116 3
1153.138 4
1153.160 18
1153.182 6
1153.204 8
1153.226 9
1153.248 5
1153.270 1
1153.292 5
1153.314 8
1153.336 11
1153.358 9
1153.380 2
1153.402 10
1153.424 6
1153.446 3
1153.468 7
1153.490 10
1153.512 5
1153.534 12
1153.556 9
1153.578 24
1153.600 19
1153.622 1
1153.644 0
1153.666 2
1153.688 11
1153.710 1
1153.732 7
1153.754 8
1153.776 0
1153.798 2
1153.820 5
1153.842 3
1153.864 0
1153.886 4
1153.908 8
1153.930 5
1153.952 0
1153.974 2
1153.996 1
1154.018 6
1154.040 7
1154.062 7
1154.084 1
1154.106 6
1154.128 8
1154.150 7
1154.172 5
1154.194 6
1154.216 8
1154.238 1
1154.260 3
1154.282 2
1154.304 2
1154.326 4
1154.348 6
1154.370 7
1154.392 1
1154.414 14
1154.436 18
1154.458 6
1154.480 5
1154.502 6
1154.524 22
1154.546 11
1154.568 3
1154.590 0
1154.612 0
1154.634 10
1154.656 8
1154.678 12
1154.700 8
1154.722 1
1154.744 0
1154.766 11
1154.788 13
1154.810 1
1154.832 3
1154.854 9
1154.876 1
1154.898 4
1154.920 14
1154.942 10
1154.964 6
1154.986 8
1155.008 3
1155.030 2
1155.052 0
1155.074 0
1155.096 0
1155.118 2
1155.140 7
1155.162 6
1155.184 5
1155.206 18
1155.228 18
1155.250 9
1155.272 7
1155.294 1
1155.316 15
1155.338 22
1155.360 11
1155.382 3
1155.404 3
1155.426 4
1155.449 19
1155.471 1
1155.493 15
1155.515 7
1155.537 6
1155.559 19
1155.581 23
1155.603 20
1155.625 6
1155.647 6
1155.669 2
1155.691 13
1155.713 9
1155.735 0
1155.757 5
1155.779 0
1155.801 4
1155.823 8
1155.845 0
1155.867 0
1155.889 10
1155.911 0
1155.933 1
1155.955 1
1155.977 14
1155.999 19
1156.021 13
1156.043 8
1156.065 4
1156.087 9
1156.109 0
1156.131 11
1156.153 3
1156.175 2
1156.197 1
1156.219 4
1156.241 7
1156.263 9
1156.285 10
1156.307 10
1156.329 2
1156.351 3
1156.373 15
1156.395 6
1156.417 17
1156.439 9
1156.461 15
1156.483 3
1156.506 9
1156.528 4
1156.550 8
1156.572 2
1156.594 8
1156.616 5
1156.638 6
1156.660 7
1156.682 2
1156.704 5
1156.726 1
1156.748 4
1156.770 9
1156.792 21
1156.814 17
1156.836 19
1156.858 5
1156.880 7
1156.902 6
1156.924 1
1156.946 5
1156.968 13
1156.990 12
1157.012 13
1157.034 5
1157.056 3
1157.078 8
1157.100 6
1157.122 0
1157.144 7
1157.166 3
1157.188 5
1157.210 8
1157.232 4
1157.255 0
1157.277 14
1157.299 7
1157.321 11
1157.343 6
1157.365 12
1157.387 6
1157.409 6
1157.431 6
1157.453 4
1157.475 8
1157.497 5
1157.519 16
1157.541 5
1157.563 14
1157.585 9
1157.607 18
1157.629 19
1157.651 7
1157.673 12
1157.695 15
1157.717 5
1157.739 5
1157.761 21
1157.783 23
1157.805 0
1157.827 1
1157.849 3
1157.872 3
1157.894 4
1157.916 1
1157.938 6
1157.960 2
1157.982 11
1158.004 8
1158.026 4
1158.048 4
1158.070 13
1158.092 13
1158.114 12
1158.136 1
1158.158 5
1158.180 0
1158.202 3
1158.224 15
1158.246 11
1158.268 4
1158.290 11
1158.312 8
1158.334 4
1158.356 5
1158.378 4
1158.401 6
1158.423 11
1158.445 6
1158.467 3
1158.489 9
1158.511 10
1158.533 3
1158.555 12
1158.577 24
1158.599 25
1158.621 15
1158.643 18
1158.665 11
1158.687 4
1158.709 7
1158.731 8
1158.753 4
1158.775 4
1158.797 3
1158.819 10
1158.841 6
1158.863 8
1158.886 2
1158.908 9
1158.930 10
1158.952 9
1158.974 0
1158.996 10
1159.018 1
1159.040 12
1159.062 10
1159.084 2
1159.106 3
1159.128 6
1159.150 10
1159.172 20
1159.194 21
1159.216 12
1159.238 5
1159.260 11
1159.282 13
1159.304 10
1159.327 6
1159.349 9
1159.371 7
1159.393 21
1159.415 7
1159.437 2
1159.459 11
1159.481 10
1159.503 15
1159.525 10
1159.547 10
1159.569 5
1159.591 7
1159.613 16
1159.635 6
1159.657 13
1159.679 13
1159.701 15
1159.724 12
1159.746 9
1159.768 7
1159.790 9
1159.812 13
1159.834 12
1159.856 4
1159.878 1
1159.900 5
1159.922 3
1159.944 7
1159.966 25
1159.988 20
1160.010 19
1160.032 12
1160.054 15
1160.076 14
1160.099 3
1160.121 15
1160.143 6
1160.165 11
1160.187 24
1160.209 21
1160.231 9
1160.253 3
1160.275 12
1160.297 19
1160.319 6
1160.341 7
1160.363 12
1160.385 3
1160.407 0
1160.429 8
1160.452 7
1160.474 3
1160.496 1
1160.518 10
1160.540 26
1160.562 20
1160.584 10
1160.606 4
1160.628 15
1160.650 9
1160.672 6
1160.694 0
1160.716 13
1160.738 16
1160.760 9
1160.782 11
1160.805 7
1160.827 4
1160.849 3
1160.871 0
1160.893 11
1160.915 4
1160.937 6
1160.959 8
1160.981 11
1161.003 2
1161.025 5
1161.047 12
1161.069 23
1161.091 7
1161.114 3
1161.136 3
1161.158 0
1161.180 5
1161.202 5
1161.224 0
1161.246 11
1161.268 3
1161.290 6
1161.312 13
1161.334 8
1161.356 21
1161.378 9
1161.400 16
1161.423 3
1161.445 7
1161.467 19
1161.489 11
1161.511 3
1161.533 20
1161.555 13
1161.577 15
1161.599 45
1161.621 23
1161.643 13
1161.665 8
1161.687 16
1161.709 9
1161.732 7
1161.754 0
1161.776 10
1161.798 24
1161.820 6
1161.842 1
1161.864 1
1161.886 1
1161.908 2
1161.930 1
1161.952 3
1161.974 5
1161.996 9
1162.019 4
1162.041 2
1162.063 3
1162.085 9
1162.107 10
1162.129 0
1162.151 5
1162.173 8
1162.195 3
1162.217 3
1162.239 2
1162.261 2
1162.284 3
1162.306 3
1162.328 2
1162.350 11
1162.372 9
1162.394 15
1162.416 11
1162.438 14
1162.460 17
1162.482 7
1162.504 2
1162.526 2
1162.548 12
1162.571 12
1162.593 7
1162.615 15
1162.637 13
1162.659 5
1162.681 5
1162.703 19
1162.725 11
1162.747 7
1162.769 11
1162.791 4
1162.814 4
1162.836 1
1162.858 6
1162.880 3
1162.902 0
1162.924 8
1162.946 9
1162.968 4
1162.990 3
1163.012 12
1163.034 1
1163.056 0
1163.079 0
1163.101 7
1163.123 7
1163.145 3
1163.167 2
1163.189 20
1163.211 14
1163.233 2
1163.255 3
1163.277 5
1163.299 8
1163.322 4
1163.344 2
1163.366 16
1163.388 10
1163.410 2
1163.432 2
1163.454 5
1163.476 15
1163.498 17
1163.520 8
1163.542 15
1163.565 20
1163.587 34
1163.609 50
1163.631 28
1163.653 12
1163.675 10
1163.697 9
1163.719 14
1163.741 11
1163.763 1
1163.786 1
1163.808 3
1163.830 8
1163.852 2
1163.874 1
1163.896 3
1163.918 4
1163.940 10
1163.962 9
1163.984 11
1164.006 9
1164.029 1
1164.051 15
1164.073 12
1164.095 1
1164.117 6
1164.139 6
1164.161 3
1164.183 5
1164.205 4
1164.227 0
1164.250 1
1164.272 11
1164.294 8
1164.316 4
1164.338 2
1164.360 1
1164.382 1
1164.404 0
1164.426 3
1164.448 6
1164.471 3
1164.493 2
1164.515 9
1164.537 12
1164.559 10
1164.581 23
1164.603 16
1164.625 17
1164.647 19
1164.669 6
1164.692 3
1164.714 1
1164.736 7
1164.758 12
1164.780 1
1164.802 8
1164.824 4
1164.846 20
1164.868 7
1164.891 10
1164.913 5
1164.935 3
1164.957 7
1164.979 0
1165.001 0
1165.023 0
1165.045 8
1165.067 12
1165.089 3
1165.112 2
1165.134 15
1165.156 7
1165.178 1
1165.200 1
1165.222 9
1165.244 4
1165.266 11
1165.288 2
1165.311 2
1165.333 3
1165.355 3
1165.377 3
1165.399 2
1165.421 4
1165.443 8
1165.465 7
1165.487 1
1165.510 29
1165.532 21
1165.554 45
1165.576 58
1165.598 58
1165.620 41
1165.642 18
1165.664 10
1165.686 12
1165.709 10
1165.731 3
1165.753 3
1165.775 2
1165.797 14
1165.819 20
1165.841 7
1165.863 7
1165.886 4
1165.908 15
1165.930 13
1165.952 10
1165.974 10
1165.996 6
1166.018 5
1166.040 0
1166.062 1
1166.085 7
1166.107 13
1166.129 17
1166.151 23
1166.173 4
1166.195 2
1166.217 1
1166.239 2
1166.261 7
1166.284 2
1166.306 5
1166.328 3
1166.350 13
1166.372 1
1166.394 13
1166.416 0
1166.438 3
1166.461 15
1166.483 13
1166.505 11
1166.527 18
1166.549 8
1166.571 40
1166.593 37
1166.615 35
1166.638 26
1166.660 14
1166.682 16
1166.704 18
1166.726 11
1166.748 5
1166.770 5
1166.792 9
1166.815 17
1166.837 8
1166.859 0
1166.881 3
1166.903 13
1166.925 1
1166.947 1
1166.969 10
1166.992 9
1167.014 17
1167.036 4
1167.058 21
1167.080 22
1167.102 8
1167.124 0
1167.146 8
1167.169 2
1167.191 14
1167.213 14
1167.235 3
1167.257 10
1167.279 5
1167.301 0
1167.323 6
1167.346 7
1167.368 1
1167.390 5
1167.412 26
1167.434 8
1167.456 7
1167.478 3
1167.500 11
1167.523 26
1167.545 0
1167.567 18
1167.589 22
1167.611 11
1167.633 8
1167.655 6
1167.678 6
1167.700 10
1167.722 9
1167.744 8
1167.766 9
1167.788 11
1167.810 15
1167.832 11
1167.855 1
1167.877 2
1167.899 12
1167.921 6
1167.943 21
1167.965 14
1167.987 7
1168.010 7
1168.032 17
1168.054 7
1168.076 6
1168.098 6
1168.120 19
1168.142 11
1168.164 4
1168.187 2
1168.209 4
1168.231 16
1168.253 14
1168.275 10
1168.297 14
1168.319 10
1168.342 14
1168.364 2
1168.386 16
1168.408 7
1168.430 6
1168.452 3
1168.474 3
1168.497 4
1168.519 4
1168.541 1
1168.563 2
1168.585 7
1168.607 17
1168.629 1
1168.652 20
1168.674 26
1168.696 13
1168.718 13
1168.740 8
1168.762 2
1168.784 0
1168.807 1
1168.829 17
1168.851 4
1168.873 4
1168.895 2
1168.917 16
1168.939 8
1168.962 0
1168.984 0
1169.006 16
1169.028 14
1169.050 4
1169.072 6
1169.094 15
1169.117 9
1169.139 14
1169.161 6
1169.183 12
1169.205 9
1169.227 8
1169.249 5
1169.272 0
1169.294 0
1169.316 5
1169.338 8
1169.360 4
1169.382 6
1169.404 14
1169.427 9
1169.449 0
1169.471 1
1169.493 7
1169.515 5
1169.537 7
1169.560 2
1169.582 4
1169.604 11
1169.626 10
1169.648 10
1169.670 0
1169.692 2
1169.715 4
1169.737 2
1169.759 0
1169.781 10
1169.803 18
1169.825 11
1169.848 2
1169.870 3
1169.892 6
1169.914 3
1169.936 5
1169.958 8
1169.980 11
1170.003 11
1170.025 28
1170.047 13
1170.069 2
1170.091 4
1170.113 0
1170.136 9
1170.158 10
1170.180 3
1170.202 3
1170.224 11
1170.246 3
1170.268 1
1170.291 4
1170.313 6
1170.335 8
1170.357 10
1170.379 4
1170.401 2
1170.424 14
1170.446 11
1170.468 4
1170.490 9
1170.512 10
1170.534 13
1170.557 10
1170.579 11
1170.601 9
1170.623 16
1170.645 10
1170.667 4
1170.689 7
1170.712 18
1170.734 6
1170.756 2
1170.778 4
1170.800 13
1170.822 11
1170.845 8
1170.867 8
1170.889 4
1170.911 3
1170.933 3
1170.955 9
1170.978 5
1171.000 1
1171.022 21
1171.044 9
1171.066 0
1171.088 13
1171.111 17
1171.133 20
1171.155 6
1171.177 3
1171.199 1
1171.221 8
1171.244 6
1171.266 9
1171.288 3
1171.310 1
1171.332 4
1171.354 9
1171.377 5
1171.399 5
1171.421 9
1171.443 7
1171.465 4
1171.487 17
1171.510 11
1171.532 9
1171.554 5
1171.576 16
1171.598 17
1171.620 4
1171.643 6
1171.665 7
1171.687 0
1171.709 6
1171.731 5
1171.753 4
1171.776 13
1171.798 4
1171.820 2
1171.842 2
1171.864 2
1171.886 0
1171.909 4
1171.931 8
1171.953 12
1171.975 0
1171.997 0
1172.019 6
1172.042 12
1172.064 11
1172.086 6
1172.108 10
1172.130 1
1172.153 0
1172.175 6
1172.197 2
1172.219 17
1172.241 10
1172.263 4
1172.286 9
1172.308 16
1172.330 9
1172.352 0
1172.374 4
1172.396 7
1172.419 2
1172.441 1
1172.463 5
1172.485 7
1172.507 18
1172.530 7
1172.552 7
1172.574 14
1172.596 10
1172.618 6
1172.640 2
1172.663 10
1172.685 11
1172.707 3
1172.729 9
1172.751 10
1172.774 9
1172.796 12
1172.818 5
1172.840 6
1172.862 4
1172.884 2
1172.907 4
1172.929 6
1172.951 1
1172.973 0
1172.995 3
1173.018 12
1173.040 5
1173.062 6
1173.084 4
1173.106 1
1173.128 9
1173.151 3
1173.173 2
1173.195 8
1173.217 2
1173.239 4
1173.262 1
1173.284 3
1173.306 4
1173.328 5
1173.350 4
1173.372 10
1173.395 11
1173.417 5
1173.439 4
1173.461 3
1173.483 1
1173.506 7
1173.528 4
1173.550 10
1173.572 17
1173.594 22
1173.617 24
1173.639 6
1173.661 0
1173.683 3
1173.705 1
1173.727 4
1173.750 1
1173.772 14
1173.794 1
1173.816 3
1173.838 14
1173.861 11
1173.883 2
1173.905 0
1173.927 5
1173.949 9
1173.972 20
1173.994 13
1174.016 3
1174.038 2
1174.060 2
1174.083 0
1174.105 11
1174.127 3
1174.149 4
1174.171 2
1174.194 14
1174.216 3
1174.238 3
1174.260 2
1174.282 8
1174.304 15
1174.327 13
1174.349 16
1174.371 23
1174.393 10
1174.415 4
1174.438 0
1174.460 13
1174.482 5
1174.504 9
1174.526 5
1174.549 2
1174.571 3
1174.593 11
1174.615 1
1174.637 12
1174.660 8
1174.682 12
1174.704 6
1174.726 1
1174.748 8
1174.771 0
1174.793 2
1174.815 4
1174.837 10
1174.859 16
1174.882 9
1174.904 19
1174.926 18
1174.948 4
1174.970 6
1174.993 3
1175.015 13
1175.037 2
1175.059 3
1175.081 3
1175.104 5
1175.126 0
1175.148 3
1175.170 11
1175.192 13
1175.215 0
1175.237 1
1175.259 6
1175.281 13
1175.303 8
1175.326 5
1175.348 7
1175.370 17
1175.392 2
1175.414 7
1175.437 0
1175.459 0
1175.481 10
1175.503 14
1175.526 14
1175.548 11
1175.570 10
1175.592 4
1175.614 18
1175.637 13
1175.659 13
1175.681 7
1175.703 8
1175.725 7
1175.748 3
1175.770 2
1175.792 3
1175.814 6
1175.836 6
1175.859 8
1175.881 1
1175.903 12
1175.925 6
1175.947 4
1175.970 7
1175.992 11
1176.014 3
1176.036 5
1176.059 9
1176.081 1
1176.103 7
1176.125 1
1176.147 0
1176.170 0
1176.192 1
1176.214 3
1176.236 7
1176.258 8
1176.281 1
1176.303 14
1176.325 2
1176.347 13
1176.370 13
1176.392 12
1176.414 11
1176.436 15
1176.458 3
1176.481 4
1176.503 4
1176.525 12
1176.547 9
1176.569 12
1176.592 29
1176.614 29
1176.636 21
1176.658 17
1176.681 3
1176.703 4
1176.725 3
1176.747 14
1176.769 6
1176.792 0
1176.814 0
1176.836 11
1176.858 6
1176.881 1
1176.903 12
1176.925 2
1176.947 0
1176.969 7
1176.992 7
1177.014 11
1177.036 17
1177.058 15
1177.081 4
1177.103 3
1177.125 2
1177.147 4
1177.169 6
1177.192 6
1177.214 3
1177.236 3
1177.258 9
1177.281 14
1177.303 15
1177.325 5
1177.347 3
1177.369 4
1177.392 5
1177.414 17
1177.436 5
1177.458 14
1177.481 14
1177.503 8
1177.525 15
1177.547 12
1177.569 19
1177.592 8
1177.614 0
1177.636 4
1177.658 5
1177.681 13
1177.703 14
1177.725 25
1177.747 7
1177.769 1
1177.792 0
1177.814 3
1177.836 4
1177.858 5
1177.881 0
1177.903 3
1177.925 0
1177.947 2
1177.970 1
1177.992 11
1178.014 24
1178.036 11
1178.058 5
1178.081 0
1178.103 12
1178.125 10
1178.147 5
1178.170 4
1178.192 4
1178.214 6
1178.236 1
1178.259 5
1178.281 13
1178.303 27
1178.325 9
1178.347 3
1178.370 9
1178.392 1
1178.414 12
1178.436 6
1178.459 9
1178.481 5
1178.503 12
1178.525 16
1178.548 17
1178.570 29
1178.592 22
1178.614 3
1178.637 14
1178.659 3
1178.681 6
1178.703 19
1178.725 1
1178.748 3
1178.770 3
1178.792 10
1178.814 13
1178.837 10
1178.859 5
1178.881 15
1178.903 4
1178.926 0
1178.948 3
1178.970 10
1178.992 3
1179.015 2
1179.037 5
1179.059 3
1179.081 9
1179.104 16
1179.126 22
1179.148 16
1179.170 3
1179.192 1
1179.215 7
1179.237 2
1179.259 3
1179.281 1
1179.304 5
1179.326 3
1179.348 4
1179.370 5
1179.393 2
1179.415 8
1179.437 18
1179.459 15
1179.482 14
1179.504 14
1179.526 13
1179.548 15
1179.571 62
1179.593 121
1179.615 109
1179.637 63
1179.660 21
1179.682 10
1179.704 6
1179.726 7
1179.749 3
1179.771 8
1179.793 10
1179.815 7
1179.838 12
1179.860 8
1179.882 7
1179.904 14
1179.927 17
1179.949 13
1179.971 7
1179.993 3
1180.016 4
1180.038 3
1180.060 1
1180.082 10
1180.105 0
1180.127 4
1180.149 7
1180.171 7
1180.194 7
1180.216 9
1180.238 12
1180.260 13
1180.283 3
1180.305 3
1180.327 0
1180.349 9
1180.372 9
1180.394 4
1180.416 5
1180.438 4
1180.461 21
1180.483 30
1180.505 36
1180.527 46
1180.550 36
1180.572 77
1180.594 93
1180.616 62
1180.639 40
1180.661 20
1180.683 6
1180.705 22
1180.728 17
1180.750 4
1180.772 2
1180.794 8
1180.817 0
1180.839 7
1180.861 12
1180.883 4
1180.906 3
1180.928 7
1180.950 13
1180.972 7
1180.995 10
1181.017 14
1181.039 8
1181.062 1
1181.084 0
1181.106 5
1181.128 6
1181.151 5
1181.173 10
1181.195 1
1181.217 11
1181.240 13
1181.262 7
1181.284 1
1181.306 1
1181.329 3
1181.351 9
1181.373 13
1181.395 17
1181.418 4
1181.440 8
1181.462 14
1181.484 20
1181.507 5
1181.529 24
1181.551 17
1181.574 35
1181.596 25
1181.618 14
1181.640 19
1181.663 4
1181.685 8
1181.707 6
1181.729 9
1181.752 9
1181.774 14
1181.796 2
1181.818 7
1181.841 9
1181.863 9
1181.885 14
1181.908 2
1181.930 4
1181.952 9
1181.974 1
1181.997 0
1182.019 5
1182.041 25
1182.063 12
1182.086 18
1182.108 8
1182.130 8
1182.152 1
1182.175 25
1182.197 13
1182.219 10
1182.242 4
1182.264 1
1182.286 8
1182.308 8
1182.331 2
1182.353 6
1182.375 10
1182.397 8
1182.420 5
1182.442 8
1182.464 9
1182.487 5
1182.509 8
1182.531 14
1182.553 15
1182.576 16
1182.598 22
1182.620 16
1182.642 12
1182.665 17
1182.687 4
1182.709 16
1182.732 1
1182.754 9
1182.776 4
1182.798 8
1182.821 18
1182.843 5
1182.865 0
1182.887 0
1182.910 15
1182.932 5
1182.954 1
1182.977 4
1182.999 13
1183.021 5
1183.043 21
1183.066 13
1183.088 8
1183.110 0
1183.133 11
1183.155 9
1183.177 6
1183.199 2
1183.222 5
1183.244 3
1183.266 11
1183.288 12
1183.311 10
1183.333 3
1183.355 3
1183.378 1
1183.400 0
1183.422 8
1183.444 3
1183.467 6
1183.489 11
1183.511 7
1183.534 15
1183.556 17
1183.578 25
1183.600 37
1183.623 30
1183.645 11
1183.667 14
1183.690 15
1183.712 19
1183.734 24
1183.756 27
1183.779 8
1183.801 8
1183.823 8
1183.846 2
1183.868 6
1183.890 13
1183.912 4
1183.935 4
1183.957 6
1183.979 6
1184.002 11
1184.024 17
1184.046 10
1184.068 5
1184.091 6
1184.113 8
1184.135 4
1184.158 2
1184.180 8
1184.202 1
1184.224 0
1184.247 3
1184.269 5
1184.291 4
1184.314 3
1184.336 2
1184.358 1
1184.380 4
1184.403 3
1184.425 2
1184.447 2
1184.470 11
1184.492 5
1184.514 9
1184.536 10
1184.559 1
1184.581 4
1184.603 15
1184.626 6
1184.648 8
1184.670 5
1184.693 1
1184.715 5
1184.737 3
1184.759 2
1184.782 4
1184.804 20
1184.826 4
1184.849 8
1184.871 0
1184.893 0
1184.915 1
1184.938 3
1184.960 2
1184.982 0
1185.005 4
1185.027 3
1185.049 3
1185.072 5
1185.094 11
1185.116 3
1185.138 0
1185.161 7
1185.183 9
1185.205 1
1185.228 3
1185.250 10
1185.272 3
1185.295 9
1185.317 7
1185.339 6
1185.361 4
1185.384 2
1185.406 26
1185.428 15
1185.451 2
1185.473 6
1185.495 10
1185.518 6
1185.540 27
1185.562 17
1185.584 11
1185.607 8
1185.629 6
1185.651 8
1185.674 7
1185.696 16
1185.718 11
1185.741 12
1185.763 6
1185.785 7
1185.807 5
1185.830 11
1185.852 7
1185.874 4
1185.897 0
1185.919 5
1185.941 3
1185.964 5
1185.986 14
1186.008 13
1186.031 8
1186.053 1
1186.075 10
1186.097 7
1186.120 10
1186.142 5
1186.164 0
1186.187 1
1186.209 10
1186.231 1
1186.254 7
1186.276 3
1186.298 15
1186.320 14
1186.343 11
1186.365 13
1186.387 7
1186.410 3
1186.432 1
1186.454 1
1186.477 9
1186.499 38
1186.521 22
1186.544 30
1186.566 17
1186.588 28
1186.611 20
1186.633 1
1186.655 11
1186.677 3
1186.700 0
1186.722 4
1186.744 3
1186.767 0
1186.789 5
1186.811 19
1186.834 4
1186.856 7
1186.878 3
1186.901 0
1186.923 5
1186.945 15
1186.968 15
1186.990 8
1187.012 12
1187.034 13
1187.057 4
1187.079 1
1187.101 8
1187.124 14
1187.146 12
1187.168 14
1187.191 5
1187.213 5
1187.235 1
1187.258 5
1187.280 1
1187.302 8
1187.325 6
1187.347 6
1187.369 2
1187.392 4
1187.414 10
1187.436 14
1187.459 12
1187.481 13
1187.503 9
1187.525 0
1187.548 12
1187.570 16
1187.592 40
1187.615 12
1187.637 2
1187.659 0
1187.682 9
1187.704 15
1187.726 9
1187.749 1
1187.771 2
1187.793 5
1187.816 9
1187.838 2
1187.860 0
1187.883 0
1187.905 0
1187.927 1
1187.950 5
1187.972 0
1187.994 11
1188.017 11
1188.039 9
1188.061 8
1188.084 5
1188.106 0
1188.128 4
1188.151 1
1188.173 2
1188.195 3
1188.217 4
1188.240 10
1188.262 19
1188.284 12
1188.307 6
1188.329 2
1188.351 13
1188.374 5
1188.396 1
1188.418 11
1188.441 3
1188.463 0
1188.485 11
1188.508 6
1188.530 5
1188.552 16
1188.575 10
1188.597 2
1188.619 9
1188.642 27
1188.664 24
1188.686 14
1188.709 12
1188.731 17
1188.753 13
1188.776 12
1188.798 5
1188.820 3
1188.843 12
1188.865 0
1188.887 0
1188.910 5
1188.932 17
1188.954 12
1188.977 19
1188.999 5
1189.021 5
1189.044 15
1189.066 10
1189.088 8
1189.111 4
1189.133 5
1189.155 0
1189.178 2
1189.200 2
1189.222 2
1189.245 10
1189.267 10
1189.289 6
1189.312 4
1189.334 3
1189.356 0
1189.379 2
1189.401 8
1189.423 0
1189.446 7
1189.468 3
1189.490 14
1189.513 13
1189.535 7
1189.557 12
1189.580 13
1189.602 7
1189.624 6
1189.647 9
1189.669 8
1189.692 8
1189.714 12
1189.736 5
1189.759 4
1189.781 2
1189.803 9
1189.826 12
1189.848 5
1189.870 8
1189.893 8
1189.915 3
1189.937 3
1189.960 1
1189.982 2
1190.004 6
1190.027 7
1190.049 6
1190.071 3
1190.094 0
1190.116 10
1190.138 7
1190.161 3
1190.183 0
1190.205 1
1190.228 15
1190.250 22
1190.272 16
1190.295 16
1190.317 11
1190.339 15
1190.362 3
1190.384 0
1190.407 2
1190.429 1
1190.451 8
1190.474 5
1190.496 4
1190.518 1
1190.541 2
1190.563 16
1190.585 12
1190.608 10
1190.630 11
1190.652 9
1190.675 14
1190.697 17
1190.719 6
1190.742 14
1190.764 6
1190.786 6
1190.809 7
1190.831 3
1190.853 5
1190.876 10
1190.898 7
1190.921 2
1190.943 5
1190.965 3
1190.988 15
1191.010 3
1191.032 0
1191.055 7
1191.077 6
1191.099 2
1191.122 14
1191.144 11
1191.166 17
1191.189 10
1191.211 9
1191.233 10
1191.256 19
1191.278 16
1191.301 2
1191.323 5
1191.345 5
1191.368 19
1191.390 6
1191.412 22
1191.435 11
1191.457 11
1191.479 9
1191.502 6
1191.524 10
1191.546 11
1191.569 14
1191.591 5
1191.614 17
1191.636 12
1191.658 6
1191.681 7
1191.703 3
1191.725 7
1191.748 9
1191.770 9
1191.792 5
1191.815 9
1191.837 6
1191.860 12
1191.882 10
1191.904 8
1191.927 0
1191.949 7
1191.971 2
1191.994 11
1192.016 8
1192.038 3
1192.061 0
1192.083 0
1192.105 17
1192.128 6
1192.150 5
1192.173 4
1192.195 1
1192.217 5
1192.240 24
1192.262 24
1192.284 19
1192.307 12
1192.329 2
1192.351 6
1192.374 5
1192.396 6
1192.419 8
1192.441 5
1192.463 3
1192.486 13
1192.508 23
1192.530 11
1192.553 13
1192.575 2
1192.598 10
1192.620 14
1192.642 11
1192.665 7
1192.687 5
1192.709 7
1192.732 8
1192.754 3
1192.776 6
1192.799 5
1192.821 12
1192.844 9
1192.866 0
1192.888 5
1192.911 0
1192.933 1
1192.955 4
1192.978 3
1193.000 1
1193.023 2
1193.045 2
1193.067 27
1193.090 13
1193.112 0
1193.134 2
1193.157 1
1193.179 8
1193.202 0
1193.224 2
1193.246 0
1193.269 4
1193.291 4
1193.313 2
1193.336 5
1193.358 3
1193.381 12
1193.403 18
1193.425 11
1193.448 11
1193.470 11
1193.492 15
1193.515 23
1193.537 13
1193.560 20
1193.582 27
1193.604 36
1193.627 14
1193.649 6
1193.671 4
1193.694 6
1193.716 11
1193.739 6
1193.761 4
1193.783 3
1193.806 1
1193.828 5
1193.850 3
1193.873 10
1193.895 2
1193.918 1
1193.940 2
1193.962 6
1193.985 2
1194.007 6
1194.029 8
1194.052 3
1194.074 0
1194.097 0
1194.119 2
1194.141 6
1194.164 6
1194.186 9
1194.209 3
1194.231 20
1194.253 10
1194.276 3
1194.298 13
1194.320 8
1194.343 3
1194.365 4
1194.388 5
1194.410 6
1194.432 7
1194.455 1
1194.477 0
1194.500 0
1194.522 2
1194.544 18
1194.567 10
1194.589 33
1194.611 7
1194.634 9
1194.656 19
1194.679 17
1194.701 5
1194.723 4
1194.746 1
1194.768 3
1194.791 8
1194.813 1
1194.835 2
1194.858 7
1194.880 2
1194.903 7
1194.925 4
1194.947 0
1194.970 1
1194.992 15
1195.014 10
1195.037 5
1195.059 8
1195.082 8
1195.104 8
1195.126 7
1195.149 5
1195.171 4
1195.194 3
1195.216 18
1195.238 11
1195.261 11
1195.283 2
1195.306 2
1195.328 10
1195.350 11
1195.373 2
1195.395 1
1195.418 6
1195.440 0
1195.462 7
1195.485 5
1195.507 4
1195.530 10
1195.552 6
1195.574 2
1195.597 9
1195.619 7
1195.641 21
1195.664 9
1195.686 9
1195.709 1
1195.731 4
1195.753 8
1195.776 11
1195.798 9
1195.821 0
1195.843 3
1195.865 9
1195.888 12
1195.910 1
1195.933 1
1195.955 6
1195.977 11
1196.000 3
1196.022 1
1196.045 1
1196.067 9
1196.089 3
1196.112 7
1196.134 4
1196.157 4
1196.179 1
1196.201 2
1196.224 2
1196.246 8
1196.269 15
1196.291 5
1196.313 8
1196.336 0
1196.358 8
1196.381 6
1196.403 13
1196.425 19
1196.448 5
1196.470 4
1196.493 3
1196.515 11
1196.537 14
1196.560 16
1196.582 15
1196.605 23
1196.627 12
1196.650 5
1196.672 1
1196.694 3
1196.717 4
1196.739 9
1196.762 13
1196.784 13
1196.806 4
1196.829 2
1196.851 3
1196.874 15
1196.896 7
1196.918 12
1196.941 12
1196.963 15
1196.986 14
1197.008 21
1197.030 3
1197.053 24
1197.075 27
1197.098 8
1197.120 11
1197.143 9
1197.165 7
1197.187 2
1197.210 2
1197.232 3
1197.255 11
1197.277 0
1197.299 9
1197.322 9
1197.344 7
1197.367 16
1197.389 4
1197.411 0
1197.434 2
1197.456 6
1197.479 5
1197.501 1
1197.524 5
1197.546 8
1197.568 12
1197.591 6
1197.613 15
1197.636 15
1197.658 7
1197.680 4
1197.703 5
1197.725 8
1197.748 9
1197.770 6
1197.792 1
1197.815 10
1197.837 1
1197.860 0
1197.882 6
1197.905 0
1197.927 20
1197.949 8
1197.972 4
1197.994 5
1198.017 5
1198.039 5
1198.062 1
1198.084 2
1198.106 5
1198.129 0
1198.151 6
1198.174 7
1198.196 3
1198.218 2
1198.241 1
1198.263 2
1198.286 1
1198.308 4
1198.331 3
1198.353 3
1198.375 7
1198.398 6
1198.420 12
1198.443 15
1198.465 18
1198.488 22
1198.510 7
1198.532 6
1198.555 21
1198.577 5
1198.600 10
1198.622 10
1198.644 0
1198.667 2
1198.689 8
1198.712 7
1198.734 1
1198.757 10
1198.779 8
1198.801 4
1198.824 0
1198.846 24
1198.869 11
1198.891 12
1198.914 9
1198.936 2
1198.958 12
1198.981 5
1199.003 5
1199.026 3
1199.048 3
1199.071 0
1199.093 4
1199.115 5
1199.138 8
1199.160 5
1199.183 1
1199.205 1
1199.228 0
1199.250 2
1199.272 1
1199.295 4
1199.317 4
1199.340 2
1199.362 6
1199.385 9
1199.407 9
1199.429 5
1199.452 1
1199.474 6
1199.497 14
1199.519 13
1199.542 8
1199.564 3
1199.586 2
1199.609 14
1199.631 10
1199.654 8
1199.676 5
1199.699 1
1199.721 10
1199.744 9
1199.766 12
1199.788 15
1199.811 8
1199.833 4
1199.856 6
1199.878 1
1199.901 4
1199.923 5
1199.945 0
1199.968 5
1199.990 0
1200.013 0
1200.035 9
1200.058 8
1200.080 3
1200.103 0
1200.125 4
1200.147 1
1200.170 11
1200.192 16
1200.215 8
1200.237 10
1200.260 11
1200.282 3
1200.304 6
1200.327 0
1200.349 1
1200.372 9
1200.394 11
1200.417 8
1200.439 4
1200.462 8
1200.484 29
1200.506 15
1200.529 6
1200.551 12
1200.574 5
1200.596 11
1200.619 8
1200.641 18
1200.664 18
1200.686 4
1200.708 6
1200.731 2
1200.753 5
1200.776 11
1200.798 1
1200.821 1
1200.843 9
1200.866 8
1200.888 3
1200.910 18
1200.933 12
1200.955 12
1200.978 9
1201.000 3
1201.023 1
1201.045 12
1201.068 5
1201.090 7
1201.112 15
1201.135 3
1201.157 12
1201.180 5
1201.202 0
1201.225 0
1201.247 17
1201.270 9
1201.292 18
[truncated: 978,902 more chars]
