# Supplementary material for: Identifying Archaeological Bone via Non-Destructive ZooMS and the Materiality of Symbolic Expression: Examples from Iroquoian Bone Points
Source: Sci Rep. 2019 Jul 30;9:11027. doi: 10.1038/s41598-019-47299-x (PMC6667708; doi:10.1038/s41598-019-47299-x)
Supplement: Supplementary file 2 — Supplementary Datafiles [file 41598_2019_47299_MOESM2_ESM.zip › McGrath et al Supplementary Datafiles/Data set S1_OriginalBagSpectra/DR-21s_ORIG-BAG_2.txt]

499.995 0
500.010 0
500.024 0
500.039 0
500.053 0
500.068 0
500.082 0
500.097 0
500.111 0
500.126 0
500.140 0
500.155 0
500.169 0
500.184 0
500.198 0
500.212 0
500.227 0
500.241 0
500.256 0
500.270 0
500.285 2
500.299 1
500.314 0
500.328 0
500.343 0
500.357 0
500.372 0
500.386 0
500.401 0
500.415 0
500.430 0
500.444 0
500.459 0
500.473 0
500.488 0
500.502 0
500.516 0
500.531 0
500.545 0
500.560 0
500.574 0
500.589 0
500.603 0
500.618 0
500.632 0
500.647 0
500.661 0
500.676 0
500.690 0
500.705 0
500.719 0
500.734 0
500.748 0
500.763 0
500.777 0
500.792 0
500.806 1
500.821 6
500.835 0
500.850 0
500.864 0
500.879 0
500.893 0
500.908 0
500.922 0
500.936 0
500.951 0
500.965 0
500.980 0
500.994 0
501.009 0
501.023 0
501.038 0
501.052 0
501.067 0
501.081 0
501.096 0
501.110 0
501.125 0
501.139 0
501.154 0
501.168 0
501.183 0
501.197 0
501.212 0
501.226 0
501.241 0
501.255 0
501.270 0
501.284 0
501.299 0
501.313 0
501.328 0
501.342 4
501.357 3
501.371 0
501.386 0
501.400 0
501.415 0
501.429 0
501.444 0
501.458 0
501.473 1
501.487 1
501.502 0
501.516 0
501.531 0
501.545 0
501.560 0
501.574 0
501.589 0
501.603 0
501.618 0
501.632 0
501.647 0
501.661 0
501.676 0
501.690 0
501.705 0
501.719 0
501.734 0
501.748 0
501.763 0
501.777 0
501.792 0
501.806 0
501.821 0
501.835 0
501.849 0
501.864 0
501.878 0
501.893 0
501.907 0
501.922 0
501.936 2
501.951 0
501.965 0
501.980 1
501.994 0
502.009 0
502.023 0
502.038 0
502.053 0
502.067 0
502.082 0
502.096 0
502.111 4
502.125 5
502.140 0
502.154 0
502.169 0
502.183 0
502.198 0
502.212 0
502.227 0
502.241 0
502.256 0
502.270 0
502.285 0
502.299 6
502.314 0
502.328 0
502.343 0
502.357 0
502.372 0
502.386 1
502.401 0
502.415 0
502.430 0
502.444 0
502.459 0
502.473 0
502.488 0
502.502 2
502.517 2
502.531 0
502.546 0
502.560 0
502.575 0
502.589 0
502.604 0
502.618 0
502.633 0
502.647 0
502.662 0
502.676 0
502.691 0
502.705 0
502.720 0
502.734 0
502.749 0
502.763 0
502.778 0
502.792 0
502.807 0
502.821 0
502.836 0
502.850 0
502.865 0
502.879 0
502.894 0
502.908 0
502.923 0
502.938 0
502.952 0
502.967 0
502.981 0
502.996 1
503.010 10
503.025 3
503.039 0
503.054 0
503.068 0
503.083 0
503.097 0
503.112 0
503.126 0
503.141 0
503.155 0
503.170 0
503.184 0
503.199 0
503.213 0
503.228 0
503.242 0
503.257 0
503.271 0
503.286 0
503.300 0
503.315 0
503.329 0
503.344 8
503.359 0
503.373 0
503.388 0
503.402 0
503.417 0
503.431 0
503.446 0
503.460 0
503.475 0
503.489 0
503.504 0
503.518 0
503.533 0
503.547 0
503.562 0
503.576 0
503.591 1
503.605 0
503.620 0
503.634 0
503.649 0
503.663 6
503.678 0
503.693 3
503.707 8
503.722 0
503.736 0
503.751 0
503.765 3
503.780 10
503.794 1
503.809 0
503.823 0
503.838 0
503.852 0
503.867 0
503.881 0
503.896 0
503.910 0
503.925 0
503.940 0
503.954 0
503.969 0
503.983 0
503.998 0
504.012 0
504.027 0
504.041 0
504.056 0
504.070 0
504.085 0
504.099 0
504.114 0
504.128 0
504.143 0
504.157 0
504.172 8
504.187 0
504.201 0
504.216 0
504.230 1
504.245 0
504.259 0
504.274 0
504.288 0
504.303 0
504.317 0
504.332 0
504.346 0
504.361 0
504.375 0
504.390 0
504.405 0
504.419 0
504.434 0
504.448 0
504.463 0
504.477 0
504.492 0
504.506 0
504.521 0
504.535 0
504.550 0
504.564 0
504.579 10
504.594 2
504.608 0
504.623 0
504.637 0
504.652 0
504.666 0
504.681 0
504.695 0
504.710 0
504.724 0
504.739 0
504.753 0
504.768 0
504.783 0
504.797 0
504.812 0
504.826 0
504.841 0
504.855 0
504.870 0
504.884 0
504.899 0
504.913 1
504.928 3
504.943 0
504.957 0
504.972 0
504.986 0
505.001 0
505.015 0
505.030 0
505.044 0
505.059 0
505.073 0
505.088 0
505.103 0
505.117 0
505.132 0
505.146 0
505.161 0
505.175 0
505.190 0
505.204 0
505.219 0
505.233 0
505.248 0
505.263 0
505.277 0
505.292 0
505.306 0
505.321 0
505.335 0
505.350 0
505.364 0
505.379 0
505.393 0
505.408 0
505.423 0
505.437 0
505.452 0
505.466 0
505.481 0
505.495 0
505.510 0
505.524 12
505.539 1
505.554 0
505.568 0
505.583 0
505.597 0
505.612 0
505.626 0
505.641 0
505.655 0
505.670 0
505.685 0
505.699 0
505.714 0
505.728 0
505.743 0
505.757 0
505.772 0
505.786 0
505.801 0
505.815 0
505.830 0
505.845 0
505.859 0
505.874 0
505.888 0
505.903 0
505.917 0
505.932 10
505.947 2
505.961 0
505.976 0
505.990 0
506.005 0
506.019 0
506.034 0
506.048 0
506.063 0
506.078 0
506.092 0
506.107 0
506.121 0
506.136 0
506.150 0
506.165 0
506.179 1
506.194 1
506.209 0
506.223 0
506.238 0
506.252 0
506.267 0
506.281 0
506.296 0
506.311 0
506.325 0
506.340 0
506.354 0
506.369 0
506.383 0
506.398 0
506.412 0
506.427 0
506.442 0
506.456 0
506.471 0
506.485 0
506.500 0
506.514 0
506.529 0
506.544 0
506.558 0
506.573 0
506.587 0
506.602 0
506.616 0
506.631 0
506.646 0
506.660 0
506.675 0
506.689 0
506.704 0
506.718 0
506.733 0
506.748 0
506.762 0
506.777 0
506.791 0
506.806 0
506.820 0
506.835 0
506.850 0
506.864 0
506.879 0
506.893 0
506.908 0
506.922 1
506.937 8
506.952 2
506.966 0
506.981 6
506.995 8
507.010 5
507.024 2
507.039 0
507.054 0
507.068 0
507.083 0
507.097 0
507.112 0
507.126 0
507.141 6
507.156 2
507.170 0
507.185 0
507.199 0
507.214 0
507.228 0
507.243 2
507.258 2
507.272 2
507.287 1
507.301 0
507.316 0
507.330 0
507.345 0
507.360 0
507.374 0
507.389 0
507.403 0
507.418 0
507.433 0
507.447 0
507.462 1
507.476 0
507.491 0
507.505 0
507.520 0
507.535 0
507.549 0
507.564 0
507.578 0
507.593 1
507.607 0
507.622 0
507.637 0
507.651 0
507.666 0
507.680 0
507.695 0
507.710 0
507.724 3
507.739 0
507.753 0
507.768 0
507.782 0
507.797 0
507.812 0
507.826 0
507.841 0
507.855 0
507.870 0
507.885 0
507.899 0
507.914 0
507.928 0
507.943 0
507.958 0
507.972 0
507.987 0
508.001 0
508.016 0
508.030 0
508.045 0
508.060 0
508.074 0
508.089 0
508.103 0
508.118 0
508.133 0
508.147 0
508.162 3
508.176 0
508.191 0
508.206 0
508.220 0
508.235 4
508.249 0
508.264 0
508.278 0
508.293 0
508.308 0
508.322 0
508.337 0
508.351 0
508.366 0
508.381 0
508.395 0
508.410 0
508.424 0
508.439 0
508.454 0
508.468 0
508.483 0
508.497 0
508.512 0
508.527 0
508.541 0
508.556 0
508.570 0
508.585 0
508.600 0
508.614 0
508.629 0
508.643 0
508.658 0
508.673 0
508.687 0
508.702 0
508.716 2
508.731 1
508.746 5
508.760 4
508.775 1
508.789 0
508.804 0
508.819 0
508.833 0
508.848 0
508.862 0
508.877 0
508.892 0
508.906 0
508.921 0
508.935 0
508.950 0
508.965 0
508.979 0
508.994 0
509.008 0
509.023 0
509.038 0
509.052 0
509.067 0
509.081 0
509.096 0
509.111 0
509.125 0
509.140 0
509.154 0
509.169 0
509.184 0
509.198 0
509.213 0
509.227 0
509.242 0
509.257 0
509.271 0
509.286 0
509.300 0
509.315 0
509.330 0
509.344 0
509.359 0
509.373 0
509.388 0
509.403 0
509.417 1
509.432 3
509.446 0
509.461 0
509.476 0
509.490 0
509.505 0
509.520 0
509.534 0
509.549 3
509.563 5
509.578 9
509.593 0
509.607 0
509.622 0
509.636 0
509.651 0
509.666 0
509.680 0
509.695 2
509.709 0
509.724 0
509.739 0
509.753 0
509.768 0
509.783 0
509.797 0
509.812 0
509.826 0
509.841 0
509.856 0
509.870 0
509.885 0
509.899 0
509.914 0
509.929 0
509.943 0
509.958 0
509.973 2
509.987 0
510.002 0
510.016 0
510.031 0
510.046 0
510.060 0
510.075 0
510.089 0
510.104 0
510.119 0
510.133 0
510.148 0
510.163 0
510.177 0
510.192 0
510.206 0
510.221 0
510.236 0
510.250 0
510.265 0
510.279 0
510.294 0
510.309 0
510.323 0
510.338 0
510.353 0
510.367 0
510.382 0
510.396 0
510.411 0
510.426 0
510.440 0
510.455 0
510.470 0
510.484 0
510.499 0
510.513 6
510.528 5
510.543 0
510.557 0
510.572 0
510.587 0
510.601 0
510.616 0
510.630 1
510.645 7
510.660 0
510.674 2
510.689 0
510.704 6
510.718 0
510.733 0
510.747 0
510.762 0
510.777 0
510.791 0
510.806 4
510.821 3
510.835 0
510.850 0
510.864 0
510.879 0
510.894 0
510.908 0
510.923 0
510.938 0
510.952 0
510.967 0
510.982 0
510.996 0
511.011 0
511.025 0
511.040 0
511.055 0
511.069 0
511.084 0
511.099 0
511.113 0
511.128 0
511.142 0
511.157 0
511.172 0
511.186 0
511.201 0
511.216 0
511.230 0
511.245 0
511.260 0
511.274 0
511.289 0
511.303 0
511.318 0
511.333 0
511.347 0
511.362 0
511.377 0
511.391 0
511.406 0
511.421 0
511.435 0
511.450 0
511.464 0
511.479 0
511.494 0
511.508 0
511.523 0
511.538 0
511.552 0
511.567 0
511.582 0
511.596 0
511.611 0
511.625 0
511.640 0
511.655 0
511.669 0
511.684 0
511.699 0
511.713 0
511.728 0
511.743 0
511.757 0
511.772 0
511.786 0
511.801 0
511.816 0
511.830 0
511.845 2
511.860 0
511.874 0
511.889 0
511.904 0
511.918 0
511.933 13
511.948 6
511.962 0
511.977 0
511.991 0
512.006 0
512.021 0
512.035 0
512.050 0
512.065 0
512.079 0
512.094 0
512.109 0
512.123 0
512.138 0
512.153 0
512.167 0
512.182 0
512.197 0
512.211 0
512.226 9
512.240 4
512.255 0
512.270 0
512.284 0
512.299 2
512.314 0
512.328 0
512.343 0
512.358 0
512.372 0
512.387 0
512.402 0
512.416 0
512.431 0
512.446 0
512.460 0
512.475 0
512.490 0
512.504 0
512.519 0
512.534 0
512.548 0
512.563 0
512.577 13
512.592 8
512.607 0
512.621 0
512.636 0
512.651 0
512.665 0
512.680 0
512.695 0
512.709 0
512.724 0
512.739 0
512.753 0
512.768 0
512.783 0
512.797 0
512.812 0
512.827 0
512.841 0
512.856 0
512.871 0
512.885 0
512.900 1
512.915 0
512.929 0
512.944 0
512.959 0
512.973 5
512.988 0
513.002 0
513.017 0
513.032 0
513.046 0
513.061 0
513.076 0
513.090 0
513.105 0
513.120 0
513.134 0
513.149 0
513.164 0
513.178 0
513.193 0
513.208 0
513.222 0
513.237 0
513.252 0
513.266 0
513.281 0
513.296 1
513.310 5
513.325 0
513.340 0
513.354 0
513.369 0
513.384 0
513.398 0
513.413 0
513.428 0
513.442 0
513.457 0
513.472 0
513.486 0
513.501 0
513.516 0
513.530 0
513.545 0
513.560 0
513.574 0
513.589 0
513.604 0
513.618 0
513.633 0
513.648 0
513.662 0
513.677 0
513.692 0
513.706 0
513.721 0
513.736 0
513.750 0
513.765 0
513.780 0
513.794 0
513.809 0
513.824 0
513.838 0
513.853 0
513.868 0
513.882 0
513.897 0
513.912 0
513.926 2
513.941 0
513.956 0
513.970 0
513.985 0
514.000 0
514.014 0
514.029 0
514.044 0
514.059 1
514.073 1
514.088 0
514.103 0
514.117 0
514.132 0
514.147 0
514.161 0
514.176 5
514.191 0
514.205 0
514.220 0
514.235 0
514.249 0
514.264 0
514.279 0
514.293 0
514.308 0
514.323 2
514.337 2
514.352 0
514.367 0
514.381 3
514.396 1
514.411 0
514.425 0
514.440 0
514.455 0
514.469 2
514.484 9
514.499 1
514.514 0
514.528 0
514.543 0
514.558 0
514.572 0
514.587 0
514.602 0
514.616 0
514.631 0
514.646 0
514.660 0
514.675 0
514.690 0
514.704 0
514.719 0
514.734 0
514.748 0
514.763 0
514.778 0
514.792 2
514.807 0
514.822 0
514.837 0
514.851 0
514.866 3
514.881 0
514.895 1
514.910 1
514.925 0
514.939 1
514.954 0
514.969 0
514.983 0
514.998 1
515.013 0
515.027 0
515.042 0
515.057 0
515.072 0
515.086 0
515.101 0
515.116 0
515.130 0
515.145 0
515.160 0
515.174 0
515.189 0
515.204 0
515.218 0
515.233 0
515.248 0
515.263 0
515.277 0
515.292 0
515.307 0
515.321 0
515.336 0
515.351 0
515.365 0
515.380 0
515.395 4
515.409 0
515.424 0
515.439 0
515.454 0
515.468 0
515.483 0
515.498 0
515.512 0
515.527 0
515.542 0
515.556 0
515.571 0
515.586 0
515.600 0
515.615 0
515.630 0
515.645 0
515.659 0
515.674 0
515.689 0
515.703 5
515.718 0
515.733 0
515.747 0
515.762 0
515.777 0
515.792 0
515.806 0
515.821 0
515.836 0
515.850 0
515.865 0
515.880 0
515.894 0
515.909 0
515.924 0
515.939 0
515.953 0
515.968 0
515.983 0
515.997 0
516.012 0
516.027 0
516.041 0
516.056 0
516.071 0
516.086 0
516.100 0
516.115 0
516.130 0
516.144 0
516.159 0
516.174 0
516.188 0
516.203 0
516.218 0
516.233 6
516.247 2
516.262 0
516.277 0
516.291 0
516.306 0
516.321 0
516.336 0
516.350 0
516.365 0
516.380 0
516.394 3
516.409 0
516.424 1
516.439 0
516.453 0
516.468 0
516.483 9
516.497 1
516.512 3
516.527 0
516.541 0
516.556 0
516.571 0
516.586 0
516.600 4
516.615 0
516.630 0
516.644 0
516.659 0
516.674 0
516.689 0
516.703 0
516.718 6
516.733 1
516.747 2
516.762 7
516.777 1
516.792 0
516.806 0
516.821 0
516.836 0
516.850 0
516.865 0
516.880 0
516.895 0
516.909 0
516.924 0
516.939 0
516.953 0
516.968 0
516.983 0
516.998 0
517.012 0
517.027 0
517.042 0
517.056 0
517.071 5
517.086 0
517.101 0
517.115 0
517.130 0
517.145 0
517.159 0
517.174 0
517.189 0
517.204 0
517.218 0
517.233 0
517.248 0
517.263 12
517.277 1
517.292 0
517.307 0
517.321 0
517.336 0
517.351 0
517.366 4
517.380 4
517.395 0
517.410 0
517.424 0
517.439 0
517.454 0
517.469 0
517.483 0
517.498 0
517.513 0
517.528 0
517.542 0
517.557 0
517.572 0
517.586 0
517.601 0
517.616 0
517.631 0
517.645 0
517.660 0
517.675 0
517.689 0
517.704 0
517.719 0
517.734 0
517.748 0
517.763 0
517.778 0
517.793 0
517.807 0
517.822 0
517.837 0
517.851 9
517.866 6
517.881 0
517.896 1
517.910 0
517.925 0
517.940 0
517.955 0
517.969 0
517.984 0
517.999 0
518.014 0
518.028 0
518.043 1
518.058 10
518.072 3
518.087 0
518.102 1
518.117 12
518.131 4
518.146 0
518.161 0
518.176 0
518.190 0
518.205 0
518.220 0
518.234 0
518.249 0
518.264 7
518.279 1
518.293 0
518.308 0
518.323 0
518.338 0
518.352 0
518.367 0
518.382 1
518.397 0
518.411 0
518.426 0
518.441 0
518.456 0
518.470 0
518.485 0
518.500 0
518.514 0
518.529 0
518.544 0
518.559 0
518.573 0
518.588 0
518.603 0
518.618 1
518.632 1
518.647 0
518.662 0
518.677 0
518.691 0
518.706 0
518.721 0
518.736 4
518.750 0
518.765 0
518.780 9
518.795 4
518.809 3
518.824 3
518.839 0
518.854 0
518.868 0
518.883 0
518.898 0
518.912 0
518.927 0
518.942 0
518.957 0
518.971 0
518.986 0
519.001 0
519.016 0
519.030 0
519.045 0
519.060 0
519.075 0
519.089 0
519.104 0
519.119 0
519.134 0
519.148 0
519.163 4
519.178 3
519.193 0
519.207 0
519.222 0
519.237 0
519.252 0
519.266 0
519.281 0
519.296 0
519.311 0
519.325 0
519.340 0
519.355 0
519.370 0
519.384 0
519.399 0
519.414 0
519.429 0
519.443 0
519.458 0
519.473 0
519.488 1
519.502 0
519.517 0
519.532 0
519.547 0
519.561 0
519.576 0
519.591 0
519.606 0
519.620 0
519.635 1
519.650 1
519.665 0
519.679 0
519.694 0
519.709 3
519.724 3
519.738 0
519.753 0
519.768 0
519.783 0
519.797 0
519.812 0
519.827 0
519.842 3
519.856 9
519.871 1
519.886 0
519.901 0
519.916 0
519.930 0
519.945 0
519.960 11
519.975 3
519.989 0
520.004 0
520.019 0
520.034 0
520.048 0
520.063 0
520.078 0
520.093 0
520.107 0
520.122 0
520.137 0
520.152 0
520.166 0
520.181 0
520.196 0
520.211 0
520.225 0
520.240 0
520.255 0
520.270 0
520.285 0
520.299 0
520.314 0
520.329 0
520.344 0
520.358 0
520.373 0
520.388 0
520.403 0
520.417 0
520.432 0
520.447 0
520.462 0
520.476 0
520.491 0
520.506 0
520.521 0
520.536 0
520.550 0
520.565 0
520.580 0
520.595 0
520.609 0
520.624 0
520.639 0
520.654 0
520.668 0
520.683 0
520.698 0
520.713 0
520.728 0
520.742 13
520.757 3
520.772 0
520.787 0
520.801 4
520.816 0
520.831 0
520.846 0
520.860 1
520.875 0
520.890 0
520.905 0
520.920 0
520.934 0
520.949 2
520.964 3
520.979 0
520.993 0
521.008 0
521.023 0
521.038 0
521.053 0
521.067 4
521.082 2
521.097 0
521.112 0
521.126 0
521.141 0
521.156 0
521.171 0
521.185 0
521.200 0
521.215 0
521.230 0
521.245 0
521.259 0
521.274 0
521.289 0
521.304 0
521.318 0
521.333 4
521.348 0
521.363 0
521.378 0
521.392 0
521.407 0
521.422 0
521.437 0
521.451 1
521.466 0
521.481 7
521.496 3
521.511 0
521.525 0
521.540 0
521.555 0
521.570 0
521.585 7
521.599 3
521.614 10
521.629 8
521.644 0
521.658 0
521.673 0
521.688 0
521.703 0
521.718 0
521.732 2
521.747 0
521.762 0
521.777 0
521.791 0
521.806 0
521.821 0
521.836 0
521.851 0
521.865 0
521.880 0
521.895 5
521.910 14
521.925 0
521.939 0
521.954 0
521.969 0
521.984 0
521.998 0
522.013 2
522.028 1
522.043 0
522.058 0
522.072 4
522.087 0
522.102 0
522.117 0
522.132 0
522.146 0
522.161 0
522.176 1
522.191 1
522.206 2
522.220 0
522.235 0
522.250 0
522.265 3
522.279 0
522.294 1
522.309 0
522.324 0
522.339 0
522.353 0
522.368 0
522.383 0
522.398 0
522.413 0
522.427 0
522.442 8
522.457 2
522.472 0
522.487 0
522.501 3
522.516 7
522.531 3
522.546 0
522.561 0
522.575 0
522.590 0
522.605 0
522.620 0
522.635 0
522.649 0
522.664 0
522.679 0
522.694 0
522.709 0
522.723 0
522.738 0
522.753 16
522.768 9
522.783 0
522.797 0
522.812 0
522.827 0
522.842 0
522.857 0
522.871 0
522.886 0
522.901 0
522.916 0
522.931 0
522.945 0
522.960 6
522.975 15
522.990 3
523.005 0
523.019 0
523.034 6
523.049 5
523.064 1
523.079 0
523.093 0
523.108 0
523.123 0
523.138 0
523.153 0
523.167 0
523.182 0
523.197 0
523.212 0
523.227 0
523.241 0
523.256 0
523.271 0
523.286 0
523.301 0
523.315 4
523.330 2
523.345 0
523.360 2
523.375 0
523.389 0
523.404 0
523.419 0
523.434 8
523.449 2
523.463 5
523.478 1
523.493 0
523.508 0
523.523 0
523.538 0
523.552 0
523.567 13
523.582 6
523.597 0
523.612 0
523.626 0
523.641 0
523.656 0
523.671 0
523.686 0
523.700 0
523.715 0
523.730 0
523.745 0
523.760 0
523.774 0
523.789 0
523.804 0
523.819 0
523.834 0
523.849 0
523.863 0
523.878 0
523.893 1
523.908 1
523.923 0
523.937 0
523.952 0
523.967 0
523.982 0
523.997 0
524.012 0
524.026 0
524.041 0
524.056 0
524.071 0
524.086 0
524.100 0
524.115 0
524.130 0
524.145 0
524.160 0
524.174 0
524.189 1
524.204 7
524.219 5
524.234 0
524.249 0
524.263 0
524.278 0
524.293 0
524.308 0
524.323 0
524.338 0
524.352 0
524.367 0
524.382 0
524.397 0
524.412 0
524.426 0
524.441 3
524.456 4
524.471 0
524.486 0
524.501 0
524.515 0
524.530 0
524.545 0
524.560 0
524.575 6
524.589 1
524.604 12
524.619 3
524.634 0
524.649 0
524.664 0
524.678 0
524.693 0
524.708 0
524.723 0
524.738 0
524.753 0
524.767 0
524.782 1
524.797 4
524.812 0
524.827 0
524.842 0
524.856 0
524.871 0
524.886 0
524.901 0
524.916 0
524.931 0
524.945 0
524.960 0
524.975 5
524.990 3
525.005 0
525.019 0
525.034 0
525.049 0
525.064 2
525.079 0
525.094 0
525.108 0
525.123 0
525.138 0
525.153 6
525.168 8
525.183 1
525.197 0
525.212 0
525.227 0
525.242 0
525.257 0
525.272 0
525.286 0
525.301 0
525.316 1
525.331 0
525.346 2
525.361 0
525.375 0
525.390 0
525.405 0
525.420 0
525.435 0
525.450 7
525.464 3
525.479 0
525.494 3
525.509 0
525.524 0
525.539 0
525.554 0
525.568 0
525.583 0
525.598 0
525.613 0
525.628 0
525.643 0
525.657 0
525.672 0
525.687 0
525.702 0
525.717 0
525.732 0
525.746 0
525.761 0
525.776 0
525.791 0
525.806 0
525.821 0
525.835 0
525.850 8
525.865 1
525.880 0
525.895 2
525.910 1
525.925 0
525.939 0
525.954 0
525.969 0
525.984 0
525.999 0
526.014 1
526.028 0
526.043 0
526.058 0
526.073 0
526.088 4
526.103 0
526.117 0
526.132 0
526.147 0
526.162 0
526.177 0
526.192 3
526.207 11
526.221 8
526.236 4
526.251 3
526.266 0
526.281 0
526.296 0
526.311 0
526.325 0
526.340 0
526.355 0
526.370 0
526.385 0
526.400 1
526.414 0
526.429 0
526.444 0
526.459 0
526.474 0
526.489 0
526.504 3
526.518 0
526.533 5
526.548 0
526.563 0
526.578 3
526.593 0
526.608 0
526.622 0
526.637 0
526.652 0
526.667 0
526.682 0
526.697 0
526.711 0
526.726 0
526.741 0
526.756 10
526.771 4
526.786 0
526.801 0
526.815 4
526.830 4
526.845 4
526.860 0
526.875 0
526.890 0
526.905 0
526.919 0
526.934 7
526.949 9
526.964 1
526.979 0
526.994 0
527.009 0
527.023 1
527.038 0
527.053 2
527.068 3
527.083 0
527.098 0
527.113 0
527.127 0
527.142 0
527.157 0
527.172 5
527.187 5
527.202 0
527.217 1
527.232 0
527.246 3
527.261 5
527.276 0
527.291 0
527.306 0
527.321 0
527.336 0
527.350 7
527.365 1
527.380 2
527.395 0
527.410 0
527.425 0
527.440 0
527.454 1
527.469 0
527.484 0
527.499 0
527.514 0
527.529 0
527.544 0
527.559 0
527.573 0
527.588 0
527.603 0
527.618 0
527.633 0
527.648 0
527.663 0
527.677 0
527.692 0
527.707 0
527.722 1
527.737 0
527.752 0
527.767 4
527.782 0
527.796 0
527.811 0
527.826 0
527.841 6
527.856 9
527.871 0
527.886 0
527.900 0
527.915 0
527.930 0
527.945 5
527.960 1
527.975 2
527.990 0
528.005 0
528.019 0
528.034 4
528.049 3
528.064 1
528.079 0
528.094 0
528.109 0
528.124 0
528.138 0
528.153 0
528.168 0
528.183 0
528.198 0
528.213 0
528.228 0
528.243 0
528.257 0
528.272 3
528.287 10
528.302 1
528.317 7
528.332 12
528.347 3
528.362 0
528.376 0
528.391 0
528.406 0
528.421 0
528.436 0
528.451 0
528.466 0
528.481 0
528.496 3
528.510 0
528.525 0
528.540 0
528.555 0
528.570 5
528.585 1
528.600 0
528.615 0
528.629 0
528.644 0
528.659 0
528.674 0
528.689 0
528.704 0
528.719 0
528.734 0
528.748 0
528.763 0
528.778 0
528.793 0
528.808 0
528.823 0
528.838 0
528.853 0
528.868 0
528.882 0
528.897 0
528.912 0
528.927 17
528.942 7
528.957 0
528.972 0
528.987 0
529.002 1
529.016 1
529.031 0
529.046 0
529.061 0
529.076 3
529.091 3
529.106 0
529.121 1
529.136 0
529.150 0
529.165 0
529.180 0
529.195 0
529.210 0
529.225 0
529.240 0
529.255 0
529.270 0
529.284 0
529.299 0
529.314 0
529.329 5
529.344 1
529.359 0
529.374 0
529.389 0
529.404 5
529.418 0
529.433 0
529.448 0
529.463 0
529.478 0
529.493 0
529.508 1
529.523 0
529.538 0
529.552 0
529.567 0
529.582 0
529.597 0
529.612 0
529.627 0
529.642 0
529.657 0
529.672 0
529.687 3
529.701 0
529.716 0
529.731 0
529.746 0
529.761 0
529.776 0
529.791 0
529.806 0
529.821 0
529.835 0
529.850 5
529.865 5
529.880 0
529.895 0
529.910 0
529.925 0
529.940 0
529.955 0
529.970 0
529.984 0
529.999 0
530.014 0
530.029 0
530.044 0
530.059 2
530.074 0
530.089 0
530.104 0
530.119 0
530.133 0
530.148 0
530.163 5
530.178 0
530.193 4
530.208 0
530.223 0
530.238 0
530.253 0
530.268 0
530.283 0
530.297 0
530.312 0
530.327 0
530.342 0
530.357 0
530.372 0
530.387 0
530.402 6
530.417 11
530.432 0
530.446 0
530.461 0
530.476 1
530.491 0
530.506 0
530.521 8
530.536 0
530.551 0
530.566 0
530.581 0
530.596 0
530.610 0
530.625 0
530.640 0
530.655 0
530.670 0
530.685 0
530.700 0
530.715 0
530.730 0
530.745 0
530.760 0
530.774 0
530.789 0
530.804 0
530.819 0
530.834 0
530.849 2
530.864 0
530.879 0
530.894 4
530.909 1
530.924 3
530.939 0
530.953 0
530.968 0
530.983 0
530.998 0
531.013 0
531.028 0
531.043 11
531.058 6
531.073 2
531.088 0
531.103 0
531.118 0
531.132 0
531.147 4
531.162 5
531.177 0
531.192 0
531.207 0
531.222 0
531.237 0
531.252 0
531.267 0
531.282 0
531.297 0
531.311 0
531.326 0
531.341 0
531.356 0
531.371 0
531.386 6
531.401 0
531.416 0
531.431 0
531.446 1
531.461 0
531.476 0
531.490 0
531.505 0
531.520 0
531.535 0
531.550 0
531.565 0
531.580 0
531.595 0
531.610 0
531.625 0
531.640 0
531.655 0
531.670 0
531.684 0
531.699 0
531.714 0
531.729 0
531.744 0
531.759 0
531.774 0
531.789 0
531.804 5
531.819 0
531.834 0
531.849 0
531.864 0
531.879 0
531.893 0
531.908 0
531.923 0
531.938 0
531.953 0
531.968 0
531.983 0
531.998 0
532.013 0
532.028 9
532.043 15
532.058 3
532.073 1
532.088 0
532.102 0
532.117 0
532.132 0
532.147 0
532.162 8
532.177 4
532.192 0
532.207 1
532.222 0
532.237 0
532.252 0
532.267 0
532.282 4
532.297 6
532.311 0
532.326 0
532.341 0
532.356 0
532.371 0
532.386 0
532.401 0
532.416 0
532.431 0
532.446 2
532.461 4
532.476 0
532.491 0
532.506 0
532.521 0
532.536 0
532.550 0
532.565 0
532.580 2
532.595 0
532.610 0
532.625 0
532.640 0
532.655 0
532.670 2
532.685 2
532.700 0
532.715 0
532.730 0
532.745 0
532.760 0
532.775 0
532.789 0
532.804 0
532.819 0
532.834 0
532.849 0
532.864 0
532.879 6
532.894 5
532.909 0
532.924 2
532.939 0
532.954 0
532.969 0
532.984 5
532.999 0
533.014 0
533.029 0
533.043 0
533.058 4
533.073 0
533.088 0
533.103 11
533.118 2
533.133 0
533.148 0
533.163 0
533.178 0
533.193 0
533.208 0
533.223 0
533.238 0
533.253 0
533.268 0
533.283 0
533.298 0
533.312 0
533.327 0
533.342 0
533.357 0
533.372 0
533.387 0
533.402 0
533.417 0
533.432 0
533.447 0
533.462 0
533.477 0
533.492 0
533.507 0
533.522 1
533.537 0
533.552 0
533.567 3
533.582 0
533.597 0
533.611 6
533.626 9
533.641 1
533.656 0
533.671 0
533.686 0
533.701 0
533.716 0
533.731 0
533.746 0
533.761 0
533.776 0
533.791 0
533.806 0
533.821 0
533.836 0
533.851 3
533.866 0
533.881 0
533.896 0
533.911 0
533.925 0
533.940 2
533.955 3
533.970 0
533.985 0
534.000 0
534.015 0
534.030 0
534.045 0
534.060 0
534.075 0
534.090 1
534.105 0
534.120 1
534.135 0
534.150 0
534.165 1
534.180 5
534.195 4
534.210 0
534.225 6
534.240 23
534.255 4
534.270 10
534.284 2
534.299 0
534.314 0
534.329 0
534.344 0
534.359 0
534.374 0
534.389 0
534.404 0
534.419 0
534.434 0
534.449 6
534.464 6
534.479 0
534.494 0
534.509 0
534.524 0
534.539 0
534.554 0
534.569 0
534.584 0
534.599 0
534.614 0
534.629 0
534.644 0
534.659 0
534.674 0
534.688 0
534.703 0
534.718 0
534.733 0
534.748 0
534.763 0
534.778 10
534.793 4
534.808 0
534.823 0
534.838 0
534.853 1
534.868 0
534.883 0
534.898 0
534.913 0
534.928 0
534.943 0
534.958 0
534.973 0
534.988 0
535.003 0
535.018 0
535.033 0
535.048 0
535.063 0
535.078 4
535.093 2
535.108 0
535.123 0
535.138 0
535.153 0
535.168 3
535.182 0
535.197 0
535.212 0
535.227 0
535.242 0
535.257 0
535.272 0
535.287 0
535.302 0
535.317 0
535.332 0
535.347 0
535.362 0
535.377 0
535.392 0
535.407 0
535.422 0
535.437 0
535.452 0
535.467 1
535.482 0
535.497 0
535.512 1
535.527 0
535.542 0
535.557 0
535.572 1
535.587 0
535.602 0
535.617 2
535.632 0
535.647 0
535.662 3
535.677 0
535.692 0
535.707 3
535.722 0
535.737 3
535.752 0
535.767 0
535.782 0
535.797 0
535.812 3
535.827 1
535.842 0
535.857 0
535.871 0
535.886 0
535.901 0
535.916 0
535.931 0
535.946 0
535.961 0
535.976 0
535.991 0
536.006 5
536.021 3
536.036 0
536.051 0
536.066 0
536.081 0
536.096 0
536.111 0
536.126 0
536.141 1
536.156 0
536.171 0
536.186 0
536.201 0
536.216 0
536.231 0
536.246 0
536.261 0
536.276 0
536.291 0
536.306 0
536.321 0
536.336 0
536.351 0
536.366 0
536.381 0
536.396 0
536.411 0
536.426 0
536.441 0
536.456 0
536.471 0
536.486 0
536.501 0
536.516 0
536.531 0
536.546 0
536.561 0
536.576 0
536.591 0
536.606 0
536.621 0
536.636 0
536.651 0
536.666 0
536.681 6
536.696 2
536.711 0
536.726 0
536.741 0
536.756 0
536.771 0
536.786 0
536.801 0
536.816 0
536.831 0
536.846 0
536.861 2
536.876 0
536.891 0
536.906 0
536.921 2
536.936 0
536.951 0
536.966 1
536.981 0
536.996 0
537.011 0
537.026 0
537.041 0
537.056 0
537.071 0
537.086 2
537.101 4
537.116 0
537.131 0
537.146 0
537.161 0
537.176 0
537.191 0
537.206 0
537.221 0
537.236 0
537.251 0
537.266 0
537.281 7
537.296 0
537.311 0
537.326 0
537.341 0
537.356 0
537.371 0
537.386 0
537.401 0
537.416 4
537.431 3
537.446 0
537.461 0
537.476 1
537.491 0
537.506 1
537.521 0
537.536 0
537.551 2
537.566 5
537.581 1
537.596 1
537.611 0
537.626 0
537.641 0
537.656 0
537.671 0
537.686 0
537.701 0
537.716 0
537.731 0
537.746 0
537.761 0
537.776 8
537.791 5
537.806 0
537.821 1
537.836 0
537.851 0
537.866 4
537.881 2
537.896 0
537.911 0
537.926 0
537.941 0
537.956 0
537.971 0
537.986 0
538.001 0
538.016 0
538.031 0
538.046 0
538.061 0
538.076 0
538.091 0
538.106 0
538.121 0
538.136 0
538.151 0
538.166 0
538.181 0
538.196 0
538.211 0
538.226 0
538.241 0
538.256 0
538.271 0
538.286 0
538.301 0
538.316 0
538.332 3
538.347 0
538.362 0
538.377 0
538.392 0
538.407 0
538.422 0
538.437 0
538.452 0
538.467 0
538.482 0
538.497 0
538.512 1
538.527 0
538.542 0
538.557 0
538.572 0
538.587 0
538.602 0
538.617 0
538.632 0
538.647 0
538.662 0
538.677 0
538.692 0
538.707 0
538.722 0
538.737 0
538.752 0
538.767 0
538.782 0
538.797 0
538.812 0
538.827 0
538.842 0
538.857 0
538.872 0
538.887 0
538.902 0
538.917 0
538.932 0
538.947 0
538.962 0
538.977 1
538.992 0
539.008 0
539.023 7
539.038 11
539.053 0
539.068 0
539.083 0
539.098 0
539.113 3
539.128 0
539.143 0
539.158 0
539.173 0
539.188 0
539.203 0
539.218 1
539.233 3
539.248 3
539.263 2
539.278 0
539.293 0
539.308 0
539.323 0
539.338 0
539.353 1
539.368 0
539.383 0
539.398 0
539.413 0
539.428 0
539.443 1
539.458 0
539.473 0
539.488 0
539.504 1
539.519 0
539.534 0
539.549 8
539.564 1
539.579 0
539.594 0
539.609 0
539.624 0
539.639 0
539.654 0
539.669 0
539.684 0
539.699 0
539.714 0
539.729 2
539.744 2
539.759 0
539.774 0
539.789 0
539.804 0
539.819 1
539.834 0
539.849 0
539.864 0
539.879 0
539.894 0
539.909 0
539.925 1
539.940 8
539.955 1
539.970 0
539.985 0
540.000 0
540.015 0
540.030 0
540.045 0
540.060 0
540.075 0
540.090 1
540.105 7
540.120 3
540.135 0
540.150 0
540.165 0
540.180 0
540.195 0
540.210 0
540.225 0
540.240 0
540.255 3
540.270 7
540.286 0
540.301 0
540.316 2
540.331 0
540.346 0
540.361 0
540.376 0
540.391 0
540.406 0
540.421 0
540.436 0
540.451 0
540.466 0
540.481 0
540.496 0
540.511 0
540.526 0
540.541 0
540.556 0
540.571 0
540.586 0
540.602 0
540.617 0
540.632 0
540.647 0
540.662 0
540.677 1
540.692 0
540.707 0
540.722 0
540.737 0
540.752 0
540.767 0
540.782 0
540.797 0
540.812 0
540.827 0
540.842 0
540.857 0
540.872 0
540.887 0
540.903 0
540.918 0
540.933 0
540.948 7
540.963 0
540.978 0
540.993 0
541.008 0
541.023 0
541.038 0
541.053 0
541.068 0
541.083 4
541.098 0
541.113 0
541.128 1
541.143 0
541.158 0
541.174 0
541.189 0
541.204 0
541.219 5
541.234 0
541.249 0
541.264 0
541.279 0
541.294 0
541.309 0
541.324 0
541.339 0
541.354 0
541.369 6
541.384 3
541.399 0
541.414 0
541.430 0
541.445 0
541.460 0
541.475 0
541.490 0
541.505 0
541.520 0
541.535 0
541.550 0
541.565 0
541.580 0
541.595 0
541.610 0
541.625 0
541.640 1
541.655 0
541.671 0
541.686 0
541.701 3
541.716 3
541.731 0
541.746 0
541.761 0
541.776 0
541.791 0
541.806 1
541.821 0
541.836 0
541.851 0
541.866 0
541.881 0
541.897 0
541.912 0
541.927 1
541.942 0
541.957 0
541.972 0
541.987 0
542.002 0
542.017 0
542.032 0
542.047 0
542.062 0
542.077 0
542.092 0
542.107 0
542.123 0
542.138 0
542.153 0
542.168 0
542.183 3
542.198 0
542.213 0
542.228 0
542.243 0
542.258 0
542.273 0
542.288 8
542.303 2
542.318 0
542.334 0
542.349 0
542.364 0
542.379 10
542.394 11
542.409 2
542.424 6
542.439 0
542.454 0
542.469 0
542.484 0
542.499 0
542.514 5
542.530 6
542.545 10
542.560 1
542.575 5
542.590 3
542.605 0
542.620 3
542.635 18
542.650 5
542.665 8
542.680 3
542.695 0
542.710 0
542.726 0
542.741 7
542.756 0
542.771 0
542.786 0
542.801 0
542.816 0
542.831 0
542.846 0
542.861 0
542.876 0
542.891 0
542.906 9
542.922 4
542.937 0
542.952 0
542.967 0
542.982 0
542.997 0
543.012 0
543.027 0
543.042 0
543.057 1
543.072 1
543.087 0
543.103 1
543.118 0
543.133 3
543.148 0
543.163 0
543.178 0
543.193 0
543.208 0
543.223 0
543.238 0
543.253 0
543.268 3
543.284 6
543.299 0
543.314 0
543.329 0
543.344 0
543.359 6
543.374 0
543.389 0
543.404 0
543.419 0
543.434 6
543.450 4
543.465 0
543.480 0
543.495 0
543.510 0
543.525 0
543.540 0
543.555 8
543.570 5
543.585 0
543.600 0
543.616 0
543.631 0
543.646 0
543.661 0
543.676 0
543.691 0
543.706 1
543.721 2
543.736 0
543.751 0
543.766 0
543.782 0
543.797 0
543.812 1
543.827 0
543.842 0
543.857 0
543.872 0
543.887 4
543.902 11
543.917 0
543.932 0
543.948 0
543.963 0
543.978 16
543.993 7
544.008 1
544.023 0
544.038 0
544.053 0
544.068 0
544.083 0
544.099 0
544.114 0
544.129 13
544.144 3
544.159 0
544.174 2
544.189 1
544.204 0
544.219 0
544.234 5
544.250 11
544.265 2
544.280 0
544.295 2
544.310 5
544.325 10
544.340 2
544.355 0
544.370 0
544.385 0
544.401 3
544.416 0
544.431 0
544.446 2
544.461 0
544.476 1
544.491 0
544.506 0
544.521 1
544.536 0
544.552 1
544.567 2
544.582 0
544.597 0
544.612 0
544.627 0
544.642 0
544.657 0
544.672 0
544.688 0
544.703 0
544.718 0
544.733 6
544.748 2
544.763 0
544.778 0
544.793 0
544.808 0
544.823 0
544.839 0
544.854 0
544.869 0
544.884 0
544.899 0
544.914 0
544.929 0
544.944 1
544.959 2
544.975 2
544.990 0
545.005 0
545.020 0
545.035 0
545.050 0
545.065 0
545.080 0
545.095 0
545.111 0
545.126 0
545.141 0
545.156 0
545.171 0
545.186 0
545.201 3
545.216 0
545.231 0
545.247 0
545.262 2
545.277 0
545.292 0
545.307 0
545.322 0
545.337 0
545.352 0
545.367 0
545.383 0
545.398 0
545.413 0
545.428 0
545.443 0
545.458 0
545.473 0
545.488 0
545.504 0
545.519 0
545.534 2
545.549 13
545.564 3
545.579 0
545.594 0
545.609 0
545.624 0
545.640 0
545.655 0
545.670 0
545.685 0
545.700 0
545.715 0
545.730 0
545.745 0
545.761 0
545.776 0
545.791 0
545.806 1
545.821 4
545.836 0
545.851 0
545.866 0
545.882 0
545.897 0
545.912 0
545.927 0
545.942 0
545.957 0
545.972 0
545.987 0
546.003 4
546.018 0
546.033 0
546.048 0
546.063 0
546.078 0
546.093 1
546.108 8
546.124 0
546.139 0
546.154 0
546.169 0
546.184 0
546.199 3
546.214 0
546.229 4
546.245 2
546.260 0
546.275 0
546.290 0
546.305 0
546.320 0
546.335 2
546.350 10
546.366 0
546.381 0
546.396 0
546.411 1
546.426 1
546.441 0
546.456 0
546.471 0
546.487 0
546.502 0
546.517 0
546.532 0
546.547 0
546.562 7
546.577 1
546.593 0
546.608 0
546.623 0
546.638 0
546.653 0
546.668 0
546.683 6
546.698 1
546.714 0
546.729 0
546.744 0
546.759 0
546.774 0
546.789 0
546.804 0
546.820 0
546.835 0
546.850 0
546.865 0
546.880 0
546.895 0
546.910 17
546.925 11
546.941 0
546.956 0
546.971 0
546.986 0
547.001 0
547.016 0
547.031 1
547.047 0
547.062 0
547.077 0
547.092 0
547.107 0
547.122 0
547.137 0
547.153 0
547.168 0
547.183 0
547.198 0
547.213 0
547.228 0
547.243 0
547.259 0
547.274 0
547.289 0
547.304 3
547.319 3
547.334 1
547.349 5
547.365 0
547.380 0
547.395 0
547.410 0
547.425 0
547.440 0
547.455 0
547.471 0
547.486 0
547.501 0
547.516 0
547.531 0
547.546 2
547.561 0
547.577 0
547.592 0
547.607 0
547.622 0
547.637 0
547.652 0
547.667 0
547.683 0
547.698 0
547.713 0
547.728 0
547.743 4
547.758 5
547.773 1
547.789 3
547.804 0
547.819 0
547.834 0
547.849 0
547.864 0
547.880 0
547.895 5
547.910 1
547.925 3
547.940 0
547.955 0
547.970 0
547.986 0
548.001 6
548.016 4
548.031 0
548.046 0
548.061 0
548.076 0
548.092 0
548.107 0
548.122 0
548.137 0
548.152 0
548.167 2
548.183 0
548.198 0
548.213 0
548.228 0
548.243 0
548.258 0
548.273 1
548.289 0
548.304 0
548.319 0
548.334 0
548.349 1
548.364 0
548.380 0
548.395 0
548.410 4
548.425 0
548.440 0
548.455 0
548.471 0
548.486 0
548.501 0
548.516 0
548.531 0
548.546 0
548.561 0
548.577 0
548.592 0
548.607 0
548.622 1
548.637 0
548.652 0
548.668 0
548.683 0
548.698 0
548.713 0
548.728 3
548.743 0
548.759 0
548.774 0
548.789 0
548.804 0
548.819 0
548.834 0
548.850 0
548.865 0
548.880 2
548.895 3
548.910 0
548.925 1
548.941 0
548.956 0
548.971 2
548.986 5
549.001 0
549.016 0
549.032 0
549.047 0
549.062 0
549.077 2
549.092 0
549.107 0
549.123 0
549.138 2
549.153 1
549.168 0
549.183 0
549.198 0
549.214 0
549.229 0
549.244 0
549.259 0
549.274 3
549.289 4
549.305 2
549.320 0
549.335 0
549.350 0
549.365 0
549.380 10
549.396 5
549.411 0
549.426 0
549.441 0
549.456 3
549.471 5
549.487 4
549.502 0
549.517 0
549.532 0
549.547 0
549.562 0
549.578 0
549.593 0
549.608 0
549.623 0
549.638 1
549.654 1
549.669 0
549.684 0
549.699 0
549.714 0
549.729 13
549.745 9
549.760 0
549.775 0
549.790 0
549.805 0
549.820 0
549.836 5
549.851 0
549.866 0
549.881 0
549.896 2
549.912 0
549.927 0
549.942 0
549.957 0
549.972 0
549.987 0
550.003 0
550.018 0
550.033 0
550.048 0
550.063 0
550.078 0
550.094 0
550.109 0
550.124 0
550.139 0
550.154 0
550.170 0
550.185 0
550.200 0
550.215 0
550.230 0
550.245 0
550.261 0
550.276 0
550.291 0
550.306 0
550.321 0
550.337 6
550.352 3
550.367 1
550.382 0
550.397 0
550.413 1
550.428 11
550.443 2
550.458 0
550.473 0
550.488 0
550.504 0
550.519 0
550.534 0
550.549 0
550.564 0
550.580 0
550.595 0
550.610 0
550.625 3
550.640 0
550.656 0
550.671 0
550.686 0
550.701 0
550.716 0
550.731 0
550.747 0
550.762 0
550.777 0
550.792 0
550.807 0
550.823 0
550.838 0
550.853 0
550.868 0
550.883 0
550.899 0
550.914 2
550.929 0
550.944 3
550.959 0
550.975 6
550.990 1
551.005 0
551.020 0
551.035 0
551.050 0
551.066 0
551.081 6
551.096 4
551.111 9
551.126 5
551.142 0
551.157 0
551.172 0
551.187 0
551.202 1
551.218 0
551.233 2
551.248 0
551.263 0
551.278 0
551.294 0
551.309 1
551.324 2
551.339 0
551.354 2
551.370 0
551.385 0
551.400 0
551.415 0
551.430 0
551.446 0
551.461 0
551.476 0
551.491 0
551.506 0
551.522 6
551.537 2
551.552 0
551.567 0
551.582 0
551.598 0
551.613 0
551.628 0
551.643 0
551.658 0
551.674 0
551.689 0
551.704 0
551.719 0
551.734 0
551.750 0
551.765 0
551.780 1
551.795 6
551.810 5
551.826 0
551.841 5
551.856 3
551.871 0
551.886 0
551.902 1
551.917 0
551.932 0
551.947 2
551.963 4
551.978 0
551.993 2
552.008 1
552.023 0
552.039 0
552.054 0
552.069 0
552.084 0
552.099 0
552.115 0
552.130 0
552.145 0
552.160 0
552.175 0
552.191 0
552.206 0
552.221 0
552.236 0
552.251 0
552.267 0
552.282 0
552.297 1
552.312 1
552.328 0
552.343 0
552.358 0
552.373 0
552.388 0
552.404 1
552.419 0
552.434 0
552.449 0
552.464 0
552.480 0
552.495 1
552.510 8
552.525 1
552.541 0
552.556 0
552.571 1
552.586 0
552.601 0
552.617 0
552.632 0
552.647 1
552.662 0
552.677 0
552.693 0
552.708 0
552.723 0
552.738 0
552.754 0
552.769 6
552.784 2
552.799 0
552.814 0
552.830 0
552.845 2
552.860 0
552.875 3
552.890 0
552.906 0
552.921 0
552.936 2
552.951 1
552.967 0
552.982 4
552.997 0
553.012 0
553.027 0
553.043 0
553.058 0
553.073 4
553.088 0
553.104 0
553.119 0
553.134 0
553.149 3
553.164 0
553.180 0
553.195 0
553.210 0
553.225 0
553.241 0
553.256 0
553.271 0
553.286 0
553.301 5
553.317 2
553.332 4
553.347 0
553.362 0
553.378 0
553.393 0
553.408 1
553.423 2
553.439 0
553.454 0
553.469 0
553.484 0
553.499 0
553.515 0
553.530 0
553.545 0
553.560 0
553.576 0
553.591 0
553.606 3
553.621 2
553.636 2
553.652 0
553.667 0
553.682 4
553.697 0
553.713 0
553.728 0
553.743 0
553.758 0
553.774 0
553.789 0
553.804 0
553.819 0
553.834 0
553.850 0
553.865 0
553.880 0
553.895 2
553.911 4
553.926 0
553.941 0
553.956 0
553.972 0
553.987 0
554.002 0
554.017 0
554.033 0
554.048 0
554.063 1
554.078 3
554.093 1
554.109 1
554.124 0
554.139 0
554.154 0
554.170 0
554.185 0
554.200 0
554.215 0
554.231 0
554.246 2
554.261 0
554.276 0
554.292 0
554.307 0
554.322 0
554.337 0
554.353 0
554.368 2
554.383 3
554.398 1
554.413 1
554.429 0
554.444 0
554.459 0
554.474 0
554.490 0
554.505 0
554.520 0
554.535 0
554.551 0
554.566 3
554.581 0
554.596 0
554.612 0
554.627 0
554.642 5
554.657 0
554.673 0
554.688 0
554.703 0
554.718 4
554.734 0
554.749 0
554.764 0
554.779 0
554.795 0
554.810 5
554.825 9
554.840 0
554.856 0
554.871 0
554.886 0
554.901 0
554.917 1
554.932 2
554.947 0
554.962 0
554.978 0
554.993 0
555.008 0
555.023 4
555.039 4
555.054 0
555.069 0
555.084 0
555.100 0
555.115 0
555.130 10
555.145 9
555.161 0
555.176 1
555.191 0
555.206 0
555.222 0
555.237 0
555.252 0
555.267 0
555.283 0
555.298 0
555.313 0
555.328 1
555.344 0
555.359 0
555.374 0
555.389 0
555.405 0
555.420 0
555.435 0
555.450 0
555.466 0
555.481 1
555.496 0
555.511 0
555.527 0
555.542 0
555.557 0
555.572 0
555.588 0
555.603 0
555.618 1
555.633 0
555.649 0
555.664 0
555.679 0
555.694 0
555.710 0
555.725 0
555.740 7
555.755 0
555.771 0
555.786 0
555.801 0
555.816 3
555.832 0
555.847 0
555.862 0
555.878 9
555.893 1
555.908 0
555.923 0
555.939 9
555.954 0
555.969 1
555.984 0
556.000 0
556.015 0
556.030 0
556.045 0
556.061 0
556.076 0
556.091 0
556.106 0
556.122 2
556.137 0
556.152 0
556.168 0
556.183 0
556.198 0
556.213 5
556.229 6
556.244 0
556.259 0
556.274 0
556.290 0
556.305 0
556.320 2
556.335 10
556.351 1
556.366 0
556.381 0
556.396 5
556.412 2
556.427 0
556.442 0
556.458 0
556.473 0
556.488 0
556.503 0
556.519 0
556.534 0
556.549 0
556.564 0
556.580 0
556.595 0
556.610 0
556.626 3
556.641 0
556.656 0
556.671 0
556.687 0
556.702 0
556.717 0
556.732 0
556.748 0
556.763 0
556.778 0
556.794 0
556.809 4
556.824 0
556.839 0
556.855 0
556.870 0
556.885 0
556.900 3
556.916 0
556.931 0
556.946 0
556.962 1
556.977 0
556.992 0
557.007 0
557.023 0
557.038 1
557.053 2
557.068 6
557.084 1
557.099 2
557.114 2
557.130 1
557.145 0
557.160 0
557.175 0
557.191 0
557.206 5
557.221 7
557.237 0
557.252 0
557.267 0
557.282 0
557.298 1
557.313 0
557.328 0
557.343 0
557.359 0
557.374 0
557.389 0
557.405 1
557.420 0
557.435 0
557.450 0
557.466 2
557.481 0
557.496 0
557.512 0
557.527 0
557.542 6
557.557 3
557.573 0
557.588 0
557.603 0
557.619 0
557.634 0
557.649 0
557.664 0
557.680 0
557.695 0
557.710 0
557.726 0
557.741 0
557.756 0
557.771 0
557.787 0
557.802 0
557.817 0
557.833 0
557.848 0
557.863 0
557.878 0
557.894 0
557.909 0
557.924 0
557.940 0
557.955 0
557.970 6
557.985 0
558.001 0
558.016 0
558.031 0
558.047 0
558.062 0
558.077 0
558.092 0
558.108 0
558.123 0
558.138 0
558.154 0
558.169 0
558.184 0
558.200 0
558.215 0
558.230 7
558.245 8
558.261 0
558.276 0
558.291 0
558.307 2
558.322 0
558.337 0
558.352 0
558.368 0
558.383 5
558.398 3
558.414 0
558.429 0
558.444 1
558.460 0
558.475 0
558.490 0
558.505 0
558.521 0
558.536 0
558.551 0
558.567 0
558.582 0
558.597 0
558.613 0
558.628 0
558.643 4
558.658 4
558.674 2
558.689 0
558.704 4
558.720 5
558.735 9
558.750 0
558.765 9
558.781 0
558.796 0
558.811 0
558.827 0
558.842 0
558.857 0
558.873 0
558.888 0
558.903 0
558.919 10
558.934 11
558.949 1
558.964 0
558.980 0
558.995 0
559.010 0
559.026 0
559.041 4
559.056 0
559.072 0
559.087 0
559.102 0
559.117 0
559.133 0
559.148 0
559.163 0
559.179 0
559.194 0
559.209 0
559.225 0
559.240 0
559.255 0
559.271 0
559.286 0
559.301 0
559.316 5
559.332 9
559.347 0
559.362 0
559.378 0
559.393 0
559.408 0
559.424 0
559.439 0
559.454 0
559.470 0
559.485 0
559.500 0
559.515 2
559.531 0
559.546 0
559.561 0
559.577 0
559.592 3
559.607 5
559.623 0
559.638 0
559.653 0
559.669 0
559.684 0
559.699 0
559.715 0
559.730 3
559.745 2
559.760 3
559.776 0
559.791 0
559.806 0
559.822 0
559.837 0
559.852 0
559.868 0
559.883 0
559.898 0
559.914 2
559.929 0
559.944 0
559.960 0
559.975 0
559.990 0
560.005 1
560.021 1
560.036 0
560.051 2
560.067 1
560.082 0
560.097 0
560.113 0
560.128 0
560.143 0
560.159 0
560.174 6
560.189 0
560.205 0
560.220 0
560.235 0
560.251 0
560.266 1
560.281 2
560.297 0
560.312 0
560.327 1
560.343 0
560.358 0
560.373 0
560.388 4
560.404 2
560.419 0
560.434 2
560.450 0
560.465 0
560.480 0
560.496 0
560.511 1
560.526 1
560.542 0
560.557 0
560.572 0
560.588 0
560.603 0
560.618 0
560.634 0
560.649 0
560.664 0
560.680 0
560.695 0
560.710 0
560.726 0
560.741 0
560.756 0
560.772 0
560.787 0
560.802 0
560.818 1
560.833 4
560.848 0
560.864 0
560.879 0
560.894 0
560.910 0
560.925 0
560.940 0
560.956 1
560.971 0
560.986 3
561.002 4
561.017 0
561.032 0
561.048 3
561.063 4
561.078 0
561.094 0
561.109 0
561.124 0
561.140 0
561.155 0
561.170 0
561.186 0
561.201 0
561.216 0
561.232 1
561.247 0
561.262 0
561.278 0
561.293 0
561.308 0
561.324 0
561.339 0
561.354 0
561.370 0
561.385 0
561.400 0
561.416 0
561.431 4
561.446 0
561.462 0
561.477 3
561.492 0
561.508 10
561.523 7
561.538 0
561.554 0
561.569 0
561.584 0
561.600 0
561.615 0
561.630 0
561.646 4
561.661 0
561.676 0
561.692 0
561.707 0
561.722 0
561.738 0
561.753 0
561.768 0
561.784 0
561.799 0
561.814 1
561.830 0
561.845 0
561.860 0
561.876 0
561.891 0
561.906 0
561.922 0
561.937 0
561.952 0
561.968 0
561.983 7
561.998 1
562.014 0
562.029 0
562.045 0
562.060 0
562.075 0
562.091 7
562.106 3
562.121 0
562.137 0
562.152 0
562.167 0
562.183 0
562.198 0
562.213 0
562.229 2
562.244 0
562.259 0
562.275 6
562.290 4
562.305 0
562.321 0
562.336 0
562.351 0
562.367 0
562.382 0
562.398 0
562.413 0
562.428 0
562.444 0
562.459 0
562.474 0
562.490 0
562.505 2
562.520 1
562.536 0
562.551 0
562.566 4
562.582 0
562.597 0
562.612 0
562.628 0
562.643 0
562.658 0
562.674 0
562.689 0
562.705 0
562.720 0
562.735 0
562.751 0
562.766 0
562.781 0
562.797 6
562.812 0
562.827 0
562.843 0
562.858 1
562.873 0
562.889 0
562.904 0
562.920 3
562.935 0
562.950 0
562.966 0
562.981 0
562.996 0
563.012 0
563.027 0
563.042 0
563.058 0
563.073 0
563.088 2
563.104 0
563.119 0
563.135 0
563.150 1
563.165 0
563.181 0
563.196 4
563.211 1
563.227 11
563.242 15
563.257 3
563.273 0
563.288 0
563.304 0
563.319 1
563.334 0
563.350 0
563.365 0
563.380 0
563.396 0
563.411 0
563.426 0
563.442 0
563.457 0
563.473 0
563.488 0
563.503 0
563.519 0
563.534 0
563.549 0
563.565 0
563.580 1
563.595 1
563.611 0
563.626 0
563.642 1
563.657 0
563.672 0
563.688 2
563.703 1
563.718 0
563.734 0
563.749 0
563.764 0
563.780 0
563.795 0
563.811 5
563.826 2
563.841 0
563.857 11
563.872 7
563.887 0
563.903 3
563.918 2
563.934 0
563.949 0
563.964 3
563.980 2
563.995 1
564.010 0
564.026 0
564.041 0
564.057 2
564.072 4
564.087 0
564.103 0
564.118 0
564.133 0
564.149 0
564.164 0
564.180 0
564.195 0
564.210 0
564.226 0
564.241 0
564.256 0
564.272 0
564.287 0
564.303 0
564.318 0
564.333 3
564.349 10
564.364 1
564.379 0
564.395 0
564.410 0
564.426 0
564.441 0
564.456 6
564.472 5
564.487 0
564.502 0
564.518 0
564.533 0
564.549 0
564.564 0
564.579 3
564.595 0
564.610 0
564.625 0
564.641 5
564.656 0
564.672 0
564.687 11
564.702 1
564.718 0
564.733 0
564.748 0
564.764 0
564.779 0
564.795 4
564.810 0
564.825 0
564.841 0
564.856 0
564.872 0
564.887 0
564.902 0
564.918 0
564.933 0
564.948 0
564.964 0
564.979 0
564.995 0
565.010 0
565.025 0
565.041 0
565.056 0
565.072 0
565.087 0
565.102 0
565.118 1
565.133 0
565.149 0
565.164 0
565.179 0
565.195 0
565.210 9
565.225 7
565.241 0
565.256 0
565.272 0
565.287 0
565.302 0
565.318 0
565.333 0
565.349 0
565.364 0
565.379 0
565.395 0
565.410 0
565.426 0
565.441 0
565.456 0
565.472 0
565.487 0
565.502 0
565.518 0
565.533 0
565.549 0
565.564 5
565.579 0
565.595 0
565.610 2
565.626 0
565.641 0
565.656 5
565.672 10
565.687 2
565.703 0
565.718 0
565.733 0
565.749 0
565.764 2
565.780 0
565.795 0
565.810 0
565.826 0
565.841 0
565.857 0
565.872 0
565.887 0
565.903 0
565.918 1
565.934 9
565.949 0
565.964 0
565.980 0
565.995 0
566.011 0
566.026 0
566.041 0
566.057 0
566.072 0
566.088 0
566.103 0
566.118 0
566.134 0
566.149 0
566.165 0
566.180 0
566.195 0
566.211 0
566.226 6
566.242 5
566.257 1
566.272 0
566.288 5
566.303 3
566.319 0
566.334 0
566.349 1
566.365 0
566.380 0
566.396 0
566.411 0
566.426 0
566.442 0
566.457 3
566.473 0
566.488 0
566.503 0
566.519 0
566.534 0
566.550 0
566.565 1
566.580 0
566.596 0
566.611 5
566.627 1
566.642 0
566.657 0
566.673 3
566.688 0
566.704 0
566.719 1
566.735 0
566.750 0
566.765 0
566.781 1
566.796 0
566.812 1
566.827 0
566.842 0
566.858 0
566.873 0
566.889 0
566.904 0
566.919 0
566.935 0
566.950 0
566.966 0
566.981 1
566.996 0
567.012 0
567.027 0
567.043 0
567.058 0
567.074 0
567.089 11
567.104 10
567.120 1
567.135 0
567.151 1
567.166 1
567.181 0
567.197 0
567.212 0
567.228 0
567.243 0
567.259 0
567.274 8
567.289 5
567.305 9
567.320 1
567.336 0
567.351 0
567.366 0
567.382 0
567.397 1
567.413 0
567.428 0
567.444 0
567.459 0
567.474 0
567.490 0
567.505 0
567.521 0
567.536 0
567.551 0
567.567 6
567.582 0
567.598 0
567.613 0
567.629 0
567.644 0
567.659 0
567.675 0
567.690 1
567.706 0
567.721 0
567.737 0
567.752 2
567.767 6
567.783 1
567.798 6
567.814 0
567.829 1
567.845 0
567.860 5
567.875 6
567.891 0
567.906 0
567.922 0
567.937 0
567.952 0
567.968 3
567.983 0
567.999 0
568.014 0
568.030 0
568.045 1
568.060 0
568.076 2
568.091 6
568.107 0
568.122 0
568.138 9
568.153 0
568.168 4
568.184 0
568.199 0
568.215 0
568.230 3
568.246 0
568.261 0
568.276 0
568.292 0
568.307 0
568.323 11
568.338 7
568.354 3
568.369 3
568.384 9
568.400 1
568.415 0
568.431 0
568.446 7
568.462 1
568.477 8
568.493 2
568.508 0
568.523 0
568.539 0
568.554 0
568.570 0
568.585 0
568.601 0
568.616 0
568.631 0
568.647 0
568.662 0
568.678 0
568.693 0
568.709 5
568.724 1
568.739 0
568.755 1
568.770 0
568.786 0
568.801 1
568.817 1
568.832 3
568.848 0
568.863 0
568.878 6
568.894 11
568.909 3
568.925 0
568.940 0
568.956 0
568.971 1
568.986 0
569.002 2
569.017 0
569.033 0
569.048 0
569.064 0
569.079 0
569.095 0
569.110 0
569.125 0
569.141 0
569.156 0
569.172 5
569.187 4
569.203 2
569.218 2
569.234 0
569.249 0
569.264 0
569.280 0
569.295 3
569.311 2
569.326 0
569.342 0
569.357 0
569.373 0
569.388 0
569.403 0
569.419 0
569.434 0
569.450 0
569.465 0
569.481 2
569.496 0
569.512 0
569.527 0
569.542 2
569.558 0
569.573 2
569.589 7
569.604 4
569.620 2
569.635 0
569.651 0
569.666 0
569.681 0
569.697 0
569.712 0
569.728 0
569.743 0
569.759 0
569.774 0
569.790 1
569.805 1
569.821 0
569.836 0
569.851 0
569.867 0
569.882 0
569.898 0
569.913 2
569.929 0
569.944 0
569.960 0
569.975 0
569.990 0
570.006 6
570.021 0
570.037 2
570.052 0
570.068 3
570.083 0
570.099 0
570.114 2
570.130 0
570.145 0
570.160 14
570.176 3
570.191 0
570.207 0
570.222 0
570.238 0
570.253 0
570.269 0
570.284 0
570.300 5
570.315 1
570.331 2
570.346 8
570.361 2
570.377 0
570.392 0
570.408 0
570.423 0
570.439 0
570.454 0
570.470 0
570.485 0
570.501 0
570.516 0
570.531 0
570.547 0
570.562 0
570.578 12
570.593 3
570.609 0
570.624 5
570.640 0
570.655 0
570.671 0
570.686 0
570.702 0
570.717 0
570.732 1
570.748 0
570.763 0
570.779 0
570.794 0
570.810 0
570.825 0
570.841 0
570.856 0
570.872 2
570.887 0
570.903 0
570.918 1
570.934 0
570.949 0
570.964 0
570.980 0
570.995 0
571.011 0
571.026 0
571.042 0
571.057 0
571.073 0
571.088 1
571.104 2
571.119 0
571.135 0
571.150 0
571.166 0
571.181 0
571.196 0
571.212 0
571.227 0
571.243 0
571.258 0
571.274 0
571.289 0
571.305 0
571.320 0
571.336 0
571.351 0
571.367 4
571.382 1
571.398 0
571.413 0
571.429 0
571.444 0
571.459 6
571.475 6
571.490 0
571.506 0
571.521 1
571.537 2
571.552 0
571.568 0
571.583 0
571.599 0
571.614 0
571.630 0
571.645 0
571.661 0
571.676 0
571.692 8
571.707 0
571.723 0
571.738 0
571.754 3
571.769 5
571.784 0
571.800 3
571.815 4
571.831 0
571.846 0
571.862 0
571.877 0
571.893 0
571.908 0
571.924 0
571.939 2
571.955 2
571.970 0
571.986 0
572.001 0
572.017 0
572.032 0
572.048 0
572.063 1
572.079 3
572.094 0
572.110 0
572.125 0
572.141 4
572.156 0
572.171 0
572.187 0
572.202 0
572.218 0
572.233 2
572.249 0
572.264 0
572.280 0
572.295 0
572.311 0
572.326 0
572.342 0
572.357 0
572.373 0
572.388 0
572.404 3
572.419 0
572.435 6
572.450 1
572.466 0
572.481 0
572.497 0
572.512 0
572.528 0
572.543 0
572.559 1
572.574 1
572.590 5
572.605 0
572.621 0
572.636 0
572.652 7
572.667 0
572.683 0
572.698 0
572.714 0
572.729 0
572.744 0
572.760 0
572.775 3
572.791 1
572.806 0
572.822 1
572.837 1
572.853 0
572.868 0
572.884 0
572.899 0
572.915 0
572.930 0
572.946 0
572.961 1
572.977 0
572.992 0
573.008 0
573.023 1
573.039 2
573.054 0
573.070 3
573.085 0
573.101 0
573.116 0
573.132 1
573.147 1
573.163 2
573.178 0
573.194 0
573.209 0
573.225 0
573.240 0
573.256 0
573.271 0
573.287 0
573.302 0
573.318 0
573.333 0
573.349 0
573.364 0
573.380 0
573.395 0
573.411 0
573.426 0
573.442 0
573.457 0
573.473 0
573.488 0
573.504 0
573.519 0
573.535 0
573.550 0
573.566 1
573.581 0
573.597 0
573.612 1
573.628 0
573.643 0
573.659 0
573.674 0
573.690 0
573.705 0
573.721 0
573.736 0
573.752 0
573.767 0
573.783 2
573.798 13
573.814 1
573.829 0
573.845 0
573.860 0
573.876 0
573.891 0
573.907 0
573.922 0
573.938 0
573.953 4
573.969 0
573.984 2
574.000 0
574.015 0
574.031 1
574.046 0
574.062 0
574.077 0
574.093 0
574.108 0
574.124 1
574.139 0
574.155 0
574.171 0
574.186 0
574.202 0
574.217 0
574.233 0
574.248 0
574.264 1
574.279 0
574.295 0
574.310 0
574.326 0
574.341 0
574.357 0
574.372 0
574.388 0
574.403 0
574.419 0
574.434 0
574.450 0
574.465 2
574.481 0
574.496 3
574.512 0
574.527 0
574.543 0
574.558 0
574.574 0
574.589 0
574.605 0
574.620 0
574.636 0
574.651 0
574.667 0
574.682 0
574.698 0
574.713 0
574.729 0
574.745 0
574.760 3
574.776 0
574.791 0
574.807 0
574.822 0
574.838 0
574.853 0
574.869 0
574.884 0
574.900 0
574.915 0
574.931 0
574.946 0
574.962 0
574.977 0
574.993 10
575.008 5
575.024 0
575.039 0
575.055 0
575.070 0
575.086 1
575.101 0
575.117 0
575.133 0
575.148 0
575.164 0
575.179 0
575.195 0
575.210 0
575.226 0
575.241 0
575.257 0
575.272 0
575.288 7
575.303 12
575.319 2
575.334 0
575.350 0
575.365 12
575.381 5
575.396 6
575.412 0
575.428 0
575.443 0
575.459 1
575.474 1
575.490 7
575.505 3
575.521 3
575.536 0
575.552 0
575.567 0
575.583 2
575.598 9
575.614 0
575.629 1
575.645 0
575.660 0
575.676 0
575.691 0
575.707 0
575.723 0
575.738 0
575.754 0
575.769 0
575.785 0
575.800 0
575.816 0
575.831 0
575.847 0
575.862 0
575.878 0
575.893 0
575.909 0
575.924 0
575.940 0
575.956 0
575.971 2
575.987 0
576.002 0
576.018 0
576.033 0
576.049 0
576.064 1
576.080 0
576.095 0
576.111 9
576.126 0
576.142 0
576.158 0
576.173 0
576.189 0
576.204 0
576.220 0
576.235 0
576.251 0
576.266 0
576.282 0
576.297 0
576.313 1
576.328 0
576.344 0
576.360 0
576.375 0
576.391 0
576.406 1
576.422 0
576.437 0
576.453 4
576.468 3
576.484 2
576.499 3
576.515 0
576.530 0
576.546 0
576.562 0
576.577 0
576.593 0
576.608 0
576.624 0
576.639 0
576.655 5
576.670 0
576.686 0
576.701 0
576.717 0
576.733 0
576.748 0
576.764 0
576.779 1
576.795 1
576.810 0
576.826 0
576.841 0
576.857 0
576.872 0
576.888 0
576.904 0
576.919 0
576.935 0
576.950 0
576.966 0
576.981 0
576.997 0
577.012 0
577.028 2
577.043 0
577.059 9
577.075 1
577.090 0
577.106 3
577.121 0
577.137 0
577.152 0
577.168 0
577.183 5
577.199 1
577.214 0
577.230 0
577.246 0
577.261 0
577.277 0
577.292 0
577.308 0
577.323 0
577.339 0
577.354 1
577.370 1
577.386 5
577.401 0
577.417 0
577.432 0
577.448 0
577.463 0
577.479 0
577.494 1
577.510 6
577.526 0
577.541 0
577.557 0
577.572 0
577.588 1
577.603 0
577.619 7
577.634 1
577.650 6
577.666 0
577.681 0
577.697 0
577.712 0
577.728 0
577.743 0
577.759 0
577.774 0
577.790 0
577.806 0
577.821 2
577.837 0
577.852 0
577.868 0
577.883 2
577.899 0
577.915 0
577.930 2
577.946 0
577.961 0
577.977 0
577.992 0
578.008 0
578.023 0
578.039 0
578.055 5
578.070 10
578.086 1
578.101 0
578.117 0
578.132 0
578.148 0
578.163 0
578.179 0
578.195 0
578.210 10
578.226 0
578.241 0
578.257 0
578.272 0
578.288 0
578.304 0
578.319 0
578.335 0
578.350 0
578.366 0
578.381 2
578.397 1
578.413 0
578.428 1
578.444 3
578.459 0
578.475 0
578.490 0
578.506 0
578.522 0
578.537 0
578.553 4
578.568 2
578.584 0
578.599 1
578.615 1
578.631 0
578.646 3
578.662 0
578.677 7
578.693 4
578.708 3
578.724 22
578.740 8
578.755 1
578.771 0
578.786 10
578.802 3
578.817 0
578.833 0
578.849 0
578.864 4
578.880 1
578.895 4
578.911 0
578.926 3
578.942 0
578.958 0
578.973 0
578.989 0
579.004 0
579.020 0
579.035 0
579.051 0
579.067 0
579.082 0
579.098 0
579.113 3
579.129 0
579.144 0
579.160 0
579.176 3
579.191 0
579.207 12
579.222 7
579.238 1
579.253 0
579.269 0
579.285 1
579.300 0
579.316 0
579.331 0
579.347 0
579.363 0
579.378 0
579.394 0
579.409 3
579.425 0
579.440 0
579.456 0
579.472 1
579.487 1
579.503 0
579.518 0
579.534 9
579.550 1
579.565 4
579.581 0
579.596 0
579.612 0
579.627 0
579.643 0
579.659 0
579.674 2
579.690 0
579.705 0
579.721 0
579.737 0
579.752 0
579.768 3
579.783 0
579.799 0
579.814 0
579.830 0
579.846 0
579.861 0
579.877 0
579.892 0
579.908 7
579.924 0
579.939 1
579.955 0
579.970 0
579.986 3
580.001 25
580.017 8
580.033 0
580.048 0
580.064 1
580.079 0
580.095 3
580.111 6
580.126 0
580.142 1
580.157 0
580.173 3
580.189 6
580.204 2
580.220 2
580.235 0
580.251 0
580.267 4
580.282 0
580.298 0
580.313 2
580.329 0
580.344 0
580.360 4
580.376 0
580.391 0
580.407 0
580.422 0
580.438 0
580.454 0
580.469 2
580.485 0
580.500 3
580.516 0
580.532 0
580.547 0
580.563 0
580.578 5
580.594 0
580.610 2
580.625 2
580.641 0
580.656 0
580.672 3
580.688 2
580.703 0
580.719 0
580.734 4
580.750 1
580.766 2
580.781 3
580.797 0
580.812 0
580.828 2
580.844 10
580.859 3
580.875 0
580.890 0
580.906 0
580.922 0
580.937 0
580.953 0
580.968 5
580.984 2
581.000 0
581.015 0
581.031 0
581.046 0
581.062 0
581.078 0
581.093 0
581.109 0
581.124 0
581.140 2
581.156 0
581.171 3
581.187 1
581.202 0
581.218 0
581.234 0
581.249 0
581.265 0
581.280 9
581.296 1
581.312 10
581.327 4
581.343 1
581.358 7
581.374 15
581.390 3
581.405 0
581.421 2
581.437 2
581.452 0
581.468 0
581.483 2
581.499 1
581.515 2
581.530 2
581.546 0
581.561 0
581.577 0
581.593 0
581.608 0
581.624 0
581.639 2
581.655 0
581.671 0
581.686 0
581.702 2
581.718 0
581.733 0
581.749 0
581.764 0
581.780 8
581.796 6
581.811 1
581.827 0
581.842 0
581.858 0
581.874 0
581.889 0
581.905 0
581.920 0
581.936 0
581.952 1
581.967 0
581.983 0
581.999 0
582.014 0
582.030 0
582.045 1
582.061 2
582.077 0
582.092 0
582.108 0
582.123 0
582.139 0
582.155 10
582.170 3
582.186 5
582.202 0
582.217 0
582.233 0
582.248 2
582.264 0
582.280 0
582.295 1
582.311 2
582.327 0
582.342 0
582.358 0
582.373 0
582.389 0
582.405 0
582.420 0
582.436 0
582.451 0
582.467 0
582.483 0
582.498 8
582.514 2
582.530 0
582.545 0
582.561 0
582.576 0
582.592 0
582.608 0
582.623 0
582.639 1
582.655 0
582.670 0
582.686 0
582.701 0
582.717 0
582.733 0
582.748 13
582.764 13
582.780 3
582.795 2
582.811 1
582.826 0
582.842 0
582.858 0
582.873 0
582.889 1
582.905 0
582.920 0
582.936 0
582.951 0
582.967 0
582.983 0
582.998 0
583.014 0
583.030 0
583.045 0
583.061 0
583.077 1
583.092 0
583.108 0
583.123 1
583.139 0
583.155 0
583.170 0
583.186 1
583.202 1
583.217 4
583.233 0
583.248 0
583.264 0
583.280 0
583.295 0
583.311 0
583.327 0
583.342 0
583.358 0
583.374 0
583.389 6
583.405 0
583.420 0
583.436 0
583.452 2
583.467 0
583.483 0
583.499 4
583.514 0
583.530 0
583.546 0
583.561 0
583.577 0
583.592 0
583.608 0
583.624 0
583.639 0
583.655 0
583.671 4
583.686 2
583.702 0
583.718 0
583.733 0
583.749 0
583.764 0
583.780 0
583.796 0
583.811 0
583.827 0
583.843 0
583.858 0
583.874 0
583.890 0
583.905 0
583.921 0
583.936 0
583.952 0
583.968 0
583.983 0
583.999 0
584.015 0
584.030 0
584.046 0
584.062 1
584.077 0
584.093 0
584.109 0
584.124 0
584.140 0
584.155 0
584.171 0
584.187 0
584.202 0
584.218 0
584.234 0
584.249 0
584.265 0
584.281 0
584.296 0
584.312 0
584.328 0
584.343 0
584.359 0
584.375 3
584.390 0
584.406 2
584.421 2
584.437 0
584.453 0
584.468 0
584.484 0
584.500 0
584.515 0
584.531 0
584.547 0
584.562 0
584.578 0
584.594 0
584.609 0
584.625 0
584.641 2
584.656 3
584.672 0
584.688 3
584.703 1
584.719 0
584.734 0
584.750 3
584.766 0
584.781 0
584.797 0
584.813 0
584.828 0
584.844 0
584.860 0
584.875 0
584.891 5
584.907 0
584.922 1
584.938 3
584.954 0
584.969 0
584.985 1
585.001 3
585.016 3
585.032 1
585.048 2
585.063 0
585.079 0
585.095 0
585.110 0
585.126 1
585.141 7
585.157 1
585.173 0
585.188 16
585.204 5
585.220 0
585.235 2
585.251 4
585.267 0
585.282 0
585.298 0
585.314 10
585.329 6
585.345 3
585.361 0
585.376 1
585.392 0
585.408 0
585.423 0
585.439 0
585.455 0
585.470 0
585.486 0
585.502 0
585.517 0
585.533 0
585.549 0
585.564 3
585.580 7
585.596 1
585.611 0
585.627 0
585.643 0
585.658 1
585.674 0
585.690 1
585.705 3
585.721 0
585.737 0
585.752 2
585.768 1
585.784 0
585.799 5
585.815 0
585.831 0
585.846 0
585.862 1
585.878 2
585.893 0
585.909 0
585.925 0
585.940 0
585.956 0
585.972 3
585.987 0
586.003 0
586.019 0
586.034 0
586.050 0
586.066 2
586.081 0
586.097 0
586.113 0
586.128 6
586.144 2
586.160 9
586.175 0
586.191 0
586.207 0
586.222 0
586.238 0
586.254 0
586.269 2
586.285 0
586.301 0
586.316 0
586.332 0
586.348 0
586.363 0
586.379 0
586.395 0
586.410 0
586.426 0
586.442 0
586.457 0
586.473 0
586.489 0
586.504 2
586.520 0
586.536 0
586.552 0
586.567 0
586.583 0
586.599 0
586.614 0
586.630 0
586.646 0
586.661 1
586.677 0
586.693 0
586.708 0
586.724 0
586.740 1
586.755 0
586.771 1
586.787 0
586.802 0
586.818 2
586.834 0
586.849 0
586.865 0
586.881 0
586.896 0
586.912 0
586.928 0
586.944 0
586.959 4
586.975 15
586.991 0
587.006 0
587.022 2
587.038 0
587.053 0
587.069 2
587.085 1
587.100 1
587.116 0
587.132 0
587.147 0
587.163 2
587.179 3
587.194 0
587.210 0
587.226 9
587.241 2
587.257 0
587.273 0
587.289 0
587.304 1
587.320 0
587.336 0
587.351 4
587.367 3
587.383 0
587.398 5
587.414 2
587.430 0
587.445 0
587.461 0
587.477 0
587.492 0
587.508 3
587.524 2
587.540 2
587.555 0
587.571 0
587.587 0
587.602 0
587.618 0
587.634 0
587.649 2
587.665 0
587.681 2
587.696 4
587.712 0
587.728 0
587.744 0
587.759 0
587.775 6
587.791 0
587.806 2
587.822 3
587.838 0
587.853 0
587.869 0
587.885 0
587.900 0
587.916 0
587.932 0
587.948 0
587.963 0
587.979 0
587.995 0
588.010 0
588.026 0
588.042 0
588.057 0
588.073 0
588.089 5
588.105 0
588.120 0
588.136 0
588.152 0
588.167 0
588.183 0
588.199 0
588.214 4
588.230 2
588.246 0
588.262 0
588.277 0
588.293 0
588.309 0
588.324 0
588.340 0
588.356 0
588.371 0
588.387 0
588.403 0
588.419 0
588.434 0
588.450 0
588.466 0
588.481 0
588.497 0
588.513 0
588.528 4
588.544 5
588.560 0
588.576 0
588.591 2
588.607 22
588.623 5
588.638 0
588.654 0
588.670 0
588.685 0
588.701 0
588.717 0
588.733 0
588.748 0
588.764 0
588.780 0
588.795 0
588.811 0
588.827 0
588.843 1
588.858 0
588.874 0
588.890 1
588.905 1
588.921 6
588.937 5
588.952 0
588.968 5
588.984 0
589.000 0
589.015 0
589.031 0
589.047 0
589.062 0
589.078 0
589.094 0
589.110 0
589.125 0
589.141 0
589.157 0
589.172 0
589.188 0
589.204 4
589.220 0
589.235 0
589.251 3
589.267 0
589.282 0
589.298 0
589.314 0
589.330 7
589.345 0
589.361 3
589.377 0
589.392 3
589.408 0
589.424 0
589.440 0
589.455 0
589.471 0
589.487 6
589.502 1
589.518 2
589.534 0
589.550 0
589.565 0
589.581 1
589.597 0
589.612 0
589.628 0
589.644 7
589.660 0
589.675 0
589.691 0
589.707 0
589.722 1
589.738 0
589.754 0
589.770 0
589.785 0
589.801 0
589.817 0
589.832 0
589.848 0
589.864 0
589.880 0
589.895 0
589.911 0
589.927 0
589.943 0
589.958 0
589.974 0
589.990 0
590.005 0
590.021 0
590.037 0
590.053 0
590.068 0
590.084 2
590.100 0
590.115 0
590.131 0
590.147 2
590.163 0
590.178 0
590.194 0
590.210 0
590.226 0
590.241 0
590.257 0
590.273 0
590.288 0
590.304 2
590.320 0
590.336 0
590.351 0
590.367 0
590.383 0
590.399 0
590.414 0
590.430 3
590.446 0
590.461 0
590.477 0
590.493 0
590.509 0
590.524 1
590.540 4
590.556 0
590.572 6
590.587 0
590.603 1
590.619 0
590.635 0
590.650 0
590.666 0
590.682 11
590.697 1
590.713 1
590.729 0
590.745 0
590.760 0
590.776 0
590.792 0
590.808 0
590.823 0
590.839 0
590.855 0
590.870 2
590.886 0
590.902 0
590.918 0
590.933 0
590.949 0
590.965 0
590.981 11
590.996 9
591.012 1
591.028 1
591.044 0
591.059 0
591.075 2
591.091 1
591.107 0
591.122 2
591.138 0
591.154 0
591.169 3
591.185 0
591.201 0
591.217 6
591.232 0
591.248 0
591.264 0
591.280 1
591.295 0
591.311 0
591.327 10
591.343 7
591.358 0
591.374 0
591.390 0
591.406 0
591.421 0
591.437 0
591.453 0
591.469 3
591.484 5
591.500 0
591.516 2
591.532 0
591.547 0
591.563 7
591.579 0
591.594 2
591.610 2
591.626 0
591.642 0
591.657 0
591.673 0
591.689 0
591.705 0
591.720 0
591.736 0
591.752 0
591.768 5
591.783 12
591.799 1
591.815 3
591.831 2
591.846 2
591.862 4
591.878 1
591.894 4
591.909 2
591.925 1
591.941 0
591.957 0
591.972 0
591.988 0
592.004 0
592.020 6
592.035 0
592.051 0
592.067 5
592.083 0
592.098 0
592.114 0
592.130 0
592.146 0
592.161 0
592.177 0
592.193 0
592.209 0
592.224 0
592.240 0
592.256 0
592.272 2
592.287 0
592.303 0
592.319 5
592.335 0
592.350 0
592.366 0
592.382 11
592.398 2
592.413 0
592.429 0
592.445 2
592.461 0
592.476 0
592.492 0
592.508 0
592.524 3
592.540 1
592.555 4
592.571 3
592.587 0
592.603 0
592.618 0
592.634 0
592.650 0
592.666 0
592.681 0
592.697 8
592.713 3
592.729 0
592.744 0
592.760 0
592.776 2
592.792 3
592.807 1
592.823 0
592.839 3
592.855 5
592.870 0
592.886 0
592.902 1
592.918 0
592.933 0
592.949 0
592.965 5
592.981 1
592.997 0
593.012 0
593.028 0
593.044 0
593.060 0
593.075 0
593.091 0
593.107 0
593.123 0
593.138 6
593.154 6
593.170 3
593.186 1
593.201 0
593.217 2
593.233 0
593.249 0
593.265 0
593.280 0
593.296 0
593.312 0
593.328 0
593.343 0
593.359 0
593.375 5
593.391 0
593.406 0
593.422 2
593.438 0
593.454 1
593.469 0
593.485 0
593.501 0
593.517 0
593.533 0
593.548 0
593.564 0
593.580 0
593.596 4
593.611 5
593.627 2
593.643 0
593.659 0
593.675 0
593.690 0
593.706 0
593.722 0
593.738 0
593.753 2
593.769 0
593.785 0
593.801 0
593.816 0
593.832 0
593.848 4
593.864 0
593.880 0
593.895 0
593.911 0
593.927 1
593.943 3
593.958 0
593.974 0
593.990 0
594.006 0
594.022 0
594.037 0
594.053 0
594.069 0
594.085 0
594.100 0
594.116 0
594.132 0
594.148 0
594.164 0
594.179 1
594.195 0
594.211 1
594.227 1
594.242 0
594.258 0
594.274 0
594.290 0
594.306 0
594.321 0
594.337 0
594.353 0
594.369 0
594.384 0
594.400 0
594.416 0
594.432 0
594.448 0
594.463 0
594.479 0
594.495 0
594.511 3
594.526 3
594.542 6
594.558 0
594.574 0
594.590 0
594.605 0
594.621 3
594.637 1
594.653 0
594.669 0
594.684 0
594.700 0
594.716 3
594.732 0
594.747 0
594.763 0
594.779 0
594.795 0
594.811 3
594.826 0
594.842 0
594.858 0
594.874 0
594.890 0
594.905 0
594.921 3
594.937 0
594.953 0
594.968 6
594.984 0
595.000 0
595.016 0
595.032 0
595.047 3
595.063 1
595.079 0
595.095 0
595.111 0
595.126 0
595.142 0
595.158 9
595.174 5
595.190 0
595.205 0
595.221 5
595.237 0
595.253 0
595.269 0
595.284 0
595.300 0
595.316 3
595.332 2
595.347 7
595.363 0
595.379 0
595.395 0
595.411 5
595.426 0
595.442 7
595.458 1
595.474 1
595.490 6
595.505 2
595.521 0
595.537 0
595.553 0
595.569 0
595.584 0
595.600 0
595.616 0
595.632 2
595.648 0
595.663 0
595.679 0
595.695 0
595.711 0
595.727 0
595.742 3
595.758 16
595.774 6
595.790 0
595.806 1
595.821 0
595.837 0
595.853 0
595.869 0
595.885 0
595.900 0
595.916 2
595.932 3
595.948 0
595.964 0
595.979 0
595.995 0
596.011 0
596.027 0
596.043 0
596.058 0
596.074 0
596.090 0
596.106 0
596.122 0
596.137 0
596.153 0
596.169 1
596.185 0
596.201 0
596.216 0
596.232 2
596.248 1
596.264 0
596.280 0
596.295 0
596.311 0
596.327 1
596.343 0
596.359 0
596.375 0
596.390 4
596.406 0
596.422 0
596.438 0
596.454 0
596.469 0
596.485 0
596.501 0
596.517 0
596.533 0
596.548 0
596.564 0
596.580 0
596.596 1
596.612 0
596.627 0
596.643 0
596.659 0
596.675 0
596.691 0
596.707 2
596.722 1
596.738 0
596.754 0
596.770 0
596.786 0
596.801 0
596.817 0
596.833 0
596.849 0
596.865 0
596.880 0
596.896 0
596.912 0
596.928 0
596.944 0
596.960 0
596.975 0
596.991 0
597.007 0
597.023 4
597.039 0
597.054 0
597.070 0
597.086 0
597.102 0
597.118 7
597.134 8
597.149 1
597.165 0
597.181 0
597.197 0
597.213 0
597.228 4
597.244 14
597.260 5
597.276 0
597.292 0
597.308 0
597.323 0
597.339 9
597.355 16
597.371 1
597.387 5
597.402 11
597.418 1
597.434 0
597.450 1
597.466 1
597.482 6
597.497 0
597.513 0
597.529 0
597.545 0
597.561 0
597.576 0
597.592 4
597.608 3
597.624 0
597.640 1
597.656 0
597.671 1
597.687 0
597.703 1
597.719 0
597.735 0
597.751 0
597.766 0
597.782 0
597.798 0
597.814 0
597.830 0
597.846 0
597.861 0
597.877 0
597.893 0
597.909 0
597.925 0
597.940 0
597.956 0
597.972 0
597.988 0
598.004 0
598.020 0
598.035 0
598.051 0
598.067 0
598.083 10
598.099 3
598.115 0
598.130 0
598.146 0
598.162 0
598.178 0
598.194 0
598.210 0
598.225 0
598.241 0
598.257 0
598.273 0
598.289 0
598.305 0
598.320 1
598.336 0
598.352 0
598.368 3
598.384 0
598.400 0
598.415 0
598.431 0
598.447 0
598.463 5
598.479 0
598.495 0
598.510 0
598.526 0
598.542 0
598.558 0
598.574 0
598.590 0
598.605 0
598.621 2
598.637 2
598.653 3
598.669 1
598.685 0
598.700 0
598.716 0
598.732 0
598.748 0
598.764 0
598.780 0
598.796 0
598.811 0
598.827 0
598.843 0
598.859 0
598.875 0
598.891 0
598.906 0
598.922 0
598.938 0
598.954 0
598.970 0
598.986 0
599.001 0
599.017 0
599.033 0
599.049 0
599.065 0
599.081 0
599.096 0
599.112 0
599.128 0
599.144 0
599.160 0
599.176 11
599.192 7
599.207 0
599.223 1
599.239 6
599.255 0
599.271 0
599.287 0
599.302 0
599.318 0
599.334 0
599.350 0
599.366 0
599.382 0
599.398 0
599.413 0
599.429 0
599.445 0
599.461 2
599.477 0
599.493 0
599.508 0
599.524 0
599.540 1
599.556 2
599.572 0
599.588 0
599.604 0
599.619 0
599.635 0
599.651 4
599.667 0
599.683 0
599.699 0
599.715 0
599.730 0
599.746 0
599.762 0
599.778 0
599.794 0
599.810 0
599.826 2
599.841 0
599.857 0
599.873 0
599.889 0
599.905 1
599.921 0
599.936 0
599.952 0
599.968 0
599.984 0
600.000 3
600.016 1
600.032 0
600.047 0
600.063 0
600.079 0
600.095 0
600.111 2
600.127 0
600.143 1
600.158 0
600.174 0
600.190 0
600.206 9
600.222 6
600.238 9
600.254 11
600.269 0
600.285 0
600.301 6
600.317 0
600.333 0
600.349 0
600.365 0
600.381 0
600.396 0
600.412 0
600.428 0
600.444 0
600.460 0
600.476 0
600.492 0
600.507 0
600.523 0
600.539 0
600.555 9
600.571 0
600.587 0
600.603 0
600.618 1
600.634 1
600.650 0
600.666 0
600.682 0
600.698 0
600.714 2
600.729 5
600.745 2
600.761 0
600.777 0
600.793 0
600.809 0
600.825 0
600.841 0
600.856 0
600.872 3
600.888 0
600.904 0
600.920 0
600.936 4
600.952 0
600.967 1
600.983 0
600.999 0
601.015 0
601.031 0
601.047 0
601.063 0
601.079 6
601.094 0
601.110 3
601.126 0
601.142 2
601.158 0
601.174 1
601.190 2
601.206 0
601.221 0
601.237 1
601.253 0
601.269 1
601.285 0
601.301 9
601.317 4
601.333 2
601.348 0
601.364 3
601.380 6
601.396 0
601.412 0
601.428 0
601.444 0
601.460 5
601.475 0
601.491 3
601.507 0
601.523 0
601.539 0
601.555 0
601.571 0
601.587 0
601.602 0
601.618 0
601.634 0
601.650 2
601.666 0
601.682 0
601.698 6
601.714 1
601.729 0
601.745 0
601.761 0
601.777 0
601.793 0
601.809 0
601.825 0
601.841 0
601.856 0
601.872 0
601.888 0
601.904 0
601.920 0
601.936 0
601.952 0
601.968 0
601.983 2
601.999 2
602.015 0
602.031 0
602.047 0
602.063 0
602.079 0
602.095 0
602.111 0
602.126 0
602.142 0
602.158 0
602.174 0
602.190 1
602.206 0
602.222 0
602.238 0
602.254 1
602.269 0
602.285 4
602.301 2
602.317 0
602.333 0
602.349 0
602.365 0
602.381 0
602.396 0
602.412 0
602.428 0
602.444 0
602.460 0
602.476 0
602.492 2
602.508 7
602.524 8
602.539 11
602.555 11
602.571 3
602.587 0
602.603 0
602.619 0
602.635 0
602.651 2
602.667 0
602.682 0
602.698 0
602.714 1
602.730 5
602.746 0
602.762 0
602.778 0
602.794 0
602.810 0
602.826 0
602.841 1
602.857 0
602.873 0
602.889 0
602.905 0
602.921 0
602.937 0
602.953 0
602.969 0
602.984 6
603.000 0
603.016 1
603.032 0
603.048 0
603.064 0
603.080 14
603.096 9
603.112 1
603.128 1
603.143 8
603.159 3
603.175 0
603.191 0
603.207 3
603.223 0
603.239 0
603.255 1
603.271 0
603.286 0
603.302 0
603.318 0
603.334 2
603.350 5
603.366 10
603.382 0
603.398 0
603.414 0
603.430 0
603.445 3
603.461 2
603.477 0
603.493 6
603.509 0
603.525 0
603.541 0
603.557 0
603.573 0
603.589 0
603.605 0
603.620 1
603.636 12
603.652 1
603.668 0
603.684 0
603.700 0
603.716 2
603.732 4
603.748 0
603.764 0
603.779 7
603.795 5
603.811 0
603.827 0
603.843 1
603.859 12
603.875 8
603.891 0
603.907 0
603.923 0
603.939 8
603.954 1
603.970 24
603.986 4
604.002 0
604.018 0
604.034 0
604.050 6
604.066 3
604.082 5
604.098 1
604.114 0
604.129 0
604.145 0
604.161 0
604.177 0
604.193 3
604.209 0
604.225 0
604.241 0
604.257 0
604.273 0
604.289 0
604.304 0
604.320 0
604.336 2
604.352 0
604.368 0
604.384 4
604.400 7
604.416 0
604.432 0
604.448 0
604.464 0
604.479 2
604.495 8
604.511 1
604.527 1
604.543 0
604.559 0
604.575 0
604.591 0
604.607 1
604.623 0
604.639 10
604.655 2
604.670 0
604.686 1
604.702 0
604.718 0
604.734 0
604.750 0
604.766 0
604.782 0
604.798 0
604.814 0
604.830 0
604.846 0
604.862 0
604.877 0
604.893 0
604.909 0
604.925 0
604.941 0
604.957 0
604.973 0
604.989 0
605.005 0
605.021 0
605.037 0
605.053 0
605.068 0
605.084 0
605.100 0
605.116 2
605.132 0
605.148 0
605.164 0
605.180 8
605.196 15
605.212 1
605.228 0
605.244 0
605.260 0
605.275 0
605.291 0
605.307 0
605.323 0
605.339 11
605.355 3
605.371 0
605.387 0
605.403 0
605.419 0
605.435 1
605.451 0
605.467 1
605.483 0
605.498 5
605.514 5
605.530 0
605.546 0
605.562 0
605.578 0
605.594 0
605.610 0
605.626 0
605.642 0
605.658 0
605.674 0
605.690 0
605.706 0
605.721 0
605.737 0
605.753 0
605.769 9
605.785 0
605.801 0
605.817 0
605.833 0
605.849 0
605.865 0
605.881 0
605.897 0
605.913 0
605.929 0
605.945 1
605.960 1
605.976 0
605.992 0
606.008 0
606.024 0
606.040 1
606.056 0
606.072 0
606.088 1
606.104 4
606.120 0
606.136 0
606.152 0
606.168 0
606.184 1
606.200 0
606.215 3
606.231 1
606.247 0
606.263 0
606.279 0
606.295 0
606.311 0
606.327 3
606.343 0
606.359 0
606.375 0
606.391 0
606.407 0
606.423 0
606.439 1
606.455 0
606.470 0
606.486 0
606.502 0
606.518 0
606.534 0
606.550 0
606.566 0
606.582 0
606.598 0
606.614 0
606.630 0
606.646 0
606.662 0
606.678 0
606.694 0
606.710 0
606.726 0
606.741 0
606.757 0
606.773 0
606.789 0
606.805 0
606.821 0
606.837 0
606.853 0
606.869 0
606.885 2
606.901 0
606.917 0
606.933 0
606.949 0
606.965 7
606.981 1
606.997 0
607.013 0
607.029 3
607.044 0
607.060 0
607.076 0
607.092 0
607.108 0
607.124 0
607.140 0
607.156 1
607.172 1
607.188 4
607.204 7
607.220 0
607.236 0
607.252 0
607.268 0
607.284 4
607.300 0
607.316 0
607.332 0
607.348 0
607.363 0
607.379 0
607.395 0
607.411 4
607.427 0
607.443 8
607.459 2
607.475 0
607.491 0
607.507 0
607.523 0
607.539 0
607.555 0
607.571 0
607.587 0
607.603 0
607.619 0
607.635 0
607.651 0
607.667 0
607.683 0
607.699 0
607.714 0
607.730 0
607.746 0
607.762 0
607.778 3
607.794 0
607.810 0
607.826 9
607.842 6
607.858 0
607.874 0
607.890 0
607.906 0
607.922 0
607.938 0
607.954 0
607.970 0
607.986 0
608.002 0
608.018 0
608.034 0
608.050 0
608.066 0
608.082 1
608.098 5
608.113 0
608.129 0
608.145 0
608.161 0
608.177 1
608.193 0
608.209 0
608.225 8
608.241 5
608.257 6
608.273 0
608.289 2
608.305 2
608.321 0
608.337 0
608.353 0
608.369 2
608.385 3
608.401 1
608.417 0
608.433 0
608.449 0
608.465 0
608.481 0
608.497 0
608.513 0
608.529 3
608.545 0
608.561 0
608.576 1
608.592 0
608.608 0
608.624 0
608.640 0
608.656 0
608.672 0
608.688 0
608.704 0
608.720 0
608.736 0
608.752 0
608.768 0
608.784 0
608.800 0
608.816 0
608.832 0
608.848 0
608.864 0
608.880 0
608.896 0
608.912 1
608.928 0
608.944 0
608.960 0
608.976 3
608.992 0
609.008 0
609.024 11
609.040 10
609.056 1
609.072 0
609.088 0
609.104 0
609.120 0
609.136 3
609.151 2
609.167 0
609.183 0
609.199 0
609.215 0
609.231 0
609.247 0
609.263 0
609.279 0
609.295 0
609.311 0
609.327 1
609.343 0
609.359 0
609.375 0
609.391 0
609.407 0
609.423 0
609.439 0
609.455 0
609.471 0
609.487 0
609.503 3
609.519 1
609.535 0
609.551 0
609.567 1
609.583 0
609.599 0
609.615 0
609.631 2
609.647 2
609.663 0
609.679 0
609.695 1
609.711 0
609.727 0
609.743 0
609.759 0
609.775 0
609.791 0
609.807 0
609.823 0
609.839 0
609.855 0
609.871 0
609.887 0
609.903 0
609.919 4
609.935 0
609.951 0
609.967 1
609.983 2
609.999 2
610.015 0
610.030 0
610.046 0
610.062 0
610.078 0
610.094 1
610.110 0
610.126 0
610.142 0
610.158 0
610.174 0
610.190 0
610.206 0
610.222 0
610.238 0
610.254 0
610.270 0
610.286 0
610.302 0
610.318 0
610.334 0
610.350 0
610.366 1
610.382 0
610.398 0
610.414 0
610.430 0
610.446 0
610.462 5
610.478 0
610.494 0
610.510 0
610.526 0
610.542 8
610.558 2
610.574 5
610.590 8
610.606 0
610.622 0
610.638 0
610.654 0
610.670 0
610.686 0
610.702 0
610.718 0
610.734 0
610.750 0
610.766 0
610.782 3
610.798 0
610.814 0
610.830 0
610.846 0
610.862 0
610.878 0
610.894 0
610.910 0
610.926 0
610.942 3
610.958 0
610.974 8
610.990 3
611.006 7
611.022 0
611.038 0
611.054 0
611.070 0
611.086 0
611.102 0
611.118 0
611.134 0
611.150 0
611.166 0
611.182 0
611.198 0
611.214 0
611.230 0
611.246 0
611.262 0
611.278 0
611.294 0
611.310 2
611.326 0
611.342 0
611.358 0
611.374 0
611.390 0
611.406 0
611.422 0
611.438 2
611.454 2
611.470 0
611.486 0
611.502 0
611.518 0
611.534 0
611.550 3
611.566 0
611.582 0
611.598 6
611.614 0
611.630 0
611.646 0
611.662 0
611.678 1
611.694 7
611.710 3
611.726 0
611.742 0
611.758 0
611.774 0
611.790 0
611.806 0
611.822 0
611.838 0
611.854 0
611.870 0
611.886 0
611.902 0
611.919 0
611.935 0
611.951 0
611.967 0
611.983 0
611.999 0
612.015 0
612.031 0
612.047 0
612.063 0
612.079 0
612.095 0
612.111 1
612.127 0
612.143 0
612.159 1
612.175 10
612.191 5
612.207 1
612.223 0
612.239 4
612.255 1
612.271 2
612.287 0
612.303 0
612.319 0
612.335 0
612.351 1
612.367 0
612.383 0
612.399 0
612.415 0
612.431 0
612.447 6
612.463 2
612.479 0
612.495 0
612.511 0
612.527 0
612.543 0
612.559 0
612.575 0
612.591 0
612.607 0
612.623 2
612.639 7
612.655 3
612.671 0
612.687 0
612.703 0
612.719 0
612.735 0
612.751 0
612.767 0
612.783 0
612.800 0
612.816 0
612.832 0
612.848 0
612.864 0
612.880 0
612.896 0
612.912 0
612.928 0
612.944 0
612.960 0
612.976 0
612.992 0
613.008 0
613.024 0
613.040 0
613.056 0
613.072 1
613.088 7
613.104 3
613.120 0
613.136 0
613.152 0
613.168 0
613.184 0
613.200 0
613.216 0
613.232 0
613.248 0
613.264 0
613.280 1
613.296 0
613.312 0
613.328 0
613.344 7
613.360 3
613.376 1
613.393 0
613.409 3
613.425 0
613.441 2
613.457 0
613.473 0
613.489 1
613.505 0
613.521 0
613.537 0
613.553 6
613.569 5
613.585 0
613.601 0
613.617 0
613.633 0
613.649 0
613.665 0
613.681 0
613.697 0
613.713 0
613.729 1
613.745 0
613.761 0
613.777 2
613.793 5
613.809 0
613.825 7
613.842 0
613.858 0
613.874 0
613.890 6
613.906 0
613.922 0
613.938 5
613.954 1
613.970 0
613.986 1
614.002 0
614.018 0
614.034 0
614.050 0
614.066 0
614.082 0
614.098 0
614.114 3
614.130 0
614.146 0
614.162 0
614.178 0
614.194 7
614.210 1
614.226 0
614.243 0
614.259 4
614.275 0
614.291 0
614.307 0
614.323 1
614.339 0
614.355 1
614.371 0
614.387 5
614.403 0
614.419 0
614.435 0
614.451 0
614.467 0
614.483 0
614.499 4
614.515 0
614.531 5
614.547 0
614.563 5
614.579 3
614.596 1
614.612 1
614.628 2
614.644 1
614.660 5
614.676 1
614.692 0
614.708 2
614.724 0
614.740 4
614.756 2
614.772 0
614.788 4
614.804 3
614.820 0
614.836 0
614.852 1
614.868 0
614.884 5
614.900 1
614.916 2
614.933 12
614.949 3
614.965 3
614.981 7
614.997 3
615.013 4
615.029 0
615.045 0
615.061 2
615.077 0
615.093 0
615.109 0
615.125 0
615.141 0
615.157 1
615.173 1
615.189 0
615.205 0
615.222 0
615.238 0
615.254 0
615.270 0
615.286 0
615.302 0
615.318 1
615.334 3
615.350 1
615.366 0
615.382 0
615.398 0
615.414 0
615.430 0
615.446 0
615.462 0
615.478 0
615.494 1
615.511 0
615.527 1
615.543 2
615.559 0
615.575 0
615.591 0
615.607 0
615.623 0
615.639 0
615.655 0
615.671 0
615.687 2
615.703 0
615.719 0
615.735 0
615.751 0
615.768 0
615.784 24
615.800 21
615.816 2
615.832 5
615.848 0
615.864 0
615.880 0
615.896 4
615.912 0
615.928 0
615.944 0
615.960 5
615.976 0
615.992 0
616.008 6
616.025 2
616.041 0
616.057 0
616.073 4
616.089 12
616.105 3
616.121 0
616.137 0
616.153 0
616.169 0
616.185 0
616.201 4
616.217 2
616.233 0
616.250 0
616.266 1
616.282 0
616.298 0
616.314 0
616.330 0
616.346 8
616.362 1
616.378 0
616.394 2
616.410 0
616.426 3
616.442 0
616.458 0
616.474 0
616.491 0
616.507 14
616.523 1
616.539 0
616.555 0
616.571 0
616.587 0
616.603 1
616.619 0
616.635 0
616.651 6
616.667 3
616.683 0
616.700 0
616.716 0
616.732 0
616.748 3
616.764 0
616.780 0
616.796 0
616.812 3
616.828 0
616.844 0
616.860 0
616.876 0
616.892 0
616.909 0
616.925 0
616.941 11
616.957 6
616.973 0
616.989 0
617.005 0
617.021 0
617.037 0
617.053 5
617.069 1
617.085 2
617.101 0
617.118 0
617.134 0
617.150 7
617.166 0
617.182 0
617.198 0
617.214 0
617.230 0
617.246 5
617.262 3
617.278 0
617.294 0
617.311 0
617.327 5
617.343 4
617.359 1
617.375 10
617.391 2
617.407 0
617.423 0
617.439 0
617.455 0
617.471 0
617.487 0
617.504 3
617.520 0
617.536 0
617.552 0
617.568 9
617.584 0
617.600 0
617.616 0
617.632 0
617.648 0
617.664 0
617.680 0
617.697 0
617.713 0
617.729 0
617.745 1
617.761 0
617.777 0
617.793 0
617.809 0
617.825 9
617.841 0
617.857 0
617.874 0
617.890 0
617.906 0
617.922 0
617.938 2
617.954 0
617.970 0
617.986 0
618.002 0
618.018 0
618.034 0
618.051 0
618.067 3
618.083 1
618.099 0
618.115 0
618.131 0
618.147 6
618.163 1
618.179 0
618.195 0
618.211 0
618.228 0
618.244 0
618.260 0
618.276 0
618.292 0
618.308 0
618.324 0
618.340 0
618.356 0
618.372 0
618.389 0
618.405 4
618.421 1
618.437 0
618.453 0
618.469 9
618.485 8
618.501 2
618.517 0
618.533 0
618.550 0
618.566 0
618.582 0
618.598 0
618.614 0
618.630 0
618.646 1
618.662 2
618.678 3
618.694 1
618.711 0
618.727 0
618.743 0
618.759 0
618.775 2
618.791 0
618.807 0
618.823 0
618.839 2
618.855 6
618.872 4
618.888 0
618.904 0
618.920 0
618.936 0
618.952 0
618.968 0
618.984 0
619.000 8
619.016 7
619.033 0
619.049 0
619.065 0
619.081 0
619.097 0
619.113 0
619.129 0
619.145 0
619.161 0
619.178 0
619.194 0
619.210 0
619.226 9
619.242 4
619.258 0
619.274 0
619.290 0
619.306 7
619.323 5
619.339 0
619.355 0
619.371 0
619.387 0
619.403 3
619.419 2
619.435 0
619.451 0
619.468 0
619.484 3
619.500 0
619.516 0
619.532 1
619.548 0
619.564 0
619.580 0
619.596 0
619.613 0
619.629 0
619.645 0
619.661 0
619.677 8
619.693 3
619.709 0
619.725 0
619.741 5
619.758 0
619.774 0
619.790 0
619.806 0
619.822 1
619.838 6
619.854 2
619.870 0
619.886 0
619.903 0
619.919 1
619.935 0
619.951 0
619.967 0
619.983 0
619.999 0
620.015 0
620.032 0
620.048 3
620.064 3
620.080 0
620.096 0
620.112 0
620.128 0
620.144 0
620.160 0
620.177 0
620.193 0
620.209 0
620.225 0
620.241 1
620.257 8
620.273 1
620.289 0
620.306 0
620.322 0
620.338 0
620.354 0
620.370 0
620.386 4
620.402 3
620.418 2
620.435 0
620.451 0
620.467 5
620.483 0
620.499 3
620.515 1
620.531 0
620.547 0
620.564 0
620.580 0
620.596 0
620.612 0
620.628 0
620.644 0
620.660 0
620.676 1
620.693 0
620.709 0
620.725 0
620.741 0
620.757 0
620.773 0
620.789 0
620.805 0
620.822 0
620.838 0
620.854 0
620.870 2
620.886 0
620.902 0
620.918 0
620.934 0
620.951 5
620.967 3
620.983 0
620.999 0
621.015 0
621.031 0
621.047 4
621.064 7
621.080 0
621.096 11
621.112 6
621.128 7
621.144 1
621.160 0
621.176 0
621.193 0
621.209 0
621.225 0
621.241 0
621.257 0
621.273 0
621.289 8
621.306 1
621.322 0
621.338 3
621.354 0
621.370 0
621.386 0
621.402 0
621.418 0
621.435 0
621.451 0
621.467 0
621.483 0
621.499 0
621.515 0
621.531 0
621.548 0
621.564 0
621.580 0
621.596 0
621.612 0
621.628 1
621.644 11
621.661 2
621.677 0
621.693 2
621.709 3
621.725 0
621.741 0
621.757 0
621.774 0
621.790 0
621.806 15
621.822 17
621.838 1
621.854 0
621.870 0
621.887 0
621.903 1
621.919 2
621.935 0
621.951 0
621.967 0
621.983 0
622.000 0
622.016 5
622.032 1
622.048 0
622.064 0
622.080 0
622.096 1
622.113 3
622.129 8
622.145 4
622.161 0
622.177 5
622.193 0
622.209 0
622.226 0
622.242 0
622.258 0
622.274 5
622.290 1
622.306 0
622.322 2
622.339 5
622.355 3
622.371 1
622.387 0
622.403 0
622.419 0
622.435 0
622.452 0
622.468 0
622.484 0
622.500 0
622.516 0
622.532 0
622.549 0
622.565 2
622.581 0
622.597 0
622.613 0
622.629 2
622.645 7
622.662 0
622.678 3
622.694 0
622.710 0
622.726 3
622.742 3
622.759 0
622.775 0
622.791 0
622.807 0
622.823 0
622.839 0
622.855 0
622.872 2
622.888 1
622.904 0
622.920 0
622.936 0
622.952 0
622.969 0
622.985 0
623.001 0
623.017 0
623.033 0
623.049 0
623.065 0
623.082 0
623.098 0
623.114 0
623.130 0
623.146 0
623.162 0
623.179 0
623.195 1
623.211 8
623.227 3
623.243 0
623.259 0
623.276 0
623.292 3
623.308 2
623.324 0
623.340 0
623.356 0
623.373 0
623.389 3
623.405 4
623.421 2
623.437 2
623.453 3
623.470 0
623.486 3
623.502 0
623.518 0
623.534 3
623.550 0
623.566 5
623.583 10
623.599 3
623.615 1
623.631 1
623.647 0
623.663 20
623.680 5
623.696 17
623.712 4
623.728 9
623.744 4
623.760 8
623.777 1
623.793 0
623.809 0
623.825 0
623.841 0
623.857 0
623.874 6
623.890 3
623.906 0
623.922 6
623.938 6
623.954 3
623.971 3
623.987 9
624.003 0
624.019 2
624.035 0
624.052 1
624.068 0
624.084 2
624.100 1
624.116 0
624.132 3
624.149 0
624.165 0
624.181 5
624.197 6
624.213 4
624.229 0
624.246 0
624.262 11
624.278 16
624.294 5
624.310 0
624.326 1
624.343 0
624.359 0
624.375 0
624.391 0
624.407 7
624.423 13
624.440 13
624.456 5
624.472 0
624.488 0
624.504 0
624.521 1
624.537 1
624.553 0
624.569 0
624.585 0
624.601 4
624.618 4
624.634 0
624.650 3
624.666 13
624.682 4
624.699 3
624.715 0
624.731 0
624.747 0
624.763 0
624.779 0
624.796 1
624.812 0
624.828 4
624.844 0
624.860 0
624.876 0
624.893 0
624.909 0
624.925 0
624.941 0
624.957 0
624.974 0
624.990 0
625.006 0
625.022 0
625.038 0
625.054 0
625.071 0
625.087 0
625.103 8
625.119 3
625.135 0
625.152 0
625.168 0
625.184 0
625.200 0
625.216 0
625.233 0
625.249 0
625.265 0
625.281 8
625.297 6
625.313 0
625.330 0
625.346 0
625.362 0
625.378 0
625.394 0
625.411 5
625.427 0
625.443 0
625.459 0
625.475 5
625.492 0
625.508 0
625.524 0
625.540 0
625.556 0
625.572 2
625.589 0
625.605 0
625.621 0
625.637 4
625.653 0
625.670 0
625.686 0
625.702 0
625.718 0
625.734 0
625.751 0
625.767 0
625.783 0
625.799 0
625.815 1
625.832 1
625.848 1
625.864 5
625.880 0
625.896 0
625.913 1
625.929 1
625.945 0
625.961 1
625.977 0
625.993 3
626.010 1
626.026 5
626.042 0
626.058 0
626.074 0
626.091 0
626.107 2
626.123 0
626.139 0
626.155 0
626.172 0
626.188 0
626.204 2
626.220 0
626.236 0
626.253 0
626.269 2
626.285 1
626.301 4
626.317 2
626.334 2
626.350 4
626.366 0
626.382 0
626.398 0
626.415 9
626.431 4
626.447 0
626.463 0
626.479 0
626.496 0
626.512 0
626.528 13
626.544 4
626.560 0
626.577 0
626.593 0
626.609 4
626.625 7
626.641 13
626.658 4
626.674 0
626.690 0
626.706 2
626.723 2
626.739 0
626.755 0
626.771 0
626.787 0
626.804 0
626.820 0
626.836 0
626.852 0
626.868 0
626.885 0
626.901 0
626.917 0
626.933 2
626.949 0
626.966 0
626.982 0
626.998 0
627.014 0
627.030 18
627.047 7
627.063 1
627.079 0
627.095 1
627.112 0
627.128 0
627.144 0
627.160 0
627.176 0
627.193 4
627.209 0
627.225 0
627.241 0
627.257 0
627.274 0
627.290 0
627.306 0
627.322 0
627.338 0
627.355 0
627.371 0
627.387 1
627.403 1
627.420 0
627.436 0
627.452 2
627.468 3
627.484 0
627.501 0
627.517 1
627.533 0
627.549 0
627.565 0
627.582 0
627.598 0
627.614 0
627.630 0
627.647 6
627.663 6
627.679 0
627.695 4
627.711 6
627.728 0
627.744 0
627.760 0
627.776 0
627.793 0
627.809 0
627.825 1
627.841 0
627.857 1
627.874 0
627.890 0
627.906 0
627.922 0
627.939 0
627.955 0
627.971 0
627.987 8
628.003 3
628.020 0
628.036 6
628.052 6
628.068 2
628.085 5
628.101 2
628.117 0
628.133 0
628.149 0
628.166 5
628.182 0
628.198 0
628.214 0
628.231 1
628.247 0
628.263 0
628.279 0
628.295 0
628.312 0
628.328 0
628.344 0
628.360 0
628.377 0
628.393 0
628.409 0
628.425 0
628.441 5
628.458 2
628.474 0
628.490 9
628.506 2
628.523 0
628.539 0
628.555 1
628.571 0
628.588 2
628.604 0
628.620 0
628.636 2
628.652 0
628.669 1
628.685 1
628.701 0
628.717 0
628.734 0
628.750 0
628.766 0
628.782 4
628.799 0
628.815 1
628.831 11
628.847 8
628.863 12
628.880 1
628.896 1
628.912 1
628.928 1
628.945 1
628.961 0
628.977 0
628.993 0
629.010 2
629.026 13
629.042 4
629.058 0
629.074 0
629.091 0
629.107 3
629.123 1
629.139 0
629.156 4
629.172 0
629.188 0
629.204 0
629.221 0
629.237 7
629.253 0
629.269 0
629.286 0
629.302 0
629.318 1
629.334 1
629.351 0
629.367 0
629.383 0
629.399 0
629.415 0
629.432 1
629.448 5
629.464 0
629.480 0
629.497 0
629.513 0
629.529 0
629.545 0
629.562 0
629.578 0
629.594 0
629.610 0
629.627 0
629.643 0
629.659 0
629.675 0
629.692 7
629.708 0
629.724 0
629.740 0
629.757 0
629.773 0
629.789 0
629.805 6
629.822 4
629.838 0
629.854 2
629.870 1
629.887 0
629.903 0
629.919 1
629.935 0
629.952 0
629.968 0
629.984 1
630.000 0
630.017 0
630.033 0
630.049 0
630.065 3
630.082 5
630.098 0
630.114 4
630.130 0
630.146 0
630.163 5
630.179 3
630.195 0
630.211 0
630.228 0
630.244 0
630.260 2
630.277 0
630.293 0
630.309 0
630.325 0
630.342 0
630.358 5
630.374 4
630.390 2
630.407 0
630.423 0
630.439 1
630.455 0
630.472 0
630.488 0
630.504 0
630.520 0
630.537 0
630.553 0
630.569 0
630.585 0
630.602 0
630.618 0
630.634 0
630.650 0
630.667 2
630.683 0
630.699 0
630.715 0
630.732 0
630.748 0
630.764 0
630.780 0
630.797 0
630.813 0
630.829 0
630.845 13
630.862 15
630.878 0
630.894 0
630.910 0
630.927 5
630.943 0
630.959 5
630.975 0
630.992 1
631.008 0
631.024 3
631.041 4
631.057 0
631.073 0
631.089 0
631.106 0
631.122 0
631.138 0
631.154 0
631.171 4
631.187 4
631.203 0
631.219 0
631.236 0
631.252 0
631.268 0
631.284 0
631.301 0
631.317 0
631.333 0
631.350 0
631.366 0
631.382 0
631.398 0
631.415 0
631.431 1
631.447 0
631.463 0
631.480 0
631.496 0
631.512 0
631.528 0
631.545 0
631.561 3
631.577 4
631.594 5
631.610 0
631.626 7
631.642 8
631.659 3
631.675 0
631.691 0
631.707 1
631.724 4
631.740 0
631.756 0
631.773 0
631.789 0
631.805 1
631.821 0
631.838 0
631.854 6
631.870 0
631.886 0
631.903 0
631.919 0
631.935 0
631.951 0
631.968 0
631.984 0
632.000 0
632.017 0
632.033 0
632.049 0
632.065 0
632.082 0
632.098 0
632.114 4
632.131 1
632.147 0
632.163 0
632.179 0
632.196 0
632.212 0
632.228 6
632.244 0
632.261 0
632.277 0
632.293 0
632.310 7
632.326 10
632.342 1
632.358 0
632.375 0
632.391 0
632.407 0
632.423 0
632.440 0
632.456 0
632.472 0
632.489 8
632.505 4
632.521 0
632.537 0
632.554 0
632.570 0
632.586 0
632.603 0
632.619 0
632.635 1
632.651 0
632.668 6
632.684 1
632.700 0
632.717 4
632.733 5
632.749 0
632.765 0
632.782 0
632.798 0
632.814 0
632.831 0
632.847 0
632.863 0
632.879 0
632.896 0
632.912 3
632.928 0
632.945 0
632.961 0
632.977 0
632.993 0
633.010 0
633.026 0
633.042 0
633.059 7
633.075 5
633.091 7
633.107 0
633.124 0
633.140 2
633.156 8
633.173 1
633.189 6
633.205 6
633.221 1
633.238 0
633.254 0
633.270 2
633.287 0
633.303 5
633.319 2
633.335 0
633.352 2
633.368 0
633.384 0
633.401 0
633.417 0
633.433 0
633.449 0
633.466 0
633.482 0
633.498 0
633.515 0
633.531 0
633.547 0
633.564 0
633.580 0
633.596 2
633.612 0
633.629 0
633.645 0
633.661 0
633.678 0
633.694 0
633.710 0
633.726 0
633.743 0
633.759 0
633.775 0
633.792 0
633.808 0
633.824 1
633.841 6
633.857 0
633.873 0
633.889 4
633.906 0
633.922 0
633.938 0
633.955 7
633.971 5
633.987 2
634.004 0
634.020 0
634.036 0
634.052 0
634.069 0
634.085 0
634.101 0
634.118 1
634.134 0
634.150 0
634.167 0
634.183 0
634.199 0
634.215 4
634.232 1
634.248 1
634.264 0
634.281 0
634.297 0
634.313 0
634.330 1
634.346 0
634.362 0
634.378 0
634.395 1
634.411 0
634.427 3
634.444 0
634.460 13
634.476 5
634.493 0
634.509 0
634.525 0
634.542 0
634.558 2
634.574 4
634.590 0
634.607 0
634.623 0
634.639 0
634.656 0
634.672 0
634.688 0
634.705 0
634.721 0
634.737 0
634.754 1
634.770 2
634.786 0
634.802 0
634.819 0
634.835 6
634.851 1
634.868 1
634.884 0
634.900 0
634.917 0
634.933 0
634.949 0
634.966 0
634.982 0
634.998 0
635.014 0
635.031 0
635.047 2
635.063 0
635.080 0
635.096 0
635.112 1
635.129 0
635.145 0
635.161 0
635.178 0
635.194 0
635.210 0
635.227 0
635.243 3
635.259 1
635.276 3
635.292 3
635.308 0
635.324 0
635.341 0
635.357 2
635.373 0
635.390 0
635.406 0
635.422 0
635.439 0
635.455 0
635.471 0
635.488 0
635.504 0
635.520 0
635.537 1
635.553 0
635.569 0
635.586 0
635.602 0
635.618 0
635.635 0
635.651 0
635.667 0
635.683 0
635.700 0
635.716 0
635.732 0
635.749 0
635.765 2
635.781 2
635.798 2
635.814 5
635.830 0
635.847 2
635.863 0
635.879 0
635.896 2
635.912 3
635.928 0
635.945 0
635.961 0
635.977 0
635.994 0
636.010 0
636.026 0
636.043 0
636.059 0
636.075 2
636.092 2
636.108 2
636.124 0
636.141 4
636.157 0
636.173 0
636.190 0
636.206 0
636.222 0
636.238 0
636.255 0
636.271 0
636.287 0
636.304 0
636.320 4
636.336 0
636.353 0
636.369 0
636.385 0
636.402 1
636.418 0
636.434 0
636.451 0
636.467 0
636.483 0
636.500 0
636.516 0
636.532 0
636.549 0
636.565 0
636.581 0
636.598 0
636.614 0
636.630 0
636.647 0
636.663 7
636.679 3
636.696 0
636.712 0
636.728 0
636.745 0
636.761 0
636.777 0
636.794 0
636.810 0
636.826 0
636.843 0
636.859 0
636.875 3
636.892 0
636.908 0
636.924 0
636.941 0
636.957 0
636.973 0
636.990 0
637.006 0
637.022 0
637.039 1
637.055 0
637.071 0
637.088 0
637.104 0
637.121 0
637.137 0
637.153 11
637.170 2
637.186 0
637.202 0
637.219 0
637.235 0
637.251 3
637.268 0
637.284 0
637.300 0
637.317 0
637.333 1
637.349 1
637.366 0
637.382 0
637.398 0
637.415 0
637.431 2
637.447 0
637.464 3
637.480 3
637.496 6
637.513 0
637.529 0
637.545 2
637.562 0
637.578 0
637.594 0
637.611 0
637.627 0
637.643 0
637.660 0
637.676 0
637.693 0
637.709 2
637.725 0
637.742 0
637.758 0
637.774 0
637.791 0
637.807 0
637.823 0
637.840 0
637.856 0
637.872 3
637.889 0
637.905 0
637.921 3
637.938 0
637.954 0
637.970 0
637.987 0
638.003 0
638.019 0
638.036 0
638.052 2
638.069 6
638.085 1
638.101 0
638.118 0
638.134 1
638.150 0
638.167 0
638.183 0
638.199 0
638.216 0
638.232 0
638.248 0
638.265 0
638.281 0
638.297 2
638.314 1
638.330 0
638.347 0
638.363 0
638.379 0
638.396 0
638.412 0
638.428 0
638.445 2
638.461 1
638.477 0
638.494 0
638.510 0
638.526 0
638.543 0
638.559 3
638.576 4
638.592 0
638.608 0
638.625 9
638.641 1
638.657 1
638.674 4
638.690 3
638.706 4
638.723 1
638.739 0
638.756 0
638.772 0
638.788 0
638.805 0
638.821 0
638.837 1
638.854 0
638.870 0
638.886 0
638.903 6
638.919 0
638.935 0
638.952 2
638.968 0
638.985 1
639.001 5
639.017 2
639.034 0
639.050 0
639.066 6
639.083 4
639.099 0
639.115 0
639.132 0
639.148 0
639.165 0
639.181 0
639.197 0
639.214 0
639.230 0
639.246 0
639.263 0
639.279 0
639.296 0
639.312 5
639.328 0
639.345 0
639.361 0
639.377 0
639.394 0
639.410 0
639.426 0
639.443 0
639.459 0
639.476 5
639.492 0
639.508 0
639.525 0
639.541 0
639.557 0
639.574 0
639.590 0
639.607 0
639.623 0
639.639 0
639.656 0
639.672 0
639.688 0
639.705 0
639.721 0
639.737 0
639.754 5
639.770 0
639.787 0
639.803 5
639.819 0
639.836 0
639.852 0
639.868 0
639.885 0
639.901 1
639.918 0
639.934 0
639.950 0
639.967 4
639.983 0
639.999 0
640.016 0
640.032 3
640.049 4
640.065 2
640.081 1
640.098 12
640.114 4
640.131 0
640.147 0
640.163 0
640.180 0
640.196 1
640.212 1
640.229 0
640.245 6
640.262 1
640.278 0
640.294 3
640.311 3
640.327 0
640.343 0
640.360 0
640.376 0
640.393 0
640.409 0
640.425 0
640.442 0
640.458 4
640.474 0
640.491 0
640.507 0
640.524 2
640.540 0
640.556 2
640.573 0
640.589 5
640.606 1
640.622 2
640.638 0
640.655 0
640.671 0
640.687 0
640.704 0
640.720 0
640.737 0
640.753 7
640.769 7
640.786 1
640.802 0
640.819 0
640.835 0
640.851 0
640.868 0
640.884 0
640.901 0
640.917 0
640.933 1
640.950 5
640.966 2
640.982 0
640.999 0
641.015 0
641.032 0
641.048 0
641.064 1
641.081 1
641.097 5
641.114 5
641.130 1
641.146 0
641.163 1
641.179 3
641.196 5
641.212 0
641.228 1
641.245 0
641.261 0
641.277 5
641.294 9
641.310 6
641.327 0
641.343 9
641.359 2
641.376 0
641.392 0
641.409 1
641.425 1
641.441 0
641.458 0
641.474 0
641.491 0
641.507 4
641.523 0
641.540 1
641.556 0
641.573 1
641.589 0
641.605 0
641.622 0
641.638 0
641.655 0
641.671 0
641.687 0
641.704 0
641.720 2
641.737 0
641.753 0
641.769 0
641.786 0
641.802 1
641.819 0
641.835 0
641.851 0
641.868 0
641.884 2
641.901 8
641.917 1
641.933 1
641.950 3
641.966 4
641.983 3
641.999 0
642.015 0
642.032 1
642.048 0
642.065 18
642.081 11
642.097 0
642.114 0
642.130 0
642.147 6
642.163 8
642.179 0
642.196 0
642.212 0
642.229 0
642.245 0
642.261 2
642.278 1
642.294 0
642.311 6
642.327 3
642.343 8
642.360 1
642.376 0
642.393 1
642.409 0
642.425 0
642.442 3
642.458 0
642.475 0
642.491 0
642.508 0
642.524 3
642.540 0
642.557 0
642.573 0
642.590 0
642.606 0
642.622 0
642.639 0
642.655 0
642.672 0
642.688 0
642.704 0
642.721 0
642.737 0
642.754 0
642.770 5
642.786 3
642.803 3
642.819 0
642.836 6
642.852 2
642.869 1
642.885 4
642.901 5
642.918 0
642.934 0
642.951 0
642.967 0
642.983 0
643.000 0
643.016 6
643.033 1
643.049 0
643.066 0
643.082 0
643.098 0
643.115 0
643.131 0
643.148 0
643.164 0
643.180 2
643.197 1
643.213 5
643.230 2
643.246 0
643.263 4
643.279 10
643.295 11
643.312 0
643.328 0
643.345 0
643.361 0
643.377 0
643.394 9
643.410 4
643.427 9
643.443 1
643.460 0
643.476 0
643.492 1
643.509 0
643.525 0
643.542 0
643.558 0
643.575 1
643.591 2
643.607 0
643.624 1
643.640 2
643.657 0
643.673 0
643.689 0
643.706 0
643.722 0
643.739 0
643.755 1
643.772 16
643.788 0
643.804 0
643.821 0
643.837 7
643.854 0
643.870 11
643.887 6
643.903 3
643.919 0
643.936 0
643.952 0
643.969 0
643.985 1
644.002 0
644.018 5
644.034 4
644.051 2
644.067 6
644.084 3
644.100 0
644.117 0
644.133 0
644.149 0
644.166 0
644.182 0
644.199 0
644.215 0
644.232 1
644.248 12
644.264 10
644.281 2
644.297 0
644.314 2
644.330 9
644.347 1
644.363 0
644.379 0
644.396 6
644.412 10
644.429 1
644.445 0
644.462 0
644.478 0
644.494 0
644.511 0
644.527 0
644.544 0
644.560 4
644.577 3
644.593 5
644.610 0
644.626 0
644.642 0
644.659 0
644.675 0
644.692 0
644.708 0
644.725 0
644.741 0
644.757 0
644.774 1
644.790 0
644.807 0
644.823 2
644.840 0
644.856 0
644.872 2
644.889 2
644.905 6
644.922 7
644.938 5
644.955 3
644.971 5
644.988 3
645.004 0
645.020 0
645.037 0
645.053 0
645.070 0
645.086 0
645.103 1
645.119 3
645.136 0
645.152 0
645.168 0
645.185 0
645.201 0
645.218 0
645.234 7
645.251 0
645.267 0
645.284 3
645.300 2
645.316 0
645.333 0
645.349 0
645.366 0
645.382 0
645.399 0
645.415 0
645.432 2
645.448 0
645.464 3
645.481 0
645.497 0
645.514 1
645.530 0
645.547 3
645.563 6
645.580 0
645.596 0
645.612 0
645.629 0
645.645 0
645.662 0
645.678 0
645.695 0
645.711 0
645.728 0
645.744 0
645.760 0
645.777 0
645.793 2
645.810 0
645.826 2
645.843 4
645.859 0
645.876 0
645.892 0
645.909 0
645.925 0
645.941 10
645.958 10
645.974 0
645.991 0
646.007 0
646.024 0
646.040 0
646.057 0
646.073 0
646.090 0
646.106 0
646.122 0
646.139 0
646.155 0
646.172 0
646.188 1
646.205 0
646.221 0
646.238 0
646.254 0
646.271 0
646.287 0
646.303 2
646.320 10
646.336 4
646.353 1
646.369 0
646.386 0
646.402 0
646.419 0
646.435 0
646.452 6
646.468 8
646.484 9
646.501 1
646.517 1
646.534 6
646.550 0
646.567 0
646.583 0
646.600 0
646.616 0
646.633 0
646.649 0
646.666 1
646.682 10
646.698 3
646.715 0
646.731 0
646.748 0
646.764 1
646.781 0
646.797 0
646.814 0
646.830 0
646.847 0
646.863 0
646.880 0
646.896 0
646.912 0
646.929 3
646.945 0
646.962 0
646.978 0
646.995 4
647.011 0
647.028 1
647.044 0
647.061 0
647.077 2
647.094 11
647.110 3
647.127 1
647.143 0
647.159 1
647.176 5
647.192 1
647.209 0
647.225 0
647.242 0
647.258 2
647.275 2
647.291 0
647.308 0
647.324 0
647.341 0
647.357 0
647.374 0
647.390 0
647.407 0
647.423 0
647.439 0
647.456 0
647.472 0
647.489 0
647.505 0
647.522 5
647.538 1
647.555 0
647.571 0
647.588 0
647.604 0
647.621 3
647.637 1
647.654 0
647.670 0
647.687 5
647.703 5
647.720 0
647.736 1
647.752 0
647.769 0
647.785 0
647.802 0
647.818 14
647.835 11
647.851 9
647.868 4
647.884 2
647.901 0
647.917 0
647.934 0
647.950 0
647.967 0
647.983 0
648.000 1
648.016 3
648.033 0
648.049 0
648.066 2
648.082 5
648.098 1
648.115 0
648.131 0
648.148 4
648.164 2
648.181 4
648.197 8
648.214 0
648.230 3
648.247 2
648.263 3
648.280 2
648.296 2
648.313 10
648.329 6
648.346 0
648.362 3
648.379 12
648.395 2
648.412 1
648.428 10
648.445 3
648.461 0
648.478 0
648.494 0
648.511 0
648.527 0
648.544 0
648.560 1
648.576 0
648.593 0
648.609 0
648.626 4
648.642 0
648.659 0
648.675 0
648.692 0
648.708 0
648.725 1
648.741 18
648.758 5
648.774 1
648.791 1
648.807 1
648.824 1
648.840 5
648.857 0
648.873 3
648.890 2
648.906 0
648.923 0
648.939 0
648.956 3
648.972 3
648.989 3
649.005 0
649.022 0
649.038 0
649.055 6
649.071 0
649.088 6
649.104 3
649.121 0
649.137 0
649.154 2
649.170 0
649.187 0
649.203 0
649.220 0
649.236 0
649.253 0
649.269 0
649.286 0
649.302 2
649.319 1
649.335 0
649.352 1
649.368 0
649.385 0
649.401 3
649.418 1
649.434 0
649.451 0
649.467 1
649.484 0
649.500 0
649.517 0
649.533 2
649.550 4
649.566 0
649.583 1
649.599 2
649.616 0
649.632 0
649.649 0
649.665 0
649.682 1
649.698 0
649.715 0
649.731 0
649.748 0
649.764 0
649.781 0
649.797 3
649.814 0
649.830 0
649.847 0
649.863 0
649.880 0
649.896 0
649.913 0
649.929 0
649.946 2
649.962 0
649.979 4
649.995 5
650.012 4
650.028 10
650.045 12
650.061 12
650.078 0
650.094 8
650.111 0
650.127 5
650.144 9
650.160 3
650.177 9
650.193 0
650.210 3
650.226 5
650.243 0
650.259 0
650.276 4
650.292 6
650.309 2
650.325 0
650.342 0
650.358 0
650.375 0
650.391 0
650.408 0
650.424 0
650.441 0
650.457 2
650.474 1
650.490 0
650.507 2
650.523 7
650.540 0
650.556 1
650.573 4
650.589 0
650.606 4
650.622 7
650.639 4
650.655 0
650.672 0
650.688 0
650.705 0
650.721 0
650.738 0
650.754 0
650.771 2
650.787 0
650.804 4
650.821 1
650.837 0
650.854 0
650.870 0
650.887 0
650.903 0
650.920 0
650.936 7
650.953 3
650.969 0
650.986 0
651.002 1
651.019 6
651.035 1
651.052 0
651.068 0
651.085 3
651.101 10
651.118 2
651.134 5
651.151 0
651.167 2
651.184 4
651.200 0
651.217 5
651.233 1
651.250 0
651.266 0
651.283 4
651.300 3
651.316 2
651.333 0
651.349 0
651.366 0
651.382 0
651.399 0
651.415 0
651.432 0
651.448 0
651.465 0
651.481 0
651.498 2
651.514 2
651.531 2
651.547 0
651.564 0
651.580 2
651.597 1
651.613 0
651.630 2
651.646 3
651.663 2
651.680 0
651.696 0
651.713 0
651.729 0
651.746 1
651.762 0
651.779 0
651.795 0
651.812 0
651.828 3
651.845 0
651.861 0
651.878 0
651.894 0
651.911 1
651.927 7
651.944 6
651.960 0
651.977 1
651.994 0
652.010 0
652.027 0
652.043 0
652.060 4
652.076 7
652.093 0
652.109 0
652.126 0
652.142 0
652.159 1
652.175 3
652.192 0
652.208 0
652.225 0
652.242 5
652.258 1
652.275 0
652.291 0
652.308 0
652.324 0
652.341 0
652.357 1
652.374 0
652.390 0
652.407 0
652.423 0
652.440 13
652.456 3
652.473 0
652.490 1
652.506 2
652.523 0
652.539 1
652.556 4
652.572 1
652.589 0
652.605 3
652.622 0
652.638 0
652.655 0
652.671 0
652.688 4
652.705 6
652.721 5
652.738 1
652.754 3
652.771 0
652.787 4
652.804 0
652.820 0
652.837 0
652.853 0
652.870 0
652.886 0
652.903 0
652.920 0
652.936 0
652.953 5
652.969 3
652.986 8
653.002 2
653.019 0
653.035 0
653.052 0
653.068 0
653.085 0
653.101 0
653.118 1
653.135 0
653.151 0
653.168 3
653.184 0
653.201 0
653.217 0
653.234 0
653.250 4
653.267 0
653.283 1
653.300 0
653.317 0
653.333 1
653.350 0
653.366 1
653.383 0
653.399 0
653.416 0
653.432 3
653.449 11
653.465 0
653.482 0
653.499 0
653.515 0
653.532 5
653.548 12
653.565 5
653.581 0
653.598 0
653.614 0
653.631 0
653.648 6
653.664 0
653.681 0
653.697 1
653.714 0
653.730 0
653.747 0
653.763 0
653.780 0
653.796 3
653.813 0
653.830 2
653.846 2
653.863 1
653.879 0
653.896 1
653.912 6
653.929 2
653.945 3
653.962 1
653.979 0
653.995 0
654.012 0
654.028 0
654.045 0
654.061 0
654.078 0
654.094 2
654.111 0
654.128 2
654.144 6
654.161 2
654.177 0
654.194 7
654.210 2
654.227 2
654.243 0
654.260 1
654.277 1
654.293 0
654.310 0
654.326 0
654.343 0
654.359 0
654.376 0
654.393 1
654.409 2
654.426 0
654.442 0
654.459 0
654.475 0
654.492 0
654.508 0
654.525 1
654.542 0
654.558 0
654.575 1
654.591 2
654.608 0
654.624 0
654.641 0
654.657 2
654.674 5
654.691 4
654.707 2
654.724 0
654.740 0
654.757 0
654.773 12
654.790 1
654.807 0
654.823 1
654.840 0
654.856 0
654.873 0
654.889 0
654.906 0
654.923 0
654.939 0
654.956 0
654.972 0
654.989 0
655.005 0
655.022 0
655.038 0
655.055 1
655.072 0
655.088 0
655.105 4
655.121 5
655.138 2
655.154 0
655.171 0
655.188 0
655.204 2
655.221 0
655.237 0
655.254 0
655.270 0
655.287 0
655.304 0
655.320 0
655.337 0
655.353 3
655.370 0
655.386 2
655.403 2
655.420 0
655.436 0
655.453 2
655.469 0
655.486 0
655.502 0
655.519 1
655.536 5
655.552 8
655.569 1
655.585 0
655.602 1
655.618 0
655.635 0
655.652 0
655.668 0
655.685 0
655.701 0
655.718 0
655.735 0
655.751 0
655.768 5
655.784 0
655.801 0
655.817 1
655.834 0
655.851 0
655.867 0
655.884 9
655.900 9
655.917 1
655.933 0
655.950 1
655.967 0
655.983 0
656.000 0
656.016 0
656.033 1
656.050 2
656.066 0
656.083 1
656.099 0
656.116 1
656.132 0
656.149 3
656.166 3
656.182 3
656.199 6
656.215 0
656.232 0
656.249 0
656.265 0
656.282 0
656.298 0
656.315 1
656.331 6
656.348 0
656.365 0
656.381 0
656.398 1
656.414 0
656.431 0
656.448 0
656.464 0
656.481 0
656.497 0
656.514 0
656.530 0
656.547 6
656.564 4
656.580 0
656.597 2
656.613 2
656.630 8
656.647 8
656.663 0
656.680 0
656.696 1
656.713 0
656.730 0
656.746 0
656.763 0
656.779 0
656.796 2
656.812 0
656.829 0
656.846 0
656.862 1
656.879 1
656.895 1
656.912 0
656.929 1
656.945 6
656.962 5
656.978 2
656.995 1
657.012 0
657.028 1
657.045 5
657.061 1
657.078 6
657.095 1
657.111 1
657.128 0
657.144 0
657.161 0
657.177 1
657.194 0
657.211 0
657.227 0
657.244 3
657.260 4
657.277 0
657.294 3
657.310 0
657.327 0
657.343 0
657.360 3
657.377 0
657.393 0
657.410 0
657.426 0
657.443 0
657.460 0
657.476 0
657.493 0
657.509 5
657.526 12
657.543 0
657.559 2
657.576 6
657.592 3
657.609 0
657.626 0
657.642 1
657.659 4
657.675 0
657.692 0
657.709 0
657.725 3
657.742 0
657.758 0
657.775 0
657.792 0
657.808 0
657.825 4
657.841 0
657.858 0
657.875 0
657.891 0
657.908 0
657.924 3
657.941 3
657.958 0
657.974 6
657.991 5
658.008 0
658.024 12
658.041 1
658.057 2
658.074 6
658.091 0
658.107 0
658.124 12
658.140 4
658.157 0
658.174 2
658.190 4
658.207 0
658.223 0
658.240 1
658.257 0
658.273 0
658.290 11
658.306 10
658.323 0
658.340 0
658.356 0
658.373 0
658.389 1
658.406 0
658.423 0
658.439 0
658.456 0
658.473 0
658.489 0
658.506 0
658.522 0
658.539 0
658.556 0
658.572 0
658.589 0
658.605 0
658.622 0
658.639 0
658.655 0
658.672 0
658.689 2
658.705 5
658.722 7
658.738 0
658.755 0
658.772 0
658.788 10
658.805 1
658.821 0
658.838 0
658.855 0
658.871 0
658.888 0
658.905 2
658.921 1
658.938 0
658.954 0
658.971 0
658.988 0
659.004 0
659.021 0
659.037 10
659.054 0
659.071 0
659.087 0
659.104 0
659.121 0
659.137 0
659.154 0
659.170 1
659.187 0
659.204 0
659.220 0
659.237 0
659.254 5
659.270 5
659.287 0
659.303 0
659.320 0
659.337 0
659.353 3
659.370 0
659.386 0
659.403 0
659.420 1
659.436 11
659.453 9
659.470 6
659.486 2
659.503 0
659.519 0
659.536 0
659.553 9
659.569 5
659.586 2
659.603 0
659.619 0
659.636 1
659.652 3
659.669 4
659.686 0
659.702 1
659.719 0
659.736 0
659.752 0
659.769 0
659.785 0
659.802 3
659.819 4
659.835 0
659.852 0
659.869 1
659.885 0
659.902 0
659.919 0
659.935 0
659.952 0
659.968 0
659.985 4
660.002 2
660.018 0
660.035 0
660.052 0
660.068 3
660.085 1
660.101 3
660.118 0
660.135 0
660.151 0
660.168 2
660.185 0
660.201 0
660.218 0
660.235 0
660.251 7
660.268 1
660.284 0
660.301 0
660.318 0
660.334 0
660.351 0
660.368 0
660.384 0
660.401 0
660.417 0
660.434 0
660.451 0
660.467 0
660.484 6
660.501 6
660.517 0
660.534 1
660.551 9
660.567 3
660.584 0
660.601 1
660.617 0
660.634 0
660.650 0
660.667 2
660.684 0
660.700 0
660.717 0
660.734 0
660.750 0
660.767 0
660.784 0
660.800 0
660.817 0
660.833 0
660.850 0
660.867 3
660.883 9
660.900 0
660.917 0
660.933 6
660.950 4
660.967 4
660.983 4
661.000 0
661.017 0
661.033 0
661.050 0
661.066 0
661.083 0
661.100 0
661.116 0
661.133 3
661.150 0
661.166 0
661.183 0
661.200 0
661.216 5
661.233 6
661.250 1
661.266 1
661.283 4
661.299 11
661.316 1
661.333 0
661.349 0
661.366 0
661.383 1
661.399 0
661.416 13
661.433 15
661.449 0
661.466 0
661.483 0
661.499 0
661.516 3
661.533 1
661.549 2
661.566 0
661.583 4
661.599 6
661.616 1
661.632 8
661.649 3
661.666 0
661.682 0
661.699 1
661.716 0
661.732 3
661.749 5
661.766 4
661.782 8
661.799 4
661.816 5
661.832 0
661.849 0
661.866 0
661.882 0
661.899 0
661.916 2
661.932 4
661.949 10
661.966 18
661.982 6
661.999 0
662.016 0
662.032 8
662.049 4
662.065 3
662.082 0
662.099 2
662.115 1
662.132 0
662.149 7
662.165 1
662.182 0
662.199 0
662.215 0
662.232 1
662.249 0
662.265 0
662.282 0
662.299 5
662.315 0
662.332 2
662.349 0
662.365 0
662.382 0
662.399 0
662.415 2
662.432 5
662.449 2
662.465 4
662.482 5
662.499 2
662.515 0
662.532 0
662.549 6
662.565 4
662.582 0
662.599 5
662.615 0
662.632 0
662.649 0
662.665 0
662.682 0
662.699 0
662.715 7
662.732 8
662.749 4
662.765 2
662.782 2
662.799 5
662.815 3
662.832 0
662.849 0
662.865 1
662.882 2
662.899 2
662.915 0
662.932 3
662.949 12
662.965 0
662.982 0
662.999 0
663.015 2
663.032 2
663.049 0
663.065 0
663.082 0
663.099 1
663.115 6
663.132 0
663.149 0
663.165 0
663.182 0
663.199 0
663.215 0
663.232 0
663.249 0
663.265 0
663.282 9
663.299 7
663.315 5
663.332 0
663.349 1
663.365 2
663.382 0
663.399 1
663.415 0
663.432 0
663.449 2
663.465 0
663.482 0
663.499 0
663.515 0
663.532 1
663.549 0
663.565 0
663.582 0
663.599 0
663.615 1
663.632 0
663.649 0
663.665 0
663.682 0
663.699 0
663.716 0
663.732 3
663.749 0
663.766 1
663.782 0
663.799 2
663.816 4
663.832 0
663.849 0
663.866 1
663.882 1
663.899 0
663.916 2
663.932 3
663.949 3
663.966 0
663.982 0
663.999 0
664.016 0
664.032 0
664.049 0
664.066 0
664.082 0
664.099 5
664.116 1
664.133 5
664.149 1
664.166 17
664.183 6
664.199 2
664.216 0
664.233 0
664.249 0
664.266 0
664.283 1
664.299 0
664.316 0
664.333 1
664.349 0
664.366 0
664.383 0
664.399 2
664.416 14
664.433 9
664.450 1
664.466 0
664.483 5
664.500 1
664.516 0
664.533 3
664.550 0
664.566 0
664.583 0
664.600 1
664.616 0
664.633 0
664.650 0
664.666 1
664.683 0
664.700 1
664.717 3
664.733 5
664.750 0
664.767 1
664.783 0
664.800 0
664.817 0
664.833 0
664.850 2
664.867 2
664.883 9
664.900 1
664.917 4
664.934 15
664.950 1
664.967 3
664.984 0
665.000 0
665.017 0
665.034 0
665.050 0
665.067 0
665.084 7
665.100 3
665.117 0
665.134 1
665.151 0
665.167 0
665.184 4
665.201 0
665.217 1
665.234 0
665.251 0
665.267 3
665.284 0
665.301 4
665.318 0
665.334 6
665.351 4
665.368 0
665.384 0
665.401 1
665.418 5
665.434 1
665.451 0
665.468 1
665.484 0
665.501 0
665.518 4
665.535 2
665.551 4
665.568 5
665.585 13
665.601 8
665.618 8
665.635 2
665.652 3
665.668 5
665.685 20
665.702 9
665.718 10
665.735 11
665.752 7
665.768 12
665.785 20
665.802 15
665.819 16
665.835 19
665.852 7
665.869 5
665.885 10
665.902 13
665.919 9
665.935 14
665.952 8
665.969 1
665.986 8
666.002 12
666.019 5
666.036 7
666.052 9
666.069 4
666.086 3
666.103 2
666.119 2
666.136 0
666.153 0
666.169 1
666.186 0
666.203 1
666.219 9
666.236 2
666.253 0
666.270 0
666.286 0
666.303 0
666.320 3
666.336 6
666.353 2
666.370 7
666.387 6
666.403 6
666.420 2
666.437 0
666.453 3
666.470 3
666.487 0
666.504 0
666.520 1
666.537 2
666.554 5
666.570 3
666.587 1
666.604 17
666.621 4
666.637 6
666.654 1
666.671 7
666.687 4
666.704 9
666.721 10
666.738 6
666.754 2
666.771 0
666.788 0
666.804 0
666.821 0
666.838 0
666.855 1
666.871 1
666.888 5
666.905 15
666.921 13
666.938 9
666.955 0
666.972 1
666.988 0
667.005 0
667.022 1
667.038 9
667.055 0
667.072 0
667.089 0
667.105 7
667.122 0
667.139 3
667.156 0
667.172 0
667.189 0
667.206 0
667.222 0
667.239 0
667.256 0
667.273 0
667.289 0
667.306 1
667.323 0
667.339 1
667.356 4
667.373 0
667.390 6
667.406 2
667.423 3
667.440 2
667.457 6
667.473 0
667.490 0
667.507 2
667.523 0
667.540 1
667.557 8
667.574 7
667.590 10
667.607 6
667.624 0
667.641 4
667.657 3
667.674 4
667.691 4
667.707 7
667.724 0
667.741 1
667.758 3
667.774 3
667.791 1
667.808 3
667.825 4
667.841 0
667.858 9
667.875 6
667.891 1
667.908 3
667.925 5
667.942 0
667.958 0
667.975 0
667.992 1
668.009 3
668.025 1
668.042 0
668.059 0
668.075 0
668.092 0
668.109 0
668.126 1
668.142 3
668.159 0
668.176 0
668.193 9
668.209 7
668.226 3
668.243 1
668.260 0
668.276 11
668.293 12
668.310 0
668.326 0
668.343 0
668.360 2
668.377 4
668.393 1
668.410 0
668.427 14
668.444 7
668.460 0
668.477 8
668.494 15
668.511 4
668.527 0
668.544 0
668.561 8
668.578 0
668.594 0
668.611 12
668.628 4
668.644 0
668.661 4
668.678 1
668.695 0
668.711 3
668.728 0
668.745 7
668.762 10
668.778 3
668.795 5
668.812 2
668.829 0
668.845 1
668.862 0
668.879 0
668.896 0
668.912 8
668.929 1
668.946 0
668.963 1
668.979 0
668.996 10
669.013 14
669.030 10
669.046 1
669.063 9
669.080 0
669.097 4
669.113 11
669.130 2
669.147 3
669.164 1
669.180 3
669.197 0
669.214 3
669.230 1
669.247 0
669.264 0
669.281 0
669.297 0
669.314 0
669.331 1
669.348 2
669.364 2
669.381 4
669.398 4
669.415 12
669.431 1
669.448 5
669.465 0
669.482 0
669.498 0
669.515 0
669.532 8
669.549 5
669.565 1
669.582 0
669.599 0
669.616 0
669.632 0
669.649 2
669.666 0
669.683 0
669.699 0
669.716 1
669.733 3
669.750 2
669.766 0
669.783 0
669.800 0
669.817 0
669.834 0
669.850 0
669.867 0
669.884 0
669.901 0
669.917 0
669.934 1
669.951 8
669.968 0
669.984 0
670.001 0
670.018 0
670.035 3
670.051 0
670.068 0
670.085 0
670.102 0
670.118 0
670.135 1
670.152 2
670.169 9
670.185 1
670.202 4
670.219 3
670.236 6
670.252 0
670.269 0
670.286 6
670.303 0
670.319 3
670.336 4
670.353 7
670.370 3
670.387 0
670.403 0
670.420 0
670.437 0
670.454 0
670.470 0
670.487 12
670.504 10
670.521 0
670.537 0
670.554 0
670.571 0
670.588 11
670.604 7
670.621 6
670.638 2
670.655 0
670.671 0
670.688 5
670.705 8
670.722 1
670.739 4
670.755 1
670.772 0
670.789 0
670.806 0
670.822 2
670.839 1
670.856 0
670.873 0
670.889 0
670.906 0
670.923 0
670.940 0
670.957 3
670.973 3
670.990 0
671.007 0
671.024 0
671.040 0
671.057 0
671.074 0
671.091 0
671.107 0
671.124 0
671.141 2
671.158 13
671.175 0
671.191 0
671.208 0
671.225 0
671.242 12
671.258 2
671.275 0
671.292 0
671.309 0
671.325 0
671.342 0
671.359 0
671.376 0
671.393 1
671.409 3
671.426 0
671.443 1
671.460 8
671.476 4
671.493 0
671.510 2
671.527 13
671.544 2
671.560 0
671.577 0
671.594 4
671.611 3
671.627 10
671.644 3
671.661 3
671.678 0
671.695 0
671.711 0
671.728 0
671.745 0
671.762 0
671.778 0
671.795 2
671.812 2
671.829 2
671.846 6
671.862 3
671.879 0
671.896 2
671.913 0
671.929 0
671.946 2
671.963 0
671.980 3
671.997 0
672.013 2
672.030 0
672.047 0
672.064 0
672.080 1
672.097 5
672.114 6
672.131 0
672.148 0
672.164 0
672.181 0
672.198 0
672.215 0
672.232 0
672.248 6
672.265 0
672.282 0
672.299 0
672.315 0
672.332 0
672.349 0
672.366 0
672.383 0
672.399 0
672.416 0
672.433 0
672.450 9
672.467 4
672.483 0
672.500 0
672.517 0
672.534 0
672.550 0
672.567 3
672.584 2
672.601 0
672.618 4
672.634 0
672.651 8
672.668 21
672.685 10
672.702 1
672.718 8
672.735 5
672.752 0
672.769 0
672.786 0
672.802 3
672.819 0
672.836 0
672.853 2
672.869 8
672.886 4
672.903 3
672.920 3
672.937 0
672.953 2
672.970 0
672.987 0
673.004 0
673.021 1
673.037 0
673.054 0
673.071 11
673.088 2
673.105 1
673.121 4
673.138 0
673.155 0
673.172 0
673.189 0
673.205 0
673.222 3
673.239 0
673.256 0
673.273 0
673.289 0
673.306 2
673.323 0
673.340 0
673.357 0
673.373 0
673.390 1
673.407 2
673.424 13
673.441 2
673.457 0
673.474 1
673.491 0
673.508 0
673.525 0
673.541 0
673.558 0
673.575 0
673.592 5
673.609 17
673.625 11
673.642 6
673.659 0
673.676 0
673.693 4
673.709 2
673.726 0
673.743 0
673.760 0
673.777 0
673.793 0
673.810 0
673.827 0
673.844 0
673.861 0
673.877 0
673.894 0
673.911 3
673.928 2
673.945 0
673.961 0
673.978 0
673.995 0
674.012 6
674.029 0
674.045 0
674.062 0
674.079 5
674.096 2
674.113 0
674.129 0
674.146 4
674.163 0
674.180 2
674.197 4
674.214 2
674.230 2
674.247 5
674.264 1
674.281 0
674.298 0
674.314 0
674.331 0
674.348 2
674.365 4
674.382 5
674.398 1
674.415 1
674.432 0
674.449 0
674.466 1
674.482 0
674.499 0
674.516 0
674.533 0
674.550 0
674.567 5
674.583 0
674.600 0
674.617 3
674.634 2
674.651 0
674.667 0
674.684 6
674.701 0
674.718 0
674.735 0
674.752 3
674.768 3
674.785 0
674.802 3
674.819 1
674.836 0
674.852 0
674.869 0
674.886 0
674.903 0
674.920 0
674.936 0
674.953 7
674.970 13
674.987 1
675.004 0
675.021 0
675.037 0
675.054 0
675.071 0
675.088 0
675.105 0
675.122 0
675.138 0
675.155 0
675.172 0
675.189 1
675.206 0
675.222 0
675.239 5
675.256 0
675.273 0
675.290 10
675.307 6
675.323 3
675.340 0
675.357 3
675.374 0
675.391 0
675.407 4
675.424 2
675.441 5
675.458 0
675.475 0
675.492 0
675.508 0
675.525 3
675.542 0
675.559 0
675.576 0
675.593 5
675.609 4
675.626 2
675.643 0
675.660 3
675.677 3
675.694 1
675.710 0
675.727 0
675.744 0
675.761 3
675.778 0
675.794 5
675.811 0
675.828 0
675.845 1
675.862 1
675.879 0
675.895 0
675.912 0
675.929 0
675.946 0
675.963 0
675.980 0
675.996 0
676.013 6
676.030 1
676.047 0
676.064 0
676.081 0
676.097 1
676.114 5
676.131 0
676.148 6
676.165 7
676.182 1
676.198 1
676.215 5
676.232 0
676.249 0
676.266 0
676.283 0
676.299 0
676.316 0
676.333 4
676.350 3
676.367 0
676.384 3
676.400 6
676.417 11
676.434 9
676.451 0
676.468 5
676.485 0
676.501 13
676.518 4
676.535 0
676.552 2
676.569 10
676.586 1
676.603 2
676.619 0
676.636 0
676.653 0
676.670 3
676.687 0
676.704 9
676.720 3
676.737 0
676.754 5
676.771 0
676.788 0
676.805 0
676.821 0
676.838 3
676.855 0
676.872 0
676.889 4
676.906 12
676.922 17
676.939 13
676.956 0
676.973 2
676.990 4
677.007 0
677.024 0
677.040 0
677.057 0
677.074 0
677.091 0
677.108 7
677.125 1
677.141 4
677.158 2
677.175 1
677.192 0
677.209 0
677.226 0
677.243 4
677.259 4
677.276 0
677.293 0
677.310 0
677.327 0
677.344 4
677.360 0
677.377 2
677.394 8
677.411 9
677.428 0
677.445 0
677.462 0
677.478 0
677.495 0
677.512 0
677.529 0
677.546 1
677.563 3
677.580 0
677.596 0
677.613 0
677.630 0
677.647 0
677.664 0
677.681 6
677.697 1
677.714 3
677.731 5
677.748 1
677.765 1
677.782 0
677.799 0
677.815 0
677.832 0
677.849 2
677.866 0
677.883 2
677.900 1
677.917 2
677.933 0
677.950 1
677.967 1
677.984 3
678.001 10
678.018 0
678.035 0
678.051 1
678.068 7
678.085 1
678.102 2
678.119 0
678.136 10
678.153 4
678.169 0
678.186 4
678.203 3
678.220 3
678.237 0
678.254 0
678.271 2
678.287 0
678.304 0
678.321 0
678.338 0
678.355 0
678.372 0
678.389 1
678.405 6
678.422 0
678.439 0
678.456 7
678.473 2
678.490 3
678.507 0
678.523 0
678.540 0
678.557 0
678.574 0
678.591 0
678.608 0
678.625 0
678.642 0
678.658 0
678.675 0
678.692 3
678.709 1
678.726 3
678.743 4
678.760 11
678.776 2
678.793 0
678.810 3
678.827 12
678.844 1
678.861 0
678.878 7
678.895 2
678.911 0
678.928 5
678.945 3
678.962 4
678.979 6
678.996 3
679.013 1
679.029 1
679.046 5
679.063 3
679.080 0
679.097 0
679.114 0
679.131 0
679.148 4
679.164 1
679.181 3
679.198 0
679.215 0
679.232 0
679.249 3
679.266 7
679.283 11
679.299 5
679.316 2
679.333 15
679.350 1
679.367 4
679.384 28
679.401 14
679.418 0
679.434 0
679.451 3
679.468 1
679.485 1
679.502 1
679.519 0
679.536 0
679.553 6
679.569 4
679.586 17
679.603 1
679.620 0
679.637 4
679.654 1
679.671 2
679.688 2
679.704 0
679.721 0
679.738 7
679.755 2
679.772 5
679.789 8
679.806 27
679.823 7
679.839 10
679.856 14
679.873 2
679.890 0
679.907 0
679.924 0
679.941 0
679.958 4
679.974 1
679.991 0
680.008 0
680.025 0
680.042 0
680.059 3
680.076 10
680.093 8
680.110 0
680.126 0
680.143 5
680.160 11
680.177 3
680.194 0
680.211 0
680.228 0
680.245 0
680.261 0
680.278 0
680.295 0
680.312 0
680.329 1
680.346 6
680.363 4
680.380 0
680.397 0
680.413 0
680.430 0
680.447 5
680.464 8
680.481 0
680.498 0
680.515 0
680.532 0
680.549 7
680.565 2
680.582 0
680.599 0
680.616 8
680.633 2
680.650 8
680.667 8
680.684 4
680.701 0
680.717 5
680.734 6
680.751 7
680.768 4
680.785 5
680.802 6
680.819 0
680.836 0
680.853 0
680.869 0
680.886 0
680.903 0
680.920 6
680.937 13
680.954 3
680.971 7
680.988 1
681.005 2
681.021 2
681.038 0
681.055 0
681.072 0
681.089 0
681.106 4
681.123 0
681.140 0
681.157 2
681.174 0
681.190 3
681.207 0
681.224 8
681.241 7
681.258 0
681.275 9
681.292 23
681.309 13
681.326 5
681.342 8
681.359 12
681.376 11
681.393 3
681.410 22
681.427 4
681.444 8
681.461 3
681.478 17
681.495 22
681.511 6
681.528 26
681.545 10
681.562 13
681.579 37
681.596 23
681.613 8
681.630 4
681.647 11
681.664 21
681.680 11
681.697 30
681.714 21
681.731 19
681.748 10
681.765 8
681.782 23
681.799 28
681.816 2
681.833 1
681.850 9
681.866 5
681.883 8
681.900 8
681.917 1
681.934 7
681.951 17
681.968 2
681.985 11
682.002 16
682.019 8
682.035 13
682.052 5
682.069 3
682.086 5
682.103 0
682.120 4
682.137 4
682.154 0
682.171 0
682.188 0
682.205 0
682.221 2
682.238 8
682.255 8
682.272 1
682.289 4
682.306 0
682.323 2
682.340 6
682.357 4
682.374 6
682.391 2
682.407 11
682.424 1
682.441 1
682.458 2
682.475 0
682.492 7
682.509 8
682.526 3
682.543 0
682.560 6
682.577 6
682.594 4
682.610 17
682.627 16
682.644 29
682.661 11
682.678 0
682.695 0
682.712 3
682.729 1
682.746 1
682.763 2
682.780 19
682.796 5
682.813 0
682.830 0
682.847 15
682.864 11
682.881 5
682.898 21
682.915 3
682.932 0
682.949 3
682.966 5
682.983 1
682.999 12
683.016 15
683.033 0
683.050 1
683.067 6
683.084 6
683.101 17
683.118 19
683.135 11
683.152 9
683.169 1
683.186 0
683.203 0
683.219 0
683.236 0
683.253 15
683.270 5
683.287 0
683.304 0
683.321 2
683.338 0
683.355 7
683.372 9
683.389 7
683.406 6
683.423 6
683.439 4
683.456 9
683.473 5
683.490 0
683.507 6
683.524 7
683.541 8
683.558 1
683.575 5
683.592 3
683.609 11
683.626 6
683.643 1
683.659 0
683.676 5
683.693 4
683.710 12
683.727 16
683.744 12
683.761 15
683.778 23
683.795 15
683.812 11
683.829 6
683.846 9
683.863 20
683.880 4
683.896 12
683.913 10
683.930 13
683.947 29
683.964 13
683.981 21
683.998 14
684.015 11
684.032 20
684.049 15
684.066 12
684.083 19
684.100 13
684.117 43
684.133 21
684.150 13
684.167 4
684.184 4
684.201 4
684.218 4
684.235 3
684.252 10
684.269 19
684.286 7
684.303 0
684.320 9
684.337 9
684.354 4
684.371 11
684.387 13
684.404 8
684.421 2
684.438 11
684.455 16
684.472 0
684.489 0
684.506 4
684.523 0
684.540 0
684.557 0
684.574 2
684.591 4
684.608 0
684.625 0
684.642 2
684.658 1
684.675 1
684.692 0
684.709 0
684.726 1
684.743 2
684.760 12
684.777 6
684.794 2
684.811 13
684.828 16
684.845 5
684.862 6
684.879 0
684.896 0
684.913 10
684.930 8
684.946 11
684.963 22
684.980 20
684.997 7
685.014 0
685.031 3
685.048 2
685.065 10
685.082 10
685.099 12
685.116 2
685.133 3
685.150 2
685.167 1
685.184 0
685.201 2
685.218 5
685.235 10
685.251 2
685.268 0
685.285 8
685.302 5
685.319 1
685.336 6
685.353 2
685.370 1
685.387 0
685.404 4
685.421 14
685.438 2
685.455 6
685.472 0
685.489 3
685.506 2
685.523 8
685.540 4
685.557 5
685.574 2
685.590 0
685.607 7
685.624 11
685.641 2
685.658 7
685.675 21
685.692 7
685.709 1
685.726 0
685.743 4
685.760 11
685.777 10
685.794 6
685.811 5
685.828 1
685.845 0
685.862 3
685.879 0
685.896 0
685.913 0
685.930 4
685.946 0
685.963 0
685.980 0
685.997 1
686.014 5
686.031 6
686.048 5
686.065 2
686.082 7
686.099 6
686.116 3
686.133 2
686.150 5
686.167 10
686.184 10
686.201 5
686.218 11
686.235 0
686.252 5
686.269 3
686.286 7
686.303 8
686.320 7
686.336 3
686.353 6
686.370 5
686.387 6
686.404 8
686.421 0
686.438 0
686.455 0
686.472 4
686.489 0
686.506 3
686.523 2
686.540 0
686.557 0
686.574 0
686.591 0
686.608 0
686.625 1
686.642 0
686.659 10
686.676 3
686.693 0
686.710 2
686.727 1
686.744 1
686.761 11
686.777 4
686.794 0
686.811 2
686.828 0
686.845 8
686.862 13
686.879 3
686.896 1
686.913 0
686.930 0
686.947 3
686.964 1
686.981 0
686.998 1
687.015 3
687.032 9
687.049 9
687.066 16
687.083 11
687.100 0
687.117 12
687.134 10
687.151 5
687.168 8
687.185 14
687.202 6
687.219 5
687.236 14
687.253 18
687.270 11
687.287 15
687.304 15
687.320 12
687.337 12
687.354 11
687.371 18
687.388 21
687.405 10
687.422 9
687.439 16
687.456 14
687.473 16
687.490 18
687.507 5
687.524 19
687.541 17
687.558 19
687.575 16
687.592 3
687.609 2
687.626 12
687.643 34
687.660 24
687.677 10
687.694 6
687.711 9
687.728 15
687.745 12
687.762 10
687.779 11
687.796 8
687.813 7
687.830 4
687.847 6
687.864 0
687.881 5
687.898 1
687.915 0
687.932 3
687.949 5
687.966 7
687.983 10
688.000 0
688.017 11
688.033 13
688.050 11
688.067 6
688.084 2
688.101 7
688.118 13
688.135 0
688.152 4
688.169 4
688.186 1
688.203 5
688.220 3
688.237 0
688.254 6
688.271 0
688.288 1
688.305 5
688.322 2
688.339 1
688.356 3
688.373 0
688.390 9
688.407 3
688.424 14
688.441 0
688.458 21
688.475 10
688.492 12
688.509 10
688.526 0
688.543 1
688.560 6
688.577 2
688.594 5
688.611 24
688.628 20
688.645 11
688.662 6
688.679 8
688.696 7
688.713 11
688.730 6
688.747 8
688.764 2
688.781 17
688.798 11
688.815 5
688.832 0
688.849 2
688.866 3
688.883 0
688.900 2
688.917 6
688.934 5
688.951 3
688.968 0
688.985 0
689.002 0
689.019 10
689.036 0
689.053 1
689.070 8
689.087 2
689.104 0
689.121 2
689.138 6
689.155 19
689.172 10
689.189 20
689.206 15
689.223 14
689.240 2
689.257 0
689.274 0
689.291 0
689.308 2
689.325 14
689.342 4
689.359 8
689.376 2
689.393 1
689.410 3
689.427 16
689.444 8
689.461 8
689.478 17
689.495 12
689.512 2
689.529 8
689.546 10
689.563 7
689.580 0
689.597 0
689.614 0
689.631 11
689.648 3
689.665 0
689.682 0
689.699 2
689.716 5
689.733 3
689.750 1
689.767 3
689.784 7
689.801 4
689.818 11
689.835 2
689.852 4
689.869 2
689.886 0
689.903 0
689.920 1
689.937 3
689.954 5
689.971 5
689.988 2
690.005 5
690.022 0
690.039 5
690.056 2
690.073 0
690.090 3
690.107 0
690.124 1
690.141 6
690.158 3
690.175 0
690.192 6
690.209 3
690.226 4
690.243 6
690.260 6
690.277 0
690.294 0
690.311 8
690.328 8
690.345 2
690.362 4
690.379 16
690.396 10
690.413 1
690.430 0
690.447 0
690.464 1
690.481 7
690.498 0
690.515 0
690.532 5
690.549 7
690.566 4
690.583 0
690.600 0
690.617 0
690.634 0
690.651 3
690.668 1
690.685 3
690.702 1
690.719 9
690.736 1
690.753 3
690.770 3
690.787 0
690.804 6
690.821 0
690.838 0
690.855 0
690.872 0
690.889 3
690.906 0
690.923 0
690.940 2
690.957 4
690.974 4
690.991 1
691.008 7
691.025 0
691.042 0
691.059 5
691.076 1
691.093 7
691.110 28
691.127 21
691.144 8
691.161 17
691.179 9
691.196 2
691.213 6
691.230 9
691.247 7
691.264 12
691.281 10
691.298 0
691.315 0
691.332 1
691.349 0
691.366 3
691.383 0
691.400 5
691.417 4
691.434 1
691.451 0
691.468 0
691.485 0
691.502 8
691.519 3
691.536 2
691.553 0
691.570 1
691.587 1
691.604 0
691.621 0
691.638 0
691.655 3
691.672 2
691.689 0
691.706 0
691.723 0
691.740 2
691.757 0
691.774 7
691.791 2
691.808 0
691.825 4
691.842 6
691.859 10
691.876 2
691.894 2
691.911 5
691.928 1
691.945 0
691.962 0
691.979 0
691.996 4
692.013 0
692.030 0
692.047 0
692.064 0
692.081 0
692.098 1
692.115 6
692.132 5
692.149 9
692.166 1
692.183 7
692.200 4
692.217 0
692.234 3
692.251 3
692.268 0
692.285 0
692.302 0
692.319 0
692.336 3
692.353 5
692.370 0
692.387 1
692.404 0
692.421 0
692.439 5
692.456 4
692.473 0
692.490 0
692.507 6
692.524 1
692.541 0
692.558 2
692.575 1
692.592 0
692.609 9
692.626 3
692.643 0
692.660 6
692.677 3
692.694 0
692.711 7
692.728 0
692.745 4
692.762 5
692.779 1
692.796 1
692.813 0
692.830 0
692.847 0
692.864 1
692.882 5
692.899 23
692.916 5
692.933 0
692.950 0
692.967 7
692.984 7
693.001 1
693.018 5
693.035 1
693.052 0
693.069 0
693.086 0
693.103 3
693.120 1
693.137 15
693.154 17
693.171 14
693.188 0
693.205 0
693.222 3
693.239 0
693.256 0
693.274 1
693.291 0
693.308 6
693.325 3
693.342 1
693.359 5
693.376 2
693.393 0
693.410 2
693.427 6
693.444 1
693.461 2
693.478 5
693.495 8
693.512 0
693.529 13
693.546 13
693.563 9
693.580 8
693.597 0
693.614 1
693.632 0
693.649 14
693.666 5
693.683 5
693.700 2
693.717 3
693.734 5
693.751 0
693.768 0
693.785 4
693.802 0
693.819 2
693.836 6
693.853 4
693.870 1
693.887 2
693.904 1
693.921 3
693.938 2
693.955 4
693.973 1
693.990 0
694.007 4
694.024 0
694.041 1
694.058 11
694.075 33
694.092 25
694.109 9
694.126 7
694.143 6
694.160 0
694.177 11
694.194 19
694.211 2
694.228 0
694.245 3
694.262 3
694.280 1
694.297 7
694.314 8
694.331 3
694.348 6
694.365 3
694.382 3
694.399 8
694.416 4
694.433 0
694.450 9
694.467 2
694.484 0
694.501 17
694.518 14
694.535 5
694.552 3
694.570 2
694.587 2
694.604 0
694.621 0
694.638 3
694.655 8
694.672 2
694.689 11
694.706 1
694.723 8
694.740 7
694.757 0
694.774 3
694.791 3
694.808 3
694.825 0
694.843 0
694.860 0
694.877 1
694.894 3
694.911 7
694.928 1
694.945 2
694.962 5
694.979 4
694.996 1
695.013 4
695.030 2
695.047 8
695.064 16
695.081 7
695.099 0
695.116 13
695.133 2
695.150 0
695.167 2
695.184 19
695.201 4
695.218 0
695.235 6
695.252 6
695.269 5
695.286 4
695.303 0
695.320 0
695.338 6
695.355 2
695.372 6
695.389 23
695.406 28
695.423 16
695.440 5
695.457 2
695.474 0
695.491 3
695.508 2
695.525 6
695.542 8
695.559 2
695.577 0
695.594 0
695.611 0
695.628 3
695.645 0
695.662 0
695.679 14
695.696 10
695.713 0
695.730 10
695.747 8
695.764 8
695.781 0
695.799 0
695.816 0
695.833 0
695.850 0
695.867 0
695.884 0
695.901 2
695.918 2
695.935 0
695.952 15
695.969 5
695.986 2
696.003 9
696.021 10
696.038 4
696.055 2
696.072 6
696.089 1
696.106 1
696.123 11
696.140 32
696.157 22
696.174 7
696.191 6
696.208 3
696.225 0
696.243 9
696.260 14
696.277 7
696.294 16
696.311 1
696.328 2
696.345 0
696.362 0
696.379 6
696.396 6
696.413 1
696.430 13
696.448 4
696.465 5
696.482 5
696.499 2
696.516 5
696.533 9
696.550 5
696.567 0
696.584 0
696.601 2
696.618 1
696.636 0
696.653 6
696.670 0
696.687 3
696.704 2
696.721 4
696.738 0
696.755 0
696.772 0
696.789 0
696.806 0
696.823 0
696.841 0
696.858 0
696.875 0
696.892 0
696.909 4
696.926 3
696.943 5
696.960 0
696.977 1
696.994 1
697.011 0
697.029 3
697.046 0
697.063 6
697.080 10
697.097 3
697.114 5
697.131 3
697.148 1
697.165 7
697.182 23
697.199 11
697.217 3
697.234 6
697.251 2
697.268 12
697.285 8
697.302 10
697.319 15
697.336 27
697.353 11
697.370 6
697.388 7
697.405 4
697.422 13
697.439 3
697.456 14
697.473 22
697.490 31
697.507 10
697.524 15
697.541 22
697.558 7
697.576 12
697.593 39
697.610 21
697.627 10
697.644 4
697.661 7
697.678 2
697.695 4
697.712 8
697.729 8
697.747 3
697.764 0
697.781 0
697.798 0
697.815 5
697.832 10
697.849 4
697.866 1
697.883 1
697.900 3
697.918 1
697.935 5
697.952 5
697.969 0
697.986 6
698.003 0
698.020 0
698.037 6
698.054 16
698.072 28
698.089 8
698.106 16
698.123 14
698.140 13
698.157 0
698.174 0
698.191 2
698.208 1
698.225 25
698.243 11
698.260 5
698.277 0
698.294 5
698.311 4
698.328 11
698.345 11
698.362 13
698.379 8
698.397 13
698.414 1
698.431 0
698.448 2
698.465 2
698.482 4
698.499 7
698.516 5
698.533 1
698.551 0
698.568 15
698.585 11
698.602 8
698.619 5
698.636 3
698.653 6
698.670 2
698.687 11
698.705 5
698.722 0
698.739 4
698.756 0
698.773 2
698.790 4
698.807 6
698.824 0
698.841 0
698.859 0
698.876 1
698.893 5
698.910 7
698.927 1
698.944 0
698.961 2
698.978 0
698.995 0
699.013 0
699.030 7
699.047 3
699.064 1
699.081 2
699.098 4
699.115 0
699.132 0
699.150 4
699.167 9
699.184 6
699.201 10
699.218 6
699.235 0
699.252 0
699.269 7
699.286 10
699.304 0
699.321 7
699.338 7
699.355 8
699.372 7
699.389 14
699.406 12
699.423 11
699.441 0
699.458 0
699.475 6
699.492 0
699.509 13
699.526 16
699.543 9
699.560 1
699.578 14
699.595 12
699.612 7
699.629 12
699.646 23
699.663 9
699.680 1
699.697 10
699.715 31
699.732 20
699.749 18
699.766 14
699.783 20
699.800 10
699.817 29
699.834 24
699.852 17
699.869 25
699.886 30
699.903 25
699.920 1
699.937 30
699.954 32
699.971 11
699.989 32
700.006 21
700.023 5
700.040 13
700.057 41
700.074 16
700.091 14
700.108 11
700.126 8
700.143 16
700.160 5
700.177 8
700.194 19
700.211 4
700.228 3
700.245 11
700.263 8
700.280 11
700.297 4
700.314 5
700.331 3
700.348 6
700.365 18
700.383 7
700.400 4
700.417 8
700.434 1
700.451 4
700.468 6
700.485 4
700.502 0
700.520 1
700.537 0
700.554 8
700.571 5
700.588 0
700.605 0
700.622 0
700.640 1
700.657 0
700.674 5
700.691 7
700.708 1
700.725 0
700.742 3
700.759 4
700.777 13
700.794 8
700.811 7
700.828 7
700.845 1
700.862 9
700.879 8
700.897 7
700.914 9
700.931 12
700.948 8
700.965 9
700.982 11
700.999 11
701.017 10
701.034 6
701.051 4
701.068 0
701.085 7
701.102 4
701.119 0
701.137 7
701.154 9
701.171 4
701.188 10
701.205 3
701.222 10
701.239 0
701.257 4
701.274 1
701.291 3
701.308 9
701.325 29
701.342 19
701.359 33
701.377 13
701.394 1
701.411 7
701.428 17
701.445 4
701.462 0
701.479 1
701.497 0
701.514 0
701.531 0
701.548 0
701.565 5
701.582 0
701.599 0
701.617 0
701.634 4
701.651 2
701.668 0
701.685 3
701.702 6
701.720 0
701.737 5
701.754 7
701.771 20
701.788 14
701.805 7
701.822 4
701.840 0
701.857 1
701.874 0
701.891 2
701.908 0
701.925 0
701.942 0
701.960 1
701.977 0
701.994 0
702.011 2
702.028 3
702.045 0
702.063 8
702.080 3
702.097 1
702.114 2
702.131 2
702.148 10
702.165 9
702.183 0
702.200 0
702.217 0
702.234 0
702.251 1
702.268 0
702.286 5
702.303 0
702.320 2
702.337 5
702.354 5
702.371 5
702.388 1
702.406 4
702.423 0
702.440 0
702.457 0
702.474 15
702.491 10
702.509 0
702.526 0
702.543 0
702.560 1
702.577 0
702.594 0
702.612 0
702.629 9
702.646 1
702.663 0
702.680 1
702.697 24
702.715 12
702.732 4
702.749 1
702.766 0
702.783 2
702.800 1
702.817 0
702.835 1
702.852 2
702.869 0
702.886 3
702.903 1
702.920 0
702.938 0
702.955 5
702.972 0
702.989 0
703.006 2
703.023 5
703.041 3
703.058 2
703.075 4
703.092 7
703.109 0
703.126 1
703.144 2
703.161 0
703.178 10
703.195 6
703.212 3
703.229 2
703.247 2
703.264 5
703.281 2
703.298 0
703.315 11
703.332 9
703.350 3
703.367 8
703.384 12
703.401 17
703.418 18
703.435 4
703.453 5
703.470 4
703.487 12
703.504 5
703.521 12
703.538 2
703.556 2
703.573 3
703.590 2
703.607 2
703.624 2
703.642 5
703.659 0
703.676 2
703.693 3
703.710 0
703.727 2
703.745 1
703.762 2
703.779 6
703.796 6
703.813 0
703.830 0
703.848 0
703.865 0
703.882 0
703.899 8
703.916 6
703.933 8
703.951 11
703.968 2
703.985 0
704.002 7
704.019 7
704.037 1
704.054 5
704.071 0
704.088 4
704.105 4
704.122 1
704.140 0
704.157 6
704.174 6
704.191 3
704.208 1
704.226 5
704.243 6
704.260 3
704.277 8
704.294 12
704.311 6
704.329 3
704.346 0
704.363 1
704.380 0
704.397 0
704.414 3
704.432 12
704.449 3
704.466 7
704.483 15
704.500 3
704.518 3
704.535 0
704.552 0
704.569 2
704.586 0
704.604 5
704.621 0
704.638 0
704.655 0
704.672 2
704.689 0
704.707 0
704.724 0
704.741 0
704.758 11
704.775 8
704.793 0
704.810 0
704.827 5
704.844 3
704.861 0
704.878 0
704.896 0
704.913 0
704.930 0
704.947 13
704.964 3
704.982 3
704.999 0
705.016 14
705.033 6
705.050 3
705.068 2
705.085 3
705.102 14
705.119 8
705.136 9
705.154 3
705.171 12
705.188 0
705.205 4
705.222 0
705.239 0
705.257 1
705.274 13
705.291 1
705.308 0
705.325 2
705.343 7
705.360 2
705.377 0
705.394 2
705.411 3
705.429 1
705.446 0
705.463 3
705.480 5
705.497 3
705.515 0
705.532 0
705.549 0
705.566 6
705.583 3
705.601 3
705.618 9
705.635 2
705.652 0
705.669 0
705.687 1
705.704 3
705.721 3
705.738 8
705.755 12
705.773 13
705.790 2
705.807 2
705.824 2
705.841 3
705.859 5
705.876 7
705.893 0
705.910 3
705.927 1
705.945 4
705.962 4
705.979 0
705.996 6
706.013 3
706.031 1
706.048 0
706.065 2
706.082 5
706.099 2
706.117 6
706.134 20
706.151 26
706.168 15
706.185 22
706.203 22
706.220 14
706.237 6
706.254 10
706.271 0
706.289 0
706.306 1
706.323 8
706.340 6
706.357 5
706.375 7
706.392 4
706.409 1
706.426 2
706.443 3
706.461 7
706.478 12
706.495 6
706.512 0
706.529 0
706.547 1
706.564 0
706.581 1
706.598 1
706.616 0
706.633 0
706.650 0
706.667 15
706.684 18
706.702 9
706.719 6
706.736 5
706.753 1
706.770 6
706.788 0
706.805 0
706.822 0
706.839 0
706.856 0
706.874 2
706.891 3
706.908 5
706.925 6
706.943 0
706.960 0
706.977 2
706.994 1
707.011 9
707.029 14
707.046 12
707.063 0
707.080 0
707.097 4
707.115 8
707.132 6
707.149 13
707.166 4
707.184 1
707.201 0
707.218 1
707.235 1
707.252 7
707.270 13
707.287 10
707.304 6
707.321 6
707.338 19
707.356 15
707.373 2
707.390 2
707.407 10
707.425 18
707.442 22
707.459 4
707.476 0
707.493 4
707.511 0
707.528 10
707.545 0
707.562 7
707.580 0
707.597 0
707.614 5
707.631 7
707.648 7
707.666 8
707.683 0
707.700 6
707.717 2
707.735 1
707.752 4
707.769 4
707.786 0
707.803 0
707.821 3
707.838 5
707.855 2
707.872 0
707.890 2
707.907 0
707.924 0
707.941 0
707.958 0
707.976 0
707.993 0
708.010 5
708.027 2
708.045 0
708.062 1
708.079 5
708.096 4
708.113 0
708.131 14
708.148 22
708.165 9
708.182 1
708.200 7
708.217 13
708.234 3
708.251 13
708.269 12
708.286 2
708.303 1
708.320 0
708.337 0
708.355 0
708.372 0
708.389 4
708.406 9
708.424 3
708.441 6
708.458 2
708.475 0
708.493 2
708.510 3
708.527 9
708.544 1
708.561 0
708.579 1
708.596 1
708.613 9
708.630 6
708.648 0
708.665 0
708.682 5
708.699 1
708.717 13
708.734 1
708.751 0
708.768 0
708.785 10
708.803 11
708.820 0
708.837 3
708.854 6
708.872 3
708.889 6
708.906 0
708.923 5
708.941 0
708.958 1
708.975 0
708.992 2
709.010 9
709.027 4
709.044 0
709.061 4
709.079 0
709.096 7
709.113 2
709.130 18
709.147 8
709.165 2
709.182 0
709.199 3
709.216 2
709.234 1
709.251 11
709.268 7
709.285 3
709.303 2
709.320 0
709.337 4
709.354 7
709.372 5
709.389 1
709.406 25
709.423 14
709.441 0
709.458 0
709.475 1
709.492 0
709.510 0
709.527 10
709.544 5
709.561 1
709.579 12
709.596 3
709.613 6
709.630 2
709.648 5
709.665 0
709.682 0
709.699 0
709.716 5
709.734 0
709.751 0
709.768 0
709.785 3
709.803 5
709.820 2
709.837 0
709.854 0
709.872 0
709.889 1
709.906 7
709.923 3
709.941 0
709.958 0
709.975 2
709.992 0
710.010 1
710.027 11
710.044 8
710.061 4
710.079 6
710.096 2
710.113 10
710.130 11
710.148 1
710.165 4
710.182 5
710.199 5
710.217 0
710.234 0
710.251 2
710.268 6
710.286 9
710.303 3
710.320 14
710.338 7
710.355 10
710.372 6
710.389 1
710.407 0
710.424 0
710.441 8
710.458 15
710.476 1
710.493 0
710.510 1
710.527 3
710.545 4
710.562 0
710.579 9
710.596 8
710.614 4
710.631 2
710.648 0
710.665 5
710.683 16
710.700 6
710.717 0
710.734 0
710.752 0
710.769 5
710.786 1
710.803 1
710.821 5
710.838 1
710.855 0
710.872 0
710.890 0
710.907 0
710.924 4
710.942 0
710.959 1
710.976 2
710.993 0
711.011 5
711.028 1
711.045 3
711.062 10
711.080 5
711.097 7
711.114 15
711.131 4
711.149 8
711.166 20
711.183 8
711.200 0
711.218 8
711.235 5
711.252 7
711.270 4
711.287 5
711.304 0
711.321 0
711.339 0
711.356 0
711.373 2
711.390 6
711.408 0
711.425 1
711.442 1
711.459 10
711.477 3
711.494 0
711.511 0
711.529 0
711.546 7
711.563 6
711.580 0
711.598 0
711.615 0
711.632 2
711.649 1
711.667 20
711.684 12
711.701 5
711.719 0
711.736 5
711.753 0
711.770 12
711.788 1
711.805 0
711.822 0
711.839 6
711.857 3
711.874 0
711.891 0
711.909 1
711.926 0
711.943 0
711.960 0
711.978 3
711.995 3
712.012 4
712.029 0
712.047 0
712.064 3
712.081 4
712.099 0
712.116 6
712.133 4
712.150 1
712.168 0
712.185 2
712.202 3
712.219 0
712.237 0
712.254 0
712.271 0
712.289 4
712.306 0
712.323 1
712.340 4
712.358 2
712.375 3
712.392 8
712.410 3
712.427 6
712.444 3
712.461 0
712.479 0
712.496 0
712.513 3
712.530 0
712.548 4
712.565 2
712.582 0
712.600 0
712.617 0
712.634 0
712.651 2
712.669 0
712.686 3
712.703 1
712.721 3
712.738 5
712.755 5
712.772 0
712.790 0
712.807 0
712.824 0
712.842 0
712.859 0
712.876 0
712.893 0
712.911 0
712.928 0
712.945 0
712.963 0
712.980 2
712.997 3
713.014 2
713.032 3
713.049 0
713.066 4
713.084 4
713.101 0
713.118 1
713.135 4
713.153 20
713.170 11
713.187 0
713.205 0
713.222 6
713.239 5
713.256 0
713.274 1
713.291 0
713.308 0
713.326 0
713.343 2
713.360 1
713.377 5
713.395 3
713.412 2
713.429 10
713.447 0
713.464 3
713.481 0
713.499 6
713.516 5
713.533 0
713.550 0
713.568 0
713.585 0
713.602 0
713.620 2
713.637 4
713.654 0
713.671 3
713.689 0
713.706 8
713.723 5
713.741 0
713.758 4
713.775 6
713.793 0
713.810 0
713.827 0
713.844 0
713.862 6
713.879 0
713.896 0
713.914 2
713.931 0
713.948 0
713.966 3
713.983 0
714.000 13
714.017 16
714.035 4
714.052 2
714.069 1
714.087 4
714.104 6
714.121 2
714.139 5
714.156 0
714.173 6
714.190 6
714.208 12
714.225 17
714.242 0
714.260 2
714.277 0
714.294 1
714.312 6
714.329 5
714.346 6
714.363 2
714.381 3
714.398 11
714.415 6
714.433 14
714.450 5
714.467 0
714.485 0
714.502 0
714.519 5
714.536 1
714.554 3
714.571 15
714.588 5
714.606 3
714.623 4
714.640 4
714.658 5
714.675 5
714.692 0
714.710 0
714.727 2
714.744 3
714.761 1
714.779 5
714.796 4
714.813 7
714.831 7
714.848 9
714.865 20
714.883 5
714.900 0
714.917 11
714.935 5
714.952 0
714.969 2
714.986 0
715.004 4
715.021 3
715.038 4
715.056 0
715.073 1
715.090 0
715.108 10
715.125 14
715.142 9
715.160 0
715.177 0
715.194 0
715.212 0
715.229 8
715.246 10
715.263 2
715.281 1
715.298 15
715.315 4
715.333 0
715.350 0
715.367 6
715.385 4
715.402 2
715.419 1
715.437 3
715.454 9
715.471 6
715.489 7
715.506 0
715.523 16
715.541 10
715.558 0
715.575 4
715.592 9
715.610 15
715.627 1
715.644 3
715.662 13
715.679 15
715.696 17
715.714 7
715.731 8
715.748 10
715.766 6
715.783 14
715.800 11
715.818 11
715.835 22
715.852 11
715.870 7
715.887 16
715.904 12
715.922 10
715.939 0
715.956 1
715.974 9
715.991 4
716.008 3
716.025 0
716.043 2
716.060 3
716.077 4
716.095 4
716.112 0
716.129 1
716.147 21
716.164 17
716.181 10
716.199 0
716.216 0
716.233 6
716.251 5
716.268 15
716.285 9
716.303 4
716.320 6
716.337 8
716.355 6
716.372 4
716.389 0
716.407 5
716.424 0
716.441 0
716.459 4
716.476 3
716.493 0
716.511 2
716.528 0
716.545 5
716.563 2
716.580 3
716.597 2
716.615 7
716.632 11
716.649 0
716.667 0
716.684 2
716.701 4
716.719 5
716.736 0
716.753 12
716.771 4
716.788 4
716.805 3
716.823 1
716.840 3
716.857 0
716.875 5
716.892 3
716.909 1
716.927 0
716.944 4
716.961 0
716.979 8
716.996 6
717.013 6
717.031 2
717.048 0
717.065 2
717.083 3
717.100 13
717.117 16
717.135 22
717.152 21
717.169 13
717.187 12
717.204 2
717.221 7
717.239 1
717.256 3
717.273 5
717.291 1
717.308 2
717.325 0
717.343 13
717.360 11
717.377 0
717.395 5
717.412 5
717.429 5
717.447 1
717.464 1
717.481 0
717.499 3
717.516 2
717.533 3
717.551 0
717.568 0
717.585 0
717.603 0
717.620 0
717.637 0
717.655 0
717.672 4
717.689 0
717.707 3
717.724 0
717.742 3
717.759 4
717.776 0
717.794 0
717.811 0
717.828 8
717.846 3
717.863 0
717.880 0
717.898 2
717.915 5
717.932 2
717.950 2
717.967 0
717.984 2
718.002 9
718.019 4
718.036 1
718.054 6
718.071 1
718.088 0
718.106 6
718.123 7
718.140 3
718.158 4
718.175 7
718.193 4
718.210 2
718.227 2
718.245 6
718.262 3
718.279 0
718.297 0
718.314 3
718.331 5
718.349 1
718.366 0
718.383 0
718.401 0
718.418 19
718.435 9
718.453 1
718.470 0
718.488 0
718.505 5
718.522 1
718.540 6
718.557 2
718.574 0
718.592 14
718.609 18
718.626 0
718.644 2
718.661 9
718.678 8
718.696 1
718.713 0
718.730 0
718.748 0
718.765 4
718.783 15
718.800 3
718.817 5
718.835 2
718.852 4
718.869 11
718.887 5
718.904 0
718.921 4
718.939 3
718.956 0
718.973 7
718.991 1
719.008 0
719.026 0
719.043 10
719.060 7
719.078 4
719.095 0
719.112 5
719.130 4
719.147 6
719.164 1
719.182 1
719.199 14
719.217 6
719.234 1
719.251 0
719.269 0
719.286 2
719.303 8
719.321 6
719.338 7
719.355 4
719.373 0
719.390 1
719.408 7
719.425 3
719.442 0
719.460 9
719.477 3
719.494 6
719.512 4
719.529 0
719.546 0
719.564 0
719.581 0
719.599 3
719.616 3
719.633 0
719.651 0
719.668 3
719.685 0
719.703 5
719.720 0
719.737 2
719.755 0
719.772 1
719.790 0
719.807 0
719.824 0
719.842 0
719.859 1
719.876 1
719.894 0
719.911 0
719.929 0
719.946 0
719.963 0
719.981 1
719.998 0
720.015 0
720.033 1
720.050 1
720.068 1
720.085 10
720.102 1
720.120 1
720.137 2
720.154 21
720.172 13
720.189 6
720.206 11
720.224 3
720.241 2
720.259 3
720.276 0
720.293 2
720.311 0
720.328 9
720.345 3
720.363 6
720.380 2
720.398 11
720.415 4
720.432 0
720.450 0
720.467 4
720.485 5
720.502 10
720.519 1
720.537 0
720.554 1
720.571 1
720.589 0
720.606 0
720.624 0
720.641 0
720.658 0
720.676 0
720.693 2
720.710 4
720.728 3
720.745 0
720.763 2
720.780 0
720.797 0
720.815 0
720.832 0
720.849 0
720.867 10
720.884 2
720.902 0
720.919 0
720.936 0
720.954 0
720.971 0
720.989 0
721.006 1
721.023 0
721.041 5
721.058 9
721.075 0
721.093 0
721.110 3
721.128 0
721.145 3
721.162 4
721.180 13
721.197 5
721.215 0
721.232 0
721.249 5
721.267 2
721.284 1
721.301 2
721.319 15
721.336 3
721.354 1
721.371 2
721.388 0
721.406 0
721.423 4
721.441 9
721.458 12
721.475 12
721.493 5
721.510 0
721.528 5
721.545 4
721.562 0
721.580 0
721.597 1
721.614 5
721.632 3
721.649 2
721.667 7
721.684 8
721.701 3
721.719 3
721.736 5
721.754 9
721.771 3
721.788 7
721.806 4
721.823 0
721.841 2
721.858 4
721.875 0
721.893 0
721.910 0
721.928 0
721.945 9
721.962 8
721.980 9
721.997 0
722.015 0
722.032 0
722.049 0
722.067 1
722.084 5
722.101 7
722.119 8
722.136 8
722.154 7
722.171 22
722.188 11
722.206 16
722.223 12
722.241 4
722.258 0
722.275 1
722.293 0
722.310 18
722.328 12
722.345 0
722.362 4
722.380 0
722.397 1
722.415 2
722.432 2
722.449 1
722.467 4
722.484 0
722.502 0
722.519 3
722.536 3
722.554 12
722.571 7
722.589 10
722.606 4
722.623 5
722.641 0
722.658 2
722.676 0
722.693 15
722.711 1
722.728 0
722.745 0
722.763 0
722.780 0
722.798 4
722.815 5
722.832 5
722.850 0
722.867 8
722.885 9
722.902 4
722.919 0
722.937 10
722.954 10
722.972 0
722.989 3
723.006 0
723.024 3
723.041 0
723.059 1
723.076 0
723.093 0
723.111 14
723.128 2
723.146 9
723.163 9
723.180 15
723.198 4
723.215 5
723.233 2
723.250 0
723.268 0
723.285 0
723.302 2
723.320 6
723.337 4
723.355 0
723.372 3
723.389 0
723.407 0
723.424 9
723.442 9
723.459 1
723.476 0
723.494 0
723.511 2
723.529 0
723.546 0
723.564 6
723.581 0
723.598 4
723.616 2
723.633 0
723.651 0
723.668 0
723.685 0
723.703 0
723.720 2
723.738 2
723.755 0
723.773 0
723.790 0
723.807 0
723.825 0
723.842 2
723.860 8
723.877 0
723.894 0
723.912 4
723.929 2
723.947 8
723.964 2
723.982 1
723.999 0
724.016 1
724.034 2
724.051 5
724.069 1
724.086 3
724.103 6
724.121 5
724.138 0
724.156 3
724.173 8
724.191 12
724.208 2
724.225 9
724.243 2
724.260 8
724.278 17
724.295 2
724.313 0
724.330 1
724.347 2
724.365 0
724.382 9
724.400 18
724.417 12
724.435 19
724.452 33
724.469 21
724.487 15
724.504 12
724.522 12
724.539 12
724.557 8
724.574 0
724.591 4
724.609 1
724.626 0
724.644 0
724.661 0
724.678 0
724.696 0
724.713 0
724.731 0
724.748 0
724.766 4
724.783 4
724.800 10
724.818 0
724.835 0
724.853 0
724.870 0
724.888 0
724.905 0
724.923 0
724.940 11
724.957 3
724.975 0
724.992 0
725.010 1
725.027 0
725.045 5
725.062 2
725.079 0
725.097 1
725.114 0
725.132 2
725.149 4
725.167 2
725.184 1
725.201 11
725.219 5
725.236 5
725.254 6
725.271 0
725.289 0
725.306 0
725.323 0
725.341 3
725.358 3
725.376 0
725.393 0
725.411 5
725.428 6
725.446 3
725.463 4
725.480 14
725.498 3
725.515 2
725.533 0
725.550 0
725.568 5
725.585 1
725.602 0
725.620 0
725.637 15
725.655 10
725.672 2
725.690 0
725.707 0
725.725 0
725.742 0
725.759 4
725.777 0
725.794 4
725.812 4
725.829 1
725.847 0
725.864 1
725.882 3
725.899 5
725.916 1
725.934 4
725.951 0
725.969 8
725.986 18
726.004 8
726.021 4
726.039 0
726.056 0
726.073 2
726.091 6
726.108 4
726.126 10
726.143 11
726.161 3
726.178 0
726.196 10
726.213 8
726.230 2
726.248 7
726.265 2
726.283 4
726.300 0
726.318 7
726.335 13
726.353 10
726.370 13
726.387 3
726.405 0
726.422 0
726.440 0
726.457 6
726.475 0
726.492 0
726.510 0
726.527 7
726.544 0
726.562 1
726.579 1
726.597 7
726.614 0
726.632 3
726.649 1
726.667 1
726.684 0
726.702 0
726.719 0
726.736 0
726.754 0
726.771 0
726.789 0
726.806 0
726.824 1
726.841 2
726.859 0
726.876 0
726.894 0
726.911 0
726.928 3
726.946 5
726.963 6
726.981 0
726.998 5
727.016 1
727.033 0
727.051 0
727.068 1
727.086 8
727.103 4
727.120 4
727.138 4
727.155 3
727.173 20
727.190 8
727.208 2
727.225 0
727.243 0
727.260 0
727.278 3
727.295 10
727.312 0
727.330 0
727.347 1
727.365 2
727.382 5
727.400 7
727.417 1
727.435 0
727.452 0
727.470 0
727.487 8
727.505 0
727.522 0
727.539 0
727.557 3
727.574 0
727.592 0
727.609 0
727.627 0
727.644 0
727.662 0
727.679 12
727.697 5
727.714 0
727.732 2
727.749 7
727.767 0
727.784 0
727.801 0
727.819 2
727.836 0
727.854 0
727.871 0
727.889 0
727.906 5
727.924 0
727.941 0
727.959 1
727.976 4
727.994 12
728.011 1
728.029 6
728.046 5
728.063 0
728.081 7
728.098 0
728.116 1
728.133 7
728.151 2
728.168 5
728.186 10
728.203 15
728.221 2
728.238 6
728.256 5
728.273 7
728.291 10
728.308 8
728.325 18
728.343 7
728.360 4
728.378 1
728.395 6
728.413 7
728.430 7
728.448 0
728.465 1
728.483 4
728.500 2
728.518 0
728.535 0
728.553 1
728.570 6
728.588 0
728.605 0
728.623 0
728.640 3
728.657 5
728.675 0
728.692 1
728.710 0
728.727 0
728.745 0
728.762 0
728.780 0
728.797 7
728.815 6
728.832 0
728.850 8
728.867 6
728.885 4
728.902 8
728.920 1
728.937 0
728.955 1
728.972 2
728.990 2
729.007 0
729.025 0
729.042 2
729.059 1
729.077 4
729.094 3
729.112 0
729.129 1
729.147 1
729.164 4
729.182 0
729.199 14
729.217 11
729.234 5
729.252 2
729.269 5
729.287 2
729.304 6
729.322 6
729.339 24
729.357 4
729.374 1
729.392 3
729.409 1
729.427 4
729.444 2
729.462 14
729.479 1
729.497 0
729.514 0
729.532 1
729.549 4
729.567 0
729.584 0
729.601 0
729.619 0
729.636 0
729.654 7
729.671 4
729.689 10
729.706 8
729.724 2
729.741 0
729.759 1
729.776 0
729.794 5
729.811 7
729.829 23
729.846 12
729.864 2
729.881 6
729.899 1
729.916 8
729.934 3
729.951 2
729.969 0
729.986 3
730.004 3
730.021 0
730.039 0
730.056 0
730.074 1
730.091 0
730.109 3
730.126 0
730.144 4
730.161 7
730.179 9
730.196 8
730.214 8
730.231 0
730.249 5
730.266 9
730.284 3
730.301 10
730.319 1
730.336 0
730.354 6
730.371 4
730.389 0
730.406 0
730.424 2
730.441 0
730.459 11
730.476 1
730.494 5
730.511 9
730.529 4
730.546 3
730.564 9
730.581 18
730.599 8
730.616 5
730.634 0
730.651 5
730.669 0
730.686 3
730.704 0
730.721 0
730.739 0
730.756 0
730.774 5
730.791 1
730.809 0
730.826 0
730.844 0
730.861 2
730.879 0
730.896 1
730.914 7
730.931 4
730.949 0
730.966 0
730.984 0
731.001 2
731.019 3
731.036 5
731.054 0
731.071 0
731.089 15
731.106 7
731.124 17
731.141 2
731.159 1
731.176 17
731.194 3
731.211 0
731.229 12
731.246 1
731.264 2
731.281 4
731.299 10
731.316 1
731.334 0
731.351 0
731.369 3
731.386 9
731.404 1
731.421 0
731.439 2
731.456 15
731.474 5
731.491 11
731.509 5
731.526 1
731.544 7
731.561 1
731.579 4
731.596 0
731.614 0
731.631 9
731.649 0
731.666 1
731.684 6
731.701 8
731.719 0
731.736 0
731.754 2
731.771 8
731.789 4
731.807 0
731.824 0
731.842 0
731.859 5
731.877 23
731.894 9
731.912 3
731.929 0
731.947 0
731.964 8
731.982 12
731.999 13
732.017 2
732.034 1
732.052 1
732.069 0
732.087 0
732.104 11
732.122 13
732.139 3
732.157 16
732.174 11
732.192 8
732.209 8
732.227 8
732.244 1
732.262 2
732.279 2
732.297 5
732.314 14
732.332 0
732.350 2
732.367 10
732.385 4
732.402 4
732.420 0
732.437 0
732.455 1
732.472 0
732.490 0
732.507 0
732.525 7
732.542 6
732.560 0
732.577 0
732.595 5
732.612 0
732.630 3
732.647 6
732.665 7
732.682 3
732.700 3
732.717 0
732.735 6
732.753 13
732.770 14
732.788 5
732.805 1
732.823 0
732.840 0
732.858 0
732.875 1
732.893 7
732.910 2
732.928 0
732.945 12
732.963 13
732.980 0
732.998 0
733.015 0
733.033 0
733.050 0
733.068 0
733.086 6
733.103 0
733.121 1
733.138 0
733.156 9
733.173 2
733.191 0
733.208 5
733.226 14
733.243 2
733.261 0
733.278 0
733.296 5
733.313 7
733.331 13
733.348 8
733.366 15
733.384 9
733.401 0
733.419 4
733.436 0
733.454 0
733.471 0
733.489 3
733.506 6
733.524 0
733.541 0
733.559 1
733.576 15
733.594 9
733.611 1
733.629 1
733.647 1
733.664 11
733.682 4
733.699 0
733.717 3
733.734 1
733.752 2
733.769 5
733.787 10
733.804 4
733.822 8
733.839 1
733.857 0
733.875 2
733.892 9
733.910 3
733.927 0
733.945 1
733.962 1
733.980 5
733.997 10
734.015 4
734.032 5
734.050 0
734.067 0
734.085 0
734.103 0
734.120 2
734.138 2
734.155 9
734.173 8
734.190 3
734.208 9
734.225 20
734.243 17
734.260 4
734.278 3
734.296 5
734.313 5
734.331 4
734.348 13
734.366 2
734.383 0
734.401 0
734.418 1
734.436 7
734.453 3
734.471 1
734.489 0
734.506 0
734.524 1
734.541 0
734.559 2
734.576 4
734.594 1
734.611 0
734.629 0
734.646 2
734.664 0
734.682 0
734.699 0
734.717 5
734.734 1
734.752 0
734.769 0
734.787 0
734.804 0
734.822 0
734.839 12
734.857 10
734.875 0
734.892 3
734.910 0
734.927 0
734.945 0
734.962 0
734.980 3
734.997 14
735.015 3
735.033 0
735.050 3
735.068 0
735.085 0
735.103 3
735.120 4
735.138 8
735.155 7
735.173 23
735.191 7
735.208 5
735.226 8
735.243 12
735.261 7
735.278 2
735.296 4
735.313 1
735.331 6
735.348 4
735.366 3
735.384 4
735.401 27
735.419 10
735.436 3
735.454 0
735.471 1
735.489 3
735.507 1
735.524 7
735.542 7
735.559 7
735.577 4
735.594 3
735.612 7
735.629 23
735.647 1
735.665 3
735.682 7
735.700 16
735.717 4
735.735 0
735.752 0
735.770 6
735.787 6
735.805 0
735.823 0
735.840 0
735.858 5
735.875 6
735.893 0
735.910 0
735.928 0
735.946 4
735.963 0
735.981 0
735.998 0
736.016 6
736.033 6
736.051 5
736.068 5
736.086 2
736.104 0
736.121 0
736.139 0
736.156 6
736.174 1
736.191 0
736.209 0
736.227 0
736.244 6
736.262 0
736.279 9
736.297 14
736.314 10
736.332 6
736.350 3
736.367 8
736.385 2
736.402 11
736.420 8
736.437 11
736.455 14
736.472 11
736.490 3
736.508 3
736.525 0
736.543 0
736.560 0
736.578 3
736.595 0
736.613 2
736.631 4
736.648 4
736.666 1
736.683 3
736.701 3
736.718 7
736.736 0
736.754 8
736.771 3
736.789 0
736.806 14
736.824 1
736.841 0
736.859 3
736.877 0
736.894 10
736.912 3
736.929 3
736.947 0
736.965 0
736.982 2
737.000 5
737.017 5
737.035 13
737.052 2
737.070 0
737.088 8
737.105 0
737.123 1
737.140 1
737.158 3
737.175 4
737.193 5
737.211 4
737.228 12
737.246 0
737.263 0
737.281 0
737.298 3
737.316 0
737.334 3
737.351 9
737.369 11
737.386 3
737.404 19
737.422 41
737.439 22
737.457 6
737.474 5
737.492 2
737.509 4
737.527 1
737.545 0
737.562 2
737.580 15
737.597 4
737.615 5
737.633 0
737.650 1
737.668 5
737.685 1
737.703 7
737.720 6
737.738 1
737.756 5
737.773 5
737.791 0
737.808 0
737.826 1
737.844 1
737.861 2
737.879 3
737.896 1
737.914 0
737.931 0
737.949 0
737.967 0
737.984 5
738.002 2
738.019 3
738.037 0
738.055 0
738.072 0
738.090 3
738.107 2
738.125 7
738.143 2
738.160 0
738.178 6
738.195 18
738.213 8
738.230 17
738.248 30
738.266 9
738.283 5
738.301 4
738.318 4
738.336 4
738.354 4
738.371 5
738.389 0
738.406 4
738.424 19
738.442 14
738.459 6
738.477 1
738.494 10
738.512 12
738.530 5
738.547 0
738.565 6
738.582 5
738.600 6
738.618 2
738.635 0
738.653 0
738.670 3
738.688 7
738.705 4
738.723 0
738.741 0
738.758 0
738.776 0
738.793 0
738.811 0
738.829 4
738.846 8
738.864 9
738.881 0
738.899 0
738.917 0
738.934 5
738.952 2
738.969 6
738.987 3
739.005 3
739.022 8
739.040 6
739.057 6
739.075 15
739.093 5
739.110 0
739.128 0
739.145 3
739.163 12
739.181 5
739.198 5
739.216 17
739.233 7
739.251 0
739.269 6
739.286 0
739.304 1
739.321 2
739.339 0
739.357 8
739.374 8
739.392 18
739.409 7
739.427 9
739.445 8
739.462 6
739.480 1
739.498 2
739.515 5
739.533 7
739.550 10
739.568 12
739.586 4
739.603 6
739.621 0
739.638 0
739.656 0
739.674 0
739.691 5
739.709 3
739.726 4
739.744 13
739.762 0
739.779 0
739.797 13
739.814 3
739.832 4
739.850 3
739.867 0
739.885 20
739.902 29
739.920 0
739.938 0
739.955 3
739.973 0
739.991 3
740.008 5
740.026 16
740.043 3
740.061 0
740.079 0
740.096 6
740.114 7
740.131 3
740.149 3
740.167 12
740.184 14
740.202 3
740.220 1
740.237 11
740.255 7
740.272 7
740.290 9
740.308 6
740.325 1
740.343 0
740.360 0
740.378 0
740.396 5
740.413 8
740.431 4
740.449 0
740.466 0
740.484 2
740.501 2
740.519 6
740.537 5
740.554 9
740.572 5
740.589 0
740.607 0
740.625 0
740.642 0
740.660 0
740.678 0
740.695 0
740.713 0
740.730 2
740.748 0
740.766 1
740.783 8
740.801 10
740.819 7
740.836 0
740.854 0
740.871 0
740.889 0
740.907 0
740.924 1
740.942 3
740.959 5
740.977 0
740.995 8
741.012 0
741.030 9
741.048 1
741.065 1
741.083 0
741.100 3
741.118 1
741.136 7
741.153 3
741.171 0
741.189 0
741.206 0
741.224 0
741.241 0
741.259 5
741.277 0
741.294 0
741.312 0
741.330 11
741.347 9
741.365 0
741.382 5
741.400 9
741.418 5
741.435 10
741.453 2
741.471 0
741.488 6
741.506 0
741.524 0
741.541 0
741.559 0
741.576 0
741.594 0
741.612 0
741.629 0
741.647 0
741.665 0
741.682 0
741.700 0
741.717 0
741.735 0
741.753 1
741.770 6
741.788 5
741.806 6
741.823 4
741.841 4
741.859 0
741.876 0
741.894 2
741.911 0
741.929 3
741.947 1
741.964 0
741.982 0
742.000 1
742.017 3
742.035 7
742.053 9
742.070 10
742.088 9
742.105 4
742.123 0
742.141 7
742.158 12
742.176 0
742.194 0
742.211 3
742.229 0
742.247 12
742.264 8
742.282 5
742.299 0
742.317 10
742.335 3
742.352 0
742.370 5
742.388 1
742.405 2
742.423 5
742.441 0
742.458 5
742.476 9
742.493 2
742.511 0
742.529 3
742.546 3
742.564 0
742.582 3
742.599 0
742.617 2
742.635 8
742.652 6
742.670 3
742.688 2
742.705 0
742.723 0
742.740 0
742.758 0
742.776 0
742.793 7
742.811 3
742.829 0
742.846 2
742.864 0
742.882 0
742.899 4
742.917 0
742.935 0
742.952 0
742.970 0
742.987 5
743.005 5
743.023 0
743.040 4
743.058 0
743.076 0
743.093 0
743.111 12
743.129 4
743.146 4
743.164 0
743.182 1
743.199 5
743.217 2
743.235 0
743.252 0
743.270 1
743.288 0
743.305 2
743.323 13
743.340 20
743.358 18
743.376 15
743.393 0
743.411 0
743.429 6
743.446 17
743.464 7
743.482 6
743.499 0
743.517 0
743.535 0
743.552 7
743.570 5
743.588 0
743.605 1
743.623 0
743.641 6
743.658 0
743.676 4
743.694 0
743.711 3
743.729 0
743.747 4
743.764 12
743.782 0
743.799 0
743.817 1
743.835 3
743.852 2
743.870 1
743.888 0
743.905 0
743.923 0
743.941 9
743.958 10
743.976 2
743.994 0
744.011 2
744.029 4
744.047 1
744.064 9
744.082 0
744.100 0
744.117 0
744.135 0
744.153 5
744.170 2
744.188 16
744.206 5
744.223 2
744.241 2
744.259 0
744.276 0
744.294 0
744.312 4
744.329 0
744.347 10
744.365 11
744.382 23
744.400 9
744.418 0
744.435 13
744.453 1
744.471 0
744.488 6
744.506 9
744.524 12
744.541 8
744.559 0
744.577 3
744.594 0
744.612 0
744.630 0
744.647 0
744.665 0
744.683 0
744.700 3
744.718 9
744.736 2
744.753 0
744.771 0
744.789 0
744.806 0
744.824 8
744.842 0
744.859 1
744.877 2
744.895 2
744.912 3
744.930 2
744.948 1
744.965 0
744.983 4
745.001 1
745.018 0
745.036 0
745.054 5
745.071 11
745.089 3
745.107 16
745.124 9
745.142 5
745.160 0
745.177 15
745.195 3
745.213 9
745.230 1
745.248 10
745.266 7
745.283 2
745.301 6
745.319 5
745.336 10
745.354 22
745.372 26
745.389 23
745.407 8
745.425 0
745.442 1
745.460 5
745.478 14
745.495 4
745.513 0
745.531 2
745.549 2
745.566 11
745.584 2
745.602 7
745.619 7
745.637 1
745.655 1
745.672 2
745.690 6
745.708 3
745.725 1
745.743 0
745.761 0
745.778 0
745.796 0
745.814 0
745.831 0
745.849 0
745.867 8
745.884 2
745.902 0
745.920 5
745.937 5
745.955 0
745.973 5
745.991 8
746.008 2
746.026 0
746.044 0
746.061 0
746.079 0
746.097 0
746.114 9
746.132 8
746.150 10
746.167 4
746.185 0
746.203 12
746.220 4
746.238 5
746.256 1
746.273 7
746.291 0
746.309 10
746.327 3
746.344 0
746.362 2
746.380 2
746.397 9
746.415 4
746.433 0
746.450 1
746.468 0
746.486 0
746.503 0
746.521 0
746.539 0
746.556 5
746.574 0
746.592 5
746.610 4
746.627 0
746.645 0
746.663 0
746.680 1
746.698 9
746.716 5
746.733 0
746.751 0
746.769 0
746.786 0
746.804 4
746.822 7
746.840 2
746.857 2
746.875 13
746.893 8
746.910 0
746.928 0
746.946 0
746.963 0
746.981 0
746.999 2
747.016 4
747.034 2
747.052 8
747.070 0
747.087 3
747.105 4
747.123 0
747.140 0
747.158 0
747.176 7
747.193 3
747.211 0
747.229 0
747.246 0
747.264 0
747.282 6
747.300 2
747.317 14
747.335 8
747.353 1
747.370 4
747.388 11
747.406 15
747.423 3
747.441 0
747.459 4
747.477 5
747.494 1
747.512 0
747.530 0
747.547 0
747.565 1
747.583 0
747.600 0
747.618 4
747.636 2
747.654 0
747.671 3
747.689 1
747.707 6
747.724 7
747.742 2
747.760 0
747.778 0
747.795 0
747.813 5
747.831 0
747.848 3
747.866 2
747.884 0
747.901 0
747.919 0
747.937 0
747.955 7
747.972 5
747.990 0
748.008 0
748.025 3
748.043 11
748.061 2
748.079 1
748.096 3
748.114 0
748.132 0
748.149 4
748.167 25
748.185 18
748.202 13
748.220 5
748.238 0
748.256 1
748.273 1
748.291 10
748.309 6
748.326 0
748.344 4
748.362 8
748.380 2
748.397 9
748.415 5
748.433 0
748.450 0
748.468 0
748.486 0
748.504 0
748.521 0
748.539 0
748.557 0
748.574 0
748.592 0
748.610 13
748.628 3
748.645 3
748.663 1
748.681 5
748.698 0
748.716 0
748.734 2
748.752 0
748.769 0
748.787 0
748.805 0
748.822 0
748.840 0
748.858 2
748.876 5
748.893 0
748.911 0
748.929 0
748.946 7
748.964 1
748.982 0
749.000 0
749.017 1
749.035 6
749.053 1
749.070 0
749.088 6
749.106 0
749.124 0
749.141 1
749.159 9
749.177 7
749.194 3
749.212 0
749.230 8
749.248 9
749.265 1
749.283 5
749.301 3
749.319 1
749.336 12
749.354 8
749.372 6
749.389 1
749.407 7
749.425 12
749.443 7
749.460 0
749.478 2
749.496 0
749.514 0
749.531 2
749.549 0
749.567 5
749.584 5
749.602 2
749.620 0
749.638 8
749.655 3
749.673 0
749.691 0
749.708 2
749.726 0
749.744 0
749.762 1
749.779 0
749.797 0
749.815 0
749.833 0
749.850 0
749.868 3
749.886 0
749.903 0
749.921 0
749.939 0
749.957 0
749.974 0
749.992 1
750.010 21
750.028 12
750.045 2
750.063 0
750.081 0
750.099 0
750.116 0
750.134 0
750.152 8
750.169 20
750.187 7
750.205 15
750.223 3
750.240 4
750.258 0
750.276 2
750.294 2
750.311 8
750.329 0
750.347 0
750.365 5
750.382 5
750.400 0
750.418 1
750.435 0
750.453 0
750.471 0
750.489 0
750.506 9
750.524 5
750.542 0
750.560 14
750.577 14
750.595 4
750.613 6
750.631 9
750.648 5
750.666 0
750.684 6
750.702 3
750.719 0
750.737 0
750.755 2
750.772 2
750.790 2
750.808 1
750.826 4
750.843 0
750.861 0
750.879 0
750.897 3
750.914 0
750.932 1
750.950 2
750.968 0
750.985 3
751.003 6
751.021 0
751.039 0
751.056 3
751.074 2
751.092 0
751.110 0
751.127 5
751.145 5
751.163 12
751.181 6
751.198 3
751.216 3
751.234 0
751.252 8
751.269 11
751.287 6
751.305 0
751.322 0
751.340 4
751.358 3
751.376 3
751.393 15
751.411 5
751.429 0
751.447 1
751.464 18
751.482 8
751.500 2
751.518 0
751.535 2
751.553 0
751.571 0
751.589 0
751.606 0
751.624 0
751.642 0
751.660 5
751.677 6
751.695 3
751.713 0
751.731 2
751.748 0
751.766 0
751.784 11
751.802 2
751.819 2
751.837 2
751.855 3
751.873 5
751.890 7
751.908 7
751.926 5
751.944 0
751.961 0
751.979 8
751.997 5
752.015 3
752.032 4
752.050 1
752.068 0
752.086 3
752.104 0
752.121 0
752.139 1
752.157 0
752.175 1
752.192 5
752.210 2
752.228 0
752.246 4
752.263 0
752.281 0
752.299 0
752.317 0
752.334 5
752.352 17
752.370 6
752.388 1
752.405 0
752.423 18
752.441 1
752.459 9
752.476 0
752.494 0
752.512 7
752.530 5
752.547 0
752.565 1
752.583 4
752.601 0
752.618 1
752.636 1
752.654 1
752.672 8
752.690 1
752.707 4
752.725 4
752.743 1
752.761 0
752.778 0
752.796 0
752.814 2
752.832 0
752.849 0
752.867 0
752.885 0
752.903 0
752.920 0
752.938 6
752.956 5
752.974 7
752.992 11
753.009 9
753.027 4
753.045 3
753.063 1
753.080 4
753.098 4
753.116 5
753.134 8
753.151 2
753.169 1
753.187 0
753.205 4
753.222 1
753.240 4
753.258 0
753.276 3
753.294 2
753.311 9
753.329 10
753.347 0
753.365 0
753.382 0
753.400 1
753.418 5
753.436 5
753.453 9
753.471 1
753.489 4
753.507 11
753.525 3
753.542 1
753.560 0
753.578 0
753.596 0
753.613 1
753.631 3
753.649 2
753.667 0
753.685 0
753.702 0
753.720 0
753.738 0
753.756 1
753.773 0
753.791 0
753.809 0
753.827 0
753.845 0
753.862 0
753.880 0
753.898 0
753.916 1
753.933 4
753.951 0
753.969 0
753.987 0
754.004 1
754.022 0
754.040 0
754.058 2
754.076 9
754.093 0
754.111 1
754.129 3
754.147 11
754.164 7
754.182 10
754.200 9
754.218 10
754.236 1
754.253 0
754.271 0
754.289 3
754.307 5
754.325 7
754.342 0
754.360 6
754.378 1
754.396 0
754.413 0
754.431 0
754.449 3
754.467 0
754.485 0
754.502 5
754.520 9
754.538 1
754.556 0
754.573 1
754.591 1
754.609 6
754.627 7
754.645 1
754.662 0
754.680 1
754.698 1
754.716 0
754.734 7
754.751 2
754.769 0
754.787 0
754.805 0
754.822 5
754.840 1
754.858 2
754.876 0
754.894 0
754.911 9
754.929 0
754.947 0
754.965 0
754.983 0
755.000 0
755.018 0
755.036 0
755.054 4
755.072 7
755.089 2
755.107 7
755.125 14
755.143 8
755.160 13
755.178 21
755.196 5
755.214 5
755.232 2
755.249 4
755.267 0
755.285 0
755.303 13
755.321 10
755.338 2
755.356 10
755.374 7
755.392 6
755.410 5
755.427 0
755.445 2
755.463 3
755.481 0
755.499 0
755.516 20
755.534 6
755.552 0
755.570 0
755.588 0
755.605 0
755.623 6
755.641 2
755.659 9
755.677 3
755.694 1
755.712 6
755.730 0
755.748 6
755.765 3
755.783 1
755.801 0
755.819 5
755.837 1
755.854 2
755.872 1
755.890 3
755.908 3
755.926 8
755.943 0
755.961 1
755.979 0
755.997 0
756.015 0
756.032 0
756.050 0
756.068 3
756.086 0
756.104 2
756.122 15
756.139 2
756.157 4
756.175 0
756.193 15
756.211 2
756.228 5
756.246 0
756.264 4
756.282 1
756.300 0
756.317 2
756.335 3
756.353 2
756.371 14
756.389 6
756.406 1
756.424 5
756.442 0
756.460 2
756.478 0
756.495 5
756.513 16
756.531 4
756.549 5
756.567 0
756.584 0
756.602 0
756.620 3
756.638 3
756.656 1
756.673 9
756.691 0
756.709 0
756.727 5
756.745 3
756.763 3
756.780 5
756.798 1
756.816 0
756.834 0
756.852 0
756.869 0
756.887 0
756.905 6
756.923 0
756.941 5
756.958 0
756.976 4
756.994 1
757.012 0
757.030 3
757.048 1
757.065 10
757.083 12
757.101 21
757.119 3
757.137 7
757.154 6
757.172 14
757.190 13
757.208 6
757.226 4
757.243 5
757.261 1
757.279 3
757.297 6
757.315 1
757.333 13
757.350 11
757.368 4
757.386 7
757.404 5
757.422 0
757.439 0
757.457 3
757.475 2
757.493 0
757.511 8
757.529 1
757.546 0
757.564 1
757.582 0
757.600 0
757.618 0
757.635 0
757.653 2
757.671 0
757.689 0
757.707 0
757.725 0
757.742 0
757.760 0
757.778 0
757.796 0
757.814 1
757.832 6
757.849 0
757.867 3
757.885 5
757.903 7
757.921 0
757.938 5
757.956 6
757.974 12
757.992 5
758.010 1
758.028 10
758.045 2
758.063 5
758.081 3
758.099 3
758.117 2
758.135 1
758.152 2
758.170 3
758.188 4
758.206 2
758.224 0
758.241 3
758.259 1
758.277 0
758.295 6
758.313 1
758.331 1
758.348 2
758.366 13
758.384 17
758.402 6
758.420 0
758.438 2
758.455 0
758.473 0
758.491 0
758.509 8
758.527 6
758.545 0
758.562 0
758.580 0
758.598 0
758.616 8
758.634 2
758.652 1
758.669 3
758.687 8
758.705 1
758.723 0
758.741 0
758.759 2
758.776 2
758.794 2
758.812 5
758.830 0
758.848 5
758.866 6
758.883 0
758.901 7
758.919 16
758.937 5
758.955 5
758.973 0
758.990 0
759.008 0
759.026 2
759.044 2
759.062 0
759.080 2
759.097 5
759.115 1
759.133 4
759.151 0
759.169 8
759.187 2
759.204 1
759.222 3
759.240 7
759.258 8
759.276 14
759.294 2
759.312 0
759.329 0
759.347 1
759.365 0
759.383 3
759.401 3
759.419 3
759.436 0
759.454 3
759.472 0
759.490 6
759.508 1
759.526 0
759.543 7
759.561 1
759.579 10
759.597 1
759.615 4
759.633 2
759.651 2
759.668 13
759.686 5
759.704 13
759.722 8
759.740 0
759.758 0
759.775 0
759.793 0
759.811 0
759.829 10
759.847 2
759.865 0
759.882 0
759.900 0
759.918 0
759.936 1
759.954 3
759.972 1
759.990 15
760.007 8
760.025 0
760.043 0
760.061 0
760.079 6
760.097 16
760.115 4
760.132 4
760.150 3
760.168 4
760.186 5
760.204 5
760.222 6
760.239 15
760.257 8
760.275 2
760.293 8
760.311 19
760.329 6
760.347 10
760.364 4
760.382 1
760.400 8
760.418 6
760.436 0
760.454 1
760.472 6
760.489 0
760.507 0
760.525 0
760.543 0
760.561 5
760.579 0
760.597 0
760.614 0
760.632 0
760.650 4
760.668 5
760.686 0
760.704 0
760.722 0
760.739 0
760.757 0
760.775 1
760.793 1
760.811 0
760.829 6
760.847 0
760.864 0
760.882 0
760.900 0
760.918 0
760.936 0
760.954 2
760.972 1
760.989 0
761.007 2
761.025 0
761.043 4
761.061 4
761.079 1
761.097 11
761.114 11
761.132 12
761.150 5
761.168 0
761.186 7
761.204 8
761.222 4
761.239 3
761.257 0
761.275 0
761.293 3
761.311 5
761.329 2
761.347 2
761.365 1
761.382 0
761.400 0
761.418 0
761.436 0
761.454 1
761.472 9
761.490 5
761.507 0
761.525 7
761.543 1
761.561 0
761.579 0
761.597 0
761.615 0
761.632 0
761.650 0
761.668 0
761.686 7
761.704 6
761.722 0
761.740 4
761.758 2
761.775 8
761.793 2
761.811 2
761.829 5
761.847 4
761.865 0
761.883 2
761.901 0
761.918 1
761.936 2
761.954 1
761.972 3
761.990 0
762.008 0
762.026 0
762.043 0
762.061 0
762.079 2
762.097 1
762.115 3
762.133 0
762.151 0
762.169 0
762.186 0
762.204 12
762.222 20
762.240 15
762.258 3
762.276 10
762.294 1
762.312 2
762.329 5
762.347 1
762.365 0
762.383 0
762.401 4
762.419 5
762.437 2
762.455 0
762.472 0
762.490 0
762.508 0
762.526 11
762.544 12
762.562 1
762.580 0
762.598 1
762.616 2
762.633 0
762.651 1
762.669 0
762.687 2
762.705 0
762.723 0
762.741 0
762.759 2
762.776 5
762.794 0
762.812 1
762.830 6
762.848 3
762.866 6
762.884 4
762.902 0
762.919 0
762.937 1
762.955 11
762.973 1
762.991 0
763.009 1
763.027 11
763.045 3
763.063 0
763.080 5
763.098 5
763.116 0
763.134 0
763.152 3
763.170 0
763.188 8
763.206 1
763.224 8
763.241 5
763.259 0
763.277 7
763.295 3
763.313 2
763.331 0
763.349 9
763.367 1
763.385 2
763.402 0
763.420 6
763.438 4
763.456 0
763.474 0
763.492 0
763.510 0
763.528 1
763.546 0
763.563 1
763.581 0
763.599 8
763.617 5
763.635 3
763.653 1
763.671 0
763.689 0
763.707 0
763.724 1
763.742 0
763.760 2
763.778 0
763.796 0
763.814 0
763.832 0
763.850 0
763.868 3
763.885 6
763.903 0
763.921 1
763.939 3
763.957 1
763.975 11
763.993 11
764.011 2
764.029 0
764.046 0
764.064 3
764.082 7
764.100 1
764.118 0
764.136 2
764.154 4
764.172 16
764.190 10
764.208 5
764.225 8
764.243 8
764.261 0
764.279 1
764.297 0
764.315 1
764.333 0
764.351 8
764.369 2
764.387 1
764.404 4
764.422 3
764.440 2
764.458 1
764.476 1
764.494 3
764.512 2
764.530 2
764.548 2
764.566 0
764.583 0
764.601 0
764.619 0
764.637 0
764.655 5
764.673 9
764.691 6
764.709 0
764.727 0
764.745 15
764.762 1
764.780 0
764.798 4
764.816 0
764.834 6
764.852 10
764.870 1
764.888 0
764.906 1
764.924 0
764.942 4
764.959 2
764.977 2
764.995 0
765.013 0
765.031 8
765.049 14
765.067 11
765.085 0
765.103 0
765.121 3
765.139 5
765.156 12
765.174 5
765.192 0
765.210 0
765.228 0
765.246 9
765.264 2
765.282 4
765.300 0
765.318 3
765.336 9
765.353 3
765.371 2
765.389 4
765.407 0
765.425 5
765.443 10
765.461 2
765.479 0
765.497 11
765.515 13
765.533 8
765.550 5
765.568 0
765.586 6
765.604 1
765.622 0
765.640 0
765.658 3
765.676 1
765.694 1
765.712 1
765.730 3
765.748 2
765.765 0
765.783 0
765.801 4
765.819 3
765.837 0
765.855 11
765.873 25
765.891 16
765.909 2
765.927 0
765.945 1
765.963 13
765.980 3
765.998 3
766.016 0
766.034 2
766.052 0
766.070 4
766.088 0
766.106 0
766.124 0
766.142 12
766.160 4
766.178 9
766.195 7
766.213 7
766.231 6
766.249 4
766.267 7
766.285 11
766.303 9
766.321 9
766.339 8
766.357 5
766.375 18
766.393 16
766.411 15
766.428 0
766.446 0
766.464 9
766.482 12
766.500 3
766.518 3
766.536 0
766.554 3
766.572 1
766.590 0
766.608 5
766.626 2
766.644 0
766.662 0
766.679 0
766.697 3
766.715 1
766.733 9
766.751 1
766.769 4
766.787 6
766.805 0
766.823 7
766.841 0
766.859 3
766.877 0
766.895 0
766.912 0
766.930 0
766.948 0
766.966 0
766.984 5
767.002 4
767.020 7
767.038 4
767.056 19
767.074 8
767.092 0
767.110 2
767.128 6
767.146 0
767.164 1
767.181 16
767.199 11
767.217 0
767.235 1
767.253 2
767.271 3
767.289 10
767.307 8
767.325 13
767.343 10
767.361 5
767.379 1
767.397 8
767.415 9
767.433 0
767.450 0
767.468 9
767.486 4
767.504 0
767.522 6
767.540 3
767.558 10
767.576 6
767.594 0
767.612 2
767.630 4
767.648 0
767.666 0
767.684 0
767.702 6
767.720 3
767.737 0
767.755 0
767.773 0
767.791 0
767.809 4
767.827 0
767.845 0
767.863 0
767.881 1
767.899 7
767.917 5
767.935 0
767.953 7
767.971 0
767.989 0
768.007 0
768.025 5
768.042 5
768.060 7
768.078 5
768.096 7
768.114 0
768.132 0
768.150 4
768.168 7
768.186 0
768.204 0
768.222 0
768.240 0
768.258 0
768.276 3
768.294 0
768.312 4
768.330 1
768.348 7
768.365 8
768.383 8
768.401 4
768.419 3
768.437 25
768.455 11
768.473 1
768.491 2
768.509 0
768.527 2
768.545 0
768.563 3
768.581 0
768.599 3
768.617 0
768.635 0
768.653 0
768.671 0
768.689 0
768.706 0
768.724 0
768.742 0
768.760 2
768.778 5
768.796 0
768.814 0
768.832 0
768.850 0
768.868 0
768.886 0
768.904 2
768.922 0
768.940 3
768.958 4
768.976 8
768.994 5
769.012 7
769.030 1
769.048 0
769.066 1
769.083 3
769.101 0
769.119 0
769.137 6
769.155 1
769.173 21
769.191 13
769.209 2
769.227 0
769.245 2
769.263 0
769.281 4
769.299 1
769.317 0
769.335 0
769.353 2
769.371 5
769.389 20
769.407 5
769.425 0
769.443 0
769.461 0
769.479 0
769.496 0
769.514 1
769.532 0
769.550 0
769.568 0
769.586 1
769.604 0
769.622 0
769.640 0
769.658 3
769.676 0
769.694 0
769.712 0
769.730 5
769.748 2
769.766 0
769.784 3
769.802 0
769.820 0
769.838 0
769.856 0
769.874 0
769.892 0
769.910 0
769.928 0
769.946 2
769.964 0
769.981 0
769.999 6
770.017 4
770.035 2
770.053 1
770.071 3
770.089 2
770.107 11
770.125 23
770.143 18
770.161 7
770.179 10
770.197 10
770.215 0
770.233 2
770.251 0
770.269 3
770.287 2
770.305 0
770.323 0
770.341 5
770.359 6
770.377 1
770.395 1
770.413 7
770.431 0
770.449 9
770.467 7
770.485 0
770.503 0
770.521 0
770.538 0
770.556 0
770.574 0
770.592 4
770.610 5
770.628 2
770.646 8
770.664 12
770.682 1
770.700 0
770.718 0
770.736 0
770.754 0
770.772 2
770.790 6
770.808 0
770.826 4
770.844 0
770.862 6
770.880 3
770.898 0
770.916 0
770.934 1
770.952 2
770.970 0
770.988 0
771.006 0
771.024 0
771.042 0
771.060 1
771.078 1
771.096 10
771.114 8
771.132 19
771.150 21
771.168 8
771.186 8
771.204 5
771.222 11
771.240 6
771.258 4
771.276 0
771.293 0
771.311 2
771.329 0
771.347 0
771.365 0
771.383 0
771.401 6
771.419 4
771.437 15
771.455 8
771.473 2
771.491 6
771.509 0
771.527 3
771.545 4
771.563 0
771.581 2
771.599 4
771.617 0
771.635 1
771.653 0
771.671 0
771.689 7
771.707 11
771.725 3
771.743 3
771.761 11
771.779 1
771.797 1
771.815 2
771.833 2
771.851 0
771.869 0
771.887 11
771.905 2
771.923 0
771.941 0
771.959 0
771.977 0
771.995 16
772.013 21
772.031 0
772.049 0
772.067 0
772.085 4
772.103 5
772.121 0
772.139 14
772.157 1
772.175 4
772.193 0
772.211 5
772.229 11
772.247 14
772.265 5
772.283 2
772.301 0
772.319 2
772.337 8
772.355 6
772.373 6
772.391 2
772.409 6
772.427 4
772.445 5
772.463 0
772.481 0
772.499 0
772.517 2
772.535 10
772.553 0
772.571 5
772.589 10
772.607 3
772.625 0
772.643 3
772.661 0
772.679 0
772.697 4
772.715 4
772.733 4
772.751 0
772.769 0
772.787 3
772.805 1
772.823 0
772.841 0
772.859 3
772.877 4
772.895 0
772.913 1
772.931 3
772.949 0
772.967 3
772.985 11
773.003 4
773.021 6
773.039 0
773.057 0
773.075 0
773.093 0
773.111 3
773.129 10
773.147 10
773.165 23
773.183 9
773.201 24
773.219 13
773.237 6
773.255 5
773.273 6
773.291 0
773.309 14
773.327 9
773.345 1
773.363 0
773.381 4
773.399 3
773.417 0
773.435 4
773.453 12
773.471 2
773.489 0
773.507 0
773.525 2
773.543 0
773.561 0
773.579 0
773.597 0
773.615 0
773.633 3
773.651 0
773.669 2
773.687 0
773.705 4
773.723 0
773.741 0
773.759 0
773.777 1
773.795 0
773.813 0
773.831 0
773.849 0
773.867 9
773.885 3
773.903 0
773.921 2
773.939 0
773.957 0
773.975 0
773.993 0
774.011 0
774.029 5
774.047 0
774.065 0
774.083 0
774.101 10
774.119 3
774.137 4
774.155 11
774.173 2
774.191 1
774.209 4
774.227 2
774.245 0
774.263 2
774.281 0
774.299 0
774.317 0
774.335 0
774.353 6
774.371 6
774.389 1
774.407 0
774.425 4
774.443 8
774.461 1
774.479 0
774.497 0
774.515 2
774.533 0
774.551 1
774.569 1
774.587 6
774.605 9
774.623 2
774.642 0
774.660 0
774.678 0
774.696 1
774.714 0
774.732 0
774.750 1
774.768 7
774.786 2
774.804 4
774.822 0
774.840 1
774.858 0
774.876 6
774.894 4
774.912 0
774.930 3
774.948 2
774.966 1
774.984 0
775.002 0
775.020 0
775.038 0
775.056 0
775.074 5
775.092 3
775.110 0
775.128 0
775.146 0
775.164 0
775.182 0
775.200 0
775.218 0
775.236 0
775.254 1
775.272 7
775.290 1
775.308 0
775.326 0
775.344 0
775.362 9
775.380 7
775.399 6
775.417 0
775.435 4
775.453 3
775.471 0
775.489 0
775.507 0
775.525 0
775.543 0
775.561 0
775.579 4
775.597 4
775.615 0
775.633 0
775.651 0
775.669 3
775.687 3
775.705 0
775.723 3
775.741 1
775.759 2
775.777 0
775.795 2
775.813 0
775.831 0
775.849 3
775.867 2
775.885 0
775.903 0
775.921 0
775.939 7
775.957 0
775.976 0
775.994 0
776.012 0
776.030 0
776.048 3
776.066 0
776.084 3
776.102 13
776.120 6
776.138 3
776.156 2
776.174 15
776.192 10
776.210 9
776.228 9
776.246 2
776.264 5
776.282 5
776.300 0
776.318 3
776.336 4
776.354 0
776.372 6
776.390 2
776.408 4
776.426 0
776.445 1
776.463 4
776.481 0
776.499 4
776.517 4
776.535 5
776.553 5
776.571 0
776.589 5
776.607 0
776.625 0
776.643 3
776.661 3
776.679 0
776.697 1
776.715 7
776.733 1
776.751 0
776.769 0
776.787 1
776.805 0
776.823 1
776.841 5
776.859 1
776.878 0
776.896 7
776.914 15
776.932 5
776.950 0
776.968 11
776.986 3
777.004 0
777.022 0
777.040 0
777.058 0
777.076 3
777.094 4
777.112 2
777.130 0
777.148 0
777.166 0
777.184 4
777.202 5
777.220 9
777.238 1
777.257 0
777.275 0
777.293 0
777.311 0
777.329 1
777.347 5
777.365 2
777.383 1
777.401 4
777.419 7
777.437 1
777.455 1
777.473 3
777.491 0
777.509 5
777.527 0
777.545 0
777.563 1
777.581 0
777.600 0
777.618 0
777.636 0
777.654 0
777.672 5
777.690 0
777.708 7
777.726 3
777.744 0
777.762 0
777.780 5
777.798 2
777.816 0
777.834 0
777.852 0
777.870 5
777.888 14
777.906 1
777.925 0
777.943 0
777.961 0
777.979 1
777.997 3
778.015 0
778.033 0
778.051 5
778.069 10
778.087 2
778.105 3
778.123 0
778.141 0
778.159 4
778.177 19
778.195 14
778.213 5
778.232 2
778.250 5
778.268 0
778.286 0
778.304 0
778.322 0
778.340 7
778.358 1
778.376 0
778.394 6
778.412 0
778.430 0
778.448 0
778.466 0
778.484 0
778.502 2
778.521 0
778.539 3
778.557 3
778.575 5
778.593 1
778.611 0
778.629 1
778.647 0
778.665 0
778.683 0
778.701 0
778.719 0
778.737 1
778.755 1
778.773 7
778.792 0
778.810 2
778.828 0
778.846 4
778.864 4
778.882 2
778.900 0
778.918 0
778.936 0
778.954 2
778.972 0
778.990 1
779.008 0
779.026 2
779.045 0
779.063 0
779.081 2
779.099 6
779.117 5
779.135 0
779.153 0
779.171 0
779.189 6
779.207 7
779.225 5
779.243 2
779.261 0
779.279 0
779.298 0
779.316 9
779.334 10
779.352 2
779.370 6
779.388 10
779.406 3
779.424 0
779.442 7
779.460 15
779.478 15
779.496 7
779.514 0
779.533 8
779.551 1
779.569 5
779.587 4
779.605 0
779.623 0
779.641 11
779.659 4
779.677 0
779.695 4
779.713 0
779.731 0
779.749 0
779.768 3
779.786 0
779.804 0
779.822 0
779.840 0
779.858 0
779.876 0
779.894 3
779.912 0
779.930 0
779.948 5
779.966 11
779.984 10
780.003 0
780.021 0
780.039 0
780.057 0
780.075 1
780.093 8
780.111 0
780.129 1
780.147 0
780.165 4
780.183 7
780.201 20
780.220 7
780.238 0
780.256 0
780.274 1
780.292 4
780.310 6
780.328 0
780.346 0
780.364 5
780.382 2
780.400 0
780.419 0
780.437 2
780.455 4
780.473 3
780.491 10
780.509 11
780.527 16
780.545 7
780.563 11
780.581 1
780.599 0
780.617 0
780.636 0
780.654 0
780.672 0
780.690 0
780.708 5
780.726 8
780.744 1
780.762 0
780.780 0
780.798 0
780.816 6
780.835 1
780.853 0
780.871 0
780.889 0
780.907 1
780.925 0
780.943 0
780.961 0
780.979 0
780.997 6
781.015 7
781.034 4
781.052 5
781.070 0
781.088 0
781.106 3
781.124 1
781.142 1
781.160 7
781.178 5
781.196 8
781.215 11
781.233 5
781.251 0
781.269 5
781.287 1
781.305 3
781.323 13
781.341 3
781.359 2
781.377 10
781.396 5
781.414 0
781.432 1
781.450 5
781.468 0
781.486 1
781.504 11
781.522 7
781.540 7
781.558 0
781.576 5
781.595 2
781.613 4
781.631 1
781.649 6
781.667 0
781.685 7
781.703 6
781.721 0
781.739 0
781.758 1
781.776 1
781.794 0
781.812 0
781.830 0
781.848 0
781.866 0
781.884 5
781.902 0
781.920 0
781.939 0
781.957 3
781.975 0
781.993 0
782.011 0
782.029 0
782.047 0
782.065 0
782.083 1
782.101 0
782.120 0
782.138 0
782.156 0
782.174 0
782.192 11
782.210 7
782.228 3
782.246 14
782.264 2
782.283 9
782.301 7
782.319 0
782.337 5
782.355 8
782.373 2
782.391 0
782.409 2
782.427 2
782.446 0
782.464 1
782.482 16
782.500 2
782.518 0
782.536 5
782.554 4
782.572 3
782.590 0
782.609 0
782.627 0
782.645 0
782.663 22
782.681 4
782.699 0
782.717 0
782.735 0
782.753 0
782.772 0
782.790 0
782.808 0
782.826 0
782.844 0
782.862 0
782.880 0
782.898 0
782.916 0
782.935 0
782.953 4
782.971 1
782.989 0
783.007 0
783.025 8
783.043 1
783.061 6
783.080 5
783.098 6
783.116 9
783.134 0
783.152 1
783.170 7
783.188 10
783.206 11
783.224 10
783.243 2
783.261 7
783.279 3
783.297 8
783.315 9
783.333 0
783.351 5
783.369 5
783.388 6
783.406 7
783.424 0
783.442 0
783.460 1
783.478 4
783.496 0
783.514 0
783.533 2
783.551 6
783.569 2
783.587 0
783.605 0
783.623 0
783.641 0
783.659 0
783.678 0
783.696 0
783.714 0
783.732 1
783.750 0
783.768 6
783.786 0
783.804 0
783.823 4
783.841 0
783.859 0
783.877 0
783.895 0
783.913 1
783.931 0
783.949 5
783.968 4
783.986 5
784.004 0
784.022 0
784.040 0
784.058 0
784.076 0
784.094 7
784.113 6
784.131 0
784.149 0
784.167 2
784.185 7
784.203 7
784.221 12
784.239 6
784.258 9
784.276 5
784.294 0
784.312 3
784.330 0
784.348 1
784.366 8
784.385 8
784.403 5
784.421 2
784.439 0
784.457 3
784.475 1
784.493 0
784.511 3
784.530 0
784.548 1
784.566 3
784.584 0
784.602 0
784.620 0
784.638 23
784.657 25
784.675 1
784.693 0
784.711 0
784.729 0
784.747 1
784.765 6
784.784 0
784.802 2
784.820 0
784.838 0
784.856 0
784.874 4
784.892 3
784.910 3
784.929 2
784.947 5
784.965 0
784.983 0
785.001 1
785.019 7
785.037 0
785.056 0
785.074 0
785.092 0
785.110 0
785.128 4
785.146 2
785.164 1
785.183 3
785.201 4
785.219 15
785.237 10
785.255 11
785.273 3
785.291 5
785.310 0
785.328 9
785.346 0
785.364 0
785.382 22
785.400 10
785.418 0
785.437 3
785.455 9
785.473 2
785.491 0
785.509 0
785.527 0
785.545 4
785.564 6
785.582 1
785.600 0
785.618 0
785.636 0
785.654 0
785.672 4
785.691 1
785.709 0
785.727 0
785.745 0
785.763 0
785.781 1
785.800 2
785.818 0
785.836 7
785.854 1
785.872 1
785.890 0
785.908 0
785.927 0
785.945 0
785.963 0
785.981 13
785.999 12
786.017 3
786.035 6
786.054 0
786.072 7
786.090 6
786.108 0
786.126 0
786.144 0
786.163 1
786.181 0
786.199 0
786.217 13
786.235 11
786.253 0
786.271 5
786.290 0
786.308 0
786.326 3
786.344 4
786.362 8
786.380 1
786.399 0
786.417 0
786.435 6
786.453 0
786.471 11
786.489 4
786.508 0
786.526 0
786.544 7
786.562 4
786.580 0
786.598 6
786.616 6
786.635 0
786.653 0
786.671 3
786.689 0
786.707 1
786.725 4
786.744 9
786.762 6
786.780 2
786.798 1
786.816 1
786.834 4
786.853 0
786.871 3
786.889 0
786.907 10
786.925 6
786.943 8
786.962 4
786.980 0
786.998 9
787.016 8
787.034 5
787.052 0
787.070 5
787.089 0
787.107 3
787.125 1
787.143 1
787.161 14
787.179 7
787.198 8
787.216 5
787.234 5
787.252 0
787.270 1
787.288 11
787.307 2
787.325 2
787.343 2
787.361 2
787.379 7
787.397 6
787.416 6
787.434 0
787.452 0
787.470 0
787.488 0
787.506 0
787.525 0
787.543 4
787.561 0
787.579 0
787.597 0
787.615 3
787.634 8
787.652 0
787.670 0
787.688 0
787.706 0
787.725 0
787.743 0
787.761 2
787.779 1
787.797 0
787.815 9
787.834 1
787.852 1
787.870 0
787.888 0
787.906 0
787.924 0
787.943 0
787.961 2
787.979 3
787.997 1
788.015 3
788.033 4
788.052 11
788.070 11
788.088 10
788.106 8
788.124 5
788.143 9
788.161 9
788.179 12
788.197 15
788.215 5
788.233 0
788.252 0
788.270 0
788.288 4
788.306 18
788.324 7
788.342 0
788.361 6
788.379 4
788.397 1
788.415 0
788.433 0
788.452 0
788.470 5
788.488 3
788.506 0
788.524 1
788.542 1
788.561 7
788.579 12
788.597 6
788.615 4
788.633 8
788.652 5
788.670 0
788.688 0
788.706 2
788.724 8
788.742 9
788.761 0
788.779 0
788.797 0
788.815 8
788.833 2
788.852 0
788.870 0
788.888 4
788.906 2
788.924 2
788.942 0
788.961 1
788.979 0
788.997 0
789.015 4
789.033 8
789.052 0
789.070 0
789.088 0
789.106 5
789.124 0
789.143 0
789.161 3
789.179 0
789.197 20
789.215 6
789.233 5
789.252 0
789.270 1
789.288 6
789.306 0
789.324 0
789.343 0
789.361 0
789.379 8
789.397 25
789.415 9
789.434 20
789.452 3
789.470 0
789.488 2
789.506 3
789.525 1
789.543 0
789.561 3
789.579 14
789.597 2
789.615 0
789.634 0
789.652 0
789.670 0
789.688 0
789.706 3
789.725 1
789.743 0
789.761 0
789.779 5
789.797 2
789.816 0
789.834 2
789.852 0
789.870 0
789.888 0
789.907 5
789.925 4
789.943 0
789.961 1
789.979 1
789.998 5
790.016 3
790.034 21
790.052 3
790.070 5
790.089 6
790.107 2
790.125 1
790.143 0
790.161 3
790.180 4
790.198 1
790.216 0
790.234 0
790.252 0
790.271 0
790.289 0
790.307 9
790.325 19
790.343 0
790.362 2
790.380 0
790.398 2
790.416 0
790.434 2
790.453 3
790.471 4
790.489 0
790.507 13
790.525 17
790.544 5
790.562 0
790.580 0
790.598 0
790.616 0
790.635 2
790.653 1
790.671 0
790.689 0
790.707 0
790.726 0
790.744 3
790.762 0
790.780 0
790.798 0
790.817 5
790.835 2
790.853 0
790.871 2
790.890 3
790.908 0
790.926 0
790.944 0
790.962 0
790.981 1
790.999 6
791.017 0
791.035 3
791.053 14
791.072 9
791.090 0
791.108 0
791.126 0
791.144 5
791.163 6
791.181 0
791.199 6
791.217 18
791.236 9
791.254 4
791.272 2
791.290 8
791.308 1
791.327 1
791.345 1
791.363 0
791.381 5
791.399 1
791.418 3
791.436 0
791.454 2
791.472 3
791.490 0
791.509 0
791.527 0
791.545 2
791.563 0
791.582 0
791.600 0
791.618 2
791.636 5
791.654 0
791.673 1
791.691 6
791.709 5
791.727 0
791.746 0
791.764 1
791.782 2
791.800 3
791.818 0
791.837 0
791.855 1
791.873 3
791.891 11
791.909 7
791.928 5
791.946 8
791.964 2
791.982 0
792.001 0
792.019 1
792.037 0
792.055 0
792.073 0
792.092 3
792.110 1
792.128 21
792.146 7
792.165 9
792.183 6
792.201 6
792.219 13
792.237 9
792.256 8
792.274 0
792.292 0
792.310 1
792.329 0
792.347 2
792.365 3
792.383 19
792.401 11
792.420 0
792.438 0
792.456 6
792.474 2
792.493 0
792.511 0
792.529 4
792.547 12
792.566 10
792.584 1
792.602 1
792.620 0
792.638 0
792.657 0
792.675 0
792.693 0
792.711 0
792.730 0
792.748 0
792.766 0
792.784 1
792.803 3
792.821 2
792.839 0
792.857 0
792.875 0
792.894 1
792.912 0
792.930 0
792.948 3
792.967 0
792.985 0
793.003 5
793.021 0
793.040 0
793.058 0
793.076 0
793.094 0
793.112 0
793.131 0
793.149 0
793.167 0
793.185 0
793.204 0
793.222 13
793.240 2
793.258 0
793.277 0
793.295 6
793.313 7
793.331 0
793.349 0
793.368 0
793.386 5
793.404 0
793.422 4
793.441 7
793.459 19
793.477 25
793.495 4
793.514 1
793.532 1
793.550 0
793.568 4
793.587 2
793.605 1
793.623 6
793.641 1
793.660 0
793.678 0
793.696 0
793.714 0
793.733 0
793.751 0
793.769 1
793.787 3
793.805 0
793.824 3
793.842 1
793.860 0
793.878 0
793.897 0
793.915 0
793.933 0
793.951 5
793.970 0
793.988 0
794.006 0
794.024 7
794.043 13
794.061 0
794.079 0
794.097 0
794.116 0
794.134 0
794.152 0
794.170 7
794.189 3
794.207 13
794.225 0
794.243 5
794.262 2
794.280 11
794.298 3
794.316 0
794.335 1
794.353 4
794.371 0
794.389 5
794.408 10
794.426 1
794.444 0
794.462 9
794.481 7
794.499 0
794.517 0
794.535 0
794.554 0
794.572 0
794.590 0
794.608 0
794.627 0
794.645 5
794.663 6
794.681 0
794.700 0
794.718 0
794.736 0
794.754 0
794.773 7
794.791 8
794.809 0
794.827 0
794.846 0
794.864 0
794.882 0
794.900 0
794.919 4
794.937 0
794.955 0
794.973 0
794.992 0
795.010 4
795.028 1
795.046 5
795.065 1
795.083 0
795.101 0
795.119 0
795.138 8
795.156 5
795.174 1
795.192 9
795.211 3
795.229 4
795.247 3
795.265 1
795.284 13
795.302 1
795.320 14
795.338 1
795.357 0
795.375 0
795.393 3
795.412 21
795.430 2
795.448 3
795.466 12
795.485 10
795.503 6
795.521 3
795.539 14
795.558 7
795.576 3
795.594 0
795.612 0
795.631 1
795.649 8
795.667 3
795.685 0
795.704 0
795.722 0
795.740 0
795.759 9
795.777 0
795.795 3
795.813 0
795.832 1
795.850 18
795.868 7
795.886 0
795.905 0
795.923 4
795.941 1
795.959 10
795.978 1
795.996 0
796.014 0
796.032 0
796.051 1
796.069 0
796.087 4
796.106 7
796.124 0
796.142 1
796.160 1
796.179 1
796.197 10
796.215 3
796.233 0
796.252 3
796.270 2
796.288 0
796.307 0
796.325 2
796.343 1
796.361 0
796.380 2
796.398 4
796.416 1
796.434 5
796.453 1
796.471 0
796.489 0
796.508 2
796.526 5
796.544 2
796.562 2
796.581 2
796.599 1
796.617 1
796.635 0
796.654 2
796.672 2
796.690 0
796.709 1
796.727 3
796.745 0
796.763 1
796.782 6
796.800 3
796.818 18
796.836 13
796.855 0
796.873 0
796.891 0
796.910 0
796.928 0
796.946 3
796.964 6
796.983 0
797.001 0
797.019 0
797.037 0
797.056 1
797.074 8
797.092 9
797.111 3
797.129 0
797.147 0
797.165 7
797.184 6
797.202 4
797.220 2
797.239 0
797.257 8
797.275 8
797.293 6
797.312 4
797.330 7
797.348 18
797.367 11
797.385 11
797.403 4
797.421 2
797.440 0
797.458 2
797.476 0
797.495 4
797.513 1
797.531 3
797.549 2
797.568 0
797.586 0
797.604 0
797.623 0
797.641 0
797.659 0
797.677 0
797.696 0
797.714 0
797.732 7
797.751 7
797.769 0
797.787 0
797.805 0
797.824 0
797.842 0
797.860 0
797.879 1
797.897 14
797.915 4
797.933 3
797.952 0
797.970 20
797.988 4
798.007 0
798.025 3
798.043 5
798.061 2
798.080 2
798.098 4
798.116 2
798.135 4
798.153 1
798.171 5
798.189 12
798.208 8
798.226 0
798.244 0
798.263 1
798.281 4
798.299 4
798.318 1
798.336 0
798.354 10
798.372 16
798.391 8
798.409 9
798.427 0
798.446 0
798.464 2
798.482 5
798.500 2
798.519 2
798.537 0
798.555 2
798.574 5
798.592 0
798.610 9
798.629 4
798.647 0
798.665 0
798.683 2
798.702 0
798.720 0
798.738 3
798.757 2
798.775 2
798.793 0
798.812 0
798.830 2
798.848 2
798.866 4
798.885 0
798.903 0
798.921 1
798.940 5
798.958 0
798.976 1
798.995 3
799.013 9
799.031 1
799.049 1
799.068 1
799.086 0
799.104 9
799.123 1
799.141 0
799.159 2
799.178 0
799.196 0
799.214 7
799.232 0
799.251 0
799.269 2
799.287 0
799.306 7
799.324 4
799.342 5
799.361 2
799.379 0
799.397 3
799.415 6
799.434 14
799.452 8
799.470 1
799.489 0
799.507 1
799.525 2
799.544 0
799.562 0
799.580 0
799.599 0
799.617 0
799.635 0
799.653 0
799.672 0
799.690 0
799.708 2
799.727 3
799.745 0
799.763 0
799.782 0
799.800 2
799.818 2
799.837 3
799.855 7
799.873 6
799.892 1
799.910 0
799.928 4
799.946 0
799.965 0
799.983 0
800.001 4
800.020 0
800.038 6
800.056 7
800.075 6
800.093 6
800.111 0
800.130 0
800.148 0
800.166 3
800.185 0
800.203 0
800.221 9
800.239 8
800.258 5
800.276 0
800.294 0
800.313 0
800.331 3
800.349 5
800.368 0
800.386 3
800.404 0
800.423 0
800.441 0
800.459 0
800.478 0
800.496 0
800.514 0
800.533 6
800.551 6
800.569 7
800.588 0
800.606 0
800.624 7
800.642 0
800.661 11
800.679 2
800.697 1
800.716 1
800.734 6
800.752 6
800.771 3
800.789 0
800.807 0
800.826 0
800.844 0
800.862 3
800.881 0
800.899 1
800.917 5
800.936 0
800.954 0
800.972 3
800.991 1
801.009 0
801.027 2
801.046 0
801.064 0
801.082 4
801.101 13
801.119 4
801.137 5
801.156 10
801.174 0
801.192 1
801.210 0
801.229 0
801.247 1
801.265 0
801.284 0
801.302 9
801.320 7
801.339 0
801.357 2
801.375 1
801.394 9
801.412 5
801.430 11
801.449 6
801.467 1
801.485 0
801.504 0
801.522 0
801.540 1
801.559 1
801.577 3
801.595 9
801.614 5
801.632 2
801.650 0
801.669 0
801.687 0
801.705 0
801.724 0
801.742 5
801.760 11
801.779 4
801.797 1
801.815 3
801.834 4
801.852 0
801.870 0
801.889 3
801.907 10
801.925 3
801.944 2
801.962 3
801.980 2
801.999 0
802.017 0
802.035 6
802.054 2
802.072 0
802.090 6
802.109 12
802.127 0
802.145 5
802.164 0
802.182 7
802.200 4
802.219 0
802.237 0
802.255 0
802.274 0
802.292 0
802.310 0
802.329 0
802.347 0
802.365 7
802.384 8
802.402 5
802.420 11
802.439 11
802.457 1
802.476 4
802.494 4
802.512 0
802.531 0
802.549 3
802.567 0
802.586 2
802.604 3
802.622 1
802.641 3
802.659 1
802.677 0
802.696 1
802.714 0
802.732 0
802.751 0
802.769 0
802.787 0
802.806 2
802.824 3
802.842 0
802.861 0
802.879 0
802.897 0
802.916 0
802.934 0
802.952 3
802.971 2
802.989 0
803.007 2
803.026 10
803.044 11
803.063 5
803.081 8
803.099 5
803.118 0
803.136 0
803.154 4
803.173 3
803.191 1
803.209 15
803.228 15
803.246 2
803.264 2
803.283 11
803.301 4
803.319 0
803.338 0
803.356 0
803.374 0
803.393 0
803.411 0
803.430 10
803.448 3
803.466 0
803.485 1
803.503 3
803.521 6
803.540 4
803.558 5
803.576 6
803.595 0
803.613 0
803.631 0
803.650 1
803.668 0
803.686 0
803.705 0
803.723 0
803.742 4
803.760 0
803.778 0
803.797 1
803.815 5
803.833 0
803.852 3
803.870 0
803.888 1
803.907 9
803.925 4
803.943 3
803.962 8
803.980 0
803.999 2
804.017 18
804.035 5
804.054 0
804.072 8
804.090 15
804.109 4
804.127 0
804.145 3
804.164 0
804.182 4
804.201 0
804.219 0
804.237 0
804.256 2
804.274 0
804.292 4
804.311 0
804.329 0
804.347 3
804.366 7
804.384 0
804.402 3
804.421 5
804.439 5
804.458 8
804.476 9
804.494 0
804.513 2
804.531 6
804.549 13
804.568 3
804.586 0
804.604 0
804.623 0
804.641 1
804.660 3
804.678 1
804.696 0
804.715 4
804.733 0
804.751 0
804.770 0
804.788 0
804.807 0
804.825 3
804.843 0
804.862 5
804.880 0
804.898 2
804.917 6
804.935 2
804.953 0
804.972 5
804.990 1
805.009 5
805.027 2
805.045 1
805.064 0
805.082 0
805.100 0
805.119 8
805.137 7
805.156 10
805.174 6
805.192 4
805.211 3
805.229 7
805.247 11
805.266 8
805.284 0
805.303 0
805.321 0
805.339 3
805.358 0
805.376 4
805.394 3
805.413 0
805.431 2
805.450 0
805.468 5
805.486 5
805.505 13
805.523 3
805.541 2
805.560 5
805.578 0
805.597 0
805.615 0
805.633 4
805.652 2
805.670 3
805.688 2
805.707 2
805.725 0
805.744 0
805.762 1
805.780 8
805.799 1
805.817 0
805.835 0
805.854 4
805.872 8
805.891 8
805.909 7
805.927 7
805.946 0
805.964 0
805.982 0
806.001 0
806.019 0
806.038 1
806.056 0
806.074 4
806.093 6
806.111 8
806.130 7
806.148 5
806.166 14
806.185 19
806.203 13
806.221 3
806.240 0
806.258 2
806.277 0
806.295 5
806.313 0
806.332 0
806.350 0
806.369 8
806.387 6
806.405 5
806.424 6
806.442 3
806.460 3
806.479 6
806.497 12
806.516 8
806.534 2
806.552 0
806.571 0
806.589 3
806.608 1
806.626 1
806.644 4
806.663 0
806.681 3
806.700 0
806.718 0
806.736 5
806.755 4
806.773 3
806.791 6
806.810 7
806.828 1
806.847 0
806.865 0
806.883 0
806.902 15
806.920 3
806.939 13
806.957 0
806.975 0
806.994 0
807.012 1
807.031 4
807.049 2
807.067 2
807.086 0
807.104 0
807.123 3
807.141 11
807.159 0
807.178 0
807.196 16
807.214 9
807.233 0
807.251 0
807.270 0
807.288 0
807.306 0
807.325 0
807.343 1
807.362 7
807.380 1
807.398 6
807.417 9
807.435 1
807.454 0
807.472 0
807.490 2
807.509 7
807.527 0
807.546 1
807.564 0
807.582 0
807.601 0
807.619 0
807.638 0
807.656 0
807.674 5
807.693 0
807.711 8
807.730 0
807.748 0
807.766 0
807.785 0
807.803 0
807.822 0
807.840 0
807.858 0
807.877 1
807.895 2
807.914 2
807.932 0
807.950 12
807.969 23
807.987 16
808.006 2
808.024 5
808.042 1
808.061 12
808.079 2
808.098 0
808.116 4
808.135 1
808.153 0
808.171 0
808.190 1
808.208 0
808.227 0
808.245 0
808.263 0
808.282 0
808.300 0
808.319 0
808.337 0
808.355 0
808.374 3
808.392 2
808.411 0
808.429 1
808.447 7
808.466 2
808.484 0
808.503 1
808.521 6
808.539 1
808.558 0
808.576 1
808.595 0
808.613 0
808.632 4
808.650 6
808.668 2
808.687 0
808.705 0
808.724 8
808.742 1
808.760 0
808.779 0
808.797 0
808.816 6
808.834 4
808.852 3
808.871 0
808.889 1
808.908 3
808.926 10
808.945 2
808.963 5
808.981 2
809.000 8
809.018 2
809.037 0
809.055 1
809.073 2
809.092 7
809.110 4
809.129 1
809.147 1
809.166 2
809.184 7
809.202 0
809.221 8
809.239 6
809.258 12
809.276 2
809.294 0
809.313 0
809.331 13
809.350 7
809.368 12
809.387 4
809.405 3
809.423 2
809.442 4
809.460 4
809.479 0
809.497 0
809.516 5
809.534 1
809.552 1
809.571 2
809.589 7
809.608 6
809.626 0
809.644 0
809.663 0
809.681 4
809.700 1
809.718 0
809.737 0
809.755 0
809.773 3
809.792 2
809.810 2
809.829 2
809.847 0
809.866 0
809.884 0
809.902 3
809.921 3
809.939 9
809.958 6
809.976 1
809.995 0
810.013 3
810.031 8
810.050 3
810.068 0
810.087 0
810.105 17
810.124 13
810.142 5
810.160 8
810.179 11
810.197 7
810.216 1
810.234 0
810.253 2
810.271 0
810.289 0
810.308 12
810.326 2
810.345 1
810.363 5
810.382 0
810.400 6
810.418 5
810.437 20
810.455 9
810.474 0
810.492 0
810.511 0
810.529 3
810.547 1
810.566 3
810.584 1
810.603 0
810.621 0
810.640 0
810.658 0
810.676 0
810.695 0
810.713 0
810.732 0
810.750 1
810.769 0
810.787 5
810.806 0
810.824 0
810.842 0
810.861 0
810.879 0
810.898 0
810.916 1
810.935 2
810.953 0
810.971 4
810.990 1
811.008 0
811.027 5
811.045 4
811.064 0
811.082 2
811.101 9
811.119 5
811.137 7
811.156 11
811.174 4
811.193 2
811.211 3
811.230 0
811.248 0
811.267 0
811.285 5
811.303 11
811.322 5
811.340 0
811.359 11
811.377 11
811.396 11
811.414 1
811.432 1
811.451 2
811.469 0
811.488 2
811.506 1
811.525 0
811.543 0
811.562 1
811.580 4
811.598 0
811.617 4
811.635 0
811.654 0
811.672 0
811.691 0
811.709 11
811.728 2
811.746 0
811.765 0
811.783 2
811.801 4
811.820 0
811.838 2
811.857 0
811.875 0
811.894 0
811.912 2
811.931 5
811.949 0
811.967 1
811.986 0
812.004 0
812.023 0
812.041 2
812.060 1
812.078 5
812.097 0
812.115 1
812.133 0
812.152 0
812.170 0
812.189 0
812.207 6
812.226 7
812.244 1
812.263 0
812.281 1
812.300 0
812.318 2
812.336 4
812.355 16
812.373 6
812.392 0
812.410 0
812.429 7
812.447 0
812.466 0
812.484 0
812.503 0
812.521 0
812.539 2
812.558 3
812.576 0
812.595 0
812.613 1
812.632 0
812.650 0
812.669 0
812.687 3
812.706 12
812.724 0
812.742 1
812.761 0
812.779 1
812.798 0
812.816 3
812.835 1
812.853 0
812.872 3
812.890 0
812.909 7
812.927 0
812.946 0
812.964 0
812.982 9
813.001 2
813.019 0
813.038 1
813.056 14
813.075 14
813.093 1
813.112 0
813.130 0
813.149 0
813.167 0
813.186 0
813.204 5
813.222 10
813.241 4
813.259 0
813.278 0
813.296 0
813.315 9
813.333 3
813.352 4
813.370 0
813.389 0
813.407 2
813.426 1
813.444 5
813.463 15
813.481 7
813.499 0
813.518 0
813.536 4
813.555 3
813.573 0
813.592 7
813.610 2
813.629 4
813.647 17
813.666 9
813.684 5
813.703 4
813.721 8
813.740 0
813.758 0
813.776 0
813.795 0
813.813 0
813.832 0
813.850 0
813.869 0
813.887 0
813.906 0
813.924 0
813.943 0
813.961 0
813.980 0
813.998 3
814.017 0
814.035 2
814.054 12
814.072 3
814.090 2
814.109 0
814.127 0
814.146 2
814.164 5
814.183 0
814.201 0
814.220 0
814.238 0
814.257 0
814.275 0
814.294 2
814.312 4
814.331 2
814.349 3
814.368 10
814.386 2
814.405 0
814.423 0
814.442 0
814.460 0
814.478 10
814.497 11
814.515 0
814.534 0
814.552 0
814.571 0
814.589 0
814.608 0
814.626 0
814.645 5
814.663 2
814.682 0
814.700 1
814.719 0
814.737 0
814.756 1
814.774 0
814.793 9
814.811 3
814.830 4
814.848 3
814.867 1
814.885 3
814.904 0
814.922 0
814.941 0
814.959 6
814.977 5
814.996 2
815.014 0
815.033 0
815.051 1
815.070 0
815.088 0
815.107 2
815.125 7
815.144 0
815.162 0
815.181 10
815.199 7
815.218 1
815.236 7
815.255 6
815.273 11
815.292 6
815.310 2
815.329 1
815.347 2
815.366 3
815.384 9
815.403 3
815.421 0
815.440 0
815.458 6
815.477 7
815.495 9
815.514 0
815.532 8
815.551 3
815.569 12
815.588 3
815.606 0
815.625 0
815.643 9
815.662 6
815.680 0
815.698 4
815.717 6
815.735 2
815.754 5
815.772 0
815.791 0
815.809 0
815.828 0
815.846 0
815.865 5
815.883 4
815.902 2
815.920 1
815.939 3
815.957 7
815.976 0
815.994 0
816.013 0
816.031 0
816.050 0
816.068 0
816.087 0
816.105 0
816.124 8
816.142 10
816.161 2
816.179 8
816.198 0
816.216 6
816.235 3
816.253 7
816.272 15
816.290 14
816.309 6
816.327 3
816.346 0
816.364 0
816.383 2
816.401 1
816.420 4
816.438 6
816.457 3
816.475 3
816.494 5
816.512 2
816.531 0
816.549 0
816.568 2
816.586 0
816.605 0
816.623 0
816.642 2
816.660 3
816.679 0
816.697 0
816.716 0
816.734 7
816.753 3
816.771 5
816.790 0
816.808 0
816.827 1
816.845 2
816.864 4
816.882 0
816.901 2
816.919 0
816.938 2
816.956 0
816.975 0
816.993 0
817.012 3
817.030 1
817.049 0
817.067 3
817.086 0
817.104 2
817.123 9
817.141 9
817.160 4
817.179 7
817.197 8
817.216 1
817.234 13
817.253 2
817.271 2
817.290 0
817.308 1
817.327 6
817.345 0
817.364 3
817.382 4
817.401 4
817.419 6
817.438 0
817.456 0
817.475 0
817.493 0
817.512 0
817.530 0
817.549 2
817.567 7
817.586 9
817.604 5
817.623 5
817.641 2
817.660 1
817.678 1
817.697 0
817.715 0
817.734 0
817.752 0
817.771 0
817.789 0
817.808 0
817.826 12
817.845 3
817.863 1
817.882 4
817.900 5
817.919 1
817.938 0
817.956 0
817.975 0
817.993 1
818.012 2
818.030 3
818.049 11
818.067 2
818.086 0
818.104 4
818.123 4
818.141 4
818.160 3
818.178 0
818.197 8
818.215 8
818.234 0
818.252 6
818.271 16
818.289 10
818.308 2
818.326 2
818.345 4
818.363 1
818.382 3
818.401 1
818.419 2
818.438 3
818.456 0
818.475 0
818.493 0
818.512 0
818.530 0
818.549 3
818.567 0
818.586 0
818.604 6
818.623 0
818.641 1
818.660 4
818.678 2
818.697 3
818.715 1
818.734 0
818.752 0
818.771 0
818.790 6
818.808 4
818.827 0
818.845 0
818.864 3
818.882 0
818.901 0
818.919 3
818.938 3
818.956 0
818.975 1
818.993 0
819.012 0
819.030 5
819.049 0
819.067 0
819.086 0
819.105 0
819.123 0
819.142 2
819.160 2
819.179 4
819.197 4
819.216 3
819.234 1
819.253 7
819.271 1
819.290 0
819.308 3
819.327 14
819.345 3
819.364 3
819.383 7
819.401 1
819.420 17
819.438 14
819.457 4
819.475 1
819.494 0
819.512 0
819.531 4
819.549 3
819.568 2
819.586 0
819.605 4
819.623 4
819.642 2
819.661 0
819.679 0
819.698 2
819.716 1
819.735 0
819.753 5
819.772 0
819.790 0
819.809 0
819.827 3
819.846 0
819.864 0
819.883 0
819.902 0
819.920 0
819.939 0
819.957 0
819.976 0
819.994 3
820.013 0
820.031 0
820.050 0
820.068 1
820.087 0
820.105 0
820.124 0
820.143 0
820.161 0
820.180 4
820.198 3
820.217 4
820.235 0
820.254 4
820.272 4
820.291 1
820.309 0
820.328 4
820.347 1
820.365 0
820.384 6
820.402 4
820.421 7
820.439 16
820.458 14
820.476 4
820.495 0
820.513 0
820.532 1
820.551 0
820.569 0
820.588 1
820.606 9
820.625 1
820.643 0
820.662 0
820.680 0
820.699 0
820.717 0
820.736 0
820.755 0
820.773 0
820.792 6
820.810 1
820.829 0
820.847 0
820.866 0
820.884 2
820.903 0
820.922 2
820.940 0
820.959 0
820.977 0
820.996 1
821.014 7
821.033 0
821.051 1
821.070 1
821.088 0
821.107 5
821.126 0
821.144 1
821.163 16
821.181 11
821.200 5
821.218 1
821.237 0
821.255 3
821.274 0
821.293 0
821.311 16
821.330 9
821.348 8
821.367 0
821.385 6
821.404 0
821.422 0
821.441 1
821.460 4
821.478 6
821.497 1
821.515 0
821.534 1
821.552 0
821.571 0
821.589 1
821.608 7
821.627 5
821.645 0
821.664 7
821.682 2
821.701 0
821.719 5
821.738 0
821.757 0
821.775 1
821.794 11
821.812 1
821.831 3
821.849 2
821.868 2
821.886 1
821.905 9
821.924 3
821.942 0
821.961 0
821.979 0
821.998 0
822.016 0
822.035 4
822.054 1
822.072 0
822.091 4
822.109 4
822.128 5
822.146 2
822.165 13
822.183 10
822.202 3
822.221 2
822.239 0
822.258 0
822.276 0
822.295 4
822.313 9
822.332 6
822.351 5
822.369 2
822.388 6
822.406 14
822.425 2
822.443 1
822.462 0
822.481 0
822.499 5
822.518 6
822.536 3
822.555 5
822.573 0
822.592 1
822.611 5
822.629 1
822.648 0
822.666 0
822.685 0
822.703 4
822.722 8
822.741 0
822.759 0
822.778 2
822.796 5
822.815 0
822.833 0
822.852 0
822.871 0
822.889 1
822.908 0
822.926 0
822.945 0
822.963 2
822.982 0
823.001 3
823.019 1
823.038 0
823.056 0
823.075 3
823.093 12
823.112 10
823.131 7
823.149 3
823.168 7
823.186 7
823.205 1
823.223 0
823.242 0
823.261 5
823.279 5
823.298 10
823.316 9
823.335 9
823.353 10
823.372 8
823.391 3
823.409 1
823.428 5
823.446 1
823.465 14
823.484 5
823.502 1
823.521 7
823.539 8
823.558 8
823.576 0
823.595 0
823.614 0
823.632 0
823.651 0
823.669 1
823.688 0
823.707 0
823.725 0
823.744 2
823.762 0
823.781 0
823.799 0
823.818 0
823.837 6
823.855 0
823.874 0
823.892 0
823.911 2
823.930 1
823.948 2
823.967 0
823.985 0
824.004 0
824.022 2
824.041 3
824.060 0
824.078 10
824.097 3
824.115 0
824.134 0
824.153 3
824.171 2
824.190 0
824.208 8
824.227 18
824.246 4
824.264 5
824.283 9
824.301 7
824.320 7
824.338 10
824.357 9
824.376 7
824.394 1
824.413 0
824.431 2
824.450 8
824.469 0
824.487 13
824.506 4
824.524 0
824.543 5
824.562 9
824.580 5
824.599 0
824.617 0
824.636 2
824.655 1
824.673 5
824.692 15
824.710 1
824.729 6
824.747 9
824.766 4
824.785 5
824.803 1
824.822 8
824.840 8
824.859 0
824.878 1
824.896 12
824.915 5
824.933 1
824.952 0
824.971 0
824.989 0
825.008 1
825.026 6
825.045 24
825.064 93
825.082 77
825.101 25
825.119 24
825.138 31
825.157 9
825.175 20
825.194 3
825.212 10
825.231 3
825.250 0
825.268 4
825.287 2
825.305 0
825.324 1
825.343 0
825.361 0
825.380 0
825.398 5
825.417 1
825.436 2
825.454 7
825.473 7
825.491 1
825.510 10
825.529 4
825.547 8
825.566 0
825.584 2
825.603 10
825.622 12
825.640 1
825.659 0
825.677 0
825.696 0
825.715 4
825.733 2
825.752 11
825.770 7
825.789 0
825.808 0
825.826 0
825.845 0
825.864 0
825.882 0
825.901 4
825.919 2
825.938 0
825.957 8
825.975 0
825.994 3
826.012 0
826.031 10
826.050 21
826.068 29
826.087 33
826.105 22
826.124 15
826.143 10
826.161 8
826.180 0
826.198 11
826.217 3
826.236 0
826.254 0
826.273 1
826.292 0
826.310 0
826.329 0
826.347 13
826.366 6
826.385 4
826.403 2
826.422 0
826.440 4
826.459 1
826.478 4
826.496 1
826.515 0
826.533 3
826.552 0
826.571 6
826.589 0
826.608 0
826.627 1
826.645 0
826.664 0
826.682 0
826.701 0
826.720 0
826.738 0
826.757 0
826.775 0
826.794 0
826.813 1
826.831 5
826.850 1
826.869 4
826.887 1
826.906 0
826.924 0
826.943 0
826.962 0
826.980 1
826.999 0
827.018 0
827.036 1
827.055 5
827.073 10
827.092 6
827.111 0
827.129 8
827.148 7
827.166 0
827.185 3
827.204 8
827.222 0
827.241 7
827.260 2
827.278 0
827.297 0
827.315 0
827.334 8
827.353 6
827.371 0
827.390 3
827.409 8
827.427 9
827.446 4
827.464 2
827.483 3
827.502 0
827.520 11
827.539 15
827.558 7
827.576 2
827.595 3
827.613 6
827.632 0
827.651 1
827.669 0
827.688 0
827.707 3
827.725 10
827.744 4
827.762 4
827.781 0
827.800 0
827.818 0
827.837 0
827.856 7
827.874 1
827.893 0
827.912 1
827.930 1
827.949 3
827.967 6
827.986 9
828.005 2
828.023 0
828.042 0
828.061 3
828.079 4
828.098 8
828.116 1
828.135 8
828.154 4
828.172 0
828.191 0
828.210 10
828.228 9
828.247 11
828.266 2
828.284 11
828.303 8
828.321 0
828.340 0
828.359 0
828.377 3
828.396 0
828.415 0
828.433 5
828.452 0
828.471 0
828.489 4
828.508 2
828.526 1
828.545 0
828.564 1
828.582 1
828.601 1
828.620 0
828.638 0
828.657 2
828.676 3
828.694 7
828.713 4
828.731 0
828.750 1
828.769 3
828.787 1
828.806 6
828.825 0
828.843 1
828.862 6
828.881 8
828.899 0
828.918 2
828.936 1
828.955 7
828.974 2
828.992 0
829.011 2
829.030 0
829.048 1
829.067 0
829.086 0
829.104 4
829.123 9
829.142 2
829.160 3
829.179 2
829.197 0
829.216 0
829.235 0
829.253 0
829.272 0
829.291 8
829.309 9
829.328 5
829.347 5
829.365 0
829.384 10
829.403 0
829.421 16
829.440 9
829.459 4
829.477 0
829.496 2
829.514 0
829.533 1
829.552 8
829.570 0
829.589 0
829.608 1
829.626 0
829.645 10
829.664 2
829.682 0
829.701 0
829.720 0
829.738 0
829.757 2
829.776 6
829.794 0
829.813 0
829.832 0
829.850 1
829.869 0
829.887 0
829.906 0
829.925 0
829.943 3
829.962 15
829.981 5
829.999 2
830.018 0
830.037 1
830.055 4
830.074 9
830.093 0
830.111 0
830.130 0
830.149 0
830.167 5
830.186 2
830.205 1
830.223 5
830.242 10
830.261 0
830.279 0
830.298 0
830.317 0
830.335 1
830.354 0
830.373 0
830.391 0
830.410 3
830.428 7
830.447 3
830.466 2
830.484 6
830.503 3
830.522 0
830.540 5
830.559 20
830.578 8
830.596 1
830.615 0
830.634 1
830.652 0
830.671 3
830.690 4
830.708 3
830.727 3
830.746 0
830.764 0
830.783 0
830.802 4
830.820 4
830.839 3
830.858 1
830.876 5
830.895 23
830.914 7
830.932 5
830.951 2
830.970 2
830.988 3
831.007 0
831.026 0
831.044 0
831.063 9
831.082 5
831.100 0
831.119 0
831.138 5
831.156 1
831.175 13
831.194 16
831.212 6
831.231 9
831.250 8
831.268 4
831.287 0
831.306 2
831.324 0
831.343 0
831.362 0
831.380 3
831.399 3
831.418 3
831.436 3
831.455 1
831.474 12
831.492 9
831.511 5
831.530 0
831.548 0
831.567 6
831.586 1
831.604 0
831.623 0
831.642 2
831.660 2
831.679 0
831.698 2
831.716 2
831.735 5
831.754 2
831.772 0
831.791 0
831.810 0
831.828 2
831.847 7
831.866 1
831.884 5
831.903 3
831.922 0
831.940 11
831.959 2
831.978 0
831.997 0
832.015 0
832.034 0
832.053 0
832.071 0
832.090 1
832.109 1
832.127 2
832.146 1
832.165 0
832.183 0
832.202 1
832.221 4
832.239 1
832.258 0
832.277 4
832.295 0
832.314 0
832.333 2
832.351 2
832.370 0
832.389 0
832.407 5
832.426 2
832.445 1
832.463 0
832.482 1
832.501 7
832.520 4
832.538 2
832.557 0
832.576 1
832.594 2
832.613 0
832.632 2
832.650 0
832.669 3
832.688 2
832.706 0
832.725 0
832.744 0
832.762 0
832.781 0
832.800 0
832.818 0
832.837 6
832.856 1
832.875 1
832.893 1
832.912 2
832.931 1
832.949 3
832.968 2
832.987 7
833.005 0
833.024 0
833.043 0
833.061 5
833.080 4
833.099 1
833.117 2
833.136 8
833.155 3
833.174 9
833.192 5
833.211 0
833.230 6
833.248 2
833.267 1
833.286 12
833.304 11
833.323 5
833.342 2
833.360 5
833.379 0
833.398 0
833.416 17
833.435 18
833.454 21
833.473 3
833.491 0
833.510 0
833.529 3
833.547 2
833.566 3
833.585 0
833.603 0
833.622 3
833.641 9
833.660 0
833.678 0
833.697 0
833.716 0
833.734 1
833.753 2
833.772 2
833.790 9
833.809 1
833.828 0
833.846 0
833.865 0
833.884 0
833.903 0
833.921 0
833.940 0
833.959 0
833.977 3
833.996 0
834.015 0
834.033 0
834.052 0
834.071 0
834.090 0
834.108 2
834.127 5
834.146 4
834.164 2
834.183 1
834.202 0
834.220 0
834.239 0
834.258 0
834.277 4
834.295 6
834.314 9
834.333 9
834.351 8
834.370 1
834.389 0
834.407 12
834.426 21
834.445 4
834.464 1
834.482 0
834.501 2
834.520 5
834.538 4
834.557 0
834.576 0
834.595 0
834.613 4
834.632 2
834.651 4
834.669 0
834.688 0
834.707 0
834.725 0
834.744 0
834.763 0
834.782 11
834.800 9
834.819 2
834.838 4
834.856 0
834.875 0
834.894 0
834.913 0
834.931 0
834.950 0
834.969 0
834.987 0
835.006 1
835.025 0
835.043 6
835.062 14
835.081 0
835.100 0
835.118 3
835.137 0
835.156 0
835.174 5
835.193 4
835.212 9
835.231 0
835.249 0
835.268 0
835.287 0
835.305 9
835.324 1
835.343 11
835.362 7
835.380 5
835.399 3
835.418 0
835.436 5
835.455 8
835.474 0
835.493 0
835.511 8
835.530 2
835.549 5
835.567 11
835.586 1
835.605 0
835.624 3
835.642 0
835.661 0
835.680 0
835.698 0
835.717 0
835.736 0
835.755 0
835.773 1
835.792 0
835.811 0
835.829 0
835.848 0
835.867 0
835.886 0
835.904 2
835.923 1
835.942 4
835.961 1
835.979 11
835.998 13
836.017 2
836.035 0
836.054 0
836.073 0
836.092 0
836.110 0
836.129 1
836.148 1
836.166 6
836.185 5
836.204 15
836.223 12
836.241 21
836.260 2
836.279 2
836.298 0
836.316 4
836.335 0
836.354 1
836.372 2
836.391 5
836.410 10
836.429 21
836.447 3
836.466 7
836.485 18
836.504 18
836.522 6
836.541 5
836.560 6
836.578 0
836.597 0
836.616 4
836.635 0
836.653 0
836.672 0
836.691 1
836.710 0
836.728 0
836.747 10
836.766 2
836.784 0
836.803 5
836.822 7
836.841 0
836.859 0
836.878 2
836.897 1
836.916 1
836.934 0
836.953 0
836.972 1
836.990 2
837.009 9
837.028 0
837.047 4
837.065 5
837.084 9
837.103 1
837.122 4
837.140 6
837.159 3
837.178 0
837.197 1
837.215 0
837.234 7
837.253 5
837.271 0
837.290 0
837.309 0
837.328 1
837.346 0
837.365 0
837.384 11
837.403 27
837.421 19
837.440 8
837.459 5
837.478 8
837.496 6
837.515 13
837.534 6
837.553 16
837.571 4
837.590 0
837.609 1
837.627 12
837.646 5
837.665 7
837.684 0
837.702 0
837.721 5
837.740 0
837.759 4
837.777 0
837.796 0
837.815 0
837.834 0
837.852 1
837.871 14
837.890 6
837.909 3
837.927 5
837.946 0
837.965 0
837.984 10
838.002 10
838.021 2
838.040 6
838.059 3
838.077 3
838.096 3
838.115 9
838.134 0
838.152 0
838.171 0
838.190 2
838.209 2
838.227 7
838.246 3
838.265 4
838.283 0
838.302 0
838.321 5
838.340 3
838.358 0
838.377 8
838.396 12
838.415 14
838.433 2
838.452 9
838.471 3
838.490 4
838.508 1
838.527 0
838.546 8
838.565 3
838.583 4
838.602 10
838.621 7
838.640 0
838.658 0
838.677 6
838.696 16
838.715 9
838.733 4
838.752 5
838.771 8
838.790 3
838.808 4
838.827 0
838.846 0
838.865 6
838.883 9
838.902 10
838.921 0
838.940 0
838.958 0
838.977 2
838.996 1
839.015 0
839.034 0
839.052 11
839.071 12
839.090 9
839.109 1
839.127 0
839.146 0
839.165 3
839.184 5
839.202 7
839.221 8
839.240 27
839.259 10
839.277 4
839.296 0
839.315 0
839.334 0
839.352 4
839.371 5
839.390 18
839.409 9
839.427 3
839.446 1
839.465 2
839.484 0
839.502 2
839.521 3
839.540 5
839.559 0
839.577 4
839.596 5
839.615 0
839.634 1
839.653 0
839.671 0
839.690 0
839.709 0
839.728 0
839.746 4
839.765 0
839.784 7
839.803 13
839.821 0
839.840 4
839.859 5
839.878 0
839.896 0
839.915 10
839.934 9
839.953 0
839.972 4
839.990 0
840.009 0
840.028 14
840.047 2
840.065 10
840.084 4
840.103 4
840.122 1
840.140 1
840.159 4
840.178 4
840.197 13
840.215 3
840.234 13
840.253 5
840.272 5
840.291 0
840.309 0
840.328 6
840.347 13
840.366 9
840.384 3
840.403 0
840.422 6
840.441 1
840.459 16
840.478 2
840.497 0
840.516 3
840.535 2
840.553 6
840.572 2
840.591 0
840.610 0
840.628 0
840.647 5
840.666 0
840.685 0
840.704 3
840.722 8
840.741 1
840.760 0
840.779 5
840.797 4
840.816 0
840.835 0
840.854 3
840.872 0
840.891 1
840.910 0
840.929 0
840.948 0
840.966 0
840.985 2
841.004 5
841.023 0
841.041 31
841.060 26
841.079 7
841.098 3
841.117 1
841.135 3
841.154 1
841.173 0
841.192 8
841.210 1
841.229 2
841.248 4
841.267 6
841.286 1
841.304 1
841.323 17
841.342 11
841.361 4
841.380 0
841.398 2
841.417 1
841.436 5
841.455 11
841.473 5
841.492 0
841.511 0
841.530 8
841.549 2
841.567 18
841.586 4
841.605 2
841.624 0
841.642 0
841.661 5
841.680 2
841.699 2
841.718 0
841.736 0
841.755 0
841.774 0
841.793 0
841.812 3
841.830 1
841.849 8
841.868 1
841.887 0
841.905 3
841.924 1
841.943 2
841.962 0
841.981 0
841.999 0
842.018 6
842.037 4
842.056 9
842.075 26
842.093 11
842.112 0
842.131 0
842.150 5
842.169 0
842.187 0
842.206 1
842.225 4
842.244 9
842.262 10
842.281 0
842.300 2
842.319 2
842.338 3
842.356 1
842.375 3
842.394 5
842.413 10
842.432 1
842.450 0
842.469 13
842.488 35
842.507 22
842.526 10
842.544 17
842.563 3
842.582 1
842.601 3
842.620 2
842.638 6
842.657 5
842.676 0
842.695 0
842.714 0
842.732 0
842.751 3
842.770 3
842.789 0
842.807 0
842.826 0
842.845 1
842.864 1
842.883 3
842.901 1
842.920 8
842.939 3
842.958 0
842.977 1
842.995 4
843.014 0
843.033 0
843.052 6
843.071 0
843.089 0
843.108 4
843.127 9
843.146 2
843.165 1
843.183 0
843.202 2
843.221 6
843.240 1
843.259 0
843.277 0
843.296 0
843.315 8
843.334 13
843.353 2
843.371 0
843.390 9
843.409 3
843.428 0
843.447 0
843.466 4
843.484 11
843.503 8
843.522 7
843.541 6
843.560 11
843.578 2
843.597 0
843.616 0
843.635 3
843.654 4
843.672 1
843.691 4
843.710 1
843.729 0
843.748 0
843.766 0
843.785 0
843.804 2
843.823 6
843.842 1
843.860 0
843.879 0
843.898 0
843.917 0
843.936 1
843.954 0
843.973 0
843.992 0
844.011 0
844.030 14
844.049 12
844.067 1
844.086 0
844.105 0
844.124 0
844.143 0
844.161 9
844.180 6
844.199 0
844.218 4
844.237 10
844.255 3
844.274 1
844.293 3
844.312 0
844.331 0
844.350 0
844.368 0
844.387 0
844.406 1
844.425 0
844.444 0
844.462 0
844.481 0
844.500 1
844.519 1
844.538 15
844.557 15
844.575 2
844.594 0
844.613 0
844.632 0
844.651 1
844.669 0
844.688 0
844.707 0
844.726 0
844.745 2
844.764 0
844.782 0
844.801 1
844.820 0
844.839 15
844.858 6
844.876 0
844.895 0
844.914 0
844.933 0
844.952 0
844.971 2
844.989 9
845.008 1
845.027 10
845.046 110
845.065 266
845.083 308
845.102 189
845.121 114
845.140 58
845.159 15
845.178 4
845.196 12
845.215 6
845.234 12
845.253 2
845.272 8
845.291 6
845.309 5
845.328 0
845.347 15
845.366 2
845.385 5
845.403 3
845.422 3
845.441 0
845.460 8
845.479 10
845.498 7
845.516 0
845.535 5
845.554 5
845.573 12
845.592 8
845.611 1
845.629 2
845.648 23
845.667 6
845.686 1
845.705 14
845.724 16
845.742 4
845.761 3
845.780 0
845.799 2
845.818 0
845.837 3
845.855 0
845.874 1
845.893 3
845.912 7
845.931 17
845.950 2
845.968 0
845.987 0
846.006 5
846.025 0
846.044 51
846.063 113
846.081 143
846.100 133
846.119 81
846.138 55
846.157 16
846.176 1
846.194 4
846.213 16
846.232 0
846.251 16
846.270 0
846.289 2
846.307 11
846.326 7
846.345 6
846.364 0
846.383 0
846.402 7
846.420 6
846.439 3
846.458 0
846.477 19
846.496 9
846.515 1
846.533 2
846.552 9
846.571 2
846.590 5
846.609 3
846.628 0
846.646 3
846.665 3
846.684 0
846.703 0
846.722 2
846.741 4
846.760 5
846.778 0
846.797 9
846.816 7
846.835 1
846.854 0
846.873 12
846.891 10
846.910 1
846.929 6
846.948 11
846.967 9
846.986 2
847.004 0
847.023 7
847.042 11
847.061 61
847.080 94
847.099 57
847.118 14
847.136 7
847.155 10
847.174 2
847.193 1
847.212 0
847.231 2
847.249 10
847.268 5
847.287 1
847.306 5
847.325 7
847.344 9
847.363 0
847.381 0
847.400 0
847.419 5
847.438 4
847.457 2
847.476 0
847.494 0
847.513 11
847.532 0
847.551 0
847.570 1
847.589 0
847.608 5
847.626 1
847.645 0
847.664 2
847.683 11
847.702 5
847.721 11
847.740 7
847.758 7
847.777 0
847.796 0
847.815 3
847.834 1
847.853 0
847.872 0
847.890 0
847.909 0
847.928 0
847.947 1
847.966 0
847.985 0
848.003 3
848.022 0
848.041 12
848.060 10
848.079 30
848.098 25
848.117 23
848.135 12
848.154 1
848.173 4
848.192 2
848.211 0
848.230 0
848.249 0
848.267 0
848.286 0
848.305 0
848.324 0
848.343 4
848.362 0
848.381 0
848.399 1
848.418 6
848.437 0
848.456 4
848.475 1
848.494 0
848.513 1
848.532 1
848.550 0
848.569 1
848.588 1
848.607 0
848.626 0
848.645 3
848.664 0
848.682 0
848.701 14
848.720 5
848.739 0
848.758 6
848.777 4
848.796 0
848.814 0
848.833 0
848.852 0
848.871 0
848.890 0
848.909 0
848.928 0
848.946 0
848.965 0
848.984 18
849.003 7
849.022 0
849.041 4
849.060 11
849.079 0
849.097 4
849.116 0
849.135 3
849.154 1
849.173 9
849.192 6
849.211 4
849.230 0
849.248 7
849.267 8
849.286 5
849.305 0
849.324 0
849.343 0
849.362 15
849.380 8
849.399 8
849.418 0
849.437 3
849.456 6
849.475 0
849.494 0
849.513 0
849.531 6
849.550 0
849.569 0
849.588 0
849.607 0
849.626 0
849.645 4
849.664 0
849.682 7
849.701 3
849.720 3
849.739 4
849.758 1
849.777 3
849.796 1
849.815 4
849.833 3
849.852 0
849.871 0
849.890 0
849.909 0
849.928 0
849.947 2
849.966 4
849.984 0
850.003 3
850.022 8
850.041 3
850.060 0
850.079 2
850.098 0
850.117 0
850.135 0
850.154 0
850.173 5
850.192 10
850.211 14
850.230 4
850.249 6
850.268 3
850.286 5
850.305 5
850.324 5
850.343 1
850.362 0
850.381 5
850.400 0
850.419 13
850.438 22
850.456 1
850.475 8
850.494 0
850.513 1
850.532 6
850.551 6
850.570 6
850.589 5
850.607 3
850.626 11
850.645 15
850.664 5
850.683 0
850.702 4
850.721 4
850.740 0
850.759 0
850.777 0
850.796 1
850.815 0
850.834 1
850.853 8
850.872 1
850.891 8
850.910 3
850.929 1
850.947 1
850.966 6
850.985 2
851.004 0
851.023 0
851.042 1
851.061 1
851.080 5
851.099 5
851.117 6
851.136 0
851.155 4
851.174 4
851.193 2
851.212 0
851.231 0
851.250 2
851.269 0
851.287 3
851.306 3
851.325 0
851.344 0
851.363 6
851.382 6
851.401 0
851.420 6
851.439 33
851.457 13
851.476 12
851.495 11
851.514 8
851.533 1
851.552 0
851.571 9
851.590 6
851.609 1
851.628 0
851.646 0
851.665 0
851.684 0
851.703 0
851.722 1
851.741 0
851.760 0
851.779 2
851.798 0
851.816 0
851.835 0
851.854 0
851.873 0
851.892 0
851.911 9
851.930 4
851.949 9
851.968 12
851.987 10
852.005 13
852.024 1
852.043 4
852.062 3
852.081 1
852.100 0
852.119 9
852.138 4
852.157 0
852.176 0
852.194 1
852.213 1
852.232 3
852.251 1
852.270 8
852.289 6
852.308 6
852.327 0
852.346 1
852.365 0
852.384 1
852.402 29
852.421 32
852.440 18
852.459 4
852.478 4
852.497 4
852.516 2
852.535 0
852.554 7
852.573 0
852.591 14
852.610 19
852.629 10
852.648 0
852.667 0
852.686 0
852.705 3
852.724 0
852.743 0
852.762 0
852.781 2
852.799 0
852.818 0
852.837 0
852.856 0
852.875 1
852.894 3
852.913 1
852.932 3
852.951 1
852.970 0
852.989 0
853.007 0
853.026 0
853.045 1
853.064 2
853.083 11
853.102 6
853.121 0
853.140 0
853.159 4
853.178 8
853.197 4
853.215 1
853.234 5
853.253 0
853.272 0
853.291 2
853.310 9
853.329 14
853.348 1
853.367 8
853.386 15
853.405 17
853.424 10
853.442 4
853.461 5
853.480 5
853.499 13
853.518 4
853.537 2
853.556 0
853.575 6
853.594 5
853.613 0
853.632 4
853.651 5
853.669 0
853.688 0
853.707 0
853.726 0
853.745 0
853.764 1
853.783 5
853.802 0
853.821 0
853.840 6
853.859 6
853.878 10
853.896 1
853.915 5
853.934 1
853.953 0
853.972 1
853.991 0
854.010 7
854.029 8
854.048 24
854.067 17
854.086 5
854.105 3
854.124 2
854.142 0
854.161 5
854.180 3
854.199 2
854.218 2
854.237 5
854.256 0
854.275 8
854.294 8
854.313 12
854.332 11
854.351 6
854.370 0
854.388 5
854.407 5
854.426 4
854.445 3
854.464 7
854.483 12
854.502 10
854.521 8
854.540 4
854.559 0
854.578 8
854.597 7
854.616 4
854.635 2
854.653 3
854.672 0
854.691 1
854.710 4
854.729 0
854.748 6
854.767 3
854.786 2
854.805 1
854.824 7
854.843 13
854.862 2
854.881 0
854.900 5
854.918 0
854.937 0
854.956 2
854.975 0
854.994 7
855.013 9
855.032 35
855.051 44
855.070 10
855.089 4
855.108 0
855.127 4
855.146 0
855.165 1
855.184 0
855.202 2
855.221 10
855.240 1
855.259 5
855.278 0
855.297 0
855.316 2
855.335 1
855.354 4
855.373 1
855.392 0
855.411 4
855.430 19
855.449 7
855.468 0
855.487 0
855.505 0
855.524 1
855.543 5
855.562 0
855.581 5
855.600 0
855.619 8
855.638 3
855.657 0
855.676 0
855.695 0
855.714 0
855.733 0
855.752 0
855.771 0
855.790 0
855.809 0
855.827 0
855.846 0
855.865 0
855.884 0
855.903 2
855.922 12
855.941 4
855.960 2
855.979 2
855.998 0
856.017 0
856.036 3
856.055 2
856.074 0
856.093 0
856.112 7
856.131 8
856.150 0
856.168 0
856.187 0
856.206 8
856.225 9
856.244 20
856.263 14
856.282 6
856.301 6
856.320 0
856.339 10
856.358 9
856.377 5
856.396 6
856.415 3
856.434 12
856.453 2
856.472 2
856.491 6
856.510 18
856.528 17
856.547 16
856.566 2
856.585 1
856.604 0
856.623 0
856.642 1
856.661 1
856.680 6
856.699 5
856.718 0
856.737 6
856.756 1
856.775 0
856.794 5
856.813 1
856.832 0
856.851 4
856.870 5
856.889 7
856.908 2
856.926 0
856.945 0
856.964 0
856.983 0
857.002 1
857.021 7
857.040 5
857.059 7
857.078 1
857.097 0
857.116 3
857.135 2
857.154 5
857.173 1
857.192 0
857.211 2
857.230 4
857.249 0
857.268 9
857.287 14
857.306 0
857.325 5
857.343 5
857.362 0
857.381 0
857.400 3
857.419 3
857.438 5
857.457 17
857.476 27
857.495 6
857.514 3
857.533 4
857.552 3
857.571 9
857.590 0
857.609 2
857.628 8
857.647 6
857.666 0
857.685 5
857.704 0
857.723 0
857.742 6
857.761 9
857.780 0
857.799 5
857.818 0
857.836 2
857.855 5
857.874 7
857.893 0
857.912 5
857.931 6
857.950 0
857.969 0
857.988 0
858.007 1
858.026 1
858.045 12
858.064 0
858.083 1
858.102 0
858.121 0
858.140 1
858.159 15
858.178 7
858.197 20
858.216 14
858.235 3
858.254 6
858.273 3
858.292 0
858.311 0
858.330 0
858.349 0
858.368 7
858.387 9
858.406 7
858.424 7
858.443 5
858.462 0
858.481 7
858.500 1
858.519 0
858.538 8
858.557 4
858.576 1
858.595 1
858.614 7
858.633 5
858.652 0
858.671 3
858.690 2
858.709 4
858.728 0
858.747 0
858.766 12
858.785 5
858.804 0
858.823 0
858.842 0
858.861 11
858.880 2
858.899 2
858.918 2
858.937 12
858.956 5
858.975 2
858.994 9
859.013 4
859.032 3
859.051 13
859.070 0
859.089 0
859.108 2
859.127 0
859.146 1
859.165 0
859.183 0
859.202 10
859.221 4
859.240 14
859.259 15
859.278 4
859.297 0
859.316 0
859.335 0
859.354 0
859.373 0
859.392 0
859.411 3
859.430 3
859.449 0
859.468 5
859.487 8
859.506 0
859.525 3
859.544 1
859.563 2
859.582 2
859.601 3
859.620 0
859.639 7
859.658 5
859.677 3
859.696 13
859.715 11
859.734 0
859.753 2
859.772 0
859.791 0
859.810 1
859.829 3
859.848 8
859.867 5
859.886 10
859.905 5
859.924 0
859.943 6
859.962 0
859.981 0
860.000 0
860.019 1
860.038 1
860.057 2
860.076 0
860.095 10
860.114 1
860.133 0
860.152 4
860.171 14
860.190 8
860.209 2
860.228 1
860.247 4
860.266 12
860.285 6
860.304 4
860.323 2
860.342 6
860.361 1
860.380 0
860.399 0
860.418 0
860.437 3
860.456 0
860.475 0
860.494 17
860.513 12
860.532 9
860.551 0
860.570 0
860.589 5
860.608 2
860.627 0
860.646 0
860.665 6
860.683 0
860.702 0
860.721 0
860.740 0
860.759 0
860.778 0
860.797 0
860.816 0
860.835 0
860.854 0
860.873 0
860.892 0
860.911 0
860.930 3
860.949 3
860.968 0
860.987 0
861.006 6
861.025 105
861.044 299
861.063 275
861.082 146
861.101 64
861.120 23
861.139 21
861.158 19
861.177 16
861.196 6
861.215 0
861.234 0
861.253 3
861.272 1
861.291 3
861.310 7
861.329 3
861.348 3
861.367 0
861.386 10
861.405 12
861.424 2
861.443 5
861.463 11
861.482 6
861.501 0
861.520 1
861.539 18
861.558 10
861.577 0
861.596 8
861.615 5
861.634 0
861.653 0
861.672 0
861.691 0
861.710 7
861.729 3
861.748 8
861.767 1
861.786 0
861.805 0
861.824 3
861.843 3
861.862 0
861.881 0
861.900 3
861.919 0
861.938 5
861.957 5
861.976 0
861.995 15
862.014 32
862.033 50
862.052 109
862.071 101
862.090 84
862.109 14
862.128 27
862.147 21
862.166 3
862.185 10
862.204 9
862.223 1
862.242 2
862.261 0
862.280 3
862.299 2
862.318 0
862.337 0
862.356 3
862.375 3
862.394 0
862.413 2
862.432 3
862.451 0
862.470 5
862.489 0
862.508 0
862.527 0
862.546 3
862.565 2
862.584 3
862.603 10
862.622 12
862.641 2
862.660 0
862.679 0
862.698 1
862.717 1
862.736 0
862.755 2
862.774 0
862.793 17
862.812 4
862.831 0
862.850 0
862.869 0
862.888 4
862.907 2
862.926 0
862.945 1
862.965 9
862.984 7
863.003 7
863.022 10
863.041 23
863.060 42
863.079 38
863.098 15
863.117 11
863.136 14
863.155 12
863.174 3
863.193 0
863.212 0
863.231 11
863.250 3
863.269 0
863.288 10
863.307 7
863.326 5
863.345 12
863.364 5
863.383 9
863.402 11
863.421 4
863.440 7
863.459 3
863.478 0
863.497 0
863.516 0
863.535 3
863.554 9
863.573 8
863.592 5
863.611 0
863.630 4
863.649 4
863.668 8
863.687 3
863.706 0
863.726 2
863.745 3
863.764 0
863.783 0
863.802 0
863.821 5
863.840 3
863.859 6
863.878 3
863.897 1
863.916 0
863.935 0
863.954 0
863.973 2
863.992 5
864.011 0
864.030 2
864.049 20
864.068 46
864.087 15
864.106 4
864.125 15
864.144 3
864.163 3
864.182 4
864.201 2
864.220 10
864.239 9
864.258 3
864.277 8
864.296 8
864.316 0
864.335 13
864.354 2
864.373 3
864.392 23
864.411 21
864.430 14
864.449 3
864.468 0
864.487 5
864.506 0
864.525 1
864.544 7
864.563 1
864.582 0
864.601 11
864.620 3
864.639 0
864.658 0
864.677 0
864.696 3
864.715 0
864.734 1
864.753 0
864.772 0
864.791 0
864.811 0
864.830 0
864.849 0
864.868 0
864.887 0
864.906 4
864.925 0
864.944 0
864.963 0
864.982 0
865.001 8
865.020 4
865.039 25
865.058 17
865.077 10
865.096 12
865.115 5
865.134 1
865.153 0
865.172 2
865.191 2
865.210 0
865.229 2
865.249 16
865.268 5
865.287 0
865.306 3
865.325 16
865.344 11
865.363 8
865.382 10
865.401 1
865.420 16
865.439 7
865.458 6
865.477 3
865.496 8
865.515 8
865.534 3
865.553 3
865.572 5
865.591 0
865.610 15
865.629 12
865.649 6
865.668 0
865.687 0
865.706 0
865.725 0
865.744 0
865.763 0
865.782 3
865.801 4
865.820 9
865.839 11
865.858 0
865.877 0
865.896 4
865.915 3
865.934 2
865.953 4
865.972 4
865.991 0
866.011 5
866.030 5
866.049 2
866.068 6
866.087 8
866.106 11
866.125 5
866.144 0
866.163 9
866.182 0
866.201 2
866.220 5
866.239 0
866.258 5
866.277 1
866.296 5
866.315 5
866.334 10
866.354 20
866.373 15
866.392 5
866.411 15
866.430 6
866.449 0
866.468 0
866.487 0
866.506 7
866.525 4
866.544 5
866.563 4
866.582 2
866.601 2
866.620 3
866.639 12
866.659 7
866.678 0
866.697 4
866.716 5
866.735 0
866.754 0
866.773 11
866.792 4
866.811 5
866.830 2
866.849 4
866.868 0
866.887 0
866.906 0
866.925 5
866.944 2
866.964 4
866.983 4
867.002 2
867.021 1
867.040 14
867.059 23
867.078 64
867.097 57
867.116 23
867.135 6
867.154 13
867.173 2
867.192 14
867.211 1
867.230 0
867.250 0
867.269 3
867.288 3
867.307 0
867.326 2
867.345 2
867.364 3
867.383 14
867.402 8
867.421 2
867.440 8
867.459 14
867.478 6
867.497 7
867.517 0
867.536 0
867.555 0
867.574 9
867.593 2
867.612 6
867.631 1
867.650 0
867.669 0
867.688 0
867.707 0
867.726 0
867.745 0
867.764 0
867.784 1
867.803 9
867.822 3
867.841 0
867.860 8
867.879 10
867.898 8
867.917 4
867.936 2
867.955 0
867.974 5
867.993 14
868.012 4
868.032 8
868.051 3
868.070 4
868.089 14
868.108 0
868.127 4
868.146 0
868.165 5
868.184 5
868.203 8
868.222 9
868.241 12
868.260 5
868.280 0
868.299 5
868.318 2
868.337 12
868.356 12
868.375 7
868.394 5
868.413 12
868.432 8
868.451 8
868.470 3
868.489 0
868.508 0
868.528 5
868.547 0
868.566 4
868.585 3
868.604 2
868.623 3
868.642 3
868.661 2
868.680 0
868.699 0
868.718 1
868.737 0
868.757 0
868.776 1
868.795 4
868.814 3
868.833 17
868.852 6
868.871 0
868.890 0
868.909 0
868.928 0
868.947 1
868.967 0
868.986 0
869.005 0
869.024 0
869.043 1
869.062 6
869.081 2
869.100 4
869.119 3
869.138 13
869.157 4
869.176 8
869.196 3
869.215 7
869.234 0
869.253 0
869.272 0
869.291 2
869.310 8
869.329 2
869.348 3
869.367 0
869.386 4
869.406 0
869.425 0
869.444 0
869.463 3
869.482 8
869.501 10
869.520 9
869.539 9
869.558 10
869.577 4
869.597 7
869.616 6
869.635 9
869.654 8
869.673 8
869.692 8
869.711 2
869.730 3
869.749 0
869.768 0
869.787 0
869.807 0
869.826 2
869.845 0
869.864 0
869.883 0
869.902 3
869.921 0
869.940 2
869.959 1
869.978 0
869.998 6
870.017 3
870.036 13
870.055 4
870.074 5
870.093 0
870.112 6
870.131 3
870.150 6
870.169 3
870.189 13
870.208 0
870.227 0
870.246 0
870.265 0
870.284 0
870.303 0
870.322 1
870.341 0
870.360 4
870.380 3
870.399 3
870.418 0
870.437 0
870.456 0
870.475 13
870.494 37
870.513 76
870.532 84
870.551 41
870.571 28
870.590 8
870.609 2
870.628 6
870.647 0
870.666 0
870.685 0
870.704 0
870.723 0
870.743 0
870.762 1
870.781 0
870.800 0
870.819 0
870.838 0
870.857 0
870.876 0
870.895 9
870.914 9
870.934 0
870.953 2
870.972 7
870.991 0
871.010 11
871.029 12
871.048 4
871.067 0
871.086 0
871.106 0
871.125 0
871.144 8
871.163 10
871.182 2
871.201 5
871.220 1
871.239 0
871.258 0
871.278 5
871.297 14
871.316 4
871.335 3
871.354 0
871.373 0
871.392 0
871.411 2
871.431 9
871.450 3
871.469 6
871.488 8
871.507 10
871.526 15
871.545 26
871.564 9
871.583 12
871.603 8
871.622 6
871.641 3
871.660 0
871.679 0
871.698 4
871.717 2
871.736 0
871.755 0
871.775 1
871.794 4
871.813 1
871.832 1
871.851 1
871.870 0
871.889 0
871.908 0
871.928 0
871.947 6
871.966 0
871.985 2
872.004 2
872.023 14
872.042 0
872.061 3
872.081 1
872.100 1
872.119 0
872.138 0
872.157 2
872.176 2
872.195 7
872.214 9
872.233 3
872.253 6
872.272 11
872.291 4
872.310 5
872.329 5
872.348 1
872.367 0
872.386 7
872.406 0
872.425 22
872.444 14
872.463 9
872.482 0
872.501 11
872.520 10
872.539 10
872.559 9
872.578 12
872.597 3
872.616 4
872.635 9
872.654 1
872.673 3
872.692 0
872.712 4
872.731 1
872.750 0
872.769 0
872.788 2
872.807 0
872.826 1
872.846 13
872.865 1
872.884 0
872.903 6
872.922 2
872.941 2
872.960 0
872.979 0
872.999 0
873.018 4
873.037 3
873.056 0
873.075 0
873.094 9
873.113 4
873.132 5
873.152 5
873.171 4
873.190 2
873.209 0
873.228 2
873.247 0
873.266 0
873.286 0
873.305 0
873.324 9
873.343 2
873.362 3
873.381 2
873.400 3
873.420 1
873.439 3
873.458 4
873.477 0
873.496 5
873.515 6
873.534 9
873.553 2
873.573 4
873.592 0
873.611 0
873.630 2
873.649 0
873.668 1
873.687 2
873.707 1
873.726 0
873.745 2
873.764 2
873.783 1
873.802 0
873.821 0
873.841 0
873.860 0
873.879 7
873.898 4
873.917 5
873.936 0
873.955 4
873.975 4
873.994 0
874.013 0
874.032 0
874.051 6
874.070 18
874.089 12
874.109 1
874.128 1
874.147 0
874.166 13
874.185 17
874.204 10
874.223 12
874.243 0
874.262 6
874.281 2
874.300 5
874.319 4
874.338 4
874.357 4
874.377 5
874.396 6
874.415 2
874.434 7
874.453 2
874.472 3
874.491 2
874.511 7
874.530 6
874.549 7
874.568 1
874.587 0
874.606 1
874.626 2
874.645 1
874.664 1
874.683 8
874.702 7
874.721 0
874.740 0
874.760 2
874.779 5
874.798 0
874.817 0
874.836 0
874.855 0
874.874 0
874.894 2
874.913 0
874.932 0
874.951 0
874.970 0
874.989 0
875.009 3
875.028 18
875.047 17
875.066 17
875.085 1
875.104 0
875.123 2
875.143 0
875.162 0
875.181 7
875.200 5
875.219 0
875.238 3
875.258 12
875.277 2
875.296 1
875.315 0
875.334 7
875.353 2
875.372 6
875.392 1
875.411 1
875.430 1
875.449 7
875.468 6
875.487 12
875.507 2
875.526 3
875.545 1
875.564 4
875.583 0
875.602 3
875.622 0
875.641 0
875.660 1
875.679 2
875.698 0
875.717 0
875.737 1
875.756 4
875.775 0
875.794 1
875.813 0
875.832 0
875.851 10
875.871 6
875.890 19
875.909 8
875.928 18
875.947 5
875.966 2
875.986 14
876.005 11
876.024 26
876.043 45
876.062 22
876.081 6
876.101 5
876.120 14
876.139 14
876.158 3
876.177 2
876.196 0
876.216 0
876.235 0
876.254 1
876.273 5
876.292 7
876.311 20
876.331 4
876.350 2
876.369 2
876.388 6
876.407 3
876.426 12
876.446 2
876.465 0
876.484 13
876.503 6
876.522 7
876.541 5
876.561 0
876.580 4
876.599 6
876.618 4
876.637 1
876.657 0
876.676 3
876.695 2
876.714 1
876.733 6
876.752 0
876.772 0
876.791 1
876.810 6
876.829 0
876.848 0
876.867 0
876.887 0
876.906 8
876.925 5
876.944 4
876.963 13
876.982 25
877.002 63
877.021 150
877.040 188
877.059 126
877.078 71
877.098 14
877.117 5
877.136 23
877.155 9
877.174 9
877.193 7
877.213 5
877.232 0
877.251 6
877.270 5
877.289 0
877.308 2
877.328 8
877.347 4
877.366 6
877.385 5
877.404 2
877.424 6
877.443 1
877.462 7
877.481 19
877.500 13
877.519 3
877.539 0
877.558 1
877.577 5
877.596 9
877.615 17
877.635 10
877.654 2
877.673 1
877.692 8
877.711 0
877.730 10
877.750 5
877.769 0
877.788 4
877.807 3
877.826 0
877.846 9
877.865 10
877.884 7
877.903 12
877.922 9
877.941 2
877.961 2
877.980 7
877.999 16
878.018 83
878.037 74
878.057 30
878.076 19
878.095 7
878.114 20
878.133 11
878.153 7
878.172 10
878.191 7
878.210 3
878.229 7
878.248 4
878.268 3
878.287 1
878.306 5
878.325 1
878.344 10
878.364 9
878.383 0
878.402 0
878.421 0
878.440 0
878.460 6
878.479 4
878.498 15
878.517 8
878.536 3
878.556 0
878.575 0
878.594 3
878.613 0
878.632 0
878.651 0
878.671 0
878.690 0
878.709 1
878.728 2
878.747 0
878.767 0
878.786 1
878.805 0
878.824 4
878.843 6
878.863 8
878.882 0
878.901 1
878.920 1
878.939 3
878.959 0
878.978 4
878.997 24
879.016 39
879.035 18
879.055 5
879.074 0
879.093 2
879.112 0
879.131 2
879.151 2
879.170 11
879.189 5
879.208 3
879.227 4
879.247 5
879.266 1
879.285 10
879.304 10
879.323 0
879.343 0
879.362 0
879.381 13
879.400 6
879.419 10
879.439 0
879.458 3
879.477 2
879.496 3
879.515 5
879.535 5
879.554 4
879.573 0
879.592 3
879.611 11
879.631 21
879.650 18
879.669 4
879.688 0
879.707 0
879.727 0
879.746 0
879.765 2
879.784 0
879.803 1
879.823 3
879.842 9
879.861 1
879.880 1
879.899 0
879.919 2
879.938 5
879.957 9
879.976 1
879.996 0
880.015 2
880.034 4
880.053 0
880.072 0
880.092 0
880.111 5
880.130 4
880.149 2
880.168 0
880.188 0
880.207 14
880.226 19
880.245 5
880.264 0
880.284 0
880.303 0
880.322 14
880.341 12
880.361 4
880.380 2
880.399 0
880.418 0
880.437 0
880.457 3
880.476 5
880.495 18
880.514 8
880.533 0
880.553 0
880.572 0
880.591 3
880.610 2
880.630 0
880.649 0
880.668 0
880.687 0
880.706 1
880.726 3
880.745 5
880.764 0
880.783 2
880.802 0
880.822 2
880.841 10
880.860 6
880.879 0
880.899 0
880.918 6
880.937 3
880.956 3
880.975 8
880.995 10
881.014 11
881.033 25
881.052 4
881.072 0
881.091 0
881.110 0
881.129 0
881.148 2
881.168 1
881.187 0
881.206 2
881.225 4
881.244 0
881.264 13
881.283 3
881.302 2
881.321 10
881.341 7
881.360 1
881.379 0
881.398 1
881.418 0
881.437 2
881.456 2
881.475 12
881.494 4
881.514 0
881.533 1
881.552 5
881.571 2
881.591 0
881.610 0
881.629 1
881.648 1
881.667 0
881.687 0
881.706 0
881.725 0
881.744 0
881.764 7
881.783 8
881.802 5
881.821 0
881.840 1
881.860 1
881.879 0
881.898 0
881.917 1
881.937 1
881.956 0
881.975 2
881.994 1
882.014 10
882.033 6
882.052 2
882.071 0
882.090 0
882.110 3
882.129 2
882.148 3
882.167 4
882.187 2
882.206 1
882.225 2
882.244 0
882.264 0
882.283 0
882.302 7
882.321 11
882.340 9
882.360 3
882.379 0
882.398 2
882.417 0
882.437 0
882.456 0
882.475 0
882.494 13
882.514 5
882.533 9
882.552 0
882.571 0
882.591 4
882.610 0
882.629 8
882.648 13
882.667 7
882.687 4
882.706 0
882.725 0
882.744 0
882.764 0
882.783 3
882.802 0
882.821 0
882.841 2
882.860 4
882.879 5
882.898 1
882.918 0
882.937 0
882.956 3
882.975 4
882.995 4
883.014 9
883.033 11
883.052 9
883.072 8
883.091 0
883.110 0
883.129 1
883.148 8
883.168 4
883.187 5
883.206 14
883.225 4
883.245 8
883.264 2
883.283 0
883.302 0
883.322 1
883.341 2
883.360 6
883.379 4
883.399 7
883.418 1
883.437 6
883.456 12
883.476 8
883.495 0
883.514 3
883.533 0
883.553 0
883.572 0
883.591 0
883.610 0
883.630 3
883.649 0
883.668 0
883.687 3
883.707 5
883.726 0
883.745 1
883.764 0
883.784 6
883.803 9
883.822 10
883.841 8
883.861 10
883.880 7
883.899 5
883.918 0
883.938 0
883.957 2
883.976 0
883.995 1
884.015 0
884.034 3
884.053 1
884.072 2
884.092 4
884.111 6
884.130 2
884.149 9
884.169 4
884.188 0
884.207 1
884.226 4
884.246 0
884.265 3
884.284 1
884.303 3
884.323 2
884.342 3
884.361 0
884.380 0
884.400 0
884.419 2
884.438 2
884.457 10
884.477 2
884.496 1
884.515 3
884.534 2
884.554 6
884.573 1
884.592 0
884.612 1
884.631 3
884.650 0
884.669 3
884.689 0
884.708 0
884.727 4
884.746 4
884.766 2
884.785 0
884.804 2
884.823 0
884.843 0
884.862 4
884.881 5
884.900 4
884.920 2
884.939 0
884.958 0
884.977 1
884.997 2
885.016 0
885.035 32
885.055 22
885.074 6
885.093 2
885.112 2
885.132 0
885.151 4
885.170 0
885.189 0
885.209 17
885.228 10
885.247 0
885.266 0
885.286 3
885.305 0
885.324 3
885.343 0
885.363 3
885.382 5
885.401 5
885.421 4
885.440 1
885.459 8
885.478 4
885.498 2
885.517 3
885.536 8
885.555 19
885.575 1
885.594 3
885.613 3
885.633 3
885.652 3
885.671 0
885.690 0
885.710 0
885.729 0
885.748 0
885.767 0
885.787 0
885.806 7
885.825 0
885.844 0
885.864 0
885.883 5
885.902 1
885.922 0
885.941 8
885.960 13
885.979 7
885.999 24
886.018 9
886.037 0
886.056 1
886.076 10
886.095 7
886.114 0
886.134 3
886.153 7
886.172 0
886.191 1
886.211 0
886.230 3
886.249 14
886.269 2
886.288 2
886.307 6
886.326 8
886.346 0
886.365 12
886.384 11
886.403 19
886.423 7
886.442 3
886.461 7
886.481 5
886.500 5
886.519 13
886.538 3
886.558 1
886.577 0
886.596 2
886.616 7
886.635 4
886.654 0
886.673 6
886.693 3
886.712 4
886.731 3
886.751 10
886.770 14
886.789 1
886.808 0
886.828 1
886.847 0
886.866 0
886.885 0
886.905 0
886.924 2
886.943 3
886.963 4
886.982 0
887.001 6
887.020 1
887.040 0
887.059 0
887.078 7
887.098 6
887.117 3
887.136 0
887.155 2
887.175 5
887.194 6
887.213 16
887.233 6
887.252 0
887.271 4
887.290 5
887.310 4
887.329 8
887.348 8
887.368 3
887.387 3
887.406 13
887.425 18
887.445 14
887.464 11
887.483 2
887.503 6
887.522 1
887.541 1
887.561 0
887.580 1
887.599 0
887.618 0
887.638 0
887.657 2
887.676 1
887.696 0
887.715 0
887.734 0
887.753 1
887.773 0
887.792 5
887.811 5
887.831 3
887.850 3
887.869 7
887.888 18
887.908 8
887.927 15
887.946 4
887.966 2
887.985 1
888.004 1
888.024 3
888.043 0
888.062 3
888.081 1
888.101 1
888.120 5
888.139 7
888.159 9
888.178 11
888.197 21
888.217 3
888.236 5
888.255 11
888.274 3
888.294 3
888.313 1
888.332 2
888.352 1
888.371 3
888.390 8
888.410 4
888.429 11
888.448 1
888.467 3
888.487 11
888.506 16
888.525 5
888.545 0
888.564 0
888.583 1
888.603 0
888.622 6
888.641 1
888.660 0
888.680 2
888.699 3
888.718 3
888.738 1
888.757 0
888.776 9
888.796 3
888.815 1
888.834 0
888.853 1
888.873 6
888.892 11
888.911 1
888.931 0
888.950 12
888.969 11
888.989 0
889.008 2
889.027 0
889.047 3
889.066 6
889.085 0
889.104 2
889.124 1
889.143 2
889.162 0
889.182 0
889.201 9
889.220 8
889.240 4
889.259 8
889.278 2
889.298 7
889.317 6
889.336 0
889.355 2
889.375 3
889.394 3
889.413 2
889.433 6
889.452 2
889.471 3
889.491 6
889.510 3
889.529 1
889.549 5
889.568 4
889.587 0
889.607 0
889.626 6
889.645 15
889.664 0
889.684 0
889.703 0
889.722 0
889.742 0
889.761 0
889.780 0
889.800 5
889.819 2
889.838 6
889.858 18
889.877 3
889.896 0
889.916 0
889.935 0
889.954 0
889.973 1
889.993 6
890.012 1
890.031 2
890.051 9
890.070 2
890.089 3
890.109 17
890.128 23
890.147 5
890.167 4
890.186 1
890.205 0
890.225 20
890.244 13
890.263 5
890.283 0
890.302 0
890.321 0
890.341 16
890.360 9
890.379 3
890.399 10
890.418 5
890.437 0
890.456 7
890.476 2
890.495 0
890.514 0
890.534 15
890.553 17
890.572 4
890.592 2
890.611 0
890.630 3
890.650 3
890.669 2
890.688 3
890.708 1
890.727 0
890.746 0
890.766 0
890.785 0
890.804 0
890.824 0
890.843 0
890.862 0
890.882 0
890.901 4
890.920 2
890.940 14
890.959 10
890.978 1
890.998 0
891.017 5
891.036 0
891.056 6
891.075 6
891.094 1
891.114 1
891.133 3
891.152 3
891.172 7
891.191 13
891.210 14
891.230 24
891.249 1
891.268 6
891.288 1
891.307 6
891.326 1
891.346 1
891.365 5
891.384 1
891.404 0
891.423 5
891.442 4
891.462 2
891.481 9
891.500 13
891.520 12
891.539 16
891.558 16
891.578 13
891.597 5
891.616 4
891.636 6
891.655 4
891.674 5
891.694 1
891.713 6
891.732 0
891.752 2
891.771 6
891.790 1
891.810 8
891.829 8
891.848 7
891.868 0
891.887 2
891.906 5
891.926 1
891.945 0
891.964 0
891.984 14
892.003 14
892.022 10
892.042 0
892.061 1
892.080 5
892.100 3
892.119 5
892.138 2
892.158 1
892.177 1
892.196 0
892.216 0
892.235 5
892.254 8
892.274 2
892.293 4
892.312 11
892.332 6
892.351 0
892.370 1
892.390 0
892.409 0
892.428 3
892.448 11
892.467 13
892.486 8
892.506 20
892.525 15
892.544 11
892.564 0
892.583 0
892.603 1
892.622 0
892.641 7
892.661 3
892.680 1
892.699 0
892.719 0
892.738 0
892.757 2
892.777 2
892.796 7
892.815 12
892.835 5
892.854 1
892.873 4
892.893 6
892.912 3
892.931 0
892.951 1
892.970 3
892.989 6
893.009 28
893.028 21
893.048 13
893.067 5
893.086 1
893.106 0
893.125 0
893.144 0
893.164 3
893.183 3
893.202 0
893.222 7
893.241 2
893.260 5
893.280 6
893.299 3
893.318 1
893.338 0
893.357 1
893.377 1
893.396 1
893.415 5
893.435 4
893.454 8
893.473 12
893.493 10
893.512 12
893.531 4
893.551 14
893.570 10
893.589 4
893.609 3
893.628 0
893.647 2
893.667 1
893.686 3
893.706 0
893.725 2
893.744 3
893.764 1
893.783 6
893.802 2
893.822 4
893.841 6
893.860 9
893.880 1
893.899 1
893.919 7
893.938 4
893.957 4
893.977 7
893.996 12
894.015 17
894.035 0
894.054 1
894.073 3
894.093 9
894.112 1
894.131 0
894.151 3
894.170 6
894.190 9
894.209 3
894.228 6
894.248 8
894.267 7
894.286 0
894.306 1
894.325 0
894.344 7
894.364 2
894.383 4
894.403 0
894.422 0
894.441 16
894.461 10
894.480 5
894.499 10
894.519 3
894.538 5
894.557 0
894.577 0
894.596 0
894.616 1
894.635 0
894.654 0
894.674 4
894.693 1
894.712 10
894.732 0
894.751 0
894.771 0
894.790 0
894.809 10
894.829 8
894.848 4
894.867 0
894.887 2
894.906 13
894.925 8
894.945 4
894.964 2
894.984 1
895.003 2
895.022 8
895.042 3
895.061 0
895.080 2
895.100 4
895.119 2
895.139 4
895.158 7
895.177 3
895.197 3
895.216 0
895.235 1
895.255 2
895.274 0
895.294 1
895.313 1
895.332 1
895.352 1
895.371 12
895.390 11
895.410 5
895.429 8
895.449 0
895.468 15
895.487 21
895.507 4
895.526 8
895.545 13
895.565 8
895.584 0
895.604 5
895.623 7
895.642 6
895.662 1
895.681 0
895.700 0
895.720 1
895.739 0
895.759 3
895.778 5
895.797 3
895.817 3
895.836 3
895.856 0
895.875 12
895.894 0
895.914 0
895.933 3
895.952 9
895.972 10
895.991 2
896.011 0
896.030 2
896.049 3
896.069 0
896.088 0
896.107 16
896.127 8
896.146 7
896.166 6
896.185 14
896.204 9
896.224 0
896.243 15
896.263 14
896.282 1
896.301 0
896.321 2
896.340 3
896.359 15
896.379 5
896.398 2
896.418 1
896.437 5
896.456 24
896.476 24
896.495 25
896.515 3
896.534 2
896.553 5
896.573 6
896.592 3
896.612 4
896.631 1
896.650 0
896.670 0
896.689 0
896.708 0
896.728 1
896.747 5
896.767 9
896.786 1
896.805 0
896.825 0
896.844 0
896.864 1
896.883 3
896.902 9
896.922 14
896.941 12
896.961 4
896.980 6
896.999 6
897.019 5
897.038 1
897.058 0
897.077 6
897.096 4
897.116 0
897.135 0
897.155 0
897.174 0
897.193 1
897.213 1
897.232 7
897.251 0
897.271 0
897.290 6
897.310 6
897.329 0
897.348 3
897.368 4
897.387 11
897.407 7
897.426 6
897.445 6
897.465 1
897.484 10
897.504 2
897.523 1
897.542 3
897.562 6
897.581 16
897.601 3
897.620 1
897.639 4
897.659 3
897.678 0
897.698 4
897.717 2
897.736 4
897.756 9
897.775 2
897.795 0
897.814 0
897.833 5
897.853 15
897.872 3
897.892 0
897.911 0
897.930 1
897.950 3
897.969 1
897.989 1
898.008 6
898.027 4
898.047 7
898.066 6
898.086 7
898.105 0
898.125 2
898.144 3
898.163 8
898.183 5
898.202 10
898.222 1
898.241 0
898.260 7
898.280 4
898.299 11
898.319 8
898.338 0
898.357 1
898.377 2
898.396 0
898.416 4
898.435 14
898.454 4
898.474 8
898.493 24
898.513 18
898.532 6
898.551 1
898.571 11
898.590 3
898.610 0
898.629 2
898.649 2
898.668 0
898.687 6
898.707 11
898.726 8
898.746 5
898.765 0
898.784 0
898.804 0
898.823 1
898.843 0
898.862 0
898.881 0
898.901 2
898.920 9
898.940 10
898.959 16
898.979 2
898.998 5
899.017 7
899.037 10
899.056 1
899.076 11
899.095 1
899.114 0
899.134 0
899.153 4
899.173 4
899.192 0
899.212 5
899.231 1
899.250 4
899.270 0
899.289 2
899.309 8
899.328 6
899.347 8
899.367 8
899.386 0
899.406 0
899.425 0
899.445 0
899.464 11
899.483 22
899.503 38
899.522 15
899.542 4
899.561 0
899.580 0
899.600 4
899.619 4
899.639 5
899.658 0
899.678 0
899.697 0
899.716 7
899.736 0
899.755 2
899.775 0
899.794 6
899.814 1
899.833 1
899.852 0
899.872 1
899.891 0
899.911 0
899.930 0
899.950 1
899.969 1
899.988 10
900.008 1
900.027 12
900.047 5
900.066 4
900.086 5
900.105 2
900.124 4
900.144 2
900.163 2
900.183 4
900.202 10
900.222 7
900.241 11
900.260 0
900.280 0
900.299 3
900.319 0
900.338 2
900.358 3
900.377 0
900.396 3
900.416 16
900.435 7
900.455 1
900.474 2
900.494 11
900.513 3
900.532 0
900.552 0
900.571 1
900.591 1
900.610 2
900.630 0
900.649 1
900.668 0
900.688 0
900.707 0
900.727 1
900.746 2
900.766 3
900.785 1
900.804 3
900.824 0
900.843 0
900.863 0
900.882 3
900.902 3
900.921 1
900.940 12
900.960 0
900.979 2
900.999 0
901.018 3
901.038 1
901.057 3
901.077 0
901.096 1
901.115 0
901.135 0
901.154 5
901.174 1
901.193 0
901.213 0
901.232 3
901.251 0
901.271 0
901.290 3
901.310 2
901.329 8
901.349 4
901.368 8
901.388 6
901.407 7
901.426 5
901.446 7
901.465 5
901.485 0
901.504 0
901.524 2
901.543 0
901.563 0
901.582 0
901.601 0
901.621 4
901.640 4
901.660 9
901.679 6
901.699 1
901.718 3
901.738 7
901.757 0
901.776 5
901.796 0
901.815 0
901.835 0
901.854 1
901.874 0
901.893 0
901.913 2
901.932 13
901.951 8
901.971 0
901.990 9
902.010 13
902.029 6
902.049 0
902.068 2
902.088 0
902.107 0
902.126 8
902.146 13
902.165 0
902.185 0
902.204 5
902.224 2
902.243 2
902.263 10
902.282 3
902.301 2
902.321 9
902.340 2
902.360 2
902.379 4
902.399 0
902.418 0
902.438 8
902.457 8
902.477 3
902.496 7
902.515 0
902.535 13
902.554 1
902.574 0
902.593 5
902.613 0
902.632 5
902.652 0
902.671 3
902.691 0
902.710 0
902.729 0
902.749 2
902.768 2
902.788 7
902.807 0
902.827 1
902.846 2
902.866 3
902.885 0
902.905 7
902.924 9
902.943 2
902.963 7
902.982 6
903.002 4
903.021 0
903.041 13
903.060 2
903.080 6
903.099 3
903.119 6
903.138 2
903.158 2
903.177 0
903.196 12
903.216 14
903.235 0
903.255 8
903.274 14
903.294 4
903.313 2
903.333 5
903.352 7
903.372 0
903.391 3
903.411 7
903.430 8
903.449 1
903.469 16
903.488 7
903.508 3
903.527 15
903.547 15
903.566 6
903.586 4
903.605 2
903.625 1
903.644 5
903.664 2
903.683 2
903.702 0
903.722 2
903.741 0
903.761 0
903.780 1
903.800 2
903.819 2
903.839 0
903.858 0
903.878 0
903.897 3
903.917 6
903.936 0
903.956 1
903.975 2
903.994 3
904.014 1
904.033 4
904.053 5
904.072 2
904.092 0
904.111 4
904.131 0
904.150 0
904.170 1
904.189 7
904.209 17
904.228 21
904.248 11
904.267 1
904.287 0
904.306 6
904.325 4
904.345 0
904.364 1
904.384 14
904.403 12
904.423 2
904.442 17
904.462 6
904.481 17
904.501 2
904.520 0
904.540 2
904.559 0
904.579 0
904.598 0
904.618 0
904.637 0
904.657 0
904.676 0
904.695 4
904.715 4
904.734 0
904.754 0
904.773 1
904.793 0
904.812 0
904.832 0
904.851 2
904.871 0
904.890 2
904.910 6
904.929 4
904.949 7
904.968 4
904.988 1
905.007 0
905.027 0
905.046 0
905.066 6
905.085 3
905.105 0
905.124 0
905.143 0
905.163 1
905.182 2
905.202 6
905.221 4
905.241 7
905.260 0
905.280 4
905.299 6
905.319 8
905.338 5
905.358 0
905.377 0
905.397 0
905.416 0
905.436 8
905.455 13
905.475 5
905.494 10
905.514 22
905.533 2
905.553 0
905.572 0
905.592 1
905.611 0
905.631 4
905.650 1
905.670 0
905.689 1
905.709 2
905.728 0
905.748 0
905.767 1
905.786 3
905.806 3
905.825 0
905.845 11
905.864 9
905.884 0
905.903 3
905.923 0
905.942 2
905.962 2
905.981 1
906.001 3
906.020 1
906.040 0
906.059 0
906.079 0
906.098 1
906.118 2
906.137 1
906.157 1
906.176 0
906.196 0
906.215 5
906.235 3
906.254 0
906.274 1
906.293 3
906.313 2
906.332 2
906.352 0
906.371 1
906.391 7
906.410 7
906.430 7
906.449 7
906.469 0
906.488 5
906.508 3
906.527 5
906.547 0
906.566 5
906.586 1
906.605 3
906.625 10
906.644 11
906.664 4
906.683 4
906.703 3
906.722 0
906.742 1
906.761 1
906.781 0
906.800 0
906.820 0
906.839 10
906.859 7
906.878 6
906.898 3
906.917 2
906.937 4
906.956 4
906.976 0
906.995 1
907.015 4
907.034 4
907.054 0
907.073 3
907.093 0
907.112 1
907.132 0
907.151 0
907.171 6
907.190 14
907.210 1
907.229 7
907.249 9
907.268 5
907.288 1
907.307 6
907.327 7
907.346 5
907.366 16
907.385 12
907.405 4
907.424 21
907.444 9
907.463 12
907.483 5
907.502 1
907.522 2
907.541 16
907.561 5
907.580 13
907.600 0
907.619 6
907.639 6
907.658 0
907.678 1
907.697 1
907.717 4
907.736 6
907.756 0
907.775 3
907.795 2
907.814 2
907.834 7
907.853 5
907.873 4
907.892 0
907.912 0
907.931 3
907.951 3
907.970 1
907.990 1
908.009 1
908.029 0
908.049 8
908.068 0
908.088 0
908.107 0
908.127 1
908.146 0
908.166 0
908.185 2
908.205 6
908.224 4
908.244 5
908.263 7
908.283 5
908.302 2
908.322 2
908.341 0
908.361 7
908.380 0
908.400 2
908.419 19
908.439 16
908.458 7
908.478 17
908.497 11
908.517 5
908.536 0
908.556 0
908.575 0
908.595 12
908.614 0
908.634 1
908.654 4
908.673 2
908.693 0
908.712 0
908.732 2
908.751 2
908.771 8
908.790 12
908.810 4
908.829 1
908.849 0
908.868 1
908.888 0
908.907 1
908.927 4
908.946 1
908.966 8
908.985 3
909.005 0
909.024 0
909.044 1
909.063 0
909.083 0
909.102 7
909.122 6
909.142 0
909.161 3
909.181 3
909.200 0
909.220 0
909.239 3
909.259 12
909.278 2
909.298 4
909.317 0
909.337 5
909.356 16
909.376 6
909.395 5
909.415 13
909.434 5
909.454 5
909.473 11
909.493 2
909.513 4
909.532 13
909.552 1
909.571 6
909.591 0
909.610 0
909.630 0
909.649 1
909.669 0
909.688 3
909.708 0
909.727 4
909.747 2
909.766 6
909.786 4
909.805 10
909.825 5
909.845 1
909.864 0
909.884 0
909.903 1
909.923 10
909.942 3
909.962 4
909.981 0
910.001 4
910.020 0
910.040 2
910.059 0
910.079 1
910.098 1
910.118 1
910.138 4
910.157 3
910.177 4
910.196 6
910.216 7
910.235 4
910.255 3
910.274 1
910.294 0
910.313 1
910.333 0
910.352 2
910.372 4
910.392 0
910.411 0
910.431 2
910.450 14
910.470 6
910.489 1
910.509 2
910.528 0
910.548 0
910.567 0
910.587 2
910.606 2
910.626 2
910.646 0
910.665 1
910.685 3
910.704 0
910.724 0
910.743 0
910.763 1
910.782 5
910.802 8
910.821 3
910.841 3
910.860 2
910.880 0
910.900 1
910.919 8
910.939 1
910.958 1
910.978 1
910.997 9
911.017 6
911.036 0
911.056 14
911.075 11
911.095 4
911.115 0
911.134 4
911.154 0
911.173 1
911.193 2
911.212 0
911.232 0
911.251 2
911.271 5
911.290 9
911.310 12
911.330 22
911.349 6
911.369 3
911.388 0
911.408 0
911.427 11
911.447 6
911.466 3
911.486 2
911.506 4
911.525 6
911.545 4
911.564 5
911.584 13
911.603 19
911.623 10
911.642 2
911.662 5
911.681 0
911.701 1
911.721 18
911.740 5
911.760 0
911.779 0
911.799 0
911.818 0
911.838 0
911.857 0
911.877 0
911.897 9
911.916 3
911.936 3
911.955 1
911.975 5
911.994 2
912.014 3
912.033 1
912.053 5
912.073 1
912.092 13
912.112 13
912.131 11
912.151 7
912.170 0
912.190 7
912.209 5
912.229 1
912.249 23
912.268 8
912.288 0
912.307 6
912.327 3
912.346 0
912.366 11
912.385 3
912.405 4
912.425 4
912.444 3
912.464 11
912.483 12
912.503 5
912.522 5
912.542 23
912.561 5
912.581 13
912.601 9
912.620 0
912.640 7
912.659 0
912.679 5
912.698 3
912.718 0
912.738 0
912.757 3
912.777 4
912.796 5
912.816 0
912.835 2
912.855 2
912.874 0
912.894 0
912.914 0
912.933 5
912.953 0
912.972 2
912.992 4
913.011 2
913.031 1
913.051 1
913.070 0
913.090 0
913.109 4
913.129 0
913.148 0
913.168 4
913.188 0
913.207 4
913.227 3
913.246 3
913.266 0
913.285 4
913.305 0
913.325 4
913.344 0
913.364 3
913.383 1
913.403 4
913.422 1
913.442 0
913.462 5
913.481 19
913.501 3
913.520 1
913.540 0
913.559 0
913.579 0
913.599 8
913.618 1
913.638 10
913.657 4
913.677 4
913.696 0
913.716 2
913.736 6
913.755 0
913.775 10
913.794 9
913.814 0
913.833 4
913.853 6
913.873 5
913.892 4
913.912 1
913.931 15
913.951 0
913.970 0
913.990 1
914.010 0
914.029 0
914.049 0
914.068 0
914.088 0
914.107 2
914.127 4
914.147 6
914.166 0
914.186 11
914.205 4
914.225 0
914.245 0
914.264 8
914.284 3
914.303 4
914.323 3
914.342 0
914.362 5
914.382 3
914.401 0
914.421 8
914.440 7
914.460 0
914.479 3
914.499 10
914.519 1
914.538 4
914.558 0
914.577 5
914.597 1
914.617 0
914.636 0
914.656 6
914.675 1
914.695 0
914.714 0
914.734 0
914.754 0
914.773 4
914.793 6
914.812 2
914.832 0
914.852 0
914.871 0
914.891 0
914.910 0
914.930 13
914.949 3
914.969 11
914.989 1
915.008 4
915.028 5
915.047 6
915.067 2
915.087 4
915.106 0
915.126 1
915.145 0
915.165 0
915.185 5
915.204 1
915.224 0
915.243 0
915.263 5
915.282 4
915.302 0
915.322 1
915.341 0
915.361 7
915.380 15
915.400 15
915.420 1
915.439 7
915.459 8
915.478 3
915.498 1
915.518 4
915.537 1
915.557 2
915.576 8
915.596 15
915.616 10
915.635 2
915.655 1
915.674 0
915.694 0
915.714 0
915.733 2
915.753 4
915.772 0
915.792 5
915.811 5
915.831 4
915.851 0
915.870 0
915.890 0
915.909 3
915.929 0
915.949 1
915.968 0
915.988 0
916.007 4
916.027 12
916.047 4
916.066 1
916.086 1
916.105 0
916.125 3
916.145 0
916.164 2
916.184 3
916.203 9
916.223 2
916.243 1
916.262 5
916.282 2
916.301 7
916.321 1
916.341 2
916.360 5
916.380 6
916.399 2
916.419 8
916.439 6
916.458 6
916.478 9
916.497 23
916.517 10
916.537 3
916.556 0
916.576 6
916.595 2
916.615 0
916.635 6
916.654 12
916.674 0
916.694 4
916.713 4
916.733 1
916.752 1
916.772 4
916.792 6
916.811 7
916.831 0
916.850 1
916.870 1
916.890 0
916.909 0
916.929 0
916.948 13
916.968 7
916.988 3
917.007 6
917.027 10
917.046 10
917.066 0
917.086 5
917.105 10
917.125 12
917.144 0
917.164 4
917.184 7
917.203 1
917.223 5
917.243 0
917.262 6
917.282 1
917.301 4
917.321 4
917.341 8
917.360 4
917.380 11
917.399 4
917.419 3
917.439 3
917.458 0
917.478 16
917.498 9
917.517 5
917.537 13
917.556 8
917.576 3
917.596 3
917.615 1
917.635 7
917.654 4
917.674 0
917.694 0
917.713 1
917.733 5
917.753 2
917.772 0
917.792 0
917.811 0
917.831 5
917.851 5
917.870 4
917.890 3
917.909 0
917.929 0
917.949 1
917.968 8
917.988 15
918.008 6
918.027 0
918.047 2
918.066 0
918.086 0
918.106 0
918.125 0
918.145 3
918.165 5
918.184 4
918.204 12
918.223 8
918.243 1
918.263 11
918.282 11
918.302 14
918.321 4
918.341 0
918.361 0
918.380 0
918.400 0
918.420 1
918.439 0
918.459 3
918.478 2
918.498 0
918.518 6
918.537 4
918.557 4
918.577 0
918.596 0
918.616 7
918.635 6
918.655 0
918.675 1
918.694 3
918.714 0
918.734 0
918.753 4
918.773 5
918.792 4
918.812 10
918.832 14
918.851 8
918.871 10
918.891 13
918.910 16
918.930 9
918.950 0
918.969 9
918.989 0
919.008 4
919.028 1
919.048 2
919.067 14
919.087 12
919.107 5
919.126 0
919.146 3
919.165 4
919.185 0
919.205 8
919.224 0
919.244 5
919.264 12
919.283 10
919.303 4
919.323 1
919.342 1
919.362 2
919.381 0
919.401 0
919.421 0
919.440 0
919.460 0
919.480 4
919.499 1
919.519 2
919.538 2
919.558 4
919.578 13
919.597 2
919.617 2
919.637 0
919.656 2
919.676 2
919.696 4
919.715 0
919.735 1
919.754 0
919.774 0
919.794 2
919.813 0
919.833 0
919.853 10
919.872 6
919.892 1
919.912 0
919.931 0
919.951 1
919.971 0
919.990 0
920.010 0
920.029 1
920.049 6
920.069 2
920.088 7
920.108 0
920.128 0
920.147 0
920.167 1
920.187 2
920.206 0
920.226 5
920.246 11
920.265 4
920.285 7
920.304 0
920.324 3
920.344 8
920.363 1
920.383 3
920.403 9
920.422 4
920.442 6
920.462 5
920.481 0
920.501 0
920.521 0
920.540 4
920.560 11
920.579 0
920.599 5
920.619 3
920.638 6
920.658 0
920.678 0
920.697 3
920.717 0
920.737 0
920.756 1
920.776 1
920.796 0
920.815 4
920.835 3
920.855 1
920.874 0
920.894 1
920.913 0
920.933 0
920.953 4
920.972 20
920.992 5
921.012 1
921.031 1
921.051 2
921.071 0
921.090 0
921.110 0
921.130 4
921.149 0
921.169 5
921.189 15
921.208 14
921.228 6
921.248 3
921.267 7
921.287 3
921.307 0
921.326 0
921.346 7
921.366 4
921.385 0
921.405 7
921.424 8
921.444 16
921.464 12
921.483 8
921.503 13
921.523 13
921.542 5
921.562 1
921.582 0
921.601 1
921.621 0
921.641 2
921.660 5
921.680 2
921.700 13
921.719 5
921.739 5
921.759 5
921.778 8
921.798 2
921.818 0
921.837 1
921.857 0
921.877 2
921.896 0
921.916 0
921.936 0
921.955 3
921.975 0
921.995 0
922.014 0
922.034 2
922.054 9
922.073 7
922.093 2
922.113 3
922.132 2
922.152 5
922.172 5
922.191 0
922.211 1
922.231 0
922.250 4
922.270 13
922.290 2
922.309 3
922.329 6
922.349 3
922.368 0
922.388 0
922.408 0
922.427 3
922.447 2
922.467 1
922.486 21
922.506 27
922.526 2
922.545 0
922.565 2
922.585 0
922.604 0
922.624 0
922.644 6
922.663 2
922.683 0
922.703 0
922.722 6
922.742 3
922.762 3
922.781 4
922.801 0
922.821 0
922.840 0
922.860 0
922.880 0
922.899 3
922.919 1
922.939 5
922.958 1
922.978 2
922.998 11
923.017 14
923.037 7
923.057 0
923.076 3
923.096 0
923.116 0
923.135 5
923.155 5
923.175 1
923.194 7
923.214 3
923.234 11
923.253 0
923.273 0
923.293 2
923.312 0
923.332 0
923.352 2
923.371 0
923.391 13
923.411 7
923.430 0
923.450 7
923.470 2
923.490 2
923.509 4
923.529 5
923.549 9
923.568 1
923.588 3
923.608 0
923.627 2
923.647 7
923.667 9
923.686 8
923.706 1
923.726 1
923.745 16
923.765 3
923.785 0
923.804 0
923.824 0
923.844 0
923.863 1
923.883 4
923.903 1
923.922 0
923.942 0
923.962 0
923.982 0
924.001 0
924.021 0
924.041 6
924.060 4
924.080 6
924.100 12
924.119 1
924.139 0
924.159 0
924.178 1
924.198 0
924.218 1
924.237 0
924.257 0
924.277 0
924.296 7
924.316 5
924.336 2
924.356 7
924.375 4
924.395 1
924.415 0
924.434 0
924.454 6
924.474 0
924.493 0
924.513 1
924.533 3
924.552 0
924.572 0
924.592 0
924.611 0
924.631 0
924.651 0
924.671 0
924.690 2
924.710 6
924.730 0
924.749 0
924.769 4
924.789 0
924.808 0
924.828 9
924.848 1
924.867 0
924.887 10
924.907 2
924.927 2
924.946 3
924.966 2
924.986 2
925.005 3
925.025 0
925.045 12
925.064 8
925.084 0
925.104 0
925.123 5
925.143 0
925.163 6
925.183 5
925.202 1
925.222 1
925.242 7
925.261 10
925.281 3
925.301 1
925.320 7
925.340 5
925.360 3
925.380 1
925.399 4
925.419 2
925.439 8
925.458 8
925.478 3
925.498 1
925.517 2
925.537 3
925.557 0
925.577 6
925.596 6
925.616 4
925.636 4
925.655 0
925.675 0
925.695 2
925.714 0
925.734 0
925.754 0
925.774 3
925.793 1
925.813 6
925.833 2
925.852 1
925.872 8
925.892 9
925.911 9
925.931 0
925.951 3
925.971 0
925.990 0
926.010 6
926.030 7
926.049 10
926.069 4
926.089 0
926.109 0
926.128 1
926.148 0
926.168 9
926.187 11
926.207 2
926.227 8
926.246 13
926.266 1
926.286 2
926.306 8
926.325 1
926.345 0
926.365 1
926.384 13
926.404 10
926.424 2
926.444 12
926.463 2
926.483 2
926.503 8
926.522 10
926.542 2
926.562 0
926.582 0
926.601 1
926.621 3
926.641 0
926.660 5
926.680 0
926.700 0
926.720 0
926.739 0
926.759 1
926.779 0
926.798 0
926.818 2
926.838 6
926.857 1
926.877 6
926.897 12
926.917 6
926.936 0
926.956 7
926.976 1
926.996 1
927.015 2
927.035 3
927.055 3
927.074 12
927.094 5
927.114 0
927.134 3
927.153 6
927.173 1
927.193 12
927.212 2
927.232 2
927.252 0
927.272 0
927.291 3
927.311 2
927.331 5
927.350 1
927.370 0
927.390 0
927.410 4
927.429 3
927.449 0
927.469 0
927.488 14
927.508 6
927.528 1
927.548 1
927.567 4
927.587 8
927.607 15
927.626 7
927.646 5
927.666 0
927.686 8
927.705 1
927.725 0
927.745 0
927.765 0
927.784 0
927.804 0
927.824 1
927.843 0
927.863 0
927.883 0
927.903 0
927.922 0
927.942 1
927.962 3
927.982 3
928.001 8
928.021 13
928.041 2
928.060 3
928.080 5
928.100 10
928.120 9
928.139 0
928.159 0
928.179 6
928.199 6
928.218 3
928.238 2
928.258 2
928.277 6
928.297 1
928.317 7
928.337 0
928.356 1
928.376 1
928.396 4
928.416 8
928.435 9
928.455 19
928.475 4
928.494 14
928.514 7
928.534 9
928.554 4
928.573 1
928.593 3
928.613 1
928.633 2
928.652 4
928.672 14
928.692 3
928.712 4
928.731 9
928.751 0
928.771 3
928.790 0
928.810 0
928.830 15
928.850 8
928.869 5
928.889 0
928.909 1
928.929 2
928.948 0
928.968 0
928.988 7
929.008 3
929.027 9
929.047 2
929.067 4
929.087 8
929.106 1
929.126 0
929.146 5
929.165 0
929.185 0
929.205 5
929.225 2
929.244 4
929.264 0
929.284 5
929.304 10
929.323 8
929.343 3
929.363 7
929.383 0
929.402 5
929.422 11
929.442 19
929.462 12
929.481 9
929.501 2
929.521 4
929.541 3
929.560 1
929.580 0
929.600 3
929.619 9
929.639 10
929.659 3
929.679 11
929.698 3
929.718 0
929.738 0
929.758 0
929.777 0
929.797 0
929.817 12
929.837 2
929.856 4
929.876 8
929.896 7
929.916 4
929.935 9
929.955 3
929.975 7
929.995 6
930.014 2
930.034 1
930.054 1
930.074 2
930.093 3
930.113 0
930.133 1
930.153 1
930.172 3
930.192 0
930.212 0
930.232 0
930.251 6
930.271 7
930.291 6
930.311 8
930.330 1
930.350 0
930.370 11
930.390 8
930.409 2
930.429 8
930.449 12
930.469 23
930.488 7
930.508 9
930.528 5
930.548 0
930.567 1
930.587 4
930.607 3
930.627 1
930.646 1
930.666 0
930.686 0
930.706 0
930.725 0
930.745 0
930.765 1
930.785 3
930.804 0
930.824 7
930.844 0
930.864 10
930.883 5
930.903 2
930.923 1
930.943 1
930.963 0
930.982 5
931.002 0
931.022 0
931.042 0
931.061 6
931.081 8
931.101 2
931.121 11
931.140 9
931.160 11
931.180 7
931.200 1
931.219 3
931.239 11
931.259 8
931.279 0
931.298 11
931.318 0
931.338 10
931.358 4
931.377 0
931.397 1
931.417 7
931.437 5
931.457 18
931.476 7
931.496 5
931.516 6
931.536 8
931.555 7
931.575 1
931.595 0
931.615 2
931.634 4
931.654 2
931.674 4
931.694 0
931.713 1
931.733 6
931.753 3
931.773 6
931.793 1
931.812 2
931.832 0
931.852 0
931.872 0
931.891 4
931.911 0
931.931 6
931.951 0
931.970 14
931.990 9
932.010 8
932.030 2
932.050 8
932.069 9
932.089 5
932.109 10
932.129 9
932.148 0
932.168 1
932.188 4
932.208 6
932.227 3
932.247 0
932.267 5
932.287 10
932.307 8
932.326 8
932.346 5
932.366 0
932.386 9
932.405 11
932.425 0
932.445 0
932.465 0
932.484 7
932.504 3
932.524 7
932.544 6
932.564 16
932.583 2
932.603 0
932.623 0
932.643 0
932.662 0
932.682 0
932.702 0
932.722 0
932.742 0
932.761 0
932.781 5
932.801 5
932.821 9
932.840 6
932.860 5
932.880 3
932.900 1
932.920 2
932.939 0
932.959 0
932.979 1
932.999 6
933.018 5
933.038 1
933.058 1
933.078 2
933.098 0
933.117 1
933.137 13
933.157 12
933.177 4
933.196 4
933.216 4
933.236 4
933.256 0
933.276 1
933.295 21
933.315 13
933.335 1
933.355 6
933.375 3
933.394 1
933.414 2
933.434 1
933.454 0
933.473 9
933.493 8
933.513 9
933.533 4
933.553 0
933.572 2
933.592 2
933.612 1
933.632 3
933.651 0
933.671 3
933.691 2
933.711 9
933.731 0
933.750 3
933.770 5
933.790 1
933.810 3
933.830 0
933.849 6
933.869 2
933.889 0
933.909 2
933.929 0
933.948 0
933.968 0
933.988 9
934.008 3
934.027 6
934.047 2
934.067 7
934.087 3
934.107 0
934.126 2
934.146 5
934.166 4
934.186 2
934.206 2
934.225 5
934.245 4
934.265 0
934.285 1
934.305 0
934.324 5
934.344 4
934.364 0
934.384 1
934.404 9
934.423 2
934.443 2
934.463 10
934.483 9
934.502 0
934.522 4
934.542 1
934.562 13
934.582 12
934.601 9
934.621 3
934.641 3
934.661 0
934.681 0
934.700 7
934.720 0
934.740 8
934.760 12
934.780 0
934.799 4
934.819 0
934.839 0
934.859 11
934.879 7
934.898 3
934.918 0
934.938 1
934.958 5
934.978 5
934.997 0
935.017 6
935.037 0
935.057 0
935.077 0
935.096 4
935.116 0
935.136 4
935.156 1
935.176 0
935.195 9
935.215 12
935.235 25
935.255 7
935.275 4
935.294 2
935.314 4
935.334 7
935.354 0
935.374 18
935.393 10
935.413 2
935.433 3
935.453 5
935.473 12
935.493 10
935.512 5
935.532 1
935.552 0
935.572 0
935.592 0
935.611 0
935.631 2
935.651 2
935.671 5
935.691 0
935.710 0
935.730 1
935.750 0
935.770 1
935.790 4
935.809 1
935.829 0
935.849 0
935.869 1
935.889 0
935.908 1
935.928 1
935.948 0
935.968 5
935.988 5
936.008 2
936.027 0
936.047 7
936.067 0
936.087 0
936.107 0
936.126 2
936.146 1
936.166 0
936.186 0
936.206 1
936.225 22
936.245 20
936.265 4
936.285 0
936.305 9
936.325 3
936.344 4
936.364 0
936.384 2
936.404 0
936.424 0
936.443 2
936.463 14
936.483 2
936.503 15
936.523 13
936.542 1
936.562 11
936.582 7
936.602 4
936.622 1
936.642 4
936.661 15
936.681 2
936.701 0
936.721 0
936.741 0
936.760 0
936.780 0
936.800 0
936.820 1
936.840 9
936.860 1
936.879 0
936.899 0
936.919 0
936.939 0
936.959 3
936.979 3
936.998 2
937.018 0
937.038 1
937.058 2
937.078 3
937.097 0
937.117 1
937.137 0
937.157 1
937.177 3
937.197 0
937.216 3
937.236 1
937.256 3
937.276 5
937.296 5
937.316 5
937.335 0
937.355 0
937.375 2
937.395 2
937.415 11
937.434 31
937.454 12
937.474 5
937.494 3
937.514 0
937.534 9
937.553 4
937.573 0
937.593 2
937.613 6
937.633 1
937.653 4
937.672 3
937.692 1
937.712 7
937.732 2
937.752 1
937.772 0
937.791 5
937.811 4
937.831 1
937.851 9
937.871 5
937.891 0
937.910 0
937.930 1
937.950 0
937.970 1
937.990 1
938.010 0
938.029 1
938.049 5
938.069 0
938.089 2
938.109 8
938.129 7
938.148 1
938.168 0
938.188 6
938.208 3
938.228 5
938.248 7
938.267 20
938.287 3
938.307 3
938.327 3
938.347 11
938.367 12
938.386 3
938.406 3
938.426 3
938.446 0
938.466 0
938.486 2
938.505 0
938.525 0
938.545 9
938.565 1
938.585 0
938.605 0
938.624 0
938.644 0
938.664 4
938.684 1
938.704 0
938.724 0
938.743 0
938.763 0
938.783 2
938.803 6
938.823 0
938.843 0
938.862 0
938.882 0
938.902 0
938.922 2
938.942 0
938.962 6
938.982 8
939.001 9
939.021 2
939.041 4
939.061 3
939.081 5
939.101 4
939.120 29
939.140 18
939.160 10
939.180 10
939.200 0
939.220 6
939.240 10
939.259 0
939.279 2
939.299 0
939.319 3
939.339 8
939.359 6
939.378 0
939.398 3
939.418 0
939.438 14
939.458 8
939.478 4
939.498 14
939.517 25
939.537 32
939.557 12
939.577 6
939.597 3
939.617 13
939.636 6
939.656 1
939.676 2
939.696 0
939.716 1
939.736 2
939.756 6
939.775 1
939.795 0
939.815 5
939.835 2
939.855 0
939.875 0
939.895 0
939.914 8
939.934 1
939.954 0
939.974 0
939.994 0
940.014 0
940.034 1
940.053 0
940.073 3
940.093 3
940.113 2
940.133 2
940.153 1
940.172 13
940.192 15
940.212 4
940.232 0
940.252 0
940.272 2
940.292 5
940.311 0
940.331 0
940.351 3
940.371 0
940.391 2
940.411 0
940.431 0
940.450 3
940.470 0
940.490 1
940.510 8
940.530 4
940.550 13
940.570 17
940.589 9
940.609 0
940.629 0
940.649 0
940.669 0
940.689 0
940.709 6
940.729 5
940.748 2
940.768 2
940.788 0
940.808 0
940.828 0
940.848 0
940.868 7
940.887 5
940.907 7
940.927 15
940.947 15
940.967 2
940.987 0
941.007 0
941.026 4
941.046 2
941.066 2
941.086 4
941.106 1
941.126 0
941.146 2
941.166 0
941.185 0
941.205 13
941.225 7
941.245 1
941.265 4
941.285 0
941.305 0
941.324 3
941.344 0
941.364 3
941.384 15
941.404 3
941.424 6
941.444 5
941.464 8
941.483 1
941.503 2
941.523 10
941.543 6
941.563 9
941.583 12
941.603 7
941.622 3
941.642 14
941.662 12
941.682 16
941.702 10
941.722 0
941.742 0
941.762 6
941.781 1
941.801 1
941.821 0
941.841 2
941.861 0
941.881 3
941.901 3
941.921 5
941.940 4
941.960 0
941.980 4
942.000 0
942.020 0
942.040 0
942.060 3
942.080 3
942.099 0
942.119 0
942.139 0
942.159 0
942.179 0
942.199 7
942.219 1
942.239 6
942.258 0
942.278 4
942.298 3
942.318 4
942.338 0
942.358 6
942.378 4
942.398 16
942.417 19
942.437 6
942.457 0
942.477 0
942.497 2
942.517 8
942.537 14
942.557 10
942.577 5
942.596 2
942.616 10
942.636 4
942.656 2
942.676 12
942.696 7
942.716 9
942.736 0
942.755 0
942.775 2
942.795 0
942.815 0
942.835 0
942.855 2
942.875 2
942.895 5
942.915 3
942.934 0
942.954 1
942.974 0
942.994 2
943.014 0
943.034 1
943.054 1
943.074 3
943.093 0
943.113 0
943.133 8
943.153 10
943.173 5
943.193 8
943.213 5
943.233 1
943.253 1
943.272 4
943.292 6
943.312 7
943.332 17
943.352 15
943.372 4
943.392 1
943.412 0
943.432 2
943.451 1
943.471 0
943.491 20
943.511 17
943.531 2
943.551 4
943.571 1
943.591 2
943.611 12
943.630 1
943.650 0
943.670 0
943.690 3
943.710 0
943.730 1
943.750 0
943.770 1
943.790 0
943.810 3
943.829 4
943.849 1
943.869 2
943.889 1
943.909 0
943.929 0
943.949 0
943.969 0
943.989 5
944.008 0
944.028 1
944.048 0
944.068 1
944.088 6
944.108 0
944.128 5
944.148 1
944.168 2
944.188 3
944.207 0
944.227 1
944.247 1
944.267 0
944.287 6
944.307 8
944.327 0
944.347 0
944.367 1
944.387 0
944.406 0
944.426 2
944.446 4
944.466 4
944.486 5
944.506 6
944.526 0
944.546 7
944.566 0
944.586 6
944.605 2
944.625 2
944.645 1
944.665 2
944.685 1
944.705 4
944.725 2
944.745 3
944.765 0
944.785 3
944.804 0
944.824 1
944.844 0
944.864 2
944.884 1
944.904 0
944.924 0
944.944 0
944.964 0
944.984 2
945.003 4
945.023 1
945.043 0
945.063 1
945.083 0
945.103 0
945.123 2
945.143 4
945.163 6
945.183 2
945.203 1
945.222 3
945.242 7
945.262 11
945.282 1
945.302 0
945.322 3
945.342 9
945.362 0
945.382 6
945.402 8
945.422 9
945.441 14
945.461 3
945.481 13
945.501 10
945.521 4
945.541 11
945.561 8
945.581 0
945.601 1
945.621 4
945.641 8
945.661 5
945.680 0
945.700 1
945.720 13
945.740 1
945.760 6
945.780 9
945.800 3
945.820 3
945.840 9
945.860 5
945.880 2
945.899 9
945.919 4
945.939 0
945.959 5
945.979 7
945.999 2
946.019 0
946.039 0
946.059 3
946.079 0
946.099 7
946.119 5
946.138 4
946.158 0
946.178 0
946.198 0
946.218 0
946.238 0
946.258 1
946.278 0
946.298 0
946.318 3
946.338 4
946.358 4
946.378 0
946.397 11
946.417 13
946.437 17
946.457 0
946.477 8
946.497 8
946.517 8
946.537 4
946.557 13
946.577 7
946.597 5
946.617 8
946.637 9
946.656 5
946.676 2
946.696 7
946.716 1
946.736 0
946.756 0
946.776 0
946.796 0
946.816 4
946.836 0
946.856 4
946.876 0
946.896 1
946.915 3
946.935 3
946.955 4
946.975 3
946.995 0
947.015 3
947.035 2
947.055 1
947.075 1
947.095 1
947.115 0
947.135 1
947.155 0
947.175 1
947.194 3
947.214 3
947.234 13
947.254 3
947.274 3
947.294 0
947.314 3
947.334 3
947.354 5
947.374 1
947.394 1
947.414 3
947.434 7
947.454 16
947.473 5
947.493 0
947.513 4
947.533 9
947.553 2
947.573 4
947.593 6
947.613 0
947.633 10
947.653 6
947.673 0
947.693 1
947.713 6
947.733 12
947.753 6
947.772 3
947.792 10
947.812 1
947.832 9
947.852 6
947.872 0
947.892 15
947.912 0
947.932 5
947.952 2
947.972 6
947.992 8
948.012 3
948.032 3
948.052 2
948.072 1
948.091 0
948.111 0
948.131 0
948.151 1
948.171 7
948.191 3
948.211 1
948.231 1
948.251 4
948.271 12
948.291 4
948.311 11
948.331 7
948.351 0
948.371 0
948.391 10
948.411 8
948.430 5
948.450 3
948.470 5
948.490 7
948.510 6
948.530 3
948.550 2
948.570 0
948.590 2
948.610 15
948.630 13
948.650 2
948.670 0
948.690 3
948.710 0
948.730 0
948.750 2
948.770 0
948.789 5
948.809 1
948.829 2
948.849 0
948.869 0
948.889 0
948.909 0
948.929 2
948.949 1
948.969 3
948.989 24
949.009 12
949.029 1
949.049 2
949.069 7
949.089 0
949.109 9
949.129 4
949.149 1
949.168 4
949.188 4
949.208 3
949.228 7
949.248 4
949.268 1
949.288 4
949.308 2
949.328 8
949.348 3
949.368 0
949.388 8
949.408 5
949.428 5
949.448 20
949.468 23
949.488 1
949.508 0
949.528 0
949.548 0
949.568 3
949.587 0
949.607 2
949.627 0
949.647 1
949.667 5
949.687 4
949.707 0
949.727 2
949.747 0
949.767 0
949.787 0
949.807 2
949.827 13
949.847 14
949.867 0
949.887 4
949.907 6
949.927 2
949.947 3
949.967 6
949.987 0
950.007 0
950.027 0
950.047 0
950.066 0
950.086 4
950.106 2
950.126 8
950.146 2
950.166 4
950.186 0
950.206 0
950.226 0
950.246 0
950.266 4
950.286 3
950.306 4
950.326 13
950.346 13
950.366 14
950.386 4
950.406 0
950.426 5
950.446 10
950.466 18
950.486 12
950.506 7
950.526 5
950.546 11
950.566 9
950.585 2
950.605 5
950.625 5
950.645 4
950.665 9
950.685 4
950.705 1
950.725 4
950.745 2
950.765 0
950.785 0
950.805 0
950.825 1
950.845 3
950.865 5
950.885 0
950.905 3
950.925 12
950.945 0
950.965 0
950.985 5
951.005 4
951.025 1
951.045 4
951.065 2
951.085 0
951.105 0
951.125 1
951.145 1
951.165 0
951.185 0
951.205 1
951.224 2
951.244 2
951.264 6
951.284 5
951.304 7
951.324 5
951.344 7
951.364 11
951.384 4
951.404 0
951.424 6
951.444 6
951.464 10
951.484 11
951.504 5
951.524 1
951.544 0
951.564 11
951.584 1
951.604 5
951.624 0
951.644 0
951.664 1
951.684 0
951.704 2
951.724 3
951.744 3
951.764 5
951.784 5
951.804 0
951.824 2
951.844 0
951.864 0
951.884 0
951.904 0
951.924 0
951.944 0
951.964 0
951.984 0
952.004 0
952.024 3
952.043 3
952.063 3
952.083 13
952.103 4
952.123 1
952.143 12
952.163 4
952.183 0
952.203 1
952.223 7
952.243 1
952.263 0
952.283 0
952.303 1
952.323 8
952.343 0
952.363 0
952.383 0
952.403 0
952.423 8
952.443 15
952.463 16
952.483 2
952.503 4
952.523 3
952.543 1
952.563 1
952.583 0
952.603 1
952.623 1
952.643 0
952.663 0
952.683 6
952.703 2
952.723 0
952.743 0
952.763 4
952.783 2
952.803 7
952.823 0
952.843 1
952.863 3
952.883 8
952.903 14
952.923 0
952.943 1
952.963 2
952.983 6
953.003 3
953.023 0
953.043 6
953.063 7
953.083 5
953.103 7
953.123 2
953.143 4
953.163 0
953.183 0
953.203 0
953.223 3
953.243 5
953.263 10
953.283 2
953.303 5
953.323 3
953.343 0
953.363 17
953.383 13
953.403 6
953.423 2
953.443 11
953.463 11
953.483 3
953.503 16
953.523 12
953.543 0
953.563 4
953.583 11
953.603 17
953.623 5
953.643 5
953.663 3
953.683 0
953.703 2
953.723 0
953.743 1
953.763 0
953.783 0
953.803 0
953.823 0
953.843 1
953.863 0
953.883 3
953.903 0
953.923 3
953.943 4
953.963 0
953.983 0
954.003 3
954.023 1
954.043 0
954.063 4
954.083 10
954.103 3
954.123 1
954.143 5
954.163 12
954.183 9
954.203 1
954.223 5
954.243 11
954.263 3
954.283 3
954.303 5
954.323 7
954.343 6
954.363 0
954.383 10
954.403 5
954.423 6
954.443 3
954.463 0
954.483 1
954.503 3
954.523 2
954.543 5
954.563 8
954.583 3
954.603 0
954.623 1
954.643 1
954.663 0
954.683 3
954.703 0
954.723 2
954.743 2
954.763 0
954.783 1
954.803 2
954.823 2
954.843 2
954.863 2
954.883 1
954.903 3
954.923 0
954.943 0
954.963 0
954.983 0
955.003 0
955.023 0
955.043 0
955.063 1
955.083 2
955.103 7
955.123 7
955.143 0
955.163 0
955.183 3
955.203 0
955.223 1
955.243 0
955.263 4
955.283 5
955.303 0
955.323 3
955.343 8
955.363 5
955.383 0
955.403 4
955.423 16
955.443 14
955.463 6
955.483 1
955.503 1
955.523 0
955.543 11
955.563 23
955.583 8
955.603 6
955.623 8
955.643 3
955.663 0
955.683 0
955.703 0
955.723 6
955.743 0
955.763 0
955.784 8
955.804 3
955.824 0
955.844 4
955.864 1
955.884 3
955.904 0
955.924 1
955.944 3
955.964 0
955.984 10
956.004 2
956.024 6
956.044 4
956.064 0
956.084 0
956.104 2
956.124 1
956.144 0
956.164 1
956.184 6
956.204 3
956.224 0
956.244 1
956.264 5
956.284 0
956.304 7
956.324 1
956.344 1
956.364 13
956.384 2
956.404 0
956.424 0
956.444 1
956.464 6
956.484 2
956.504 0
956.524 10
956.544 5
956.564 0
956.584 0
956.604 4
956.625 4
956.645 7
956.665 3
956.685 0
956.705 0
956.725 1
956.745 5
956.765 13
956.785 5
956.805 0
956.825 0
956.845 9
956.865 3
956.885 3
956.905 8
956.925 9
956.945 3
956.965 2
956.985 2
957.005 1
957.025 3
957.045 5
957.065 0
957.085 0
957.105 1
957.125 0
957.145 4
957.165 7
957.185 5
957.205 3
957.225 4
957.245 2
957.266 0
957.286 0
957.306 2
957.326 0
957.346 1
957.366 3
957.386 6
957.406 1
957.426 6
957.446 3
957.466 0
957.486 0
957.506 3
957.526 0
957.546 0
957.566 0
957.586 2
957.606 4
957.626 0
957.646 0
957.666 2
957.686 0
957.706 0
957.726 3
957.746 3
957.766 9
957.787 6
957.807 0
957.827 0
957.847 2
957.867 1
957.887 0
957.907 6
957.927 1
957.947 0
957.967 0
957.987 9
958.007 3
958.027 3
958.047 5
958.067 1
958.087 0
958.107 3
958.127 0
958.147 0
958.167 3
958.187 0
958.207 3
958.227 10
958.248 0
958.268 4
958.288 8
958.308 0
958.328 0
958.348 0
958.368 7
958.388 8
958.408 10
958.428 5
958.448 0
958.468 5
958.488 8
958.508 2
958.528 6
958.548 1
958.568 3
958.588 1
958.608 1
958.628 4
958.648 4
958.669 0
958.689 0
958.709 0
958.729 0
958.749 0
958.769 0
958.789 0
958.809 6
958.829 4
958.849 0
958.869 0
958.889 4
958.909 8
958.929 6
958.949 4
958.969 7
958.989 1
959.009 0
959.029 1
959.050 0
959.070 1
959.090 8
959.110 1
959.130 3
959.150 0
959.170 0
959.190 0
959.210 0
959.230 1
959.250 0
959.270 2
959.290 2
959.310 2
959.330 5
959.350 9
959.370 4
959.390 9
959.411 11
959.431 3
959.451 8
959.471 13
959.491 3
959.511 0
959.531 2
959.551 10
959.571 6
959.591 0
959.611 0
959.631 0
959.651 1
959.671 5
959.691 2
959.711 2
959.731 4
959.752 2
959.772 5
959.792 1
959.812 1
959.832 0
959.852 0
959.872 4
959.892 0
959.912 0
959.932 0
959.952 0
959.972 3
959.992 0
960.012 0
960.032 6
960.052 0
960.073 1
960.093 6
960.113 0
960.133 0
960.153 5
960.173 1
960.193 1
960.213 0
960.233 0
960.253 3
960.273 5
960.293 9
960.313 13
960.333 5
960.353 2
960.374 2
960.394 0
960.414 0
960.434 7
960.454 2
960.474 4
960.494 3
960.514 13
960.534 13
960.554 8
960.574 0
960.594 5
960.614 8
960.634 8
960.654 8
960.675 0
960.695 3
960.715 5
960.735 0
960.755 0
960.775 0
960.795 6
960.815 0
960.835 3
960.855 0
960.875 5
960.895 11
960.915 3
960.935 0
960.956 2
960.976 2
960.996 2
961.016 11
961.036 9
961.056 4
961.076 12
961.096 3
961.116 0
961.136 0
961.156 0
961.176 1
961.196 7
961.217 4
961.237 6
961.257 4
961.277 0
961.297 1
961.317 0
961.337 0
961.357 0
961.377 9
961.397 12
961.417 2
961.437 3
961.457 0
961.478 0
961.498 8
961.518 12
961.538 2
961.558 0
961.578 3
961.598 0
961.618 7
961.638 3
961.658 0
961.678 4
961.698 2
961.719 1
961.739 4
961.759 6
961.779 2
961.799 0
961.819 13
961.839 4
961.859 2
961.879 1
961.899 0
961.919 0
961.939 0
961.960 5
961.980 3
962.000 0
962.020 4
962.040 2
962.060 0
962.080 4
962.100 3
962.120 5
962.140 5
962.160 4
962.180 1
962.201 1
962.221 5
962.241 6
962.261 6
962.281 7
962.301 2
962.321 3
962.341 10
962.361 0
962.381 0
962.401 0
962.422 2
962.442 2
962.462 14
962.482 4
962.502 0
962.522 0
962.542 6
962.562 5
962.582 5
962.602 1
962.622 8
962.643 3
962.663 0
962.683 0
962.703 9
962.723 12
962.743 0
962.763 1
962.783 1
962.803 1
962.823 0
962.843 1
962.864 3
962.884 5
962.904 0
962.924 2
962.944 5
962.964 0
962.984 0
963.004 0
963.024 0
963.044 0
963.064 0
963.085 0
963.105 0
963.125 7
963.145 12
963.165 6
963.185 6
963.205 2
963.225 18
963.245 20
963.265 12
963.286 4
963.306 1
963.326 0
963.346 5
963.366 1
963.386 5
963.406 0
963.426 4
963.446 1
963.466 1
963.487 2
963.507 2
963.527 3
963.547 10
963.567 6
963.587 6
963.607 5
963.627 8
963.647 5
963.667 0
963.688 1
963.708 9
963.728 13
963.748 5
963.768 0
963.788 1
963.808 2
963.828 13
963.848 3
963.868 8
963.889 0
963.909 5
963.929 0
963.949 3
963.969 0
963.989 0
964.009 0
964.029 0
964.049 3
964.070 0
964.090 3
964.110 2
964.130 10
964.150 0
964.170 0
964.190 1
964.210 0
964.230 0
964.251 1
964.271 7
964.291 1
964.311 1
964.331 6
964.351 0
964.371 0
964.391 8
964.411 6
964.431 7
964.452 4
964.472 7
964.492 4
964.512 6
964.532 9
964.552 1
964.572 8
964.592 1
964.612 5
964.633 13
964.653 0
964.673 2
964.693 1
964.713 2
964.733 0
964.753 0
964.773 0
964.794 0
964.814 4
964.834 13
964.854 0
964.874 0
964.894 0
964.914 0
964.934 0
964.954 3
964.975 0
964.995 6
965.015 4
965.035 2
965.055 5
965.075 9
965.095 0
965.115 0
965.135 0
965.156 6
965.176 10
965.196 4
965.216 2
965.236 3
965.256 0
965.276 2
965.296 0
965.317 3
965.337 0
965.357 0
965.377 0
965.397 0
965.417 7
965.437 0
965.457 4
965.478 2
965.498 0
965.518 2
965.538 0
965.558 4
965.578 3
965.598 5
965.618 7
965.638 6
965.659 0
965.679 2
965.699 1
965.719 0
965.739 2
965.759 8
965.779 0
965.799 0
965.820 1
965.840 2
965.860 0
965.880 2
965.900 2
965.920 6
965.940 0
965.960 0
965.981 14
966.001 10
966.021 6
966.041 9
966.061 7
966.081 0
966.101 7
966.121 1
966.142 0
966.162 0
966.182 2
966.202 1
966.222 6
966.242 6
966.262 1
966.283 10
966.303 0
966.323 1
966.343 0
966.363 0
966.383 14
966.403 6
966.423 0
966.444 5
966.464 4
966.484 13
966.504 4
966.524 2
966.544 11
966.564 6
966.584 0
966.605 0
966.625 1
966.645 0
966.665 0
966.685 0
966.705 0
966.725 5
966.746 6
966.766 5
966.786 1
966.806 1
966.826 4
966.846 9
966.866 2
966.887 0
966.907 1
966.927 1
966.947 4
966.967 0
966.987 0
967.007 2
967.027 0
967.048 1
967.068 0
967.088 0
967.108 0
967.128 7
967.148 3
967.168 2
967.189 2
967.209 4
967.229 1
967.249 5
967.269 0
967.289 4
967.309 0
967.330 0
967.350 0
967.370 2
967.390 1
967.410 4
967.430 34
967.450 21
967.471 0
967.491 5
967.511 9
967.531 11
967.551 16
967.571 12
967.591 5
967.612 8
967.632 7
967.652 2
967.672 8
967.692 6
967.712 0
967.732 3
967.753 0
967.773 10
967.793 6
967.813 1
967.833 2
967.853 3
967.873 0
967.894 1
967.914 0
967.934 0
967.954 0
967.974 0
967.994 2
968.014 0
968.035 0
968.055 0
968.075 0
968.095 6
968.115 3
968.135 1
968.155 6
968.176 5
968.196 8
968.216 5
968.236 1
968.256 0
968.276 0
968.297 8
968.317 7
968.337 16
968.357 11
968.377 7
968.397 7
968.417 1
968.438 0
968.458 20
968.478 8
968.498 5
968.518 6
968.538 0
968.559 0
968.579 2
968.599 9
968.619 4
968.639 3
968.659 0
968.679 0
968.700 0
968.720 0
968.740 0
968.760 6
968.780 3
968.800 0
968.821 0
968.841 0
968.861 2
968.881 7
968.901 0
968.921 5
968.941 0
968.962 0
968.982 0
969.002 7
969.022 3
969.042 1
969.062 0
969.083 4
969.103 0
969.123 0
969.143 4
969.163 0
969.183 4
969.204 8
969.224 0
969.244 0
969.264 7
969.284 2
969.304 7
969.324 0
969.345 1
969.365 1
969.385 5
969.405 3
969.425 6
969.445 27
969.466 28
969.486 16
969.506 10
969.526 1
969.546 0
969.566 0
969.587 0
969.607 0
969.627 0
969.647 11
969.667 5
969.687 5
969.708 2
969.728 0
969.748 3
969.768 2
969.788 2
969.808 2
969.829 4
969.849 1
969.869 3
969.889 10
969.909 8
969.929 0
969.950 1
969.970 11
969.990 1
970.010 0
970.030 0
970.050 2
970.071 1
970.091 1
970.111 2
970.131 2
970.151 2
970.171 0
970.192 0
970.212 1
970.232 11
970.252 0
970.272 2
970.292 5
970.313 4
970.333 9
970.353 2
970.373 11
970.393 4
970.414 0
970.434 0
970.454 3
970.474 10
970.494 12
970.514 11
970.535 10
970.555 5
970.575 1
970.595 4
970.615 1
970.635 0
970.656 1
970.676 1
970.696 3
970.716 1
970.736 0
970.756 4
970.777 0
970.797 10
970.817 4
970.837 4
970.857 0
970.878 7
970.898 7
970.918 6
970.938 1
970.958 1
970.978 0
970.999 0
971.019 2
971.039 0
971.059 0
971.079 4
971.099 0
971.120 0
971.140 0
971.160 3
971.180 8
971.200 3
971.221 3
971.241 0
971.261 8
971.281 10
971.301 4
971.321 3
971.342 3
971.362 2
971.382 9
971.402 9
971.422 8
971.443 3
971.463 5
971.483 10
971.503 9
971.523 0
971.543 4
971.564 4
971.584 5
971.604 4
971.624 5
971.644 13
971.665 2
971.685 0
971.705 0
971.725 0
971.745 0
971.766 6
971.786 0
971.806 0
971.826 0
971.846 3
971.866 2
971.887 0
971.907 0
971.927 1
971.947 3
971.967 0
971.988 4
972.008 0
972.028 2
972.048 13
972.068 9
972.089 6
972.109 0
972.129 0
972.149 1
972.169 0
972.190 0
972.210 7
972.230 6
972.250 2
972.270 7
972.290 4
972.311 2
972.331 4
972.351 1
972.371 0
972.391 13
972.412 14
972.432 13
972.452 12
972.472 6
972.492 12
972.513 7
972.533 6
972.553 6
972.573 0
972.593 8
972.614 13
972.634 9
972.654 8
972.674 31
972.694 16
972.715 0
972.735 0
972.755 1
972.775 0
972.795 4
972.816 0
972.836 14
972.856 7
972.876 9
972.896 5
972.917 19
972.937 6
972.957 0
972.977 8
972.997 6
973.018 0
973.038 0
973.058 1
973.078 1
973.098 0
973.119 2
973.139 9
973.159 13
973.179 1
973.199 0
973.220 2
973.240 1
973.260 0
973.280 8
973.300 5
973.321 14
973.341 7
973.361 1
973.381 9
973.401 0
973.422 11
973.442 2
973.462 0
973.482 5
973.502 15
973.523 49
973.543 25
973.563 4
973.583 4
973.603 12
973.624 7
973.644 16
973.664 9
973.684 9
973.704 1
973.725 14
973.745 9
973.765 2
973.785 3
973.805 10
973.826 5
973.846 0
973.866 6
973.886 8
973.907 1
973.927 0
973.947 3
973.967 3
973.987 0
974.008 0
974.028 2
974.048 2
974.068 4
974.088 7
974.109 16
974.129 10
974.149 10
974.169 0
974.189 0
974.210 3
974.230 9
974.250 0
974.270 0
974.291 1
974.311 0
974.331 13
974.351 13
974.371 4
974.392 0
974.412 0
974.432 13
974.452 7
974.472 4
974.493 2
974.513 4
974.533 1
974.553 4
974.574 1
974.594 7
974.614 3
974.634 6
974.654 0
974.675 3
974.695 0
974.715 5
974.735 0
974.755 1
974.776 0
974.796 0
974.816 0
974.836 0
974.857 1
974.877 0
974.897 0
974.917 0
974.937 3
974.958 4
974.978 3
974.998 0
975.018 0
975.039 4
975.059 1
975.079 0
975.099 11
975.119 1
975.140 0
975.160 0
975.180 0
975.200 0
975.221 0
975.241 1
975.261 8
975.281 9
975.301 2
975.322 0
975.342 0
975.362 2
975.382 1
975.403 0
975.423 0
975.443 8
975.463 7
975.483 6
975.504 15
975.524 5
975.544 14
975.564 2
975.585 0
975.605 3
975.625 12
975.645 1
975.665 0
975.686 0
975.706 9
975.726 7
975.746 0
975.767 9
975.787 0
975.807 0
975.827 0
975.848 0
975.868 0
975.888 13
975.908 2
975.928 0
975.949 0
975.969 2
975.989 2
976.009 6
976.030 10
976.050 6
976.070 9
976.090 1
976.111 0
976.131 0
976.151 4
976.171 0
976.191 1
976.212 0
976.232 0
976.252 1
976.272 2
976.293 12
976.313 8
976.333 0
976.353 0
976.374 2
976.394 1
976.414 1
976.434 0
976.455 0
976.475 3
976.495 0
976.515 5
976.535 5
976.556 4
976.576 6
976.596 2
976.616 1
976.637 0
976.657 4
976.677 0
976.697 3
976.718 18
976.738 7
976.758 7
976.778 13
976.799 8
976.819 2
976.839 2
976.859 2
976.879 2
976.900 2
976.920 0
976.940 1
976.960 0
976.981 0
977.001 0
977.021 0
977.041 0
977.062 1
977.082 8
977.102 5
977.122 3
977.143 0
977.163 0
977.183 0
977.203 13
977.224 11
977.244 8
977.264 4
977.284 10
977.305 5
977.325 0
977.345 0
977.365 2
977.386 0
977.406 0
977.426 2
977.446 1
977.467 4
977.487 1
977.507 0
977.527 2
977.548 10
977.568 2
977.588 3
977.608 1
977.629 0
977.649 7
977.669 0
977.689 1
977.710 2
977.730 3
977.750 2
977.770 4
977.791 0
977.811 4
977.831 3
977.851 0
977.871 0
977.892 3
977.912 1
977.932 0
977.953 2
977.973 3
977.993 6
978.013 5
978.034 5
978.054 5
978.074 0
978.094 2
978.115 2
978.135 1
978.155 8
978.175 0
978.196 2
978.216 1
978.236 2
978.256 0
978.277 1
978.297 0
978.317 2
978.337 0
978.358 0
978.378 9
978.398 3
978.418 1
978.439 5
978.459 3
978.479 6
978.499 7
978.520 6
978.540 0
978.560 2
978.580 1
978.601 1
978.621 0
978.641 4
978.661 4
978.682 0
978.702 1
978.722 7
978.742 2
978.763 0
978.783 0
978.803 0
978.823 0
978.844 0
978.864 0
978.884 5
978.905 12
978.925 6
978.945 7
978.965 8
978.986 4
979.006 1
979.026 4
979.046 0
979.067 9
979.087 6
979.107 2
979.127 0
979.148 0
979.168 3
979.188 2
979.208 0
979.229 4
979.249 0
979.269 0
979.290 0
979.310 0
979.330 2
979.350 0
979.371 0
979.391 8
979.411 11
979.431 0
979.452 0
979.472 4
979.492 2
979.512 12
979.533 0
979.553 0
979.573 4
979.594 5
979.614 8
979.634 5
979.654 3
979.675 7
979.695 1
979.715 8
979.735 4
979.756 6
979.776 2
979.796 1
979.816 0
979.837 0
979.857 5
979.877 6
979.898 6
979.918 3
979.938 8
979.958 11
979.979 25
979.999 24
980.019 9
980.039 2
980.060 4
980.080 6
980.100 0
980.121 2
980.141 3
980.161 1
980.181 5
980.202 3
980.222 0
980.242 0
980.262 0
980.283 0
980.303 1
980.323 8
980.344 8
980.364 6
980.384 4
980.404 4
980.425 0
980.445 1
980.465 9
980.486 4
980.506 0
980.526 2
980.546 6
980.567 10
980.587 8
980.607 5
980.627 0
980.648 0
980.668 0
980.688 2
980.709 3
980.729 4
980.749 3
980.769 2
980.790 0
980.810 0
980.830 8
980.851 10
980.871 0
980.891 2
980.911 19
980.932 5
980.952 4
980.972 4
980.993 2
981.013 6
981.033 3
981.053 1
981.074 9
981.094 0
981.114 0
981.134 1
981.155 1
981.175 0
981.195 3
981.216 2
981.236 4
981.256 5
981.276 4
981.297 6
981.317 1
981.337 1
981.358 1
981.378 0
981.398 4
981.418 2
981.439 0
981.459 5
981.479 2
981.500 5
981.520 7
981.540 8
981.561 7
981.581 0
981.601 0
981.621 0
981.642 3
981.662 2
981.682 1
981.703 0
981.723 0
981.743 0
981.763 4
981.784 3
981.804 4
981.824 5
981.845 5
981.865 0
981.885 7
981.905 5
981.926 0
981.946 3
981.966 0
981.987 0
982.007 1
982.027 10
982.047 8
982.068 0
982.088 0
982.108 0
982.129 2
982.149 12
982.169 5
982.190 0
982.210 4
982.230 2
982.250 4
982.271 7
982.291 7
982.311 31
982.332 7
982.352 5
982.372 0
982.393 6
982.413 13
982.433 19
982.453 13
982.474 1
982.494 2
982.514 0
982.535 0
982.555 3
982.575 9
982.595 6
982.616 10
982.636 18
982.656 9
982.677 0
982.697 2
982.717 2
982.738 13
982.758 4
982.778 2
982.798 6
982.819 16
982.839 14
982.859 3
982.880 6
982.900 1
982.920 0
982.941 1
982.961 2
982.981 1
983.002 0
983.022 6
983.042 4
983.062 0
983.083 0
983.103 1
983.123 1
983.144 0
983.164 0
983.184 1
983.205 0
983.225 0
983.245 3
983.265 3
983.286 12
983.306 9
983.326 16
983.347 13
983.367 2
983.387 5
983.408 3
983.428 9
983.448 15
983.469 9
983.489 19
983.509 8
983.529 18
983.550 23
983.570 19
983.590 26
983.611 2
983.631 0
983.651 5
983.672 2
983.692 4
983.712 3
983.733 7
983.753 0
983.773 2
983.793 0
983.814 2
983.834 2
983.854 5
983.875 0
983.895 0
983.915 3
983.936 11
983.956 3
983.976 0
983.997 0
984.017 0
984.037 0
984.058 3
984.078 5
984.098 0
984.119 6
984.139 2
984.159 6
984.179 0
984.200 3
984.220 6
984.240 1
984.261 1
984.281 9
984.301 10
984.322 1
984.342 3
984.362 3
984.383 0
984.403 0
984.423 2
984.444 2
984.464 6
984.484 12
984.505 12
984.525 4
984.545 7
984.565 13
984.586 5
984.606 12
984.626 1
984.647 0
984.667 1
984.687 2
984.708 0
984.728 4
984.748 0
984.769 2
984.789 0
984.809 1
984.830 0
984.850 1
984.870 11
984.891 2
984.911 7
984.931 2
984.952 7
984.972 8
984.992 5
985.013 0
985.033 5
985.053 6
985.074 1
985.094 0
985.114 0
985.135 5
985.155 0
985.175 8
985.195 1
985.216 5
985.236 7
985.256 0
985.277 12
985.297 14
985.317 7
985.338 1
985.358 1
985.378 7
985.399 18
985.419 4
985.439 1
985.460 12
985.480 6
985.500 7
985.521 4
985.541 6
985.561 6
985.582 9
985.602 5
985.622 9
985.643 0
985.663 2
985.683 6
985.704 2
985.724 0
985.744 5
985.765 9
985.785 0
985.805 0
985.826 0
985.846 7
985.866 16
985.887 3
985.907 0
985.927 0
985.948 0
985.968 1
985.988 2
986.009 8
986.029 5
986.049 0
986.070 0
986.090 4
986.110 14
986.131 7
986.151 0
986.171 3
986.192 7
986.212 1
986.232 3
986.253 8
986.273 6
986.293 4
986.314 3
986.334 0
986.354 0
986.375 0
986.395 0
986.415 0
986.436 1
986.456 3
986.476 13
986.497 23
986.517 4
986.537 8
986.558 5
986.578 9
986.598 1
986.619 0
986.639 6
986.660 1
986.680 0
986.700 0
986.721 0
986.741 0
986.761 5
986.782 10
986.802 3
986.822 2
986.843 2
986.863 3
986.883 0
986.904 1
986.924 3
986.944 0
986.965 3
986.985 0
987.005 10
987.026 11
987.046 0
987.066 0
987.087 1
987.107 1
987.127 0
987.148 1
987.168 0
987.188 3
987.209 3
987.229 10
987.249 10
987.270 0
987.290 5
987.311 9
987.331 3
987.351 0
987.372 5
987.392 0
987.412 0
987.433 0
987.453 5
987.473 3
987.494 7
987.514 0
987.534 7
987.555 0
987.575 1
987.595 1
987.616 1
987.636 1
987.656 4
987.677 0
987.697 1
987.718 0
987.738 0
987.758 1
987.779 7
987.799 2
987.819 4
987.840 1
987.860 1
987.880 0
987.901 0
987.921 0
987.941 5
987.962 2
987.982 12
988.002 23
988.023 9
988.043 4
988.064 0
988.084 0
988.104 3
988.125 2
988.145 0
988.165 3
988.186 1
988.206 15
988.226 13
988.247 1
988.267 5
988.287 5
988.308 17
988.328 8
988.349 6
988.369 12
988.389 0
988.410 1
988.430 1
988.450 1
988.471 4
988.491 0
988.511 21
988.532 14
988.552 3
988.572 8
988.593 8
988.613 6
988.634 15
988.654 6
988.674 0
988.695 0
988.715 0
988.735 0
988.756 8
988.776 2
988.796 0
988.817 1
988.837 0
988.858 9
988.878 3
988.898 0
988.919 0
988.939 0
988.959 0
988.980 0
989.000 10
989.020 9
989.041 2
989.061 5
989.082 4
989.102 8
989.122 5
989.143 0
989.163 1
989.183 0
989.204 5
989.224 16
989.245 8
989.265 3
989.285 3
989.306 22
989.326 17
989.346 20
989.367 19
989.387 6
989.407 2
989.428 0
989.448 0
989.469 3
989.489 4
989.509 1
989.530 15
989.550 3
989.570 7
989.591 2
989.611 0
989.632 1
989.652 4
989.672 4
989.693 8
989.713 0
989.733 0
989.754 0
989.774 0
989.795 1
989.815 3
989.835 4
989.856 3
989.876 6
989.896 7
989.917 5
989.937 1
989.958 1
989.978 0
989.998 0
990.019 0
990.039 0
990.059 1
990.080 5
990.100 5
990.121 5
990.141 3
990.161 0
990.182 0
990.202 1
990.222 0
990.243 2
990.263 0
990.284 0
990.304 2
990.324 0
990.345 0
990.365 1
990.385 0
990.406 0
990.426 8
990.447 15
990.467 34
990.487 11
990.508 6
990.528 1
990.548 10
990.569 0
990.589 2
990.610 12
990.630 6
990.650 5
990.671 3
990.691 0
990.712 0
990.732 0
990.752 0
990.773 0
990.793 0
990.813 0
990.834 0
990.854 6
990.875 2
990.895 5
990.915 0
990.936 0
990.956 3
990.977 1
990.997 1
991.017 0
991.038 3
991.058 0
991.078 1
991.099 2
991.119 0
991.140 1
991.160 7
991.180 4
991.201 0
991.221 0
991.242 1
991.262 1
991.282 4
991.303 7
991.323 0
991.344 0
991.364 1
991.384 7
991.405 0
991.425 0
991.445 0
991.466 10
991.486 8
991.507 16
991.527 8
991.547 22
991.568 9
991.588 4
991.609 5
991.629 1
991.649 5
991.670 0
991.690 0
991.711 0
991.731 0
991.751 1
991.772 3
991.792 17
991.813 14
991.833 2
991.853 0
991.874 0
991.894 1
991.915 2
991.935 3
991.955 3
991.976 0
991.996 0
992.016 2
992.037 0
992.057 5
992.078 11
992.098 1
992.118 1
992.139 3
992.159 16
992.180 0
992.200 5
992.220 0
992.241 0
992.261 6
992.282 0
992.302 3
992.322 1
992.343 0
992.363 3
992.384 0
992.404 3
992.424 6
992.445 10
992.465 7
992.486 4
992.506 0
992.526 2
992.547 11
992.567 3
992.588 3
992.608 2
992.628 9
992.649 1
992.669 0
992.690 9
992.710 0
992.730 0
992.751 3
992.771 5
992.792 1
992.812 3
992.833 3
992.853 1
992.873 0
992.894 0
992.914 0
992.935 9
992.955 16
992.975 7
992.996 5
993.016 9
993.037 11
993.057 3
993.077 0
993.098 0
993.118 0
993.139 1
993.159 2
993.179 5
993.200 0
993.220 0
993.241 8
993.261 12
993.281 6
993.302 0
993.322 5
993.343 0
993.363 0
993.384 0
993.404 0
993.424 14
993.445 3
993.465 11
993.486 4
993.506 13
993.526 3
993.547 3
993.567 7
993.588 3
993.608 0
993.628 2
993.649 4
993.669 11
993.690 3
993.710 6
993.731 6
993.751 7
993.771 2
993.792 0
993.812 0
993.833 0
993.853 0
993.873 0
993.894 0
993.914 2
993.935 11
993.955 0
993.975 1
993.996 0
994.016 1
994.037 1
994.057 4
994.078 3
994.098 0
994.118 0
994.139 10
994.159 4
994.180 1
994.200 1
994.221 0
994.241 1
994.261 3
994.282 1
994.302 2
994.323 6
994.343 6
994.363 0
994.384 0
994.404 6
994.425 2
994.445 0
994.466 0
994.486 11
994.506 3
994.527 4
994.547 5
994.568 0
994.588 1
994.609 6
994.629 4
994.649 4
994.670 2
994.690 0
994.711 0
994.731 0
994.751 0
994.772 0
994.792 1
994.813 0
994.833 1
994.854 1
994.874 6
994.894 9
994.915 1
994.935 9
994.956 9
994.976 15
994.997 16
995.017 1
995.037 0
995.058 0
995.078 4
995.099 9
995.119 1
995.140 11
995.160 11
995.180 13
995.201 16
995.221 9
995.242 2
995.262 0
995.283 8
995.303 5
995.323 14
995.344 12
995.364 2
995.385 3
995.405 1
995.426 1
995.446 3
995.466 5
995.487 11
995.507 13
995.528 6
995.548 2
995.569 12
995.589 8
995.609 0
995.630 0
995.650 0
995.671 8
995.691 15
995.712 0
995.732 0
995.753 8
995.773 2
995.793 0
995.814 0
995.834 0
995.855 0
995.875 13
995.896 1
995.916 1
995.936 2
995.957 5
995.977 0
995.998 1
996.018 6
996.039 4
996.059 7
996.080 11
996.100 6
996.120 4
996.141 2
996.161 6
996.182 11
996.202 7
996.223 0
996.243 0
996.263 6
996.284 0
996.304 0
996.325 1
996.345 8
996.366 6
996.386 6
996.407 3
996.427 1
996.447 7
996.468 1
996.488 4
996.509 13
996.529 6
996.550 10
996.570 3
996.591 3
996.611 2
996.631 0
996.652 0
996.672 7
996.693 10
996.713 1
996.734 0
996.754 0
996.775 0
996.795 0
996.815 1
996.836 0
996.856 0
996.877 2
996.897 6
996.918 0
996.938 1
996.959 0
996.979 1
996.999 5
997.020 12
997.040 0
997.061 4
997.081 6
997.102 11
997.122 2
997.143 0
997.163 4
997.183 2
997.204 0
997.224 0
997.245 2
997.265 4
997.286 2
997.306 0
997.327 3
997.347 6
997.368 9
997.388 5
997.408 0
997.429 7
997.449 4
997.470 3
997.490 9
997.511 1
997.531 12
997.552 5
997.572 0
997.593 1
997.613 5
997.633 3
997.654 1
997.674 6
997.695 7
997.715 0
997.736 0
997.756 8
997.777 6
997.797 1
997.818 6
997.838 2
997.858 0
997.879 3
997.899 2
997.920 0
997.940 1
997.961 0
997.981 0
998.002 2
998.022 1
998.043 3
998.063 5
998.083 3
998.104 1
998.124 1
998.145 0
998.165 0
998.186 0
998.206 1
998.227 2
998.247 3
998.268 4
998.288 2
998.309 0
998.329 0
998.349 0
998.370 4
998.390 5
998.411 5
998.431 1
998.452 1
998.472 0
998.493 7
998.513 3
998.534 0
998.554 0
998.575 0
998.595 0
998.615 0
998.636 0
998.656 8
998.677 2
998.697 0
998.718 0
998.738 1
998.759 4
998.779 0
998.800 0
998.820 0
998.841 1
998.861 0
998.882 5
998.902 0
998.922 0
998.943 0
998.963 0
998.984 3
999.004 0
999.025 12
999.045 2
999.066 0
999.086 18
999.107 12
999.127 3
999.148 0
999.168 8
999.189 4
999.209 0
999.229 0
999.250 9
999.270 2
999.291 5
999.311 2
999.332 0
999.352 0
999.373 0
999.393 4
999.414 6
999.434 1
999.455 3
999.475 0
999.496 5
999.516 8
999.537 3
999.557 7
999.578 12
999.598 12
999.618 1
999.639 9
999.659 4
999.680 3
999.700 7
999.721 1
999.741 0
999.762 0
999.782 0
999.803 6
999.823 0
999.844 0
999.864 0
999.885 0
999.905 0
999.926 5
999.946 0
999.967 0
999.987 0
1000.008 0
1000.028 0
1000.048 0
1000.069 0
1000.089 0
1000.110 1
1000.130 2
1000.151 0
1000.171 4
1000.192 0
1000.212 6
1000.233 0
1000.253 0
1000.274 7
1000.294 4
1000.315 0
1000.335 1
1000.356 0
1000.376 1
1000.397 0
1000.417 0
1000.438 4
1000.458 0
1000.479 0
1000.499 3
1000.520 11
1000.540 16
1000.561 2
1000.581 0
1000.601 3
1000.622 8
1000.642 2
1000.663 7
1000.683 9
1000.704 0
1000.724 0
1000.745 0
1000.765 4
1000.786 0
1000.806 8
1000.827 6
1000.847 5
1000.868 0
1000.888 0
1000.909 1
1000.929 0
1000.950 2
1000.970 0
1000.991 4
1001.011 2
1001.032 0
1001.052 3
1001.073 2
1001.093 3
1001.114 2
1001.134 3
1001.155 0
1001.175 0
1001.196 0
1001.216 4
1001.237 3
1001.257 13
1001.278 5
1001.298 1
1001.319 13
1001.339 8
1001.360 0
1001.380 0
1001.401 0
1001.421 0
1001.442 4
1001.462 0
1001.483 0
1001.503 3
1001.524 2
1001.544 1
1001.564 4
1001.585 6
1001.605 7
1001.626 11
1001.646 1
1001.667 6
1001.687 12
1001.708 2
1001.728 2
1001.749 3
1001.769 2
1001.790 2
1001.810 0
1001.831 0
1001.851 6
1001.872 8
1001.892 0
1001.913 0
1001.933 1
1001.954 0
1001.974 0
1001.995 0
1002.015 13
1002.036 8
1002.056 3
1002.077 4
1002.097 0
1002.118 0
1002.138 0
1002.159 0
1002.179 0
1002.200 1
1002.220 10
1002.241 7
1002.261 6
1002.282 3
1002.302 1
1002.323 0
1002.343 0
1002.364 3
1002.384 3
1002.405 5
1002.425 1
1002.446 7
1002.466 4
1002.487 0
1002.507 0
1002.528 12
1002.548 7
1002.569 0
1002.589 0
1002.610 10
1002.630 0
1002.651 0
1002.671 3
1002.692 0
1002.713 2
1002.733 13
1002.754 7
1002.774 1
1002.795 0
1002.815 8
1002.836 0
1002.856 5
1002.877 12
1002.897 4
1002.918 3
1002.938 0
1002.959 0
1002.979 0
1003.000 0
1003.020 1
1003.041 2
1003.061 0
1003.082 1
1003.102 3
1003.123 1
1003.143 11
1003.164 15
1003.184 5
1003.205 1
1003.225 1
1003.246 0
1003.266 0
1003.287 4
1003.307 2
1003.328 4
1003.348 1
1003.369 5
1003.389 3
1003.410 7
1003.430 0
1003.451 1
1003.471 1
1003.492 2
1003.512 3
1003.533 5
1003.553 0
1003.574 1
1003.594 2
1003.615 0
1003.636 4
1003.656 11
1003.677 4
1003.697 7
1003.718 12
1003.738 4
1003.759 8
1003.779 1
1003.800 0
1003.820 5
1003.841 4
1003.861 0
1003.882 0
1003.902 0
1003.923 1
1003.943 0
1003.964 11
1003.984 4
1004.005 0
1004.025 0
1004.046 3
1004.066 1
1004.087 4
1004.107 5
1004.128 4
1004.148 1
1004.169 9
1004.190 3
1004.210 11
1004.231 2
1004.251 0
1004.272 7
1004.292 0
1004.313 4
1004.333 0
1004.354 0
1004.374 0
1004.395 1
1004.415 0
1004.436 2
1004.456 4
1004.477 12
1004.497 12
1004.518 1
1004.538 0
1004.559 4
1004.579 0
1004.600 17
1004.620 8
1004.641 0
1004.662 0
1004.682 1
1004.703 1
1004.723 4
1004.744 0
1004.764 0
1004.785 4
1004.805 1
1004.826 0
1004.846 0
1004.867 0
1004.887 5
1004.908 8
1004.928 4
1004.949 0
1004.969 0
1004.990 0
1005.011 0
1005.031 1
1005.052 19
1005.072 5
1005.093 1
1005.113 3
1005.134 0
1005.154 0
1005.175 0
1005.195 2
1005.216 0
1005.236 0
1005.257 3
1005.277 1
1005.298 0
1005.318 0
1005.339 3
1005.360 7
1005.380 3
1005.401 0
1005.421 0
1005.442 0
1005.462 1
1005.483 2
1005.503 1
1005.524 0
1005.544 3
1005.565 11
1005.585 13
1005.606 4
1005.627 1
1005.647 0
1005.668 5
1005.688 11
1005.709 6
1005.729 2
1005.750 0
1005.770 0
1005.791 0
1005.811 2
1005.832 1
1005.852 0
1005.873 4
1005.894 0
1005.914 2
1005.935 0
1005.955 6
1005.976 5
1005.996 1
1006.017 5
1006.037 0
1006.058 0
1006.078 0
1006.099 8
1006.119 0
1006.140 0
1006.161 10
1006.181 6
1006.202 0
1006.222 0
1006.243 0
1006.263 8
1006.284 1
1006.304 0
1006.325 0
1006.345 1
1006.366 6
1006.386 1
1006.407 0
1006.428 1
1006.448 6
1006.469 0
1006.489 0
1006.510 0
1006.530 4
1006.551 6
1006.571 4
1006.592 8
1006.612 6
1006.633 5
1006.654 6
1006.674 0
1006.695 2
1006.715 0
1006.736 0
1006.756 0
1006.777 5
1006.797 2
1006.818 7
1006.839 5
1006.859 2
1006.880 0
1006.900 0
1006.921 15
1006.941 5
1006.962 6
1006.982 0
1007.003 3
1007.023 6
1007.044 0
1007.065 0
1007.085 0
1007.106 0
1007.126 0
1007.147 0
1007.167 1
1007.188 0
1007.208 1
1007.229 0
1007.250 2
1007.270 7
1007.291 8
1007.311 2
1007.332 0
1007.352 1
1007.373 5
1007.393 0
1007.414 4
1007.435 3
1007.455 0
1007.476 7
1007.496 10
1007.517 0
1007.537 12
1007.558 16
1007.578 12
1007.599 12
1007.620 1
1007.640 0
1007.661 4
1007.681 0
1007.702 0
1007.722 2
1007.743 2
1007.763 0
1007.784 0
1007.805 4
1007.825 4
1007.846 0
1007.866 0
1007.887 7
1007.907 6
1007.928 0
1007.948 0
1007.969 0
1007.990 2
1008.010 0
1008.031 0
1008.051 0
1008.072 0
1008.092 0
1008.113 6
1008.133 3
1008.154 6
1008.175 8
1008.195 3
1008.216 1
1008.236 11
1008.257 13
1008.277 10
1008.298 1
1008.319 0
1008.339 0
1008.360 0
1008.380 0
1008.401 0
1008.421 1
1008.442 1
1008.462 1
1008.483 5
1008.504 14
1008.524 12
1008.545 5
1008.565 0
1008.586 1
1008.606 10
1008.627 18
1008.648 10
1008.668 7
1008.689 3
1008.709 0
1008.730 0
1008.750 0
1008.771 0
1008.792 4
1008.812 4
1008.833 0
1008.853 0
1008.874 0
1008.894 15
1008.915 3
1008.936 1
1008.956 4
1008.977 2
1008.997 4
1009.018 0
1009.038 0
1009.059 1
1009.080 4
1009.100 6
1009.121 2
1009.141 6
1009.162 3
1009.182 0
1009.203 0
1009.224 3
1009.244 6
1009.265 4
1009.285 1
1009.306 0
1009.326 2
1009.347 0
1009.368 0
1009.388 13
1009.409 1
1009.429 5
1009.450 6
1009.470 3
1009.491 14
1009.512 1
1009.532 0
1009.553 2
1009.573 15
1009.594 14
1009.614 5
1009.635 3
1009.656 0
1009.676 0
1009.697 0
1009.717 4
1009.738 5
1009.759 9
1009.779 4
1009.800 0
1009.820 0
1009.841 3
1009.861 1
1009.882 5
1009.903 3
1009.923 4
1009.944 2
1009.964 0
1009.985 0
1010.005 0
1010.026 3
1010.047 0
1010.067 0
1010.088 0
1010.108 1
1010.129 0
1010.150 0
1010.170 3
1010.191 0
1010.211 5
1010.232 1
1010.252 1
1010.273 2
1010.294 5
1010.314 1
1010.335 3
1010.355 1
1010.376 0
1010.397 0
1010.417 2
1010.438 8
1010.458 9
1010.479 16
1010.499 6
1010.520 13
1010.541 26
1010.561 8
1010.582 8
1010.602 2
1010.623 1
1010.644 0
1010.664 0
1010.685 0
1010.705 0
1010.726 1
1010.747 2
1010.767 0
1010.788 1
1010.808 5
1010.829 5
1010.849 11
1010.870 2
1010.891 1
1010.911 5
1010.932 0
1010.952 3
1010.973 1
1010.994 8
1011.014 8
1011.035 0
1011.055 0
1011.076 0
1011.097 0
1011.117 1
1011.138 4
1011.158 0
1011.179 0
1011.200 1
1011.220 1
1011.241 1
1011.261 0
1011.282 6
1011.302 5
1011.323 0
1011.344 10
1011.364 0
1011.385 0
1011.405 5
1011.426 2
1011.447 3
1011.467 8
1011.488 9
1011.508 4
1011.529 1
1011.550 6
1011.570 3
1011.591 0
1011.611 9
1011.632 8
1011.653 2
1011.673 0
1011.694 0
1011.714 0
1011.735 3
1011.756 17
1011.776 12
1011.797 9
1011.817 3
1011.838 5
1011.859 0
1011.879 2
1011.900 2
1011.920 0
1011.941 0
1011.962 0
1011.982 2
1012.003 3
1012.023 0
1012.044 0
1012.065 1
1012.085 0
1012.106 4
1012.126 2
1012.147 4
1012.168 4
1012.188 1
1012.209 8
1012.229 19
1012.250 9
1012.271 0
1012.291 0
1012.312 9
1012.332 4
1012.353 2
1012.374 0
1012.394 0
1012.415 0
1012.435 1
1012.456 3
1012.477 3
1012.497 12
1012.518 10
1012.538 9
1012.559 0
1012.580 3
1012.600 10
1012.621 2
1012.642 4
1012.662 0
1012.683 6
1012.703 8
1012.724 3
1012.745 0
1012.765 0
1012.786 0
1012.806 9
1012.827 10
1012.848 2
1012.868 0
1012.889 6
1012.909 3
1012.930 0
1012.951 0
1012.971 1
1012.992 8
1013.013 15
1013.033 1
1013.054 0
1013.074 0
1013.095 5
1013.116 0
1013.136 0
1013.157 2
1013.177 4
1013.198 0
1013.219 3
1013.239 0
1013.260 3
1013.280 16
1013.301 9
1013.322 2
1013.342 7
1013.363 9
1013.384 4
1013.404 1
1013.425 0
1013.445 1
1013.466 4
1013.487 4
1013.507 2
1013.528 5
1013.548 4
1013.569 2
1013.590 0
1013.610 0
1013.631 0
1013.652 0
1013.672 10
1013.693 3
1013.713 10
1013.734 2
1013.755 1
1013.775 13
1013.796 7
1013.817 0
1013.837 1
1013.858 1
1013.878 0
1013.899 2
1013.920 5
1013.940 3
1013.961 4
1013.981 0
1014.002 0
1014.023 0
1014.043 3
1014.064 0
1014.085 0
1014.105 5
1014.126 11
1014.146 0
1014.167 5
1014.188 11
1014.208 2
1014.229 2
1014.250 2
1014.270 0
1014.291 2
1014.311 7
1014.332 1
1014.353 0
1014.373 0
1014.394 1
1014.415 11
1014.435 7
1014.456 10
1014.476 2
1014.497 8
1014.518 0
1014.538 8
1014.559 11
1014.580 3
1014.600 3
1014.621 6
1014.641 6
1014.662 1
1014.683 0
1014.703 0
1014.724 3
1014.745 0
1014.765 1
1014.786 3
1014.806 0
1014.827 0
1014.848 2
1014.868 0
1014.889 0
1014.910 13
1014.930 13
1014.951 4
1014.972 3
1014.992 0
1015.013 5
1015.033 7
1015.054 3
1015.075 2
1015.095 2
1015.116 1
1015.137 1
1015.157 8
1015.178 8
1015.199 0
1015.219 0
1015.240 0
1015.260 2
1015.281 4
1015.302 0
1015.322 3
1015.343 5
1015.364 0
1015.384 2
1015.405 5
1015.425 2
1015.446 0
1015.467 4
1015.487 13
1015.508 0
1015.529 9
1015.549 6
1015.570 1
1015.591 0
1015.611 2
1015.632 0
1015.652 0
1015.673 10
1015.694 1
1015.714 0
1015.735 0
1015.756 1
1015.776 3
1015.797 0
1015.818 1
1015.838 2
1015.859 0
1015.880 1
1015.900 1
1015.921 5
1015.941 11
1015.962 2
1015.983 1
1016.003 0
1016.024 4
1016.045 0
1016.065 0
1016.086 0
1016.107 3
1016.127 0
1016.148 9
1016.169 1
1016.189 12
1016.210 6
1016.230 0
1016.251 0
1016.272 0
1016.292 0
1016.313 4
1016.334 4
1016.354 3
1016.375 0
1016.396 0
1016.416 0
1016.437 0
1016.458 3
1016.478 8
1016.499 4
1016.519 10
1016.540 14
1016.561 3
1016.581 13
1016.602 3
1016.623 3
1016.643 0
1016.664 2
1016.685 0
1016.705 0
1016.726 0
1016.747 0
1016.767 3
1016.788 0
1016.809 7
1016.829 2
1016.850 5
1016.871 1
1016.891 0
1016.912 2
1016.932 1
1016.953 0
1016.974 1
1016.994 0
1017.015 1
1017.036 3
1017.056 1
1017.077 0
1017.098 0
1017.118 0
1017.139 26
1017.160 29
1017.180 9
1017.201 4
1017.222 3
1017.242 0
1017.263 0
1017.284 0
1017.304 2
1017.325 12
1017.346 7
1017.366 0
1017.387 1
1017.408 8
1017.428 8
1017.449 4
1017.469 6
1017.490 14
1017.511 7
1017.531 6
1017.552 7
1017.573 5
1017.593 0
1017.614 7
1017.635 8
1017.655 9
1017.676 3
1017.697 3
1017.717 3
1017.738 4
1017.759 8
1017.779 1
1017.800 2
1017.821 6
1017.841 3
1017.862 7
1017.883 11
1017.903 0
1017.924 4
1017.945 0
1017.965 0
1017.986 6
1018.007 6
1018.027 1
1018.048 0
1018.069 0
1018.089 11
1018.110 10
1018.131 11
1018.151 9
1018.172 0
1018.193 0
1018.213 1
1018.234 0
1018.255 0
1018.275 5
1018.296 6
1018.317 2
1018.337 2
1018.358 2
1018.379 6
1018.399 1
1018.420 0
1018.441 1
1018.461 3
1018.482 5
1018.503 9
1018.523 10
1018.544 9
1018.565 9
1018.585 6
1018.606 7
1018.627 9
1018.647 7
1018.668 5
1018.689 0
1018.709 9
1018.730 1
1018.751 0
1018.771 7
1018.792 11
1018.813 0
1018.833 3
1018.854 10
1018.875 0
1018.895 5
1018.916 2
1018.937 0
1018.957 2
1018.978 0
1018.999 6
1019.019 2
1019.040 5
1019.061 0
1019.081 0
1019.102 3
1019.123 12
1019.143 0
1019.164 1
1019.185 0
1019.205 0
1019.226 3
1019.247 0
1019.267 0
1019.288 1
1019.309 1
1019.329 0
1019.350 0
1019.371 0
1019.391 3
1019.412 5
1019.433 5
1019.454 6
1019.474 9
1019.495 2
1019.516 12
1019.536 4
1019.557 8
1019.578 7
1019.598 1
1019.619 0
1019.640 0
1019.660 0
1019.681 0
1019.702 1
1019.722 6
1019.743 17
1019.764 2
1019.784 0
1019.805 3
1019.826 0
1019.846 6
1019.867 2
1019.888 0
1019.908 0
1019.929 0
1019.950 0
1019.971 0
1019.991 0
1020.012 0
1020.033 6
1020.053 13
1020.074 0
1020.095 11
1020.115 7
1020.136 1
1020.157 6
1020.177 5
1020.198 0
1020.219 0
1020.239 1
1020.260 5
1020.281 4
1020.301 3
1020.322 1
1020.343 1
1020.364 0
1020.384 0
1020.405 5
1020.426 6
1020.446 1
1020.467 3
1020.488 12
1020.508 8
1020.529 0
1020.550 7
1020.570 3
1020.591 1
1020.612 3
1020.632 0
1020.653 2
1020.674 2
1020.695 0
1020.715 0
1020.736 8
1020.757 4
1020.777 1
1020.798 5
1020.819 0
1020.839 0
1020.860 3
1020.881 0
1020.901 0
1020.922 0
1020.943 1
1020.964 4
1020.984 5
1021.005 7
1021.026 9
1021.046 1
1021.067 2
1021.088 0
1021.108 10
1021.129 10
1021.150 0
1021.170 2
1021.191 6
1021.212 9
1021.233 2
1021.253 0
1021.274 1
1021.295 1
1021.315 2
1021.336 0
1021.357 0
1021.377 1
1021.398 1
1021.419 0
1021.439 0
1021.460 9
1021.481 1
1021.502 7
1021.522 4
1021.543 0
1021.564 9
1021.584 12
1021.605 17
1021.626 4
1021.646 1
1021.667 0
1021.688 7
1021.709 0
1021.729 0
1021.750 0
1021.771 2
1021.791 3
1021.812 4
1021.833 2
1021.853 3
1021.874 0
1021.895 0
1021.916 3
1021.936 9
1021.957 5
1021.978 4
1021.998 9
1022.019 0
1022.040 1
1022.060 5
1022.081 12
1022.102 4
1022.123 0
1022.143 0
1022.164 1
1022.185 0
1022.205 1
1022.226 4
1022.247 0
1022.268 1
1022.288 4
1022.309 1
1022.330 4
1022.350 1
1022.371 1
1022.392 0
1022.412 2
1022.433 0
1022.454 2
1022.475 7
1022.495 6
1022.516 13
1022.537 10
1022.557 0
1022.578 0
1022.599 10
1022.620 9
1022.640 6
1022.661 13
1022.682 4
1022.702 7
1022.723 5
1022.744 1
1022.765 0
1022.785 0
1022.806 0
1022.827 1
1022.847 4
1022.868 2
1022.889 0
1022.910 0
1022.930 0
1022.951 3
1022.972 7
1022.992 9
1023.013 0
1023.034 0
1023.055 0
1023.075 2
1023.096 1
1023.117 1
1023.137 2
1023.158 3
1023.179 0
1023.200 4
1023.220 9
1023.241 9
1023.262 4
1023.282 0
1023.303 2
1023.324 0
1023.345 0
1023.365 5
1023.386 0
1023.407 0
1023.427 1
1023.448 0
1023.469 9
1023.490 0
1023.510 6
1023.531 3
1023.552 1
1023.572 1
1023.593 1
1023.614 10
1023.635 14
1023.655 9
1023.676 2
1023.697 6
1023.717 1
1023.738 0
1023.759 0
1023.780 0
1023.800 0
1023.821 3
1023.842 6
1023.862 7
1023.883 0
1023.904 1
1023.925 12
1023.945 11
1023.966 0
1023.987 0
1024.008 0
1024.028 2
1024.049 0
1024.070 1
1024.090 1
1024.111 12
1024.132 0
1024.153 0
1024.173 1
1024.194 11
1024.215 2
1024.236 1
1024.256 7
1024.277 7
1024.298 2
1024.318 0
1024.339 1
1024.360 1
1024.381 0
1024.401 7
1024.422 5
1024.443 1
1024.464 0
1024.484 6
1024.505 9
1024.526 7
1024.546 6
1024.567 0
1024.588 1
1024.609 4
1024.629 3
1024.650 0
1024.671 1
1024.692 1
1024.712 3
1024.733 3
1024.754 0
1024.774 0
1024.795 0
1024.816 0
1024.837 16
1024.857 12
1024.878 2
1024.899 5
1024.920 0
1024.940 6
1024.961 4
1024.982 0
1025.003 3
1025.023 5
1025.044 0
1025.065 0
1025.085 0
1025.106 0
1025.127 0
1025.148 0
1025.168 0
1025.189 1
1025.210 0
1025.231 0
1025.251 0
1025.272 0
1025.293 0
1025.314 8
1025.334 6
1025.355 17
1025.376 7
1025.396 1
1025.417 2
1025.438 4
1025.459 4
1025.479 12
1025.500 16
1025.521 3
1025.542 14
1025.562 14
1025.583 0
1025.604 2
1025.625 1
1025.645 0
1025.666 9
1025.687 6
1025.708 5
1025.728 3
1025.749 3
1025.770 3
1025.791 0
1025.811 4
1025.832 2
1025.853 10
1025.874 6
1025.894 1
1025.915 2
1025.936 5
1025.956 0
1025.977 0
1025.998 0
1026.019 0
1026.039 0
1026.060 3
1026.081 1
1026.102 0
1026.122 0
1026.143 2
1026.164 5
1026.185 0
1026.205 5
1026.226 0
1026.247 0
1026.268 6
1026.288 12
1026.309 3
1026.330 4
1026.351 10
1026.371 20
1026.392 9
1026.413 0
1026.434 0
1026.454 0
1026.475 0
1026.496 7
1026.517 19
1026.537 7
1026.558 12
1026.579 6
1026.600 3
1026.620 1
1026.641 1
1026.662 0
1026.683 0
1026.703 0
1026.724 2
1026.745 0
1026.766 0
1026.786 0
1026.807 2
1026.828 0
1026.849 0
1026.869 0
1026.890 0
1026.911 0
1026.932 5
1026.952 1
1026.973 0
1026.994 0
1027.015 0
1027.035 8
1027.056 7
1027.077 1
1027.098 3
1027.118 0
1027.139 0
1027.160 2
1027.181 5
1027.201 7
1027.222 0
1027.243 2
1027.264 3
1027.284 0
1027.305 0
1027.326 6
1027.347 9
1027.367 10
1027.388 0
1027.409 0
1027.430 0
1027.451 3
1027.471 4
1027.492 0
1027.513 3
1027.534 6
1027.554 17
1027.575 9
1027.596 20
1027.617 3
1027.637 21
1027.658 8
1027.679 4
1027.700 1
1027.720 1
1027.741 0
1027.762 2
1027.783 1
1027.803 12
1027.824 9
1027.845 21
1027.866 14
1027.886 2
1027.907 0
1027.928 2
1027.949 5
1027.970 0
1027.990 1
1028.011 1
1028.032 9
1028.053 4
1028.073 6
1028.094 6
1028.115 2
1028.136 2
1028.156 1
1028.177 0
1028.198 4
1028.219 1
1028.239 0
1028.260 3
1028.281 1
1028.302 0
1028.323 0
1028.343 1
1028.364 4
1028.385 10
1028.406 15
1028.426 10
1028.447 8
1028.468 2
1028.489 4
1028.509 6
1028.530 15
1028.551 9
1028.572 12
1028.593 11
1028.613 7
1028.634 5
1028.655 3
1028.676 9
1028.696 8
1028.717 23
1028.738 3
1028.759 1
1028.779 0
1028.800 4
1028.821 5
1028.842 1
1028.863 0
1028.883 14
1028.904 10
1028.925 0
1028.946 0
1028.966 7
1028.987 1
1029.008 19
1029.029 13
1029.050 5
1029.070 0
1029.091 1
1029.112 8
1029.133 0
1029.153 3
1029.174 1
1029.195 0
1029.216 0
1029.236 12
1029.257 3
1029.278 7
1029.299 6
1029.320 1
1029.340 3
1029.361 6
1029.382 7
1029.403 5
1029.423 10
1029.444 0
1029.465 1
1029.486 0
1029.507 6
1029.527 6
1029.548 40
1029.569 28
1029.590 6
1029.610 0
1029.631 4
1029.652 0
1029.673 0
1029.694 0
1029.714 0
1029.735 0
1029.756 1
1029.777 0
1029.798 7
1029.818 5
1029.839 0
1029.860 14
1029.881 1
1029.901 3
1029.922 0
1029.943 0
1029.964 9
1029.985 5
1030.005 11
1030.026 3
1030.047 3
1030.068 3
1030.088 4
1030.109 0
1030.130 0
1030.151 1
1030.172 0
1030.192 13
1030.213 2
1030.234 1
1030.255 4
1030.276 3
1030.296 0
1030.317 2
1030.338 9
1030.359 7
1030.380 0
1030.400 0
1030.421 1
1030.442 0
1030.463 6
1030.483 3
1030.504 4
1030.525 0
1030.546 1
1030.567 6
1030.587 5
1030.608 1
1030.629 7
1030.650 5
1030.671 5
1030.691 6
1030.712 0
1030.733 0
1030.754 4
1030.775 0
1030.795 0
1030.816 6
1030.837 4
1030.858 0
1030.878 0
1030.899 0
1030.920 0
1030.941 0
1030.962 0
1030.982 0
1031.003 1
1031.024 4
1031.045 0
1031.066 0
1031.086 0
1031.107 0
1031.128 0
1031.149 1
1031.170 0
1031.190 0
1031.211 1
1031.232 9
1031.253 7
1031.274 0
1031.294 7
1031.315 4
1031.336 12
1031.357 5
1031.378 5
1031.398 10
1031.419 7
1031.440 0
1031.461 1
1031.482 3
1031.502 0
1031.523 0
1031.544 0
1031.565 0
1031.586 5
1031.606 3
1031.627 14
1031.648 0
1031.669 2
1031.690 1
1031.710 2
1031.731 5
1031.752 0
1031.773 0
1031.794 4
1031.814 5
1031.835 0
1031.856 1
1031.877 2
1031.898 3
1031.918 1
1031.939 0
1031.960 5
1031.981 16
1032.002 3
1032.022 0
1032.043 7
1032.064 16
1032.085 2
1032.106 0
1032.126 0
1032.147 0
1032.168 3
1032.189 0
1032.210 0
1032.230 5
1032.251 0
1032.272 0
1032.293 4
1032.314 7
1032.334 7
1032.355 2
1032.376 0
1032.397 0
1032.418 9
1032.439 5
1032.459 6
1032.480 0
1032.501 10
1032.522 13
1032.543 3
1032.563 2
1032.584 0
1032.605 1
1032.626 0
1032.647 0
1032.667 0
1032.688 2
1032.709 0
1032.730 0
1032.751 0
1032.771 3
1032.792 2
1032.813 0
1032.834 0
1032.855 0
1032.876 0
1032.896 1
1032.917 13
1032.938 3
1032.959 1
1032.980 2
1033.000 0
1033.021 0
1033.042 0
1033.063 0
1033.084 0
1033.105 2
1033.125 5
1033.146 1
1033.167 3
1033.188 8
1033.209 8
1033.229 2
1033.250 2
1033.271 0
1033.292 0
1033.313 1
1033.333 2
1033.354 0
1033.375 0
1033.396 0
1033.417 0
1033.438 0
1033.458 3
1033.479 0
1033.500 2
1033.521 8
1033.542 15
1033.562 14
1033.583 1
1033.604 1
1033.625 0
1033.646 3
1033.667 0
1033.687 0
1033.708 0
1033.729 9
1033.750 2
1033.771 3
1033.792 0
1033.812 0
1033.833 3
1033.854 3
1033.875 10
1033.896 3
1033.916 1
1033.937 0
1033.958 1
1033.979 1
1034.000 0
1034.021 0
1034.041 0
1034.062 0
1034.083 0
1034.104 2
1034.125 19
1034.146 24
1034.166 16
1034.187 12
1034.208 4
1034.229 17
1034.250 5
1034.270 12
1034.291 0
1034.312 0
1034.333 1
1034.354 0
1034.375 13
1034.395 6
1034.416 4
1034.437 9
1034.458 14
1034.479 1
1034.500 9
1034.520 16
1034.541 17
1034.562 4
1034.583 11
1034.604 12
1034.625 16
1034.645 3
1034.666 1
1034.687 1
1034.708 2
1034.729 0
1034.750 0
1034.770 0
1034.791 0
1034.812 4
1034.833 0
1034.854 0
1034.875 0
1034.895 11
1034.916 9
1034.937 7
1034.958 0
1034.979 0
1035.000 0
1035.020 2
1035.041 0
1035.062 7
1035.083 4
1035.104 0
1035.125 1
1035.145 12
1035.166 11
1035.187 4
1035.208 0
1035.229 3
1035.250 1
1035.270 0
1035.291 0
1035.312 1
1035.333 0
1035.354 0
1035.375 2
1035.395 3
1035.416 2
1035.437 3
1035.458 3
1035.479 10
1035.500 10
1035.520 7
1035.541 8
1035.562 17
1035.583 22
1035.604 8
1035.625 3
1035.646 9
1035.666 2
1035.687 0
1035.708 0
1035.729 1
1035.750 0
1035.771 0
1035.791 0
1035.812 3
1035.833 0
1035.854 8
1035.875 9
1035.896 2
1035.916 7
1035.937 2
1035.958 3
1035.979 5
1036.000 0
1036.021 2
1036.042 10
1036.062 0
1036.083 1
1036.104 2
1036.125 3
1036.146 24
1036.167 11
1036.187 5
1036.208 2
1036.229 2
1036.250 7
1036.271 0
1036.292 5
1036.313 10
1036.333 5
1036.354 1
1036.375 0
1036.396 3
1036.417 6
1036.438 1
1036.458 0
1036.479 13
1036.500 10
1036.521 7
1036.542 3
1036.563 7
1036.584 4
1036.604 4
1036.625 0
1036.646 5
1036.667 7
1036.688 3
1036.709 2
1036.730 6
1036.750 5
1036.771 2
1036.792 12
1036.813 16
1036.834 9
1036.855 0
1036.876 0
1036.896 0
1036.917 0
1036.938 0
1036.959 0
1036.980 5
1037.001 0
1037.021 1
1037.042 4
1037.063 3
1037.084 0
1037.105 7
1037.126 0
1037.147 3
1037.167 8
1037.188 1
1037.209 8
1037.230 6
1037.251 4
1037.272 0
1037.293 4
1037.313 4
1037.334 0
1037.355 2
1037.376 0
1037.397 8
1037.418 8
1037.439 1
1037.459 2
1037.480 2
1037.501 8
1037.522 27
1037.543 14
1037.564 17
1037.585 0
1037.606 0
1037.626 14
1037.647 30
1037.668 5
1037.689 2
1037.710 0
1037.731 6
1037.752 1
1037.772 0
1037.793 0
1037.814 0
1037.835 0
1037.856 2
1037.877 0
1037.898 4
1037.918 0
1037.939 0
1037.960 4
1037.981 2
1038.002 2
1038.023 1
1038.044 8
1038.064 11
1038.085 1
1038.106 2
1038.127 4
1038.148 2
1038.169 0
1038.190 4
1038.211 3
1038.231 11
1038.252 1
1038.273 0
1038.294 0
1038.315 6
1038.336 6
1038.357 2
1038.378 10
1038.398 10
1038.419 9
1038.440 2
1038.461 0
1038.482 0
1038.503 1
1038.524 0
1038.544 0
1038.565 1
1038.586 9
1038.607 5
1038.628 3
1038.649 0
1038.670 7
1038.691 14
1038.711 4
1038.732 11
1038.753 0
1038.774 0
1038.795 1
1038.816 5
1038.837 0
1038.858 0
1038.878 0
1038.899 0
1038.920 1
1038.941 4
1038.962 0
1038.983 7
1039.004 3
1039.025 13
1039.045 4
1039.066 5
1039.087 0
1039.108 0
1039.129 2
1039.150 0
1039.171 0
1039.192 1
1039.212 2
1039.233 6
1039.254 0
1039.275 0
1039.296 0
1039.317 2
1039.338 0
1039.359 2
1039.379 0
1039.400 0
1039.421 3
1039.442 17
1039.463 22
1039.484 3
1039.505 1
1039.526 15
1039.546 17
1039.567 7
1039.588 10
1039.609 8
1039.630 7
1039.651 4
1039.672 0
1039.693 0
1039.714 2
1039.734 3
1039.755 4
1039.776 5
1039.797 4
1039.818 0
1039.839 0
1039.860 1
1039.881 2
1039.901 2
1039.922 0
1039.943 0
1039.964 2
1039.985 1
1040.006 1
1040.027 0
1040.048 10
1040.069 2
1040.089 7
1040.110 0
1040.131 0
1040.152 0
1040.173 0
1040.194 13
1040.215 1
1040.236 6
1040.257 0
1040.277 0
1040.298 0
1040.319 3
1040.340 0
1040.361 7
1040.382 0
1040.403 3
1040.424 9
1040.445 0
1040.465 5
1040.486 5
1040.507 3
1040.528 3
1040.549 10
1040.570 6
1040.591 2
1040.612 0
1040.633 0
1040.653 0
1040.674 4
1040.695 10
1040.716 0
1040.737 0
1040.758 0
1040.779 0
1040.800 0
1040.821 0
1040.841 3
1040.862 1
1040.883 1
1040.904 0
1040.925 0
1040.946 10
1040.967 7
1040.988 1
1041.009 4
1041.029 3
1041.050 2
1041.071 5
1041.092 3
1041.113 3
1041.134 6
1041.155 0
1041.176 6
1041.197 10
1041.218 2
1041.238 6
1041.259 8
1041.280 2
1041.301 2
1041.322 0
1041.343 0
1041.364 4
1041.385 16
1041.406 20
1041.427 8
1041.447 0
1041.468 2
1041.489 1
1041.510 11
1041.531 7
1041.552 0
1041.573 7
1041.594 3
1041.615 3
1041.636 0
1041.656 0
1041.677 4
1041.698 8
1041.719 1
1041.740 3
1041.761 5
1041.782 0
1041.803 0
1041.824 0
1041.845 0
1041.865 0
1041.886 0
1041.907 0
1041.928 3
1041.949 2
1041.970 3
1041.991 0
1042.012 3
1042.033 4
1042.054 4
1042.075 0
1042.095 4
1042.116 0
1042.137 5
1042.158 3
1042.179 0
1042.200 1
1042.221 0
1042.242 2
1042.263 2
1042.284 1
1042.304 0
1042.325 5
1042.346 3
1042.367 0
1042.388 0
1042.409 0
1042.430 5
1042.451 1
1042.472 7
1042.493 1
1042.514 9
1042.534 12
1042.555 7
1042.576 9
1042.597 6
1042.618 5
1042.639 3
1042.660 0
1042.681 0
1042.702 3
1042.723 8
1042.744 12
1042.765 7
1042.785 10
1042.806 6
1042.827 13
1042.848 8
1042.869 0
1042.890 0
1042.911 0
1042.932 2
1042.953 0
1042.974 3
1042.995 3
1043.015 3
1043.036 1
1043.057 10
1043.078 6
1043.099 3
1043.120 1
1043.141 6
1043.162 2
1043.183 0
1043.204 0
1043.225 5
1043.246 8
1043.266 0
1043.287 8
1043.308 1
1043.329 1
1043.350 5
1043.371 1
1043.392 0
1043.413 2
1043.434 4
1043.455 8
1043.476 7
1043.497 10
1043.518 1
1043.538 6
1043.559 4
1043.580 4
1043.601 6
1043.622 10
1043.643 4
1043.664 3
1043.685 4
1043.706 1
1043.727 0
1043.748 0
1043.769 0
1043.789 3
1043.810 14
1043.831 15
1043.852 4
1043.873 0
1043.894 4
1043.915 0
1043.936 2
1043.957 3
1043.978 1
1043.999 0
1044.020 0
1044.041 0
1044.061 1
1044.082 0
1044.103 7
1044.124 4
1044.145 0
1044.166 5
1044.187 1
1044.208 0
1044.229 4
1044.250 0
1044.271 5
1044.292 1
1044.313 2
1044.334 9
1044.354 7
1044.375 1
1044.396 0
1044.417 5
1044.438 1
1044.459 0
1044.480 0
1044.501 0
1044.522 1
1044.543 1
1044.564 9
1044.585 11
1044.606 5
1044.627 0
1044.647 0
1044.668 0
1044.689 2
1044.710 7
1044.731 4
1044.752 0
1044.773 0
1044.794 0
1044.815 3
1044.836 2
1044.857 0
1044.878 2
1044.899 0
1044.920 3
1044.941 3
1044.961 0
1044.982 0
1045.003 2
1045.024 1
1045.045 0
1045.066 10
1045.087 10
1045.108 8
1045.129 1
1045.150 2
1045.171 0
1045.192 0
1045.213 0
1045.234 4
1045.255 0
1045.276 0
1045.296 0
1045.317 4
1045.338 15
1045.359 5
1045.380 2
1045.401 1
1045.422 1
1045.443 0
1045.464 2
1045.485 9
1045.506 3
1045.527 14
1045.548 7
1045.569 28
1045.590 34
1045.611 12
1045.632 10
1045.652 1
1045.673 8
1045.694 2
1045.715 0
1045.736 0
1045.757 0
1045.778 0
1045.799 6
1045.820 3
1045.841 0
1045.862 0
1045.883 7
1045.904 2
1045.925 0
1045.946 0
1045.967 1
1045.988 0
1046.008 4
1046.029 5
1046.050 0
1046.071 0
1046.092 0
1046.113 1
1046.134 0
1046.155 1
1046.176 0
1046.197 2
1046.218 1
1046.239 0
1046.260 0
1046.281 2
1046.302 1
1046.323 3
1046.344 0
1046.365 0
1046.386 0
1046.406 0
1046.427 0
1046.448 3
1046.469 2
1046.490 3
1046.511 18
1046.532 10
1046.553 3
1046.574 14
1046.595 20
1046.616 24
1046.637 10
1046.658 3
1046.679 3
1046.700 0
1046.721 2
1046.742 4
1046.763 0
1046.784 0
1046.805 8
1046.826 6
1046.846 5
1046.867 1
1046.888 0
1046.909 0
1046.930 0
1046.951 0
1046.972 9
1046.993 5
1047.014 2
1047.035 2
1047.056 0
1047.077 0
1047.098 5
1047.119 5
1047.140 4
1047.161 0
1047.182 0
1047.203 2
1047.224 10
1047.245 0
1047.266 10
1047.287 0
1047.307 0
1047.328 6
1047.349 3
1047.370 1
1047.391 0
1047.412 2
1047.433 1
1047.454 3
1047.475 7
1047.496 10
1047.517 19
1047.538 4
1047.559 0
1047.580 11
1047.601 17
1047.622 0
1047.643 0
1047.664 1
1047.685 7
1047.706 9
1047.727 3
1047.748 0
1047.769 0
1047.790 0
1047.811 0
1047.832 0
1047.852 0
1047.873 3
1047.894 0
1047.915 6
1047.936 6
1047.957 7
1047.978 1
1047.999 0
1048.020 3
1048.041 2
1048.062 4
1048.083 1
1048.104 0
1048.125 0
1048.146 3
1048.167 2
1048.188 0
1048.209 0
1048.230 0
1048.251 0
1048.272 5
1048.293 12
1048.314 5
1048.335 13
1048.356 3
1048.377 1
1048.398 5
1048.419 3
1048.440 1
1048.461 10
1048.481 13
1048.502 15
1048.523 7
1048.544 3
1048.565 22
1048.586 14
1048.607 17
1048.628 7
1048.649 4
1048.670 0
1048.691 5
1048.712 2
1048.733 9
1048.754 4
1048.775 5
1048.796 0
1048.817 0
1048.838 0
1048.859 5
1048.880 12
1048.901 8
1048.922 1
1048.943 0
1048.964 1
1048.985 0
1049.006 11
1049.027 11
1049.048 10
1049.069 6
1049.090 0
1049.111 0
1049.132 0
1049.153 0
1049.174 0
1049.195 0
1049.216 0
1049.237 0
1049.258 4
1049.278 4
1049.299 1
1049.320 0
1049.341 5
1049.362 2
1049.383 0
1049.404 0
1049.425 1
1049.446 1
1049.467 3
1049.488 3
1049.509 13
1049.530 5
1049.551 10
1049.572 5
1049.593 12
1049.614 15
1049.635 5
1049.656 0
1049.677 0
1049.698 4
1049.719 5
1049.740 7
1049.761 2
1049.782 3
1049.803 1
1049.824 0
1049.845 8
1049.866 2
1049.887 11
1049.908 1
1049.929 0
1049.950 0
1049.971 4
1049.992 5
1050.013 1
1050.034 0
1050.055 0
1050.076 8
1050.097 3
1050.118 13
1050.139 7
1050.160 6
1050.181 0
1050.202 0
1050.223 2
1050.244 0
1050.265 3
1050.286 2
1050.307 11
1050.328 3
1050.349 2
1050.370 5
1050.391 7
1050.412 3
1050.433 1
1050.454 4
1050.475 4
1050.496 4
1050.517 3
1050.538 1
1050.559 1
1050.580 14
1050.601 12
1050.622 4
1050.643 0
1050.663 8
1050.684 3
1050.705 8
1050.726 3
1050.747 0
1050.768 4
1050.789 2
1050.810 6
1050.831 1
1050.852 4
1050.873 0
1050.894 0
1050.915 0
1050.936 0
1050.957 0
1050.978 15
1050.999 5
1051.020 1
1051.041 1
1051.062 0
1051.083 6
1051.104 22
1051.125 14
1051.146 11
1051.167 0
1051.188 1
1051.209 0
1051.230 5
1051.251 3
1051.272 2
1051.293 0
1051.314 5
1051.335 6
1051.356 12
1051.377 10
1051.398 10
1051.419 2
1051.440 0
1051.461 0
1051.482 1
1051.503 20
1051.524 12
1051.545 10
1051.566 10
1051.587 15
1051.608 8
1051.629 1
1051.650 6
1051.671 10
1051.692 32
1051.713 38
1051.734 15
1051.755 10
1051.776 0
1051.797 0
1051.818 5
1051.839 7
1051.860 0
1051.881 2
1051.902 4
1051.923 7
1051.944 4
1051.965 1
1051.986 2
1052.007 10
1052.028 1
1052.049 0
1052.070 1
1052.091 5
1052.112 2
1052.133 15
1052.154 4
1052.175 8
1052.196 1
1052.217 5
1052.238 1
1052.259 0
1052.280 6
1052.301 0
1052.323 2
1052.344 2
1052.365 0
1052.386 0
1052.407 1
1052.428 10
1052.449 13
1052.470 7
1052.491 17
1052.512 8
1052.533 0
1052.554 5
1052.575 4
1052.596 0
1052.617 1
1052.638 9
1052.659 11
1052.680 19
1052.701 10
1052.722 7
1052.743 2
1052.764 0
1052.785 12
1052.806 7
1052.827 11
1052.848 1
1052.869 0
1052.890 0
1052.911 0
1052.932 9
1052.953 1
1052.974 0
1052.995 3
1053.016 2
1053.037 0
1053.058 0
1053.079 0
1053.100 3
1053.121 4
1053.142 4
1053.163 1
1053.184 0
1053.205 1
1053.226 0
1053.247 0
1053.268 1
1053.289 2
1053.310 2
1053.331 0
1053.352 1
1053.373 0
1053.394 0
1053.415 5
1053.436 1
1053.457 14
1053.478 8
1053.499 9
1053.520 2
1053.541 2
1053.562 13
1053.583 18
1053.604 7
1053.625 6
1053.646 8
1053.667 8
1053.688 4
1053.710 1
1053.731 10
1053.752 4
1053.773 4
1053.794 4
1053.815 0
1053.836 0
1053.857 0
1053.878 0
1053.899 5
1053.920 1
1053.941 0
1053.962 0
1053.983 0
1054.004 1
1054.025 1
1054.046 5
1054.067 0
1054.088 0
1054.109 3
1054.130 5
1054.151 4
1054.172 2
1054.193 12
1054.214 7
1054.235 0
1054.256 0
1054.277 2
1054.298 4
1054.319 3
1054.340 1
1054.361 3
1054.382 9
1054.403 1
1054.424 5
1054.445 0
1054.466 2
1054.487 2
1054.509 2
1054.530 21
1054.551 20
1054.572 14
1054.593 1
1054.614 4
1054.635 3
1054.656 10
1054.677 6
1054.698 3
1054.719 1
1054.740 1
1054.761 3
1054.782 0
1054.803 4
1054.824 0
1054.845 0
1054.866 0
1054.887 4
1054.908 3
1054.929 0
1054.950 0
1054.971 0
1054.992 0
1055.013 0
1055.034 2
1055.055 4
1055.076 12
1055.097 10
1055.118 4
1055.140 0
1055.161 0
1055.182 2
1055.203 1
1055.224 0
1055.245 0
1055.266 0
1055.287 2
1055.308 4
1055.329 4
1055.350 0
1055.371 1
1055.392 0
1055.413 0
1055.434 0
1055.455 3
1055.476 9
1055.497 7
1055.518 1
1055.539 11
1055.560 6
1055.581 3
1055.602 8
1055.623 4
1055.644 4
1055.665 1
1055.687 1
1055.708 1
1055.729 4
1055.750 3
1055.771 0
1055.792 0
1055.813 0
1055.834 0
1055.855 0
1055.876 3
1055.897 0
1055.918 0
1055.939 0
1055.960 0
1055.981 1
1056.002 8
1056.023 16
1056.044 8
1056.065 5
1056.086 2
1056.107 9
1056.128 0
1056.150 0
1056.171 0
1056.192 5
1056.213 9
1056.234 8
1056.255 4
1056.276 7
1056.297 7
1056.318 5
1056.339 17
1056.360 2
1056.381 0
1056.402 0
1056.423 4
1056.444 10
1056.465 5
1056.486 0
1056.507 8
1056.528 6
1056.549 1
1056.570 9
1056.592 1
1056.613 0
1056.634 9
1056.655 12
1056.676 5
1056.697 4
1056.718 0
1056.739 1
1056.760 1
1056.781 2
1056.802 12
1056.823 8
1056.844 5
1056.865 2
1056.886 0
1056.907 2
1056.928 1
1056.949 0
1056.970 0
1056.992 1
1057.013 6
1057.034 6
1057.055 1
1057.076 7
1057.097 8
1057.118 2
1057.139 5
1057.160 2
1057.181 1
1057.202 9
1057.223 6
1057.244 8
1057.265 2
1057.286 4
1057.307 9
1057.328 0
1057.350 5
1057.371 3
1057.392 5
1057.413 17
1057.434 15
1057.455 6
1057.476 11
1057.497 8
1057.518 21
1057.539 8
1057.560 9
1057.581 2
1057.602 1
1057.623 7
1057.644 7
1057.665 7
1057.686 7
1057.708 6
1057.729 10
1057.750 6
1057.771 3
1057.792 2
1057.813 1
1057.834 0
1057.855 0
1057.876 4
1057.897 6
1057.918 1
1057.939 0
1057.960 2
1057.981 3
1058.002 0
1058.023 3
1058.045 0
1058.066 1
1058.087 1
1058.108 0
1058.129 13
1058.150 6
1058.171 0
1058.192 0
1058.213 8
1058.234 11
1058.255 4
1058.276 5
1058.297 5
1058.318 1
1058.340 14
1058.361 5
1058.382 7
1058.403 5
1058.424 3
1058.445 1
1058.466 0
1058.487 4
1058.508 9
1058.529 31
1058.550 26
1058.571 10
1058.592 6
1058.613 6
1058.634 19
1058.656 0
1058.677 0
1058.698 0
1058.719 2
1058.740 0
1058.761 3
1058.782 0
1058.803 0
1058.824 0
1058.845 6
1058.866 7
1058.887 3
1058.908 8
1058.930 6
1058.951 0
1058.972 3
1058.993 1
1059.014 2
1059.035 8
1059.056 0
1059.077 2
1059.098 5
1059.119 7
1059.140 5
1059.161 5
1059.182 0
1059.203 4
1059.225 1
1059.246 0
1059.267 2
1059.288 0
1059.309 3
1059.330 1
1059.351 0
1059.372 3
1059.393 2
1059.414 2
1059.435 1
1059.456 2
1059.478 6
1059.499 5
1059.520 13
1059.541 15
1059.562 11
1059.583 4
1059.604 12
1059.625 7
1059.646 0
1059.667 0
1059.688 0
1059.709 0
1059.730 1
1059.752 13
1059.773 7
1059.794 0
1059.815 0
1059.836 0
1059.857 0
1059.878 0
1059.899 0
1059.920 0
1059.941 0
1059.962 0
1059.983 0
1060.005 3
1060.026 1
1060.047 0
1060.068 17
1060.089 12
1060.110 9
1060.131 6
1060.152 2
1060.173 0
1060.194 0
1060.215 0
1060.237 0
1060.258 3
1060.279 1
1060.300 1
1060.321 2
1060.342 0
1060.363 0
1060.384 0
1060.405 4
1060.426 2
1060.447 0
1060.468 3
1060.490 5
1060.511 11
1060.532 3
1060.553 13
1060.574 45
1060.595 15
1060.616 3
1060.637 0
1060.658 4
1060.679 2
1060.700 4
1060.722 3
1060.743 0
1060.764 8
1060.785 0
1060.806 12
1060.827 10
1060.848 4
1060.869 1
1060.890 1
1060.911 2
1060.933 0
1060.954 0
1060.975 0
1060.996 2
1061.017 0
1061.038 2
1061.059 2
1061.080 0
1061.101 0
1061.122 3
1061.143 9
1061.165 8
1061.186 10
1061.207 9
1061.228 5
1061.249 3
1061.270 0
1061.291 0
1061.312 4
1061.333 0
1061.354 1
1061.376 0
1061.397 0
1061.418 4
1061.439 5
1061.460 3
1061.481 0
1061.502 0
1061.523 2
1061.544 19
1061.565 8
1061.587 12
1061.608 12
1061.629 16
1061.650 6
1061.671 3
1061.692 7
1061.713 1
1061.734 8
1061.755 9
1061.776 0
1061.798 5
1061.819 0
1061.840 0
1061.861 10
1061.882 4
1061.903 0
1061.924 0
1061.945 2
1061.966 2
1061.987 0
1062.009 0
1062.030 4
1062.051 0
1062.072 4
1062.093 0
1062.114 2
1062.135 2
1062.156 0
1062.177 12
1062.199 8
1062.220 1
1062.241 0
1062.262 1
1062.283 6
1062.304 6
1062.325 7
1062.346 0
1062.367 6
1062.389 2
1062.410 9
1062.431 3
1062.452 0
1062.473 7
1062.494 9
1062.515 12
1062.536 8
1062.557 8
1062.579 10
1062.600 8
1062.621 4
1062.642 0
1062.663 8
1062.684 3
1062.705 11
1062.726 12
1062.747 13
1062.769 5
1062.790 1
1062.811 0
1062.832 0
1062.853 0
1062.874 0
1062.895 1
1062.916 2
1062.937 2
1062.959 0
1062.980 0
1063.001 1
1063.022 8
1063.043 4
1063.064 0
1063.085 0
1063.106 0
1063.127 0
1063.149 0
1063.170 0
1063.191 0
1063.212 10
1063.233 2
1063.254 5
1063.275 1
1063.296 1
1063.318 0
1063.339 4
1063.360 8
1063.381 7
1063.402 8
1063.423 7
1063.444 9
1063.465 0
1063.486 8
1063.508 3
1063.529 4
1063.550 6
1063.571 2
1063.592 4
1063.613 2
1063.634 0
1063.655 0
1063.677 5
1063.698 0
1063.719 10
1063.740 7
1063.761 7
1063.782 1
1063.803 0
1063.824 0
1063.846 3
1063.867 0
1063.888 0
1063.909 0
1063.930 0
1063.951 1
1063.972 6
1063.993 11
1064.015 3
1064.036 0
1064.057 3
1064.078 0
1064.099 3
1064.120 6
1064.141 0
1064.162 0
1064.184 0
1064.205 7
1064.226 4
1064.247 8
1064.268 2
1064.289 2
1064.310 2
1064.331 9
1064.353 22
1064.374 2
1064.395 2
1064.416 10
1064.437 6
1064.458 0
1064.479 0
1064.500 5
1064.522 19
1064.543 8
1064.564 5
1064.585 6
1064.606 7
1064.627 0
1064.648 0
1064.670 0
1064.691 3
1064.712 1
1064.733 14
1064.754 3
1064.775 0
1064.796 0
1064.817 0
1064.839 1
1064.860 0
1064.881 2
1064.902 0
1064.923 9
1064.944 1
1064.965 0
1064.987 0
1065.008 0
1065.029 7
1065.050 3
1065.071 0
1065.092 0
1065.113 0
1065.134 8
1065.156 4
1065.177 0
1065.198 0
1065.219 7
1065.240 9
1065.261 6
1065.282 2
1065.304 0
1065.325 11
1065.346 5
1065.367 5
1065.388 2
1065.409 0
1065.430 0
1065.452 0
1065.473 6
1065.494 9
1065.515 22
1065.536 5
1065.557 16
1065.578 15
1065.600 5
1065.621 0
1065.642 4
1065.663 2
1065.684 3
1065.705 3
1065.726 1
1065.747 6
1065.769 1
1065.790 1
1065.811 0
1065.832 13
1065.853 6
1065.874 2
1065.895 0
1065.917 6
1065.938 6
1065.959 0
1065.980 5
1066.001 3
1066.022 4
1066.044 1
1066.065 6
1066.086 4
1066.107 19
1066.128 20
1066.149 3
1066.170 3
1066.192 5
1066.213 3
1066.234 6
1066.255 4
1066.276 0
1066.297 0
1066.318 0
1066.340 5
1066.361 10
1066.382 15
1066.403 3
1066.424 0
1066.445 4
1066.466 16
1066.488 9
1066.509 4
1066.530 25
1066.551 6
1066.572 1
1066.593 0
1066.615 0
1066.636 2
1066.657 0
1066.678 0
1066.699 0
1066.720 2
1066.741 0
1066.763 0
1066.784 5
1066.805 0
1066.826 0
1066.847 3
1066.868 3
1066.889 3
1066.911 1
1066.932 1
1066.953 9
1066.974 2
1066.995 0
1067.016 0
1067.038 0
1067.059 0
1067.080 10
1067.101 24
1067.122 11
1067.143 7
1067.164 14
1067.186 7
1067.207 0
1067.228 0
1067.249 3
1067.270 0
1067.291 0
1067.313 2
1067.334 0
1067.355 14
1067.376 8
1067.397 7
1067.418 1
1067.440 0
1067.461 2
1067.482 18
1067.503 17
1067.524 22
1067.545 19
1067.567 7
1067.588 8
1067.609 20
1067.630 9
1067.651 3
1067.672 6
1067.693 15
1067.715 4
1067.736 9
1067.757 2
1067.778 3
1067.799 9
1067.820 1
1067.842 2
1067.863 3
1067.884 2
1067.905 0
1067.926 2
1067.947 3
1067.969 1
1067.990 3
1068.011 11
1068.032 14
1068.053 8
1068.074 3
1068.096 9
1068.117 10
1068.138 0
1068.159 3
1068.180 1
1068.201 10
1068.223 22
1068.244 5
1068.265 1
1068.286 0
1068.307 0
1068.328 0
1068.350 5
1068.371 0
1068.392 15
1068.413 17
1068.434 11
1068.455 5
1068.477 5
1068.498 16
1068.519 22
1068.540 31
1068.561 4
1068.582 0
1068.604 0
1068.625 6
1068.646 4
1068.667 2
1068.688 2
1068.709 3
1068.731 0
1068.752 1
1068.773 1
1068.794 1
1068.815 7
1068.837 3
1068.858 0
1068.879 0
1068.900 0
1068.921 1
1068.942 0
1068.964 1
1068.985 0
1069.006 6
1069.027 20
1069.048 7
1069.069 1
1069.091 2
1069.112 0
1069.133 3
1069.154 3
1069.175 0
1069.196 0
1069.218 5
1069.239 7
1069.260 6
1069.281 5
1069.302 6
1069.324 3
1069.345 4
1069.366 1
1069.387 12
1069.408 7
1069.429 14
1069.451 3
1069.472 1
1069.493 4
1069.514 7
1069.535 16
1069.557 7
1069.578 1
1069.599 3
1069.620 6
1069.641 1
1069.662 2
1069.684 1
1069.705 1
1069.726 0
1069.747 0
1069.768 0
1069.790 5
1069.811 5
1069.832 2
1069.853 5
1069.874 3
1069.895 0
1069.917 0
1069.938 4
1069.959 0
1069.980 1
1070.001 0
1070.023 0
1070.044 2
1070.065 0
1070.086 2
1070.107 7
1070.128 8
1070.150 3
1070.171 0
1070.192 4
1070.213 1
1070.234 3
1070.256 7
1070.277 5
1070.298 1
1070.319 6
1070.340 13
1070.362 22
1070.383 10
1070.404 4
1070.425 0
1070.446 3
1070.467 10
1070.489 11
1070.510 0
1070.531 0
1070.552 4
1070.573 4
1070.595 13
1070.616 5
1070.637 0
1070.658 0
1070.679 0
1070.701 1
1070.722 1
1070.743 6
1070.764 4
1070.785 0
1070.806 0
1070.828 2
1070.849 4
1070.870 0
1070.891 1
1070.912 0
1070.934 12
1070.955 13
1070.976 2
1070.997 1
1071.018 0
1071.040 1
1071.061 0
1071.082 2
1071.103 7
1071.124 2
1071.146 1
1071.167 0
1071.188 2
1071.209 1
1071.230 0
1071.252 0
1071.273 8
1071.294 5
1071.315 0
1071.336 0
1071.358 1
1071.379 4
1071.400 8
1071.421 1
1071.442 6
1071.464 3
1071.485 2
1071.506 7
1071.527 10
1071.548 8
1071.570 12
1071.591 18
1071.612 17
1071.633 50
1071.654 25
1071.676 0
1071.697 0
1071.718 1
1071.739 1
1071.760 3
1071.782 0
1071.803 1
1071.824 3
1071.845 9
1071.866 6
1071.888 7
1071.909 5
1071.930 0
1071.951 7
1071.972 1
1071.994 5
1072.015 0
1072.036 0
1072.057 3
1072.078 3
1072.100 20
1072.121 20
1072.142 3
1072.163 6
1072.184 4
1072.206 6
1072.227 2
1072.248 0
1072.269 1
1072.290 0
1072.312 0
1072.333 1
1072.354 11
1072.375 10
1072.397 2
1072.418 0
1072.439 18
1072.460 16
1072.481 10
1072.503 7
1072.524 0
1072.545 1
1072.566 0
1072.587 7
1072.609 7
1072.630 13
1072.651 7
1072.672 9
1072.693 3
1072.715 11
1072.736 3
1072.757 0
1072.778 0
1072.800 5
1072.821 0
1072.842 0
1072.863 14
1072.884 5
1072.906 1
1072.927 0
1072.948 0
1072.969 4
1072.990 2
1073.012 2
1073.033 0
1073.054 0
1073.075 0
1073.097 7
1073.118 15
1073.139 14
1073.160 7
1073.181 4
1073.203 4
1073.224 4
1073.245 14
1073.266 9
1073.287 12
1073.309 17
1073.330 5
1073.351 0
1073.372 5
1073.394 1
1073.415 0
1073.436 5
1073.457 2
1073.478 12
1073.500 11
1073.521 5
1073.542 6
1073.563 7
1073.585 19
1073.606 13
1073.627 5
1073.648 5
1073.669 8
1073.691 3
1073.712 0
1073.733 1
1073.754 3
1073.776 0
1073.797 1
1073.818 2
1073.839 2
1073.860 0
1073.882 3
1073.903 3
1073.924 0
1073.945 0
1073.967 3
1073.988 0
1074.009 0
1074.030 2
1074.051 4
1074.073 0
1074.094 0
1074.115 1
1074.136 1
1074.158 0
1074.179 0
1074.200 0
1074.221 1
1074.242 0
1074.264 0
1074.285 4
1074.306 9
1074.327 0
1074.349 3
1074.370 6
1074.391 4
1074.412 1
1074.433 0
1074.455 1
1074.476 0
1074.497 1
1074.518 12
1074.540 1
1074.561 7
1074.582 5
1074.603 20
1074.625 19
1074.646 11
1074.667 7
1074.688 0
1074.709 6
1074.731 1
1074.752 1
1074.773 2
1074.794 3
1074.816 0
1074.837 4
1074.858 0
1074.879 0
1074.901 0
1074.922 0
1074.943 0
1074.964 0
1074.985 1
1075.007 3
1075.028 7
1075.049 6
1075.070 0
1075.092 2
1075.113 7
1075.134 5
1075.155 1
1075.177 12
1075.198 10
1075.219 2
1075.240 5
1075.262 7
1075.283 0
1075.304 1
1075.325 4
1075.347 0
1075.368 0
1075.389 1
1075.410 0
1075.431 6
1075.453 8
1075.474 0
1075.495 13
1075.516 8
1075.538 11
1075.559 16
1075.580 30
1075.601 19
1075.623 4
1075.644 7
1075.665 6
1075.686 3
1075.708 0
1075.729 1
1075.750 2
1075.771 8
1075.793 6
1075.814 1
1075.835 0
1075.856 5
1075.878 8
1075.899 1
1075.920 0
1075.941 0
1075.962 0
1075.984 0
1076.005 0
1076.026 4
1076.047 2
1076.069 0
1076.090 8
1076.111 9
1076.132 4
1076.154 0
1076.175 7
1076.196 4
1076.217 0
1076.239 0
1076.260 0
1076.281 0
1076.302 0
1076.324 10
1076.345 6
1076.366 11
1076.387 1
1076.409 11
1076.430 8
1076.451 0
1076.472 0
1076.494 2
1076.515 0
1076.536 1
1076.557 6
1076.579 11
1076.600 13
1076.621 0
1076.642 0
1076.664 0
1076.685 6
1076.706 2
1076.727 7
1076.749 11
1076.770 4
1076.791 2
1076.812 0
1076.834 0
1076.855 1
1076.876 0
1076.897 2
1076.919 5
1076.940 15
1076.961 5
1076.982 4
1077.004 0
1077.025 14
1077.046 6
1077.067 0
1077.089 0
1077.110 0
1077.131 4
1077.152 6
1077.174 7
1077.195 9
1077.216 9
1077.237 0
1077.259 0
1077.280 7
1077.301 4
1077.322 1
1077.344 15
1077.365 14
1077.386 0
1077.408 3
1077.429 8
1077.450 0
1077.471 5
1077.493 12
1077.514 5
1077.535 0
1077.556 0
1077.578 3
1077.599 1
1077.620 5
1077.641 8
1077.663 13
1077.684 7
1077.705 8
1077.726 3
1077.748 0
1077.769 0
1077.790 0
1077.811 0
1077.833 4
1077.854 1
1077.875 0
1077.897 4
1077.918 0
1077.939 1
1077.960 9
1077.982 4
1078.003 2
1078.024 0
1078.045 1
1078.067 2
1078.088 7
1078.109 5
1078.130 6
1078.152 11
1078.173 10
1078.194 0
1078.215 11
1078.237 4
1078.258 3
1078.279 0
1078.301 7
1078.322 11
1078.343 3
1078.364 0
1078.386 1
1078.407 1
1078.428 0
1078.449 1
1078.471 0
1078.492 16
1078.513 10
1078.534 0
1078.556 3
1078.577 7
1078.598 17
1078.620 5
1078.641 6
1078.662 6
1078.683 8
1078.705 0
1078.726 3
1078.747 4
1078.768 0
1078.790 2
1078.811 4
1078.832 15
1078.854 23
1078.875 9
1078.896 7
1078.917 1
1078.939 1
1078.960 6
1078.981 0
1079.002 1
1079.024 0
1079.045 6
1079.066 16
1079.088 17
1079.109 9
1079.130 13
1079.151 7
1079.173 0
1079.194 5
1079.215 3
1079.236 3
1079.258 5
1079.279 1
1079.300 2
1079.322 8
1079.343 4
1079.364 3
1079.385 9
1079.407 6
1079.428 3
1079.449 10
1079.471 2
1079.492 4
1079.513 9
1079.534 7
1079.556 12
1079.577 0
1079.598 1
1079.619 0
1079.641 2
1079.662 14
1079.683 15
1079.705 13
1079.726 14
1079.747 9
1079.768 4
1079.790 2
1079.811 0
1079.832 0
1079.854 1
1079.875 1
1079.896 0
1079.917 0
1079.939 4
1079.960 0
1079.981 0
1080.003 7
1080.024 1
1080.045 7
1080.066 3
1080.088 0
1080.109 1
1080.130 7
1080.152 5
1080.173 7
1080.194 2
1080.215 13
1080.237 8
1080.258 2
1080.279 8
1080.301 6
1080.322 2
1080.343 3
1080.364 2
1080.386 1
1080.407 9
1080.428 9
1080.450 3
1080.471 18
1080.492 7
1080.513 0
1080.535 6
1080.556 18
1080.577 3
1080.599 12
1080.620 9
1080.641 1
1080.662 0
1080.684 1
1080.705 4
1080.726 1
1080.748 1
1080.769 0
1080.790 0
1080.811 2
1080.833 1
1080.854 0
1080.875 1
1080.897 1
1080.918 0
1080.939 0
1080.961 0
1080.982 0
1081.003 0
1081.024 0
1081.046 0
1081.067 0
1081.088 2
1081.110 3
1081.131 0
1081.152 0
1081.173 8
1081.195 7
1081.216 1
1081.237 0
1081.259 0
1081.280 0
1081.301 0
1081.323 0
1081.344 0
1081.365 4
1081.386 1
1081.408 1
1081.429 13
1081.450 2
1081.472 11
1081.493 0
1081.514 5
1081.536 3
1081.557 9
1081.578 2
1081.599 0
1081.621 1
1081.642 3
1081.663 4
1081.685 7
1081.706 3
1081.727 0
1081.748 0
1081.770 1
1081.791 0
1081.812 0
1081.834 0
1081.855 0
1081.876 2
1081.898 1
1081.919 2
1081.940 11
1081.962 4
1081.983 0
1082.004 1
1082.025 0
1082.047 12
1082.068 14
1082.089 3
1082.111 7
1082.132 0
1082.153 8
1082.175 7
1082.196 0
1082.217 1
1082.238 4
1082.260 1
1082.281 1
1082.302 4
1082.324 0
1082.345 5
1082.366 8
1082.388 0
1082.409 1
1082.430 0
1082.452 0
1082.473 13
1082.494 12
1082.515 19
1082.537 25
1082.558 5
1082.579 1
1082.601 2
1082.622 4
1082.643 5
1082.665 11
1082.686 3
1082.707 4
1082.729 0
1082.750 0
1082.771 1
1082.792 1
1082.814 1
1082.835 0
1082.856 1
1082.878 1
1082.899 5
1082.920 5
1082.942 1
1082.963 1
1082.984 2
1083.006 12
1083.027 15
1083.048 4
1083.070 6
1083.091 4
1083.112 12
1083.133 7
1083.155 4
1083.176 0
1083.197 3
1083.219 15
1083.240 3
1083.261 0
1083.283 8
1083.304 1
1083.325 3
1083.347 1
1083.368 1
1083.389 2
1083.411 0
1083.432 4
1083.453 5
1083.475 3
1083.496 2
1083.517 10
1083.538 6
1083.560 13
1083.581 2
1083.602 3
1083.624 1
1083.645 7
1083.666 0
1083.688 0
1083.709 1
1083.730 3
1083.752 6
1083.773 1
1083.794 0
1083.816 0
1083.837 3
1083.858 8
1083.880 1
1083.901 3
1083.922 5
1083.944 0
1083.965 0
1083.986 0
1084.008 0
1084.029 2
1084.050 8
1084.072 5
1084.093 4
1084.114 1
1084.135 0
1084.157 3
1084.178 7
1084.199 4
1084.221 1
1084.242 0
1084.263 0
1084.285 0
1084.306 5
1084.327 1
1084.349 0
1084.370 0
1084.391 1
1084.413 1
1084.434 2
1084.455 8
1084.477 8
1084.498 4
1084.519 2
1084.541 2
1084.562 8
1084.583 8
1084.605 3
1084.626 4
1084.647 1
1084.669 0
1084.690 2
1084.711 2
1084.733 6
1084.754 3
1084.775 4
1084.797 16
1084.818 8
1084.839 1
1084.861 0
1084.882 1
1084.903 1
1084.925 2
1084.946 5
1084.967 7
1084.989 1
1085.010 8
1085.031 9
1085.053 1
1085.074 0
1085.095 2
1085.117 4
1085.138 9
1085.159 3
1085.181 0
1085.202 0
1085.223 0
1085.245 0
1085.266 0
1085.287 0
1085.309 0
1085.330 2
1085.351 3
1085.373 7
1085.394 1
1085.415 7
1085.437 0
1085.458 11
1085.479 10
1085.501 3
1085.522 11
1085.543 8
1085.565 8
1085.586 29
1085.607 18
1085.629 0
1085.650 0
1085.671 0
1085.693 1
1085.714 0
1085.735 2
1085.757 0
1085.778 0
1085.799 7
1085.821 2
1085.842 0
1085.863 3
1085.885 3
1085.906 6
1085.927 4
1085.949 0
1085.970 0
1085.991 9
1086.013 2
1086.034 6
1086.056 9
1086.077 5
1086.098 14
1086.120 13
1086.141 6
1086.162 0
1086.184 0
1086.205 1
1086.226 4
1086.248 0
1086.269 2
1086.290 0
1086.312 2
1086.333 2
1086.354 0
1086.376 6
1086.397 1
1086.418 0
1086.440 3
1086.461 11
1086.482 9
1086.504 13
1086.525 8
1086.546 10
1086.568 0
1086.589 2
1086.611 4
1086.632 8
1086.653 4
1086.675 0
1086.696 6
1086.717 2
1086.739 6
1086.760 0
1086.781 5
1086.803 0
1086.824 5
1086.845 5
1086.867 4
1086.888 1
1086.909 3
1086.931 0
1086.952 0
1086.973 4
1086.995 0
1087.016 0
1087.038 0
1087.059 0
1087.080 0
1087.102 18
1087.123 14
1087.144 10
1087.166 4
1087.187 0
1087.208 0
1087.230 3
1087.251 0
1087.272 3
1087.294 1
1087.315 0
1087.336 9
1087.358 2
1087.379 0
1087.401 4
1087.422 9
1087.443 0
1087.465 4
1087.486 9
1087.507 1
1087.529 2
1087.550 1
1087.571 0
1087.593 1
1087.614 0
1087.635 15
1087.657 6
1087.678 1
1087.700 5
1087.721 11
1087.742 6
1087.764 9
1087.785 1
1087.806 1
1087.828 1
1087.849 1
1087.870 0
1087.892 2
1087.913 2
1087.935 0
1087.956 1
1087.977 0
1087.999 1
1088.020 0
1088.041 1
1088.063 9
1088.084 9
1088.105 4
1088.127 4
1088.148 6
1088.170 1
1088.191 0
1088.212 6
1088.234 4
1088.255 0
1088.276 0
1088.298 4
1088.319 17
1088.340 2
1088.362 2
1088.383 2
1088.405 0
1088.426 2
1088.447 4
1088.469 3
1088.490 4
1088.511 9
1088.533 2
1088.554 12
1088.575 12
1088.597 12
1088.618 2
1088.640 13
1088.661 3
1088.682 0
1088.704 0
1088.725 0
1088.746 0
1088.768 0
1088.789 2
1088.811 2
1088.832 1
1088.853 2
1088.875 5
1088.896 0
1088.917 1
1088.939 0
1088.960 0
1088.982 0
1089.003 4
1089.024 2
1089.046 10
1089.067 3
1089.088 2
1089.110 4
1089.131 0
1089.152 4
1089.174 3
1089.195 1
1089.217 0
1089.238 0
1089.259 10
1089.281 2
1089.302 2
1089.323 0
1089.345 1
1089.366 1
1089.388 3
1089.409 4
1089.430 6
1089.452 9
1089.473 5
1089.495 11
1089.516 3
1089.537 0
1089.559 5
1089.580 9
1089.601 7
1089.623 8
1089.644 7
1089.666 10
1089.687 16
1089.708 3
1089.730 3
1089.751 3
1089.772 0
1089.794 0
1089.815 0
1089.837 5
1089.858 3
1089.879 6
1089.901 1
1089.922 9
1089.943 4
1089.965 0
1089.986 11
1090.008 6
1090.029 0
1090.050 0
1090.072 9
1090.093 19
1090.115 4
1090.136 0
1090.157 3
1090.179 0
1090.200 1
1090.221 10
1090.243 7
1090.264 13
1090.286 0
1090.307 1
1090.328 10
1090.350 4
1090.371 4
1090.393 2
1090.414 3
1090.435 6
1090.457 0
1090.478 1
1090.499 12
1090.521 29
1090.542 6
1090.564 16
1090.585 17
1090.606 14
1090.628 5
1090.649 0
1090.671 3
1090.692 1
1090.713 12
1090.735 2
1090.756 0
1090.777 0
1090.799 3
1090.820 0
1090.842 7
1090.863 1
1090.884 2
1090.906 3
1090.927 0
1090.949 1
1090.970 6
1090.991 6
1091.013 5
1091.034 17
1091.056 5
1091.077 2
1091.098 3
1091.120 1
1091.141 3
1091.163 1
1091.184 2
1091.205 5
1091.227 6
1091.248 8
1091.270 1
1091.291 1
1091.312 4
1091.334 2
1091.355 4
1091.376 3
1091.398 6
1091.419 6
1091.441 7
1091.462 6
1091.483 3
1091.505 12
1091.526 24
1091.548 20
1091.569 12
1091.590 1
1091.612 12
1091.633 8
1091.655 1
1091.676 0
1091.697 7
1091.719 0
1091.740 0
1091.762 1
1091.783 0
1091.804 0
1091.826 0
1091.847 7
1091.869 17
1091.890 6
1091.911 7
1091.933 3
1091.954 5
1091.976 0
1091.997 0
1092.018 2
1092.040 1
1092.061 0
1092.083 0
1092.104 2
1092.125 0
1092.147 0
1092.168 0
1092.190 0
1092.211 2
1092.232 1
1092.254 12
1092.275 0
1092.297 0
1092.318 3
1092.340 9
1092.361 1
1092.382 3
1092.404 10
1092.425 5
1092.447 0
1092.468 0
1092.489 13
1092.511 24
1092.532 7
1092.554 17
1092.575 31
1092.596 6
1092.618 5
1092.639 5
1092.661 3
1092.682 0
1092.703 0
1092.725 0
1092.746 0
1092.768 0
1092.789 0
1092.810 0
1092.832 0
1092.853 0
1092.875 0
1092.896 1
1092.918 3
1092.939 5
1092.960 1
1092.982 1
1093.003 6
1093.025 0
1093.046 0
1093.067 7
1093.089 0
1093.110 0
1093.132 0
1093.153 0
1093.174 3
1093.196 1
1093.217 5
1093.239 11
1093.260 1
1093.282 3
1093.303 2
1093.324 4
1093.346 0
1093.367 1
1093.389 9
1093.410 0
1093.431 0
1093.453 3
1093.474 6
1093.496 4
1093.517 10
1093.539 11
1093.560 32
1093.581 16
1093.603 11
1093.624 11
1093.646 13
1093.667 20
1093.688 12
1093.710 23
1093.731 9
1093.753 0
1093.774 1
1093.796 2
1093.817 6
1093.838 1
1093.860 0
1093.881 0
1093.903 0
1093.924 4
1093.945 0
1093.967 1
1093.988 6
1094.010 1
1094.031 0
1094.053 5
1094.074 5
1094.095 2
1094.117 7
1094.138 8
1094.160 7
1094.181 0
1094.203 0
1094.224 2
1094.245 4
1094.267 6
1094.288 1
1094.310 5
1094.331 3
1094.352 3
1094.374 4
1094.395 0
1094.417 0
1094.438 3
1094.460 11
1094.481 4
1094.502 2
1094.524 6
1094.545 10
1094.567 3
1094.588 0
1094.610 11
1094.631 7
1094.652 5
1094.674 1
1094.695 1
1094.717 5
1094.738 1
1094.760 10
1094.781 5
1094.802 0
1094.824 1
1094.845 0
1094.867 5
1094.888 0
1094.910 14
1094.931 8
1094.952 0
1094.974 5
1094.995 2
1095.017 2
1095.038 0
1095.060 5
1095.081 3
1095.102 0
1095.124 0
1095.145 0
1095.167 1
1095.188 2
1095.210 13
1095.231 3
1095.253 1
1095.274 3
1095.295 4
1095.317 0
1095.338 0
1095.360 1
1095.381 3
1095.403 2
1095.424 4
1095.445 7
1095.467 0
1095.488 5
1095.510 0
1095.531 9
1095.553 17
1095.574 46
1095.595 61
1095.617 49
1095.638 24
1095.660 4
1095.681 18
1095.703 17
1095.724 15
1095.746 9
1095.767 0
1095.788 5
1095.810 3
1095.831 1
1095.853 6
1095.874 6
1095.896 4
1095.917 1
1095.938 2
1095.960 4
1095.981 4
1096.003 0
1096.024 0
1096.046 0
1096.067 0
1096.089 2
1096.110 5
1096.131 5
1096.153 6
1096.174 1
1096.196 4
1096.217 1
1096.239 12
1096.260 8
1096.282 0
1096.303 0
1096.324 0
1096.346 6
1096.367 5
1096.389 0
1096.410 3
1096.432 4
1096.453 0
1096.475 0
1096.496 0
1096.517 8
1096.539 7
1096.560 27
1096.582 17
1096.603 8
1096.625 12
1096.646 7
1096.668 1
1096.689 5
1096.710 0
1096.732 0
1096.753 1
1096.775 9
1096.796 4
1096.818 2
1096.839 1
1096.861 4
1096.882 2
1096.904 0
1096.925 5
1096.946 13
1096.968 1
1096.989 0
1097.011 0
1097.032 0
1097.054 6
1097.075 3
1097.097 0
1097.118 0
1097.139 0
1097.161 0
1097.182 4
1097.204 1
1097.225 0
1097.247 0
1097.268 0
1097.290 0
1097.311 5
1097.333 11
1097.354 1
1097.375 0
1097.397 8
1097.418 1
1097.440 9
1097.461 13
1097.483 8
1097.504 6
1097.526 5
1097.547 13
1097.569 17
1097.590 19
1097.611 14
1097.633 11
1097.654 8
1097.676 11
1097.697 4
1097.719 0
1097.740 0
1097.762 0
1097.783 0
1097.805 0
1097.826 1
1097.848 0
1097.869 0
1097.890 0
1097.912 0
1097.933 0
1097.955 5
1097.976 2
1097.998 8
1098.019 0
1098.041 0
1098.062 0
1098.084 9
1098.105 4
1098.126 8
1098.148 2
1098.169 6
1098.191 0
1098.212 0
1098.234 0
1098.255 9
1098.277 0
1098.298 0
1098.320 11
1098.341 10
1098.363 15
1098.384 2
1098.406 2
1098.427 0
1098.448 0
1098.470 1
1098.491 6
1098.513 3
1098.534 20
1098.556 10
1098.577 6
1098.599 19
1098.620 16
1098.642 9
1098.663 0
1098.685 1
1098.706 5
1098.728 3
1098.749 13
1098.770 14
1098.792 15
1098.813 5
1098.835 0
1098.856 11
1098.878 12
1098.899 9
1098.921 12
1098.942 4
1098.964 1
1098.985 5
1099.007 4
1099.028 1
1099.050 2
1099.071 0
1099.092 0
1099.114 0
1099.135 5
1099.157 1
1099.178 0
1099.200 0
1099.221 0
1099.243 7
1099.264 6
1099.286 4
1099.307 7
1099.329 0
1099.350 8
1099.372 5
1099.393 0
1099.415 2
1099.436 8
1099.458 5
1099.479 1
1099.500 13
1099.522 17
1099.543 5
1099.565 4
1099.586 1
1099.608 7
1099.629 0
1099.651 9
1099.672 3
1099.694 10
1099.715 16
1099.737 8
1099.758 5
1099.780 1
1099.801 1
1099.823 4
1099.844 8
1099.866 1
1099.887 1
1099.909 0
1099.930 2
1099.951 2
1099.973 0
1099.994 5
1100.016 3
1100.037 0
1100.059 0
1100.080 3
1100.102 4
1100.123 2
1100.145 3
1100.166 4
1100.188 1
1100.209 0
1100.231 1
1100.252 4
1100.274 8
1100.295 0
1100.317 1
1100.338 0
1100.360 4
1100.381 4
1100.403 8
1100.424 6
1100.446 5
1100.467 0
1100.489 5
1100.510 5
1100.532 0
1100.553 2
1100.574 1
1100.596 4
1100.617 13
1100.639 15
1100.660 11
1100.682 2
1100.703 1
1100.725 0
1100.746 1
1100.768 8
1100.789 1
1100.811 0
1100.832 0
1100.854 3
1100.875 0
1100.897 0
1100.918 0
1100.940 1
1100.961 0
1100.983 0
1101.004 6
1101.026 10
1101.047 12
1101.069 1
1101.090 8
1101.112 9
1101.133 2
1101.155 2
1101.176 0
1101.198 5
1101.219 5
1101.241 3
1101.262 0
1101.284 0
1101.305 1
1101.327 2
1101.348 0
1101.370 2
1101.391 0
1101.413 0
1101.434 9
1101.456 0
1101.477 10
1101.499 7
1101.520 5
1101.542 6
1101.563 0
1101.585 8
1101.606 7
1101.628 21
1101.649 24
1101.671 13
1101.692 23
1101.714 5
1101.735 12
1101.757 4
1101.778 5
1101.800 12
1101.821 8
1101.843 0
1101.864 6
1101.886 0
1101.907 0
1101.929 1
1101.950 3
1101.972 0
1101.993 1
1102.015 3
1102.036 14
1102.058 11
1102.079 0
1102.101 0
1102.122 0
1102.144 6
1102.165 3
1102.187 9
1102.208 7
1102.230 14
1102.251 2
1102.273 0
1102.294 0
1102.316 1
1102.337 1
1102.359 0
1102.380 0
1102.402 0
1102.423 0
1102.445 1
1102.466 7
1102.488 3
1102.509 6
1102.531 12
1102.552 3
1102.574 0
1102.595 6
1102.617 17
1102.638 11
1102.660 7
1102.681 11
1102.703 24
1102.724 35
1102.746 17
1102.767 3
1102.789 3
1102.810 3
1102.832 0
1102.853 4
1102.875 11
1102.896 2
1102.918 0
1102.939 0
1102.961 0
1102.982 1
1103.004 17
1103.025 1
1103.047 2
1103.068 1
1103.090 1
1103.111 3
1103.133 0
1103.154 1
1103.176 10
1103.197 4
1103.219 3
1103.240 0
1103.262 6
1103.283 7
1103.305 2
1103.326 0
1103.348 1
1103.369 6
1103.391 9
1103.412 1
1103.434 1
1103.455 3
1103.477 0
1103.498 0
1103.520 0
1103.542 3
1103.563 7
1103.585 4
1103.606 0
1103.628 0
1103.649 0
1103.671 3
1103.692 4
1103.714 7
1103.735 5
1103.757 0
1103.778 0
1103.800 6
1103.821 2
1103.843 5
1103.864 5
1103.886 2
1103.907 0
1103.929 0
1103.950 0
1103.972 2
1103.993 0
1104.015 0
1104.036 4
1104.058 10
1104.079 4
1104.101 0
1104.122 1
1104.144 0
1104.166 0
1104.187 4
1104.209 9
1104.230 1
1104.252 3
1104.273 0
1104.295 0
1104.316 7
1104.338 0
1104.359 1
1104.381 3
1104.402 2
1104.424 0
1104.445 0
1104.467 0
1104.488 3
1104.510 8
1104.531 11
1104.553 8
1104.574 10
1104.596 12
1104.618 12
1104.639 11
1104.661 24
1104.682 7
1104.704 3
1104.725 5
1104.747 2
1104.768 9
1104.790 4
1104.811 1
1104.833 4
1104.854 2
1104.876 0
1104.897 0
1104.919 0
1104.940 6
1104.962 7
1104.983 4
1105.005 5
1105.027 3
1105.048 1
1105.070 14
1105.091 6
1105.113 0
1105.134 0
1105.156 1
1105.177 1
1105.199 10
1105.220 0
1105.242 0
1105.263 7
1105.285 2
1105.306 5
1105.328 0
1105.349 0
1105.371 0
1105.393 2
1105.414 0
1105.436 1
1105.457 1
1105.479 1
1105.500 8
1105.522 40
1105.543 48
1105.565 161
1105.586 222
1105.608 191
1105.629 125
1105.651 64
1105.672 37
1105.694 32
1105.716 22
1105.737 9
1105.759 2
1105.780 6
1105.802 0
1105.823 3
1105.845 3
1105.866 6
1105.888 2
1105.909 0
1105.931 0
1105.952 13
1105.974 5
1105.996 0
1106.017 3
1106.039 4
1106.060 3
1106.082 13
1106.103 3
1106.125 3
1106.146 3
1106.168 0
1106.189 0
1106.211 1
1106.232 3
1106.254 4
1106.276 1
1106.297 0
1106.319 6
1106.340 0
1106.362 0
1106.383 0
1106.405 0
1106.426 7
1106.448 0
1106.469 0
1106.491 2
1106.513 2
1106.534 27
1106.556 81
1106.577 196
1106.599 227
1106.620 178
1106.642 72
1106.663 45
1106.685 25
1106.706 28
1106.728 39
1106.750 7
1106.771 0
1106.793 3
1106.814 7
1106.836 5
1106.857 13
1106.879 6
1106.900 11
1106.922 1
1106.943 2
1106.965 0
1106.987 0
1107.008 1
1107.030 6
1107.051 2
1107.073 7
1107.094 10
1107.116 9
1107.137 12
1107.159 14
1107.180 3
1107.202 6
1107.224 8
1107.245 10
1107.267 14
1107.288 1
1107.310 5
1107.331 0
1107.353 0
1107.374 0
1107.396 2
1107.418 5
1107.439 0
1107.461 2
1107.482 7
1107.504 11
1107.525 10
1107.547 34
1107.568 95
1107.590 102
1107.612 58
1107.633 18
1107.655 25
1107.676 21
1107.698 17
1107.719 11
1107.741 14
1107.762 3
1107.784 0
1107.806 13
1107.827 4
1107.849 0
1107.870 6
1107.892 5
1107.913 11
1107.935 5
1107.956 0
1107.978 2
1108.000 8
1108.021 14
1108.043 6
1108.064 0
1108.086 1
1108.107 4
1108.129 4
1108.150 13
1108.172 3
1108.194 0
1108.215 2
1108.237 0
1108.258 5
1108.280 0
1108.301 2
1108.323 0
1108.345 4
1108.366 6
1108.388 5
1108.409 0
1108.431 0
1108.452 6
1108.474 7
1108.495 1
1108.517 5
1108.539 6
1108.560 27
1108.582 28
1108.603 22
1108.625 20
1108.646 17
1108.668 20
1108.690 31
1108.711 20
1108.733 6
1108.754 2
1108.776 0
1108.797 0
1108.819 3
1108.840 0
1108.862 0
1108.884 3
1108.905 0
1108.927 10
1108.948 12
1108.970 3
1108.991 4
1109.013 1
1109.035 7
1109.056 5
1109.078 1
1109.099 1
1109.121 1
1109.142 0
1109.164 0
1109.186 0
1109.207 0
1109.229 0
1109.250 1
1109.272 5
1109.293 2
1109.315 0
1109.337 1
1109.358 1
1109.380 2
1109.401 2
1109.423 0
1109.444 0
1109.466 0
1109.488 4
1109.509 11
1109.531 12
1109.552 12
1109.574 13
1109.595 11
1109.617 10
1109.639 7
1109.660 4
1109.682 0
1109.703 0
1109.725 3
1109.746 1
1109.768 2
1109.790 3
1109.811 4
1109.833 4
1109.854 0
1109.876 3
1109.897 0
1109.919 4
1109.941 3
1109.962 13
1109.984 1
1110.005 1
1110.027 1
1110.049 3
1110.070 22
1110.092 8
1110.113 3
1110.135 13
1110.156 8
1110.178 6
1110.200 7
1110.221 0
1110.243 0
1110.264 0
1110.286 0
1110.307 4
1110.329 14
1110.351 3
1110.372 9
1110.394 0
1110.415 0
1110.437 1
1110.459 0
1110.480 12
1110.502 11
1110.523 8
1110.545 5
1110.566 14
1110.588 5
1110.610 5
1110.631 7
1110.653 2
1110.674 0
1110.696 2
1110.718 1
1110.739 6
1110.761 1
1110.782 2
1110.804 5
1110.825 9
1110.847 3
1110.869 2
1110.890 0
1110.912 0
1110.933 0
1110.955 8
1110.977 1
1110.998 0
1111.020 0
1111.041 0
1111.063 6
1111.085 1
1111.106 2
1111.128 0
1111.149 1
1111.171 1
1111.192 9
1111.214 1
1111.236 1
1111.257 4
1111.279 0
1111.300 1
1111.322 0
1111.344 7
1111.365 1
1111.387 0
1111.408 0
1111.430 2
1111.452 1
1111.473 5
1111.495 1
1111.516 12
1111.538 8
1111.560 8
1111.581 6
1111.603 15
1111.624 4
1111.646 10
1111.667 18
1111.689 5
1111.711 0
1111.732 4
1111.754 8
1111.775 5
1111.797 0
1111.819 0
1111.840 0
1111.862 2
1111.883 0
1111.905 2
1111.927 5
1111.948 5
1111.970 9
1111.991 0
1112.013 4
1112.035 0
1112.056 0
1112.078 0
1112.099 0
1112.121 0
1112.143 3
1112.164 6
1112.186 0
1112.207 8
1112.229 6
1112.251 5
1112.272 0
1112.294 0
1112.315 4
1112.337 24
1112.359 9
1112.380 7
1112.402 13
1112.423 0
1112.445 1
1112.467 1
1112.488 0
1112.510 15
1112.531 22
1112.553 2
1112.575 8
1112.596 0
1112.618 1
1112.639 17
1112.661 9
1112.683 4
1112.704 7
1112.726 7
1112.747 1
1112.769 3
1112.791 3
1112.812 2
1112.834 0
1112.855 3
1112.877 3
1112.899 3
1112.920 1
1112.942 0
1112.963 6
1112.985 7
1113.007 7
1113.028 3
1113.050 6
1113.072 12
1113.093 3
1113.115 6
1113.136 0
1113.158 0
1113.180 3
1113.201 6
1113.223 11
1113.244 4
1113.266 1
1113.288 2
1113.309 0
1113.331 0
1113.352 17
1113.374 0
1113.396 0
1113.417 0
1113.439 3
1113.460 8
1113.482 6
1113.504 8
1113.525 6
1113.547 15
1113.569 7
1113.590 6
1113.612 4
1113.633 5
1113.655 1
1113.677 1
1113.698 0
1113.720 2
1113.741 9
1113.763 16
1113.785 7
1113.806 3
1113.828 2
1113.850 5
1113.871 0
1113.893 3
1113.914 4
1113.936 3
1113.958 0
1113.979 1
1114.001 0
1114.022 1
1114.044 4
1114.066 3
1114.087 0
1114.109 2
1114.131 6
1114.152 5
1114.174 0
1114.195 0
1114.217 1
1114.239 8
1114.260 2
1114.282 3
1114.303 5
1114.325 2
1114.347 4
1114.368 8
1114.390 7
1114.412 7
1114.433 1
1114.455 10
1114.476 7
1114.498 4
1114.520 4
1114.541 8
1114.563 14
1114.585 6
1114.606 9
1114.628 7
1114.649 15
1114.671 11
1114.693 21
1114.714 13
1114.736 3
1114.758 8
1114.779 5
1114.801 14
1114.822 6
1114.844 7
1114.866 11
1114.887 0
1114.909 0
1114.931 5
1114.952 0
1114.974 0
1114.995 3
1115.017 0
1115.039 4
1115.060 12
1115.082 1
1115.104 0
1115.125 3
1115.147 1
1115.168 6
1115.190 0
1115.212 2
1115.233 0
1115.255 17
1115.277 13
1115.298 3
1115.320 4
1115.341 0
1115.363 0
1115.385 1
1115.406 2
1115.428 0
1115.450 9
1115.471 0
1115.493 0
1115.515 11
1115.536 12
1115.558 11
1115.579 5
1115.601 6
1115.623 14
1115.644 24
1115.666 25
1115.688 17
1115.709 1
1115.731 4
1115.752 10
1115.774 1
1115.796 5
1115.817 4
1115.839 2
1115.861 4
1115.882 4
1115.904 0
1115.926 7
1115.947 20
1115.969 2
1115.990 0
1116.012 13
1116.034 8
1116.055 3
1116.077 0
1116.099 6
1116.120 3
1116.142 2
1116.164 1
1116.185 0
1116.207 7
1116.228 10
1116.250 9
1116.272 4
1116.293 0
1116.315 0
1116.337 0
1116.358 9
1116.380 17
1116.402 7
1116.423 10
1116.445 7
1116.466 8
1116.488 2
1116.510 3
1116.531 6
1116.553 5
1116.575 13
1116.596 4
1116.618 11
1116.640 8
1116.661 9
1116.683 0
1116.705 4
1116.726 2
1116.748 0
1116.769 3
1116.791 4
1116.813 0
1116.834 0
1116.856 0
1116.878 2
1116.899 2
1116.921 1
1116.943 0
1116.964 1
1116.986 1
1117.008 0
1117.029 0
1117.051 1
1117.073 3
1117.094 5
1117.116 0
1117.137 3
1117.159 2
1117.181 7
1117.202 5
1117.224 0
1117.246 4
1117.267 2
1117.289 16
1117.311 4
1117.332 5
1117.354 12
1117.376 0
1117.397 2
1117.419 2
1117.441 4
1117.462 10
1117.484 2
1117.505 0
1117.527 1
1117.549 2
1117.570 10
1117.592 4
1117.614 0
1117.635 8
1117.657 8
1117.679 2
1117.700 3
1117.722 14
1117.744 9
1117.765 5
1117.787 0
1117.809 5
1117.830 1
1117.852 3
1117.874 1
1117.895 0
1117.917 0
1117.939 7
1117.960 0
1117.982 0
1118.004 0
1118.025 1
1118.047 12
1118.068 3
1118.090 5
1118.112 6
1118.133 5
1118.155 0
1118.177 0
1118.198 0
1118.220 2
1118.242 2
1118.263 4
1118.285 1
1118.307 0
1118.328 0
1118.350 7
1118.372 8
1118.393 3
1118.415 1
1118.437 0
1118.458 8
1118.480 4
1118.502 8
1118.523 7
1118.545 33
1118.567 37
1118.588 14
1118.610 9
1118.632 8
1118.653 15
1118.675 5
1118.697 7
1118.718 6
1118.740 1
1118.762 6
1118.783 3
1118.805 2
1118.827 2
1118.848 0
1118.870 8
1118.892 0
1118.913 4
1118.935 0
1118.957 1
1118.978 2
1119.000 1
1119.022 0
1119.043 0
1119.065 0
1119.087 0
1119.108 0
1119.130 3
1119.152 0
1119.173 0
1119.195 0
1119.217 9
1119.238 0
1119.260 0
1119.282 2
1119.303 2
1119.325 1
1119.347 2
1119.368 3
1119.390 12
1119.412 5
1119.433 2
1119.455 2
1119.477 13
1119.498 5
1119.520 0
1119.542 9
1119.563 7
1119.585 15
1119.607 13
1119.628 4
1119.650 6
1119.672 2
1119.693 25
1119.715 9
1119.737 1
1119.758 0
1119.780 0
1119.802 0
1119.823 1
1119.845 0
1119.867 4
1119.888 0
1119.910 6
1119.932 2
1119.953 0
1119.975 1
1119.997 0
1120.018 1
1120.040 0
1120.062 0
1120.083 1
1120.105 1
1120.127 0
1120.148 0
1120.170 4
1120.192 5
1120.213 1
1120.235 2
1120.257 11
1120.278 10
1120.300 7
1120.322 2
1120.344 2
1120.365 12
1120.387 1
1120.409 0
1120.430 3
1120.452 4
1120.474 8
1120.495 16
1120.517 15
1120.539 8
1120.560 5
1120.582 6
1120.604 7
1120.625 10
1120.647 10
1120.669 7
1120.690 7
1120.712 2
1120.734 9
1120.755 2
1120.777 3
1120.799 0
1120.820 6
1120.842 19
1120.864 11
1120.886 12
1120.907 4
1120.929 0
1120.951 0
1120.972 7
1120.994 8
1121.016 2
1121.037 8
1121.059 13
1121.081 4
1121.102 0
1121.124 0
1121.146 0
1121.167 0
1121.189 0
1121.211 6
1121.232 3
1121.254 2
1121.276 0
1121.298 7
1121.319 0
1121.341 3
1121.363 1
1121.384 1
1121.406 0
1121.428 1
1121.449 11
1121.471 14
1121.493 11
1121.514 12
1121.536 6
1121.558 9
1121.580 16
1121.601 13
1121.623 9
1121.645 9
1121.666 12
1121.688 3
1121.710 8
1121.731 1
1121.753 8
1121.775 2
1121.796 10
1121.818 2
1121.840 0
1121.862 0
1121.883 0
1121.905 9
1121.927 0
1121.948 4
1121.970 1
1121.992 4
1122.013 3
1122.035 1
1122.057 0
1122.078 7
1122.100 0
1122.122 0
1122.144 6
1122.165 6
1122.187 1
1122.209 0
1122.230 3
1122.252 2
1122.274 1
1122.295 0
1122.317 4
1122.339 9
1122.360 0
1122.382 4
1122.404 10
1122.426 3
1122.447 8
1122.469 0
1122.491 2
1122.512 4
1122.534 1
1122.556 3
1122.577 8
1122.599 18
1122.621 21
1122.643 9
1122.664 2
1122.686 1
1122.708 2
1122.729 0
1122.751 6
1122.773 5
1122.794 3
1122.816 0
1122.838 8
1122.860 0
1122.881 3
1122.903 0
1122.925 2
1122.946 0
1122.968 5
1122.990 10
1123.012 0
1123.033 0
1123.055 0
1123.077 8
1123.098 0
1123.120 9
1123.142 19
1123.163 4
1123.185 1
1123.207 0
1123.229 0
1123.250 0
1123.272 10
1123.294 13
1123.315 2
1123.337 8
1123.359 0
1123.381 2
1123.402 2
1123.424 0
1123.446 0
1123.467 1
1123.489 0
1123.511 3
1123.532 4
1123.554 4
1123.576 4
1123.598 4
1123.619 10
1123.641 2
1123.663 6
1123.684 5
1123.706 6
1123.728 10
1123.750 1
1123.771 2
1123.793 9
1123.815 0
1123.836 0
1123.858 4
1123.880 3
1123.902 4
1123.923 1
1123.945 11
1123.967 1
1123.988 0
1124.010 6
1124.032 1
1124.054 0
1124.075 3
1124.097 0
1124.119 0
1124.140 0
1124.162 0
1124.184 0
1124.206 0
1124.227 2
1124.249 2
1124.271 0
1124.292 0
1124.314 2
1124.336 0
1124.358 0
1124.379 3
1124.401 1
1124.423 0
1124.444 0
1124.466 1
1124.488 9
1124.510 15
1124.531 13
1124.553 14
1124.575 9
1124.596 10
1124.618 9
1124.640 7
1124.662 8
1124.683 11
1124.705 15
1124.727 6
1124.749 2
1124.770 3
1124.792 17
1124.814 8
1124.835 1
1124.857 0
1124.879 0
1124.901 0
1124.922 3
1124.944 6
1124.966 0
1124.987 0
1125.009 1
1125.031 5
1125.053 11
1125.074 11
1125.096 1
1125.118 10
1125.140 1
1125.161 8
1125.183 3
1125.205 9
1125.226 9
1125.248 0
1125.270 1
1125.292 10
1125.313 1
1125.335 4
1125.357 0
1125.379 0
1125.400 0
1125.422 10
1125.444 9
1125.465 5
1125.487 3
1125.509 7
1125.531 14
1125.552 27
1125.574 35
1125.596 44
1125.618 9
1125.639 9
1125.661 1
1125.683 10
1125.704 3
1125.726 5
1125.748 9
1125.770 8
1125.791 2
1125.813 0
1125.835 4
1125.857 5
1125.878 0
1125.900 3
1125.922 3
1125.943 1
1125.965 1
1125.987 4
1126.009 0
1126.030 12
1126.052 3
1126.074 11
1126.096 5
1126.117 2
1126.139 1
1126.161 2
1126.183 0
1126.204 0
1126.226 4
1126.248 0
1126.269 2
1126.291 0
1126.313 5
1126.335 6
1126.356 3
1126.378 7
1126.400 1
1126.422 12
1126.443 4
1126.465 10
1126.487 4
1126.509 7
1126.530 11
1126.552 5
1126.574 16
1126.596 6
1126.617 7
1126.639 7
1126.661 11
1126.682 3
1126.704 12
1126.726 1
1126.748 1
1126.769 0
1126.791 2
1126.813 0
1126.835 2
1126.856 1
1126.878 0
1126.900 0
1126.922 8
1126.943 3
1126.965 2
1126.987 0
1127.009 2
1127.030 5
1127.052 0
1127.074 5
1127.096 5
1127.117 2
1127.139 0
1127.161 6
1127.183 11
1127.204 0
1127.226 8
1127.248 4
1127.270 4
1127.291 4
1127.313 10
1127.335 3
1127.357 4
1127.378 5
1127.400 5
1127.422 1
1127.444 0
1127.465 10
1127.487 3
1127.509 9
1127.530 19
1127.552 29
1127.574 29
1127.596 16
1127.617 21
1127.639 10
1127.661 5
1127.683 13
1127.704 9
1127.726 5
1127.748 1
1127.770 2
1127.791 1
1127.813 8
1127.835 4
1127.857 1
1127.878 0
1127.900 1
1127.922 0
1127.944 3
1127.965 0
1127.987 10
1128.009 7
1128.031 7
1128.053 5
1128.074 0
1128.096 6
1128.118 3
1128.140 1
1128.161 1
1128.183 0
1128.205 0
1128.227 16
1128.248 5
1128.270 0
1128.292 5
1128.314 1
1128.335 6
1128.357 2
1128.379 18
1128.401 11
1128.422 2
1128.444 0
1128.466 0
1128.488 9
1128.509 3
1128.531 19
1128.553 28
1128.575 13
1128.596 28
1128.618 36
1128.640 4
1128.662 1
1128.683 1
1128.705 2
1128.727 0
1128.749 3
1128.770 1
1128.792 3
1128.814 0
1128.836 0
1128.858 0
1128.879 0
1128.901 10
1128.923 5
1128.945 10
1128.966 9
1128.988 3
1129.010 2
1129.032 7
1129.053 9
1129.075 1
1129.097 4
1129.119 0
1129.140 0
1129.162 0
1129.184 0
1129.206 0
1129.227 2
1129.249 1
1129.271 0
1129.293 7
1129.315 0
1129.336 1
1129.358 0
1129.380 7
1129.402 0
1129.423 7
1129.445 1
1129.467 5
1129.489 1
1129.510 2
1129.532 5
1129.554 12
1129.576 1
1129.597 2
1129.619 6
1129.641 0
1129.663 3
1129.685 2
1129.706 5
1129.728 7
1129.750 7
1129.772 2
1129.793 0
1129.815 0
1129.837 7
1129.859 16
1129.880 2
1129.902 3
1129.924 9
1129.946 7
1129.968 3
1129.989 0
1130.011 3
1130.033 2
1130.055 13
1130.076 5
1130.098 3
1130.120 6
1130.142 3
1130.164 1
1130.185 4
1130.207 0
1130.229 0
1130.251 0
1130.272 0
1130.294 0
1130.316 7
1130.338 0
1130.359 5
1130.381 0
1130.403 0
1130.425 10
1130.447 5
1130.468 0
1130.490 4
1130.512 0
1130.534 6
1130.555 23
1130.577 13
1130.599 16
1130.621 13
1130.643 6
1130.664 0
1130.686 7
1130.708 10
1130.730 1
1130.751 0
1130.773 0
1130.795 11
1130.817 8
1130.839 4
1130.860 10
1130.882 6
1130.904 19
1130.926 7
1130.947 1
1130.969 0
1130.991 4
1131.013 3
1131.035 0
1131.056 0
1131.078 0
1131.100 3
1131.122 8
1131.144 0
1131.165 4
1131.187 3
1131.209 0
1131.231 0
1131.252 4
1131.274 7
1131.296 5
1131.318 3
1131.340 0
1131.361 11
1131.383 2
1131.405 2
1131.427 2
1131.448 1
1131.470 14
1131.492 18
1131.514 5
1131.536 1
1131.557 5
1131.579 3
1131.601 8
1131.623 12
1131.645 17
1131.666 4
1131.688 5
1131.710 1
1131.732 4
1131.754 12
1131.775 13
1131.797 3
1131.819 0
1131.841 0
1131.862 2
1131.884 5
1131.906 5
1131.928 0
1131.950 0
1131.971 2
1131.993 6
1132.015 10
1132.037 8
1132.059 1
1132.080 5
1132.102 3
1132.124 7
1132.146 7
1132.168 8
1132.189 8
1132.211 0
1132.233 1
1132.255 1
1132.276 3
1132.298 0
1132.320 2
1132.342 0
1132.364 3
1132.385 2
1132.407 0
1132.429 0
1132.451 3
1132.473 4
1132.494 1
1132.516 2
1132.538 0
1132.560 1
1132.582 9
1132.603 9
1132.625 1
1132.647 10
1132.669 10
1132.691 3
1132.712 5
1132.734 1
1132.756 0
1132.778 0
1132.800 0
1132.821 0
1132.843 0
1132.865 6
1132.887 3
1132.909 11
1132.930 0
1132.952 0
1132.974 3
1132.996 1
1133.018 0
1133.039 4
1133.061 3
1133.083 0
1133.105 1
1133.127 8
1133.148 3
1133.170 16
1133.192 9
1133.214 1
1133.236 2
1133.257 3
1133.279 0
1133.301 7
1133.323 14
1133.345 6
1133.366 11
1133.388 4
1133.410 0
1133.432 3
1133.454 3
1133.475 2
1133.497 8
1133.519 3
1133.541 5
1133.563 2
1133.584 20
1133.606 13
1133.628 6
1133.650 6
1133.672 7
1133.694 1
1133.715 2
1133.737 0
1133.759 0
1133.781 3
1133.803 0
1133.824 0
1133.846 0
1133.868 0
1133.890 0
1133.912 0
1133.933 0
1133.955 0
1133.977 3
1133.999 4
1134.021 1
1134.042 8
1134.064 0
1134.086 0
1134.108 3
1134.130 4
1134.152 0
1134.173 0
1134.195 1
1134.217 4
1134.239 0
1134.261 0
1134.282 1
1134.304 0
1134.326 1
1134.348 1
1134.370 2
1134.391 10
1134.413 12
1134.435 0
1134.457 8
1134.479 6
1134.501 30
1134.522 21
1134.544 8
1134.566 9
1134.588 8
1134.610 6
1134.631 2
1134.653 0
1134.675 5
1134.697 0
1134.719 3
1134.741 9
1134.762 0
1134.784 0
1134.806 0
1134.828 11
1134.850 11
1134.871 1
1134.893 8
1134.915 2
1134.937 0
1134.959 4
1134.981 1
1135.002 3
1135.024 4
1135.046 0
1135.068 5
1135.090 2
1135.111 0
1135.133 0
1135.155 4
1135.177 3
1135.199 9
1135.221 3
1135.242 7
1135.264 0
1135.286 9
1135.308 3
1135.330 1
1135.351 2
1135.373 9
1135.395 1
1135.417 1
1135.439 7
1135.461 7
1135.482 0
1135.504 5
1135.526 5
1135.548 8
1135.570 16
1135.592 15
1135.613 10
1135.635 9
1135.657 3
1135.679 1
1135.701 14
1135.722 17
1135.744 4
1135.766 4
1135.788 7
1135.810 4
1135.832 0
1135.853 2
1135.875 0
1135.897 0
1135.919 1
1135.941 2
1135.963 1
1135.984 4
1136.006 2
1136.028 3
1136.050 4
1136.072 0
1136.094 9
1136.115 8
1136.137 0
1136.159 3
1136.181 3
1136.203 1
1136.225 1
1136.246 0
1136.268 0
1136.290 1
1136.312 0
1136.334 5
1136.356 3
1136.377 0
1136.399 0
1136.421 0
1136.443 6
1136.465 6
1136.487 5
1136.508 0
1136.530 4
1136.552 6
1136.574 10
1136.596 4
1136.618 7
1136.639 0
1136.661 18
1136.683 12
1136.705 5
1136.727 15
1136.749 7
1136.770 1
1136.792 1
1136.814 0
1136.836 2
1136.858 8
1136.880 2
1136.901 0
1136.923 3
1136.945 1
1136.967 11
1136.989 11
1137.011 4
1137.032 0
1137.054 1
1137.076 0
1137.098 3
1137.120 4
1137.142 1
1137.164 9
1137.185 3
1137.207 0
1137.229 7
1137.251 7
1137.273 9
1137.295 6
1137.316 3
1137.338 0
1137.360 4
1137.382 3
1137.404 0
1137.426 1
1137.447 2
1137.469 2
1137.491 3
1137.513 10
1137.535 5
1137.557 8
1137.579 6
1137.600 3
1137.622 2
1137.644 10
1137.666 2
1137.688 2
1137.710 0
1137.731 3
1137.753 3
1137.775 6
1137.797 2
1137.819 1
1137.841 0
1137.863 0
1137.884 0
1137.906 1
1137.928 5
1137.950 5
1137.972 2
1137.994 4
1138.015 1
1138.037 0
1138.059 0
1138.081 5
1138.103 9
1138.125 0
1138.147 1
1138.168 0
1138.190 6
1138.212 2
1138.234 0
1138.256 0
1138.278 5
1138.300 0
1138.321 0
1138.343 0
1138.365 0
1138.387 0
1138.409 1
1138.431 6
1138.452 4
1138.474 0
1138.496 18
1138.518 5
1138.540 9
1138.562 0
1138.584 4
1138.605 5
1138.627 11
1138.649 8
1138.671 9
1138.693 19
1138.715 25
1138.737 1
1138.758 5
1138.780 5
1138.802 4
1138.824 0
1138.846 0
1138.868 0
1138.890 7
1138.911 9
1138.933 0
1138.955 0
1138.977 4
1138.999 0
1139.021 0
1139.043 7
1139.064 6
1139.086 5
1139.108 9
1139.130 12
1139.152 0
1139.174 0
1139.196 0
1139.217 2
1139.239 8
1139.261 4
1139.283 1
1139.305 3
1139.327 1
1139.349 0
1139.370 1
1139.392 10
1139.414 2
1139.436 0
1139.458 1
1139.480 2
1139.502 0
1139.524 2
1139.545 15
1139.567 16
1139.589 12
1139.611 11
1139.633 0
1139.655 2
1139.677 4
1139.698 12
1139.720 8
1139.742 2
1139.764 3
1139.786 4
1139.808 4
1139.830 0
1139.852 0
1139.873 0
1139.895 2
1139.917 4
1139.939 1
1139.961 0
1139.983 0
1140.005 0
1140.026 1
1140.048 0
1140.070 0
1140.092 0
1140.114 0
1140.136 0
1140.158 3
1140.180 9
1140.201 2
1140.223 8
1140.245 3
1140.267 2
1140.289 1
1140.311 5
1140.333 0
1140.354 0
1140.376 0
1140.398 0
1140.420 5
1140.442 2
1140.464 6
1140.486 2
1140.508 0
1140.529 7
1140.551 13
1140.573 17
1140.595 19
1140.617 12
1140.639 9
1140.661 2
1140.683 0
1140.704 6
1140.726 5
1140.748 0
1140.770 4
1140.792 4
1140.814 12
1140.836 10
1140.858 5
1140.879 6
1140.901 3
1140.923 0
1140.945 0
1140.967 0
1140.989 0
1141.011 1
1141.033 5
1141.054 1
1141.076 0
1141.098 4
1141.120 4
1141.142 0
1141.164 7
1141.186 0
1141.208 0
1141.230 2
1141.251 5
1141.273 3
1141.295 0
1141.317 4
1141.339 1
1141.361 10
1141.383 2
1141.405 2
1141.426 12
1141.448 3
1141.470 3
1141.492 15
1141.514 7
1141.536 23
1141.558 40
1141.580 15
1141.601 18
1141.623 6
1141.645 2
1141.667 7
1141.689 4
1141.711 7
1141.733 0
1141.755 7
1141.777 9
1141.798 4
1141.820 3
1141.842 2
1141.864 3
1141.886 4
1141.908 1
1141.930 0
1141.952 1
1141.974 0
1141.995 0
1142.017 13
1142.039 19
1142.061 2
1142.083 0
1142.105 0
1142.127 0
1142.149 5
1142.171 3
1142.192 7
1142.214 5
1142.236 9
1142.258 3
1142.280 3
1142.302 3
1142.324 1
1142.346 13
1142.368 5
1142.389 0
1142.411 3
1142.433 3
1142.455 0
1142.477 6
1142.499 20
1142.521 11
1142.543 11
1142.565 8
1142.586 18
1142.608 8
1142.630 1
1142.652 5
1142.674 1
1142.696 10
1142.718 5
1142.740 4
1142.762 8
1142.784 15
1142.805 7
1142.827 1
1142.849 2
1142.871 0
1142.893 4
1142.915 23
1142.937 9
1142.959 1
1142.981 0
1143.002 10
1143.024 9
1143.046 1
1143.068 0
1143.090 1
1143.112 8
1143.134 3
1143.156 5
1143.178 12
1143.200 2
1143.221 0
1143.243 2
1143.265 0
1143.287 5
1143.309 8
1143.331 0
1143.353 3
1143.375 3
1143.397 0
1143.419 3
1143.440 1
1143.462 1
1143.484 0
1143.506 5
1143.528 12
1143.550 1
1143.572 8
1143.594 11
1143.616 8
1143.638 12
1143.659 5
1143.681 12
1143.703 4
1143.725 0
1143.747 0
1143.769 0
1143.791 7
1143.813 12
1143.835 7
1143.857 11
1143.878 2
1143.900 0
1143.922 0
1143.944 0
1143.966 0
1143.988 0
1144.010 10
1144.032 11
1144.054 0
1144.076 16
1144.098 12
1144.119 2
1144.141 2
1144.163 10
1144.185 4
1144.207 3
1144.229 2
1144.251 0
1144.273 2
1144.295 6
1144.317 1
1144.339 4
1144.360 0
1144.382 2
1144.404 4
1144.426 3
1144.448 0
1144.470 3
1144.492 8
1144.514 9
1144.536 8
1144.558 0
1144.580 13
1144.601 16
1144.623 9
1144.645 8
1144.667 8
1144.689 1
1144.711 0
1144.733 0
1144.755 0
1144.777 4
1144.799 4
1144.821 5
1144.843 1
1144.864 0
1144.886 6
1144.908 2
1144.930 0
1144.952 2
1144.974 10
1144.996 2
1145.018 0
1145.040 4
1145.062 16
1145.084 4
1145.106 1
1145.127 6
1145.149 6
1145.171 3
1145.193 0
1145.215 4
1145.237 5
1145.259 2
1145.281 0
1145.303 0
1145.325 11
1145.347 3
1145.369 14
1145.390 10
1145.412 1
1145.434 0
1145.456 1
1145.478 9
1145.500 2
1145.522 0
1145.544 22
1145.566 13
1145.588 3
1145.610 15
1145.632 12
1145.654 15
1145.675 15
1145.697 5
1145.719 0
1145.741 0
1145.763 0
1145.785 0
1145.807 6
1145.829 5
1145.851 0
1145.873 2
1145.895 3
1145.917 0
1145.939 8
1145.960 4
1145.982 0
1146.004 4
1146.026 1
1146.048 3
1146.070 5
1146.092 3
1146.114 6
1146.136 0
1146.158 0
1146.180 0
1146.202 0
1146.224 0
1146.245 4
1146.267 8
1146.289 3
1146.311 8
1146.333 1
1146.355 0
1146.377 5
1146.399 0
1146.421 0
1146.443 6
1146.465 13
1146.487 1
1146.509 4
1146.531 6
1146.552 2
1146.574 5
1146.596 1
1146.618 3
1146.640 6
1146.662 11
1146.684 18
1146.706 14
1146.728 8
1146.750 8
1146.772 24
1146.794 8
1146.816 0
1146.838 2
1146.860 1
1146.881 0
1146.903 1
1146.925 6
1146.947 2
1146.969 0
1146.991 0
1147.013 0
1147.035 3
1147.057 9
1147.079 0
1147.101 0
1147.123 1
1147.145 5
1147.167 5
1147.189 3
1147.211 9
1147.232 4
1147.254 2
1147.276 2
1147.298 2
1147.320 2
1147.342 0
1147.364 0
1147.386 0
1147.408 0
1147.430 10
1147.452 0
1147.474 3
1147.496 3
1147.518 4
1147.540 3
1147.562 17
1147.583 13
1147.605 4
1147.627 1
1147.649 8
1147.671 0
1147.693 4
1147.715 10
1147.737 2
1147.759 3
1147.781 5
1147.803 1
1147.825 1
1147.847 0
1147.869 8
1147.891 12
1147.913 9
1147.935 3
1147.956 0
1147.978 0
1148.000 0
1148.022 3
1148.044 10
1148.066 13
1148.088 1
1148.110 2
1148.132 4
1148.154 3
1148.176 3
1148.198 3
1148.220 10
1148.242 1
1148.264 0
1148.286 0
1148.308 0
1148.330 8
1148.352 7
1148.373 4
1148.395 7
1148.417 0
1148.439 0
1148.461 6
1148.483 10
1148.505 3
1148.527 5
1148.549 18
1148.571 6
1148.593 8
1148.615 12
1148.637 4
1148.659 4
1148.681 4
1148.703 4
1148.725 4
1148.747 0
1148.769 8
1148.791 5
1148.812 0
1148.834 8
1148.856 0
1148.878 1
1148.900 0
1148.922 5
1148.944 1
1148.966 3
1148.988 7
1149.010 0
1149.032 3
1149.054 7
1149.076 8
1149.098 1
1149.120 1
1149.142 0
1149.164 1
1149.186 0
1149.208 1
1149.230 1
1149.252 2
1149.274 6
1149.295 0
1149.317 5
1149.339 3
1149.361 3
1149.383 0
1149.405 0
1149.427 5
1149.449 9
1149.471 9
1149.493 7
1149.515 4
1149.537 12
1149.559 21
1149.581 31
1149.603 14
1149.625 4
1149.647 11
1149.669 20
1149.691 11
1149.713 14
1149.735 10
1149.757 6
1149.779 5
1149.801 0
1149.823 2
1149.844 3
1149.866 0
1149.888 0
1149.910 0
1149.932 15
1149.954 1
1149.976 0
1149.998 1
1150.020 0
1150.042 4
1150.064 6
1150.086 3
1150.108 0
1150.130 1
1150.152 0
1150.174 1
1150.196 1
1150.218 2
1150.240 2
1150.262 2
1150.284 0
1150.306 3
1150.328 2
1150.350 0
1150.372 7
1150.394 1
1150.416 3
1150.438 6
1150.460 4
1150.481 0
1150.503 1
1150.525 8
1150.547 13
1150.569 23
1150.591 23
1150.613 10
1150.635 4
1150.657 6
1150.679 3
1150.701 11
1150.723 7
1150.745 2
1150.767 13
1150.789 2
1150.811 6
1150.833 7
1150.855 5
1150.877 3
1150.899 9
1150.921 6
1150.943 0
1150.965 0
1150.987 3
1151.009 0
1151.031 2
1151.053 15
1151.075 11
1151.097 0
1151.119 0
1151.141 0
1151.163 0
1151.185 0
1151.207 1
1151.229 2
1151.250 2
1151.272 0
1151.294 5
1151.316 2
1151.338 7
1151.360 0
1151.382 0
1151.404 4
1151.426 1
1151.448 2
1151.470 1
1151.492 9
1151.514 3
1151.536 5
1151.558 6
1151.580 13
1151.602 14
1151.624 6
1151.646 6
1151.668 5
1151.690 2
1151.712 9
1151.734 4
1151.756 0
1151.778 0
1151.800 2
1151.822 21
1151.844 20
1151.866 8
1151.888 2
1151.910 3
1151.932 7
1151.954 9
1151.976 1
1151.998 5
1152.020 0
1152.042 1
1152.064 1
1152.086 6
1152.108 5
1152.130 5
1152.152 3
1152.174 1
1152.196 2
1152.218 5
1152.240 15
1152.262 11
1152.284 0
1152.306 7
1152.328 11
1152.350 5
1152.372 4
1152.394 1
1152.416 0
1152.437 2
1152.459 1
1152.481 2
1152.503 2
1152.525 2
1152.547 4
1152.569 16
1152.591 8
1152.613 4
1152.635 4
1152.657 3
1152.679 1
1152.701 1
1152.723 6
1152.745 0
1152.767 6
1152.789 9
1152.811 4
1152.833 5
1152.855 2
1152.877 12
1152.899 1
1152.921 0
1152.943 1
1152.965 9
1152.987 8
1153.009 2
1153.031 0
1153.053 0
1153.075 4
1153.097 2
1153.119 3
1153.141 2
1153.163 0
1153.185 3
1153.207 0
1153.229 10
1153.251 5
1153.273 1
1153.295 3
1153.317 25
1153.339 9
1153.361 0
1153.383 0
1153.405 0
1153.427 6
1153.449 3
1153.471 0
1153.493 8
1153.515 17
1153.537 14
1153.559 7
1153.581 0
1153.603 15
1153.625 7
1153.647 4
1153.669 2
1153.691 9
1153.713 5
1153.735 0
1153.757 0
1153.779 2
1153.801 1
1153.823 0
1153.845 0
1153.867 2
1153.889 20
1153.911 10
1153.933 0
1153.955 6
1153.977 5
1153.999 7
1154.021 10
1154.043 8
1154.065 0
1154.087 1
1154.109 1
1154.131 11
1154.153 6
1154.175 0
1154.197 1
1154.219 1
1154.241 1
1154.263 2
1154.285 3
1154.307 0
1154.329 4
1154.351 0
1154.373 0
1154.395 4
1154.417 4
1154.439 2
1154.461 1
1154.483 1
1154.505 4
1154.527 7
1154.549 6
1154.571 11
1154.593 10
1154.615 20
1154.637 31
1154.659 27
1154.681 15
1154.703 2
1154.725 8
1154.747 10
1154.769 10
1154.791 7
1154.813 6
1154.835 3
1154.857 3
1154.879 0
1154.901 1
1154.923 0
1154.945 0
1154.967 0
1154.989 10
1155.011 3
1155.033 0
1155.055 3
1155.077 0
1155.099 5
1155.121 27
1155.143 18
1155.166 2
1155.188 0
1155.210 0
1155.232 6
1155.254 3
1155.276 1
1155.298 7
1155.320 3
1155.342 6
1155.364 2
1155.386 6
1155.408 0
1155.430 0
1155.452 1
1155.474 16
1155.496 7
1155.518 10
1155.540 5
1155.562 4
1155.584 9
1155.606 10
1155.628 8
1155.650 12
1155.672 14
1155.694 13
1155.716 12
1155.738 9
1155.760 1
1155.782 1
1155.804 0
1155.826 1
1155.848 7
1155.870 8
1155.892 6
1155.914 1
1155.936 0
1155.958 2
1155.980 2
1156.002 6
1156.024 6
1156.046 3
1156.068 2
1156.090 5
1156.112 6
1156.134 6
1156.156 1
1156.178 0
1156.200 4
1156.222 8
1156.244 0
1156.266 2
1156.288 0
1156.310 0
1156.333 0
1156.355 6
1156.377 1
1156.399 1
1156.421 1
1156.443 6
1156.465 4
1156.487 0
1156.509 9
1156.531 5
1156.553 0
1156.575 0
1156.597 4
1156.619 3
1156.641 9
1156.663 6
1156.685 5
1156.707 1
1156.729 0
1156.751 0
1156.773 0
1156.795 0
1156.817 4
1156.839 0
1156.861 0
1156.883 2
1156.905 0
1156.927 1
1156.949 14
1156.971 8
1156.993 2
1157.015 1
1157.037 1
1157.059 5
1157.081 2
1157.103 1
1157.126 0
1157.148 9
1157.170 8
1157.192 10
1157.214 1
1157.236 2
1157.258 1
1157.280 3
1157.302 2
1157.324 5
1157.346 0
1157.368 1
1157.390 8
1157.412 3
1157.434 3
1157.456 5
1157.478 3
1157.500 8
1157.522 3
1157.544 2
1157.566 10
1157.588 6
1157.610 17
1157.632 19
1157.654 14
1157.676 4
1157.698 4
1157.720 14
1157.742 8
1157.765 1
1157.787 8
1157.809 0
1157.831 0
1157.853 0
1157.875 0
1157.897 3
1157.919 0
1157.941 3
1157.963 2
1157.985 2
1158.007 0
1158.029 7
1158.051 2
1158.073 0
1158.095 1
1158.117 0
1158.139 0
1158.161 0
1158.183 0
1158.205 3
1158.227 12
1158.249 5
1158.271 0
1158.294 1
1158.316 0
1158.338 6
1158.360 4
1158.382 8
1158.404 4
1158.426 5
1158.448 0
1158.470 3
1158.492 5
1158.514 8
1158.536 14
1158.558 12
1158.580 15
1158.602 20
1158.624 13
1158.646 15
1158.668 2
1158.690 7
1158.712 0
1158.734 4
1158.756 1
1158.778 3
1158.801 0
1158.823 8
1158.845 6
1158.867 2
1158.889 3
1158.911 3
1158.933 1
1158.955 1
1158.977 0
1158.999 0
1159.021 6
1159.043 4
1159.065 2
1159.087 0
1159.109 9
1159.131 0
1159.153 0
1159.175 0
1159.197 2
1159.219 3
1159.242 2
1159.264 1
1159.286 10
1159.308 9
1159.330 2
1159.352 1
1159.374 0
1159.396 8
1159.418 5
1159.440 0
1159.462 0
1159.484 1
1159.506 0
1159.528 6
1159.550 0
1159.572 16
1159.594 12
1159.616 8
1159.639 27
1159.661 17
1159.683 25
1159.705 21
1159.727 17
1159.749 13
1159.771 20
1159.793 8
1159.815 2
1159.837 2
1159.859 3
1159.881 0
1159.903 2
1159.925 10
1159.947 7
1159.969 2
1159.991 0
1160.013 0
1160.036 8
1160.058 6
1160.080 0
1160.102 4
1160.124 4
1160.146 1
1160.168 0
1160.190 0
1160.212 4
1160.234 5
1160.256 18
1160.278 7
1160.300 8
1160.322 0
1160.344 0
1160.366 0
1160.389 0
1160.411 0
1160.433 6
1160.455 8
1160.477 4
1160.499 0
1160.521 0
1160.543 0
1160.565 0
1160.587 4
1160.609 1
1160.631 4
1160.653 7
1160.675 11
1160.697 9
1160.720 0
1160.742 13
1160.764 6
1160.786 1
1160.808 1
1160.830 12
1160.852 5
1160.874 0
1160.896 3
1160.918 6
1160.940 1
1160.962 0
1160.984 3
1161.006 1
1161.028 2
1161.051 3
1161.073 12
1161.095 2
1161.117 0
1161.139 7
1161.161 6
1161.183 0
1161.205 0
1161.227 0
1161.249 7
1161.271 2
1161.293 2
1161.315 1
1161.337 10
1161.360 4
1161.382 11
1161.404 4
1161.426 0
1161.448 0
1161.470 10
1161.492 3
1161.514 0
1161.536 16
1161.558 9
1161.580 27
1161.602 23
1161.624 11
1161.646 16
1161.669 12
1161.691 7
1161.713 4
1161.735 2
1161.757 0
1161.779 0
1161.801 14
1161.823 4
1161.845 2
1161.867 2
1161.889 13
1161.911 9
1161.933 5
1161.956 0
1161.978 0
1162.000 1
1162.022 5
1162.044 4
1162.066 9
1162.088 4
1162.110 1
1162.132 0
1162.154 3
1162.176 3
1162.198 0
1162.220 0
1162.243 0
1162.265 0
1162.287 4
1162.309 0
1162.331 6
1162.353 5
1162.375 3
1162.397 0
1162.419 0
1162.441 0
1162.463 3
1162.485 1
1162.508 0
1162.530 0
1162.552 2
1162.574 17
1162.596 6
1162.618 15
1162.640 7
1162.662 6
1162.684 13
1162.706 14
1162.728 8
1162.750 0
1162.773 0
1162.795 0
1162.817 0
1162.839 2
1162.861 4
1162.883 5
1162.905 0
1162.927 0
1162.949 0
1162.971 3
1162.993 0
1163.016 0
1163.038 0
1163.060 5
1163.082 5
1163.104 3
1163.126 1
1163.148 5
1163.170 7
1163.192 11
1163.214 3
1163.236 0
1163.259 0
1163.281 0
1163.303 1
1163.325 4
1163.347 1
1163.369 2
1163.391 3
1163.413 1
1163.435 4
1163.457 4
1163.479 3
1163.502 4
1163.524 4
1163.546 4
1163.568 2
1163.590 22
1163.612 28
1163.634 8
1163.656 3
1163.678 5
1163.700 0
1163.722 3
1163.745 5
1163.767 0
1163.789 0
1163.811 4
1163.833 3
1163.855 0
1163.877 0
1163.899 1
1163.921 0
1163.943 5
1163.966 3
1163.988 0
1164.010 0
1164.032 11
1164.054 9
1164.076 1
1164.098 0
1164.120 2
1164.142 1
1164.164 0
1164.186 0
1164.209 0
1164.231 3
1164.253 1
1164.275 1
1164.297 6
1164.319 4
1164.341 4
1164.363 0
1164.385 0
1164.407 0
1164.430 0
1164.452 10
1164.474 3
1164.496 0
1164.518 9
1164.540 13
1164.562 7
1164.584 2
1164.606 3
1164.629 4
1164.651 10
1164.673 7
1164.695 18
1164.717 7
1164.739 6
1164.761 2
1164.783 6
1164.805 8
1164.827 5
1164.850 12
1164.872 19
1164.894 18
1164.916 0
1164.938 1
1164.960 0
1164.982 0
1165.004 1
1165.026 0
1165.049 0
1165.071 4
1165.093 6
1165.115 8
1165.137 14
1165.159 2
1165.181 2
1165.203 3
1165.225 3
1165.247 1
1165.270 5
1165.292 5
1165.314 10
1165.336 8
1165.358 4
1165.380 0
1165.402 0
1165.424 0
1165.446 0
1165.469 5
1165.491 5
1165.513 3
1165.535 12
1165.557 17
1165.579 14
1165.601 96
1165.623 55
1165.645 12
1165.668 12
1165.690 10
1165.712 16
1165.734 15
1165.756 2
1165.778 0
1165.800 3
1165.822 3
1165.845 2
1165.867 15
1165.889 1
1165.911 0
1165.933 15
1165.955 11
1165.977 2
1165.999 4
1166.021 8
1166.044 8
1166.066 0
1166.088 1
1166.110 9
1166.132 3
1166.154 8
1166.176 1
1166.198 4
1166.220 5
1166.243 0
1166.265 6
1166.287 10
1166.309 0
1166.331 1
1166.353 11
1166.375 7
1166.397 3
1166.420 9
1166.442 7
1166.464 1
1166.486 0
1166.508 7
1166.530 12
1166.552 11
1166.574 31
1166.597 29
1166.619 13
1166.641 10
1166.663 8
1166.685 4
1166.707 11
1166.729 12
1166.751 7
1166.774 10
1166.796 5
1166.818 6
1166.840 3
1166.862 2
1166.884 0
1166.906 6
1166.928 3
1166.951 2
1166.973 0
1166.995 0
1167.017 7
1167.039 20
1167.061 5
1167.083 0
1167.105 1
1167.128 0
1167.150 4
1167.172 1
1167.194 0
1167.216 0
1167.238 0
1167.260 8
1167.282 3
1167.305 3
1167.327 0
1167.349 1
1167.371 3
1167.393 3
1167.415 8
1167.437 5
1167.459 0
1167.482 0
1167.504 0
1167.526 3
1167.548 2
1167.570 8
1167.592 1
1167.614 9
1167.637 5
1167.659 2
1167.681 0
1167.703 3
1167.725 4
1167.747 11
1167.769 3
1167.791 0
1167.814 0
1167.836 0
1167.858 0
1167.880 0
1167.902 0
1167.924 0
1167.946 0
1167.969 3
1167.991 2
1168.013 0
1168.035 1
1168.057 3
1168.079 0
1168.101 0
1168.123 0
1168.146 2
1168.168 0
1168.190 0
1168.212 1
1168.234 3
1168.256 1
1168.278 18
1168.301 6
1168.323 1
1168.345 0
1168.367 0
1168.389 1
1168.411 1
1168.433 1
1168.456 2
1168.478 2
1168.500 0
1168.522 5
1168.544 8
1168.566 8
1168.588 10
1168.611 5
1168.633 10
1168.655 10
1168.677 0
1168.699 1
1168.721 5
1168.743 8
1168.766 4
1168.788 1
1168.810 7
1168.832 5
1168.854 8
1168.876 6
1168.898 6
1168.921 1
1168.943 3
1168.965 3
1168.987 1
1169.009 1
1169.031 0
1169.053 5
1169.076 5
1169.098 0
1169.120 0
1169.142 0
1169.164 0
1169.186 0
1169.208 2
1169.231 1
1169.253 0
1169.275 1
1169.297 27
1169.319 7
1169.341 1
1169.363 0
1169.386 0
1169.408 3
1169.430 1
1169.452 6
1169.474 6
1169.496 7
1169.518 0
1169.541 2
1169.563 11
1169.585 47
1169.607 15
1169.629 12
1169.651 11
1169.674 1
1169.696 1
1169.718 0
1169.740 1
1169.762 1
1169.784 4
1169.806 3
1169.829 6
1169.851 6
1169.873 2
1169.895 1
1169.917 1
1169.939 3
1169.962 7
1169.984 2
1170.006 2
1170.028 1
1170.050 8
1170.072 5
1170.094 3
1170.117 0
1170.139 14
1170.161 13
1170.183 7
1170.205 4
1170.227 1
1170.250 4
1170.272 0
1170.294 0
1170.316 1
1170.338 4
1170.360 1
1170.382 0
1170.405 1
1170.427 3
1170.449 3
1170.471 1
1170.493 6
1170.515 11
1170.538 26
1170.560 18
1170.582 19
1170.604 6
1170.626 5
1170.648 4
1170.671 1
1170.693 11
1170.715 1
1170.737 7
1170.759 1
1170.781 0
1170.804 4
1170.826 1
1170.848 0
1170.870 6
1170.892 5
1170.914 6
1170.936 4
1170.959 2
1170.981 9
1171.003 8
1171.025 4
1171.047 0
1171.069 1
1171.092 5
1171.114 1
1171.136 0
1171.158 1
1171.180 2
1171.202 2
1171.225 4
1171.247 5
1171.269 3
1171.291 0
1171.313 0
1171.335 0
1171.358 0
1171.380 0
1171.402 0
1171.424 2
1171.446 1
1171.468 0
1171.491 3
1171.513 2
1171.535 14
1171.557 2
1171.579 0
1171.601 6
1171.624 5
1171.646 13
1171.668 8
1171.690 0
1171.712 0
1171.735 2
1171.757 2
1171.779 7
1171.801 1
1171.823 0
1171.845 0
1171.868 2
1171.890 3
1171.912 0
1171.934 0
1171.956 3
1171.978 3
1172.001 4
1172.023 0
1172.045 1
1172.067 2
1172.089 1
1172.111 2
1172.134 1
1172.156 7
1172.178 2
1172.200 4
1172.222 1
1172.244 0
1172.267 0
1172.289 3
1172.311 1
1172.333 0
1172.355 0
1172.378 8
1172.400 0
1172.422 4
1172.444 4
1172.466 4
1172.488 4
1172.511 0
1172.533 4
1172.555 35
1172.577 30
1172.599 30
1172.622 7
1172.644 0
1172.666 1
1172.688 1
1172.710 3
1172.732 1
1172.755 2
1172.777 2
1172.799 0
1172.821 5
1172.843 13
1172.865 12
1172.888 10
1172.910 1
1172.932 3
1172.954 6
1172.976 6
1172.999 9
1173.021 1
1173.043 3
1173.065 0
1173.087 0
1173.110 0
1173.132 6
1173.154 4
1173.176 1
1173.198 5
1173.220 7
1173.243 1
1173.265 6
1173.287 8
1173.309 3
1173.331 5
1173.354 3
1173.376 9
1173.398 1
1173.420 9
1173.442 16
1173.464 6
1173.487 0
1173.509 4
1173.531 10
1173.553 4
1173.575 9
1173.598 17
1173.620 8
1173.642 6
1173.664 6
1173.686 9
1173.709 7
1173.731 1
1173.753 1
1173.775 7
1173.797 1
1173.819 2
1173.842 0
1173.864 0
1173.886 6
1173.908 9
1173.930 0
1173.953 1
1173.975 0
1173.997 1
1174.019 3
1174.041 0
1174.064 10
1174.086 11
1174.108 3
1174.130 0
1174.152 6
1174.175 8
1174.197 7
1174.219 3
1174.241 1
1174.263 2
1174.286 10
1174.308 6
1174.330 2
1174.352 3
1174.374 4
1174.397 1
1174.419 1
1174.441 0
1174.463 1
1174.485 1
1174.508 6
1174.530 9
1174.552 8
1174.574 2
1174.596 8
1174.618 3
1174.641 2
1174.663 0
1174.685 4
1174.707 9
1174.729 9
1174.752 2
1174.774 1
1174.796 3
1174.818 1
1174.840 13
1174.863 8
1174.885 7
1174.907 7
1174.929 0
1174.951 3
1174.974 3
1174.996 6
1175.018 13
1175.040 2
1175.063 6
1175.085 20
1175.107 9
1175.129 11
1175.151 9
1175.174 6
1175.196 2
1175.218 5
1175.240 5
1175.262 0
1175.285 0
1175.307 4
1175.329 23
1175.351 14
1175.373 3
1175.396 0
1175.418 0
1175.440 0
1175.462 2
1175.484 1
1175.507 4
1175.529 0
1175.551 4
1175.573 5
1175.595 4
1175.618 18
1175.640 12
1175.662 5
1175.684 17
1175.706 12
1175.729 5
1175.751 14
1175.773 11
1175.795 6
1175.818 0
1175.840 1
1175.862 8
1175.884 5
1175.906 1
1175.929 0
1175.951 0
1175.973 0
1175.995 4
1176.017 8
1176.040 0
1176.062 0
1176.084 3
1176.106 3
1176.128 0
1176.151 2
1176.173 4
1176.195 4
1176.217 0
1176.240 3
1176.262 4
1176.284 0
1176.306 2
1176.328 0
1176.351 11
1176.373 2
1176.395 0
1176.417 0
1176.439 0
1176.462 3
1176.484 7
1176.506 2
1176.528 5
1176.551 16
1176.573 12
1176.595 1
1176.617 8
1176.639 9
1176.662 8
1176.684 2
1176.706 6
1176.728 9
1176.750 2
1176.773 0
1176.795 9
1176.817 11
1176.839 1
1176.862 0
1176.884 10
1176.906 3
1176.928 1
1176.950 0
1176.973 2
1176.995 4
1177.017 0
1177.039 1
1177.062 3
1177.084 1
1177.106 1
1177.128 2
1177.150 7
1177.173 0
1177.195 0
1177.217 0
1177.239 4
1177.262 4
1177.284 1
1177.306 1
1177.328 1
1177.350 1
1177.373 3
1177.395 4
1177.417 6
1177.439 3
1177.462 4
1177.484 1
1177.506 5
1177.528 11
1177.550 11
1177.573 14
1177.595 18
1177.617 31
1177.639 5
1177.662 3
1177.684 0
1177.706 2
1177.728 5
1177.751 7
1177.773 5
1177.795 8
1177.817 0
1177.839 0
1177.862 2
1177.884 0
1177.906 0
1177.928 5
1177.951 2
1177.973 1
1177.995 2
1178.017 5
1178.040 1
1178.062 1
1178.084 2
1178.106 0
1178.128 2
1178.151 1
1178.173 2
1178.195 5
1178.217 0
1178.240 14
1178.262 19
1178.284 6
1178.306 1
1178.329 0
1178.351 3
1178.373 0
1178.395 1
1178.417 2
1178.440 6
1178.462 9
1178.484 12
1178.506 2
1178.529 0
1178.551 11
1178.573 23
1178.595 27
1178.618 20
1178.640 4
1178.662 10
1178.684 12
1178.707 1
1178.729 0
1178.751 2
1178.773 7
1178.795 7
1178.818 6
1178.840 0
1178.862 6
1178.884 3
1178.907 0
1178.929 1
1178.951 0
1178.973 0
1178.996 0
1179.018 0
1179.040 0
1179.062 1
1179.085 7
1179.107 5
1179.129 0
1179.151 0
1179.174 6
1179.196 0
1179.218 2
1179.240 10
1179.263 0
1179.285 0
1179.307 1
1179.329 7
1179.351 0
1179.374 0
1179.396 0
1179.418 8
1179.440 4
1179.463 6
1179.485 6
1179.507 5
1179.529 1
1179.552 10
1179.574 15
1179.596 84
1179.618 128
1179.641 141
1179.663 104
1179.685 48
1179.707 16
1179.730 8
1179.752 8
1179.774 2
1179.796 0
1179.819 5
1179.841 3
1179.863 9
1179.885 3
1179.908 12
1179.930 3
1179.952 1
1179.974 3
1179.997 14
1180.019 10
1180.041 0
1180.063 0
1180.086 9
1180.108 10
1180.130 1
1180.152 4
1180.175 0
1180.197 0
1180.219 7
1180.241 7
1180.264 5
1180.286 0
1180.308 3
1180.330 13
1180.353 2
1180.375 8
1180.397 7
1180.419 0
1180.442 0
1180.464 0
1180.486 13
1180.508 18
1180.531 2
1180.553 3
1180.575 7
1180.597 59
1180.620 55
1180.642 39
1180.664 29
1180.686 8
1180.709 4
1180.731 1
1180.753 3
1180.775 10
1180.798 3
1180.820 2
1180.842 3
1180.864 0
1180.887 0
1180.909 0
1180.931 0
1180.954 0
1180.976 0
1180.998 0
1181.020 0
1181.043 3
1181.065 3
1181.087 0
1181.109 10
1181.132 15
1181.154 5
1181.176 4
1181.198 9
1181.221 3
1181.243 3
1181.265 0
1181.287 1
1181.310 8
1181.332 0
1181.354 1
1181.376 0
1181.399 0
1181.421 0
1181.443 0
1181.465 5
1181.488 18
1181.510 3
1181.532 3
1181.555 1
1181.577 18
1181.599 14
1181.621 24
1181.644 68
1181.666 37
1181.688 20
1181.710 4
1181.733 2
1181.755 2
1181.777 0
1181.799 2
1181.822 4
1181.844 0
1181.866 0
1181.889 0
1181.911 0
1181.933 3
1181.955 4
1181.978 0
1182.000 0
1182.022 0
1182.044 4
1182.067 1
1182.089 0
1182.111 0
1182.133 0
1182.156 4
1182.178 2
1182.200 0
1182.223 0
1182.245 3
1182.267 4
1182.289 1
1182.312 5
1182.334 3
1182.356 0
1182.378 1
1182.401 4
1182.423 1
1182.445 0
1182.468 1
1182.490 2
1182.512 1
1182.534 8
1182.557 15
1182.579 8
1182.601 5
1182.623 15
1182.646 8
1182.668 3
1182.690 5
1182.713 7
1182.735 2
1182.757 6
1182.779 4
1182.802 2
1182.824 3
1182.846 3
1182.868 2
1182.891 1
1182.913 2
1182.935 4
1182.958 0
1182.980 5
1183.002 4
1183.024 4
1183.047 0
1183.069 0
1183.091 0
1183.114 6
1183.136 5
1183.158 0
1183.180 0
1183.203 0
1183.225 0
1183.247 4
1183.269 5
1183.292 0
1183.314 6
1183.336 1
1183.359 3
1183.381 2
1183.403 3
1183.425 0
1183.448 5
1183.470 3
1183.492 6
1183.515 12
1183.537 7
1183.559 2
1183.581 6
1183.604 10
1183.626 7
1183.648 8
1183.671 2
1183.693 6
1183.715 6
1183.737 12
1183.760 12
1183.782 2
1183.804 5
1183.827 13
1183.849 2
1183.871 1
1183.893 3
1183.916 0
1183.938 3
1183.960 3
1183.983 0
1184.005 2
1184.027 3
1184.049 0
1184.072 3
1184.094 4
1184.116 0
1184.139 0
1184.161 8
1184.183 4
1184.205 3
1184.228 0
1184.250 1
1184.272 4
1184.295 0
1184.317 1
1184.339 3
1184.361 1
1184.384 0
1184.406 0
1184.428 3
1184.451 5
1184.473 1
1184.495 9
1184.517 6
1184.540 2
1184.562 0
1184.584 2
1184.607 0
1184.629 4
1184.651 12
1184.674 11
1184.696 3
1184.718 2
1184.740 1
1184.763 7
1184.785 0
1184.807 0
1184.830 6
1184.852 3
1184.874 0
1184.896 6
1184.919 4
1184.941 4
1184.963 0
1184.986 4
1185.008 2
1185.030 0
1185.053 4
1185.075 0
1185.097 1
1185.119 0
1185.142 12
1185.164 7
1185.186 0
1185.209 7
1185.231 4
1185.253 1
1185.276 6
1185.298 2
1185.320 5
1185.342 9
1185.365 3
1185.387 3
1185.409 1
1185.432 4
1185.454 7
1185.476 8
1185.499 0
1185.521 8
1185.543 2
1185.565 3
1185.588 1
1185.610 6
1185.632 3
1185.655 12
1185.677 3
1185.699 11
1185.722 10
1185.744 1
1185.766 0
1185.788 1
1185.811 0
1185.833 1
1185.855 7
1185.878 6
1185.900 3
1185.922 3
1185.945 0
1185.967 0
1185.989 2
1186.012 0
1186.034 2
1186.056 5
1186.078 10
1186.101 2
1186.123 0
1186.145 0
1186.168 2
1186.190 7
1186.212 5
1186.235 6
1186.257 3
1186.279 0
1186.301 0
1186.324 3
1186.346 0
1186.368 0
1186.391 5
1186.413 3
1186.435 7
1186.458 1
1186.480 0
1186.502 9
1186.525 8
1186.547 4
1186.569 8
1186.592 7
1186.614 13
1186.636 14
1186.658 9
1186.681 0
1186.703 4
1186.725 13
1186.748 6
1186.770 0
1186.792 4
1186.815 0
1186.837 1
1186.859 1
1186.882 0
1186.904 0
1186.926 0
1186.949 4
1186.971 4
1186.993 6
1187.015 0
1187.038 0
1187.060 0
1187.082 0
1187.105 2
1187.127 5
1187.149 0
1187.172 0
1187.194 2
1187.216 12
1187.239 4
1187.261 3
1187.283 0
1187.306 3
1187.328 1
1187.350 1
1187.373 7
1187.395 3
1187.417 0
1187.440 1
1187.462 0
1187.484 1
1187.506 7
1187.529 10
1187.551 1
1187.573 1
1187.596 12
1187.618 10
1187.640 13
1187.663 10
1187.685 9
1187.707 11
1187.730 4
1187.752 1
1187.774 3
1187.797 1
1187.819 0
1187.841 0
1187.864 4
1187.886 0
1187.908 3
1187.931 6
1187.953 5
1187.975 15
1187.998 2
1188.020 6
1188.042 1
1188.065 0
1188.087 0
1188.109 3
1188.132 16
1188.154 10
1188.176 1
1188.198 1
1188.221 0
1188.243 4
1188.265 3
1188.288 0
1188.310 2
1188.332 13
1188.355 11
1188.377 3
1188.399 0
1188.422 5
1188.444 8
1188.466 3
1188.489 0
1188.511 5
1188.533 3
1188.556 4
1188.578 0
1188.600 0
1188.623 9
1188.645 19
1188.667 4
1188.690 0
1188.712 0
1188.734 0
1188.757 3
1188.779 7
1188.801 1
1188.824 0
1188.846 12
1188.868 5
1188.891 4
1188.913 3
1188.935 1
1188.958 8
1188.980 8
1189.002 12
1189.025 3
1189.047 0
1189.069 0
1189.092 0
1189.114 1
1189.136 3
1189.159 2
1189.181 0
1189.203 2
1189.226 9
1189.248 7
1189.270 0
1189.293 0
1189.315 2
1189.337 8
1189.360 1
1189.382 2
1189.404 0
1189.427 0
1189.449 1
1189.471 5
1189.494 4
1189.516 6
1189.538 10
1189.561 19
1189.583 8
1189.605 23
1189.628 19
1189.650 7
1189.672 12
1189.695 8
1189.717 10
1189.740 2
1189.762 1
1189.784 4
1189.807 2
1189.829 0
1189.851 0
1189.874 3
1189.896 13
1189.918 3
1189.941 3
1189.963 1
1189.985 1
1190.008 1
1190.030 3
1190.052 0
1190.075 0
1190.097 0
1190.119 0
1190.142 0
1190.164 0
1190.186 0
1190.209 0
1190.231 2
1190.253 4
1190.276 3
1190.298 1
1190.320 0
1190.343 8
1190.365 2
1190.387 0
1190.410 1
1190.432 7
1190.455 2
1190.477 15
1190.499 3
1190.522 3
1190.544 7
1190.566 21
1190.589 18
1190.611 11
1190.633 7
1190.656 4
1190.678 1
1190.700 13
1190.723 5
1190.745 1
1190.767 8
1190.790 3
1190.812 0
1190.834 4
1190.857 3
1190.879 3
1190.902 4
1190.924 1
1190.946 0
1190.969 0
1190.991 5
1191.013 3
1191.036 4
1191.058 1
1191.080 3
1191.103 6
1191.125 1
1191.147 2
1191.170 1
1191.192 11
1191.214 1
1191.237 1
1191.259 5
1191.282 3
1191.304 0
1191.326 2
1191.349 0
1191.371 0
1191.393 0
1191.416 3
1191.438 14
1191.460 4
1191.483 6
1191.505 2
1191.527 4
1191.550 2
1191.572 2
1191.595 4
1191.617 5
1191.639 3
1191.662 4
1191.684 3
1191.706 6
1191.729 8
1191.751 2
1191.773 1
1191.796 0
1191.818 2
1191.840 7
1191.863 0
1191.885 0
1191.908 0
1191.930 7
1191.952 0
1191.975 0
1191.997 8
1192.019 2
1192.042 0
1192.064 0
1192.086 0
1192.109 5
1192.131 2
1192.154 3
1192.176 11
1192.198 8
1192.221 2
1192.243 0
1192.265 0
1192.288 0
1192.310 5
1192.332 6
1192.355 30
1192.377 8
1192.400 0
1192.422 0
1192.444 6
1192.467 9
1192.489 6
1192.511 10
1192.534 11
1192.556 12
1192.578 1
1192.601 7
1192.623 3
1192.646 4
1192.668 9
1192.690 5
1192.713 3
1192.735 5
1192.757 1
1192.780 1
1192.802 1
1192.825 4
1192.847 9
1192.869 3
1192.892 4
1192.914 0
1192.936 2
1192.959 0
1192.981 5
1193.004 9
1193.026 3
1193.048 4
1193.071 10
1193.093 1
1193.115 3
1193.138 0
1193.160 0
1193.182 0
1193.205 5
1193.227 0
1193.250 8
1193.272 7
1193.294 0
1193.317 12
1193.339 5
1193.361 0
1193.384 0
1193.406 0
1193.429 0
1193.451 0
1193.473 7
1193.496 10
1193.518 8
1193.540 13
1193.563 1
1193.585 7
1193.608 15
1193.630 12
1193.652 24
1193.675 7
1193.697 7
1193.720 16
1193.742 7
1193.764 0
1193.787 2
1193.809 7
1193.831 3
1193.854 1
1193.876 0
1193.899 0
1193.921 2
1193.943 0
1193.966 0
1193.988 0
1194.010 8
1194.033 4
1194.055 6
1194.078 7
1194.100 1
1194.122 1
1194.145 3
1194.167 1
1194.189 6
1194.212 0
1194.234 2
1194.257 0
1194.279 4
1194.301 1
1194.324 1
1194.346 0
1194.369 0
1194.391 0
1194.413 0
1194.436 2
1194.458 0
1194.480 4
1194.503 5
1194.525 11
1194.548 1
1194.570 7
1194.592 23
1194.615 5
1194.637 18
1194.660 20
1194.682 11
1194.704 9
1194.727 3
1194.749 7
1194.772 3
1194.794 3
1194.816 9
1194.839 2
1194.861 1
1194.883 3
1194.906 0
1194.928 2
1194.951 5
1194.973 8
1194.995 3
1195.018 5
1195.040 1
1195.063 3
1195.085 8
1195.107 20
1195.130 20
1195.152 6
1195.175 0
1195.197 0
1195.219 5
1195.242 16
1195.264 6
1195.287 0
1195.309 0
1195.331 3
1195.354 0
1195.376 0
1195.398 0
1195.421 7
1195.443 3
1195.466 10
1195.488 11
1195.510 3
1195.533 3
1195.555 4
1195.578 15
1195.600 3
1195.622 8
1195.645 14
1195.667 0
1195.690 1
1195.712 0
1195.734 8
1195.757 7
1195.779 0
1195.802 0
1195.824 6
1195.846 9
1195.869 0
1195.891 11
1195.914 2
1195.936 4
1195.958 0
1195.981 8
1196.003 8
1196.026 6
1196.048 0
1196.070 3
1196.093 0
1196.115 0
1196.138 0
1196.160 4
1196.182 18
1196.205 6
1196.227 1
1196.250 1
1196.272 2
1196.294 5
1196.317 2
1196.339 2
1196.362 2
1196.384 0
1196.406 0
1196.429 2
1196.451 7
1196.474 6
1196.496 3
1196.518 1
1196.541 6
1196.563 6
1196.586 10
1196.608 22
1196.630 11
1196.653 14
1196.675 10
1196.698 0
1196.720 16
1196.742 0
1196.765 3
1196.787 5
1196.810 0
1196.832 0
1196.855 0
1196.877 0
1196.899 3
1196.922 0
1196.944 0
1196.967 0
1196.989 0
1197.011 2
1197.034 0
1197.056 0
1197.079 0
1197.101 7
1197.123 13
1197.146 2
1197.168 2
1197.191 2
1197.213 0
1197.235 0
1197.258 2
1197.280 0
1197.303 6
1197.325 3
1197.348 2
1197.370 0
1197.392 0
1197.415 7
1197.437 0
1197.460 2
1197.482 0
1197.504 4
1197.527 0
1197.549 4
1197.572 3
1197.594 0
1197.617 15
1197.639 17
1197.661 4
1197.684 0
1197.706 2
1197.729 2
1197.751 3
1197.773 2
1197.796 0
1197.818 0
1197.841 0
1197.863 2
1197.886 1
1197.908 0
1197.930 0
1197.953 0
1197.975 3
1197.998 1
1198.020 11
1198.042 2
1198.065 4
1198.087 1
1198.110 0
1198.132 5
1198.155 3
1198.177 2
1198.199 2
1198.222 0
1198.244 10
1198.267 3
1198.289 0
1198.311 8
1198.334 1
1198.356 3
1198.379 2
1198.401 0
1198.424 1
1198.446 1
1198.468 2
1198.491 0
1198.513 5
1198.536 2
1198.558 2
1198.581 5
1198.603 5
1198.625 4
1198.648 7
1198.670 1
1198.693 13
1198.715 7
1198.738 3
1198.760 1
1198.782 1
1198.805 1
1198.827 0
1198.850 7
1198.872 1
1198.895 4
1198.917 3
1198.939 0
1198.962 7
1198.984 0
1199.007 0
1199.029 0
1199.051 0
1199.074 4
1199.096 4
1199.119 3
1199.141 4
1199.164 0
1199.186 1
1199.209 3
1199.231 0
1199.253 2
1199.276 0
1199.298 3
1199.321 3
1199.343 0
1199.366 0
1199.388 0
1199.410 1
1199.433 0
1199.455 3
1199.478 0
1199.500 0
1199.523 1
1199.545 11
1199.567 4
1199.590 4
1199.612 4
1199.635 9
1199.657 2
1199.680 2
1199.702 14
1199.724 1
1199.747 3
1199.769 5
1199.792 6
1199.814 1
1199.837 6
1199.859 7
1199.881 0
1199.904 9
1199.926 1
1199.949 0
1199.971 5
1199.994 16
1200.016 2
1200.039 0
1200.061 7
1200.083 3
1200.106 2
1200.128 0
1200.151 0
1200.173 0
1200.196 1
1200.218 1
1200.240 0
1200.263 1
1200.285 0
1200.308 3
1200.330 12
1200.353 2
1200.375 4
1200.398 0
1200.420 0
1200.442 0
1200.465 4
1200.487 0
1200.510 7
1200.532 0
1200.555 2
1200.577 8
1200.600 1
1200.622 4
1200.644 0
1200.667 4
1200.689 8
1200.712 16
1200.734 16
1200.757 12
1200.779 0
1200.802 1
1200.824 0
1200.846 3
1200.869 3
1200.891 5
1200.914 2
1200.936 2
1200.959 0
1200.981 2
1201.004 5
1201.026 6
1201.048 2
1201.071 2
1201.093 0
1201.116 0
1201.138 1
1201.161 0
1201.183 13
1201.206 0
1201.228 1
1201.250 4
1201.273 2
1201.295 1
1201.318 3
1201.340 2
1201.363 4
1201.385 5
1201.408 7
1201.430 8
1201.453 8
1201.475 20
1201.497 9
1201.520 11
1201.542 3
1201.565 4
1201.587 23
1201.610 43
1201.632 30
1201.655 29
1201.677 20
1201.700 19
1201.722 11
1201.744 4
1201.767 1
1201.789 2
1201.812 6
1201.834 8
1201.857 4
1201.879 6
1201.902 0
1201.924 0
1201.947 8
1201.969 6
1201.991 12
1202.014 10
1202.036 4
1202.059 0
1202.081 0
1202.104 9
1202.126 4
1202.149 3
1202.171 6
1202.194 1
1202.216 1
1202.238 0
1202.261 0
1202.283 8
1202.306 2
1202.328 1
1202.351 1
1202.373 3
1202.396 0
1202.418 10
1202.441 3
1202.463 0
1202.485 4
1202.508 2
1202.530 0
1202.553 0
1202.575 0
1202.598 30
1202.620 37
1202.643 11
1202.665 17
1202.688 2
1202.710 4
1202.733 8
1202.755 8
1202.777 4
1202.800 1
1202.822 2
1202.845 3
1202.867 8
1202.890 11
1202.912 7
1202.935 1
1202.957 9
1202.980 10
1203.002 12
1203.025 0
1203.047 2
1203.070 0
1203.092 0
1203.114 0
1203.137 1
1203.159 1
1203.182 26
1203.204 16
1203.227 1
1203.249 2
1203.272 1
1203.294 12
1203.317 3
1203.339 5
1203.362 1
1203.384 2
1203.407 4
1203.429 7
1203.451 3
1203.474 13
1203.496 0
1203.519 2
1203.541 11
1203.564 7
1203.586 20
1203.609 21
1203.631 4
1203.654 0
1203.676 3
1203.699 0
1203.721 3
1203.744 11
1203.766 13
1203.789 8
1203.811 1
1203.834 0
1203.856 0
1203.878 0
1203.901 4
1203.923 6
1203.946 10
1203.968 6
1203.991 5
1204.013 1
1204.036 0
1204.058 4
1204.081 5
1204.103 5
1204.126 2
1204.148 13
1204.171 2
1204.193 1
1204.216 5
1204.238 11
1204.261 9
1204.283 10
1204.305 7
1204.328 6
1204.350 0
1204.373 0
1204.395 0
1204.418 0
1204.440 1
1204.463 0
1204.485 0
1204.508 4
1204.530 6
1204.553 15
1204.575 9
1204.598 3
1204.620 3
1204.643 4
1204.665 13
1204.688 0
1204.710 4
1204.733 21
1204.755 8
1204.778 7
1204.800 9
1204.823 3
1204.845 2
1204.867 2
1204.890 0
1204.912 0
1204.935 0
1204.957 0
1204.980 2
1205.002 0
1205.025 2
1205.047 5
1205.070 0
1205.092 0
1205.115 5
1205.137 0
1205.160 0
1205.182 1
1205.205 0
1205.227 4
1205.250 4
1205.272 0
1205.295 0
1205.317 0
1205.340 0
1205.362 0
1205.385 0
1205.407 3
1205.430 0
1205.452 4
1205.475 1
1205.497 1
1205.520 1
1205.542 1
1205.565 3
1205.587 6
1205.610 3
1205.632 2
1205.655 8
1205.677 6
1205.699 1
1205.722 8
1205.744 10
1205.767 15
1205.789 23
1205.812 17
1205.834 7
1205.857 0
1205.879 0
1205.902 3
1205.924 0
1205.947 0
1205.969 1
1205.992 0
1206.014 1
1206.037 3
1206.059 5
1206.082 3
1206.104 3
1206.127 0
1206.149 0
1206.172 0
1206.194 3
1206.217 0
1206.239 5
1206.262 6
1206.284 7
1206.307 6
1206.329 2
1206.352 1
1206.374 9
1206.397 3
1206.419 0
1206.442 12
1206.464 20
1206.487 3
1206.509 6
1206.532 6
1206.554 2
1206.577 3
1206.599 11
1206.622 3
1206.644 11
1206.667 4
1206.689 9
1206.712 6
1206.734 3
1206.757 4
1206.779 0
1206.802 1
1206.824 6
1206.847 2
1206.869 1
1206.892 0
1206.914 6
1206.937 7
1206.959 2
1206.982 0
1207.004 0
1207.027 0
1207.049 1
1207.072 0
1207.094 6
1207.117 12
1207.139 3
1207.162 2
1207.184 1
1207.207 4
1207.229 0
1207.252 0
1207.274 3
1207.297 0
1207.319 1
1207.342 1
1207.364 2
1207.387 2
1207.409 5
1207.432 1
1207.454 3
1207.477 12
1207.499 1
1207.522 5
1207.544 4
1207.567 0
1207.589 16
1207.612 8
1207.634 17
1207.657 5
1207.679 2
1207.702 2
1207.724 1
1207.747 0
1207.770 2
1207.792 8
1207.815 2
1207.837 2
1207.860 0
1207.882 0
1207.905 0
1207.927 0
1207.950 0
1207.972 0
1207.995 3
1208.017 5
1208.040 0
1208.062 0
1208.085 0
1208.107 0
1208.130 1
1208.152 15
1208.175 6
1208.197 1
1208.220 3
1208.242 2
1208.265 1
1208.287 0
1208.310 1
1208.332 2
1208.355 2
1208.377 3
1208.400 1
1208.422 8
1208.445 1
1208.467 0
1208.490 0
1208.512 1
1208.535 5
1208.557 6
1208.580 4
1208.603 18
1208.625 11
1208.648 0
1208.670 4
1208.693 0
1208.715 0
1208.738 1
1208.760 5
1208.783 3
1208.805 6
1208.828 6
1208.850 2
1208.873 3
1208.895 2
1208.918 7
1208.940 8
1208.963 2
1208.985 0
1209.008 0
1209.030 9
1209.053 8
1209.075 1
1209.098 4
1209.120 4
1209.143 3
1209.166 0
1209.188 6
1209.211 0
1209.233 5
1209.256 1
1209.278 0
1209.301 5
1209.323 0
1209.346 0
1209.368 3
1209.391 1
1209.413 0
1209.436 1
1209.458 0
1209.481 4
1209.503 4
1209.526 15
1209.548 1
1209.571 2
1209.594 4
1209.616 1
1209.639 1
1209.661 4
1209.684 0
1209.706 0
1209.729 13
1209.751 16
1209.774 8
1209.796 2
1209.819 0
1209.841 0
1209.864 0
1209.886 1
1209.909 0
1209.931 4
1209.954 0
1209.976 0
1209.999 3
1210.022 1
1210.044 0
1210.067 12
1210.089 4
1210.112 2
1210.134 3
1210.157 3
1210.179 0
1210.202 4
1210.224 3
1210.247 1
1210.269 7
1210.292 0
1210.314 0
1210.337 2
1210.360 0
1210.382 0
1210.405 0
1210.427 2
1210.450 13
1210.472 18
1210.495 8
1210.517 6
1210.540 4
1210.562 1
1210.585 8
1210.607 13
1210.630 8
1210.653 10
1210.675 14
1210.698 4
1210.720 11
1210.743 5
1210.765 5
1210.788 6
1210.810 5
1210.833 3
1210.855 21
1210.878 14
1210.900 3
1210.923 0
1210.945 0
1210.968 0
1210.991 3
1211.013 3
1211.036 10
1211.058 18
1211.081 9
1211.103 4
1211.126 2
1211.148 10
1211.171 3
1211.193 0
1211.216 0
1211.239 4
1211.261 3
1211.284 0
1211.306 8
1211.329 2
1211.351 1
1211.374 3
1211.396 1
1211.419 0
1211.441 0
1211.464 6
1211.487 5
1211.509 14
1211.532 16
1211.554 5
1211.577 4
1211.599 8
1211.622 5
1211.644 1
1211.667 3
1211.689 9
1211.712 7
1211.735 0
1211.757 0
1211.780 6
1211.802 1
1211.825 0
1211.847 0
1211.870 1
1211.892 1
1211.915 2
1211.937 2
1211.960 3
1211.983 0
1212.005 1
1212.028 4
1212.050 3
1212.073 4
1212.095 12
1212.118 17
1212.140 1
1212.163 2
1212.185 6
1212.208 0
1212.231 0
1212.253 0
1212.276 0
1212.298 0
1212.321 5
1212.343 19
1212.366 8
1212.388 6
1212.411 5
1212.434 1
1212.456 0
1212.479 0
1212.501 5
1212.524 6
1212.546 1
1212.569 23
1212.591 21
1212.614 4
1212.637 0
1212.659 9
1212.682 4
1212.704 1
1212.727 6
1212.749 11
1212.772 7
1212.794 3
1212.817 0
1212.840 8
1212.862 1
1212.885 2
1212.907 9
1212.930 3
1212.952 7
1212.975 9
1212.997 0
1213.020 5
1213.043 11
1213.065 1
1213.088 5
1213.110 5
1213.133 0
1213.155 3
1213.178 1
1213.201 9
1213.223 3
1213.246 3
1213.268 3
1213.291 8
1213.313 9
1213.336 5
1213.358 3
1213.381 0
1213.404 1
1213.426 0
1213.449 0
1213.471 7
1213.494 0
1213.516 6
1213.539 13
1213.562 14
1213.584 27
1213.607 13
1213.629 29
1213.652 24
1213.674 12
1213.697 7
1213.719 5
1213.742 2
1213.765 1
1213.787 4
1213.810 0
1213.832 3
1213.855 3
1213.877 0
1213.900 1
1213.923 0
1213.945 0
1213.968 3
1213.990 0
1214.013 0
1214.035 1
1214.058 0
1214.081 4
1214.103 0
1214.126 1
1214.148 7
1214.171 5
1214.193 3
1214.216 0
1214.239 0
1214.261 1
1214.284 0
1214.306 0
1214.329 1
1214.351 2
1214.374 7
1214.397 4
1214.419 0
1214.442 3
1214.464 4
1214.487 0
1214.509 6
1214.532 10
1214.555 1
1214.577 2
1214.600 6
1214.622 0
1214.645 4
1214.667 2
1214.690 9
1214.713 1
1214.735 0
1214.758 4
1214.780 3
1214.803 6
1214.825 4
1214.848 0
1214.871 0
1214.893 0
1214.916 0
1214.938 1
1214.961 2
1214.983 1
1215.006 4
1215.029 2
1215.051 4
1215.074 2
1215.096 6
1215.119 0
1215.141 3
1215.164 2
1215.187 0
1215.209 1
1215.232 0
1215.254 5
1215.277 0
1215.300 2
1215.322 0
1215.345 0
1215.367 1
1215.390 0
1215.412 0
1215.435 0
1215.458 1
1215.480 0
1215.503 6
1215.525 4
1215.548 0
1215.571 9
1215.593 4
1215.616 11
1215.638 17
1215.661 16
1215.683 12
1215.706 7
1215.729 0
1215.751 1
1215.774 5
1215.796 5
[truncated: 967,489 more chars]
