# Supplementary material for: Identifying Archaeological Bone via Non-Destructive ZooMS and the Materiality of Symbolic Expression: Examples from Iroquoian Bone Points
Source: Sci Rep. 2019 Jul 30;9:11027. doi: 10.1038/s41598-019-47299-x (PMC6667708; doi:10.1038/s41598-019-47299-x)
Supplement: Supplementary file 2 — Supplementary Datafiles [file 41598_2019_47299_MOESM2_ESM.zip › McGrath et al Supplementary Datafiles/Data set S1_OriginalBagSpectra/DR-21s_ORIG-BAG_3.txt]

499.974 0
499.989 0
500.003 0
500.018 0
500.032 0
500.047 2
500.061 0
500.076 0
500.090 0
500.105 4
500.119 0
500.133 0
500.148 0
500.162 0
500.177 0
500.191 0
500.206 0
500.220 0
500.235 0
500.249 0
500.264 0
500.278 0
500.293 0
500.307 0
500.322 0
500.336 0
500.351 0
500.365 0
500.380 0
500.394 0
500.409 0
500.423 0
500.437 4
500.452 0
500.466 0
500.481 1
500.495 0
500.510 0
500.524 0
500.539 0
500.553 0
500.568 0
500.582 0
500.597 0
500.611 0
500.626 0
500.640 0
500.655 0
500.669 0
500.684 0
500.698 0
500.713 0
500.727 0
500.742 0
500.756 0
500.771 0
500.785 0
500.799 0
500.814 0
500.828 0
500.843 0
500.857 0
500.872 0
500.886 0
500.901 0
500.915 0
500.930 0
500.944 0
500.959 0
500.973 0
500.988 0
501.002 0
501.017 0
501.031 0
501.046 0
501.060 0
501.075 0
501.089 0
501.104 0
501.118 0
501.133 0
501.147 0
501.162 0
501.176 0
501.191 0
501.205 0
501.220 0
501.234 0
501.249 0
501.263 2
501.278 0
501.292 0
501.307 1
501.321 0
501.336 0
501.350 0
501.365 0
501.379 0
501.393 0
501.408 0
501.422 0
501.437 0
501.451 0
501.466 0
501.480 0
501.495 0
501.509 0
501.524 0
501.538 0
501.553 0
501.567 0
501.582 0
501.596 0
501.611 0
501.625 1
501.640 0
501.654 0
501.669 0
501.683 0
501.698 0
501.712 8
501.727 0
501.741 0
501.756 0
501.770 0
501.785 0
501.799 0
501.814 0
501.828 0
501.843 0
501.857 0
501.872 0
501.886 0
501.901 0
501.915 3
501.930 0
501.944 0
501.959 0
501.973 0
501.988 0
502.002 0
502.017 0
502.031 0
502.046 0
502.060 3
502.075 1
502.089 5
502.104 0
502.118 0
502.133 0
502.147 0
502.162 0
502.176 0
502.191 0
502.205 0
502.220 0
502.234 0
502.249 0
502.263 0
502.278 0
502.292 0
502.307 0
502.321 5
502.336 3
502.350 0
502.365 0
502.379 0
502.394 0
502.408 0
502.423 0
502.437 0
502.452 0
502.466 3
502.481 0
502.495 0
502.510 3
502.525 0
502.539 3
502.554 0
502.568 3
502.583 5
502.597 0
502.612 0
502.626 0
502.641 0
502.655 0
502.670 0
502.684 0
502.699 0
502.713 0
502.728 0
502.742 0
502.757 2
502.771 14
502.786 12
502.800 2
502.815 0
502.829 0
502.844 0
502.858 0
502.873 0
502.887 0
502.902 0
502.916 0
502.931 0
502.945 0
502.960 0
502.974 2
502.989 0
503.003 0
503.018 0
503.032 0
503.047 0
503.061 0
503.076 0
503.091 0
503.105 0
503.120 0
503.134 3
503.149 0
503.163 0
503.178 0
503.192 0
503.207 0
503.221 0
503.236 0
503.250 0
503.265 0
503.279 0
503.294 1
503.308 0
503.323 0
503.337 0
503.352 0
503.366 0
503.381 0
503.395 0
503.410 0
503.424 0
503.439 0
503.453 0
503.468 0
503.483 0
503.497 0
503.512 0
503.526 0
503.541 0
503.555 0
503.570 0
503.584 0
503.599 0
503.613 0
503.628 0
503.642 0
503.657 0
503.671 0
503.686 0
503.700 0
503.715 0
503.729 0
503.744 5
503.758 1
503.773 1
503.788 0
503.802 0
503.817 0
503.831 0
503.846 0
503.860 1
503.875 0
503.889 0
503.904 0
503.918 0
503.933 0
503.947 0
503.962 0
503.976 0
503.991 0
504.005 0
504.020 0
504.035 0
504.049 0
504.064 1
504.078 6
504.093 0
504.107 0
504.122 0
504.136 0
504.151 0
504.165 0
504.180 0
504.194 0
504.209 0
504.223 0
504.238 0
504.253 0
504.267 0
504.282 0
504.296 6
504.311 7
504.325 1
504.340 0
504.354 0
504.369 0
504.383 0
504.398 0
504.412 0
504.427 0
504.441 0
504.456 0
504.471 0
504.485 0
504.500 0
504.514 0
504.529 0
504.543 0
504.558 0
504.572 0
504.587 0
504.601 0
504.616 0
504.630 0
504.645 0
504.660 0
504.674 0
504.689 0
504.703 0
504.718 0
504.732 10
504.747 4
504.761 0
504.776 0
504.790 11
504.805 3
504.819 0
504.834 0
504.849 0
504.863 0
504.878 0
504.892 0
504.907 0
504.921 0
504.936 0
504.950 0
504.965 0
504.979 0
504.994 2
505.009 9
505.023 1
505.038 0
505.052 0
505.067 0
505.081 0
505.096 0
505.110 7
505.125 1
505.139 0
505.154 0
505.169 0
505.183 0
505.198 0
505.212 0
505.227 0
505.241 0
505.256 0
505.270 0
505.285 0
505.299 0
505.314 0
505.329 0
505.343 0
505.358 0
505.372 0
505.387 0
505.401 0
505.416 0
505.430 0
505.445 0
505.460 0
505.474 0
505.489 0
505.503 0
505.518 0
505.532 0
505.547 0
505.561 0
505.576 0
505.590 0
505.605 0
505.620 0
505.634 5
505.649 1
505.663 0
505.678 0
505.692 0
505.707 0
505.721 7
505.736 1
505.751 0
505.765 0
505.780 0
505.794 0
505.809 0
505.823 0
505.838 0
505.852 0
505.867 0
505.882 0
505.896 0
505.911 0
505.925 0
505.940 0
505.954 0
505.969 0
505.983 0
505.998 0
506.013 0
506.027 0
506.042 0
506.056 9
506.071 2
506.085 0
506.100 0
506.115 0
506.129 0
506.144 0
506.158 0
506.173 0
506.187 0
506.202 0
506.216 0
506.231 0
506.246 0
506.260 0
506.275 0
506.289 0
506.304 0
506.318 0
506.333 0
506.348 0
506.362 0
506.377 0
506.391 0
506.406 0
506.420 0
506.435 0
506.449 0
506.464 0
506.479 0
506.493 0
506.508 0
506.522 0
506.537 0
506.551 0
506.566 0
506.581 0
506.595 0
506.610 0
506.624 0
506.639 0
506.653 0
506.668 0
506.683 0
506.697 0
506.712 0
506.726 0
506.741 0
506.755 0
506.770 0
506.785 0
506.799 0
506.814 0
506.828 0
506.843 0
506.857 0
506.872 9
506.887 0
506.901 0
506.916 0
506.930 0
506.945 0
506.959 0
506.974 0
506.989 0
507.003 0
507.018 0
507.032 0
507.047 0
507.061 0
507.076 0
507.091 0
507.105 0
507.120 0
507.134 0
507.149 0
507.163 0
507.178 0
507.193 0
507.207 0
507.222 0
507.236 0
507.251 0
507.265 0
507.280 4
507.295 0
507.309 0
507.324 0
507.338 0
507.353 0
507.367 3
507.382 0
507.397 0
507.411 0
507.426 0
507.440 0
507.455 0
507.470 0
507.484 0
507.499 0
507.513 0
507.528 0
507.542 0
507.557 0
507.572 0
507.586 0
507.601 0
507.615 0
507.630 0
507.645 0
507.659 0
507.674 0
507.688 0
507.703 0
507.717 0
507.732 0
507.747 0
507.761 0
507.776 0
507.790 0
507.805 0
507.820 0
507.834 0
507.849 0
507.863 0
507.878 0
507.892 0
507.907 0
507.922 0
507.936 0
507.951 1
507.965 0
507.980 0
507.995 0
508.009 0
508.024 0
508.038 0
508.053 0
508.067 0
508.082 3
508.097 10
508.111 2
508.126 0
508.140 6
508.155 5
508.170 0
508.184 0
508.199 0
508.213 0
508.228 8
508.243 4
508.257 0
508.272 0
508.286 0
508.301 7
508.316 0
508.330 0
508.345 1
508.359 1
508.374 0
508.388 0
508.403 0
508.418 0
508.432 0
508.447 0
508.461 0
508.476 0
508.491 0
508.505 0
508.520 1
508.534 10
508.549 3
508.564 0
508.578 0
508.593 0
508.607 0
508.622 0
508.637 0
508.651 0
508.666 0
508.680 1
508.695 5
508.710 1
508.724 0
508.739 0
508.753 0
508.768 0
508.783 1
508.797 0
508.812 0
508.826 0
508.841 0
508.856 0
508.870 0
508.885 0
508.899 4
508.914 0
508.929 0
508.943 0
508.958 0
508.972 0
508.987 0
509.002 0
509.016 0
509.031 0
509.045 6
509.060 6
509.075 0
509.089 0
509.104 0
509.118 0
509.133 0
509.148 0
509.162 4
509.177 0
509.191 0
509.206 0
509.221 0
509.235 0
509.250 0
509.264 0
509.279 0
509.294 9
509.308 3
509.323 0
509.337 0
509.352 0
509.367 0
509.381 0
509.396 0
509.411 0
509.425 0
509.440 4
509.454 0
509.469 0
509.484 0
509.498 0
509.513 0
509.527 0
509.542 0
509.557 0
509.571 0
509.586 0
509.600 0
509.615 0
509.630 0
509.644 0
509.659 2
509.673 2
509.688 0
509.703 0
509.717 0
509.732 5
509.747 0
509.761 0
509.776 0
509.790 0
509.805 0
509.820 0
509.834 0
509.849 0
509.863 0
509.878 0
509.893 0
509.907 0
509.922 0
509.937 0
509.951 0
509.966 0
509.980 0
509.995 0
510.010 0
510.024 0
510.039 0
510.053 0
510.068 0
510.083 0
510.097 7
510.112 5
510.127 1
510.141 0
510.156 0
510.170 0
510.185 0
510.200 0
510.214 0
510.229 0
510.243 0
510.258 0
510.273 0
510.287 2
510.302 0
510.317 0
510.331 0
510.346 0
510.360 0
510.375 0
510.390 4
510.404 3
510.419 0
510.434 0
510.448 0
510.463 0
510.477 0
510.492 0
510.507 0
510.521 1
510.536 0
510.551 0
510.565 1
510.580 0
510.594 0
510.609 0
510.624 0
510.638 0
510.653 0
510.668 0
510.682 6
510.697 5
510.711 7
510.726 0
510.741 0
510.755 0
510.770 0
510.785 0
510.799 0
510.814 0
510.828 0
510.843 0
510.858 0
510.872 0
510.887 0
510.902 0
510.916 8
510.931 3
510.945 0
510.960 0
510.975 0
510.989 0
511.004 0
511.019 0
511.033 17
511.048 11
511.063 2
511.077 0
511.092 1
511.106 0
511.121 0
511.136 0
511.150 0
511.165 0
511.180 0
511.194 0
511.209 0
511.223 0
511.238 0
511.253 0
511.267 0
511.282 0
511.297 0
511.311 0
511.326 0
511.341 0
511.355 0
511.370 0
511.384 0
511.399 0
511.414 0
511.428 0
511.443 1
511.458 1
511.472 0
511.487 0
511.502 0
511.516 0
511.531 0
511.545 0
511.560 0
511.575 0
511.589 0
511.604 0
511.619 0
511.633 0
511.648 0
511.663 0
511.677 0
511.692 2
511.707 1
511.721 0
511.736 0
511.750 0
511.765 0
511.780 0
511.794 0
511.809 2
511.824 0
511.838 0
511.853 0
511.868 0
511.882 5
511.897 0
511.912 0
511.926 0
511.941 0
511.955 0
511.970 0
511.985 0
511.999 0
512.014 0
512.029 0
512.043 0
512.058 0
512.073 0
512.087 0
512.102 0
512.117 6
512.131 0
512.146 0
512.160 0
512.175 0
512.190 2
512.204 13
512.219 4
512.234 0
512.248 1
512.263 2
512.278 0
512.292 0
512.307 8
512.322 0
512.336 0
512.351 0
512.366 0
512.380 0
512.395 0
512.410 0
512.424 0
512.439 0
512.453 0
512.468 0
512.483 0
512.497 0
512.512 0
512.527 1
512.541 0
512.556 0
512.571 0
512.585 0
512.600 0
512.615 0
512.629 0
512.644 0
512.659 0
512.673 0
512.688 0
512.703 0
512.717 1
512.732 0
512.747 0
512.761 0
512.776 0
512.791 0
512.805 0
512.820 0
512.834 0
512.849 0
512.864 0
512.878 0
512.893 0
512.908 0
512.922 0
512.937 0
512.952 0
512.966 0
512.981 0
512.996 0
513.010 0
513.025 0
513.040 0
513.054 0
513.069 0
513.084 0
513.098 0
513.113 0
513.128 0
513.142 0
513.157 0
513.172 0
513.186 0
513.201 0
513.216 0
513.230 0
513.245 0
513.260 0
513.274 0
513.289 0
513.304 0
513.318 0
513.333 0
513.348 0
513.362 0
513.377 0
513.392 0
513.406 3
513.421 0
513.436 0
513.450 0
513.465 0
513.480 7
513.494 0
513.509 4
513.524 0
513.538 0
513.553 2
513.568 4
513.582 0
513.597 0
513.612 0
513.626 0
513.641 3
513.656 0
513.670 0
513.685 0
513.700 0
513.714 0
513.729 0
513.744 0
513.758 12
513.773 8
513.788 0
513.802 0
513.817 0
513.832 0
513.846 0
513.861 0
513.876 0
513.890 0
513.905 0
513.920 0
513.934 0
513.949 1
513.964 0
513.978 0
513.993 0
514.008 0
514.022 0
514.037 0
514.052 0
514.066 0
514.081 0
514.096 2
514.110 0
514.125 0
514.140 3
514.154 0
514.169 0
514.184 0
514.198 0
514.213 0
514.228 0
514.242 0
514.257 0
514.272 0
514.287 0
514.301 0
514.316 0
514.331 0
514.345 0
514.360 0
514.375 0
514.389 0
514.404 0
514.419 0
514.433 0
514.448 0
514.463 0
514.477 0
514.492 0
514.507 0
514.521 0
514.536 0
514.551 0
514.565 0
514.580 0
514.595 0
514.609 0
514.624 0
514.639 0
514.654 0
514.668 0
514.683 2
514.698 5
514.712 1
514.727 0
514.742 0
514.756 0
514.771 0
514.786 0
514.800 0
514.815 0
514.830 0
514.844 0
514.859 1
514.874 0
514.888 0
514.903 0
514.918 0
514.933 0
514.947 0
514.962 3
514.977 1
514.991 1
515.006 0
515.021 0
515.035 0
515.050 0
515.065 0
515.079 0
515.094 0
515.109 0
515.123 0
515.138 0
515.153 0
515.168 0
515.182 0
515.197 0
515.212 0
515.226 0
515.241 0
515.256 0
515.270 0
515.285 0
515.300 0
515.314 0
515.329 0
515.344 0
515.359 0
515.373 0
515.388 0
515.403 0
515.417 0
515.432 0
515.447 0
515.461 0
515.476 0
515.491 0
515.505 0
515.520 0
515.535 0
515.550 0
515.564 0
515.579 0
515.594 0
515.608 0
515.623 0
515.638 0
515.652 0
515.667 0
515.682 0
515.697 2
515.711 7
515.726 1
515.741 0
515.755 0
515.770 0
515.785 0
515.799 0
515.814 0
515.829 0
515.844 0
515.858 0
515.873 0
515.888 0
515.902 0
515.917 0
515.932 0
515.946 0
515.961 0
515.976 0
515.991 0
516.005 0
516.020 0
516.035 0
516.049 0
516.064 4
516.079 4
516.093 0
516.108 1
516.123 0
516.138 0
516.152 0
516.167 0
516.182 0
516.196 0
516.211 1
516.226 0
516.240 0
516.255 0
516.270 0
516.285 0
516.299 0
516.314 0
516.329 0
516.343 0
516.358 3
516.373 0
516.388 0
516.402 0
516.417 0
516.432 0
516.446 0
516.461 0
516.476 2
516.491 1
516.505 0
516.520 0
516.535 0
516.549 0
516.564 4
516.579 1
516.593 0
516.608 0
516.623 0
516.638 0
516.652 0
516.667 0
516.682 14
516.696 3
516.711 1
516.726 5
516.741 0
516.755 0
516.770 3
516.785 2
516.799 0
516.814 0
516.829 0
516.844 1
516.858 7
516.873 13
516.888 4
516.902 0
516.917 0
516.932 3
516.947 3
516.961 5
516.976 4
516.991 0
517.005 0
517.020 0
517.035 4
517.050 1
517.064 0
517.079 0
517.094 4
517.108 0
517.123 0
517.138 2
517.153 0
517.167 0
517.182 0
517.197 0
517.212 0
517.226 0
517.241 0
517.256 0
517.270 1
517.285 2
517.300 2
517.315 0
517.329 0
517.344 3
517.359 0
517.373 0
517.388 1
517.403 8
517.418 5
517.432 0
517.447 0
517.462 0
517.476 0
517.491 0
517.506 0
517.521 0
517.535 0
517.550 0
517.565 5
517.580 5
517.594 0
517.609 0
517.624 0
517.638 1
517.653 0
517.668 0
517.683 0
517.697 0
517.712 0
517.727 0
517.742 0
517.756 0
517.771 0
517.786 0
517.800 4
517.815 0
517.830 0
517.845 0
517.859 0
517.874 0
517.889 0
517.904 0
517.918 0
517.933 0
517.948 0
517.962 0
517.977 0
517.992 0
518.007 0
518.021 0
518.036 0
518.051 0
518.066 0
518.080 0
518.095 0
518.110 0
518.125 0
518.139 0
518.154 0
518.169 0
518.183 0
518.198 0
518.213 0
518.228 0
518.242 0
518.257 0
518.272 2
518.287 0
518.301 0
518.316 0
518.331 0
518.346 0
518.360 0
518.375 0
518.390 0
518.404 7
518.419 9
518.434 0
518.449 0
518.463 4
518.478 0
518.493 0
518.508 0
518.522 0
518.537 0
518.552 0
518.567 3
518.581 1
518.596 0
518.611 0
518.626 0
518.640 0
518.655 0
518.670 0
518.684 0
518.699 0
518.714 0
518.729 0
518.743 0
518.758 0
518.773 2
518.788 0
518.802 0
518.817 0
518.832 2
518.847 2
518.861 0
518.876 0
518.891 0
518.906 2
518.920 0
518.935 0
518.950 0
518.965 0
518.979 0
518.994 1
519.009 8
519.024 0
519.038 0
519.053 0
519.068 0
519.083 0
519.097 0
519.112 0
519.127 0
519.142 0
519.156 0
519.171 0
519.186 0
519.201 0
519.215 0
519.230 0
519.245 0
519.260 0
519.274 0
519.289 0
519.304 0
519.319 0
519.333 0
519.348 0
519.363 0
519.378 0
519.392 6
519.407 4
519.422 0
519.437 0
519.451 0
519.466 0
519.481 0
519.496 0
519.510 0
519.525 0
519.540 0
519.555 0
519.569 0
519.584 0
519.599 0
519.614 0
519.628 0
519.643 3
519.658 0
519.673 0
519.687 0
519.702 0
519.717 0
519.732 0
519.746 0
519.761 0
519.776 0
519.791 0
519.805 0
519.820 0
519.835 0
519.850 0
519.864 0
519.879 0
519.894 0
519.909 0
519.923 0
519.938 0
519.953 0
519.968 0
519.982 0
519.997 0
520.012 0
520.027 0
520.041 0
520.056 0
520.071 0
520.086 0
520.101 0
520.115 0
520.130 0
520.145 0
520.160 0
520.174 0
520.189 1
520.204 0
520.219 0
520.233 0
520.248 0
520.263 0
520.278 0
520.292 0
520.307 2
520.322 0
520.337 1
520.351 0
520.366 5
520.381 0
520.396 0
520.411 4
520.425 3
520.440 0
520.455 0
520.470 4
520.484 7
520.499 0
520.514 0
520.529 0
520.543 0
520.558 0
520.573 0
520.588 0
520.603 0
520.617 0
520.632 0
520.647 3
520.662 0
520.676 0
520.691 1
520.706 0
520.721 3
520.735 1
520.750 0
520.765 0
520.780 0
520.795 0
520.809 0
520.824 0
520.839 0
520.854 0
520.868 0
520.883 0
520.898 6
520.913 3
520.927 1
520.942 0
520.957 0
520.972 0
520.987 0
521.001 0
521.016 8
521.031 2
521.046 0
521.060 0
521.075 0
521.090 0
521.105 0
521.120 0
521.134 1
521.149 6
521.164 0
521.179 0
521.193 2
521.208 2
521.223 0
521.238 4
521.252 5
521.267 0
521.282 0
521.297 0
521.312 0
521.326 0
521.341 0
521.356 0
521.371 0
521.385 0
521.400 0
521.415 2
521.430 3
521.445 1
521.459 6
521.474 2
521.489 0
521.504 0
521.519 0
521.533 0
521.548 0
521.563 0
521.578 0
521.592 14
521.607 13
521.622 2
521.637 0
521.652 0
521.666 0
521.681 0
521.696 1
521.711 3
521.725 0
521.740 0
521.755 0
521.770 0
521.785 0
521.799 1
521.814 0
521.829 0
521.844 0
521.859 1
521.873 0
521.888 0
521.903 0
521.918 0
521.932 3
521.947 4
521.962 0
521.977 0
521.992 8
522.006 11
522.021 4
522.036 0
522.051 0
522.066 0
522.080 0
522.095 4
522.110 6
522.125 0
522.139 0
522.154 5
522.169 2
522.184 0
522.199 0
522.213 6
522.228 0
522.243 0
522.258 4
522.273 3
522.287 3
522.302 8
522.317 4
522.332 0
522.347 0
522.361 4
522.376 6
522.391 11
522.406 0
522.421 0
522.435 0
522.450 2
522.465 0
522.480 1
522.494 0
522.509 2
522.524 0
522.539 0
522.554 4
522.568 0
522.583 0
522.598 0
522.613 0
522.628 0
522.642 0
522.657 0
522.672 0
522.687 0
522.702 0
522.716 0
522.731 0
522.746 0
522.761 0
522.776 0
522.790 0
522.805 13
522.820 4
522.835 7
522.850 0
522.864 0
522.879 0
522.894 5
522.909 2
522.924 0
522.938 6
522.953 1
522.968 8
522.983 1
522.998 0
523.012 1
523.027 0
523.042 6
523.057 2
523.072 3
523.086 0
523.101 0
523.116 0
523.131 0
523.146 0
523.160 4
523.175 0
523.190 0
523.205 2
523.220 1
523.234 5
523.249 0
523.264 0
523.279 0
523.294 0
523.308 0
523.323 8
523.338 0
523.353 0
523.368 0
523.383 0
523.397 0
523.412 6
523.427 1
523.442 0
523.457 0
523.471 0
523.486 0
523.501 0
523.516 0
523.531 0
523.545 3
523.560 0
523.575 0
523.590 0
523.605 2
523.619 7
523.634 0
523.649 0
523.664 0
523.679 0
523.694 0
523.708 5
523.723 1
523.738 0
523.753 0
523.768 1
523.782 9
523.797 0
523.812 0
523.827 0
523.842 2
523.856 0
523.871 0
523.886 1
523.901 0
523.916 0
523.931 2
523.945 0
523.960 0
523.975 0
523.990 0
524.005 1
524.019 0
524.034 1
524.049 0
524.064 0
524.079 0
524.093 0
524.108 0
524.123 0
524.138 2
524.153 0
524.168 0
524.182 0
524.197 0
524.212 0
524.227 0
524.242 0
524.256 1
524.271 7
524.286 2
524.301 0
524.316 0
524.331 0
524.345 0
524.360 0
524.375 0
524.390 0
524.405 3
524.420 0
524.434 0
524.449 0
524.464 0
524.479 0
524.494 0
524.508 0
524.523 0
524.538 0
524.553 0
524.568 0
524.583 0
524.597 0
524.612 0
524.627 0
524.642 0
524.657 0
524.672 7
524.686 0
524.701 0
524.716 0
524.731 0
524.746 0
524.760 0
524.775 0
524.790 0
524.805 0
524.820 0
524.835 0
524.849 0
524.864 0
524.879 0
524.894 2
524.909 0
524.924 3
524.938 0
524.953 0
524.968 0
524.983 0
524.998 0
525.013 0
525.027 0
525.042 0
525.057 0
525.072 3
525.087 0
525.102 0
525.116 0
525.131 0
525.146 3
525.161 2
525.176 0
525.191 0
525.205 2
525.220 8
525.235 7
525.250 0
525.265 0
525.280 0
525.294 2
525.309 4
525.324 1
525.339 0
525.354 0
525.369 0
525.383 0
525.398 0
525.413 0
525.428 0
525.443 0
525.458 0
525.472 0
525.487 0
525.502 0
525.517 0
525.532 0
525.547 0
525.561 0
525.576 2
525.591 0
525.606 0
525.621 0
525.636 0
525.650 0
525.665 0
525.680 0
525.695 0
525.710 0
525.725 0
525.739 0
525.754 0
525.769 1
525.784 6
525.799 2
525.814 0
525.829 0
525.843 0
525.858 0
525.873 8
525.888 0
525.903 0
525.918 0
525.932 0
525.947 0
525.962 0
525.977 0
525.992 0
526.007 0
526.021 1
526.036 0
526.051 0
526.066 0
526.081 0
526.096 0
526.111 0
526.125 0
526.140 0
526.155 0
526.170 0
526.185 0
526.200 2
526.214 0
526.229 0
526.244 0
526.259 0
526.274 0
526.289 0
526.304 0
526.318 0
526.333 0
526.348 0
526.363 0
526.378 0
526.393 0
526.408 0
526.422 0
526.437 0
526.452 0
526.467 0
526.482 0
526.497 0
526.511 0
526.526 7
526.541 2
526.556 3
526.571 6
526.586 2
526.601 2
526.615 8
526.630 0
526.645 0
526.660 0
526.675 0
526.690 0
526.705 0
526.719 0
526.734 0
526.749 0
526.764 0
526.779 0
526.794 0
526.809 0
526.823 0
526.838 0
526.853 0
526.868 0
526.883 0
526.898 0
526.913 3
526.927 0
526.942 0
526.957 1
526.972 0
526.987 0
527.002 0
527.017 0
527.031 0
527.046 14
527.061 4
527.076 0
527.091 0
527.106 3
527.121 3
527.135 2
527.150 5
527.165 0
527.180 0
527.195 0
527.210 3
527.225 0
527.239 0
527.254 0
527.269 0
527.284 0
527.299 0
527.314 0
527.329 0
527.343 0
527.358 0
527.373 7
527.388 4
527.403 0
527.418 0
527.433 0
527.448 0
527.462 0
527.477 0
527.492 0
527.507 0
527.522 0
527.537 2
527.552 0
527.566 0
527.581 0
527.596 0
527.611 0
527.626 0
527.641 0
527.656 0
527.671 0
527.685 0
527.700 0
527.715 0
527.730 0
527.745 0
527.760 0
527.775 0
527.789 5
527.804 0
527.819 0
527.834 0
527.849 0
527.864 0
527.879 0
527.894 1
527.908 4
527.923 0
527.938 0
527.953 3
527.968 0
527.983 0
527.998 2
528.013 0
528.027 0
528.042 0
528.057 8
528.072 2
528.087 0
528.102 0
528.117 0
528.131 5
528.146 12
528.161 5
528.176 0
528.191 0
528.206 0
528.221 0
528.236 0
528.250 0
528.265 5
528.280 0
528.295 0
528.310 0
528.325 0
528.340 0
528.355 0
528.370 0
528.384 0
528.399 0
528.414 0
528.429 3
528.444 1
528.459 0
528.474 0
528.489 0
528.503 0
528.518 0
528.533 0
528.548 0
528.563 0
528.578 0
528.593 0
528.608 8
528.622 6
528.637 0
528.652 0
528.667 0
528.682 0
528.697 0
528.712 0
528.727 0
528.742 0
528.756 0
528.771 0
528.786 0
528.801 0
528.816 1
528.831 3
528.846 2
528.861 7
528.875 1
528.890 2
528.905 0
528.920 0
528.935 0
528.950 4
528.965 0
528.980 0
528.995 0
529.009 0
529.024 0
529.039 0
529.054 0
529.069 8
529.084 7
529.099 0
529.114 4
529.129 0
529.143 0
529.158 0
529.173 0
529.188 0
529.203 0
529.218 0
529.233 0
529.248 0
529.263 0
529.277 0
529.292 1
529.307 0
529.322 0
529.337 0
529.352 3
529.367 12
529.382 2
529.397 0
529.411 0
529.426 0
529.441 0
529.456 4
529.471 6
529.486 0
529.501 0
529.516 0
529.531 0
529.545 0
529.560 0
529.575 4
529.590 9
529.605 0
529.620 0
529.635 0
529.650 0
529.665 1
529.680 0
529.694 0
529.709 0
529.724 0
529.739 0
529.754 2
529.769 0
529.784 0
529.799 0
529.814 5
529.829 0
529.843 6
529.858 0
529.873 0
529.888 0
529.903 5
529.918 0
529.933 9
529.948 4
529.963 8
529.978 6
529.992 10
530.007 11
530.022 0
530.037 0
530.052 0
530.067 8
530.082 2
530.097 0
530.112 0
530.127 0
530.141 2
530.156 0
530.171 0
530.186 0
530.201 4
530.216 16
530.231 0
530.246 0
530.261 0
530.276 0
530.290 0
530.305 1
530.320 1
530.335 0
530.350 0
530.365 0
530.380 0
530.395 0
530.410 0
530.425 0
530.440 0
530.454 0
530.469 3
530.484 0
530.499 3
530.514 5
530.529 3
530.544 6
530.559 1
530.574 0
530.589 0
530.603 3
530.618 0
530.633 0
530.648 0
530.663 0
530.678 4
530.693 1
530.708 0
530.723 0
530.738 0
530.753 0
530.768 0
530.782 0
530.797 0
530.812 0
530.827 3
530.842 0
530.857 2
530.872 0
530.887 4
530.902 0
530.917 1
530.932 5
530.946 0
530.961 0
530.976 11
530.991 5
531.006 0
531.021 0
531.036 0
531.051 0
531.066 0
531.081 0
531.096 0
531.111 0
531.125 0
531.140 0
531.155 0
531.170 0
531.185 0
531.200 0
531.215 0
531.230 0
531.245 0
531.260 0
531.275 0
531.290 0
531.304 0
531.319 0
531.334 0
531.349 0
531.364 0
531.379 0
531.394 0
531.409 0
531.424 0
531.439 0
531.454 0
531.469 0
531.483 0
531.498 0
531.513 0
531.528 0
531.543 1
531.558 0
531.573 0
531.588 0
531.603 0
531.618 0
531.633 0
531.648 0
531.663 0
531.677 0
531.692 0
531.707 0
531.722 0
531.737 0
531.752 0
531.767 0
531.782 0
531.797 0
531.812 0
531.827 0
531.842 2
531.857 0
531.872 0
531.886 0
531.901 1
531.916 0
531.931 0
531.946 0
531.961 0
531.976 0
531.991 0
532.006 0
532.021 0
532.036 0
532.051 1
532.066 0
532.081 0
532.095 0
532.110 2
532.125 0
532.140 0
532.155 0
532.170 0
532.185 0
532.200 0
532.215 0
532.230 5
532.245 8
532.260 3
532.275 0
532.290 1
532.304 10
532.319 10
532.334 0
532.349 0
532.364 0
532.379 6
532.394 3
532.409 0
532.424 0
532.439 0
532.454 0
532.469 3
532.484 0
532.499 0
532.514 6
532.528 0
532.543 0
532.558 1
532.573 0
532.588 0
532.603 0
532.618 0
532.633 0
532.648 0
532.663 0
532.678 0
532.693 0
532.708 0
532.723 0
532.738 0
532.753 0
532.767 1
532.782 1
532.797 0
532.812 0
532.827 0
532.842 0
532.857 0
532.872 0
532.887 0
532.902 0
532.917 0
532.932 0
532.947 0
532.962 0
532.977 5
532.992 4
533.007 0
533.021 0
533.036 0
533.051 0
533.066 0
533.081 0
533.096 3
533.111 0
533.126 1
533.141 0
533.156 5
533.171 0
533.186 0
533.201 0
533.216 0
533.231 0
533.246 0
533.261 0
533.276 0
533.291 5
533.305 8
533.320 3
533.335 0
533.350 0
533.365 1
533.380 0
533.395 0
533.410 0
533.425 0
533.440 0
533.455 0
533.470 0
533.485 0
533.500 0
533.515 0
533.530 5
533.545 2
533.560 0
533.575 0
533.589 0
533.604 5
533.619 5
533.634 0
533.649 0
533.664 17
533.679 4
533.694 0
533.709 0
533.724 0
533.739 0
533.754 0
533.769 0
533.784 2
533.799 6
533.814 1
533.829 2
533.844 0
533.859 0
533.874 1
533.889 0
533.903 0
533.918 0
533.933 1
533.948 6
533.963 3
533.978 0
533.993 2
534.008 13
534.023 2
534.038 0
534.053 2
534.068 2
534.083 0
534.098 0
534.113 0
534.128 0
534.143 0
534.158 0
534.173 0
534.188 0
534.203 0
534.218 0
534.233 0
534.248 0
534.262 0
534.277 1
534.292 0
534.307 0
534.322 0
534.337 0
534.352 0
534.367 0
534.382 0
534.397 0
534.412 0
534.427 3
534.442 0
534.457 0
534.472 0
534.487 0
534.502 0
534.517 0
534.532 0
534.547 0
534.562 0
534.577 0
534.592 0
534.607 0
534.622 1
534.637 15
534.652 2
534.666 0
534.681 0
534.696 0
534.711 0
534.726 0
534.741 0
534.756 0
534.771 0
534.786 0
534.801 0
534.816 0
534.831 0
534.846 0
534.861 0
534.876 0
534.891 0
534.906 0
534.921 0
534.936 12
534.951 16
534.966 0
534.981 1
534.996 0
535.011 6
535.026 0
535.041 0
535.056 0
535.071 3
535.086 4
535.101 0
535.116 0
535.131 0
535.146 0
535.160 0
535.175 0
535.190 4
535.205 5
535.220 1
535.235 8
535.250 3
535.265 0
535.280 0
535.295 1
535.310 3
535.325 2
535.340 0
535.355 0
535.370 0
535.385 0
535.400 0
535.415 0
535.430 0
535.445 0
535.460 0
535.475 6
535.490 3
535.505 13
535.520 3
535.535 0
535.550 0
535.565 0
535.580 0
535.595 0
535.610 0
535.625 0
535.640 0
535.655 0
535.670 0
535.685 0
535.700 0
535.715 0
535.730 0
535.745 4
535.760 0
535.775 0
535.790 0
535.805 1
535.819 2
535.834 3
535.849 0
535.864 0
535.879 0
535.894 0
535.909 0
535.924 0
535.939 0
535.954 0
535.969 1
535.984 0
535.999 0
536.014 0
536.029 0
536.044 1
536.059 0
536.074 0
536.089 1
536.104 7
536.119 0
536.134 3
536.149 0
536.164 0
536.179 0
536.194 0
536.209 2
536.224 0
536.239 0
536.254 0
536.269 0
536.284 2
536.299 2
536.314 1
536.329 9
536.344 3
536.359 0
536.374 0
536.389 0
536.404 1
536.419 0
536.434 0
536.449 0
536.464 1
536.479 2
536.494 0
536.509 0
536.524 4
536.539 1
536.554 0
536.569 0
536.584 0
536.599 4
536.614 2
536.629 0
536.644 0
536.659 0
536.674 0
536.689 0
536.704 0
536.719 0
536.734 0
536.749 2
536.764 0
536.779 0
536.794 0
536.809 0
536.824 0
536.839 0
536.854 0
536.869 6
536.884 0
536.899 0
536.914 0
536.929 0
536.944 0
536.959 5
536.974 1
536.989 0
537.004 0
537.019 4
537.034 0
537.049 0
537.064 0
537.079 0
537.094 0
537.109 0
537.124 2
537.139 0
537.154 7
537.169 2
537.184 0
537.199 0
537.214 0
537.229 10
537.244 1
537.259 0
537.274 0
537.289 2
537.304 0
537.319 0
537.334 0
537.349 0
537.364 0
537.379 0
537.394 0
537.409 0
537.424 1
537.439 0
537.454 0
537.469 0
537.484 0
537.499 0
537.514 0
537.529 6
537.544 1
537.559 0
537.574 1
537.589 2
537.604 6
537.619 0
537.634 0
537.649 0
537.664 0
537.679 0
537.694 0
537.709 0
537.724 4
537.739 7
537.754 0
537.769 0
537.784 3
537.799 1
537.814 0
537.829 3
537.844 1
537.859 0
537.874 1
537.889 0
537.904 0
537.919 2
537.934 0
537.949 0
537.964 5
537.979 0
537.994 3
538.009 13
538.024 1
538.039 0
538.054 0
538.069 0
538.084 0
538.099 0
538.114 6
538.129 1
538.144 0
538.159 0
538.174 0
538.189 0
538.204 0
538.219 5
538.234 12
538.249 8
538.264 0
538.279 0
538.294 0
538.309 0
538.324 0
538.339 0
538.354 0
538.369 0
538.385 0
538.400 0
538.415 0
538.430 0
538.445 0
538.460 0
538.475 0
538.490 1
538.505 0
538.520 0
538.535 0
538.550 0
538.565 0
538.580 0
538.595 0
538.610 0
538.625 0
538.640 0
538.655 0
538.670 0
538.685 9
538.700 19
538.715 9
538.730 1
538.745 0
538.760 0
538.775 0
538.790 0
538.805 0
538.820 0
538.835 0
538.850 0
538.865 0
538.880 0
538.895 0
538.910 0
538.925 0
538.940 2
538.955 8
538.970 0
538.985 0
539.000 0
539.015 0
539.030 0
539.046 0
539.061 0
539.076 0
539.091 0
539.106 0
539.121 0
539.136 0
539.151 5
539.166 4
539.181 0
539.196 0
539.211 0
539.226 0
539.241 0
539.256 0
539.271 0
539.286 0
539.301 0
539.316 0
539.331 0
539.346 0
539.361 0
539.376 0
539.391 0
539.406 0
539.421 0
539.436 6
539.451 9
539.466 0
539.481 1
539.496 0
539.511 0
539.526 0
539.542 1
539.557 0
539.572 3
539.587 0
539.602 2
539.617 1
539.632 0
539.647 0
539.662 0
539.677 0
539.692 0
539.707 0
539.722 0
539.737 0
539.752 0
539.767 4
539.782 6
539.797 1
539.812 0
539.827 0
539.842 0
539.857 0
539.872 0
539.887 0
539.902 0
539.917 0
539.932 0
539.948 0
539.963 0
539.978 0
539.993 0
540.008 3
540.023 0
540.038 0
540.053 1
540.068 4
540.083 1
540.098 0
540.113 0
540.128 0
540.143 0
540.158 0
540.173 0
540.188 0
540.203 0
540.218 0
540.233 0
540.248 0
540.263 0
540.278 0
540.293 0
540.309 0
540.324 0
540.339 0
540.354 0
540.369 0
540.384 0
540.399 0
540.414 0
540.429 0
540.444 3
540.459 2
540.474 0
540.489 0
540.504 0
540.519 0
540.534 0
540.549 0
540.564 0
540.579 0
540.594 2
540.609 0
540.625 2
540.640 1
540.655 0
540.670 0
540.685 0
540.700 0
540.715 0
540.730 0
540.745 0
540.760 0
540.775 0
540.790 9
540.805 3
540.820 0
540.835 0
540.850 0
540.865 1
540.880 0
540.895 0
540.910 0
540.926 0
540.941 0
540.956 0
540.971 0
540.986 7
541.001 7
541.016 0
541.031 0
541.046 1
541.061 0
541.076 3
541.091 0
541.106 0
541.121 4
541.136 0
541.151 0
541.166 0
541.181 0
541.197 0
541.212 0
541.227 0
541.242 0
541.257 0
541.272 0
541.287 0
541.302 7
541.317 7
541.332 0
541.347 0
541.362 0
541.377 0
541.392 8
541.407 6
541.422 0
541.437 0
541.453 0
541.468 0
541.483 0
541.498 0
541.513 0
541.528 0
541.543 0
541.558 0
541.573 0
541.588 0
541.603 2
541.618 0
541.633 0
541.648 0
541.663 0
541.678 0
541.694 0
541.709 0
541.724 0
541.739 3
541.754 0
541.769 0
541.784 0
541.799 0
541.814 5
541.829 2
541.844 0
541.859 0
541.874 0
541.889 7
541.904 6
541.920 13
541.935 19
541.950 5
541.965 2
541.980 4
541.995 3
542.010 0
542.025 0
542.040 0
542.055 6
542.070 0
542.085 0
542.100 0
542.115 0
542.130 0
542.146 0
542.161 0
542.176 0
542.191 0
542.206 6
542.221 0
542.236 0
542.251 0
542.266 0
542.281 0
542.296 0
542.311 0
542.326 1
542.341 12
542.357 4
542.372 0
542.387 0
542.402 0
542.417 0
542.432 0
542.447 0
542.462 0
542.477 1
542.492 3
542.507 0
542.522 0
542.537 0
542.553 0
542.568 0
542.583 0
542.598 0
542.613 2
542.628 0
542.643 0
542.658 1
542.673 0
542.688 0
542.703 0
542.718 0
542.733 0
542.749 0
542.764 2
542.779 0
542.794 1
542.809 1
542.824 4
542.839 0
542.854 0
542.869 0
542.884 0
542.899 0
542.914 0
542.930 0
542.945 2
542.960 0
542.975 0
542.990 0
543.005 0
543.020 0
543.035 0
543.050 0
543.065 0
543.080 0
543.095 0
543.111 0
543.126 0
543.141 0
543.156 1
543.171 7
543.186 0
543.201 0
543.216 0
543.231 0
543.246 0
543.261 3
543.276 0
543.292 0
543.307 0
543.322 0
543.337 0
543.352 0
543.367 3
543.382 3
543.397 4
543.412 3
543.427 2
543.442 0
543.457 1
543.473 1
543.488 2
543.503 0
543.518 0
543.533 0
543.548 0
543.563 11
543.578 5
543.593 0
543.608 1
543.623 4
543.639 0
543.654 3
543.669 5
543.684 0
543.699 0
543.714 0
543.729 0
543.744 0
543.759 0
543.774 0
543.789 3
543.805 0
543.820 0
543.835 0
543.850 0
543.865 0
543.880 3
543.895 6
543.910 0
543.925 0
543.940 0
543.956 0
543.971 0
543.986 0
544.001 0
544.016 0
544.031 13
544.046 2
544.061 0
544.076 0
544.091 0
544.106 0
544.122 0
544.137 0
544.152 10
544.167 8
544.182 1
544.197 0
544.212 8
544.227 21
544.242 7
544.257 0
544.273 0
544.288 0
544.303 6
544.318 0
544.333 0
544.348 0
544.363 0
544.378 0
544.393 0
544.408 8
544.424 2
544.439 0
544.454 0
544.469 0
544.484 0
544.499 2
544.514 2
544.529 12
544.544 3
544.560 0
544.575 0
544.590 2
544.605 0
544.620 1
544.635 3
544.650 0
544.665 0
544.680 0
544.695 0
544.711 0
544.726 0
544.741 0
544.756 0
544.771 0
544.786 3
544.801 2
544.816 7
544.831 0
544.847 0
544.862 0
544.877 0
544.892 0
544.907 0
544.922 0
544.937 0
544.952 1
544.967 5
544.983 1
544.998 0
545.013 0
545.028 0
545.043 0
545.058 0
545.073 0
545.088 0
545.103 0
545.119 0
545.134 0
545.149 0
545.164 1
545.179 0
545.194 0
545.209 4
545.224 0
545.239 0
545.255 0
545.270 0
545.285 0
545.300 0
545.315 1
545.330 2
545.345 0
545.360 0
545.375 0
545.391 2
545.406 0
545.421 0
545.436 1
545.451 0
545.466 0
545.481 0
545.496 0
545.511 0
545.527 0
545.542 0
545.557 0
545.572 0
545.587 0
545.602 0
545.617 0
545.632 0
545.648 0
545.663 0
545.678 0
545.693 0
545.708 0
545.723 0
545.738 0
545.753 0
545.769 0
545.784 0
545.799 0
545.814 0
545.829 3
545.844 0
545.859 2
545.874 0
545.889 0
545.905 1
545.920 0
545.935 1
545.950 0
545.965 2
545.980 3
545.995 0
546.010 0
546.026 5
546.041 2
546.056 0
546.071 7
546.086 0
546.101 0
546.116 6
546.131 5
546.147 0
546.162 6
546.177 1
546.192 0
546.207 7
546.222 1
546.237 0
546.252 0
546.268 0
546.283 0
546.298 0
546.313 0
546.328 0
546.343 0
546.358 10
546.374 5
546.389 0
546.404 4
546.419 6
546.434 13
546.449 5
546.464 0
546.479 0
546.495 0
546.510 0
546.525 0
546.540 0
546.555 6
546.570 4
546.585 0
546.600 0
546.616 0
546.631 0
546.646 0
546.661 0
546.676 0
546.691 0
546.706 0
546.722 0
546.737 0
546.752 0
546.767 2
546.782 0
546.797 0
546.812 0
546.827 0
546.843 0
546.858 0
546.873 0
546.888 0
546.903 5
546.918 7
546.933 0
546.949 0
546.964 0
546.979 0
546.994 0
547.009 0
547.024 0
547.039 0
547.055 0
547.070 0
547.085 0
547.100 0
547.115 0
547.130 2
547.145 3
547.161 0
547.176 0
547.191 0
547.206 0
547.221 0
547.236 5
547.251 1
547.267 5
547.282 7
547.297 0
547.312 9
547.327 1
547.342 0
547.357 0
547.373 2
547.388 1
547.403 0
547.418 0
547.433 0
547.448 3
547.463 2
547.479 20
547.494 8
547.509 0
547.524 0
547.539 0
547.554 0
547.569 0
547.585 0
547.600 0
547.615 0
547.630 0
547.645 0
547.660 0
547.675 0
547.691 0
547.706 2
547.721 0
547.736 0
547.751 0
547.766 5
547.781 3
547.797 0
547.812 0
547.827 0
547.842 0
547.857 0
547.872 0
547.887 0
547.903 0
547.918 0
547.933 0
547.948 0
547.963 0
547.978 0
547.994 0
548.009 0
548.024 0
548.039 0
548.054 0
548.069 0
548.084 0
548.100 0
548.115 0
548.130 2
548.145 1
548.160 0
548.175 0
548.191 0
548.206 0
548.221 0
548.236 0
548.251 0
548.266 0
548.281 0
548.297 0
548.312 0
548.327 0
548.342 2
548.357 1
548.372 8
548.388 0
548.403 0
548.418 0
548.433 0
548.448 0
548.463 0
548.479 0
548.494 0
548.509 0
548.524 0
548.539 0
548.554 0
548.569 2
548.585 0
548.600 3
548.615 19
548.630 14
548.645 2
548.660 4
548.676 0
548.691 0
548.706 3
548.721 1
548.736 3
548.751 11
548.767 3
548.782 0
548.797 0
548.812 0
548.827 0
548.842 0
548.858 0
548.873 0
548.888 0
548.903 10
548.918 3
548.933 0
548.949 3
548.964 7
548.979 1
548.994 0
549.009 0
549.024 0
549.040 0
549.055 0
549.070 1
549.085 0
549.100 0
549.115 0
549.131 0
549.146 0
549.161 3
549.176 0
549.191 0
549.206 0
549.222 6
549.237 1
549.252 0
549.267 0
549.282 0
549.297 0
549.313 0
549.328 0
549.343 5
549.358 0
549.373 1
549.388 0
549.404 0
549.419 0
549.434 0
549.449 0
549.464 0
549.479 0
549.495 0
549.510 0
549.525 0
549.540 0
549.555 0
549.570 0
549.586 0
549.601 1
549.616 2
549.631 0
549.646 0
549.661 0
549.677 0
549.692 7
549.707 2
549.722 0
549.737 0
549.753 4
549.768 0
549.783 0
549.798 0
549.813 0
549.828 0
549.844 0
549.859 0
549.874 0
549.889 5
549.904 5
549.919 0
549.935 0
549.950 8
549.965 2
549.980 0
549.995 0
550.011 0
550.026 0
550.041 2
550.056 7
550.071 4
550.086 1
550.102 0
550.117 0
550.132 0
550.147 0
550.162 4
550.178 1
550.193 7
550.208 4
550.223 0
550.238 0
550.253 0
550.269 0
550.284 0
550.299 0
550.314 0
550.329 0
550.345 0
550.360 0
550.375 0
550.390 5
550.405 0
550.420 0
550.436 0
550.451 1
550.466 0
550.481 0
550.496 0
550.512 0
550.527 18
550.542 6
550.557 0
550.572 0
550.588 0
550.603 0
550.618 0
550.633 0
550.648 0
550.663 0
550.679 1
550.694 12
550.709 10
550.724 1
550.739 0
550.755 5
550.770 7
550.785 7
550.800 1
550.815 0
550.831 0
550.846 0
550.861 0
550.876 0
550.891 0
550.907 0
550.922 0
550.937 0
550.952 0
550.967 0
550.982 0
550.998 0
551.013 6
551.028 1
551.043 0
551.058 0
551.074 3
551.089 0
551.104 2
551.119 6
551.134 1
551.150 0
551.165 0
551.180 0
551.195 0
551.210 0
551.226 0
551.241 6
551.256 0
551.271 3
551.286 0
551.302 0
551.317 0
551.332 0
551.347 0
551.362 4
551.378 7
551.393 1
551.408 0
551.423 0
551.438 0
551.454 0
551.469 0
551.484 0
551.499 0
551.514 0
551.530 4
551.545 0
551.560 7
551.575 4
551.590 0
551.606 0
551.621 0
551.636 0
551.651 0
551.666 0
551.682 0
551.697 0
551.712 0
551.727 0
551.742 3
551.758 2
551.773 7
551.788 4
551.803 0
551.818 0
551.834 0
551.849 0
551.864 2
551.879 0
551.894 1
551.910 0
551.925 0
551.940 0
551.955 0
551.970 0
551.986 0
552.001 0
552.016 5
552.031 2
552.047 0
552.062 0
552.077 0
552.092 0
552.107 3
552.123 0
552.138 0
552.153 0
552.168 0
552.183 0
552.199 3
552.214 0
552.229 0
552.244 0
552.259 0
552.275 2
552.290 5
552.305 0
552.320 6
552.335 0
552.351 1
552.366 0
552.381 0
552.396 0
552.412 0
552.427 0
552.442 0
552.457 0
552.472 0
552.488 0
552.503 0
552.518 0
552.533 0
552.548 0
552.564 0
552.579 0
552.594 5
552.609 0
552.625 0
552.640 0
552.655 0
552.670 0
552.685 1
552.701 0
552.716 3
552.731 6
552.746 0
552.762 0
552.777 0
552.792 8
552.807 2
552.822 0
552.838 0
552.853 2
552.868 1
552.883 0
552.898 0
552.914 0
552.929 0
552.944 0
552.959 0
552.975 7
552.990 7
553.005 0
553.020 0
553.035 0
553.051 0
553.066 0
553.081 0
553.096 0
553.112 0
553.127 0
553.142 2
553.157 0
553.172 0
553.188 0
553.203 0
553.218 1
553.233 0
553.249 0
553.264 1
553.279 0
553.294 3
553.309 0
553.325 0
553.340 0
553.355 0
553.370 0
553.386 0
553.401 0
553.416 0
553.431 0
553.447 0
553.462 2
553.477 2
553.492 2
553.507 3
553.523 0
553.538 0
553.553 0
553.568 0
553.584 0
553.599 0
553.614 3
553.629 0
553.644 0
553.660 4
553.675 4
553.690 0
553.705 0
553.721 0
553.736 0
553.751 0
553.766 0
553.782 0
553.797 3
553.812 0
553.827 0
553.842 0
553.858 0
553.873 0
553.888 0
553.903 0
553.919 0
553.934 0
553.949 0
553.964 0
553.980 0
553.995 3
554.010 0
554.025 0
554.041 0
554.056 0
554.071 0
554.086 1
554.101 0
554.117 0
554.132 0
554.147 0
554.162 0
554.178 5
554.193 0
554.208 0
554.223 0
554.239 1
554.254 3
554.269 0
554.284 0
554.300 0
554.315 0
554.330 0
554.345 0
554.360 0
554.376 0
554.391 0
554.406 0
554.421 0
554.437 0
554.452 0
554.467 3
554.482 5
554.498 3
554.513 0
554.528 0
554.543 0
554.559 0
554.574 0
554.589 0
554.604 0
554.620 0
554.635 0
554.650 0
554.665 0
554.681 1
554.696 7
554.711 4
554.726 0
554.742 0
554.757 2
554.772 4
554.787 0
554.803 0
554.818 0
554.833 0
554.848 0
554.864 0
554.879 0
554.894 0
554.909 0
554.925 0
554.940 8
554.955 12
554.970 1
554.985 0
555.001 1
555.016 4
555.031 0
555.046 0
555.062 5
555.077 0
555.092 0
555.107 0
555.123 0
555.138 0
555.153 0
555.168 0
555.184 0
555.199 0
555.214 0
555.229 0
555.245 0
555.260 0
555.275 0
555.290 1
555.306 0
555.321 0
555.336 4
555.352 8
555.367 7
555.382 4
555.397 2
555.413 0
555.428 0
555.443 0
555.458 0
555.474 0
555.489 0
555.504 0
555.519 10
555.535 6
555.550 0
555.565 31
555.580 22
555.596 6
555.611 4
555.626 2
555.641 2
555.657 0
555.672 7
555.687 7
555.702 5
555.718 8
555.733 0
555.748 3
555.763 4
555.779 0
555.794 3
555.809 1
555.824 0
555.840 0
555.855 3
555.870 0
555.885 0
555.901 0
555.916 0
555.931 0
555.947 0
555.962 4
555.977 0
555.992 0
556.008 0
556.023 0
556.038 0
556.053 0
556.069 0
556.084 0
556.099 0
556.114 1
556.130 7
556.145 0
556.160 0
556.175 0
556.191 5
556.206 1
556.221 0
556.237 0
556.252 0
556.267 0
556.282 0
556.298 0
556.313 0
556.328 0
556.343 0
556.359 0
556.374 0
556.389 4
556.404 0
556.420 1
556.435 0
556.450 0
556.466 0
556.481 0
556.496 0
556.511 0
556.527 0
556.542 0
556.557 0
556.572 0
556.588 0
556.603 0
556.618 0
556.634 5
556.649 3
556.664 5
556.679 0
556.695 0
556.710 2
556.725 1
556.740 3
556.756 1
556.771 4
556.786 0
556.802 0
556.817 0
556.832 0
556.847 0
556.863 17
556.878 8
556.893 2
556.908 0
556.924 3
556.939 7
556.954 0
556.970 0
556.985 0
557.000 0
557.015 0
557.031 0
557.046 0
557.061 2
557.076 3
557.092 2
557.107 0
557.122 0
557.138 0
557.153 0
557.168 6
557.183 0
557.199 0
557.214 4
557.229 7
557.245 4
557.260 3
557.275 0
557.290 0
557.306 0
557.321 0
557.336 0
557.351 0
557.367 1
557.382 9
557.397 1
557.413 0
557.428 3
557.443 5
557.458 4
557.474 0
557.489 0
557.504 2
557.520 2
557.535 0
557.550 0
557.565 1
557.581 0
557.596 6
557.611 2
557.627 0
557.642 0
557.657 1
557.672 4
557.688 1
557.703 0
557.718 0
557.734 3
557.749 14
557.764 7
557.779 5
557.795 0
557.810 0
557.825 0
557.841 0
557.856 0
557.871 0
557.886 0
557.902 0
557.917 0
557.932 0
557.948 0
557.963 0
557.978 0
557.993 0
558.009 0
558.024 0
558.039 0
558.055 0
558.070 2
558.085 0
558.100 0
558.116 1
558.131 0
558.146 0
558.162 0
558.177 0
558.192 0
558.208 0
558.223 0
558.238 5
558.253 0
558.269 0
558.284 0
558.299 0
558.315 0
558.330 0
558.345 0
558.360 4
558.376 0
558.391 0
558.406 0
558.422 2
558.437 1
558.452 0
558.468 3
558.483 0
558.498 0
558.513 0
558.529 0
558.544 0
558.559 0
558.575 0
558.590 6
558.605 0
558.620 0
558.636 0
558.651 0
558.666 0
558.682 0
558.697 3
558.712 0
558.728 0
558.743 0
558.758 0
558.773 4
558.789 2
558.804 0
558.819 0
558.835 8
558.850 0
558.865 0
558.881 0
558.896 0
558.911 0
558.926 4
558.942 2
558.957 0
558.972 0
558.988 4
559.003 2
559.018 0
559.034 0
559.049 0
559.064 4
559.080 0
559.095 11
559.110 12
559.125 0
559.141 0
559.156 0
559.171 0
559.187 0
559.202 0
559.217 0
559.233 0
559.248 0
559.263 0
559.279 0
559.294 9
559.309 3
559.324 0
559.340 0
559.355 0
559.370 0
559.386 0
559.401 2
559.416 0
559.432 0
559.447 0
559.462 0
559.478 0
559.493 0
559.508 0
559.523 0
559.539 0
559.554 0
559.569 3
559.585 0
559.600 0
559.615 0
559.631 0
559.646 0
559.661 0
559.677 0
559.692 0
559.707 0
559.722 0
559.738 0
559.753 0
559.768 0
559.784 0
559.799 0
559.814 0
559.830 2
559.845 0
559.860 0
559.876 0
559.891 0
559.906 0
559.922 0
559.937 0
559.952 0
559.968 0
559.983 0
559.998 1
560.013 1
560.029 0
560.044 0
560.059 14
560.075 5
560.090 0
560.105 0
560.121 0
560.136 0
560.151 0
560.167 0
560.182 0
560.197 0
560.213 0
560.228 0
560.243 0
560.259 0
560.274 6
560.289 3
560.305 0
560.320 0
560.335 0
560.351 0
560.366 0
560.381 9
560.396 1
560.412 0
560.427 0
560.442 3
560.458 4
560.473 4
560.488 5
560.504 1
560.519 0
560.534 0
560.550 0
560.565 0
560.580 0
560.596 6
560.611 8
560.626 0
560.642 0
560.657 0
560.672 0
560.688 1
560.703 0
560.718 0
560.734 0
560.749 0
560.764 0
560.780 0
560.795 0
560.810 0
560.826 0
560.841 6
560.856 0
560.872 2
560.887 13
560.902 3
560.918 0
560.933 10
560.948 0
560.964 0
560.979 0
560.994 0
561.010 0
561.025 4
561.040 0
561.056 0
561.071 0
561.086 0
561.102 9
561.117 3
561.132 0
561.148 0
561.163 0
561.178 0
561.194 0
561.209 6
561.224 5
561.240 0
561.255 0
561.270 0
561.286 0
561.301 0
561.316 0
561.332 0
561.347 0
561.362 0
561.378 0
561.393 0
561.408 0
561.424 0
561.439 0
561.454 0
561.470 0
561.485 0
561.500 0
561.516 0
561.531 0
561.546 0
561.562 0
561.577 0
561.592 0
561.608 0
561.623 9
561.638 1
561.654 3
561.669 0
561.684 0
561.700 0
561.715 0
561.730 0
561.746 2
561.761 7
561.776 1
561.792 0
561.807 0
561.822 0
561.838 0
561.853 0
561.868 0
561.884 4
561.899 0
561.914 6
561.930 0
561.945 0
561.960 0
561.976 0
561.991 0
562.006 7
562.022 1
562.037 0
562.053 0
562.068 0
562.083 0
562.099 0
562.114 0
562.129 0
562.145 0
562.160 0
562.175 0
562.191 0
562.206 0
562.221 3
562.237 0
562.252 3
562.267 3
562.283 0
562.298 0
562.313 0
562.329 0
562.344 0
562.359 0
562.375 0
562.390 0
562.406 0
562.421 0
562.436 0
562.452 0
562.467 0
562.482 0
562.498 0
562.513 1
562.528 4
562.544 0
562.559 7
562.574 2
562.590 0
562.605 8
562.620 1
562.636 3
562.651 0
562.666 0
562.682 0
562.697 0
562.713 0
562.728 0
562.743 0
562.759 0
562.774 0
562.789 0
562.805 0
562.820 0
562.835 1
562.851 1
562.866 1
562.881 5
562.897 1
562.912 0
562.928 0
562.943 2
562.958 1
562.974 0
562.989 0
563.004 8
563.020 2
563.035 9
563.050 1
563.066 0
563.081 0
563.096 4
563.112 0
563.127 3
563.143 12
563.158 3
563.173 0
563.189 0
563.204 0
563.219 0
563.235 0
563.250 0
563.265 0
563.281 0
563.296 0
563.312 11
563.327 6
563.342 0
563.358 0
563.373 0
563.388 0
563.404 0
563.419 0
563.434 0
563.450 0
563.465 0
563.481 0
563.496 0
563.511 0
563.527 0
563.542 0
563.557 0
563.573 0
563.588 0
563.603 10
563.619 7
563.634 3
563.650 0
563.665 0
563.680 3
563.696 0
563.711 0
563.726 0
563.742 0
563.757 0
563.772 0
563.788 0
563.803 0
563.819 0
563.834 2
563.849 0
563.865 0
563.880 0
563.895 0
563.911 2
563.926 1
563.942 1
563.957 0
563.972 1
563.988 0
564.003 0
564.018 1
564.034 0
564.049 0
564.065 0
564.080 0
564.095 0
564.111 0
564.126 0
564.141 0
564.157 0
564.172 0
564.188 0
564.203 0
564.218 3
564.234 1
564.249 0
564.264 3
564.280 0
564.295 0
564.311 0
564.326 0
564.341 2
564.357 0
564.372 4
564.387 0
564.403 1
564.418 0
564.434 0
564.449 0
564.464 1
564.480 10
564.495 9
564.510 0
564.526 5
564.541 3
564.557 0
564.572 0
564.587 0
564.603 0
564.618 0
564.633 5
564.649 2
564.664 0
564.680 0
564.695 0
564.710 0
564.726 0
564.741 2
564.757 0
564.772 0
564.787 0
564.803 0
564.818 0
564.833 0
564.849 10
564.864 5
564.880 2
564.895 0
564.910 0
564.926 0
564.941 0
564.956 0
564.972 0
564.987 1
565.003 0
565.018 0
565.033 1
565.049 0
565.064 0
565.080 0
565.095 0
565.110 0
565.126 0
565.141 0
565.157 0
565.172 4
565.187 0
565.203 0
565.218 0
565.233 0
565.249 1
565.264 2
565.280 1
565.295 0
565.310 1
565.326 9
565.341 8
565.357 0
565.372 1
565.387 10
565.403 4
565.418 6
565.434 4
565.449 2
565.464 0
565.480 0
565.495 0
565.510 1
565.526 3
565.541 20
565.557 4
565.572 0
565.587 0
565.603 0
565.618 0
565.634 0
565.649 0
565.664 0
565.680 0
565.695 0
565.711 4
565.726 13
565.741 5
565.757 5
565.772 0
565.788 0
565.803 0
565.818 0
565.834 0
565.849 4
565.865 1
565.880 0
565.895 0
565.911 0
565.926 3
565.942 0
565.957 0
565.972 0
565.988 2
566.003 6
566.019 0
566.034 4
566.049 3
566.065 0
566.080 0
566.096 0
566.111 0
566.126 0
566.142 0
566.157 0
566.173 2
566.188 0
566.203 0
566.219 0
566.234 0
566.250 0
566.265 5
566.280 2
566.296 0
566.311 2
566.327 1
566.342 0
566.357 0
566.373 0
566.388 0
566.404 8
566.419 0
566.434 1
566.450 1
566.465 0
566.481 7
566.496 2
566.511 6
566.527 12
566.542 5
566.558 0
566.573 1
566.588 0
566.604 0
566.619 0
566.635 8
566.650 3
566.665 1
566.681 0
566.696 0
566.712 4
566.727 6
566.743 0
566.758 0
566.773 0
566.789 1
566.804 5
566.820 0
566.835 3
566.850 0
566.866 0
566.881 0
566.897 0
566.912 0
566.927 0
566.943 0
566.958 0
566.974 3
566.989 1
567.005 4
567.020 0
567.035 3
567.051 0
567.066 0
567.082 0
567.097 0
567.112 1
567.128 1
567.143 6
567.159 8
567.174 2
567.189 0
567.205 0
567.220 0
567.236 0
567.251 0
567.267 0
567.282 4
567.297 12
567.313 1
567.328 0
567.344 0
567.359 0
567.374 0
567.390 10
567.405 5
567.421 0
567.436 0
567.452 0
567.467 0
567.482 0
567.498 0
567.513 1
567.529 0
567.544 0
567.560 2
567.575 1
567.590 0
567.606 2
567.621 0
567.637 0
567.652 0
567.667 0
567.683 0
567.698 0
567.714 0
567.729 5
567.745 0
567.760 0
567.775 0
567.791 0
567.806 0
567.822 0
567.837 0
567.853 0
567.868 0
567.883 0
567.899 5
567.914 5
567.930 0
567.945 5
567.960 6
567.976 3
567.991 1
568.007 0
568.022 0
568.038 0
568.053 11
568.068 3
568.084 0
568.099 0
568.115 0
568.130 0
568.146 0
568.161 0
568.176 0
568.192 0
568.207 1
568.223 0
568.238 0
568.254 0
568.269 0
568.284 0
568.300 0
568.315 0
568.331 0
568.346 0
568.362 1
568.377 0
568.392 0
568.408 0
568.423 0
568.439 0
568.454 0
568.470 0
568.485 0
568.501 10
568.516 17
568.531 2
568.547 0
568.562 0
568.578 0
568.593 0
568.609 0
568.624 0
568.639 0
568.655 0
568.670 0
568.686 0
568.701 0
568.717 0
568.732 0
568.747 0
568.763 3
568.778 11
568.794 7
568.809 0
568.825 0
568.840 0
568.856 2
568.871 0
568.886 0
568.902 0
568.917 0
568.933 0
568.948 0
568.964 0
568.979 0
568.994 0
569.010 13
569.025 7
569.041 15
569.056 4
569.072 0
569.087 0
569.103 0
569.118 0
569.133 6
569.149 0
569.164 0
569.180 0
569.195 0
569.211 2
569.226 3
569.242 0
569.257 0
569.272 0
569.288 0
569.303 0
569.319 0
569.334 0
569.350 0
569.365 0
569.381 0
569.396 1
569.411 0
569.427 0
569.442 0
569.458 0
569.473 1
569.489 0
569.504 0
569.520 0
569.535 0
569.550 0
569.566 0
569.581 1
569.597 20
569.612 10
569.628 2
569.643 0
569.659 0
569.674 0
569.689 0
569.705 0
569.720 0
569.736 0
569.751 0
569.767 0
569.782 1
569.798 0
569.813 0
569.829 3
569.844 2
569.859 2
569.875 0
569.890 0
569.906 0
569.921 0
569.937 0
569.952 0
569.968 0
569.983 0
569.999 0
570.014 0
570.029 0
570.045 0
570.060 1
570.076 2
570.091 0
570.107 0
570.122 1
570.138 1
570.153 0
570.169 6
570.184 4
570.199 1
570.215 0
570.230 0
570.246 0
570.261 0
570.277 0
570.292 0
570.308 0
570.323 0
570.339 0
570.354 0
570.369 0
570.385 0
570.400 0
570.416 1
570.431 0
570.447 0
570.462 0
570.478 0
570.493 0
570.509 0
570.524 6
570.539 11
570.555 0
570.570 1
570.586 0
570.601 0
570.617 0
570.632 0
570.648 0
570.663 0
570.679 0
570.694 0
570.710 0
570.725 0
570.741 0
570.756 0
570.771 0
570.787 0
570.802 0
570.818 0
570.833 0
570.849 0
570.864 0
570.880 12
570.895 2
570.911 0
570.926 0
570.942 2
570.957 1
570.972 0
570.988 0
571.003 0
571.019 0
571.034 0
571.050 0
571.065 0
571.081 0
571.096 0
571.112 2
571.127 6
571.143 12
571.158 1
571.174 0
571.189 1
571.205 2
571.220 2
571.235 4
571.251 1
571.266 0
571.282 0
571.297 5
571.313 4
571.328 1
571.344 0
571.359 3
571.375 1
571.390 6
571.406 1
571.421 0
571.437 0
571.452 0
571.468 0
571.483 3
571.498 2
571.514 10
571.529 11
571.545 2
571.560 0
571.576 0
571.591 0
571.607 2
571.622 0
571.638 0
571.653 0
571.669 0
571.684 0
571.700 3
571.715 0
571.731 6
571.746 3
571.762 1
571.777 0
571.793 1
571.808 0
571.823 1
571.839 1
571.854 3
571.870 1
571.885 1
571.901 0
571.916 1
571.932 0
571.947 0
571.963 0
571.978 0
571.994 0
572.009 0
572.025 2
572.040 9
572.056 5
572.071 0
572.087 0
572.102 0
572.118 0
572.133 0
572.149 0
572.164 0
572.180 1
572.195 1
572.210 8
572.226 3
572.241 0
572.257 2
572.272 1
572.288 0
572.303 0
572.319 0
572.334 3
572.350 5
572.365 0
572.381 0
572.396 0
572.412 0
572.427 1
572.443 1
572.458 0
572.474 0
572.489 0
572.505 0
572.520 0
572.536 3
572.551 0
572.567 0
572.582 5
572.598 0
572.613 2
572.629 0
572.644 0
572.660 0
572.675 0
572.691 0
572.706 1
572.722 1
572.737 2
572.753 6
572.768 0
572.783 0
572.799 0
572.814 0
572.830 0
572.845 0
572.861 9
572.876 3
572.892 0
572.907 0
572.923 0
572.938 0
572.954 0
572.969 0
572.985 0
573.000 4
573.016 0
573.031 0
573.047 0
573.062 0
573.078 0
573.093 9
573.109 8
573.124 0
573.140 5
573.155 0
573.171 0
573.186 2
573.202 0
573.217 0
573.233 0
573.248 0
573.264 0
573.279 3
573.295 1
573.310 0
573.326 0
573.341 2
573.357 0
573.372 0
573.388 0
573.403 0
573.419 0
573.434 0
573.450 0
573.465 0
573.481 0
573.496 0
573.512 2
573.527 0
573.543 0
573.558 0
573.574 0
573.589 0
573.605 0
573.620 2
573.636 0
573.651 2
573.667 0
573.682 0
573.698 0
573.713 0
573.729 0
573.744 8
573.760 0
573.775 0
573.791 6
573.806 2
573.822 0
573.837 17
573.853 8
573.868 1
573.884 0
573.899 0
573.915 1
573.930 0
573.946 0
573.961 3
573.977 0
573.992 4
574.008 0
574.023 0
574.039 0
574.054 0
574.070 0
574.085 0
574.101 0
574.117 0
574.132 0
574.148 0
574.163 0
574.179 3
574.194 0
574.210 0
574.225 0
574.241 0
574.256 0
574.272 0
574.287 8
574.303 5
574.318 0
574.334 0
574.349 0
574.365 4
574.380 0
574.396 0
574.411 10
574.427 13
574.442 1
574.458 0
574.473 2
574.489 4
574.504 0
574.520 3
574.535 2
574.551 0
574.566 0
574.582 0
574.597 2
574.613 0
574.628 0
574.644 0
574.659 0
574.675 0
574.690 1
574.706 2
574.722 0
574.737 0
574.753 0
574.768 0
574.784 0
574.799 3
574.815 1
574.830 1
574.846 0
574.861 3
574.877 4
574.892 2
574.908 0
574.923 0
574.939 1
574.954 0
574.970 0
574.985 0
575.001 0
575.016 0
575.032 0
575.047 1
575.063 0
575.078 0
575.094 0
575.110 0
575.125 0
575.141 0
575.156 0
575.172 0
575.187 0
575.203 1
575.218 0
575.234 1
575.249 5
575.265 0
575.280 0
575.296 7
575.311 1
575.327 0
575.342 0
575.358 0
575.373 1
575.389 0
575.404 8
575.420 1
575.436 0
575.451 0
575.467 0
575.482 0
575.498 0
575.513 0
575.529 0
575.544 0
575.560 0
575.575 0
575.591 0
575.606 0
575.622 0
575.637 0
575.653 5
575.668 0
575.684 1
575.700 0
575.715 0
575.731 0
575.746 0
575.762 0
575.777 0
575.793 0
575.808 0
575.824 1
575.839 12
575.855 3
575.870 0
575.886 1
575.901 7
575.917 0
575.933 0
575.948 0
575.964 0
575.979 1
575.995 1
576.010 3
576.026 12
576.041 2
576.057 3
576.072 12
576.088 3
576.103 0
576.119 0
576.134 0
576.150 0
576.166 0
576.181 0
576.197 8
576.212 2
576.228 4
576.243 2
576.259 17
576.274 0
576.290 0
576.305 0
576.321 0
576.336 0
576.352 0
576.368 0
576.383 3
576.399 0
576.414 0
576.430 3
576.445 0
576.461 1
576.476 0
576.492 0
576.507 9
576.523 4
576.538 0
576.554 0
576.570 0
576.585 0
576.601 1
576.616 0
576.632 0
576.647 0
576.663 2
576.678 12
576.694 3
576.709 1
576.725 1
576.741 0
576.756 0
576.772 0
576.787 1
576.803 1
576.818 0
576.834 0
576.849 0
576.865 2
576.880 0
576.896 7
576.912 5
576.927 2
576.943 3
576.958 1
576.974 4
576.989 3
577.005 0
577.020 1
577.036 0
577.051 2
577.067 0
577.083 0
577.098 0
577.114 0
577.129 0
577.145 3
577.160 2
577.176 5
577.191 1
577.207 0
577.223 0
577.238 0
577.254 1
577.269 0
577.285 0
577.300 0
577.316 0
577.331 6
577.347 3
577.362 0
577.378 0
577.394 0
577.409 0
577.425 3
577.440 3
577.456 0
577.471 0
577.487 0
577.502 2
577.518 0
577.534 0
577.549 0
577.565 0
577.580 0
577.596 0
577.611 0
577.627 0
577.642 0
577.658 0
577.674 0
577.689 0
577.705 4
577.720 10
577.736 1
577.751 0
577.767 13
577.783 6
577.798 0
577.814 2
577.829 1
577.845 0
577.860 2
577.876 0
577.891 0
577.907 0
577.923 3
577.938 0
577.954 0
577.969 1
577.985 0
578.000 0
578.016 0
578.031 1
578.047 0
578.063 0
578.078 0
578.094 0
578.109 0
578.125 4
578.140 3
578.156 0
578.172 0
578.187 11
578.203 1
578.218 0
578.234 0
578.249 1
578.265 8
578.280 2
578.296 0
578.312 0
578.327 0
578.343 0
578.358 0
578.374 1
578.389 0
578.405 0
578.421 0
578.436 0
578.452 4
578.467 7
578.483 11
578.498 12
578.514 0
578.530 1
578.545 0
578.561 0
578.576 0
578.592 0
578.607 0
578.623 0
578.639 0
578.654 0
578.670 4
578.685 9
578.701 0
578.716 0
578.732 0
578.748 0
578.763 0
578.779 0
578.794 0
578.810 0
578.825 0
578.841 0
578.857 0
578.872 0
578.888 0
578.903 0
578.919 0
578.934 0
578.950 4
578.966 0
578.981 0
578.997 0
579.012 0
579.028 0
579.043 0
579.059 0
579.075 0
579.090 0
579.106 0
579.121 0
579.137 0
579.152 3
579.168 0
579.184 0
579.199 0
579.215 0
579.230 0
579.246 0
579.262 0
579.277 0
579.293 0
579.308 0
579.324 3
579.339 0
579.355 0
579.371 0
579.386 0
579.402 0
579.417 0
579.433 0
579.448 0
579.464 0
579.480 0
579.495 0
579.511 0
579.526 1
579.542 2
579.558 3
579.573 0
579.589 0
579.604 0
579.620 0
579.635 0
579.651 3
579.667 0
579.682 0
579.698 0
579.713 0
579.729 0
579.745 0
579.760 0
579.776 0
579.791 0
579.807 5
579.822 0
579.838 0
579.854 0
579.869 0
579.885 4
579.900 0
579.916 0
579.932 0
579.947 0
579.963 0
579.978 0
579.994 0
580.010 0
580.025 0
580.041 0
580.056 0
580.072 0
580.087 5
580.103 0
580.119 0
580.134 0
580.150 0
580.165 0
580.181 0
580.197 0
580.212 0
580.228 3
580.243 3
580.259 0
580.275 0
580.290 0
580.306 0
580.321 2
580.337 1
580.353 0
580.368 0
580.384 0
580.399 0
580.415 0
580.431 0
580.446 0
580.462 4
580.477 0
580.493 0
580.508 0
580.524 0
580.540 0
580.555 0
580.571 0
580.586 0
580.602 0
580.618 0
580.633 0
580.649 4
580.664 0
580.680 0
580.696 0
580.711 4
580.727 0
580.742 0
580.758 0
580.774 0
580.789 0
580.805 0
580.820 0
580.836 0
580.852 0
580.867 0
580.883 3
580.898 0
580.914 5
580.930 6
580.945 0
580.961 7
580.976 2
580.992 0
581.008 0
581.023 0
581.039 1
581.054 0
581.070 0
581.086 0
581.101 3
581.117 2
581.132 0
581.148 0
581.164 0
581.179 0
581.195 0
581.210 0
581.226 0
581.242 0
581.257 2
581.273 0
581.289 0
581.304 0
581.320 3
581.335 1
581.351 0
581.367 8
581.382 6
581.398 3
581.413 0
581.429 0
581.445 0
581.460 0
581.476 0
581.491 0
581.507 5
581.523 3
581.538 3
581.554 5
581.569 0
581.585 0
581.601 0
581.616 0
581.632 3
581.647 4
581.663 2
581.679 0
581.694 0
581.710 0
581.726 0
581.741 0
581.757 0
581.772 0
581.788 0
581.804 0
581.819 2
581.835 0
581.850 2
581.866 0
581.882 0
581.897 0
581.913 0
581.929 0
581.944 0
581.960 6
581.975 2
581.991 0
582.007 0
582.022 0
582.038 0
582.053 0
582.069 0
582.085 0
582.100 0
582.116 0
582.132 0
582.147 0
582.163 5
582.178 2
582.194 5
582.210 22
582.225 10
582.241 1
582.256 0
582.272 0
582.288 0
582.303 0
582.319 0
582.335 0
582.350 0
582.366 3
582.381 2
582.397 9
582.413 18
582.428 4
582.444 2
582.460 0
582.475 1
582.491 0
582.506 5
582.522 3
582.538 0
582.553 0
582.569 0
582.585 1
582.600 0
582.616 0
582.631 0
582.647 2
582.663 0
582.678 2
582.694 0
582.710 1
582.725 0
582.741 0
582.756 1
582.772 3
582.788 0
582.803 0
582.819 0
582.835 0
582.850 0
582.866 2
582.881 8
582.897 1
582.913 0
582.928 0
582.944 0
582.960 0
582.975 0
582.991 0
583.006 5
583.022 5
583.038 0
583.053 0
583.069 0
583.085 0
583.100 0
583.116 0
583.131 0
583.147 0
583.163 2
583.178 0
583.194 0
583.210 0
583.225 0
583.241 5
583.257 2
583.272 1
583.288 0
583.303 0
583.319 0
583.335 4
583.350 0
583.366 0
583.382 0
583.397 4
583.413 0
583.428 11
583.444 5
583.460 0
583.475 0
583.491 0
583.507 0
583.522 8
583.538 2
583.554 0
583.569 0
583.585 1
583.600 0
583.616 1
583.632 1
583.647 0
583.663 0
583.679 0
583.694 0
583.710 3
583.726 3
583.741 9
583.757 4
583.772 0
583.788 0
583.804 0
583.819 0
583.835 0
583.851 5
583.866 6
583.882 2
583.898 0
583.913 0
583.929 0
583.945 0
583.960 0
583.976 0
583.991 5
584.007 0
584.023 0
584.038 3
584.054 0
584.070 0
584.085 0
584.101 0
584.117 0
584.132 0
584.148 0
584.164 0
584.179 0
584.195 0
584.210 3
584.226 0
584.242 13
584.257 8
584.273 0
584.289 0
584.304 0
584.320 4
584.336 4
584.351 0
584.367 0
584.383 0
584.398 0
584.414 0
584.430 0
584.445 0
584.461 0
584.476 0
584.492 0
584.508 1
584.523 1
584.539 7
584.555 1
584.570 0
584.586 0
584.602 0
584.617 0
584.633 0
584.649 0
584.664 0
584.680 0
584.696 0
584.711 4
584.727 0
584.743 0
584.758 0
584.774 9
584.789 0
584.805 0
584.821 0
584.836 0
584.852 0
584.868 4
584.883 0
584.899 0
584.915 0
584.930 0
584.946 0
584.962 3
584.977 0
584.993 0
585.009 0
585.024 0
585.040 0
585.056 1
585.071 0
585.087 0
585.103 3
585.118 1
585.134 3
585.150 0
585.165 0
585.181 3
585.197 3
585.212 0
585.228 0
585.243 0
585.259 0
585.275 0
585.290 8
585.306 0
585.322 0
585.337 0
585.353 0
585.369 0
585.384 0
585.400 6
585.416 0
585.431 0
585.447 0
585.463 0
585.478 14
585.494 5
585.510 0
585.525 0
585.541 0
585.557 6
585.572 0
585.588 0
585.604 0
585.619 0
585.635 1
585.651 1
585.666 0
585.682 7
585.698 10
585.713 19
585.729 3
585.745 0
585.760 0
585.776 0
585.792 0
585.807 0
585.823 5
585.839 1
585.854 5
585.870 0
585.886 0
585.901 0
585.917 1
585.933 10
585.948 1
585.964 0
585.980 0
585.995 5
586.011 1
586.027 0
586.042 0
586.058 0
586.074 0
586.089 0
586.105 0
586.121 0
586.136 4
586.152 0
586.168 0
586.183 1
586.199 3
586.215 13
586.230 2
586.246 0
586.262 0
586.277 0
586.293 0
586.309 0
586.324 0
586.340 9
586.356 2
586.371 0
586.387 0
586.403 0
586.419 0
586.434 0
586.450 0
586.466 0
586.481 2
586.497 1
586.513 0
586.528 5
586.544 3
586.560 0
586.575 4
586.591 2
586.607 0
586.622 0
586.638 0
586.654 0
586.669 0
586.685 2
586.701 0
586.716 0
586.732 0
586.748 0
586.763 0
586.779 0
586.795 18
586.810 12
586.826 1
586.842 0
586.857 0
586.873 0
586.889 0
586.905 2
586.920 4
586.936 5
586.952 0
586.967 0
586.983 0
586.999 0
587.014 0
587.030 0
587.046 0
587.061 0
587.077 0
587.093 0
587.108 0
587.124 0
587.140 0
587.155 0
587.171 0
587.187 0
587.202 0
587.218 0
587.234 0
587.250 0
587.265 0
587.281 0
587.297 0
587.312 0
587.328 0
587.344 0
587.359 0
587.375 0
587.391 0
587.406 0
587.422 0
587.438 0
587.453 0
587.469 0
587.485 4
587.501 4
587.516 10
587.532 4
587.548 0
587.563 0
587.579 0
587.595 4
587.610 0
587.626 4
587.642 0
587.657 1
587.673 0
587.689 0
587.705 6
587.720 0
587.736 0
587.752 3
587.767 0
587.783 3
587.799 0
587.814 0
587.830 0
587.846 2
587.861 10
587.877 0
587.893 0
587.909 0
587.924 0
587.940 0
587.956 1
587.971 2
587.987 0
588.003 0
588.018 0
588.034 0
588.050 0
588.065 0
588.081 0
588.097 0
588.113 1
588.128 0
588.144 0
588.160 0
588.175 0
588.191 0
588.207 0
588.222 0
588.238 0
588.254 0
588.270 0
588.285 0
588.301 3
588.317 0
588.332 0
588.348 0
588.364 0
588.379 0
588.395 0
588.411 0
588.427 0
588.442 0
588.458 0
588.474 0
588.489 0
588.505 1
588.521 0
588.536 0
588.552 0
588.568 0
588.584 0
588.599 1
588.615 0
588.631 0
588.646 1
588.662 0
588.678 1
588.694 0
588.709 0
588.725 0
588.741 0
588.756 0
588.772 0
588.788 0
588.803 0
588.819 0
588.835 2
588.851 3
588.866 2
588.882 3
588.898 0
588.913 0
588.929 0
588.945 0
588.961 4
588.976 0
588.992 0
589.008 5
589.023 2
589.039 0
589.055 0
589.071 0
589.086 0
589.102 0
589.118 7
589.133 5
589.149 1
589.165 0
589.180 0
589.196 0
589.212 8
589.228 1
589.243 0
589.259 2
589.275 10
589.290 2
589.306 0
589.322 0
589.338 1
589.353 0
589.369 0
589.385 0
589.400 1
589.416 0
589.432 0
589.448 0
589.463 0
589.479 0
589.495 0
589.510 0
589.526 0
589.542 0
589.558 4
589.573 0
589.589 0
589.605 0
589.620 0
589.636 0
589.652 0
589.668 0
589.683 0
589.699 3
589.715 1
589.731 0
589.746 0
589.762 0
589.778 0
589.793 0
589.809 0
589.825 0
589.841 0
589.856 0
589.872 0
589.888 2
589.903 6
589.919 11
589.935 3
589.951 0
589.966 0
589.982 0
589.998 3
590.014 1
590.029 1
590.045 0
590.061 0
590.076 0
590.092 0
590.108 0
590.124 0
590.139 0
590.155 0
590.171 0
590.186 0
590.202 0
590.218 3
590.234 0
590.249 0
590.265 0
590.281 0
590.297 0
590.312 2
590.328 1
590.344 4
590.359 3
590.375 1
590.391 6
590.407 0
590.422 0
590.438 4
590.454 0
590.470 0
590.485 0
590.501 0
590.517 0
590.532 2
590.548 2
590.564 0
590.580 1
590.595 0
590.611 0
590.627 0
590.643 0
590.658 3
590.674 0
590.690 0
590.706 3
590.721 3
590.737 0
590.753 0
590.768 0
590.784 0
590.800 0
590.816 0
590.831 0
590.847 0
590.863 6
590.879 3
590.894 7
590.910 0
590.926 0
590.942 0
590.957 0
590.973 0
590.989 0
591.004 0
591.020 0
591.036 0
591.052 0
591.067 0
591.083 0
591.099 5
591.115 0
591.130 0
591.146 0
591.162 0
591.178 0
591.193 0
591.209 6
591.225 1
591.241 3
591.256 14
591.272 3
591.288 5
591.303 0
591.319 0
591.335 0
591.351 1
591.366 7
591.382 2
591.398 5
591.414 0
591.429 0
591.445 0
591.461 3
591.477 0
591.492 0
591.508 0
591.524 0
591.540 0
591.555 0
591.571 0
591.587 0
591.603 2
591.618 0
591.634 0
591.650 0
591.666 0
591.681 0
591.697 0
591.713 0
591.729 0
591.744 0
591.760 0
591.776 0
591.792 0
591.807 0
591.823 0
591.839 0
591.854 0
591.870 0
591.886 0
591.902 0
591.917 0
591.933 2
591.949 4
591.965 5
591.980 1
591.996 0
592.012 0
592.028 2
592.043 0
592.059 0
592.075 0
592.091 0
592.106 0
592.122 0
592.138 0
592.154 0
592.169 0
592.185 1
592.201 0
592.217 2
592.232 0
592.248 11
592.264 5
592.280 0
592.295 0
592.311 0
592.327 0
592.343 0
592.359 0
592.374 6
592.390 10
592.406 8
592.422 2
592.437 0
592.453 0
592.469 0
592.485 0
592.500 0
592.516 0
592.532 0
592.548 0
592.563 0
592.579 0
592.595 0
592.611 0
592.626 0
592.642 3
592.658 5
592.674 0
592.689 1
592.705 0
592.721 0
592.737 1
592.752 2
592.768 1
592.784 2
592.800 8
592.815 4
592.831 2
592.847 0
592.863 0
592.879 2
592.894 0
592.910 3
592.926 2
592.942 0
592.957 0
592.973 0
592.989 2
593.005 5
593.020 0
593.036 0
593.052 0
593.068 0
593.083 0
593.099 0
593.115 0
593.131 0
593.146 0
593.162 0
593.178 0
593.194 0
593.210 2
593.225 0
593.241 0
593.257 0
593.273 0
593.288 3
593.304 0
593.320 7
593.336 2
593.351 0
593.367 4
593.383 3
593.399 0
593.414 0
593.430 0
593.446 0
593.462 0
593.478 0
593.493 0
593.509 0
593.525 0
593.541 1
593.556 0
593.572 0
593.588 4
593.604 0
593.620 0
593.635 2
593.651 1
593.667 0
593.683 0
593.698 0
593.714 0
593.730 0
593.746 0
593.761 0
593.777 0
593.793 0
593.809 6
593.825 0
593.840 4
593.856 0
593.872 0
593.888 0
593.903 0
593.919 1
593.935 0
593.951 0
593.967 0
593.982 0
593.998 0
594.014 0
594.030 2
594.045 0
594.061 0
594.077 0
594.093 0
594.108 0
594.124 0
594.140 0
594.156 3
594.172 4
594.187 0
594.203 5
594.219 2
594.235 3
594.250 0
594.266 0
594.282 0
594.298 0
594.314 0
594.329 0
594.345 0
594.361 0
594.377 5
594.393 4
594.408 0
594.424 0
594.440 1
594.456 0
594.471 0
594.487 2
594.503 1
594.519 0
594.535 0
594.550 0
594.566 0
594.582 0
594.598 5
594.613 3
594.629 0
594.645 0
594.661 0
594.677 0
594.692 0
594.708 1
594.724 0
594.740 0
594.756 0
594.771 0
594.787 0
594.803 0
594.819 0
594.834 0
594.850 0
594.866 0
594.882 0
594.898 0
594.913 0
594.929 0
594.945 0
594.961 0
594.977 1
594.992 0
595.008 5
595.024 11
595.040 4
595.056 8
595.071 1
595.087 0
595.103 0
595.119 0
595.134 0
595.150 0
595.166 1
595.182 6
595.198 0
595.213 0
595.229 0
595.245 0
595.261 12
595.277 4
595.292 0
595.308 0
595.324 0
595.340 0
595.356 0
595.371 2
595.387 3
595.403 2
595.419 1
595.435 0
595.450 0
595.466 0
595.482 0
595.498 0
595.514 0
595.529 0
595.545 0
595.561 0
595.577 0
595.592 10
595.608 8
595.624 0
595.640 0
595.656 0
595.671 0
595.687 0
595.703 0
595.719 0
595.735 0
595.750 0
595.766 0
595.782 0
595.798 0
595.814 0
595.829 0
595.845 0
595.861 3
595.877 0
595.893 0
595.908 0
595.924 0
595.940 0
595.956 0
595.972 0
595.987 0
596.003 0
596.019 1
596.035 0
596.051 0
596.066 0
596.082 0
596.098 2
596.114 3
596.130 0
596.146 7
596.161 3
596.177 0
596.193 0
596.209 0
596.225 1
596.240 0
596.256 0
596.272 0
596.288 1
596.304 11
596.319 3
596.335 0
596.351 2
596.367 0
596.383 0
596.398 2
596.414 6
596.430 0
596.446 0
596.462 0
596.477 0
596.493 0
596.509 3
596.525 0
596.541 0
596.556 0
596.572 1
596.588 0
596.604 4
596.620 0
596.636 0
596.651 12
596.667 8
596.683 0
596.699 0
596.715 0
596.730 0
596.746 0
596.762 0
596.778 0
596.794 0
596.809 0
596.825 0
596.841 0
596.857 0
596.873 0
596.889 0
596.904 2
596.920 1
596.936 0
596.952 0
596.968 0
596.983 1
596.999 0
597.015 2
597.031 0
597.047 0
597.063 0
597.078 0
597.094 9
597.110 4
597.126 1
597.142 0
597.157 0
597.173 0
597.189 0
597.205 0
597.221 0
597.237 0
597.252 3
597.268 0
597.284 0
597.300 0
597.316 0
597.331 0
597.347 1
597.363 0
597.379 0
597.395 0
597.411 0
597.426 0
597.442 1
597.458 2
597.474 3
597.490 0
597.505 0
597.521 0
597.537 5
597.553 9
597.569 3
597.585 0
597.600 0
597.616 0
597.632 0
597.648 0
597.664 0
597.680 0
597.695 1
597.711 0
597.727 0
597.743 0
597.759 0
597.774 0
597.790 2
597.806 3
597.822 0
597.838 0
597.854 0
597.869 0
597.885 0
597.901 0
597.917 0
597.933 0
597.949 0
597.964 0
597.980 0
597.996 2
598.012 0
598.028 0
598.044 0
598.059 0
598.075 0
598.091 1
598.107 3
598.123 0
598.139 0
598.154 0
598.170 0
598.186 0
598.202 0
598.218 0
598.234 0
598.249 0
598.265 0
598.281 5
598.297 1
598.313 0
598.328 0
598.344 0
598.360 0
598.376 0
598.392 0
598.408 0
598.424 0
598.439 0
598.455 0
598.471 11
598.487 3
598.503 0
598.519 0
598.534 1
598.550 3
598.566 2
598.582 0
598.598 0
598.614 0
598.629 3
598.645 1
598.661 0
598.677 0
598.693 0
598.709 0
598.724 0
598.740 5
598.756 0
598.772 0
598.788 0
598.804 0
598.819 0
598.835 0
598.851 0
598.867 0
598.883 0
598.899 0
598.914 12
598.930 11
598.946 0
598.962 6
598.978 2
598.994 0
599.010 0
599.025 0
599.041 0
599.057 0
599.073 0
599.089 0
599.105 0
599.120 0
599.136 0
599.152 0
599.168 0
599.184 0
599.200 0
599.215 3
599.231 2
599.247 0
599.263 0
599.279 0
599.295 0
599.311 0
599.326 0
599.342 0
599.358 1
599.374 0
599.390 0
599.406 0
599.421 1
599.437 0
599.453 0
599.469 0
599.485 0
599.501 0
599.517 0
599.532 0
599.548 0
599.564 0
599.580 2
599.596 4
599.612 0
599.628 0
599.643 0
599.659 0
599.675 0
599.691 2
599.707 0
599.723 0
599.738 0
599.754 7
599.770 1
599.786 0
599.802 0
599.818 0
599.834 0
599.849 0
599.865 0
599.881 0
599.897 3
599.913 1
599.929 3
599.945 0
599.960 0
599.976 0
599.992 6
600.008 8
600.024 0
600.040 2
600.056 0
600.071 0
600.087 8
600.103 2
600.119 0
600.135 0
600.151 0
600.167 3
600.182 2
600.198 0
600.214 0
600.230 1
600.246 1
600.262 0
600.278 5
600.293 0
600.309 0
600.325 9
600.341 1
600.357 0
600.373 1
600.389 6
600.404 0
600.420 3
600.436 2
600.452 3
600.468 1
600.484 0
600.500 0
600.515 0
600.531 0
600.547 0
600.563 0
600.579 0
600.595 0
600.611 6
600.627 11
600.642 2
600.658 0
600.674 0
600.690 0
600.706 0
600.722 21
600.738 7
600.753 0
600.769 3
600.785 3
600.801 0
600.817 6
600.833 0
600.849 0
600.865 0
600.880 0
600.896 0
600.912 0
600.928 0
600.944 0
600.960 0
600.976 0
600.991 0
601.007 0
601.023 0
601.039 0
601.055 0
601.071 0
601.087 0
601.103 0
601.118 0
601.134 0
601.150 0
601.166 0
601.182 0
601.198 5
601.214 0
601.229 0
601.245 0
601.261 0
601.277 0
601.293 0
601.309 0
601.325 0
601.341 0
601.356 0
601.372 4
601.388 4
601.404 0
601.420 1
601.436 4
601.452 0
601.468 0
601.483 0
601.499 0
601.515 0
601.531 0
601.547 4
601.563 4
601.579 3
601.595 6
601.610 1
601.626 0
601.642 0
601.658 0
601.674 0
601.690 0
601.706 0
601.722 0
601.738 0
601.753 0
601.769 2
601.785 0
601.801 0
601.817 0
601.833 0
601.849 0
601.865 0
601.880 1
601.896 0
601.912 0
601.928 0
601.944 0
601.960 4
601.976 1
601.992 0
602.007 1
602.023 0
602.039 0
602.055 0
602.071 0
602.087 0
602.103 12
602.119 3
602.135 0
602.150 0
602.166 0
602.182 0
602.198 0
602.214 0
602.230 0
602.246 0
602.262 2
602.277 9
602.293 1
602.309 0
602.325 0
602.341 0
602.357 0
602.373 0
602.389 2
602.405 0
602.420 5
602.436 21
602.452 10
602.468 0
602.484 0
602.500 0
602.516 0
602.532 0
602.548 1
602.563 8
602.579 0
602.595 0
602.611 0
602.627 1
602.643 7
602.659 1
602.675 0
602.691 0
602.706 0
602.722 0
602.738 0
602.754 0
602.770 0
602.786 0
602.802 0
602.818 0
602.834 0
602.850 0
602.865 0
602.881 3
602.897 0
602.913 0
602.929 0
602.945 0
602.961 0
602.977 0
602.993 0
603.008 4
603.024 0
603.040 2
603.056 0
603.072 0
603.088 8
603.104 3
603.120 0
603.136 0
603.152 5
603.167 13
603.183 3
603.199 0
603.215 0
603.231 1
603.247 0
603.263 0
603.279 0
603.295 0
603.310 0
603.326 0
603.342 0
603.358 2
603.374 0
603.390 0
603.406 0
603.422 0
603.438 0
603.454 0
603.469 0
603.485 0
603.501 0
603.517 1
603.533 0
603.549 0
603.565 0
603.581 0
603.597 10
603.613 3
603.629 1
603.644 0
603.660 0
603.676 0
603.692 4
603.708 5
603.724 0
603.740 0
603.756 0
603.772 1
603.788 0
603.803 0
603.819 0
603.835 0
603.851 4
603.867 0
603.883 4
603.899 2
603.915 0
603.931 5
603.947 0
603.963 0
603.978 0
603.994 0
604.010 0
604.026 0
604.042 0
604.058 0
604.074 0
604.090 0
604.106 1
604.122 0
604.138 0
604.153 3
604.169 5
604.185 3
604.201 0
604.217 0
604.233 0
604.249 3
604.265 0
604.281 0
604.297 0
604.313 0
604.328 0
604.344 0
604.360 0
604.376 0
604.392 0
604.408 0
604.424 0
604.440 0
604.456 2
604.472 1
604.488 0
604.504 0
604.519 0
604.535 0
604.551 0
604.567 0
604.583 0
604.599 0
604.615 4
604.631 5
604.647 0
604.663 0
604.679 3
604.695 0
604.710 0
604.726 0
604.742 0
604.758 3
604.774 0
604.790 0
604.806 0
604.822 0
604.838 0
604.854 0
604.870 0
604.886 0
604.901 0
604.917 0
604.933 0
604.949 0
604.965 0
604.981 3
604.997 1
605.013 0
605.029 0
605.045 0
605.061 0
605.077 0
605.093 0
605.108 2
605.124 0
605.140 0
605.156 0
605.172 2
605.188 3
605.204 0
605.220 2
605.236 0
605.252 0
605.268 0
605.284 0
605.300 0
605.315 0
605.331 0
605.347 1
605.363 3
605.379 2
605.395 0
605.411 0
605.427 0
605.443 0
605.459 0
605.475 0
605.491 1
605.507 15
605.522 12
605.538 0
605.554 0
605.570 0
605.586 3
605.602 0
605.618 0
605.634 0
605.650 0
605.666 0
605.682 3
605.698 0
605.714 1
605.730 0
605.746 0
605.761 0
605.777 0
605.793 0
605.809 0
605.825 0
605.841 0
605.857 0
605.873 11
605.889 5
605.905 8
605.921 4
605.937 0
605.953 0
605.969 3
605.985 0
606.000 0
606.016 0
606.032 0
606.048 0
606.064 0
606.080 0
606.096 0
606.112 0
606.128 0
606.144 1
606.160 0
606.176 0
606.192 0
606.208 0
606.224 19
606.239 6
606.255 1
606.271 0
606.287 0
606.303 0
606.319 0
606.335 3
606.351 0
606.367 0
606.383 0
606.399 0
606.415 0
606.431 0
606.447 0
606.463 0
606.479 2
606.495 0
606.510 0
606.526 11
606.542 1
606.558 2
606.574 3
606.590 0
606.606 0
606.622 0
606.638 0
606.654 0
606.670 0
606.686 1
606.702 8
606.718 10
606.734 0
606.750 0
606.766 0
606.781 0
606.797 0
606.813 0
606.829 0
606.845 0
606.861 0
606.877 0
606.893 0
606.909 0
606.925 0
606.941 0
606.957 0
606.973 0
606.989 0
607.005 0
607.021 3
607.037 20
607.053 12
607.069 2
607.084 0
607.100 0
607.116 3
607.132 0
607.148 0
607.164 1
607.180 2
607.196 0
607.212 1
607.228 0
607.244 3
607.260 2
607.276 4
607.292 2
607.308 12
607.324 6
607.340 0
607.356 0
607.372 0
607.388 0
607.403 0
607.419 0
607.435 0
607.451 2
607.467 1
607.483 13
607.499 2
607.515 0
607.531 0
607.547 0
607.563 0
607.579 0
607.595 0
607.611 4
607.627 0
607.643 1
607.659 0
607.675 0
607.691 0
607.707 0
607.723 0
607.739 0
607.755 0
607.770 3
607.786 0
607.802 0
607.818 0
607.834 0
607.850 0
607.866 4
607.882 0
607.898 2
607.914 2
607.930 0
607.946 1
607.962 2
607.978 0
607.994 0
608.010 0
608.026 0
608.042 0
608.058 0
608.074 0
608.090 0
608.106 1
608.122 0
608.138 4
608.154 0
608.169 0
608.185 0
608.201 0
608.217 0
608.233 4
608.249 5
608.265 0
608.281 0
608.297 0
608.313 3
608.329 8
608.345 7
608.361 0
608.377 0
608.393 0
608.409 0
608.425 3
608.441 0
608.457 0
608.473 0
608.489 0
608.505 0
608.521 0
608.537 1
608.553 0
608.569 0
608.585 0
608.601 0
608.617 0
608.633 0
608.648 0
608.664 0
608.680 6
608.696 12
608.712 3
608.728 0
608.744 0
608.760 0
608.776 0
608.792 0
608.808 0
608.824 3
608.840 1
608.856 5
608.872 4
608.888 0
608.904 0
608.920 0
608.936 0
608.952 0
608.968 0
608.984 0
609.000 1
609.016 0
609.032 1
609.048 0
609.064 0
609.080 0
609.096 0
609.112 11
609.128 0
609.144 0
609.160 0
609.176 1
609.192 1
609.208 0
609.224 3
609.239 0
609.255 0
609.271 0
609.287 0
609.303 4
609.319 1
609.335 5
609.351 0
609.367 1
609.383 0
609.399 4
609.415 0
609.431 2
609.447 4
609.463 8
609.479 1
609.495 0
609.511 4
609.527 5
609.543 0
609.559 0
609.575 0
609.591 1
609.607 0
609.623 0
609.639 0
609.655 0
609.671 1
609.687 1
609.703 1
609.719 0
609.735 2
609.751 0
609.767 0
609.783 7
609.799 0
609.815 0
609.831 0
609.847 0
609.863 0
609.879 0
609.895 0
609.911 0
609.927 0
609.943 0
609.959 0
609.975 0
609.991 0
610.007 0
610.023 0
610.039 2
610.055 1
610.071 0
610.087 0
610.103 0
610.119 0
610.135 1
610.151 3
610.167 1
610.183 0
610.198 0
610.214 0
610.230 0
610.246 0
610.262 0
610.278 0
610.294 0
610.310 1
610.326 3
610.342 0
610.358 0
610.374 3
610.390 2
610.406 0
610.422 1
610.438 1
610.454 0
610.470 0
610.486 1
610.502 5
610.518 7
610.534 1
610.550 2
610.566 1
610.582 0
610.598 0
610.614 2
610.630 5
610.646 1
610.662 0
610.678 0
610.694 0
610.710 0
610.726 1
610.742 13
610.758 1
610.774 0
610.790 0
610.806 0
610.822 0
610.838 0
610.854 7
610.870 5
610.886 1
610.902 0
610.918 0
610.934 1
610.950 9
610.966 1
610.982 0
610.998 2
611.014 3
611.030 0
611.046 0
611.062 0
611.078 0
611.094 0
611.110 6
611.126 7
611.142 0
611.158 0
611.174 0
611.190 0
611.206 0
611.222 5
611.238 3
611.254 3
611.270 0
611.286 0
611.302 0
611.318 0
611.334 0
611.350 0
611.366 7
611.382 0
611.398 0
611.414 0
611.430 0
611.446 0
611.462 0
611.478 0
611.494 1
611.510 1
611.526 0
611.542 0
611.558 0
611.574 0
611.590 0
611.606 0
611.622 0
611.638 4
611.654 1
611.670 3
611.686 0
611.702 0
611.718 1
611.734 0
611.750 0
611.767 0
611.783 0
611.799 0
611.815 2
611.831 3
611.847 0
611.863 0
611.879 0
611.895 0
611.911 0
611.927 0
611.943 2
611.959 0
611.975 5
611.991 0
612.007 0
612.023 0
612.039 0
612.055 0
612.071 7
612.087 2
612.103 1
612.119 1
612.135 0
612.151 0
612.167 10
612.183 2
612.199 1
612.215 0
612.231 0
612.247 0
612.263 0
612.279 4
612.295 2
612.311 5
612.327 3
612.343 0
612.359 0
612.375 0
612.391 3
612.407 3
612.423 0
612.439 0
612.455 0
612.471 0
612.487 3
612.503 1
612.519 0
612.535 0
612.551 0
612.567 4
612.583 0
612.599 1
612.615 9
612.631 0
612.647 0
612.663 0
612.679 0
612.695 0
612.711 0
612.728 0
612.744 0
612.760 2
612.776 7
612.792 2
612.808 0
612.824 3
612.840 0
612.856 0
612.872 0
612.888 0
612.904 0
612.920 0
612.936 0
612.952 0
612.968 1
612.984 1
613.000 3
613.016 3
613.032 1
613.048 2
613.064 0
613.080 0
613.096 0
613.112 0
613.128 0
613.144 0
613.160 0
613.176 0
613.192 2
613.208 7
613.224 9
613.240 0
613.256 0
613.272 4
613.288 1
613.304 0
613.320 0
613.337 0
613.353 0
613.369 5
613.385 0
613.401 0
613.417 0
613.433 0
613.449 0
613.465 0
613.481 0
613.497 0
613.513 0
613.529 0
613.545 0
613.561 4
613.577 1
613.593 0
613.609 0
613.625 0
613.641 0
613.657 1
613.673 1
613.689 0
613.705 1
613.721 0
613.737 0
613.753 0
613.769 13
613.785 5
613.802 8
613.818 4
613.834 0
613.850 0
613.866 0
613.882 12
613.898 26
613.914 6
613.930 6
613.946 7
613.962 3
613.978 2
613.994 7
614.010 3
614.026 0
614.042 0
614.058 2
614.074 2
614.090 0
614.106 0
614.122 0
614.138 0
614.154 0
614.170 2
614.186 2
614.203 7
614.219 1
614.235 6
614.251 8
614.267 0
614.283 8
614.299 4
614.315 2
614.331 5
614.347 4
614.363 0
614.379 0
614.395 0
614.411 0
614.427 0
614.443 0
614.459 0
614.475 1
614.491 6
614.507 18
614.523 3
614.539 3
614.555 2
614.572 3
614.588 0
614.604 1
614.620 0
614.636 8
614.652 8
614.668 4
614.684 0
614.700 0
614.716 0
614.732 0
614.748 0
614.764 0
614.780 0
614.796 0
614.812 2
614.828 0
614.844 3
614.860 0
614.876 0
614.893 0
614.909 0
614.925 0
614.941 0
614.957 3
614.973 0
614.989 0
615.005 0
615.021 0
615.037 0
615.053 0
615.069 0
615.085 0
615.101 0
615.117 0
615.133 5
615.149 2
615.165 0
615.181 0
615.198 0
615.214 0
615.230 2
615.246 0
615.262 6
615.278 9
615.294 2
615.310 9
615.326 1
615.342 0
615.358 0
615.374 0
615.390 5
615.406 2
615.422 0
615.438 0
615.454 0
615.470 0
615.487 2
615.503 3
615.519 1
615.535 0
615.551 0
615.567 0
615.583 3
615.599 0
615.615 0
615.631 0
615.647 0
615.663 2
615.679 1
615.695 0
615.711 1
615.727 7
615.744 1
615.760 0
615.776 1
615.792 3
615.808 1
615.824 0
615.840 0
615.856 0
615.872 7
615.888 6
615.904 0
615.920 1
615.936 0
615.952 0
615.968 0
615.984 0
616.001 1
616.017 2
616.033 0
616.049 2
616.065 0
616.081 0
616.097 4
616.113 0
616.129 0
616.145 0
616.161 0
616.177 0
616.193 0
616.209 0
616.225 0
616.242 0
616.258 0
616.274 2
616.290 0
616.306 0
616.322 0
616.338 0
616.354 0
616.370 0
616.386 6
616.402 1
616.418 5
616.434 9
616.450 1
616.467 1
616.483 1
616.499 0
616.515 1
616.531 0
616.547 0
616.563 0
616.579 1
616.595 1
616.611 0
616.627 0
616.643 0
616.659 0
616.676 1
616.692 0
616.708 0
616.724 0
616.740 0
616.756 0
616.772 0
616.788 8
616.804 14
616.820 9
616.836 1
616.852 0
616.868 3
616.884 0
616.901 1
616.917 1
616.933 0
616.949 0
616.965 0
616.981 0
616.997 0
617.013 11
617.029 4
617.045 0
617.061 0
617.077 0
617.094 1
617.110 0
617.126 0
617.142 0
617.158 3
617.174 1
617.190 0
617.206 0
617.222 0
617.238 0
617.254 0
617.270 0
617.286 0
617.303 0
617.319 0
617.335 0
617.351 0
617.367 0
617.383 0
617.399 0
617.415 0
617.431 1
617.447 1
617.463 0
617.479 0
617.496 0
617.512 0
617.528 3
617.544 2
617.560 0
617.576 0
617.592 0
617.608 0
617.624 0
617.640 0
617.656 4
617.673 0
617.689 0
617.705 1
617.721 0
617.737 0
617.753 0
617.769 0
617.785 0
617.801 0
617.817 0
617.833 0
617.850 0
617.866 0
617.882 1
617.898 1
617.914 4
617.930 8
617.946 3
617.962 0
617.978 1
617.994 0
618.010 1
618.027 0
618.043 0
618.059 0
618.075 0
618.091 0
618.107 0
618.123 0
618.139 2
618.155 1
618.171 0
618.187 1
618.204 4
618.220 0
618.236 0
618.252 7
618.268 3
618.284 0
618.300 2
618.316 0
618.332 5
618.348 3
618.364 1
618.381 7
618.397 2
618.413 0
618.429 1
618.445 0
618.461 0
618.477 0
618.493 3
618.509 6
618.525 5
618.542 1
618.558 0
618.574 0
618.590 0
618.606 0
618.622 0
618.638 0
618.654 0
618.670 0
618.686 0
618.703 4
618.719 0
618.735 0
618.751 0
618.767 0
618.783 0
618.799 0
618.815 0
618.831 0
618.847 0
618.864 2
618.880 0
618.896 0
618.912 2
618.928 5
618.944 0
618.960 0
618.976 6
618.992 0
619.009 0
619.025 0
619.041 0
619.057 7
619.073 0
619.089 0
619.105 1
619.121 0
619.137 0
619.153 0
619.170 1
619.186 0
619.202 0
619.218 4
619.234 4
619.250 3
619.266 0
619.282 0
619.298 0
619.315 0
619.331 2
619.347 0
619.363 0
619.379 0
619.395 0
619.411 0
619.427 0
619.443 0
619.460 0
619.476 0
619.492 0
619.508 0
619.524 7
619.540 2
619.556 0
619.572 0
619.588 2
619.605 0
619.621 0
619.637 0
619.653 0
619.669 0
619.685 0
619.701 0
619.717 0
619.733 0
619.750 3
619.766 0
619.782 0
619.798 1
619.814 5
619.830 5
619.846 1
619.862 1
619.878 0
619.895 3
619.911 0
619.927 0
619.943 0
619.959 2
619.975 0
619.991 0
620.007 8
620.024 3
620.040 0
620.056 6
620.072 1
620.088 0
620.104 1
620.120 0
620.136 0
620.153 0
620.169 0
620.185 0
620.201 0
620.217 1
620.233 0
620.249 0
620.265 0
620.281 0
620.298 1
620.314 2
620.330 5
620.346 5
620.362 1
620.378 0
620.394 0
620.410 0
620.427 0
620.443 0
620.459 0
620.475 2
620.491 2
620.507 0
620.523 7
620.539 4
620.556 0
620.572 2
620.588 0
620.604 0
620.620 0
620.636 0
620.652 0
620.668 0
620.685 0
620.701 0
620.717 0
620.733 0
620.749 0
620.765 0
620.781 0
620.797 1
620.814 8
620.830 0
620.846 0
620.862 0
620.878 2
620.894 9
620.910 2
620.926 0
620.943 0
620.959 0
620.975 3
620.991 8
621.007 6
621.023 13
621.039 2
621.056 0
621.072 0
621.088 0
621.104 6
621.120 8
621.136 3
621.152 3
621.168 0
621.185 0
621.201 0
621.217 4
621.233 0
621.249 10
621.265 2
621.281 0
621.298 0
621.314 0
621.330 0
621.346 0
621.362 0
621.378 3
621.394 0
621.410 0
621.427 0
621.443 0
621.459 0
621.475 0
621.491 0
621.507 2
621.523 0
621.540 0
621.556 0
621.572 0
621.588 0
621.604 1
621.620 0
621.636 0
621.653 0
621.669 1
621.685 0
621.701 0
621.717 0
621.733 2
621.749 5
621.766 0
621.782 0
621.798 0
621.814 0
621.830 0
621.846 0
621.862 0
621.879 0
621.895 2
621.911 3
621.927 2
621.943 1
621.959 0
621.975 0
621.992 0
622.008 0
622.024 0
622.040 0
622.056 0
622.072 0
622.088 0
622.105 0
622.121 8
622.137 5
622.153 1
622.169 4
622.185 3
622.201 0
622.218 0
622.234 0
622.250 0
622.266 9
622.282 1
622.298 0
622.314 5
622.331 1
622.347 6
622.363 0
622.379 0
622.395 0
622.411 0
622.427 0
622.444 2
622.460 7
622.476 1
622.492 0
622.508 0
622.524 0
622.541 0
622.557 0
622.573 0
622.589 0
622.605 1
622.621 0
622.637 0
622.654 0
622.670 0
622.686 0
622.702 2
622.718 0
622.734 0
622.751 0
622.767 6
622.783 3
622.799 0
622.815 0
622.831 0
622.847 0
622.864 0
622.880 4
622.896 1
622.912 0
622.928 2
622.944 4
622.961 0
622.977 0
622.993 0
623.009 0
623.025 3
623.041 0
623.057 0
623.074 1
623.090 5
623.106 1
623.122 0
623.138 0
623.154 2
623.171 2
623.187 0
623.203 0
623.219 0
623.235 0
623.251 0
623.268 0
623.284 0
623.300 0
623.316 0
623.332 2
623.348 0
623.365 4
623.381 2
623.397 0
623.413 0
623.429 7
623.445 15
623.461 2
623.478 1
623.494 0
623.510 0
623.526 0
623.542 0
623.558 0
623.575 7
623.591 4
623.607 0
623.623 2
623.639 3
623.655 0
623.672 2
623.688 1
623.704 0
623.720 0
623.736 0
623.752 0
623.769 4
623.785 1
623.801 0
623.817 0
623.833 3
623.849 9
623.866 2
623.882 0
623.898 0
623.914 0
623.930 14
623.946 5
623.963 0
623.979 0
623.995 0
624.011 4
624.027 9
624.043 0
624.060 0
624.076 1
624.092 0
624.108 0
624.124 0
624.141 0
624.157 0
624.173 7
624.189 15
624.205 3
624.221 3
624.238 0
624.254 0
624.270 0
624.286 0
624.302 7
624.318 7
624.335 1
624.351 0
624.367 2
624.383 5
624.399 0
624.415 7
624.432 5
624.448 0
624.464 0
624.480 0
624.496 1
624.513 0
624.529 0
624.545 0
624.561 0
624.577 0
624.593 0
624.610 0
624.626 0
624.642 0
624.658 0
624.674 0
624.690 0
624.707 0
624.723 1
624.739 0
624.755 0
624.771 0
624.788 0
624.804 0
624.820 1
624.836 0
624.852 3
624.868 9
624.885 11
624.901 2
624.917 0
624.933 0
624.949 3
624.966 0
624.982 0
624.998 0
625.014 0
625.030 0
625.046 0
625.063 0
625.079 5
625.095 0
625.111 0
625.127 3
625.144 3
625.160 0
625.176 0
625.192 0
625.208 0
625.224 1
625.241 0
625.257 0
625.273 2
625.289 0
625.305 0
625.322 0
625.338 0
625.354 0
625.370 0
625.386 0
625.403 0
625.419 0
625.435 0
625.451 0
625.467 1
625.483 0
625.500 0
625.516 0
625.532 0
625.548 0
625.564 0
625.581 2
625.597 4
625.613 0
625.629 1
625.645 0
625.662 0
625.678 1
625.694 0
625.710 0
625.726 2
625.743 5
625.759 1
625.775 0
625.791 0
625.807 0
625.824 0
625.840 0
625.856 0
625.872 0
625.888 0
625.904 0
625.921 0
625.937 0
625.953 0
625.969 0
625.985 3
626.002 0
626.018 5
626.034 0
626.050 0
626.066 0
626.083 1
626.099 20
626.115 6
626.131 0
626.147 0
626.164 0
626.180 0
626.196 0
626.212 6
626.228 0
626.245 7
626.261 1
626.277 0
626.293 0
626.309 0
626.326 0
626.342 0
626.358 2
626.374 0
626.390 0
626.407 0
626.423 4
626.439 0
626.455 2
626.471 0
626.488 5
626.504 0
626.520 0
626.536 0
626.552 1
626.569 1
626.585 3
626.601 2
626.617 3
626.633 2
626.650 0
626.666 2
626.682 0
626.698 0
626.714 8
626.731 5
626.747 0
626.763 1
626.779 3
626.795 0
626.812 0
626.828 0
626.844 0
626.860 0
626.877 4
626.893 3
626.909 0
626.925 0
626.941 0
626.958 7
626.974 5
626.990 2
627.006 6
627.022 4
627.039 0
627.055 0
627.071 0
627.087 8
627.103 6
627.120 4
627.136 0
627.152 9
627.168 1
627.185 0
627.201 0
627.217 0
627.233 0
627.249 0
627.266 4
627.282 0
627.298 0
627.314 0
627.330 0
627.347 0
627.363 0
627.379 0
627.395 0
627.411 0
627.428 0
627.444 4
627.460 0
627.476 0
627.493 0
627.509 0
627.525 11
627.541 17
627.557 2
627.574 0
627.590 0
627.606 0
627.622 0
627.639 4
627.655 0
627.671 0
627.687 4
627.703 3
627.720 0
627.736 6
627.752 0
627.768 0
627.784 1
627.801 2
627.817 1
627.833 8
627.849 1
627.866 0
627.882 0
627.898 0
627.914 0
627.930 0
627.947 0
627.963 0
627.979 0
627.995 0
628.012 0
628.028 7
628.044 0
628.060 0
628.076 0
628.093 0
628.109 0
628.125 4
628.141 0
628.158 6
628.174 0
628.190 0
628.206 1
628.222 0
628.239 0
628.255 0
628.271 0
628.287 0
628.304 0
628.320 0
628.336 0
628.352 0
628.368 0
628.385 0
628.401 0
628.417 0
628.433 0
628.450 9
628.466 4
628.482 0
628.498 0
628.515 0
628.531 1
628.547 3
628.563 1
628.579 0
628.596 0
628.612 0
628.628 0
628.644 0
628.661 0
628.677 0
628.693 0
628.709 0
628.726 0
628.742 0
628.758 3
628.774 0
628.790 0
628.807 0
628.823 1
628.839 16
628.855 7
628.872 0
628.888 0
628.904 0
628.920 0
628.937 2
628.953 1
628.969 1
628.985 3
629.001 0
629.018 0
629.034 0
629.050 2
629.066 6
629.083 0
629.099 0
629.115 0
629.131 0
629.148 0
629.164 0
629.180 0
629.196 0
629.213 0
629.229 5
629.245 0
629.261 0
629.277 0
629.294 0
629.310 0
629.326 0
629.342 0
629.359 1
629.375 0
629.391 0
629.407 0
629.424 1
629.440 0
629.456 0
629.472 4
629.489 0
629.505 0
629.521 0
629.537 0
629.554 0
629.570 3
629.586 0
629.602 6
629.619 0
629.635 0
629.651 2
629.667 4
629.684 0
629.700 0
629.716 0
629.732 6
629.748 0
629.765 0
629.781 5
629.797 6
629.813 0
629.830 0
629.846 0
629.862 0
629.878 0
629.895 0
629.911 0
629.927 5
629.943 1
629.960 1
629.976 20
629.992 4
630.008 9
630.025 5
630.041 0
630.057 0
630.073 0
630.090 0
630.106 9
630.122 3
630.138 6
630.155 3
630.171 0
630.187 0
630.203 0
630.220 0
630.236 0
630.252 2
630.268 0
630.285 0
630.301 0
630.317 0
630.333 0
630.350 0
630.366 0
630.382 4
630.398 4
630.415 4
630.431 0
630.447 0
630.463 4
630.480 6
630.496 7
630.512 0
630.528 0
630.545 11
630.561 5
630.577 1
630.593 5
630.610 2
630.626 0
630.642 0
630.659 6
630.675 0
630.691 7
630.707 1
630.724 0
630.740 1
630.756 10
630.772 10
630.789 1
630.805 9
630.821 15
630.837 3
630.854 0
630.870 0
630.886 2
630.902 2
630.919 2
630.935 3
630.951 11
630.967 2
630.984 4
631.000 0
631.016 11
631.032 10
631.049 1
631.065 2
631.081 0
631.097 3
631.114 0
631.130 0
631.146 0
631.163 3
631.179 0
631.195 0
631.211 0
631.228 1
631.244 9
631.260 7
631.276 0
631.293 2
631.309 0
631.325 0
631.341 0
631.358 0
631.374 0
631.390 3
631.407 0
631.423 0
631.439 0
631.455 0
631.472 4
631.488 2
631.504 0
631.520 0
631.537 0
631.553 0
631.569 0
631.585 0
631.602 0
631.618 0
631.634 0
631.651 0
631.667 0
631.683 2
631.699 2
631.716 0
631.732 4
631.748 1
631.764 0
631.781 0
631.797 0
631.813 0
631.829 0
631.846 7
631.862 3
631.878 5
631.895 4
631.911 4
631.927 1
631.943 0
631.960 0
631.976 2
631.992 2
632.008 1
632.025 0
632.041 0
632.057 0
632.074 14
632.090 12
632.106 3
632.122 0
632.139 4
632.155 0
632.171 0
632.187 0
632.204 6
632.220 0
632.236 0
632.253 2
632.269 0
632.285 0
632.301 0
632.318 0
632.334 0
632.350 0
632.367 0
632.383 0
632.399 0
632.415 0
632.432 0
632.448 0
632.464 0
632.480 7
632.497 14
632.513 2
632.529 0
632.546 0
632.562 0
632.578 3
632.594 4
632.611 0
632.627 0
632.643 0
632.660 0
632.676 1
632.692 2
632.708 0
632.725 0
632.741 0
632.757 0
632.774 0
632.790 2
632.806 0
632.822 5
632.839 0
632.855 4
632.871 2
632.888 0
632.904 0
632.920 0
632.936 0
632.953 0
632.969 0
632.985 0
633.002 0
633.018 0
633.034 0
633.050 0
633.067 0
633.083 0
633.099 1
633.116 5
633.132 3
633.148 0
633.164 0
633.181 0
633.197 0
633.213 0
633.230 6
633.246 0
633.262 0
633.278 0
633.295 0
633.311 0
633.327 0
633.344 7
633.360 0
633.376 0
633.392 0
633.409 2
633.425 0
633.441 0
633.458 0
633.474 0
633.490 0
633.507 0
633.523 0
633.539 6
633.555 1
633.572 3
633.588 4
633.604 2
633.621 0
633.637 0
633.653 0
633.669 0
633.686 0
633.702 0
633.718 1
633.735 0
633.751 0
633.767 0
633.784 0
633.800 3
633.816 0
633.832 0
633.849 0
633.865 0
633.881 2
633.898 1
633.914 0
633.930 1
633.947 4
633.963 1
633.979 5
633.995 5
634.012 0
634.028 0
634.044 3
634.061 0
634.077 8
634.093 1
634.110 4
634.126 1
634.142 0
634.158 3
634.175 0
634.191 3
634.207 0
634.224 0
634.240 0
634.256 0
634.273 0
634.289 10
634.305 2
634.321 0
634.338 0
634.354 0
634.370 0
634.387 0
634.403 0
634.419 9
634.436 1
634.452 0
634.468 0
634.484 0
634.501 0
634.517 0
634.533 5
634.550 0
634.566 0
634.582 0
634.599 0
634.615 0
634.631 0
634.648 0
634.664 0
634.680 3
634.696 18
634.713 3
634.729 0
634.745 0
634.762 0
634.778 2
634.794 3
634.811 0
634.827 7
634.843 0
634.860 2
634.876 0
634.892 0
634.908 0
634.925 0
634.941 6
634.957 0
634.974 0
634.990 0
635.006 3
635.023 19
635.039 3
635.055 0
635.072 0
635.088 0
635.104 4
635.121 1
635.137 0
635.153 0
635.169 5
635.186 0
635.202 0
635.218 0
635.235 4
635.251 1
635.267 3
635.284 4
635.300 0
635.316 0
635.333 0
635.349 0
635.365 0
635.382 0
635.398 0
635.414 2
635.431 4
635.447 4
635.463 5
635.479 0
635.496 1
635.512 2
635.528 0
635.545 0
635.561 2
635.577 3
635.594 0
635.610 0
635.626 0
635.643 0
635.659 3
635.675 2
635.692 0
635.708 0
635.724 0
635.741 0
635.757 3
635.773 0
635.790 1
635.806 2
635.822 6
635.839 5
635.855 0
635.871 0
635.888 0
635.904 0
635.920 0
635.936 0
635.953 0
635.969 0
635.985 0
636.002 0
636.018 0
636.034 1
636.051 0
636.067 0
636.083 0
636.100 0
636.116 0
636.132 0
636.149 0
636.165 1
636.181 0
636.198 0
636.214 0
636.230 0
636.247 1
636.263 0
636.279 0
636.296 3
636.312 5
636.328 0
636.345 0
636.361 0
636.377 0
636.394 0
636.410 0
636.426 0
636.443 0
636.459 1
636.475 4
636.492 0
636.508 0
636.524 0
636.541 0
636.557 2
636.573 0
636.590 0
636.606 0
636.622 0
636.639 5
636.655 19
636.671 10
636.688 0
636.704 2
636.720 1
636.737 0
636.753 0
636.769 0
636.786 0
636.802 0
636.818 6
636.835 9
636.851 0
636.867 0
636.884 2
636.900 1
636.916 0
636.933 3
636.949 13
636.965 2
636.982 0
636.998 0
637.014 0
637.031 1
637.047 2
637.063 0
637.080 0
637.096 0
637.112 0
637.129 0
637.145 1
637.161 0
637.178 0
637.194 0
637.210 0
637.227 0
637.243 0
637.259 0
637.276 0
637.292 10
637.308 1
637.325 0
637.341 0
637.357 0
637.374 0
637.390 2
637.406 0
637.423 0
637.439 2
637.456 1
637.472 0
637.488 0
637.505 5
637.521 3
637.537 0
637.554 0
637.570 0
637.586 0
637.603 11
637.619 3
637.635 0
637.652 0
637.668 0
637.684 0
637.701 2
637.717 0
637.733 0
637.750 0
637.766 1
637.782 3
637.799 5
637.815 0
637.831 0
637.848 4
637.864 3
637.881 0
637.897 0
637.913 0
637.930 0
637.946 0
637.962 0
637.979 0
637.995 3
638.011 2
638.028 1
638.044 1
638.060 8
638.077 2
638.093 0
638.109 0
638.126 0
638.142 0
638.158 7
638.175 1
638.191 0
638.208 0
638.224 5
638.240 0
638.257 0
638.273 0
638.289 0
638.306 0
638.322 0
638.338 0
638.355 0
638.371 2
638.387 8
638.404 2
638.420 1
638.437 4
638.453 0
638.469 0
638.486 0
638.502 0
638.518 0
638.535 0
638.551 0
638.567 0
638.584 0
638.600 0
638.616 0
638.633 2
638.649 8
638.666 0
638.682 0
638.698 0
638.715 1
638.731 0
638.747 0
638.764 0
638.780 0
638.796 0
638.813 0
638.829 8
638.845 3
638.862 0
638.878 0
638.895 0
638.911 0
638.927 0
638.944 0
638.960 0
638.976 3
638.993 6
639.009 5
639.025 3
639.042 0
639.058 13
639.075 1
639.091 0
639.107 0
639.124 0
639.140 0
639.156 0
639.173 0
639.189 0
639.205 0
639.222 0
639.238 0
639.255 0
639.271 0
639.287 0
639.304 0
639.320 8
639.336 4
639.353 20
639.369 10
639.386 0
639.402 3
639.418 0
639.435 0
639.451 0
639.467 0
639.484 1
639.500 0
639.516 0
639.533 8
639.549 3
639.566 0
639.582 0
639.598 0
639.615 1
639.631 0
639.647 2
639.664 5
639.680 0
639.697 4
639.713 0
639.729 0
639.746 0
639.762 0
639.778 0
639.795 4
639.811 2
639.828 4
639.844 5
639.860 2
639.877 0
639.893 0
639.909 0
639.926 0
639.942 0
639.959 0
639.975 5
639.991 9
640.008 0
640.024 0
640.040 0
640.057 0
640.073 1
640.090 3
640.106 0
640.122 1
640.139 3
640.155 2
640.171 0
640.188 0
640.204 0
640.221 10
640.237 1
640.253 0
640.270 1
640.286 0
640.302 0
640.319 0
640.335 0
640.352 0
640.368 0
640.384 0
640.401 0
640.417 0
640.434 0
640.450 0
640.466 0
640.483 0
640.499 0
640.515 2
640.532 2
640.548 12
640.565 1
640.581 9
640.597 3
640.614 5
640.630 0
640.647 0
640.663 0
640.679 0
640.696 0
640.712 2
640.728 8
640.745 0
640.761 0
640.778 0
640.794 0
640.810 0
640.827 0
640.843 0
640.860 0
640.876 0
640.892 0
640.909 2
640.925 2
640.941 0
640.958 0
640.974 0
640.991 0
641.007 0
641.023 0
641.040 4
641.056 0
641.073 0
641.089 3
641.105 1
641.122 2
641.138 0
641.155 0
641.171 0
641.187 3
641.204 0
641.220 0
641.236 0
641.253 5
641.269 6
641.286 0
641.302 0
641.318 0
641.335 0
641.351 0
641.368 0
641.384 0
641.400 0
641.417 0
641.433 0
641.450 0
641.466 4
641.482 0
641.499 0
641.515 0
641.532 0
641.548 5
641.564 1
641.581 0
641.597 0
641.614 0
641.630 0
641.646 0
641.663 0
641.679 0
641.696 0
641.712 1
641.728 1
641.745 0
641.761 0
641.778 0
641.794 0
641.810 0
641.827 0
641.843 1
641.860 0
641.876 0
641.892 9
641.909 2
641.925 0
641.942 0
641.958 0
641.974 3
641.991 0
642.007 0
642.024 1
642.040 0
642.056 11
642.073 3
642.089 0
642.106 6
642.122 3
642.138 13
642.155 7
642.171 0
642.188 1
642.204 0
642.220 0
642.237 0
642.253 0
642.270 0
642.286 0
642.302 0
642.319 0
642.335 0
642.352 2
642.368 0
642.384 0
642.401 0
642.417 1
642.434 1
642.450 12
642.466 10
642.483 1
642.499 0
642.516 0
642.532 6
642.549 0
642.565 9
642.581 7
642.598 0
642.614 0
642.631 0
642.647 0
642.663 0
642.680 0
642.696 0
642.713 0
642.729 0
642.745 0
642.762 0
642.778 0
642.795 0
642.811 0
642.828 0
642.844 0
642.860 0
642.877 0
642.893 0
642.910 0
642.926 0
642.942 0
642.959 2
642.975 2
642.992 1
643.008 0
643.024 0
643.041 1
643.057 11
643.074 1
643.090 0
643.107 0
643.123 0
643.139 0
643.156 1
643.172 6
643.189 1
643.205 0
643.221 6
643.238 15
643.254 9
643.271 0
643.287 0
643.304 0
643.320 0
643.336 0
643.353 5
643.369 0
643.386 3
643.402 1
643.418 2
643.435 1
643.451 0
643.468 0
643.484 2
643.501 5
643.517 2
643.533 6
643.550 13
643.566 7
643.583 0
643.599 0
643.616 0
643.632 0
643.648 0
643.665 0
643.681 0
643.698 0
643.714 0
643.731 0
643.747 3
643.763 6
643.780 8
643.796 1
643.813 1
643.829 2
643.845 5
643.862 5
643.878 2
643.895 0
643.911 0
643.928 0
643.944 0
643.960 0
643.977 0
643.993 2
644.010 0
644.026 5
644.043 20
644.059 2
644.075 3
644.092 12
644.108 0
644.125 0
644.141 0
644.158 0
644.174 0
644.190 0
644.207 0
644.223 12
644.240 2
644.256 0
644.273 0
644.289 0
644.305 1
644.322 12
644.338 0
644.355 5
644.371 4
644.388 0
644.404 0
644.421 9
644.437 8
644.453 7
644.470 0
644.486 4
644.503 5
644.519 5
644.536 3
644.552 1
644.568 4
644.585 0
644.601 0
644.618 7
644.634 2
644.651 0
644.667 0
644.683 0
644.700 0
644.716 0
644.733 7
644.749 7
644.766 1
644.782 6
644.799 2
644.815 1
644.831 1
644.848 1
644.864 0
644.881 10
644.897 4
644.914 0
644.930 9
644.946 5
644.963 5
644.979 5
644.996 0
645.012 12
645.029 3
645.045 0
645.062 0
645.078 0
645.094 0
645.111 0
645.127 0
645.144 0
645.160 0
645.177 0
645.193 0
645.210 4
645.226 1
645.242 0
645.259 3
645.275 1
645.292 4
645.308 1
645.325 1
645.341 1
645.358 0
645.374 0
645.390 1
645.407 2
645.423 0
645.440 0
645.456 2
645.473 0
645.489 2
645.506 12
645.522 5
645.538 3
645.555 4
645.571 0
645.588 0
645.604 0
645.621 0
645.637 5
645.654 0
645.670 0
645.686 0
645.703 0
645.719 0
645.736 0
645.752 0
645.769 0
645.785 0
645.802 0
645.818 6
645.834 1
645.851 0
645.867 0
645.884 4
645.900 0
645.917 0
645.933 2
645.950 3
645.966 2
645.983 11
645.999 0
646.015 0
646.032 0
646.048 6
646.065 2
646.081 1
646.098 0
646.114 2
646.131 0
646.147 0
646.164 0
646.180 0
646.196 0
646.213 0
646.229 0
646.246 0
646.262 0
646.279 0
646.295 0
646.312 0
646.328 0
646.345 4
646.361 2
646.377 0
646.394 0
646.410 0
646.427 0
646.443 4
646.460 7
646.476 1
646.493 0
646.509 3
646.526 2
646.542 6
646.559 7
646.575 4
646.591 1
646.608 0
646.624 0
646.641 3
646.657 5
646.674 3
646.690 2
646.707 0
646.723 0
646.740 0
646.756 0
646.773 0
646.789 0
646.805 0
646.822 0
646.838 1
646.855 6
646.871 6
646.888 0
646.904 0
646.921 0
646.937 0
646.954 0
646.970 0
646.987 0
647.003 0
647.019 0
647.036 1
647.052 0
647.069 0
647.085 2
647.102 5
647.118 7
647.135 0
647.151 0
647.168 0
647.184 0
647.201 0
647.217 0
647.234 0
647.250 0
647.267 0
647.283 0
647.299 2
647.316 6
647.332 6
647.349 3
647.365 2
647.382 4
647.398 1
647.415 0
647.431 0
647.448 0
647.464 2
647.481 0
647.497 0
647.514 0
647.530 0
647.547 0
647.563 3
647.579 0
647.596 2
647.612 9
647.629 0
647.645 0
647.662 0
647.678 0
647.695 0
647.711 3
647.728 0
647.744 6
647.761 2
647.777 0
647.794 3
647.810 7
647.827 0
647.843 3
647.860 3
647.876 4
647.892 2
647.909 12
647.925 8
647.942 2
647.958 2
647.975 0
647.991 0
648.008 4
648.024 1
648.041 5
648.057 0
648.074 0
648.090 3
648.107 10
648.123 3
648.140 4
648.156 0
648.173 0
648.189 3
648.206 2
648.222 2
648.239 3
648.255 0
648.272 0
648.288 5
648.304 3
648.321 0
648.337 0
648.354 0
648.370 0
648.387 0
648.403 2
648.420 0
648.436 0
648.453 0
648.469 1
648.486 0
648.502 0
648.519 0
648.535 3
648.552 3
648.568 1
648.585 4
648.601 2
648.618 0
648.634 0
648.651 0
648.667 0
648.684 0
648.700 0
648.717 2
648.733 0
648.750 6
648.766 1
648.783 0
648.799 1
648.816 3
648.832 1
648.849 3
648.865 16
648.881 8
648.898 6
648.914 4
648.931 6
648.947 0
648.964 0
648.980 0
648.997 0
649.013 2
649.030 4
649.046 4
649.063 1
649.079 0
649.096 0
649.112 0
649.129 0
649.145 5
649.162 0
649.178 0
649.195 0
649.211 5
649.228 0
649.244 6
649.261 5
649.277 0
649.294 0
649.310 0
649.327 1
649.343 0
649.360 0
649.376 0
649.393 0
649.409 5
649.426 8
649.442 0
649.459 0
649.475 0
649.492 0
649.508 0
649.525 8
649.541 3
649.558 0
649.574 0
649.591 0
649.607 0
649.624 3
649.640 0
649.657 0
649.673 1
649.690 0
649.706 4
649.723 1
649.739 0
649.756 0
649.772 0
649.789 0
649.805 0
649.822 0
649.838 0
649.855 0
649.871 0
649.888 0
649.904 0
649.921 7
649.937 9
649.954 3
649.970 6
649.987 2
650.003 0
650.020 0
650.036 0
650.053 0
650.069 1
650.086 0
650.102 0
650.119 0
650.135 1
650.152 1
650.168 0
650.185 3
650.201 0
650.218 0
650.234 1
650.251 0
650.267 0
650.284 0
650.300 0
650.317 0
650.333 0
650.350 0
650.366 15
650.383 7
650.399 0
650.416 0
650.432 0
650.449 9
650.465 3
650.482 0
650.498 1
650.515 10
650.531 9
650.548 9
650.565 2
650.581 6
650.598 0
650.614 0
650.631 0
650.647 1
650.664 0
650.680 0
650.697 0
650.713 0
650.730 9
650.746 10
650.763 1
650.779 0
650.796 0
650.812 2
650.829 0
650.845 0
650.862 1
650.878 7
650.895 0
650.911 0
650.928 0
650.944 0
650.961 2
650.977 1
650.994 0
651.010 0
651.027 0
651.043 0
651.060 0
651.076 0
651.093 4
651.109 0
651.126 0
651.143 0
651.159 0
651.176 2
651.192 0
651.209 0
651.225 3
651.242 5
651.258 7
651.275 2
651.291 3
651.308 5
651.324 2
651.341 4
651.357 5
651.374 3
651.390 1
651.407 0
651.423 0
651.440 0
651.456 2
651.473 0
651.489 0
651.506 0
651.523 0
651.539 0
651.556 0
651.572 0
651.589 0
651.605 2
651.622 4
651.638 0
651.655 0
651.671 0
651.688 0
651.704 0
651.721 0
651.737 6
651.754 3
651.770 0
651.787 0
651.803 1
651.820 0
651.836 0
651.853 0
651.870 0
651.886 2
651.903 2
651.919 0
651.936 4
651.952 0
651.969 5
651.985 1
652.002 0
652.018 0
652.035 0
652.051 0
652.068 0
652.084 0
652.101 0
652.117 0
652.134 0
652.151 0
652.167 0
652.184 0
652.200 0
652.217 3
652.233 6
652.250 0
652.266 0
652.283 0
652.299 1
652.316 0
652.332 2
652.349 1
652.365 0
652.382 0
652.399 0
652.415 0
652.432 0
652.448 0
652.465 1
652.481 1
652.498 0
652.514 0
652.531 0
652.547 0
652.564 0
652.580 0
652.597 0
652.614 0
652.630 0
652.647 0
652.663 3
652.680 6
652.696 0
652.713 0
652.729 14
652.746 6
652.762 0
652.779 1
652.795 0
652.812 0
652.829 0
652.845 0
652.862 9
652.878 5
652.895 0
652.911 2
652.928 8
652.944 1
652.961 0
652.977 0
652.994 1
653.010 1
653.027 5
653.044 0
653.060 0
653.077 0
653.093 0
653.110 0
653.126 0
653.143 0
653.159 0
653.176 2
653.192 1
653.209 3
653.226 3
653.242 16
653.259 20
653.275 0
653.292 0
653.308 0
653.325 0
653.341 2
653.358 1
653.374 0
653.391 7
653.408 1
653.424 0
653.441 2
653.457 0
653.474 0
653.490 0
653.507 1
653.523 7
653.540 4
653.556 0
653.573 6
653.590 0
653.606 0
653.623 0
653.639 3
653.656 11
653.672 0
653.689 2
653.705 0
653.722 3
653.739 1
653.755 0
653.772 6
653.788 4
653.805 1
653.821 6
653.838 0
653.854 4
653.871 0
653.887 2
653.904 11
653.921 4
653.937 0
653.954 0
653.970 0
653.987 0
654.003 0
654.020 0
654.036 2
654.053 5
654.070 0
654.086 0
654.103 1
654.119 0
654.136 0
654.152 0
654.169 3
654.185 2
654.202 0
654.219 0
654.235 0
654.252 0
654.268 0
654.285 0
654.301 1
654.318 0
654.334 0
654.351 0
654.368 0
654.384 0
654.401 9
654.417 15
654.434 6
654.450 0
654.467 0
654.484 0
654.500 0
654.517 0
654.533 0
654.550 0
654.566 0
654.583 0
654.599 0
654.616 0
654.633 0
654.649 5
654.666 0
654.682 1
654.699 7
654.715 2
654.732 0
654.749 0
654.765 1
654.782 4
654.798 8
654.815 1
654.831 0
654.848 0
654.864 0
654.881 0
654.898 0
654.914 0
654.931 0
654.947 10
654.964 5
654.980 5
654.997 0
655.014 0
655.030 0
655.047 6
655.063 0
655.080 0
655.096 0
655.113 0
655.130 0
655.146 0
655.163 0
655.179 3
655.196 4
655.212 0
655.229 0
655.246 0
655.262 1
655.279 0
655.295 5
655.312 2
655.328 0
655.345 0
655.362 0
655.378 0
655.395 0
655.411 0
655.428 0
655.444 0
655.461 1
655.478 1
655.494 0
655.511 0
655.527 0
655.544 0
655.560 0
655.577 1
655.594 0
655.610 6
655.627 9
655.643 2
655.660 0
655.676 11
655.693 5
655.710 0
655.726 0
655.743 0
655.759 0
655.776 0
655.792 4
655.809 0
655.826 7
655.842 0
655.859 0
655.875 0
655.892 0
655.909 0
655.925 0
655.942 4
655.958 8
655.975 1
655.991 3
656.008 10
656.025 3
656.041 0
656.058 0
656.074 0
656.091 0
656.107 3
656.124 5
656.141 0
656.157 0
656.174 0
656.190 7
656.207 9
656.224 0
656.240 0
656.257 0
656.273 0
656.290 0
656.306 0
656.323 0
656.340 15
656.356 17
656.373 4
656.389 0
656.406 0
656.423 4
656.439 0
656.456 0
656.472 1
656.489 5
656.506 11
656.522 1
656.539 0
656.555 0
656.572 0
656.588 0
656.605 0
656.622 0
656.638 0
656.655 0
656.671 2
656.688 0
656.705 0
656.721 0
656.738 0
656.754 0
656.771 0
656.788 0
656.804 0
656.821 0
656.837 3
656.854 7
656.870 5
656.887 3
656.904 0
656.920 3
656.937 5
656.953 0
656.970 1
656.987 0
657.003 3
657.020 1
657.036 5
657.053 0
657.070 6
657.086 11
657.103 1
657.119 1
657.136 2
657.153 0
657.169 0
657.186 1
657.202 3
657.219 0
657.236 11
657.252 17
657.269 3
657.285 0
657.302 0
657.318 0
657.335 0
657.352 0
657.368 0
657.385 5
657.401 4
657.418 3
657.435 6
657.451 2
657.468 3
657.484 0
657.501 0
657.518 0
657.534 3
657.551 0
657.567 0
657.584 0
657.601 0
657.617 1
657.634 0
657.650 10
657.667 7
657.684 2
657.700 8
657.717 0
657.733 0
657.750 1
657.767 3
657.783 0
657.800 5
657.816 0
657.833 0
657.850 5
657.866 2
657.883 0
657.900 0
657.916 0
657.933 0
657.949 0
657.966 0
657.983 0
657.999 0
658.016 0
658.032 1
658.049 0
658.066 0
658.082 1
658.099 0
658.115 2
658.132 9
658.149 3
658.165 0
658.182 0
658.198 0
658.215 2
658.232 0
658.248 4
658.265 6
658.281 0
658.298 4
658.315 0
658.331 0
658.348 0
658.364 0
658.381 0
658.398 7
658.414 0
658.431 0
658.448 0
658.464 0
658.481 3
658.497 0
658.514 1
658.531 2
658.547 0
658.564 0
658.580 0
658.597 0
658.614 0
658.630 0
658.647 0
658.664 0
658.680 12
658.697 9
658.713 5
658.730 0
658.747 0
658.763 0
658.780 0
658.796 4
658.813 14
658.830 5
658.846 3
658.863 7
658.880 0
658.896 0
658.913 0
658.929 0
658.946 3
658.963 1
658.979 4
658.996 1
659.012 0
659.029 0
659.046 1
659.062 2
659.079 3
659.096 5
659.112 0
659.129 0
659.145 4
659.162 0
659.179 0
659.195 9
659.212 9
659.228 0
659.245 0
659.262 1
659.278 0
659.295 0
659.312 0
659.328 6
659.345 0
659.361 5
659.378 3
659.395 0
659.411 0
659.428 0
659.445 0
659.461 0
659.478 0
659.494 0
659.511 0
659.528 1
659.544 0
659.561 0
659.578 6
659.594 0
659.611 5
659.627 0
659.644 0
659.661 1
659.677 3
659.694 0
659.711 0
659.727 6
659.744 1
659.760 0
659.777 0
659.794 0
659.810 0
659.827 0
659.844 0
659.860 2
659.877 0
659.893 0
659.910 0
659.927 0
659.943 0
659.960 0
659.977 0
659.993 0
660.010 0
660.027 1
660.043 0
660.060 0
660.076 0
660.093 0
660.110 0
660.126 0
660.143 0
660.160 9
660.176 5
660.193 6
660.209 4
660.226 1
660.243 6
660.259 1
660.276 3
660.293 3
660.309 0
660.326 5
660.343 0
660.359 0
660.376 0
660.392 7
660.409 0
660.426 0
660.442 2
660.459 1
660.476 5
660.492 0
660.509 2
660.526 0
660.542 0
660.559 0
660.575 7
660.592 2
660.609 5
660.625 0
660.642 1
660.659 1
660.675 1
660.692 2
660.709 1
660.725 0
660.742 10
660.758 5
660.775 2
660.792 6
660.808 0
660.825 0
660.842 0
660.858 0
660.875 0
660.892 0
660.908 0
660.925 6
660.942 1
660.958 2
660.975 0
660.991 0
661.008 0
661.025 0
661.041 1
661.058 0
661.075 4
661.091 0
661.108 2
661.125 6
661.141 4
661.158 1
661.175 2
661.191 0
661.208 4
661.225 0
661.241 3
661.258 0
661.274 0
661.291 6
661.308 5
661.324 6
661.341 0
661.358 0
661.374 0
661.391 0
661.408 6
661.424 13
661.441 4
661.458 0
661.474 5
661.491 0
661.508 0
661.524 0
661.541 0
661.557 2
661.574 2
661.591 0
661.607 4
661.624 3
661.641 2
661.657 16
661.674 6
661.691 1
661.707 0
661.724 3
661.741 8
661.757 10
661.774 3
661.791 0
661.807 5
661.824 7
661.841 0
661.857 4
661.874 2
661.891 4
661.907 4
661.924 0
661.940 0
661.957 5
661.974 6
661.990 2
662.007 9
662.024 2
662.040 0
662.057 0
662.074 10
662.090 15
662.107 2
662.124 2
662.140 3
662.157 11
662.174 2
662.190 0
662.207 13
662.224 8
662.240 3
662.257 0
662.274 8
662.290 21
662.307 3
662.324 0
662.340 0
662.357 0
662.374 1
662.390 6
662.407 14
662.424 7
662.440 8
662.457 12
662.474 3
662.490 0
662.507 5
662.524 7
662.540 4
662.557 0
662.574 1
662.590 2
662.607 12
662.624 4
662.640 0
662.657 0
662.673 0
662.690 2
662.707 10
662.723 5
662.740 0
662.757 0
662.773 0
662.790 7
662.807 7
662.823 18
662.840 0
662.857 0
662.873 3
662.890 13
662.907 1
662.923 7
662.940 0
662.957 0
662.973 14
662.990 1
663.007 22
663.023 8
663.040 0
663.057 6
663.073 11
663.090 3
663.107 4
663.124 9
663.140 0
663.157 0
663.174 0
663.190 0
663.207 0
663.224 8
663.240 9
663.257 8
663.274 3
663.290 5
663.307 3
663.324 1
663.340 0
663.357 0
663.374 0
663.390 0
663.407 0
663.424 0
663.440 0
663.457 0
663.474 0
663.490 0
663.507 3
663.524 4
663.540 0
663.557 5
663.574 2
663.590 3
663.607 10
663.624 5
663.640 6
663.657 4
663.674 8
663.690 1
663.707 1
663.724 6
663.740 7
663.757 14
663.774 4
663.790 4
663.807 1
663.824 0
663.841 2
663.857 10
663.874 12
663.891 5
663.907 0
663.924 0
663.941 1
663.957 6
663.974 4
663.991 0
664.007 17
664.024 7
664.041 14
664.057 8
664.074 2
664.091 6
664.107 15
664.124 15
664.141 1
664.157 0
664.174 2
664.191 4
664.207 2
664.224 0
664.241 0
664.258 3
664.274 9
664.291 5
664.308 1
664.324 0
664.341 0
664.358 0
664.374 0
664.391 6
664.408 1
664.424 0
664.441 4
664.458 0
664.474 1
664.491 3
664.508 0
664.525 2
664.541 0
664.558 2
664.575 6
664.591 0
664.608 0
664.625 11
664.641 6
664.658 0
664.675 4
664.691 0
664.708 0
664.725 4
664.741 0
664.758 0
664.775 0
664.792 0
664.808 0
664.825 0
664.842 11
664.858 6
664.875 2
664.892 3
664.908 0
664.925 2
664.942 5
664.958 0
664.975 0
664.992 0
665.009 0
665.025 0
665.042 6
665.059 0
665.075 4
665.092 0
665.109 0
665.125 5
665.142 7
665.159 1
665.175 2
665.192 4
665.209 5
665.226 0
665.242 2
665.259 1
665.276 9
665.292 0
665.309 11
665.326 2
665.342 2
665.359 0
665.376 0
665.393 5
665.409 5
665.426 9
665.443 2
665.459 8
665.476 8
665.493 2
665.509 1
665.526 1
665.543 3
665.560 0
665.576 1
665.593 3
665.610 11
665.626 12
665.643 13
665.660 41
665.676 11
665.693 28
665.710 27
665.727 22
665.743 13
665.760 10
665.777 7
665.793 16
665.810 18
665.827 3
665.843 8
665.860 7
665.877 1
665.894 7
665.910 18
665.927 10
665.944 9
665.960 5
665.977 7
665.994 4
666.011 5
666.027 0
666.044 2
666.061 4
666.077 5
666.094 0
666.111 6
666.127 2
666.144 6
666.161 0
666.178 5
666.194 3
666.211 0
666.228 6
666.244 8
666.261 17
666.278 4
666.295 4
666.311 3
666.328 2
666.345 0
666.361 0
666.378 0
666.395 8
666.412 9
666.428 1
666.445 20
666.462 6
666.478 1
666.495 8
666.512 10
666.529 9
666.545 3
666.562 4
666.579 0
666.595 22
666.612 13
666.629 5
666.646 14
666.662 4
666.679 6
666.696 1
666.712 2
666.729 3
666.746 5
666.763 1
666.779 4
666.796 8
666.813 15
666.829 16
666.846 1
666.863 1
666.880 8
666.896 5
666.913 2
666.930 0
666.946 0
666.963 1
666.980 12
666.997 0
667.013 2
667.030 6
667.047 0
667.063 0
667.080 5
667.097 3
667.114 3
667.130 3
667.147 4
667.164 2
667.180 0
667.197 7
667.214 1
667.231 0
667.247 0
667.264 0
667.281 0
667.298 13
667.314 1
667.331 0
667.348 0
667.364 0
667.381 2
667.398 4
667.415 1
667.431 0
667.448 0
667.465 0
667.482 12
667.498 4
667.515 2
667.532 0
667.548 7
667.565 16
667.582 1
667.599 3
667.615 16
667.632 9
667.649 3
667.665 1
667.682 2
667.699 3
667.716 2
667.732 1
667.749 5
667.766 0
667.783 5
667.799 6
667.816 4
667.833 10
667.849 5
667.866 5
667.883 3
667.900 1
667.916 1
667.933 1
667.950 1
667.967 3
667.983 2
668.000 5
668.017 3
668.034 4
668.050 2
668.067 1
668.084 0
668.100 2
668.117 8
668.134 16
668.151 9
668.167 3
668.184 1
668.201 0
668.218 0
668.234 0
668.251 3
668.268 7
668.285 11
668.301 0
668.318 0
668.335 1
668.351 0
668.368 0
668.385 0
668.402 0
668.418 4
668.435 0
668.452 3
668.469 0
668.485 3
668.502 5
668.519 3
668.536 3
668.552 0
668.569 0
668.586 5
668.603 1
668.619 2
668.636 1
668.653 0
668.669 6
668.686 6
668.703 10
668.720 8
668.736 4
668.753 0
668.770 17
668.787 18
668.803 15
668.820 18
668.837 3
668.854 0
668.870 0
668.887 0
668.904 13
668.921 9
668.937 2
668.954 2
668.971 9
668.988 7
669.004 6
669.021 0
669.038 0
669.055 0
669.071 0
669.088 0
669.105 0
669.122 0
669.138 3
669.155 0
669.172 6
669.189 0
669.205 3
669.222 7
669.239 0
669.255 0
669.272 0
669.289 5
669.306 0
669.322 0
669.339 0
669.356 3
669.373 0
669.389 1
669.406 1
669.423 0
669.440 7
669.456 5
669.473 5
669.490 1
669.507 4
669.523 5
669.540 0
669.557 1
669.574 15
669.590 17
669.607 3
669.624 5
669.641 1
669.657 1
669.674 3
669.691 3
669.708 0
669.724 3
669.741 0
669.758 0
669.775 0
669.792 14
669.808 7
669.825 10
669.842 9
669.859 2
669.875 11
669.892 8
669.909 1
669.926 9
669.942 4
669.959 0
669.976 0
669.993 0
670.009 5
670.026 2
670.043 3
670.060 0
670.076 0
670.093 2
670.110 1
670.127 0
670.143 0
670.160 0
670.177 3
670.194 2
670.210 0
670.227 5
670.244 0
670.261 0
670.277 1
670.294 5
670.311 0
670.328 4
670.344 0
670.361 0
670.378 0
670.395 2
670.412 1
670.428 0
670.445 0
670.462 0
670.479 0
670.495 0
670.512 4
670.529 0
670.546 6
670.562 2
670.579 0
670.596 4
670.613 0
670.629 0
670.646 0
670.663 1
670.680 0
670.697 0
670.713 1
670.730 13
670.747 7
670.764 10
670.780 11
670.797 0
670.814 2
670.831 13
670.847 2
670.864 0
670.881 0
670.898 0
670.914 0
670.931 2
670.948 3
670.965 9
670.982 4
670.998 1
671.015 0
671.032 0
671.049 0
671.065 0
671.082 9
671.099 5
671.116 6
671.132 3
671.149 7
671.166 5
671.183 3
671.200 0
671.216 0
671.233 0
671.250 2
671.267 1
671.283 4
671.300 3
671.317 9
671.334 6
671.351 0
671.367 0
671.384 2
671.401 1
671.418 0
671.434 0
671.451 0
671.468 0
671.485 0
671.501 3
671.518 8
671.535 1
671.552 0
671.569 4
671.585 6
671.602 2
671.619 0
671.636 4
671.652 1
671.669 7
671.686 4
671.703 0
671.720 2
671.736 1
671.753 2
671.770 0
671.787 0
671.803 0
671.820 5
671.837 6
671.854 3
671.871 1
671.887 0
671.904 0
671.921 6
671.938 0
671.954 0
671.971 0
671.988 0
672.005 0
672.022 1
672.038 3
672.055 0
672.072 0
672.089 0
672.106 2
672.122 0
672.139 0
672.156 0
672.173 0
672.189 0
672.206 4
672.223 4
672.240 3
672.257 0
672.273 1
672.290 0
672.307 0
672.324 0
672.340 6
672.357 1
672.374 10
672.391 10
672.408 3
672.424 0
672.441 1
672.458 0
672.475 7
672.492 0
672.508 1
672.525 0
672.542 0
672.559 0
672.576 2
672.592 7
672.609 1
672.626 5
672.643 3
672.659 5
672.676 1
672.693 1
672.710 0
672.727 0
672.743 0
672.760 1
672.777 3
672.794 3
672.811 0
672.827 0
672.844 0
672.861 0
672.878 0
672.895 0
672.911 0
672.928 0
672.945 0
672.962 0
672.978 0
672.995 0
673.012 6
673.029 5
673.046 0
673.062 0
673.079 1
673.096 0
673.113 4
673.130 6
673.146 0
673.163 0
673.180 0
673.197 0
673.214 0
673.230 0
673.247 0
673.264 0
673.281 0
673.298 6
673.314 0
673.331 0
673.348 0
673.365 0
673.382 0
673.398 0
673.415 0
673.432 11
673.449 0
673.466 9
673.482 12
673.499 0
673.516 2
673.533 2
673.550 0
673.566 0
673.583 2
673.600 1
673.617 3
673.634 0
673.650 0
673.667 2
673.684 0
673.701 0
673.718 7
673.734 0
673.751 1
673.768 0
673.785 0
673.802 0
673.818 8
673.835 0
673.852 0
673.869 0
673.886 0
673.902 0
673.919 3
673.936 0
673.953 0
673.970 0
673.986 0
674.003 0
674.020 0
674.037 0
674.054 3
674.071 2
674.087 6
674.104 0
674.121 4
674.138 3
674.155 0
674.171 4
674.188 0
674.205 18
674.222 9
674.239 2
674.255 0
674.272 0
674.289 0
674.306 5
674.323 5
674.339 0
674.356 0
674.373 0
674.390 0
674.407 0
674.424 9
674.440 11
674.457 1
674.474 0
674.491 0
674.508 0
674.524 0
674.541 0
674.558 0
674.575 2
674.592 0
674.608 2
674.625 0
674.642 0
674.659 0
674.676 0
674.693 0
674.709 1
674.726 4
674.743 5
674.760 0
674.777 0
674.793 9
674.810 6
674.827 0
674.844 2
674.861 0
674.877 0
674.894 0
674.911 3
674.928 5
674.945 7
674.962 4
674.978 0
674.995 0
675.012 6
675.029 11
675.046 6
675.062 4
675.079 7
675.096 10
675.113 3
675.130 2
675.147 0
675.163 5
675.180 6
675.197 0
675.214 0
675.231 0
675.248 14
675.264 4
675.281 0
675.298 2
675.315 2
675.332 0
675.348 0
675.365 9
675.382 0
675.399 0
675.416 0
675.433 0
675.449 0
675.466 0
675.483 6
675.500 0
675.517 2
675.534 0
675.550 0
675.567 2
675.584 1
675.601 4
675.618 6
675.634 1
675.651 3
675.668 19
675.685 15
675.702 10
675.719 11
675.735 0
675.752 8
675.769 10
675.786 1
675.803 4
675.820 9
675.836 2
675.853 0
675.870 3
675.887 0
675.904 0
675.921 3
675.937 2
675.954 13
675.971 5
675.988 8
676.005 0
676.022 10
676.038 4
676.055 2
676.072 1
676.089 0
676.106 6
676.123 0
676.139 0
676.156 3
676.173 8
676.190 0
676.207 0
676.224 0
676.240 0
676.257 2
676.274 0
676.291 6
676.308 1
676.325 1
676.341 0
676.358 0
676.375 0
676.392 4
676.409 1
676.426 2
676.442 5
676.459 10
676.476 5
676.493 0
676.510 0
676.527 0
676.543 0
676.560 0
676.577 0
676.594 0
676.611 0
676.628 0
676.644 0
676.661 0
676.678 0
676.695 12
676.712 6
676.729 5
676.745 0
676.762 5
676.779 2
676.796 0
676.813 0
676.830 0
676.847 0
676.863 2
676.880 2
676.897 0
676.914 0
676.931 0
676.948 0
676.964 0
676.981 0
676.998 0
677.015 9
677.032 11
677.049 1
677.066 0
677.082 0
677.099 3
677.116 0
677.133 5
677.150 27
677.167 8
677.183 0
677.200 0
677.217 0
677.234 0
677.251 5
677.268 1
677.285 0
677.301 2
677.318 4
677.335 10
677.352 5
677.369 0
677.386 2
677.402 3
677.419 16
677.436 19
677.453 11
677.470 1
677.487 9
677.504 2
677.520 0
677.537 0
677.554 0
677.571 0
677.588 1
677.605 0
677.621 4
677.638 0
677.655 0
677.672 0
677.689 8
677.706 11
677.723 2
677.739 5
677.756 14
677.773 19
677.790 2
677.807 6
677.824 11
677.841 3
677.857 0
677.874 1
677.891 4
677.908 3
677.925 9
677.942 14
677.959 6
677.975 9
677.992 2
678.009 0
678.026 0
678.043 1
678.060 5
678.077 8
678.093 2
678.110 2
678.127 0
678.144 0
678.161 3
678.178 3
678.195 0
678.211 0
678.228 0
678.245 0
678.262 0
678.279 0
678.296 8
678.313 9
678.329 0
678.346 0
678.363 0
678.380 9
678.397 5
678.414 0
678.431 1
678.447 4
678.464 7
678.481 1
678.498 0
678.515 0
678.532 2
678.549 9
678.566 11
678.582 5
678.599 0
678.616 2
678.633 10
678.650 22
678.667 23
678.684 1
678.700 1
678.717 0
678.734 0
678.751 0
678.768 0
678.785 2
678.802 0
678.818 0
678.835 5
678.852 21
678.869 5
678.886 0
678.903 15
678.920 12
678.937 8
678.953 7
678.970 0
678.987 0
679.004 5
679.021 10
679.038 23
679.055 5
679.071 4
679.088 0
679.105 0
679.122 3
679.139 0
679.156 5
679.173 9
679.190 5
679.206 3
679.223 5
679.240 6
679.257 0
679.274 0
679.291 0
679.308 1
679.325 0
679.341 3
679.358 10
679.375 0
679.392 12
679.409 3
679.426 1
679.443 5
679.460 0
679.476 0
679.493 15
679.510 13
679.527 5
679.544 0
679.561 0
679.578 0
679.595 0
679.611 5
679.628 0
679.645 8
679.662 1
679.679 8
679.696 1
679.713 4
679.730 0
679.746 3
679.763 5
679.780 9
679.797 1
679.814 1
679.831 0
679.848 10
679.865 7
679.881 0
679.898 2
679.915 2
679.932 2
679.949 0
679.966 0
679.983 0
680.000 0
680.017 3
680.033 1
680.050 1
680.067 0
680.084 3
680.101 6
680.118 0
680.135 6
680.152 2
680.168 4
680.185 6
680.202 7
680.219 14
680.236 3
680.253 1
680.270 0
680.287 0
680.304 0
680.320 3
680.337 0
680.354 6
680.371 12
680.388 0
680.405 0
680.422 2
680.439 5
680.455 6
680.472 7
680.489 4
680.506 6
680.523 7
680.540 2
680.557 0
680.574 0
680.591 3
680.607 5
680.624 7
680.641 11
680.658 9
680.675 5
680.692 6
680.709 12
680.726 14
680.743 9
680.759 6
680.776 13
680.793 4
680.810 3
680.827 0
680.844 0
680.861 15
680.878 8
680.895 3
680.912 3
680.928 0
680.945 0
680.962 6
680.979 5
680.996 0
681.013 0
681.030 2
681.047 2
681.064 0
681.080 3
681.097 4
681.114 1
681.131 2
681.148 0
681.165 0
681.182 2
681.199 15
681.216 16
681.233 6
681.249 16
681.266 9
681.283 20
681.300 10
681.317 1
681.334 2
681.351 7
681.368 2
681.385 8
681.401 18
681.418 5
681.435 7
681.452 14
681.469 18
681.486 20
681.503 30
681.520 16
681.537 29
681.554 28
681.570 28
681.587 47
681.604 36
681.621 10
681.638 8
681.655 15
681.672 13
681.689 19
681.706 10
681.723 4
681.739 9
681.756 5
681.773 3
681.790 6
681.807 13
681.824 19
681.841 14
681.858 13
681.875 8
681.892 4
681.909 40
681.925 23
681.942 9
681.959 36
681.976 30
681.993 11
682.010 2
682.027 0
682.044 7
682.061 4
682.078 17
682.094 5
682.111 9
682.128 10
682.145 3
682.162 6
682.179 5
682.196 9
682.213 1
682.230 5
682.247 21
682.264 19
682.280 13
682.297 7
682.314 3
682.331 2
682.348 4
682.365 6
682.382 8
682.399 9
682.416 3
682.433 0
682.450 10
682.466 4
682.483 2
682.500 15
682.517 14
682.534 16
682.551 6
682.568 14
682.585 14
682.602 16
682.619 15
682.636 7
682.653 5
682.669 6
682.686 7
682.703 0
682.720 2
682.737 0
682.754 9
682.771 7
682.788 5
682.805 4
682.822 1
682.839 6
682.856 14
682.872 16
682.889 19
682.906 8
682.923 13
682.940 1
682.957 5
682.974 8
682.991 16
683.008 6
683.025 12
683.042 1
683.059 8
683.075 11
683.092 3
683.109 5
683.126 4
683.143 7
683.160 1
683.177 9
683.194 23
683.211 20
683.228 3
683.245 4
683.262 11
683.279 23
683.295 5
683.312 16
683.329 19
683.346 5
683.363 2
683.380 5
683.397 1
683.414 1
683.431 19
683.448 5
683.465 0
683.482 1
683.499 6
683.515 5
683.532 4
683.549 2
683.566 0
683.583 8
683.600 4
683.617 4
683.634 12
683.651 13
683.668 9
683.685 3
683.702 14
683.719 9
683.735 9
683.752 9
683.769 6
683.786 13
683.803 9
683.820 11
683.837 24
683.854 27
683.871 10
683.888 15
683.905 12
683.922 7
683.939 19
683.956 17
683.972 18
683.989 16
684.006 16
684.023 12
684.040 27
684.057 15
684.074 26
684.091 14
684.108 4
684.125 7
684.142 9
684.159 3
684.176 6
684.193 15
684.210 2
684.226 1
684.243 3
684.260 0
684.277 2
684.294 4
684.311 20
684.328 7
684.345 3
684.362 9
684.379 9
684.396 26
684.413 14
684.430 2
684.447 10
684.464 2
684.480 3
684.497 0
684.514 0
684.531 19
684.548 7
684.565 5
684.582 10
684.599 17
684.616 14
684.633 7
684.650 3
684.667 5
684.684 9
684.701 12
684.718 8
684.735 14
684.751 0
684.768 2
684.785 3
684.802 2
684.819 0
684.836 1
684.853 0
684.870 6
684.887 14
684.904 11
684.921 14
684.938 32
684.955 13
684.972 2
684.989 10
685.006 16
685.023 0
685.039 3
685.056 5
685.073 12
685.090 14
685.107 5
685.124 8
685.141 5
685.158 1
685.175 6
685.192 12
685.209 15
685.226 2
685.243 6
685.260 12
685.277 3
685.294 0
685.311 1
685.328 6
685.345 4
685.361 21
685.378 18
685.395 9
685.412 10
685.429 2
685.446 5
685.463 9
685.480 0
685.497 0
685.514 2
685.531 0
685.548 4
685.565 7
685.582 1
685.599 4
685.616 7
685.633 3
685.650 0
685.667 8
685.684 1
685.700 6
685.717 0
685.734 2
685.751 1
685.768 3
685.785 1
685.802 1
685.819 3
685.836 4
685.853 9
685.870 3
685.887 0
685.904 6
685.921 8
685.938 19
685.955 2
685.972 9
685.989 3
686.006 8
686.023 3
686.040 0
686.056 1
686.073 7
686.090 7
686.107 11
686.124 12
686.141 17
686.158 0
686.175 0
686.192 17
686.209 12
686.226 1
686.243 1
686.260 3
686.277 1
686.294 7
686.311 5
686.328 21
686.345 11
686.362 5
686.379 10
686.396 4
686.413 1
686.430 0
686.447 1
686.464 1
686.480 5
686.497 1
686.514 18
686.531 9
686.548 5
686.565 1
686.582 0
686.599 0
686.616 3
686.633 8
686.650 9
686.667 0
686.684 0
686.701 0
686.718 7
686.735 1
686.752 4
686.769 9
686.786 7
686.803 4
686.820 6
686.837 0
686.854 0
686.871 7
686.888 4
686.905 4
686.922 1
686.938 5
686.955 0
686.972 6
686.989 1
687.006 0
687.023 5
687.040 15
687.057 5
687.074 0
687.091 11
687.108 8
687.125 17
687.142 3
687.159 15
687.176 11
687.193 6
687.210 11
687.227 11
687.244 4
687.261 10
687.278 18
687.295 14
687.312 35
687.329 5
687.346 8
687.363 13
687.380 22
687.397 20
687.414 26
687.431 37
687.448 45
687.465 38
687.482 18
687.499 13
687.515 27
687.532 33
687.549 24
687.566 15
687.583 66
687.600 51
687.617 40
687.634 24
687.651 13
687.668 8
687.685 16
687.702 2
687.719 22
687.736 16
687.753 11
687.770 6
687.787 15
687.804 8
687.821 3
687.838 24
687.855 4
687.872 11
687.889 23
687.906 16
687.923 45
687.940 31
687.957 8
687.974 7
687.991 2
688.008 9
688.025 10
688.042 16
688.059 16
688.076 11
688.093 0
688.110 3
688.127 4
688.144 20
688.161 22
688.178 5
688.195 2
688.212 10
688.229 10
688.246 12
688.263 34
688.280 20
688.297 10
688.314 3
688.331 11
688.347 7
688.364 4
688.381 8
688.398 0
688.415 1
688.432 19
688.449 15
688.466 7
688.483 20
688.500 11
688.517 18
688.534 31
688.551 8
688.568 14
688.585 17
688.602 6
688.619 7
688.636 5
688.653 1
688.670 0
688.687 25
688.704 15
688.721 19
688.738 12
688.755 8
688.772 17
688.789 24
688.806 15
688.823 9
688.840 2
688.857 7
688.874 5
688.891 4
688.908 16
688.925 22
688.942 21
688.959 7
688.976 9
688.993 9
689.010 7
689.027 4
689.044 1
689.061 14
689.078 4
689.095 1
689.112 3
689.129 0
689.146 10
689.163 2
689.180 5
689.197 1
689.214 7
689.231 2
689.248 13
689.265 6
689.282 14
689.299 14
689.316 1
689.333 7
689.350 2
689.367 2
689.384 18
689.401 13
689.418 7
689.435 17
689.452 4
689.469 1
689.486 2
689.503 5
689.520 25
689.537 11
689.554 3
689.571 1
689.588 0
689.605 2
689.622 11
689.639 8
689.656 0
689.673 4
689.690 3
689.707 0
689.724 2
689.741 8
689.758 9
689.775 4
689.792 0
689.809 4
689.826 0
689.843 5
689.860 2
689.877 2
689.894 0
689.911 6
689.928 14
689.945 11
689.962 3
689.979 2
689.996 16
690.013 10
690.030 0
690.047 0
690.064 0
690.081 0
690.098 11
690.115 19
690.132 15
690.149 1
690.166 3
690.183 28
690.200 5
690.217 13
690.234 10
690.251 20
690.268 9
690.285 1
690.302 2
690.319 5
690.336 6
690.353 1
690.370 0
690.387 11
690.404 3
690.421 3
690.438 3
690.455 16
690.472 11
690.489 5
690.506 0
690.523 0
690.540 1
690.557 0
690.574 1
690.591 7
690.608 0
690.625 0
690.642 1
690.659 1
690.676 13
690.693 8
690.710 0
690.727 14
690.744 7
690.761 0
690.778 0
690.795 0
690.812 0
690.829 4
690.846 9
690.863 0
690.881 20
690.898 7
690.915 5
690.932 3
690.949 0
690.966 8
690.983 11
691.000 2
691.017 0
691.034 3
691.051 1
691.068 5
691.085 0
691.102 1
691.119 0
691.136 11
691.153 9
691.170 23
691.187 6
691.204 3
691.221 2
691.238 3
691.255 0
691.272 0
691.289 8
691.306 1
691.323 10
691.340 18
691.357 1
691.374 1
691.391 1
691.408 8
691.425 4
691.442 5
691.459 2
691.476 0
691.493 0
691.510 4
691.527 11
691.544 2
691.561 1
691.578 0
691.595 6
691.612 5
691.629 15
691.646 8
691.663 7
691.680 2
691.698 1
691.715 5
691.732 0
691.749 0
691.766 0
691.783 0
691.800 0
691.817 0
691.834 5
691.851 10
691.868 2
691.885 6
691.902 1
691.919 3
691.936 0
691.953 4
691.970 0
691.987 2
692.004 4
692.021 4
692.038 0
692.055 8
692.072 0
692.089 9
692.106 4
692.123 1
692.140 1
692.157 4
692.174 23
692.191 26
692.208 8
692.225 7
692.242 3
692.259 3
692.277 4
692.294 8
692.311 0
692.328 16
692.345 6
692.362 8
692.379 16
692.396 5
692.413 8
692.430 2
692.447 7
692.464 6
692.481 0
692.498 0
692.515 1
692.532 0
692.549 0
692.566 1
692.583 2
692.600 1
692.617 0
692.634 0
692.651 0
692.668 0
692.685 7
692.702 5
692.719 0
692.736 2
692.754 0
692.771 1
692.788 4
692.805 0
692.822 0
692.839 3
692.856 4
692.873 8
692.890 0
692.907 3
692.924 4
692.941 2
692.958 3
692.975 6
692.992 5
693.009 0
693.026 1
693.043 0
693.060 3
693.077 25
693.094 26
693.111 13
693.128 14
693.145 8
693.163 0
693.180 0
693.197 0
693.214 0
693.231 5
693.248 0
693.265 1
693.282 7
693.299 2
693.316 0
693.333 1
693.350 0
693.367 4
693.384 9
693.401 7
693.418 0
693.435 3
693.452 12
693.469 4
693.486 4
693.503 7
693.520 14
693.538 5
693.555 3
693.572 7
693.589 5
693.606 4
693.623 6
693.640 7
693.657 15
693.674 10
693.691 6
693.708 1
693.725 4
693.742 5
693.759 3
693.776 2
693.793 8
693.810 4
693.827 4
693.844 0
693.861 5
693.879 0
693.896 2
693.913 9
693.930 21
693.947 3
693.964 5
693.981 10
693.998 7
694.015 8
694.032 11
694.049 8
694.066 33
694.083 19
694.100 14
694.117 11
694.134 1
694.151 12
694.168 8
694.186 3
694.203 6
694.220 0
694.237 2
694.254 3
694.271 7
694.288 8
694.305 3
694.322 13
694.339 1
694.356 3
694.373 1
694.390 0
694.407 10
694.424 5
694.441 6
694.458 1
694.476 0
694.493 3
694.510 0
694.527 3
694.544 0
694.561 0
694.578 0
694.595 0
694.612 0
694.629 0
694.646 0
694.663 0
694.680 5
694.697 3
694.714 11
694.731 12
694.748 4
694.766 5
694.783 0
694.800 14
694.817 1
694.834 0
694.851 0
694.868 0
694.885 3
694.902 1
694.919 0
694.936 2
694.953 1
694.970 1
694.987 5
695.004 6
695.022 10
695.039 22
695.056 3
695.073 17
695.090 42
695.107 7
695.124 0
695.141 17
695.158 11
695.175 1
695.192 13
695.209 9
695.226 8
695.243 15
695.260 6
695.278 7
695.295 10
695.312 7
695.329 9
695.346 17
695.363 13
695.380 4
695.397 4
695.414 2
695.431 2
695.448 5
695.465 4
695.482 8
695.499 6
695.517 1
695.534 3
695.551 0
695.568 2
695.585 4
695.602 2
695.619 0
695.636 11
695.653 4
695.670 0
695.687 13
695.704 6
695.721 15
695.739 2
695.756 5
695.773 10
695.790 18
695.807 9
695.824 0
695.841 3
695.858 2
695.875 3
695.892 0
695.909 0
695.926 0
695.943 0
695.961 1
695.978 7
695.995 10
696.012 7
696.029 2
696.046 0
696.063 2
696.080 18
696.097 19
696.114 11
696.131 9
696.148 24
696.165 27
696.183 15
696.200 17
696.217 13
696.234 10
696.251 0
696.268 1
696.285 0
696.302 17
696.319 26
696.336 17
696.353 24
696.370 8
696.388 3
696.405 10
696.422 8
696.439 3
696.456 7
696.473 24
696.490 20
696.507 2
696.524 0
696.541 1
696.558 0
696.575 6
696.593 9
696.610 12
696.627 8
696.644 0
696.661 8
696.678 3
696.695 3
696.712 7
696.729 4
696.746 8
696.763 20
696.781 8
696.798 0
696.815 1
696.832 0
696.849 1
696.866 12
696.883 5
696.900 1
696.917 0
696.934 5
696.951 16
696.969 2
696.986 1
697.003 9
697.020 1
697.037 2
697.054 7
697.071 3
697.088 2
697.105 0
697.122 3
697.139 8
697.157 2
697.174 7
697.191 5
697.208 12
697.225 34
697.242 20
697.259 28
697.276 18
697.293 18
697.310 15
697.327 21
697.345 14
697.362 13
697.379 13
697.396 23
697.413 14
697.430 13
697.447 28
697.464 25
697.481 18
697.498 13
697.516 12
697.533 13
697.550 6
697.567 11
697.584 9
697.601 16
697.618 25
697.635 20
697.652 8
697.669 16
697.687 17
697.704 0
697.721 11
697.738 9
697.755 0
697.772 0
697.789 0
697.806 1
697.823 1
697.840 10
697.858 5
697.875 7
697.892 8
697.909 14
697.926 7
697.943 0
697.960 13
697.977 8
697.994 13
698.011 19
698.029 8
698.046 1
698.063 0
698.080 0
698.097 0
698.114 6
698.131 10
698.148 9
698.165 7
698.182 1
698.200 9
698.217 17
698.234 8
698.251 17
698.268 11
698.285 6
698.302 24
698.319 9
698.336 16
698.354 23
698.371 14
698.388 15
698.405 3
698.422 0
698.439 4
698.456 7
698.473 5
698.490 18
698.508 25
698.525 4
698.542 4
698.559 1
698.576 0
698.593 1
698.610 2
698.627 7
698.644 1
698.662 0
698.679 3
698.696 7
698.713 7
698.730 4
698.747 7
698.764 5
698.781 3
698.798 5
698.816 0
698.833 10
698.850 3
698.867 5
698.884 0
698.901 1
698.918 12
698.935 1
698.952 0
698.970 0
698.987 0
699.004 6
699.021 10
699.038 8
699.055 3
699.072 0
699.089 3
699.106 0
699.124 6
699.141 23
699.158 5
699.175 0
699.192 0
699.209 2
699.226 2
699.243 6
699.261 7
699.278 1
699.295 0
699.312 2
699.329 6
699.346 1
699.363 16
699.380 14
699.398 4
699.415 2
699.432 9
699.449 16
699.466 4
699.483 8
699.500 10
699.517 4
699.534 12
699.552 18
699.569 12
699.586 6
699.603 0
699.620 13
699.637 18
699.654 40
699.671 27
699.689 25
699.706 13
699.723 22
699.740 10
699.757 2
699.774 15
699.791 29
699.808 21
699.826 17
699.843 12
699.860 16
699.877 5
699.894 19
699.911 10
699.928 10
699.945 8
699.963 9
699.980 12
699.997 22
700.014 3
700.031 0
700.048 2
700.065 11
700.083 16
700.100 13
700.117 23
700.134 10
700.151 2
700.168 0
700.185 8
700.202 9
700.220 14
700.237 6
700.254 10
700.271 15
700.288 11
700.305 11
700.322 14
700.339 8
700.357 0
700.374 0
700.391 12
700.408 3
700.425 4
700.442 2
700.459 11
700.477 5
700.494 1
700.511 0
700.528 1
700.545 0
700.562 2
700.579 0
700.596 3
700.614 5
700.631 5
700.648 0
700.665 10
700.682 2
700.699 1
700.716 16
700.734 8
700.751 6
700.768 11
700.785 11
700.802 22
700.819 10
700.836 9
700.854 9
700.871 8
700.888 32
700.905 14
700.922 10
700.939 6
700.956 7
700.973 7
700.991 1
701.008 2
701.025 15
701.042 2
701.059 9
701.076 2
701.093 11
701.111 4
701.128 1
701.145 9
701.162 3
701.179 3
701.196 4
701.213 14
701.231 23
701.248 1
701.265 1
701.282 12
701.299 24
701.316 11
701.333 16
701.351 7
701.368 2
701.385 7
701.402 3
701.419 4
701.436 6
701.453 0
701.471 0
701.488 0
701.505 0
701.522 12
701.539 15
701.556 1
701.574 4
701.591 1
701.608 1
701.625 3
701.642 5
701.659 10
701.676 28
701.694 5
701.711 6
701.728 7
701.745 0
701.762 0
701.779 0
701.796 0
701.814 7
701.831 11
701.848 2
701.865 2
701.882 4
701.899 1
701.917 3
701.934 6
701.951 11
701.968 10
701.985 0
702.002 2
702.019 4
702.037 0
702.054 0
702.071 4
702.088 12
702.105 6
702.122 5
702.139 2
702.157 14
702.174 5
702.191 1
702.208 7
702.225 4
702.242 0
702.260 0
702.277 4
702.294 6
702.311 2
702.328 9
702.345 2
702.363 0
702.380 0
702.397 7
702.414 6
702.431 10
702.448 8
702.465 3
702.483 4
702.500 0
702.517 4
702.534 0
702.551 0
702.568 4
702.586 1
702.603 2
702.620 3
702.637 1
702.654 0
702.671 3
702.689 1
702.706 2
702.723 0
702.740 5
702.757 9
702.774 3
702.791 0
702.809 3
702.826 0
702.843 0
702.860 0
702.877 5
702.894 0
702.912 13
702.929 17
702.946 4
702.963 2
702.980 0
702.997 8
703.015 4
703.032 10
703.049 4
703.066 0
703.083 2
703.100 13
703.118 14
703.135 5
703.152 8
703.169 12
703.186 6
703.203 4
703.221 11
703.238 11
703.255 18
703.272 7
703.289 9
703.306 18
703.324 5
703.341 0
703.358 2
703.375 7
703.392 10
703.409 10
703.427 7
703.444 2
703.461 5
703.478 5
703.495 2
703.512 1
703.530 18
703.547 14
703.564 9
703.581 4
703.598 6
703.616 6
703.633 8
703.650 5
703.667 1
703.684 0
703.701 1
703.719 8
703.736 1
703.753 0
703.770 2
703.787 6
703.804 4
703.822 6
703.839 7
703.856 11
703.873 0
703.890 3
703.907 8
703.925 2
703.942 6
703.959 4
703.976 1
703.993 0
704.011 1
704.028 10
704.045 2
704.062 0
704.079 2
704.096 19
704.114 3
704.131 4
704.148 2
704.165 16
704.182 12
704.199 2
704.217 2
704.234 3
704.251 6
704.268 14
704.285 6
704.303 3
704.320 9
704.337 15
704.354 21
704.371 9
704.388 9
704.406 10
704.423 3
704.440 4
704.457 5
704.474 6
704.492 7
704.509 3
704.526 9
704.543 4
704.560 0
704.577 0
704.595 3
704.612 3
704.629 2
704.646 6
704.663 1
704.681 0
704.698 6
704.715 3
704.732 1
704.749 19
704.767 12
704.784 0
704.801 0
704.818 0
704.835 0
704.852 0
704.870 3
704.887 3
704.904 7
704.921 1
704.938 0
704.956 0
704.973 5
704.990 7
705.007 2
705.024 0
705.042 0
705.059 9
705.076 6
705.093 29
705.110 13
705.127 4
705.145 9
705.162 23
705.179 1
705.196 4
705.213 8
705.231 41
705.248 11
705.265 13
705.282 0
705.299 2
705.317 10
705.334 3
705.351 3
705.368 2
705.385 1
705.403 6
705.420 0
705.437 8
705.454 10
705.471 0
705.489 17
705.506 5
705.523 0
705.540 4
705.557 5
705.575 1
705.592 16
705.609 7
705.626 9
705.643 21
705.660 7
705.678 4
705.695 5
705.712 5
705.729 2
705.746 10
705.764 8
705.781 8
705.798 7
705.815 18
705.832 9
705.850 8
705.867 18
705.884 5
705.901 0
705.918 16
705.936 11
705.953 0
705.970 2
705.987 8
706.004 5
706.022 5
706.039 18
706.056 5
706.073 5
706.090 7
706.108 9
706.125 32
706.142 44
706.159 18
706.176 5
706.194 9
706.211 5
706.228 17
706.245 7
706.263 4
706.280 7
706.297 19
706.314 8
706.331 1
706.349 19
706.366 13
706.383 3
706.400 8
706.417 1
706.435 4
706.452 3
706.469 10
706.486 13
706.503 9
706.521 11
706.538 9
706.555 1
706.572 5
706.589 7
706.607 11
706.624 1
706.641 4
706.658 6
706.675 4
706.693 0
706.710 8
706.727 8
706.744 0
706.762 0
706.779 0
706.796 0
706.813 0
706.830 2
706.848 4
706.865 3
706.882 3
706.899 4
706.916 0
706.934 6
706.951 11
706.968 14
706.985 10
707.003 0
707.020 6
707.037 5
707.054 6
707.071 13
707.089 8
707.106 2
707.123 25
707.140 27
707.157 33
707.175 9
707.192 3
707.209 3
707.226 0
707.244 3
707.261 8
707.278 3
707.295 8
707.312 0
707.330 3
707.347 5
707.364 0
707.381 7
707.398 19
707.416 9
707.433 0
707.450 0
707.467 0
707.485 2
707.502 0
707.519 3
707.536 0
707.553 0
707.571 1
707.588 0
707.605 0
707.622 5
707.640 0
707.657 0
707.674 0
707.691 12
707.708 10
707.726 12
707.743 1
707.760 0
707.777 2
707.795 0
707.812 1
707.829 0
707.846 0
707.863 0
707.881 1
707.898 2
707.915 1
707.932 0
707.950 0
707.967 0
707.984 0
708.001 2
708.018 5
708.036 10
708.053 17
708.070 14
708.087 16
708.105 12
708.122 10
708.139 14
708.156 4
708.174 2
708.191 10
708.208 2
708.225 0
708.242 3
708.260 35
708.277 3
708.294 1
708.311 4
708.329 13
708.346 1
708.363 0
708.380 0
708.397 0
708.415 1
708.432 3
708.449 6
708.466 5
708.484 0
708.501 6
708.518 3
708.535 0
708.553 0
708.570 2
708.587 0
708.604 0
708.621 9
708.639 5
708.656 4
708.673 0
708.690 3
708.708 2
708.725 5
708.742 0
708.759 0
708.777 0
708.794 1
708.811 0
708.828 3
708.846 0
708.863 2
708.880 10
708.897 3
708.914 1
708.932 7
708.949 2
708.966 16
708.983 1
709.001 4
709.018 8
709.035 7
709.052 17
709.070 5
709.087 0
709.104 23
709.121 20
709.139 40
709.156 26
709.173 14
709.190 4
709.208 8
709.225 7
709.242 3
709.259 5
709.277 1
709.294 0
709.311 8
709.328 29
709.345 9
709.363 5
709.380 15
709.397 16
709.414 19
709.432 12
709.449 9
709.466 1
709.483 2
709.501 0
709.518 8
709.535 1
709.552 0
709.570 0
709.587 0
709.604 9
709.621 7
709.639 12
709.656 13
709.673 6
709.690 4
709.708 0
709.725 3
709.742 4
709.759 3
709.777 5
709.794 10
709.811 8
709.828 0
709.846 0
709.863 8
709.880 1
709.897 1
709.915 0
709.932 4
709.949 5
709.966 3
709.984 0
710.001 3
710.018 0
710.035 0
710.053 6
710.070 5
710.087 9
710.104 0
710.122 15
710.139 12
710.156 5
710.173 1
710.191 0
710.208 4
710.225 0
710.242 0
710.260 18
710.277 11
710.294 0
710.311 0
710.329 7
710.346 11
710.363 4
710.380 10
710.398 1
710.415 6
710.432 5
710.449 4
710.467 3
710.484 0
710.501 0
710.518 1
710.536 5
710.553 3
710.570 1
710.587 0
710.605 3
710.622 0
710.639 8
710.656 16
710.674 7
710.691 0
710.708 6
710.726 13
710.743 3
710.760 8
710.777 3
710.795 1
710.812 5
710.829 0
710.846 0
710.864 4
710.881 0
710.898 14
710.915 8
710.933 2
710.950 4
710.967 4
710.984 1
711.002 8
711.019 14
711.036 10
711.053 11
711.071 10
711.088 4
711.105 7
711.123 5
711.140 3
711.157 2
711.174 6
711.192 10
711.209 1
711.226 1
711.243 8
711.261 5
711.278 2
711.295 6
711.312 0
711.330 0
711.347 4
711.364 1
711.382 13
711.399 27
711.416 9
711.433 5
711.451 5
711.468 0
711.485 0
711.502 5
711.520 0
711.537 5
711.554 1
711.571 14
711.589 8
711.606 9
711.623 5
711.641 9
711.658 7
711.675 0
711.692 0
711.710 3
711.727 8
711.744 1
711.761 0
711.779 0
711.796 2
711.813 1
711.831 0
711.848 0
711.865 2
711.882 9
711.900 3
711.917 6
711.934 0
711.951 0
711.969 0
711.986 0
712.003 0
712.021 12
712.038 16
712.055 0
712.072 2
712.090 14
712.107 13
712.124 22
712.141 14
712.159 6
712.176 5
712.193 0
712.211 3
712.228 6
712.245 6
712.262 15
712.280 3
712.297 12
712.314 21
712.331 4
712.349 4
712.366 1
712.383 1
712.401 8
712.418 5
712.435 5
712.452 2
712.470 4
712.487 8
712.504 9
712.522 0
712.539 0
712.556 0
712.573 0
712.591 0
712.608 0
712.625 0
712.643 1
712.660 7
712.677 12
712.694 8
712.712 16
712.729 10
712.746 0
712.764 3
712.781 5
712.798 0
712.815 5
712.833 0
712.850 3
712.867 1
712.885 1
712.902 4
712.919 5
712.936 4
712.954 2
712.971 1
712.988 3
713.006 13
713.023 23
713.040 7
713.057 1
713.075 17
713.092 8
713.109 9
713.127 7
713.144 9
713.161 13
713.178 7
713.196 13
713.213 27
713.230 9
713.248 20
713.265 32
713.282 3
713.299 2
713.317 0
713.334 15
713.351 7
713.369 6
713.386 8
713.403 7
713.420 9
713.438 1
713.455 1
713.472 0
713.490 2
713.507 9
713.524 10
713.541 15
713.559 10
713.576 5
713.593 9
713.611 1
713.628 4
713.645 7
713.663 1
713.680 1
713.697 0
713.714 5
713.732 1
713.749 0
713.766 0
713.784 0
713.801 6
713.818 11
713.836 3
713.853 0
713.870 3
713.887 1
713.905 2
713.922 2
713.939 6
713.957 1
713.974 0
713.991 1
714.008 3
714.026 1
714.043 12
714.060 7
714.078 0
714.095 2
714.112 4
714.130 2
714.147 0
714.164 0
714.181 5
714.199 4
714.216 1
714.233 0
714.251 0
714.268 0
714.285 4
714.303 0
714.320 0
714.337 8
714.355 0
714.372 0
714.389 16
714.406 37
714.424 19
714.441 1
714.458 9
714.476 5
714.493 35
714.510 27
714.528 2
714.545 3
714.562 0
714.579 1
714.597 8
714.614 2
714.631 6
714.649 0
714.666 5
714.683 4
714.701 0
714.718 5
714.735 17
714.753 3
714.770 9
714.787 0
714.804 1
714.822 0
714.839 0
714.856 0
714.874 2
714.891 1
714.908 0
714.926 5
714.943 0
714.960 1
714.978 3
714.995 1
715.012 4
715.029 5
715.047 8
715.064 1
715.081 1
715.099 1
715.116 0
715.133 2
715.151 8
715.168 3
715.185 3
715.203 5
715.220 4
715.237 4
715.255 1
715.272 16
715.289 10
715.306 1
715.324 2
715.341 17
715.358 12
715.376 20
715.393 17
715.410 14
715.428 12
715.445 3
715.462 6
715.480 5
715.497 4
715.514 10
715.532 11
715.549 6
715.566 14
715.584 17
715.601 12
715.618 16
715.635 27
715.653 22
715.670 27
715.687 19
715.705 7
715.722 8
715.739 20
715.757 13
715.774 12
715.791 12
715.809 1
715.826 22
715.843 13
715.861 10
715.878 10
715.895 19
715.913 13
715.930 11
715.947 22
715.965 6
715.982 3
715.999 2
716.017 4
716.034 20
716.051 25
716.069 13
716.086 18
716.103 6
716.120 1
716.138 11
716.155 7
716.172 3
716.190 16
716.207 2
716.224 2
716.242 8
716.259 2
716.276 3
716.294 1
716.311 3
716.328 4
716.346 0
716.363 2
716.380 7
716.398 16
716.415 15
716.432 3
716.450 6
716.467 0
716.484 0
716.502 7
716.519 5
716.536 5
716.554 12
716.571 6
716.588 3
716.606 3
716.623 12
716.640 10
716.658 0
716.675 11
716.692 0
716.710 0
716.727 0
716.744 2
716.762 2
716.779 3
716.796 3
716.814 8
716.831 4
716.848 8
716.866 6
716.883 11
716.900 2
716.918 2
716.935 4
716.952 14
716.970 8
716.987 5
717.004 8
717.022 4
717.039 5
717.056 8
717.074 10
717.091 8
717.108 28
717.126 22
717.143 21
717.160 16
717.178 8
717.195 12
717.212 15
717.230 8
717.247 0
717.264 3
717.282 9
717.299 3
717.316 3
717.334 1
717.351 10
717.368 2
717.386 28
717.403 6
717.420 2
717.438 10
717.455 5
717.472 4
717.490 2
717.507 0
717.524 0
717.542 0
717.559 2
717.576 5
717.594 10
717.611 2
717.629 18
717.646 15
717.663 4
717.681 0
717.698 0
717.715 0
717.733 2
717.750 0
717.767 2
717.785 0
717.802 1
717.819 1
717.837 4
717.854 4
717.871 3
717.889 12
717.906 3
717.923 0
717.941 0
717.958 0
717.975 0
717.993 0
718.010 0
718.027 2
718.045 14
718.062 2
718.079 0
718.097 14
718.114 32
718.132 21
718.149 7
718.166 0
718.184 5
718.201 0
718.218 0
718.236 1
718.253 7
718.270 2
718.288 1
718.305 0
718.322 0
718.340 0
718.357 0
718.374 5
718.392 3
718.409 0
718.426 5
718.444 2
718.461 6
718.479 0
718.496 0
718.513 10
718.531 1
718.548 5
718.565 0
718.583 7
718.600 2
718.617 2
718.635 3
718.652 7
718.669 7
718.687 10
718.704 0
718.722 3
718.739 9
718.756 0
718.774 0
718.791 0
718.808 0
718.826 3
718.843 5
718.860 0
718.878 2
718.895 9
718.912 3
718.930 1
718.947 14
718.965 3
718.982 0
718.999 1
719.017 0
719.034 0
719.051 0
719.069 3
719.086 0
719.103 2
719.121 0
719.138 3
719.155 11
719.173 0
719.190 1
719.208 10
719.225 6
719.242 14
719.260 8
719.277 5
719.294 7
719.312 0
719.329 0
719.346 2
719.364 14
719.381 11
719.399 6
719.416 3
719.433 29
719.451 8
719.468 0
719.485 0
719.503 9
719.520 7
719.537 0
719.555 0
719.572 0
719.590 3
719.607 21
719.624 10
719.642 6
719.659 2
719.676 4
719.694 5
719.711 3
719.728 7
719.746 0
719.763 0
719.781 0
719.798 0
719.815 0
719.833 0
719.850 0
719.867 1
719.885 3
719.902 9
719.920 7
719.937 2
719.954 2
719.972 0
719.989 7
720.006 4
720.024 0
720.041 0
720.059 3
720.076 1
720.093 5
720.111 11
720.128 11
720.145 7
720.163 5
720.180 10
720.198 4
720.215 11
720.232 11
720.250 6
720.267 3
720.284 9
720.302 4
720.319 9
720.337 18
720.354 8
720.371 6
720.389 0
720.406 1
720.423 4
720.441 5
720.458 2
720.476 6
720.493 0
720.510 3
720.528 8
720.545 1
720.562 0
720.580 0
720.597 3
720.615 2
720.632 2
720.649 0
720.667 0
720.684 0
720.701 4
720.719 4
720.736 1
720.754 0
720.771 0
720.788 0
720.806 2
720.823 4
720.840 6
720.858 3
720.875 7
720.893 3
720.910 9
720.927 2
720.945 0
720.962 0
720.980 0
720.997 1
721.014 5
721.032 8
721.049 21
721.066 1
721.084 5
721.101 8
721.119 6
721.136 0
721.153 0
721.171 1
721.188 0
721.206 2
721.223 18
721.240 12
721.258 6
721.275 0
721.292 10
721.310 6
721.327 1
721.345 0
721.362 4
721.379 1
721.397 7
721.414 8
721.432 6
721.449 3
721.466 3
721.484 6
721.501 1
721.519 0
721.536 1
721.553 12
721.571 14
721.588 10
721.605 3
721.623 3
721.640 5
721.658 2
721.675 4
721.692 2
721.710 24
721.727 15
721.745 10
721.762 8
721.779 17
721.797 10
721.814 3
721.832 5
721.849 3
721.866 21
721.884 12
721.901 1
721.919 0
721.936 0
721.953 9
721.971 7
721.988 4
722.006 2
722.023 9
722.040 2
722.058 0
722.075 3
722.092 4
722.110 16
722.127 6
722.145 2
722.162 6
722.179 0
722.197 0
722.214 2
722.232 12
722.249 9
722.266 0
722.284 8
722.301 2
722.319 5
722.336 22
722.353 19
722.371 8
722.388 2
722.406 17
722.423 9
722.440 1
722.458 3
722.475 0
722.493 1
722.510 0
722.527 11
722.545 8
722.562 2
722.580 4
722.597 3
722.614 4
722.632 0
722.649 2
722.667 14
722.684 8
722.701 10
722.719 0
722.736 1
722.754 0
722.771 9
722.789 22
722.806 6
722.823 0
722.841 0
722.858 9
722.876 6
722.893 2
722.910 14
722.928 0
722.945 0
722.963 0
722.980 2
722.997 8
723.015 3
723.032 3
723.050 0
723.067 0
723.084 9
723.102 6
723.119 9
723.137 9
723.154 1
723.171 0
723.189 1
723.206 0
723.224 0
723.241 0
723.259 0
723.276 0
723.293 4
723.311 13
723.328 1
723.346 0
723.363 4
723.380 4
723.398 4
723.415 3
723.433 0
723.450 3
723.467 11
723.485 3
723.502 6
723.520 1
723.537 0
723.555 1
723.572 5
723.589 7
723.607 4
723.624 1
723.642 2
723.659 3
723.676 0
723.694 0
723.711 1
723.729 0
723.746 1
723.764 0
723.781 1
723.798 6
723.816 1
723.833 0
723.851 1
723.868 0
723.885 8
723.903 18
723.920 9
723.938 2
723.955 0
723.973 10
723.990 7
724.007 0
724.025 3
724.042 10
724.060 8
724.077 0
724.094 0
724.112 0
724.129 29
724.147 29
724.164 21
724.182 24
724.199 16
724.216 1
724.234 7
724.251 23
724.269 13
724.286 3
724.304 5
724.321 6
724.338 1
724.356 5
724.373 0
724.391 5
724.408 7
724.426 11
724.443 10
724.460 10
724.478 12
724.495 14
724.513 20
724.530 19
724.547 3
724.565 7
724.582 2
724.600 0
724.617 0
724.635 0
724.652 1
724.669 0
724.687 0
724.704 5
724.722 6
724.739 8
724.757 4
724.774 2
724.791 1
724.809 13
724.826 7
724.844 13
724.861 5
724.879 9
724.896 4
724.913 10
724.931 19
724.948 13
724.966 5
724.983 3
725.001 0
725.018 7
725.035 5
725.053 3
725.070 5
725.088 3
725.105 0
725.123 7
725.140 4
725.158 3
725.175 11
725.192 13
725.210 3
725.227 0
725.245 5
725.262 16
725.280 13
725.297 5
725.314 1
725.332 15
725.349 6
725.367 6
725.384 11
725.402 19
725.419 19
725.436 6
725.454 6
725.471 4
725.489 15
725.506 2
725.524 3
725.541 2
725.559 0
725.576 0
725.593 0
725.611 10
725.628 13
725.646 0
725.663 3
725.681 10
725.698 6
725.716 0
725.733 3
725.750 2
725.768 1
725.785 3
725.803 3
725.820 0
725.838 6
725.855 4
725.872 0
725.890 5
725.907 6
725.925 7
725.942 0
725.960 6
725.977 0
725.995 4
726.012 7
726.029 4
726.047 6
726.064 3
726.082 7
726.099 7
726.117 9
726.134 8
726.152 8
726.169 20
726.186 16
726.204 2
726.221 11
726.239 10
726.256 7
726.274 1
726.291 9
726.309 11
726.326 5
726.343 2
726.361 0
726.378 1
726.396 10
726.413 6
726.431 5
726.448 1
726.466 13
726.483 10
726.501 6
726.518 8
726.535 2
726.553 3
726.570 13
726.588 33
726.605 5
726.623 0
726.640 7
726.658 9
726.675 3
726.692 0
726.710 0
726.727 0
726.745 0
726.762 4
726.780 0
726.797 0
726.815 6
726.832 1
726.850 0
726.867 0
726.884 4
726.902 6
726.919 0
726.937 4
726.954 1
726.972 13
726.989 6
727.007 0
727.024 4
727.042 7
727.059 5
727.076 4
727.094 0
727.111 10
727.129 5
727.146 6
727.164 6
727.181 3
727.199 0
727.216 0
727.234 15
727.251 18
727.269 10
727.286 2
727.303 15
727.321 11
727.338 4
727.356 6
727.373 0
727.391 0
727.408 2
727.426 4
727.443 2
727.461 1
727.478 5
727.495 1
727.513 3
727.530 0
727.548 0
727.565 0
727.583 2
727.600 2
727.618 0
727.635 0
727.653 0
727.670 0
727.688 0
727.705 0
727.723 0
727.740 5
727.757 1
727.775 6
727.792 4
727.810 0
727.827 4
727.845 2
727.862 0
727.880 10
727.897 3
727.915 2
727.932 2
727.950 2
727.967 0
727.985 2
728.002 0
728.019 0
728.037 4
728.054 9
728.072 0
728.089 0
728.107 2
728.124 9
728.142 9
728.159 9
728.177 6
728.194 10
728.212 6
728.229 18
728.247 9
728.264 13
728.281 9
728.299 3
728.316 12
728.334 13
728.351 6
728.369 6
728.386 0
728.404 4
728.421 2
728.439 3
728.456 3
728.474 3
728.491 0
728.509 25
728.526 10
728.544 0
728.561 1
728.579 1
728.596 3
728.613 0
728.631 3
728.648 0
728.666 0
728.683 5
728.701 3
728.718 5
728.736 0
728.753 0
728.771 1
728.788 12
728.806 3
728.823 2
728.841 6
728.858 1
728.876 0
728.893 14
728.911 2
728.928 0
728.946 1
728.963 2
728.980 0
728.998 0
729.015 1
729.033 1
729.050 7
729.068 6
729.085 0
729.103 10
729.120 9
729.138 13
729.155 7
729.173 12
729.190 5
729.208 0
729.225 0
729.243 17
729.260 15
729.278 30
729.295 13
729.313 5
729.330 1
729.348 0
729.365 0
729.383 0
729.400 0
729.418 5
729.435 12
729.453 6
729.470 5
729.487 0
729.505 3
729.522 2
729.540 5
729.557 0
729.575 2
729.592 0
729.610 0
729.627 0
729.645 10
729.662 7
729.680 0
729.697 0
729.715 12
729.732 4
729.750 1
729.767 0
729.785 0
729.802 0
729.820 0
729.837 7
729.855 9
729.872 0
729.890 2
729.907 4
729.925 1
729.942 0
729.960 11
729.977 4
729.995 0
730.012 1
730.030 3
730.047 1
730.065 1
730.082 0
730.100 0
730.117 10
730.135 4
730.152 5
730.170 15
730.187 20
730.205 9
730.222 0
730.240 2
730.257 4
730.275 0
730.292 0
730.310 2
730.327 4
730.345 1
730.362 0
730.380 0
730.397 3
730.415 3
730.432 0
730.450 4
730.467 10
730.484 1
730.502 0
730.519 3
730.537 1
730.554 2
730.572 1
730.589 12
730.607 1
730.624 0
730.642 0
730.659 1
730.677 10
730.694 2
730.712 12
730.729 1
730.747 2
730.764 1
730.782 9
730.799 12
730.817 12
730.834 12
730.852 6
730.869 8
730.887 1
730.905 0
730.922 2
730.940 11
730.957 4
730.975 1
730.992 0
731.010 6
731.027 2
731.045 7
731.062 4
731.080 18
731.097 18
731.115 17
731.132 5
731.150 5
731.167 2
731.185 10
731.202 29
731.220 13
731.237 9
731.255 10
731.272 1
731.290 2
731.307 8
731.325 8
731.342 5
731.360 9
731.377 10
731.395 16
731.412 9
731.430 4
731.447 5
731.465 9
731.482 26
731.500 3
731.517 6
731.535 6
731.552 3
731.570 2
731.587 0
731.605 12
731.622 7
731.640 3
731.657 6
731.675 3
731.692 7
731.710 15
731.727 3
731.745 11
731.762 11
731.780 10
731.797 7
731.815 1
731.832 2
731.850 0
731.867 0
731.885 6
731.902 9
731.920 0
731.938 17
731.955 18
731.973 2
731.990 5
732.008 4
732.025 4
732.043 7
732.060 2
732.078 0
732.095 11
732.113 14
732.130 21
732.148 16
732.165 21
732.183 2
732.200 6
732.218 7
732.235 2
732.253 3
732.270 0
732.288 9
732.305 14
732.323 6
732.340 2
732.358 1
732.375 1
732.393 6
732.410 19
732.428 11
732.446 5
732.463 2
732.481 7
732.498 26
732.516 10
732.533 8
732.551 6
732.568 0
732.586 0
732.603 7
732.621 10
732.638 1
732.656 2
732.673 6
732.691 4
732.708 0
732.726 14
732.743 3
732.761 3
732.778 4
732.796 0
732.814 5
732.831 0
732.849 0
732.866 0
732.884 4
732.901 3
732.919 0
732.936 11
732.954 3
732.971 1
732.989 0
733.006 2
733.024 7
733.041 1
733.059 0
733.076 9
733.094 3
733.111 13
733.129 28
733.147 14
733.164 7
733.182 9
733.199 11
733.217 7
733.234 0
733.252 3
733.269 0
733.287 14
733.304 12
733.322 2
733.339 0
733.357 10
733.374 3
733.392 6
733.410 1
733.427 0
733.445 1
733.462 3
733.480 26
733.497 11
733.515 1
733.532 2
733.550 0
733.567 4
733.585 1
733.602 9
733.620 5
733.637 13
733.655 5
733.673 0
733.690 1
733.708 3
733.725 4
733.743 7
733.760 3
733.778 0
733.795 0
733.813 0
733.830 0
733.848 0
733.865 0
733.883 1
733.901 6
733.918 0
733.936 2
733.953 6
733.971 2
733.988 0
734.006 0
734.023 2
734.041 7
734.058 2
734.076 3
734.093 6
734.111 0
734.129 9
734.146 6
734.164 0
734.181 20
734.199 10
734.216 8
734.234 11
734.251 17
734.269 9
734.286 9
734.304 6
734.321 0
734.339 0
734.357 1
734.374 5
734.392 10
734.409 7
734.427 13
734.444 6
734.462 10
734.479 1
734.497 3
734.514 6
734.532 1
734.550 1
734.567 6
734.585 2
734.602 11
734.620 4
734.637 1
734.655 7
734.672 9
734.690 3
734.707 0
734.725 7
734.743 0
734.760 2
734.778 3
734.795 4
734.813 1
734.830 0
734.848 4
734.865 0
734.883 3
734.901 0
734.918 2
734.936 2
734.953 10
734.971 2
734.988 0
735.006 2
735.023 0
735.041 6
735.058 5
735.076 0
735.094 8
735.111 10
735.129 6
735.146 0
735.164 0
735.181 3
735.199 0
735.216 0
735.234 1
735.252 1
735.269 0
735.287 1
735.304 3
735.322 0
735.339 4
735.357 0
735.374 0
735.392 1
735.410 2
735.427 8
735.445 7
735.462 0
735.480 0
735.497 0
735.515 0
735.532 11
735.550 1
735.568 0
735.585 2
735.603 1
735.620 1
735.638 5
735.655 2
735.673 0
735.691 1
735.708 0
735.726 0
735.743 0
735.761 0
735.778 5
735.796 0
735.813 0
735.831 9
735.849 15
735.866 8
735.884 9
735.901 0
735.919 0
735.936 0
735.954 3
735.972 0
735.989 5
736.007 0
736.024 0
736.042 0
736.059 9
736.077 13
736.094 5
736.112 3
736.130 12
736.147 10
736.165 1
736.182 11
736.200 13
736.217 8
736.235 0
736.253 2
736.270 2
736.288 0
736.305 3
736.323 3
736.340 2
736.358 8
736.376 3
736.393 8
736.411 5
736.428 11
736.446 13
736.463 3
736.481 3
736.498 0
736.516 11
736.534 8
736.551 15
736.569 8
736.586 0
736.604 0
736.621 0
736.639 0
736.657 2
736.674 5
736.692 0
736.709 5
736.727 9
736.744 0
736.762 6
736.780 7
736.797 2
736.815 0
736.832 0
736.850 0
736.867 7
736.885 9
736.903 0
736.920 0
736.938 0
736.955 0
736.973 3
736.991 2
737.008 0
737.026 4
737.043 0
737.061 7
737.078 8
737.096 9
737.114 7
737.131 4
737.149 0
737.166 11
737.184 9
737.201 9
737.219 15
737.237 1
737.254 3
737.272 6
737.289 19
737.307 3
737.324 8
737.342 11
737.360 9
737.377 8
737.395 5
737.412 15
737.430 11
737.448 10
737.465 4
737.483 9
737.500 7
737.518 4
737.535 0
737.553 24
737.571 10
737.588 9
737.606 3
737.623 15
737.641 5
737.659 0
737.676 4
737.694 1
737.711 0
737.729 0
737.746 5
737.764 6
737.782 2
737.799 6
737.817 2
737.834 0
737.852 7
737.870 1
737.887 0
737.905 2
737.922 5
737.940 0
737.957 8
737.975 28
737.993 13
738.010 5
738.028 5
738.045 10
738.063 3
738.081 5
738.098 14
738.116 3
738.133 3
738.151 0
738.169 0
738.186 0
738.204 2
738.221 2
738.239 0
738.256 4
738.274 2
738.292 4
738.309 10
738.327 8
738.344 0
738.362 2
738.380 0
738.397 1
738.415 7
738.432 8
738.450 1
738.468 5
738.485 6
738.503 7
738.520 4
738.538 13
738.556 5
738.573 0
738.591 0
738.608 0
738.626 0
738.644 7
738.661 6
738.679 4
738.696 3
738.714 4
738.732 4
738.749 0
738.767 8
738.784 1
738.802 9
738.819 6
738.837 6
738.855 1
738.872 0
738.890 2
738.907 0
738.925 3
738.943 1
738.960 3
738.978 0
738.995 1
739.013 8
739.031 6
739.048 1
739.066 0
739.083 8
739.101 5
739.119 2
739.136 4
739.154 6
739.171 0
739.189 5
739.207 4
739.224 8
739.242 21
739.259 19
739.277 10
739.295 4
739.312 3
739.330 2
739.348 9
739.365 11
739.383 15
739.400 6
739.418 0
739.436 0
739.453 6
739.471 3
739.488 8
739.506 16
739.524 9
739.541 0
739.559 2
739.576 5
739.594 22
739.612 11
739.629 19
739.647 5
739.664 2
739.682 1
739.700 19
739.717 9
739.735 0
739.752 4
739.770 3
739.788 0
739.805 5
739.823 10
739.840 1
739.858 11
739.876 19
739.893 3
739.911 13
739.929 8
739.946 0
739.964 9
739.981 13
739.999 7
740.017 1
740.034 13
740.052 14
740.069 15
740.087 6
740.105 13
740.122 6
740.140 19
740.157 18
740.175 5
740.193 0
740.210 6
740.228 6
740.246 2
740.263 5
740.281 9
740.298 1
740.316 1
740.334 5
740.351 7
740.369 1
740.386 5
740.404 1
740.422 0
740.439 15
740.457 7
740.475 2
740.492 5
740.510 2
740.527 0
740.545 4
740.563 11
740.580 1
740.598 4
740.616 6
740.633 3
740.651 0
740.668 0
740.686 5
740.704 4
740.721 1
740.739 1
740.756 3
740.774 0
740.792 0
740.809 0
740.827 4
740.845 8
740.862 9
740.880 4
740.897 0
740.915 1
740.933 6
740.950 1
740.968 6
740.986 4
741.003 0
741.021 5
741.038 16
741.056 19
741.074 3
741.091 0
741.109 5
741.127 8
741.144 10
741.162 7
741.179 7
741.197 3
741.215 5
741.232 14
741.250 12
741.268 5
741.285 1
741.303 2
741.320 2
741.338 1
741.356 0
741.373 5
741.391 5
741.409 0
741.426 1
741.444 6
741.461 2
741.479 6
741.497 1
741.514 5
741.532 0
741.550 0
741.567 0
741.585 5
741.602 0
741.620 0
741.638 0
741.655 0
741.673 7
741.691 0
741.708 3
741.726 0
741.744 0
741.761 0
741.779 0
741.796 1
741.814 14
741.832 13
741.849 0
741.867 4
741.885 6
741.902 6
741.920 0
741.937 0
741.955 0
741.973 0
741.990 0
742.008 0
742.026 3
742.043 6
742.061 1
742.079 10
742.096 9
742.114 4
742.131 0
742.149 14
742.167 11
742.184 11
742.202 6
742.220 1
742.237 5
742.255 8
742.273 0
742.290 0
742.308 0
742.326 2
742.343 8
742.361 8
742.378 4
742.396 11
742.414 5
742.431 0
742.449 2
742.467 1
742.484 3
742.502 3
742.520 3
742.537 0
742.555 1
742.572 2
742.590 2
742.608 0
742.625 0
742.643 0
742.661 0
742.678 6
742.696 0
742.714 4
742.731 0
742.749 1
742.767 0
742.784 0
742.802 1
742.819 5
742.837 5
742.855 3
742.872 0
742.890 0
742.908 1
742.925 0
742.943 0
742.961 0
742.978 3
742.996 0
743.014 5
743.031 4
743.049 0
743.067 10
743.084 4
743.102 1
743.119 5
743.137 3
743.155 3
743.172 4
743.190 8
743.208 5
743.225 13
743.243 18
743.261 15
743.278 19
743.296 9
743.314 1
743.331 0
743.349 4
743.367 17
743.384 25
743.402 3
743.420 3
743.437 8
743.455 9
743.472 6
743.490 0
743.508 2
743.525 11
743.543 4
743.561 0
743.578 5
743.596 4
743.614 0
743.631 0
743.649 0
743.667 2
743.684 2
743.702 0
743.720 0
743.737 7
743.755 8
743.773 8
743.790 12
743.808 7
743.826 0
743.843 0
743.861 0
743.879 1
743.896 17
743.914 15
743.932 5
743.949 0
743.967 10
743.984 4
744.002 6
744.020 4
744.037 0
744.055 0
744.073 0
744.090 5
744.108 12
744.126 14
744.143 21
744.161 9
744.179 19
744.196 16
744.214 8
744.232 12
744.249 9
744.267 2
744.285 6
744.302 9
744.320 6
744.338 3
744.355 10
744.373 5
744.391 7
744.408 12
744.426 7
744.444 15
744.461 3
744.479 4
744.497 1
744.514 3
744.532 0
744.550 0
744.567 0
744.585 17
744.603 9
744.620 2
744.638 2
744.656 1
744.673 5
744.691 2
744.709 13
744.726 13
744.744 6
744.762 4
744.779 2
744.797 0
744.815 2
744.832 0
744.850 3
744.868 13
744.885 6
744.903 0
744.921 1
744.938 3
744.956 2
744.974 3
744.991 0
745.009 0
745.027 0
745.044 0
745.062 0
745.080 0
745.097 0
745.115 3
745.133 4
745.150 10
745.168 11
745.186 6
745.203 8
745.221 5
745.239 0
745.256 7
745.274 3
745.292 1
745.309 10
745.327 20
745.345 10
745.363 9
745.380 5
745.398 0
745.416 9
745.433 10
745.451 14
745.469 3
745.486 0
745.504 0
745.522 0
745.539 1
745.557 0
745.575 15
745.592 7
745.610 1
745.628 0
745.645 0
745.663 0
745.681 0
745.698 0
745.716 0
745.734 2
745.751 2
745.769 0
745.787 1
745.804 0
745.822 2
745.840 2
745.857 7
745.875 2
745.893 0
745.911 15
745.928 7
745.946 2
745.964 15
745.981 10
745.999 7
746.017 6
746.034 0
746.052 2
746.070 2
746.087 3
746.105 15
746.123 28
746.140 24
746.158 15
746.176 16
746.193 8
746.211 5
746.229 7
746.247 3
746.264 0
746.282 0
746.300 10
746.317 7
746.335 5
746.353 7
746.370 31
746.388 11
746.406 0
746.423 6
746.441 7
746.459 6
746.476 0
746.494 1
746.512 1
746.530 5
746.547 0
746.565 7
746.583 10
746.600 2
746.618 0
746.636 6
746.653 1
746.671 0
746.689 0
746.706 0
746.724 0
746.742 0
746.760 0
746.777 0
746.795 1
746.813 4
746.830 4
746.848 1
746.866 6
746.883 9
746.901 2
746.919 1
746.936 8
746.954 0
746.972 4
746.990 6
747.007 4
747.025 8
747.043 4
747.060 3
747.078 5
747.096 9
747.113 19
747.131 7
747.149 2
747.166 8
747.184 8
747.202 3
747.220 0
747.237 3
747.255 8
747.273 2
747.290 4
747.308 1
747.326 8
747.343 8
747.361 5
747.379 9
747.397 2
747.414 0
747.432 5
747.450 5
747.467 8
747.485 0
747.503 0
747.520 0
747.538 0
747.556 2
747.574 0
747.591 1
747.609 10
747.627 2
747.644 4
747.662 1
747.680 0
747.697 1
747.715 0
747.733 4
747.751 2
747.768 0
747.786 0
747.804 0
747.821 0
747.839 1
747.857 13
747.874 10
747.892 1
747.910 0
747.928 0
747.945 0
747.963 2
747.981 10
747.998 0
748.016 5
748.034 3
748.052 2
748.069 5
748.087 3
748.105 6
748.122 5
748.140 16
748.158 11
748.176 1
748.193 7
748.211 15
748.229 8
748.246 12
748.264 6
748.282 2
748.299 0
748.317 9
748.335 15
748.353 7
748.370 7
748.388 9
748.406 5
748.423 0
748.441 0
748.459 0
748.477 1
748.494 7
748.512 0
748.530 2
748.547 0
748.565 0
748.583 0
748.601 1
748.618 0
748.636 16
748.654 1
748.671 0
748.689 0
748.707 9
748.725 12
748.742 2
748.760 0
748.778 7
748.795 7
748.813 1
748.831 3
748.849 3
748.866 9
748.884 3
748.902 5
748.919 4
748.937 1
748.955 2
748.973 0
748.990 1
749.008 10
749.026 4
749.043 0
749.061 4
749.079 4
749.097 13
749.114 5
749.132 14
749.150 4
749.168 21
749.185 24
749.203 0
749.221 0
749.238 0
749.256 1
749.274 1
749.292 14
749.309 5
749.327 8
749.345 10
749.362 4
749.380 13
749.398 16
749.416 4
749.433 23
749.451 21
749.469 5
749.487 2
749.504 0
749.522 0
749.540 2
749.557 0
749.575 0
749.593 9
749.611 0
749.628 1
749.646 5
749.664 2
749.681 5
749.699 0
749.717 1
749.735 1
749.752 0
749.770 2
749.788 0
749.806 2
749.823 2
749.841 12
749.859 4
749.876 9
749.894 0
749.912 0
749.930 0
749.947 6
749.965 11
749.983 1
750.001 0
750.018 2
750.036 3
750.054 5
750.072 10
750.089 7
750.107 0
750.125 1
750.142 0
750.160 10
750.178 4
750.196 1
750.213 0
750.231 0
750.249 0
750.267 1
750.284 9
750.302 1
750.320 4
750.338 0
750.355 5
750.373 26
750.391 12
750.408 0
750.426 4
750.444 0
750.462 3
750.479 4
750.497 6
750.515 0
750.533 0
750.550 1
750.568 4
750.586 3
750.604 3
750.621 0
750.639 0
750.657 0
750.674 1
750.692 1
750.710 1
750.728 4
750.745 0
750.763 0
750.781 2
750.799 0
750.816 4
750.834 8
750.852 3
750.870 0
750.887 2
750.905 0
750.923 0
750.941 2
750.958 3
750.976 0
750.994 0
751.012 0
751.029 2
751.047 0
751.065 12
751.083 2
751.100 4
751.118 5
751.136 1
751.153 3
751.171 4
751.189 5
751.207 7
751.224 6
751.242 2
751.260 1
751.278 5
751.295 6
751.313 2
751.331 9
751.349 3
751.366 4
751.384 1
751.402 0
751.420 4
751.437 13
751.455 4
751.473 2
751.491 6
751.508 3
751.526 3
751.544 0
751.562 6
751.579 0
751.597 0
751.615 0
751.633 1
751.650 0
751.668 0
751.686 0
751.704 7
751.721 4
751.739 0
751.757 4
751.775 0
751.792 1
751.810 0
751.828 0
751.846 0
751.863 3
751.881 7
751.899 11
751.917 4
751.934 1
751.952 0
751.970 5
751.988 3
752.005 11
752.023 6
752.041 4
752.059 5
752.076 8
752.094 0
752.112 2
752.130 18
752.147 12
752.165 1
752.183 0
752.201 1
752.219 0
752.236 0
752.254 3
752.272 9
752.290 1
752.307 6
752.325 4
752.343 1
752.361 6
752.378 0
752.396 0
752.414 8
752.432 4
752.449 2
752.467 0
752.485 0
752.503 5
752.520 1
752.538 2
752.556 0
752.574 8
752.591 6
752.609 6
752.627 8
752.645 3
752.662 0
752.680 0
752.698 0
752.716 1
752.734 7
752.751 1
752.769 0
752.787 7
752.805 8
752.822 3
752.840 7
752.858 2
752.876 0
752.893 2
752.911 0
752.929 16
752.947 2
752.964 4
752.982 0
753.000 6
753.018 1
753.036 2
753.053 12
753.071 5
753.089 3
753.107 7
753.124 6
753.142 5
753.160 0
753.178 11
753.195 0
753.213 2
753.231 12
753.249 0
753.266 6
753.284 1
753.302 10
753.320 7
753.338 0
753.355 7
753.373 3
753.391 0
753.409 11
753.426 18
753.444 6
753.462 11
753.480 3
753.498 0
753.515 0
753.533 7
753.551 8
753.569 3
753.586 6
753.604 3
753.622 8
753.640 0
753.657 6
753.675 4
753.693 1
753.711 2
753.729 7
753.746 1
753.764 0
753.782 5
753.800 1
753.817 3
753.835 10
753.853 11
753.871 7
753.889 9
753.906 2
753.924 1
753.942 1
753.960 0
753.977 0
753.995 0
754.013 8
754.031 7
754.049 12
754.066 8
754.084 0
754.102 2
754.120 6
754.137 2
754.155 0
754.173 0
754.191 2
754.209 0
754.226 0
754.244 3
754.262 5
754.280 10
754.297 6
754.315 11
754.333 1
754.351 16
754.369 5
754.386 11
754.404 4
754.422 15
754.440 11
754.457 3
754.475 7
754.493 11
754.511 1
754.529 0
754.546 14
754.564 4
754.582 0
754.600 3
754.618 2
754.635 0
754.653 4
754.671 5
754.689 0
754.706 0
754.724 4
754.742 0
754.760 2
754.778 0
754.795 1
754.813 2
754.831 6
754.849 6
754.867 25
754.884 11
754.902 2
754.920 0
754.938 0
754.955 0
754.973 3
754.991 12
755.009 7
755.027 1
755.044 5
755.062 10
755.080 6
755.098 12
755.116 2
755.133 8
755.151 1
755.169 3
755.187 15
755.205 7
755.222 6
755.240 4
755.258 21
755.276 11
755.293 12
755.311 6
755.329 3
755.347 1
755.365 5
755.382 12
755.400 14
755.418 3
755.436 0
755.454 0
755.471 1
755.489 10
755.507 3
755.525 3
755.543 6
755.560 4
755.578 7
755.596 0
755.614 0
755.632 2
755.649 2
755.667 5
755.685 1
755.703 5
755.721 0
755.738 1
755.756 4
755.774 3
755.792 0
755.810 7
755.827 3
755.845 2
755.863 11
755.881 11
755.899 19
755.916 9
755.934 5
755.952 1
755.970 0
755.988 6
756.005 9
756.023 4
756.041 9
756.059 8
756.077 0
756.094 3
756.112 0
756.130 18
756.148 3
756.166 3
756.183 3
756.201 0
756.219 0
756.237 0
756.255 5
756.272 3
756.290 7
756.308 9
756.326 6
756.344 1
756.361 17
756.379 4
756.397 0
756.415 0
756.433 0
756.450 3
756.468 5
756.486 1
756.504 1
756.522 0
756.539 0
756.557 7
756.575 8
756.593 0
756.611 0
756.629 3
756.646 0
756.664 3
756.682 2
756.700 8
756.718 0
756.735 0
756.753 4
756.771 0
756.789 1
756.807 0
756.824 0
756.842 0
756.860 1
756.878 7
756.896 8
756.913 11
756.931 6
756.949 2
756.967 2
756.985 2
757.003 10
757.020 0
757.038 0
757.056 13
757.074 20
757.092 7
757.109 5
757.127 12
757.145 0
757.163 13
757.181 1
757.199 1
757.216 0
757.234 0
757.252 0
757.270 4
757.288 0
757.305 0
757.323 3
757.341 2
757.359 9
757.377 11
757.394 9
757.412 0
757.430 0
757.448 5
757.466 5
757.484 9
757.501 0
757.519 0
757.537 7
757.555 1
757.573 0
757.590 0
757.608 0
757.626 2
757.644 0
757.662 0
757.680 0
757.697 0
757.715 0
757.733 0
757.751 1
757.769 0
757.787 0
757.804 0
757.822 0
757.840 8
757.858 14
757.876 5
757.893 7
757.911 1
757.929 9
757.947 3
757.965 5
757.983 0
758.000 0
758.018 0
758.036 1
758.054 0
758.072 5
758.090 3
758.107 0
758.125 10
758.143 11
758.161 7
758.179 3
758.196 7
758.214 7
758.232 1
758.250 0
758.268 0
758.286 0
758.303 0
758.321 14
758.339 15
758.357 4
758.375 0
758.393 4
758.410 6
758.428 1
758.446 1
758.464 5
758.482 9
758.500 1
758.517 5
758.535 0
758.553 1
758.571 5
758.589 0
758.607 0
758.624 9
758.642 4
758.660 9
758.678 9
758.696 2
758.714 0
758.731 0
758.749 0
758.767 8
758.785 10
758.803 11
758.821 5
758.838 0
758.856 2
758.874 0
758.892 6
758.910 11
758.928 3
758.945 0
758.963 0
758.981 0
758.999 10
759.017 2
759.035 0
759.052 7
759.070 7
759.088 3
759.106 2
759.124 7
759.142 6
759.159 9
759.177 2
759.195 3
759.213 18
759.231 1
759.249 1
759.266 0
759.284 2
759.302 2
759.320 1
759.338 2
759.356 10
759.374 16
759.391 19
759.409 12
759.427 12
759.445 2
759.463 6
759.481 5
759.498 1
759.516 3
759.534 8
759.552 8
759.570 3
759.588 0
759.605 0
759.623 0
759.641 0
759.659 0
759.677 0
759.695 0
759.713 1
759.730 0
759.748 0
759.766 0
759.784 0
759.802 0
759.820 0
759.837 13
759.855 15
759.873 4
759.891 1
759.909 7
759.927 4
759.945 0
759.962 3
759.980 0
759.998 0
760.016 0
760.034 0
760.052 2
760.069 0
760.087 0
760.105 2
760.123 11
760.141 5
760.159 1
760.177 0
760.194 6
760.212 5
760.230 4
760.248 1
760.266 0
760.284 0
760.302 0
760.319 1
760.337 16
760.355 7
760.373 18
760.391 4
760.409 2
760.426 7
760.444 3
760.462 1
760.480 0
760.498 0
760.516 0
760.534 0
760.551 0
760.569 0
760.587 0
760.605 0
760.623 0
760.641 3
760.659 11
760.676 2
760.694 11
760.712 3
760.730 3
760.748 0
760.766 10
760.784 4
760.801 3
760.819 8
760.837 8
760.855 11
760.873 5
760.891 0
760.909 0
760.926 3
760.944 0
760.962 1
760.980 3
760.998 7
761.016 1
761.034 1
761.051 0
761.069 4
761.087 12
761.105 5
761.123 5
761.141 10
761.159 23
761.177 6
761.194 0
761.212 3
761.230 2
761.248 11
761.266 3
761.284 5
761.302 11
761.319 0
761.337 2
761.355 1
761.373 2
761.391 3
761.409 0
761.427 1
761.444 10
761.462 7
761.480 5
761.498 11
761.516 5
761.534 3
761.552 4
761.570 7
761.587 3
761.605 0
761.623 6
761.641 4
761.659 0
761.677 0
761.695 5
761.712 6
761.730 3
761.748 1
761.766 0
761.784 12
761.802 0
761.820 6
761.838 5
761.855 0
761.873 0
761.891 3
761.909 7
761.927 7
761.945 3
761.963 0
761.981 0
761.998 3
762.016 0
762.034 1
762.052 0
762.070 0
762.088 2
762.106 5
762.123 16
762.141 6
762.159 1
762.177 3
762.195 0
762.213 0
762.231 0
762.249 10
762.266 1
762.284 1
762.302 5
762.320 0
762.338 13
762.356 20
762.374 2
762.392 2
762.409 7
762.427 5
762.445 8
762.463 3
762.481 6
762.499 0
762.517 0
762.535 3
762.552 0
762.570 0
762.588 2
762.606 0
762.624 0
762.642 0
762.660 0
762.678 0
762.696 8
762.713 10
762.731 5
762.749 0
762.767 0
762.785 5
762.803 0
762.821 7
762.839 0
762.856 5
762.874 0
762.892 7
762.910 6
762.928 0
762.946 3
762.964 0
762.982 6
763.000 0
763.017 0
763.035 11
763.053 5
763.071 9
763.089 1
763.107 4
763.125 0
763.143 0
763.160 0
763.178 0
763.196 3
763.214 0
763.232 8
763.250 10
763.268 3
763.286 7
763.304 4
763.321 3
763.339 0
763.357 7
763.375 10
763.393 3
763.411 2
763.429 0
763.447 0
763.465 0
763.482 2
763.500 0
763.518 0
763.536 0
763.554 7
763.572 7
763.590 0
763.608 0
763.626 5
763.643 11
763.661 8
763.679 0
763.697 0
763.715 0
763.733 2
763.751 3
763.769 3
763.787 1
763.804 0
763.822 0
763.840 4
763.858 1
763.876 16
763.894 3
763.912 0
763.930 0
763.948 0
763.966 4
763.983 8
764.001 2
764.019 0
764.037 3
764.055 0
764.073 0
764.091 0
764.109 9
764.127 8
764.144 13
764.162 4
764.180 10
764.198 14
764.216 11
764.234 8
764.252 1
764.270 8
764.288 9
764.306 1
764.323 1
764.341 9
764.359 11
764.377 2
764.395 7
764.413 6
764.431 12
764.449 7
764.467 6
764.485 2
764.502 0
764.520 0
764.538 0
764.556 0
764.574 0
764.592 0
764.610 0
764.628 2
764.646 0
764.664 0
764.681 8
764.699 1
764.717 0
764.735 0
764.753 7
764.771 3
764.789 0
764.807 2
764.825 0
764.843 5
764.861 0
764.878 0
764.896 0
764.914 2
764.932 0
764.950 0
764.968 2
764.986 8
765.004 2
765.022 1
765.040 0
765.057 0
765.075 0
765.093 0
765.111 8
765.129 16
765.147 11
765.165 4
765.183 9
765.201 7
765.219 1
765.237 1
765.254 3
765.272 15
765.290 3
765.308 8
765.326 5
765.344 8
765.362 14
765.380 2
765.398 0
765.416 3
765.434 3
765.452 0
765.469 0
765.487 1
765.505 17
765.523 14
765.541 6
765.559 11
765.577 7
765.595 1
765.613 2
765.631 0
765.649 5
765.666 1
765.684 0
765.702 1
765.720 3
765.738 5
765.756 10
765.774 10
765.792 0
765.810 0
765.828 4
765.846 6
765.864 13
765.881 2
765.899 0
765.917 0
765.935 3
765.953 8
765.971 10
765.989 14
766.007 4
766.025 4
766.043 10
766.061 13
766.079 0
766.096 3
766.114 6
766.132 3
766.150 0
766.168 3
766.186 9
766.204 14
766.222 12
766.240 4
766.258 3
766.276 0
766.294 1
766.312 0
766.329 1
766.347 6
766.365 5
766.383 2
766.401 5
766.419 5
766.437 7
766.455 3
766.473 0
766.491 0
766.509 6
766.527 1
766.545 0
766.562 1
766.580 2
766.598 3
766.616 0
766.634 10
766.652 3
766.670 9
766.688 0
766.706 1
766.724 0
766.742 0
766.760 0
766.778 0
766.796 2
766.813 2
766.831 4
766.849 1
766.867 0
766.885 1
766.903 0
766.921 2
766.939 0
766.957 0
766.975 0
766.993 4
767.011 1
767.029 6
767.047 12
767.064 11
767.082 2
767.100 1
767.118 0
767.136 0
767.154 0
767.172 3
767.190 5
767.208 6
767.226 4
767.244 9
767.262 6
767.280 7
767.298 11
767.315 16
767.333 11
767.351 1
767.369 5
767.387 13
767.405 2
767.423 1
767.441 12
767.459 9
767.477 4
767.495 0
767.513 0
767.531 0
767.549 3
767.567 6
767.585 3
767.602 0
767.620 0
767.638 0
767.656 0
767.674 0
767.692 0
767.710 1
767.728 0
767.746 2
767.764 0
767.782 1
767.800 3
767.818 6
767.836 0
767.854 0
767.872 3
767.889 5
767.907 3
767.925 1
767.943 11
767.961 13
767.979 0
767.997 0
768.015 5
768.033 7
768.051 11
768.069 4
768.087 20
768.105 24
768.123 7
768.141 6
768.159 6
768.177 8
768.195 0
768.212 1
768.230 1
768.248 6
768.266 1
768.284 0
768.302 4
768.320 2
768.338 2
768.356 2
768.374 0
768.392 5
768.410 14
768.428 13
768.446 15
768.464 8
768.482 2
768.500 11
768.518 0
768.535 0
768.553 6
768.571 8
768.589 1
768.607 0
768.625 5
768.643 0
768.661 2
768.679 4
768.697 2
768.715 0
768.733 3
768.751 5
768.769 0
768.787 0
768.805 3
768.823 3
768.841 3
768.859 7
768.877 0
768.894 16
768.912 6
768.930 0
768.948 8
768.966 3
768.984 0
769.002 0
769.020 0
769.038 0
769.056 12
769.074 9
769.092 6
769.110 6
769.128 7
769.146 20
769.164 5
769.182 3
769.200 19
769.218 2
769.236 2
769.254 2
769.272 27
769.290 24
769.307 7
769.325 6
769.343 1
769.361 0
769.379 4
769.397 3
769.415 4
769.433 4
769.451 0
769.469 0
769.487 0
769.505 1
769.523 3
769.541 17
769.559 3
769.577 0
769.595 3
769.613 2
769.631 0
769.649 0
769.667 5
769.685 11
769.703 0
769.721 4
769.738 5
769.756 1
769.774 0
769.792 9
769.810 5
769.828 19
769.846 4
769.864 1
769.882 3
769.900 4
769.918 3
769.936 0
769.954 4
769.972 7
769.990 15
770.008 9
770.026 9
770.044 6
770.062 5
770.080 4
770.098 0
770.116 2
770.134 3
770.152 4
770.170 14
770.188 9
770.206 8
770.224 1
770.242 3
770.259 0
770.277 6
770.295 0
770.313 6
770.331 6
770.349 0
770.367 0
770.385 3
770.403 7
770.421 13
770.439 9
770.457 0
770.475 0
770.493 0
770.511 5
770.529 5
770.547 12
770.565 22
770.583 21
770.601 6
770.619 0
770.637 0
770.655 3
770.673 2
770.691 2
770.709 2
770.727 0
770.745 3
770.763 7
770.781 3
770.799 5
770.817 6
770.835 11
770.853 7
770.871 6
770.889 0
770.906 0
770.924 11
770.942 5
770.960 20
770.978 9
770.996 0
771.014 15
771.032 1
771.050 8
771.068 0
771.086 4
771.104 7
771.122 21
771.140 4
771.158 2
771.176 2
771.194 2
771.212 0
771.230 0
771.248 6
771.266 5
771.284 3
771.302 0
771.320 0
771.338 0
771.356 0
771.374 3
771.392 1
771.410 3
771.428 0
771.446 1
771.464 0
771.482 1
771.500 1
771.518 1
771.536 0
771.554 3
771.572 6
771.590 1
771.608 17
771.626 14
771.644 10
771.662 0
771.680 0
771.698 0
771.716 1
771.734 1
771.752 0
771.770 4
771.788 1
771.806 3
771.824 2
771.842 0
771.860 0
771.877 2
771.895 0
771.913 13
771.931 9
771.949 9
771.967 6
771.985 2
772.003 1
772.021 5
772.039 9
772.057 0
772.075 7
772.093 11
772.111 11
772.129 5
772.147 9
772.165 3
772.183 1
772.201 4
772.219 9
772.237 21
772.255 10
772.273 6
772.291 1
772.309 11
772.327 13
772.345 6
772.363 7
772.381 5
772.399 0
772.417 0
772.435 9
772.453 2
772.471 8
772.489 0
772.507 0
772.525 1
772.543 0
772.561 4
772.579 0
772.597 4
772.615 0
772.633 3
772.651 0
772.669 0
772.687 0
772.705 7
772.723 8
772.741 9
772.759 0
772.777 0
772.795 1
772.813 5
772.831 11
772.849 6
772.867 16
772.885 2
772.903 0
772.921 0
772.939 0
772.957 4
772.975 8
772.993 5
773.011 0
773.029 8
773.047 2
773.065 5
773.083 0
773.101 4
773.119 9
773.137 0
773.155 18
773.173 4
773.191 0
773.209 0
773.227 1
773.245 7
773.263 10
773.281 3
773.299 0
773.317 0
773.335 0
773.353 5
773.371 5
773.389 3
773.407 12
773.425 17
773.443 11
773.461 7
773.479 2
773.497 4
773.515 2
773.533 1
773.551 8
773.569 0
773.587 3
773.605 3
773.623 2
773.641 0
773.659 3
773.677 0
773.695 0
773.713 0
773.731 1
773.749 0
773.767 0
773.785 0
773.803 3
773.821 1
773.839 6
773.857 8
773.875 0
773.893 9
773.911 4
773.929 2
773.947 0
773.965 4
773.983 6
774.001 5
774.019 9
774.037 1
774.055 4
774.074 8
774.092 10
774.110 4
774.128 5
774.146 0
774.164 4
774.182 5
774.200 7
774.218 4
774.236 8
774.254 8
774.272 2
774.290 2
774.308 0
774.326 16
774.344 10
774.362 1
774.380 4
774.398 1
774.416 5
774.434 0
774.452 6
774.470 9
774.488 1
774.506 0
774.524 0
774.542 0
774.560 1
774.578 3
774.596 5
774.614 0
774.632 7
774.650 0
774.668 0
774.686 0
774.704 5
774.722 3
774.740 1
774.758 0
774.776 3
774.794 0
774.812 1
774.830 2
774.848 10
774.866 0
774.884 0
774.902 10
774.920 8
774.938 0
774.956 0
774.974 1
774.992 14
775.010 7
775.028 7
775.047 2
775.065 2
775.083 5
775.101 6
775.119 1
775.137 12
775.155 4
775.173 2
775.191 4
775.209 23
775.227 4
775.245 0
775.263 8
775.281 8
775.299 2
775.317 0
775.335 0
775.353 0
775.371 0
775.389 3
775.407 7
775.425 3
775.443 4
775.461 0
775.479 0
775.497 5
775.515 0
775.533 0
775.551 0
775.569 2
775.587 0
775.605 0
775.623 0
775.641 3
775.659 0
775.677 0
775.696 3
775.714 0
775.732 0
775.750 3
775.768 3
775.786 4
775.804 4
775.822 1
775.840 0
775.858 0
775.876 0
775.894 3
775.912 3
775.930 0
775.948 0
775.966 0
775.984 0
776.002 9
776.020 11
776.038 5
776.056 3
776.074 0
776.092 8
776.110 9
776.128 1
776.146 6
776.164 14
776.182 10
776.200 12
776.219 1
776.237 2
776.255 11
776.273 3
776.291 0
776.309 0
776.327 0
776.345 0
776.363 7
776.381 1
776.399 1
776.417 6
776.435 5
776.453 18
776.471 8
776.489 5
776.507 8
776.525 4
776.543 8
776.561 7
776.579 0
776.597 3
776.615 0
776.633 0
776.651 0
776.670 0
776.688 0
776.706 1
776.724 0
776.742 0
776.760 0
776.778 5
776.796 16
776.814 13
776.832 0
776.850 8
776.868 2
776.886 3
776.904 0
776.922 4
776.940 0
776.958 3
776.976 0
776.994 0
777.012 4
777.030 27
777.048 14
777.067 7
777.085 0
777.103 5
777.121 8
777.139 4
777.157 6
777.175 4
777.193 1
777.211 0
777.229 0
777.247 0
777.265 0
777.283 3
777.301 5
777.319 1
777.337 5
777.355 3
777.373 7
777.391 5
777.409 0
777.428 15
777.446 9
777.464 1
777.482 0
777.500 0
777.518 0
777.536 3
777.554 1
777.572 0
777.590 8
777.608 5
777.626 4
777.644 6
777.662 0
777.680 0
777.698 0
777.716 0
777.734 0
777.753 0
777.771 4
777.789 0
777.807 0
777.825 1
777.843 1
777.861 0
777.879 0
777.897 11
777.915 4
777.933 0
777.951 6
777.969 15
777.987 4
778.005 1
778.023 10
778.041 0
778.059 2
778.078 12
778.096 4
778.114 3
778.132 0
778.150 1
778.168 3
778.186 15
778.204 1
778.222 3
778.240 0
778.258 0
778.276 4
778.294 14
778.312 15
778.330 6
778.348 0
778.367 7
778.385 0
778.403 0
778.421 6
778.439 9
778.457 0
778.475 4
778.493 1
778.511 6
778.529 1
778.547 0
778.565 0
778.583 3
778.601 4
778.619 6
778.637 0
778.656 0
778.674 0
778.692 6
778.710 0
778.728 0
778.746 0
778.764 0
778.782 0
778.800 0
778.818 0
778.836 1
778.854 2
778.872 7
778.890 0
778.909 4
778.927 3
778.945 0
778.963 0
778.981 0
778.999 15
779.017 7
779.035 1
779.053 20
779.071 11
779.089 2
779.107 0
779.125 2
779.143 13
779.161 13
779.180 2
779.198 0
779.216 1
779.234 4
779.252 0
779.270 1
779.288 1
779.306 5
779.324 6
779.342 6
779.360 2
779.378 8
779.396 10
779.415 11
779.433 14
779.451 0
779.469 0
779.487 1
779.505 0
779.523 0
779.541 1
779.559 8
779.577 10
779.595 3
779.613 8
779.631 0
779.650 2
779.668 1
779.686 8
779.704 0
779.722 2
779.740 0
779.758 3
779.776 2
779.794 0
779.812 4
779.830 0
779.848 0
779.866 3
779.885 0
779.903 0
779.921 0
779.939 0
779.957 6
779.975 2
779.993 1
780.011 2
780.029 2
780.047 0
780.065 0
780.083 0
780.102 0
780.120 4
780.138 5
780.156 22
780.174 8
780.192 2
780.210 11
780.228 1
780.246 0
780.264 8
780.282 9
780.300 6
780.319 0
780.337 3
780.355 0
780.373 11
780.391 3
780.409 0
780.427 7
780.445 1
780.463 0
780.481 0
780.499 1
780.517 0
780.536 4
780.554 0
780.572 1
780.590 1
780.608 0
780.626 0
780.644 7
780.662 3
780.680 0
780.698 3
780.716 4
780.735 4
780.753 0
780.771 0
780.789 0
780.807 9
780.825 2
780.843 0
780.861 0
780.879 0
780.897 0
780.915 14
780.934 13
780.952 3
780.970 4
780.988 1
781.006 1
781.024 2
781.042 10
781.060 2
781.078 0
781.096 0
781.115 0
781.133 2
781.151 1
781.169 2
781.187 6
781.205 2
781.223 0
781.241 4
781.259 1
781.277 4
781.295 14
781.314 8
781.332 0
781.350 0
781.368 9
781.386 6
781.404 6
781.422 6
781.440 1
781.458 0
781.476 0
781.495 0
781.513 5
781.531 0
781.549 9
781.567 17
781.585 3
781.603 0
781.621 3
781.639 0
781.657 0
781.676 1
781.694 0
781.712 2
781.730 1
781.748 1
781.766 0
781.784 0
781.802 0
781.820 0
781.838 0
781.857 0
781.875 1
781.893 9
781.911 3
781.929 5
781.947 0
781.965 3
781.983 13
782.001 5
782.020 3
782.038 0
782.056 3
782.074 3
782.092 9
782.110 0
782.128 3
782.146 2
782.164 6
782.182 5
782.201 0
782.219 0
782.237 0
782.255 0
782.273 0
782.291 13
782.309 4
782.327 6
782.345 1
782.364 12
782.382 17
782.400 4
782.418 1
782.436 3
782.454 7
782.472 0
782.490 0
782.508 0
782.527 0
782.545 0
782.563 7
782.581 1
782.599 1
782.617 3
782.635 0
782.653 0
782.671 0
782.690 0
782.708 0
782.726 0
782.744 0
782.762 3
782.780 2
782.798 0
782.816 2
782.834 0
782.853 0
782.871 0
782.889 0
782.907 5
782.925 1
782.943 0
782.961 3
782.979 0
782.997 0
783.016 0
783.034 1
783.052 3
783.070 4
783.088 9
783.106 7
783.124 13
783.142 8
783.161 0
783.179 0
783.197 18
783.215 10
783.233 0
783.251 0
783.269 1
783.287 5
783.306 0
783.324 3
783.342 12
783.360 7
783.378 0
783.396 9
783.414 6
783.432 3
783.450 4
783.469 0
783.487 0
783.505 1
783.523 2
783.541 2
783.559 3
783.577 3
783.595 0
783.614 0
783.632 0
783.650 0
783.668 0
783.686 0
783.704 5
783.722 2
783.740 0
783.759 7
783.777 7
783.795 0
783.813 1
783.831 6
783.849 3
783.867 4
783.885 0
783.904 2
783.922 5
783.940 5
783.958 9
783.976 0
783.994 0
784.012 0
784.030 0
784.049 5
784.067 13
784.085 4
784.103 2
784.121 6
784.139 1
784.157 3
784.176 0
784.194 2
784.212 0
784.230 1
784.248 6
784.266 1
784.284 8
784.302 8
784.321 1
784.339 1
784.357 9
784.375 1
784.393 13
784.411 0
784.429 1
784.447 0
784.466 8
784.484 5
784.502 8
784.520 0
784.538 0
784.556 0
784.574 0
784.593 0
784.611 5
784.629 1
784.647 2
784.665 0
784.683 0
784.701 8
784.720 2
784.738 10
784.756 5
784.774 1
784.792 1
784.810 7
784.828 0
784.846 0
784.865 0
784.883 5
784.901 4
784.919 4
784.937 4
784.955 0
784.973 0
784.992 2
785.010 0
785.028 8
785.046 8
785.064 0
785.082 3
785.100 3
785.119 0
785.137 0
785.155 1
785.173 6
785.191 3
785.209 5
785.227 0
785.246 4
785.264 0
785.282 0
785.300 5
785.318 10
785.336 10
785.354 5
785.373 3
785.391 9
785.409 6
785.427 3
785.445 11
785.463 6
785.481 12
785.500 1
785.518 16
785.536 1
785.554 1
785.572 7
785.590 12
785.608 5
785.627 0
785.645 0
785.663 0
785.681 0
785.699 0
785.717 6
785.735 3
785.754 0
785.772 0
785.790 0
785.808 4
785.826 8
785.844 1
785.863 1
785.881 0
785.899 0
785.917 8
785.935 14
785.953 1
785.971 9
785.990 3
786.008 0
786.026 2
786.044 0
786.062 0
786.080 5
786.099 8
786.117 0
786.135 6
786.153 3
786.171 7
786.189 0
786.207 16
786.226 0
786.244 0
786.262 16
786.280 6
786.298 3
786.316 1
786.335 0
786.353 6
786.371 2
786.389 0
786.407 0
786.425 6
786.443 2
786.462 0
786.480 0
786.498 0
786.516 9
786.534 9
786.552 13
786.571 1
786.589 3
786.607 4
786.625 7
786.643 4
786.661 7
786.679 2
786.698 0
786.716 11
786.734 13
786.752 3
786.770 3
786.788 0
786.807 15
786.825 17
786.843 3
786.861 0
786.879 0
786.897 0
786.916 0
786.934 0
786.952 0
786.970 1
786.988 10
787.006 3
787.025 5
787.043 0
787.061 3
787.079 0
787.097 0
787.115 0
787.134 0
787.152 7
787.170 24
787.188 8
787.206 15
787.224 3
787.243 0
787.261 0
787.279 4
787.297 5
787.315 0
787.333 0
787.352 0
787.370 0
787.388 1
787.406 3
787.424 7
787.442 1
787.461 0
787.479 0
787.497 3
787.515 2
787.533 0
787.551 0
787.570 0
787.588 0
787.606 0
787.624 12
787.642 3
787.660 0
787.679 0
787.697 7
787.715 7
787.733 10
787.751 3
787.769 4
787.788 0
787.806 0
787.824 0
787.842 7
787.860 6
787.878 1
787.897 3
787.915 1
787.933 0
787.951 0
787.969 5
787.987 2
788.006 7
788.024 0
788.042 14
788.060 13
788.078 1
788.097 0
788.115 8
788.133 6
788.151 9
788.169 5
788.187 1
788.206 0
788.224 4
788.242 0
788.260 3
788.278 6
788.296 2
788.315 0
788.333 2
788.351 20
788.369 10
788.387 0
788.406 0
788.424 6
788.442 5
788.460 3
788.478 0
788.496 4
788.515 0
788.533 7
788.551 2
788.569 3
788.587 4
788.606 0
788.624 0
788.642 0
788.660 0
788.678 0
788.696 0
788.715 1
788.733 3
788.751 0
788.769 0
788.787 0
788.806 2
788.824 0
788.842 10
788.860 4
788.878 0
788.896 0
788.915 0
788.933 0
788.951 0
788.969 0
788.987 2
789.006 0
789.024 1
789.042 7
789.060 16
789.078 3
789.097 4
789.115 0
789.133 2
789.151 0
789.169 0
789.187 0
789.206 10
789.224 10
789.242 6
789.260 21
789.278 20
789.297 13
789.315 1
789.333 0
789.351 10
789.369 31
789.388 11
789.406 2
789.424 12
789.442 12
789.460 7
789.479 13
789.497 2
789.515 1
789.533 1
789.551 0
789.569 4
789.588 1
789.606 6
789.624 0
789.642 0
789.660 0
789.679 0
789.697 4
789.715 1
789.733 0
789.751 0
789.770 0
789.788 0
789.806 0
789.824 7
789.842 9
789.861 0
789.879 3
789.897 1
789.915 2
789.933 2
789.952 3
789.970 0
789.988 9
790.006 1
790.024 0
790.043 8
790.061 7
790.079 0
790.097 3
790.115 1
790.134 9
790.152 6
790.170 1
790.188 0
790.206 0
790.225 0
790.243 5
790.261 1
790.279 3
790.297 0
790.316 3
790.334 2
790.352 1
790.370 0
790.388 7
790.407 15
790.425 5
790.443 6
790.461 1
790.479 8
790.498 3
790.516 0
790.534 0
790.552 12
790.570 7
790.589 1
790.607 0
790.625 0
790.643 1
790.661 14
790.680 18
790.698 5
790.716 1
790.734 0
790.752 2
790.771 0
790.789 3
790.807 1
790.825 0
790.843 0
790.862 2
790.880 6
790.898 0
790.916 3
790.934 10
790.953 1
790.971 1
790.989 0
791.007 1
791.026 6
791.044 1
791.062 4
791.080 1
791.098 9
791.117 0
791.135 5
791.153 12
791.171 1
791.189 0
791.208 0
791.226 6
791.244 4
791.262 5
791.280 3
791.299 3
791.317 3
791.335 0
791.353 0
791.372 3
791.390 10
791.408 0
791.426 0
791.444 1
791.463 0
791.481 3
791.499 1
791.517 0
791.535 1
791.554 5
791.572 0
791.590 1
791.608 0
791.627 3
791.645 4
791.663 0
791.681 5
791.699 0
791.718 4
791.736 0
791.754 5
791.772 6
791.791 0
791.809 2
791.827 9
791.845 6
791.863 1
791.882 1
791.900 0
791.918 2
791.936 6
791.954 1
791.973 8
791.991 0
792.009 0
792.027 0
792.046 0
792.064 4
792.082 9
792.100 0
792.118 3
792.137 0
792.155 7
792.173 22
792.191 16
792.210 6
792.228 0
792.246 6
792.264 0
792.282 9
792.301 8
792.319 3
792.337 4
792.355 0
792.374 0
792.392 0
792.410 0
792.428 7
792.447 9
792.465 0
792.483 3
792.501 13
792.519 14
792.538 4
792.556 5
792.574 4
792.592 7
792.611 2
792.629 0
792.647 0
792.665 0
792.683 3
792.702 1
792.720 0
792.738 0
792.756 0
792.775 0
792.793 0
792.811 1
792.829 0
792.848 0
792.866 0
792.884 8
792.902 0
792.920 0
792.939 1
792.957 3
792.975 0
792.993 0
793.012 0
793.030 1
793.048 2
793.066 1
793.085 0
793.103 19
793.121 3
793.139 0
793.157 13
793.176 0
793.194 7
793.212 0
793.230 5
793.249 3
793.267 6
793.285 2
793.303 8
793.322 3
793.340 0
793.358 1
793.376 3
793.395 12
793.413 14
793.431 6
793.449 1
793.467 0
793.486 0
793.504 0
793.522 1
793.540 3
793.559 6
793.577 0
793.595 0
793.613 0
793.632 1
793.650 7
793.668 5
793.686 2
793.705 0
793.723 12
793.741 4
793.759 0
793.778 0
793.796 7
793.814 2
793.832 0
793.851 2
793.869 14
793.887 0
793.905 0
793.923 8
793.942 7
793.960 3
793.978 0
793.996 0
794.015 3
794.033 13
794.051 3
794.069 0
794.088 0
794.106 0
794.124 0
794.142 4
794.161 1
794.179 0
794.197 7
794.215 1
794.234 0
794.252 0
794.270 0
794.288 15
794.307 6
794.325 5
794.343 13
794.361 10
794.380 4
794.398 4
794.416 2
794.434 0
794.453 7
794.471 1
794.489 3
794.507 0
794.526 0
794.544 0
794.562 0
794.580 0
794.599 0
794.617 0
794.635 4
794.653 1
794.672 0
794.690 0
794.708 1
794.726 0
794.745 0
794.763 2
794.781 13
794.799 5
794.818 1
794.836 0
794.854 2
794.872 0
794.891 9
794.909 6
794.927 1
794.945 0
794.964 0
794.982 2
795.000 2
795.018 1
795.037 2
795.055 5
795.073 0
795.091 6
795.110 9
795.128 14
795.146 2
795.164 12
795.183 7
795.201 3
795.219 4
795.238 0
795.256 3
795.274 27
795.292 4
795.311 0
795.329 3
795.347 6
795.365 5
795.384 6
795.402 0
795.420 1
795.438 0
795.457 4
795.475 12
795.493 5
795.511 0
795.530 0
795.548 3
795.566 0
795.584 2
795.603 2
795.621 9
795.639 5
795.658 0
795.676 0
795.694 0
795.712 0
795.731 0
795.749 1
795.767 1
795.785 4
795.804 3
795.822 0
795.840 0
795.858 4
795.877 14
795.895 7
795.913 2
795.931 0
795.950 2
795.968 7
795.986 2
796.005 3
796.023 4
796.041 0
796.059 6
796.078 3
796.096 13
796.114 10
796.132 4
796.151 13
796.169 1
796.187 5
796.205 4
796.224 0
796.242 0
796.260 0
796.279 0
796.297 0
796.315 0
796.333 0
796.352 4
796.370 5
796.388 0
796.406 1
796.425 18
796.443 9
796.461 0
796.480 0
796.498 3
796.516 6
796.534 0
796.553 2
796.571 2
796.589 0
796.607 0
796.626 0
796.644 0
796.662 0
796.681 6
796.699 2
796.717 4
796.735 5
796.754 7
796.772 0
796.790 5
796.808 0
796.827 0
796.845 0
796.863 0
796.882 0
796.900 0
796.918 0
796.936 0
796.955 0
796.973 8
796.991 24
797.010 9
797.028 8
797.046 13
797.064 1
797.083 0
797.101 3
797.119 0
797.137 0
797.156 10
797.174 20
797.192 12
797.211 3
797.229 1
797.247 1
797.265 5
797.284 4
797.302 4
797.320 15
797.339 4
797.357 9
797.375 4
797.393 5
797.412 0
797.430 2
797.448 15
797.467 8
797.485 0
797.503 3
797.521 7
797.540 1
797.558 5
797.576 0
797.595 5
797.613 5
797.631 7
797.649 6
797.668 3
797.686 4
797.704 0
797.723 0
797.741 13
797.759 19
797.777 3
797.796 0
797.814 2
797.832 0
797.851 0
797.869 0
797.887 0
797.905 0
797.924 0
797.942 0
797.960 2
797.979 2
797.997 0
798.015 3
798.033 3
798.052 0
798.070 0
798.088 0
798.107 2
798.125 0
798.143 1
798.161 8
798.180 1
798.198 0
798.216 1
798.235 0
798.253 4
798.271 13
798.290 1
798.308 5
798.326 12
798.344 14
798.363 6
798.381 1
798.399 0
798.418 0
798.436 0
798.454 4
798.472 6
798.491 0
798.509 0
798.527 2
798.546 3
798.564 14
798.582 0
798.601 4
798.619 0
798.637 3
798.655 0
798.674 0
798.692 1
798.710 6
798.729 2
798.747 0
798.765 0
798.784 1
798.802 0
798.820 1
798.838 0
798.857 2
798.875 0
798.893 9
798.912 2
798.930 0
798.948 2
798.967 3
798.985 0
799.003 3
799.021 0
799.040 4
799.058 6
799.076 9
799.095 8
799.113 3
799.131 2
799.150 8
799.168 5
799.186 17
799.204 4
799.223 4
799.241 6
799.259 4
799.278 11
799.296 8
799.314 5
799.333 10
799.351 0
799.369 6
799.387 9
799.406 2
799.424 0
799.442 1
799.461 1
799.479 0
799.497 0
799.516 2
799.534 0
799.552 6
799.571 5
799.589 2
799.607 0
799.625 0
799.644 0
799.662 2
799.680 3
799.699 11
799.717 1
799.735 3
799.754 17
799.772 15
799.790 6
799.809 4
799.827 1
799.845 0
799.863 1
799.882 7
799.900 6
799.918 7
799.937 7
799.955 0
799.973 10
799.992 6
800.010 3
800.028 0
800.047 0
800.065 8
800.083 9
800.102 15
800.120 5
800.138 9
800.156 6
800.175 2
800.193 3
800.211 6
800.230 2
800.248 0
800.266 0
800.285 5
800.303 3
800.321 10
800.340 11
800.358 4
800.376 0
800.395 0
800.413 0
800.431 2
800.450 0
800.468 9
800.486 6
800.505 1
800.523 2
800.541 0
800.559 0
800.578 8
800.596 6
800.614 1
800.633 0
800.651 0
800.669 6
800.688 3
800.706 0
800.724 4
800.743 0
800.761 0
800.779 0
800.798 3
800.816 0
800.834 0
800.853 0
800.871 0
800.889 8
800.908 0
800.926 0
800.944 2
800.963 5
800.981 18
800.999 17
801.018 4
801.036 7
801.054 19
801.072 15
801.091 3
801.109 12
801.127 4
801.146 0
801.164 0
801.182 1
801.201 4
801.219 12
801.237 8
801.256 0
801.274 5
801.292 10
801.311 18
801.329 6
801.347 11
801.366 9
801.384 1
801.402 0
801.421 1
801.439 4
801.457 5
801.476 6
801.494 0
801.512 1
801.531 5
801.549 2
801.567 3
801.586 0
801.604 0
801.622 0
801.641 1
801.659 1
801.677 0
801.696 5
801.714 0
801.732 0
801.751 0
801.769 6
801.787 3
801.806 0
801.824 0
801.842 0
801.861 6
801.879 6
801.897 3
801.916 10
801.934 1
801.952 4
801.971 0
801.989 3
802.007 3
802.026 1
802.044 0
802.062 1
802.081 0
802.099 0
802.117 0
802.136 2
802.154 1
802.172 1
802.191 0
802.209 0
802.227 0
802.246 5
802.264 11
802.282 14
802.301 9
802.319 11
802.337 7
802.356 4
802.374 7
802.392 0
802.411 4
802.429 9
802.447 3
802.466 2
802.484 10
802.502 1
802.521 3
802.539 9
802.557 2
802.576 5
802.594 0
802.613 0
802.631 0
802.649 2
802.668 0
802.686 0
802.704 0
802.723 0
802.741 2
802.759 1
802.778 0
802.796 6
802.814 13
802.833 5
802.851 1
802.869 0
802.888 0
802.906 0
802.924 2
802.943 0
802.961 4
802.979 5
802.998 0
803.016 2
803.034 1
803.053 5
803.071 6
803.089 4
803.108 12
803.126 7
803.145 2
803.163 4
803.181 12
803.200 0
803.218 0
803.236 10
803.255 13
803.273 13
803.291 2
803.310 9
803.328 10
803.346 12
803.365 3
803.383 0
803.401 12
803.420 3
803.438 4
803.456 9
803.475 0
803.493 0
803.512 9
803.530 7
803.548 7
803.567 3
803.585 1
803.603 5
803.622 0
803.640 0
803.658 0
803.677 0
803.695 0
803.713 0
803.732 3
803.750 0
803.769 6
803.787 0
803.805 0
803.824 0
803.842 5
803.860 5
803.879 0
803.897 2
803.915 6
803.934 1
803.952 0
803.970 8
803.989 2
804.007 0
804.026 9
804.044 2
804.062 1
804.081 2
804.099 0
804.117 8
804.136 2
804.154 8
804.172 5
804.191 10
804.209 0
804.227 0
804.246 2
804.264 2
804.283 0
804.301 2
804.319 14
804.338 26
804.356 13
804.374 2
804.393 5
804.411 3
804.429 0
804.448 0
804.466 0
804.485 1
804.503 1
804.521 2
804.540 0
804.558 0
804.576 0
804.595 7
804.613 11
804.631 4
804.650 0
804.668 0
804.687 1
804.705 0
804.723 0
804.742 0
804.760 4
804.778 0
804.797 1
804.815 13
804.833 4
804.852 2
804.870 1
804.889 0
804.907 3
804.925 1
804.944 2
804.962 13
804.980 10
804.999 1
805.017 0
805.036 0
805.054 0
805.072 1
805.091 0
805.109 0
805.127 3
805.146 3
805.164 12
805.183 6
805.201 5
805.219 2
805.238 14
805.256 10
805.274 1
805.293 0
805.311 2
805.330 0
805.348 0
805.366 1
805.385 0
805.403 0
805.421 7
805.440 11
805.458 3
805.476 0
805.495 13
805.513 7
805.532 0
805.550 0
805.568 0
805.587 0
805.605 0
805.624 0
805.642 6
805.660 0
805.679 0
805.697 7
805.715 3
805.734 0
805.752 11
805.771 5
805.789 0
805.807 0
805.826 1
805.844 2
805.862 0
805.881 0
805.899 1
805.918 0
805.936 11
805.954 8
805.973 0
805.991 0
806.009 5
806.028 1
806.046 2
806.065 0
806.083 0
806.101 5
806.120 6
806.138 0
806.157 7
806.175 4
806.193 16
806.212 3
806.230 5
806.248 0
806.267 7
806.285 3
806.304 0
806.322 1
806.340 0
806.359 0
806.377 0
806.396 4
806.414 13
806.432 4
806.451 1
806.469 0
806.487 0
806.506 0
806.524 0
806.543 0
806.561 0
806.579 8
806.598 2
806.616 2
806.635 9
806.653 14
806.671 1
806.690 1
806.708 7
806.727 2
806.745 5
806.763 3
806.782 1
806.800 17
806.818 1
806.837 0
806.855 0
806.874 0
806.892 3
806.910 5
806.929 20
806.947 4
806.966 6
806.984 3
807.002 0
807.021 15
807.039 3
807.058 17
807.076 13
807.094 1
807.113 1
807.131 10
807.150 5
807.168 4
807.186 3
807.205 3
807.223 3
807.241 4
807.260 0
807.278 0
807.297 5
807.315 10
807.333 0
807.352 11
807.370 23
807.389 10
807.407 11
807.425 7
807.444 3
807.462 0
807.481 5
807.499 8
807.517 2
807.536 3
807.554 1
807.573 6
807.591 0
807.609 0
807.628 2
807.646 4
807.665 0
807.683 7
807.701 2
807.720 8
807.738 0
807.757 1
807.775 0
807.793 16
807.812 17
807.830 12
807.849 0
807.867 17
807.885 9
807.904 8
807.922 15
807.941 6
807.959 3
807.977 9
807.996 2
808.014 0
808.033 0
808.051 6
808.070 0
808.088 0
808.106 0
808.125 3
808.143 4
808.162 5
808.180 3
808.198 0
808.217 11
808.235 12
808.254 6
808.272 1
808.290 1
808.309 1
808.327 6
808.346 7
808.364 0
808.382 7
808.401 2
808.419 11
808.438 8
808.456 3
808.474 0
808.493 3
808.511 8
808.530 0
808.548 0
808.567 0
808.585 0
808.603 2
808.622 8
808.640 4
808.659 5
808.677 0
808.695 0
808.714 2
808.732 0
808.751 0
808.769 14
808.787 7
808.806 6
808.824 3
808.843 0
808.861 0
808.880 0
808.898 4
808.916 10
808.935 2
808.953 0
808.972 0
808.990 0
809.008 0
809.027 0
809.045 2
809.064 0
809.082 2
809.101 3
809.119 3
809.137 1
809.156 0
809.174 1
809.193 11
809.211 9
809.229 12
809.248 4
809.266 6
809.285 3
809.303 3
809.322 0
809.340 0
809.358 4
809.377 5
809.395 6
809.414 4
809.432 5
809.450 11
809.469 3
809.487 0
809.506 0
809.524 0
809.543 0
809.561 1
809.579 5
809.598 5
809.616 8
809.635 5
809.653 0
809.672 0
809.690 0
809.708 10
809.727 3
809.745 3
809.764 5
809.782 4
809.800 0
809.819 0
809.837 11
809.856 1
809.874 2
809.893 8
809.911 7
809.929 4
809.948 0
809.966 0
809.985 1
810.003 4
810.022 3
810.040 8
810.058 9
810.077 3
810.095 4
810.114 3
810.132 7
810.151 9
810.169 19
810.187 5
810.206 0
810.224 0
810.243 1
810.261 1
810.280 0
810.298 0
810.316 0
810.335 0
810.353 4
810.372 4
810.390 0
810.409 0
810.427 0
810.445 0
810.464 0
810.482 0
810.501 0
810.519 3
810.538 0
810.556 3
810.575 3
810.593 0
810.611 0
810.630 0
810.648 5
810.667 13
810.685 6
810.704 0
810.722 3
810.740 5
810.759 0
810.777 0
810.796 0
810.814 0
810.833 0
810.851 5
810.869 0
810.888 0
810.906 0
810.925 0
810.943 0
810.962 2
810.980 1
810.999 0
811.017 0
811.035 3
811.054 3
811.072 0
811.091 0
811.109 14
811.128 7
811.146 11
811.164 21
811.183 12
811.201 3
811.220 0
811.238 0
811.257 0
811.275 0
811.294 4
811.312 3
811.330 0
811.349 5
811.367 0
811.386 5
811.404 6
811.423 0
811.441 6
811.460 9
811.478 5
811.496 4
811.515 0
811.533 0
811.552 8
811.570 8
811.589 9
811.607 4
811.626 5
811.644 2
811.662 0
811.681 0
811.699 0
811.718 0
811.736 6
811.755 1
811.773 0
811.792 0
811.810 2
811.828 0
811.847 0
811.865 9
811.884 0
811.902 1
811.921 6
811.939 6
811.958 1
811.976 9
811.995 4
812.013 1
812.031 2
812.050 2
812.068 0
812.087 1
812.105 2
812.124 9
812.142 10
812.161 2
812.179 8
812.197 0
812.216 3
812.234 10
812.253 10
812.271 5
812.290 4
812.308 0
812.327 7
812.345 3
812.364 0
812.382 0
812.400 0
812.419 0
812.437 5
812.456 11
812.474 0
812.493 4
812.511 0
812.530 0
812.548 2
812.567 0
812.585 0
812.603 0
812.622 5
812.640 1
812.659 0
812.677 3
812.696 0
812.714 0
812.733 4
812.751 7
812.770 0
812.788 0
812.806 0
812.825 0
812.843 4
812.862 0
812.880 1
812.899 0
812.917 7
812.936 6
812.954 1
812.973 0
812.991 0
813.010 0
813.028 0
813.046 0
813.065 0
813.083 0
813.102 0
813.120 14
813.139 1
813.157 2
813.176 1
813.194 9
813.213 13
813.231 9
813.250 1
813.268 1
813.286 0
813.305 0
813.323 6
813.342 1
813.360 0
813.379 0
813.397 0
813.416 0
813.434 9
813.453 12
813.471 0
813.490 2
813.508 0
813.527 2
813.545 8
813.563 2
813.582 0
813.600 0
813.619 0
813.637 8
813.656 4
813.674 0
813.693 1
813.711 8
813.730 9
813.748 0
813.767 0
813.785 10
813.804 5
813.822 0
813.841 0
813.859 0
813.877 0
813.896 0
813.914 0
813.933 0
813.951 0
813.970 0
813.988 0
814.007 4
814.025 4
814.044 0
814.062 1
814.081 0
814.099 4
814.118 3
814.136 6
814.155 5
814.173 4
814.191 2
814.210 15
814.228 1
814.247 0
814.265 0
814.284 0
814.302 10
814.321 11
814.339 10
814.358 28
814.376 13
814.395 4
814.413 2
814.432 9
814.450 0
814.469 4
814.487 4
814.506 1
814.524 4
814.543 0
814.561 0
814.580 0
814.598 6
814.616 0
814.635 0
814.653 7
814.672 3
814.690 0
814.709 0
814.727 1
814.746 5
814.764 0
814.783 3
814.801 4
814.820 2
814.838 2
814.857 0
814.875 4
814.894 0
814.912 0
814.931 0
814.949 0
814.968 0
814.986 0
815.005 0
815.023 0
815.042 0
815.060 9
815.079 10
815.097 2
815.115 3
815.134 0
815.152 0
815.171 3
815.189 7
815.208 10
815.226 2
815.245 0
815.263 0
815.282 1
815.300 1
815.319 3
815.337 10
815.356 6
815.374 8
815.393 2
815.411 0
815.430 0
815.448 3
815.467 9
815.485 2
815.504 6
815.522 0
815.541 5
815.559 1
815.578 2
815.596 8
815.615 4
815.633 4
815.652 5
815.670 2
815.689 1
815.707 2
815.726 0
815.744 0
815.763 5
815.781 9
815.800 0
815.818 6
815.837 2
815.855 4
815.874 3
815.892 0
815.911 8
815.929 0
815.948 2
815.966 0
815.985 2
816.003 1
816.022 0
816.040 7
816.059 6
816.077 1
816.095 0
816.114 4
816.132 0
816.151 2
816.169 3
816.188 3
816.206 0
816.225 0
816.243 0
816.262 8
816.280 14
816.299 9
816.317 7
816.336 2
816.354 10
816.373 14
816.391 3
816.410 5
816.428 0
816.447 0
816.465 6
816.484 4
816.502 0
816.521 0
816.539 0
816.558 0
816.576 0
816.595 0
816.613 0
816.632 0
816.650 3
816.669 0
816.687 0
816.706 1
816.724 0
816.743 0
816.761 1
816.780 0
816.799 3
816.817 3
816.836 0
816.854 0
816.873 0
816.891 0
816.910 0
816.928 7
816.947 2
816.965 0
816.984 8
817.002 7
817.021 5
817.039 4
817.058 0
817.076 0
817.095 0
817.113 0
817.132 5
817.150 16
817.169 6
817.187 1
817.206 5
817.224 4
817.243 9
817.261 17
817.280 26
817.298 3
817.317 3
817.335 0
817.354 0
817.372 7
817.391 3
817.409 0
817.428 2
817.446 1
817.465 0
817.483 2
817.502 3
817.520 8
817.539 3
817.557 0
817.576 0
817.594 0
817.613 0
817.631 0
817.650 0
817.668 0
817.687 10
817.705 1
817.724 12
817.742 7
817.761 0
817.780 2
817.798 14
817.817 0
817.835 1
817.854 0
817.872 0
817.891 1
817.909 8
817.928 9
817.946 1
817.965 4
817.983 6
818.002 0
818.020 4
818.039 0
818.057 0
818.076 2
818.094 0
818.113 0
818.131 1
818.150 2
818.168 2
818.187 6
818.205 4
818.224 1
818.242 9
818.261 9
818.280 0
818.298 0
818.317 4
818.335 0
818.354 1
818.372 23
818.391 2
818.409 0
818.428 1
818.446 0
818.465 0
818.483 1
818.502 5
818.520 5
818.539 12
818.557 0
818.576 14
818.594 8
818.613 9
818.631 8
818.650 1
818.668 0
818.687 9
818.706 4
818.724 0
818.743 0
818.761 4
818.780 6
818.798 5
818.817 0
818.835 0
818.854 5
818.872 2
818.891 4
818.909 9
818.928 1
818.946 0
818.965 0
818.983 4
819.002 4
819.021 3
819.039 8
819.058 0
819.076 4
819.095 0
819.113 0
819.132 0
819.150 0
819.169 0
819.187 4
819.206 7
819.224 1
819.243 0
819.261 5
819.280 5
819.298 1
819.317 11
819.336 13
819.354 3
819.373 4
819.391 2
819.410 1
819.428 12
819.447 2
819.465 0
819.484 0
819.502 0
819.521 11
819.539 2
819.558 8
819.576 1
819.595 3
819.614 0
819.632 0
819.651 7
819.669 4
819.688 2
819.706 0
819.725 14
819.743 8
819.762 0
819.780 0
819.799 6
819.817 1
819.836 3
819.855 7
819.873 0
819.892 2
819.910 4
819.929 0
819.947 0
819.966 0
819.984 0
820.003 2
820.021 1
820.040 4
820.058 6
820.077 3
820.096 0
820.114 3
820.133 7
820.151 2
820.170 10
820.188 6
820.207 3
820.225 3
820.244 0
820.262 1
820.281 2
820.300 0
820.318 0
820.337 2
820.355 6
820.374 2
820.392 4
820.411 5
820.429 0
820.448 0
820.466 2
820.485 7
820.504 13
820.522 4
820.541 3
820.559 2
820.578 0
820.596 0
820.615 10
820.633 3
820.652 0
820.670 0
820.689 0
820.708 2
820.726 1
820.745 0
820.763 0
820.782 0
820.800 0
820.819 2
820.837 0
820.856 0
820.875 0
820.893 3
820.912 2
820.930 0
820.949 9
820.967 5
820.986 1
821.004 4
821.023 0
821.041 6
821.060 14
821.079 6
821.097 4
821.116 0
821.134 1
821.153 6
821.171 9
821.190 4
821.208 0
821.227 11
821.246 0
821.264 5
821.283 7
821.301 5
821.320 1
821.338 8
821.357 8
821.375 19
821.394 12
821.413 9
821.431 5
821.450 0
821.468 5
821.487 0
821.505 1
821.524 5
821.542 13
821.561 7
821.580 5
821.598 0
821.617 2
821.635 0
821.654 3
821.672 4
821.691 4
821.709 3
821.728 2
821.747 6
821.765 2
821.784 0
821.802 0
821.821 0
821.839 0
821.858 3
821.877 0
821.895 1
821.914 0
821.932 0
821.951 0
821.969 0
821.988 4
822.006 8
822.025 0
822.044 0
822.062 5
822.081 1
822.099 6
822.118 5
822.136 4
822.155 2
822.174 2
822.192 0
822.211 0
822.229 0
822.248 8
822.266 9
822.285 4
822.304 10
822.322 5
822.341 11
822.359 3
822.378 12
822.396 11
822.415 10
822.433 7
822.452 1
822.471 0
822.489 0
822.508 0
822.526 4
822.545 2
822.563 6
822.582 0
822.601 3
822.619 2
822.638 18
822.656 4
822.675 3
822.693 0
822.712 4
822.731 4
822.749 9
822.768 0
822.786 3
822.805 1
822.823 9
822.842 7
822.861 1
822.879 3
822.898 0
822.916 5
822.935 4
822.953 6
822.972 0
822.991 4
823.009 1
823.028 0
823.046 14
823.065 10
823.083 2
823.102 1
823.121 0
823.139 2
823.158 2
823.176 5
823.195 4
823.214 5
823.232 0
823.251 17
823.269 16
823.288 11
823.306 1
823.325 3
823.344 10
823.362 4
823.381 6
823.399 6
823.418 8
823.436 6
823.455 8
823.474 16
823.492 17
823.511 0
823.529 0
823.548 0
823.567 1
823.585 1
823.604 0
823.622 5
823.641 0
823.659 0
823.678 0
823.697 0
823.715 0
823.734 10
823.752 5
823.771 9
823.790 6
823.808 0
823.827 0
823.845 4
823.864 7
823.882 1
823.901 3
823.920 1
823.938 3
823.957 0
823.975 2
823.994 0
824.013 2
824.031 5
824.050 12
824.068 16
824.087 13
824.105 12
824.124 11
824.143 1
824.161 0
824.180 3
824.198 11
824.217 22
824.236 3
824.254 0
824.273 6
824.291 0
824.310 0
824.329 0
824.347 1
824.366 1
824.384 0
824.403 0
824.421 0
824.440 1
824.459 7
824.477 5
824.496 7
824.514 2
824.533 0
824.552 0
824.570 3
824.589 0
824.607 3
824.626 12
824.645 3
824.663 1
824.682 0
824.700 6
824.719 0
824.738 2
824.756 3
824.775 0
824.793 2
824.812 6
824.831 3
824.849 10
824.868 9
824.886 0
824.905 0
824.923 0
824.942 6
824.961 3
824.979 6
824.998 11
825.016 59
825.035 80
825.054 79
825.072 50
825.091 15
825.109 6
825.128 0
825.147 5
825.165 6
825.184 0
825.202 4
825.221 0
825.240 7
825.258 1
825.277 0
825.295 1
825.314 2
825.333 0
825.351 4
825.370 1
825.388 10
825.407 4
825.426 11
825.444 0
825.463 17
825.481 15
825.500 14
825.519 20
825.537 7
825.556 3
825.574 2
825.593 6
825.612 3
825.630 0
825.649 0
825.668 0
825.686 1
825.705 4
825.723 0
825.742 1
825.761 0
825.779 0
825.798 0
825.816 5
825.835 0
825.854 1
825.872 1
825.891 3
825.909 0
825.928 1
825.947 7
825.965 6
825.984 1
826.002 15
826.021 23
826.040 51
826.058 18
826.077 19
826.095 7
826.114 4
826.133 4
826.151 16
826.170 3
826.189 0
826.207 0
826.226 9
826.244 11
826.263 12
826.282 14
826.300 6
826.319 4
826.337 3
826.356 0
826.375 3
826.393 4
826.412 0
826.430 0
826.449 6
826.468 9
826.486 2
826.505 4
826.524 0
826.542 0
826.561 0
826.579 0
826.598 0
826.617 0
826.635 0
826.654 12
826.672 14
826.691 8
826.710 4
826.728 2
826.747 0
826.766 1
826.784 4
826.803 0
826.821 0
826.840 0
826.859 0
826.877 9
826.896 5
826.914 0
826.933 0
826.952 0
826.970 2
826.989 5
827.008 0
827.026 5
827.045 4
827.063 19
827.082 24
827.101 9
827.119 0
827.138 0
827.157 17
827.175 7
827.194 2
827.212 1
827.231 1
827.250 5
827.268 3
827.287 2
827.306 1
827.324 1
827.343 7
827.361 4
827.380 0
827.399 7
827.417 13
827.436 7
827.455 0
827.473 7
827.492 1
827.510 1
827.529 2
827.548 6
827.566 1
827.585 9
827.604 1
827.622 0
827.641 0
827.659 5
827.678 1
827.697 1
827.715 0
827.734 0
827.753 0
827.771 0
827.790 3
827.808 4
827.827 0
827.846 0
827.864 7
827.883 6
827.902 0
827.920 0
827.939 0
827.957 0
827.976 11
827.995 8
828.013 2
828.032 6
828.051 2
828.069 2
828.088 3
828.107 4
828.125 2
828.144 4
828.162 11
828.181 3
828.200 0
828.218 3
828.237 4
828.256 3
828.274 1
828.293 4
828.311 19
828.330 1
828.349 5
828.367 0
828.386 2
828.405 8
828.423 6
828.442 2
828.461 0
828.479 7
828.498 0
828.516 0
828.535 0
828.554 6
828.572 2
828.591 0
828.610 1
828.628 0
828.647 0
828.666 0
828.684 0
828.703 6
828.721 1
828.740 7
828.759 4
828.777 3
828.796 0
828.815 0
828.833 0
828.852 3
828.871 0
828.889 1
828.908 1
828.927 3
828.945 0
828.964 4
828.982 2
829.001 0
829.020 0
829.038 0
829.057 0
829.076 10
829.094 6
829.113 0
829.132 1
829.150 1
829.169 0
829.188 3
829.206 10
829.225 4
829.243 0
829.262 0
829.281 13
829.299 6
829.318 0
829.337 0
829.355 5
829.374 14
829.393 8
829.411 10
829.430 8
829.449 7
829.467 5
829.486 5
829.505 1
829.523 0
829.542 3
829.560 0
829.579 1
829.598 0
829.616 1
829.635 0
829.654 4
829.672 17
829.691 1
829.710 0
829.728 0
829.747 0
829.766 0
829.784 2
829.803 4
829.822 2
829.840 4
829.859 4
829.878 3
829.896 0
829.915 1
829.933 0
829.952 0
829.971 1
829.989 0
830.008 4
830.027 1
830.045 0
830.064 13
830.083 14
830.101 9
830.120 5
830.139 0
830.157 13
830.176 6
830.195 5
830.213 10
830.232 14
830.251 4
830.269 3
830.288 17
830.307 5
830.325 0
830.344 0
830.363 3
830.381 6
830.400 7
830.418 7
830.437 1
830.456 0
830.474 0
830.493 0
830.512 0
830.530 2
830.549 0
830.568 3
830.586 3
830.605 1
830.624 0
830.642 1
830.661 10
830.680 7
830.698 7
830.717 1
830.736 0
830.754 4
830.773 0
830.792 5
830.810 1
830.829 8
830.848 3
830.866 2
830.885 3
830.904 0
830.922 0
830.941 8
830.960 3
830.978 0
830.997 10
831.016 10
831.034 0
831.053 9
831.072 10
831.090 0
831.109 0
831.128 2
831.146 4
831.165 11
831.184 14
831.202 4
831.221 0
831.240 5
831.258 4
831.277 0
831.296 4
831.314 0
831.333 1
831.352 0
831.370 0
831.389 5
831.408 18
831.426 3
831.445 10
831.464 13
831.482 1
831.501 8
831.520 0
831.538 0
831.557 0
831.576 7
831.594 9
831.613 1
831.632 3
831.650 1
831.669 2
831.688 4
831.706 3
831.725 6
831.744 5
831.762 6
831.781 1
831.800 1
831.818 0
831.837 2
831.856 0
831.874 6
831.893 7
831.912 16
831.930 1
831.949 0
831.968 0
831.987 0
832.005 0
832.024 0
832.043 0
832.061 4
832.080 3
832.099 0
832.117 7
832.136 8
832.155 6
832.173 8
832.192 0
832.211 4
832.229 0
832.248 3
832.267 0
832.285 0
832.304 0
832.323 1
832.341 3
832.360 2
832.379 0
832.397 0
832.416 0
832.435 0
832.453 0
832.472 5
832.491 15
832.510 18
832.528 5
832.547 2
832.566 2
832.584 1
832.603 3
832.622 0
832.640 0
832.659 0
832.678 0
832.696 0
832.715 4
832.734 4
832.752 5
832.771 4
832.790 0
832.808 5
832.827 1
832.846 4
832.865 2
832.883 2
832.902 0
832.921 2
832.939 0
832.958 2
832.977 0
832.995 4
833.014 15
833.033 1
833.051 10
833.070 15
833.089 0
833.107 14
833.126 11
833.145 7
833.164 11
833.182 8
833.201 2
833.220 14
833.238 4
833.257 5
833.276 1
833.294 4
833.313 1
833.332 15
833.350 5
833.369 2
833.388 1
833.406 31
833.425 8
833.444 3
833.463 5
833.481 0
833.500 0
833.519 2
833.537 0
833.556 0
833.575 2
833.593 2
833.612 0
833.631 0
833.649 2
833.668 2
833.687 4
833.706 6
833.724 8
833.743 4
833.762 0
833.780 0
833.799 0
833.818 0
833.836 6
833.855 5
833.874 0
833.893 5
833.911 0
833.930 0
833.949 6
833.967 10
833.986 0
834.005 6
834.023 7
834.042 8
834.061 2
834.080 0
834.098 0
834.117 0
834.136 9
834.154 12
834.173 0
834.192 5
834.210 10
834.229 10
834.248 10
834.267 4
834.285 3
834.304 4
834.323 4
834.341 0
834.360 0
834.379 0
834.397 5
834.416 10
834.435 6
834.454 0
834.472 8
834.491 11
834.510 5
834.528 1
834.547 0
834.566 0
834.584 0
834.603 0
834.622 0
834.641 0
834.659 0
834.678 1
834.697 0
834.715 0
834.734 0
834.753 0
834.772 0
834.790 1
834.809 0
834.828 0
834.846 0
834.865 0
834.884 0
834.902 0
834.921 0
834.940 0
834.959 0
834.977 5
834.996 9
835.015 11
835.033 3
835.052 0
835.071 0
835.090 0
835.108 0
835.127 0
835.146 0
835.164 6
835.183 2
835.202 5
835.221 3
835.239 0
835.258 5
835.277 0
835.295 3
835.314 3
835.333 5
835.352 5
835.370 11
835.389 4
835.408 0
835.426 3
835.445 10
835.464 11
835.483 1
835.501 2
835.520 0
835.539 0
835.557 0
835.576 0
835.595 0
835.614 3
835.632 0
835.651 2
835.670 4
835.688 6
835.707 6
835.726 0
835.745 10
835.763 15
835.782 0
835.801 0
835.819 1
835.838 14
835.857 2
835.876 1
835.894 0
835.913 9
835.932 11
835.951 6
835.969 3
835.988 3
836.007 17
836.025 6
836.044 3
836.063 5
836.082 1
836.100 0
836.119 1
836.138 0
836.156 2
836.175 6
836.194 0
836.213 1
836.231 4
836.250 10
836.269 6
836.288 0
836.306 0
836.325 2
836.344 13
836.362 23
836.381 34
836.400 27
836.419 30
836.437 10
836.456 1
836.475 3
836.493 0
836.512 7
836.531 18
836.550 3
836.568 0
836.587 0
836.606 6
836.625 0
836.643 5
836.662 0
836.681 0
836.699 0
836.718 0
836.737 0
836.756 0
836.774 2
836.793 4
836.812 3
836.831 3
836.849 1
836.868 5
836.887 0
836.906 0
836.924 2
836.943 22
836.962 9
836.980 0
836.999 0
837.018 0
837.037 5
837.055 9
837.074 0
837.093 4
837.112 1
837.130 7
837.149 12
837.168 0
837.187 0
837.205 2
837.224 6
837.243 17
837.261 4
837.280 4
837.299 6
837.318 11
837.336 16
837.355 38
837.374 10
837.393 19
837.411 21
837.430 8
837.449 5
837.468 1
837.486 1
837.505 4
837.524 0
837.542 4
837.561 3
837.580 4
837.599 8
837.617 1
837.636 0
837.655 3
837.674 1
837.692 0
837.711 5
837.730 0
837.749 2
837.767 1
837.786 0
837.805 0
837.824 0
837.842 0
837.861 14
837.880 7
837.899 0
837.917 0
837.936 1
837.955 0
837.974 0
837.992 12
838.011 0
838.030 1
838.048 10
838.067 3
838.086 2
838.105 2
838.123 0
838.142 0
838.161 3
838.180 4
838.198 17
838.217 3
838.236 1
838.255 6
838.273 2
838.292 0
838.311 0
838.330 1
838.348 5
838.367 8
838.386 9
838.405 5
838.423 9
838.442 2
838.461 11
838.480 1
838.498 0
838.517 1
838.536 5
838.555 0
838.573 3
838.592 7
838.611 2
838.630 0
838.648 2
838.667 7
838.686 2
838.705 4
838.723 0
838.742 0
838.761 0
838.780 4
838.798 1
838.817 0
838.836 1
838.855 0
838.873 0
838.892 0
838.911 0
838.930 0
838.948 0
838.967 5
838.986 0
839.005 6
839.023 5
839.042 17
839.061 16
839.080 8
839.098 6
839.117 7
839.136 11
839.155 3
839.173 3
839.192 4
839.211 5
839.230 2
839.249 0
839.267 0
839.286 4
839.305 3
839.324 0
839.342 3
839.361 2
839.380 9
839.399 6
839.417 13
839.436 7
839.455 0
839.474 3
839.492 1
839.511 5
839.530 2
839.549 3
839.567 5
839.586 0
839.605 0
839.624 0
839.642 1
839.661 1
839.680 2
839.699 7
839.718 0
839.736 0
839.755 1
839.774 6
839.793 2
839.811 2
839.830 4
839.849 1
839.868 5
839.886 0
839.905 0
839.924 1
839.943 8
839.961 0
839.980 0
839.999 6
840.018 14
840.037 7
840.055 11
840.074 4
840.093 8
840.112 0
840.130 0
840.149 0
840.168 3
840.187 12
840.205 11
840.224 0
840.243 0
840.262 3
840.280 3
840.299 0
840.318 4
840.337 8
840.356 2
840.374 3
840.393 11
840.412 5
840.431 2
840.449 7
840.468 0
840.487 1
840.506 4
840.525 9
840.543 2
840.562 0
840.581 9
840.600 11
840.618 0
840.637 2
840.656 0
840.675 2
840.693 0
840.712 0
840.731 2
840.750 3
840.769 3
840.787 0
840.806 0
840.825 4
840.844 1
840.862 0
840.881 0
840.900 6
840.919 0
840.938 4
840.956 0
840.975 7
840.994 20
841.013 31
841.031 68
841.050 39
841.069 24
841.088 14
841.107 13
841.125 3
841.144 5
841.163 0
841.182 0
841.200 5
841.219 1
841.238 6
841.257 0
841.276 0
841.294 4
841.313 1
841.332 2
841.351 6
841.369 23
841.388 19
841.407 11
841.426 13
841.445 19
841.463 9
841.482 0
841.501 12
841.520 1
841.538 0
841.557 9
841.576 6
841.595 3
841.614 1
841.632 1
841.651 9
841.670 0
841.689 0
841.708 0
841.726 0
841.745 0
841.764 7
841.783 5
841.801 0
841.820 0
841.839 0
841.858 0
841.877 0
841.895 4
841.914 15
841.933 5
841.952 0
841.971 6
841.989 9
842.008 12
842.027 3
842.046 11
842.064 1
842.083 4
842.102 3
842.121 3
842.140 8
842.158 13
842.177 8
842.196 4
842.215 10
842.234 6
842.252 1
842.271 0
842.290 3
842.309 3
842.328 0
842.346 3
842.365 8
842.384 17
842.403 23
842.421 22
842.440 38
842.459 41
842.478 21
842.497 14
842.515 12
842.534 6
842.553 0
842.572 0
842.591 2
842.609 15
842.628 5
842.647 2
842.666 0
842.685 9
842.703 19
842.722 1
842.741 4
842.760 0
842.779 0
842.797 2
842.816 0
842.835 0
842.854 0
842.873 0
842.891 6
842.910 2
842.929 0
842.948 0
842.967 0
842.985 3
843.004 0
843.023 9
843.042 30
843.061 8
843.079 0
843.098 3
843.117 3
843.136 7
843.155 7
843.173 6
843.192 4
843.211 2
843.230 5
843.249 2
843.267 4
843.286 4
843.305 1
843.324 2
843.343 0
843.361 1
843.380 0
843.399 17
843.418 9
843.437 5
843.455 16
843.474 19
843.493 6
843.512 8
843.531 4
843.549 4
843.568 10
843.587 1
843.606 4
843.625 0
843.643 0
843.662 0
843.681 1
843.700 3
843.719 2
843.738 6
843.756 0
843.775 0
843.794 0
843.813 1
843.832 0
843.850 1
843.869 0
843.888 5
843.907 2
843.926 0
843.944 1
843.963 1
843.982 9
844.001 11
844.020 6
844.038 1
844.057 13
844.076 8
844.095 0
844.114 3
844.133 1
844.151 0
844.170 3
844.189 1
844.208 5
844.227 11
844.245 9
844.264 3
844.283 5
844.302 2
844.321 0
844.339 3
844.358 12
844.377 0
844.396 1
844.415 0
844.434 0
844.452 3
844.471 9
844.490 6
844.509 6
844.528 0
844.546 4
844.565 11
844.584 8
844.603 23
844.622 8
844.641 2
844.659 6
844.678 6
844.697 3
844.716 2
844.735 1
844.753 9
844.772 0
844.791 18
844.810 9
844.829 2
844.848 0
844.866 0
844.885 3
844.904 0
844.923 12
844.942 30
844.960 17
844.979 11
844.998 15
845.017 98
845.036 187
845.055 246
845.073 211
845.092 94
845.111 39
845.130 28
845.149 36
845.167 23
845.186 23
845.205 28
845.224 15
845.243 4
845.262 5
845.280 2
845.299 3
845.318 0
845.337 4
845.356 17
845.375 2
845.393 0
845.412 0
845.431 0
845.450 1
845.469 14
845.488 12
845.506 7
845.525 10
845.544 16
845.563 6
845.582 0
845.600 2
845.619 0
845.638 0
845.657 0
845.676 5
845.695 8
845.713 2
845.732 0
845.751 0
845.770 0
845.789 13
845.808 6
845.826 0
845.845 0
845.864 3
845.883 10
845.902 2
845.921 1
845.939 3
845.958 3
845.977 1
845.996 20
846.015 55
846.034 126
846.052 142
846.071 120
846.090 90
846.109 58
846.128 18
846.147 6
846.165 0
846.184 6
846.203 6
846.222 1
846.241 3
846.260 0
846.278 4
846.297 1
846.316 1
846.335 4
846.354 2
846.373 7
846.391 2
846.410 0
846.429 0
846.448 15
846.467 11
846.486 0
846.504 3
846.523 9
846.542 2
846.561 1
846.580 3
846.599 9
846.618 0
846.636 0
846.655 1
846.674 0
846.693 10
846.712 10
846.731 1
846.749 0
846.768 1
846.787 8
846.806 3
846.825 3
846.844 3
846.862 0
846.881 7
846.900 0
846.919 4
846.938 0
846.957 7
846.975 5
846.994 3
847.013 26
847.032 65
847.051 73
847.070 57
847.089 40
847.107 54
847.126 30
847.145 11
847.164 1
847.183 0
847.202 5
847.220 3
847.239 8
847.258 7
847.277 2
847.296 5
847.315 12
847.334 11
847.352 3
847.371 1
847.390 0
847.409 2
847.428 0
847.447 0
847.465 2
847.484 2
847.503 0
847.522 22
847.541 6
847.560 0
847.579 0
847.597 2
847.616 0
847.635 0
847.654 1
847.673 7
847.692 0
847.711 5
847.729 1
847.748 8
847.767 4
847.786 0
847.805 6
847.824 6
847.843 0
847.861 0
847.880 0
847.899 3
847.918 1
847.937 0
847.956 9
847.974 0
847.993 2
848.012 9
848.031 22
848.050 52
848.069 44
848.088 20
848.106 5
848.125 8
848.144 6
848.163 6
848.182 3
848.201 3
848.220 5
848.238 14
848.257 0
848.276 0
848.295 5
848.314 8
848.333 1
848.352 1
848.370 8
848.389 8
848.408 11
848.427 1
848.446 9
848.465 3
848.484 9
848.503 4
848.521 2
848.540 4
848.559 3
848.578 2
848.597 3
848.616 1
848.635 7
848.653 3
848.672 0
848.691 2
848.710 12
848.729 10
848.748 7
848.767 0
848.785 0
848.804 0
848.823 1
848.842 0
848.861 3
848.880 6
848.899 0
848.917 0
848.936 0
848.955 0
848.974 1
848.993 0
849.012 6
849.031 12
849.050 19
849.068 6
849.087 5
849.106 3
849.125 1
849.144 0
849.163 7
849.182 5
849.200 4
849.219 2
849.238 0
849.257 3
849.276 0
849.295 0
849.314 9
849.333 0
849.351 8
849.370 0
849.389 6
849.408 7
849.427 12
849.446 13
849.465 6
849.484 2
849.502 3
849.521 5
849.540 0
849.559 10
849.578 13
849.597 1
849.616 2
849.635 3
849.653 0
849.672 2
849.691 2
849.710 1
849.729 2
849.748 0
849.767 0
849.786 2
849.804 0
849.823 0
849.842 0
849.861 0
849.880 8
849.899 4
849.918 8
849.937 5
849.955 0
849.974 3
849.993 5
850.012 12
850.031 12
850.050 10
850.069 10
850.088 1
850.106 0
850.125 10
850.144 18
850.163 11
850.182 9
850.201 2
850.220 0
850.239 1
850.257 0
850.276 3
850.295 3
850.314 4
850.333 6
850.352 1
850.371 1
850.390 19
850.408 9
850.427 13
850.446 13
850.465 11
850.484 13
850.503 7
850.522 19
850.541 6
850.560 4
850.578 1
850.597 0
850.616 0
850.635 5
850.654 0
850.673 1
850.692 5
850.711 0
850.730 5
850.748 6
850.767 1
850.786 0
850.805 1
850.824 1
850.843 3
850.862 4
850.881 1
850.899 0
850.918 0
850.937 0
850.956 0
850.975 19
850.994 10
851.013 1
851.032 0
851.051 6
851.069 7
851.088 1
851.107 5
851.126 1
851.145 5
851.164 0
851.183 0
851.202 0
851.221 11
851.239 13
851.258 22
851.277 3
851.296 4
851.315 5
851.334 5
851.353 1
851.372 0
851.391 1
851.410 5
851.428 14
851.447 3
851.466 5
851.485 6
851.504 10
851.523 2
851.542 0
851.561 11
851.580 2
851.598 0
851.617 7
851.636 0
851.655 1
851.674 3
851.693 0
851.712 0
851.731 0
851.750 0
851.769 0
851.787 7
851.806 1
851.825 7
851.844 1
851.863 0
851.882 5
851.901 0
851.920 0
851.939 1
851.958 0
851.976 7
851.995 1
852.014 1
852.033 1
852.052 4
852.071 5
852.090 3
852.109 4
852.128 0
852.147 0
852.165 2
852.184 0
852.203 9
852.222 5
852.241 1
852.260 0
852.279 14
852.298 13
852.317 3
852.336 0
852.354 3
852.373 2
852.392 16
852.411 23
852.430 11
852.449 11
852.468 3
852.487 8
852.506 1
852.525 17
852.543 12
852.562 0
852.581 2
852.600 1
852.619 2
852.638 3
852.657 0
852.676 3
852.695 0
852.714 4
852.733 7
852.751 0
852.770 0
852.789 0
852.808 0
852.827 0
852.846 0
852.865 0
852.884 1
852.903 10
852.922 15
852.941 4
852.959 1
852.978 4
852.997 4
853.016 6
853.035 0
853.054 0
853.073 3
853.092 10
853.111 7
853.130 0
853.149 5
853.167 2
853.186 3
853.205 0
853.224 8
853.243 5
853.262 11
853.281 0
853.300 2
853.319 8
853.338 6
853.357 2
853.376 9
853.394 2
853.413 4
853.432 0
853.451 11
853.470 6
853.489 4
853.508 5
853.527 3
853.546 0
853.565 0
853.584 0
853.603 0
853.621 2
853.640 3
853.659 13
853.678 13
853.697 5
853.716 9
853.735 1
853.754 8
853.773 1
853.792 0
853.811 6
853.830 7
853.848 0
853.867 0
853.886 3
853.905 0
853.924 0
853.943 1
853.962 0
853.981 14
854.000 20
854.019 4
854.038 2
854.057 4
854.076 0
854.094 2
854.113 9
854.132 3
854.151 0
854.170 1
854.189 12
854.208 13
854.227 9
854.246 3
854.265 0
854.284 7
854.303 7
854.322 2
854.340 3
854.359 3
854.378 11
854.397 22
854.416 6
854.435 13
854.454 13
854.473 2
854.492 1
854.511 5
854.530 3
854.549 0
854.568 2
854.586 2
854.605 1
854.624 5
854.643 1
854.662 8
854.681 5
854.700 0
854.719 2
854.738 0
854.757 0
854.776 9
854.795 7
854.814 1
854.833 0
854.852 4
854.870 0
854.889 0
854.908 4
854.927 9
854.946 0
854.965 0
854.984 9
855.003 41
855.022 11
855.041 15
855.060 19
855.079 10
855.098 2
855.117 10
855.135 4
855.154 6
855.173 6
855.192 3
855.211 0
855.230 1
855.249 7
855.268 6
855.287 6
855.306 7
855.325 2
855.344 5
855.363 2
855.382 16
855.401 6
855.420 9
855.438 23
855.457 18
855.476 6
855.495 2
855.514 1
855.533 0
855.552 3
855.571 0
855.590 0
855.609 8
855.628 12
855.647 2
855.666 0
855.685 13
855.704 1
855.723 6
855.742 5
855.760 2
855.779 3
855.798 0
855.817 0
855.836 3
855.855 2
855.874 3
855.893 0
855.912 0
855.931 3
855.950 13
855.969 7
855.988 3
856.007 6
856.026 2
856.045 6
856.064 7
856.082 3
856.101 1
856.120 2
856.139 0
856.158 1
856.177 0
856.196 0
856.215 5
856.234 1
856.253 11
856.272 20
856.291 7
856.310 0
856.329 0
856.348 0
856.367 4
856.386 13
856.405 13
856.424 4
856.442 6
856.461 15
856.480 38
856.499 12
856.518 1
856.537 7
856.556 1
856.575 0
856.594 2
856.613 0
856.632 0
856.651 0
856.670 0
856.689 11
856.708 0
856.727 0
856.746 8
856.765 4
856.784 5
856.803 0
856.821 0
856.840 0
856.859 2
856.878 6
856.897 3
856.916 3
856.935 0
856.954 3
856.973 3
856.992 2
857.011 0
857.030 8
857.049 5
857.068 14
857.087 5
857.106 0
857.125 6
857.144 3
857.163 0
857.182 2
857.201 6
857.220 6
857.238 0
857.257 0
857.276 12
857.295 3
857.314 8
857.333 6
857.352 3
857.371 0
857.390 0
857.409 1
857.428 2
857.447 6
857.466 0
857.485 9
857.504 8
857.523 6
857.542 1
857.561 0
857.580 3
857.599 5
857.618 0
857.637 2
857.656 0
857.675 0
857.694 0
857.713 0
857.731 1
857.750 9
857.769 2
857.788 1
857.807 0
857.826 0
857.845 0
857.864 0
857.883 3
857.902 1
857.921 5
857.940 5
857.959 0
857.978 5
857.997 9
858.016 4
858.035 3
858.054 4
858.073 7
858.092 12
858.111 0
858.130 9
858.149 7
858.168 0
858.187 6
858.206 11
858.225 25
858.244 26
858.263 13
858.281 1
858.300 0
858.319 0
858.338 0
858.357 4
858.376 3
858.395 0
858.414 7
858.433 0
858.452 11
858.471 7
858.490 6
858.509 3
858.528 4
858.547 4
858.566 23
858.585 23
858.604 3
858.623 0
858.642 1
858.661 0
858.680 0
858.699 0
858.718 4
858.737 1
858.756 0
858.775 0
858.794 0
858.813 3
858.832 0
858.851 3
858.870 0
858.889 1
858.908 1
858.927 0
858.946 0
858.965 2
858.983 3
859.002 0
859.021 0
859.040 0
859.059 13
859.078 11
859.097 2
859.116 1
859.135 8
859.154 1
859.173 12
859.192 9
859.211 0
859.230 0
859.249 7
859.268 5
859.287 3
859.306 0
859.325 6
859.344 21
859.363 0
859.382 4
859.401 5
859.420 0
859.439 0
859.458 5
859.477 2
859.496 0
859.515 0
859.534 0
859.553 2
859.572 3
859.591 0
859.610 2
859.629 0
859.648 3
859.667 9
859.686 1
859.705 0
859.724 0
859.743 0
859.762 0
859.781 0
859.800 4
859.819 1
859.838 0
859.857 0
859.876 4
859.895 5
859.914 0
859.933 2
859.952 2
859.971 9
859.990 0
860.009 1
860.028 11
860.047 1
860.066 1
860.084 12
860.103 13
860.122 1
860.141 8
860.160 5
860.179 0
860.198 0
860.217 1
860.236 0
860.255 0
860.274 3
860.293 12
860.312 3
860.331 1
860.350 4
860.369 4
860.388 6
860.407 6
860.426 0
860.445 0
860.464 3
860.483 14
860.502 9
860.521 0
860.540 0
860.559 0
860.578 4
860.597 0
860.616 0
860.635 1
860.654 0
860.673 4
860.692 0
860.711 0
860.730 5
860.749 5
860.768 0
860.787 2
860.806 0
860.825 0
860.844 0
860.863 2
860.882 4
860.901 4
860.920 11
860.939 0
860.958 4
860.977 85
860.996 194
861.015 221
861.034 192
861.053 125
861.072 85
861.091 73
861.110 33
861.129 11
861.148 6
861.167 17
861.186 12
861.205 17
861.224 8
861.243 11
861.262 3
861.281 7
861.300 6
861.319 14
861.338 2
861.357 0
861.376 0
861.395 5
861.414 16
861.433 11
861.452 13
861.471 11
861.490 14
861.509 5
861.528 0
861.547 1
861.566 0
861.585 4
861.604 3
861.623 7
861.642 5
861.661 6
861.680 0
861.699 16
861.718 4
861.737 0
861.756 12
861.775 11
861.794 4
861.813 1
861.832 16
861.851 4
861.870 1
861.889 0
861.908 0
861.927 0
861.946 3
861.965 17
861.984 35
862.003 68
862.022 109
862.041 86
862.060 64
862.080 31
862.099 28
862.118 12
862.137 3
862.156 5
862.175 9
862.194 9
862.213 10
862.232 3
862.251 3
862.270 4
862.289 4
862.308 9
862.327 8
862.346 9
862.365 7
862.384 9
862.403 1
862.422 0
862.441 3
862.460 2
862.479 3
862.498 3
862.517 5
862.536 1
862.555 0
862.574 3
862.593 4
862.612 5
862.631 1
862.650 5
862.669 2
862.688 3
862.707 11
862.726 16
862.745 4
862.764 0
862.783 3
862.802 6
862.821 4
862.840 3
862.859 2
862.878 16
862.897 6
862.916 1
862.935 0
862.954 2
862.973 6
862.992 14
863.011 70
863.030 71
863.049 40
863.068 14
863.087 7
863.106 16
863.125 11
863.144 7
863.163 2
863.183 3
863.202 0
863.221 6
863.240 6
863.259 7
863.278 0
863.297 7
863.316 18
863.335 3
863.354 4
863.373 4
863.392 1
863.411 7
863.430 6
863.449 9
863.468 10
863.487 16
863.506 11
863.525 0
863.544 0
863.563 0
863.582 2
863.601 4
863.620 0
863.639 0
863.658 0
863.677 1
863.696 6
863.715 13
863.734 1
863.753 8
863.772 10
863.791 1
863.810 7
863.829 2
863.848 0
863.867 2
863.887 0
863.906 0
863.925 0
863.944 10
863.963 8
863.982 1
864.001 3
864.020 9
864.039 13
864.058 20
864.077 15
864.096 0
864.115 2
864.134 8
864.153 0
864.172 2
864.191 3
864.210 3
864.229 5
864.248 7
864.267 4
864.286 9
864.305 5
864.324 3
864.343 2
864.362 0
864.381 10
864.400 6
864.419 9
864.439 11
864.458 13
864.477 0
864.496 0
864.515 0
864.534 0
864.553 0
864.572 4
864.591 3
864.610 8
864.629 0
864.648 0
864.667 0
864.686 0
864.705 0
864.724 0
864.743 0
864.762 0
864.781 0
864.800 0
864.819 0
864.838 0
864.857 11
864.876 3
864.895 0
864.914 3
864.934 0
864.953 0
864.972 0
864.991 11
865.010 10
865.029 2
865.048 1
865.067 1
865.086 10
865.105 17
865.124 12
865.143 3
865.162 0
865.181 6
865.200 7
865.219 4
865.238 6
865.257 8
865.276 11
865.295 1
865.314 1
865.333 4
865.353 6
865.372 4
865.391 0
865.410 0
865.429 0
865.448 3
865.467 1
865.486 0
865.505 9
865.524 8
865.543 0
865.562 0
865.581 0
865.600 1
865.619 0
865.638 1
865.657 1
865.676 9
865.695 6
865.714 1
865.734 4
865.753 0
865.772 0
865.791 0
865.810 0
865.829 2
865.848 3
865.867 2
865.886 0
865.905 0
865.924 6
865.943 2
865.962 0
865.981 1
866.000 17
866.019 18
866.038 9
866.057 3
866.076 1
866.096 0
866.115 1
866.134 7
866.153 10
866.172 23
866.191 3
866.210 2
866.229 4
866.248 6
866.267 11
866.286 9
866.305 9
866.324 23
866.343 19
866.362 4
866.381 3
866.400 5
866.420 12
866.439 10
866.458 16
866.477 4
866.496 4
866.515 3
866.534 5
866.553 1
866.572 0
866.591 5
866.610 6
866.629 1
866.648 0
866.667 5
866.686 3
866.705 0
866.724 12
866.744 4
866.763 3
866.782 1
866.801 4
866.820 8
866.839 10
866.858 3
866.877 1
866.896 4
866.915 0
866.934 0
866.953 2
866.972 4
866.991 8
867.010 32
867.030 30
867.049 18
867.068 3
867.087 16
867.106 7
867.125 3
867.144 0
867.163 15
867.182 13
867.201 6
867.220 3
867.239 5
867.258 10
867.277 8
867.296 1
867.316 4
867.335 18
867.354 6
867.373 0
867.392 0
867.411 0
867.430 0
867.449 2
867.468 0
867.487 15
867.506 0
867.525 0
867.544 0
867.563 0
867.582 4
867.602 6
867.621 0
867.640 9
867.659 0
867.678 5
867.697 0
867.716 0
867.735 0
867.754 1
867.773 0
867.792 1
867.811 13
867.830 4
867.850 1
867.869 0
867.888 0
867.907 0
867.926 3
867.945 5
867.964 1
867.983 3
868.002 17
868.021 6
868.040 13
868.059 22
868.078 5
868.098 0
868.117 0
868.136 0
868.155 14
868.174 18
868.193 12
868.212 10
868.231 4
868.250 6
868.269 4
868.288 5
868.307 14
868.326 4
868.346 1
868.365 3
868.384 1
868.403 7
868.422 1
868.441 2
868.460 4
868.479 11
868.498 7
868.517 17
868.536 2
868.555 14
868.575 4
868.594 1
868.613 0
868.632 0
868.651 3
868.670 2
868.689 1
868.708 0
868.727 3
868.746 0
868.765 3
868.784 3
868.804 0
868.823 0
868.842 0
868.861 2
868.880 0
868.899 6
868.918 3
868.937 0
868.956 0
868.975 0
868.994 0
869.013 0
869.033 0
869.052 8
869.071 2
869.090 3
869.109 4
869.128 6
869.147 5
869.166 3
869.185 8
869.204 16
869.223 10
869.243 4
869.262 8
869.281 17
869.300 21
869.319 4
869.338 2
869.357 7
869.376 0
869.395 0
869.414 15
869.433 5
869.453 0
869.472 12
869.491 14
869.510 12
869.529 1
869.548 0
869.567 0
869.586 5
869.605 2
869.624 5
869.643 2
869.663 1
869.682 0
869.701 13
869.720 2
869.739 0
869.758 0
869.777 0
869.796 0
869.815 0
869.834 0
869.854 0
869.873 0
869.892 9
869.911 25
869.930 7
869.949 12
869.968 7
869.987 9
870.006 10
870.025 10
870.045 4
870.064 0
870.083 5
870.102 0
870.121 1
870.140 4
870.159 4
870.178 11
870.197 1
870.216 8
870.236 2
870.255 3
870.274 6
870.293 10
870.312 5
870.331 6
870.350 4
870.369 5
870.388 7
870.407 6
870.427 1
870.446 9
870.465 26
870.484 87
870.503 72
870.522 57
870.541 37
870.560 18
870.579 5
870.598 0
870.618 1
870.637 0
870.656 5
870.675 0
870.694 4
870.713 0
870.732 5
870.751 0
870.770 0
870.790 10
870.809 4
870.828 0
870.847 0
870.866 0
870.885 5
870.904 8
870.923 1
870.942 0
870.962 0
870.981 0
871.000 11
871.019 16
871.038 14
871.057 3
871.076 5
871.095 3
871.114 9
871.133 5
871.153 0
871.172 7
871.191 10
871.210 3
871.229 11
871.248 3
871.267 0
871.286 0
871.305 0
871.325 3
871.344 5
871.363 11
871.382 6
871.401 8
871.420 1
871.439 0
871.458 5
871.478 17
871.497 26
871.516 27
871.535 19
871.554 13
871.573 5
871.592 18
871.611 6
871.630 0
871.650 1
871.669 5
871.688 0
871.707 2
871.726 5
871.745 1
871.764 0
871.783 4
871.803 1
871.822 8
871.841 2
871.860 0
871.879 0
871.898 0
871.917 0
871.936 3
871.955 5
871.975 6
871.994 0
872.013 0
872.032 3
872.051 7
872.070 9
872.089 13
872.108 2
872.128 2
872.147 11
872.166 2
872.185 3
872.204 7
872.223 18
872.242 16
872.261 3
872.281 0
872.300 5
872.319 6
872.338 6
872.357 1
872.376 6
872.395 2
872.414 3
872.434 7
872.453 2
872.472 17
872.491 8
872.510 4
872.529 10
872.548 19
872.567 4
872.587 8
872.606 7
872.625 5
872.644 3
872.663 0
872.682 7
872.701 0
872.720 0
872.740 1
872.759 0
872.778 0
872.797 0
872.816 2
872.835 0
872.854 0
872.873 0
872.893 0
872.912 0
872.931 2
872.950 0
872.969 6
872.988 5
873.007 1
873.026 0
873.046 0
873.065 1
873.084 6
873.103 12
873.122 4
873.141 2
873.160 3
873.180 0
873.199 0
873.218 8
873.237 5
873.256 9
873.275 11
873.294 16
873.313 12
873.333 6
873.352 1
873.371 0
873.390 0
873.409 4
873.428 10
873.447 0
873.467 2
873.486 5
873.505 6
873.524 1
873.543 2
873.562 6
873.581 5
873.601 0
873.620 2
873.639 4
873.658 1
873.677 0
873.696 0
873.715 4
873.735 2
873.754 1
873.773 0
873.792 4
873.811 3
873.830 1
873.849 4
873.868 5
873.888 5
873.907 0
873.926 0
873.945 6
873.964 4
873.983 0
874.002 0
874.022 0
874.041 0
874.060 0
874.079 0
874.098 5
874.117 26
874.136 9
874.156 1
874.175 1
874.194 0
874.213 3
874.232 1
874.251 6
874.271 10
874.290 15
874.309 2
874.328 0
874.347 7
874.366 1
874.385 2
874.405 1
874.424 1
874.443 14
874.462 1
874.481 14
874.500 2
874.519 0
874.539 1
874.558 0
874.577 1
874.596 9
874.615 4
874.634 0
874.653 4
874.673 1
874.692 7
874.711 3
874.730 5
874.749 0
874.768 11
874.788 22
874.807 7
874.826 3
874.845 0
874.864 0
874.883 2
874.902 2
874.922 0
874.941 0
874.960 2
874.979 2
874.998 4
875.017 7
875.036 2
875.056 0
875.075 0
875.094 3
875.113 0
875.132 0
875.151 3
875.171 4
875.190 9
875.209 17
875.228 4
875.247 0
875.266 0
875.285 12
875.305 7
875.324 0
875.343 1
875.362 13
875.381 9
875.400 10
875.420 1
875.439 6
875.458 0
875.477 1
875.496 1
875.515 8
875.535 1
875.554 0
875.573 0
875.592 2
875.611 2
875.630 1
875.650 1
875.669 0
875.688 11
875.707 11
875.726 4
875.745 0
875.764 3
875.784 7
875.803 1
875.822 0
875.841 0
875.860 0
875.879 7
875.899 4
875.918 7
875.937 6
875.956 13
875.975 57
875.994 98
876.014 87
876.033 46
876.052 32
876.071 5
876.090 0
876.109 8
876.129 1
876.148 6
876.167 15
876.186 16
876.205 6
876.224 5
876.244 7
876.263 3
876.282 1
876.301 0
876.320 4
876.339 5
876.359 4
876.378 6
876.397 10
876.416 9
876.435 9
876.454 14
876.474 4
876.493 7
876.512 16
876.531 19
876.550 4
876.569 3
876.589 2
876.608 9
876.627 1
876.646 0
876.665 4
876.684 10
876.704 3
876.723 4
876.742 6
876.761 0
876.780 0
876.800 0
876.819 0
876.838 0
876.857 0
876.876 0
876.895 3
876.915 12
876.934 11
876.953 38
876.972 105
876.991 247
877.010 276
877.030 166
877.049 85
877.068 64
877.087 33
877.106 19
877.125 14
877.145 6
877.164 5
877.183 8
877.202 8
877.221 8
877.241 0
877.260 7
877.279 22
877.298 10
877.317 7
877.336 8
877.356 6
877.375 8
877.394 10
877.413 9
877.432 5
877.452 0
877.471 0
877.490 20
877.509 4
877.528 15
877.547 7
877.567 6
877.586 9
877.605 5
877.624 3
877.643 0
877.663 0
877.682 2
877.701 5
877.720 15
877.739 14
877.758 3
877.778 3
877.797 6
877.816 12
877.835 8
877.854 16
877.874 7
877.893 5
877.912 5
877.931 0
877.950 6
877.969 42
877.989 149
878.008 153
878.027 104
878.046 65
878.065 31
878.085 15
878.104 12
878.123 9
878.142 2
878.161 3
878.181 12
878.200 6
878.219 2
878.238 0
878.257 0
878.276 0
878.296 7
878.315 0
878.334 0
878.353 5
878.372 5
878.392 0
878.411 0
878.430 6
878.449 19
878.468 18
878.488 7
878.507 4
878.526 4
878.545 0
878.564 0
878.584 2
878.603 1
878.622 10
878.641 5
878.660 1
878.679 0
878.699 0
878.718 1
878.737 6
878.756 4
878.775 3
878.795 2
878.814 6
878.833 3
878.852 0
878.871 2
878.891 11
878.910 4
878.929 5
878.948 9
878.967 11
878.987 25
879.006 33
879.025 62
879.044 16
879.063 6
879.083 7
879.102 8
879.121 5
879.140 0
879.159 6
879.179 7
879.198 9
879.217 3
879.236 1
879.255 7
879.275 4
879.294 0
879.313 0
879.332 0
879.351 1
879.371 7
879.390 4
879.409 12
879.428 5
879.447 4
879.467 24
879.486 20
879.505 7
879.524 1
879.543 11
879.563 20
879.582 5
879.601 1
879.620 9
879.639 3
879.659 0
879.678 4
879.697 0
879.716 0
879.735 3
879.755 8
879.774 9
879.793 8
879.812 3
879.831 18
879.851 7
879.870 9
879.889 2
879.908 0
879.928 1
879.947 8
879.966 1
879.985 7
880.004 6
880.024 18
880.043 4
880.062 17
880.081 0
880.100 4
880.120 3
880.139 3
880.158 3
880.177 12
880.196 5
880.216 0
880.235 7
880.254 0
880.273 0
880.292 0
880.312 4
880.331 1
880.350 0
880.369 0
880.389 0
880.408 2
880.427 4
880.446 0
880.465 5
880.485 2
880.504 11
880.523 2
880.542 2
880.561 0
880.581 0
880.600 4
880.619 2
880.638 1
880.658 0
880.677 0
880.696 2
880.715 0
880.734 6
880.754 9
880.773 0
880.792 3
880.811 0
880.830 0
880.850 0
880.869 0
880.888 0
880.907 0
880.927 0
880.946 2
880.965 4
880.984 13
881.003 21
881.023 34
881.042 36
881.061 8
881.080 0
881.100 6
881.119 11
881.138 5
881.157 5
881.176 17
881.196 6
881.215 17
881.234 15
881.253 15
881.273 14
881.292 3
881.311 0
881.330 0
881.349 3
881.369 1
881.388 3
881.407 2
881.426 1
881.446 1
881.465 0
881.484 0
881.503 0
881.522 0
881.542 0
881.561 0
881.580 6
881.599 0
881.619 0
881.638 0
881.657 7
881.676 6
881.695 12
881.715 2
881.734 5
881.753 2
881.772 1
881.792 2
881.811 0
881.830 0
881.849 0
881.869 1
881.888 0
881.907 1
881.926 5
881.945 2
881.965 4
881.984 3
882.003 10
882.022 7
882.042 0
882.061 0
882.080 1
882.099 5
882.119 0
882.138 5
882.157 7
882.176 13
882.195 0
882.215 0
882.234 4
882.253 3
882.272 0
882.292 1
882.311 0
882.330 4
882.349 4
882.369 3
882.388 3
882.407 8
882.426 4
882.445 15
882.465 10
882.484 3
882.503 0
882.522 4
882.542 4
882.561 0
882.580 0
882.599 0
882.619 0
882.638 0
882.657 0
882.676 0
882.696 0
882.715 3
882.734 0
882.753 0
882.772 5
882.792 0
882.811 4
882.830 2
882.849 0
882.869 0
882.888 4
882.907 10
882.926 0
882.946 2
882.965 0
882.984 17
883.003 21
883.023 6
883.042 14
883.061 32
883.080 10
883.100 3
883.119 4
883.138 0
883.157 0
883.177 3
883.196 7
883.215 1
883.234 7
883.254 9
883.273 4
883.292 6
883.311 3
883.330 0
883.350 5
883.369 3
883.388 0
883.407 0
883.427 1
883.446 2
883.465 5
883.484 3
883.504 2
883.523 4
883.542 7
883.561 3
883.581 0
883.600 0
883.619 7
883.638 0
883.658 0
883.677 4
883.696 4
883.715 1
883.735 6
883.754 0
883.773 0
883.792 8
883.812 7
883.831 9
883.850 2
883.869 1
883.889 0
883.908 0
883.927 0
883.946 0
883.966 8
883.985 2
884.004 7
884.023 10
884.043 4
884.062 7
884.081 12
884.100 12
884.120 9
884.139 1
884.158 12
884.177 8
884.197 4
884.216 6
884.235 5
884.254 5
884.274 9
884.293 6
884.312 5
884.331 0
884.351 0
884.370 8
884.389 8
884.409 0
884.428 0
884.447 11
884.466 1
884.486 0
884.505 1
884.524 0
884.543 0
884.563 3
884.582 12
884.601 1
884.620 12
884.640 7
884.659 4
884.678 2
884.697 1
884.717 0
884.736 4
884.755 7
884.774 4
884.794 15
884.813 1
884.832 0
884.851 0
884.871 1
884.890 0
884.909 3
884.929 1
884.948 0
884.967 4
884.986 0
885.006 0
885.025 0
885.044 5
885.063 7
885.083 5
885.102 16
885.121 3
885.140 11
885.160 12
885.179 1
885.198 1
885.217 0
885.237 4
885.256 0
885.275 6
885.295 5
885.314 0
885.333 4
885.352 0
885.372 0
885.391 0
885.410 0
885.429 3
885.449 4
885.468 0
885.487 0
885.506 7
885.526 1
885.545 4
885.564 23
885.584 2
885.603 0
885.622 0
885.641 1
885.661 3
885.680 4
885.699 5
885.718 3
885.738 0
885.757 0
885.776 1
885.796 4
885.815 4
885.834 7
885.853 2
885.873 0
885.892 0
885.911 7
885.930 2
885.950 2
885.969 15
885.988 9
886.008 3
886.027 9
886.046 3
886.065 5
886.085 2
886.104 4
886.123 2
886.142 9
886.162 13
886.181 3
886.200 2
886.220 4
886.239 2
886.258 12
886.277 3
886.297 0
886.316 0
886.335 5
886.354 12
886.374 8
886.393 27
886.412 28
886.432 15
886.451 8
886.470 6
886.489 0
886.509 3
886.528 1
886.547 5
886.567 2
886.586 13
886.605 8
886.624 14
886.644 7
886.663 0
886.682 1
886.701 6
886.721 1
886.740 0
886.759 1
886.779 1
886.798 0
886.817 2
886.836 0
886.856 1
886.875 0
886.894 3
886.914 0
886.933 0
886.952 1
886.971 4
886.991 2
887.010 0
887.029 0
887.049 1
887.068 0
887.087 0
887.106 4
887.126 8
887.145 1
887.164 11
887.184 4
887.203 8
887.222 10
887.241 3
887.261 2
887.280 10
887.299 7
887.319 0
887.338 0
887.357 2
887.376 1
887.396 6
887.415 0
887.434 3
887.454 5
887.473 3
887.492 4
887.511 6
887.531 1
887.550 0
887.569 0
887.589 1
887.608 2
887.627 1
887.647 3
887.666 0
887.685 0
887.704 0
887.724 0
887.743 4
887.762 8
887.782 3
887.801 1
887.820 2
887.839 1
887.859 3
887.878 0
887.897 0
887.917 0
887.936 5
887.955 0
887.975 9
887.994 3
888.013 0
888.032 1
888.052 5
888.071 11
888.090 8
888.110 9
888.129 5
888.148 6
888.167 1
888.187 6
888.206 0
888.225 3
888.245 13
888.264 0
888.283 1
888.303 0
888.322 0
888.341 11
888.360 11
888.380 12
888.399 5
888.418 5
888.438 2
888.457 0
888.476 5
888.496 4
888.515 0
888.534 5
888.553 0
888.573 0
888.592 4
888.611 0
888.631 0
888.650 8
888.669 4
888.689 2
888.708 2
888.727 6
888.746 2
888.766 1
888.785 4
888.804 1
888.824 3
888.843 3
888.862 0
888.882 5
888.901 1
888.920 3
888.940 9
888.959 5
888.978 0
888.997 0
889.017 15
889.036 5
889.055 4
889.075 15
889.094 15
889.113 7
889.133 0
889.152 0
889.171 0
889.191 9
889.210 9
889.229 21
889.248 0
889.268 0
889.287 6
889.306 0
889.326 2
889.345 3
889.364 5
889.384 2
889.403 12
889.422 1
889.442 0
889.461 4
889.480 1
889.499 2
889.519 6
889.538 3
889.557 0
889.577 0
889.596 0
889.615 0
889.635 2
889.654 3
889.673 2
889.693 6
889.712 0
889.731 2
889.751 4
889.770 2
889.789 2
889.808 0
889.828 1
889.847 0
889.866 5
889.886 12
889.905 1
889.924 10
889.944 5
889.963 0
889.982 4
890.002 1
890.021 0
890.040 3
890.060 1
890.079 9
890.098 6
890.118 3
890.137 0
890.156 0
890.176 5
890.195 0
890.214 0
890.233 0
890.253 0
890.272 4
890.291 0
890.311 14
890.330 4
890.349 5
890.369 7
890.388 7
890.407 8
890.427 6
890.446 0
890.465 5
890.485 0
890.504 0
890.523 0
890.543 3
890.562 2
890.581 0
890.601 0
890.620 1
890.639 2
890.659 4
890.678 12
890.697 0
890.717 5
890.736 6
890.755 6
890.775 1
890.794 2
890.813 2
890.832 1
890.852 0
890.871 0
890.890 0
890.910 0
890.929 0
890.948 1
890.968 3
890.987 3
891.006 6
891.026 4
891.045 3
891.064 0
891.084 3
891.103 1
891.122 9
891.142 4
891.161 11
891.180 9
891.200 0
891.219 23
891.238 11
891.258 1
891.277 4
891.296 1
891.316 0
891.335 3
891.354 4
891.374 19
891.393 10
891.412 10
891.432 11
891.451 2
891.470 2
891.490 22
891.509 8
891.528 0
891.548 0
891.567 6
891.586 2
891.606 11
891.625 15
891.644 2
891.664 1
891.683 5
891.702 0
891.722 0
891.741 10
891.760 0
891.780 3
891.799 1
891.818 11
891.838 7
891.857 4
891.876 7
891.896 7
891.915 3
891.934 2
891.954 8
891.973 21
891.992 34
892.012 13
892.031 4
892.050 0
892.070 3
892.089 0
892.108 0
892.128 10
892.147 0
892.166 6
892.186 14
892.205 11
892.225 5
892.244 0
892.263 6
892.283 2
892.302 1
892.321 0
892.341 0
892.360 0
892.379 4
892.399 2
892.418 6
892.437 5
892.457 6
892.476 9
892.495 24
892.515 3
892.534 1
892.553 2
892.573 9
892.592 7
892.611 4
892.631 3
892.650 4
892.669 0
892.689 3
892.708 11
892.727 0
892.747 0
892.766 0
892.785 4
892.805 1
892.824 0
892.844 1
892.863 11
892.882 15
892.902 15
892.921 8
892.940 30
892.960 42
892.979 58
892.998 52
893.018 42
893.037 25
893.056 4
893.076 2
893.095 5
893.114 2
893.134 6
893.153 21
893.172 6
893.192 20
893.211 17
893.231 13
893.250 2
893.269 1
893.289 1
893.308 3
893.327 0
893.347 0
893.366 2
893.385 3
893.405 23
893.424 13
893.443 9
893.463 6
893.482 3
893.501 1
893.521 12
893.540 1
893.560 5
893.579 1
893.598 3
893.618 0
893.637 1
893.656 0
893.676 2
893.695 9
893.714 23
893.734 9
893.753 16
893.772 12
893.792 1
893.811 3
893.831 1
893.850 12
893.869 7
893.889 0
893.908 0
893.927 0
893.947 2
893.966 21
893.985 32
894.005 32
894.024 20
894.044 8
894.063 4
894.082 7
894.102 4
894.121 5
894.140 4
894.160 6
894.179 2
894.198 0
894.218 10
894.237 0
894.257 0
894.276 3
894.295 0
894.315 1
894.334 10
894.353 8
894.373 10
894.392 16
894.411 11
894.431 13
894.450 2
894.470 2
894.489 7
894.508 7
894.528 9
894.547 8
894.566 5
894.586 8
894.605 4
894.624 1
894.644 3
894.663 1
894.683 1
894.702 2
894.721 4
894.741 2
894.760 0
894.779 4
894.799 0
894.818 0
894.837 3
894.857 0
894.876 1
894.896 0
894.915 5
894.934 5
894.954 16
894.973 16
894.992 10
895.012 19
895.031 17
895.051 3
895.070 2
895.089 0
895.109 0
895.128 1
895.147 4
895.167 8
895.186 3
895.206 0
895.225 4
895.244 4
895.264 5
895.283 6
895.302 7
895.322 3
895.341 9
895.361 13
895.380 13
895.399 9
895.419 2
895.438 1
895.457 10
895.477 22
895.496 12
895.516 7
895.535 6
895.554 2
895.574 0
895.593 0
895.612 2
895.632 1
895.651 3
895.671 1
895.690 2
895.709 1
895.729 1
895.748 1
895.767 3
895.787 3
895.806 6
895.826 3
895.845 12
895.864 9
895.884 1
895.903 0
895.923 0
895.942 4
895.961 8
895.981 7
896.000 13
896.019 2
896.039 0
896.058 0
896.078 0
896.097 1
896.116 0
896.136 6
896.155 9
896.175 1
896.194 5
896.213 4
896.233 8
896.252 16
896.271 4
896.291 0
896.310 1
896.330 4
896.349 5
896.368 7
896.388 14
896.407 9
896.427 11
896.446 1
896.465 2
896.485 9
896.504 0
896.523 1
896.543 3
896.562 5
896.582 0
896.601 0
896.620 2
896.640 4
896.659 4
896.679 3
896.698 3
896.717 0
896.737 0
896.756 0
896.776 0
896.795 4
896.814 2
896.834 7
896.853 2
896.872 0
896.892 11
896.911 10
896.931 8
896.950 10
896.969 12
896.989 18
897.008 6
897.028 0
897.047 2
897.066 3
897.086 4
897.105 4
897.125 0
897.144 2
897.163 0
897.183 1
897.202 0
897.222 7
897.241 0
897.260 0
897.280 3
897.299 0
897.319 2
897.338 12
897.357 7
897.377 4
897.396 4
897.416 0
897.435 0
897.454 0
897.474 0
897.493 5
897.513 0
897.532 5
897.551 0
897.571 0
897.590 0
897.610 1
897.629 5
897.648 0
897.668 0
897.687 0
897.707 1
897.726 1
897.745 8
897.765 10
897.784 7
897.804 1
897.823 2
897.842 0
897.862 2
897.881 6
897.901 4
897.920 0
897.939 0
897.959 0
897.978 0
897.998 1
898.017 0
898.036 0
898.056 0
898.075 0
898.095 3
898.114 14
898.133 2
898.153 0
898.172 1
898.192 9
898.211 2
898.230 5
898.250 5
898.269 2
898.289 2
898.308 3
898.327 1
898.347 5
898.366 10
898.386 3
898.405 0
898.424 6
898.444 20
898.463 24
898.483 22
898.502 10
898.522 3
898.541 4
898.560 8
898.580 13
898.599 3
898.619 0
898.638 11
898.657 15
898.677 0
898.696 0
898.716 1
898.735 0
898.754 3
898.774 3
898.793 0
898.813 5
898.832 0
898.852 2
898.871 6
898.890 7
898.910 4
898.929 0
898.949 0
898.968 5
898.987 0
899.007 1
899.026 4
899.046 14
899.065 9
899.084 5
899.104 0
899.123 1
899.143 8
899.162 11
899.182 3
899.201 9
899.220 7
899.240 12
899.259 8
899.279 3
899.298 1
899.317 3
899.337 6
899.356 6
899.376 1
899.395 2
899.415 8
899.434 17
899.453 10
899.473 25
899.492 20
899.512 11
899.531 24
899.551 10
899.570 7
899.589 6
899.609 0
899.628 5
899.648 2
899.667 0
899.686 6
899.706 1
899.725 0
899.745 7
899.764 1
899.784 8
899.803 4
899.822 1
899.842 0
899.861 1
899.881 1
899.900 8
899.920 0
899.939 0
899.958 0
899.978 17
899.997 7
900.017 7
900.036 12
900.056 5
900.075 2
900.094 6
900.114 6
900.133 8
900.153 13
900.172 5
900.192 2
900.211 8
900.230 3
900.250 5
900.269 0
900.289 0
900.308 0
900.328 0
900.347 3
900.366 0
900.386 4
900.405 4
900.425 12
900.444 6
900.464 17
900.483 13
900.502 6
900.522 0
900.541 1
900.561 2
900.580 3
900.600 1
900.619 0
900.638 11
900.658 3
900.677 0
900.697 5
900.716 14
900.736 0
900.755 2
900.774 1
900.794 6
900.813 9
900.833 1
900.852 8
900.872 0
900.891 2
900.910 0
900.930 2
900.949 2
900.969 11
900.988 7
901.008 8
901.027 3
901.047 2
901.066 2
901.085 4
901.105 2
901.124 0
901.144 0
901.163 0
901.183 8
901.202 5
901.221 5
901.241 0
901.260 8
901.280 4
901.299 0
901.319 0
901.338 20
901.358 8
901.377 0
901.396 6
901.416 3
901.435 4
901.455 7
901.474 0
901.494 7
901.513 3
901.533 20
901.552 5
901.571 9
901.591 4
901.610 6
901.630 6
901.649 6
901.669 2
901.688 5
901.708 0
901.727 6
901.746 5
901.766 0
901.785 0
901.805 3
901.824 1
901.844 0
901.863 0
901.883 0
901.902 0
901.921 0
901.941 0
901.960 5
901.980 24
901.999 6
902.019 2
902.038 3
902.058 0
902.077 0
902.096 1
902.116 0
902.135 0
902.155 0
902.174 0
902.194 3
902.213 9
902.233 11
902.252 3
902.271 4
902.291 2
902.310 4
902.330 0
902.349 0
902.369 5
902.388 12
902.408 11
902.427 4
902.447 1
902.466 0
902.485 7
902.505 0
902.524 3
902.544 6
902.563 23
902.583 6
902.602 0
902.622 0
902.641 0
902.661 4
902.680 1
902.699 3
902.719 6
902.738 0
902.758 0
902.777 2
902.797 1
902.816 8
902.836 3
902.855 0
902.875 1
902.894 5
902.913 5
902.933 12
902.952 4
902.972 4
902.991 7
903.011 1
903.030 5
903.050 5
903.069 4
903.089 13
903.108 9
903.127 2
903.147 2
903.166 0
903.186 5
903.205 16
903.225 12
903.244 0
903.264 5
903.283 3
903.303 3
903.322 3
903.342 9
903.361 0
903.380 0
903.400 0
903.419 5
903.439 8
903.458 12
903.478 1
903.497 0
903.517 1
903.536 0
903.556 1
903.575 0
903.595 0
903.614 9
903.633 3
903.653 0
903.672 2
903.692 7
903.711 0
903.731 1
903.750 6
903.770 2
903.789 16
903.809 7
903.828 3
903.848 7
903.867 13
903.887 7
903.906 0
903.925 1
903.945 0
903.964 8
903.984 4
904.003 1
904.023 0
904.042 0
904.062 4
904.081 13
904.101 13
904.120 2
904.140 3
904.159 5
904.179 1
904.198 3
904.218 3
904.237 0
904.256 3
904.276 1
904.295 1
904.315 0
904.334 3
904.354 3
904.373 1
904.393 14
904.412 14
904.432 0
904.451 0
904.471 0
904.490 5
904.510 0
904.529 2
904.549 8
904.568 1
904.588 0
904.607 0
904.626 1
904.646 3
904.665 0
904.685 7
904.704 8
904.724 9
904.743 2
904.763 3
904.782 11
904.802 3
904.821 8
904.841 1
904.860 2
904.880 1
904.899 0
904.919 0
904.938 3
904.958 0
904.977 8
904.997 6
905.016 13
905.036 4
905.055 0
905.074 0
905.094 9
905.113 3
905.133 6
905.152 2
905.172 3
905.191 5
905.211 13
905.230 9
905.250 11
905.269 5
905.289 3
905.308 2
905.328 9
905.347 6
905.367 6
905.386 12
905.406 7
905.425 15
905.445 16
905.464 4
905.484 8
905.503 2
905.523 2
905.542 4
905.562 1
905.581 0
905.601 4
905.620 3
905.639 21
905.659 10
905.678 1
905.698 0
905.717 4
905.737 2
905.756 1
905.776 0
905.795 6
905.815 5
905.834 4
905.854 4
905.873 0
905.893 0
905.912 0
905.932 0
905.951 2
905.971 3
905.990 4
906.010 0
906.029 0
906.049 0
906.068 0
906.088 4
906.107 3
906.127 0
906.146 12
906.166 4
906.185 0
906.205 1
906.224 18
906.244 16
906.263 16
906.283 1
906.302 1
906.322 3
906.341 12
906.361 2
906.380 1
906.400 5
906.419 11
906.439 9
906.458 4
906.478 0
906.497 0
906.517 1
906.536 0
906.556 3
906.575 0
906.595 0
906.614 0
906.634 5
906.653 0
906.673 0
906.692 0
906.712 5
906.731 0
906.751 0
906.770 0
906.790 0
906.809 0
906.829 0
906.848 0
906.868 0
906.887 0
906.907 6
906.926 10
906.946 4
906.965 0
906.985 4
907.004 2
907.024 3
907.043 0
907.063 4
907.082 8
907.102 1
907.121 0
907.141 0
907.160 0
907.180 0
907.199 9
907.219 14
907.238 8
907.258 10
907.277 0
907.297 8
907.316 8
907.336 0
907.355 1
907.375 7
907.394 2
907.414 24
907.433 18
907.453 0
907.472 20
907.492 19
907.511 3
907.531 0
907.550 1
907.570 2
907.589 0
907.609 5
907.628 1
907.648 14
907.667 8
907.687 1
907.706 0
907.726 3
907.745 0
907.765 0
907.784 2
907.804 2
907.823 6
907.843 2
907.862 0
907.882 0
907.901 5
907.921 2
907.940 3
907.960 4
907.979 1
907.999 12
908.018 7
908.038 0
908.057 0
908.077 10
908.096 10
908.116 5
908.135 0
908.155 3
908.174 7
908.194 0
908.214 0
908.233 9
908.253 0
908.272 4
908.292 7
908.311 2
908.331 9
908.350 3
908.370 5
908.389 8
908.409 5
908.428 4
908.448 24
908.467 19
908.487 17
908.506 14
908.526 8
908.545 3
908.565 0
908.584 0
908.604 9
908.623 2
908.643 5
908.662 15
908.682 2
908.701 6
908.721 2
908.740 4
908.760 3
908.780 0
908.799 1
908.819 2
908.838 12
908.858 5
908.877 2
908.897 6
908.916 0
908.936 11
908.955 10
908.975 17
908.994 1
909.014 3
909.033 0
909.053 5
909.072 11
909.092 3
909.111 0
909.131 3
909.150 0
909.170 7
909.189 11
909.209 22
909.229 34
909.248 6
909.268 4
909.287 22
909.307 7
909.326 4
909.346 1
909.365 5
909.385 8
909.404 3
909.424 11
909.443 13
909.463 9
909.482 9
909.502 3
909.521 2
909.541 4
909.560 0
909.580 0
909.600 0
909.619 2
909.639 0
909.658 0
909.678 4
909.697 3
909.717 0
909.736 6
909.756 0
909.775 2
909.795 0
909.814 0
909.834 0
909.853 2
909.873 12
909.893 1
909.912 0
909.932 11
909.951 7
909.971 7
909.990 3
910.010 2
910.029 0
910.049 6
910.068 12
910.088 3
910.107 0
910.127 0
910.146 0
910.166 4
910.186 6
910.205 14
910.225 10
910.244 9
910.264 9
910.283 1
910.303 0
910.322 0
910.342 4
910.361 1
910.381 1
910.400 9
910.420 16
910.439 7
910.459 5
910.479 8
910.498 12
910.518 7
910.537 7
910.557 5
910.576 0
910.596 0
910.615 7
910.635 5
910.654 0
910.674 6
910.694 6
910.713 0
910.733 2
910.752 0
910.772 6
910.791 3
910.811 0
910.830 4
910.850 0
910.869 0
910.889 2
910.908 8
910.928 6
910.948 3
910.967 4
910.987 7
911.006 4
911.026 5
911.045 3
911.065 5
911.084 1
911.104 0
911.123 0
911.143 0
911.163 4
911.182 8
911.202 6
911.221 5
911.241 5
911.260 21
911.280 10
911.299 4
911.319 5
911.338 1
911.358 3
911.378 2
911.397 7
911.417 5
911.436 16
911.456 4
911.475 11
911.495 5
911.514 10
911.534 10
911.554 0
911.573 1
911.593 1
911.612 2
911.632 1
911.651 1
911.671 0
911.690 9
911.710 10
911.729 2
911.749 4
911.769 3
911.788 0
911.808 9
911.827 4
911.847 3
911.866 3
911.886 6
911.905 0
911.925 13
911.945 7
911.964 1
911.984 1
912.003 6
912.023 17
912.042 20
912.062 6
912.081 0
912.101 8
912.121 6
912.140 9
912.160 12
912.179 23
912.199 5
912.218 2
912.238 2
912.257 7
912.277 11
912.297 6
912.316 2
912.336 4
912.355 14
912.375 0
912.394 0
912.414 19
912.433 14
912.453 3
912.473 5
912.492 8
912.512 2
912.531 0
912.551 5
912.570 8
912.590 7
912.610 0
912.629 1
912.649 9
912.668 2
912.688 4
912.707 3
912.727 0
912.746 0
912.766 4
912.786 4
912.805 0
912.825 5
912.844 0
912.864 0
912.883 3
912.903 0
912.923 0
912.942 0
912.962 2
912.981 0
913.001 0
913.020 1
913.040 6
913.059 1
913.079 0
913.099 0
913.118 1
913.138 8
913.157 3
913.177 3
913.196 4
913.216 3
913.236 14
913.255 2
913.275 5
913.294 7
913.314 11
913.333 8
913.353 1
913.373 3
913.392 4
913.412 13
913.431 8
913.451 7
913.470 2
913.490 0
913.510 2
913.529 3
913.549 0
913.568 4
913.588 0
913.607 0
913.627 0
913.647 1
913.666 6
913.686 4
913.705 0
913.725 2
913.744 3
913.764 9
913.784 1
913.803 3
913.823 1
913.842 3
913.862 0
913.881 0
913.901 0
913.921 5
913.940 10
913.960 3
913.979 8
913.999 8
914.018 2
914.038 1
914.058 0
914.077 4
914.097 1
914.116 6
914.136 13
914.156 7
914.175 15
914.195 1
914.214 14
914.234 9
914.253 7
914.273 2
914.293 2
914.312 7
914.332 6
914.351 0
914.371 0
914.390 1
914.410 2
914.430 5
914.449 5
914.469 0
914.488 0
914.508 4
914.528 3
914.547 5
914.567 5
914.586 10
914.606 5
914.625 0
914.645 5
914.665 4
914.684 0
914.704 3
914.723 0
914.743 3
914.763 8
914.782 0
914.802 0
914.821 0
914.841 0
914.860 0
914.880 0
914.900 1
914.919 11
914.939 7
914.958 10
914.978 2
914.998 0
915.017 0
915.037 0
915.056 0
915.076 1
915.096 0
915.115 4
915.135 10
915.154 4
915.174 4
915.193 12
915.213 7
915.233 2
915.252 5
915.272 4
915.291 0
915.311 0
915.331 0
915.350 5
915.370 6
915.389 5
915.409 1
915.429 5
915.448 0
915.468 0
915.487 6
915.507 8
915.526 1
915.546 4
915.566 3
915.585 1
915.605 3
915.624 13
915.644 1
915.664 1
915.683 5
915.703 5
915.722 5
915.742 3
915.762 3
915.781 0
915.801 0
915.820 3
915.840 3
915.860 2
915.879 14
915.899 8
915.918 7
915.938 4
915.958 8
915.977 5
915.997 2
916.016 0
916.036 0
916.056 1
916.075 0
916.095 7
916.114 0
916.134 0
916.154 2
916.173 1
916.193 0
916.212 3
916.232 6
916.252 12
916.271 2
916.291 3
916.310 10
916.330 0
916.350 0
916.369 1
916.389 3
916.408 0
916.428 2
916.448 0
916.467 16
916.487 4
916.506 5
916.526 1
916.546 0
916.565 0
916.585 0
916.604 1
916.624 2
916.644 3
916.663 2
916.683 2
916.702 0
916.722 2
916.742 0
916.761 0
916.781 0
916.800 4
916.820 0
916.840 2
916.859 11
916.879 0
916.899 0
916.918 6
916.938 5
916.957 5
916.977 3
916.997 6
917.016 0
917.036 1
917.055 0
917.075 2
917.095 1
917.114 5
917.134 2
917.153 0
917.173 2
917.193 11
917.212 11
917.232 6
917.251 8
917.271 8
917.291 7
917.310 4
917.330 5
917.350 9
917.369 8
917.389 1
917.408 3
917.428 6
917.448 0
917.467 5
917.487 2
917.506 5
917.526 10
917.546 0
917.565 0
917.585 1
917.605 4
917.624 0
917.644 4
917.663 4
917.683 11
917.703 0
917.722 1
917.742 3
917.761 0
917.781 3
917.801 3
917.820 0
917.840 2
917.860 10
917.879 6
917.899 6
917.918 10
917.938 2
917.958 4
917.977 0
917.997 6
918.016 1
918.036 1
918.056 4
918.075 14
918.095 4
918.115 8
918.134 4
918.154 12
918.173 18
918.193 11
918.213 0
918.232 0
918.252 0
918.272 6
918.291 0
918.311 8
918.330 1
918.350 0
918.370 0
918.389 0
918.409 0
918.429 0
918.448 0
918.468 0
918.487 0
918.507 7
918.527 13
918.546 0
918.566 0
918.586 1
918.605 2
918.625 1
918.644 0
918.664 0
918.684 1
918.703 0
918.723 9
918.743 2
918.762 0
918.782 0
918.801 0
918.821 0
918.841 3
918.860 1
918.880 1
918.900 1
918.919 6
918.939 1
918.958 12
918.978 7
918.998 1
919.017 0
919.037 0
919.057 2
919.076 3
919.096 0
919.115 0
919.135 3
919.155 18
919.174 10
919.194 19
919.214 21
919.233 1
919.253 0
919.273 9
919.292 5
919.312 1
919.331 0
919.351 6
919.371 8
919.390 5
919.410 9
919.430 10
919.449 5
919.469 4
919.489 2
919.508 11
919.528 1
919.547 0
919.567 3
919.587 6
919.606 5
919.626 6
919.646 7
919.665 4
919.685 0
919.705 1
919.724 0
919.744 0
919.763 1
919.783 1
919.803 2
919.822 1
919.842 0
919.862 0
919.881 2
919.901 2
919.921 1
919.940 0
919.960 1
919.979 0
919.999 3
920.019 16
920.038 1
920.058 0
920.078 9
920.097 1
920.117 5
920.137 1
920.156 7
920.176 9
920.196 3
920.215 0
920.235 5
920.254 6
920.274 4
920.294 0
920.313 0
920.333 2
920.353 1
920.372 8
920.392 0
920.412 7
920.431 4
920.451 9
920.471 4
920.490 12
920.510 8
920.529 1
920.549 9
920.569 5
920.588 8
920.608 1
920.628 0
920.647 1
920.667 6
920.687 5
920.706 0
920.726 0
920.746 1
920.765 0
920.785 0
920.805 0
920.824 1
920.844 1
920.863 1
920.883 2
920.903 1
920.922 1
920.942 0
920.962 2
920.981 1
921.001 6
921.021 1
921.040 0
921.060 0
921.080 7
921.099 1
921.119 0
921.139 0
921.158 1
921.178 5
921.198 23
921.217 1
921.237 6
921.257 5
921.276 0
921.296 1
921.315 5
921.335 0
921.355 1
921.374 0
921.394 3
921.414 10
921.433 8
921.453 1
921.473 5
921.492 2
921.512 2
921.532 0
921.551 13
921.571 1
921.591 0
921.610 15
921.630 1
921.650 1
921.669 1
921.689 0
921.709 4
921.728 1
921.748 0
921.768 2
921.787 0
921.807 2
921.827 0
921.846 1
921.866 0
921.886 0
921.905 2
921.925 1
921.945 2
921.964 0
921.984 5
922.004 0
922.023 1
922.043 0
922.063 3
922.082 9
922.102 0
922.122 5
922.141 12
922.161 3
922.180 9
922.200 0
922.220 0
922.239 10
922.259 3
922.279 0
922.298 4
922.318 0
922.338 4
922.357 1
922.377 0
922.397 2
922.416 0
922.436 16
922.456 7
922.475 13
922.495 11
922.515 0
922.534 7
922.554 14
922.574 5
922.593 0
922.613 0
922.633 0
922.652 0
922.672 0
922.692 0
922.711 0
922.731 0
922.751 0
922.771 0
922.790 0
922.810 0
922.830 3
922.849 3
922.869 4
922.889 0
922.908 2
922.928 0
922.948 1
922.967 2
922.987 2
923.007 4
923.026 2
923.046 1
923.066 0
923.085 1
923.105 5
923.125 16
923.144 7
923.164 8
923.184 16
923.203 5
923.223 2
923.243 10
923.262 7
923.282 0
923.302 0
923.321 1
923.341 0
923.361 2
923.380 0
923.400 0
923.420 0
923.439 3
923.459 0
923.479 1
923.498 4
923.518 1
923.538 0
923.557 0
923.577 10
923.597 6
923.617 11
923.636 9
923.656 12
923.676 2
923.695 1
923.715 1
923.735 0
923.754 0
923.774 3
923.794 1
923.813 0
923.833 0
923.853 10
923.872 1
923.892 4
923.912 3
923.931 1
923.951 13
923.971 11
923.990 11
924.010 1
924.030 3
924.050 13
924.069 1
924.089 0
924.109 4
924.128 2
924.148 0
924.168 2
924.187 4
924.207 0
924.227 9
924.246 13
924.266 10
924.286 2
924.305 0
924.325 2
924.345 4
924.364 1
924.384 9
924.404 11
924.424 15
924.443 1
924.463 0
924.483 0
924.502 8
924.522 15
924.542 18
924.561 7
924.581 10
924.601 3
924.620 4
924.640 0
924.660 0
924.680 3
924.699 0
924.719 1
924.739 0
924.758 15
924.778 8
924.798 3
924.817 2
924.837 5
924.857 10
924.876 0
924.896 4
924.916 1
924.935 16
924.955 3
924.975 21
924.995 30
925.014 17
925.034 0
925.054 6
925.073 8
925.093 0
925.113 1
925.132 1
925.152 6
925.172 6
925.192 7
925.211 1
925.231 8
925.251 0
925.270 3
925.290 0
925.310 0
925.329 0
925.349 0
925.369 0
925.388 1
925.408 0
925.428 0
925.448 0
925.467 0
925.487 3
925.507 1
925.526 7
925.546 8
925.566 17
925.585 5
925.605 3
925.625 0
925.645 0
925.664 3
925.684 9
925.704 5
925.723 4
925.743 0
925.763 1
925.783 1
925.802 1
925.822 1
925.842 0
925.861 0
925.881 2
925.901 1
925.920 0
925.940 4
925.960 1
925.980 8
925.999 4
926.019 8
926.039 4
926.058 8
926.078 4
926.098 1
926.117 7
926.137 0
926.157 3
926.177 12
926.196 4
926.216 4
926.236 1
926.255 7
926.275 9
926.295 8
926.315 3
926.334 0
926.354 4
926.374 4
926.393 11
926.413 8
926.433 24
926.453 13
926.472 2
926.492 0
926.512 11
926.531 5
926.551 0
926.571 0
926.590 0
926.610 0
926.630 1
926.650 2
926.669 3
926.689 6
926.709 5
926.728 0
926.748 4
926.768 0
926.788 1
926.807 0
926.827 2
926.847 7
926.866 7
926.886 4
926.906 2
926.926 7
926.945 0
926.965 0
926.985 3
927.004 5
927.024 3
927.044 0
927.064 9
927.083 2
927.103 2
927.123 0
927.142 0
927.162 1
927.182 7
927.202 11
927.221 2
927.241 0
927.261 0
927.280 2
927.300 0
927.320 12
927.340 4
927.359 13
927.379 6
927.399 0
927.419 2
927.438 7
927.458 3
927.478 1
927.497 4
927.517 10
927.537 10
927.557 0
927.576 1
927.596 5
927.616 1
927.635 0
927.655 1
927.675 2
927.695 5
927.714 0
927.734 1
927.754 4
927.774 0
927.793 3
927.813 4
927.833 1
927.852 0
927.872 6
927.892 1
927.912 3
927.931 6
927.951 0
927.971 0
927.990 0
928.010 10
928.030 12
928.050 11
928.069 0
928.089 12
928.109 0
928.129 1
928.148 3
928.168 0
928.188 0
928.207 0
928.227 1
928.247 2
928.267 8
928.286 0
928.306 2
928.326 10
928.346 3
928.365 3
928.385 11
928.405 3
928.425 0
928.444 8
928.464 6
928.484 5
928.503 6
928.523 4
928.543 1
928.563 4
928.582 5
928.602 0
928.622 0
928.642 1
928.661 7
928.681 7
928.701 4
928.720 0
928.740 0
928.760 1
928.780 0
928.799 0
928.819 9
928.839 1
928.859 9
928.878 3
928.898 14
928.918 5
928.938 1
928.957 4
928.977 0
928.997 0
929.017 2
929.036 2
929.056 2
929.076 15
929.095 10
929.115 0
929.135 0
929.155 0
929.174 0
929.194 0
929.214 6
929.234 16
929.253 8
929.273 0
929.293 5
929.313 4
929.332 6
929.352 25
929.372 7
929.392 0
929.411 5
929.431 5
929.451 3
929.471 1
929.490 4
929.510 14
929.530 4
929.549 10
929.569 2
929.589 5
929.609 9
929.628 13
929.648 0
929.668 0
929.688 1
929.707 6
929.727 4
929.747 13
929.767 1
929.786 0
929.806 0
929.826 0
929.846 0
929.865 0
929.885 0
929.905 0
929.925 0
929.944 0
929.964 5
929.984 4
930.004 2
930.023 1
930.043 0
930.063 0
930.083 2
930.102 2
930.122 0
930.142 4
930.162 1
930.181 0
930.201 0
930.221 0
930.241 0
930.260 6
930.280 7
930.300 2
930.320 13
930.339 7
930.359 12
930.379 0
930.399 1
930.418 2
930.438 5
930.458 10
930.478 1
930.497 4
930.517 3
930.537 1
930.557 0
930.576 9
930.596 7
930.616 7
930.636 4
930.655 9
930.675 8
930.695 5
930.715 0
930.734 12
930.754 4
930.774 4
930.794 0
930.813 2
930.833 4
930.853 0
930.873 1
930.892 5
930.912 6
930.932 12
930.952 12
930.971 4
930.991 6
931.011 2
931.031 3
931.051 3
931.070 9
931.090 8
931.110 10
931.130 12
931.149 0
931.169 6
931.189 14
931.209 1
931.228 5
931.248 1
931.268 5
931.288 2
931.307 0
931.327 4
931.347 8
931.367 2
931.386 7
931.406 13
931.426 0
931.446 0
931.465 2
931.485 0
931.505 10
931.525 3
931.545 1
931.564 9
931.584 2
931.604 1
931.624 9
931.643 4
931.663 1
931.683 8
931.703 0
931.722 0
931.742 1
931.762 10
931.782 2
931.801 10
931.821 7
931.841 1
931.861 11
931.881 15
931.900 0
931.920 8
931.940 0
931.960 2
931.979 6
931.999 2
932.019 6
932.039 0
932.058 4
932.078 10
932.098 6
932.118 1
932.138 14
932.157 6
932.177 0
932.197 9
932.217 8
932.236 9
932.256 9
932.276 4
932.296 2
932.315 2
932.335 3
932.355 3
932.375 9
932.395 5
932.414 15
932.434 4
932.454 0
932.474 0
932.493 7
932.513 7
932.533 0
932.553 9
932.573 3
932.592 15
932.612 4
932.632 1
932.652 9
932.671 5
932.691 6
932.711 3
932.731 8
932.751 1
932.770 1
932.790 0
932.810 2
932.830 1
932.849 0
932.869 2
932.889 8
932.909 10
932.929 0
932.948 1
932.968 3
932.988 0
933.008 1
933.027 5
933.047 10
933.067 2
933.087 4
933.107 2
933.126 1
933.146 5
933.166 0
933.186 1
933.205 1
933.225 10
933.245 5
933.265 0
933.285 0
933.304 6
933.324 6
933.344 0
933.364 0
933.383 1
933.403 0
933.423 1
933.443 0
933.463 3
933.482 11
933.502 1
933.522 1
933.542 4
933.562 0
933.581 0
933.601 3
933.621 8
933.641 0
933.660 2
933.680 1
933.700 7
933.720 1
933.740 0
933.759 5
933.779 9
933.799 5
933.819 2
933.839 5
933.858 2
933.878 0
933.898 2
933.918 1
933.937 0
933.957 0
933.977 4
933.997 13
934.017 6
934.036 2
934.056 1
934.076 0
934.096 0
934.116 0
934.135 11
934.155 5
934.175 1
934.195 5
934.215 8
934.234 8
934.254 2
934.274 4
934.294 3
934.314 1
934.333 0
934.353 0
934.373 6
934.393 2
934.412 10
934.432 2
934.452 1
934.472 8
934.492 4
934.511 12
934.531 12
934.551 0
934.571 0
934.591 7
934.610 2
934.630 3
934.650 1
934.670 0
934.690 7
934.709 2
934.729 8
934.749 0
934.769 12
934.789 4
934.808 1
934.828 1
934.848 1
934.868 0
934.888 2
934.907 0
934.927 0
934.947 0
934.967 0
934.987 2
935.006 0
935.026 4
935.046 1
935.066 0
935.086 5
935.105 4
935.125 4
935.145 0
935.165 0
935.185 12
935.204 15
935.224 4
935.244 11
935.264 21
935.284 10
935.303 12
935.323 16
935.343 2
935.363 0
935.383 9
935.402 4
935.422 9
935.442 3
935.462 1
935.482 9
935.501 1
935.521 0
935.541 11
935.561 12
935.581 5
935.601 1
935.620 0
935.640 0
935.660 1
935.680 0
935.700 1
935.719 0
935.739 0
935.759 0
935.779 1
935.799 2
935.818 6
935.838 0
935.858 0
935.878 0
935.898 9
935.917 3
935.937 1
935.957 2
935.977 6
935.997 0
936.017 0
936.036 0
936.056 0
936.076 0
936.096 3
936.116 8
936.135 2
936.155 7
936.175 8
936.195 9
936.215 3
936.234 1
936.254 7
936.274 7
936.294 9
936.314 0
936.334 7
936.353 7
936.373 0
936.393 3
936.413 3
936.433 0
936.452 4
936.472 1
936.492 5
936.512 0
936.532 0
936.551 4
936.571 3
936.591 9
936.611 17
936.631 4
936.651 13
936.670 3
936.690 1
936.710 0
936.730 0
936.750 1
936.769 4
936.789 7
936.809 4
936.829 15
936.849 5
936.869 0
936.888 9
936.908 11
936.928 12
936.948 9
936.968 11
936.988 3
937.007 6
937.027 0
937.047 0
937.067 1
937.087 0
937.106 11
937.126 0
937.146 0
937.166 3
937.186 6
937.206 15
937.225 11
937.245 8
937.265 1
937.285 6
937.305 6
937.324 0
937.344 0
937.364 0
937.384 8
937.404 1
937.424 0
937.443 2
937.463 4
937.483 6
937.503 10
937.523 5
937.543 0
937.562 0
937.582 3
937.602 1
937.622 0
937.642 1
937.662 0
937.681 1
937.701 9
937.721 7
937.741 0
937.761 0
937.781 9
937.800 11
937.820 1
937.840 0
937.860 6
937.880 0
937.900 2
937.919 0
937.939 0
937.959 0
937.979 0
937.999 3
938.018 1
938.038 6
938.058 1
938.078 1
938.098 3
938.118 5
938.137 2
938.157 5
938.177 4
938.197 2
938.217 2
938.237 0
938.257 0
938.276 7
938.296 4
938.316 5
938.336 2
938.356 8
938.376 18
938.395 8
938.415 5
938.435 1
938.455 7
938.475 1
938.495 0
938.514 0
938.534 2
938.554 3
938.574 0
938.594 1
938.614 0
938.633 2
938.653 8
938.673 5
938.693 0
938.713 0
938.733 1
938.752 0
938.772 0
938.792 0
938.812 0
938.832 0
938.852 0
938.871 1
938.891 0
938.911 2
938.931 3
938.951 2
938.971 0
938.991 7
939.010 0
939.030 1
939.050 1
939.070 6
939.090 3
939.110 4
939.129 0
939.149 0
939.169 3
939.189 6
939.209 2
939.229 3
939.249 3
939.268 1
939.288 9
939.308 15
939.328 14
939.348 2
939.368 2
939.387 0
939.407 1
939.427 14
939.447 6
939.467 3
939.487 6
939.507 11
939.526 1
939.546 3
939.566 0
939.586 0
939.606 0
939.626 0
939.645 0
939.665 0
939.685 1
939.705 3
939.725 5
939.745 3
939.765 3
939.784 2
939.804 0
939.824 0
939.844 2
939.864 0
939.884 2
939.904 2
939.923 1
939.943 0
939.963 7
939.983 1
940.003 3
940.023 0
940.042 0
940.062 0
940.082 0
940.102 0
940.122 4
940.142 5
940.162 6
940.181 12
940.201 18
940.221 12
940.241 0
940.261 0
940.281 0
940.301 8
940.320 3
940.340 4
940.360 2
940.380 2
940.400 7
940.420 13
940.440 12
940.459 0
940.479 0
940.499 0
940.519 14
940.539 11
940.559 1
940.579 8
940.598 0
940.618 0
940.638 11
940.658 14
940.678 0
940.698 0
940.718 3
940.738 7
940.757 6
940.777 0
940.797 0
940.817 9
940.837 24
940.857 6
940.877 4
940.896 3
940.916 1
940.936 16
940.956 4
940.976 0
940.996 8
941.016 1
941.035 0
941.055 4
941.075 3
941.095 12
941.115 11
941.135 8
941.155 10
941.175 3
941.194 11
941.214 2
941.234 4
941.254 4
941.274 3
941.294 4
941.314 6
941.333 4
941.353 11
941.373 8
941.393 1
941.413 3
941.433 16
941.453 8
941.473 5
941.492 5
941.512 13
941.532 5
941.552 8
941.572 3
941.592 14
941.612 2
941.631 8
941.651 6
941.671 6
941.691 0
941.711 6
941.731 9
941.751 1
941.771 0
941.790 1
941.810 0
941.830 0
941.850 11
941.870 7
941.890 2
941.910 9
941.930 0
941.949 1
941.969 3
941.989 3
942.009 2
942.029 1
942.049 5
942.069 2
942.089 2
942.108 0
942.128 0
942.148 2
942.168 5
942.188 6
942.208 6
942.228 6
942.248 2
942.267 5
942.287 3
942.307 0
942.327 0
942.347 8
942.367 16
942.387 5
942.407 7
942.426 2
942.446 0
942.466 1
942.486 0
942.506 3
942.526 8
942.546 2
942.566 0
942.586 3
942.605 0
942.625 0
942.645 0
942.665 1
942.685 3
942.705 0
942.725 0
942.745 6
942.764 8
942.784 4
942.804 10
942.824 1
942.844 11
942.864 0
942.884 0
942.904 0
942.924 4
942.943 8
942.963 2
942.983 0
943.003 0
943.023 2
943.043 1
943.063 2
943.083 3
943.102 0
943.122 2
943.142 2
943.162 0
943.182 2
943.202 1
943.222 2
943.242 9
943.262 8
943.281 0
943.301 0
943.321 12
943.341 13
943.361 13
943.381 23
943.401 20
943.421 0
943.441 4
943.460 0
943.480 0
943.500 0
943.520 2
943.540 0
943.560 5
943.580 0
943.600 2
943.620 10
943.639 2
943.659 8
943.679 2
943.699 10
943.719 2
943.739 3
943.759 4
943.779 9
943.799 3
943.819 0
943.838 0
943.858 0
943.878 2
943.898 0
943.918 10
943.938 10
943.958 8
943.978 17
943.998 24
944.017 12
944.037 4
944.057 3
944.077 0
944.097 3
944.117 2
944.137 13
944.157 3
944.177 0
944.197 5
944.216 3
944.236 2
944.256 4
944.276 0
944.296 0
944.316 0
944.336 0
944.356 1
944.376 9
944.396 5
944.415 20
944.435 17
944.455 11
944.475 18
944.495 5
944.515 4
944.535 10
944.555 2
944.575 4
944.595 7
944.614 1
944.634 2
944.654 0
944.674 0
944.694 0
944.714 1
944.734 2
944.754 4
944.774 11
944.794 4
944.813 6
944.833 2
944.853 0
944.873 3
944.893 0
944.913 6
944.933 6
944.953 3
944.973 0
944.993 2
945.013 2
945.032 2
945.052 4
945.072 5
945.092 1
945.112 0
945.132 1
945.152 4
945.172 9
945.192 4
945.212 3
945.231 0
945.251 15
945.271 15
945.291 1
945.311 14
945.331 2
945.351 0
945.371 0
945.391 1
945.411 5
945.431 5
945.450 0
945.470 10
945.490 4
945.510 1
945.530 9
945.550 9
945.570 1
945.590 1
945.610 1
945.630 5
945.650 0
945.670 0
945.689 5
945.709 4
945.729 0
945.749 0
945.769 4
945.789 0
945.809 0
945.829 0
945.849 4
945.869 1
945.889 3
945.909 16
945.928 4
945.948 1
945.968 5
945.988 9
946.008 5
946.028 0
946.048 0
946.068 0
946.088 4
946.108 0
946.128 6
946.148 12
946.167 9
946.187 6
946.207 0
946.227 1
946.247 0
946.267 8
946.287 1
946.307 0
946.327 4
946.347 0
946.367 6
946.387 5
946.406 2
946.426 4
946.446 2
946.466 1
946.486 22
946.506 14
946.526 8
946.546 9
946.566 0
946.586 3
946.606 5
946.626 0
946.646 5
946.665 0
946.685 9
946.705 2
946.725 1
946.745 0
946.765 0
946.785 0
946.805 5
946.825 5
946.845 5
946.865 0
946.885 5
946.905 2
946.924 5
946.944 2
946.964 1
946.984 15
947.004 5
947.024 5
947.044 0
947.064 2
947.084 5
947.104 1
947.124 0
947.144 0
947.164 3
947.184 3
947.203 3
947.223 1
947.243 1
947.263 1
947.283 6
947.303 5
947.323 4
947.343 5
947.363 0
947.383 0
947.403 0
947.423 1
947.443 16
947.463 7
947.483 5
947.502 0
947.522 0
947.542 3
947.562 2
947.582 0
947.602 6
947.622 1
947.642 2
947.662 7
947.682 3
947.702 4
947.722 5
947.742 16
947.762 2
947.782 0
947.801 4
947.821 6
947.841 2
947.861 0
947.881 4
947.901 13
947.921 1
947.941 2
947.961 1
947.981 0
948.001 0
948.021 3
948.041 1
948.061 3
948.081 0
948.101 4
948.120 10
948.140 11
948.160 3
948.180 4
948.200 1
948.220 0
948.240 0
948.260 4
948.280 2
948.300 5
948.320 2
948.340 0
948.360 3
948.380 15
948.400 13
948.420 6
948.440 3
948.459 4
948.479 2
948.499 0
948.519 1
948.539 3
948.559 2
948.579 8
948.599 10
948.619 2
948.639 0
948.659 1
948.679 10
948.699 4
948.719 2
948.739 4
948.759 8
948.779 6
948.798 6
948.818 17
948.838 3
948.858 7
948.878 4
948.898 6
948.918 0
948.938 0
948.958 4
948.978 3
948.998 1
949.018 3
949.038 8
949.058 23
949.078 17
949.098 1
949.118 12
949.138 3
949.158 4
949.178 0
949.197 3
949.217 9
949.237 2
949.257 10
949.277 3
949.297 8
949.317 5
949.337 8
949.357 3
949.377 0
949.397 1
949.417 10
949.437 9
949.457 1
949.477 9
949.497 17
949.517 6
949.537 6
949.557 9
949.577 13
949.597 2
949.616 2
949.636 0
949.656 5
949.676 15
949.696 3
949.716 5
949.736 0
949.756 5
949.776 6
949.796 4
949.816 0
949.836 3
949.856 2
949.876 2
949.896 2
949.916 0
949.936 3
949.956 1
949.976 6
949.996 2
950.016 6
950.036 15
950.056 5
950.075 1
950.095 6
950.115 0
950.135 0
950.155 0
950.175 7
950.195 13
950.215 1
950.235 1
950.255 3
950.275 6
950.295 4
950.315 7
950.335 4
950.355 1
950.375 6
950.395 1
950.415 8
950.435 21
950.455 18
950.475 9
950.495 0
950.515 3
950.535 9
950.555 8
950.575 4
950.595 2
950.614 0
950.634 0
950.654 1
950.674 0
950.694 0
950.714 5
950.734 0
950.754 1
950.774 1
950.794 0
950.814 7
950.834 2
950.854 7
950.874 0
950.894 0
950.914 0
950.934 0
950.954 4
950.974 5
950.994 4
951.014 1
951.034 2
951.054 1
951.074 2
951.094 8
951.114 5
951.134 1
951.154 7
951.174 11
951.194 1
951.214 3
951.234 4
951.253 4
951.273 10
951.293 8
951.313 12
951.333 11
951.353 9
951.373 1
951.393 17
951.413 37
951.433 40
951.453 11
951.473 0
951.493 0
951.513 0
951.533 0
951.553 1
951.573 0
951.593 3
951.613 3
951.633 0
951.653 0
951.673 1
951.693 6
951.713 5
951.733 3
951.753 0
951.773 0
951.793 0
951.813 0
951.833 0
951.853 0
951.873 0
951.893 2
951.913 2
951.933 0
951.953 1
951.973 3
951.993 6
952.013 0
952.033 0
952.053 0
952.073 6
952.092 6
952.112 0
952.132 3
952.152 2
952.172 7
952.192 1
952.212 0
952.232 13
952.252 7
952.272 10
952.292 5
952.312 4
952.332 5
952.352 4
952.372 3
952.392 6
952.412 10
952.432 8
952.452 6
952.472 18
952.492 4
952.512 4
952.532 8
952.552 2
952.572 0
952.592 4
952.612 0
952.632 0
952.652 2
952.672 0
952.692 7
952.712 0
952.732 8
952.752 3
952.772 0
952.792 1
952.812 13
952.832 4
952.852 0
952.872 0
952.892 0
952.912 9
952.932 5
952.952 1
952.972 2
952.992 3
953.012 10
953.032 2
953.052 0
953.072 1
953.092 1
953.112 1
953.132 2
953.152 4
953.172 0
953.192 0
953.212 4
953.232 9
953.252 8
953.272 6
953.292 3
953.312 9
953.332 10
953.352 4
953.372 1
953.392 1
953.412 0
953.432 14
953.452 10
953.472 9
953.492 19
953.512 28
953.532 6
953.552 0
953.572 7
953.592 0
953.612 0
953.632 2
953.652 2
953.672 6
953.692 0
953.712 3
953.732 0
953.752 3
953.772 2
953.792 1
953.812 1
953.832 1
953.852 2
953.872 6
953.892 4
953.912 2
953.932 2
953.952 1
953.972 0
953.992 0
954.012 3
954.032 0
954.052 5
954.072 3
954.092 8
954.112 7
954.132 13
954.152 3
954.172 0
954.192 0
954.212 0
954.232 4
954.252 7
954.272 4
954.292 0
954.312 0
954.332 0
954.352 0
954.372 2
954.392 2
954.412 0
954.432 3
954.452 0
954.472 0
954.492 0
954.512 0
954.532 11
954.552 5
954.572 3
954.592 3
954.612 0
954.632 6
954.652 1
954.672 2
954.692 3
954.712 5
954.732 6
954.752 0
954.772 0
954.792 0
954.812 4
954.832 5
954.852 1
954.872 0
954.892 0
954.912 5
954.932 6
954.952 1
954.972 0
954.992 2
955.012 3
955.032 1
955.052 9
955.072 3
955.092 1
955.112 0
955.132 1
955.152 0
955.172 5
955.192 11
955.212 5
955.232 2
955.252 1
955.272 5
955.292 3
955.312 0
955.332 18
955.352 13
955.372 5
955.392 0
955.412 0
955.432 0
955.452 5
955.472 8
955.492 4
955.512 0
955.532 0
955.552 0
955.572 0
955.592 0
955.612 0
955.632 0
955.652 7
955.672 8
955.692 1
955.712 1
955.732 5
955.753 0
955.773 0
955.793 1
955.813 4
955.833 5
955.853 3
955.873 12
955.893 5
955.913 3
955.933 5
955.953 0
955.973 2
955.993 2
956.013 5
956.033 2
956.053 8
956.073 5
956.093 1
956.113 1
956.133 0
956.153 0
956.173 0
956.193 0
956.213 1
956.233 2
956.253 0
956.273 2
956.293 10
956.313 1
956.333 0
956.353 4
956.373 6
956.393 5
956.413 0
956.433 11
956.453 3
956.473 0
956.493 7
956.513 4
956.533 8
956.553 5
956.573 2
956.594 3
956.614 5
956.634 0
956.654 9
956.674 5
956.694 0
956.714 4
956.734 0
956.754 1
956.774 5
956.794 0
956.814 0
956.834 5
956.854 0
956.874 11
956.894 5
956.914 1
956.934 8
956.954 3
956.974 0
956.994 1
957.014 7
957.034 3
957.054 7
957.074 5
957.094 7
957.114 13
957.134 8
957.154 6
957.174 23
957.194 19
957.214 8
957.235 4
957.255 4
957.275 0
957.295 6
957.315 2
957.335 5
957.355 8
957.375 3
957.395 13
957.415 4
957.435 1
957.455 1
957.475 1
957.495 5
957.515 2
957.535 8
957.555 0
957.575 7
957.595 7
957.615 1
957.635 2
957.655 5
957.675 0
957.695 3
957.715 0
957.735 2
957.755 0
957.776 2
957.796 5
957.816 1
957.836 1
957.856 1
957.876 0
957.896 0
957.916 0
957.936 1
957.956 7
957.976 7
957.996 5
958.016 0
958.036 1
958.056 4
958.076 5
958.096 1
958.116 0
958.136 5
958.156 5
958.176 0
958.196 3
958.216 0
958.237 1
958.257 4
958.277 2
958.297 3
958.317 3
958.337 5
958.357 13
958.377 4
958.397 0
958.417 0
958.437 1
958.457 1
958.477 1
958.497 0
958.517 2
958.537 0
958.557 8
958.577 4
958.597 6
958.617 13
958.637 6
958.658 9
958.678 2
958.698 1
958.718 5
958.738 3
958.758 2
958.778 0
958.798 0
958.818 5
958.838 6
958.858 5
958.878 1
958.898 2
958.918 0
958.938 0
958.958 0
958.978 4
958.998 8
959.018 4
959.038 8
959.059 4
959.079 2
959.099 9
959.119 1
959.139 1
959.159 3
959.179 0
959.199 0
959.219 0
959.239 4
959.259 7
959.279 0
959.299 0
959.319 2
959.339 5
959.359 4
959.379 6
959.400 14
959.420 12
959.440 6
959.460 3
959.480 1
959.500 2
959.520 4
959.540 2
959.560 13
959.580 4
959.600 0
959.620 6
959.640 19
959.660 5
959.680 13
959.700 3
959.720 0
959.741 2
959.761 1
959.781 0
959.801 1
959.821 3
959.841 0
959.861 2
959.881 0
959.901 6
959.921 1
959.941 7
959.961 8
959.981 0
960.001 9
960.021 11
960.041 1
960.062 1
960.082 1
960.102 1
960.122 5
960.142 12
960.162 5
960.182 1
960.202 0
960.222 5
960.242 3
960.262 3
960.282 8
960.302 12
960.322 5
960.342 0
960.363 8
960.383 14
960.403 14
960.423 0
960.443 4
960.463 1
960.483 0
960.503 6
960.523 2
960.543 1
960.563 9
960.583 15
960.603 15
960.623 13
960.643 5
960.664 2
960.684 0
960.704 4
960.724 1
960.744 5
960.764 0
960.784 1
960.804 0
960.824 3
960.844 5
960.864 5
960.884 0
960.904 1
960.924 8
960.945 4
960.965 16
960.985 8
961.005 6
961.025 9
961.045 2
961.065 0
961.085 4
961.105 7
961.125 0
961.145 6
961.165 2
961.185 0
961.206 10
961.226 1
961.246 5
961.266 9
961.286 4
961.306 4
961.326 3
961.346 0
961.366 7
961.386 6
961.406 6
961.426 16
961.446 7
961.467 6
961.487 11
961.507 10
961.527 3
961.547 3
961.567 3
961.587 7
961.607 0
961.627 0
961.647 2
961.667 7
961.687 8
961.708 15
961.728 8
961.748 1
961.768 1
961.788 7
961.808 11
961.828 6
961.848 10
961.868 0
961.888 0
961.908 0
961.928 0
961.949 0
961.969 0
961.989 0
962.009 0
962.029 2
962.049 3
962.069 5
962.089 0
962.109 4
962.129 4
962.149 3
962.169 2
962.190 1
962.210 6
962.230 2
962.250 0
962.270 0
962.290 0
962.310 0
962.330 6
962.350 21
962.370 5
962.390 4
962.410 4
962.431 7
962.451 8
962.471 10
962.491 7
962.511 3
962.531 0
962.551 3
962.571 8
962.591 1
962.611 0
962.631 1
962.652 0
962.672 4
962.692 5
962.712 1
962.732 4
962.752 0
962.772 2
962.792 0
962.812 9
962.832 12
962.853 4
962.873 9
962.893 1
962.913 5
962.933 2
962.953 0
962.973 6
962.993 7
963.013 0
963.033 0
963.053 0
963.074 3
963.094 7
963.114 4
963.134 8
963.154 14
963.174 17
963.194 6
963.214 5
963.234 5
963.254 4
963.275 0
963.295 0
963.315 2
963.335 2
963.355 1
963.375 2
963.395 15
963.415 3
963.435 6
963.455 2
963.476 8
963.496 3
963.516 0
963.536 7
963.556 11
963.576 0
963.596 0
963.616 0
963.636 1
963.656 3
963.677 17
963.697 10
963.717 1
963.737 4
963.757 6
963.777 0
963.797 3
963.817 11
963.837 4
963.857 13
963.878 1
963.898 0
963.918 0
963.938 3
963.958 1
963.978 4
963.998 5
964.018 13
964.038 4
964.059 12
964.079 5
964.099 0
964.119 0
964.139 1
964.159 12
964.179 6
964.199 0
964.219 0
964.239 1
964.260 4
964.280 5
964.300 10
964.320 1
964.340 0
964.360 11
964.380 10
964.400 6
964.420 7
964.441 6
964.461 0
964.481 5
964.501 0
964.521 0
964.541 6
964.561 7
964.581 1
964.601 0
964.622 3
964.642 2
964.662 2
964.682 1
964.702 4
964.722 1
964.742 2
964.762 3
964.782 5
964.803 7
964.823 12
964.843 2
964.863 1
964.883 13
964.903 4
964.923 0
964.943 0
964.964 0
964.984 1
965.004 5
965.024 1
965.044 7
965.064 0
965.084 6
965.104 4
965.124 7
965.145 1
965.165 6
965.185 3
965.205 6
965.225 1
965.245 1
965.265 14
965.285 13
965.306 7
965.326 7
965.346 3
965.366 8
965.386 1
965.406 6
965.426 10
965.446 0
965.466 3
965.487 1
965.507 0
965.527 0
965.547 4
965.567 7
965.587 2
965.607 0
965.627 0
965.648 0
965.668 2
965.688 1
965.708 1
965.728 2
965.748 1
965.768 3
965.788 1
965.809 9
965.829 0
965.849 3
965.869 3
965.889 0
965.909 0
965.929 0
965.949 3
965.970 0
965.990 0
966.010 0
966.030 0
966.050 0
966.070 0
966.090 2
966.110 10
966.131 6
966.151 18
966.171 7
966.191 11
966.211 14
966.231 23
966.251 7
966.271 0
966.292 0
966.312 0
966.332 5
966.352 1
966.372 2
966.392 1
966.412 1
966.433 0
966.453 2
966.473 5
966.493 1
966.513 0
966.533 2
966.553 0
966.573 0
966.594 0
966.614 5
966.634 4
966.654 3
966.674 0
966.694 0
966.714 2
966.735 0
966.755 0
966.775 1
966.795 3
966.815 5
966.835 2
966.855 0
966.875 0
966.896 0
966.916 4
966.936 17
966.956 6
966.976 2
966.996 1
967.016 6
967.037 5
967.057 8
967.077 2
967.097 0
967.117 0
967.137 0
967.157 0
967.178 3
967.198 4
967.218 2
967.238 0
967.258 7
967.278 4
967.298 1
967.318 0
967.339 11
967.359 7
967.379 1
967.399 9
967.419 13
967.439 6
967.459 17
967.480 1
967.500 9
967.520 5
967.540 4
967.560 1
967.580 4
967.600 12
967.621 1
967.641 0
967.661 0
967.681 0
967.701 0
967.721 0
967.741 0
967.762 1
967.782 0
967.802 5
967.822 1
967.842 1
967.862 13
967.882 1
967.903 3
967.923 1
967.943 10
967.963 0
967.983 0
968.003 0
968.024 0
968.044 0
968.064 6
968.084 11
968.104 0
968.124 3
968.144 12
968.165 5
968.185 1
968.205 5
968.225 15
968.245 13
968.265 6
968.285 0
968.306 1
968.326 0
968.346 5
968.366 2
968.386 5
968.406 9
968.427 0
968.447 0
968.467 0
968.487 3
968.507 2
968.527 4
968.547 1
968.568 0
968.588 0
968.608 0
968.628 0
968.648 7
968.668 0
968.689 3
968.709 3
968.729 7
968.749 0
968.769 0
968.789 0
968.809 0
968.830 6
968.850 2
968.870 0
968.890 0
968.910 0
968.930 0
968.951 5
968.971 9
968.991 9
969.011 11
969.031 6
969.051 0
969.071 1
969.092 0
969.112 0
969.132 1
969.152 3
969.172 0
969.192 18
969.213 8
969.233 1
969.253 0
969.273 15
969.293 6
969.313 0
969.334 0
969.354 2
969.374 5
969.394 4
969.414 9
969.434 8
969.455 3
969.475 0
969.495 8
969.515 6
969.535 4
969.555 0
969.576 0
969.596 0
969.616 0
969.636 1
969.656 10
969.676 7
969.697 2
969.717 1
969.737 5
969.757 5
969.777 1
969.797 0
969.818 1
969.838 1
969.858 3
969.878 3
969.898 1
969.918 2
969.939 7
969.959 2
969.979 1
969.999 4
970.019 1
970.039 1
970.060 1
970.080 2
970.100 1
970.120 8
970.140 1
970.160 2
970.181 3
970.201 7
970.221 5
970.241 13
970.261 7
970.281 4
970.302 3
970.322 6
970.342 0
970.362 5
970.382 8
970.402 5
970.423 8
970.443 15
970.463 3
970.483 17
970.503 11
970.523 1
970.544 13
970.564 6
970.584 0
970.604 1
970.624 4
970.645 5
970.665 0
970.685 0
970.705 0
970.725 4
970.745 18
970.766 0
970.786 4
970.806 0
970.826 6
970.846 6
970.866 3
970.887 2
970.907 12
970.927 18
970.947 9
970.967 3
970.988 9
971.008 7
971.028 2
971.048 1
971.068 9
971.088 1
971.109 9
971.129 1
971.149 0
971.169 0
971.189 13
971.209 1
971.230 2
971.250 5
971.270 3
971.290 0
971.310 1
971.331 0
971.351 4
971.371 3
971.391 11
971.411 4
971.431 3
971.452 0
971.472 13
971.492 13
971.512 1
971.532 0
971.553 2
971.573 0
971.593 0
971.613 1
971.633 1
971.654 2
971.674 2
971.694 4
971.714 1
971.734 0
971.754 4
971.775 2
971.795 0
971.815 0
971.835 8
971.855 9
971.876 0
971.896 1
971.916 5
971.936 3
971.956 4
971.977 2
971.997 1
972.017 4
972.037 5
972.057 9
972.077 7
972.098 4
972.118 2
972.138 5
972.158 3
972.178 4
972.199 0
972.219 8
972.239 3
972.259 9
972.279 4
972.300 10
972.320 2
972.340 0
972.360 0
972.380 0
972.401 0
972.421 7
972.441 4
972.461 5
972.481 5
972.501 9
972.522 3
972.542 8
972.562 1
972.582 2
972.602 14
972.623 1
972.643 0
972.663 8
972.683 13
972.703 5
972.724 2
972.744 6
972.764 1
972.784 0
972.804 0
972.825 4
972.845 0
972.865 5
972.885 0
972.905 1
972.926 3
972.946 0
972.966 5
972.986 0
973.006 1
973.027 2
973.047 4
973.067 0
973.087 5
973.107 3
973.128 1
973.148 6
973.168 5
973.188 18
973.208 7
973.229 15
973.249 10
973.269 7
973.289 11
973.309 2
973.330 0
973.350 4
973.370 13
973.390 8
973.410 5
973.431 7
973.451 3
973.471 1
973.491 9
973.511 6
973.532 3
973.552 9
973.572 4
973.592 0
973.612 3
973.633 4
973.653 4
973.673 6
973.693 3
973.714 9
973.734 15
973.754 9
973.774 2
973.794 2
973.815 8
973.835 0
973.855 1
973.875 0
973.895 1
973.916 0
973.936 2
973.956 8
973.976 6
973.996 9
974.017 6
974.037 1
974.057 3
974.077 3
974.097 1
974.118 1
974.138 2
974.158 14
974.178 0
974.199 0
974.219 3
974.239 0
974.259 4
974.279 7
974.300 6
974.320 0
974.340 2
974.360 1
974.380 0
974.401 3
974.421 14
974.441 3
974.461 5
974.482 7
974.502 4
974.522 1
974.542 1
974.562 4
974.583 2
974.603 12
974.623 7
974.643 1
974.663 0
974.684 0
974.704 0
974.724 2
974.744 2
974.765 4
974.785 8
974.805 0
974.825 0
974.845 0
974.866 0
974.886 4
974.906 2
974.926 5
974.947 2
974.967 1
974.987 5
975.007 1
975.027 0
975.048 2
975.068 3
975.088 1
975.108 15
975.129 5
975.149 9
975.169 0
975.189 0
975.209 7
975.230 0
975.250 1
975.270 12
975.290 10
975.311 11
975.331 12
975.351 1
975.371 1
975.391 0
975.412 4
975.432 1
975.452 3
975.472 5
975.493 20
975.513 1
975.533 3
975.553 3
975.573 1
975.594 17
975.614 1
975.634 1
975.654 0
975.675 3
975.695 10
975.715 6
975.735 2
975.755 4
975.776 1
975.796 5
975.816 2
975.836 4
975.857 12
975.877 2
975.897 0
975.917 3
975.938 6
975.958 2
975.978 1
975.998 0
976.018 2
976.039 0
976.059 0
976.079 0
976.099 0
976.120 0
976.140 2
976.160 6
976.180 5
976.201 7
976.221 11
976.241 3
976.261 0
976.282 0
976.302 1
976.322 7
976.342 3
976.362 6
976.383 3
976.403 10
976.423 9
976.443 5
976.464 5
976.484 1
976.504 8
976.524 14
976.545 2
976.565 7
976.585 0
976.605 2
976.626 5
976.646 0
976.666 4
976.686 3
976.706 9
976.727 13
976.747 10
976.767 7
976.787 2
976.808 1
976.828 0
976.848 1
976.868 1
976.889 0
976.909 0
976.929 0
976.949 0
976.970 1
976.990 4
977.010 4
977.030 3
977.051 1
977.071 0
977.091 0
977.111 0
977.131 0
977.152 1
977.172 0
977.192 3
977.212 4
977.233 15
977.253 4
977.273 7
977.293 2
977.314 2
977.334 1
977.354 1
977.374 4
977.395 7
977.415 15
977.435 6
977.455 4
977.476 3
977.496 6
977.516 3
977.536 0
977.557 5
977.577 5
977.597 3
977.617 0
977.638 0
977.658 0
977.678 1
977.698 2
977.719 4
977.739 13
977.759 5
977.779 0
977.800 3
977.820 1
977.840 0
977.860 0
977.881 7
977.901 2
977.921 1
977.941 7
977.962 3
977.982 0
978.002 7
978.022 1
978.043 2
978.063 1
978.083 0
978.103 0
978.124 5
978.144 12
978.164 8
978.184 8
978.205 3
978.225 4
978.245 0
978.265 6
978.286 11
978.306 11
978.326 3
978.346 5
978.367 4
978.387 2
978.407 18
978.427 9
978.448 3
978.468 7
978.488 4
978.508 11
978.529 11
978.549 1
978.569 4
978.589 0
978.610 0
978.630 3
978.650 2
978.671 1
978.691 0
978.711 0
978.731 0
978.752 0
978.772 0
978.792 10
978.812 0
978.833 0
978.853 0
978.873 3
978.893 7
978.914 13
978.934 10
978.954 7
978.974 0
978.995 0
979.015 0
979.035 3
979.055 4
979.076 0
979.096 0
979.116 4
979.137 3
979.157 3
979.177 2
979.197 0
979.218 0
979.238 0
979.258 14
979.278 5
979.299 0
979.319 1
979.339 6
979.359 8
979.380 7
979.400 12
979.420 9
979.441 2
979.461 11
979.481 6
979.501 6
979.522 5
979.542 4
979.562 21
979.582 27
979.603 16
979.623 19
979.643 5
979.663 0
979.684 0
979.704 2
979.724 2
979.745 1
979.765 0
979.785 11
979.805 2
979.826 16
979.846 19
979.866 8
979.886 7
979.907 4
979.927 10
979.947 0
979.967 1
979.988 3
980.008 0
980.028 6
980.049 14
980.069 4
980.089 0
980.109 1
980.130 3
980.150 0
980.170 0
980.191 4
980.211 4
980.231 4
980.251 8
980.272 12
980.292 7
980.312 3
980.332 0
980.353 2
980.373 3
980.393 4
980.414 2
980.434 10
980.454 12
980.474 2
980.495 0
980.515 1
980.535 3
980.555 13
980.576 2
980.596 7
980.616 0
980.637 0
980.657 4
980.677 3
980.697 0
980.718 0
980.738 5
980.758 2
980.779 4
980.799 3
980.819 0
980.839 1
980.860 0
980.880 4
980.900 14
980.921 10
980.941 2
980.961 2
980.981 5
981.002 1
981.022 0
981.042 4
981.062 4
981.083 2
981.103 8
981.123 6
981.144 6
981.164 0
981.184 1
981.204 0
981.225 4
981.245 0
981.265 1
981.286 6
981.306 16
981.326 7
981.346 7
981.367 8
981.387 8
981.407 9
981.428 0
981.448 1
981.468 9
981.488 8
981.509 7
981.529 11
981.549 1
981.570 3
981.590 0
981.610 2
981.630 3
981.651 1
981.671 6
981.691 11
981.712 3
981.732 4
981.752 1
981.773 1
981.793 6
981.813 6
981.833 7
981.854 2
981.874 0
981.894 15
981.915 5
981.935 1
981.955 0
981.975 0
981.996 4
982.016 0
982.036 0
982.057 3
982.077 0
982.097 4
982.117 1
982.138 1
982.158 5
982.178 8
982.199 5
982.219 8
982.239 4
982.260 1
982.280 5
982.300 5
982.320 0
982.341 0
982.361 2
982.381 4
982.402 11
982.422 7
982.442 6
982.463 0
982.483 4
982.503 1
982.523 15
982.544 2
982.564 0
982.584 0
982.605 3
982.625 6
982.645 12
982.666 11
982.686 2
982.706 10
982.726 2
982.747 3
982.767 0
982.787 0
982.808 0
982.828 8
982.848 6
982.869 2
982.889 0
982.909 0
982.929 0
982.950 4
982.970 2
982.990 4
983.011 2
983.031 0
983.051 0
983.072 0
983.092 0
983.112 0
983.132 0
983.153 6
983.173 2
983.193 7
983.214 5
983.234 3
983.254 1
983.275 7
983.295 5
983.315 0
983.336 5
983.356 0
983.376 3
983.396 0
983.417 0
983.437 0
983.457 6
983.478 2
983.498 0
983.518 20
983.539 12
983.559 7
983.579 0
983.600 1
983.620 2
983.640 6
983.660 0
983.681 1
983.701 11
983.721 16
983.742 1
983.762 5
983.782 7
983.803 5
983.823 5
983.843 4
983.864 0
983.884 0
983.904 7
983.925 1
983.945 2
983.965 3
983.985 4
984.006 9
984.026 4
984.046 2
984.067 8
984.087 10
984.107 4
984.128 7
984.148 2
984.168 7
984.189 3
984.209 6
984.229 0
984.250 5
984.270 5
984.290 3
984.310 0
984.331 8
984.351 1
984.371 7
984.392 29
984.412 13
984.432 4
984.453 0
984.473 2
984.493 0
984.514 1
984.534 3
984.554 3
984.575 8
984.595 8
984.615 0
984.636 0
984.656 3
984.676 2
984.697 0
984.717 0
984.737 0
984.758 0
984.778 2
984.798 4
984.818 1
984.839 0
984.859 6
984.879 1
984.900 0
984.920 7
984.940 0
984.961 0
984.981 3
985.001 0
985.022 0
985.042 1
985.062 2
985.083 6
985.103 5
985.123 0
985.144 0
985.164 0
985.184 8
985.205 8
985.225 2
985.245 1
985.266 1
985.286 6
985.306 4
985.327 4
985.347 1
985.367 1
985.388 8
985.408 2
985.428 0
985.449 0
985.469 11
985.489 6
985.510 1
985.530 0
985.550 3
985.571 3
985.591 1
985.611 3
985.632 0
985.652 3
985.672 4
985.693 1
985.713 2
985.733 5
985.754 0
985.774 3
985.794 1
985.815 3
985.835 4
985.855 4
985.875 0
985.896 0
985.916 1
985.936 0
985.957 7
985.977 8
985.998 6
986.018 8
986.038 1
986.059 2
986.079 0
986.099 0
986.120 6
986.140 2
986.160 2
986.181 13
986.201 1
986.221 2
986.242 5
986.262 4
986.282 4
986.303 4
986.323 10
986.343 0
986.364 1
986.384 0
986.404 5
986.425 6
986.445 0
986.465 3
986.486 2
986.506 3
986.526 0
986.547 5
986.567 9
986.587 4
986.608 5
986.628 1
986.648 8
986.669 1
986.689 7
986.709 4
986.730 0
986.750 1
986.770 0
986.791 6
986.811 5
986.831 4
986.852 5
986.872 9
986.892 5
986.913 0
986.933 0
986.953 0
986.974 2
986.994 0
987.014 4
987.035 9
987.055 0
987.076 0
987.096 11
987.116 10
987.137 5
987.157 2
987.177 9
987.198 7
987.218 1
987.238 1
987.259 4
987.279 11
987.299 2
987.320 1
987.340 1
987.360 18
987.381 14
987.401 11
987.421 4
987.442 4
987.462 7
987.482 1
987.503 4
987.523 1
987.544 0
987.564 6
987.584 5
987.605 1
987.625 1
987.645 1
987.666 4
987.686 5
987.706 2
987.727 0
987.747 0
987.767 5
987.788 1
987.808 2
987.828 0
987.849 2
987.869 0
987.889 0
987.910 2
987.930 4
987.951 12
987.971 9
987.991 12
988.012 17
988.032 12
988.052 0
988.073 6
988.093 0
988.113 2
988.134 7
988.154 7
988.174 5
988.195 5
988.215 0
988.236 0
988.256 9
988.276 4
988.297 0
988.317 12
988.337 12
988.358 2
988.378 0
988.398 0
988.419 6
988.439 8
988.459 6
988.480 1
988.500 3
988.521 6
988.541 5
988.561 7
988.582 2
988.602 0
988.622 0
988.643 15
988.663 24
988.683 4
988.704 5
988.724 1
988.745 4
988.765 11
988.785 1
988.806 2
988.826 16
988.846 8
988.867 0
988.887 2
988.907 0
988.928 1
988.948 1
988.969 0
988.989 0
989.009 0
989.030 0
989.050 0
989.070 0
989.091 0
989.111 0
989.131 6
989.152 5
989.172 8
989.193 9
989.213 7
989.233 10
989.254 5
989.274 1
989.294 13
989.315 21
989.335 4
989.356 19
989.376 3
989.396 6
989.417 10
989.437 7
989.457 2
989.478 1
989.498 2
989.518 8
989.539 9
989.559 8
989.580 0
989.600 0
989.620 3
989.641 7
989.661 0
989.681 1
989.702 3
989.722 2
989.743 4
989.763 7
989.783 0
989.804 0
989.824 0
989.844 0
989.865 0
989.885 4
989.906 3
989.926 0
989.946 0
989.967 1
989.987 0
990.007 0
990.028 5
990.048 12
990.069 1
990.089 3
990.109 1
990.130 0
990.150 0
990.170 0
990.191 0
990.211 1
990.232 5
990.252 6
990.272 2
990.293 1
990.313 4
990.333 7
990.354 2
990.374 0
990.395 4
990.415 8
990.435 1
990.456 1
990.476 11
990.496 24
990.517 5
990.537 4
990.558 0
990.578 3
990.598 3
990.619 1
990.639 0
990.660 0
990.680 3
990.700 0
990.721 4
990.741 1
990.761 0
990.782 0
990.802 2
990.823 3
990.843 1
990.863 9
990.884 6
990.904 3
990.925 0
990.945 7
990.965 1
990.986 4
991.006 5
991.026 0
991.047 0
991.067 0
991.088 0
991.108 1
991.128 2
991.149 3
991.169 3
991.190 3
991.210 1
991.230 8
991.251 11
991.271 3
991.292 9
991.312 0
991.332 0
991.353 3
991.373 0
991.393 0
991.414 0
991.434 3
991.455 0
991.475 6
991.495 15
991.516 5
991.536 10
991.557 5
991.577 0
991.597 0
991.618 0
991.638 0
991.659 0
991.679 0
991.699 3
991.720 0
991.740 1
991.761 7
991.781 2
991.801 2
991.822 4
991.842 34
991.862 13
991.883 4
991.903 3
991.924 1
991.944 1
991.964 0
991.985 0
992.005 0
992.026 0
992.046 0
992.066 1
992.087 1
992.107 3
992.128 2
992.148 1
992.168 0
992.189 4
992.209 0
992.230 7
992.250 0
992.270 3
992.291 1
992.311 0
992.332 6
992.352 2
992.372 13
992.393 6
992.413 2
992.434 0
992.454 0
992.474 6
992.495 4
992.515 5
992.536 9
992.556 0
992.576 4
992.597 6
992.617 3
992.638 0
992.658 0
992.678 4
992.699 2
992.719 8
992.740 11
992.760 6
992.780 2
992.801 0
992.821 4
992.842 7
992.862 9
992.882 5
992.903 0
992.923 0
992.944 0
992.964 0
992.985 4
993.005 11
993.025 0
993.046 8
993.066 7
993.087 2
993.107 4
993.127 10
993.148 17
993.168 6
993.189 5
993.209 5
993.229 6
993.250 3
993.270 8
993.291 0
993.311 0
993.331 0
993.352 9
993.372 5
993.393 7
993.413 8
993.433 3
993.454 12
993.474 16
993.495 8
993.515 13
993.536 2
993.556 5
993.576 4
993.597 0
993.617 1
993.638 9
993.658 5
993.678 2
993.699 0
993.719 0
993.740 0
993.760 5
993.781 1
993.801 3
993.821 0
993.842 0
993.862 4
993.883 0
993.903 0
993.923 0
993.944 0
993.964 4
993.985 2
994.005 0
994.025 0
994.046 7
994.066 1
994.087 1
994.107 0
994.128 2
994.148 8
994.168 1
994.189 1
994.209 6
994.230 8
994.250 14
994.271 3
994.291 6
994.311 1
994.332 0
994.352 6
994.373 0
994.393 0
994.413 3
994.434 8
994.454 5
994.475 0
994.495 6
994.516 16
994.536 4
994.556 0
994.577 2
994.597 0
994.618 0
994.638 1
994.659 3
994.679 0
994.699 0
994.720 0
994.740 4
994.761 2
994.781 2
994.801 6
994.822 6
994.842 5
994.863 0
994.883 0
994.904 2
994.924 3
994.944 2
994.965 0
994.985 5
995.006 3
995.026 3
995.047 1
995.067 0
995.087 6
995.108 5
995.128 5
995.149 6
995.169 0
995.190 3
995.210 0
995.230 6
995.251 1
995.271 5
995.292 3
995.312 1
995.333 1
995.353 4
995.373 0
995.394 4
995.414 5
995.435 10
995.455 2
995.476 0
995.496 14
995.516 7
995.537 15
995.557 2
995.578 3
995.598 0
995.619 3
995.639 3
995.660 4
995.680 0
995.700 15
995.721 8
995.741 7
995.762 0
995.782 0
995.803 1
995.823 10
995.843 0
995.864 0
995.884 6
995.905 9
995.925 1
995.946 2
995.966 3
995.986 6
996.007 0
996.027 1
996.048 5
996.068 2
996.089 0
996.109 0
996.130 7
996.150 1
996.170 2
996.191 2
996.211 0
996.232 1
996.252 0
996.273 8
996.293 3
996.314 4
996.334 1
996.354 3
996.375 10
996.395 17
996.416 11
996.436 4
996.457 5
996.477 1
996.497 12
996.518 1
996.538 8
996.559 0
996.579 10
996.600 8
996.620 0
996.641 7
996.661 4
996.681 4
996.702 1
996.722 0
996.743 1
996.763 0
996.784 2
996.804 1
996.825 1
996.845 4
996.865 2
996.886 4
996.906 11
996.927 4
996.947 0
996.968 0
996.988 6
997.009 5
997.029 0
997.050 0
997.070 4
997.090 5
997.111 3
997.131 2
997.152 2
997.172 0
997.193 6
997.213 4
997.234 2
997.254 7
997.274 0
997.295 1
997.315 2
997.336 6
997.356 3
997.377 14
997.397 9
997.418 11
997.438 10
997.459 2
997.479 14
997.499 10
997.520 1
997.540 1
997.561 0
997.581 10
997.602 0
997.622 0
997.643 8
997.663 8
997.684 1
997.704 2
997.724 2
997.745 7
997.765 3
997.786 0
997.806 0
997.827 2
997.847 6
997.868 8
997.888 6
997.909 3
997.929 2
997.949 6
997.970 8
997.990 10
998.011 1
998.031 3
998.052 2
998.072 0
998.093 0
998.113 4
998.134 0
998.154 0
998.174 0
998.195 3
998.215 8
998.236 9
998.256 7
998.277 10
998.297 3
998.318 11
998.338 0
998.359 1
998.379 9
998.400 3
998.420 0
998.440 0
998.461 1
998.481 6
998.502 2
998.522 0
998.543 11
998.563 5
998.584 7
998.604 3
998.625 0
998.645 7
998.666 5
998.686 11
998.707 1
998.727 0
998.747 4
998.768 0
998.788 0
998.809 0
998.829 0
998.850 0
998.870 0
998.891 0
998.911 1
998.932 0
998.952 2
998.973 6
998.993 5
999.014 2
999.034 0
999.054 0
999.075 0
999.095 0
999.116 5
999.136 3
999.157 3
999.177 0
999.198 4
999.218 2
999.239 7
999.259 7
999.280 13
999.300 5
999.321 5
999.341 5
999.361 2
999.382 1
999.402 0
999.423 1
999.443 2
999.464 1
999.484 8
999.505 1
999.525 0
999.546 0
999.566 0
999.587 0
999.607 0
999.628 1
999.648 0
999.669 0
999.689 3
999.710 0
999.730 2
999.750 7
999.771 0
999.791 2
999.812 1
999.832 2
999.853 10
999.873 0
999.894 0
999.914 1
999.935 0
999.955 0
999.976 0
999.996 5
1000.017 9
1000.037 0
1000.058 9
1000.078 4
1000.099 0
1000.119 4
1000.140 7
1000.160 2
1000.181 0
1000.201 9
1000.221 5
1000.242 12
1000.262 6
1000.283 2
1000.303 0
1000.324 0
1000.344 0
1000.365 2
1000.385 6
1000.406 13
1000.426 5
1000.447 0
1000.467 3
1000.488 5
1000.508 1
1000.529 3
1000.549 0
1000.570 0
1000.590 0
1000.611 0
1000.631 3
1000.652 8
1000.672 4
1000.693 2
1000.713 0
1000.734 0
1000.754 0
1000.775 0
1000.795 2
1000.816 3
1000.836 7
1000.856 7
1000.877 4
1000.897 12
1000.918 4
1000.938 0
1000.959 4
1000.979 5
1001.000 5
1001.020 1
1001.041 10
1001.061 0
1001.082 0
1001.102 0
1001.123 6
1001.143 6
1001.164 0
1001.184 2
1001.205 4
1001.225 0
1001.246 4
1001.266 6
1001.287 0
1001.307 0
1001.328 0
1001.348 3
1001.369 5
1001.389 5
1001.410 3
1001.430 0
1001.451 0
1001.471 0
1001.492 5
1001.512 3
1001.533 2
1001.553 4
1001.574 4
1001.594 8
1001.615 1
1001.635 4
1001.656 5
1001.676 1
1001.697 0
1001.717 0
1001.738 0
1001.758 0
1001.779 2
1001.799 1
1001.820 5
1001.840 5
1001.861 6
1001.881 2
1001.902 5
1001.922 0
1001.943 4
1001.963 7
1001.984 2
1002.004 4
1002.025 0
1002.045 0
1002.066 7
1002.086 1
1002.107 0
1002.127 0
1002.148 0
1002.168 3
1002.189 1
1002.209 0
1002.230 1
1002.250 5
1002.271 3
1002.291 2
1002.312 2
1002.332 0
1002.353 0
1002.373 6
1002.394 6
1002.414 15
1002.435 6
1002.455 2
1002.476 3
1002.496 6
1002.517 4
1002.537 2
1002.558 4
1002.578 4
1002.599 3
1002.619 0
1002.640 2
1002.660 3
1002.681 0
1002.701 0
1002.722 1
1002.742 1
1002.763 1
1002.783 0
1002.804 1
1002.824 7
1002.845 2
1002.865 1
1002.886 9
1002.906 7
1002.927 8
1002.947 4
1002.968 1
1002.988 4
1003.009 0
1003.029 0
1003.050 1
1003.070 0
1003.091 4
1003.111 14
1003.132 7
1003.152 2
1003.173 1
1003.193 0
1003.214 0
1003.234 3
1003.255 0
1003.275 1
1003.296 8
1003.316 0
1003.337 2
1003.358 11
1003.378 3
1003.399 21
1003.419 15
1003.440 2
1003.460 11
1003.481 10
1003.501 0
1003.522 11
1003.542 13
1003.563 1
1003.583 0
1003.604 2
1003.624 0
1003.645 0
1003.665 0
1003.686 0
1003.706 0
1003.727 2
1003.747 0
1003.768 4
1003.788 5
1003.809 12
1003.829 5
1003.850 6
1003.870 3
1003.891 8
1003.911 6
1003.932 4
1003.952 2
1003.973 3
1003.993 0
1004.014 2
1004.035 3
1004.055 9
1004.076 2
1004.096 1
1004.117 0
1004.137 0
1004.158 0
1004.178 3
1004.199 0
1004.219 2
1004.240 6
1004.260 0
1004.281 4
1004.301 23
1004.322 5
1004.342 16
1004.363 12
1004.383 10
1004.404 4
1004.424 4
1004.445 3
1004.465 2
1004.486 3
1004.507 5
1004.527 0
1004.548 14
1004.568 8
1004.589 0
1004.609 3
1004.630 0
1004.650 3
1004.671 5
1004.691 0
1004.712 0
1004.732 9
1004.753 6
1004.773 13
1004.794 14
1004.814 4
1004.835 0
1004.855 0
1004.876 0
1004.897 0
1004.917 0
1004.938 0
1004.958 0
1004.979 0
1004.999 0
1005.020 4
1005.040 6
1005.061 4
1005.081 7
1005.102 9
1005.122 5
1005.143 0
1005.163 5
1005.184 2
1005.205 17
1005.225 3
1005.246 0
1005.266 0
1005.287 0
1005.307 2
1005.328 1
1005.348 4
1005.369 5
1005.389 5
1005.410 4
1005.430 2
1005.451 9
1005.471 2
1005.492 4
1005.513 3
1005.533 5
1005.554 5
1005.574 0
1005.595 7
1005.615 4
1005.636 0
1005.656 1
1005.677 3
1005.697 5
1005.718 5
1005.738 0
1005.759 5
1005.779 0
1005.800 12
1005.821 0
1005.841 3
1005.862 1
1005.882 0
1005.903 11
1005.923 7
1005.944 11
1005.964 4
1005.985 3
1006.005 7
1006.026 0
1006.046 0
1006.067 3
1006.088 6
1006.108 4
1006.129 1
1006.149 3
1006.170 4
1006.190 2
1006.211 0
1006.231 3
1006.252 9
1006.272 7
1006.293 2
1006.314 0
1006.334 2
1006.355 2
1006.375 5
1006.396 15
1006.416 4
1006.437 3
1006.457 8
1006.478 3
1006.498 4
1006.519 22
1006.540 13
1006.560 3
1006.581 9
1006.601 0
1006.622 2
1006.642 4
1006.663 0
1006.683 6
1006.704 2
1006.724 0
1006.745 3
1006.766 0
1006.786 2
1006.807 3
1006.827 0
1006.848 0
1006.868 3
1006.889 0
1006.909 0
1006.930 0
1006.950 0
1006.971 0
1006.992 0
1007.012 0
1007.033 0
1007.053 4
1007.074 2
1007.094 10
1007.115 5
1007.135 9
1007.156 3
1007.177 2
1007.197 7
1007.218 16
1007.238 13
1007.259 1
1007.279 6
1007.300 0
1007.320 2
1007.341 4
1007.361 0
1007.382 5
1007.403 2
1007.423 11
1007.444 8
1007.464 0
1007.485 1
1007.505 3
1007.526 5
1007.546 0
1007.567 6
1007.588 11
1007.608 6
1007.629 8
1007.649 0
1007.670 0
1007.690 0
1007.711 2
1007.731 3
1007.752 5
1007.773 1
1007.793 2
1007.814 9
1007.834 1
1007.855 2
1007.875 3
1007.896 1
1007.917 9
1007.937 5
1007.958 1
1007.978 9
1007.999 8
1008.019 7
1008.040 5
1008.060 0
1008.081 0
1008.102 0
1008.122 0
1008.143 0
1008.163 0
1008.184 0
1008.204 5
1008.225 5
1008.246 16
1008.266 7
1008.287 28
1008.307 7
1008.328 1
1008.348 0
1008.369 2
1008.389 6
1008.410 0
1008.431 2
1008.451 9
1008.472 7
1008.492 3
1008.513 1
1008.533 0
1008.554 3
1008.575 1
1008.595 11
1008.616 3
1008.636 6
1008.657 4
1008.677 0
1008.698 10
1008.719 8
1008.739 0
1008.760 3
1008.780 3
1008.801 7
1008.821 2
1008.842 0
1008.862 1
1008.883 7
1008.904 0
1008.924 0
1008.945 1
1008.965 0
1008.986 6
1009.006 0
1009.027 1
1009.048 0
1009.068 0
1009.089 3
1009.109 1
1009.130 0
1009.150 2
1009.171 7
1009.192 4
1009.212 9
1009.233 2
1009.253 1
1009.274 0
1009.294 0
1009.315 3
1009.336 2
1009.356 14
1009.377 1
1009.397 4
1009.418 5
1009.438 12
1009.459 13
1009.480 9
1009.500 9
1009.521 14
1009.541 12
1009.562 4
1009.583 1
1009.603 4
1009.624 5
1009.644 9
1009.665 14
1009.685 6
1009.706 5
1009.727 0
1009.747 0
1009.768 0
1009.788 6
1009.809 4
1009.829 5
1009.850 5
1009.871 14
1009.891 10
1009.912 2
1009.932 1
1009.953 3
1009.974 5
1009.994 0
1010.015 1
1010.035 0
1010.056 0
1010.076 1
1010.097 0
1010.118 0
1010.138 5
1010.159 1
1010.179 1
1010.200 0
1010.221 8
1010.241 5
1010.262 2
1010.282 9
1010.303 7
1010.323 0
1010.344 1
1010.365 0
1010.385 3
1010.406 0
1010.426 0
1010.447 0
1010.468 6
1010.488 3
1010.509 1
1010.529 4
1010.550 5
1010.570 0
1010.591 0
1010.612 1
1010.632 0
1010.653 0
1010.673 1
1010.694 5
1010.715 1
1010.735 6
1010.756 3
1010.776 1
1010.797 0
1010.817 0
1010.838 0
1010.859 0
1010.879 0
1010.900 1
1010.920 1
1010.941 0
1010.962 0
1010.982 0
1011.003 8
1011.023 13
1011.044 6
1011.065 8
1011.085 7
1011.106 4
1011.126 0
1011.147 0
1011.168 3
1011.188 0
1011.209 1
1011.229 7
1011.250 3
1011.271 4
1011.291 1
1011.312 4
1011.332 1
1011.353 6
1011.373 19
1011.394 8
1011.415 4
1011.435 5
1011.456 5
1011.476 1
1011.497 11
1011.518 3
1011.538 1
1011.559 5
1011.579 0
1011.600 2
1011.621 0
1011.641 0
1011.662 0
1011.682 2
1011.703 11
1011.724 1
1011.744 0
1011.765 10
1011.785 5
1011.806 3
1011.827 0
1011.847 0
1011.868 5
1011.888 6
1011.909 1
1011.930 1
1011.950 2
1011.971 10
1011.991 3
1012.012 11
1012.033 0
1012.053 0
1012.074 6
1012.094 0
1012.115 0
1012.136 2
1012.156 1
1012.177 7
1012.197 0
1012.218 1
1012.239 14
1012.259 17
1012.280 17
1012.300 2
1012.321 0
1012.342 1
1012.362 9
1012.383 3
1012.403 0
1012.424 0
1012.445 0
1012.465 1
1012.486 13
1012.507 7
1012.527 7
1012.548 7
1012.568 4
1012.589 1
1012.610 9
1012.630 19
1012.651 19
1012.671 4
1012.692 0
1012.713 1
1012.733 0
1012.754 1
1012.774 5
1012.795 2
1012.816 0
1012.836 0
1012.857 1
1012.877 2
1012.898 0
1012.919 0
1012.939 0
1012.960 0
1012.981 0
1013.001 4
1013.022 8
1013.042 0
1013.063 0
1013.084 0
1013.104 6
1013.125 4
1013.145 6
1013.166 1
1013.187 4
1013.207 0
1013.228 11
1013.248 12
1013.269 3
1013.290 5
1013.310 0
1013.331 9
1013.352 2
1013.372 6
1013.393 10
1013.413 0
1013.434 0
1013.455 0
1013.475 10
1013.496 0
1013.516 0
1013.537 7
1013.558 7
1013.578 12
1013.599 5
1013.620 1
1013.640 0
1013.661 0
1013.681 6
1013.702 3
1013.723 0
1013.743 1
1013.764 3
1013.785 0
1013.805 8
1013.826 8
1013.846 10
1013.867 3
1013.888 0
1013.908 4
1013.929 8
1013.949 10
1013.970 4
1013.991 0
1014.011 0
1014.032 6
1014.053 3
1014.073 5
1014.094 8
1014.114 12
1014.135 13
1014.156 1
1014.176 0
1014.197 1
1014.218 20
1014.238 11
1014.259 4
1014.279 5
1014.300 5
1014.321 3
1014.341 0
1014.362 11
1014.383 19
1014.403 19
1014.424 6
1014.444 1
1014.465 3
1014.486 0
1014.506 0
1014.527 1
1014.548 4
1014.568 0
1014.589 20
1014.609 4
1014.630 1
1014.651 2
1014.671 3
1014.692 1
1014.713 0
1014.733 1
1014.754 6
1014.774 0
1014.795 1
1014.816 0
1014.836 0
1014.857 0
1014.878 0
1014.898 0
1014.919 0
1014.940 0
1014.960 3
1014.981 3
1015.001 2
1015.022 3
1015.043 0
1015.063 4
1015.084 2
1015.105 2
1015.125 3
1015.146 4
1015.166 5
1015.187 11
1015.208 0
1015.228 3
1015.249 4
1015.270 3
1015.290 17
1015.311 12
1015.332 6
1015.352 2
1015.373 4
1015.393 5
1015.414 10
1015.435 1
1015.455 6
1015.476 9
1015.497 1
1015.517 3
1015.538 0
1015.559 0
1015.579 8
1015.600 18
1015.620 11
1015.641 6
1015.662 1
1015.682 1
1015.703 0
1015.724 0
1015.744 0
1015.765 10
1015.786 11
1015.806 0
1015.827 5
1015.847 1
1015.868 0
1015.889 1
1015.909 3
1015.930 9
1015.951 14
1015.971 2
1015.992 2
1016.013 3
1016.033 0
1016.054 6
1016.075 2
1016.095 0
1016.116 0
1016.136 3
1016.157 0
1016.178 2
1016.198 0
1016.219 0
1016.240 1
1016.260 7
1016.281 6
1016.302 0
1016.322 0
1016.343 0
1016.364 0
1016.384 6
1016.405 12
1016.426 16
1016.446 13
1016.467 7
1016.487 9
1016.508 12
1016.529 5
1016.549 5
1016.570 5
1016.591 0
1016.611 0
1016.632 0
1016.653 1
1016.673 3
1016.694 2
1016.715 3
1016.735 5
1016.756 7
1016.777 2
1016.797 0
1016.818 0
1016.838 0
1016.859 0
1016.880 16
1016.900 12
1016.921 7
1016.942 2
1016.962 0
1016.983 3
1017.004 0
1017.024 0
1017.045 0
1017.066 0
1017.086 4
1017.107 0
1017.128 9
1017.148 8
1017.169 1
1017.190 1
1017.210 2
1017.231 5
1017.252 1
1017.272 2
1017.293 4
1017.313 0
1017.334 2
1017.355 0
1017.375 0
1017.396 0
1017.417 2
1017.437 3
1017.458 11
1017.479 16
1017.499 22
1017.520 13
1017.541 1
1017.561 0
1017.582 5
1017.603 0
1017.623 0
1017.644 0
1017.665 3
1017.685 11
1017.706 3
1017.727 0
1017.747 2
1017.768 0
1017.789 5
1017.809 0
1017.830 1
1017.851 1
1017.871 6
1017.892 0
1017.913 0
1017.933 0
1017.954 0
1017.975 0
1017.995 0
1018.016 0
1018.037 1
1018.057 13
1018.078 5
1018.099 0
1018.119 0
1018.140 0
1018.161 0
1018.181 0
1018.202 3
1018.223 1
1018.243 8
1018.264 7
1018.285 5
1018.305 0
1018.326 0
1018.347 0
1018.367 1
1018.388 4
1018.409 8
1018.429 4
1018.450 11
1018.471 2
1018.491 1
1018.512 10
1018.533 7
1018.553 11
1018.574 0
1018.595 1
1018.615 13
1018.636 3
1018.657 8
1018.677 3
1018.698 18
1018.719 5
1018.739 1
1018.760 10
1018.781 6
1018.801 1
1018.822 6
1018.843 1
1018.863 3
1018.884 8
1018.905 0
1018.925 0
1018.946 0
1018.967 6
1018.987 7
1019.008 5
1019.029 1
1019.049 9
1019.070 12
1019.091 1
1019.111 0
1019.132 2
1019.153 2
1019.173 0
1019.194 0
1019.215 1
1019.235 2
1019.256 6
1019.277 0
1019.297 0
1019.318 3
1019.339 4
1019.359 0
1019.380 3
1019.401 0
1019.421 4
1019.442 9
1019.463 0
1019.483 0
1019.504 7
1019.525 6
1019.545 6
1019.566 5
1019.587 3
1019.608 1
1019.628 12
1019.649 8
1019.670 0
1019.690 0
1019.711 6
1019.732 1
1019.752 0
1019.773 1
1019.794 3
1019.814 1
1019.835 2
1019.856 0
1019.876 1
1019.897 1
1019.918 6
1019.938 3
1019.959 3
1019.980 10
1020.000 10
1020.021 2
1020.042 0
1020.062 2
1020.083 4
1020.104 2
1020.125 1
1020.145 1
1020.166 0
1020.187 0
1020.207 0
1020.228 1
1020.249 0
1020.269 3
1020.290 0
1020.311 0
1020.331 0
1020.352 0
1020.373 0
1020.393 2
1020.414 2
1020.435 1
1020.456 13
1020.476 12
1020.497 4
1020.518 3
1020.538 0
1020.559 1
1020.580 6
1020.600 0
1020.621 6
1020.642 0
1020.662 3
1020.683 1
1020.704 13
1020.724 11
1020.745 6
1020.766 4
1020.787 0
1020.807 3
1020.828 0
1020.849 0
1020.869 1
1020.890 0
1020.911 3
1020.931 0
1020.952 0
1020.973 0
1020.993 0
1021.014 1
1021.035 2
1021.056 0
1021.076 4
1021.097 1
1021.118 2
1021.138 5
1021.159 0
1021.180 7
1021.200 5
1021.221 2
1021.242 9
1021.262 1
1021.283 0
1021.304 2
1021.325 0
1021.345 1
1021.366 6
1021.387 0
1021.407 0
1021.428 5
1021.449 2
1021.469 1
1021.490 6
1021.511 6
1021.532 5
1021.552 0
1021.573 5
1021.594 1
1021.614 1
1021.635 1
1021.656 0
1021.676 0
1021.697 3
1021.718 5
1021.739 8
1021.759 0
1021.780 14
1021.801 11
1021.821 6
1021.842 9
1021.863 6
1021.883 4
1021.904 2
1021.925 0
1021.946 0
1021.966 1
1021.987 2
1022.008 0
1022.028 0
1022.049 6
1022.070 0
1022.090 0
1022.111 0
1022.132 1
1022.153 0
1022.173 0
1022.194 3
1022.215 6
1022.235 5
1022.256 9
1022.277 2
1022.298 0
1022.318 7
1022.339 2
1022.360 4
1022.380 4
1022.401 5
1022.422 6
1022.442 0
1022.463 4
1022.484 13
1022.505 9
1022.525 1
1022.546 0
1022.567 5
1022.587 1
1022.608 2
1022.629 8
1022.650 0
1022.670 3
1022.691 1
1022.712 0
1022.732 0
1022.753 3
1022.774 0
1022.795 0
1022.815 0
1022.836 6
1022.857 0
1022.877 2
1022.898 2
1022.919 0
1022.939 0
1022.960 0
1022.981 5
1023.002 6
1023.022 3
1023.043 1
1023.064 0
1023.084 2
1023.105 2
1023.126 0
1023.147 1
1023.167 0
1023.188 0
1023.209 0
1023.229 4
1023.250 20
1023.271 7
1023.292 3
1023.312 0
1023.333 3
1023.354 0
1023.374 0
1023.395 0
1023.416 4
1023.437 3
1023.457 8
1023.478 1
1023.499 0
1023.520 4
1023.540 0
1023.561 0
1023.582 11
1023.602 8
1023.623 0
1023.644 1
1023.665 1
1023.685 2
1023.706 0
1023.727 0
1023.747 2
1023.768 6
1023.789 9
1023.810 2
1023.830 0
1023.851 0
1023.872 5
1023.892 0
1023.913 6
1023.934 5
1023.955 6
1023.975 2
1023.996 16
1024.017 4
1024.038 3
1024.058 0
1024.079 1
1024.100 5
1024.120 6
1024.141 3
1024.162 2
1024.183 5
1024.203 24
1024.224 9
1024.245 8
1024.266 10
1024.286 0
1024.307 6
1024.328 11
1024.348 7
1024.369 1
1024.390 0
1024.411 3
1024.431 8
1024.452 18
1024.473 19
1024.494 9
1024.514 0
1024.535 3
1024.556 0
1024.576 1
1024.597 3
1024.618 7
1024.639 13
1024.659 1
1024.680 5
1024.701 0
1024.722 3
1024.742 12
1024.763 8
1024.784 0
1024.804 6
1024.825 6
1024.846 1
1024.867 0
1024.887 4
1024.908 0
1024.929 1
1024.950 3
1024.970 0
1024.991 7
1025.012 0
1025.033 9
1025.053 8
1025.074 2
1025.095 9
1025.115 4
1025.136 2
1025.157 3
1025.178 4
1025.198 2
1025.219 4
1025.240 10
1025.261 11
1025.281 0
1025.302 1
1025.323 0
1025.344 0
1025.364 4
1025.385 16
1025.406 10
1025.426 2
1025.447 0
1025.468 4
1025.489 6
1025.509 2
1025.530 4
1025.551 17
1025.572 6
1025.592 3
1025.613 1
1025.634 0
1025.655 5
1025.675 2
1025.696 0
1025.717 1
1025.738 1
1025.758 9
1025.779 8
1025.800 0
1025.821 8
1025.841 7
1025.862 4
1025.883 0
1025.904 1
1025.924 2
1025.945 0
1025.966 0
1025.986 0
1026.007 0
1026.028 4
1026.049 0
1026.069 1
1026.090 1
1026.111 0
1026.132 0
1026.152 3
1026.173 1
1026.194 7
1026.215 2
1026.235 2
1026.256 5
1026.277 1
1026.298 2
1026.318 0
1026.339 0
1026.360 0
1026.381 0
1026.401 2
1026.422 0
1026.443 3
1026.464 5
1026.484 6
1026.505 18
1026.526 9
1026.547 0
1026.567 0
1026.588 0
1026.609 1
1026.630 1
1026.650 3
1026.671 1
1026.692 0
1026.713 0
1026.733 1
1026.754 0
1026.775 0
1026.796 0
1026.816 4
1026.837 0
1026.858 0
1026.879 3
1026.899 0
1026.920 0
1026.941 0
1026.962 3
1026.982 0
1027.003 4
1027.024 1
1027.045 0
1027.065 5
1027.086 4
1027.107 1
1027.128 5
1027.148 7
1027.169 1
1027.190 2
1027.211 1
1027.231 0
1027.252 1
1027.273 2
1027.294 12
1027.314 3
1027.335 6
1027.356 3
1027.377 6
1027.398 7
1027.418 1
1027.439 4
1027.460 5
1027.481 4
1027.501 12
1027.522 0
1027.543 3
1027.564 1
1027.584 0
1027.605 3
1027.626 27
1027.647 15
1027.667 2
1027.688 4
1027.709 0
1027.730 1
1027.750 0
1027.771 5
1027.792 20
1027.813 2
1027.833 5
1027.854 0
1027.875 4
1027.896 1
1027.917 0
1027.937 6
1027.958 3
1027.979 4
1028.000 4
1028.020 4
1028.041 1
1028.062 2
1028.083 7
1028.103 0
1028.124 9
1028.145 6
1028.166 5
1028.186 4
1028.207 7
1028.228 5
1028.249 3
1028.270 6
1028.290 4
1028.311 1
1028.332 5
1028.353 1
1028.373 14
1028.394 2
1028.415 0
1028.436 5
1028.456 1
1028.477 4
1028.498 7
1028.519 7
1028.540 1
1028.560 3
1028.581 2
1028.602 6
1028.623 0
1028.643 0
1028.664 0
1028.685 0
1028.706 0
1028.726 0
1028.747 3
1028.768 2
1028.789 0
1028.810 0
1028.830 0
1028.851 3
1028.872 0
1028.893 0
1028.913 8
1028.934 3
1028.955 0
1028.976 3
1028.996 7
1029.017 0
1029.038 2
1029.059 0
1029.080 0
1029.100 2
1029.121 0
1029.142 3
1029.163 9
1029.183 2
1029.204 11
1029.225 4
1029.246 7
1029.267 1
1029.287 0
1029.308 0
1029.329 7
1029.350 8
1029.370 1
1029.391 0
1029.412 1
1029.433 4
1029.454 0
1029.474 1
1029.495 7
1029.516 8
1029.537 2
1029.557 2
1029.578 0
1029.599 2
1029.620 0
1029.641 0
1029.661 0
1029.682 0
1029.703 9
1029.724 9
1029.744 0
1029.765 0
1029.786 1
1029.807 5
1029.828 0
1029.848 0
1029.869 2
1029.890 1
1029.911 1
1029.932 0
1029.952 14
1029.973 14
1029.994 2
1030.015 0
1030.035 2
1030.056 1
1030.077 10
1030.098 8
1030.119 3
1030.139 0
1030.160 6
1030.181 11
1030.202 15
1030.222 9
1030.243 8
1030.264 6
1030.285 1
1030.306 0
1030.326 0
1030.347 1
1030.368 5
1030.389 11
1030.410 0
1030.430 0
1030.451 9
1030.472 21
1030.493 15
1030.514 6
1030.534 7
1030.555 11
1030.576 33
1030.597 7
1030.617 0
1030.638 3
1030.659 9
1030.680 5
1030.701 1
1030.721 0
1030.742 0
1030.763 1
1030.784 1
1030.805 0
1030.825 6
1030.846 14
1030.867 3
1030.888 0
1030.909 0
1030.929 0
1030.950 4
1030.971 8
1030.992 7
1031.013 4
1031.033 0
1031.054 1
1031.075 1
1031.096 6
1031.116 0
1031.137 1
1031.158 6
1031.179 0
1031.200 1
1031.220 0
1031.241 6
1031.262 1
1031.283 0
1031.304 7
1031.324 6
1031.345 3
1031.366 0
1031.387 0
1031.408 3
1031.428 5
1031.449 1
1031.470 5
1031.491 2
1031.512 6
1031.532 7
1031.553 10
1031.574 3
1031.595 6
1031.616 2
1031.636 5
1031.657 5
1031.678 6
1031.699 6
1031.720 4
1031.740 1
1031.761 0
1031.782 0
1031.803 0
1031.824 0
1031.844 10
1031.865 2
1031.886 0
1031.907 0
1031.928 2
1031.948 2
1031.969 0
1031.990 1
1032.011 0
1032.032 0
1032.052 0
1032.073 3
1032.094 3
1032.115 3
1032.136 0
1032.157 1
1032.177 0
1032.198 0
1032.219 0
1032.240 2
1032.261 4
1032.281 3
1032.302 0
1032.323 1
1032.344 3
1032.365 9
1032.385 10
1032.406 8
1032.427 0
1032.448 0
1032.469 0
1032.489 0
1032.510 12
1032.531 24
1032.552 9
1032.573 7
1032.593 2
1032.614 2
1032.635 4
1032.656 3
1032.677 3
1032.698 2
1032.718 2
1032.739 6
1032.760 0
1032.781 1
1032.802 3
1032.822 4
1032.843 0
1032.864 1
1032.885 0
1032.906 1
1032.926 0
1032.947 0
1032.968 0
1032.989 1
1033.010 11
1033.031 5
1033.051 7
1033.072 0
1033.093 5
1033.114 0
1033.135 6
1033.155 3
1033.176 0
1033.197 0
1033.218 0
1033.239 0
1033.260 2
1033.280 4
1033.301 5
1033.322 3
1033.343 0
1033.364 0
1033.384 1
1033.405 6
1033.426 2
1033.447 6
1033.468 7
1033.489 6
1033.509 3
1033.530 6
1033.551 7
1033.572 10
1033.593 19
1033.613 5
1033.634 5
1033.655 0
1033.676 5
1033.697 4
1033.718 1
1033.738 3
1033.759 8
1033.780 9
1033.801 2
1033.822 0
1033.842 0
1033.863 0
1033.884 8
1033.905 3
1033.926 0
1033.947 1
1033.967 0
1033.988 0
1034.009 1
1034.030 1
1034.051 0
1034.072 0
1034.092 11
1034.113 14
1034.134 10
1034.155 11
1034.176 6
1034.196 2
1034.217 0
1034.238 2
1034.259 0
1034.280 5
1034.301 11
1034.321 0
1034.342 0
1034.363 3
1034.384 9
1034.405 2
1034.426 2
1034.446 4
1034.467 11
1034.488 19
1034.509 13
1034.530 15
1034.551 9
1034.571 0
1034.592 0
1034.613 3
1034.634 1
1034.655 4
1034.676 10
1034.696 4
1034.717 3
1034.738 3
1034.759 3
1034.780 6
1034.801 5
1034.821 9
1034.842 5
1034.863 10
1034.884 6
1034.905 4
1034.926 1
1034.946 0
1034.967 2
1034.988 4
1035.009 6
1035.030 1
1035.051 0
1035.071 3
1035.092 18
1035.113 24
1035.134 12
1035.155 2
1035.176 7
1035.196 5
1035.217 2
1035.238 4
1035.259 6
1035.280 3
1035.301 0
1035.321 1
1035.342 0
1035.363 0
1035.384 6
1035.405 3
1035.426 0
1035.446 7
1035.467 0
1035.488 0
1035.509 15
1035.530 16
1035.551 5
1035.571 0
1035.592 1
1035.613 1
1035.634 7
1035.655 6
1035.676 3
1035.697 1
1035.717 0
1035.738 7
1035.759 1
1035.780 4
1035.801 6
1035.822 5
1035.842 0
1035.863 0
1035.884 2
1035.905 0
1035.926 0
1035.947 0
1035.967 0
1035.988 2
1036.009 0
1036.030 6
1036.051 2
1036.072 8
1036.093 20
1036.113 9
1036.134 0
1036.155 0
1036.176 0
1036.197 15
1036.218 5
1036.238 3
1036.259 0
1036.280 0
1036.301 1
1036.322 3
1036.343 0
1036.364 7
1036.384 1
1036.405 6
1036.426 2
1036.447 1
1036.468 2
1036.489 7
1036.510 0
1036.530 13
1036.551 4
1036.572 15
1036.593 9
1036.614 3
1036.635 5
1036.655 5
1036.676 2
1036.697 0
1036.718 0
1036.739 0
1036.760 2
1036.781 1
1036.801 6
1036.822 9
1036.843 4
1036.864 0
1036.885 7
1036.906 3
1036.927 2
1036.947 4
1036.968 7
1036.989 5
1037.010 0
1037.031 0
1037.052 4
1037.073 3
1037.093 7
1037.114 3
1037.135 3
1037.156 1
1037.177 0
1037.198 0
1037.219 3
1037.239 8
1037.260 12
1037.281 6
1037.302 18
1037.323 8
1037.344 1
1037.365 5
1037.385 4
1037.406 0
1037.427 4
1037.448 2
1037.469 5
1037.490 7
1037.511 28
1037.531 17
1037.552 4
1037.573 6
1037.594 12
1037.615 3
1037.636 0
1037.657 2
1037.677 4
1037.698 8
1037.719 3
1037.740 4
1037.761 0
1037.782 3
1037.803 0
1037.823 0
1037.844 0
1037.865 0
1037.886 1
1037.907 10
1037.928 15
1037.949 3
1037.969 0
1037.990 0
1038.011 8
1038.032 2
1038.053 4
1038.074 5
1038.095 8
1038.116 1
1038.136 0
1038.157 0
1038.178 9
1038.199 1
1038.220 0
1038.241 1
1038.262 0
1038.282 0
1038.303 0
1038.324 0
1038.345 0
1038.366 0
1038.387 0
1038.408 0
1038.429 2
1038.449 2
1038.470 0
1038.491 6
1038.512 3
1038.533 5
1038.554 2
1038.575 0
1038.596 0
1038.616 0
1038.637 0
1038.658 5
1038.679 2
1038.700 1
1038.721 2
1038.742 6
1038.762 10
1038.783 0
1038.804 0
1038.825 0
1038.846 0
1038.867 0
1038.888 4
1038.909 2
1038.929 0
1038.950 0
1038.971 0
1038.992 2
1039.013 4
1039.034 3
1039.055 8
1039.076 17
1039.096 8
1039.117 1
1039.138 9
1039.159 9
1039.180 3
1039.201 1
1039.222 0
1039.243 0
1039.263 8
1039.284 13
1039.305 4
1039.326 7
1039.347 5
1039.368 0
1039.389 0
1039.410 0
1039.431 3
1039.451 0
1039.472 0
1039.493 14
1039.514 14
1039.535 9
1039.556 4
1039.577 1
1039.598 2
1039.618 2
1039.639 0
1039.660 0
1039.681 0
1039.702 0
1039.723 2
1039.744 2
1039.765 1
1039.785 0
1039.806 0
1039.827 0
1039.848 0
1039.869 2
1039.890 2
1039.911 4
1039.932 9
1039.953 6
1039.973 0
1039.994 0
1040.015 0
1040.036 0
1040.057 2
1040.078 0
1040.099 0
1040.120 0
1040.141 0
1040.161 1
1040.182 0
1040.203 0
1040.224 8
1040.245 6
1040.266 6
1040.287 11
1040.308 2
1040.329 1
1040.349 0
1040.370 3
1040.391 6
1040.412 0
1040.433 0
1040.454 0
1040.475 1
1040.496 5
1040.517 1
1040.537 0
1040.558 2
1040.579 7
1040.600 2
1040.621 0
1040.642 3
1040.663 5
1040.684 2
1040.705 1
1040.725 5
1040.746 2
1040.767 5
1040.788 2
1040.809 0
1040.830 0
1040.851 3
1040.872 2
1040.893 0
1040.913 9
1040.934 2
1040.955 1
1040.976 1
1040.997 1
1041.018 2
1041.039 4
1041.060 0
1041.081 3
1041.102 2
1041.122 0
1041.143 0
1041.164 1
1041.185 6
1041.206 13
1041.227 0
1041.248 4
1041.269 0
1041.290 1
1041.310 2
1041.331 4
1041.352 1
1041.373 0
1041.394 2
1041.415 0
1041.436 0
1041.457 0
1041.478 0
1041.499 1
1041.519 0
1041.540 1
1041.561 2
1041.582 9
1041.603 5
1041.624 3
1041.645 19
1041.666 1
1041.687 6
1041.708 0
1041.728 5
1041.749 5
1041.770 0
1041.791 1
1041.812 11
1041.833 6
1041.854 6
1041.875 1
1041.896 0
1041.917 4
1041.938 7
1041.958 4
1041.979 1
1042.000 0
1042.021 0
1042.042 0
1042.063 2
1042.084 2
1042.105 0
1042.126 1
1042.147 1
1042.167 3
1042.188 11
1042.209 2
1042.230 5
1042.251 5
1042.272 1
1042.293 0
1042.314 3
1042.335 0
1042.356 0
1042.377 2
1042.397 0
1042.418 9
1042.439 2
1042.460 0
1042.481 0
1042.502 6
1042.523 6
1042.544 8
1042.565 1
1042.586 0
1042.607 2
1042.627 1
1042.648 1
1042.669 0
1042.690 0
1042.711 0
1042.732 0
1042.753 2
1042.774 0
1042.795 0
1042.816 6
1042.837 11
1042.857 5
1042.878 1
1042.899 5
1042.920 1
1042.941 4
1042.962 3
1042.983 3
1043.004 2
1043.025 0
1043.046 0
1043.067 0
1043.088 0
1043.108 5
1043.129 10
1043.150 9
1043.171 7
1043.192 3
1043.213 3
1043.234 2
1043.255 2
1043.276 6
1043.297 5
1043.318 0
1043.339 0
1043.359 2
1043.380 6
1043.401 0
1043.422 9
1043.443 14
1043.464 8
1043.485 0
1043.506 1
1043.527 0
1043.548 0
1043.569 2
1043.590 4
1043.611 0
1043.631 0
1043.652 0
1043.673 0
1043.694 0
1043.715 0
1043.736 3
1043.757 1
1043.778 11
1043.799 3
1043.820 0
1043.841 3
1043.862 6
1043.883 9
1043.903 3
1043.924 1
1043.945 0
1043.966 0
1043.987 1
1044.008 2
1044.029 1
1044.050 5
1044.071 0
1044.092 0
1044.113 4
1044.134 2
1044.155 0
1044.175 0
1044.196 0
1044.217 0
1044.238 0
1044.259 5
1044.280 0
1044.301 5
1044.322 4
1044.343 6
1044.364 2
1044.385 0
1044.406 7
1044.427 8
1044.448 0
1044.468 10
1044.489 5
1044.510 3
1044.531 7
1044.552 1
1044.573 2
1044.594 2
1044.615 7
1044.636 14
1044.657 17
1044.678 10
1044.699 0
1044.720 0
1044.741 0
1044.761 0
1044.782 0
1044.803 0
1044.824 0
1044.845 2
1044.866 0
1044.887 0
1044.908 0
1044.929 7
1044.950 0
1044.971 0
1044.992 0
1045.013 5
1045.034 0
1045.055 1
1045.076 4
1045.096 8
1045.117 13
1045.138 2
1045.159 0
1045.180 5
1045.201 13
1045.222 6
1045.243 4
1045.264 3
1045.285 0
1045.306 1
1045.327 0
1045.348 0
1045.369 6
1045.390 11
1045.411 1
1045.431 0
1045.452 2
1045.473 2
1045.494 1
1045.515 5
1045.536 10
1045.557 21
1045.578 13
1045.599 8
1045.620 17
1045.641 2
1045.662 0
1045.683 1
1045.704 8
1045.725 1
1045.746 0
1045.767 0
1045.787 0
1045.808 3
1045.829 11
1045.850 4
1045.871 2
1045.892 2
1045.913 0
1045.934 0
1045.955 0
1045.976 9
1045.997 13
1046.018 0
1046.039 0
1046.060 7
1046.081 14
1046.102 0
1046.123 0
1046.144 0
1046.164 4
1046.185 0
1046.206 4
1046.227 4
1046.248 0
1046.269 0
1046.290 0
1046.311 3
1046.332 0
1046.353 2
1046.374 12
1046.395 15
1046.416 2
1046.437 3
1046.458 8
1046.479 1
1046.500 5
1046.521 9
1046.542 17
1046.562 11
1046.583 0
1046.604 0
1046.625 8
1046.646 0
1046.667 0
1046.688 0
1046.709 3
1046.730 2
1046.751 2
1046.772 0
1046.793 0
1046.814 0
1046.835 0
1046.856 7
1046.877 7
1046.898 9
1046.919 8
1046.940 3
1046.961 4
1046.982 0
1047.002 10
1047.023 1
1047.044 0
1047.065 2
1047.086 1
1047.107 7
1047.128 1
1047.149 2
1047.170 4
1047.191 7
1047.212 1
1047.233 0
1047.254 7
1047.275 18
1047.296 17
1047.317 1
1047.338 0
1047.359 1
1047.380 3
1047.401 4
1047.422 5
1047.443 0
1047.464 0
1047.485 10
1047.505 3
1047.526 1
1047.547 7
1047.568 7
1047.589 4
1047.610 4
1047.631 1
1047.652 0
1047.673 0
1047.694 0
1047.715 0
1047.736 0
1047.757 5
1047.778 7
1047.799 4
1047.820 1
1047.841 2
1047.862 1
1047.883 0
1047.904 3
1047.925 0
1047.946 0
1047.967 5
1047.988 2
1048.009 0
1048.030 0
1048.051 0
1048.071 0
1048.092 3
1048.113 0
1048.134 0
1048.155 3
1048.176 1
1048.197 3
1048.218 4
1048.239 4
1048.260 3
1048.281 3
1048.302 11
1048.323 1
1048.344 4
1048.365 1
1048.386 3
1048.407 0
1048.428 0
1048.449 15
1048.470 4
1048.491 2
1048.512 0
1048.533 8
1048.554 20
1048.575 2
1048.596 0
1048.617 3
1048.638 2
1048.659 1
1048.680 6
1048.701 4
1048.722 1
1048.742 0
1048.763 0
1048.784 7
1048.805 2
1048.826 0
1048.847 0
1048.868 9
1048.889 3
1048.910 5
1048.931 1
1048.952 0
1048.973 2
1048.994 7
1049.015 0
1049.036 5
1049.057 2
1049.078 6
1049.099 0
1049.120 2
1049.141 0
1049.162 0
1049.183 16
1049.204 9
1049.225 0
1049.246 0
1049.267 1
1049.288 4
1049.309 0
1049.330 0
1049.351 0
1049.372 0
1049.393 3
1049.414 2
1049.435 0
1049.456 5
1049.477 3
1049.498 9
1049.519 8
1049.540 9
1049.561 4
1049.582 0
1049.603 4
1049.624 3
1049.645 6
1049.665 7
1049.686 6
1049.707 3
1049.728 9
1049.749 5
1049.770 4
1049.791 9
1049.812 2
1049.833 0
1049.854 3
1049.875 4
1049.896 6
1049.917 2
1049.938 8
1049.959 0
1049.980 0
1050.001 0
1050.022 8
1050.043 12
1050.064 28
1050.085 25
1050.106 14
1050.127 14
1050.148 9
1050.169 7
1050.190 10
1050.211 7
1050.232 14
1050.253 8
1050.274 1
1050.295 2
1050.316 9
1050.337 4
1050.358 1
1050.379 1
1050.400 4
1050.421 0
1050.442 0
1050.463 10
1050.484 0
1050.505 3
1050.526 0
1050.547 1
1050.568 0
1050.589 0
1050.610 5
1050.631 7
1050.652 10
1050.673 1
1050.694 7
1050.715 4
1050.736 6
1050.757 0
1050.778 0
1050.799 1
1050.820 0
1050.841 0
1050.862 0
1050.883 0
1050.904 9
1050.925 2
1050.946 0
1050.967 2
1050.988 0
1051.009 2
1051.030 8
1051.051 9
1051.072 32
1051.093 28
1051.114 13
1051.135 1
1051.156 0
1051.177 2
1051.198 1
1051.219 3
1051.240 1
1051.261 1
1051.282 1
1051.303 0
1051.324 4
1051.345 5
1051.366 7
1051.387 21
1051.408 12
1051.429 10
1051.450 6
1051.471 6
1051.492 3
1051.513 5
1051.534 0
1051.555 0
1051.576 0
1051.597 1
1051.618 2
1051.639 17
1051.660 18
1051.681 6
1051.702 4
1051.723 0
1051.744 0
1051.765 6
1051.786 4
1051.807 5
1051.828 3
1051.849 0
1051.870 0
1051.891 6
1051.912 5
1051.933 0
1051.954 0
1051.975 1
1051.996 3
1052.017 11
1052.038 3
1052.059 4
1052.080 10
1052.101 13
1052.122 3
1052.143 11
1052.164 0
1052.185 8
1052.206 0
1052.227 3
1052.248 14
1052.269 0
1052.290 0
1052.311 2
1052.332 6
1052.353 10
1052.374 7
1052.395 0
1052.416 5
1052.437 6
1052.458 1
1052.479 8
1052.500 3
1052.521 4
1052.542 5
1052.563 7
1052.584 8
1052.605 18
1052.626 10
1052.647 8
1052.668 1
1052.689 14
1052.710 13
1052.731 5
1052.752 1
1052.773 1
1052.794 5
1052.815 5
1052.836 10
1052.857 13
1052.878 5
1052.899 6
1052.920 5
1052.941 0
1052.962 0
1052.983 0
1053.004 0
1053.025 9
1053.046 4
1053.067 3
1053.088 0
1053.109 11
1053.130 3
1053.151 0
1053.172 6
1053.193 9
1053.214 4
1053.235 1
1053.256 9
1053.277 6
1053.298 2
1053.319 1
1053.341 4
1053.362 0
1053.383 0
1053.404 2
1053.425 0
1053.446 16
1053.467 9
1053.488 8
1053.509 18
1053.530 1
1053.551 22
1053.572 4
1053.593 10
1053.614 19
1053.635 14
1053.656 7
1053.677 3
1053.698 4
1053.719 3
1053.740 10
1053.761 2
1053.782 4
1053.803 4
1053.824 1
1053.845 2
1053.866 6
1053.887 1
1053.908 0
1053.929 0
1053.950 0
1053.971 0
1053.992 6
1054.013 6
1054.034 4
1054.055 9
1054.076 3
1054.097 9
1054.118 11
1054.139 8
1054.160 1
1054.181 0
1054.202 7
1054.223 0
1054.245 13
1054.266 10
1054.287 5
1054.308 9
1054.329 0
1054.350 2
1054.371 1
1054.392 8
1054.413 8
1054.434 5
1054.455 0
1054.476 1
1054.497 3
1054.518 0
1054.539 3
1054.560 0
1054.581 8
1054.602 1
1054.623 6
1054.644 8
1054.665 3
1054.686 4
1054.707 0
1054.728 1
1054.749 0
1054.770 0
1054.791 2
1054.812 7
1054.833 0
1054.854 1
1054.875 0
1054.896 0
1054.918 0
1054.939 0
1054.960 14
1054.981 15
1055.002 1
1055.023 1
1055.044 0
1055.065 3
1055.086 6
1055.107 5
1055.128 7
1055.149 12
1055.170 6
1055.191 5
1055.212 4
1055.233 11
1055.254 14
1055.275 4
1055.296 15
1055.317 2
1055.338 3
1055.359 2
1055.380 4
1055.401 7
1055.422 4
1055.443 6
1055.464 12
1055.486 13
1055.507 3
1055.528 3
1055.549 17
1055.570 9
1055.591 9
1055.612 4
1055.633 0
1055.654 2
1055.675 0
1055.696 0
1055.717 1
1055.738 6
1055.759 9
1055.780 4
1055.801 1
1055.822 0
1055.843 1
1055.864 0
1055.885 2
1055.906 2
1055.927 1
1055.948 1
1055.969 2
1055.991 10
1056.012 2
1056.033 0
1056.054 0
1056.075 2
1056.096 17
1056.117 30
1056.138 5
1056.159 5
1056.180 1
1056.201 0
1056.222 6
1056.243 10
1056.264 1
1056.285 0
1056.306 11
1056.327 3
1056.348 0
1056.369 4
1056.390 0
1056.411 0
1056.433 0
1056.454 6
1056.475 0
1056.496 10
1056.517 4
1056.538 1
1056.559 1
1056.580 3
1056.601 4
1056.622 9
1056.643 0
1056.664 0
1056.685 0
1056.706 0
1056.727 1
1056.748 0
1056.769 3
1056.790 0
1056.811 0
1056.832 0
1056.854 0
1056.875 0
1056.896 0
1056.917 3
1056.938 2
1056.959 4
1056.980 3
1057.001 0
1057.022 0
1057.043 10
1057.064 2
1057.085 1
1057.106 0
1057.127 0
1057.148 0
1057.169 0
1057.190 0
1057.211 0
1057.233 3
1057.254 0
1057.275 0
1057.296 10
1057.317 4
1057.338 5
1057.359 11
1057.380 7
1057.401 0
1057.422 3
1057.443 0
1057.464 7
1057.485 5
1057.506 1
1057.527 1
1057.548 5
1057.569 3
1057.591 13
1057.612 3
1057.633 1
1057.654 6
1057.675 5
1057.696 5
1057.717 0
1057.738 1
1057.759 0
1057.780 1
1057.801 0
1057.822 4
1057.843 4
1057.864 5
1057.885 0
1057.906 0
1057.928 0
1057.949 5
1057.970 1
1057.991 1
1058.012 2
1058.033 4
1058.054 5
1058.075 13
1058.096 1
1058.117 14
1058.138 6
1058.159 0
1058.180 3
1058.201 7
1058.222 0
1058.244 7
1058.265 5
1058.286 0
1058.307 4
1058.328 0
1058.349 0
1058.370 2
1058.391 6
1058.412 1
1058.433 1
1058.454 4
1058.475 6
1058.496 0
1058.517 1
1058.539 0
1058.560 1
1058.581 20
1058.602 16
1058.623 10
1058.644 3
1058.665 0
1058.686 0
1058.707 0
1058.728 3
1058.749 9
1058.770 10
1058.791 1
1058.812 9
1058.834 0
1058.855 2
1058.876 1
1058.897 2
1058.918 0
1058.939 0
1058.960 0
1058.981 0
1059.002 5
1059.023 5
1059.044 0
1059.065 0
1059.086 0
1059.107 0
1059.129 3
1059.150 1
1059.171 3
1059.192 8
1059.213 3
1059.234 7
1059.255 4
1059.276 0
1059.297 7
1059.318 10
1059.339 1
1059.360 4
1059.382 0
1059.403 2
1059.424 2
1059.445 1
1059.466 7
1059.487 1
1059.508 7
1059.529 7
1059.550 4
1059.571 2
1059.592 6
1059.613 12
1059.634 6
1059.656 0
1059.677 7
1059.698 4
1059.719 13
1059.740 0
1059.761 5
1059.782 15
1059.803 0
1059.824 3
1059.845 0
1059.866 0
1059.887 8
1059.909 5
1059.930 1
1059.951 0
1059.972 0
1059.993 0
1060.014 3
1060.035 8
1060.056 11
1060.077 0
1060.098 6
1060.119 1
1060.140 9
1060.162 0
1060.183 0
1060.204 2
1060.225 10
1060.246 0
1060.267 0
1060.288 0
1060.309 3
1060.330 0
1060.351 4
1060.372 3
1060.394 13
1060.415 14
1060.436 6
1060.457 5
1060.478 8
1060.499 7
1060.520 5
1060.541 5
1060.562 0
1060.583 0
1060.604 0
1060.626 2
1060.647 1
1060.668 1
1060.689 0
1060.710 2
1060.731 0
1060.752 0
1060.773 3
1060.794 0
1060.815 4
1060.836 1
1060.858 7
1060.879 3
1060.900 0
1060.921 0
1060.942 0
1060.963 5
1060.984 0
1061.005 3
1061.026 13
1061.047 0
1061.068 1
1061.090 1
1061.111 0
1061.132 0
1061.153 1
1061.174 2
1061.195 9
1061.216 1
1061.237 0
1061.258 0
1061.279 1
1061.301 4
1061.322 6
1061.343 5
1061.364 9
1061.385 4
1061.406 1
1061.427 3
1061.448 4
1061.469 1
1061.490 0
1061.512 0
1061.533 5
1061.554 4
1061.575 14
1061.596 19
1061.617 11
1061.638 11
1061.659 12
1061.680 11
1061.701 1
1061.723 0
1061.744 0
1061.765 0
1061.786 7
1061.807 6
1061.828 0
1061.849 3
1061.870 6
1061.891 0
1061.912 0
1061.934 9
1061.955 0
1061.976 4
1061.997 0
1062.018 0
1062.039 1
1062.060 0
1062.081 0
1062.102 0
1062.124 1
1062.145 5
1062.166 4
1062.187 7
1062.208 9
1062.229 13
1062.250 10
1062.271 4
1062.292 19
1062.313 10
1062.335 0
1062.356 14
1062.377 2
1062.398 4
1062.419 3
1062.440 0
1062.461 2
1062.482 4
1062.503 7
1062.525 5
1062.546 0
1062.567 4
1062.588 11
1062.609 1
1062.630 1
1062.651 2
1062.672 0
1062.693 0
1062.715 1
1062.736 2
1062.757 4
1062.778 4
1062.799 2
1062.820 1
1062.841 1
1062.862 5
1062.883 0
1062.905 13
1062.926 16
1062.947 0
1062.968 1
1062.989 2
1063.010 1
1063.031 3
1063.052 6
1063.074 5
1063.095 5
1063.116 10
1063.137 10
1063.158 0
1063.179 0
1063.200 0
1063.221 14
1063.242 8
1063.264 0
1063.285 0
1063.306 3
1063.327 2
1063.348 10
1063.369 3
1063.390 0
1063.411 3
1063.433 1
1063.454 0
1063.475 0
1063.496 14
1063.517 10
1063.538 12
1063.559 3
1063.580 3
1063.601 3
1063.623 5
1063.644 2
1063.665 0
1063.686 2
1063.707 3
1063.728 0
1063.749 3
1063.770 3
1063.792 0
1063.813 0
1063.834 0
1063.855 0
1063.876 9
1063.897 5
1063.918 7
1063.939 2
1063.961 0
1063.982 5
1064.003 5
1064.024 2
1064.045 4
1064.066 1
1064.087 1
1064.108 0
1064.130 0
1064.151 7
1064.172 3
1064.193 3
1064.214 0
1064.235 0
1064.256 2
1064.277 3
1064.299 0
1064.320 6
1064.341 3
1064.362 3
1064.383 2
1064.404 5
1064.425 5
1064.446 17
1064.468 14
1064.489 4
1064.510 10
1064.531 5
1064.552 3
1064.573 7
1064.594 8
1064.616 8
1064.637 2
1064.658 6
1064.679 0
1064.700 1
1064.721 8
1064.742 0
1064.763 1
1064.785 0
1064.806 0
1064.827 5
1064.848 3
1064.869 0
1064.890 3
1064.911 0
1064.933 0
1064.954 1
1064.975 0
1064.996 3
1065.017 8
1065.038 1
1065.059 0
1065.080 0
1065.102 6
1065.123 9
1065.144 4
1065.165 4
1065.186 0
1065.207 1
1065.228 0
1065.250 1
1065.271 0
1065.292 0
1065.313 15
1065.334 7
1065.355 10
1065.376 12
1065.398 0
1065.419 3
1065.440 8
1065.461 7
1065.482 10
1065.503 0
1065.524 2
1065.545 3
1065.567 9
1065.588 1
1065.609 4
1065.630 0
1065.651 3
1065.672 4
1065.693 10
1065.715 4
1065.736 2
1065.757 1
1065.778 3
1065.799 0
1065.820 3
1065.841 10
1065.863 8
1065.884 0
1065.905 4
1065.926 1
1065.947 0
1065.968 0
1065.989 4
1066.011 8
1066.032 8
1066.053 29
1066.074 14
1066.095 13
1066.116 9
1066.138 5
1066.159 8
1066.180 10
1066.201 6
1066.222 7
1066.243 6
1066.264 3
1066.286 0
1066.307 0
1066.328 0
1066.349 2
1066.370 0
1066.391 3
1066.412 6
1066.434 11
1066.455 17
1066.476 22
1066.497 39
1066.518 25
1066.539 9
1066.560 9
1066.582 1
1066.603 2
1066.624 0
1066.645 11
1066.666 6
1066.687 1
1066.709 0
1066.730 0
1066.751 0
1066.772 0
1066.793 0
1066.814 3
1066.835 0
1066.857 2
1066.878 4
1066.899 0
1066.920 1
1066.941 0
1066.962 6
1066.984 6
1067.005 0
1067.026 11
1067.047 22
1067.068 9
1067.089 3
1067.110 0
1067.132 3
1067.153 10
1067.174 3
1067.195 0
1067.216 7
1067.237 9
1067.259 0
1067.280 0
1067.301 0
1067.322 0
1067.343 0
1067.364 0
1067.385 1
1067.407 3
1067.428 0
1067.449 7
1067.470 19
1067.491 34
1067.512 27
1067.534 3
1067.555 17
1067.576 11
1067.597 6
1067.618 4
1067.639 10
1067.661 4
1067.682 0
1067.703 0
1067.724 3
1067.745 0
1067.766 0
1067.788 0
1067.809 1
1067.830 5
1067.851 0
1067.872 1
1067.893 11
1067.915 0
1067.936 0
1067.957 2
1067.978 6
1067.999 5
1068.020 0
1068.042 0
1068.063 1
1068.084 12
1068.105 1
1068.126 5
1068.147 7
1068.168 0
1068.190 2
1068.211 0
1068.232 4
1068.253 2
1068.274 0
1068.295 0
1068.317 1
1068.338 4
1068.359 0
1068.380 3
1068.401 3
1068.423 1
1068.444 2
1068.465 8
1068.486 19
1068.507 17
1068.528 6
1068.550 13
1068.571 2
1068.592 0
1068.613 2
1068.634 3
1068.655 0
1068.677 12
1068.698 7
1068.719 2
1068.740 7
1068.761 3
1068.782 5
1068.804 0
1068.825 1
1068.846 0
1068.867 0
1068.888 3
1068.909 4
1068.931 8
1068.952 4
1068.973 0
1068.994 1
1069.015 0
1069.036 5
1069.058 0
1069.079 0
1069.100 1
1069.121 0
1069.142 1
1069.164 0
1069.185 0
1069.206 2
1069.227 20
1069.248 10
1069.269 5
1069.291 8
1069.312 1
1069.333 1
1069.354 2
1069.375 7
1069.396 0
1069.418 1
1069.439 4
1069.460 4
1069.481 1
1069.502 13
1069.524 7
1069.545 3
1069.566 9
1069.587 10
1069.608 4
1069.629 7
1069.651 0
1069.672 3
1069.693 4
1069.714 3
1069.735 3
1069.757 0
1069.778 1
1069.799 7
1069.820 3
1069.841 0
1069.862 0
1069.884 5
1069.905 0
1069.926 0
1069.947 8
1069.968 0
1069.990 0
1070.011 14
1070.032 9
1070.053 0
1070.074 2
1070.096 5
1070.117 1
1070.138 0
1070.159 0
1070.180 13
1070.201 25
1070.223 13
1070.244 4
1070.265 0
1070.286 0
1070.307 0
1070.329 3
1070.350 4
1070.371 1
1070.392 0
1070.413 0
1070.434 0
1070.456 2
1070.477 6
1070.498 5
1070.519 7
1070.540 11
1070.562 9
1070.583 2
1070.604 0
1070.625 2
1070.646 5
1070.668 4
1070.689 0
1070.710 0
1070.731 9
1070.752 3
1070.774 0
1070.795 1
1070.816 3
1070.837 7
1070.858 11
1070.880 5
1070.901 0
1070.922 3
1070.943 18
1070.964 8
1070.985 1
1071.007 0
1071.028 0
1071.049 0
1071.070 0
1071.091 0
1071.113 4
1071.134 0
1071.155 5
1071.176 9
1071.197 9
1071.219 4
1071.240 0
1071.261 4
1071.282 7
1071.303 8
1071.325 2
1071.346 0
1071.367 0
1071.388 0
1071.409 1
1071.431 0
1071.452 0
1071.473 1
1071.494 0
1071.515 4
1071.537 8
1071.558 2
1071.579 0
1071.600 0
1071.621 0
1071.643 5
1071.664 0
1071.685 13
1071.706 0
1071.727 1
1071.749 0
1071.770 1
1071.791 1
1071.812 2
1071.833 0
1071.855 0
1071.876 3
1071.897 0
1071.918 0
1071.939 0
1071.961 0
1071.982 9
1072.003 5
1072.024 1
1072.045 3
1072.067 0
1072.088 2
1072.109 11
1072.130 2
1072.151 0
1072.173 1
1072.194 2
1072.215 1
1072.236 2
1072.258 3
1072.279 13
1072.300 12
1072.321 12
1072.342 10
1072.364 0
1072.385 4
1072.406 3
1072.427 2
1072.448 3
1072.470 1
1072.491 6
1072.512 5
1072.533 12
1072.554 7
1072.576 10
1072.597 5
1072.618 7
1072.639 1
1072.660 1
1072.682 0
1072.703 0
1072.724 7
1072.745 0
1072.767 4
1072.788 2
1072.809 2
1072.830 0
1072.851 0
1072.873 0
1072.894 6
1072.915 5
1072.936 1
1072.957 7
1072.979 0
1073.000 0
1073.021 5
1073.042 2
1073.064 13
1073.085 30
1073.106 24
1073.127 13
1073.148 3
1073.170 0
1073.191 0
1073.212 0
1073.233 0
1073.254 3
1073.276 4
1073.297 1
1073.318 16
1073.339 11
1073.361 4
1073.382 0
1073.403 0
1073.424 1
1073.445 3
1073.467 1
1073.488 11
1073.509 4
1073.530 0
1073.552 0
1073.573 11
1073.594 10
1073.615 5
1073.636 0
1073.658 2
1073.679 7
1073.700 0
1073.721 3
1073.743 3
1073.764 0
1073.785 0
1073.806 2
1073.827 6
1073.849 7
1073.870 8
1073.891 10
1073.912 10
1073.934 5
1073.955 6
1073.976 5
1073.997 8
1074.018 0
1074.040 7
1074.061 9
1074.082 0
1074.103 1
1074.125 19
1074.146 4
1074.167 11
1074.188 2
1074.209 0
1074.231 0
1074.252 2
1074.273 0
1074.294 7
1074.316 6
1074.337 3
1074.358 0
1074.379 0
1074.400 10
1074.422 3
1074.443 2
1074.464 9
1074.485 24
1074.507 13
1074.528 5
1074.549 7
1074.570 1
1074.592 1
1074.613 6
1074.634 3
1074.655 10
1074.676 17
1074.698 3
1074.719 2
1074.740 0
1074.761 1
1074.783 0
1074.804 4
1074.825 0
1074.846 0
1074.868 0
1074.889 5
1074.910 4
1074.931 19
1074.952 5
1074.974 0
1074.995 0
1075.016 0
1075.037 0
1075.059 0
1075.080 0
1075.101 6
1075.122 1
1075.144 2
1075.165 3
1075.186 2
1075.207 3
1075.229 0
1075.250 5
1075.271 12
1075.292 7
1075.313 3
1075.335 1
1075.356 1
1075.377 5
1075.398 3
1075.420 7
1075.441 3
1075.462 6
1075.483 5
1075.505 8
1075.526 13
1075.547 2
1075.568 3
1075.590 4
1075.611 4
1075.632 1
1075.653 0
1075.675 5
1075.696 0
1075.717 0
1075.738 2
1075.759 4
1075.781 1
1075.802 0
1075.823 0
1075.844 0
1075.866 5
1075.887 1
1075.908 3
1075.929 9
1075.951 0
1075.972 0
1075.993 0
1076.014 8
1076.036 2
1076.057 0
1076.078 0
1076.099 4
1076.121 2
1076.142 6
1076.163 1
1076.184 0
1076.206 9
1076.227 10
1076.248 2
1076.269 2
1076.291 6
1076.312 1
1076.333 0
1076.354 5
1076.376 5
1076.397 0
1076.418 0
1076.439 1
1076.461 0
1076.482 0
1076.503 2
1076.524 7
1076.546 8
1076.567 3
1076.588 6
1076.609 9
1076.631 5
1076.652 1
1076.673 0
1076.694 0
1076.716 0
1076.737 1
1076.758 6
1076.779 4
1076.801 3
1076.822 1
1076.843 0
1076.864 15
1076.886 1
1076.907 3
1076.928 3
1076.949 9
1076.971 0
1076.992 3
1077.013 1
1077.034 0
1077.056 0
1077.077 0
1077.098 4
1077.119 2
1077.141 0
1077.162 5
1077.183 0
1077.204 1
1077.226 1
1077.247 5
1077.268 3
1077.289 0
1077.311 0
1077.332 4
1077.353 9
1077.374 9
1077.396 8
1077.417 0
1077.438 5
1077.459 5
1077.481 4
1077.502 6
1077.523 18
1077.545 6
1077.566 0
1077.587 2
1077.608 0
1077.630 4
1077.651 0
1077.672 1
1077.693 1
1077.715 0
1077.736 0
1077.757 0
1077.778 0
1077.800 1
1077.821 0
1077.842 0
1077.863 0
1077.885 4
1077.906 13
1077.927 3
1077.948 1
1077.970 0
1077.991 0
1078.012 0
1078.034 2
1078.055 2
1078.076 9
1078.097 6
1078.119 3
1078.140 8
1078.161 0
1078.182 0
1078.204 0
1078.225 0
1078.246 1
1078.267 10
1078.289 3
1078.310 3
1078.331 0
1078.353 0
1078.374 0
1078.395 7
1078.416 3
1078.438 4
1078.459 2
1078.480 30
1078.501 14
1078.523 2
1078.544 2
1078.565 1
1078.586 0
1078.608 10
1078.629 8
1078.650 8
1078.672 0
1078.693 2
1078.714 3
1078.735 8
1078.757 9
1078.778 2
1078.799 0
1078.820 0
1078.842 1
1078.863 4
1078.884 3
1078.906 0
1078.927 3
1078.948 3
1078.969 0
1078.991 2
1079.012 12
1079.033 4
1079.054 7
1079.076 2
1079.097 0
1079.118 0
1079.140 3
1079.161 6
1079.182 4
1079.203 1
1079.225 3
1079.246 0
1079.267 6
1079.288 5
1079.310 2
1079.331 3
1079.352 0
1079.374 7
1079.395 2
1079.416 3
1079.437 0
1079.459 3
1079.480 3
1079.501 6
1079.523 6
1079.544 1
1079.565 11
1079.586 12
1079.608 5
1079.629 1
1079.650 2
1079.671 7
1079.693 2
1079.714 4
1079.735 0
1079.757 0
1079.778 1
1079.799 0
1079.820 10
1079.842 3
1079.863 0
1079.884 1
1079.906 1
1079.927 0
1079.948 0
1079.969 2
1079.991 10
1080.012 3
1080.033 0
1080.055 8
1080.076 2
1080.097 0
1080.118 9
1080.140 1
1080.161 0
1080.182 11
1080.204 9
1080.225 5
1080.246 3
1080.267 3
1080.289 0
1080.310 0
1080.331 2
1080.353 5
1080.374 1
1080.395 0
1080.416 18
1080.438 9
1080.459 2
1080.480 2
1080.502 0
1080.523 13
1080.544 8
1080.565 5
1080.587 6
1080.608 2
1080.629 0
1080.651 0
1080.672 4
1080.693 4
1080.714 2
1080.736 0
1080.757 6
1080.778 5
1080.800 0
1080.821 2
1080.842 3
1080.864 1
1080.885 0
1080.906 0
1080.927 2
1080.949 0
1080.970 0
1080.991 6
1081.013 2
1081.034 1
1081.055 2
1081.076 9
1081.098 2
1081.119 1
1081.140 12
1081.162 3
1081.183 1
1081.204 0
1081.226 0
1081.247 0
1081.268 2
1081.289 6
1081.311 1
1081.332 1
1081.353 15
1081.375 4
1081.396 0
1081.417 5
1081.438 6
1081.460 6
1081.481 3
1081.502 0
1081.524 0
1081.545 0
1081.566 16
1081.588 6
1081.609 3
1081.630 0
1081.651 7
1081.673 16
1081.694 2
1081.715 9
1081.737 2
1081.758 0
1081.779 0
1081.801 0
1081.822 3
1081.843 4
1081.864 4
1081.886 0
1081.907 5
1081.928 1
1081.950 0
1081.971 0
1081.992 0
1082.014 5
1082.035 8
1082.056 10
1082.078 5
1082.099 2
1082.120 3
1082.141 1
1082.163 0
1082.184 2
1082.205 0
1082.227 0
1082.248 0
1082.269 2
1082.291 7
1082.312 3
1082.333 8
1082.354 0
1082.376 0
1082.397 1
1082.418 2
1082.440 8
1082.461 13
1082.482 14
1082.504 5
1082.525 0
1082.546 4
1082.568 3
1082.589 0
1082.610 0
1082.631 10
1082.653 7
1082.674 5
1082.695 0
1082.717 3
1082.738 5
1082.759 6
1082.781 8
1082.802 3
1082.823 3
1082.845 0
1082.866 5
1082.887 0
1082.909 0
1082.930 0
1082.951 0
1082.972 3
1082.994 0
1083.015 0
1083.036 0
1083.058 0
1083.079 4
1083.100 8
1083.122 7
1083.143 5
1083.164 0
1083.186 1
1083.207 3
1083.228 13
1083.250 4
1083.271 0
1083.292 0
1083.313 9
1083.335 1
1083.356 4
1083.377 4
1083.399 4
1083.420 0
1083.441 8
1083.463 6
1083.484 1
1083.505 0
1083.527 11
1083.548 17
1083.569 3
1083.591 0
1083.612 0
1083.633 0
1083.655 0
1083.676 2
1083.697 2
1083.719 16
1083.740 11
1083.761 6
1083.782 0
1083.804 0
1083.825 0
1083.846 0
1083.868 8
1083.889 21
1083.910 19
1083.932 10
1083.953 1
1083.974 0
1083.996 0
1084.017 0
1084.038 1
1084.060 0
1084.081 4
1084.102 0
1084.124 4
1084.145 0
1084.166 0
1084.188 0
1084.209 0
1084.230 3
1084.252 1
1084.273 0
1084.294 2
1084.316 1
1084.337 1
1084.358 0
1084.380 0
1084.401 2
1084.422 0
1084.444 1
1084.465 3
1084.486 0
1084.508 5
1084.529 4
1084.550 6
1084.572 1
1084.593 6
1084.614 3
1084.635 0
1084.657 10
1084.678 4
1084.699 7
1084.721 2
1084.742 0
1084.763 0
1084.785 4
1084.806 5
1084.827 2
1084.849 0
1084.870 0
1084.891 4
1084.913 0
1084.934 2
1084.955 3
1084.977 1
1084.998 8
1085.019 18
1085.041 1
1085.062 7
1085.083 5
1085.105 6
1085.126 1
1085.147 5
1085.169 1
1085.190 3
1085.211 8
1085.233 6
1085.254 1
1085.275 0
1085.297 0
1085.318 0
1085.339 0
1085.361 0
1085.382 0
1085.403 0
1085.425 7
1085.446 6
1085.467 3
1085.489 6
1085.510 18
1085.531 5
1085.553 3
1085.574 3
1085.596 6
1085.617 3
1085.638 0
1085.660 10
1085.681 5
1085.702 0
1085.724 0
1085.745 0
1085.766 1
1085.788 0
1085.809 2
1085.830 0
1085.852 5
1085.873 0
1085.894 7
1085.916 9
1085.937 3
1085.958 11
1085.980 7
1086.001 4
1086.022 1
1086.044 4
1086.065 0
1086.086 1
1086.108 0
1086.129 7
1086.150 1
1086.172 1
1086.193 6
1086.214 4
1086.236 4
1086.257 6
1086.278 1
1086.300 0
1086.321 6
1086.342 2
1086.364 8
1086.385 0
1086.407 5
1086.428 3
1086.449 2
1086.471 2
1086.492 5
1086.513 5
1086.535 3
1086.556 8
1086.577 1
1086.599 0
1086.620 6
1086.641 7
1086.663 1
1086.684 4
1086.705 4
1086.727 1
1086.748 0
1086.769 9
1086.791 14
1086.812 5
1086.834 0
1086.855 9
1086.876 2
1086.898 4
1086.919 10
1086.940 6
1086.962 3
1086.983 6
1087.004 7
1087.026 14
1087.047 1
1087.068 0
1087.090 0
1087.111 12
1087.132 16
1087.154 20
1087.175 18
1087.196 21
1087.218 4
1087.239 6
1087.261 5
1087.282 0
1087.303 0
1087.325 0
1087.346 0
1087.367 0
1087.389 6
1087.410 1
1087.431 1
1087.453 2
1087.474 4
1087.495 4
1087.517 3
1087.538 10
1087.560 2
1087.581 31
1087.602 17
1087.624 4
1087.645 2
1087.666 0
1087.688 5
1087.709 1
1087.730 2
1087.752 2
1087.773 3
1087.795 0
1087.816 6
1087.837 0
1087.859 0
1087.880 1
1087.901 0
1087.923 0
1087.944 0
1087.965 0
1087.987 1
1088.008 6
1088.029 7
1088.051 8
1088.072 2
1088.094 6
1088.115 9
1088.136 15
1088.158 8
1088.179 0
1088.200 0
1088.222 2
1088.243 1
1088.264 18
1088.286 11
1088.307 3
1088.329 2
1088.350 4
1088.371 9
1088.393 7
1088.414 0
1088.435 3
1088.457 7
1088.478 11
1088.500 3
1088.521 0
1088.542 6
1088.564 3
1088.585 2
1088.606 12
1088.628 0
1088.649 0
1088.670 2
1088.692 14
1088.713 4
1088.735 1
1088.756 1
1088.777 2
1088.799 0
1088.820 0
1088.841 1
1088.863 9
1088.884 9
1088.906 0
1088.927 3
1088.948 4
1088.970 0
1088.991 1
1089.012 0
1089.034 11
1089.055 6
1089.076 1
1089.098 7
1089.119 15
1089.141 3
1089.162 2
1089.183 7
1089.205 5
1089.226 4
1089.247 0
1089.269 0
1089.290 0
1089.312 0
1089.333 12
1089.354 14
1089.376 0
1089.397 2
1089.418 2
1089.440 5
1089.461 1
1089.483 2
1089.504 4
1089.525 8
1089.547 5
1089.568 2
1089.590 11
1089.611 5
1089.632 9
1089.654 3
1089.675 0
1089.696 12
1089.718 7
1089.739 1
1089.761 9
1089.782 7
1089.803 0
1089.825 4
1089.846 6
1089.867 0
1089.889 0
1089.910 8
1089.932 11
1089.953 5
1089.974 3
1089.996 0
1090.017 0
1090.038 1
1090.060 6
1090.081 5
1090.103 4
1090.124 0
1090.145 0
1090.167 5
1090.188 0
1090.210 12
1090.231 0
1090.252 1
1090.274 2
1090.295 7
1090.316 13
1090.338 3
1090.359 4
1090.381 6
1090.402 7
1090.423 6
1090.445 10
1090.466 6
1090.488 13
1090.509 10
1090.530 16
1090.552 1
1090.573 1
1090.595 7
1090.616 4
1090.637 2
1090.659 9
1090.680 5
1090.701 9
1090.723 0
1090.744 0
1090.766 0
1090.787 2
1090.808 2
1090.830 0
1090.851 11
1090.873 10
1090.894 3
1090.915 1
1090.937 2
1090.958 0
1090.980 0
1091.001 0
1091.022 4
1091.044 2
1091.065 0
1091.086 3
1091.108 10
1091.129 1
1091.151 5
1091.172 3
1091.193 0
1091.215 12
1091.236 4
1091.258 0
1091.279 0
1091.300 0
1091.322 6
1091.343 4
1091.365 0
1091.386 4
1091.407 8
1091.429 0
1091.450 0
1091.472 14
1091.493 9
1091.514 4
1091.536 8
1091.557 13
1091.579 5
1091.600 5
1091.621 3
1091.643 0
1091.664 0
1091.686 3
1091.707 9
1091.728 12
1091.750 3
1091.771 15
1091.793 0
1091.814 0
1091.835 7
1091.857 4
1091.878 0
1091.900 0
1091.921 4
1091.942 5
1091.964 0
1091.985 0
1092.007 2
1092.028 0
1092.049 1
1092.071 0
1092.092 9
1092.114 4
1092.135 7
1092.156 16
1092.178 4
1092.199 0
1092.221 4
1092.242 0
1092.263 0
1092.285 7
1092.306 3
1092.328 5
1092.349 4
1092.370 6
1092.392 0
1092.413 7
1092.435 2
1092.456 0
1092.477 11
1092.499 9
1092.520 3
1092.542 7
1092.563 7
1092.584 1
1092.606 1
1092.627 19
1092.649 17
1092.670 1
1092.692 1
1092.713 0
1092.734 7
1092.756 7
1092.777 0
1092.799 0
1092.820 3
1092.841 4
1092.863 11
1092.884 3
1092.906 0
1092.927 0
1092.948 0
1092.970 2
1092.991 5
1093.013 4
1093.034 0
1093.055 2
1093.077 2
1093.098 1
1093.120 4
1093.141 3
1093.163 2
1093.184 0
1093.205 9
1093.227 4
1093.248 0
1093.270 5
1093.291 4
1093.312 0
1093.334 0
1093.355 0
1093.377 1
1093.398 9
1093.420 0
1093.441 10
1093.462 7
1093.484 13
1093.505 2
1093.527 21
1093.548 13
1093.569 0
1093.591 0
1093.612 1
1093.634 3
1093.655 8
1093.677 6
1093.698 4
1093.719 3
1093.741 0
1093.762 0
1093.784 11
1093.805 8
1093.826 0
1093.848 0
1093.869 3
1093.891 4
1093.912 3
1093.934 1
1093.955 0
1093.976 1
1093.998 8
1094.019 18
1094.041 25
1094.062 9
1094.084 2
1094.105 1
1094.126 1
1094.148 5
1094.169 7
1094.191 0
1094.212 6
1094.233 13
1094.255 0
1094.276 1
1094.298 7
1094.319 1
1094.341 4
1094.362 2
1094.383 9
1094.405 10
1094.426 6
1094.448 0
1094.469 0
1094.491 15
1094.512 12
1094.533 4
1094.555 1
1094.576 3
1094.598 5
1094.619 0
1094.641 8
1094.662 1
1094.683 0
1094.705 0
1094.726 0
1094.748 0
1094.769 0
1094.791 7
1094.812 0
1094.833 2
1094.855 2
1094.876 5
1094.898 2
1094.919 0
1094.941 0
1094.962 0
1094.983 2
1095.005 4
1095.026 0
1095.048 11
1095.069 12
1095.091 1
1095.112 12
1095.133 5
1095.155 0
1095.176 0
1095.198 11
1095.219 6
1095.241 0
1095.262 5
1095.283 0
1095.305 3
1095.326 3
1095.348 2
1095.369 3
1095.391 0
1095.412 5
1095.434 4
1095.455 0
1095.476 5
1095.498 3
1095.519 8
1095.541 66
1095.562 49
1095.584 24
1095.605 18
1095.626 13
1095.648 12
1095.669 5
1095.691 0
1095.712 1
1095.734 8
1095.755 16
1095.777 14
1095.798 5
1095.819 0
1095.841 5
1095.862 2
1095.884 0
1095.905 0
1095.927 1
1095.948 1
1095.969 1
1095.991 3
1096.012 2
1096.034 3
1096.055 4
1096.077 11
1096.098 4
1096.120 3
1096.141 1
1096.162 0
1096.184 0
1096.205 1
1096.227 0
1096.248 0
1096.270 2
1096.291 0
1096.313 0
1096.334 14
1096.355 10
1096.377 4
1096.398 0
1096.420 6
1096.441 12
1096.463 5
1096.484 14
1096.506 9
1096.527 46
1096.548 17
1096.570 16
1096.591 22
1096.613 9
1096.634 21
1096.656 5
1096.677 8
1096.699 3
1096.720 0
1096.741 3
1096.763 5
1096.784 0
1096.806 0
1096.827 0
1096.849 9
1096.870 9
1096.892 7
1096.913 1
1096.934 2
1096.956 0
1096.977 2
1096.999 16
1097.020 7
1097.042 8
1097.063 1
1097.085 2
1097.106 1
1097.128 3
1097.149 0
1097.170 1
1097.192 6
1097.213 0
1097.235 0
1097.256 0
1097.278 0
1097.299 1
1097.321 0
1097.342 3
1097.364 4
1097.385 5
1097.406 24
1097.428 11
1097.449 4
1097.471 8
1097.492 19
1097.514 10
1097.535 24
1097.557 14
1097.578 13
1097.600 14
1097.621 3
1097.642 0
1097.664 2
1097.685 3
1097.707 10
1097.728 7
1097.750 6
1097.771 1
1097.793 2
1097.814 2
1097.836 5
1097.857 0
1097.878 0
1097.900 0
1097.921 3
1097.943 7
1097.964 9
1097.986 6
1098.007 1
1098.029 2
1098.050 3
1098.072 2
1098.093 13
1098.115 8
1098.136 3
1098.157 2
1098.179 1
1098.200 4
1098.222 5
1098.243 1
1098.265 1
1098.286 0
1098.308 7
1098.329 3
1098.351 3
1098.372 5
1098.394 0
1098.415 4
1098.437 15
1098.458 3
1098.479 7
1098.501 7
1098.522 8
1098.544 3
1098.565 10
1098.587 12
1098.608 9
1098.630 7
1098.651 15
1098.673 6
1098.694 14
1098.716 3
1098.737 0
1098.759 4
1098.780 1
1098.801 7
1098.823 1
1098.844 3
1098.866 0
1098.887 0
1098.909 3
1098.930 2
1098.952 4
1098.973 3
1098.995 0
1099.016 5
1099.038 2
1099.059 15
1099.081 2
1099.102 3
1099.123 3
1099.145 6
1099.166 4
1099.188 0
1099.209 1
1099.231 3
1099.252 0
1099.274 3
1099.295 5
1099.317 1
1099.338 0
1099.360 0
1099.381 1
1099.403 4
1099.424 2
1099.446 0
1099.467 0
1099.489 2
1099.510 1
1099.531 4
1099.553 14
1099.574 8
1099.596 9
1099.617 3
1099.639 10
1099.660 8
1099.682 0
1099.703 0
1099.725 4
1099.746 8
1099.768 0
1099.789 1
1099.811 2
1099.832 2
1099.854 7
1099.875 3
1099.897 2
1099.918 0
1099.940 8
1099.961 2
1099.983 3
1100.004 4
1100.025 0
1100.047 0
1100.068 1
1100.090 4
1100.111 5
1100.133 1
1100.154 2
1100.176 1
1100.197 0
1100.219 1
1100.240 4
1100.262 1
1100.283 0
1100.305 3
1100.326 1
1100.348 0
1100.369 9
1100.391 9
1100.412 0
1100.434 9
1100.455 9
1100.477 2
1100.498 6
1100.520 0
1100.541 7
1100.563 3
1100.584 3
1100.606 15
1100.627 16
1100.648 5
1100.670 0
1100.691 0
1100.713 0
1100.734 7
1100.756 1
1100.777 0
1100.799 1
1100.820 1
1100.842 6
1100.863 0
1100.885 2
1100.906 5
1100.928 2
1100.949 0
1100.971 1
1100.992 3
1101.014 0
1101.035 1
1101.057 13
1101.078 12
1101.100 5
1101.121 6
1101.143 13
1101.164 0
1101.186 0
1101.207 9
1101.229 0
1101.250 9
1101.272 4
1101.293 4
1101.315 0
1101.336 6
1101.358 0
1101.379 5
1101.401 1
1101.422 7
1101.444 6
1101.465 1
1101.487 1
1101.508 0
1101.530 0
1101.551 3
1101.573 12
1101.594 2
1101.616 3
1101.637 3
1101.659 3
1101.680 0
1101.702 0
1101.723 3
1101.745 8
1101.766 4
1101.788 0
1101.809 7
1101.831 8
1101.852 6
1101.874 5
1101.895 1
1101.917 0
1101.938 1
1101.960 2
1101.981 6
1102.003 9
1102.024 0
1102.046 1
1102.067 0
1102.089 2
1102.110 2
1102.132 4
1102.153 1
1102.175 2
1102.196 1
1102.218 3
1102.239 7
1102.261 5
1102.282 3
1102.304 0
1102.325 2
1102.347 8
1102.368 10
1102.390 2
1102.411 0
1102.433 0
1102.454 0
1102.476 0
1102.497 1
1102.519 3
1102.540 4
1102.562 0
1102.583 6
1102.605 3
1102.626 7
1102.648 2
1102.669 8
1102.691 6
1102.712 0
1102.734 1
1102.755 2
1102.777 1
1102.798 1
1102.820 3
1102.841 5
1102.863 8
1102.884 0
1102.906 0
1102.927 1
1102.949 0
1102.970 1
1102.992 7
1103.013 0
1103.035 2
1103.056 3
1103.078 11
1103.099 1
1103.121 0
1103.142 3
1103.164 6
1103.185 0
1103.207 0
1103.228 1
1103.250 6
1103.271 9
1103.293 8
1103.314 4
1103.336 1
1103.357 7
1103.379 0
1103.400 1
1103.422 1
1103.443 0
1103.465 1
1103.487 4
1103.508 0
1103.530 2
1103.551 7
1103.573 2
1103.594 1
1103.616 0
1103.637 0
1103.659 2
1103.680 10
1103.702 0
1103.723 0
1103.745 0
1103.766 4
1103.788 12
1103.809 6
1103.831 0
1103.852 2
1103.874 1
1103.895 3
1103.917 6
1103.938 0
1103.960 11
1103.981 6
1104.003 0
1104.024 4
1104.046 5
1104.067 15
1104.089 7
1104.111 0
1104.132 5
1104.154 6
1104.175 0
1104.197 0
1104.218 0
1104.240 0
1104.261 0
1104.283 5
1104.304 0
1104.326 0
1104.347 6
1104.369 3
1104.390 0
1104.412 7
1104.433 1
1104.455 3
1104.476 6
1104.498 16
1104.519 14
1104.541 4
1104.562 7
1104.584 0
1104.606 0
1104.627 3
1104.649 6
1104.670 3
1104.692 2
1104.713 0
1104.735 0
1104.756 4
1104.778 4
1104.799 0
1104.821 7
1104.842 9
1104.864 4
1104.885 5
1104.907 5
1104.928 3
1104.950 0
1104.971 1
1104.993 1
1105.015 8
1105.036 10
1105.058 4
1105.079 1
1105.101 1
1105.122 2
1105.144 0
1105.165 0
1105.187 4
1105.208 1
1105.230 0
1105.251 1
1105.273 0
1105.294 3
1105.316 4
1105.338 0
1105.359 6
1105.381 6
1105.402 1
1105.424 0
1105.445 6
1105.467 3
1105.488 12
1105.510 57
1105.531 119
1105.553 292
1105.574 222
1105.596 108
1105.617 46
1105.639 30
1105.661 15
1105.682 8
1105.704 1
1105.725 9
1105.747 2
1105.768 6
1105.790 2
1105.811 0
1105.833 0
1105.854 2
1105.876 13
1105.897 3
1105.919 0
1105.940 1
1105.962 10
1105.984 0
1106.005 5
1106.027 4
1106.048 11
1106.070 0
1106.091 7
1106.113 4
1106.134 0
1106.156 0
1106.177 2
1106.199 0
1106.221 3
1106.242 0
1106.264 1
1106.285 17
1106.307 3
1106.328 2
1106.350 8
1106.371 1
1106.393 6
1106.414 8
1106.436 1
1106.457 3
1106.479 8
1106.501 52
1106.522 91
1106.544 195
1106.565 174
1106.587 114
1106.608 39
1106.630 18
1106.651 3
1106.673 12
1106.694 22
1106.716 14
1106.738 12
1106.759 8
1106.781 13
1106.802 5
1106.824 0
1106.845 0
1106.867 5
1106.888 2
1106.910 0
1106.931 0
1106.953 1
1106.975 1
1106.996 0
1107.018 0
1107.039 5
1107.061 4
1107.082 4
1107.104 23
1107.125 3
1107.147 6
1107.169 4
1107.190 1
1107.212 1
1107.233 3
1107.255 1
1107.276 1
1107.298 0
1107.319 6
1107.341 0
1107.362 6
1107.384 2
1107.406 0
1107.427 7
1107.449 0
1107.470 0
1107.492 13
1107.513 39
1107.535 53
1107.556 91
1107.578 79
1107.600 36
1107.621 19
1107.643 17
1107.664 7
1107.686 4
1107.707 1
1107.729 7
1107.750 10
1107.772 2
1107.794 0
1107.815 0
1107.837 0
1107.858 0
1107.880 0
1107.901 0
1107.923 6
1107.944 6
1107.966 1
1107.988 6
1108.009 12
1108.031 0
1108.052 8
1108.074 5
1108.095 4
1108.117 5
1108.138 12
1108.160 0
1108.182 0
1108.203 0
1108.225 1
1108.246 5
1108.268 7
1108.289 0
1108.311 0
1108.333 0
1108.354 0
1108.376 1
1108.397 0
1108.419 9
1108.440 3
1108.462 4
1108.483 15
1108.505 11
1108.527 11
1108.548 20
1108.570 19
1108.591 0
1108.613 2
1108.634 0
1108.656 8
1108.678 8
1108.699 0
1108.721 1
1108.742 5
1108.764 0
1108.785 1
1108.807 4
1108.828 1
1108.850 4
1108.872 2
1108.893 12
1108.915 8
1108.936 1
1108.958 0
1108.979 1
1109.001 1
1109.023 1
1109.044 4
1109.066 3
1109.087 3
1109.109 0
1109.130 0
1109.152 2
1109.174 5
1109.195 2
1109.217 0
1109.238 0
1109.260 1
1109.281 1
1109.303 9
1109.325 3
1109.346 0
1109.368 3
1109.389 3
1109.411 0
1109.432 6
1109.454 3
1109.476 9
1109.497 10
1109.519 7
1109.540 23
1109.562 6
1109.583 0
1109.605 0
1109.627 0
1109.648 0
1109.670 2
1109.691 0
1109.713 0
1109.734 5
1109.756 5
1109.778 1
1109.799 1
1109.821 2
1109.842 0
1109.864 9
1109.885 4
1109.907 4
1109.929 7
1109.950 0
1109.972 1
1109.993 4
1110.015 2
1110.037 16
1110.058 1
1110.080 0
1110.101 8
1110.123 13
1110.144 2
1110.166 3
1110.188 4
1110.209 0
1110.231 0
1110.252 0
1110.274 2
1110.295 0
1110.317 1
1110.339 11
1110.360 7
1110.382 0
1110.403 0
1110.425 5
1110.447 5
1110.468 1
1110.490 11
1110.511 3
1110.533 9
1110.554 12
1110.576 8
1110.598 1
1110.619 2
1110.641 11
1110.662 4
1110.684 4
1110.706 5
1110.727 14
1110.749 5
1110.770 1
1110.792 0
1110.813 0
1110.835 0
1110.857 0
1110.878 0
1110.900 0
1110.921 4
1110.943 7
1110.965 3
1110.986 2
1111.008 6
1111.029 5
1111.051 5
1111.073 5
1111.094 2
1111.116 0
1111.137 0
1111.159 6
1111.180 0
1111.202 3
1111.224 3
1111.245 3
1111.267 3
1111.288 8
1111.310 2
1111.332 3
1111.353 1
1111.375 10
1111.396 2
1111.418 0
1111.440 0
1111.461 3
1111.483 0
1111.504 4
1111.526 15
1111.547 14
1111.569 9
1111.591 4
1111.612 4
1111.634 0
1111.655 0
1111.677 5
1111.699 15
1111.720 6
1111.742 3
1111.763 0
1111.785 2
1111.807 9
1111.828 5
1111.850 0
1111.871 0
1111.893 0
1111.915 0
1111.936 2
1111.958 0
1111.979 0
1112.001 12
1112.023 0
1112.044 0
1112.066 0
1112.087 5
1112.109 6
1112.131 0
1112.152 1
1112.174 0
1112.195 5
1112.217 2
1112.239 16
1112.260 9
1112.282 0
1112.303 0
1112.325 4
1112.347 3
1112.368 5
1112.390 1
1112.411 0
1112.433 1
1112.455 0
1112.476 0
1112.498 4
1112.519 3
1112.541 5
1112.563 8
1112.584 1
1112.606 6
1112.627 0
1112.649 0
1112.671 0
1112.692 4
1112.714 11
1112.735 0
1112.757 5
1112.779 2
1112.800 7
1112.822 7
1112.843 3
1112.865 1
1112.887 0
1112.908 5
1112.930 0
1112.951 0
1112.973 4
1112.995 5
1113.016 0
1113.038 8
1113.059 5
1113.081 2
1113.103 2
1113.124 0
1113.146 2
1113.168 7
1113.189 1
1113.211 3
1113.232 16
1113.254 0
1113.276 0
1113.297 1
1113.319 0
1113.340 1
1113.362 1
1113.384 3
1113.405 0
1113.427 3
1113.448 0
1113.470 5
1113.492 1
1113.513 10
1113.535 7
1113.557 5
1113.578 6
1113.600 1
1113.621 1
1113.643 3
1113.665 14
1113.686 4
1113.708 0
1113.729 0
1113.751 0
1113.773 2
1113.794 0
1113.816 3
1113.837 4
1113.859 1
1113.881 4
1113.902 7
1113.924 11
1113.946 3
1113.967 5
1113.989 1
1114.010 1
1114.032 6
1114.054 14
1114.075 8
1114.097 2
1114.119 0
1114.140 0
1114.162 9
1114.183 8
1114.205 5
1114.227 6
1114.248 3
1114.270 5
1114.291 5
1114.313 0
1114.335 0
1114.356 8
1114.378 3
1114.400 1
1114.421 0
1114.443 8
1114.464 10
1114.486 1
1114.508 1
1114.529 1
1114.551 7
1114.573 4
1114.594 11
1114.616 11
1114.637 11
1114.659 6
1114.681 12
1114.702 8
1114.724 5
1114.746 0
1114.767 3
1114.789 3
1114.810 8
1114.832 0
1114.854 0
1114.875 3
1114.897 1
1114.919 1
1114.940 7
1114.962 10
1114.983 3
1115.005 0
1115.027 0
1115.048 1
1115.070 0
1115.092 6
1115.113 0
1115.135 4
1115.156 1
1115.178 11
1115.200 12
1115.221 7
1115.243 1
1115.265 0
1115.286 0
1115.308 0
1115.329 0
1115.351 0
1115.373 1
1115.394 12
1115.416 18
1115.438 11
1115.459 3
1115.481 1
1115.502 3
1115.524 3
1115.546 0
1115.567 1
1115.589 4
1115.611 0
1115.632 3
1115.654 11
1115.676 8
1115.697 11
1115.719 9
1115.740 5
1115.762 1
1115.784 2
1115.805 0
1115.827 0
1115.849 7
1115.870 7
1115.892 2
1115.914 0
1115.935 5
1115.957 2
1115.978 1
1116.000 0
1116.022 0
1116.043 7
1116.065 6
1116.087 2
1116.108 4
1116.130 0
1116.152 0
1116.173 0
1116.195 0
1116.216 0
1116.238 3
1116.260 3
1116.281 4
1116.303 6
1116.325 9
1116.346 6
1116.368 1
1116.390 0
1116.411 3
1116.433 3
1116.454 8
1116.476 6
1116.498 0
1116.519 4
1116.541 5
1116.563 1
1116.584 11
1116.606 8
1116.628 0
1116.649 8
1116.671 1
1116.693 0
1116.714 1
1116.736 4
1116.757 3
1116.779 3
1116.801 3
1116.822 2
1116.844 1
1116.866 2
1116.887 6
1116.909 6
1116.931 0
1116.952 0
1116.974 0
1116.996 5
1117.017 2
1117.039 14
1117.060 5
1117.082 10
1117.104 11
1117.125 1
1117.147 1
1117.169 6
1117.190 4
1117.212 1
1117.234 7
1117.255 0
1117.277 2
1117.299 9
1117.320 1
1117.342 12
1117.364 1
1117.385 8
1117.407 2
1117.428 2
1117.450 0
1117.472 8
1117.493 13
1117.515 16
1117.537 1
1117.558 5
1117.580 0
1117.602 4
1117.623 5
1117.645 7
1117.667 2
1117.688 4
1117.710 1
1117.732 2
1117.753 0
1117.775 7
1117.797 3
1117.818 5
1117.840 0
1117.862 4
1117.883 5
1117.905 2
1117.926 0
1117.948 0
1117.970 0
1117.991 0
1118.013 5
1118.035 9
1118.056 1
1118.078 0
1118.100 0
1118.121 0
1118.143 1
1118.165 5
1118.186 0
1118.208 0
1118.230 2
1118.251 7
1118.273 10
1118.295 1
1118.316 0
1118.338 3
1118.360 2
1118.381 1
1118.403 0
1118.425 1
1118.446 3
1118.468 18
1118.490 16
1118.511 9
1118.533 10
1118.555 4
1118.576 16
1118.598 9
1118.620 8
1118.641 2
1118.663 6
1118.685 5
1118.706 0
1118.728 2
1118.750 4
1118.771 0
1118.793 5
1118.815 7
1118.836 1
1118.858 0
1118.879 0
1118.901 1
1118.923 6
1118.944 0
1118.966 5
1118.988 1
1119.009 3
1119.031 5
1119.053 0
1119.074 1
1119.096 2
1119.118 0
1119.139 0
1119.161 0
1119.183 0
1119.204 9
1119.226 10
1119.248 7
1119.269 0
1119.291 0
1119.313 2
1119.334 0
1119.356 0
1119.378 3
1119.399 0
1119.421 10
1119.443 4
1119.464 8
1119.486 16
1119.508 7
1119.530 5
1119.551 11
1119.573 4
1119.595 5
1119.616 6
1119.638 3
1119.660 0
1119.681 0
1119.703 0
1119.725 0
1119.746 0
1119.768 0
1119.790 0
1119.811 0
1119.833 0
1119.855 6
1119.876 0
1119.898 0
1119.920 4
1119.941 1
1119.963 0
1119.985 0
1120.006 0
1120.028 0
1120.050 2
1120.071 0
1120.093 4
1120.115 0
1120.136 1
1120.158 0
1120.180 1
1120.201 1
1120.223 1
1120.245 0
1120.266 3
1120.288 0
1120.310 1
1120.331 14
1120.353 28
1120.375 9
1120.396 1
1120.418 0
1120.440 1
1120.462 5
1120.483 4
1120.505 1
1120.527 1
1120.548 10
1120.570 14
1120.592 15
1120.613 1
1120.635 7
1120.657 15
1120.678 14
1120.700 0
1120.722 10
1120.743 1
1120.765 1
1120.787 2
1120.808 0
1120.830 4
1120.852 4
1120.873 5
1120.895 0
1120.917 3
1120.939 2
1120.960 1
1120.982 0
1121.004 4
1121.025 8
1121.047 4
1121.069 4
1121.090 5
1121.112 1
1121.134 2
1121.155 2
1121.177 0
1121.199 0
1121.220 0
1121.242 0
1121.264 2
1121.285 6
1121.307 6
1121.329 3
1121.351 2
1121.372 3
1121.394 6
1121.416 0
1121.437 0
1121.459 1
1121.481 3
1121.502 0
1121.524 10
1121.546 7
1121.567 9
1121.589 3
1121.611 7
1121.633 15
1121.654 11
1121.676 5
1121.698 7
1121.719 2
1121.741 2
1121.763 2
1121.784 0
1121.806 1
1121.828 7
1121.849 3
1121.871 4
1121.893 0
1121.915 0
1121.936 1
1121.958 6
1121.980 2
1122.001 0
1122.023 3
1122.045 0
1122.066 0
1122.088 0
1122.110 3
1122.131 3
1122.153 12
1122.175 12
1122.197 5
1122.218 0
1122.240 1
1122.262 4
1122.283 4
1122.305 6
1122.327 7
1122.348 7
1122.370 0
1122.392 0
1122.414 0
1122.435 1
1122.457 2
1122.479 2
1122.500 4
1122.522 16
1122.544 17
1122.565 25
1122.587 5
1122.609 0
1122.631 3
1122.652 3
1122.674 2
1122.696 2
1122.717 1
1122.739 1
1122.761 0
1122.782 0
1122.804 0
1122.826 5
1122.848 9
1122.869 12
1122.891 3
1122.913 6
1122.934 1
1122.956 5
1122.978 0
1122.999 0
1123.021 3
1123.043 0
1123.065 0
1123.086 0
1123.108 9
1123.130 0
1123.151 0
1123.173 0
1123.195 6
1123.216 2
1123.238 9
1123.260 4
1123.282 0
1123.303 3
1123.325 8
1123.347 22
1123.368 7
1123.390 0
1123.412 2
1123.434 8
1123.455 6
1123.477 5
1123.499 10
1123.520 7
1123.542 5
1123.564 6
1123.586 9
1123.607 4
1123.629 7
1123.651 2
1123.672 0
1123.694 1
1123.716 3
1123.737 23
1123.759 5
1123.781 4
1123.803 0
1123.824 0
1123.846 0
1123.868 4
1123.889 7
1123.911 1
1123.933 0
1123.955 5
1123.976 11
1123.998 1
1124.020 2
1124.041 3
1124.063 3
1124.085 3
1124.107 0
1124.128 6
1124.150 6
1124.172 0
1124.193 1
1124.215 0
1124.237 2
1124.259 0
1124.280 4
1124.302 1
1124.324 0
1124.345 7
1124.367 1
1124.389 3
1124.411 0
1124.432 11
1124.454 7
1124.476 3
1124.498 5
1124.519 0
1124.541 6
1124.563 13
1124.584 0
1124.606 0
1124.628 5
1124.650 9
1124.671 0
1124.693 0
1124.715 4
1124.736 0
1124.758 0
1124.780 1
1124.802 0
1124.823 0
1124.845 0
1124.867 0
1124.888 2
1124.910 3
1124.932 4
1124.954 4
1124.975 1
1124.997 2
1125.019 6
1125.041 11
1125.062 4
1125.084 1
1125.106 5
1125.127 3
1125.149 1
1125.171 0
1125.193 1
1125.214 0
1125.236 0
1125.258 0
1125.280 2
1125.301 5
1125.323 0
1125.345 0
1125.366 1
1125.388 9
1125.410 6
1125.432 3
1125.453 13
1125.475 16
1125.497 4
1125.519 15
1125.540 8
1125.562 6
1125.584 13
1125.605 9
1125.627 2
1125.649 0
1125.671 2
1125.692 1
1125.714 10
1125.736 9
1125.758 5
1125.779 2
1125.801 5
1125.823 5
1125.844 3
1125.866 2
1125.888 0
1125.910 1
1125.931 4
1125.953 1
1125.975 0
1125.997 6
1126.018 3
1126.040 1
1126.062 0
1126.084 1
1126.105 2
1126.127 0
1126.149 0
1126.170 0
1126.192 5
1126.214 6
1126.236 5
1126.257 2
1126.279 0
1126.301 11
1126.323 10
1126.344 0
1126.366 0
1126.388 0
1126.410 5
1126.431 11
1126.453 2
1126.475 4
1126.496 20
1126.518 16
1126.540 8
1126.562 4
1126.583 10
1126.605 15
1126.627 5
1126.649 2
1126.670 6
1126.692 3
1126.714 1
1126.736 8
1126.757 9
1126.779 3
1126.801 1
1126.823 1
1126.844 1
1126.866 7
1126.888 0
1126.910 3
1126.931 0
1126.953 3
1126.975 4
1126.997 8
1127.018 0
1127.040 4
1127.062 3
1127.083 4
1127.105 0
1127.127 2
1127.149 2
1127.170 0
1127.192 3
1127.214 8
1127.236 9
1127.257 1
1127.279 0
1127.301 2
1127.323 4
1127.344 1
1127.366 0
1127.388 1
1127.410 13
1127.431 2
1127.453 0
1127.475 4
1127.497 18
1127.518 27
1127.540 27
1127.562 15
1127.584 15
1127.605 14
1127.627 0
1127.649 1
1127.671 3
1127.692 3
1127.714 7
1127.736 2
1127.758 1
1127.779 3
1127.801 2
1127.823 1
1127.845 0
1127.866 3
1127.888 1
1127.910 1
1127.932 6
1127.953 9
1127.975 1
1127.997 0
1128.019 0
1128.040 0
1128.062 1
1128.084 0
1128.106 5
1128.127 4
1128.149 0
1128.171 1
1128.193 6
1128.214 1
1128.236 0
1128.258 3
1128.280 1
1128.301 2
1128.323 0
1128.345 1
1128.367 2
1128.388 0
1128.410 1
1128.432 5
1128.454 6
1128.475 9
1128.497 10
1128.519 14
1128.541 19
1128.563 22
1128.584 11
1128.606 4
1128.628 12
1128.650 5
1128.671 0
1128.693 8
1128.715 7
1128.737 11
1128.758 3
1128.780 4
1128.802 1
1128.824 0
1128.845 0
1128.867 1
1128.889 4
1128.911 1
1128.932 1
1128.954 2
1128.976 1
1128.998 21
1129.019 7
1129.041 3
1129.063 0
1129.085 0
1129.107 0
1129.128 0
1129.150 1
1129.172 0
1129.194 0
1129.215 0
1129.237 0
1129.259 0
1129.281 1
1129.302 0
1129.324 0
1129.346 20
1129.368 5
1129.389 0
1129.411 3
1129.433 4
1129.455 6
1129.477 1
1129.498 14
1129.520 9
1129.542 16
1129.564 9
1129.585 4
1129.607 0
1129.629 2
1129.651 2
1129.672 3
1129.694 0
1129.716 0
1129.738 2
1129.760 0
1129.781 3
1129.803 1
1129.825 7
1129.847 3
1129.868 2
1129.890 2
1129.912 2
1129.934 2
1129.955 0
1129.977 0
1129.999 0
1130.021 2
1130.043 4
1130.064 3
1130.086 3
1130.108 3
1130.130 2
1130.151 1
1130.173 6
1130.195 5
1130.217 0
1130.238 5
1130.260 0
1130.282 7
1130.304 0
1130.326 8
1130.347 10
1130.369 1
1130.391 3
1130.413 1
1130.434 1
1130.456 1
1130.478 5
1130.500 2
1130.522 4
1130.543 15
1130.565 1
1130.587 17
1130.609 8
1130.630 0
1130.652 6
1130.674 7
1130.696 1
1130.718 6
1130.739 0
1130.761 0
1130.783 2
1130.805 1
1130.826 0
1130.848 5
1130.870 4
1130.892 1
1130.914 0
1130.935 2
1130.957 2
1130.979 1
1131.001 0
1131.022 1
1131.044 5
1131.066 3
1131.088 1
1131.110 1
1131.131 5
1131.153 4
1131.175 0
1131.197 10
1131.219 0
1131.240 10
1131.262 1
1131.284 0
1131.306 0
1131.327 1
1131.349 0
1131.371 5
1131.393 6
1131.415 6
1131.436 8
1131.458 0
1131.480 1
1131.502 7
1131.524 8
1131.545 14
1131.567 7
1131.589 16
1131.611 10
1131.632 3
1131.654 8
1131.676 6
1131.698 2
1131.720 0
1131.741 0
1131.763 0
1131.785 3
1131.807 2
1131.829 0
1131.850 0
1131.872 0
1131.894 4
1131.916 2
1131.937 11
1131.959 6
1131.981 2
1132.003 12
1132.025 0
1132.046 4
1132.068 4
1132.090 0
1132.112 0
1132.134 0
1132.155 6
1132.177 6
1132.199 11
1132.221 3
1132.243 0
1132.264 0
1132.286 0
1132.308 7
1132.330 4
1132.352 8
1132.373 14
1132.395 2
1132.417 1
1132.439 18
1132.461 10
1132.482 2
1132.504 1
1132.526 0
1132.548 0
1132.569 4
1132.591 0
1132.613 2
1132.635 8
1132.657 2
1132.678 3
1132.700 2
1132.722 6
1132.744 1
1132.766 8
1132.787 4
1132.809 10
1132.831 4
1132.853 4
1132.875 9
1132.896 3
1132.918 0
1132.940 2
1132.962 3
1132.984 0
1133.005 2
1133.027 0
1133.049 7
1133.071 5
1133.093 1
1133.114 2
1133.136 3
1133.158 0
1133.180 0
1133.202 2
1133.223 0
1133.245 0
1133.267 0
1133.289 2
1133.311 0
1133.332 1
1133.354 0
1133.376 3
1133.398 5
1133.420 6
1133.442 11
1133.463 4
1133.485 1
1133.507 0
1133.529 4
1133.551 0
1133.572 1
1133.594 8
1133.616 5
1133.638 6
1133.660 0
1133.681 0
1133.703 5
1133.725 3
1133.747 1
1133.769 3
1133.790 0
1133.812 0
1133.834 1
1133.856 1
1133.878 2
1133.899 3
1133.921 6
1133.943 5
1133.965 1
1133.987 1
1134.009 0
1134.030 2
1134.052 0
1134.074 9
1134.096 4
1134.118 13
1134.139 1
1134.161 1
1134.183 0
1134.205 4
1134.227 0
1134.248 2
1134.270 0
1134.292 11
1134.314 6
1134.336 2
1134.357 2
1134.379 0
1134.401 0
1134.423 6
1134.445 1
1134.467 1
1134.488 1
1134.510 6
1134.532 2
1134.554 4
1134.576 4
1134.597 13
1134.619 9
1134.641 6
1134.663 7
1134.685 3
1134.707 4
1134.728 4
1134.750 1
1134.772 0
1134.794 1
1134.816 1
1134.837 0
1134.859 0
1134.881 5
1134.903 5
1134.925 3
1134.947 1
1134.968 0
1134.990 2
1135.012 2
1135.034 3
1135.056 0
1135.077 0
1135.099 2
1135.121 2
1135.143 4
1135.165 0
1135.187 0
1135.208 2
1135.230 1
1135.252 1
1135.274 1
1135.296 1
1135.317 3
1135.339 8
1135.361 3
1135.383 0
1135.405 10
1135.427 7
1135.448 0
1135.470 0
1135.492 1
1135.514 0
1135.536 19
1135.558 15
1135.579 6
1135.601 18
1135.623 13
1135.645 2
1135.667 6
1135.689 5
1135.710 2
1135.732 5
1135.754 3
1135.776 7
1135.798 4
1135.819 1
1135.841 0
1135.863 1
1135.885 2
1135.907 0
1135.929 3
1135.950 3
1135.972 0
1135.994 0
1136.016 0
1136.038 0
1136.060 1
1136.081 4
1136.103 4
1136.125 7
1136.147 1
1136.169 3
1136.191 7
1136.212 0
1136.234 0
1136.256 0
1136.278 0
1136.300 1
1136.322 8
1136.343 4
1136.365 3
1136.387 9
1136.409 1
1136.431 11
1136.453 1
1136.474 3
1136.496 4
1136.518 4
1136.540 0
1136.562 0
1136.584 0
1136.605 7
1136.627 8
1136.649 4
1136.671 1
1136.693 6
1136.715 11
1136.736 2
1136.758 11
1136.780 4
1136.802 1
1136.824 20
1136.846 4
1136.867 0
1136.889 2
1136.911 2
1136.933 5
1136.955 10
1136.977 11
1136.998 4
1137.020 0
1137.042 1
1137.064 2
1137.086 5
1137.108 6
1137.130 2
1137.151 1
1137.173 6
1137.195 3
1137.217 0
1137.239 8
1137.261 3
1137.282 4
1137.304 19
1137.326 17
1137.348 4
1137.370 0
1137.392 6
1137.413 3
1137.435 1
1137.457 0
1137.479 1
1137.501 3
1137.523 0
1137.545 0
1137.566 4
1137.588 12
1137.610 0
1137.632 2
1137.654 5
1137.676 7
1137.697 8
1137.719 8
1137.741 6
1137.763 5
1137.785 6
1137.807 1
1137.829 2
1137.850 1
1137.872 2
1137.894 14
1137.916 14
1137.938 9
1137.960 0
1137.981 1
1138.003 0
1138.025 0
1138.047 5
1138.069 3
1138.091 3
1138.113 7
1138.134 6
1138.156 3
1138.178 0
1138.200 0
1138.222 0
1138.244 6
1138.265 7
1138.287 3
1138.309 3
1138.331 1
1138.353 5
1138.375 0
1138.397 10
1138.418 11
1138.440 7
1138.462 1
1138.484 0
1138.506 10
1138.528 11
1138.550 0
1138.571 3
1138.593 0
1138.615 6
1138.637 6
1138.659 9
1138.681 1
1138.703 10
1138.724 3
1138.746 16
1138.768 3
1138.790 3
1138.812 0
1138.834 3
1138.856 8
1138.877 1
1138.899 3
1138.921 4
1138.943 3
1138.965 13
1138.987 1
1139.009 0
1139.030 0
1139.052 1
1139.074 8
1139.096 1
1139.118 0
1139.140 0
1139.162 0
1139.183 0
1139.205 3
1139.227 1
1139.249 0
1139.271 2
1139.293 5
1139.315 7
1139.336 3
1139.358 0
1139.380 7
1139.402 2
1139.424 0
1139.446 3
1139.468 0
1139.489 0
1139.511 20
1139.533 12
1139.555 5
1139.577 6
1139.599 6
1139.621 2
1139.643 13
1139.664 4
1139.686 14
1139.708 11
1139.730 2
1139.752 0
1139.774 8
1139.796 5
1139.817 2
1139.839 0
1139.861 0
1139.883 0
1139.905 2
1139.927 5
1139.949 5
1139.971 1
1139.992 7
1140.014 1
1140.036 0
1140.058 0
1140.080 3
1140.102 0
1140.124 0
1140.145 1
1140.167 2
1140.189 0
1140.211 5
1140.233 5
1140.255 5
1140.277 0
1140.299 5
1140.320 1
1140.342 6
1140.364 5
1140.386 6
1140.408 7
1140.430 0
1140.452 0
1140.474 7
1140.495 16
1140.517 13
1140.539 11
1140.561 7
1140.583 8
1140.605 2
1140.627 2
1140.649 22
1140.670 16
1140.692 3
1140.714 5
1140.736 4
1140.758 2
1140.780 0
1140.802 3
1140.824 2
1140.845 0
1140.867 0
1140.889 0
1140.911 0
1140.933 4
1140.955 11
1140.977 4
1140.999 1
1141.020 0
1141.042 9
1141.064 3
1141.086 9
1141.108 6
1141.130 1
1141.152 0
1141.174 0
1141.195 0
1141.217 2
1141.239 2
1141.261 5
1141.283 1
1141.305 3
1141.327 1
1141.349 9
1141.370 1
1141.392 0
1141.414 0
1141.436 2
1141.458 9
1141.480 5
1141.502 11
1141.524 17
1141.546 10
1141.567 22
1141.589 17
1141.611 1
1141.633 2
1141.655 5
1141.677 8
1141.699 3
1141.721 4
1141.742 11
1141.764 4
1141.786 0
1141.808 3
1141.830 1
1141.852 0
1141.874 0
1141.896 0
1141.918 5
1141.939 5
1141.961 4
1141.983 1
1142.005 0
1142.027 0
1142.049 10
1142.071 7
1142.093 14
1142.115 5
1142.136 4
1142.158 2
1142.180 1
1142.202 1
1142.224 0
1142.246 3
1142.268 0
1142.290 5
1142.312 4
1142.333 0
1142.355 12
1142.377 11
1142.399 0
1142.421 2
1142.443 2
1142.465 4
1142.487 10
1142.509 7
1142.530 1
1142.552 10
1142.574 24
1142.596 9
1142.618 0
1142.640 5
1142.662 3
1142.684 1
1142.706 0
1142.728 0
1142.749 1
1142.771 2
1142.793 0
1142.815 0
1142.837 3
1142.859 7
1142.881 8
1142.903 4
1142.925 0
1142.946 0
1142.968 6
1142.990 11
1143.012 10
1143.034 0
1143.056 11
1143.078 14
1143.100 2
1143.122 10
1143.144 6
1143.165 3
1143.187 1
1143.209 10
1143.231 0
1143.253 1
1143.275 3
1143.297 3
1143.319 0
1143.341 3
1143.363 3
1143.384 0
1143.406 0
1143.428 0
1143.450 0
1143.472 10
1143.494 23
1143.516 9
1143.538 4
1143.560 12
1143.582 4
1143.603 11
1143.625 10
1143.647 12
1143.669 12
1143.691 2
1143.713 2
1143.735 3
1143.757 3
1143.779 17
1143.801 15
1143.822 6
1143.844 11
1143.866 2
1143.888 7
1143.910 6
1143.932 0
1143.954 2
1143.976 6
1143.998 7
1144.020 0
1144.042 5
1144.063 5
1144.085 0
1144.107 1
1144.129 0
1144.151 8
1144.173 3
1144.195 0
1144.217 1
1144.239 0
1144.261 5
1144.283 4
1144.304 6
1144.326 4
1144.348 1
1144.370 0
1144.392 0
1144.414 5
1144.436 8
1144.458 18
1144.480 13
1144.502 2
1144.524 12
1144.545 16
1144.567 13
1144.589 2
1144.611 3
1144.633 0
1144.655 0
1144.677 3
1144.699 7
1144.721 7
1144.743 1
1144.765 5
1144.786 0
1144.808 0
1144.830 3
1144.852 5
1144.874 7
1144.896 0
1144.918 0
1144.940 0
1144.962 4
1144.984 0
1145.006 0
1145.028 4
1145.049 4
1145.071 6
1145.093 1
1145.115 0
1145.137 1
1145.159 5
1145.181 1
1145.203 0
1145.225 0
1145.247 0
1145.269 0
1145.291 0
1145.312 4
1145.334 10
1145.356 4
1145.378 3
1145.400 7
1145.422 0
1145.444 0
1145.466 0
1145.488 14
1145.510 9
1145.532 3
1145.554 0
1145.576 3
1145.597 1
1145.619 10
1145.641 7
1145.663 4
1145.685 0
1145.707 2
1145.729 3
1145.751 5
1145.773 7
1145.795 1
1145.817 0
1145.839 2
1145.861 5
1145.882 0
1145.904 0
1145.926 0
1145.948 1
1145.970 2
1145.992 6
1146.014 2
1146.036 0
1146.058 0
1146.080 0
1146.102 6
1146.124 2
1146.146 1
1146.167 2
1146.189 2
1146.211 3
1146.233 0
1146.255 0
1146.277 1
1146.299 2
1146.321 4
1146.343 2
1146.365 0
1146.387 12
1146.409 3
1146.431 1
1146.453 0
1146.474 6
1146.496 5
1146.518 6
1146.540 5
1146.562 2
1146.584 1
1146.606 1
1146.628 5
1146.650 13
1146.672 8
1146.694 3
1146.716 0
1146.738 3
1146.760 14
1146.782 4
1146.803 0
1146.825 0
1146.847 2
1146.869 4
1146.891 4
1146.913 4
1146.935 4
1146.957 1
1146.979 8
1147.001 6
1147.023 2
1147.045 5
1147.067 10
1147.089 4
1147.111 3
1147.132 0
1147.154 0
1147.176 0
1147.198 6
1147.220 4
1147.242 0
1147.264 3
1147.286 8
1147.308 8
1147.330 3
1147.352 1
1147.374 0
1147.396 0
1147.418 0
1147.440 2
1147.462 6
1147.483 6
1147.505 3
1147.527 2
1147.549 8
1147.571 9
1147.593 6
1147.615 2
1147.637 3
1147.659 3
1147.681 5
1147.703 4
1147.725 5
1147.747 2
1147.769 3
1147.791 1
1147.813 0
1147.835 4
1147.856 2
1147.878 2
1147.900 1
1147.922 0
1147.944 0
1147.966 1
1147.988 16
1148.010 11
1148.032 4
1148.054 1
1148.076 0
1148.098 5
1148.120 9
1148.142 7
1148.164 2
1148.186 7
1148.208 7
1148.230 2
1148.252 6
1148.273 1
1148.295 3
1148.317 0
1148.339 11
1148.361 9
1148.383 2
1148.405 3
1148.427 0
1148.449 1
1148.471 0
1148.493 0
1148.515 7
1148.537 0
1148.559 0
1148.581 5
1148.603 5
1148.625 1
1148.647 0
1148.669 0
1148.690 0
1148.712 2
1148.734 10
1148.756 7
1148.778 10
1148.800 0
1148.822 2
1148.844 6
1148.866 0
1148.888 2
1148.910 4
1148.932 1
1148.954 3
1148.976 0
1148.998 0
1149.020 2
1149.042 3
1149.064 0
1149.086 8
1149.108 3
1149.130 0
1149.152 1
1149.173 4
1149.195 3
1149.217 0
1149.239 0
1149.261 4
1149.283 2
1149.305 12
1149.327 3
1149.349 2
1149.371 1
1149.393 2
1149.415 2
1149.437 2
1149.459 11
1149.481 4
1149.503 1
1149.525 12
1149.547 15
1149.569 3
1149.591 5
1149.613 4
1149.635 4
1149.657 8
1149.679 2
1149.700 8
1149.722 1
1149.744 5
1149.766 0
1149.788 0
1149.810 0
1149.832 1
1149.854 4
1149.876 0
1149.898 1
1149.920 13
1149.942 10
1149.964 2
1149.986 2
1150.008 2
1150.030 5
1150.052 5
1150.074 5
1150.096 0
1150.118 1
1150.140 0
1150.162 20
1150.184 4
1150.206 0
1150.228 12
1150.250 9
1150.272 4
1150.293 0
1150.315 8
1150.337 5
1150.359 2
1150.381 0
1150.403 0
1150.425 10
1150.447 2
1150.469 7
1150.491 15
1150.513 7
1150.535 13
1150.557 12
1150.579 0
1150.601 15
1150.623 4
1150.645 2
1150.667 3
1150.689 3
1150.711 2
1150.733 0
1150.755 0
1150.777 2
1150.799 3
1150.821 1
1150.843 8
1150.865 2
1150.887 3
1150.909 6
1150.931 1
1150.953 0
1150.975 8
1150.997 0
1151.019 9
1151.040 4
1151.062 2
1151.084 4
1151.106 3
1151.128 1
1151.150 0
1151.172 5
1151.194 6
1151.216 5
1151.238 8
1151.260 1
1151.282 2
1151.304 13
1151.326 6
1151.348 9
1151.370 2
1151.392 5
1151.414 5
1151.436 7
1151.458 5
1151.480 5
1151.502 1
1151.524 0
1151.546 5
1151.568 2
1151.590 9
1151.612 10
1151.634 0
1151.656 2
1151.678 0
1151.700 2
1151.722 2
1151.744 0
1151.766 1
1151.788 0
1151.810 0
1151.832 0
1151.854 0
1151.876 0
1151.898 0
1151.920 6
1151.942 7
1151.964 0
1151.986 1
1152.008 3
1152.030 9
1152.051 11
1152.073 2
1152.095 2
1152.117 0
1152.139 0
1152.161 0
1152.183 0
1152.205 0
1152.227 0
1152.249 0
1152.271 0
1152.293 0
1152.315 6
1152.337 5
1152.359 2
1152.381 1
1152.403 1
1152.425 3
1152.447 1
1152.469 15
1152.491 2
1152.513 8
1152.535 2
1152.557 0
1152.579 0
1152.601 0
1152.623 0
1152.645 3
1152.667 3
1152.689 0
1152.711 3
1152.733 7
1152.755 9
1152.777 2
1152.799 0
1152.821 0
1152.843 0
1152.865 1
1152.887 2
1152.909 4
1152.931 1
1152.953 1
1152.975 3
1152.997 6
1153.019 0
1153.041 4
1153.063 3
1153.085 2
1153.107 0
1153.129 1
1153.151 1
1153.173 0
1153.195 2
1153.217 13
1153.239 0
1153.261 0
1153.283 0
1153.305 1
1153.327 0
1153.349 1
1153.371 0
1153.393 6
1153.415 14
1153.437 0
1153.459 8
1153.481 0
1153.503 2
1153.525 2
1153.547 12
1153.569 11
1153.591 5
1153.613 19
1153.635 9
1153.657 0
1153.679 0
1153.701 0
1153.723 2
1153.745 3
1153.767 11
1153.789 0
1153.811 10
1153.833 3
1153.855 0
1153.877 0
1153.899 1
1153.921 1
1153.943 0
1153.965 1
1153.987 3
1154.009 6
1154.031 0
1154.053 0
1154.075 1
1154.097 4
1154.119 2
1154.141 2
1154.163 0
1154.185 0
1154.207 5
1154.229 2
1154.251 11
1154.273 11
1154.295 5
1154.317 2
1154.339 0
1154.361 2
1154.383 0
1154.405 1
1154.427 5
1154.449 4
1154.471 3
1154.493 11
1154.515 8
1154.537 18
1154.559 6
1154.581 3
1154.603 11
1154.625 6
1154.647 8
1154.669 5
1154.691 0
1154.713 3
1154.735 2
1154.757 0
1154.779 2
1154.801 6
1154.823 1
1154.845 5
1154.867 0
1154.889 1
1154.911 1
1154.933 0
1154.955 3
1154.977 5
1154.999 7
1155.021 1
1155.043 4
1155.065 0
1155.087 3
1155.109 4
1155.131 0
1155.153 1
1155.175 8
1155.197 3
1155.219 7
1155.241 4
1155.263 1
1155.285 3
1155.307 0
1155.329 0
1155.351 0
1155.373 0
1155.395 0
1155.417 0
1155.439 0
1155.461 12
1155.483 3
1155.505 4
1155.527 1
1155.550 8
1155.572 1
1155.594 22
1155.616 11
1155.638 4
1155.660 15
1155.682 3
1155.704 0
1155.726 0
1155.748 0
1155.770 0
1155.792 2
1155.814 0
1155.836 0
1155.858 3
1155.880 0
1155.902 0
1155.924 5
1155.946 1
1155.968 4
1155.990 6
1156.012 4
1156.034 3
1156.056 0
1156.078 0
1156.100 5
1156.122 19
1156.144 13
1156.166 6
1156.188 0
1156.210 8
1156.232 1
1156.254 4
1156.276 11
1156.298 2
1156.320 1
1156.342 0
1156.364 7
1156.386 5
1156.408 0
1156.430 0
1156.452 0
1156.474 5
1156.496 0
1156.518 4
1156.540 12
1156.563 7
1156.585 4
1156.607 0
1156.629 3
1156.651 6
1156.673 3
1156.695 4
1156.717 0
1156.739 0
1156.761 4
1156.783 6
1156.805 6
1156.827 2
1156.849 5
1156.871 4
1156.893 3
1156.915 5
1156.937 8
1156.959 5
1156.981 0
1157.003 0
1157.025 0
1157.047 7
1157.069 3
1157.091 0
1157.113 0
1157.135 1
1157.157 0
1157.179 0
1157.201 0
1157.223 1
1157.245 3
1157.267 1
1157.289 0
1157.312 4
1157.334 4
1157.356 4
1157.378 7
1157.400 4
1157.422 1
1157.444 0
1157.466 0
1157.488 12
1157.510 20
1157.532 13
1157.554 5
1157.576 10
1157.598 16
1157.620 1
1157.642 0
1157.664 4
1157.686 2
1157.708 6
1157.730 1
1157.752 4
1157.774 0
1157.796 0
1157.818 2
1157.840 4
1157.862 4
1157.884 7
1157.907 5
1157.929 0
1157.951 1
1157.973 0
1157.995 0
1158.017 0
1158.039 2
1158.061 0
1158.083 0
1158.105 0
1158.127 3
1158.149 8
1158.171 7
1158.193 5
1158.215 0
1158.237 7
1158.259 7
1158.281 4
1158.303 2
1158.325 2
1158.347 4
1158.369 0
1158.391 1
1158.413 1
1158.436 3
1158.458 2
1158.480 16
1158.502 4
1158.524 7
1158.546 2
1158.568 21
1158.590 14
1158.612 6
1158.634 6
1158.656 10
1158.678 14
1158.700 4
1158.722 0
1158.744 0
1158.766 0
1158.788 6
1158.810 0
1158.832 2
1158.854 2
1158.876 3
1158.899 0
1158.921 0
1158.943 0
1158.965 2
1158.987 1
1159.009 5
1159.031 2
1159.053 9
1159.075 3
1159.097 0
1159.119 2
1159.141 2
1159.163 3
1159.185 5
1159.207 0
1159.229 5
1159.251 4
1159.273 4
1159.295 0
1159.317 1
1159.340 14
1159.362 11
1159.384 1
1159.406 0
1159.428 0
1159.450 2
1159.472 2
1159.494 6
1159.516 0
1159.538 13
1159.560 4
1159.582 16
1159.604 1
1159.626 4
1159.648 8
1159.670 8
1159.692 1
1159.714 9
1159.737 0
1159.759 3
1159.781 2
1159.803 11
1159.825 4
1159.847 1
1159.869 0
1159.891 1
1159.913 3
1159.935 5
1159.957 1
1159.979 3
1160.001 8
1160.023 4
1160.045 4
1160.067 0
1160.089 2
1160.112 1
1160.134 3
1160.156 2
1160.178 0
1160.200 9
1160.222 18
1160.244 10
1160.266 2
1160.288 5
1160.310 0
1160.332 5
1160.354 3
1160.376 7
1160.398 4
1160.420 5
1160.442 0
1160.464 10
1160.487 7
1160.509 3
1160.531 0
1160.553 3
1160.575 24
1160.597 14
1160.619 2
1160.641 2
1160.663 8
1160.685 5
1160.707 2
1160.729 0
1160.751 4
1160.773 0
1160.795 1
1160.818 1
1160.840 1
1160.862 3
1160.884 5
1160.906 1
1160.928 7
1160.950 15
1160.972 3
1160.994 2
1161.016 2
1161.038 0
1161.060 0
1161.082 0
1161.104 8
1161.127 7
1161.149 0
1161.171 0
1161.193 0
1161.215 1
1161.237 6
1161.259 0
1161.281 6
1161.303 4
1161.325 0
1161.347 0
1161.369 1
1161.391 4
1161.413 5
1161.436 1
1161.458 4
1161.480 8
1161.502 14
1161.524 3
1161.546 2
1161.568 15
1161.590 23
1161.612 14
1161.634 20
1161.656 8
1161.678 5
1161.700 0
1161.722 2
1161.745 9
1161.767 6
1161.789 6
1161.811 5
1161.833 0
1161.855 5
1161.877 0
1161.899 0
1161.921 1
1161.943 5
1161.965 1
1161.987 10
1162.009 3
1162.032 8
1162.054 2
1162.076 0
1162.098 0
1162.120 0
1162.142 3
1162.164 11
1162.186 7
1162.208 1
1162.230 16
1162.252 12
1162.274 8
1162.297 5
1162.319 7
1162.341 0
1162.363 6
1162.385 0
1162.407 0
1162.429 0
1162.451 0
1162.473 7
1162.495 12
1162.517 8
1162.539 1
1162.561 6
1162.584 1
1162.606 15
1162.628 12
1162.650 0
1162.672 6
1162.694 8
1162.716 1
1162.738 1
1162.760 1
1162.782 8
1162.804 5
1162.827 1
1162.849 3
1162.871 11
1162.893 2
1162.915 1
1162.937 1
1162.959 8
1162.981 6
1163.003 17
1163.025 3
1163.047 9
1163.069 0
1163.092 1
1163.114 0
1163.136 1
1163.158 0
1163.180 0
1163.202 0
1163.224 9
1163.246 8
1163.268 8
1163.290 11
1163.312 23
1163.335 11
1163.357 3
1163.379 0
1163.401 0
1163.423 14
1163.445 2
1163.467 4
1163.489 2
1163.511 7
1163.533 6
1163.555 4
1163.578 9
1163.600 10
1163.622 3
1163.644 7
1163.666 7
1163.688 0
1163.710 0
1163.732 6
1163.754 2
1163.776 0
1163.799 2
1163.821 5
1163.843 0
1163.865 0
1163.887 1
1163.909 0
1163.931 11
1163.953 4
1163.975 13
1163.997 15
1164.019 0
1164.042 0
1164.064 0
1164.086 3
1164.108 3
1164.130 0
1164.152 0
1164.174 0
1164.196 0
1164.218 0
1164.240 4
1164.263 1
1164.285 1
1164.307 3
1164.329 1
1164.351 3
1164.373 0
1164.395 6
1164.417 2
1164.439 6
1164.461 3
1164.484 2
1164.506 4
1164.528 0
1164.550 14
1164.572 20
1164.594 9
1164.616 4
1164.638 1
1164.660 2
1164.682 0
1164.705 0
1164.727 4
1164.749 5
1164.771 5
1164.793 5
1164.815 3
1164.837 7
1164.859 0
1164.881 9
1164.904 1
1164.926 4
1164.948 7
1164.970 5
1164.992 3
1165.014 2
1165.036 0
1165.058 0
1165.080 2
1165.103 0
1165.125 5
1165.147 4
1165.169 5
1165.191 0
1165.213 0
1165.235 7
1165.257 5
1165.279 4
1165.301 1
1165.324 9
1165.346 0
1165.368 4
1165.390 8
1165.412 0
1165.434 7
1165.456 18
1165.478 9
1165.500 4
1165.523 7
1165.545 17
1165.567 7
1165.589 21
1165.611 25
1165.633 13
1165.655 3
1165.677 4
1165.699 1
1165.722 3
1165.744 4
1165.766 5
1165.788 7
1165.810 1
1165.832 2
1165.854 4
1165.876 4
1165.899 1
1165.921 2
1165.943 0
1165.965 1
1165.987 1
1166.009 1
1166.031 4
1166.053 2
1166.075 0
1166.098 0
1166.120 0
1166.142 14
1166.164 4
1166.186 4
1166.208 3
1166.230 3
1166.252 10
1166.275 7
1166.297 2
1166.319 1
1166.341 1
1166.363 3
1166.385 0
1166.407 0
1166.429 2
1166.451 0
1166.474 8
1166.496 31
1166.518 12
1166.540 16
1166.562 28
1166.584 25
1166.606 11
1166.628 6
1166.651 12
1166.673 3
1166.695 3
1166.717 1
1166.739 0
1166.761 1
1166.783 1
1166.805 1
1166.828 2
1166.850 1
1166.872 0
1166.894 0
1166.916 8
1166.938 1
1166.960 0
1166.982 0
1167.005 2
1167.027 5
1167.049 5
1167.071 1
1167.093 0
1167.115 0
1167.137 0
1167.159 0
1167.182 1
1167.204 0
1167.226 4
1167.248 1
1167.270 1
1167.292 1
1167.314 0
1167.336 0
1167.359 2
1167.381 1
1167.403 0
1167.425 4
1167.447 1
1167.469 1
1167.491 0
1167.514 4
1167.536 9
1167.558 7
1167.580 6
1167.602 6
1167.624 7
1167.646 4
1167.668 1
1167.691 0
1167.713 1
1167.735 1
1167.757 2
1167.779 3
1167.801 5
1167.823 5
1167.846 7
1167.868 2
1167.890 3
1167.912 0
1167.934 1
1167.956 0
1167.978 5
1168.000 8
1168.023 16
1168.045 5
1168.067 0
1168.089 1
1168.111 9
1168.133 1
1168.155 0
1168.178 0
1168.200 0
1168.222 0
1168.244 10
1168.266 5
1168.288 6
1168.310 6
1168.332 0
1168.355 0
1168.377 0
1168.399 0
1168.421 5
1168.443 10
1168.465 5
1168.487 5
1168.510 3
1168.532 2
1168.554 4
1168.576 12
1168.598 18
1168.620 4
1168.642 8
1168.665 13
1168.687 1
1168.709 3
1168.731 0
1168.753 0
1168.775 0
1168.797 4
1168.820 13
1168.842 1
1168.864 0
1168.886 1
1168.908 2
1168.930 0
1168.952 1
1168.975 0
1168.997 3
1169.019 1
1169.041 0
1169.063 4
1169.085 1
1169.107 2
1169.130 0
1169.152 2
1169.174 0
1169.196 5
1169.218 6
1169.240 3
1169.263 1
1169.285 0
1169.307 1
1169.329 0
1169.351 1
1169.373 0
1169.395 1
1169.418 3
1169.440 4
1169.462 6
1169.484 4
1169.506 0
1169.528 0
1169.550 4
1169.573 13
1169.595 4
1169.617 12
1169.639 6
1169.661 12
1169.683 6
1169.705 4
1169.728 3
1169.750 2
1169.772 9
1169.794 13
1169.816 3
1169.838 2
1169.861 0
1169.883 0
1169.905 0
1169.927 1
1169.949 0
1169.971 5
1169.993 2
1170.016 1
1170.038 2
1170.060 0
1170.082 3
1170.104 0
1170.126 4
1170.149 0
1170.171 2
1170.193 0
1170.215 5
1170.237 1
1170.259 1
1170.282 2
1170.304 0
1170.326 6
1170.348 5
1170.370 8
1170.392 6
1170.414 1
1170.437 0
1170.459 2
1170.481 3
1170.503 1
1170.525 11
1170.547 7
1170.570 3
1170.592 5
1170.614 1
1170.636 0
1170.658 0
1170.680 0
1170.703 3
1170.725 0
1170.747 0
1170.769 3
1170.791 0
1170.813 0
1170.835 1
1170.858 0
1170.880 1
1170.902 2
1170.924 2
1170.946 5
1170.968 3
1170.991 2
1171.013 11
1171.035 8
1171.057 0
1171.079 0
1171.101 1
1171.124 7
1171.146 2
1171.168 8
1171.190 4
1171.212 9
1171.234 0
1171.257 3
1171.279 0
1171.301 0
1171.323 0
1171.345 0
1171.367 7
1171.390 0
1171.412 2
1171.434 1
1171.456 9
1171.478 14
1171.500 27
1171.523 8
1171.545 9
1171.567 2
1171.589 0
1171.611 3
1171.633 0
1171.656 0
1171.678 3
1171.700 6
1171.722 6
1171.744 0
1171.766 0
1171.789 0
1171.811 5
1171.833 0
1171.855 0
1171.877 0
1171.900 0
1171.922 3
1171.944 3
1171.966 0
1171.988 0
1172.010 1
1172.033 0
1172.055 0
1172.077 0
1172.099 0
1172.121 0
1172.143 3
1172.166 1
1172.188 3
1172.210 2
1172.232 0
1172.254 12
1172.276 11
1172.299 4
1172.321 0
1172.343 1
1172.365 6
1172.387 0
1172.410 2
1172.432 1
1172.454 4
1172.476 8
1172.498 16
1172.520 6
1172.543 25
1172.565 16
1172.587 11
1172.609 10
1172.631 5
1172.654 2
1172.676 4
1172.698 0
1172.720 12
1172.742 8
1172.764 7
1172.787 11
1172.809 2
1172.831 6
1172.853 4
1172.875 0
1172.897 4
1172.920 1
1172.942 0
1172.964 0
1172.986 2
1173.008 0
1173.031 1
1173.053 12
1173.075 2
1173.097 1
1173.119 4
1173.142 0
1173.164 3
1173.186 0
1173.208 4
1173.230 3
1173.252 0
1173.275 0
1173.297 6
1173.319 3
1173.341 9
1173.363 2
1173.386 9
1173.408 5
1173.430 6
1173.452 3
1173.474 19
1173.496 1
1173.519 3
1173.541 3
1173.563 1
1173.585 3
1173.607 4
1173.630 0
1173.652 5
1173.674 10
1173.696 0
1173.718 6
1173.741 9
1173.763 5
1173.785 4
1173.807 0
1173.829 3
1173.852 0
1173.874 0
1173.896 0
1173.918 3
1173.940 1
1173.962 0
1173.985 12
1174.007 14
1174.029 0
1174.051 3
1174.073 8
1174.096 9
1174.118 6
1174.140 3
1174.162 0
1174.184 1
1174.207 3
1174.229 2
1174.251 2
1174.273 3
1174.295 2
1174.318 3
1174.340 3
1174.362 1
1174.384 2
1174.406 1
1174.429 0
1174.451 0
1174.473 0
1174.495 0
1174.517 3
1174.540 8
1174.562 8
1174.584 13
1174.606 24
1174.628 15
1174.651 3
1174.673 9
1174.695 2
1174.717 0
1174.739 0
1174.762 6
1174.784 9
1174.806 17
1174.828 6
1174.850 4
1174.873 1
1174.895 7
1174.917 0
1174.939 0
1174.961 3
1174.984 2
1175.006 12
1175.028 8
1175.050 2
1175.072 2
1175.095 0
1175.117 0
1175.139 5
1175.161 7
1175.183 3
1175.206 1
1175.228 0
1175.250 0
1175.272 15
1175.294 6
1175.317 0
1175.339 3
1175.361 5
1175.383 3
1175.405 0
1175.428 5
1175.450 0
1175.472 5
1175.494 5
1175.516 0
1175.539 0
1175.561 0
1175.583 3
1175.605 6
1175.627 12
1175.650 2
1175.672 5
1175.694 9
1175.716 0
1175.738 5
1175.761 4
1175.783 4
1175.805 9
1175.827 2
1175.850 0
1175.872 2
1175.894 9
1175.916 1
1175.938 2
1175.961 0
1175.983 3
1176.005 0
1176.027 1
1176.049 5
1176.072 1
1176.094 11
1176.116 16
1176.138 11
1176.161 0
1176.183 0
1176.205 0
1176.227 3
1176.249 0
1176.272 2
1176.294 0
1176.316 8
1176.338 12
1176.360 6
1176.383 22
1176.405 18
1176.427 10
1176.449 1
1176.472 0
1176.494 4
1176.516 1
1176.538 7
1176.560 0
1176.583 4
1176.605 7
1176.627 10
1176.649 8
1176.671 0
1176.694 6
1176.716 3
1176.738 0
1176.760 0
1176.783 2
1176.805 3
1176.827 0
1176.849 1
1176.871 0
1176.894 0
1176.916 0
1176.938 0
1176.960 0
1176.983 0
1177.005 0
1177.027 1
1177.049 0
1177.071 0
1177.094 5
1177.116 6
1177.138 5
1177.160 3
1177.183 0
1177.205 0
1177.227 2
1177.249 3
1177.271 2
1177.294 11
1177.316 13
1177.338 6
1177.360 2
1177.383 2
1177.405 1
1177.427 2
1177.449 3
1177.471 3
1177.494 3
1177.516 0
1177.538 4
1177.560 17
1177.583 15
1177.605 21
1177.627 7
1177.649 19
1177.671 5
1177.694 0
1177.716 0
1177.738 2
1177.760 0
1177.783 1
1177.805 0
1177.827 5
1177.849 1
1177.872 0
1177.894 5
1177.916 5
1177.938 1
1177.960 7
1177.983 8
1178.005 2
1178.027 3
1178.049 10
1178.072 10
1178.094 13
1178.116 0
1178.138 1
1178.161 1
1178.183 0
1178.205 7
1178.227 1
1178.249 4
1178.272 2
1178.294 13
1178.316 3
1178.338 1
1178.361 8
1178.383 11
1178.405 1
1178.427 11
1178.450 14
1178.472 22
1178.494 8
1178.516 2
1178.538 7
1178.561 10
1178.583 3
1178.605 2
1178.627 5
1178.650 2
1178.672 2
1178.694 0
1178.716 6
1178.739 9
1178.761 10
1178.783 0
1178.805 4
1178.828 0
1178.850 8
1178.872 8
1178.894 0
1178.916 9
1178.939 0
1178.961 7
1178.983 0
1179.005 0
1179.028 0
1179.050 0
1179.072 13
1179.094 3
1179.117 0
1179.139 2
1179.161 5
1179.183 2
1179.206 0
1179.228 0
1179.250 0
1179.272 5
1179.295 2
1179.317 2
1179.339 9
1179.361 1
1179.384 1
1179.406 0
1179.428 3
1179.450 0
1179.473 1
1179.495 17
1179.517 7
1179.539 20
1179.562 61
1179.584 99
1179.606 58
1179.628 33
1179.650 12
1179.673 18
1179.695 0
1179.717 2
1179.739 1
1179.762 18
1179.784 12
1179.806 0
1179.828 0
1179.851 7
1179.873 0
1179.895 12
1179.917 4
1179.940 5
1179.962 4
1179.984 5
1180.006 13
1180.029 12
1180.051 5
1180.073 0
1180.095 0
1180.118 0
1180.140 2
1180.162 8
1180.184 2
1180.207 3
1180.229 6
1180.251 5
1180.273 0
1180.296 0
1180.318 7
1180.340 11
1180.362 9
1180.385 5
1180.407 6
1180.429 4
1180.451 5
1180.474 2
1180.496 1
1180.518 4
1180.540 12
1180.563 40
1180.585 49
1180.607 40
1180.630 40
1180.652 9
1180.674 7
1180.696 1
1180.719 2
1180.741 0
1180.763 1
1180.785 10
1180.808 5
1180.830 9
1180.852 5
1180.874 0
1180.897 0
1180.919 5
1180.941 7
1180.963 0
1180.986 0
1181.008 1
1181.030 0
1181.052 9
1181.075 1
1181.097 0
1181.119 0
1181.141 0
1181.164 0
1181.186 0
1181.208 0
1181.230 2
1181.253 3
1181.275 2
1181.297 4
1181.320 4
1181.342 2
1181.364 1
1181.386 8
1181.409 1
1181.431 9
1181.453 9
1181.475 8
1181.498 4
1181.520 12
1181.542 13
1181.564 28
1181.587 19
1181.609 9
1181.631 1
1181.653 0
1181.676 3
1181.698 9
1181.720 0
1181.743 1
1181.765 0
1181.787 0
1181.809 1
1181.832 3
1181.854 6
1181.876 10
1181.898 5
1181.921 0
1181.943 5
1181.965 2
1181.987 3
1182.010 5
1182.032 3
1182.054 9
1182.077 10
1182.099 0
1182.121 0
1182.143 0
1182.166 4
1182.188 12
1182.210 16
1182.232 7
1182.255 14
1182.277 6
1182.299 0
1182.321 0
1182.344 0
1182.366 21
1182.388 6
1182.411 1
1182.433 0
1182.455 4
1182.477 4
1182.500 2
1182.522 0
1182.544 8
1182.566 9
1182.589 19
1182.611 5
1182.633 0
1182.656 4
1182.678 9
1182.700 5
1182.722 2
1182.745 0
1182.767 2
1182.789 0
1182.812 2
1182.834 2
1182.856 2
1182.878 1
1182.901 2
1182.923 5
1182.945 4
1182.967 1
1182.990 4
1183.012 0
1183.034 4
1183.057 0
1183.079 0
1183.101 1
1183.123 0
1183.146 0
1183.168 11
1183.190 3
1183.213 3
1183.235 0
1183.257 3
1183.279 2
1183.302 3
1183.324 4
1183.346 3
1183.368 1
1183.391 6
1183.413 0
1183.435 0
1183.458 7
1183.480 1
1183.502 17
1183.524 16
1183.547 17
1183.569 8
1183.591 18
1183.614 7
1183.636 2
1183.658 4
1183.680 2
1183.703 15
1183.725 10
1183.747 1
1183.770 0
1183.792 0
1183.814 0
1183.836 0
1183.859 1
1183.881 3
1183.903 1
1183.926 4
1183.948 7
1183.970 6
1183.992 1
1184.015 5
1184.037 1
1184.059 0
1184.082 0
1184.104 0
1184.126 0
1184.148 3
1184.171 1
1184.193 5
1184.215 0
1184.238 0
1184.260 2
1184.282 0
1184.304 0
1184.327 0
1184.349 6
1184.371 8
1184.394 2
1184.416 8
1184.438 8
1184.460 9
1184.483 5
1184.505 0
1184.527 5
1184.550 8
1184.572 6
1184.594 1
1184.617 0
1184.639 8
1184.661 10
1184.683 1
1184.706 0
1184.728 1
1184.750 0
1184.773 2
1184.795 0
1184.817 0
1184.839 0
1184.862 0
1184.884 0
1184.906 3
1184.929 0
1184.951 0
1184.973 3
1184.996 7
1185.018 0
1185.040 7
1185.062 5
1185.085 2
1185.107 0
1185.129 1
1185.152 0
1185.174 4
1185.196 0
1185.219 7
1185.241 6
1185.263 4
1185.285 10
1185.308 0
1185.330 0
1185.352 0
1185.375 0
1185.397 4
1185.419 0
1185.441 8
1185.464 9
1185.486 3
1185.508 1
1185.531 14
1185.553 8
1185.575 11
1185.598 12
1185.620 14
1185.642 13
1185.665 0
1185.687 7
1185.709 8
1185.731 5
1185.754 11
1185.776 1
1185.798 2
1185.821 1
1185.843 1
1185.865 0
1185.888 4
1185.910 7
1185.932 0
1185.954 0
1185.977 0
1185.999 6
1186.021 5
1186.044 5
1186.066 0
1186.088 1
1186.111 4
1186.133 9
1186.155 10
1186.178 5
1186.200 0
1186.222 5
1186.244 1
1186.267 5
1186.289 17
1186.311 5
1186.334 0
1186.356 5
1186.378 3
1186.401 0
1186.423 8
1186.445 7
1186.468 2
1186.490 11
1186.512 7
1186.534 6
1186.557 12
1186.579 0
1186.601 9
1186.624 7
1186.646 13
1186.668 5
1186.691 3
1186.713 1
1186.735 3
1186.758 0
1186.780 2
1186.802 0
1186.825 5
1186.847 6
1186.869 0
1186.891 1
1186.914 0
1186.936 1
1186.958 0
1186.981 0
1187.003 0
1187.025 3
1187.048 3
1187.070 1
1187.092 0
1187.115 1
1187.137 2
1187.159 9
1187.182 2
1187.204 0
1187.226 0
1187.249 6
1187.271 4
1187.293 1
1187.315 1
1187.338 0
1187.360 0
1187.382 0
1187.405 0
1187.427 0
1187.449 0
1187.472 6
1187.494 3
1187.516 3
1187.539 11
1187.561 11
1187.583 1
1187.606 5
1187.628 12
1187.650 0
1187.673 2
1187.695 1
1187.717 0
1187.740 4
1187.762 1
1187.784 2
1187.807 4
1187.829 5
1187.851 2
1187.873 0
1187.896 0
1187.918 0
1187.940 2
1187.963 7
1187.985 5
1188.007 0
1188.030 6
1188.052 8
1188.074 3
1188.097 6
1188.119 1
1188.141 2
1188.164 4
1188.186 0
1188.208 0
1188.231 0
1188.253 5
1188.275 2
1188.298 1
1188.320 0
1188.342 0
1188.365 1
1188.387 1
1188.409 0
1188.432 1
1188.454 7
1188.476 3
1188.499 11
1188.521 2
1188.543 13
1188.566 25
1188.588 7
1188.610 8
1188.633 5
1188.655 10
1188.677 11
1188.700 6
1188.722 4
1188.744 0
1188.767 2
1188.789 8
1188.811 0
1188.834 0
1188.856 5
1188.878 6
1188.901 0
1188.923 2
1188.945 16
1188.968 2
1188.990 1
1189.012 4
1189.035 1
1189.057 6
1189.079 9
1189.102 4
1189.124 0
1189.146 0
1189.169 3
1189.191 0
1189.213 4
1189.236 8
1189.258 12
1189.280 9
1189.303 3
1189.325 0
1189.347 1
1189.370 3
1189.392 6
1189.414 5
1189.437 1
1189.459 0
1189.481 2
1189.504 7
1189.526 1
1189.548 5
1189.571 12
1189.593 9
1189.615 1
1189.638 1
1189.660 10
1189.682 6
1189.705 0
1189.727 7
1189.749 4
1189.772 0
1189.794 4
1189.816 3
1189.839 2
1189.861 2
1189.883 5
1189.906 0
1189.928 0
1189.950 4
1189.973 0
1189.995 0
1190.017 2
1190.040 2
1190.062 14
1190.085 4
1190.107 1
1190.129 3
1190.152 0
1190.174 9
1190.196 5
1190.219 5
1190.241 2
1190.263 0
1190.286 1
1190.308 1
1190.330 0
1190.353 0
1190.375 5
1190.397 0
1190.420 0
1190.442 4
1190.464 0
1190.487 0
1190.509 0
1190.531 0
1190.554 12
1190.576 14
1190.598 9
1190.621 3
1190.643 0
1190.666 5
1190.688 0
1190.710 0
1190.733 2
1190.755 1
1190.777 0
1190.800 2
1190.822 3
1190.844 0
1190.867 5
1190.889 10
1190.911 0
1190.934 2
1190.956 0
1190.978 0
1191.001 3
1191.023 3
1191.046 0
1191.068 1
1191.090 0
1191.113 0
1191.135 0
1191.157 6
1191.180 8
1191.202 1
1191.224 0
1191.247 0
1191.269 1
1191.291 0
1191.314 0
1191.336 1
1191.358 3
1191.381 4
1191.403 1
1191.426 1
1191.448 5
1191.470 1
1191.493 0
1191.515 0
1191.537 0
1191.560 14
1191.582 13
1191.604 0
1191.627 11
1191.649 8
1191.671 2
1191.694 4
1191.716 0
1191.739 0
1191.761 6
1191.783 8
1191.806 2
1191.828 0
1191.850 4
1191.873 4
1191.895 6
1191.917 8
1191.940 15
1191.962 4
1191.985 5
1192.007 7
1192.029 4
1192.052 8
1192.074 2
1192.096 0
1192.119 3
1192.141 1
1192.163 0
1192.186 0
1192.208 0
1192.231 0
1192.253 3
1192.275 0
1192.298 3
1192.320 0
1192.342 0
1192.365 5
1192.387 8
1192.409 5
1192.432 3
1192.454 18
1192.477 7
1192.499 5
1192.521 6
1192.544 12
1192.566 11
1192.588 6
1192.611 7
1192.633 0
1192.655 3
1192.678 0
1192.700 0
1192.723 0
1192.745 7
1192.767 1
1192.790 1
1192.812 3
1192.834 2
1192.857 5
1192.879 5
1192.902 5
1192.924 0
1192.946 0
1192.969 5
1192.991 1
1193.013 0
1193.036 0
1193.058 10
1193.081 1
1193.103 2
1193.125 5
1193.148 0
1193.170 1
1193.192 0
1193.215 13
1193.237 3
1193.260 4
1193.282 1
1193.304 0
1193.327 3
1193.349 5
1193.371 5
1193.394 6
1193.416 8
1193.439 4
1193.461 4
1193.483 8
1193.506 8
1193.528 2
1193.550 3
1193.573 7
1193.595 14
1193.618 21
1193.640 4
1193.662 3
1193.685 1
1193.707 4
1193.729 11
1193.752 1
1193.774 5
1193.797 2
1193.819 0
1193.841 2
1193.864 7
1193.886 1
1193.908 3
1193.931 1
1193.953 1
1193.976 0
1193.998 6
1194.020 6
1194.043 5
1194.065 0
1194.087 0
1194.110 0
1194.132 0
1194.155 1
1194.177 0
1194.199 0
1194.222 5
1194.244 0
1194.267 0
1194.289 1
1194.311 2
1194.334 3
1194.356 4
1194.378 3
1194.401 2
1194.423 5
1194.446 4
1194.468 0
1194.490 1
1194.513 3
1194.535 1
1194.558 5
1194.580 21
1194.602 18
1194.625 9
1194.647 22
1194.669 3
1194.692 0
1194.714 4
1194.737 8
1194.759 9
1194.781 1
1194.804 0
1194.826 6
1194.849 15
1194.871 5
1194.893 1
1194.916 0
1194.938 12
1194.961 12
1194.983 3
1195.005 4
1195.028 6
1195.050 0
1195.072 0
1195.095 2
1195.117 0
1195.140 2
1195.162 2
1195.184 1
1195.207 3
1195.229 0
1195.252 18
1195.274 9
1195.296 3
1195.319 11
1195.341 5
1195.364 2
1195.386 0
1195.408 0
1195.431 0
1195.453 0
1195.476 7
1195.498 0
1195.520 0
1195.543 0
1195.565 3
1195.588 7
1195.610 15
1195.632 3
1195.655 6
1195.677 4
1195.700 0
1195.722 4
1195.744 0
1195.767 0
1195.789 2
1195.812 4
1195.834 0
1195.856 9
1195.879 2
1195.901 3
1195.924 0
1195.946 0
1195.968 0
1195.991 15
1196.013 3
1196.036 3
1196.058 14
1196.080 1
1196.103 1
1196.125 0
1196.148 0
1196.170 6
1196.192 7
1196.215 7
1196.237 1
1196.260 5
1196.282 3
1196.304 2
1196.327 5
1196.349 2
1196.372 0
1196.394 5
1196.416 0
1196.439 2
1196.461 0
1196.484 9
1196.506 14
1196.528 14
1196.551 10
1196.573 11
1196.596 9
1196.618 19
1196.640 5
1196.663 1
1196.685 0
1196.708 5
1196.730 0
1196.752 7
1196.775 7
1196.797 1
1196.820 0
1196.842 3
1196.864 4
1196.887 3
1196.909 2
1196.932 1
1196.954 2
1196.976 0
1196.999 0
1197.021 4
1197.044 1
1197.066 0
1197.089 0
1197.111 0
1197.133 4
1197.156 0
1197.178 8
1197.201 2
1197.223 0
1197.245 8
1197.268 2
1197.290 1
1197.313 3
1197.335 4
1197.357 5
1197.380 8
1197.402 2
1197.425 0
1197.447 1
1197.470 5
1197.492 4
1197.514 2
1197.537 12
1197.559 4
1197.582 2
1197.604 1
1197.626 1
1197.649 2
1197.671 1
1197.694 5
1197.716 8
1197.739 0
1197.761 5
1197.783 0
1197.806 0
1197.828 0
1197.851 0
1197.873 4
1197.895 2
1197.918 6
1197.940 6
1197.963 4
1197.985 4
1198.008 9
1198.030 1
1198.052 0
1198.075 1
1198.097 6
1198.120 2
1198.142 1
1198.164 6
1198.187 0
1198.209 2
1198.232 4
1198.254 2
1198.277 5
1198.299 1
1198.321 0
1198.344 4
1198.366 1
1198.389 4
1198.411 3
1198.434 15
1198.456 8
1198.478 1
1198.501 8
1198.523 0
1198.546 4
1198.568 6
1198.590 0
1198.613 3
1198.635 1
1198.658 3
1198.680 0
1198.703 3
1198.725 0
1198.747 1
1198.770 1
1198.792 9
1198.815 11
1198.837 7
1198.860 11
1198.882 1
1198.904 0
1198.927 0
1198.949 7
1198.972 11
1198.994 2
1199.017 7
1199.039 0
1199.061 1
1199.084 10
1199.106 2
1199.129 13
1199.151 11
1199.174 4
1199.196 4
1199.218 0
1199.241 4
1199.263 0
1199.286 0
1199.308 0
1199.331 3
1199.353 6
1199.375 4
1199.398 10
1199.420 0
1199.443 0
1199.465 4
1199.488 10
1199.510 6
1199.532 11
1199.555 11
1199.577 4
1199.600 8
1199.622 6
1199.645 6
1199.667 14
1199.690 4
1199.712 0
1199.734 0
1199.757 6
1199.779 1
1199.802 3
1199.824 0
1199.847 3
1199.869 0
1199.891 0
1199.914 0
1199.936 16
1199.959 17
1199.981 9
1200.004 2
1200.026 7
1200.048 3
1200.071 1
1200.093 3
1200.116 6
1200.138 3
1200.161 0
1200.183 0
1200.206 1
1200.228 4
1200.250 0
1200.273 0
1200.295 1
1200.318 0
1200.340 3
1200.363 2
1200.385 0
1200.408 10
1200.430 0
1200.452 3
1200.475 2
1200.497 0
1200.520 6
1200.542 7
1200.565 5
1200.587 4
1200.609 4
1200.632 2
1200.654 1
1200.677 2
1200.699 9
1200.722 7
1200.744 5
1200.767 2
1200.789 8
1200.811 0
1200.834 8
1200.856 7
1200.879 1
1200.901 11
1200.924 5
1200.946 2
1200.969 2
1200.991 9
1201.013 0
1201.036 0
1201.058 4
1201.081 3
1201.103 5
1201.126 2
1201.148 2
1201.171 2
1201.193 0
1201.216 0
1201.238 5
1201.260 4
1201.283 4
1201.305 1
1201.328 3
1201.350 0
1201.373 10
1201.395 2
1201.418 16
1201.440 25
1201.462 12
1201.485 7
1201.507 9
1201.530 9
1201.552 24
1201.575 10
1201.597 3
1201.620 15
1201.642 0
1201.665 0
1201.687 0
1201.709 7
1201.732 3
1201.754 8
1201.777 0
1201.799 0
1201.822 5
1201.844 3
1201.867 0
1201.889 0
1201.912 1
1201.934 1
1201.956 0
1201.979 3
1202.001 2
1202.024 0
1202.046 0
1202.069 0
1202.091 1
1202.114 8
1202.136 5
1202.159 8
1202.181 5
1202.203 2
1202.226 0
1202.248 0
1202.271 8
1202.293 0
1202.316 0
1202.338 5
1202.361 4
1202.383 4
1202.406 0
1202.428 0
1202.451 9
1202.473 9
1202.495 6
1202.518 4
1202.540 10
1202.563 15
1202.585 14
1202.608 11
1202.630 3
1202.653 5
1202.675 6
1202.698 6
1202.720 3
1202.743 4
1202.765 2
1202.787 6
1202.810 0
1202.832 3
1202.855 0
1202.877 0
1202.900 6
1202.922 8
1202.945 0
1202.967 0
1202.990 6
1203.012 10
1203.035 8
1203.057 1
1203.079 2
1203.102 7
1203.124 8
1203.147 3
1203.169 0
1203.192 0
1203.214 0
1203.237 6
1203.259 5
1203.282 2
1203.304 7
1203.327 9
1203.349 4
1203.372 1
1203.394 0
1203.416 0
1203.439 0
1203.461 4
1203.484 1
1203.506 3
1203.529 0
1203.551 8
1203.574 24
1203.596 21
1203.619 5
1203.641 1
1203.664 3
1203.686 11
1203.709 2
1203.731 7
1203.754 8
1203.776 7
1203.799 1
1203.821 0
1203.843 3
1203.866 0
1203.888 1
1203.911 4
1203.933 9
1203.956 0
1203.978 0
1204.001 0
1204.023 0
1204.046 0
1204.068 0
1204.091 16
1204.113 8
1204.136 4
1204.158 2
1204.181 3
1204.203 0
1204.226 3
1204.248 3
1204.270 2
1204.293 16
1204.315 6
1204.338 0
1204.360 7
1204.383 8
1204.405 2
1204.428 2
1204.450 4
1204.473 6
1204.495 13
1204.518 8
1204.540 9
1204.563 21
1204.585 11
1204.608 14
1204.630 12
1204.653 2
1204.675 0
1204.698 0
1204.720 0
1204.743 1
1204.765 4
1204.788 0
1204.810 0
1204.832 13
1204.855 10
1204.877 0
1204.900 1
1204.922 0
1204.945 0
1204.967 0
1204.990 3
1205.012 6
1205.035 0
1205.057 1
1205.080 4
1205.102 7
1205.125 0
1205.147 0
1205.170 0
1205.192 0
1205.215 0
1205.237 0
1205.260 4
1205.282 3
1205.305 2
1205.327 16
1205.350 6
1205.372 8
1205.395 7
1205.417 0
1205.440 0
1205.462 3
1205.485 14
1205.507 9
1205.530 8
1205.552 1
1205.575 1
1205.597 5
1205.619 10
1205.642 4
1205.664 14
1205.687 8
1205.709 1
1205.732 6
1205.754 2
1205.777 0
1205.799 1
1205.822 0
1205.844 0
1205.867 7
1205.889 5
1205.912 6
1205.934 3
1205.957 5
1205.979 3
1206.002 4
1206.024 2
1206.047 0
1206.069 1
1206.092 0
1206.114 0
1206.137 6
1206.159 12
1206.182 2
1206.204 9
1206.227 3
1206.249 0
1206.272 0
1206.294 0
1206.317 0
1206.339 5
1206.362 0
1206.384 1
1206.407 0
1206.429 5
1206.452 9
1206.474 0
1206.497 3
1206.519 0
1206.542 2
1206.564 0
1206.587 6
1206.609 2
1206.632 8
1206.654 1
1206.677 0
1206.699 9
1206.722 0
1206.744 4
1206.767 0
1206.789 6
1206.812 0
1206.834 0
1206.857 1
1206.879 0
1206.902 10
1206.924 13
1206.947 7
1206.969 1
1206.992 2
1207.014 1
1207.037 9
1207.059 2
1207.082 8
1207.104 7
1207.127 3
1207.149 0
1207.172 0
1207.194 1
1207.217 4
1207.239 9
1207.262 2
1207.284 0
1207.307 6
1207.329 3
1207.352 2
1207.374 4
1207.397 8
1207.419 10
1207.442 0
1207.464 2
1207.487 2
1207.509 0
1207.532 8
1207.554 1
1207.577 5
1207.599 4
1207.622 9
1207.644 6
1207.667 1
1207.689 3
1207.712 0
1207.734 3
1207.757 1
1207.779 1
1207.802 8
1207.824 6
1207.847 1
1207.870 9
1207.892 9
1207.915 3
1207.937 0
1207.960 0
1207.982 3
1208.005 3
1208.027 0
1208.050 2
1208.072 1
1208.095 1
1208.117 6
1208.140 1
1208.162 0
1208.185 4
1208.207 7
1208.230 6
1208.252 4
1208.275 5
1208.297 1
1208.320 3
1208.342 0
1208.365 0
1208.387 2
1208.410 0
1208.432 0
1208.455 5
1208.477 8
1208.500 1
1208.522 4
1208.545 5
1208.567 8
1208.590 5
1208.612 1
1208.635 11
1208.658 6
1208.680 3
1208.703 1
1208.725 0
1208.748 4
1208.770 1
1208.793 1
1208.815 4
1208.838 6
1208.860 2
1208.883 0
1208.905 3
1208.928 8
1208.950 10
1208.973 1
1208.995 3
1209.018 3
1209.040 8
1209.063 1
1209.085 4
1209.108 3
1209.130 1
1209.153 9
1209.175 5
1209.198 0
1209.221 0
1209.243 5
1209.266 4
1209.288 11
1209.311 2
1209.333 0
1209.356 8
1209.378 7
1209.401 9
1209.423 7
1209.446 3
1209.468 6
1209.491 7
1209.513 2
1209.536 8
1209.558 4
1209.581 0
1209.603 0
1209.626 13
1209.649 1
1209.671 0
1209.694 1
1209.716 3
1209.739 5
1209.761 3
1209.784 5
1209.806 7
1209.829 8
1209.851 8
1209.874 4
1209.896 3
1209.919 0
1209.941 4
1209.964 8
1209.986 3
1210.009 0
1210.032 0
1210.054 0
1210.077 0
1210.099 0
1210.122 0
1210.144 0
1210.167 1
1210.189 0
1210.212 3
1210.234 1
1210.257 3
1210.279 0
1210.302 4
1210.324 0
1210.347 0
1210.370 10
1210.392 4
1210.415 1
1210.437 0
1210.460 13
1210.482 18
1210.505 3
1210.527 6
1210.550 6
1210.572 0
1210.595 0
1210.617 0
1210.640 0
1210.662 7
1210.685 0
1210.708 0
1210.730 0
1210.753 1
1210.775 0
1210.798 4
1210.820 10
1210.843 24
1210.865 6
1210.888 3
1210.910 4
1210.933 0
1210.955 4
1210.978 1
1211.001 4
1211.023 5
1211.046 1
1211.068 18
1211.091 8
1211.113 2
1211.136 2
1211.158 11
1211.181 8
1211.203 3
1211.226 2
1211.249 2
1211.271 11
1211.294 2
1211.316 0
1211.339 0
1211.361 0
1211.384 4
1211.406 0
1211.429 4
1211.451 10
1211.474 19
1211.496 7
1211.519 8
1211.542 3
1211.564 0
1211.587 0
1211.609 0
1211.632 7
1211.654 4
1211.677 1
1211.699 1
1211.722 0
1211.744 0
1211.767 4
1211.790 6
1211.812 0
1211.835 4
1211.857 8
1211.880 5
1211.902 0
1211.925 4
1211.947 14
1211.970 1
1211.993 5
1212.015 12
1212.038 4
1212.060 2
1212.083 0
1212.105 3
1212.128 5
1212.150 1
1212.173 1
1212.195 1
1212.218 0
1212.241 3
1212.263 0
1212.286 2
1212.308 0
1212.331 0
1212.353 5
1212.376 0
1212.398 1
1212.421 4
1212.444 1
1212.466 9
1212.489 2
1212.511 6
1212.534 9
1212.556 6
1212.579 7
1212.601 0
1212.624 12
1212.647 6
1212.669 6
1212.692 9
1212.714 4
1212.737 0
1212.759 0
1212.782 0
1212.804 4
1212.827 6
1212.850 0
1212.872 1
1212.895 5
1212.917 2
1212.940 1
1212.962 2
1212.985 0
1213.007 0
1213.030 7
1213.053 4
1213.075 7
1213.098 1
1213.120 0
1213.143 4
1213.165 0
1213.188 6
1213.210 9
1213.233 5
1213.256 0
1213.278 2
1213.301 0
1213.323 0
1213.346 1
1213.368 0
1213.391 0
1213.414 4
1213.436 1
1213.459 0
1213.481 1
1213.504 19
1213.526 5
1213.549 10
1213.571 4
1213.594 3
1213.617 5
1213.639 13
1213.662 5
1213.684 1
1213.707 2
1213.729 9
1213.752 1
1213.775 0
1213.797 0
1213.820 0
1213.842 0
1213.865 3
1213.887 1
1213.910 0
1213.933 5
1213.955 0
1213.978 0
1214.000 0
1214.023 0
1214.045 0
1214.068 2
1214.091 3
1214.113 0
1214.136 0
1214.158 0
1214.181 6
1214.203 5
1214.226 0
1214.249 4
1214.271 0
1214.294 0
1214.316 0
1214.339 0
1214.361 11
1214.384 4
1214.406 0
1214.429 2
1214.452 13
1214.474 1
1214.497 2
1214.519 8
1214.542 15
1214.565 12
1214.587 0
1214.610 1
1214.632 5
1214.655 10
1214.677 8
1214.700 7
1214.723 4
1214.745 3
1214.768 0
1214.790 1
1214.813 1
[truncated: 965,972 more chars]
