# Supplementary material for: Identifying Archaeological Bone via Non-Destructive ZooMS and the Materiality of Symbolic Expression: Examples from Iroquoian Bone Points
Source: Sci Rep. 2019 Jul 30;9:11027. doi: 10.1038/s41598-019-47299-x (PMC6667708; doi:10.1038/s41598-019-47299-x)
Supplement: Supplementary file 2 — Supplementary Datafiles [file 41598_2019_47299_MOESM2_ESM.zip › McGrath et al Supplementary Datafiles/Data set S1_OriginalBagSpectra/DR-491s_ORIG-BAG_1.txt]

500.030 73
500.044 71
500.059 84
500.073 127
500.088 84
500.102 69
500.117 100
500.131 111
500.146 86
500.160 99
500.175 62
500.189 81
500.204 77
500.218 83
500.232 75
500.247 75
500.261 45
500.276 57
500.290 26
500.305 47
500.319 71
500.334 89
500.348 55
500.363 51
500.377 55
500.392 23
500.406 28
500.421 50
500.435 75
500.450 60
500.464 21
500.479 9
500.493 40
500.508 62
500.522 53
500.537 39
500.551 60
500.566 69
500.580 35
500.594 11
500.609 41
500.623 46
500.638 48
500.652 27
500.667 20
500.681 46
500.696 16
500.710 29
500.725 24
500.739 31
500.754 46
500.768 19
500.783 20
500.797 57
500.812 21
500.826 24
500.841 38
500.855 26
500.870 33
500.884 16
500.899 20
500.913 55
500.928 36
500.942 49
500.957 23
500.971 44
500.986 81
501.000 92
501.015 73
501.029 128
501.044 131
501.058 91
501.073 69
501.087 62
501.101 39
501.116 55
501.130 62
501.145 51
501.159 101
501.174 92
501.188 64
501.203 54
501.217 67
501.232 106
501.246 78
501.261 37
501.275 8
501.290 38
501.304 44
501.319 63
501.333 35
501.348 47
501.362 50
501.377 68
501.391 18
501.406 4
501.420 22
501.435 69
501.449 69
501.464 48
501.478 10
501.493 30
501.507 50
501.522 25
501.536 20
501.551 18
501.565 20
501.580 31
501.594 28
501.609 16
501.623 31
501.638 44
501.652 45
501.667 33
501.681 24
501.696 29
501.710 9
501.725 18
501.739 9
501.754 52
501.768 26
501.783 46
501.797 25
501.812 12
501.826 44
501.841 41
501.855 44
501.870 21
501.884 22
501.899 19
501.913 10
501.928 36
501.942 43
501.957 62
501.971 109
501.986 101
502.000 83
502.015 54
502.029 71
502.044 57
502.058 54
502.073 49
502.087 36
502.102 55
502.116 71
502.131 80
502.145 105
502.160 74
502.174 79
502.189 120
502.203 54
502.218 92
502.232 95
502.247 70
502.261 70
502.276 75
502.290 28
502.305 71
502.319 64
502.334 69
502.348 43
502.363 21
502.377 16
502.392 51
502.406 12
502.421 37
502.435 50
502.450 24
502.464 23
502.479 28
502.493 46
502.508 38
502.522 54
502.537 42
502.551 24
502.566 35
502.580 41
502.595 32
502.610 22
502.624 7
502.639 8
502.653 4
502.668 22
502.682 18
502.697 2
502.711 7
502.726 32
502.740 55
502.755 56
502.769 38
502.784 24
502.798 21
502.813 33
502.827 16
502.842 39
502.856 19
502.871 12
502.885 24
502.900 43
502.914 9
502.929 26
502.943 46
502.958 60
502.972 49
502.987 27
503.001 103
503.016 104
503.030 70
503.045 41
503.059 49
503.074 52
503.089 41
503.103 14
503.118 50
503.132 61
503.147 68
503.161 49
503.176 27
503.190 82
503.205 98
503.219 63
503.234 24
503.248 46
503.263 47
503.277 32
503.292 40
503.306 35
503.321 55
503.335 41
503.350 19
503.364 37
503.379 54
503.393 28
503.408 25
503.422 33
503.437 81
503.452 64
503.466 33
503.481 12
503.495 33
503.510 49
503.524 48
503.539 28
503.553 17
503.568 7
503.582 12
503.597 36
503.611 27
503.626 33
503.640 39
503.655 45
503.669 27
503.684 27
503.698 28
503.713 61
503.728 60
503.742 22
503.757 27
503.771 28
503.786 13
503.800 33
503.815 33
503.829 35
503.844 34
503.858 26
503.873 26
503.887 35
503.902 20
503.916 41
503.931 29
503.945 68
503.960 73
503.975 157
503.989 123
504.004 149
504.018 162
504.033 130
504.047 103
504.062 80
504.076 76
504.091 54
504.105 71
504.120 94
504.134 81
504.149 66
504.163 77
504.178 63
504.192 75
504.207 104
504.222 45
504.236 37
504.251 56
504.265 41
504.280 80
504.294 66
504.309 52
504.323 59
504.338 53
504.352 81
504.367 113
504.381 68
504.396 54
504.411 15
504.425 25
504.440 45
504.454 37
504.469 12
504.483 26
504.498 23
504.512 4
504.527 11
504.541 22
504.556 10
504.570 17
504.585 26
504.600 33
504.614 82
504.629 44
504.643 59
504.658 76
504.672 16
504.687 29
504.701 34
504.716 48
504.730 24
504.745 17
504.759 31
504.774 13
504.789 18
504.803 34
504.818 4
504.832 26
504.847 25
504.861 13
504.876 0
504.890 19
504.905 32
504.919 46
504.934 54
504.949 80
504.963 90
504.978 126
504.992 107
505.007 90
505.021 58
505.036 53
505.050 59
505.065 64
505.079 74
505.094 60
505.109 89
505.123 121
505.138 94
505.152 68
505.167 42
505.181 43
505.196 70
505.210 48
505.225 53
505.239 67
505.254 34
505.269 59
505.283 51
505.298 61
505.312 22
505.327 35
505.341 24
505.356 62
505.370 49
505.385 61
505.400 65
505.414 39
505.429 30
505.443 21
505.458 14
505.472 23
505.487 24
505.501 31
505.516 25
505.531 40
505.545 26
505.560 24
505.574 15
505.589 8
505.603 25
505.618 28
505.632 18
505.647 21
505.662 13
505.676 24
505.691 16
505.705 11
505.720 55
505.734 33
505.749 11
505.763 22
505.778 37
505.793 22
505.807 14
505.822 21
505.836 41
505.851 25
505.865 22
505.880 33
505.894 28
505.909 42
505.924 66
505.938 83
505.953 82
505.967 279
505.982 480
505.996 845
506.011 888
506.025 879
506.040 568
506.055 391
506.069 244
506.084 163
506.098 153
506.113 117
506.127 119
506.142 89
506.157 107
506.171 123
506.186 102
506.200 78
506.215 57
506.229 44
506.244 83
506.258 70
506.273 51
506.288 49
506.302 112
506.317 136
506.331 97
506.346 97
506.360 166
506.375 138
506.390 187
506.404 208
506.419 221
506.433 200
506.448 186
506.462 148
506.477 131
506.491 158
506.506 99
506.521 89
506.535 127
506.550 110
506.564 131
506.579 76
506.593 47
506.608 108
506.623 118
506.637 80
506.652 67
506.666 89
506.681 87
506.695 90
506.710 76
506.725 83
506.739 67
506.754 45
506.768 37
506.783 36
506.797 58
506.812 64
506.827 29
506.841 29
506.856 13
506.870 25
506.885 66
506.899 89
506.914 57
506.929 43
506.943 97
506.958 132
506.972 179
506.987 235
507.001 259
507.016 365
507.031 306
507.045 225
507.060 204
507.074 145
507.089 110
507.104 118
507.118 122
507.133 63
507.147 56
507.162 59
507.176 51
507.191 58
507.206 69
507.220 35
507.235 54
507.249 50
507.264 56
507.278 77
507.293 82
507.308 41
507.322 47
507.337 65
507.351 46
507.366 59
507.380 77
507.395 81
507.410 74
507.424 70
507.439 40
507.453 43
507.468 40
507.483 53
507.497 51
507.512 67
507.526 44
507.541 48
507.555 60
507.570 69
507.585 88
507.599 36
507.614 21
507.628 52
507.643 43
507.658 82
507.672 59
507.687 43
507.701 40
507.716 49
507.730 53
507.745 56
507.760 63
507.774 39
507.789 26
507.803 27
507.818 54
507.833 13
507.847 12
507.862 64
507.876 35
507.891 34
507.906 34
507.920 51
507.935 66
507.949 70
507.964 82
507.978 128
507.993 124
508.008 181
508.022 170
508.037 154
508.051 124
508.066 59
508.081 51
508.095 69
508.110 69
508.124 77
508.139 67
508.154 101
508.168 70
508.183 45
508.197 106
508.212 78
508.226 66
508.241 70
508.256 54
508.270 101
508.285 105
508.299 56
508.314 32
508.329 76
508.343 119
508.358 270
508.372 678
508.387 1160
508.402 1753
508.416 2253
508.431 1792
508.445 1370
508.460 1028
508.475 623
508.489 486
508.504 316
508.518 218
508.533 158
508.548 161
508.562 136
508.577 131
508.591 82
508.606 96
508.621 46
508.635 62
508.650 91
508.664 88
508.679 85
508.694 74
508.708 45
508.723 39
508.737 57
508.752 47
508.767 58
508.781 63
508.796 69
508.810 42
508.825 21
508.840 38
508.854 52
508.869 44
508.883 43
508.898 43
508.913 49
508.927 55
508.942 53
508.956 59
508.971 59
508.986 109
509.000 140
509.015 141
509.029 105
509.044 84
509.059 85
509.073 72
509.088 128
509.102 125
509.117 104
509.132 140
509.146 67
509.161 83
509.175 115
509.190 79
509.205 55
509.219 67
509.234 72
509.248 45
509.263 62
509.278 57
509.292 56
509.307 68
509.321 55
509.336 43
509.351 72
509.365 214
509.380 337
509.395 451
509.409 770
509.424 696
509.438 550
509.453 334
509.468 182
509.482 145
509.497 149
509.511 141
509.526 136
509.541 89
509.555 45
509.570 38
509.584 42
509.599 39
509.614 44
509.628 16
509.643 24
509.658 61
509.672 58
509.687 64
509.701 34
509.716 34
509.731 44
509.745 33
509.760 33
509.774 68
509.789 51
509.804 53
509.818 37
509.833 30
509.848 38
509.862 101
509.877 63
509.891 35
509.906 57
509.921 35
509.935 14
509.950 43
509.964 39
509.979 27
509.994 76
510.008 83
510.023 82
510.038 131
510.052 81
510.067 47
510.081 30
510.096 57
510.111 61
510.125 63
510.140 40
510.154 41
510.169 38
510.184 60
510.198 49
510.213 60
510.228 47
510.242 54
510.257 92
510.271 105
510.286 81
510.301 56
510.315 61
510.330 93
510.345 61
510.359 44
510.374 182
510.388 259
510.403 334
510.418 358
510.432 305
510.447 255
510.462 164
510.476 97
510.491 56
510.505 62
510.520 57
510.535 59
510.549 21
510.564 39
510.579 50
510.593 31
510.608 35
510.622 7
510.637 30
510.652 41
510.666 11
510.681 25
510.696 26
510.710 41
510.725 42
510.739 17
510.754 4
510.769 14
510.783 34
510.798 37
510.813 40
510.827 26
510.842 53
510.856 18
510.871 8
510.886 24
510.900 14
510.915 39
510.930 32
510.944 45
510.959 54
510.974 48
510.988 48
511.003 95
511.017 105
511.032 54
511.047 34
511.061 37
511.076 88
511.091 63
511.105 27
511.120 29
511.134 69
511.149 80
511.164 92
511.178 79
511.193 92
511.208 52
511.222 38
511.237 37
511.252 29
511.266 38
511.281 55
511.295 54
511.310 36
511.325 40
511.339 77
511.354 92
511.369 60
511.383 40
511.398 119
511.413 123
511.427 101
511.442 83
511.456 68
511.471 59
511.486 65
511.500 50
511.515 53
511.530 22
511.544 25
511.559 17
511.574 29
511.588 25
511.603 26
511.618 48
511.632 20
511.647 43
511.661 29
511.676 22
511.691 34
511.705 39
511.720 13
511.735 18
511.749 36
511.764 47
511.779 35
511.793 23
511.808 39
511.823 31
511.837 57
511.852 68
511.866 74
511.881 66
511.896 49
511.910 47
511.925 58
511.940 72
511.954 72
511.969 45
511.984 51
511.998 34
512.013 72
512.028 63
512.042 74
512.057 83
512.071 60
512.086 65
512.101 46
512.115 54
512.130 48
512.145 62
512.159 81
512.174 104
512.189 72
512.203 37
512.218 111
512.233 107
512.247 108
512.262 88
512.277 57
512.291 73
512.306 27
512.321 88
512.335 83
512.350 57
512.364 38
512.379 58
512.394 54
512.408 73
512.423 66
512.438 46
512.452 51
512.467 39
512.482 30
512.496 26
512.511 32
512.526 15
512.540 22
512.555 21
512.570 42
512.584 44
512.599 55
512.614 32
512.628 33
512.643 12
512.658 10
512.672 24
512.687 27
512.702 46
512.716 50
512.731 26
512.745 27
512.760 32
512.775 16
512.789 36
512.804 34
512.819 55
512.833 70
512.848 63
512.863 36
512.877 35
512.892 52
512.907 41
512.921 44
512.936 43
512.951 31
512.965 65
512.980 60
512.995 35
513.009 63
513.024 33
513.039 51
513.053 64
513.068 38
513.083 38
513.097 42
513.112 72
513.127 63
513.141 61
513.156 52
513.171 56
513.185 30
513.200 68
513.215 83
513.229 68
513.244 95
513.259 53
513.273 26
513.288 52
513.303 54
513.317 108
513.332 57
513.347 38
513.361 31
513.376 57
513.391 47
513.405 61
513.420 46
513.435 19
513.449 20
513.464 12
513.479 16
513.493 32
513.508 42
513.523 37
513.537 27
513.552 47
513.567 25
513.581 17
513.596 13
513.611 33
513.625 32
513.640 24
513.655 29
513.669 28
513.684 25
513.699 23
513.713 9
513.728 2
513.743 22
513.757 19
513.772 45
513.787 35
513.801 54
513.816 46
513.831 31
513.845 32
513.860 55
513.875 35
513.889 23
513.904 11
513.919 29
513.933 29
513.948 25
513.963 30
513.977 63
513.992 72
514.007 92
514.021 40
514.036 46
514.051 41
514.065 102
514.080 67
514.095 48
514.110 59
514.124 61
514.139 52
514.154 36
514.168 70
514.183 99
514.198 85
514.212 35
514.227 86
514.242 65
514.256 37
514.271 24
514.286 29
514.300 66
514.315 53
514.330 80
514.344 59
514.359 36
514.374 39
514.388 73
514.403 75
514.418 35
514.432 32
514.447 38
514.462 45
514.476 42
514.491 19
514.506 28
514.521 10
514.535 13
514.550 17
514.565 33
514.579 34
514.594 22
514.609 19
514.623 40
514.638 13
514.653 27
514.667 21
514.682 12
514.697 6
514.711 5
514.726 4
514.741 34
514.755 29
514.770 14
514.785 43
514.800 53
514.814 33
514.829 44
514.844 18
514.858 50
514.873 27
514.888 62
514.902 82
514.917 53
514.932 58
514.946 104
514.961 68
514.976 53
514.990 60
515.005 83
515.020 29
515.035 25
515.049 24
515.064 25
515.079 52
515.093 33
515.108 7
515.123 42
515.137 67
515.152 112
515.167 169
515.181 208
515.196 152
515.211 132
515.226 107
515.240 74
515.255 53
515.270 59
515.284 53
515.299 75
515.314 29
515.328 44
515.343 69
515.358 25
515.372 52
515.387 53
515.402 42
515.417 66
515.431 57
515.446 38
515.461 70
515.475 56
515.490 48
515.505 27
515.519 14
515.534 10
515.549 29
515.564 40
515.578 42
515.593 29
515.608 32
515.622 34
515.637 50
515.652 18
515.666 26
515.681 21
515.696 14
515.710 21
515.725 25
515.740 49
515.755 26
515.769 42
515.784 25
515.799 29
515.813 26
515.828 64
515.843 72
515.857 21
515.872 34
515.887 43
515.902 49
515.916 34
515.931 32
515.946 85
515.960 81
515.975 176
515.990 255
516.005 324
516.019 242
516.034 208
516.049 148
516.063 83
516.078 72
516.093 117
516.107 74
516.122 58
516.137 84
516.152 105
516.166 138
516.181 108
516.196 67
516.210 58
516.225 34
516.240 65
516.255 73
516.269 97
516.284 70
516.299 54
516.313 43
516.328 87
516.343 40
516.357 86
516.372 77
516.387 59
516.402 51
516.416 65
516.431 50
516.446 20
516.460 32
516.475 26
516.490 17
516.505 22
516.519 25
516.534 55
516.549 21
516.563 33
516.578 50
516.593 12
516.608 6
516.622 21
516.637 14
516.652 21
516.666 32
516.681 20
516.696 20
516.711 13
516.725 12
516.740 20
516.755 61
516.769 37
516.784 24
516.799 49
516.814 50
516.828 17
516.843 28
516.858 28
516.872 11
516.887 35
516.902 35
516.917 14
516.931 20
516.946 50
516.961 33
516.975 78
516.990 70
517.005 112
517.020 169
517.034 128
517.049 72
517.064 93
517.078 91
517.093 50
517.108 56
517.123 52
517.137 40
517.152 87
517.167 82
517.181 119
517.196 89
517.211 52
517.226 68
517.240 43
517.255 38
517.270 54
517.285 75
517.299 50
517.314 36
517.329 20
517.343 41
517.358 71
517.373 54
517.388 50
517.402 28
517.417 16
517.432 22
517.446 37
517.461 50
517.476 25
517.491 29
517.505 10
517.520 20
517.535 42
517.550 31
517.564 19
517.579 22
517.594 23
517.608 21
517.623 19
517.638 43
517.653 73
517.667 62
517.682 24
517.697 18
517.712 28
517.726 20
517.741 20
517.756 9
517.770 12
517.785 38
517.800 65
517.815 48
517.829 45
517.844 40
517.859 26
517.874 29
517.888 31
517.903 65
517.918 47
517.932 48
517.947 45
517.962 43
517.977 172
517.991 219
518.006 265
518.021 254
518.036 228
518.050 124
518.065 86
518.080 89
518.095 127
518.109 85
518.124 95
518.139 93
518.153 105
518.168 62
518.183 54
518.198 55
518.212 68
518.227 60
518.242 38
518.257 38
518.271 49
518.286 37
518.301 43
518.316 58
518.330 59
518.345 41
518.360 49
518.375 47
518.389 89
518.404 110
518.419 110
518.433 66
518.448 33
518.463 12
518.478 8
518.492 16
518.507 50
518.522 52
518.537 26
518.551 31
518.566 31
518.581 33
518.596 17
518.610 40
518.625 36
518.640 24
518.655 10
518.669 14
518.684 16
518.699 17
518.714 15
518.728 24
518.743 27
518.758 37
518.773 29
518.787 38
518.802 15
518.817 34
518.831 57
518.846 31
518.861 45
518.876 53
518.890 45
518.905 52
518.920 64
518.935 44
518.949 40
518.964 61
518.979 117
518.994 65
519.008 86
519.023 159
519.038 170
519.053 80
519.067 77
519.082 93
519.097 77
519.112 64
519.126 43
519.141 35
519.156 78
519.171 60
519.185 54
519.200 55
519.215 54
519.230 74
519.244 66
519.259 47
519.274 47
519.289 29
519.303 46
519.318 31
519.333 43
519.348 15
519.362 22
519.377 26
519.392 33
519.407 33
519.421 77
519.436 89
519.451 55
519.466 28
519.480 24
519.495 12
519.510 17
519.525 24
519.539 17
519.554 9
519.569 24
519.584 38
519.598 44
519.613 8
519.628 29
519.643 12
519.657 11
519.672 22
519.687 22
519.702 19
519.716 41
519.731 53
519.746 20
519.761 17
519.776 22
519.790 21
519.805 25
519.820 28
519.835 27
519.849 23
519.864 55
519.879 30
519.894 19
519.908 25
519.923 19
519.938 46
519.953 63
519.967 139
519.982 258
519.997 282
520.012 237
520.026 168
520.041 135
520.056 140
520.071 134
520.085 97
520.100 95
520.115 94
520.130 67
520.145 59
520.159 84
520.174 100
520.189 80
520.204 120
520.218 74
520.233 79
520.248 100
520.263 61
520.277 121
520.292 69
520.307 62
520.322 53
520.336 61
520.351 59
520.366 68
520.381 105
520.396 199
520.410 493
520.425 733
520.440 694
520.455 485
520.469 312
520.484 262
520.499 142
520.514 100
520.528 97
520.543 53
520.558 40
520.573 108
520.587 63
520.602 38
520.617 46
520.632 34
520.647 31
520.661 19
520.676 30
520.691 44
520.706 48
520.720 15
520.735 17
520.750 36
520.765 17
520.779 13
520.794 19
520.809 13
520.824 30
520.839 30
520.853 32
520.868 36
520.883 46
520.898 43
520.912 49
520.927 61
520.942 74
520.957 59
520.972 112
520.986 141
521.001 177
521.016 110
521.031 109
521.045 146
521.060 79
521.075 26
521.090 90
521.105 95
521.119 82
521.134 64
521.149 69
521.164 65
521.178 85
521.193 91
521.208 80
521.223 67
521.238 100
521.252 80
521.267 101
521.282 60
521.297 44
521.311 54
521.326 29
521.341 47
521.356 56
521.371 40
521.385 80
521.400 144
521.415 212
521.430 297
521.444 236
521.459 174
521.474 143
521.489 149
521.504 67
521.518 61
521.533 31
521.548 29
521.563 28
521.577 30
521.592 13
521.607 15
521.622 14
521.637 27
521.651 26
521.666 22
521.681 26
521.696 38
521.711 9
521.725 1
521.740 21
521.755 10
521.770 24
521.784 24
521.799 35
521.814 24
521.829 24
521.844 31
521.858 15
521.873 12
521.888 48
521.903 38
521.918 26
521.932 48
521.947 92
521.962 134
521.977 216
521.991 185
522.006 206
522.021 253
522.036 237
522.051 185
522.065 161
522.080 144
522.095 107
522.110 86
522.125 118
522.139 112
522.154 58
522.169 93
522.184 67
522.199 144
522.213 99
522.228 33
522.243 72
522.258 92
522.272 62
522.287 75
522.302 81
522.317 88
522.332 94
522.346 295
522.361 317
522.376 644
522.391 1532
522.406 3873
522.420 9656
522.435 16960
522.450 20445
522.465 17689
522.480 12703
522.494 8857
522.509 6551
522.524 4917
522.539 3459
522.554 2327
522.568 1641
522.583 1143
522.598 873
522.613 751
522.628 673
522.642 593
522.657 484
522.672 414
522.687 303
522.702 275
522.716 233
522.731 200
522.746 220
522.761 216
522.776 182
522.790 202
522.805 208
522.820 144
522.835 136
522.850 188
522.864 152
522.879 109
522.894 113
522.909 100
522.924 87
522.938 96
522.953 73
522.968 218
522.983 357
522.998 344
523.012 396
523.027 535
523.042 590
523.057 688
523.072 675
523.086 565
523.101 441
523.116 336
523.131 268
523.146 218
523.160 191
523.175 149
523.190 120
523.205 132
523.220 161
523.234 134
523.249 118
523.264 156
523.279 99
523.294 78
523.309 157
523.323 109
523.338 117
523.353 168
523.368 211
523.383 309
523.397 723
523.412 2012
523.427 5113
523.442 7972
523.457 9206
523.471 7240
523.486 5096
523.501 3668
523.516 2568
523.531 1781
523.545 1226
523.560 840
523.575 587
523.590 448
523.605 348
523.620 263
523.634 209
523.649 231
523.664 266
523.679 220
523.694 147
523.708 133
523.723 88
523.738 106
523.753 89
523.768 166
523.782 97
523.797 91
523.812 97
523.827 96
523.842 100
523.857 96
523.871 118
523.886 122
523.901 68
523.916 61
523.931 56
523.945 102
523.960 304
523.975 1023
523.990 2274
524.005 3352
524.019 3467
524.034 2804
524.049 1864
524.064 1338
524.079 1096
524.094 852
524.108 512
524.123 336
524.138 257
524.153 244
524.168 197
524.183 189
524.197 159
524.212 197
524.227 165
524.242 207
524.257 166
524.271 133
524.286 130
524.301 156
524.316 126
524.331 93
524.346 144
524.360 158
524.375 266
524.390 396
524.405 555
524.420 656
524.434 1369
524.449 1933
524.464 1834
524.479 1287
524.494 696
524.509 436
524.523 260
524.538 107
524.553 73
524.568 64
524.583 85
524.598 71
524.612 90
524.627 69
524.642 90
524.657 69
524.672 56
524.686 64
524.701 44
524.716 61
524.731 41
524.746 58
524.761 86
524.775 59
524.790 70
524.805 34
524.820 43
524.835 90
524.850 46
524.864 49
524.879 61
524.894 64
524.909 95
524.924 166
524.939 112
524.953 94
524.968 229
524.983 462
524.998 1016
525.013 1267
525.028 923
525.042 714
525.057 501
525.072 377
525.087 321
525.102 284
525.117 188
525.131 123
525.146 145
525.161 132
525.176 120
525.191 123
525.206 171
525.220 146
525.235 114
525.250 111
525.265 90
525.280 55
525.295 89
525.309 144
525.324 109
525.339 117
525.354 122
525.369 138
525.384 128
525.398 135
525.413 160
525.428 176
525.443 257
525.458 287
525.473 206
525.487 138
525.502 162
525.517 134
525.532 45
525.547 39
525.562 59
525.576 40
525.591 24
525.606 41
525.621 87
525.636 72
525.651 55
525.666 76
525.680 56
525.695 53
525.710 58
525.725 39
525.740 39
525.755 42
525.769 33
525.784 49
525.799 16
525.814 49
525.829 45
525.844 38
525.858 59
525.873 51
525.888 58
525.903 36
525.918 69
525.933 53
525.948 38
525.962 67
525.977 124
525.992 281
526.007 548
526.022 755
526.037 775
526.051 725
526.066 442
526.081 256
526.096 229
526.111 153
526.126 118
526.141 95
526.155 152
526.170 142
526.185 59
526.200 78
526.215 72
526.230 39
526.244 76
526.259 85
526.274 64
526.289 75
526.304 76
526.319 63
526.334 58
526.348 62
526.363 116
526.378 97
526.393 95
526.408 106
526.423 114
526.438 85
526.452 76
526.467 66
526.482 118
526.497 66
526.512 67
526.527 98
526.542 79
526.556 73
526.571 47
526.586 26
526.601 28
526.616 31
526.631 53
526.645 46
526.660 46
526.675 110
526.690 93
526.705 70
526.720 54
526.735 34
526.749 8
526.764 28
526.779 35
526.794 50
526.809 69
526.824 49
526.839 39
526.853 65
526.868 62
526.883 47
526.898 64
526.913 96
526.928 57
526.943 86
526.957 75
526.972 106
526.987 59
527.002 131
527.017 265
527.032 341
527.047 283
527.061 218
527.076 118
527.091 96
527.106 101
527.121 60
527.136 24
527.151 52
527.166 91
527.180 85
527.195 52
527.210 46
527.225 88
527.240 99
527.255 107
527.270 75
527.284 72
527.299 51
527.314 30
527.329 48
527.344 43
527.359 79
527.374 39
527.388 47
527.403 54
527.418 59
527.433 63
527.448 29
527.463 59
527.478 68
527.493 54
527.507 37
527.522 50
527.537 69
527.552 46
527.567 55
527.582 7
527.597 48
527.611 30
527.626 39
527.641 18
527.656 17
527.671 39
527.686 26
527.701 11
527.716 65
527.730 71
527.745 82
527.760 77
527.775 62
527.790 66
527.805 63
527.820 33
527.835 59
527.849 43
527.864 26
527.879 41
527.894 20
527.909 33
527.924 68
527.939 58
527.954 80
527.968 72
527.983 63
527.998 57
528.013 106
528.028 120
528.043 149
528.058 120
528.072 78
528.087 43
528.102 87
528.117 52
528.132 83
528.147 61
528.162 63
528.177 107
528.191 66
528.206 66
528.221 62
528.236 61
528.251 103
528.266 61
528.281 90
528.296 71
528.311 110
528.325 122
528.340 67
528.355 67
528.370 96
528.385 126
528.400 133
528.415 78
528.430 45
528.444 49
528.459 55
528.474 59
528.489 49
528.504 60
528.519 56
528.534 52
528.549 76
528.563 33
528.578 45
528.593 54
528.608 43
528.623 40
528.638 42
528.653 59
528.668 50
528.683 64
528.697 66
528.712 60
528.727 57
528.742 40
528.757 73
528.772 40
528.787 54
528.802 26
528.816 21
528.831 76
528.846 57
528.861 102
528.876 84
528.891 49
528.906 57
528.921 30
528.936 27
528.950 37
528.965 72
528.980 72
528.995 88
529.010 92
529.025 68
529.040 70
529.055 88
529.070 129
529.084 127
529.099 80
529.114 68
529.129 54
529.144 49
529.159 31
529.174 21
529.189 48
529.204 39
529.218 65
529.233 101
529.248 89
529.263 52
529.278 64
529.293 93
529.308 54
529.323 137
529.338 77
529.352 64
529.367 35
529.382 29
529.397 46
529.412 66
529.427 80
529.442 71
529.457 72
529.472 38
529.487 38
529.501 54
529.516 30
529.531 61
529.546 41
529.561 44
529.576 50
529.591 25
529.606 8
529.621 47
529.635 62
529.650 95
529.665 55
529.680 37
529.695 29
529.710 69
529.725 55
529.740 39
529.755 18
529.770 30
529.784 51
529.799 35
529.814 29
529.829 36
529.844 33
529.859 70
529.874 60
529.889 75
529.904 56
529.919 61
529.933 55
529.948 48
529.963 74
529.978 86
529.993 119
530.008 112
530.023 176
530.038 110
530.053 80
530.068 102
530.082 81
530.097 63
530.112 81
530.127 160
530.142 92
530.157 106
530.172 75
530.187 89
530.202 86
530.217 74
530.232 71
530.246 67
530.261 71
530.276 86
530.291 76
530.306 39
530.321 53
530.336 50
530.351 76
530.366 50
530.381 64
530.396 53
530.410 61
530.425 82
530.440 124
530.455 62
530.470 64
530.485 87
530.500 54
530.515 38
530.530 65
530.545 69
530.560 42
530.574 30
530.589 58
530.604 70
530.619 48
530.634 41
530.649 62
530.664 61
530.679 62
530.694 37
530.709 46
530.724 36
530.738 19
530.753 50
530.768 30
530.783 36
530.798 33
530.813 29
530.828 65
530.843 55
530.858 20
530.873 73
530.888 70
530.902 27
530.917 19
530.932 64
530.947 50
530.962 49
530.977 72
530.992 107
531.007 75
531.022 56
531.037 67
531.052 85
531.067 99
531.081 126
531.096 83
531.111 71
531.126 62
531.141 91
531.156 87
531.171 68
531.186 52
531.201 67
531.216 88
531.231 89
531.246 103
531.260 106
531.275 97
531.290 58
531.305 33
531.320 67
531.335 41
531.350 40
531.365 97
531.380 74
531.395 41
531.410 20
531.425 25
531.440 40
531.454 40
531.469 46
531.484 59
531.499 19
531.514 21
531.529 35
531.544 37
531.559 42
531.574 41
531.589 36
531.604 53
531.619 102
531.634 71
531.648 110
531.663 79
531.678 81
531.693 69
531.708 24
531.723 32
531.738 38
531.753 20
531.768 40
531.783 44
531.798 45
531.813 15
531.828 12
531.843 19
531.857 25
531.872 42
531.887 27
531.902 14
531.917 78
531.932 57
531.947 70
531.962 86
531.977 135
531.992 122
532.007 166
532.022 142
532.037 136
532.052 121
532.066 115
532.081 52
532.096 51
532.111 62
532.126 70
532.141 64
532.156 71
532.171 116
532.186 107
532.201 51
532.216 45
532.231 25
532.246 43
532.261 67
532.276 31
532.290 44
532.305 58
532.320 61
532.335 61
532.350 53
532.365 79
532.380 79
532.395 65
532.410 82
532.425 56
532.440 54
532.455 66
532.470 73
532.485 79
532.500 77
532.514 41
532.529 52
532.544 44
532.559 26
532.574 43
532.589 18
532.604 51
532.619 74
532.634 50
532.649 74
532.664 59
532.679 70
532.694 60
532.709 22
532.724 18
532.739 36
532.754 83
532.768 94
532.783 38
532.798 46
532.813 21
532.828 46
532.843 40
532.858 48
532.873 60
532.888 57
532.903 60
532.918 52
532.933 80
532.948 76
532.963 80
532.978 45
532.993 58
533.008 44
533.022 59
533.037 61
533.052 88
533.067 69
533.082 22
533.097 62
533.112 33
533.127 45
533.142 56
533.157 87
533.172 58
533.187 40
533.202 63
533.217 110
533.232 103
533.247 84
533.262 64
533.277 50
533.292 63
533.306 67
533.321 44
533.336 68
533.351 44
533.366 33
533.381 60
533.396 73
533.411 63
533.426 66
533.441 72
533.456 57
533.471 54
533.486 28
533.501 36
533.516 52
533.531 24
533.546 14
533.561 53
533.576 49
533.591 38
533.605 37
533.620 60
533.635 51
533.650 28
533.665 25
533.680 54
533.695 51
533.710 50
533.725 31
533.740 33
533.755 38
533.770 64
533.785 60
533.800 52
533.815 41
533.830 52
533.845 55
533.860 43
533.875 61
533.890 70
533.905 43
533.920 23
533.934 51
533.949 84
533.964 84
533.979 82
533.994 120
534.009 167
534.024 128
534.039 99
534.054 119
534.069 154
534.084 96
534.099 60
534.114 68
534.129 73
534.144 78
534.159 70
534.174 110
534.189 107
534.204 137
534.219 100
534.234 63
534.249 84
534.264 128
534.279 148
534.294 102
534.308 51
534.323 30
534.338 86
534.353 110
534.368 131
534.383 137
534.398 174
534.413 247
534.428 312
534.443 392
534.458 377
534.473 250
534.488 196
534.503 152
534.518 120
534.533 72
534.548 51
534.563 62
534.578 88
534.593 58
534.608 46
534.623 29
534.638 43
534.653 49
534.668 40
534.683 45
534.698 45
534.713 22
534.728 22
534.742 41
534.757 43
534.772 17
534.787 51
534.802 39
534.817 49
534.832 66
534.847 37
534.862 22
534.877 24
534.892 26
534.907 53
534.922 54
534.937 65
534.952 45
534.967 54
534.982 48
534.997 88
535.012 29
535.027 93
535.042 158
535.057 126
535.072 91
535.087 64
535.102 44
535.117 69
535.132 115
535.147 124
535.162 74
535.177 64
535.192 83
535.207 92
535.222 102
535.237 51
535.252 90
535.266 93
535.281 95
535.296 50
535.311 44
535.326 73
535.341 67
535.356 71
535.371 40
535.386 60
535.401 71
535.416 130
535.431 165
535.446 185
535.461 120
535.476 93
535.491 116
535.506 109
535.521 95
535.536 106
535.551 91
535.566 47
535.581 41
535.596 36
535.611 32
535.626 46
535.641 19
535.656 4
535.671 28
535.686 49
535.701 36
535.716 48
535.731 28
535.746 34
535.761 16
535.776 53
535.791 21
535.806 28
535.821 42
535.836 21
535.851 17
535.866 43
535.881 40
535.896 50
535.911 70
535.926 120
535.941 94
535.956 53
535.971 79
535.986 43
536.001 48
536.016 92
536.031 90
536.046 109
536.061 130
536.076 59
536.090 49
536.105 84
536.120 103
536.135 90
536.150 95
536.165 78
536.180 99
536.195 68
536.210 80
536.225 101
536.240 105
536.255 119
536.270 104
536.285 105
536.300 78
536.315 54
536.330 66
536.345 74
536.360 122
536.375 262
536.390 436
536.405 1082
536.420 2348
536.435 3560
536.450 4250
536.465 4048
536.480 3340
536.495 2381
536.510 1653
536.525 1173
536.540 782
536.555 456
536.570 351
536.585 259
536.600 159
536.615 159
536.630 133
536.645 125
536.660 123
536.675 127
536.690 85
536.705 62
536.720 50
536.735 41
536.750 56
536.765 56
536.780 59
536.795 63
536.810 47
536.825 47
536.840 59
536.855 45
536.870 67
536.885 122
536.900 135
536.915 196
536.930 126
536.945 74
536.960 90
536.975 146
536.990 121
537.005 90
537.020 127
537.035 171
537.050 158
537.065 152
537.080 146
537.095 133
537.110 138
537.125 116
537.140 135
537.155 144
537.170 126
537.185 124
537.200 125
537.215 73
537.230 62
537.245 89
537.260 114
537.275 65
537.290 72
537.305 109
537.320 84
537.335 74
537.350 84
537.365 97
537.380 151
537.395 274
537.410 445
537.425 896
537.440 1568
537.455 1870
537.470 1666
537.485 1390
537.500 1072
537.515 656
537.530 414
537.545 307
537.560 196
537.575 131
537.590 96
537.605 85
537.620 83
537.635 126
537.650 133
537.665 46
537.680 61
537.695 78
537.710 72
537.725 45
537.740 63
537.755 92
537.770 102
537.785 111
537.800 75
537.815 61
537.830 45
537.845 39
537.860 66
537.875 119
537.890 115
537.906 71
537.921 54
537.936 53
537.951 56
537.966 64
537.981 77
537.996 103
538.011 144
538.026 145
538.041 152
538.056 118
538.071 86
538.086 100
538.101 102
538.116 118
538.131 137
538.146 116
538.161 68
538.176 62
538.191 123
538.206 145
538.221 141
538.236 94
538.251 99
538.266 133
538.281 87
538.296 97
538.311 117
538.326 93
538.341 100
538.356 137
538.371 179
538.386 170
538.401 259
538.416 575
538.431 990
538.446 1352
538.461 1293
538.476 1110
538.491 738
538.506 557
538.521 392
538.536 263
538.551 139
538.566 118
538.581 47
538.596 38
538.611 49
538.626 45
538.641 37
538.656 45
538.671 44
538.686 79
538.701 68
538.716 44
538.732 25
538.747 42
538.762 34
538.777 59
538.792 57
538.807 40
538.822 65
538.837 69
538.852 80
538.867 80
538.882 111
538.897 108
538.912 67
538.927 55
538.942 25
538.957 36
538.972 89
538.987 90
539.002 58
539.017 91
539.032 101
539.047 121
539.062 134
539.077 130
539.092 230
539.107 186
539.122 91
539.137 104
539.152 105
539.167 79
539.182 92
539.197 43
539.212 61
539.227 69
539.242 63
539.258 62
539.273 60
539.288 93
539.303 63
539.318 52
539.333 55
539.348 87
539.363 85
539.378 153
539.393 129
539.408 177
539.423 238
539.438 333
539.453 417
539.468 353
539.483 206
539.498 173
539.513 132
539.528 137
539.543 112
539.558 48
539.573 40
539.588 70
539.603 75
539.618 66
539.633 60
539.648 41
539.663 42
539.678 59
539.694 56
539.709 53
539.724 69
539.739 49
539.754 32
539.769 34
539.784 41
539.799 55
539.814 43
539.829 56
539.844 69
539.859 95
539.874 108
539.889 86
539.904 80
539.919 88
539.934 54
539.949 56
539.964 38
539.979 54
539.994 56
540.009 52
540.024 39
540.039 45
540.054 84
540.070 51
540.085 52
540.100 75
540.115 51
540.130 85
540.145 134
540.160 101
540.175 79
540.190 80
540.205 89
540.220 75
540.235 59
540.250 109
540.265 68
540.280 66
540.295 48
540.310 58
540.325 56
540.340 48
540.355 74
540.370 73
540.385 100
540.401 140
540.416 63
540.431 54
540.446 81
540.461 138
540.476 133
540.491 105
540.506 73
540.521 55
540.536 80
540.551 29
540.566 61
540.581 36
540.596 22
540.611 48
540.626 36
540.641 24
540.656 62
540.671 43
540.686 42
540.702 18
540.717 38
540.732 47
540.747 42
540.762 63
540.777 65
540.792 44
540.807 23
540.822 44
540.837 30
540.852 15
540.867 9
540.882 56
540.897 76
540.912 84
540.927 30
540.942 80
540.957 99
540.972 108
540.988 99
541.003 80
541.018 65
541.033 142
541.048 173
541.063 183
541.078 113
541.093 85
541.108 141
541.123 111
541.138 111
541.153 79
541.168 70
541.183 50
541.198 38
541.213 33
541.228 50
541.244 53
541.259 48
541.274 55
541.289 28
541.304 22
541.319 41
541.334 56
541.349 43
541.364 63
541.379 39
541.394 76
541.409 70
541.424 83
541.439 63
541.454 88
541.469 83
541.484 60
541.500 40
541.515 47
541.530 37
541.545 55
541.560 61
541.575 60
541.590 59
541.605 69
541.620 40
541.635 24
541.650 25
541.665 39
541.680 37
541.695 11
541.710 41
541.726 30
541.741 40
541.756 40
541.771 28
541.786 21
541.801 21
541.816 26
541.831 23
541.846 21
541.861 34
541.876 27
541.891 27
541.906 23
541.921 48
541.936 40
541.952 48
541.967 56
541.982 56
541.997 69
542.012 106
542.027 136
542.042 143
542.057 135
542.072 113
542.087 108
542.102 90
542.117 72
542.132 118
542.147 92
542.163 115
542.178 92
542.193 92
542.208 79
542.223 67
542.238 107
542.253 93
542.268 68
542.283 82
542.298 140
542.313 41
542.328 29
542.343 73
542.358 104
542.374 96
542.389 105
542.404 91
542.419 79
542.434 96
542.449 72
542.464 71
542.479 97
542.494 21
542.509 57
542.524 41
542.539 30
542.554 15
542.570 32
542.585 16
542.600 30
542.615 10
542.630 22
542.645 33
542.660 45
542.675 32
542.690 31
542.705 61
542.720 37
542.735 49
542.750 50
542.766 67
542.781 53
542.796 67
542.811 43
542.826 51
542.841 46
542.856 54
542.871 37
542.886 43
542.901 47
542.916 33
542.931 45
542.947 33
542.962 64
542.977 88
542.992 121
543.007 104
543.022 166
543.037 134
543.052 149
543.067 110
543.082 79
543.097 101
543.112 68
543.128 49
543.143 57
543.158 80
543.173 54
543.188 27
543.203 88
543.218 123
543.233 91
543.248 76
543.263 108
543.278 52
543.294 66
543.309 75
543.324 52
543.339 56
543.354 43
543.369 67
543.384 79
543.399 70
543.414 60
543.429 47
543.444 52
543.460 68
543.475 51
543.490 28
543.505 29
543.520 29
543.535 21
543.550 12
543.565 21
543.580 14
543.595 43
543.610 31
543.626 25
543.641 35
543.656 36
543.671 21
543.686 47
543.701 69
543.716 30
543.731 49
543.746 23
543.761 44
543.776 49
543.792 35
543.807 47
543.822 52
543.837 47
543.852 36
543.867 23
543.882 27
543.897 28
543.912 27
543.927 40
543.943 77
543.958 149
543.973 120
543.988 144
544.003 144
544.018 137
544.033 169
544.048 119
544.063 143
544.078 134
544.093 94
544.109 111
544.124 105
544.139 122
544.154 79
544.169 36
544.184 33
544.199 76
544.214 38
544.229 53
544.244 67
544.260 59
544.275 79
544.290 59
544.305 35
544.320 52
544.335 48
544.350 91
544.365 35
544.380 45
544.396 33
544.411 47
544.426 76
544.441 72
544.456 76
544.471 64
544.486 43
544.501 52
544.516 25
544.531 49
544.547 79
544.562 54
544.577 36
544.592 34
544.607 34
544.622 50
544.637 53
544.652 35
544.667 36
544.683 50
544.698 21
544.713 31
544.728 33
544.743 35
544.758 26
544.773 12
544.788 36
544.803 41
544.818 41
544.834 23
544.849 20
544.864 56
544.879 41
544.894 19
544.909 19
544.924 47
544.939 46
544.954 44
544.970 30
544.985 83
545.000 98
545.015 97
545.030 140
545.045 163
545.060 139
545.075 124
545.090 58
545.106 63
545.121 59
545.136 66
545.151 70
545.166 94
545.181 69
545.196 72
545.211 69
545.226 93
545.242 112
545.257 67
545.272 85
545.287 60
545.302 77
545.317 62
545.332 47
545.347 54
545.363 36
545.378 59
545.393 88
545.408 59
545.423 38
545.438 34
545.453 31
545.468 34
545.483 56
545.499 33
545.514 29
545.529 47
545.544 38
545.559 33
545.574 8
545.589 21
545.604 21
545.620 35
545.635 4
545.650 22
545.665 28
545.680 39
545.695 19
545.710 18
545.725 7
545.741 19
545.756 62
545.771 38
545.786 38
545.801 15
545.816 28
545.831 23
545.846 44
545.862 54
545.877 44
545.892 28
545.907 50
545.922 52
545.937 37
545.952 62
545.967 69
545.982 77
545.998 109
546.013 168
546.028 181
546.043 102
546.058 69
546.073 111
546.088 72
546.104 55
546.119 63
546.134 105
546.149 44
546.164 68
546.179 53
546.194 55
546.209 58
546.225 102
546.240 68
546.255 111
546.270 71
546.285 56
546.300 51
546.315 60
546.330 37
546.346 41
546.361 44
546.376 29
546.391 55
546.406 69
546.421 81
546.436 102
546.451 138
546.467 133
546.482 87
546.497 56
546.512 69
546.527 80
546.542 52
546.557 49
546.573 43
546.588 56
546.603 33
546.618 32
546.633 37
546.648 49
546.663 47
546.678 31
546.694 38
546.709 32
546.724 7
546.739 22
546.754 47
546.769 20
546.784 35
546.800 49
546.815 31
546.830 43
546.845 27
546.860 38
546.875 99
546.890 83
546.906 65
546.921 92
546.936 44
546.951 43
546.966 100
546.981 161
546.996 175
547.011 138
547.027 122
547.042 143
547.057 164
547.072 171
547.087 131
547.102 128
547.117 91
547.133 58
547.148 18
547.163 65
547.178 65
547.193 110
547.208 108
547.223 96
547.239 40
547.254 95
547.269 70
547.284 47
547.299 60
547.314 65
547.329 23
547.345 60
547.360 66
547.375 37
547.390 22
547.405 30
547.420 33
547.435 44
547.451 48
547.466 53
547.481 64
547.496 51
547.511 69
547.526 85
547.542 53
547.557 57
547.572 36
547.587 11
547.602 42
547.617 52
547.632 26
547.648 37
547.663 41
547.678 20
547.693 33
547.708 31
547.723 34
547.738 21
547.754 46
547.769 38
547.784 59
547.799 81
547.814 52
547.829 64
547.844 33
547.860 34
547.875 36
547.890 51
547.905 37
547.920 29
547.935 43
547.951 46
547.966 52
547.981 26
547.996 62
548.011 54
548.026 84
548.041 96
548.057 149
548.072 126
548.087 77
548.102 77
548.117 64
548.132 96
548.148 72
548.163 66
548.178 123
548.193 93
548.208 74
548.223 73
548.238 68
548.254 77
548.269 92
548.284 102
548.299 58
548.314 44
548.329 61
548.345 60
548.360 41
548.375 62
548.390 52
548.405 117
548.420 99
548.436 229
548.451 619
548.466 1145
548.481 1097
548.496 821
548.511 486
548.526 296
548.542 227
548.557 210
548.572 155
548.587 90
548.602 78
548.617 67
548.633 53
548.648 53
548.663 26
548.678 23
548.693 30
548.708 36
548.724 68
548.739 52
548.754 61
548.769 57
548.784 42
548.799 61
548.815 23
548.830 39
548.845 31
548.860 54
548.875 61
548.890 77
548.906 62
548.921 21
548.936 29
548.951 85
548.966 76
548.981 59
548.997 73
549.012 86
549.027 85
549.042 52
549.057 107
549.072 134
549.088 115
549.103 89
549.118 63
549.133 46
549.148 88
549.163 81
549.179 72
549.194 69
549.209 64
549.224 81
549.239 90
549.254 78
549.270 88
549.285 56
549.300 71
549.315 64
549.330 34
549.345 35
549.361 71
549.376 106
549.391 77
549.406 75
549.421 102
549.437 115
549.452 304
549.467 506
549.482 467
549.497 364
549.512 211
549.528 139
549.543 180
549.558 139
549.573 83
549.588 82
549.603 79
549.619 74
549.634 79
549.649 60
549.664 43
549.679 37
549.694 32
549.710 35
549.725 40
549.740 29
549.755 40
549.770 49
549.786 23
549.801 42
549.816 25
549.831 39
549.846 31
549.861 35
549.877 29
549.892 63
549.907 52
549.922 78
549.937 83
549.953 99
549.968 130
549.983 206
549.998 288
550.013 239
550.028 228
550.044 163
550.059 103
550.074 106
550.089 85
550.104 55
550.120 96
550.135 68
550.150 50
550.165 92
550.180 75
550.195 72
550.211 97
550.226 58
550.241 117
550.256 80
550.271 153
550.287 174
550.302 126
550.317 70
550.332 79
550.347 118
550.362 154
550.378 148
550.393 325
550.408 626
550.423 1074
550.438 2133
550.454 5176
550.469 12030
550.484 19866
550.499 21274
550.514 16653
550.530 11252
550.545 7716
550.560 5798
550.575 4214
550.590 2966
550.605 2134
550.621 1634
550.636 1309
550.651 1008
550.666 725
550.681 627
550.697 513
550.712 391
550.727 313
550.742 292
550.757 324
550.773 315
550.788 277
550.803 248
550.818 231
550.833 198
550.849 177
550.864 144
550.879 162
550.894 201
550.909 213
550.924 193
550.940 137
550.955 103
550.970 83
550.985 205
551.000 170
551.016 199
551.031 269
551.046 306
551.061 396
551.076 401
551.092 503
551.107 701
551.122 762
551.137 647
551.152 523
551.168 433
551.183 372
551.198 298
551.213 235
551.228 216
551.244 131
551.259 108
551.274 106
551.289 103
551.304 95
551.320 111
551.335 133
551.350 125
551.365 109
551.380 125
551.396 191
551.411 369
551.426 472
551.441 971
551.456 2336
551.472 5858
551.487 9395
551.502 9798
551.517 7724
551.532 5405
551.548 3682
551.563 2682
551.578 1896
551.593 1411
551.608 1039
551.624 711
551.639 476
551.654 388
551.669 345
551.684 271
551.700 209
551.715 200
551.730 161
551.745 199
551.760 150
551.776 122
551.791 110
551.806 104
551.821 151
551.836 197
551.852 146
551.867 134
551.882 143
551.897 144
551.913 126
551.928 143
551.943 146
551.958 165
551.973 184
551.989 175
552.004 196
552.019 231
552.034 209
552.049 244
552.065 194
552.080 234
552.095 220
552.110 279
552.125 306
552.141 304
552.156 294
552.171 255
552.186 194
552.201 181
552.217 205
552.232 165
552.247 152
552.262 132
552.278 127
552.293 198
552.308 174
552.323 146
552.338 131
552.354 200
552.369 218
552.384 221
552.399 258
552.414 425
552.430 650
552.445 878
552.460 1092
552.475 1620
552.491 2373
552.506 2492
552.521 1797
552.536 1301
552.551 848
552.567 586
552.582 399
552.597 262
552.612 135
552.627 56
552.643 20
552.658 39
552.673 44
552.688 68
552.704 33
552.719 61
552.734 71
552.749 89
552.764 89
552.780 110
552.795 84
552.810 83
552.825 98
552.841 77
552.856 77
552.871 137
552.886 96
552.901 56
552.917 76
552.932 127
552.947 103
552.962 129
552.978 128
552.993 111
553.008 118
553.023 149
553.038 138
553.054 92
553.069 146
553.084 139
553.099 123
553.115 127
553.130 131
553.145 122
553.160 125
553.175 141
553.191 140
553.206 159
553.221 133
553.236 139
553.252 140
553.267 115
553.282 108
553.297 112
553.312 128
553.328 156
553.343 99
553.358 75
553.373 138
553.389 173
553.404 122
553.419 172
553.434 256
553.450 310
553.465 312
553.480 340
553.495 417
553.510 360
553.526 223
553.541 166
553.556 133
553.571 138
553.587 114
553.602 84
553.617 120
553.632 96
553.647 42
553.663 44
553.678 34
553.693 44
553.708 38
553.724 41
553.739 32
553.754 54
553.769 55
553.785 56
553.800 48
553.815 50
553.830 70
553.846 98
553.861 85
553.876 45
553.891 57
553.906 67
553.922 77
553.937 84
553.952 67
553.967 43
553.983 93
553.998 94
554.013 114
554.028 140
554.044 84
554.059 132
554.074 131
554.089 104
554.105 97
554.120 89
554.135 118
554.150 112
554.165 80
554.181 109
554.196 102
554.211 111
554.226 126
554.242 72
554.257 96
554.272 113
554.287 138
554.303 136
554.318 153
554.333 87
554.348 95
554.364 95
554.379 77
554.394 105
554.409 115
554.425 144
554.440 214
554.455 240
554.470 163
554.486 172
554.501 209
554.516 136
554.531 113
554.547 99
554.562 67
554.577 94
554.592 76
554.607 93
554.623 94
554.638 95
554.653 79
554.668 72
554.684 81
554.699 71
554.714 30
554.729 33
554.745 68
554.760 34
554.775 37
554.790 61
554.806 51
554.821 47
554.836 48
554.851 68
554.867 77
554.882 106
554.897 139
554.912 113
554.928 99
554.943 98
554.958 116
554.973 159
554.989 146
555.004 147
555.019 113
555.034 131
555.050 193
555.065 191
555.080 179
555.095 127
555.111 104
555.126 104
555.141 125
555.156 69
555.172 84
555.187 87
555.202 74
555.217 99
555.233 93
555.248 105
555.263 90
555.278 81
555.294 41
555.309 80
555.324 49
555.339 52
555.355 66
555.370 60
555.385 64
555.400 59
555.416 57
555.431 89
555.446 68
555.461 99
555.477 79
555.492 72
555.507 55
555.523 79
555.538 80
555.553 84
555.568 91
555.584 73
555.599 55
555.614 44
555.629 13
555.645 55
555.660 52
555.675 32
555.690 24
555.706 57
555.721 89
555.736 77
555.751 83
555.767 86
555.782 73
555.797 67
555.812 94
555.828 112
555.843 65
555.858 41
555.873 42
555.889 58
555.904 21
555.919 37
555.935 70
555.950 79
555.965 68
555.980 57
555.996 88
556.011 113
556.026 98
556.041 84
556.057 139
556.072 139
556.087 82
556.102 70
556.118 43
556.133 88
556.148 90
556.163 105
556.179 109
556.194 96
556.209 111
556.225 69
556.240 93
556.255 99
556.270 106
556.286 71
556.301 50
556.316 67
556.331 73
556.347 103
556.362 93
556.377 107
556.393 84
556.408 166
556.423 195
556.438 189
556.454 182
556.469 140
556.484 156
556.499 171
556.515 80
556.530 45
556.545 25
556.560 35
556.576 59
556.591 74
556.606 91
556.622 56
556.637 41
556.652 57
556.667 48
556.683 72
556.698 74
556.713 70
556.728 69
556.744 45
556.759 38
556.774 31
556.790 56
556.805 47
556.820 35
556.835 61
556.851 28
556.866 43
556.881 59
556.896 21
556.912 36
556.927 81
556.942 74
556.958 84
556.973 59
556.988 61
557.003 66
557.019 123
557.034 110
557.049 84
557.065 64
557.080 131
557.095 86
557.110 51
557.126 30
557.141 48
557.156 40
557.171 63
557.187 106
557.202 63
557.217 57
557.233 59
557.248 49
557.263 78
557.278 72
557.294 40
557.309 54
557.324 58
557.340 35
557.355 56
557.370 91
557.385 99
557.401 73
557.416 82
557.431 58
557.447 75
557.462 133
557.477 97
557.492 51
557.508 54
557.523 48
557.538 37
557.554 80
557.569 60
557.584 61
557.599 56
557.615 40
557.630 38
557.645 72
557.661 48
557.676 38
557.691 25
557.706 39
557.722 66
557.737 62
557.752 37
557.768 24
557.783 43
557.798 58
557.813 54
557.829 47
557.844 40
557.859 49
557.875 62
557.890 55
557.905 44
557.920 61
557.936 71
557.951 60
557.966 62
557.982 107
557.997 81
558.012 50
558.027 98
558.043 104
558.058 90
558.073 71
558.089 83
558.104 68
558.119 94
558.135 64
558.150 44
558.165 70
558.180 122
558.196 133
558.211 126
558.226 84
558.242 34
558.257 52
558.272 44
558.287 57
558.303 44
558.318 40
558.333 45
558.349 44
558.364 56
558.379 90
558.395 119
558.410 79
558.425 53
558.440 69
558.456 49
558.471 27
558.486 59
558.502 36
558.517 34
558.532 31
558.548 62
558.563 79
558.578 57
558.593 32
558.609 24
558.624 77
558.639 47
558.655 47
558.670 63
558.685 78
558.701 72
558.716 38
558.731 61
558.746 59
558.762 64
558.777 58
558.792 77
558.808 63
558.823 18
558.838 30
558.854 53
558.869 59
558.884 49
558.899 94
558.915 65
558.930 44
558.945 60
558.961 53
558.976 55
558.991 102
559.007 95
559.022 64
559.037 87
559.052 116
559.068 126
559.083 118
559.098 85
559.114 78
559.129 82
559.144 81
559.160 102
559.175 67
559.190 99
559.206 92
559.221 69
559.236 90
559.251 89
559.267 62
559.282 51
559.297 51
559.313 56
559.328 56
559.343 60
559.359 72
559.374 75
559.389 76
559.405 54
559.420 47
559.435 74
559.450 63
559.466 42
559.481 58
559.496 49
559.512 34
559.527 24
559.542 18
559.558 35
559.573 29
559.588 41
559.604 38
559.619 45
559.634 29
559.650 61
559.665 77
559.680 65
559.695 33
559.711 52
559.726 26
559.741 48
559.757 61
559.772 16
559.787 43
559.803 59
559.818 46
559.833 63
559.849 82
559.864 92
559.879 76
559.895 54
559.910 38
559.925 76
559.941 67
559.956 69
559.971 67
559.987 73
560.002 132
560.017 86
560.032 95
560.048 111
560.063 104
560.078 81
560.094 81
560.109 76
560.124 88
560.140 87
560.155 83
560.170 96
560.186 82
560.201 104
560.216 86
560.232 69
560.247 51
560.262 39
560.278 43
560.293 74
560.308 57
560.324 98
560.339 83
560.354 49
560.370 76
560.385 76
560.400 105
560.415 103
560.431 75
560.446 104
560.461 57
560.477 93
560.492 70
560.507 66
560.523 82
560.538 51
560.553 66
560.569 50
560.584 35
560.599 25
560.615 30
560.630 42
560.645 7
560.661 27
560.676 58
560.691 63
560.707 34
560.722 18
560.737 46
560.753 65
560.768 52
560.783 27
560.799 43
560.814 33
560.829 11
560.845 18
560.860 22
560.875 39
560.891 27
560.906 28
560.921 50
560.937 87
560.952 69
560.967 47
560.983 73
560.998 52
561.013 101
561.029 169
561.044 154
561.059 175
561.075 236
561.090 176
561.105 95
561.121 98
561.136 91
561.151 94
561.167 78
561.182 77
561.197 98
561.213 61
561.228 81
561.243 118
561.259 74
561.274 33
561.289 55
561.305 45
561.320 52
561.335 45
561.351 38
561.366 36
561.381 82
561.397 70
561.412 89
561.427 112
561.443 93
561.458 74
561.473 57
561.489 40
561.504 68
561.519 77
561.535 54
561.550 40
561.565 39
561.581 49
561.596 68
561.611 28
561.627 14
561.642 68
561.657 85
561.673 77
561.688 65
561.703 59
561.719 39
561.734 67
561.749 82
561.765 56
561.780 53
561.796 62
561.811 56
561.826 70
561.842 54
561.857 57
561.872 69
561.888 68
561.903 78
561.918 24
561.934 28
561.949 77
561.964 75
561.980 70
561.995 68
562.010 83
562.026 102
562.041 141
562.056 143
562.072 91
562.087 82
562.102 101
562.118 89
562.133 67
562.148 33
562.164 58
562.179 70
562.195 95
562.210 92
562.225 91
562.241 62
562.256 56
562.271 94
562.287 92
562.302 70
562.317 51
562.333 90
562.348 83
562.363 51
562.379 53
562.394 85
562.409 81
562.425 85
562.440 244
562.455 335
562.471 325
562.486 269
562.502 243
562.517 179
562.532 131
562.548 52
562.563 47
562.578 67
562.594 33
562.609 42
562.624 60
562.640 70
562.655 52
562.670 75
562.686 54
562.701 21
562.716 47
562.732 46
562.747 33
562.763 69
562.778 39
562.793 35
562.809 45
562.824 33
562.839 24
562.855 36
562.870 39
562.885 46
562.901 20
562.916 26
562.931 38
562.947 64
562.962 69
562.978 74
562.993 83
563.008 84
563.024 112
563.039 121
563.054 112
563.070 135
563.085 56
563.100 35
563.116 80
563.131 90
563.147 67
563.162 79
563.177 56
563.193 123
563.208 103
563.223 70
563.239 76
563.254 77
563.269 88
563.285 88
563.300 72
563.316 93
563.331 52
563.346 60
563.362 55
563.377 60
563.392 80
563.408 75
563.423 100
563.438 63
563.454 96
563.469 112
563.485 158
563.500 124
563.515 106
563.531 71
563.546 35
563.561 26
563.577 51
563.592 64
563.607 56
563.623 28
563.638 25
563.654 22
563.669 17
563.684 19
563.700 51
563.715 33
563.730 37
563.746 33
563.761 49
563.777 48
563.792 62
563.807 34
563.823 51
563.838 53
563.853 62
563.869 83
563.884 48
563.899 51
563.915 71
563.930 40
563.946 52
563.961 45
563.976 88
563.992 148
564.007 147
564.022 183
564.038 171
564.053 118
564.069 126
564.084 96
564.099 50
564.115 71
564.130 89
564.145 104
564.161 180
564.176 122
564.192 99
564.207 75
564.222 100
564.238 136
564.253 109
564.268 122
564.284 139
564.299 79
564.315 66
564.330 96
564.345 98
564.361 101
564.376 109
564.391 208
564.407 302
564.422 232
564.438 537
564.453 1536
564.468 2974
564.484 3477
564.499 2949
564.515 2287
564.530 1560
564.545 1237
564.561 969
564.576 644
564.591 452
564.607 305
564.622 189
564.638 118
564.653 117
564.668 116
564.684 87
564.699 106
564.714 151
564.730 77
564.745 57
564.761 67
564.776 66
564.791 76
564.807 91
564.822 69
564.838 68
564.853 65
564.868 60
564.884 47
564.899 57
564.914 54
564.930 68
564.945 89
564.961 114
564.976 70
564.991 53
565.007 71
565.022 136
565.038 101
565.053 96
565.068 171
565.084 120
565.099 100
565.115 128
565.130 103
565.145 100
565.161 108
565.176 104
565.191 70
565.207 126
565.222 140
565.238 135
565.253 111
565.268 63
565.284 77
565.299 99
565.315 89
565.330 46
565.345 67
565.361 91
565.376 145
565.392 165
565.407 167
565.422 140
565.438 224
565.453 536
565.468 1094
565.484 1369
565.499 1282
565.515 1028
565.530 745
565.545 567
565.561 441
565.576 293
565.592 201
565.607 212
565.622 166
565.638 99
565.653 62
565.669 91
565.684 66
565.699 54
565.715 51
565.730 62
565.746 73
565.761 62
565.776 37
565.792 38
565.807 37
565.823 60
565.838 47
565.853 38
565.869 104
565.884 56
565.900 19
565.915 38
565.930 39
565.946 38
565.961 102
565.977 136
565.992 222
566.007 236
566.023 182
566.038 179
566.054 167
566.069 137
566.084 104
566.100 74
566.115 132
566.131 109
566.146 93
566.161 74
566.177 66
566.192 68
566.208 82
566.223 70
566.238 70
566.254 157
566.269 162
566.285 81
566.300 57
566.315 85
566.331 138
566.346 169
566.362 130
566.377 150
566.392 135
566.408 278
566.423 373
566.439 334
566.454 408
566.469 877
566.485 1416
566.500 1629
566.516 1316
566.531 862
566.547 666
566.562 457
566.577 304
566.593 232
566.608 181
566.624 162
566.639 127
566.654 115
566.670 64
566.685 42
566.701 48
566.716 50
566.731 63
566.747 104
566.762 75
566.778 79
566.793 50
566.808 45
566.824 83
566.839 48
566.855 42
566.870 40
566.886 55
566.901 60
566.916 79
566.932 87
566.947 70
566.963 72
566.978 85
566.993 155
567.009 180
567.024 212
567.040 177
567.055 128
567.071 88
567.086 93
567.101 129
567.117 95
567.132 80
567.148 131
567.163 167
567.178 146
567.194 93
567.209 101
567.225 101
567.240 85
567.256 55
567.271 54
567.286 54
567.302 78
567.317 72
567.333 56
567.348 80
567.363 79
567.379 72
567.394 61
567.410 119
567.425 147
567.441 108
567.456 168
567.471 325
567.487 675
567.502 658
567.518 496
567.533 348
567.548 198
567.564 130
567.579 148
567.595 80
567.610 109
567.626 109
567.641 81
567.656 59
567.672 59
567.687 39
567.703 80
567.718 40
567.734 61
567.749 47
567.764 43
567.780 43
567.795 90
567.811 72
567.826 70
567.842 77
567.857 80
567.872 111
567.888 135
567.903 74
567.919 77
567.934 81
567.950 176
567.965 513
567.980 1622
567.996 4353
568.011 7426
568.027 8343
568.042 7100
568.058 5094
568.073 3742
568.088 2527
568.104 1769
568.119 1105
568.135 722
568.150 487
568.166 387
568.181 248
568.196 173
568.212 201
568.227 207
568.243 126
568.258 105
568.274 75
568.289 121
568.304 158
568.320 109
568.335 118
568.351 92
568.366 122
568.382 150
568.397 208
568.412 153
568.428 126
568.443 128
568.459 136
568.474 199
568.490 177
568.505 140
568.520 141
568.536 103
568.551 74
568.567 73
568.582 109
568.598 91
568.613 85
568.628 125
568.644 124
568.659 147
568.675 152
568.690 103
568.706 81
568.721 78
568.737 67
568.752 62
568.767 45
568.783 49
568.798 66
568.814 42
568.829 28
568.845 79
568.860 67
568.875 62
568.891 37
568.906 38
568.922 58
568.937 66
568.953 62
568.968 187
568.984 552
568.999 1462
569.014 2444
569.030 2928
569.045 2176
569.061 1701
569.076 1083
569.092 686
569.107 440
569.123 323
569.138 264
569.153 238
569.169 159
569.184 99
569.200 116
569.215 64
569.231 72
569.246 86
569.262 80
569.277 104
569.292 56
569.308 84
569.323 145
569.339 70
569.354 60
569.370 102
569.385 101
569.401 100
569.416 69
569.431 118
569.447 75
569.462 72
569.478 77
569.493 66
569.509 22
569.524 53
569.540 62
569.555 43
569.570 40
569.586 41
569.601 70
569.617 54
569.632 47
569.648 22
569.663 20
569.679 65
569.694 44
569.710 22
569.725 6
569.740 32
569.756 37
569.771 68
569.787 70
569.802 54
569.818 35
569.833 64
569.849 53
569.864 24
569.880 58
569.895 56
569.910 43
569.926 35
569.941 45
569.957 77
569.972 83
569.988 166
570.003 392
570.019 610
570.034 762
570.050 605
570.065 419
570.080 251
570.096 163
570.111 124
570.127 99
570.142 108
570.158 51
570.173 84
570.189 84
570.204 53
570.220 68
570.235 66
570.250 76
570.266 97
570.281 55
570.297 68
570.312 69
570.328 90
570.343 118
570.359 79
570.374 53
570.390 92
570.405 100
570.421 151
570.436 166
570.451 122
570.467 63
570.482 64
570.498 63
570.513 21
570.529 45
570.544 62
570.560 69
570.575 52
570.591 50
570.606 34
570.622 35
570.637 29
570.652 36
570.668 31
570.683 21
570.699 36
570.714 79
570.730 53
570.745 40
570.761 31
570.776 62
570.792 50
570.807 35
570.823 83
570.838 79
570.853 49
570.869 41
570.884 50
570.900 52
570.915 35
570.931 40
570.946 38
570.962 61
570.977 57
570.993 79
571.008 171
571.024 181
571.039 169
571.055 119
571.070 94
571.085 81
571.101 83
571.116 100
571.132 85
571.147 76
571.163 56
571.178 94
571.194 94
571.209 67
571.225 50
571.240 84
571.256 76
571.271 93
571.287 56
571.302 69
571.318 79
571.333 65
571.349 66
571.364 82
571.379 73
571.395 43
571.410 79
571.426 50
571.441 57
571.457 36
571.472 55
571.488 62
571.503 92
571.519 68
571.534 56
571.550 53
571.565 41
571.581 46
571.596 23
571.612 54
571.627 51
571.643 30
571.658 34
571.673 37
571.689 38
571.704 28
571.720 69
571.735 77
571.751 78
571.766 46
571.782 59
571.797 52
571.813 61
571.828 71
571.844 48
571.859 33
571.875 58
571.890 31
571.906 50
571.921 62
571.937 51
571.952 43
571.968 49
571.983 79
571.999 104
572.014 75
572.030 102
572.045 115
572.060 110
572.076 88
572.091 64
572.107 90
572.122 80
572.138 61
572.153 51
572.169 32
572.184 64
572.200 113
572.215 100
572.231 103
572.246 111
572.262 63
572.277 47
572.293 82
572.308 48
572.324 44
572.339 83
572.355 52
572.370 78
572.386 71
572.401 89
572.417 73
572.432 68
572.448 101
572.463 94
572.479 36
572.494 64
572.510 106
572.525 49
572.541 54
572.556 58
572.572 53
572.587 48
572.603 34
572.618 41
572.633 39
572.649 12
572.664 10
572.680 40
572.695 31
572.711 35
572.726 67
572.742 45
572.757 53
572.773 50
572.788 38
572.804 45
572.819 72
572.835 43
572.850 55
572.866 45
572.881 33
572.897 47
572.912 55
572.928 67
572.943 64
572.959 37
572.974 49
572.990 114
573.005 85
573.021 92
573.036 89
573.052 68
573.067 49
573.083 32
573.098 42
573.114 72
573.129 68
573.145 65
573.160 62
573.176 96
573.191 106
573.207 90
573.222 58
573.238 58
573.253 61
573.269 67
573.284 77
573.300 81
573.315 56
573.331 71
573.346 62
573.362 68
573.377 58
573.393 48
573.408 40
573.424 76
573.439 65
573.455 65
573.470 93
573.486 81
573.501 44
573.517 30
573.532 46
573.548 75
573.563 47
573.579 52
573.594 43
573.610 32
573.625 32
573.641 22
573.656 26
573.672 50
573.687 56
573.703 45
573.718 36
573.734 29
573.749 24
573.765 59
573.780 27
573.796 60
573.811 37
573.827 41
573.842 73
573.858 53
573.873 47
573.889 58
573.904 50
573.920 54
573.935 40
573.951 66
573.966 72
573.982 77
573.997 48
574.013 113
574.028 78
574.044 66
574.060 53
574.075 42
574.091 59
574.106 50
574.122 68
574.137 98
574.153 70
574.168 91
574.184 85
574.199 87
574.215 100
574.230 66
574.246 34
574.261 19
574.277 14
574.292 62
574.308 69
574.323 74
574.339 48
574.354 50
574.370 91
574.385 108
574.401 71
574.416 72
574.432 64
574.447 57
574.463 42
574.478 36
574.494 31
574.509 58
574.525 47
574.540 66
574.556 25
574.571 27
574.587 26
574.602 54
574.618 58
574.634 16
574.649 26
574.665 25
574.680 50
574.696 53
574.711 52
574.727 45
574.742 20
574.758 12
574.773 75
574.789 57
574.804 29
574.820 22
574.835 24
574.851 61
574.866 38
574.882 32
574.897 30
574.913 34
574.928 50
574.944 51
574.959 65
574.975 56
574.990 35
575.006 70
575.022 82
575.037 79
575.053 79
575.068 72
575.084 53
575.099 56
575.115 55
575.130 76
575.146 57
575.161 97
575.177 63
575.192 33
575.208 33
575.223 71
575.239 63
575.254 82
575.270 45
575.285 69
575.301 82
575.316 59
575.332 76
575.348 55
575.363 58
575.379 33
575.394 57
575.410 26
575.425 101
575.441 82
575.456 32
575.472 22
575.487 45
575.503 41
575.518 84
575.534 48
575.549 43
575.565 70
575.580 34
575.596 56
575.612 65
575.627 85
575.643 51
575.658 49
575.674 53
575.689 44
575.705 18
575.720 10
575.736 22
575.751 38
575.767 33
575.782 29
575.798 24
575.813 32
575.829 30
575.845 38
575.860 39
575.876 38
575.891 48
575.907 73
575.922 60
575.938 51
575.953 62
575.969 81
575.984 54
576.000 73
576.015 54
576.031 22
576.046 69
576.062 113
576.078 105
576.093 87
576.109 69
576.124 74
576.140 92
576.155 76
576.171 93
576.186 114
576.202 87
576.217 129
576.233 124
576.248 126
576.264 106
576.280 122
576.295 81
576.311 82
576.326 98
576.342 62
576.357 107
576.373 83
576.388 68
576.404 55
576.419 73
576.435 100
576.451 78
576.466 73
576.482 76
576.497 102
576.513 109
576.528 84
576.544 62
576.559 43
576.575 56
576.590 58
576.606 32
576.621 31
576.637 29
576.653 42
576.668 36
576.684 46
576.699 15
576.715 27
576.730 21
576.746 29
576.761 23
576.777 42
576.792 32
576.808 65
576.824 36
576.839 31
576.855 53
576.870 38
576.886 39
576.901 47
576.917 65
576.932 81
576.948 59
576.964 47
576.979 40
576.995 71
577.010 121
577.026 56
577.041 36
577.057 75
577.072 66
577.088 91
577.103 74
577.119 91
577.135 58
577.150 63
577.166 65
577.181 83
577.197 89
577.212 67
577.228 38
577.243 93
577.259 94
577.275 139
577.290 66
577.306 72
577.321 110
577.337 71
577.352 64
577.368 29
577.383 33
577.399 23
577.415 43
577.430 41
577.446 51
577.461 48
577.477 81
577.492 52
577.508 64
577.523 72
577.539 82
577.555 92
577.570 112
577.586 56
577.601 33
577.617 39
577.632 43
577.648 68
577.663 26
577.679 40
577.695 47
577.710 28
577.726 28
577.741 39
577.757 28
577.772 34
577.788 46
577.803 82
577.819 69
577.835 70
577.850 58
577.866 66
577.881 47
577.897 51
577.912 103
577.928 92
577.944 81
577.959 70
577.975 120
577.990 79
578.006 68
578.021 80
578.037 52
578.052 56
578.068 65
578.084 60
578.099 55
578.115 77
578.130 92
578.146 62
578.161 68
578.177 80
578.193 95
578.208 82
578.224 56
578.239 109
578.255 125
578.270 126
578.286 92
578.302 59
578.317 50
578.333 66
578.348 76
578.364 40
578.379 57
578.395 97
578.410 113
578.426 177
578.442 396
578.457 654
578.473 731
578.488 648
578.504 687
578.519 930
578.535 1020
578.551 722
578.566 374
578.582 267
578.597 142
578.613 142
578.628 121
578.644 95
578.660 70
578.675 30
578.691 56
578.706 77
578.722 52
578.737 45
578.753 34
578.769 26
578.784 23
578.800 40
578.815 65
578.831 53
578.846 43
578.862 70
578.878 62
578.893 53
578.909 80
578.924 111
578.940 68
578.956 39
578.971 27
578.987 41
579.002 25
579.018 61
579.033 71
579.049 64
579.065 65
579.080 49
579.096 74
579.111 46
579.127 66
579.142 109
579.158 130
579.174 154
579.189 151
579.205 95
579.220 43
579.236 67
579.251 80
579.267 51
579.283 38
579.298 44
579.314 30
579.329 69
579.345 94
579.361 68
579.376 89
579.392 43
579.407 46
579.423 89
579.438 125
579.454 219
579.470 258
579.485 217
579.501 325
579.516 370
579.532 394
579.548 379
579.563 233
579.579 172
579.594 124
579.610 127
579.625 93
579.641 115
579.657 75
579.672 60
579.688 48
579.703 30
579.719 21
579.735 42
579.750 32
579.766 31
579.781 31
579.797 52
579.812 32
579.828 40
579.844 41
579.859 17
579.875 21
579.890 55
579.906 40
579.922 63
579.937 66
579.953 45
579.968 51
579.984 33
580.000 23
580.015 73
580.031 66
580.046 49
580.062 50
580.078 95
580.093 99
580.109 86
580.124 65
580.140 72
580.155 62
580.171 52
580.187 43
580.202 40
580.218 23
580.233 49
580.249 73
580.265 54
580.280 61
580.296 59
580.311 42
580.327 93
580.343 82
580.358 107
580.374 118
580.389 177
580.405 198
580.421 140
580.436 206
580.452 332
580.467 529
580.483 753
580.499 760
580.514 544
580.530 383
580.545 302
580.561 286
580.577 211
580.592 135
580.608 98
580.623 87
580.639 94
580.655 48
580.670 44
580.686 30
580.701 39
580.717 50
580.733 36
580.748 25
580.764 11
580.779 28
580.795 22
580.811 20
580.826 20
580.842 32
580.857 35
580.873 59
580.889 53
580.904 46
580.920 43
580.935 45
580.951 48
580.967 70
580.982 50
580.998 42
581.013 69
581.029 124
581.045 126
581.060 130
581.076 115
581.091 85
581.107 54
581.123 61
581.138 65
581.154 51
581.169 74
581.185 106
581.201 63
581.216 55
581.232 55
581.247 28
581.263 41
581.279 61
581.294 52
581.310 26
581.325 32
581.341 45
581.357 56
581.372 66
581.388 82
581.404 63
581.419 99
581.435 108
581.450 86
581.466 134
581.482 284
581.497 323
581.513 337
581.528 197
581.544 104
581.560 79
581.575 84
581.591 83
581.606 78
581.622 75
581.638 61
581.653 32
581.669 23
581.685 53
581.700 41
581.716 24
581.731 17
581.747 15
581.763 23
581.778 70
581.794 49
581.809 59
581.825 29
581.841 51
581.856 41
581.872 9
581.887 10
581.903 37
581.919 35
581.934 27
581.950 62
581.966 61
581.981 56
581.997 30
582.012 27
582.028 61
582.044 98
582.059 155
582.075 109
582.091 82
582.106 122
582.122 115
582.137 65
582.153 69
582.169 54
582.184 34
582.200 100
582.215 102
582.231 103
582.247 80
582.262 72
582.278 38
582.294 66
582.309 57
582.325 48
582.340 91
582.356 89
582.372 72
582.387 105
582.403 64
582.419 146
582.434 152
582.450 139
582.465 175
582.481 236
582.497 208
582.512 195
582.528 120
582.544 85
582.559 105
582.575 130
582.590 103
582.606 40
582.622 35
582.637 23
582.653 58
582.669 37
582.684 35
582.700 56
582.715 38
582.731 26
582.747 13
582.762 11
582.778 18
582.794 41
582.809 34
582.825 42
582.840 23
582.856 21
582.872 56
582.887 75
582.903 112
582.919 54
582.934 33
582.950 72
582.965 45
582.981 52
582.997 63
583.012 89
583.028 105
583.044 102
583.059 63
583.075 102
583.090 81
583.106 78
583.122 86
583.137 58
583.153 74
583.169 47
583.184 39
583.200 28
583.216 46
583.231 82
583.247 76
583.262 44
583.278 28
583.294 19
583.309 58
583.325 66
583.341 41
583.356 76
583.372 74
583.388 60
583.403 56
583.419 36
583.434 67
583.450 54
583.466 62
583.481 89
583.497 106
583.513 124
583.528 90
583.544 60
583.560 25
583.575 66
583.591 71
583.606 43
583.622 45
583.638 20
583.653 41
583.669 34
583.685 59
583.700 76
583.716 66
583.732 25
583.747 42
583.763 39
583.778 35
583.794 33
583.810 18
583.825 31
583.841 30
583.857 79
583.872 73
583.888 44
583.904 42
583.919 16
583.935 63
583.951 52
583.966 34
583.982 117
583.997 102
584.013 79
584.029 44
584.044 47
584.060 42
584.076 61
584.091 99
584.107 76
584.123 48
584.138 63
584.154 60
584.170 50
584.185 77
584.201 112
584.216 66
584.232 81
584.248 87
584.263 81
584.279 58
584.295 96
584.310 58
584.326 62
584.342 48
584.357 83
584.373 72
584.389 87
584.404 106
584.420 145
584.436 149
584.451 128
584.467 81
584.483 97
584.498 53
584.514 57
584.529 38
584.545 37
584.561 40
584.576 48
584.592 45
584.608 53
584.623 35
584.639 85
584.655 41
584.670 36
584.686 31
584.702 24
584.717 25
584.733 61
584.749 50
584.764 46
584.780 70
584.796 39
584.811 34
584.827 48
584.843 34
584.858 59
584.874 28
584.889 29
584.905 60
584.921 85
584.936 63
584.952 52
584.968 69
584.983 55
584.999 41
585.015 105
585.030 131
585.046 157
585.062 138
585.077 72
585.093 59
585.109 75
585.124 74
585.140 76
585.156 65
585.171 45
585.187 35
585.203 69
585.218 107
585.234 141
585.250 106
585.265 65
585.281 80
585.297 76
585.312 98
585.328 69
585.344 44
585.359 38
585.375 28
585.391 51
585.406 67
585.422 97
585.438 119
585.453 99
585.469 74
585.485 108
585.500 97
585.516 60
585.532 84
585.547 54
585.563 62
585.579 67
585.594 41
585.610 41
585.626 25
585.641 16
585.657 6
585.673 24
585.688 27
585.704 50
585.720 48
585.735 38
585.751 17
585.767 18
585.782 29
585.798 29
585.814 35
585.829 40
585.845 53
585.861 18
585.876 18
585.892 13
585.908 28
585.923 23
585.939 35
585.955 37
585.970 54
585.986 38
586.002 52
586.017 103
586.033 85
586.049 125
586.064 126
586.080 71
586.096 57
586.111 70
586.127 97
586.143 66
586.158 67
586.174 83
586.190 49
586.205 40
586.221 78
586.237 86
586.252 52
586.268 61
586.284 69
586.299 53
586.315 42
586.331 34
586.346 34
586.362 65
586.378 81
586.393 53
586.409 41
586.425 57
586.440 49
586.456 82
586.472 77
586.487 92
586.503 62
586.519 76
586.534 27
586.550 28
586.566 56
586.582 62
586.597 43
586.613 31
586.629 23
586.644 46
586.660 31
586.676 26
586.691 19
586.707 29
586.723 20
586.738 58
586.754 33
586.770 35
586.785 25
586.801 16
586.817 15
586.832 16
586.848 15
586.864 23
586.879 23
586.895 53
586.911 59
586.927 28
586.942 32
586.958 41
586.974 40
586.989 43
587.005 103
587.021 142
587.036 204
587.052 186
587.068 172
587.083 153
587.099 91
587.115 104
587.130 84
587.146 64
587.162 79
587.177 41
587.193 56
587.209 63
587.225 82
587.240 81
587.256 80
587.272 65
587.287 57
587.303 30
587.319 56
587.334 62
587.350 31
587.366 54
587.381 49
587.397 67
587.413 35
587.428 18
587.444 22
587.460 53
587.476 55
587.491 48
587.507 27
587.523 51
587.538 43
587.554 33
587.570 43
587.585 34
587.601 55
587.617 29
587.632 22
587.648 14
587.664 47
587.680 60
587.695 11
587.711 31
587.727 34
587.742 38
587.758 36
587.774 34
587.789 55
587.805 39
587.821 48
587.836 47
587.852 32
587.868 30
587.884 14
587.899 55
587.915 59
587.931 21
587.946 25
587.962 48
587.978 72
587.993 88
588.009 92
588.025 106
588.041 110
588.056 84
588.072 101
588.088 90
588.103 67
588.119 56
588.135 85
588.150 76
588.166 68
588.182 43
588.198 48
588.213 51
588.229 54
588.245 54
588.260 53
588.276 23
588.292 34
588.307 29
588.323 38
588.339 39
588.355 39
588.370 37
588.386 50
588.402 55
588.417 64
588.433 61
588.449 102
588.464 83
588.480 56
588.496 96
588.512 61
588.527 43
588.543 32
588.559 25
588.574 7
588.590 14
588.606 11
588.621 23
588.637 49
588.653 25
588.669 51
588.684 22
588.700 28
588.716 27
588.731 39
588.747 37
588.763 28
588.779 27
588.794 66
588.810 27
588.826 32
588.841 47
588.857 15
588.873 7
588.889 29
588.904 47
588.920 42
588.936 22
588.951 42
588.967 39
588.983 58
588.998 68
589.014 82
589.030 103
589.046 149
589.061 154
589.077 85
589.093 97
589.108 87
589.124 53
589.140 29
589.156 64
589.171 61
589.187 81
589.203 63
589.218 53
589.234 49
589.250 82
589.266 36
589.281 32
589.297 61
589.313 53
589.328 66
589.344 39
589.360 31
589.376 36
589.391 37
589.407 25
589.423 47
589.438 30
589.454 30
589.470 33
589.486 33
589.501 32
589.517 33
589.533 27
589.548 51
589.564 35
589.580 23
589.596 29
589.611 41
589.627 53
589.643 67
589.659 33
589.674 28
589.690 28
589.706 41
589.721 19
589.737 12
589.753 26
589.769 36
589.784 29
589.800 33
589.816 25
589.831 20
589.847 29
589.863 39
589.879 54
589.894 19
589.910 36
589.926 47
589.941 35
589.957 39
589.973 64
589.989 74
590.004 121
590.020 166
590.036 166
590.052 146
590.067 89
590.083 114
590.099 96
590.114 59
590.130 76
590.146 55
590.162 54
590.177 96
590.193 118
590.209 63
590.225 42
590.240 61
590.256 96
590.272 66
590.287 78
590.303 97
590.319 65
590.335 72
590.350 56
590.366 26
590.382 50
590.398 47
590.413 82
590.429 79
590.445 63
590.460 64
590.476 81
590.492 49
590.508 74
590.523 45
590.539 46
590.555 49
590.571 70
590.586 42
590.602 33
590.618 30
590.634 38
590.649 35
590.665 43
590.681 38
590.696 50
590.712 26
590.728 28
590.744 52
590.759 42
590.775 35
590.791 25
590.807 32
590.822 43
590.838 40
590.854 31
590.870 22
590.885 20
590.901 11
590.917 27
590.932 59
590.948 31
590.964 28
590.980 57
590.995 87
591.011 83
591.027 125
591.043 207
591.058 268
591.074 244
591.090 225
591.106 228
591.121 206
591.137 93
591.153 60
591.169 80
591.184 70
591.200 72
591.216 57
591.231 52
591.247 54
591.263 74
591.279 35
591.294 86
591.310 104
591.326 73
591.342 59
591.357 48
591.373 74
591.389 34
591.405 36
591.420 43
591.436 52
591.452 31
591.468 57
591.483 96
591.499 70
591.515 49
591.531 56
591.546 75
591.562 42
591.578 40
591.594 36
591.609 17
591.625 17
591.641 34
591.657 9
591.672 16
591.688 26
591.704 50
591.720 27
591.735 20
591.751 25
591.767 20
591.783 27
591.798 28
591.814 68
591.830 58
591.846 23
591.861 14
591.877 29
591.893 17
591.909 23
591.924 28
591.940 47
591.956 79
591.972 189
591.987 246
592.003 236
592.019 145
592.035 133
592.050 200
592.066 169
592.082 134
592.098 124
592.113 69
592.129 71
592.145 116
592.161 73
592.176 74
592.192 54
592.208 73
592.224 54
592.239 98
592.255 68
592.271 20
592.287 46
592.302 32
592.318 36
592.334 38
592.350 40
592.365 69
592.381 29
592.397 32
592.413 59
592.428 102
592.444 227
592.460 272
592.476 268
592.491 187
592.507 194
592.523 238
592.539 199
592.554 122
592.570 71
592.586 60
592.602 37
592.617 46
592.633 37
592.649 39
592.665 21
592.680 28
592.696 41
592.712 69
592.728 56
592.744 43
592.759 26
592.775 7
592.791 29
592.807 50
592.822 23
592.838 48
592.854 50
592.870 30
592.885 11
592.901 10
592.917 42
592.933 49
592.948 19
592.964 36
592.980 84
592.996 107
593.011 103
593.027 95
593.043 89
593.059 78
593.075 58
593.090 76
593.106 90
593.122 74
593.138 61
593.153 60
593.169 70
593.185 77
593.201 66
593.216 71
593.232 68
593.248 59
593.264 61
593.280 64
593.295 42
593.311 66
593.327 72
593.343 34
593.358 27
593.374 33
593.390 41
593.406 36
593.421 79
593.437 64
593.453 104
593.469 165
593.485 153
593.500 111
593.516 98
593.532 97
593.548 73
593.563 72
593.579 83
593.595 58
593.611 30
593.626 15
593.642 39
593.658 27
593.674 32
593.690 40
593.705 15
593.721 9
593.737 30
593.753 36
593.768 32
593.784 41
593.800 25
593.816 30
593.832 25
593.847 40
593.863 60
593.879 58
593.895 52
593.910 47
593.926 46
593.942 45
593.958 40
593.973 77
593.989 75
594.005 36
594.021 70
594.037 55
594.052 70
594.068 72
594.084 59
594.100 63
594.115 77
594.131 107
594.147 41
594.163 48
594.179 87
594.194 54
594.210 60
594.226 79
594.242 25
594.258 47
594.273 57
594.289 43
594.305 32
594.321 33
594.336 63
594.352 44
594.368 101
594.384 93
594.400 81
594.415 80
594.431 83
594.447 144
594.463 265
594.478 250
594.494 220
594.510 275
594.526 271
594.542 174
594.557 177
594.573 131
594.589 76
594.605 52
594.621 43
594.636 15
594.652 37
594.668 85
594.684 33
594.699 64
594.715 39
594.731 22
594.747 21
594.763 24
594.778 35
594.794 39
594.810 88
594.826 71
594.842 21
594.857 43
594.873 33
594.889 12
594.905 4
594.920 30
594.936 38
594.952 18
594.968 46
594.984 66
594.999 28
595.015 65
595.031 53
595.047 71
595.063 92
595.078 94
595.094 74
595.110 78
595.126 60
595.142 46
595.157 51
595.173 68
595.189 77
595.205 84
595.221 49
595.236 68
595.252 72
595.268 80
595.284 41
595.299 39
595.315 56
595.331 37
595.347 65
595.363 117
595.378 65
595.394 63
595.410 50
595.426 64
595.442 73
595.457 80
595.473 110
595.489 124
595.505 146
595.521 105
595.536 78
595.552 121
595.568 126
595.584 109
595.600 77
595.615 72
595.631 31
595.647 24
595.663 60
595.679 45
595.694 44
595.710 30
595.726 6
595.742 24
595.758 31
595.773 58
595.789 24
595.805 26
595.821 55
595.837 58
595.852 83
595.868 66
595.884 25
595.900 59
595.916 53
595.931 29
595.947 10
595.963 42
595.979 68
595.995 42
596.010 40
596.026 88
596.042 75
596.058 56
596.074 57
596.089 42
596.105 56
596.121 60
596.137 68
596.153 100
596.169 85
596.184 60
596.200 46
596.216 16
596.232 34
596.248 102
596.263 59
596.279 57
596.295 64
596.311 48
596.327 46
596.342 63
596.358 39
596.374 43
596.390 64
596.406 146
596.421 87
596.437 74
596.453 122
596.469 134
596.485 150
596.500 91
596.516 62
596.532 27
596.548 51
596.564 54
596.580 39
596.595 30
596.611 23
596.627 31
596.643 33
596.659 38
596.674 53
596.690 47
596.706 58
596.722 29
596.738 10
596.753 31
596.769 58
596.785 35
596.801 26
596.817 42
596.833 22
596.848 38
596.864 26
596.880 26
596.896 27
596.912 58
596.927 59
596.943 65
596.959 39
596.975 28
596.991 38
597.007 42
597.022 47
597.038 59
597.054 79
597.070 51
597.086 36
597.101 34
597.117 53
597.133 35
597.149 55
597.165 56
597.181 43
597.196 62
597.212 55
597.228 57
597.244 26
597.260 40
597.275 73
597.291 62
597.307 62
597.323 104
597.339 79
597.355 48
597.370 74
597.386 76
597.402 44
597.418 47
597.434 52
597.449 57
597.465 78
597.481 90
597.497 64
597.513 60
597.529 55
597.544 49
597.560 63
597.576 32
597.592 39
597.608 34
597.624 27
597.639 19
597.655 26
597.671 42
597.687 25
597.703 43
597.719 48
597.734 13
597.750 12
597.766 17
597.782 20
597.798 24
597.813 25
597.829 17
597.845 9
597.861 39
597.877 23
597.893 20
597.908 46
597.924 49
597.940 29
597.956 71
597.972 48
597.988 43
598.003 46
598.019 49
598.035 93
598.051 117
598.067 60
598.083 81
598.098 35
598.114 35
598.130 39
598.146 29
598.162 44
598.178 43
598.193 58
598.209 62
598.225 24
598.241 42
598.257 54
598.273 46
598.288 34
598.304 58
598.320 45
598.336 63
598.352 65
598.368 41
598.383 60
598.399 57
598.415 76
598.431 102
598.447 125
598.463 115
598.478 74
598.494 75
598.510 67
598.526 48
598.542 68
598.558 72
598.573 62
598.589 83
598.605 46
598.621 26
598.637 37
598.653 40
598.668 16
598.684 18
598.700 24
598.716 16
598.732 7
598.748 29
598.764 38
598.779 68
598.795 35
598.811 16
598.827 11
598.843 22
598.859 16
598.874 8
598.890 19
598.906 34
598.922 25
598.938 27
598.954 41
598.969 32
598.985 48
599.001 28
599.017 34
599.033 53
599.049 38
599.065 65
599.080 30
599.096 75
599.112 88
599.128 81
599.144 72
599.160 66
599.175 43
599.191 48
599.207 45
599.223 32
599.239 51
599.255 31
599.271 57
599.286 43
599.302 28
599.318 44
599.334 57
599.350 69
599.366 38
599.381 71
599.397 51
599.413 31
599.429 31
599.445 63
599.461 45
599.477 17
599.492 29
599.508 26
599.524 42
599.540 83
599.556 61
599.572 51
599.588 57
599.603 26
599.619 35
599.635 11
599.651 6
599.667 23
599.683 17
599.698 25
599.714 44
599.730 24
599.746 22
599.762 29
599.778 26
599.794 37
599.809 21
599.825 28
599.841 30
599.857 58
599.873 46
599.889 31
599.905 31
599.920 44
599.936 43
599.952 53
599.968 53
599.984 54
600.000 56
600.016 25
600.031 39
600.047 72
600.063 56
600.079 50
600.095 40
600.111 89
600.127 114
600.142 87
600.158 41
600.174 71
600.190 49
600.206 45
600.222 34
600.238 42
600.253 37
600.269 51
600.285 34
600.301 43
600.317 47
600.333 57
600.349 71
600.364 80
600.380 43
600.396 27
600.412 26
600.428 52
600.444 42
600.460 62
600.476 72
600.491 69
600.507 65
600.523 65
600.539 52
600.555 44
600.571 43
600.587 31
600.602 36
600.618 26
600.634 26
600.650 23
600.666 47
600.682 33
600.698 38
600.713 57
600.729 61
600.745 22
600.761 15
600.777 43
600.793 29
600.809 26
600.825 31
600.840 24
600.856 51
600.872 34
600.888 28
600.904 14
600.920 16
600.936 26
600.952 21
600.967 14
600.983 61
600.999 81
601.015 91
601.031 112
601.047 73
601.063 136
601.078 100
601.094 45
601.110 32
601.126 43
601.142 27
601.158 84
601.174 88
601.190 75
601.205 75
601.221 70
601.237 105
601.253 76
601.269 54
601.285 28
601.301 17
601.317 21
601.332 38
601.348 57
601.364 44
601.380 33
601.396 21
601.412 39
601.428 45
601.444 57
601.459 64
601.475 36
601.491 19
601.507 49
601.523 62
601.539 52
601.555 30
601.571 18
601.586 0
601.602 13
601.618 30
601.634 21
601.650 26
601.666 41
601.682 37
601.698 8
601.713 5
601.729 18
601.745 38
601.761 36
601.777 15
601.793 35
601.809 25
601.825 12
601.841 22
601.856 31
601.872 24
601.888 17
601.904 13
601.920 28
601.936 42
601.952 35
601.968 15
601.983 25
601.999 45
602.015 61
602.031 49
602.047 70
602.063 97
602.079 127
602.095 94
602.111 78
602.126 93
602.142 49
602.158 62
602.174 58
602.190 68
602.206 87
602.222 41
602.238 28
602.254 45
602.269 60
602.285 62
602.301 45
602.317 52
602.333 60
602.349 52
602.365 40
602.381 45
602.396 94
602.412 74
602.428 35
602.444 15
602.460 36
602.476 42
602.492 37
602.508 50
602.524 47
602.540 39
602.555 53
602.571 31
602.587 45
602.603 34
602.619 19
602.635 7
602.651 24
602.667 22
602.683 6
602.698 12
602.714 30
602.730 21
602.746 23
602.762 23
602.778 51
602.794 17
602.810 16
602.826 15
602.841 41
602.857 21
602.873 24
602.889 24
602.905 33
602.921 22
602.937 45
602.953 36
602.969 44
602.985 28
603.000 10
603.016 44
603.032 48
603.048 55
603.064 59
603.080 125
603.096 97
603.112 79
603.128 54
603.143 25
603.159 75
603.175 53
603.191 62
603.207 55
603.223 59
603.239 47
603.255 59
603.271 75
603.287 78
603.302 89
603.318 67
603.334 48
603.350 77
603.366 33
603.382 30
603.398 39
603.414 15
603.430 46
603.446 60
603.462 32
603.477 17
603.493 16
603.509 22
603.525 29
603.541 33
603.557 25
603.573 22
603.589 32
603.605 20
603.621 28
603.636 24
603.652 26
603.668 21
603.684 14
603.700 6
603.716 23
603.732 33
603.748 54
603.764 30
603.780 10
603.796 11
603.811 22
603.827 44
603.843 30
603.859 40
603.875 54
603.891 33
603.907 72
603.923 81
603.939 54
603.955 78
603.970 85
603.986 63
604.002 109
604.018 83
604.034 43
604.050 55
604.066 68
604.082 113
604.098 62
604.114 40
604.130 56
604.146 41
604.161 32
604.177 54
604.193 85
604.209 70
604.225 75
604.241 51
604.257 59
604.273 83
604.289 58
604.305 55
604.321 31
604.336 30
604.352 36
604.368 46
604.384 37
604.400 26
604.416 17
604.432 35
604.448 58
604.464 39
604.480 47
604.496 104
604.512 19
604.527 29
604.543 61
604.559 68
604.575 38
604.591 15
604.607 23
604.623 2
604.639 18
604.655 50
604.671 59
604.687 52
604.703 19
604.718 5
604.734 14
604.750 17
604.766 15
604.782 23
604.798 47
604.814 64
604.830 86
604.846 54
604.862 35
604.878 22
604.894 38
604.910 47
604.925 52
604.941 70
604.957 68
604.973 93
604.989 57
605.005 51
605.021 61
605.037 60
605.053 89
605.069 73
605.085 47
605.101 75
605.117 58
605.132 90
605.148 63
605.164 67
605.180 71
605.196 55
605.212 58
605.228 51
605.244 56
605.260 60
605.276 39
605.292 96
605.308 63
605.324 46
605.339 36
605.355 34
605.371 57
605.387 82
605.403 54
605.419 54
605.435 26
605.451 41
605.467 39
605.483 29
605.499 40
605.515 45
605.531 54
605.547 56
605.562 33
605.578 26
605.594 16
605.610 13
605.626 35
605.642 16
605.658 29
605.674 48
605.690 53
605.706 44
605.722 35
605.738 38
605.754 77
605.770 45
605.786 51
605.801 36
605.817 34
605.833 47
605.849 54
605.865 69
605.881 65
605.897 47
605.913 43
605.929 23
605.945 25
605.961 48
605.977 95
605.993 95
606.009 72
606.025 74
606.040 86
606.056 107
606.072 69
606.088 71
606.104 63
606.120 71
606.136 66
606.152 58
606.168 59
606.184 64
606.200 92
606.216 124
606.232 100
606.248 63
606.264 56
606.280 70
606.295 70
606.311 76
606.327 64
606.343 45
606.359 51
606.375 65
606.391 29
606.407 57
606.423 76
606.439 118
606.455 134
606.471 100
606.487 101
606.503 89
606.519 61
606.535 52
606.551 95
606.566 145
606.582 107
606.598 46
606.614 29
606.630 21
606.646 15
606.662 19
606.678 30
606.694 94
606.710 37
606.726 47
606.742 45
606.758 34
606.774 46
606.790 9
606.806 29
606.822 41
606.838 43
606.854 44
606.869 23
606.885 10
606.901 13
606.917 5
606.933 24
606.949 47
606.965 61
606.981 81
606.997 65
607.013 54
607.029 43
607.045 57
607.061 88
607.077 74
607.093 85
607.109 80
607.125 60
607.141 69
607.157 85
607.173 52
607.188 37
607.204 37
607.220 67
607.236 64
607.252 88
607.268 71
607.284 52
607.300 41
607.316 30
607.332 50
607.348 48
607.364 57
607.380 43
607.396 75
607.412 44
607.428 21
607.444 39
607.460 42
607.476 56
607.492 57
607.508 14
607.523 28
607.539 40
607.555 51
607.571 37
607.587 18
607.603 16
607.619 36
607.635 72
607.651 64
607.667 27
607.683 23
607.699 30
607.715 41
607.731 25
607.747 38
607.763 38
607.779 59
607.795 19
607.811 25
607.827 19
607.843 35
607.859 60
607.875 37
607.891 34
607.906 11
607.922 32
607.938 31
607.954 49
607.970 57
607.986 53
608.002 72
608.018 56
608.034 66
608.050 57
608.066 72
608.082 64
608.098 38
608.114 45
608.130 50
608.146 62
608.162 50
608.178 46
608.194 52
608.210 46
608.226 58
608.242 56
608.258 38
608.274 40
608.290 28
608.306 14
608.322 32
608.338 78
608.353 50
608.369 52
608.385 39
608.401 60
608.417 63
608.433 88
608.449 85
608.465 94
608.481 97
608.497 101
608.513 151
608.529 78
608.545 39
608.561 28
608.577 32
608.593 20
608.609 21
608.625 23
608.641 17
608.657 19
608.673 16
608.689 3
608.705 22
608.721 26
608.737 33
608.753 17
608.769 36
608.785 21
608.801 20
608.817 17
608.833 27
608.849 31
608.865 37
608.881 39
608.896 29
608.912 18
608.928 18
608.944 26
608.960 20
608.976 14
608.992 24
609.008 35
609.024 36
609.040 70
609.056 88
609.072 38
609.088 64
609.104 108
609.120 59
609.136 40
609.152 84
609.168 53
609.184 45
609.200 44
609.216 54
609.232 23
609.248 20
609.264 35
609.280 53
609.296 47
609.312 46
609.328 57
609.344 65
609.360 44
609.376 35
609.392 22
609.408 37
609.424 46
609.440 37
609.456 79
609.472 87
609.488 39
609.504 80
609.520 78
609.536 22
609.552 1
609.568 21
609.584 53
609.600 51
609.616 37
609.632 41
609.647 20
609.663 35
609.679 21
609.695 10
609.711 18
609.727 26
609.743 16
609.759 13
609.775 26
609.791 31
609.807 27
609.823 7
609.839 8
609.855 9
609.871 12
609.887 29
609.903 16
609.919 29
609.935 15
609.951 17
609.967 15
609.983 26
609.999 10
610.015 39
610.031 51
610.047 96
610.063 130
610.079 101
610.095 99
610.111 92
610.127 51
610.143 63
610.159 23
610.175 21
610.191 33
610.207 69
610.223 74
610.239 87
610.255 59
610.271 57
610.287 45
610.303 52
610.319 29
610.335 43
610.351 55
610.367 51
610.383 71
610.399 113
610.415 53
610.431 84
610.447 63
610.463 46
610.479 74
610.495 112
610.511 67
610.527 34
610.543 37
610.559 46
610.575 33
610.591 24
610.607 14
610.623 22
610.639 35
610.655 21
610.671 22
610.687 37
610.703 50
610.719 35
610.735 23
610.751 37
610.767 42
610.783 42
610.799 40
610.815 30
610.831 33
610.847 40
610.863 33
610.879 47
610.895 52
610.911 26
610.927 33
610.943 26
610.959 55
610.975 69
610.991 59
611.007 64
611.023 51
611.039 58
611.055 97
611.071 67
611.087 80
611.103 93
611.119 76
611.135 62
611.151 35
611.167 45
611.183 35
611.199 11
611.215 40
611.231 77
611.247 74
611.263 69
611.279 73
611.295 121
611.311 82
611.327 73
611.343 50
611.359 64
611.375 83
611.391 69
611.407 45
611.423 57
611.439 70
611.455 67
611.471 66
611.487 81
611.503 38
611.519 25
611.535 50
611.551 22
611.567 15
611.583 47
611.599 37
611.615 18
611.631 8
611.647 33
611.663 30
611.679 19
611.695 53
611.711 14
611.727 56
611.743 79
611.759 51
611.775 68
611.791 74
611.807 79
611.823 62
611.839 30
611.855 24
611.871 43
611.887 17
611.903 41
611.919 40
611.935 46
611.951 64
611.967 64
611.983 64
611.999 44
612.015 35
612.031 44
612.047 83
612.063 61
612.079 167
612.096 258
612.112 196
612.128 154
612.144 47
612.160 100
612.176 60
612.192 25
612.208 44
612.224 29
612.240 37
612.256 24
612.272 50
612.288 45
612.304 30
612.320 44
612.336 54
612.352 85
612.368 77
612.384 102
612.400 60
612.416 52
612.432 104
612.448 105
612.464 115
612.480 85
612.496 46
612.512 45
612.528 44
612.544 78
612.560 65
612.576 16
612.592 13
612.608 7
612.624 29
612.640 16
612.656 19
612.672 19
612.688 21
612.704 35
612.720 33
612.736 18
612.752 8
612.768 64
612.784 45
612.800 35
612.816 26
612.832 36
612.848 13
612.865 30
612.881 26
612.897 51
612.913 73
612.929 70
612.945 50
612.961 77
612.977 46
612.993 41
613.009 17
613.025 40
613.041 53
613.057 94
613.073 149
613.089 126
613.105 134
613.121 80
613.137 44
613.153 21
613.169 21
613.185 60
613.201 65
613.217 72
613.233 74
613.249 58
613.265 69
613.281 68
613.297 38
613.313 62
613.329 64
613.345 59
613.361 24
613.377 30
613.394 25
613.410 56
613.426 39
613.442 32
613.458 34
613.474 29
613.490 34
613.506 34
613.522 43
613.538 28
613.554 9
613.570 10
613.586 28
613.602 24
613.618 23
613.634 27
613.650 26
613.666 36
613.682 33
613.698 34
613.714 16
613.730 27
613.746 37
613.762 34
613.778 36
613.794 32
613.810 19
613.826 48
613.843 44
613.859 33
613.875 21
613.891 35
613.907 56
613.923 73
613.939 103
613.955 184
613.971 318
613.987 311
614.003 175
614.019 173
614.035 108
614.051 111
614.067 135
614.083 53
614.099 91
614.115 65
614.131 75
614.147 116
614.163 133
614.179 79
614.195 117
614.211 81
614.228 85
614.244 68
614.260 75
614.276 59
614.292 51
614.308 55
614.324 62
614.340 56
614.356 44
614.372 17
614.388 38
614.404 71
614.420 67
614.436 48
614.452 78
614.468 57
614.484 82
614.500 50
614.516 64
614.532 71
614.548 47
614.564 47
614.581 35
614.597 25
614.613 21
614.629 15
614.645 26
614.661 34
614.677 34
614.693 42
614.709 34
614.725 40
614.741 47
614.757 32
614.773 16
614.789 37
614.805 40
614.821 40
614.837 40
614.853 43
614.869 35
614.885 22
614.902 6
614.918 32
614.934 70
614.950 104
614.966 207
614.982 149
614.998 131
615.014 125
615.030 80
615.046 56
615.062 45
615.078 52
615.094 64
615.110 73
615.126 70
615.142 38
615.158 12
615.174 23
615.191 54
615.207 37
615.223 50
615.239 48
615.255 35
615.271 56
615.287 87
615.303 112
615.319 85
615.335 45
615.351 21
615.367 31
615.383 35
615.399 35
615.415 40
615.431 58
615.447 27
615.464 3
615.480 23
615.496 31
615.512 28
615.528 15
615.544 24
615.560 31
615.576 32
615.592 47
615.608 42
615.624 33
615.640 25
615.656 12
615.672 19
615.688 27
615.704 13
615.721 27
615.737 31
615.753 14
615.769 0
615.785 17
615.801 4
615.817 17
615.833 23
615.849 33
615.865 19
615.881 18
615.897 36
615.913 24
615.929 15
615.945 21
615.961 25
615.978 49
615.994 71
616.010 82
616.026 69
616.042 76
616.058 35
616.074 89
616.090 96
616.106 78
616.122 48
616.138 80
616.154 75
616.170 47
616.186 40
616.203 42
616.219 40
616.235 67
616.251 52
616.267 46
616.283 45
616.299 51
616.315 40
616.331 47
616.347 51
616.363 27
616.379 47
616.395 44
616.411 49
616.428 37
616.444 28
616.460 58
616.476 36
616.492 46
616.508 25
616.524 34
616.540 35
616.556 25
616.572 19
616.588 38
616.604 29
616.620 28
616.636 19
616.653 29
616.669 11
616.685 5
616.701 14
616.717 15
616.733 20
616.749 34
616.765 14
616.781 18
616.797 9
616.813 64
616.829 25
616.845 30
616.862 20
616.878 32
616.894 27
616.910 36
616.926 79
616.942 55
616.958 32
616.974 32
616.990 41
617.006 57
617.022 44
617.038 42
617.055 49
617.071 52
617.087 44
617.103 56
617.119 70
617.135 50
617.151 18
617.167 37
617.183 87
617.199 61
617.215 25
617.231 33
617.247 31
617.264 39
617.280 27
617.296 47
617.312 27
617.328 66
617.344 75
617.360 50
617.376 63
617.392 40
617.408 16
617.424 14
617.441 11
617.457 15
617.473 27
617.489 46
617.505 19
617.521 46
617.537 23
617.553 23
617.569 29
617.585 37
617.601 26
617.617 25
617.634 37
617.650 23
617.666 26
617.682 17
617.698 12
617.714 17
617.730 19
617.746 17
617.762 14
617.778 27
617.794 26
617.811 16
617.827 38
617.843 37
617.859 21
617.875 35
617.891 18
617.907 19
617.923 11
617.939 37
617.955 56
617.971 42
617.988 29
618.004 35
618.020 40
618.036 78
618.052 54
618.068 45
618.084 49
618.100 51
618.116 62
618.132 42
618.148 47
618.165 50
618.181 38
618.197 44
618.213 59
618.229 46
618.245 21
618.261 37
618.277 51
618.293 45
618.309 63
618.326 44
618.342 34
618.358 35
618.374 26
618.390 54
618.406 85
618.422 44
618.438 56
618.454 79
618.470 33
618.487 29
618.503 23
618.519 40
618.535 59
618.551 30
618.567 48
618.583 52
618.599 49
618.615 18
618.631 20
618.648 17
618.664 6
618.680 17
618.696 29
618.712 8
618.728 15
618.744 19
618.760 39
618.776 19
618.792 24
618.809 32
618.825 13
618.841 20
618.857 19
618.873 8
618.889 14
618.905 65
618.921 46
618.937 48
618.954 31
618.970 76
618.986 74
619.002 35
619.018 36
619.034 57
619.050 111
619.066 128
619.082 84
619.098 86
619.115 99
619.131 81
619.147 62
619.163 62
619.179 53
619.195 65
619.211 86
619.227 35
619.243 62
619.260 37
619.276 36
619.292 57
619.308 35
619.324 65
619.340 53
619.356 53
619.372 30
619.388 13
619.405 20
619.421 31
619.437 62
619.453 43
619.469 36
619.485 48
619.501 59
619.517 57
619.533 32
619.550 28
619.566 20
619.582 17
619.598 32
619.614 12
619.630 10
619.646 12
619.662 32
619.678 59
619.695 62
619.711 27
619.727 18
619.743 35
619.759 33
619.775 32
619.791 9
619.807 18
619.824 21
619.840 22
619.856 35
619.872 28
619.888 33
619.904 46
619.920 31
619.936 41
619.952 71
619.969 88
619.985 77
620.001 90
620.017 84
620.033 60
620.049 58
620.065 50
620.081 93
620.098 131
620.114 106
620.130 106
620.146 72
620.162 71
620.178 62
620.194 71
620.210 120
620.227 83
620.243 29
620.259 57
620.275 68
620.291 53
620.307 50
620.323 52
620.339 53
620.356 58
620.372 50
620.388 63
620.404 47
620.420 52
620.436 36
620.452 15
620.468 15
620.485 36
620.501 71
620.517 59
620.533 25
620.549 51
620.565 22
620.581 54
620.597 65
620.614 57
620.630 48
620.646 27
620.662 21
620.678 20
620.694 22
620.710 34
620.726 38
620.743 45
620.759 44
620.775 38
620.791 19
620.807 28
620.823 17
620.839 15
620.855 19
620.872 21
620.888 6
620.904 16
620.920 56
620.936 48
620.952 45
620.968 43
620.985 32
621.001 34
621.017 25
621.033 26
621.049 54
621.065 85
621.081 60
621.097 65
621.114 63
621.130 39
621.146 46
621.162 58
621.178 67
621.194 67
621.210 71
621.227 64
621.243 96
621.259 75
621.275 68
621.291 57
621.307 55
621.323 35
621.339 41
621.356 55
621.372 30
621.388 61
621.404 25
621.420 57
621.436 47
621.452 48
621.469 38
621.485 29
621.501 35
621.517 42
621.533 20
621.549 19
621.565 48
621.582 34
621.598 28
621.614 40
621.630 21
621.646 27
621.662 77
621.678 50
621.695 24
621.711 26
621.727 58
621.743 72
621.759 89
621.775 89
621.791 90
621.808 79
621.824 79
621.840 42
621.856 52
621.872 51
621.888 68
621.904 69
621.921 84
621.937 207
621.953 539
621.969 467
621.985 287
622.001 206
622.017 142
622.034 141
622.050 205
622.066 251
622.082 182
622.098 213
622.114 188
622.130 169
622.147 112
622.163 97
622.179 75
622.195 77
622.211 55
622.227 57
622.243 66
622.260 53
622.276 41
622.292 52
622.308 35
622.324 64
622.340 63
622.356 78
622.373 53
622.389 32
622.405 82
622.421 49
622.437 32
622.453 82
622.470 85
622.486 42
622.502 36
622.518 43
622.534 66
622.550 50
622.566 84
622.583 48
622.599 48
622.615 38
622.631 28
622.647 41
622.663 34
622.680 45
622.696 37
622.712 14
622.728 44
622.744 59
622.760 26
622.776 22
622.793 35
622.809 42
622.825 65
622.841 18
622.857 37
622.873 70
622.890 37
622.906 28
622.922 87
622.938 92
622.954 71
622.970 123
622.987 107
623.003 86
623.019 73
623.035 85
623.051 81
623.067 100
623.083 63
623.100 134
623.116 92
623.132 46
623.148 57
623.164 54
623.180 48
623.197 48
623.213 79
623.229 67
623.245 46
623.261 68
623.277 60
623.294 64
623.310 62
623.326 32
623.342 28
623.358 64
623.374 101
623.391 58
623.407 45
623.423 28
623.439 39
623.455 42
623.471 20
623.488 18
623.504 50
623.520 60
623.536 38
623.552 47
623.568 54
623.584 53
623.601 18
623.617 15
623.633 17
623.649 12
623.665 27
623.681 42
623.698 27
623.714 43
623.730 13
623.746 9
623.762 15
623.779 16
623.795 37
623.811 17
623.827 54
623.843 54
623.859 16
623.876 26
623.892 28
623.908 34
623.924 36
623.940 40
623.956 106
623.973 98
623.989 85
624.005 50
624.021 41
624.037 44
624.053 101
624.070 158
624.086 163
624.102 142
624.118 85
624.134 96
624.150 62
624.167 90
624.183 69
624.199 61
624.215 51
624.231 68
624.247 69
624.264 36
624.280 60
624.296 46
624.312 25
624.328 36
624.345 48
624.361 49
624.377 34
624.393 60
624.409 18
624.425 22
624.442 82
624.458 57
624.474 72
624.490 68
624.506 17
624.522 25
624.539 36
624.555 25
624.571 10
624.587 27
624.603 19
624.620 36
624.636 69
624.652 30
624.668 12
624.684 23
624.700 30
624.717 31
624.733 26
624.749 7
624.765 8
624.781 5
624.798 3
624.814 22
624.830 30
624.846 60
624.862 41
624.878 24
624.895 2
624.911 23
624.927 24
624.943 14
624.959 30
624.976 54
624.992 23
625.008 69
625.024 45
625.040 64
625.056 75
625.073 57
625.089 72
625.105 96
625.121 60
625.137 46
625.154 44
625.170 21
625.186 30
625.202 60
625.218 86
625.235 74
625.251 86
625.267 85
625.283 36
625.299 23
625.315 38
625.332 26
625.348 12
625.364 26
625.380 38
625.396 59
625.413 70
625.429 41
625.445 42
625.461 34
625.477 30
625.494 61
625.510 22
625.526 32
625.542 18
625.558 9
625.574 57
625.591 44
625.607 44
625.623 52
625.639 48
625.655 46
625.672 37
625.688 39
625.704 11
625.720 17
625.736 22
625.753 35
625.769 36
625.785 34
625.801 31
625.817 19
625.834 27
625.850 11
625.866 9
625.882 23
625.898 60
625.915 52
625.931 19
625.947 32
625.963 25
625.979 38
625.996 36
626.012 50
626.028 48
626.044 95
626.060 107
626.077 221
626.093 189
626.109 169
626.125 141
626.141 120
626.158 82
626.174 74
626.190 66
626.206 63
626.222 50
626.239 41
626.255 38
626.271 84
626.287 76
626.303 39
626.320 43
626.336 36
626.352 47
626.368 33
626.384 27
626.401 32
626.417 22
626.433 51
626.449 47
626.465 35
626.482 66
626.498 49
626.514 73
626.530 31
626.546 37
626.563 44
626.579 41
626.595 18
626.611 28
626.627 34
626.644 42
626.660 37
626.676 20
626.692 32
626.708 20
626.725 17
626.741 26
626.757 20
626.773 57
626.789 40
626.806 23
626.822 4
626.838 19
626.854 24
626.871 23
626.887 43
626.903 31
626.919 38
626.935 20
626.952 26
626.968 7
626.984 22
627.000 43
627.016 64
627.033 60
627.049 66
627.065 100
627.081 110
627.097 105
627.114 75
627.130 92
627.146 67
627.162 55
627.179 57
627.195 61
627.211 69
627.227 43
627.243 75
627.260 71
627.276 65
627.292 26
627.308 34
627.324 52
627.341 56
627.357 27
627.373 49
627.389 41
627.406 35
627.422 48
627.438 31
627.454 10
627.470 13
627.487 73
627.503 25
627.519 34
627.535 29
627.551 61
627.568 38
627.584 33
627.600 21
627.616 9
627.633 18
627.649 38
627.665 33
627.681 27
627.697 31
627.714 44
627.730 106
627.746 94
627.762 109
627.779 131
627.795 164
627.811 110
627.827 93
627.843 64
627.860 77
627.876 68
627.892 74
627.908 83
627.925 66
627.941 109
627.957 152
627.973 144
627.989 89
628.006 72
628.022 66
628.038 80
628.054 132
628.071 144
628.087 105
628.103 107
628.119 90
628.135 93
628.152 79
628.168 64
628.184 68
628.200 52
628.217 36
628.233 89
628.249 63
628.265 85
628.281 103
628.298 86
628.314 91
628.330 54
628.346 61
628.363 94
628.379 84
628.395 52
628.411 38
628.427 38
628.444 24
628.460 25
628.476 39
628.492 38
628.509 58
628.525 36
628.541 40
628.557 45
628.574 44
628.590 45
628.606 30
628.622 25
628.638 28
628.655 36
628.671 43
628.687 52
628.703 41
628.720 30
628.736 47
628.752 64
628.768 70
628.785 50
628.801 38
628.817 49
628.833 56
628.850 30
628.866 57
628.882 53
628.898 53
628.914 70
628.931 69
628.947 93
628.963 133
628.979 119
628.996 60
629.012 73
629.028 95
629.044 107
629.061 91
629.077 66
629.093 74
629.109 68
629.126 70
629.142 46
629.158 54
629.174 66
629.190 49
629.207 42
629.223 58
629.239 74
629.255 72
629.272 66
629.288 53
629.304 49
629.320 47
629.337 43
629.353 74
629.369 40
629.385 24
629.402 30
629.418 49
629.434 63
629.450 49
629.467 31
629.483 39
629.499 23
629.515 26
629.532 28
629.548 15
629.564 20
629.580 23
629.596 26
629.613 29
629.629 15
629.645 14
629.661 17
629.678 5
629.694 15
629.710 41
629.726 64
629.743 52
629.759 43
629.775 52
629.791 39
629.808 12
629.824 19
629.840 26
629.856 15
629.873 13
629.889 3
629.905 38
629.921 66
629.938 46
629.954 56
629.970 87
629.986 61
630.003 78
630.019 55
630.035 32
630.051 57
630.068 72
630.084 67
630.100 93
630.116 115
630.133 91
630.149 49
630.165 54
630.181 40
630.198 40
630.214 53
630.230 43
630.246 28
630.263 55
630.279 55
630.295 60
630.311 31
630.328 48
630.344 64
630.360 58
630.376 69
630.393 57
630.409 46
630.425 48
630.441 27
630.458 38
630.474 27
630.490 54
630.506 44
630.523 25
630.539 31
630.555 40
630.572 22
630.588 22
630.604 20
630.620 17
630.637 14
630.653 26
630.669 16
630.685 28
630.702 17
630.718 10
630.734 14
630.750 16
630.767 33
630.783 39
630.799 10
630.815 30
630.832 32
630.848 24
630.864 16
630.880 18
630.897 19
630.913 25
630.929 28
630.945 50
630.962 52
630.978 37
630.994 53
631.011 25
631.027 47
631.043 67
631.059 45
631.076 48
631.092 59
631.108 59
631.124 48
631.141 68
631.157 59
631.173 37
631.189 41
631.206 64
631.222 38
631.238 55
631.254 45
631.271 45
631.287 23
631.303 15
631.320 59
631.336 51
631.352 24
631.368 31
631.385 34
631.401 23
631.417 38
631.433 15
631.450 11
631.466 32
631.482 34
631.498 38
631.515 27
631.531 20
631.547 41
631.564 41
631.580 26
631.596 29
631.612 28
631.629 41
631.645 35
631.661 14
631.677 15
631.694 23
631.710 36
631.726 26
631.743 12
631.759 25
631.775 40
631.791 26
631.808 7
631.824 26
631.840 34
631.856 13
631.873 17
631.889 30
631.905 27
631.922 18
631.938 12
631.954 26
631.970 53
631.987 66
632.003 40
632.019 61
632.035 36
632.052 38
632.068 46
632.084 78
632.101 104
632.117 112
632.133 76
632.149 67
632.166 42
632.182 41
632.198 36
632.214 40
632.231 29
632.247 41
632.263 44
632.280 55
632.296 44
632.312 39
632.328 68
632.345 79
632.361 43
632.377 51
632.394 50
632.410 42
632.426 56
632.442 72
632.459 62
632.475 31
632.491 25
632.507 59
632.524 60
632.540 31
632.556 35
632.573 76
632.589 88
632.605 47
632.621 11
632.638 27
632.654 38
632.670 26
632.687 31
632.703 33
632.719 18
632.735 31
632.752 20
632.768 22
632.784 6
632.801 50
632.817 38
632.833 46
632.849 19
632.866 26
632.882 30
632.898 23
632.915 16
632.931 50
632.947 83
632.963 47
632.980 29
632.996 38
633.012 35
633.029 19
633.045 46
633.061 58
633.077 64
633.094 56
633.110 33
633.126 44
633.143 51
633.159 38
633.175 21
633.192 52
633.208 51
633.224 52
633.240 46
633.257 56
633.273 51
633.289 33
633.306 42
633.322 37
633.338 44
633.354 31
633.371 41
633.387 40
633.403 56
633.420 32
633.436 6
633.452 19
633.468 14
633.485 20
633.501 36
633.517 35
633.534 55
633.550 63
633.566 53
633.583 37
633.599 33
633.615 25
633.631 45
633.648 20
633.664 30
633.680 27
633.697 14
633.713 30
633.729 26
633.745 19
633.762 13
633.778 35
633.794 45
633.811 35
633.827 16
633.843 37
633.860 50
633.876 37
633.892 55
633.908 34
633.925 45
633.941 39
633.957 41
633.974 62
633.990 76
634.006 83
634.023 75
634.039 35
634.055 35
634.071 57
634.088 59
634.104 92
634.120 68
634.137 84
634.153 56
634.169 64
634.186 75
634.202 52
634.218 59
634.235 54
634.251 61
634.267 38
634.283 54
634.300 64
634.316 38
634.332 33
634.349 29
634.365 31
634.381 26
634.398 52
634.414 78
634.430 54
634.446 38
634.463 24
634.479 23
634.495 35
634.512 31
634.528 27
634.544 18
634.561 17
634.577 9
634.593 72
634.610 79
634.626 39
634.642 42
634.658 46
634.675 26
634.691 24
634.707 23
634.724 6
634.740 11
634.756 28
634.773 22
634.789 13
634.805 24
634.822 28
634.838 23
634.854 14
634.871 30
634.887 33
634.903 25
634.919 5
634.936 23
634.952 59
634.968 37
634.985 39
635.001 55
635.017 26
635.034 62
635.050 85
635.066 61
635.083 51
635.099 47
635.115 81
635.132 78
635.148 43
635.164 33
635.180 28
635.197 55
635.213 39
635.229 50
635.246 28
635.262 31
635.278 74
635.295 58
635.311 23
635.327 15
635.344 27
635.360 34
635.376 24
635.393 13
635.409 11
635.425 20
635.442 23
635.458 24
635.474 35
635.491 21
635.507 26
635.523 15
635.539 13
635.556 7
635.572 42
635.588 51
635.605 31
635.621 56
635.637 59
635.654 51
635.670 22
635.686 8
635.703 27
635.719 8
635.735 9
635.752 24
635.768 6
635.784 21
635.801 41
635.817 27
635.833 30
635.850 17
635.866 18
635.882 16
635.899 28
635.915 29
635.931 27
635.948 19
635.964 34
635.980 38
635.997 38
636.013 69
636.029 66
636.045 51
636.062 67
636.078 91
636.094 77
636.111 92
636.127 81
636.143 77
636.160 92
636.176 80
636.192 50
636.209 37
636.225 31
636.241 14
636.258 38
636.274 51
636.290 61
636.307 49
636.323 77
636.339 55
636.356 57
636.372 67
636.388 50
636.405 18
636.421 18
636.437 44
636.454 40
636.470 77
636.486 68
636.503 43
636.519 28
636.535 54
636.552 29
636.568 15
636.584 15
636.601 17
636.617 27
636.633 51
636.650 35
636.666 21
636.682 27
636.699 31
636.715 16
636.731 23
636.748 32
636.764 23
636.780 43
636.797 32
636.813 26
636.829 20
636.846 23
636.862 14
636.878 23
636.895 26
636.911 34
636.927 1
636.944 14
636.960 32
636.976 46
636.993 62
637.009 56
637.025 36
637.042 46
637.058 51
637.075 53
637.091 64
637.107 42
637.124 45
637.140 52
637.156 48
637.173 59
637.189 32
637.205 33
637.222 55
637.238 42
637.254 75
637.271 70
637.287 34
637.303 64
637.320 49
637.336 29
637.352 23
637.369 26
637.385 17
637.401 30
637.418 18
637.434 19
637.450 44
637.467 51
637.483 37
637.499 31
637.516 35
637.532 19
637.548 8
637.565 17
637.581 31
637.597 61
637.614 37
637.630 40
637.647 29
637.663 19
637.679 12
637.696 14
637.712 28
637.728 68
637.745 45
637.761 32
637.777 42
637.794 71
637.810 63
637.826 39
637.843 32
637.859 44
637.875 54
637.892 50
637.908 23
637.924 19
637.941 37
637.957 29
637.974 32
637.990 40
638.006 26
638.023 21
638.039 30
638.055 76
638.072 111
638.088 113
638.104 82
638.121 96
638.137 92
638.153 52
638.170 62
638.186 35
638.202 51
638.219 76
638.235 56
638.252 39
638.268 50
638.284 37
638.301 26
638.317 47
638.333 45
638.350 34
638.366 21
638.382 43
638.399 27
638.415 47
638.431 48
638.448 22
638.464 52
638.481 36
638.497 14
638.513 35
638.530 28
638.546 33
638.562 28
638.579 39
638.595 35
638.611 52
638.628 50
638.644 23
638.660 31
638.677 54
638.693 24
638.710 38
638.726 42
638.742 18
638.759 19
638.775 10
638.791 20
638.808 26
638.824 35
638.840 25
638.857 50
638.873 39
638.890 27
638.906 21
638.922 34
638.939 25
638.955 43
638.971 27
638.988 20
639.004 20
639.020 26
639.037 30
639.053 32
639.070 29
639.086 68
639.102 54
639.119 52
639.135 37
639.151 51
639.168 104
639.184 60
639.200 53
639.217 55
639.233 36
639.250 44
639.266 62
639.282 34
639.299 64
639.315 71
639.331 49
639.348 23
639.364 21
639.381 26
639.397 20
639.413 25
639.430 20
639.446 49
639.462 26
639.479 18
639.495 18
639.512 59
639.528 44
639.544 28
639.561 19
639.577 30
639.593 18
639.610 28
639.626 14
639.642 23
639.659 23
639.675 13
639.692 10
639.708 20
639.724 16
639.741 29
639.757 31
639.773 28
639.790 9
639.806 13
639.823 40
639.839 84
639.855 50
639.872 26
639.888 29
639.904 21
639.921 48
639.937 14
639.954 62
639.970 56
639.986 28
640.003 26
640.019 34
640.036 30
640.052 42
640.068 65
640.085 40
640.101 112
640.117 80
640.134 49
640.150 61
640.167 56
640.183 40
640.199 56
640.216 55
640.232 68
640.248 73
640.265 65
640.281 33
640.298 31
640.314 20
640.330 40
640.347 46
640.363 63
640.379 48
640.396 37
640.412 25
640.429 8
640.445 25
640.461 7
640.478 37
640.494 21
640.511 26
640.527 6
640.543 27
640.560 33
640.576 47
640.592 14
640.609 54
640.625 27
640.642 38
640.658 43
640.674 14
640.691 12
640.707 26
640.724 33
640.740 22
640.756 1
640.773 26
640.789 23
640.806 9
640.822 22
640.838 9
640.855 26
640.871 40
640.887 38
640.904 73
640.920 56
640.937 38
640.953 30
640.969 11
640.986 27
641.002 14
641.019 19
641.035 37
641.051 26
641.068 56
641.084 57
641.101 66
641.117 65
641.133 48
641.150 37
641.166 46
641.182 42
641.199 31
641.215 39
641.232 20
641.248 27
641.264 27
641.281 28
641.297 56
641.314 46
641.330 24
641.346 14
641.363 5
641.379 25
641.396 24
641.412 43
641.428 39
641.445 42
641.461 33
641.478 19
641.494 12
641.510 8
641.527 33
641.543 33
641.560 28
641.576 37
641.592 18
641.609 22
641.625 20
641.642 24
641.658 14
641.674 18
641.691 22
641.707 16
641.724 12
641.740 22
641.756 25
641.773 38
641.789 22
641.806 8
641.822 36
641.838 50
641.855 31
641.871 38
641.888 21
641.904 27
641.920 60
641.937 24
641.953 73
641.970 17
641.986 33
642.002 75
642.019 44
642.035 41
642.052 62
642.068 104
642.084 185
642.101 222
642.117 152
642.134 132
642.150 98
642.166 78
642.183 70
642.199 65
642.216 71
642.232 77
642.248 83
642.265 62
642.281 103
642.298 61
642.314 31
642.330 27
642.347 50
642.363 45
642.380 44
642.396 45
642.413 40
642.429 49
642.445 24
642.462 23
642.478 62
642.495 34
642.511 69
642.527 56
642.544 39
642.560 25
642.577 23
642.593 21
642.609 17
642.626 23
642.642 38
642.659 20
642.675 32
642.692 36
642.708 23
642.724 15
642.741 37
642.757 35
642.774 42
642.790 19
642.806 18
642.823 59
642.839 39
642.856 41
642.872 23
642.888 62
642.905 81
642.921 82
642.938 73
642.954 63
642.971 82
642.987 55
643.003 46
643.020 37
643.036 87
643.053 87
643.069 103
643.085 128
643.102 133
643.118 120
643.135 73
643.151 77
643.168 92
643.184 57
643.200 55
643.217 47
643.233 62
643.250 42
643.266 40
643.282 50
643.299 68
643.315 68
643.332 93
643.348 29
643.365 24
643.381 45
643.397 70
643.414 26
643.430 46
643.447 23
643.463 42
643.480 64
643.496 35
643.512 36
643.529 10
643.545 9
643.562 31
643.578 85
643.594 72
643.611 46
643.627 20
643.644 55
643.660 27
643.677 12
643.693 40
643.709 77
643.726 40
643.742 33
643.759 58
643.775 64
643.792 52
643.808 39
643.824 36
643.841 23
643.857 21
643.874 37
643.890 44
643.907 184
643.923 403
643.939 423
643.956 302
643.972 245
643.989 143
644.005 114
644.022 130
644.038 113
644.054 91
644.071 80
644.087 102
644.104 81
644.120 151
644.137 73
644.153 66
644.169 44
644.186 38
644.202 55
644.219 85
644.235 53
644.252 78
644.268 65
644.284 53
644.301 48
644.317 41
644.334 34
644.350 76
644.367 43
644.383 24
644.399 33
644.416 49
644.432 36
644.449 34
644.465 32
644.482 30
644.498 31
644.515 39
644.531 65
644.547 59
644.564 46
644.580 56
644.597 36
644.613 45
644.630 40
644.646 63
644.662 32
644.679 21
644.695 21
644.712 46
644.728 33
644.745 42
644.761 29
644.778 37
644.794 59
644.810 44
644.827 27
644.843 28
644.860 17
644.876 23
644.893 53
644.909 86
644.925 133
644.942 206
644.958 193
644.975 104
644.991 133
645.008 73
645.024 46
645.041 62
645.057 49
645.073 43
645.090 24
645.106 19
645.123 64
645.139 129
645.156 96
645.172 70
645.189 82
645.205 67
645.221 55
645.238 67
645.254 85
645.271 64
645.287 65
645.304 73
645.320 47
645.337 44
645.353 37
645.369 47
645.386 23
645.402 26
645.419 29
645.435 31
645.452 48
645.468 36
645.485 25
645.501 54
645.517 22
645.534 19
645.550 46
645.567 35
645.583 34
645.600 39
645.616 16
645.633 16
645.649 16
645.666 50
645.682 38
645.698 29
645.715 41
645.731 55
645.748 29
645.764 23
645.781 20
645.797 39
645.814 38
645.830 29
645.846 19
645.863 36
645.879 30
645.896 41
645.912 43
645.929 34
645.945 65
645.962 70
645.978 55
645.995 68
646.011 73
646.027 82
646.044 72
646.060 56
646.077 36
646.093 76
646.110 93
646.126 58
646.143 89
646.159 96
646.176 55
646.192 68
646.208 94
646.225 90
646.241 89
646.258 49
646.274 67
646.291 45
646.307 41
646.324 31
646.340 40
646.357 25
646.373 63
646.390 44
646.406 52
646.422 42
646.439 36
646.455 61
646.472 67
646.488 70
646.505 77
646.521 52
646.538 19
646.554 20
646.571 10
646.587 13
646.604 19
646.620 30
646.636 18
646.653 34
646.669 36
646.686 24
646.702 3
646.719 8
646.735 16
646.752 27
646.768 35
646.785 27
646.801 8
646.818 24
646.834 23
646.850 36
646.867 34
646.883 21
646.900 30
646.916 28
646.933 23
646.949 37
646.966 49
646.982 63
646.999 39
647.015 34
647.032 25
647.048 22
647.065 21
647.081 96
647.097 96
647.114 84
647.130 76
647.147 88
647.163 71
647.180 41
647.196 63
647.213 83
647.229 70
647.246 67
647.262 61
647.279 39
647.295 44
647.312 74
647.328 42
647.345 51
647.361 30
647.377 33
647.394 24
647.410 57
647.427 69
647.443 25
647.460 29
647.476 47
647.493 46
647.509 23
647.526 28
647.542 27
647.559 34
647.575 12
647.592 33
647.608 22
647.625 41
647.641 82
647.658 49
647.674 21
647.690 20
647.707 45
647.723 38
647.740 50
647.756 28
647.773 20
647.789 13
647.806 33
647.822 34
647.839 6
647.855 20
647.872 33
647.888 16
647.905 31
647.921 40
647.938 62
647.954 51
647.971 31
647.987 39
648.004 43
648.020 29
648.037 63
648.053 67
648.069 77
648.086 64
648.102 69
648.119 82
648.135 52
648.152 43
648.168 49
648.185 39
648.201 67
648.218 32
648.234 58
648.251 73
648.267 45
648.284 22
648.300 46
648.317 35
648.333 56
648.350 50
648.366 46
648.383 35
648.399 23
648.416 30
648.432 57
648.449 38
648.465 17
648.482 35
648.498 17
648.515 22
648.531 32
648.548 28
648.564 14
648.580 36
648.597 50
648.613 42
648.630 30
648.646 52
648.663 71
648.679 50
648.696 51
648.712 34
648.729 40
648.745 34
648.762 22
648.778 11
648.795 14
648.811 8
648.828 20
648.844 21
648.861 28
648.877 14
648.894 41
648.910 31
648.927 35
648.943 17
648.960 33
648.976 22
648.993 22
649.009 64
649.026 71
649.042 51
649.059 42
649.075 107
649.092 116
649.108 156
649.125 161
649.141 73
649.158 52
649.174 37
649.191 74
649.207 53
649.224 71
649.240 23
649.257 42
649.273 44
649.290 58
649.306 37
649.323 39
649.339 49
649.356 38
649.372 34
649.389 37
649.405 43
649.422 18
649.438 43
649.455 32
649.471 21
649.488 20
649.504 32
649.521 28
649.537 31
649.554 37
649.570 21
649.587 64
649.603 50
649.620 48
649.636 58
649.653 37
649.669 31
649.686 17
649.702 10
649.719 9
649.735 5
649.752 30
649.768 55
649.785 46
649.801 50
649.818 39
649.834 28
649.851 33
649.867 30
649.884 35
649.900 43
649.917 249
649.933 597
649.950 894
649.966 878
649.983 748
649.999 511
650.016 380
650.032 236
650.049 190
650.065 217
650.082 158
650.098 115
650.115 105
650.131 94
650.148 86
650.164 50
650.181 61
650.197 36
650.214 61
650.230 45
650.247 67
650.263 98
650.280 63
650.296 44
650.313 45
650.329 53
650.346 41
650.362 51
650.379 40
650.395 46
650.412 47
650.428 36
650.445 23
650.461 22
650.478 35
650.494 30
650.511 49
650.527 40
650.544 37
650.560 19
650.577 28
650.593 56
650.610 35
650.627 31
650.643 33
650.660 34
650.676 25
650.693 27
650.709 18
650.726 34
650.742 20
650.759 24
650.775 13
650.792 12
650.808 35
650.825 27
650.841 30
650.858 26
650.874 9
650.891 16
650.907 21
650.924 63
650.940 186
650.957 402
650.973 349
650.990 259
651.006 227
651.023 148
651.039 86
651.056 66
651.072 83
651.089 56
651.105 105
651.122 82
651.139 40
651.155 65
651.172 44
651.188 26
651.205 54
651.221 82
651.238 62
651.254 36
651.271 30
651.287 33
651.304 87
651.320 56
651.337 70
651.353 54
651.370 39
651.386 64
651.403 61
651.419 42
651.436 25
651.452 16
651.469 14
651.485 31
651.502 51
651.519 50
651.535 43
651.552 21
651.568 14
651.585 31
651.601 21
651.618 26
651.634 37
651.651 55
651.667 47
651.684 11
651.700 36
651.717 49
651.733 35
651.750 26
651.766 39
651.783 31
651.799 41
651.816 33
651.833 35
651.849 40
651.866 40
651.882 54
651.899 44
651.915 27
651.932 60
651.948 94
651.965 92
651.981 70
651.998 86
652.014 70
652.031 31
652.047 35
652.064 52
652.080 92
652.097 123
652.114 74
652.130 51
652.147 41
652.163 34
652.180 24
652.196 41
652.213 29
652.229 37
652.246 29
652.262 45
652.279 47
652.295 49
652.312 42
652.328 65
652.345 49
652.362 77
652.378 31
652.395 31
652.411 50
652.428 18
652.444 23
652.461 32
652.477 46
652.494 40
652.510 33
652.527 48
652.543 16
652.560 29
652.577 38
652.593 48
652.610 29
652.626 42
652.643 49
652.659 40
652.676 31
652.692 26
652.709 30
652.725 47
652.742 17
652.758 11
652.775 25
652.792 16
652.808 33
652.825 64
652.841 32
652.858 22
652.874 25
652.891 20
652.907 12
652.924 10
652.940 32
652.957 56
652.974 61
652.990 69
653.007 50
653.023 72
653.040 70
653.056 61
653.073 60
653.089 84
653.106 89
653.122 106
653.139 83
653.155 85
653.172 54
653.189 49
653.205 27
653.222 48
653.238 79
653.255 59
653.271 23
653.288 36
653.304 49
653.321 31
653.338 9
653.354 31
653.371 26
653.387 41
653.404 34
653.420 35
653.437 56
653.453 36
653.470 16
653.486 30
653.503 39
653.520 37
653.536 23
653.553 15
653.569 37
653.586 56
653.602 68
653.619 22
653.635 25
653.652 20
653.669 29
653.685 40
653.702 24
653.718 37
653.735 15
653.751 21
653.768 27
653.784 30
653.801 36
653.817 29
653.834 16
653.851 23
653.867 45
653.884 46
653.900 7
653.917 39
653.933 58
653.950 64
653.966 36
653.983 19
654.000 23
654.016 55
654.033 52
654.049 72
654.066 64
654.082 62
654.099 43
654.115 36
654.132 46
654.149 67
654.165 30
654.182 58
654.198 39
654.215 32
654.231 25
654.248 63
654.265 90
654.281 111
654.298 71
654.314 50
654.331 49
654.347 36
654.364 55
654.380 46
654.397 51
654.414 31
654.430 15
654.447 28
654.463 47
654.480 50
654.496 45
654.513 33
654.529 31
654.546 22
654.563 22
654.579 42
654.596 63
654.612 27
654.629 33
654.645 27
654.662 29
654.679 21
654.695 30
654.712 31
654.728 22
654.745 31
654.761 15
654.778 18
654.795 18
654.811 19
654.828 26
654.844 12
654.861 35
654.877 11
654.894 10
654.910 11
654.927 15
654.944 35
654.960 42
654.977 35
654.993 40
655.010 26
655.026 54
655.043 43
655.060 47
655.076 34
655.093 51
655.109 55
655.126 49
655.142 46
655.159 84
655.176 45
655.192 13
655.209 6
655.225 47
655.242 66
655.258 57
655.275 76
655.292 61
655.308 49
655.325 43
655.341 41
655.358 16
655.374 34
655.391 31
655.408 20
655.424 45
655.441 26
655.457 31
655.474 56
655.490 25
655.507 26
655.524 27
655.540 35
655.557 22
655.573 30
655.590 18
655.607 24
655.623 29
655.640 41
655.656 36
655.673 23
655.689 32
655.706 19
655.723 31
655.739 43
655.756 15
655.772 30
655.789 29
655.805 36
655.822 42
655.839 38
655.855 47
655.872 50
655.888 46
655.905 10
655.921 35
655.938 98
655.955 225
655.971 268
655.988 262
656.004 212
656.021 135
656.038 116
656.054 113
656.071 113
656.087 83
656.104 104
656.120 83
656.137 60
656.154 56
656.170 66
656.187 70
656.203 79
656.220 62
656.237 42
656.253 39
656.270 79
656.286 44
656.303 23
656.319 55
656.336 43
656.353 28
656.369 27
656.386 34
656.402 61
656.419 33
656.436 25
656.452 9
656.469 34
656.485 36
656.502 33
656.519 16
656.535 19
656.552 26
656.568 47
656.585 31
656.601 32
656.618 18
656.635 24
656.651 21
656.668 19
656.684 55
656.701 42
656.718 42
656.734 33
656.751 17
656.767 26
656.784 40
656.801 28
656.817 41
656.834 56
656.850 52
656.867 33
656.884 47
656.900 39
656.917 70
656.933 89
656.950 78
656.966 127
656.983 119
657.000 103
657.016 81
657.033 67
657.049 38
657.066 44
657.083 55
657.099 55
657.116 51
657.132 44
657.149 39
657.166 37
657.182 35
657.199 52
657.215 31
657.232 87
657.249 44
657.265 28
657.282 64
657.298 38
657.315 47
657.332 50
657.348 90
657.365 69
657.381 27
657.398 19
657.415 28
657.431 29
657.448 19
657.464 24
657.481 34
657.498 44
657.514 70
657.531 47
657.547 32
657.564 33
657.581 16
657.597 34
657.614 25
657.630 32
657.647 27
657.664 53
657.680 23
657.697 26
657.713 37
657.730 32
657.747 33
657.763 37
657.780 41
657.796 21
657.813 28
657.830 51
657.846 36
657.863 56
657.879 52
657.896 41
657.913 42
657.929 59
657.946 63
657.962 102
657.979 92
657.996 106
658.012 84
658.029 97
658.046 111
658.062 133
658.079 92
658.095 77
658.112 89
658.129 63
658.145 60
658.162 42
658.178 42
658.195 68
658.212 46
658.228 73
658.245 56
658.261 97
658.278 44
658.295 41
658.311 96
658.328 70
658.344 53
658.361 62
658.378 64
658.394 37
658.411 30
658.428 18
658.444 27
658.461 26
658.477 22
658.494 31
658.511 26
658.527 20
658.544 25
658.560 16
658.577 27
658.594 26
658.610 18
658.627 23
658.644 19
658.660 44
658.677 31
658.693 30
658.710 20
658.727 16
658.743 27
658.760 26
658.776 4
658.793 20
658.810 23
658.826 15
658.843 9
658.860 32
658.876 15
658.893 27
658.909 70
658.926 84
658.943 64
658.959 64
658.976 33
658.992 37
659.009 52
659.026 50
659.042 65
659.059 50
659.076 72
659.092 58
659.109 62
659.125 63
659.142 44
659.159 49
659.175 44
659.192 58
659.209 92
659.225 45
659.242 73
659.258 34
659.275 39
659.292 59
659.308 36
659.325 51
659.342 64
659.358 56
659.375 38
659.391 31
659.408 33
659.425 28
659.441 22
659.458 45
659.475 23
659.491 16
659.508 20
659.524 20
659.541 23
659.558 65
659.574 35
659.591 34
659.608 41
659.624 33
659.641 40
659.657 29
659.674 28
659.691 24
659.707 36
659.724 42
659.741 24
659.757 9
659.774 28
659.790 17
659.807 55
659.824 44
659.840 25
659.857 8
659.874 47
659.890 111
659.907 272
659.923 268
659.940 182
659.957 194
659.973 148
659.990 78
660.007 89
660.023 87
660.040 99
660.057 64
660.073 75
660.090 76
660.106 62
660.123 49
660.140 71
660.156 64
660.173 49
660.190 75
660.206 26
660.223 27
660.239 59
660.256 72
660.273 81
660.289 41
660.306 29
660.323 35
660.339 69
660.356 101
660.373 103
660.389 64
660.406 39
660.422 51
660.439 45
660.456 46
660.472 17
660.489 17
660.506 23
660.522 41
660.539 48
660.556 35
660.572 30
660.589 33
660.606 29
660.622 62
660.639 44
660.655 29
660.672 30
660.689 24
660.705 32
660.722 42
660.739 28
660.755 41
660.772 51
660.789 61
660.805 69
660.822 42
660.838 58
660.855 36
660.872 23
660.888 52
660.905 54
660.922 100
660.938 97
660.955 101
660.972 83
660.988 57
661.005 47
661.022 63
661.038 72
661.055 42
661.072 69
661.088 58
661.105 75
661.121 85
661.138 121
661.155 117
661.171 63
661.188 66
661.205 81
661.221 84
661.238 56
661.255 48
661.271 54
661.288 60
661.305 74
661.321 43
661.338 57
661.355 45
661.371 45
661.388 49
661.404 28
661.421 28
661.438 30
661.454 20
661.471 12
661.488 45
661.504 34
661.521 30
661.538 34
661.554 19
661.571 44
661.588 55
661.604 34
661.621 23
661.638 46
661.654 46
661.671 35
661.688 28
661.704 25
661.721 32
661.737 49
661.754 56
661.771 10
661.787 25
661.804 21
661.821 38
661.837 22
661.854 11
661.871 21
661.887 19
661.904 42
661.921 48
661.937 60
661.954 78
661.971 32
661.987 50
662.004 33
662.021 23
662.037 77
662.054 70
662.071 41
662.087 50
662.104 56
662.121 92
662.137 110
662.154 133
662.171 92
662.187 62
662.204 45
662.221 55
662.237 32
662.254 46
662.271 60
662.287 40
662.304 32
662.321 29
662.337 40
662.354 56
662.370 38
662.387 42
662.404 48
662.420 48
662.437 57
662.454 43
662.470 32
662.487 58
662.504 48
662.520 51
662.537 52
662.554 32
662.570 31
662.587 22
662.604 49
662.620 31
662.637 28
662.654 20
662.670 20
662.687 43
662.704 40
662.720 15
662.737 11
662.754 30
662.770 29
662.787 28
662.804 42
662.820 30
662.837 43
662.854 24
662.870 32
662.887 51
662.904 30
662.920 19
662.937 37
662.954 28
662.970 23
662.987 21
663.004 7
663.020 27
663.037 54
663.054 26
663.070 44
663.087 51
663.104 59
663.120 63
663.137 68
663.154 73
663.170 62
663.187 49
663.204 80
663.221 71
663.237 42
663.254 49
663.271 47
663.287 49
663.304 42
663.321 40
663.337 57
663.354 54
663.371 33
663.387 28
663.404 31
663.421 40
663.437 38
663.454 23
663.471 5
663.487 33
663.504 33
663.521 36
663.537 23
663.554 32
663.571 37
663.587 59
663.604 32
663.621 10
663.637 35
663.654 38
663.671 24
663.687 20
663.704 53
663.721 65
663.737 60
663.754 19
663.771 18
663.788 37
663.804 50
663.821 33
663.838 64
663.854 71
663.871 43
663.888 65
663.904 76
663.921 118
663.938 84
663.954 96
663.971 72
663.988 58
664.004 67
664.021 71
664.038 44
664.054 80
664.071 86
664.088 134
664.104 81
664.121 97
664.138 96
664.155 58
664.171 71
664.188 71
664.205 88
664.221 81
664.238 50
664.255 24
664.271 32
664.288 12
664.305 33
664.321 114
664.338 74
664.355 34
664.371 33
664.388 54
664.405 57
664.421 41
664.438 24
664.455 31
664.472 45
664.488 39
664.505 36
664.522 28
664.538 23
664.555 13
664.572 44
664.588 34
664.605 59
664.622 32
664.638 3
664.655 16
664.672 22
664.689 24
664.705 44
664.722 43
664.739 51
664.755 42
664.772 17
664.789 22
664.805 22
664.822 26
664.839 31
664.855 14
664.872 22
664.889 56
664.906 96
664.922 144
664.939 140
664.956 80
664.972 73
664.989 71
665.006 53
665.022 49
665.039 35
665.056 44
665.072 60
665.089 78
665.106 87
665.123 74
665.139 73
665.156 73
665.173 22
665.189 14
665.206 45
665.223 80
665.239 65
665.256 66
665.273 67
665.290 56
665.306 50
665.323 41
665.340 42
665.356 53
665.373 47
665.390 26
665.406 27
665.423 40
665.440 32
665.457 32
665.473 31
665.490 26
665.507 12
665.523 34
665.540 31
665.557 62
665.573 79
665.590 60
665.607 76
665.624 96
665.640 71
665.657 27
665.674 26
665.690 40
665.707 50
665.724 31
665.740 16
665.757 33
665.774 19
665.791 19
665.807 33
665.824 38
665.841 21
665.857 36
665.874 66
665.891 171
665.908 508
665.924 1017
665.941 1207
665.958 926
665.974 503
665.991 372
666.008 284
666.024 191
666.041 148
666.058 93
666.075 74
666.091 90
666.108 83
666.125 92
666.141 95
666.158 107
666.175 70
666.192 81
666.208 42
666.225 19
666.242 44
666.258 26
666.275 38
666.292 50
666.309 75
666.325 40
666.342 43
666.359 56
666.375 48
666.392 32
666.409 65
666.426 29
666.442 33
666.459 32
666.476 49
666.492 21
666.509 28
666.526 40
666.543 48
666.559 27
666.576 39
666.593 34
666.609 30
666.626 36
666.643 34
666.660 19
666.676 21
666.693 36
666.710 26
666.726 14
666.743 37
666.760 22
666.777 17
666.793 34
666.810 30
666.827 14
666.843 20
666.860 25
666.877 24
666.894 61
666.910 200
666.927 345
666.944 331
666.960 247
666.977 145
666.994 120
667.011 89
667.027 119
667.044 111
667.061 45
667.077 79
667.094 109
667.111 130
667.128 174
667.144 121
667.161 75
667.178 76
667.195 116
667.211 104
667.228 62
667.245 39
667.261 46
667.278 54
667.295 42
667.312 12
667.328 79
667.345 47
667.362 40
667.378 45
667.395 31
667.412 53
667.429 76
667.445 75
667.462 50
667.479 57
667.496 43
667.512 12
667.529 39
667.546 59
667.562 35
667.579 13
667.596 22
667.613 21
667.629 39
667.646 30
667.663 25
667.680 20
667.696 26
667.713 37
667.730 34
667.746 40
667.763 35
667.780 37
667.797 31
667.813 4
667.830 15
667.847 8
667.864 32
667.880 63
667.897 74
667.914 67
667.931 56
667.947 88
667.964 46
667.981 61
667.997 101
668.014 87
668.031 81
668.048 95
668.064 99
668.081 92
668.098 75
668.115 96
668.131 117
668.148 85
668.165 70
668.182 47
668.198 30
668.215 28
668.232 32
668.248 63
668.265 51
668.282 49
668.299 34
668.315 41
668.332 37
668.349 29
668.366 42
668.382 20
668.399 74
668.416 76
668.433 33
668.449 35
668.466 32
668.483 54
668.500 19
668.516 33
668.533 37
668.550 34
668.566 34
668.583 25
668.600 31
668.617 14
668.633 36
668.650 51
668.667 50
668.684 27
668.700 42
668.717 47
668.734 33
668.751 43
668.767 20
668.784 9
668.801 9
668.818 5
668.834 8
668.851 19
668.868 16
668.885 21
668.901 49
668.918 59
668.935 59
668.952 72
668.968 72
668.985 35
669.002 34
669.019 43
669.035 68
669.052 54
669.069 76
669.086 44
669.102 61
669.119 113
669.136 89
669.152 73
669.169 65
669.186 67
669.203 40
669.219 22
669.236 30
669.253 50
669.270 10
669.286 25
669.303 81
669.320 45
669.337 31
669.353 40
669.370 48
669.387 62
669.404 31
669.420 38
669.437 35
669.454 42
669.471 37
669.487 30
669.504 47
669.521 14
669.538 17
669.554 30
669.571 22
669.588 40
669.605 40
669.621 40
669.638 57
669.655 12
669.672 7
669.689 8
669.705 23
669.722 17
669.739 39
669.756 22
669.772 29
669.789 22
669.806 35
669.823 36
669.839 21
669.856 37
669.873 30
669.890 50
669.906 45
669.923 53
669.940 59
669.957 53
669.973 78
669.990 72
670.007 34
670.024 42
670.040 50
670.057 36
670.074 59
670.091 49
670.107 87
670.124 81
670.141 43
670.158 38
670.174 64
670.191 48
670.208 69
670.225 47
670.241 42
670.258 38
670.275 38
670.292 26
670.309 69
670.325 66
670.342 49
670.359 11
670.376 14
670.392 15
670.409 30
670.426 34
670.443 38
670.459 53
670.476 58
670.493 31
670.510 30
670.526 20
670.543 30
670.560 23
670.577 27
670.594 41
670.610 52
670.627 20
670.644 27
670.661 33
670.677 19
670.694 16
670.711 6
670.728 23
670.744 28
670.761 41
670.778 40
670.795 19
670.811 20
670.828 26
670.845 46
670.862 40
670.879 11
670.895 36
670.912 44
670.929 23
670.946 34
670.962 16
670.979 42
670.996 37
671.013 39
671.029 17
671.046 18
671.063 37
671.080 36
671.097 49
671.113 101
671.130 73
671.147 54
671.164 69
671.180 102
671.197 61
671.214 33
671.231 44
671.248 48
671.264 39
671.281 38
671.298 47
671.315 51
671.331 36
671.348 49
671.365 54
671.382 17
671.398 13
671.415 27
671.432 25
671.449 37
671.466 34
671.482 29
671.499 30
671.516 19
671.533 23
671.549 18
671.566 13
671.583 25
671.600 35
671.617 40
671.633 38
671.650 14
671.667 22
671.684 52
671.700 35
671.717 50
671.734 49
671.751 48
671.768 33
671.784 35
671.801 39
671.818 29
671.835 47
671.851 57
671.868 56
671.885 75
671.902 70
671.919 103
671.935 68
671.952 96
671.969 98
671.986 87
672.003 86
672.019 78
672.036 70
672.053 90
672.070 112
672.086 90
672.103 105
672.120 105
672.137 108
672.154 134
672.170 73
672.187 59
672.204 49
672.221 56
672.237 18
672.254 26
672.271 39
672.288 52
672.305 65
672.321 30
672.338 16
672.355 12
672.372 44
672.389 63
672.405 61
672.422 62
672.439 45
672.456 55
672.473 39
672.489 59
672.506 54
672.523 43
672.540 46
672.556 22
672.573 20
672.590 21
672.607 28
672.624 19
672.640 34
672.657 66
672.674 42
672.691 29
672.708 13
672.724 31
672.741 46
672.758 30
672.775 23
672.792 31
672.808 33
672.825 62
672.842 53
672.859 57
672.876 48
672.892 74
672.909 37
672.926 63
672.943 38
672.959 49
672.976 68
672.993 79
673.010 75
673.027 57
673.043 30
673.060 37
673.077 32
673.094 46
673.111 48
673.127 63
673.144 102
673.161 83
673.178 74
673.195 56
673.211 61
673.228 51
673.245 33
673.262 36
673.279 61
673.295 34
673.312 24
673.329 24
673.346 42
673.363 42
673.379 78
673.396 67
673.413 62
673.430 54
673.447 40
673.463 47
673.480 48
673.497 39
673.514 34
673.531 43
673.547 43
673.564 75
673.581 56
673.598 34
673.615 25
673.631 13
673.648 30
673.665 27
673.682 30
673.699 50
673.715 54
673.732 53
673.749 32
673.766 21
673.783 24
673.799 34
673.816 46
673.833 61
673.850 38
673.867 38
673.883 40
673.900 40
673.917 35
673.934 68
673.951 51
673.968 57
673.984 67
674.001 79
674.018 49
674.035 44
674.052 58
674.068 66
674.085 125
674.102 110
674.119 95
674.136 69
674.152 69
674.169 83
674.186 66
674.203 100
674.220 72
674.236 60
674.253 100
674.270 66
674.287 54
674.304 52
674.321 23
674.337 39
674.354 32
674.371 65
674.388 81
674.405 60
674.421 56
674.438 46
674.455 30
674.472 43
674.489 36
674.505 37
674.522 53
674.539 48
674.556 29
674.573 36
674.590 31
674.606 11
674.623 38
674.640 28
674.657 34
674.674 37
674.690 25
674.707 18
674.724 20
674.741 26
674.758 49
674.775 19
674.791 28
674.808 30
674.825 20
674.842 28
674.859 41
674.875 29
674.892 46
674.909 63
674.926 46
674.943 49
674.960 52
674.976 40
674.993 38
675.010 57
675.027 47
675.044 28
675.060 23
675.077 47
675.094 67
675.111 37
675.128 84
675.145 74
675.161 98
675.178 73
675.195 27
675.212 38
675.229 60
675.245 34
675.262 38
675.279 38
675.296 48
675.313 49
675.330 71
675.346 45
675.363 42
675.380 45
675.397 42
675.414 21
675.431 28
675.447 51
675.464 45
675.481 20
675.498 16
675.515 30
675.532 22
675.548 35
675.565 41
675.582 38
675.599 31
675.616 45
675.632 68
675.649 26
675.666 22
675.683 31
675.700 24
675.717 38
675.733 35
675.750 28
675.767 34
675.784 27
675.801 18
675.818 27
675.834 52
675.851 17
675.868 37
675.885 77
675.902 70
675.919 87
675.935 95
675.952 82
675.969 40
675.986 92
676.003 58
676.020 41
676.036 42
676.053 90
676.070 78
676.087 56
676.104 46
676.121 73
676.137 72
676.154 36
676.171 68
676.188 53
676.205 22
676.222 67
676.238 79
676.255 45
676.272 45
676.289 60
676.306 51
676.323 33
676.339 20
676.356 35
676.373 54
676.390 42
676.407 43
676.424 35
676.440 24
676.457 40
676.474 62
676.491 30
676.508 45
676.525 37
676.542 28
676.558 25
676.575 19
676.592 31
676.609 28
676.626 47
676.643 24
676.659 54
676.676 57
676.693 52
676.710 38
676.727 31
676.744 43
676.760 22
676.777 8
676.794 54
676.811 23
676.828 32
676.845 31
676.861 36
676.878 38
676.895 58
676.912 69
676.929 67
676.946 23
676.963 31
676.979 10
676.996 32
677.013 48
677.030 24
677.047 47
677.064 37
677.080 29
677.097 47
677.114 35
677.131 31
677.148 40
677.165 73
677.182 57
677.198 87
677.215 54
677.232 51
677.249 28
677.266 43
677.283 60
677.299 25
677.316 8
677.333 45
677.350 39
677.367 44
677.384 50
677.401 30
677.417 28
677.434 34
677.451 12
677.468 23
677.485 30
677.502 32
677.519 9
677.535 35
677.552 34
677.569 40
677.586 28
677.603 40
677.620 54
677.637 77
677.653 28
677.670 51
677.687 57
677.704 31
677.721 38
677.738 61
677.754 94
677.771 80
677.788 70
677.805 65
677.822 34
677.839 56
677.856 22
677.872 75
677.889 58
677.906 49
677.923 42
677.940 49
677.957 64
677.974 46
677.990 30
678.007 35
678.024 46
678.041 71
678.058 112
678.075 69
678.092 73
678.108 65
678.125 71
678.142 71
678.159 32
678.176 37
678.193 34
678.210 59
678.226 105
678.243 66
678.260 36
678.277 34
678.294 39
678.311 42
678.328 41
678.345 35
678.361 67
678.378 40
678.395 23
678.412 22
678.429 19
678.446 22
678.463 33
678.479 48
678.496 30
678.513 21
678.530 13
678.547 33
678.564 26
678.581 26
678.597 44
678.614 36
678.631 55
678.648 30
678.665 28
678.682 50
678.699 40
678.716 44
678.732 34
678.749 24
678.766 15
678.783 35
678.800 29
678.817 37
678.834 46
678.850 56
678.867 38
678.884 31
678.901 33
678.918 25
678.935 29
678.952 43
678.969 21
678.985 29
679.002 18
679.019 18
679.036 16
679.053 7
679.070 9
679.087 88
679.104 76
679.120 69
679.137 35
679.154 47
679.171 56
679.188 61
679.205 76
679.222 56
679.238 30
679.255 29
679.272 27
679.289 48
679.306 42
679.323 53
679.340 61
679.357 39
679.373 16
679.390 19
679.407 19
679.424 39
679.441 59
679.458 16
679.475 23
679.492 41
679.508 17
679.525 41
679.542 29
679.559 31
679.576 58
679.593 27
679.610 24
679.627 38
679.644 38
679.660 45
679.677 47
679.694 25
679.711 22
679.728 38
679.745 55
679.762 57
679.779 58
679.795 40
679.812 51
679.829 49
679.846 36
679.863 41
679.880 43
679.897 55
679.914 39
679.930 26
679.947 36
679.964 46
679.981 39
679.998 62
680.015 67
680.032 22
680.049 35
680.066 52
680.082 71
680.099 61
680.116 42
680.133 47
680.150 62
680.167 75
680.184 68
680.201 34
680.217 7
680.234 19
680.251 23
680.268 50
680.285 72
680.302 34
680.319 39
680.336 60
680.353 27
680.369 41
680.386 54
680.403 61
680.420 41
680.437 33
680.454 29
680.471 21
680.488 7
680.505 33
680.521 18
680.538 15
680.555 50
680.572 49
680.589 19
680.606 52
680.623 59
680.640 52
680.657 63
680.673 37
680.690 36
680.707 48
680.724 24
680.741 22
680.758 42
680.775 34
680.792 27
680.809 29
680.825 31
680.842 29
680.859 48
680.876 22
680.893 32
680.910 31
680.927 30
680.944 30
680.961 37
680.978 31
680.994 64
681.011 79
681.028 51
681.045 30
681.062 39
681.079 33
681.096 52
681.113 65
681.130 72
681.146 74
681.163 47
681.180 51
681.197 33
681.214 28
681.231 68
681.248 32
681.265 34
681.282 50
681.299 48
681.315 72
681.332 63
681.349 48
681.366 56
681.383 42
681.400 47
681.417 45
681.434 57
681.451 56
681.468 57
681.484 80
681.501 58
681.518 79
681.535 59
681.552 36
681.569 51
681.586 103
681.603 96
681.620 87
681.637 105
681.653 106
681.670 70
681.687 35
681.704 52
681.721 57
681.738 102
681.755 93
681.772 68
681.789 85
681.806 59
681.823 97
681.839 41
681.856 35
681.873 63
681.890 232
681.907 275
681.924 211
681.941 192
681.958 162
681.975 211
681.992 128
682.008 76
682.025 70
682.042 91
682.059 96
682.076 88
682.093 96
682.110 79
682.127 116
682.144 80
682.161 48
682.178 22
682.194 29
682.211 37
682.228 89
682.245 60
682.262 42
682.279 64
682.296 78
682.313 60
682.330 83
682.347 83
682.364 38
682.380 52
682.397 99
682.414 68
682.431 83
682.448 55
682.465 47
682.482 58
682.499 42
682.516 38
682.533 31
682.550 39
682.567 127
682.583 72
682.600 67
682.617 41
682.634 29
682.651 23
682.668 51
682.685 63
682.702 82
682.719 56
682.736 26
682.753 18
682.770 52
682.786 33
682.803 22
682.820 35
682.837 27
682.854 43
682.871 62
682.888 71
682.905 87
682.922 43
682.939 28
682.956 35
682.973 17
682.989 38
683.006 36
683.023 49
683.040 39
683.057 51
683.074 43
683.091 29
683.108 66
683.125 79
683.142 77
683.159 77
683.176 97
683.193 52
683.209 45
683.226 78
683.243 56
683.260 18
683.277 41
683.294 48
683.311 32
683.328 32
683.345 47
683.362 73
683.379 73
683.396 61
683.413 48
683.429 32
683.446 32
683.463 66
683.480 52
683.497 35
683.514 29
683.531 39
683.548 49
683.565 42
683.582 31
683.599 56
683.616 27
683.633 20
683.649 24
683.666 35
683.683 30
683.700 27
683.717 26
683.734 32
683.751 21
683.768 45
683.785 44
683.802 35
683.819 16
683.836 25
683.853 53
683.870 37
683.886 53
683.903 77
683.920 101
683.937 58
683.954 30
683.971 23
683.988 40
684.005 24
684.022 26
684.039 21
684.056 37
684.073 29
684.090 21
684.107 18
684.124 86
684.140 82
684.157 53
684.174 73
684.191 53
684.208 41
684.225 21
684.242 51
684.259 59
684.276 43
684.293 51
684.310 27
684.327 40
684.344 20
684.361 38
684.378 23
684.395 23
684.411 21
684.428 33
684.445 30
684.462 20
684.479 8
684.496 21
684.513 51
684.530 36
684.547 53
684.564 19
684.581 11
684.598 28
684.615 9
684.632 19
684.649 36
684.666 26
684.682 36
684.699 24
684.716 22
684.733 28
684.750 24
684.767 55
684.784 35
684.801 31
684.818 26
684.835 42
684.852 15
684.869 31
684.886 40
684.903 28
684.920 19
684.937 25
684.954 26
684.970 49
684.987 41
685.004 50
685.021 41
685.038 33
685.055 43
685.072 42
685.089 43
685.106 18
685.123 41
685.140 41
685.157 41
685.174 31
685.191 45
685.208 41
685.225 20
685.242 35
685.259 35
685.276 11
685.292 15
685.309 57
685.326 60
685.343 93
685.360 52
685.377 20
685.394 64
685.411 40
685.428 53
685.445 28
685.462 31
685.479 39
685.496 28
685.513 27
685.530 16
685.547 40
685.564 31
685.581 30
685.598 23
685.615 42
685.631 53
685.648 55
685.665 27
685.682 19
685.699 28
685.716 27
685.733 35
685.750 29
685.767 24
685.784 5
685.801 17
685.818 41
685.835 54
685.852 37
685.869 3
685.886 10
685.903 27
685.920 84
685.937 43
685.954 38
685.971 30
685.988 13
686.004 28
686.021 29
686.038 50
686.055 81
686.072 61
686.089 39
686.106 37
686.123 31
686.140 36
686.157 37
686.174 14
686.191 28
686.208 62
686.225 46
686.242 51
686.259 43
686.276 19
686.293 27
686.310 20
686.327 51
686.344 38
686.361 53
686.378 25
686.395 49
686.411 28
686.428 45
686.445 47
686.462 37
686.479 10
686.496 22
686.513 14
686.530 8
686.547 11
686.564 24
686.581 20
686.598 42
686.615 21
686.632 38
686.649 29
686.666 33
686.683 37
686.700 18
686.717 19
686.734 17
686.751 16
686.768 24
686.785 33
686.802 18
686.819 29
686.836 18
686.853 12
686.870 18
686.887 20
686.903 44
686.920 53
686.937 35
686.954 24
686.971 43
686.988 54
687.005 22
687.022 37
687.039 36
687.056 66
687.073 37
687.090 48
687.107 66
687.124 70
687.141 57
687.158 97
687.175 67
687.192 72
687.209 65
687.226 47
687.243 39
687.260 29
687.277 25
687.294 45
687.311 66
687.328 29
687.345 53
687.362 67
687.379 66
687.396 47
687.413 32
687.430 32
687.447 26
687.464 35
687.481 39
687.497 43
687.514 43
687.531 43
687.548 38
687.565 61
687.582 77
687.599 47
687.616 42
687.633 29
687.650 30
687.667 21
687.684 59
687.701 80
687.718 78
687.735 83
687.752 47
687.769 66
687.786 45
687.803 26
687.820 79
687.837 59
687.854 77
687.871 114
687.888 125
687.905 62
687.922 50
687.939 49
687.956 65
687.973 64
687.990 49
688.007 92
688.024 112
688.041 76
688.058 80
688.075 88
688.092 92
688.109 75
688.126 84
688.143 59
688.160 63
688.177 78
688.194 97
688.211 58
688.228 31
688.245 18
688.262 52
688.279 38
688.296 49
688.313 45
688.330 77
688.347 66
688.364 48
688.380 40
688.397 63
688.414 44
688.431 43
688.448 45
688.465 52
688.482 44
688.499 74
688.516 36
688.533 22
688.550 47
688.567 90
688.584 61
688.601 32
688.618 22
688.635 24
688.652 22
688.669 35
688.686 35
688.703 37
688.720 59
688.737 33
688.754 36
688.771 36
688.788 23
688.805 40
688.822 72
688.839 44
688.856 26
688.873 34
688.890 34
688.907 41
688.924 61
688.941 46
688.958 21
688.975 68
688.992 48
689.009 39
689.026 51
689.043 41
689.060 51
689.077 34
689.094 51
689.111 69
689.128 78
689.145 62
689.162 79
689.179 105
689.196 83
689.213 62
689.230 27
689.247 29
689.264 81
689.281 80
689.298 61
689.315 27
689.332 58
689.349 82
689.366 54
689.383 38
689.400 21
689.417 22
689.434 52
689.451 30
689.468 36
689.485 37
689.502 16
689.519 14
689.536 11
689.553 11
689.570 34
689.587 35
689.604 30
689.621 56
689.638 64
689.655 65
689.672 31
689.689 46
689.706 51
689.723 35
689.740 28
689.757 36
689.774 39
689.791 31
689.808 21
689.825 22
689.842 25
689.859 22
689.876 16
689.893 42
689.910 42
689.927 39
689.944 11
689.961 33
689.978 41
689.995 25
690.012 47
690.029 46
690.046 45
690.063 30
690.080 54
690.097 28
690.114 53
690.131 45
690.148 62
690.165 43
690.182 61
690.199 53
690.216 57
690.233 55
690.250 30
690.267 39
690.284 44
690.301 62
690.318 33
690.335 30
690.352 27
690.369 16
690.386 15
690.403 33
690.420 52
690.437 49
690.454 36
690.471 31
690.488 26
690.505 33
690.522 26
690.539 35
690.556 19
690.573 17
690.590 54
690.608 78
690.625 57
690.642 43
690.659 35
690.676 34
690.693 46
690.710 39
690.727 60
690.744 57
690.761 23
690.778 25
690.795 29
690.812 7
690.829 6
690.846 8
690.863 41
690.880 22
690.897 27
690.914 25
690.931 37
690.948 40
690.965 40
690.982 84
690.999 46
691.016 38
691.033 14
691.050 23
691.067 67
691.084 45
691.101 64
691.118 113
691.135 70
691.152 106
691.169 72
691.186 44
691.203 23
691.220 22
691.237 63
691.254 57
691.271 34
691.288 38
691.305 51
691.322 66
691.339 47
691.356 54
691.373 42
691.390 44
691.407 32
691.424 40
691.441 32
691.458 52
691.475 23
691.493 34
691.510 20
691.527 30
691.544 6
691.561 40
691.578 7
691.595 19
691.612 16
691.629 27
691.646 13
691.663 25
691.680 39
691.697 35
691.714 40
691.731 46
691.748 30
691.765 27
691.782 20
691.799 13
691.816 20
691.833 33
691.850 22
691.867 24
691.884 36
691.901 55
691.918 40
691.935 33
691.952 37
691.969 32
691.986 22
692.003 2
692.020 3
692.037 7
692.054 22
692.071 55
692.089 79
692.106 55
692.123 75
692.140 71
692.157 41
692.174 63
692.191 34
692.208 38
692.225 66
692.242 98
692.259 57
692.276 38
692.293 32
692.310 58
692.327 52
692.344 20
692.361 1
692.378 32
692.395 41
692.412 19
692.429 21
692.446 22
692.463 43
692.480 21
692.497 27
692.514 37
692.531 25
692.548 23
692.565 30
692.583 34
692.600 28
692.617 14
692.634 4
692.651 10
692.668 22
692.685 29
692.702 29
692.719 17
692.736 39
692.753 14
692.770 40
692.787 51
692.804 60
692.821 40
692.838 36
692.855 30
692.872 22
692.889 17
692.906 29
692.923 44
692.940 25
692.957 17
692.974 36
692.991 37
693.009 29
693.026 33
693.043 40
693.060 31
693.077 51
693.094 110
693.111 147
693.128 169
693.145 133
693.162 115
693.179 94
693.196 64
693.213 56
693.230 73
693.247 78
693.264 55
693.281 38
693.298 49
693.315 21
693.332 30
693.349 54
693.366 78
693.384 64
693.401 39
693.418 49
693.435 55
693.452 57
693.469 32
693.486 51
693.503 64
693.520 77
693.537 55
693.554 80
693.571 140
693.588 80
693.605 72
693.622 76
693.639 63
693.656 114
693.673 117
693.690 95
693.707 119
693.725 104
693.742 136
693.759 139
693.776 127
693.793 101
693.810 93
693.827 133
693.844 144
693.861 173
693.878 139
693.895 176
693.912 121
693.929 122
693.946 65
693.963 68
693.980 97
693.997 136
694.014 132
694.032 118
694.049 171
694.066 267
694.083 252
694.100 253
694.117 294
694.134 258
694.151 155
694.168 106
694.185 99
694.202 87
694.219 71
694.236 85
694.253 113
694.270 115
694.287 113
694.304 90
694.322 72
694.339 64
694.356 97
694.373 83
694.390 73
694.407 47
694.424 47
694.441 67
694.458 78
694.475 59
694.492 40
694.509 36
694.526 58
694.543 26
694.560 25
694.577 75
694.594 68
694.612 84
694.629 78
694.646 63
694.663 76
694.680 73
694.697 55
694.714 48
694.731 36
694.748 55
694.765 38
694.782 41
694.799 58
694.816 32
694.833 35
694.850 103
694.868 36
694.885 46
694.902 56
694.919 84
694.936 77
694.953 55
694.970 38
694.987 50
695.004 69
695.021 53
695.038 57
695.055 45
695.072 72
695.089 86
695.106 117
695.124 92
695.141 111
695.158 120
695.175 118
695.192 92
695.209 68
695.226 46
695.243 24
695.260 40
695.277 25
695.294 42
695.311 57
695.328 64
695.345 48
695.363 58
695.380 33
695.397 45
695.414 39
695.431 29
695.448 43
695.465 37
695.482 51
695.499 55
695.516 23
695.533 12
695.550 25
695.567 21
695.584 41
695.602 38
695.619 44
695.636 20
695.653 69
695.670 42
695.687 32
695.704 50
695.721 48
695.738 58
695.755 48
695.772 48
695.789 65
695.806 30
695.824 49
695.841 27
695.858 44
695.875 28
695.892 22
695.909 31
695.926 10
695.943 15
695.960 21
695.977 39
695.994 46
696.011 42
696.029 63
696.046 26
696.063 27
696.080 90
696.097 68
696.114 72
696.131 58
696.148 47
696.165 97
696.182 60
696.199 63
696.216 38
696.233 40
696.251 56
696.268 78
696.285 76
696.302 74
696.319 36
696.336 33
696.353 42
696.370 84
696.387 56
696.404 40
696.421 43
696.439 63
696.456 50
696.473 32
696.490 39
696.507 35
696.524 27
696.541 37
696.558 69
696.575 31
696.592 29
696.609 24
696.626 25
696.644 4
696.661 11
696.678 26
696.695 14
696.712 17
696.729 18
696.746 14
696.763 19
696.780 11
696.797 35
696.814 41
696.832 36
696.849 40
696.866 17
696.883 31
696.900 12
696.917 22
696.934 3
696.951 12
696.968 23
696.985 26
697.002 38
697.020 36
697.037 51
697.054 58
697.071 35
697.088 45
697.105 72
697.122 103
697.139 167
697.156 183
697.173 173
697.190 98
697.208 57
697.225 59
697.242 102
697.259 96
697.276 99
697.293 99
697.310 69
697.327 90
697.344 102
697.361 95
697.379 51
697.396 58
697.413 57
697.430 66
697.447 47
697.464 59
697.481 70
697.498 71
697.515 46
697.532 84
697.550 34
697.567 39
697.584 51
697.601 34
697.618 52
697.635 80
697.652 57
697.669 74
697.686 64
697.703 29
697.721 70
697.738 78
697.755 58
697.772 45
697.789 18
697.806 37
697.823 55
697.840 39
697.857 80
697.874 75
697.892 42
697.909 59
697.926 64
697.943 67
697.960 79
697.977 39
697.994 58
698.011 76
698.028 77
698.045 85
698.063 37
698.080 39
698.097 93
698.114 66
698.131 92
698.148 98
698.165 80
698.182 68
698.199 65
698.217 43
698.234 60
698.251 84
698.268 47
698.285 54
698.302 70
698.319 59
698.336 33
698.353 58
698.371 56
698.388 77
698.405 46
698.422 60
698.439 73
698.456 68
698.473 40
698.490 65
698.507 57
698.525 47
698.542 32
698.559 73
698.576 24
698.593 42
698.610 11
698.627 36
698.644 26
698.661 33
698.679 46
698.696 36
698.713 33
698.730 37
698.747 22
698.764 5
698.781 20
698.798 32
698.815 33
698.833 27
698.850 10
698.867 24
698.884 39
698.901 52
698.918 87
698.935 46
698.952 36
698.969 47
698.987 26
699.004 32
699.021 33
699.038 45
699.055 43
699.072 28
699.089 43
699.106 48
699.124 70
699.141 65
699.158 54
699.175 57
699.192 38
699.209 57
699.226 72
699.243 111
699.260 115
699.278 67
699.295 45
699.312 75
699.329 36
699.346 29
699.363 32
699.380 58
699.397 90
699.415 66
699.432 77
699.449 56
699.466 63
699.483 58
699.500 49
699.517 60
699.534 56
699.552 31
699.569 41
699.586 74
699.603 67
699.620 33
699.637 62
699.654 48
699.671 68
699.689 49
699.706 42
699.723 65
699.740 88
699.757 71
699.774 43
699.791 86
699.808 33
699.826 47
699.843 66
699.860 79
699.877 95
699.894 130
699.911 71
699.928 65
699.945 83
699.963 74
699.980 115
699.997 118
700.014 67
700.031 57
700.048 69
700.065 62
700.082 83
700.100 56
700.117 78
700.134 101
700.151 66
700.168 55
700.185 62
700.202 77
700.220 45
700.237 47
700.254 57
700.271 50
700.288 83
700.305 83
700.322 71
700.339 59
700.357 86
700.374 85
700.391 95
700.408 103
700.425 60
700.442 38
700.459 28
700.477 57
700.494 43
700.511 21
700.528 35
700.545 56
700.562 36
700.579 26
700.596 23
700.614 52
700.631 48
700.648 41
700.665 33
700.682 57
700.699 50
700.716 22
700.734 48
700.751 34
700.768 43
700.785 29
700.802 32
700.819 40
700.836 18
700.854 30
700.871 30
700.888 70
700.905 67
700.922 97
700.939 97
700.956 50
700.974 69
700.991 61
701.008 15
701.025 39
701.042 40
701.059 28
701.076 61
701.094 56
701.111 33
701.128 62
701.145 50
701.162 70
701.179 55
701.196 69
701.214 41
701.231 54
701.248 57
701.265 76
701.282 47
701.299 81
701.316 62
701.334 77
701.351 55
701.368 42
701.385 16
701.402 31
701.419 30
701.436 52
701.454 19
701.471 37
701.488 64
701.505 61
701.522 34
701.539 31
701.556 47
701.574 39
701.591 33
701.608 30
701.625 65
701.642 62
701.659 20
701.677 36
701.694 29
701.711 12
701.728 10
701.745 46
701.762 57
701.779 41
701.797 22
701.814 29
701.831 36
701.848 39
701.865 27
701.882 20
701.899 23
701.917 43
701.934 23
701.951 45
701.968 53
701.985 52
702.002 30
702.020 15
702.037 39
702.054 66
702.071 28
702.088 34
702.105 53
702.122 51
702.140 52
702.157 40
702.174 41
702.191 48
702.208 65
702.225 57
702.243 45
702.260 56
702.277 66
702.294 55
702.311 47
702.328 46
702.346 51
702.363 39
702.380 45
702.397 42
702.414 24
702.431 32
702.448 42
702.466 48
702.483 50
702.500 27
702.517 34
702.534 33
702.551 28
702.569 12
702.586 17
702.603 56
702.620 55
702.637 39
702.654 76
702.672 58
702.689 18
702.706 15
702.723 49
702.740 28
702.757 33
702.775 47
702.792 41
702.809 33
702.826 43
702.843 30
702.860 50
702.878 44
702.895 56
702.912 44
702.929 20
702.946 36
702.963 25
702.981 10
702.998 20
703.015 27
703.032 47
703.049 26
703.066 5
703.084 11
703.101 42
703.118 28
703.135 48
703.152 60
703.169 48
703.187 100
703.204 93
703.221 47
703.238 35
703.255 31
703.272 43
703.290 13
703.307 25
703.324 54
703.341 67
703.358 59
703.375 61
703.393 43
703.410 26
703.427 32
703.444 56
703.461 44
703.478 49
703.496 53
703.513 32
703.530 34
703.547 23
703.564 39
703.581 27
703.599 39
703.616 46
703.633 46
703.650 46
703.667 50
703.684 50
703.702 48
703.719 50
703.736 101
703.753 59
703.770 59
703.788 43
703.805 31
703.822 31
703.839 40
703.856 71
703.873 67
703.891 72
703.908 106
703.925 36
703.942 32
703.959 47
703.976 62
703.994 53
704.011 64
704.028 38
704.045 28
704.062 25
704.080 54
704.097 36
704.114 44
704.131 71
704.148 58
704.165 45
704.183 36
704.200 46
704.217 56
704.234 45
704.251 43
704.269 53
704.286 53
704.303 64
704.320 35
704.337 39
704.354 28
704.372 37
704.389 42
704.406 11
704.423 41
704.440 19
704.458 43
704.475 44
704.492 19
704.509 52
704.526 53
704.543 24
704.561 25
704.578 14
704.595 40
704.612 60
704.629 53
704.647 49
704.664 73
704.681 82
704.698 110
704.715 177
704.733 142
704.750 47
704.767 57
704.784 44
704.801 54
704.818 31
704.836 36
704.853 68
704.870 30
704.887 30
704.904 47
704.922 24
704.939 18
704.956 51
704.973 34
704.990 18
705.008 36
705.025 15
705.042 30
705.059 21
705.076 28
705.093 44
705.111 49
705.128 57
705.145 102
705.162 90
705.179 59
705.197 97
705.214 107
705.231 70
705.248 42
705.265 46
705.283 49
705.300 44
705.317 56
705.334 44
705.351 41
705.369 46
705.386 36
705.403 40
705.420 25
705.437 48
705.455 38
705.472 29
705.489 54
705.506 55
705.523 52
705.541 31
705.558 45
705.575 59
705.592 26
705.609 46
705.627 44
705.644 41
705.661 39
705.678 35
705.695 63
705.713 84
705.730 82
705.747 51
705.764 37
705.781 40
705.799 55
705.816 48
705.833 33
705.850 21
705.867 19
705.885 36
705.902 38
705.919 27
705.936 29
705.953 20
705.971 38
705.988 19
706.005 32
706.022 60
706.039 34
706.057 14
706.074 32
706.091 36
706.108 47
706.125 104
706.143 134
706.160 61
706.177 92
706.194 68
706.211 64
706.229 62
706.246 52
706.263 66
706.280 32
706.297 55
706.315 46
706.332 37
706.349 29
706.366 65
706.383 54
706.401 51
706.418 50
706.435 61
706.452 53
706.469 34
706.487 35
706.504 37
706.521 32
706.538 27
706.556 40
706.573 34
706.590 34
706.607 22
706.624 16
706.642 34
706.659 37
706.676 26
706.693 40
706.710 47
706.728 52
706.745 75
706.762 57
706.779 49
706.796 18
706.814 17
706.831 36
706.848 49
706.865 35
706.883 40
706.900 29
706.917 26
706.934 22
706.951 11
706.969 20
706.986 8
707.003 12
707.020 32
707.037 19
707.055 23
707.072 31
707.089 67
707.106 77
707.124 52
707.141 54
707.158 43
707.175 66
707.192 43
707.210 31
707.227 44
707.244 46
707.261 30
707.279 45
707.296 31
707.313 61
707.330 85
707.347 35
707.365 32
707.382 26
707.399 50
707.416 48
707.433 20
707.451 49
707.468 23
707.485 25
707.502 19
707.520 29
707.537 20
707.554 40
707.571 29
707.588 25
707.606 39
707.623 30
707.640 7
707.657 23
707.675 30
707.692 15
707.709 67
707.726 54
707.743 32
707.761 39
707.778 29
707.795 15
707.812 18
707.830 39
707.847 45
707.864 54
707.881 39
707.899 61
707.916 61
707.933 28
707.950 23
707.967 43
707.985 53
708.002 30
708.019 40
708.036 20
708.054 42
708.071 70
708.088 27
708.105 35
708.122 23
708.140 67
708.157 128
708.174 83
708.191 42
708.209 33
708.226 40
708.243 44
708.260 31
708.278 40
708.295 46
708.312 79
708.329 60
708.346 84
708.364 37
708.381 34
708.398 24
708.415 21
708.433 16
708.450 45
708.467 62
708.484 34
708.502 7
708.519 25
708.536 44
708.553 17
708.570 49
708.588 57
708.605 40
708.622 15
708.639 28
708.657 44
708.674 28
708.691 40
708.708 30
708.726 43
708.743 32
708.760 37
708.777 39
708.795 38
708.812 30
708.829 53
708.846 35
708.863 36
708.881 44
708.898 41
708.915 30
708.932 40
708.950 53
708.967 41
708.984 22
709.001 9
709.019 16
709.036 19
709.053 42
709.070 60
709.088 57
709.105 84
709.122 75
709.139 44
709.157 43
709.174 58
709.191 80
709.208 75
709.226 48
709.243 41
709.260 24
709.277 51
709.294 54
709.312 37
709.329 28
709.346 42
709.363 73
709.381 59
709.398 47
709.415 48
709.432 40
709.450 67
709.467 46
709.484 69
709.501 71
709.519 73
709.536 95
709.553 82
709.570 128
709.588 75
709.605 78
709.622 95
709.639 73
709.657 96
709.674 99
709.691 115
709.708 85
709.726 127
709.743 130
709.760 96
709.777 73
709.795 120
709.812 115
709.829 123
709.846 91
709.864 63
709.881 58
709.898 72
709.915 116
709.933 102
709.950 88
709.967 70
709.984 62
710.002 97
710.019 73
710.036 86
710.053 88
710.071 49
710.088 40
710.105 58
710.122 75
710.140 101
710.157 97
710.174 86
710.191 94
710.209 68
710.226 54
710.243 68
710.260 49
710.278 31
710.295 36
710.312 36
710.329 38
710.347 38
710.364 59
710.381 23
710.398 55
710.416 118
710.433 71
710.450 18
710.467 21
710.485 44
710.502 31
710.519 52
710.537 69
710.554 26
710.571 41
710.588 50
710.606 73
710.623 43
710.640 38
710.657 40
710.675 35
710.692 35
710.709 48
710.726 63
710.744 72
710.761 49
710.778 98
710.795 64
710.813 58
710.830 62
710.847 59
710.864 86
710.882 66
710.899 31
710.916 28
710.933 39
710.951 65
710.968 49
710.985 37
711.003 47
711.020 31
711.037 30
711.054 61
711.072 58
711.089 131
711.106 190
711.123 175
711.141 164
711.158 104
711.175 77
711.192 81
711.210 53
711.227 56
711.244 38
711.262 34
711.279 52
711.296 103
711.313 59
711.331 59
711.348 66
711.365 45
711.382 74
711.400 55
711.417 41
711.434 61
711.451 73
711.469 35
711.486 19
711.503 42
711.521 43
711.538 28
711.555 19
711.572 30
711.590 42
711.607 41
711.624 33
711.641 47
711.659 45
711.676 41
711.693 32
711.711 67
711.728 26
711.745 18
711.762 28
711.780 25
711.797 14
711.814 26
711.831 43
711.849 32
711.866 48
711.883 46
711.901 34
711.918 40
711.935 27
711.952 36
711.970 24
711.987 21
712.004 16
712.021 24
712.039 31
712.056 32
712.073 48
712.091 62
712.108 109
712.125 139
712.142 83
712.160 76
712.177 49
712.194 84
712.212 85
712.229 42
712.246 66
712.263 47
712.281 61
712.298 46
712.315 30
712.332 40
712.350 25
712.367 18
712.384 25
712.402 21
712.419 42
712.436 31
712.453 27
712.471 19
712.488 25
712.505 43
712.523 29
712.540 9
712.557 29
712.574 45
712.592 35
712.609 13
712.626 5
712.644 17
712.661 8
712.678 24
712.695 39
712.713 23
712.730 16
712.747 22
712.765 18
712.782 30
712.799 12
712.816 17
712.834 45
712.851 43
712.868 39
712.886 32
712.903 27
712.920 32
712.937 23
712.955 26
712.972 13
712.989 31
713.007 35
713.024 27
713.041 38
713.058 34
713.076 51
713.093 61
713.110 117
713.128 126
713.145 209
713.162 99
713.179 80
713.197 71
713.214 72
713.231 63
713.249 33
713.266 36
713.283 50
713.300 58
713.318 46
713.335 45
713.352 66
713.370 96
713.387 88
713.404 75
713.422 68
713.439 32
713.456 36
713.473 41
713.491 50
713.508 34
713.525 42
713.543 47
713.560 29
713.577 33
713.594 21
713.612 25
713.629 33
713.646 37
713.664 25
713.681 29
713.698 37
713.716 32
713.733 38
713.750 24
713.767 15
713.785 31
713.802 42
713.819 16
713.837 37
713.854 30
713.871 30
713.888 27
713.906 16
713.923 11
713.940 46
713.958 52
713.975 26
713.992 30
714.010 33
714.027 46
714.044 60
714.061 47
714.079 59
714.096 52
714.113 77
714.131 79
714.148 83
714.165 77
714.183 65
714.200 82
714.217 39
714.235 43
714.252 43
714.269 27
714.286 44
714.304 34
714.321 37
714.338 61
714.356 33
714.373 21
714.390 28
714.408 30
714.425 26
714.442 40
714.459 36
714.477 28
714.494 35
714.511 43
714.529 47
714.546 29
714.563 28
714.581 27
714.598 39
714.615 40
714.633 19
714.650 6
714.667 8
714.684 21
714.702 44
714.719 57
714.736 47
714.754 23
714.771 41
714.788 32
714.806 26
714.823 9
714.840 25
714.858 51
714.875 59
714.892 73
714.909 86
714.927 50
714.944 43
714.961 31
714.979 24
714.996 33
715.013 51
715.031 36
715.048 25
715.065 25
715.083 50
715.100 86
715.117 83
715.135 115
715.152 108
715.169 127
715.186 90
715.204 66
715.221 70
715.238 23
715.256 27
715.273 52
715.290 64
715.308 85
715.325 87
715.342 31
715.360 29
715.377 36
715.394 35
715.412 36
715.429 38
715.446 41
715.464 65
715.481 53
715.498 53
715.515 46
715.533 59
715.550 36
715.567 21
715.585 27
715.602 68
715.619 50
715.637 90
715.654 90
715.671 64
715.689 77
715.706 126
715.723 105
715.741 85
715.758 71
715.775 72
715.793 73
715.810 80
715.827 59
715.845 112
715.862 97
715.879 37
715.897 38
715.914 91
715.931 91
715.949 57
715.966 36
715.983 61
716.000 46
716.018 51
716.035 77
716.052 49
716.070 49
716.087 59
716.104 89
716.122 121
716.139 67
716.156 89
716.174 67
716.191 76
716.208 52
716.226 37
716.243 30
716.260 44
716.278 55
716.295 52
716.312 19
716.330 29
716.347 13
716.364 56
716.382 69
716.399 56
716.416 35
716.434 21
716.451 54
716.468 61
716.486 39
716.503 53
716.520 37
716.538 34
716.555 43
716.572 52
716.590 65
716.607 52
716.624 56
716.642 85
716.659 52
716.676 28
716.694 30
716.711 64
716.728 29
716.746 24
716.763 43
716.780 34
716.798 23
716.815 67
716.832 57
716.850 53
716.867 24
716.884 29
716.902 53
716.919 57
716.936 46
716.954 44
716.971 20
716.988 32
717.006 53
717.023 27
717.040 40
717.058 38
717.075 47
717.092 64
717.110 71
717.127 104
717.144 61
717.162 95
717.179 81
717.196 65
717.214 47
717.231 47
717.248 35
717.266 54
717.283 59
717.300 48
717.318 40
717.335 71
717.352 72
717.370 77
717.387 55
717.404 31
717.422 47
717.439 41
717.456 42
717.474 49
717.491 49
717.508 31
717.526 34
717.543 28
717.561 25
717.578 13
717.595 17
717.613 20
717.630 22
717.647 18
717.665 18
717.682 45
717.699 15
717.717 14
717.734 18
717.751 49
717.769 42
717.786 55
717.803 28
717.821 25
717.838 16
717.855 55
717.873 54
717.890 25
717.907 40
717.925 38
717.942 34
717.959 22
717.977 23
717.994 26
718.012 23
718.029 8
718.046 17
718.064 55
718.081 52
718.098 42
718.116 36
718.133 51
718.150 55
718.168 59
718.185 67
718.202 42
718.220 39
718.237 47
718.254 32
718.272 52
718.289 24
718.306 28
718.324 66
718.341 65
718.359 72
718.376 46
718.393 39
718.411 49
718.428 22
718.445 33
718.463 33
718.480 53
718.497 68
718.515 45
718.532 44
718.549 47
718.567 40
718.584 29
718.601 23
718.619 56
718.636 34
718.654 38
718.671 44
718.688 33
718.706 57
718.723 85
718.740 59
718.758 62
718.775 76
718.792 36
718.810 39
718.827 64
718.844 65
718.862 36
718.879 62
718.897 36
718.914 30
718.931 32
718.949 26
718.966 25
718.983 49
719.001 38
719.018 23
719.035 38
719.053 38
719.070 28
719.088 51
719.105 36
719.122 51
719.140 48
719.157 40
719.174 84
719.192 76
719.209 102
719.226 100
719.244 62
719.261 60
719.279 52
719.296 28
719.313 26
719.331 35
719.348 25
719.365 43
719.383 35
719.400 24
719.417 35
719.435 21
719.452 53
719.470 44
719.487 20
719.504 28
719.522 31
719.539 12
719.556 13
719.574 19
719.591 21
719.608 20
719.626 27
719.643 18
719.661 15
719.678 19
719.695 57
719.713 71
719.730 43
719.747 63
719.765 44
719.782 41
719.800 56
719.817 57
719.834 62
719.852 42
719.869 41
719.886 33
719.904 25
719.921 33
719.939 23
719.956 23
719.973 49
719.991 17
720.008 6
720.025 29
720.043 32
720.060 20
720.077 26
720.095 65
720.112 68
720.130 28
720.147 44
720.164 40
720.182 38
720.199 56
720.216 55
720.234 29
720.251 26
720.269 25
720.286 40
720.303 37
720.321 52
720.338 37
720.355 31
720.373 38
720.390 42
720.408 16
720.425 2
720.442 19
720.460 29
720.477 19
720.495 24
720.512 36
720.529 26
720.547 34
720.564 35
720.581 31
720.599 55
720.616 59
720.634 51
720.651 21
720.668 11
720.686 27
720.703 42
720.720 39
720.738 35
720.755 30
720.773 16
720.790 20
720.807 14
720.825 17
720.842 49
720.860 26
720.877 34
720.894 41
720.912 26
720.929 16
720.946 28
720.964 11
720.981 30
720.999 12
721.016 34
721.033 32
721.051 23
721.068 39
721.086 45
721.103 40
721.120 56
721.138 74
721.155 72
721.172 52
721.190 39
721.207 48
721.225 18
721.242 29
721.259 29
721.277 24
721.294 52
721.312 46
721.329 55
721.346 57
721.364 55
721.381 51
721.398 57
721.416 54
721.433 29
721.451 54
721.468 26
721.485 15
721.503 13
721.520 26
721.538 61
721.555 19
721.572 16
721.590 27
721.607 37
721.625 64
721.642 17
721.659 16
721.677 40
721.694 43
721.712 39
721.729 11
721.746 8
721.764 51
721.781 40
721.799 48
721.816 41
721.833 31
721.851 28
721.868 18
721.885 37
721.903 30
721.920 41
721.938 13
721.955 11
721.972 50
721.990 48
722.007 42
722.025 42
722.042 25
722.059 21
722.077 31
722.094 57
722.112 37
722.129 52
722.146 78
722.164 62
722.181 50
722.199 33
722.216 29
722.233 37
722.251 35
722.268 79
722.286 62
722.303 44
722.320 44
722.338 57
722.355 38
722.373 23
722.390 42
722.407 12
722.425 17
722.442 14
722.460 32
722.477 38
722.494 36
722.512 27
722.529 20
722.547 23
722.564 35
722.581 35
722.599 30
722.616 20
722.634 27
722.651 39
722.668 38
722.686 40
722.703 27
722.721 22
722.738 15
722.756 11
722.773 18
722.790 11
722.808 24
722.825 21
722.843 34
722.860 28
722.877 40
722.895 30
722.912 18
722.930 21
722.947 19
722.964 35
722.982 38
722.999 33
723.017 38
723.034 47
723.051 24
723.069 31
723.086 58
723.104 53
723.121 44
723.138 51
723.156 47
723.173 60
723.191 30
723.208 24
723.226 12
723.243 12
723.260 34
723.278 55
723.295 50
723.313 43
723.330 50
723.347 41
723.365 32
723.382 30
723.400 26
723.417 24
723.434 14
723.452 26
723.469 21
723.487 43
723.504 54
723.522 47
723.539 20
723.556 31
723.574 58
723.591 39
723.609 46
723.626 32
723.643 45
723.661 38
723.678 36
723.696 31
723.713 40
723.731 17
723.748 30
723.765 48
723.783 47
723.800 37
723.818 39
723.835 13
723.852 26
723.870 8
723.887 23
723.905 30
723.922 24
723.940 28
723.957 37
723.974 22
723.992 25
724.009 32
724.027 45
724.044 32
724.062 27
724.079 4
724.096 48
724.114 67
724.131 69
724.149 45
724.166 89
724.183 72
724.201 34
724.218 44
724.236 43
724.253 70
724.271 51
724.288 29
724.305 25
724.323 40
724.340 65
724.358 39
724.375 41
724.393 34
724.410 117
724.427 193
724.445 197
724.462 186
724.480 132
724.497 66
724.515 61
724.532 53
724.549 38
724.567 17
724.584 14
724.602 42
724.619 27
724.637 31
724.654 42
724.671 59
724.689 35
724.706 21
724.724 43
724.741 18
724.759 22
724.776 52
724.793 63
724.811 36
724.828 46
724.846 34
724.863 55
724.881 75
724.898 25
724.915 23
724.933 25
724.950 21
724.968 17
724.985 40
725.003 19
725.020 15
725.037 27
725.055 8
725.072 39
725.090 44
725.107 38
725.125 38
725.142 77
725.160 81
725.177 40
725.194 32
725.212 34
725.229 26
725.247 44
725.264 52
725.282 73
725.299 52
725.316 26
725.334 45
725.351 77
725.369 72
725.386 57
725.404 77
725.421 106
725.439 137
725.456 96
725.473 90
725.491 105
725.508 64
725.526 38
725.543 42
725.561 71
725.578 72
725.595 50
725.613 35
725.630 65
725.648 91
725.665 68
725.683 64
725.700 60
725.718 47
725.735 24
725.752 25
725.770 28
725.787 43
725.805 63
725.822 41
725.840 33
725.857 55
725.875 54
725.892 62
725.909 39
725.927 48
725.944 43
725.962 28
725.979 47
725.997 44
726.014 57
726.032 52
726.049 30
726.066 16
726.084 47
726.101 43
726.119 61
726.136 41
726.154 71
726.171 66
726.189 73
726.206 69
726.223 31
726.241 28
726.258 62
726.276 96
726.293 50
726.311 39
726.328 17
726.346 54
726.363 40
726.380 74
726.398 31
726.415 24
726.433 58
726.450 84
726.468 34
726.485 50
726.503 57
726.520 48
726.538 53
726.555 45
726.572 37
726.590 32
726.607 34
726.625 23
726.642 34
726.660 56
726.677 21
726.695 38
726.712 48
726.730 61
726.747 32
726.764 38
726.782 51
726.799 32
726.817 29
726.834 30
726.852 20
726.869 49
726.887 41
726.904 27
726.922 17
726.939 12
726.956 18
726.974 14
726.991 11
727.009 45
727.026 54
727.044 48
727.061 72
727.079 66
727.096 33
727.114 73
727.131 58
727.148 81
727.166 44
727.183 72
727.201 70
727.218 30
727.236 32
727.253 36
727.271 47
727.288 54
727.306 59
727.323 43
727.341 31
727.358 18
727.375 58
727.393 49
727.410 49
727.428 29
727.445 31
727.463 30
727.480 26
727.498 23
727.515 48
727.533 61
727.550 41
727.568 70
727.585 39
727.602 44
727.620 22
727.637 42
727.655 43
727.672 33
727.690 6
727.707 33
727.725 42
727.742 24
727.760 8
727.777 9
727.795 3
727.812 22
727.830 26
727.847 28
727.864 31
727.882 41
727.899 37
727.917 38
727.934 33
727.952 9
727.969 53
727.987 50
728.004 42
728.022 22
728.039 53
728.057 31
728.074 28
728.092 16
728.109 32
728.126 83
728.144 130
728.161 178
728.179 139
728.196 83
728.214 101
728.231 91
728.249 80
728.266 34
728.284 24
728.301 34
728.319 23
728.336 35
728.354 38
728.371 46
728.389 55
728.406 58
728.424 29
728.441 17
728.458 58
728.476 37
728.493 30
728.511 52
728.528 55
728.546 56
728.563 34
728.581 11
728.598 19
728.616 32
728.633 41
728.651 25
728.668 26
728.686 51
728.703 47
728.721 35
728.738 29
728.756 45
728.773 35
728.791 18
728.808 30
728.825 30
728.843 18
728.860 26
728.878 23
728.895 19
728.913 21
728.930 25
728.948 27
728.965 34
728.983 37
729.000 38
729.018 34
729.035 47
729.053 30
729.070 25
729.088 44
729.105 43
729.123 52
729.140 38
729.158 56
729.175 94
729.193 72
729.210 44
729.228 24
729.245 43
729.263 22
729.280 21
729.297 31
729.315 42
729.332 31
729.350 13
729.367 28
729.385 35
729.402 49
729.420 26
729.437 28
729.455 34
729.472 16
729.490 39
729.507 27
729.525 14
729.542 13
729.560 7
729.577 11
729.595 39
729.612 37
729.630 22
729.647 30
729.665 30
729.682 24
729.700 17
729.717 18
729.735 14
729.752 14
729.770 29
729.787 30
729.805 14
729.822 57
729.840 30
729.857 22
729.875 19
729.892 24
729.910 43
729.927 38
729.945 32
729.962 14
729.980 16
729.997 30
730.015 18
730.032 4
730.050 21
730.067 48
730.085 44
730.102 31
730.119 61
730.137 155
730.154 175
730.172 136
730.189 103
730.207 51
730.224 50
730.242 46
730.259 26
730.277 20
730.294 36
730.312 43
730.329 39
730.347 22
730.364 33
730.382 31
730.399 14
730.417 39
730.434 39
730.452 42
730.469 36
730.487 15
730.504 9
730.522 12
730.539 16
730.557 7
730.574 18
730.592 42
730.609 40
730.627 14
730.644 13
730.662 24
730.679 33
730.697 28
730.714 45
730.732 58
730.749 74
730.767 38
730.784 12
730.802 18
730.819 11
730.837 29
730.854 43
730.872 44
730.889 16
730.907 15
730.924 6
730.942 7
730.959 23
730.977 14
730.994 25
731.012 18
731.029 26
731.047 52
731.065 37
731.082 14
731.100 13
731.117 68
731.135 107
731.152 93
731.170 73
731.187 76
731.205 52
731.222 30
731.240 34
731.257 44
731.275 35
731.292 63
731.310 53
731.327 33
731.345 25
731.362 39
731.380 52
731.397 44
731.415 62
731.432 56
731.450 45
731.467 39
731.485 34
731.502 29
731.520 39
731.537 28
731.555 35
731.572 39
731.590 59
731.607 31
731.625 30
731.642 37
731.660 46
731.677 47
731.695 48
731.712 57
731.730 36
731.747 25
731.765 36
731.782 44
731.800 49
731.817 41
731.835 18
731.852 40
731.870 51
731.888 50
731.905 50
731.923 66
731.940 62
731.958 59
731.975 31
731.993 33
732.010 42
732.028 53
732.045 27
732.063 26
732.080 41
732.098 89
732.115 93
732.133 110
732.150 102
732.168 87
732.185 90
732.203 70
732.220 52
732.238 27
732.255 36
732.273 61
732.290 53
732.308 87
732.325 36
732.343 52
732.361 51
732.378 20
732.396 16
732.413 16
732.431 20
732.448 16
732.466 35
732.483 48
732.501 39
732.518 23
732.536 23
732.553 40
732.571 34
732.588 36
732.606 51
732.623 31
732.641 58
732.658 56
732.676 66
732.693 37
732.711 77
732.729 207
732.746 441
732.764 468
732.781 296
732.799 204
732.816 123
732.834 86
732.851 85
732.869 49
732.886 59
732.904 53
732.921 46
732.939 57
732.956 68
732.974 57
732.991 70
733.009 31
733.026 25
733.044 24
733.062 28
733.079 47
733.097 41
733.114 69
733.132 79
733.149 90
733.167 70
733.184 56
733.202 63
733.219 25
733.237 31
733.254 53
733.272 35
733.289 38
733.307 49
733.325 48
733.342 39
733.360 33
733.377 20
733.395 27
733.412 46
733.430 27
733.447 33
733.465 55
733.482 31
733.500 62
733.517 50
733.535 49
733.552 41
733.570 26
733.588 50
733.605 47
733.623 58
733.640 23
733.658 34
733.675 22
733.693 54
733.710 28
733.728 121
733.745 234
733.763 313
733.780 195
733.798 137
733.816 106
733.833 96
733.851 58
733.868 37
733.886 46
733.903 42
733.921 31
733.938 51
733.956 52
733.973 38
733.991 29
734.008 37
734.026 30
734.044 36
734.061 36
734.079 48
734.096 32
734.114 50
734.131 67
734.149 81
734.166 74
734.184 41
734.201 56
734.219 30
734.236 27
734.254 36
734.272 35
734.289 70
734.307 32
734.324 39
734.342 30
734.359 41
734.377 31
734.394 33
734.412 30
734.429 29
734.447 22
734.465 19
734.482 21
734.500 42
734.517 55
734.535 58
734.552 21
734.570 38
734.587 32
734.605 30
734.623 39
734.640 25
734.658 30
734.675 13
734.693 19
734.710 15
734.728 59
734.745 114
734.763 111
734.780 74
734.798 75
734.816 38
734.833 41
734.851 60
734.868 42
734.886 42
734.903 23
734.921 55
734.938 31
734.956 37
734.974 20
734.991 15
735.009 13
735.026 29
735.044 33
735.061 52
735.079 61
735.096 72
735.114 58
735.132 32
735.149 44
735.167 76
735.184 63
735.202 46
735.219 35
735.237 31
735.254 36
735.272 32
735.290 37
735.307 24
735.325 41
735.342 42
735.360 22
735.377 31
735.395 45
735.412 38
735.430 37
735.448 35
735.465 28
735.483 51
735.500 33
735.518 41
735.535 52
735.553 48
735.570 34
735.588 20
735.606 14
735.623 59
735.641 48
735.658 28
735.676 27
735.693 22
735.711 17
735.728 27
735.746 10
735.764 33
735.781 17
735.799 6
735.816 8
735.834 31
735.851 29
735.869 33
735.887 24
735.904 16
735.922 47
735.939 37
735.957 35
735.974 25
735.992 22
736.009 26
736.027 15
736.045 21
736.062 42
736.080 36
736.097 35
736.115 45
736.132 81
736.150 81
736.168 82
736.185 61
736.203 70
736.220 29
736.238 58
736.255 52
736.273 45
736.291 36
736.308 25
736.326 20
736.343 9
736.361 41
736.378 22
736.396 29
736.414 23
736.431 19
736.449 34
736.466 24
736.484 38
736.501 43
736.519 44
736.537 31
736.554 26
736.572 26
736.589 20
736.607 44
736.624 60
736.642 29
736.660 16
736.677 20
736.695 10
736.712 41
736.730 25
736.747 25
736.765 28
736.783 27
736.800 28
736.818 39
736.835 32
736.853 26
736.870 26
736.888 34
736.906 37
736.923 33
736.941 4
736.958 15
736.976 7
736.993 0
737.011 14
737.029 21
737.046 30
737.064 50
737.081 53
737.099 28
737.117 25
737.134 38
737.152 63
737.169 47
737.187 58
737.204 27
737.222 30
737.240 37
737.257 25
737.275 30
737.292 36
737.310 16
737.327 25
737.345 33
737.363 43
737.380 48
737.398 57
737.415 56
737.433 29
737.451 33
737.468 45
737.486 30
737.503 13
737.521 43
737.538 30
737.556 46
737.574 36
737.591 28
737.609 51
737.626 68
737.644 67
737.662 54
737.679 44
737.697 33
737.714 31
737.732 11
737.749 28
737.767 36
737.785 33
737.802 31
737.820 17
737.837 24
737.855 30
737.873 34
737.890 44
737.908 23
737.925 15
737.943 15
737.961 26
737.978 19
737.996 14
738.013 56
738.031 46
738.048 59
738.066 37
738.084 22
738.101 29
738.119 45
738.136 31
738.154 34
738.172 32
738.189 20
738.207 8
738.224 53
738.242 68
738.260 68
738.277 60
738.295 62
738.312 33
738.330 50
738.347 56
738.365 48
738.383 22
738.400 15
738.418 26
738.435 30
738.453 20
738.471 5
738.488 24
738.506 21
738.523 11
738.541 33
738.559 26
738.576 20
738.594 20
738.611 23
738.629 11
738.647 8
738.664 17
738.682 12
738.699 14
738.717 28
738.735 15
738.752 29
738.770 11
738.787 29
738.805 30
738.823 32
738.840 33
738.858 16
738.875 21
738.893 19
738.911 50
738.928 24
738.946 22
738.963 31
738.981 17
738.999 16
739.016 57
739.034 65
739.051 49
739.069 36
739.087 19
739.104 59
739.122 79
739.139 70
739.157 45
739.175 44
739.192 55
739.210 45
739.227 38
739.245 48
739.263 29
739.280 28
739.298 60
739.315 28
739.333 11
739.351 56
739.368 39
739.386 23
739.403 31
739.421 39
739.439 33
739.456 12
739.474 42
739.491 37
739.509 32
739.527 18
739.544 10
739.562 25
739.580 33
739.597 16
739.615 23
739.632 29
739.650 17
739.668 23
739.685 27
739.703 39
739.720 40
739.738 69
739.756 79
739.773 52
739.791 27
739.808 48
739.826 26
739.844 34
739.861 24
739.879 38
739.896 49
739.914 54
739.932 39
739.949 33
739.967 61
739.985 33
740.002 15
740.020 31
740.037 32
740.055 21
740.073 33
740.090 41
740.108 35
740.125 49
740.143 77
740.161 51
740.178 66
740.196 65
740.214 60
740.231 34
740.249 60
740.266 72
740.284 57
740.302 64
740.319 40
740.337 21
740.354 23
740.372 71
740.390 64
740.407 51
740.425 58
740.443 36
740.460 16
740.478 18
740.495 52
740.513 38
740.531 31
740.548 33
740.566 25
740.583 3
740.601 27
740.619 50
740.636 27
740.654 24
740.672 7
740.689 3
740.707 29
740.724 9
740.742 12
740.760 50
740.777 49
740.795 48
740.813 20
740.830 30
740.848 25
740.865 31
740.883 24
740.901 49
740.918 38
740.936 17
740.954 22
740.971 19
740.989 36
741.006 16
741.024 30
741.042 29
741.059 11
741.077 11
741.095 25
741.112 53
741.130 32
741.147 66
741.165 61
741.183 41
741.200 69
741.218 46
741.236 33
741.253 67
741.271 38
741.288 20
741.306 31
741.324 35
741.341 36
741.359 50
741.377 52
741.394 27
741.412 35
741.429 16
741.447 28
741.465 43
741.482 30
741.500 43
741.518 40
741.535 27
741.553 24
741.571 47
741.588 32
741.606 16
741.623 39
741.641 30
741.659 26
741.676 34
741.694 30
741.712 34
741.729 33
741.747 31
741.764 30
741.782 39
741.800 32
741.817 41
741.835 21
741.853 40
741.870 48
741.888 41
741.906 50
741.923 49
741.941 33
741.958 38
741.976 21
741.994 10
742.011 12
742.029 19
742.047 43
742.064 52
742.082 33
742.100 45
742.117 52
742.135 32
742.152 64
742.170 73
742.188 38
742.205 51
742.223 23
742.241 42
742.258 49
742.276 44
742.294 41
742.311 24
742.329 22
742.347 36
742.364 30
742.382 21
742.399 21
742.417 34
742.435 23
742.452 61
742.470 54
742.488 17
742.505 14
742.523 33
742.541 25
742.558 33
742.576 39
742.593 22
742.611 38
742.629 17
742.646 37
742.664 37
742.682 48
742.699 36
742.717 19
742.735 29
742.752 46
742.770 15
742.788 30
742.805 29
742.823 14
742.841 16
742.858 18
742.876 45
742.893 44
742.911 52
742.929 69
742.946 29
742.964 10
742.982 22
742.999 44
743.017 27
743.035 26
743.052 43
743.070 36
743.088 46
743.105 27
743.123 76
743.141 71
743.158 56
743.176 70
743.193 78
743.211 95
743.229 60
743.246 35
743.264 52
743.282 36
743.299 14
743.317 20
743.335 54
743.352 32
743.370 37
743.388 39
743.405 33
743.423 45
743.441 34
743.458 21
743.476 31
743.494 32
743.511 39
743.529 34
743.547 26
743.564 37
743.582 22
743.600 52
743.617 28
743.635 17
743.652 28
743.670 29
743.688 27
743.705 12
743.723 16
743.741 29
743.758 30
743.776 30
743.794 38
743.811 30
743.829 17
743.847 36
743.864 69
743.882 64
743.900 37
743.917 38
743.935 49
743.953 41
743.970 59
743.988 45
744.006 69
744.023 32
744.041 21
744.059 13
744.076 43
744.094 38
744.112 60
744.129 52
744.147 64
744.165 71
744.182 53
744.200 51
744.218 64
744.235 44
744.253 38
744.271 13
744.288 44
744.306 27
744.324 27
744.341 23
744.359 27
744.377 44
744.394 24
744.412 35
744.430 42
744.447 19
744.465 28
744.483 7
744.500 20
744.518 20
744.536 15
744.553 14
744.571 30
744.589 32
744.606 32
744.624 21
744.642 29
744.659 19
744.677 18
744.695 35
744.712 38
744.730 27
744.748 21
744.765 28
744.783 36
744.801 22
744.818 34
744.836 32
744.854 43
744.871 47
744.889 16
744.907 31
744.924 19
744.942 23
744.960 23
744.977 36
744.995 19
745.013 40
745.030 18
745.048 29
745.066 19
745.083 39
745.101 60
745.119 50
745.136 60
745.154 49
745.172 50
745.189 43
745.207 55
745.225 27
745.242 37
745.260 14
745.278 18
745.295 46
745.313 45
745.331 32
745.348 46
745.366 60
745.384 54
745.401 34
745.419 62
745.437 42
745.455 28
745.472 48
745.490 28
745.508 22
745.525 23
745.543 28
745.561 60
745.578 47
745.596 12
745.614 8
745.631 24
745.649 39
745.667 22
745.684 5
745.702 28
745.720 27
745.737 35
745.755 37
745.773 47
745.790 58
745.808 26
745.826 17
745.843 9
745.861 4
745.879 24
745.897 25
745.914 40
745.932 14
745.950 28
745.967 49
745.985 30
746.003 9
746.020 18
746.038 40
746.056 34
746.073 11
746.091 31
746.109 53
746.126 75
746.144 92
746.162 97
746.179 86
746.197 61
746.215 48
746.233 80
746.250 54
746.268 34
746.286 31
746.303 13
746.321 27
746.339 48
746.356 71
746.374 93
746.392 57
746.409 44
746.427 17
746.445 4
746.462 4
746.480 44
746.498 12
746.516 11
746.533 34
746.551 35
746.569 24
746.586 19
746.604 27
746.622 25
746.639 12
746.657 13
746.675 10
746.692 13
746.710 30
746.728 74
746.746 66
746.763 142
746.781 114
746.799 39
746.816 35
746.834 16
746.852 8
746.869 9
746.887 10
746.905 3
746.922 34
746.940 24
746.958 30
746.976 35
746.993 23
747.011 13
747.029 28
747.046 23
747.064 28
747.082 38
747.099 30
747.117 71
747.135 53
747.153 75
747.170 97
747.188 93
747.206 64
747.223 30
747.241 41
747.259 76
747.276 43
747.294 48
747.312 48
747.330 25
747.347 60
747.365 99
747.383 58
747.400 29
747.418 44
747.436 41
747.453 53
747.471 77
747.489 42
747.507 14
747.524 36
747.542 60
747.560 36
747.577 16
747.595 18
747.613 38
747.630 8
747.648 9
747.666 50
747.684 52
747.701 25
747.719 42
747.737 64
747.754 60
747.772 56
747.790 63
747.807 42
747.825 42
747.843 31
747.861 34
747.878 29
747.896 30
747.914 17
747.931 23
747.949 33
747.967 25
747.985 8
748.002 32
748.020 53
748.038 52
748.055 25
748.073 37
748.091 33
748.108 34
748.126 42
748.144 70
748.162 104
748.179 53
748.197 55
748.215 40
748.232 36
748.250 35
748.268 29
748.286 31
748.303 17
748.321 56
748.339 46
748.356 26
748.374 25
748.392 11
748.410 30
748.427 40
748.445 26
748.463 25
748.480 20
748.498 47
748.516 51
748.534 41
748.551 47
748.569 41
748.587 26
748.604 38
748.622 25
748.640 10
748.658 22
748.675 26
748.693 25
748.711 63
748.728 57
748.746 49
748.764 40
748.782 55
748.799 71
748.817 43
748.835 18
748.852 24
748.870 11
748.888 30
748.906 30
748.923 16
748.941 13
748.959 36
748.976 59
748.994 37
749.012 40
749.030 61
749.047 20
749.065 20
749.083 41
749.101 56
749.118 39
749.136 19
749.154 55
749.171 72
749.189 57
749.207 49
749.225 75
749.242 66
749.260 38
749.278 74
749.295 63
749.313 60
749.331 48
749.349 25
749.366 20
749.384 24
749.402 27
749.420 47
749.437 47
749.455 35
749.473 26
749.490 32
749.508 48
749.526 63
749.544 65
749.561 24
749.579 28
749.597 50
749.615 45
749.632 39
749.650 41
749.668 54
749.685 37
749.703 25
749.721 37
749.739 49
749.756 46
749.774 42
749.792 41
749.810 49
749.827 23
749.845 17
749.863 20
749.880 14
749.898 5
749.916 32
749.934 17
749.951 31
749.969 114
749.987 141
750.005 144
750.022 60
750.040 64
750.058 64
750.075 27
750.093 25
750.111 46
750.129 59
750.146 84
750.164 69
750.182 28
750.200 28
750.217 29
750.235 51
750.253 89
750.271 60
750.288 45
750.306 69
750.324 68
750.341 32
750.359 15
750.377 22
750.395 46
750.412 23
750.430 14
750.448 36
750.466 48
750.483 39
750.501 26
750.519 34
750.537 29
750.554 28
750.572 21
750.590 17
750.608 28
750.625 36
750.643 45
750.661 64
750.679 49
750.696 27
750.714 32
750.732 39
750.749 37
750.767 32
750.785 15
750.803 21
750.820 17
750.838 12
750.856 26
750.874 33
750.891 20
750.909 10
750.927 47
750.945 69
750.962 35
750.980 71
750.998 65
751.016 62
751.033 64
751.051 42
751.069 29
751.087 47
751.104 24
751.122 28
751.140 54
751.158 63
751.175 50
751.193 54
751.211 69
751.229 50
751.246 55
751.264 43
751.282 38
751.300 67
751.317 32
751.335 31
751.353 15
751.371 17
751.388 50
751.406 45
751.424 37
751.442 31
751.459 29
751.477 52
751.495 27
751.512 25
751.530 18
751.548 31
751.566 40
751.583 59
751.601 50
751.619 18
751.637 74
751.655 58
751.672 44
751.690 43
751.708 17
751.726 14
751.743 20
751.761 22
751.779 9
751.797 33
751.814 48
751.832 44
751.850 63
751.868 38
751.885 18
751.903 12
751.921 16
751.939 23
751.956 27
751.974 40
751.992 23
752.010 7
752.027 34
752.045 54
752.063 46
752.081 36
752.098 40
752.116 29
752.134 52
752.152 104
752.169 56
752.187 52
752.205 69
752.223 47
752.240 56
752.258 43
752.276 33
752.294 43
752.311 32
752.329 21
752.347 20
752.365 63
752.382 36
752.400 22
752.418 12
752.436 26
752.454 16
752.471 20
752.489 18
752.507 27
752.525 32
752.542 37
752.560 58
752.578 51
752.596 54
752.613 13
752.631 22
752.649 33
752.667 37
752.684 42
752.702 32
752.720 36
752.738 74
752.755 45
752.773 14
752.791 17
752.809 30
752.827 36
752.844 13
752.862 8
752.880 20
752.898 15
752.915 13
752.933 13
752.951 21
752.969 7
752.986 28
753.004 25
753.022 22
753.040 35
753.057 31
753.075 27
753.093 28
753.111 70
753.129 56
753.146 64
753.164 50
753.182 54
753.200 39
753.217 51
753.235 42
753.253 33
753.271 39
753.288 31
753.306 31
753.324 34
753.342 43
753.360 60
753.377 35
753.395 53
753.413 30
753.431 25
753.448 14
753.466 12
753.484 5
753.502 45
753.520 34
753.537 24
753.555 21
753.573 36
753.591 19
753.608 27
753.626 13
753.644 31
753.662 34
753.679 21
753.697 23
753.715 28
753.733 27
753.751 18
753.768 10
753.786 24
753.804 21
753.822 28
753.839 30
753.857 30
753.875 43
753.893 40
753.911 35
753.928 22
753.946 43
753.964 9
753.982 30
753.999 8
754.017 31
754.035 32
754.053 31
754.071 20
754.088 42
754.106 27
754.124 21
754.142 41
754.159 30
754.177 77
754.195 61
754.213 26
754.231 58
754.248 64
754.266 59
754.284 49
754.302 38
754.320 40
754.337 51
754.355 44
754.373 41
754.391 36
754.408 40
754.426 15
754.444 14
754.462 11
754.480 25
754.497 7
754.515 16
754.533 22
754.551 19
754.568 27
754.586 49
754.604 47
754.622 41
754.640 27
754.657 40
754.675 23
754.693 22
754.711 32
754.729 25
754.746 36
754.764 20
754.782 28
754.800 46
754.818 30
754.835 10
754.853 26
754.871 34
754.889 76
754.906 46
754.924 48
754.942 17
754.960 23
754.978 65
754.995 44
755.013 61
755.031 61
755.049 34
755.067 43
755.084 34
755.102 56
755.120 95
755.138 111
755.156 119
755.173 85
755.191 56
755.209 43
755.227 24
755.244 37
755.262 20
755.280 31
755.298 49
755.316 25
755.333 20
755.351 27
755.369 27
755.387 48
755.405 33
755.422 28
755.440 14
755.458 31
755.476 13
755.494 29
755.511 30
755.529 56
755.547 53
755.565 31
755.583 39
755.600 39
755.618 25
755.636 32
755.654 18
755.672 18
755.689 24
755.707 40
755.725 25
755.743 15
755.761 14
755.778 58
755.796 42
755.814 43
755.832 29
755.850 31
755.867 34
755.885 13
755.903 23
755.921 13
755.939 14
755.956 43
755.974 53
755.992 22
756.010 17
756.028 6
756.045 18
756.063 25
756.081 24
756.099 48
756.117 108
756.134 52
756.152 46
756.170 50
756.188 48
756.206 73
756.223 38
756.241 29
756.259 13
756.277 30
756.295 64
756.312 79
756.330 101
756.348 76
756.366 85
756.384 30
756.402 21
756.419 34
756.437 24
756.455 56
756.473 51
756.491 31
756.508 15
756.526 35
756.544 18
756.562 30
756.580 42
756.597 12
756.615 21
756.633 26
756.651 7
756.669 1
756.686 5
756.704 16
756.722 22
756.740 11
756.758 24
756.776 48
756.793 48
756.811 31
756.829 9
756.847 12
756.865 23
756.882 35
756.900 30
756.918 12
756.936 16
756.954 7
756.971 8
756.989 9
757.007 28
757.025 22
757.043 7
757.061 27
757.078 39
757.096 42
757.114 59
757.132 105
757.150 110
757.167 79
757.185 45
757.203 55
757.221 39
757.239 44
757.256 41
757.274 29
757.292 53
757.310 51
757.328 67
757.346 62
757.363 42
757.381 46
757.399 32
757.417 26
757.435 44
757.452 47
757.470 17
757.488 19
757.506 8
757.524 7
757.542 35
757.559 54
757.577 46
757.595 29
757.613 27
757.631 18
757.649 25
757.666 24
757.684 16
757.702 5
757.720 26
757.738 23
757.755 28
757.773 49
757.791 43
757.809 34
757.827 38
757.845 32
757.862 22
757.880 17
757.898 22
757.916 20
757.934 8
757.952 36
757.969 36
757.987 20
758.005 20
758.023 25
758.041 26
758.058 25
758.076 38
758.094 53
758.112 39
758.130 49
758.148 56
758.165 76
758.183 51
758.201 52
758.219 28
758.237 51
758.255 29
758.272 55
758.290 44
758.308 52
758.326 64
758.344 59
758.362 56
758.379 48
758.397 18
758.415 27
758.433 30
758.451 35
758.469 35
758.486 40
758.504 22
758.522 51
758.540 33
758.558 23
758.576 9
758.593 26
758.611 22
758.629 23
758.647 25
758.665 43
758.683 32
758.700 26
758.718 57
758.736 53
758.754 63
758.772 77
758.790 43
758.807 72
758.825 46
758.843 56
758.861 25
758.879 28
758.897 32
758.914 42
758.932 40
758.950 27
758.968 41
758.986 47
759.004 45
759.021 60
759.039 48
759.057 35
759.075 27
759.093 18
759.111 58
759.128 68
759.146 62
759.164 59
759.182 74
759.200 48
759.218 65
759.235 79
759.253 65
759.271 15
759.289 30
759.307 30
759.325 27
759.343 23
759.360 18
759.378 78
759.396 41
759.414 45
759.432 37
759.450 25
759.467 36
759.485 48
759.503 42
759.521 15
759.539 15
759.557 22
759.574 16
759.592 39
759.610 36
759.628 34
759.646 48
759.664 35
759.682 46
759.699 33
759.717 52
759.735 47
759.753 58
759.771 28
759.789 33
759.806 31
759.824 30
759.842 26
759.860 18
759.878 25
759.896 23
759.914 32
759.931 46
759.949 15
759.967 8
759.985 13
760.003 27
760.021 55
760.039 53
760.056 29
760.074 10
760.092 17
760.110 56
760.128 35
760.146 64
760.163 52
760.181 65
760.199 83
760.217 77
760.235 89
760.253 55
760.271 65
760.288 53
760.306 29
760.324 47
760.342 32
760.360 21
760.378 34
760.396 37
760.413 69
760.431 34
760.449 23
760.467 42
760.485 28
760.503 39
760.521 35
760.538 27
760.556 25
760.574 19
760.592 49
760.610 43
760.628 35
760.646 27
760.663 25
760.681 20
760.699 49
760.717 37
760.735 59
760.753 91
760.771 402
760.788 843
760.806 732
760.824 516
760.842 279
760.860 184
760.878 118
760.896 92
760.913 92
760.931 68
760.949 27
760.967 28
760.985 23
761.003 32
761.021 30
761.038 29
761.056 24
761.074 6
761.092 32
761.110 36
761.128 52
761.146 40
761.163 22
761.181 33
761.199 42
761.217 39
761.235 43
761.253 16
761.271 6
761.289 24
761.306 58
761.324 26
761.342 23
761.360 38
761.378 70
761.396 33
761.414 19
761.431 35
761.449 32
761.467 53
761.485 7
761.503 35
761.521 60
761.539 36
761.557 37
761.574 39
761.592 45
761.610 33
761.628 45
761.646 36
761.664 38
761.682 24
761.699 23
761.717 28
761.735 21
761.753 48
761.771 253
761.789 471
761.807 412
761.825 284
761.842 146
761.860 80
761.878 65
761.896 69
761.914 40
761.932 57
761.950 38
761.968 17
761.985 19
762.003 26
762.021 20
762.039 20
762.057 24
762.075 21
762.093 18
762.111 38
762.128 48
762.146 96
762.164 114
762.182 96
762.200 61
762.218 51
762.236 44
762.254 63
762.271 36
762.289 37
762.307 24
762.325 46
762.343 39
762.361 40
762.379 48
762.397 22
762.414 16
762.432 16
762.450 63
762.468 38
762.486 25
762.504 8
762.522 54
762.540 50
762.557 33
762.575 15
762.593 30
762.611 33
762.629 24
762.647 56
762.665 42
762.683 17
762.700 23
762.718 22
762.736 44
762.754 35
762.772 51
762.790 141
762.808 176
762.826 113
762.844 62
762.861 42
762.879 18
762.897 46
762.915 44
762.933 12
762.951 12
762.969 12
762.987 14
763.004 25
763.022 28
763.040 49
763.058 24
763.076 30
763.094 42
763.112 32
763.130 35
763.148 19
763.165 37
763.183 14
763.201 28
763.219 75
763.237 71
763.255 52
763.273 61
763.291 46
763.309 37
763.326 56
763.344 28
763.362 38
763.380 46
763.398 33
763.416 41
763.434 31
763.452 35
763.470 52
763.487 19
763.505 1
763.523 13
763.541 17
763.559 15
763.577 39
763.595 40
763.613 38
763.631 11
763.648 34
763.666 28
763.684 31
763.702 42
763.720 51
763.738 67
763.756 46
763.774 27
763.792 36
763.810 44
763.827 25
763.845 50
763.863 21
763.881 6
763.899 3
763.917 40
763.935 31
763.953 51
763.971 26
763.988 36
764.006 27
764.024 11
764.042 33
764.060 60
764.078 22
764.096 27
764.114 25
764.132 55
764.150 64
764.167 46
764.185 62
764.203 48
764.221 53
764.239 43
764.257 41
764.275 48
764.293 33
764.311 44
764.329 45
764.346 28
764.364 50
764.382 30
764.400 18
764.418 35
764.436 41
764.454 35
764.472 40
764.490 21
764.508 10
764.525 29
764.543 20
764.561 21
764.579 10
764.597 24
764.615 21
764.633 31
764.651 26
764.669 26
764.687 42
764.704 41
764.722 35
764.740 24
764.758 47
764.776 47
764.794 45
764.812 40
764.830 29
764.848 22
764.866 30
764.884 35
764.901 31
764.919 24
764.937 18
764.955 35
764.973 43
764.991 29
765.009 31
765.027 57
765.045 45
765.063 24
765.081 16
765.098 22
765.116 18
765.134 24
765.152 48
765.170 78
765.188 56
765.206 62
765.224 74
765.242 90
765.260 57
765.278 62
765.295 73
765.313 80
765.331 60
765.349 54
765.367 27
765.385 35
765.403 43
765.421 78
765.439 29
765.457 29
765.475 29
765.493 35
765.510 31
765.528 23
765.546 19
765.564 22
765.582 9
765.600 34
765.618 25
765.636 16
765.654 7
765.672 17
765.690 11
765.707 25
765.725 57
765.743 33
765.761 18
765.779 37
765.797 38
765.815 23
765.833 17
765.851 25
765.869 41
765.887 24
765.905 18
765.922 25
765.940 31
765.958 50
765.976 65
765.994 54
766.012 21
766.030 25
766.048 35
766.066 25
766.084 42
766.102 43
766.120 35
766.138 49
766.155 52
766.173 38
766.191 53
766.209 48
766.227 37
766.245 58
766.263 71
766.281 42
766.299 31
766.317 39
766.335 46
766.353 47
766.371 8
766.388 35
766.406 34
766.424 19
766.442 16
766.460 22
766.478 25
766.496 58
766.514 19
766.532 21
766.550 27
766.568 21
766.586 34
766.604 27
766.621 21
766.639 9
766.657 29
766.675 33
766.693 37
766.711 30
766.729 17
766.747 20
766.765 13
766.783 13
766.801 13
766.819 8
766.837 10
766.855 30
766.872 23
766.890 9
766.908 53
766.926 28
766.944 31
766.962 25
766.980 68
766.998 68
767.016 13
767.034 39
767.052 38
767.070 69
767.088 57
767.106 29
767.124 8
767.141 15
767.159 44
767.177 53
767.195 53
767.213 57
767.231 63
767.249 24
767.267 8
767.285 54
767.303 46
767.321 53
767.339 28
767.357 51
767.375 37
767.393 14
767.410 39
767.428 61
767.446 42
767.464 28
767.482 18
767.500 53
767.518 46
767.536 26
767.554 37
767.572 15
767.590 29
767.608 25
767.626 44
767.644 21
767.662 28
767.680 15
767.698 22
767.715 92
767.733 46
767.751 36
767.769 24
767.787 30
767.805 19
767.823 25
767.841 25
767.859 26
767.877 20
767.895 14
767.913 13
767.931 32
767.949 60
767.967 34
767.985 62
768.003 22
768.020 18
768.038 22
768.056 27
768.074 26
768.092 24
768.110 11
768.128 28
768.146 47
768.164 62
768.182 54
768.200 49
768.218 57
768.236 42
768.254 50
768.272 41
768.290 47
768.308 64
768.326 30
768.343 30
768.361 38
768.379 26
768.397 29
768.415 44
768.433 38
768.451 27
768.469 38
768.487 21
768.505 33
768.523 17
768.541 30
768.559 45
768.577 35
768.595 22
768.613 17
768.631 35
768.649 5
768.667 22
768.685 17
768.702 24
768.720 36
768.738 33
768.756 19
768.774 11
768.792 24
768.810 45
768.828 32
768.846 12
768.864 10
768.882 23
768.900 14
768.918 55
768.936 37
768.954 25
768.972 13
768.990 27
769.008 74
769.026 74
769.044 33
769.062 24
769.079 10
769.097 22
769.115 54
769.133 80
769.151 69
769.169 37
769.187 33
769.205 40
769.223 40
769.241 24
769.259 33
769.277 11
769.295 4
769.313 12
769.331 48
769.349 45
769.367 25
769.385 22
769.403 27
769.421 28
769.439 26
769.457 15
769.475 37
769.493 7
769.510 6
769.528 25
769.546 56
769.564 51
769.582 42
769.600 29
769.618 18
769.636 12
769.654 21
769.672 18
769.690 23
769.708 18
769.726 12
769.744 40
769.762 27
769.780 38
769.798 22
769.816 23
769.834 24
769.852 15
769.870 21
769.888 19
769.906 35
769.924 57
769.942 26
769.960 15
769.978 45
769.996 37
770.013 47
770.031 16
770.049 18
770.067 25
770.085 13
770.103 15
770.121 19
770.139 67
770.157 46
770.175 57
770.193 56
770.211 45
770.229 44
770.247 27
770.265 12
770.283 10
770.301 37
770.319 62
770.337 62
770.355 50
770.373 32
770.391 35
770.409 48
770.427 24
770.445 13
770.463 42
770.481 49
770.499 46
770.517 43
770.535 24
770.553 14
770.571 14
770.589 13
770.607 28
770.624 30
770.642 35
770.660 51
770.678 16
770.696 15
770.714 17
770.732 15
770.750 38
770.768 33
770.786 63
770.804 32
770.822 25
770.840 34
770.858 27
770.876 34
770.894 21
770.912 31
770.930 13
770.948 13
770.966 6
770.984 26
771.002 33
771.020 39
771.038 33
771.056 23
771.074 12
771.092 24
771.110 22
771.128 28
771.146 18
771.164 86
771.182 84
771.200 61
771.218 56
771.236 49
771.254 57
771.272 43
771.290 37
771.308 35
771.326 53
771.344 60
771.362 42
771.380 27
771.398 59
771.416 68
771.434 50
771.452 26
771.469 31
771.487 45
771.505 25
771.523 19
771.541 31
771.559 30
771.577 25
771.595 22
771.613 30
771.631 20
771.649 36
771.667 21
771.685 17
771.703 27
771.721 34
771.739 25
771.757 26
771.775 19
771.793 29
771.811 30
771.829 16
771.847 19
771.865 34
771.883 41
771.901 18
771.919 22
771.937 34
771.955 40
771.973 37
771.991 27
772.009 27
772.027 25
772.045 20
772.063 19
772.081 46
772.099 43
772.117 54
772.135 67
772.153 52
772.171 57
772.189 63
772.207 28
772.225 55
772.243 24
772.261 38
772.279 32
772.297 41
772.315 43
772.333 39
772.351 31
772.369 18
772.387 16
772.405 46
772.423 27
772.441 32
772.459 38
772.477 7
772.495 17
772.513 50
772.531 23
772.549 20
772.567 32
772.585 38
772.603 32
772.621 27
772.639 21
772.657 19
772.675 14
772.693 8
772.711 34
772.729 17
772.747 21
772.765 53
772.783 39
772.801 28
772.819 31
772.837 29
772.855 14
772.873 9
772.891 33
772.909 37
772.927 45
772.945 33
772.963 33
772.981 22
772.999 22
773.017 40
773.035 26
773.053 36
773.071 55
773.089 42
773.107 27
773.125 44
773.143 33
773.161 58
773.179 44
773.197 61
773.215 74
773.233 56
773.251 45
773.269 31
773.287 31
773.305 16
773.323 15
773.341 24
773.359 16
773.377 22
773.395 30
773.413 34
773.431 46
773.449 33
773.467 55
773.485 50
773.503 34
773.521 44
773.539 28
773.557 24
773.575 44
773.593 40
773.611 21
773.629 9
773.647 39
773.665 51
773.683 16
773.701 17
773.719 28
773.737 39
773.755 20
773.773 29
773.791 36
773.809 27
773.827 20
773.845 12
773.863 22
773.881 25
773.899 45
773.917 29
773.935 23
773.953 30
773.971 31
773.989 36
774.007 45
774.025 37
774.043 27
774.061 37
774.079 44
774.097 27
774.115 31
774.133 46
774.151 58
774.169 41
774.187 61
774.205 44
774.223 45
774.241 38
774.260 20
774.278 36
774.296 48
774.314 24
774.332 24
774.350 30
774.368 35
774.386 17
774.404 16
774.422 39
774.440 35
774.458 38
774.476 12
774.494 20
774.512 41
774.530 34
774.548 33
774.566 22
774.584 34
774.602 10
774.620 27
774.638 73
774.656 23
774.674 27
774.692 37
774.710 22
774.728 62
774.746 75
774.764 89
774.782 106
774.800 128
774.818 68
774.836 81
774.854 53
774.872 31
774.890 46
774.908 31
774.926 29
774.944 38
774.962 42
774.980 16
774.998 16
775.016 21
775.034 40
775.052 35
775.070 53
775.088 43
775.107 34
775.125 31
775.143 36
775.161 65
775.179 44
775.197 35
775.215 53
775.233 74
775.251 49
775.269 62
775.287 45
775.305 22
775.323 50
775.341 44
775.359 24
775.377 29
775.395 40
775.413 33
775.431 30
775.449 31
775.467 37
775.485 47
775.503 32
775.521 16
775.539 23
775.557 28
775.575 30
775.593 64
775.611 47
775.629 19
775.647 36
775.665 48
775.683 21
775.701 11
775.720 4
775.738 32
775.756 28
775.774 72
775.792 152
775.810 117
775.828 68
775.846 19
775.864 34
775.882 12
775.900 20
775.918 19
775.936 26
775.954 22
775.972 36
775.990 48
776.008 23
776.026 13
776.044 42
776.062 80
776.080 58
776.098 40
776.116 29
776.134 38
776.152 23
776.170 39
776.188 27
776.206 29
776.225 27
776.243 46
776.261 30
776.279 37
776.297 52
776.315 38
776.333 16
776.351 25
776.369 44
776.387 22
776.405 21
776.423 22
776.441 17
776.459 21
776.477 15
776.495 36
776.513 30
776.531 22
776.549 36
776.567 28
776.585 29
776.603 25
776.621 29
776.639 19
776.658 30
776.676 36
776.694 19
776.712 28
776.730 31
776.748 25
776.766 29
776.784 76
776.802 61
776.820 69
776.838 37
776.856 27
776.874 37
776.892 22
776.910 28
776.928 39
776.946 21
776.964 31
776.982 21
777.000 32
777.018 30
777.037 20
777.055 26
777.073 27
777.091 14
777.109 24
777.127 61
777.145 42
777.163 31
777.181 36
777.199 21
777.217 40
777.235 41
777.253 28
777.271 28
777.289 32
777.307 33
777.325 25
777.343 48
777.361 34
777.379 27
777.398 32
777.416 42
777.434 36
777.452 26
777.470 29
777.488 18
777.506 19
777.524 17
777.542 17
777.560 31
777.578 23
777.596 35
777.614 63
777.632 32
777.650 41
777.668 25
777.686 31
777.704 22
777.723 22
777.741 19
777.759 34
777.777 61
777.795 62
777.813 83
777.831 76
777.849 32
777.867 19
777.885 24
777.903 24
777.921 14
777.939 6
777.957 8
777.975 17
777.993 10
778.011 11
778.030 6
778.048 7
778.066 16
778.084 5
778.102 28
778.120 48
778.138 31
778.156 22
778.174 38
778.192 47
778.210 19
778.228 55
778.246 28
778.264 33
778.282 35
778.300 33
778.319 21
778.337 70
778.355 83
778.373 33
778.391 57
778.409 56
778.427 26
778.445 6
778.463 22
778.481 50
778.499 13
778.517 20
778.535 23
778.553 24
778.571 13
778.589 13
778.608 22
778.626 22
778.644 14
778.662 16
778.680 6
778.698 56
778.716 36
778.734 31
778.752 34
778.770 22
778.788 7
778.806 19
778.824 59
778.842 50
778.861 27
778.879 21
778.897 9
778.915 12
778.933 8
778.951 10
778.969 28
778.987 30
779.005 49
779.023 39
779.041 42
779.059 44
779.077 28
779.095 37
779.114 34
779.132 62
779.150 46
779.168 27
779.186 36
779.204 25
779.222 40
779.240 41
779.258 52
779.276 38
779.294 34
779.312 34
779.330 45
779.348 69
779.367 47
779.385 21
779.403 13
779.421 5
779.439 8
779.457 36
779.475 21
779.493 35
779.511 11
779.529 12
779.547 24
779.565 18
779.583 16
779.602 21
779.620 23
779.638 18
779.656 19
779.674 8
779.692 13
779.710 13
779.728 10
779.746 14
779.764 29
779.782 31
779.800 29
779.819 29
779.837 6
779.855 11
779.873 15
779.891 24
779.909 38
779.927 27
779.945 6
779.963 36
779.981 19
779.999 22
780.017 19
780.035 3
780.054 6
780.072 11
780.090 18
780.108 39
780.126 46
780.144 69
780.162 58
780.180 40
780.198 21
780.216 41
780.234 45
780.253 16
780.271 43
780.289 27
780.307 19
780.325 44
780.343 45
780.361 49
780.379 61
780.397 79
780.415 49
780.433 41
780.451 49
780.470 19
780.488 19
780.506 11
780.524 23
780.542 22
780.560 20
780.578 10
780.596 25
780.614 15
780.632 7
780.650 26
780.669 31
780.687 24
780.705 12
780.723 17
780.741 50
780.759 50
780.777 45
780.795 41
780.813 22
780.831 32
780.849 25
780.868 17
780.886 14
780.904 18
780.922 29
780.940 37
780.958 21
780.976 30
780.994 45
781.012 19
781.030 20
781.049 14
781.067 15
781.085 38
781.103 56
781.121 39
781.139 29
781.157 31
781.175 45
781.193 32
781.211 84
781.229 46
781.248 36
781.266 46
781.284 80
781.302 54
781.320 22
781.338 27
781.356 47
781.374 23
781.392 14
781.410 48
781.429 47
781.447 47
781.465 43
781.483 47
781.501 53
781.519 43
781.537 64
781.555 44
781.573 32
781.591 21
781.610 41
781.628 17
781.646 18
781.664 35
781.682 45
781.700 38
781.718 45
781.736 44
781.754 42
781.772 28
781.791 27
781.809 14
781.827 19
781.845 18
781.863 23
781.881 9
781.899 20
781.917 57
781.935 24
781.954 26
781.972 33
781.990 27
782.008 10
782.026 10
782.044 16
782.062 43
782.080 51
782.098 29
782.116 14
782.135 26
782.153 44
782.171 53
782.189 52
782.207 52
782.225 18
782.243 25
782.261 28
782.279 23
782.298 40
782.316 49
782.334 32
782.352 70
782.370 48
782.388 33
782.406 39
782.424 66
782.442 35
782.461 31
782.479 69
782.497 48
782.515 32
782.533 28
782.551 24
782.569 33
782.587 29
782.605 26
782.624 18
782.642 30
782.660 41
782.678 19
782.696 17
782.714 43
782.732 30
782.750 46
782.769 44
782.787 38
782.805 26
782.823 33
782.841 33
782.859 33
782.877 18
782.895 38
782.913 23
782.932 20
782.950 17
782.968 33
782.986 6
783.004 26
783.022 17
783.040 36
783.058 23
783.076 36
783.095 40
783.113 59
783.131 86
783.149 49
783.167 45
783.185 59
783.203 56
783.221 29
783.240 47
783.258 41
783.276 28
783.294 44
783.312 26
783.330 18
783.348 27
783.366 50
783.385 33
783.403 32
783.421 18
783.439 26
783.457 28
783.475 54
783.493 28
783.511 4
783.530 8
783.548 33
783.566 29
783.584 49
783.602 34
783.620 19
783.638 14
783.656 34
783.675 32
783.693 17
783.711 18
783.729 5
783.747 30
783.765 27
783.783 1
783.801 14
783.820 13
783.838 39
783.856 16
783.874 11
783.892 2
783.910 14
783.928 7
783.946 8
783.965 7
783.983 39
784.001 10
784.019 14
784.037 12
784.055 14
784.073 27
784.091 20
784.110 18
784.128 39
784.146 39
784.164 67
784.182 51
784.200 49
784.218 35
784.237 83
784.255 55
784.273 48
784.291 57
784.309 77
784.327 61
784.345 71
784.363 41
784.382 50
784.400 20
784.418 44
784.436 43
784.454 20
784.472 27
784.490 37
784.509 45
784.527 13
784.545 28
784.563 21
784.581 12
784.599 9
784.617 26
784.635 21
784.654 20
784.672 26
784.690 24
784.708 30
784.726 13
784.744 39
784.762 73
784.781 66
784.799 37
784.817 31
784.835 36
784.853 41
784.871 24
784.889 16
784.908 16
784.926 47
784.944 49
784.962 33
784.980 38
784.998 21
785.016 6
785.035 17
785.053 37
785.071 34
785.089 21
785.107 17
785.125 30
785.143 55
785.162 35
785.180 35
785.198 49
785.216 70
785.234 39
785.252 48
785.270 25
785.289 22
785.307 34
785.325 54
785.343 51
785.361 58
785.379 55
785.397 63
785.416 37
785.434 24
785.452 25
785.470 31
785.488 44
785.506 38
785.524 5
785.543 4
785.561 25
785.579 57
785.597 70
785.615 43
785.633 26
785.651 24
785.670 31
785.688 22
785.706 8
785.724 17
785.742 16
785.760 19
785.779 40
785.797 43
785.815 26
785.833 49
785.851 43
785.869 26
785.887 38
785.906 15
785.924 32
785.942 22
785.960 31
785.978 27
785.996 26
786.015 29
786.033 16
786.051 4
786.069 20
786.087 31
786.105 24
786.123 29
786.142 56
786.160 80
786.178 51
786.196 31
786.214 37
786.232 22
786.251 17
786.269 21
786.287 27
786.305 36
786.323 30
786.341 42
786.359 52
786.378 46
786.396 65
786.414 41
786.432 33
786.450 31
786.468 39
786.487 20
786.505 27
786.523 26
786.541 54
786.559 56
786.577 14
786.596 14
786.614 8
786.632 28
786.650 25
786.668 30
786.686 8
786.704 34
786.723 34
786.741 42
786.759 25
786.777 25
786.795 53
786.813 73
786.832 88
786.850 54
786.868 32
786.886 47
786.904 49
786.922 21
786.941 12
786.959 19
786.977 34
786.995 35
787.013 44
787.031 37
787.050 28
787.068 34
787.086 38
787.104 38
787.122 33
787.140 18
787.159 14
787.177 53
787.195 102
787.213 68
787.231 42
787.249 46
787.268 61
787.286 22
787.304 26
787.322 39
787.340 29
787.358 48
787.377 21
787.395 35
787.413 29
787.431 37
787.449 56
787.467 38
787.486 82
787.504 42
787.522 47
787.540 44
787.558 39
787.576 17
787.595 38
787.613 42
787.631 7
787.649 36
787.667 26
787.685 20
787.704 31
787.722 49
787.740 34
787.758 16
787.776 22
787.794 29
787.813 35
787.831 35
787.849 57
787.867 40
787.885 36
787.904 35
787.922 28
787.940 22
787.958 10
787.976 25
787.994 45
788.013 44
788.031 22
788.049 15
788.067 15
788.085 18
788.103 24
788.122 18
788.140 26
788.158 36
788.176 75
788.194 64
788.213 56
788.231 45
788.249 44
788.267 39
788.285 33
788.303 58
788.322 46
788.340 21
788.358 20
788.376 22
788.394 9
788.413 10
788.431 25
788.449 29
788.467 36
788.485 49
788.503 31
788.522 33
788.540 13
788.558 14
788.576 15
788.594 33
788.613 38
788.631 36
788.649 33
788.667 14
788.685 13
788.703 40
788.722 37
788.740 62
788.758 45
788.776 35
788.794 162
788.813 453
788.831 527
788.849 387
788.867 222
788.885 166
788.903 60
788.922 39
788.940 55
788.958 44
788.976 38
788.994 37
789.013 50
789.031 29
789.049 22
789.067 19
789.085 43
789.104 34
789.122 47
789.140 51
789.158 37
789.176 60
789.194 50
789.213 25
789.231 37
789.249 32
789.267 28
789.285 22
789.304 23
789.322 32
789.340 34
789.358 33
789.376 34
789.395 33
789.413 25
789.431 19
789.449 22
789.467 27
789.486 26
789.504 29
789.522 8
789.540 5
789.558 11
789.577 22
789.595 13
789.613 23
789.631 8
789.649 10
789.667 17
789.686 14
789.704 15
789.722 12
789.740 34
789.758 83
789.777 73
789.795 105
789.813 264
789.831 419
789.849 313
789.868 176
789.886 88
789.904 62
789.922 41
789.940 43
789.959 55
789.977 57
789.995 33
790.013 46
790.031 48
790.050 49
790.068 27
790.086 33
790.104 42
790.122 49
790.141 35
790.159 48
790.177 44
790.195 40
790.213 46
790.232 46
790.250 42
790.268 39
790.286 78
790.304 36
790.323 38
790.341 22
790.359 7
790.377 58
790.395 20
790.414 23
790.432 30
790.450 40
790.468 32
790.486 22
790.505 17
790.523 15
790.541 13
790.559 25
790.577 43
790.596 18
790.614 41
790.632 81
790.650 36
790.669 19
790.687 29
790.705 45
790.723 12
790.741 1
790.760 27
790.778 51
790.796 50
790.814 69
790.832 95
790.851 62
790.869 41
790.887 42
790.905 58
790.923 49
790.942 36
790.960 31
790.978 47
790.996 43
791.014 19
791.033 12
791.051 31
791.069 45
791.087 43
791.106 42
791.124 38
791.142 42
791.160 55
791.178 36
791.197 29
791.215 41
791.233 18
791.251 42
791.269 15
791.288 18
791.306 38
791.324 23
791.342 13
791.361 17
791.379 42
791.397 40
791.415 36
791.433 47
791.452 43
791.470 34
791.488 19
791.506 7
791.524 35
791.543 26
791.561 25
791.579 14
791.597 10
791.616 29
791.634 26
791.652 5
791.670 29
791.688 32
791.707 48
791.725 35
791.743 9
791.761 35
791.780 44
791.798 12
791.816 9
791.834 41
791.852 36
791.871 33
791.889 20
791.907 5
791.925 18
791.943 35
791.962 26
791.980 32
791.998 25
792.016 16
792.035 31
792.053 29
792.071 33
792.089 42
792.107 30
792.126 27
792.144 49
792.162 66
792.180 73
792.199 85
792.217 99
792.235 56
792.253 40
792.272 43
792.290 39
792.308 36
792.326 55
792.344 22
792.363 11
792.381 20
792.399 35
792.417 40
792.436 60
792.454 46
792.472 16
792.490 20
792.508 20
792.527 6
792.545 18
792.563 22
792.581 36
792.600 40
792.618 24
792.636 12
792.654 7
792.673 30
792.691 21
792.709 20
792.727 42
792.745 24
792.764 39
792.782 19
792.800 25
792.818 14
792.837 36
792.855 57
792.873 47
792.891 29
792.910 19
792.928 15
792.946 23
792.964 18
792.982 34
793.001 22
793.019 17
793.037 21
793.055 16
793.074 25
793.092 41
793.110 46
793.128 60
793.147 42
793.165 31
793.183 38
793.201 47
793.220 57
793.238 49
793.256 50
793.274 22
793.292 25
793.311 21
793.329 16
793.347 21
793.365 45
793.384 40
793.402 18
793.420 8
793.438 53
793.457 43
793.475 33
793.493 21
793.511 40
793.530 42
793.548 40
793.566 23
793.584 21
793.603 20
793.621 37
793.639 27
793.657 36
793.675 34
793.694 25
793.712 32
793.730 46
793.748 40
793.767 7
793.785 7
793.803 21
793.821 36
793.840 37
793.858 26
793.876 10
793.894 19
793.913 9
793.931 14
793.949 39
793.967 31
793.986 42
794.004 31
794.022 5
794.040 17
794.059 16
794.077 45
794.095 53
794.113 45
794.132 28
794.150 28
794.168 40
794.186 41
794.205 34
794.223 27
794.241 46
794.259 22
794.278 37
794.296 43
794.314 46
794.332 34
794.351 37
794.369 58
794.387 33
794.405 29
794.424 24
794.442 32
794.460 36
794.478 12
794.497 15
794.515 19
794.533 19
794.551 20
794.570 11
794.588 11
794.606 43
794.624 9
794.643 11
794.661 32
794.679 24
794.697 20
794.716 21
794.734 15
794.752 16
794.770 29
794.789 30
794.807 22
794.825 21
794.843 7
794.862 1
794.880 7
794.898 18
794.916 5
794.935 32
794.953 34
794.971 50
794.989 36
795.008 15
795.026 10
795.044 21
795.062 24
795.081 16
795.099 45
795.117 24
795.135 54
795.154 39
795.172 58
795.190 67
795.208 60
795.227 102
795.245 85
795.263 43
795.282 41
795.300 33
795.318 12
795.336 23
795.355 35
795.373 40
795.391 25
795.409 16
795.428 34
795.446 33
795.464 8
795.482 26
795.501 21
795.519 26
795.537 20
795.555 22
795.574 20
795.592 21
795.610 15
795.628 6
795.647 13
795.665 17
795.683 56
795.702 31
795.720 29
795.738 37
795.756 21
795.775 6
795.793 23
795.811 23
795.829 0
795.848 8
795.866 28
795.884 23
795.902 36
795.921 47
795.939 52
795.957 49
795.976 26
795.994 19
796.012 25
796.030 18
796.049 29
796.067 31
796.085 31
796.103 26
796.122 25
796.140 23
796.158 32
796.176 53
796.195 41
796.213 53
796.231 44
796.250 24
796.268 3
796.286 39
796.304 25
796.323 35
796.341 49
796.359 63
796.377 22
796.396 13
796.414 3
796.432 24
796.451 34
796.469 47
796.487 28
796.505 53
796.524 51
796.542 30
796.560 19
796.578 40
796.597 34
796.615 39
796.633 30
796.652 12
796.670 16
796.688 7
796.706 28
796.725 31
796.743 29
796.761 19
796.780 11
796.798 36
796.816 41
796.834 19
796.853 10
796.871 26
796.889 22
796.907 17
796.926 18
796.944 18
796.962 29
796.981 25
796.999 21
797.017 27
797.035 22
797.054 18
797.072 31
797.090 32
797.109 23
797.127 31
797.145 5
797.163 25
797.182 62
797.200 66
797.218 48
797.237 37
797.255 46
797.273 35
797.291 52
797.310 60
797.328 59
797.346 52
797.364 42
797.383 22
797.401 43
797.419 46
797.438 24
797.456 17
797.474 11
797.492 53
797.511 13
797.529 16
797.547 5
797.566 8
797.584 9
797.602 35
797.620 28
797.639 15
797.657 28
797.675 34
797.694 24
797.712 28
797.730 37
797.748 34
797.767 38
797.785 25
797.803 34
797.822 41
797.840 28
797.858 17
797.877 12
797.895 22
797.913 8
797.931 9
797.950 37
797.968 50
797.986 50
798.005 24
798.023 12
798.041 13
798.059 8
798.078 33
798.096 59
798.114 44
798.133 44
798.151 19
798.169 24
798.187 32
798.206 51
798.224 73
798.242 19
798.261 40
798.279 24
798.297 30
798.316 34
798.334 37
798.352 24
798.370 42
798.389 26
798.407 15
798.425 23
798.444 18
798.462 32
798.480 40
798.498 21
798.517 5
798.535 10
798.553 20
798.572 7
798.590 33
798.608 34
798.627 21
798.645 5
798.663 2
798.681 5
798.700 19
798.718 30
798.736 30
798.755 52
798.773 34
798.791 13
798.810 22
798.828 8
798.846 13
798.864 28
798.883 26
798.901 12
798.919 18
798.938 20
798.956 11
798.974 16
798.993 27
799.011 15
799.029 15
799.047 8
799.066 37
799.084 26
799.102 14
799.121 44
799.139 52
799.157 32
799.176 75
799.194 49
799.212 55
799.231 42
799.249 32
799.267 51
799.285 52
799.304 58
799.322 39
799.340 16
799.359 27
799.377 33
799.395 39
799.414 9
799.432 24
799.450 18
799.468 22
799.487 26
799.505 61
799.523 35
799.542 14
799.560 17
799.578 23
799.597 16
799.615 13
799.633 6
799.652 36
799.670 13
799.688 21
799.707 6
799.725 16
799.743 15
799.761 22
799.780 19
799.798 18
799.816 15
799.835 10
799.853 16
799.871 12
799.890 5
799.908 30
799.926 7
799.945 8
799.963 1
799.981 9
800.000 12
800.018 29
800.036 35
800.054 34
800.073 36
800.091 26
800.109 58
800.128 80
800.146 76
800.164 89
800.183 84
800.201 61
800.219 71
800.238 39
800.256 37
800.274 60
800.293 45
800.311 25
800.329 36
800.348 46
800.366 56
800.384 31
800.402 29
800.421 33
800.439 26
800.457 36
800.476 20
800.494 12
800.512 15
800.531 19
800.549 20
800.567 17
800.586 18
800.604 21
800.622 38
800.641 36
800.659 6
800.677 17
800.696 28
800.714 50
800.732 38
800.751 20
800.769 23
800.787 25
800.806 28
800.824 33
800.842 8
800.860 24
800.879 9
800.897 10
800.915 11
800.934 20
800.952 22
800.970 20
800.989 54
801.007 60
801.025 28
801.044 30
801.062 30
801.080 24
801.099 30
801.117 76
801.135 31
801.154 52
801.172 50
801.190 36
801.209 39
801.227 36
801.245 47
801.264 27
801.282 48
801.300 51
801.319 18
801.337 21
801.355 25
801.374 44
801.392 45
801.410 30
801.429 26
801.447 11
801.465 11
801.484 28
801.502 10
801.520 21
801.539 11
801.557 40
801.575 38
801.594 24
801.612 27
801.630 24
801.649 36
801.667 23
801.685 18
801.704 44
801.722 28
801.740 25
801.759 47
801.777 51
801.795 28
801.814 24
801.832 45
801.850 12
801.869 40
801.887 34
801.905 7
801.924 12
801.942 16
801.960 21
801.979 17
801.997 13
802.015 24
802.034 45
802.052 54
802.070 29
802.089 20
802.107 32
802.125 40
802.144 49
802.162 39
802.180 65
802.199 41
802.217 58
802.235 50
802.254 16
802.272 29
802.290 37
802.309 11
802.327 21
802.345 31
802.364 12
802.382 30
802.400 26
802.419 32
802.437 19
802.455 17
802.474 12
802.492 49
802.510 16
802.529 20
802.547 16
802.566 6
802.584 4
802.602 0
802.621 23
802.639 22
802.657 32
802.676 11
802.694 11
802.712 26
802.731 17
802.749 17
802.767 37
802.786 51
802.804 42
802.822 53
802.841 33
802.859 31
802.877 39
802.896 69
802.914 51
802.932 46
802.951 25
802.969 41
802.987 27
803.006 22
803.024 13
803.043 29
803.061 25
803.079 12
803.098 44
803.116 23
803.134 13
803.153 49
803.171 17
803.189 37
803.208 46
803.226 40
803.244 60
803.263 23
803.281 29
803.299 24
803.318 40
803.336 58
803.354 78
803.373 41
803.391 43
803.410 43
803.428 45
803.446 22
803.465 3
803.483 13
803.501 6
803.520 11
803.538 22
803.556 15
803.575 29
803.593 17
803.611 6
803.630 7
803.648 34
803.666 15
803.685 7
803.703 19
803.722 21
803.740 9
803.758 0
803.777 2
803.795 2
803.813 38
803.832 49
803.850 29
803.868 41
803.887 45
803.905 18
803.923 27
803.942 19
803.960 34
803.979 23
803.997 28
804.015 29
804.034 16
804.052 23
804.070 29
804.089 38
804.107 45
804.125 50
804.144 25
804.162 56
804.181 52
804.199 69
804.217 60
804.236 37
804.254 44
804.272 45
804.291 19
804.309 16
804.327 15
804.346 18
804.364 13
804.383 10
804.401 17
804.419 13
804.438 15
804.456 35
804.474 36
804.493 35
804.511 26
804.529 20
804.548 36
804.566 29
804.585 26
804.603 38
804.621 17
804.640 20
804.658 10
804.676 25
804.695 12
804.713 52
804.731 31
804.750 46
804.768 21
804.787 46
804.805 57
804.823 45
804.842 33
804.860 23
804.878 24
804.897 28
804.915 14
804.934 27
804.952 3
804.970 27
804.989 24
805.007 14
805.025 37
805.044 27
805.062 24
805.081 47
805.099 37
805.117 57
805.136 57
805.154 57
805.172 76
805.191 94
805.209 53
805.227 28
805.246 53
805.264 50
805.283 47
805.301 34
805.319 47
805.338 22
805.356 30
805.374 36
805.393 30
805.411 14
805.430 19
805.448 29
805.466 72
805.485 47
805.503 28
805.522 32
805.540 23
805.558 29
805.577 43
805.595 14
805.613 15
805.632 2
805.650 8
805.669 12
805.687 9
805.705 23
805.724 3
805.742 33
805.760 38
805.779 58
805.797 69
805.816 61
805.834 46
805.852 43
805.871 24
805.889 21
805.907 39
805.926 33
805.944 56
805.963 26
805.981 13
805.999 26
806.018 31
806.036 16
806.055 21
806.073 21
806.091 20
806.110 22
806.128 24
806.146 35
806.165 31
806.183 21
806.202 46
806.220 32
806.238 46
806.257 43
806.275 34
806.294 47
806.312 38
806.330 35
806.349 31
806.367 10
806.385 11
806.404 24
806.422 23
806.441 19
806.459 11
806.477 28
806.496 20
806.514 13
806.533 12
806.551 10
806.569 15
806.588 14
806.606 27
806.625 22
806.643 36
806.661 25
806.680 22
806.698 31
806.716 26
806.735 30
806.753 21
806.772 37
806.790 25
806.808 28
806.827 31
806.845 26
806.864 8
806.882 57
806.900 37
806.919 50
806.937 29
806.956 32
806.974 16
806.992 15
807.011 16
807.029 43
807.048 30
807.066 65
807.084 25
807.103 39
807.121 17
807.140 15
807.158 24
807.176 56
807.195 56
807.213 31
807.231 39
807.250 23
807.268 48
807.287 40
807.305 28
807.323 36
807.342 41
807.360 68
807.379 43
807.397 29
807.415 36
807.434 22
807.452 16
807.471 19
807.489 6
807.507 16
807.526 14
807.544 13
807.563 14
807.581 16
807.599 27
807.618 28
807.636 15
807.655 26
807.673 25
807.691 32
807.710 6
807.728 11
807.747 12
807.765 7
807.783 3
807.802 10
807.820 10
807.839 14
807.857 9
807.875 42
807.894 14
807.912 5
807.931 12
807.949 15
807.968 25
807.986 30
808.004 9
808.023 16
808.041 23
808.060 19
808.078 16
808.096 37
808.115 27
808.133 28
808.152 28
808.170 19
808.188 12
808.207 53
808.225 25
808.244 30
808.262 28
808.280 23
808.299 10
808.317 40
808.336 62
808.354 47
808.372 24
808.391 22
808.409 21
808.428 16
808.446 12
808.465 32
808.483 34
808.501 35
808.520 50
808.538 44
808.557 13
808.575 24
808.593 26
808.612 7
808.630 21
808.649 30
808.667 33
808.685 16
808.704 18
808.722 17
808.741 37
808.759 14
808.778 21
808.796 28
808.814 26
808.833 13
808.851 20
808.870 19
808.888 10
808.906 29
808.925 29
808.943 54
808.962 20
808.980 14
808.999 38
809.017 25
809.035 16
809.054 21
809.072 20
809.091 44
809.109 24
809.127 27
809.146 15
809.164 49
809.183 82
809.201 40
809.220 40
809.238 81
809.256 60
809.275 42
809.293 10
809.312 18
809.330 15
809.348 56
809.367 57
809.385 42
809.404 71
809.422 37
809.441 65
809.459 12
809.477 20
809.496 31
809.514 39
809.533 51
809.551 38
809.570 13
809.588 32
809.606 37
809.625 34
809.643 36
809.662 24
809.680 13
809.699 6
809.717 15
809.735 12
809.754 11
809.772 31
809.791 37
809.809 26
809.827 13
809.846 5
809.864 23
809.883 29
809.901 26
809.920 42
809.938 55
809.956 47
809.975 16
809.993 13
810.012 32
810.030 9
810.049 20
810.067 6
810.085 46
810.104 47
810.122 17
810.141 25
810.159 24
810.178 51
810.196 37
810.214 41
810.233 41
810.251 33
810.270 35
810.288 17
810.307 43
810.325 44
810.344 46
810.362 61
810.380 38
810.399 70
810.417 48
810.436 33
810.454 42
810.473 53
810.491 46
810.509 27
810.528 27
810.546 19
810.565 32
810.583 22
810.602 11
810.620 6
810.638 26
810.657 33
810.675 35
810.694 42
810.712 46
810.731 53
810.749 40
810.768 20
810.786 38
810.804 77
810.823 60
810.841 39
810.860 41
810.878 34
810.897 28
810.915 12
810.933 33
810.952 40
810.970 38
810.989 19
811.007 19
811.026 52
811.044 47
811.063 24
811.081 27
811.099 16
811.118 28
811.136 37
811.155 25
811.173 35
811.192 37
811.210 31
811.228 41
811.247 47
811.265 81
811.284 27
811.302 39
811.321 32
811.339 30
811.358 30
811.376 19
811.394 45
811.413 45
811.431 27
811.450 15
811.468 39
811.487 37
811.505 33
811.524 16
811.542 11
811.560 30
811.579 9
811.597 20
811.616 24
811.634 19
811.653 25
811.671 11
811.690 11
811.708 14
811.727 13
811.745 30
811.763 21
811.782 11
811.800 29
811.819 26
811.837 22
811.856 23
811.874 18
811.893 20
811.911 24
811.929 25
811.948 14
811.966 9
811.985 28
812.003 12
812.022 21
812.040 13
812.059 5
812.077 10
812.096 24
812.114 73
812.132 41
812.151 30
812.169 48
812.188 50
812.206 42
812.225 54
812.243 60
812.262 24
812.280 60
812.298 26
812.317 3
812.335 20
812.354 20
812.372 28
812.391 19
812.409 35
812.428 22
812.446 25
812.465 36
812.483 28
812.502 22
812.520 12
812.538 16
812.557 18
812.575 62
812.594 26
812.612 5
812.631 24
812.649 25
812.668 16
812.686 29
812.705 26
812.723 45
812.741 18
812.760 3
812.778 21
812.797 33
812.815 34
812.834 21
812.852 24
812.871 24
812.889 33
812.908 15
812.926 12
812.945 12
812.963 26
812.981 50
813.000 22
813.018 16
813.037 22
813.055 3
813.074 33
813.092 28
813.111 24
813.129 20
813.148 41
813.166 77
813.185 61
813.203 40
813.221 58
813.240 41
813.258 51
813.277 40
813.295 27
813.314 41
813.332 48
813.351 37
813.369 27
813.388 32
813.406 24
813.425 38
813.443 26
813.462 22
813.480 15
813.498 9
813.517 37
813.535 34
813.554 38
813.572 43
813.591 36
813.609 7
813.628 33
813.646 19
813.665 36
813.683 47
813.702 12
813.720 16
813.739 10
813.757 5
813.776 14
813.794 9
813.812 4
813.831 40
813.849 36
813.868 28
813.886 20
813.905 27
813.923 28
813.942 37
813.960 33
813.979 13
813.997 25
814.016 10
814.034 28
814.053 21
814.071 31
814.090 13
814.108 17
814.127 26
814.145 51
814.163 53
814.182 41
814.200 48
814.219 44
814.237 55
814.256 47
814.274 26
814.293 28
814.311 47
814.330 49
814.348 22
814.367 26
814.385 13
814.404 5
814.422 12
814.441 34
814.459 41
814.478 12
814.496 27
814.515 32
814.533 30
814.551 15
814.570 11
814.588 15
814.607 17
814.625 21
814.644 12
814.662 27
814.681 20
814.699 51
814.718 39
814.736 31
814.755 17
814.773 16
814.792 36
814.810 51
814.829 45
814.847 33
814.866 29
814.884 35
814.903 17
814.921 23
814.940 17
814.958 24
814.977 18
814.995 24
815.014 29
815.032 28
815.051 20
815.069 23
815.087 32
815.106 45
815.124 57
815.143 58
815.161 37
815.180 43
815.198 77
815.217 103
815.235 94
815.254 56
815.272 42
815.291 27
815.309 39
815.328 89
815.346 43
815.365 29
815.383 44
815.402 51
815.420 37
815.439 14
815.457 24
815.476 28
815.494 24
815.513 20
815.531 62
815.550 32
815.568 17
815.587 10
815.605 15
815.624 6
815.642 19
815.661 29
815.679 19
815.698 14
815.716 25
815.735 25
815.753 39
815.772 25
815.790 28
815.809 65
815.827 52
815.846 30
815.864 33
815.883 34
815.901 26
815.920 44
815.938 36
815.957 34
815.975 38
815.994 25
816.012 9
816.031 9
816.049 26
816.068 52
816.086 34
816.105 23
816.123 33
816.142 55
816.160 52
816.179 32
816.197 34
816.216 22
816.234 23
816.253 64
816.271 47
816.290 36
816.308 32
816.327 44
816.345 89
816.364 80
816.382 37
816.401 16
816.419 21
816.438 28
816.456 34
816.475 53
816.493 23
816.512 32
816.530 32
816.549 25
816.567 32
816.586 19
816.604 23
816.623 16
816.641 10
816.660 30
816.678 23
816.697 10
816.715 38
816.734 41
816.752 29
816.771 47
816.789 30
816.808 25
816.826 30
816.845 34
816.863 42
816.882 48
816.900 18
816.919 15
816.937 43
816.956 32
816.974 19
816.993 35
817.011 41
817.030 22
817.048 19
817.067 36
817.085 52
817.104 31
817.122 18
817.141 26
817.159 40
817.178 65
817.196 52
817.215 48
817.233 31
817.252 39
817.270 17
817.289 29
817.307 32
817.326 33
817.344 73
817.363 40
817.381 46
817.400 30
817.418 36
817.437 19
817.455 23
817.474 9
817.492 13
817.511 22
817.529 37
817.548 38
817.567 22
817.585 33
817.604 36
817.622 20
817.641 35
817.659 8
817.678 28
817.696 22
817.715 3
817.733 22
817.752 27
817.770 14
817.789 17
817.807 8
817.826 10
817.844 28
817.863 55
817.881 41
817.900 59
817.918 29
817.937 18
817.955 20
817.974 44
817.992 16
818.011 17
818.029 28
818.048 26
818.066 26
818.085 34
818.104 26
818.122 23
818.141 9
818.159 45
818.178 45
818.196 64
818.215 56
818.233 35
818.252 38
818.270 36
818.289 25
818.307 48
818.326 26
818.344 39
818.363 27
818.381 25
818.400 24
818.418 15
818.437 26
818.455 25
818.474 22
818.492 8
818.511 14
818.530 11
818.548 27
818.567 22
818.585 19
818.604 18
818.622 20
818.641 24
818.659 23
818.678 47
818.696 52
818.715 39
818.733 24
818.752 56
818.770 10
818.789 32
818.807 45
818.826 50
818.844 38
818.863 37
818.882 30
818.900 17
818.919 24
818.937 12
818.956 1
818.974 14
818.993 23
819.011 11
819.030 96
819.048 102
819.067 96
819.085 106
819.104 48
819.122 28
819.141 32
819.160 62
819.178 47
819.197 41
819.215 52
819.234 45
819.252 26
819.271 32
819.289 46
819.308 38
819.326 50
819.345 16
819.363 29
819.382 53
819.400 52
819.419 23
819.438 17
819.456 23
819.475 26
819.493 31
819.512 28
819.530 29
819.549 20
819.567 27
819.586 13
819.604 13
819.623 33
819.641 9
819.660 27
819.678 48
819.697 43
819.716 11
819.734 14
819.753 10
819.771 23
819.790 13
819.808 38
819.827 31
819.845 11
819.864 36
819.882 23
819.901 15
819.920 27
819.938 36
819.957 19
819.975 11
819.994 34
820.012 25
820.031 24
820.049 49
820.068 66
820.086 73
820.105 40
820.123 38
820.142 68
820.161 68
820.179 27
820.198 62
820.216 92
820.235 51
820.253 36
820.272 41
820.290 46
820.309 28
820.327 18
820.346 40
820.365 47
820.383 33
820.402 47
820.420 28
820.439 31
820.457 27
820.476 36
820.494 32
820.513 10
820.531 47
820.550 32
820.569 23
820.587 25
820.606 19
820.624 26
820.643 21
820.661 16
820.680 15
820.698 12
820.717 21
820.736 43
820.754 19
820.773 18
820.791 6
820.810 44
820.828 36
820.847 24
820.865 23
820.884 30
820.902 29
820.921 26
820.940 19
820.958 44
820.977 44
820.995 33
821.014 18
821.032 14
821.051 23
821.069 39
821.088 37
821.107 22
821.125 11
821.144 32
821.162 23
821.181 68
821.199 60
821.218 30
821.236 39
821.255 21
821.274 20
821.292 13
821.311 11
821.329 52
821.348 41
821.366 21
821.385 25
821.403 42
821.422 15
821.441 54
821.459 44
821.478 14
821.496 18
821.515 25
821.533 31
821.552 18
821.570 33
821.589 56
821.608 17
821.626 20
821.645 17
821.663 14
821.682 18
821.700 32
821.719 25
821.738 5
821.756 19
821.775 50
821.793 44
821.812 41
821.830 30
821.849 28
821.867 24
821.886 38
821.905 30
821.923 6
821.942 10
821.960 15
821.979 6
821.997 13
822.016 6
822.035 2
822.053 19
822.072 21
822.090 27
822.109 12
822.127 11
822.146 39
822.164 71
822.183 54
822.202 67
822.220 59
822.239 48
822.257 40
822.276 65
822.294 40
822.313 29
822.332 32
822.350 58
822.369 35
822.387 29
822.406 27
822.424 17
822.443 16
822.462 9
822.480 38
822.499 50
822.517 22
822.536 12
822.554 27
822.573 34
822.592 21
822.610 41
822.629 66
822.647 40
822.666 27
822.684 33
822.703 18
822.722 20
822.740 34
822.759 12
822.777 39
822.796 38
822.814 13
822.833 11
822.852 30
822.870 6
822.889 16
822.907 26
822.926 25
822.944 16
822.963 25
822.982 11
823.000 26
823.019 26
823.037 35
823.056 23
823.074 28
823.093 39
823.112 20
823.130 72
823.149 54
823.167 72
823.186 56
823.205 50
823.223 65
823.242 31
823.260 36
823.279 30
823.297 24
823.316 14
823.335 24
823.353 5
823.372 13
823.390 23
823.409 44
823.427 37
823.446 8
823.465 31
823.483 30
823.502 11
823.520 30
823.539 32
823.558 47
823.576 26
823.595 16
823.613 5
823.632 25
823.650 20
823.669 28
823.688 4
823.706 13
823.725 32
823.743 21
823.762 14
823.781 18
823.799 35
823.818 23
823.836 30
823.855 34
823.873 14
823.892 4
823.911 53
823.929 10
823.948 23
823.966 21
823.985 11
824.004 26
824.022 30
824.041 53
824.059 68
824.078 23
824.097 12
824.115 7
824.134 6
824.152 12
824.171 33
824.189 27
824.208 34
824.227 49
824.245 28
824.264 28
824.282 29
824.301 47
824.320 52
824.338 19
824.357 13
824.375 33
824.394 37
824.413 28
824.431 45
824.450 59
824.468 34
824.487 27
824.506 32
824.524 24
824.543 14
824.561 21
824.580 32
824.598 25
824.617 18
824.636 25
824.654 15
824.673 26
824.691 28
824.710 22
824.729 41
824.747 32
824.766 18
824.784 37
824.803 14
824.822 8
824.840 18
824.859 21
824.877 27
824.896 13
824.915 7
824.933 12
824.952 31
824.970 34
824.989 33
825.008 89
825.026 447
825.045 1195
825.063 1094
825.082 793
825.101 492
825.119 320
825.138 168
825.156 117
825.175 81
825.194 87
825.212 57
825.231 13
825.249 27
825.268 23
825.287 31
825.305 68
825.324 45
825.342 26
825.361 33
825.380 44
825.398 44
825.417 37
825.435 18
825.454 28
825.473 24
825.491 35
825.510 7
825.528 16
825.547 19
825.566 30
825.584 29
825.603 14
825.621 18
825.640 22
825.659 30
825.677 9
825.696 10
825.714 12
825.733 12
825.752 8
825.770 25
825.789 30
825.808 36
825.826 45
825.845 21
825.863 27
825.882 33
825.901 22
825.919 43
825.938 32
825.956 16
825.975 11
825.994 22
826.012 55
826.031 241
826.049 456
826.068 530
826.087 397
826.105 208
826.124 73
826.142 57
826.161 57
826.180 38
826.198 36
826.217 68
826.236 50
826.254 58
826.273 52
826.291 51
826.310 31
826.329 37
826.347 79
826.366 71
826.384 56
826.403 66
826.422 62
826.440 49
826.459 44
826.478 28
826.496 13
826.515 31
826.533 26
826.552 41
826.571 28
826.589 47
826.608 52
826.626 40
826.645 17
826.664 13
826.682 15
826.701 26
826.720 37
826.738 21
826.757 20
826.775 21
826.794 17
826.813 30
826.831 5
826.850 4
826.868 25
826.887 30
826.906 9
826.924 16
826.943 12
826.962 4
826.980 19
826.999 12
827.017 39
827.036 73
827.055 147
827.073 167
827.092 137
827.111 71
827.129 37
827.148 34
827.166 39
827.185 45
827.204 34
827.222 29
827.241 68
827.260 38
827.278 50
827.297 27
827.315 28
827.334 29
827.353 19
827.371 26
827.390 33
827.409 27
827.427 53
827.446 58
827.464 38
827.483 32
827.502 40
827.520 36
827.539 36
827.558 36
827.576 24
827.595 9
827.613 32
827.632 33
827.651 33
827.669 25
827.688 13
827.707 8
827.725 12
827.744 21
827.762 15
827.781 20
827.800 25
827.818 17
827.837 8
827.856 18
827.874 22
827.893 8
827.912 3
827.930 5
827.949 24
827.967 12
827.986 1
828.005 10
828.023 32
828.042 30
828.061 42
828.079 43
828.098 42
828.116 13
828.135 24
828.154 16
828.172 10
828.191 24
828.210 33
828.228 21
828.247 19
828.266 30
828.284 13
828.303 29
828.321 44
828.340 56
828.359 23
828.377 28
828.396 13
828.415 26
828.433 37
828.452 47
828.471 34
828.489 45
828.508 29
828.526 24
828.545 35
828.564 16
828.582 19
828.601 18
828.620 35
828.638 40
828.657 22
828.676 26
828.694 11
828.713 29
828.731 34
828.750 20
828.769 20
828.787 9
828.806 9
828.825 14
828.843 22
828.862 20
828.881 6
828.899 15
828.918 7
828.937 34
828.955 14
828.974 31
828.992 24
829.011 13
829.030 24
829.048 37
829.067 21
829.086 25
829.104 19
829.123 32
829.142 21
829.160 23
829.179 32
829.198 40
829.216 45
829.235 71
829.253 49
829.272 38
829.291 30
829.309 33
829.328 20
829.347 32
829.365 22
829.384 21
829.403 29
829.421 39
829.440 48
829.459 28
829.477 26
829.496 32
829.515 45
829.533 42
829.552 36
829.571 58
829.589 20
829.608 10
829.626 11
829.645 21
829.664 16
829.682 15
829.701 24
829.720 24
829.738 53
829.757 42
829.776 19
829.794 16
829.813 19
829.832 32
829.850 25
829.869 19
829.888 10
829.906 5
829.925 30
829.944 38
829.962 12
829.981 22
830.000 19
830.018 12
830.037 35
830.055 27
830.074 49
830.093 38
830.111 45
830.130 30
830.149 23
830.167 24
830.186 31
830.205 54
830.223 33
830.242 14
830.261 32
830.279 53
830.298 41
830.317 20
830.335 28
830.354 20
830.373 25
830.391 19
830.410 16
830.429 20
830.447 26
830.466 52
830.485 40
830.503 17
830.522 21
830.541 31
830.559 15
830.578 11
830.597 32
830.615 23
830.634 29
830.653 10
830.671 21
830.690 27
830.709 44
830.727 29
830.746 36
830.765 25
830.783 18
830.802 15
830.821 48
830.839 21
830.858 19
830.877 16
830.895 8
830.914 8
830.933 9
830.951 27
830.970 22
830.989 19
831.007 13
831.026 38
831.045 38
831.063 13
831.082 22
831.101 29
831.119 26
831.138 28
831.157 43
831.175 39
831.194 47
831.213 45
831.231 44
831.250 52
831.269 50
831.287 47
831.306 24
831.325 24
831.343 13
831.362 11
831.381 23
831.399 63
831.418 50
831.437 21
831.455 17
831.474 6
831.493 21
831.511 20
831.530 21
831.549 45
831.567 31
831.586 30
831.605 38
831.623 20
831.642 39
831.661 20
831.679 33
831.698 20
831.717 44
831.735 62
831.754 23
831.773 17
831.791 26
831.810 32
831.829 15
831.847 16
831.866 14
831.885 34
831.903 15
831.922 36
831.941 15
831.959 27
831.978 36
831.997 10
832.015 3
832.034 21
832.053 41
832.071 30
832.090 14
832.109 26
832.128 52
832.146 37
832.165 54
832.184 73
832.202 67
832.221 56
832.240 40
832.258 37
832.277 65
832.296 57
832.314 43
832.333 17
832.352 35
832.370 33
832.389 21
832.408 29
832.426 40
832.445 31
832.464 42
832.482 56
832.501 34
832.520 25
832.538 34
832.557 32
832.576 37
832.595 44
832.613 44
832.632 20
832.651 37
832.669 36
832.688 51
832.707 81
832.725 54
832.744 51
832.763 82
832.781 53
832.800 31
832.819 48
832.837 18
832.856 25
832.875 16
832.894 11
832.912 30
832.931 19
832.950 12
832.968 28
832.987 11
833.006 54
833.024 138
833.043 145
833.062 100
833.080 70
833.099 51
833.118 29
833.136 20
833.155 12
833.174 25
833.193 43
833.211 39
833.230 46
833.249 35
833.267 84
833.286 88
833.305 43
833.323 39
833.342 40
833.361 31
833.379 38
833.398 82
833.417 68
833.436 67
833.454 58
833.473 28
833.492 46
833.510 52
833.529 44
833.548 12
833.566 24
833.585 21
833.604 21
833.622 46
833.641 48
833.660 35
833.679 23
833.697 44
833.716 38
833.735 23
833.753 19
833.772 3
833.791 19
833.809 75
833.828 46
833.847 30
833.866 11
833.884 13
833.903 41
833.922 33
833.940 16
833.959 9
833.978 13
833.996 30
834.015 34
834.034 46
834.053 76
834.071 38
834.090 11
834.109 25
834.127 16
834.146 15
834.165 13
834.183 15
834.202 52
834.221 86
834.240 58
834.258 38
834.277 43
834.296 43
834.314 47
834.333 31
834.352 15
834.370 7
834.389 24
834.408 38
834.427 31
834.445 40
834.464 34
834.483 17
834.501 11
834.520 17
834.539 31
834.558 28
834.576 40
834.595 25
834.614 27
834.632 20
834.651 28
834.670 7
834.688 34
834.707 28
834.726 19
834.745 17
834.763 11
834.782 16
834.801 17
834.819 26
834.838 17
834.857 25
834.876 33
834.894 39
834.913 31
834.932 27
834.950 6
834.969 22
834.988 49
835.007 99
835.025 64
835.044 43
835.063 36
835.081 20
835.100 42
835.119 43
835.137 54
835.156 46
835.175 47
835.194 57
835.212 65
835.231 103
835.250 51
835.268 37
835.287 37
835.306 9
835.325 58
835.343 36
835.362 35
835.381 39
835.399 22
835.418 15
835.437 16
835.456 19
835.474 30
835.493 62
835.512 14
835.530 19
835.549 25
835.568 29
835.587 36
835.605 24
835.624 3
835.643 19
835.662 33
835.680 27
835.699 30
835.718 34
835.736 21
835.755 32
835.774 19
835.793 32
835.811 33
835.830 18
835.849 24
835.867 25
835.886 9
835.905 1
835.924 2
835.942 19
835.961 31
835.980 17
835.998 38
836.017 27
836.036 41
836.055 85
836.073 66
836.092 53
836.111 46
836.130 29
836.148 9
836.167 31
836.186 46
836.204 86
836.223 75
836.242 78
836.261 35
836.279 18
836.298 41
836.317 49
836.336 15
836.354 21
836.373 38
836.392 84
836.410 53
836.429 36
836.448 42
836.467 36
836.485 38
836.504 41
836.523 46
836.542 36
836.560 50
836.579 29
836.598 16
836.616 22
836.635 17
836.654 14
836.673 14
836.691 28
836.710 30
836.729 24
836.748 28
836.766 11
836.785 6
836.804 34
836.822 29
836.841 27
836.860 19
836.879 25
836.897 29
836.916 34
836.935 18
836.954 18
836.972 18
836.991 3
837.010 10
837.029 6
837.047 7
837.066 25
837.085 30
837.103 10
837.122 22
837.141 18
837.160 31
837.178 22
837.197 56
837.216 86
837.235 66
837.253 61
837.272 30
837.291 25
837.310 35
837.328 15
837.347 13
837.366 30
837.384 42
837.403 35
837.422 27
837.441 25
837.459 13
837.478 36
837.497 14
837.516 28
837.534 14
837.553 23
837.572 43
837.591 18
837.609 20
837.628 16
837.647 23
837.666 8
837.684 13
837.703 41
837.722 25
837.741 5
837.759 13
837.778 14
837.797 42
837.816 32
837.834 30
837.853 8
837.872 17
837.890 12
837.909 13
837.928 16
837.947 10
837.965 6
837.984 21
838.003 31
838.022 21
838.040 24
838.059 16
838.078 35
838.097 33
838.115 17
838.134 24
838.153 30
838.172 28
838.190 26
838.209 23
838.228 69
838.247 42
838.265 40
838.284 81
838.303 53
838.322 18
838.340 28
838.359 34
838.378 20
838.397 38
838.415 36
838.434 28
838.453 20
838.472 39
838.490 26
838.509 18
838.528 26
838.547 9
838.565 27
838.584 33
838.603 40
838.622 17
838.640 15
838.659 43
838.678 24
838.697 24
838.715 20
838.734 53
838.753 19
838.772 2
838.790 27
838.809 35
838.828 29
838.847 12
838.865 16
838.884 19
838.903 23
838.922 17
838.940 38
838.959 32
838.978 16
838.997 27
839.015 79
839.034 92
839.053 72
839.072 57
839.090 45
839.109 53
839.128 39
839.147 18
839.166 14
839.184 33
839.203 50
839.222 49
839.241 40
839.259 28
839.278 37
839.297 29
839.316 30
839.334 22
839.353 31
839.372 24
839.391 24
839.409 24
839.428 45
839.447 25
839.466 17
839.484 14
839.503 10
839.522 18
839.541 23
839.559 26
839.578 20
839.597 24
839.616 24
839.635 21
839.653 24
839.672 17
839.691 14
839.710 27
839.728 39
839.747 30
839.766 6
839.785 11
839.803 14
839.822 8
839.841 13
839.860 14
839.878 10
839.897 31
839.916 31
839.935 21
839.954 30
839.972 14
839.991 18
840.010 37
840.029 51
840.047 76
840.066 35
840.085 19
840.104 16
840.122 34
840.141 42
840.160 26
840.179 44
840.198 70
840.216 57
840.235 15
840.254 35
840.273 16
840.291 20
840.310 20
840.329 24
840.348 12
840.366 34
840.385 24
840.404 24
840.423 77
840.442 53
840.460 31
840.479 23
840.498 38
840.517 30
840.535 18
840.554 46
840.573 33
840.592 18
840.610 14
840.629 32
840.648 18
840.667 22
840.686 13
840.704 16
840.723 24
840.742 26
840.761 18
840.779 26
840.798 10
840.817 9
840.836 11
840.855 26
840.873 18
840.892 18
840.911 5
840.930 50
840.948 44
840.967 24
840.986 64
841.005 214
841.024 251
841.042 302
841.061 216
841.080 126
841.099 79
841.117 21
841.136 16
841.155 40
841.174 44
841.193 63
841.211 46
841.230 63
841.249 13
841.268 57
841.286 60
841.305 49
841.324 40
841.343 36
841.362 19
841.380 30
841.399 19
841.418 19
841.437 25
841.456 30
841.474 21
841.493 36
841.512 52
841.531 34
841.549 11
841.568 1
841.587 8
841.606 19
841.625 26
841.643 18
841.662 32
841.681 25
841.700 20
841.718 16
841.737 11
841.756 22
841.775 26
841.794 19
841.812 3
841.831 26
841.850 43
841.869 40
841.888 49
841.906 34
841.925 32
841.944 43
841.963 20
841.982 38
842.000 45
842.019 77
842.038 114
842.057 151
842.075 86
842.094 57
842.113 49
842.132 39
842.151 26
842.169 44
842.188 50
842.207 81
842.226 58
842.245 78
842.263 49
842.282 28
842.301 45
842.320 11
842.339 41
842.357 58
842.376 39
842.395 47
842.414 35
842.433 87
842.451 219
842.470 441
842.489 425
842.508 275
842.526 256
842.545 136
842.564 91
842.583 75
842.602 36
842.620 41
842.639 35
842.658 39
842.677 33
842.696 16
842.714 26
842.733 20
842.752 22
842.771 22
842.790 12
842.808 26
842.827 22
842.846 20
842.865 38
842.884 23
842.902 15
842.921 18
842.940 24
842.959 20
842.978 20
842.996 23
843.015 38
843.034 24
843.053 62
843.072 65
843.090 38
843.109 30
843.128 19
843.147 34
843.166 40
843.184 18
843.203 45
843.222 45
843.241 30
843.260 47
843.278 43
843.297 40
843.316 27
843.335 32
843.354 22
843.372 36
843.391 19
843.410 46
843.429 53
843.448 132
843.467 204
843.485 199
843.504 176
843.523 122
843.542 77
843.561 50
843.579 47
843.598 25
843.617 13
843.636 5
843.655 8
843.673 16
843.692 20
843.711 18
843.730 13
843.749 17
843.767 25
843.786 36
843.805 40
843.824 20
843.843 16
843.861 43
843.880 56
843.899 39
843.918 22
843.937 36
843.956 33
843.974 6
843.993 3
844.012 12
844.031 33
844.050 52
844.068 19
844.087 9
844.106 14
844.125 26
844.144 17
844.162 31
844.181 25
844.200 20
844.219 23
844.238 40
844.257 30
844.275 25
844.294 20
844.313 10
844.332 20
844.351 14
844.369 27
844.388 22
844.407 20
844.426 19
844.445 47
844.464 108
844.482 92
844.501 62
844.520 23
844.539 45
844.558 18
844.576 21
844.595 42
844.614 25
844.633 33
844.652 25
844.671 19
844.689 14
844.708 18
844.727 14
844.746 14
844.765 16
844.783 16
844.802 14
844.821 23
844.840 23
844.859 29
844.878 12
844.896 18
844.915 32
844.934 23
844.953 43
844.972 21
844.990 49
845.009 20
845.028 52
845.047 55
845.066 88
845.085 29
845.103 44
845.122 56
845.141 35
845.160 33
845.179 66
845.198 52
845.216 27
845.235 50
845.254 35
845.273 50
845.292 42
845.310 46
845.329 42
845.348 45
845.367 44
845.386 34
845.405 22
845.423 13
845.442 29
845.461 47
845.480 41
845.499 50
845.518 28
845.536 23
845.555 17
845.574 10
845.593 43
845.612 49
845.631 24
845.649 14
845.668 21
845.687 13
845.706 16
845.725 20
845.744 9
845.762 11
845.781 30
845.800 18
845.819 6
845.838 14
845.857 11
845.875 25
845.894 21
845.913 20
845.932 8
845.951 4
845.970 15
845.988 11
846.007 16
846.026 62
846.045 59
846.064 40
846.083 26
846.101 19
846.120 28
846.139 33
846.158 42
846.177 38
846.196 60
846.214 51
846.233 59
846.252 30
846.271 56
846.290 47
846.309 29
846.327 42
846.346 43
846.365 23
846.384 26
846.403 10
846.422 17
846.440 27
846.459 29
846.478 19
846.497 20
846.516 31
846.535 18
846.553 19
846.572 27
846.591 16
846.610 24
846.629 29
846.648 21
846.667 39
846.685 47
846.704 29
846.723 20
846.742 22
846.761 18
846.780 17
846.798 12
846.817 10
846.836 22
846.855 10
846.874 22
846.893 12
846.911 14
846.930 28
846.949 31
846.968 32
846.987 34
847.006 28
847.025 52
847.043 70
847.062 30
847.081 28
847.100 34
847.119 41
847.138 23
847.156 19
847.175 48
847.194 55
847.213 60
847.232 35
847.251 31
847.270 63
847.288 50
847.307 58
847.326 39
847.345 41
847.364 51
847.383 21
847.401 12
847.420 29
847.439 70
847.458 37
847.477 38
847.496 24
847.515 27
847.533 21
847.552 30
847.571 33
847.590 16
847.609 8
847.628 16
847.647 21
847.665 19
847.684 12
847.703 67
847.722 33
847.741 31
847.760 38
847.779 36
847.797 51
847.816 43
847.835 31
847.854 33
847.873 12
847.892 43
847.910 23
847.929 35
847.948 9
847.967 16
847.986 44
848.005 23
848.024 26
848.042 19
848.061 36
848.080 27
848.099 28
848.118 19
848.137 23
848.156 15
848.174 33
848.193 52
848.212 37
848.231 81
848.250 65
848.269 60
848.288 31
848.307 38
848.325 29
848.344 28
848.363 34
848.382 24
848.401 17
848.420 33
848.439 17
848.457 10
848.476 19
848.495 20
848.514 8
848.533 14
848.552 24
848.571 43
848.589 27
848.608 17
848.627 42
848.646 27
848.665 51
848.684 87
848.703 47
848.721 22
848.740 17
848.759 23
848.778 17
848.797 14
848.816 25
848.835 52
848.854 32
848.872 22
848.891 27
848.910 9
848.929 22
848.948 20
848.967 19
848.986 18
849.004 17
849.023 55
849.042 85
849.061 49
849.080 47
849.099 40
849.118 7
849.137 14
849.155 23
849.174 39
849.193 43
849.212 66
849.231 67
849.250 46
849.269 48
849.287 31
849.306 17
849.325 26
849.344 20
849.363 44
849.382 43
849.401 22
849.420 23
849.438 44
849.457 29
849.476 44
849.495 35
849.514 31
849.533 16
849.552 34
849.571 25
849.589 26
849.608 31
849.627 22
849.646 15
849.665 26
849.684 30
849.703 24
849.722 8
849.740 36
849.759 40
849.778 34
849.797 21
849.816 43
849.835 40
849.854 20
849.873 23
849.891 18
849.910 23
849.929 29
849.948 4
849.967 45
849.986 33
850.005 60
850.024 49
850.042 45
850.061 37
850.080 27
850.099 9
850.118 32
850.137 19
850.156 35
850.175 20
850.194 59
850.212 46
850.231 62
850.250 64
850.269 66
850.288 66
850.307 68
850.326 33
850.345 15
850.363 12
850.382 14
850.401 26
850.420 31
850.439 20
850.458 16
850.477 25
850.496 15
850.515 35
850.533 26
850.552 19
850.571 32
850.590 7
850.609 6
850.628 50
850.647 28
850.666 15
850.684 35
850.703 29
850.722 33
850.741 11
850.760 1
850.779 20
850.798 22
850.817 7
850.836 9
850.854 20
850.873 23
850.892 11
850.911 2
850.930 35
850.949 11
850.968 5
850.987 2
851.006 33
851.024 20
851.043 3
851.062 7
851.081 10
851.100 2
851.119 9
851.138 15
851.157 10
851.176 22
851.194 50
851.213 36
851.232 38
851.251 33
851.270 45
851.289 47
851.308 39
851.327 72
851.346 40
851.365 37
851.383 33
851.402 41
851.421 46
851.440 35
851.459 34
851.478 17
851.497 24
851.516 19
851.535 19
851.553 6
851.572 19
851.591 20
851.610 22
851.629 28
851.648 5
851.667 0
851.686 7
851.705 20
851.724 20
851.742 31
851.761 38
851.780 16
851.799 16
851.818 22
851.837 32
851.856 32
851.875 20
851.894 19
851.913 19
851.931 18
851.950 13
851.969 19
851.988 35
852.007 9
852.026 14
852.045 28
852.064 18
852.083 22
852.102 8
852.120 36
852.139 34
852.158 31
852.177 25
852.196 27
852.215 52
852.234 52
852.253 51
852.272 45
852.291 79
852.309 34
852.328 7
852.347 35
852.366 54
852.385 84
852.404 61
852.423 45
852.442 24
852.461 37
852.480 42
852.499 29
852.517 34
852.536 33
852.555 39
852.574 32
852.593 22
852.612 27
852.631 22
852.650 17
852.669 18
852.688 40
852.706 12
852.725 40
852.744 30
852.763 14
852.782 38
852.801 7
852.820 25
852.839 30
852.858 24
852.877 14
852.896 35
852.915 27
852.933 11
852.952 21
852.971 28
852.990 18
853.009 26
853.028 22
853.047 20
853.066 15
853.085 9
853.104 25
853.123 22
853.141 25
853.160 29
853.179 80
853.198 65
853.217 38
853.236 26
853.255 35
853.274 61
853.293 52
853.312 43
853.331 26
853.350 37
853.368 38
853.387 57
853.406 51
853.425 59
853.444 38
853.463 30
853.482 19
853.501 21
853.520 43
853.539 56
853.558 10
853.577 13
853.595 16
853.614 18
853.633 12
853.652 24
853.671 24
853.690 22
853.709 25
853.728 43
853.747 30
853.766 23
853.785 7
853.804 10
853.822 25
853.841 24
853.860 21
853.879 31
853.898 20
853.917 16
853.936 6
853.955 4
853.974 26
853.993 93
854.012 182
854.031 127
854.050 100
854.068 70
854.087 50
854.106 44
854.125 36
854.144 24
854.163 36
854.182 33
854.201 32
854.220 71
854.239 76
854.258 48
854.277 32
854.296 35
854.314 25
854.333 38
854.352 29
854.371 32
854.390 38
854.409 36
854.428 27
854.447 22
854.466 42
854.485 49
854.504 24
854.523 20
854.542 12
854.561 9
854.579 17
854.598 38
854.617 32
854.636 20
854.655 38
854.674 28
854.693 31
854.712 17
854.731 29
854.750 14
854.769 26
854.788 18
854.807 17
854.826 27
854.845 10
854.863 7
854.882 43
854.901 18
854.920 14
854.939 14
854.958 5
854.977 34
854.996 121
855.015 355
855.034 385
855.053 283
855.072 198
855.091 129
855.110 104
855.129 63
855.147 20
855.166 25
855.185 57
855.204 40
855.223 41
855.242 43
855.261 53
855.280 56
855.299 41
855.318 46
855.337 43
855.356 36
855.375 31
855.394 28
855.413 28
855.432 40
855.450 25
855.469 13
855.488 38
855.507 19
855.526 17
855.545 4
855.564 11
855.583 14
855.602 36
855.621 27
855.640 21
855.659 10
855.678 9
855.697 17
855.716 27
855.735 22
855.753 32
855.772 16
855.791 21
855.810 9
855.829 8
855.848 20
855.867 41
855.886 40
855.905 13
855.924 43
855.943 56
855.962 24
855.981 54
856.000 116
856.019 197
856.038 168
856.057 143
856.076 101
856.094 61
856.113 71
856.132 60
856.151 61
856.170 34
856.189 24
856.208 18
856.227 33
856.246 23
856.265 42
856.284 16
856.303 37
856.322 26
856.341 38
856.360 16
856.379 19
856.398 43
856.417 47
856.436 18
856.455 34
856.473 86
856.492 100
856.511 70
856.530 82
856.549 79
856.568 44
856.587 12
856.606 11
856.625 19
856.644 19
856.663 14
856.682 26
856.701 34
856.720 19
856.739 12
856.758 26
856.777 21
856.796 43
856.815 42
856.834 16
856.853 30
856.871 24
856.890 20
856.909 11
856.928 6
856.947 22
856.966 51
856.985 51
857.004 38
857.023 46
857.042 73
857.061 87
857.080 52
857.099 39
857.118 34
857.137 20
857.156 52
857.175 42
857.194 47
857.213 35
857.232 33
857.251 59
857.270 26
857.289 17
857.307 30
857.326 39
857.345 31
857.364 19
857.383 29
857.402 34
857.421 30
857.440 29
857.459 28
857.478 61
857.497 120
857.516 46
857.535 55
857.554 46
857.573 19
857.592 21
857.611 4
857.630 14
857.649 33
857.668 33
857.687 31
857.706 12
857.725 21
857.744 9
857.763 29
857.782 39
857.801 25
857.819 14
857.838 12
857.857 8
857.876 21
857.895 28
857.914 28
857.933 30
857.952 30
857.971 10
857.990 13
858.009 55
858.028 45
858.047 18
858.066 36
858.085 51
858.104 52
858.123 42
858.142 37
858.161 34
858.180 52
858.199 49
858.218 74
858.237 45
858.256 35
858.275 25
858.294 37
858.313 25
858.332 30
858.351 12
858.370 27
858.389 25
858.407 8
858.426 14
858.445 26
858.464 17
858.483 21
858.502 30
858.521 33
858.540 22
858.559 29
858.578 50
858.597 18
858.616 0
858.635 7
858.654 22
858.673 14
858.692 22
858.711 7
858.730 14
858.749 35
858.768 28
858.787 2
858.806 25
858.825 49
858.844 55
858.863 24
858.882 21
858.901 8
858.920 16
858.939 20
858.958 25
858.977 11
858.996 28
859.015 49
859.034 37
859.053 39
859.072 39
859.091 33
859.110 35
859.129 27
859.148 14
859.167 16
859.186 17
859.204 27
859.223 11
859.242 17
859.261 33
859.280 39
859.299 58
859.318 36
859.337 29
859.356 30
859.375 18
859.394 14
859.413 42
859.432 44
859.451 26
859.470 21
859.489 35
859.508 37
859.527 25
859.546 9
859.565 5
859.584 18
859.603 32
859.622 10
859.641 19
859.660 28
859.679 22
859.698 10
859.717 13
859.736 7
859.755 36
859.774 22
859.793 9
859.812 31
859.831 21
859.850 11
859.869 22
859.888 32
859.907 23
859.926 33
859.945 35
859.964 6
859.983 13
860.002 20
860.021 19
860.040 26
860.059 17
860.078 26
860.097 34
860.116 29
860.135 18
860.154 37
860.173 35
860.192 68
860.211 67
860.230 47
860.249 54
860.268 40
860.287 17
860.306 41
860.325 21
860.344 19
860.363 33
860.382 46
860.401 37
860.420 34
860.439 15
860.458 10
860.477 30
860.496 33
860.515 14
860.534 26
860.553 21
860.572 9
860.591 9
860.610 3
860.629 25
860.648 13
860.667 15
860.686 19
860.705 49
860.724 38
860.743 30
860.762 43
860.781 38
860.800 13
860.819 26
860.838 43
860.857 11
860.876 29
860.895 23
860.914 12
860.933 11
860.952 16
860.971 52
860.990 68
861.009 249
861.028 387
861.047 457
861.066 439
861.085 346
861.104 185
861.123 110
861.142 96
861.161 105
861.180 54
861.199 42
861.218 29
861.237 30
861.256 37
861.275 54
861.294 30
861.313 28
861.332 35
861.351 53
861.370 63
861.389 53
861.408 28
861.427 38
861.446 33
861.465 35
861.484 22
861.503 29
861.522 18
861.541 13
861.560 17
861.579 21
861.598 7
861.617 26
861.636 38
861.655 14
861.674 17
861.693 9
861.712 50
861.731 47
861.750 40
861.769 13
861.788 16
861.807 18
861.826 16
861.845 27
861.864 33
861.883 17
861.902 9
861.921 7
861.940 7
861.959 8
861.978 11
861.997 44
862.016 122
862.035 168
862.054 175
862.073 202
862.092 181
862.111 113
862.130 53
862.149 44
862.168 55
862.187 31
862.206 54
862.225 35
862.244 39
862.263 15
862.282 28
862.301 55
862.320 34
862.339 46
862.358 64
862.377 35
862.396 28
862.415 28
862.434 57
862.453 31
862.472 37
862.491 25
862.510 40
862.529 17
862.548 21
862.567 33
862.586 22
862.605 20
862.624 35
862.643 51
862.662 36
862.681 22
862.700 30
862.719 31
862.739 35
862.758 28
862.777 36
862.796 26
862.815 36
862.834 29
862.853 26
862.872 18
862.891 21
862.910 25
862.929 9
862.948 11
862.967 7
862.986 8
863.005 27
863.024 26
863.043 36
863.062 37
863.081 50
863.100 45
863.119 37
863.138 54
863.157 58
863.176 40
863.195 19
863.214 35
863.233 32
863.252 38
863.271 56
863.290 87
863.309 40
863.328 36
863.347 16
863.366 14
863.385 29
863.404 19
863.423 25
863.442 20
863.461 26
863.480 41
863.499 14
863.518 12
863.538 20
863.557 28
863.576 22
863.595 23
863.614 16
863.633 8
863.652 25
863.671 14
863.690 21
863.709 17
863.728 5
863.747 25
863.766 10
863.785 21
863.804 9
863.823 19
863.842 24
863.861 22
863.880 23
863.899 9
863.918 6
863.937 24
863.956 31
863.975 48
863.994 31
864.013 36
864.032 24
864.051 27
864.070 34
864.089 29
864.108 13
864.128 46
864.147 22
864.166 8
864.185 19
864.204 36
864.223 46
864.242 46
864.261 53
864.280 58
864.299 43
864.318 36
864.337 42
864.356 38
864.375 29
864.394 15
864.413 26
864.432 51
864.451 39
864.470 47
864.489 28
864.508 23
864.527 32
864.546 34
864.565 19
864.584 17
864.603 27
864.622 8
864.642 13
864.661 28
864.680 16
864.699 32
864.718 16
864.737 4
864.756 22
864.775 38
864.794 46
864.813 26
864.832 30
864.851 15
864.870 38
864.889 4
864.908 14
864.927 9
864.946 20
864.965 30
864.984 40
865.003 33
865.022 27
865.041 37
865.060 66
865.080 41
865.099 23
865.118 48
865.137 47
865.156 30
865.175 41
865.194 38
865.213 27
865.232 42
865.251 34
865.270 39
865.289 22
865.308 11
865.327 17
865.346 15
865.365 24
865.384 13
865.403 25
865.422 27
865.441 19
865.460 33
865.480 28
865.499 28
865.518 49
865.537 17
865.556 17
865.575 12
865.594 9
865.613 12
865.632 20
865.651 25
865.670 19
865.689 18
865.708 6
865.727 26
865.746 29
865.765 5
865.784 8
865.803 16
865.822 49
865.842 32
865.861 29
865.880 14
865.899 18
865.918 24
865.937 12
865.956 17
865.975 38
865.994 72
866.013 48
866.032 20
866.051 20
866.070 55
866.089 60
866.108 26
866.127 32
866.146 45
866.165 62
866.185 43
866.204 50
866.223 63
866.242 82
866.261 42
866.280 31
866.299 22
866.318 54
866.337 92
866.356 100
866.375 57
866.394 31
866.413 16
866.432 8
866.451 21
866.470 33
866.489 24
866.509 32
866.528 46
866.547 53
866.566 53
866.585 44
866.604 37
866.623 26
866.642 29
866.661 44
866.680 41
866.699 37
866.718 4
866.737 2
866.756 15
866.775 35
866.794 23
866.814 34
866.833 30
866.852 17
866.871 2
866.890 0
866.909 44
866.928 32
866.947 17
866.966 19
866.985 16
867.004 46
867.023 42
867.042 38
867.061 35
867.080 25
867.100 30
867.119 34
867.138 40
867.157 37
867.176 33
867.195 36
867.214 34
867.233 32
867.252 24
867.271 32
867.290 24
867.309 20
867.328 19
867.347 33
867.366 23
867.386 16
867.405 20
867.424 45
867.443 33
867.462 35
867.481 36
867.500 37
867.519 31
867.538 32
867.557 10
867.576 14
867.595 14
867.614 7
867.634 29
867.653 38
867.672 25
867.691 21
867.710 42
867.729 21
867.748 19
867.767 28
867.786 31
867.805 10
867.824 5
867.843 22
867.862 16
867.881 20
867.901 24
867.920 12
867.939 11
867.958 14
867.977 14
867.996 17
868.015 32
868.034 28
868.053 31
868.072 39
868.091 20
868.110 28
868.129 38
868.149 57
868.168 27
868.187 61
868.206 61
868.225 78
868.244 43
868.263 31
868.282 37
868.301 43
868.320 33
868.339 31
868.358 62
868.378 62
868.397 52
868.416 47
868.435 17
868.454 21
868.473 39
868.492 37
868.511 37
868.530 26
868.549 25
868.568 38
868.587 21
868.607 15
868.626 9
868.645 7
868.664 20
868.683 18
868.702 4
868.721 27
868.740 30
868.759 25
868.778 41
868.797 35
868.816 17
868.836 50
868.855 52
868.874 22
868.893 10
868.912 27
868.931 25
868.950 26
868.969 11
868.988 26
869.007 22
869.026 27
869.046 61
869.065 61
869.084 21
869.103 30
869.122 35
869.141 60
869.160 50
869.179 50
869.198 63
869.217 50
869.236 50
869.256 66
869.275 47
869.294 59
869.313 33
869.332 24
869.351 40
869.370 40
869.389 29
869.408 47
869.427 30
869.446 49
869.466 30
869.485 17
869.504 20
869.523 27
869.542 14
869.561 4
869.580 6
869.599 7
869.618 17
869.637 6
869.656 31
869.676 27
869.695 32
869.714 23
869.733 40
869.752 25
869.771 43
869.790 17
869.809 17
869.828 16
869.847 27
869.867 43
869.886 25
869.905 17
869.924 10
869.943 17
869.962 25
869.981 70
870.000 115
870.019 68
870.038 30
870.058 31
870.077 13
870.096 43
870.115 28
870.134 33
870.153 19
870.172 37
870.191 15
870.210 32
870.229 58
870.249 47
870.268 49
870.287 27
870.306 28
870.325 28
870.344 35
870.363 6
870.382 11
870.401 17
870.420 56
870.440 38
870.459 35
870.478 87
870.497 222
870.516 255
870.535 258
870.554 192
870.573 108
870.592 84
870.612 82
870.631 40
870.650 38
870.669 42
870.688 25
870.707 38
870.726 31
870.745 27
870.764 8
870.784 10
870.803 29
870.822 16
870.841 10
870.860 11
870.879 18
870.898 31
870.917 31
870.936 30
870.955 80
870.975 252
870.994 350
871.013 397
871.032 281
871.051 119
871.070 51
871.089 49
871.108 49
871.127 30
871.147 15
871.166 30
871.185 55
871.204 36
871.223 27
871.242 50
871.261 75
871.280 43
871.300 23
871.319 42
871.338 27
871.357 20
871.376 29
871.395 18
871.414 50
871.433 26
871.452 43
871.472 103
871.491 152
871.510 149
871.529 161
871.548 99
871.567 76
871.586 89
871.605 67
871.624 27
871.644 37
871.663 33
871.682 55
871.701 39
871.720 10
871.739 36
871.758 29
871.777 26
871.797 16
871.816 14
871.835 23
871.854 50
871.873 27
871.892 43
871.911 49
871.930 52
871.950 35
871.969 54
871.988 103
872.007 207
872.026 147
872.045 68
872.064 49
872.083 30
872.102 39
872.122 35
872.141 25
872.160 31
872.179 14
872.198 57
872.217 75
872.236 51
872.255 54
872.275 35
872.294 34
872.313 29
872.332 22
872.351 19
872.370 22
872.389 27
872.408 28
872.428 51
872.447 53
872.466 42
872.485 63
872.504 67
872.523 74
872.542 45
872.561 35
872.581 33
872.600 35
872.619 37
872.638 15
872.657 16
872.676 43
872.695 32
872.715 21
872.734 6
872.753 14
872.772 28
872.791 27
872.810 17
872.829 5
872.848 15
872.868 14
872.887 18
872.906 6
872.925 14
872.944 23
872.963 44
872.982 84
873.001 70
873.021 53
873.040 70
873.059 56
873.078 46
873.097 22
873.116 34
873.135 22
873.155 21
873.174 21
873.193 23
873.212 39
873.231 20
873.250 52
873.269 51
873.288 31
873.308 39
873.327 22
873.346 26
873.365 29
873.384 81
873.403 54
873.422 30
873.442 15
873.461 29
873.480 33
873.499 28
873.518 14
873.537 28
873.556 45
873.576 25
873.595 4
873.614 20
873.633 36
873.652 8
873.671 9
873.690 32
873.710 23
873.729 25
873.748 30
873.767 15
873.786 6
873.805 19
873.824 20
873.844 27
873.863 7
873.882 8
873.901 9
873.920 16
873.939 30
873.958 36
873.978 50
873.997 44
874.016 22
874.035 11
874.054 18
874.073 15
874.092 8
874.112 15
874.131 34
874.150 25
874.169 28
874.188 27
874.207 21
874.226 20
874.246 33
874.265 32
874.284 12
874.303 12
874.322 56
874.341 42
874.360 40
874.380 19
874.399 41
874.418 50
874.437 37
874.456 22
874.475 13
874.494 35
874.514 50
874.533 23
874.552 21
874.571 18
874.590 53
874.609 25
874.629 16
874.648 21
874.667 21
874.686 51
874.705 23
874.724 6
874.743 8
874.763 27
874.782 62
874.801 52
874.820 44
874.839 38
874.858 25
874.877 15
874.897 11
874.916 17
874.935 23
874.954 32
874.973 39
874.992 60
875.012 59
875.031 36
875.050 18
875.069 8
875.088 6
875.107 34
875.127 28
875.146 38
875.165 55
875.184 52
875.203 37
875.222 41
875.241 22
875.261 24
875.280 50
875.299 35
875.318 11
875.337 24
875.356 25
875.376 25
875.395 39
875.414 19
875.433 23
875.452 14
875.471 16
875.491 18
875.510 17
875.529 12
875.548 21
875.567 17
875.586 15
875.605 27
875.625 12
875.644 24
875.663 25
875.682 30
875.701 27
875.720 13
875.740 30
875.759 45
875.778 8
875.797 3
875.816 1
875.835 11
875.855 22
875.874 8
875.893 28
875.912 35
875.931 26
875.950 22
875.970 19
875.989 16
876.008 31
876.027 54
876.046 26
876.065 20
876.085 7
876.104 66
876.123 68
876.142 43
876.161 43
876.180 52
876.200 33
876.219 37
876.238 42
876.257 53
876.276 12
876.295 55
876.315 40
876.334 11
876.353 2
876.372 15
876.391 26
876.410 38
876.430 49
876.449 31
876.468 12
876.487 14
876.506 23
876.525 29
876.545 38
876.564 33
876.583 34
876.602 15
876.621 6
876.640 10
876.660 6
876.679 20
876.698 23
876.717 22
876.736 34
876.756 16
876.775 32
876.794 27
876.813 26
876.832 49
876.851 23
876.871 15
876.890 35
876.909 33
876.928 8
876.947 36
876.966 38
876.986 142
877.005 244
877.024 298
877.043 260
877.062 140
877.082 108
877.101 72
877.120 34
877.139 38
877.158 36
877.177 25
877.197 28
877.216 19
877.235 35
877.254 54
877.273 31
877.292 46
877.312 32
877.331 32
877.350 26
877.369 12
877.388 30
877.408 33
877.427 39
877.446 30
877.465 44
877.484 21
877.503 15
877.523 32
877.542 42
877.561 59
877.580 36
877.599 27
877.619 16
877.638 20
877.657 23
877.676 25
877.695 9
877.714 37
877.734 33
877.753 23
877.772 21
877.791 26
877.810 12
877.830 16
877.849 35
877.868 38
877.887 25
877.906 27
877.926 23
877.945 20
877.964 29
877.983 64
878.002 117
878.021 145
878.041 157
878.060 124
878.079 60
878.098 51
878.117 43
878.137 22
878.156 15
878.175 68
878.194 73
878.213 60
878.233 25
878.252 28
878.271 38
878.290 27
878.309 31
878.328 32
878.348 47
878.367 41
878.386 46
878.405 45
878.424 24
878.444 17
878.463 23
878.482 9
878.501 22
878.520 15
878.540 13
878.559 16
878.578 20
878.597 22
878.616 52
878.636 33
878.655 28
878.674 33
878.693 21
878.712 17
878.732 15
878.751 20
878.770 18
878.789 9
878.808 17
878.828 23
878.847 11
878.866 13
878.885 33
878.904 25
878.923 32
878.943 35
878.962 37
878.981 43
879.000 94
879.019 116
879.039 106
879.058 37
879.077 53
879.096 31
879.115 26
879.135 17
879.154 19
879.173 33
879.192 31
879.211 54
879.231 67
879.250 74
879.269 38
879.288 51
879.307 77
879.327 60
879.346 38
879.365 39
879.384 31
879.404 56
879.423 24
879.442 29
879.461 38
879.480 42
879.500 39
879.519 18
879.538 20
879.557 31
879.576 18
879.596 7
879.615 3
879.634 13
879.653 16
879.672 30
879.692 8
879.711 8
879.730 17
879.749 14
879.768 14
879.788 4
879.807 22
879.826 14
879.845 27
879.864 9
879.884 12
879.903 19
879.922 26
879.941 15
879.960 23
879.980 28
879.999 14
880.018 17
880.037 54
880.057 48
880.076 39
880.095 58
880.114 44
880.133 38
880.153 29
880.172 25
880.191 27
880.210 39
880.229 30
880.249 40
880.268 83
880.287 60
880.306 31
880.325 15
880.345 12
880.364 23
880.383 21
880.402 27
880.422 15
880.441 1
880.460 4
880.479 41
880.498 40
880.518 53
880.537 21
880.556 35
880.575 44
880.594 22
880.614 31
880.633 24
880.652 33
880.671 40
880.691 31
880.710 28
880.729 14
880.748 15
880.767 23
880.787 31
880.806 15
880.825 34
880.844 32
880.864 15
880.883 2
880.902 24
880.921 17
880.940 16
880.960 11
880.979 33
880.998 39
881.017 32
881.036 16
881.056 27
881.075 24
881.094 27
881.113 19
881.133 27
881.152 43
881.171 34
881.190 38
881.209 30
881.229 47
881.248 39
881.267 21
881.286 19
881.306 21
881.325 24
881.344 28
881.363 25
881.383 7
881.402 23
881.421 30
881.440 33
881.459 45
881.479 50
881.498 29
881.517 28
881.536 10
881.556 10
881.575 20
881.594 27
881.613 27
881.632 6
881.652 19
881.671 15
881.690 7
881.709 2
881.729 18
881.748 16
881.767 14
881.786 9
881.805 17
881.825 21
881.844 35
881.863 24
881.882 24
881.902 27
881.921 24
881.940 19
881.959 28
881.979 27
881.998 35
882.017 66
882.036 49
882.055 40
882.075 38
882.094 26
882.113 29
882.132 66
882.152 17
882.171 24
882.190 22
882.209 31
882.229 16
882.248 32
882.267 38
882.286 28
882.306 22
882.325 38
882.344 20
882.363 37
882.382 35
882.402 25
882.421 44
882.440 40
882.459 21
882.479 19
882.498 40
882.517 71
882.536 61
882.556 36
882.575 23
882.594 19
882.613 27
882.633 16
882.652 26
882.671 52
882.690 37
882.709 26
882.729 15
882.748 26
882.767 53
882.786 42
882.806 29
882.825 22
882.844 5
882.863 10
882.883 9
882.902 23
882.921 26
882.940 24
882.960 37
882.979 27
882.998 32
883.017 31
883.037 24
883.056 18
883.075 21
883.094 22
883.114 6
883.133 17
883.152 25
883.171 48
883.191 29
883.210 16
883.229 49
883.248 47
883.268 61
883.287 42
883.306 18
883.325 21
883.344 40
883.364 20
883.383 25
883.402 17
883.421 18
883.441 7
883.460 19
883.479 45
883.498 17
883.518 36
883.537 25
883.556 61
883.575 27
883.595 10
883.614 11
883.633 23
883.652 27
883.672 19
883.691 18
883.710 24
883.729 6
883.749 9
883.768 10
883.787 12
883.806 25
883.826 13
883.845 18
883.864 22
883.883 60
883.903 26
883.922 17
883.941 33
883.960 29
883.980 19
883.999 14
884.018 24
884.037 29
884.057 25
884.076 29
884.095 28
884.114 18
884.134 32
884.153 47
884.172 17
884.192 11
884.211 42
884.230 60
884.249 46
884.269 25
884.288 40
884.307 79
884.326 58
884.346 53
884.365 28
884.384 21
884.403 27
884.423 51
884.442 41
884.461 38
884.480 33
884.500 10
884.519 18
884.538 12
884.557 29
884.577 17
884.596 15
884.615 5
884.634 12
884.654 14
884.673 28
884.692 15
884.711 11
884.731 42
884.750 51
884.769 29
884.789 11
884.808 12
884.827 16
884.846 10
884.866 9
884.885 15
884.904 16
884.923 2
884.943 13
884.962 28
884.981 28
885.000 27
885.020 11
885.039 8
885.058 22
885.077 24
885.097 69
885.116 57
885.135 39
885.155 44
885.174 33
885.193 36
885.212 76
885.232 58
885.251 36
885.270 27
885.289 35
885.309 44
885.328 36
885.347 25
885.366 36
885.386 20
885.405 30
885.424 30
885.444 33
885.463 28
885.482 33
885.501 26
885.521 23
885.540 36
885.559 23
885.578 31
885.598 50
885.617 34
885.636 31
885.655 17
885.675 19
885.694 20
885.713 29
885.733 31
885.752 22
885.771 22
885.790 29
885.810 28
885.829 44
885.848 20
885.867 11
885.887 21
885.906 28
885.925 34
885.945 22
885.964 37
885.983 42
886.002 31
886.022 12
886.041 16
886.060 38
886.080 15
886.099 17
886.118 16
886.137 15
886.157 21
886.176 31
886.195 59
886.214 27
886.234 23
886.253 34
886.272 20
886.292 22
886.311 57
886.330 36
886.349 33
886.369 42
886.388 44
886.407 75
886.427 56
886.446 21
886.465 55
886.484 47
886.504 28
886.523 9
886.542 7
886.561 14
886.581 19
886.600 41
886.619 37
886.639 24
886.658 32
886.677 24
886.696 11
886.716 10
886.735 15
886.754 45
886.774 48
886.793 32
886.812 28
886.831 25
886.851 13
886.870 31
886.889 38
886.909 10
886.928 40
886.947 91
886.966 155
886.986 150
887.005 141
887.024 82
887.044 56
887.063 23
887.082 17
887.101 20
887.121 15
887.140 19
887.159 36
887.179 48
887.198 48
887.217 25
887.236 53
887.256 66
887.275 50
887.294 46
887.314 24
887.333 40
887.352 29
887.371 33
887.391 19
887.410 27
887.429 44
887.449 57
887.468 40
887.487 25
887.506 1
887.526 25
887.545 17
887.564 11
887.584 21
887.603 5
887.622 15
887.642 26
887.661 12
887.680 20
887.699 14
887.719 15
887.738 18
887.757 29
887.777 56
887.796 71
887.815 65
887.834 59
887.854 59
887.873 28
887.892 25
887.912 20
887.931 5
887.950 25
887.970 84
887.989 96
888.008 41
888.027 44
888.047 34
888.066 44
888.085 59
888.105 102
888.124 69
888.143 30
888.163 36
888.182 34
888.201 37
888.220 44
888.240 27
888.259 47
888.278 22
888.298 23
888.317 26
888.336 49
888.356 23
888.375 23
888.394 26
888.413 12
888.433 37
888.452 76
888.471 29
888.491 27
888.510 37
888.529 25
888.549 20
888.568 34
888.587 28
888.606 13
888.626 41
888.645 33
888.664 21
888.684 17
888.703 38
888.722 41
888.742 27
888.761 26
888.780 30
888.799 12
888.819 39
888.838 34
888.857 17
888.877 10
888.896 22
888.915 32
888.935 38
888.954 52
888.973 46
888.993 48
889.012 50
889.031 22
889.050 25
889.070 20
889.089 15
889.108 28
889.128 14
889.147 27
889.166 35
889.186 35
889.205 40
889.224 41
889.244 47
889.263 47
889.282 36
889.301 48
889.321 57
889.340 32
889.359 25
889.379 25
889.398 46
889.417 20
889.437 39
889.456 36
889.475 32
889.495 24
889.514 20
889.533 39
889.553 30
889.572 17
889.591 22
889.610 10
889.630 21
889.649 29
889.668 31
889.688 22
889.707 21
889.726 13
889.746 41
889.765 19
889.784 23
889.804 24
889.823 27
889.842 13
889.862 16
889.881 23
889.900 20
889.920 21
889.939 16
889.958 26
889.977 49
889.997 47
890.016 39
890.035 43
890.055 18
890.074 13
890.093 15
890.113 16
890.132 5
890.151 13
890.171 44
890.190 30
890.209 38
890.229 43
890.248 50
890.267 52
890.287 11
890.306 8
890.325 21
890.345 31
890.364 31
890.383 46
890.403 49
890.422 50
890.441 38
890.460 17
890.480 32
890.499 13
890.518 18
890.538 28
890.557 25
890.576 27
890.596 7
890.615 16
890.634 18
890.654 25
890.673 25
890.692 15
890.712 20
890.731 19
890.750 25
890.770 19
890.789 12
890.808 19
890.828 18
890.847 6
890.866 2
890.886 23
890.905 21
890.924 6
890.944 28
890.963 35
890.982 30
891.002 44
891.021 24
891.040 18
891.060 36
891.079 34
891.098 18
891.118 8
891.137 10
891.156 9
891.176 8
891.195 27
891.214 42
891.234 45
891.253 49
891.272 37
891.292 46
891.311 24
891.330 19
891.350 18
891.369 49
891.388 53
891.408 33
891.427 61
891.446 46
891.466 33
891.485 52
891.504 25
891.524 31
891.543 37
891.562 20
891.582 8
891.601 17
891.620 16
891.640 42
891.659 31
891.678 19
891.698 33
891.717 30
891.736 19
891.756 13
891.775 26
891.794 19
891.814 9
891.833 21
891.852 60
891.872 39
891.891 27
891.910 17
891.930 25
891.949 47
891.968 42
891.988 22
892.007 24
892.026 43
892.046 39
892.065 39
892.084 16
892.104 21
892.123 52
892.142 30
892.162 24
892.181 31
892.200 31
892.220 32
892.239 61
892.258 69
892.278 36
892.297 23
892.317 25
892.336 21
892.355 29
892.375 20
892.394 51
892.413 37
892.433 49
892.452 32
892.471 25
892.491 31
892.510 17
892.529 21
892.549 28
892.568 33
892.587 40
892.607 43
892.626 57
892.645 19
892.665 39
892.684 12
892.703 21
892.723 17
892.742 30
892.761 26
892.781 33
892.800 18
892.820 12
892.839 13
892.858 13
892.878 29
892.897 50
892.916 28
892.936 30
892.955 21
892.974 39
892.994 78
893.013 102
893.032 59
893.052 33
893.071 21
893.090 39
893.110 33
893.129 11
893.148 48
893.168 29
893.187 25
893.207 20
893.226 20
893.245 64
893.265 33
893.284 42
893.303 36
893.323 37
893.342 20
893.361 53
893.381 40
893.400 33
893.419 45
893.439 37
893.458 48
893.477 26
893.497 21
893.516 20
893.536 30
893.555 53
893.574 32
893.594 18
893.613 30
893.632 34
893.652 34
893.671 15
893.690 11
893.710 13
893.729 12
893.749 25
893.768 24
893.787 30
893.807 23
893.826 13
893.845 13
893.865 9
893.884 20
893.903 26
893.923 15
893.942 16
893.961 28
893.981 38
894.000 47
894.020 70
894.039 62
894.058 29
894.078 24
894.097 12
894.116 18
894.136 18
894.155 21
894.174 48
894.194 26
894.213 23
894.233 34
894.252 46
894.271 28
894.291 31
894.310 15
894.329 38
894.349 32
894.368 10
894.387 22
894.407 39
894.426 30
894.446 29
894.465 16
894.484 42
894.504 69
894.523 24
894.542 15
894.562 21
894.581 12
894.601 34
894.620 26
894.639 24
894.659 30
894.678 19
894.697 28
894.717 24
894.736 26
894.755 27
894.775 12
894.794 8
894.814 15
894.833 13
894.852 0
894.872 19
894.891 33
894.910 37
894.930 48
894.949 29
894.969 50
894.988 43
895.007 42
895.027 39
895.046 24
895.065 24
895.085 20
895.104 35
895.124 42
895.143 36
895.162 26
895.182 37
895.201 42
895.220 44
895.240 30
895.259 52
895.279 19
895.298 30
895.317 43
895.337 34
895.356 28
895.375 35
895.395 30
895.414 59
895.434 18
895.453 12
895.472 47
895.492 33
895.511 33
895.530 23
895.550 7
895.569 8
895.589 8
895.608 27
895.627 10
895.647 15
895.666 3
895.685 29
895.705 26
895.724 22
895.744 23
895.763 16
895.782 16
895.802 16
895.821 12
895.841 27
895.860 19
895.879 6
895.899 22
895.918 33
895.937 30
895.957 28
895.976 47
895.996 38
896.015 12
896.034 7
896.054 16
896.073 25
896.092 26
896.112 42
896.131 44
896.151 14
896.170 17
896.189 29
896.209 22
896.228 37
896.248 29
896.267 22
896.286 17
896.306 13
896.325 16
896.344 24
896.364 33
896.383 29
896.403 57
896.422 57
896.441 39
896.461 28
896.480 22
896.500 37
896.519 13
896.538 31
896.558 45
896.577 38
896.597 32
896.616 18
896.635 18
896.655 18
896.674 17
896.694 16
896.713 5
896.732 3
896.752 26
896.771 33
896.790 15
896.810 17
896.829 12
896.849 14
896.868 22
896.887 39
896.907 30
896.926 26
896.946 9
896.965 25
896.984 22
897.004 19
897.023 17
897.043 27
897.062 35
897.081 28
897.101 7
897.120 27
897.140 37
897.159 28
897.178 9
897.198 10
897.217 20
897.237 52
897.256 35
897.275 27
897.295 27
897.314 23
897.334 20
897.353 54
897.372 82
897.392 78
897.411 58
897.431 78
897.450 38
897.469 58
897.489 34
897.508 9
897.528 19
897.547 16
897.566 20
897.586 26
897.605 17
897.625 19
897.644 25
897.663 26
897.683 8
897.702 30
897.722 28
897.741 35
897.760 46
897.780 28
897.799 21
897.819 17
897.838 15
897.857 36
897.877 38
897.896 37
897.916 21
897.935 26
897.954 19
897.974 20
897.993 21
898.013 30
898.032 25
898.051 43
898.071 42
898.090 15
898.110 23
898.129 18
898.148 17
898.168 15
898.187 36
898.207 61
898.226 36
898.245 14
898.265 36
898.284 19
898.304 27
898.323 22
898.342 33
898.362 52
898.381 66
898.401 41
898.420 45
898.440 52
898.459 49
898.478 40
898.498 55
898.517 48
898.537 26
898.556 24
898.575 16
898.595 26
898.614 34
898.634 33
898.653 19
898.672 35
898.692 31
898.711 53
898.731 23
898.750 21
898.770 21
898.789 21
898.808 16
898.828 22
898.847 16
898.867 30
898.886 42
898.905 15
898.925 14
898.944 17
898.964 21
898.983 17
899.003 6
899.022 25
899.041 20
899.061 14
899.080 34
899.100 30
899.119 11
899.138 10
899.158 26
899.177 45
899.197 51
899.216 51
899.236 48
899.255 46
899.274 31
899.294 29
899.313 17
899.333 15
899.352 22
899.371 27
899.391 45
899.410 30
899.430 45
899.449 34
899.469 35
899.488 27
899.507 34
899.527 16
899.546 5
899.566 5
899.585 52
899.605 41
899.624 39
899.643 40
899.663 33
899.682 33
899.702 20
899.721 15
899.740 16
899.760 31
899.779 19
899.799 13
899.818 10
899.838 6
899.857 4
899.876 29
899.896 21
899.915 28
899.935 10
899.954 28
899.974 31
899.993 40
900.012 24
900.032 32
900.051 31
900.071 29
900.090 37
900.110 44
900.129 28
900.148 27
900.168 33
900.187 49
900.207 46
900.226 42
900.246 31
900.265 48
900.284 36
900.304 31
900.323 47
900.343 35
900.362 14
900.382 6
900.401 11
900.420 14
900.440 17
900.459 31
900.479 22
900.498 48
900.518 36
900.537 14
900.556 16
900.576 14
900.595 14
900.615 28
900.634 17
900.654 27
900.673 38
900.692 25
900.712 18
900.731 6
900.751 7
900.770 33
900.790 42
900.809 18
900.829 24
900.848 6
900.867 19
900.887 18
900.906 17
900.926 16
900.945 14
900.965 32
900.984 14
901.003 34
901.023 27
901.042 27
901.062 39
901.081 26
901.101 30
901.120 20
901.140 20
901.159 13
901.178 31
901.198 43
901.217 29
901.237 29
901.256 55
901.276 55
901.295 33
901.315 14
901.334 24
901.353 34
901.373 39
901.392 43
901.412 28
901.431 42
901.451 24
901.470 14
901.489 4
901.509 16
901.528 22
901.548 20
901.567 31
901.587 36
901.606 16
901.626 15
901.645 15
901.664 50
901.684 41
901.703 33
901.723 36
901.742 11
901.762 32
901.781 29
901.801 23
901.820 17
901.839 42
901.859 27
901.878 23
901.898 40
901.917 27
901.937 29
901.956 37
901.976 26
901.995 16
902.015 11
902.034 19
902.053 8
902.073 24
902.092 19
902.112 23
902.131 44
902.151 32
902.170 22
902.190 25
902.209 35
902.228 36
902.248 29
902.267 20
902.287 36
902.306 31
902.326 32
902.345 30
902.365 29
902.384 32
902.404 25
902.423 25
902.442 10
902.462 22
902.481 19
902.501 38
902.520 39
902.540 6
902.559 13
902.579 16
902.598 22
902.618 19
902.637 15
902.656 20
902.676 19
902.695 7
902.715 10
902.734 26
902.754 34
902.773 15
902.793 37
902.812 18
902.832 32
902.851 7
902.870 18
902.890 24
902.909 55
902.929 62
902.948 54
902.968 34
902.987 27
903.007 26
903.026 37
903.046 44
903.065 16
903.084 21
903.104 23
903.123 14
903.143 34
903.162 46
903.182 22
903.201 35
903.221 49
903.240 23
903.260 47
903.279 51
903.299 41
903.318 15
903.337 9
903.357 34
903.376 23
903.396 18
903.415 25
903.435 8
903.454 28
903.474 33
903.493 19
903.513 32
903.532 33
903.552 22
903.571 17
903.591 10
903.610 22
903.629 33
903.649 21
903.668 18
903.688 29
903.707 26
903.727 17
903.746 18
903.766 28
903.785 19
903.805 22
903.824 16
903.844 8
903.863 40
903.883 39
903.902 14
903.921 26
903.941 54
903.960 47
903.980 39
903.999 43
904.019 57
904.038 62
904.058 75
904.077 85
904.097 100
904.116 65
904.136 56
904.155 53
904.175 55
904.194 119
904.214 74
904.233 37
904.252 46
904.272 91
904.291 92
904.311 70
904.330 99
904.350 59
904.369 39
904.389 29
904.408 24
904.428 37
904.447 47
904.467 57
904.486 39
904.506 56
904.525 39
904.545 31
904.564 29
904.584 32
904.603 26
904.622 25
904.642 7
904.661 15
904.681 19
904.700 29
904.720 12
904.739 16
904.759 6
904.778 44
904.798 44
904.817 36
904.837 15
904.856 33
904.876 15
904.895 22
904.915 34
904.934 31
904.954 14
904.973 29
904.993 23
905.012 14
905.032 21
905.051 34
905.071 50
905.090 43
905.109 16
905.129 34
905.148 27
905.168 36
905.187 44
905.207 60
905.226 67
905.246 56
905.265 72
905.285 56
905.304 60
905.324 36
905.343 31
905.363 46
905.382 36
905.402 45
905.421 48
905.441 21
905.460 34
905.480 18
905.499 26
905.519 21
905.538 22
905.558 42
905.577 45
905.597 28
905.616 8
905.636 29
905.655 24
905.675 9
905.694 22
905.714 19
905.733 16
905.752 10
905.772 26
905.791 23
905.811 9
905.830 25
905.850 8
905.869 6
905.889 3
905.908 22
905.928 24
905.947 29
905.967 22
905.986 13
906.006 41
906.025 29
906.045 21
906.064 36
906.084 33
906.103 26
906.123 21
906.142 37
906.162 28
906.181 27
906.201 18
906.220 54
906.240 58
906.259 43
906.279 48
906.298 61
906.318 57
906.337 43
906.357 38
906.376 46
906.396 41
906.415 68
906.435 70
906.454 72
906.474 54
906.493 28
906.513 34
906.532 40
906.552 30
906.571 26
906.591 11
906.610 19
906.630 38
906.649 20
906.669 7
906.688 12
906.708 15
906.727 10
906.747 16
906.766 11
906.786 12
906.805 23
906.825 13
906.844 32
906.864 33
906.883 26
906.903 18
906.922 10
906.942 25
906.961 24
906.981 27
907.000 18
907.020 33
907.039 45
907.059 29
907.078 24
907.098 27
907.117 41
907.137 19
907.156 14
907.176 22
907.195 39
907.215 24
907.234 29
907.254 19
907.273 46
907.293 55
907.312 56
907.332 66
907.351 63
907.371 35
907.390 43
907.410 83
907.429 69
907.449 32
907.468 55
907.488 46
907.507 35
907.527 7
907.546 19
907.566 28
907.585 24
907.605 11
907.624 26
907.644 37
907.663 41
907.683 53
907.702 37
907.722 34
907.741 24
907.761 13
907.780 13
907.800 3
907.819 18
907.839 27
907.859 7
907.878 25
907.898 28
907.917 23
907.937 28
907.956 26
907.976 8
907.995 8
908.015 11
908.034 4
908.054 25
908.073 19
908.093 11
908.112 28
908.132 52
908.151 39
908.171 16
908.190 32
908.210 30
908.229 17
908.249 28
908.268 28
908.288 32
908.307 13
908.327 21
908.346 8
908.366 15
908.385 26
908.405 30
908.424 15
908.444 25
908.463 33
908.483 32
908.503 25
908.522 17
908.542 9
908.561 4
908.581 41
908.600 45
908.620 26
908.639 25
908.659 6
908.678 31
908.698 32
908.717 22
908.737 15
908.756 20
908.776 21
908.795 21
908.815 19
908.834 25
908.854 18
908.873 27
908.893 22
908.912 27
908.932 23
908.951 33
908.971 17
908.991 22
909.010 20
909.030 30
909.049 36
909.069 37
909.088 38
909.108 34
909.127 32
909.147 31
909.166 25
909.186 15
909.205 26
909.225 20
909.244 45
909.264 42
909.283 9
909.303 17
909.322 10
909.342 33
909.362 37
909.381 46
909.401 25
909.420 33
909.440 35
909.459 18
909.479 8
909.498 26
909.518 33
909.537 16
909.557 15
909.576 24
909.596 27
909.615 23
909.635 8
909.654 2
909.674 15
909.694 39
909.713 26
909.733 0
909.752 21
909.772 27
909.791 19
909.811 16
909.830 14
909.850 31
909.869 34
909.889 16
909.908 1
909.928 6
909.947 34
909.967 26
909.987 8
910.006 1
910.026 20
910.045 13
910.065 42
910.084 38
910.104 25
910.123 39
910.143 30
910.162 28
910.182 20
910.201 51
910.221 62
910.240 61
910.260 75
910.280 48
910.299 18
910.319 37
910.338 55
910.358 31
910.377 5
910.397 17
910.416 27
910.436 27
910.455 11
910.475 23
910.494 31
910.514 32
910.534 48
910.553 47
910.573 41
910.592 15
910.612 11
910.631 14
910.651 13
910.670 10
910.690 11
910.709 4
910.729 29
910.749 22
910.768 15
910.788 34
910.807 28
910.827 19
910.846 15
910.866 16
910.885 23
910.905 26
910.924 30
910.944 15
910.964 30
910.983 10
911.003 10
911.022 10
911.042 13
911.061 21
911.081 19
911.100 38
911.120 29
911.139 28
911.159 29
911.179 47
911.198 32
911.218 43
911.237 38
911.257 36
911.276 34
911.296 30
911.315 31
911.335 16
911.354 35
911.374 49
911.394 25
911.413 18
911.433 16
911.452 33
911.472 31
911.491 22
911.511 10
911.530 14
911.550 29
911.569 13
911.589 21
911.609 25
911.628 45
911.648 21
911.667 29
911.687 31
911.706 10
911.726 19
911.745 17
911.765 17
911.785 9
911.804 18
911.824 14
911.843 23
911.863 28
911.882 13
911.902 34
911.921 22
911.941 19
911.961 23
911.980 20
912.000 22
912.019 19
912.039 18
912.058 15
912.078 12
912.097 20
912.117 35
912.137 29
912.156 30
912.176 27
912.195 37
912.215 29
912.234 11
912.254 25
912.273 37
912.293 35
912.313 34
912.332 52
912.352 43
912.371 44
912.391 13
912.410 24
912.430 45
912.450 20
912.469 14
912.489 5
912.508 2
912.528 14
912.547 21
912.567 34
912.586 19
912.606 49
912.626 30
912.645 21
912.665 43
912.684 38
912.704 24
912.723 11
912.743 28
912.763 4
912.782 11
912.802 4
912.821 8
912.841 9
912.860 14
912.880 22
912.899 26
912.919 51
912.939 7
912.958 5
912.978 15
912.997 40
913.017 24
913.036 32
913.056 38
913.076 16
913.095 8
913.115 11
913.134 12
913.154 26
913.173 44
913.193 41
913.213 37
913.232 19
913.252 64
913.271 27
913.291 47
913.310 41
913.330 41
913.350 31
913.369 57
913.389 48
913.408 21
913.428 9
913.447 1
913.467 30
913.487 17
913.506 36
913.526 30
913.545 17
913.565 28
913.584 32
913.604 21
913.624 15
913.643 4
913.663 14
913.682 34
913.702 15
913.721 19
913.741 6
913.761 4
913.780 15
913.800 25
913.819 7
913.839 22
913.858 19
913.878 32
913.898 21
913.917 19
913.937 24
913.956 19
913.976 51
913.995 27
914.015 35
914.035 13
914.054 40
914.074 39
914.093 29
914.113 27
914.133 39
914.152 23
914.172 54
914.191 31
914.211 28
914.230 42
914.250 49
914.270 68
914.289 65
914.309 38
914.328 17
914.348 28
914.367 19
914.387 22
914.407 18
914.426 42
914.446 39
914.465 36
914.485 20
914.505 30
914.524 44
914.544 35
914.563 2
914.583 10
914.602 23
914.622 24
914.642 40
914.661 24
914.681 25
914.700 18
914.720 13
914.740 25
914.759 22
914.779 20
914.798 20
914.818 25
914.838 30
914.857 9
914.877 15
914.896 37
914.916 44
914.935 20
914.955 40
914.975 29
914.994 13
915.014 31
915.033 42
915.053 30
915.073 38
915.092 45
915.112 60
915.131 19
915.151 26
915.171 29
915.190 46
915.210 51
915.229 24
915.249 31
915.268 62
915.288 51
915.308 19
915.327 19
915.347 30
915.366 39
915.386 16
915.406 45
915.425 35
915.445 33
915.464 56
915.484 37
915.504 34
915.523 29
915.543 15
915.562 23
915.582 17
915.602 24
915.621 41
915.641 23
915.660 15
915.680 42
915.700 18
915.719 16
915.739 22
915.758 16
915.778 20
915.798 29
915.817 8
915.837 8
915.856 19
915.876 10
915.895 14
915.915 28
915.935 33
915.954 29
915.974 24
915.993 26
916.013 12
916.033 14
916.052 16
916.072 22
916.091 16
916.111 46
916.131 42
916.150 13
916.170 17
916.189 27
916.209 60
916.229 63
916.248 45
916.268 38
916.287 32
916.307 39
916.327 16
916.346 26
916.366 26
916.386 15
916.405 30
916.425 63
916.444 39
916.464 35
916.484 31
916.503 32
916.523 16
916.542 44
916.562 22
916.582 32
916.601 22
916.621 19
916.640 26
916.660 24
916.680 19
916.699 27
916.719 21
916.738 22
916.758 22
916.778 18
916.797 8
916.817 20
916.836 18
916.856 39
916.876 32
916.895 18
916.915 4
916.934 16
916.954 10
916.974 14
916.993 2
917.013 20
917.033 16
917.052 28
917.072 23
917.091 29
917.111 8
917.131 38
917.150 34
917.170 43
917.189 24
917.209 45
917.229 70
917.248 47
917.268 16
917.287 32
917.307 36
917.327 41
917.346 41
917.366 26
917.386 18
917.405 25
917.425 77
917.444 49
917.464 21
917.484 4
917.503 14
917.523 52
917.542 21
917.562 22
917.582 5
917.601 8
917.621 20
917.641 12
917.660 29
917.680 37
917.699 31
917.719 38
917.739 25
917.758 25
917.778 28
917.797 15
917.817 22
917.837 29
917.856 20
917.876 18
917.896 10
917.915 25
917.935 27
917.954 32
917.974 31
917.994 41
918.013 31
918.033 19
918.053 32
918.072 29
918.092 27
918.111 19
918.131 23
918.151 26
918.170 21
918.190 38
918.210 44
918.229 50
918.249 55
918.268 62
918.288 51
918.308 50
918.327 27
918.347 30
918.366 18
918.386 30
918.406 43
918.425 20
918.445 13
918.465 10
918.484 19
918.504 23
918.523 10
918.543 24
918.563 22
918.582 36
918.602 34
918.622 38
918.641 29
918.661 36
918.681 37
918.700 42
918.720 63
918.739 31
918.759 30
918.779 23
918.798 10
918.818 22
918.838 27
918.857 55
918.877 21
918.896 26
918.916 36
918.936 23
918.955 25
918.975 36
918.995 33
919.014 17
919.034 39
919.053 39
919.073 23
919.093 24
919.112 24
919.132 41
919.152 31
919.171 27
919.191 29
919.211 16
919.230 28
919.250 26
919.269 23
919.289 44
919.309 20
919.328 35
919.348 31
919.368 24
919.387 34
919.407 49
919.427 37
919.446 22
919.466 26
919.485 19
919.505 17
919.525 36
919.544 30
919.564 16
919.584 15
919.603 21
919.623 36
919.643 29
919.662 17
919.682 26
919.701 59
919.721 35
919.741 31
919.760 50
919.780 38
919.800 21
919.819 37
919.839 31
919.859 44
919.878 84
919.898 104
919.917 57
919.937 31
919.957 45
919.976 58
919.996 70
920.016 72
920.035 77
920.055 59
920.075 86
920.094 69
920.114 75
920.134 58
920.153 35
920.173 29
920.192 32
920.212 55
920.232 69
920.251 93
920.271 78
920.291 82
920.310 55
920.330 51
920.350 62
920.369 68
920.389 58
920.409 42
920.428 59
920.448 49
920.467 27
920.487 37
920.507 30
920.526 32
920.546 33
920.566 14
920.585 45
920.605 28
920.625 22
920.644 33
920.664 11
920.684 16
920.703 30
920.723 11
920.743 13
920.762 19
920.782 24
920.802 23
920.821 15
920.841 32
920.860 38
920.880 31
920.900 22
920.919 15
920.939 50
920.959 50
920.978 43
920.998 30
921.018 56
921.037 46
921.057 24
921.077 48
921.096 44
921.116 39
921.136 50
921.155 36
921.175 48
921.195 41
921.214 40
921.234 31
921.254 33
921.273 36
921.293 17
921.312 23
921.332 13
921.352 9
921.371 29
921.391 14
921.411 45
921.430 18
921.450 20
921.470 32
921.489 40
921.509 37
921.529 29
921.548 41
921.568 26
921.588 25
921.607 24
921.627 35
921.647 33
921.666 15
921.686 44
921.706 18
921.725 15
921.745 8
921.765 14
921.784 29
921.804 29
921.824 23
921.843 12
921.863 21
921.883 16
921.902 14
921.922 29
921.942 14
921.961 24
921.981 30
922.001 29
922.020 26
922.040 39
922.060 33
922.079 41
922.099 15
922.119 36
922.138 17
922.158 24
922.178 43
922.197 20
922.217 30
922.237 37
922.256 37
922.276 15
922.296 13
922.315 29
922.335 31
922.355 9
922.374 31
922.394 39
922.414 17
922.433 42
922.453 28
922.473 22
922.492 23
922.512 4
922.532 11
922.551 21
922.571 9
922.591 8
922.610 4
922.630 29
922.650 38
922.669 37
922.689 9
922.709 28
922.728 28
922.748 9
922.768 8
922.787 1
922.807 12
922.827 14
922.846 23
922.866 31
922.886 31
922.905 50
922.925 39
922.945 54
922.964 51
922.984 23
923.004 33
923.023 38
923.043 35
923.063 27
923.082 23
923.102 20
923.122 17
923.141 17
923.161 13
923.181 37
923.200 28
923.220 56
923.240 30
923.259 49
923.279 61
923.299 57
923.318 32
923.338 38
923.358 35
923.378 49
923.397 44
923.417 21
923.437 8
923.456 30
923.476 36
923.496 25
923.515 12
923.535 34
923.555 10
923.574 32
923.594 37
923.614 47
923.633 32
923.653 12
923.673 26
923.692 45
923.712 35
923.732 26
923.751 35
923.771 19
923.791 23
923.810 9
923.830 33
923.850 39
923.870 40
923.889 18
923.909 14
923.929 27
923.948 19
923.968 12
923.988 23
924.007 13
924.027 17
924.047 16
924.066 33
924.086 26
924.106 52
924.125 22
924.145 23
924.165 40
924.184 44
924.204 27
924.224 11
924.244 21
924.263 47
924.283 60
924.303 16
924.322 17
924.342 29
924.362 63
924.381 38
924.401 15
924.421 13
924.440 15
924.460 61
924.480 35
924.499 24
924.519 19
924.539 29
924.559 22
924.578 41
924.598 42
924.618 29
924.637 32
924.657 28
924.677 20
924.696 26
924.716 14
924.736 22
924.755 18
924.775 4
924.795 29
924.815 40
924.834 23
924.854 27
924.874 28
924.893 27
924.913 52
924.933 18
924.952 40
924.972 41
924.992 24
925.012 26
925.031 47
925.051 26
925.071 50
925.090 42
925.110 12
925.130 18
925.149 20
925.169 12
925.189 27
925.208 28
925.228 27
925.248 48
925.268 46
925.287 51
925.307 54
925.327 43
925.346 38
925.366 16
925.386 20
925.405 39
925.425 33
925.445 43
925.465 17
925.484 13
925.504 24
925.524 22
925.543 10
925.563 20
925.583 31
925.602 31
925.622 40
925.642 22
925.662 10
925.681 20
925.701 10
925.721 4
925.740 24
925.760 42
925.780 34
925.799 21
925.819 10
925.839 19
925.859 10
925.878 21
925.898 26
925.918 22
925.937 43
925.957 63
925.977 29
925.997 33
926.016 39
926.036 14
926.056 30
926.075 38
926.095 17
926.115 13
926.134 23
926.154 15
926.174 21
926.194 49
926.213 33
926.233 15
926.253 27
926.272 32
926.292 14
926.312 28
926.332 33
926.351 39
926.371 44
926.391 69
926.410 57
926.430 37
926.450 54
926.470 28
926.489 28
926.509 43
926.529 29
926.548 10
926.568 2
926.588 8
926.608 19
926.627 13
926.647 16
926.667 14
926.686 5
926.706 17
926.726 22
926.746 26
926.765 24
926.785 48
926.805 64
926.824 50
926.844 30
926.864 8
926.884 14
926.903 39
926.923 15
926.943 22
926.962 25
926.982 18
927.002 16
927.022 29
927.041 53
927.061 24
927.081 34
927.100 20
927.120 16
927.140 38
927.160 21
927.179 33
927.199 31
927.219 37
927.238 31
927.258 38
927.278 33
927.298 30
927.317 50
927.337 49
927.357 36
927.376 14
927.396 31
927.416 18
927.436 30
927.455 36
927.475 33
927.495 24
927.515 37
927.534 19
927.554 30
927.574 24
927.593 23
927.613 24
927.633 22
927.653 11
927.672 9
927.692 13
927.712 25
927.731 31
927.751 13
927.771 33
927.791 17
927.810 7
927.830 25
927.850 22
927.870 11
927.889 8
927.909 24
927.929 7
927.948 48
927.968 63
927.988 39
928.008 37
928.027 28
928.047 20
928.067 28
928.087 26
928.106 38
928.126 28
928.146 49
928.165 52
928.185 42
928.205 20
928.225 28
928.244 34
928.264 26
928.284 54
928.304 48
928.323 28
928.343 23
928.363 17
928.382 12
928.402 15
928.422 32
928.442 28
928.461 17
928.481 14
928.501 12
928.521 25
928.540 43
928.560 37
928.580 48
928.600 26
928.619 32
928.639 34
928.659 29
928.678 15
928.698 19
928.718 22
928.738 20
928.757 30
928.777 19
928.797 25
928.817 20
928.836 16
928.856 18
928.876 21
928.896 18
928.915 16
928.935 22
928.955 51
928.975 43
928.994 32
929.014 22
929.034 7
929.053 18
929.073 27
929.093 29
929.113 26
929.132 27
929.152 25
929.172 18
929.192 22
929.211 15
929.231 31
929.251 39
929.271 48
929.290 40
929.310 18
929.330 60
929.350 37
929.369 25
929.389 37
929.409 37
929.429 41
929.448 29
929.468 29
929.488 27
929.507 34
929.527 30
929.547 27
929.567 23
929.586 21
929.606 23
929.626 22
929.646 11
929.665 26
929.685 37
929.705 18
929.725 22
929.744 18
929.764 10
929.784 37
929.804 24
929.823 18
929.843 15
929.863 29
929.883 36
929.902 19
929.922 15
929.942 37
929.962 40
929.981 27
930.001 31
930.021 46
930.041 36
930.060 47
930.080 43
930.100 40
930.120 25
930.139 13
930.159 16
930.179 19
930.199 32
930.218 30
930.238 41
930.258 37
930.278 50
930.297 44
930.317 27
930.337 19
930.357 18
930.376 26
930.396 45
930.416 40
930.436 31
930.455 31
930.475 24
930.495 29
930.515 36
930.534 45
930.554 14
930.574 22
930.594 27
930.613 17
930.633 26
930.653 11
930.673 15
930.692 19
930.712 29
930.732 26
930.752 17
930.771 14
930.791 12
930.811 3
930.831 13
930.851 38
930.870 32
930.890 24
930.910 32
930.930 43
930.949 18
930.969 14
930.989 16
931.009 20
931.028 23
931.048 24
931.068 26
931.088 19
931.107 37
931.127 21
931.147 26
931.167 36
931.186 27
931.206 12
931.226 28
931.246 26
931.265 22
931.285 39
931.305 20
931.325 14
931.345 45
931.364 27
931.384 43
931.404 28
931.424 20
931.443 13
931.463 15
931.483 66
931.503 59
931.522 16
931.542 15
931.562 17
931.582 31
931.601 43
931.621 21
931.641 20
931.661 21
931.681 41
931.700 26
931.720 12
931.740 19
931.760 21
931.779 20
931.799 26
931.819 26
931.839 41
931.858 33
931.878 42
931.898 40
931.918 36
931.937 26
931.957 19
931.977 33
931.997 31
932.017 17
932.036 22
932.056 24
932.076 18
932.096 27
932.115 27
932.135 19
932.155 24
932.175 25
932.195 11
932.214 9
932.234 24
932.254 62
932.274 56
932.293 45
932.313 33
932.333 17
932.353 15
932.372 40
932.392 52
932.412 16
932.432 18
932.452 20
932.471 24
932.491 68
932.511 29
932.531 17
932.550 15
932.570 11
932.590 43
932.610 33
932.630 31
932.649 8
932.669 31
932.689 26
932.709 26
932.728 39
932.748 18
932.768 22
932.788 5
932.808 6
932.827 10
932.847 12
932.867 24
932.887 42
932.906 13
932.926 27
932.946 16
932.966 19
932.986 11
933.005 12
933.025 25
933.045 35
933.065 44
933.084 27
933.104 25
933.124 38
933.144 25
933.164 23
933.183 36
933.203 41
933.223 31
933.243 50
933.262 39
933.282 23
933.302 23
933.322 16
933.342 35
933.361 56
933.381 22
933.401 23
933.421 39
933.441 29
933.460 21
933.480 20
933.500 34
933.520 11
933.539 19
933.559 25
933.579 23
933.599 13
933.619 18
933.638 20
933.658 28
933.678 36
933.698 35
933.718 22
933.737 7
933.757 21
933.777 12
933.797 21
933.817 15
933.836 28
933.856 44
933.876 31
933.896 50
933.915 32
933.935 19
933.955 2
933.975 6
933.995 15
934.014 29
934.034 21
934.054 9
934.074 13
934.094 30
934.113 11
934.133 12
934.153 14
934.173 18
934.193 5
934.212 16
934.232 28
934.252 43
934.272 40
934.291 28
934.311 31
934.331 29
934.351 52
934.371 44
934.390 28
934.410 29
934.430 13
934.450 24
934.470 36
934.489 43
934.509 52
934.529 28
934.549 16
934.569 36
934.588 39
934.608 16
934.628 7
934.648 21
934.668 11
934.687 10
934.707 27
934.727 22
934.747 19
934.767 23
934.786 28
934.806 10
934.826 16
934.846 27
934.866 16
934.885 19
934.905 21
934.925 6
934.945 6
934.965 25
934.984 25
935.004 13
935.024 34
935.044 39
935.064 28
935.083 34
935.103 34
935.123 31
935.143 50
935.163 36
935.182 36
935.202 31
935.222 71
935.242 64
935.262 42
935.281 32
935.301 47
935.321 36
935.341 47
935.361 33
935.380 47
935.400 42
935.420 23
935.440 32
935.460 42
935.480 51
935.499 40
935.519 30
935.539 17
935.559 17
935.579 17
935.598 18
935.618 14
935.638 30
935.658 20
935.678 30
935.697 16
935.717 23
935.737 22
935.757 20
935.777 21
935.796 44
935.816 33
935.836 39
935.856 32
935.876 27
935.896 25
935.915 15
935.935 19
935.955 42
935.975 30
935.995 14
936.014 40
936.034 29
936.054 36
936.074 12
936.094 19
936.113 31
936.133 30
936.153 41
936.173 54
936.193 36
936.213 57
936.232 55
936.252 53
936.272 75
936.292 57
936.312 36
936.331 24
936.351 14
936.371 17
936.391 17
936.411 19
936.430 15
936.450 17
936.470 31
936.490 19
936.510 7
936.530 8
936.549 17
936.569 23
936.589 32
936.609 18
936.629 28
936.648 31
936.668 15
936.688 32
936.708 52
936.728 26
936.748 14
936.767 17
936.787 27
936.807 42
936.827 30
936.847 43
936.866 30
936.886 37
936.906 34
936.926 39
936.946 23
936.966 39
936.985 42
937.005 24
937.025 27
937.045 35
937.065 42
937.085 47
937.104 20
937.124 57
937.144 45
937.164 29
937.184 57
937.203 64
937.223 54
937.243 45
937.263 40
937.283 55
937.303 41
937.322 47
937.342 35
937.362 25
937.382 28
937.402 39
937.422 47
937.441 40
937.461 18
937.481 28
937.501 30
937.521 26
937.541 13
937.560 20
937.580 11
937.600 2
937.620 2
937.640 6
937.660 13
937.679 19
937.699 16
937.719 22
937.739 16
937.759 29
937.778 25
937.798 46
937.818 29
937.838 42
937.858 38
937.878 30
937.897 43
937.917 20
937.937 12
937.957 16
937.977 32
937.997 8
938.016 19
938.036 19
938.056 27
938.076 13
938.096 32
938.116 33
938.135 24
938.155 15
938.175 29
938.195 19
938.215 13
938.235 16
938.255 14
938.274 48
938.294 44
938.314 37
938.334 25
938.354 33
938.374 23
938.393 16
938.413 13
938.433 10
938.453 19
938.473 19
938.493 63
938.512 29
938.532 34
938.552 13
938.572 29
938.592 36
938.612 24
938.631 25
938.651 33
938.671 14
938.691 10
938.711 9
938.731 33
938.750 22
938.770 12
938.790 14
938.810 16
938.830 19
938.850 29
938.870 34
938.889 17
938.909 21
938.929 23
938.949 15
938.969 8
938.989 3
939.008 9
939.028 17
939.048 26
939.068 32
939.088 16
939.108 11
939.127 17
939.147 59
939.167 17
939.187 18
939.207 20
939.227 40
939.247 59
939.266 19
939.286 28
939.306 35
939.326 29
939.346 61
939.366 40
939.385 10
939.405 23
939.425 30
939.445 16
939.465 14
939.485 16
939.505 12
939.524 28
939.544 49
939.564 23
939.584 4
939.604 16
939.624 11
939.644 32
939.663 32
939.683 20
939.703 13
939.723 13
939.743 34
939.763 43
939.783 18
939.802 40
939.822 37
939.842 25
939.862 21
939.882 22
939.902 31
939.921 22
939.941 45
939.961 43
939.981 29
940.001 31
940.021 21
940.041 20
940.060 26
940.080 26
940.100 28
940.120 17
940.140 25
940.160 20
940.180 10
940.199 20
940.219 29
940.239 26
940.259 21
940.279 22
940.299 31
940.319 22
940.338 22
940.358 33
940.378 12
940.398 14
940.418 14
940.438 48
940.458 37
940.477 26
940.497 15
940.517 17
940.537 30
940.557 35
940.577 34
940.597 49
940.616 28
940.636 18
940.656 23
940.676 23
940.696 23
940.716 13
940.736 26
940.756 54
940.775 26
940.795 2
940.815 9
940.835 30
940.855 36
940.875 17
940.895 40
940.914 26
940.934 37
940.954 42
940.974 30
940.994 24
941.014 10
941.034 8
941.053 18
941.073 8
941.093 14
941.113 21
941.133 28
941.153 35
941.173 28
941.193 42
941.212 39
941.232 31
941.252 27
941.272 40
941.292 29
941.312 23
941.332 12
941.351 20
941.371 33
941.391 24
941.411 23
941.431 32
941.451 34
941.471 38
941.491 28
941.510 25
941.530 38
941.550 32
941.570 34
941.590 17
941.610 18
941.630 5
941.650 5
941.669 23
941.689 33
941.709 25
941.729 17
941.749 6
941.769 9
941.789 5
941.809 26
941.828 50
941.848 28
941.868 30
941.888 32
941.908 25
941.928 5
941.948 26
941.968 13
941.987 22
942.007 35
942.027 57
942.047 33
942.067 32
942.087 37
942.107 37
942.127 19
942.146 27
942.166 57
942.186 20
942.206 51
942.226 65
942.246 51
942.266 48
942.286 57
942.305 17
942.325 37
942.345 32
942.365 35
942.385 23
942.405 20
942.425 17
942.445 31
942.464 48
942.484 46
942.504 43
942.524 49
942.544 31
942.564 50
942.584 34
942.604 21
942.624 11
942.643 14
942.663 32
942.683 48
942.703 17
942.723 5
942.743 11
942.763 20
942.783 22
942.802 22
942.822 20
942.842 15
942.862 15
942.882 47
942.902 66
942.922 29
942.942 22
942.962 29
942.981 15
943.001 19
943.021 24
943.041 18
943.061 9
943.081 44
943.101 37
943.121 32
943.141 36
943.160 23
943.180 22
943.200 36
943.220 29
943.240 33
943.260 44
943.280 29
943.300 27
943.320 28
943.339 38
943.359 60
943.379 41
943.399 30
943.419 36
943.439 26
943.459 46
943.479 46
943.499 37
943.518 49
943.538 26
943.558 33
943.578 36
943.598 20
943.618 8
943.638 16
943.658 22
943.678 20
943.697 10
943.717 9
943.737 7
943.757 9
943.777 12
943.797 14
943.817 9
943.837 25
943.857 7
943.877 9
943.896 2
943.916 10
943.936 20
943.956 17
943.976 15
943.996 21
944.016 24
944.036 31
944.056 52
944.075 29
944.095 31
944.115 18
944.135 23
944.155 43
944.175 18
944.195 16
944.215 14
944.235 27
944.255 36
944.274 14
944.294 32
944.314 34
944.334 20
944.354 30
944.374 38
944.394 61
944.414 34
944.434 20
944.454 20
944.473 33
944.493 31
944.513 30
944.533 28
944.553 37
944.573 42
944.593 38
944.613 22
944.633 24
944.653 11
944.673 35
944.692 24
944.712 24
944.732 30
944.752 48
944.772 15
944.792 18
944.812 16
944.832 22
944.852 15
944.872 4
944.891 8
944.911 12
944.931 21
944.951 13
944.971 12
944.991 25
945.011 26
945.031 30
945.051 14
945.071 20
945.091 23
945.110 27
945.130 22
945.150 25
945.170 6
945.190 22
945.210 48
945.230 53
945.250 41
945.270 17
945.290 31
945.310 24
945.329 28
945.349 48
945.369 25
945.389 30
945.409 19
945.429 15
945.449 24
945.469 31
945.489 7
945.509 12
945.529 24
945.548 19
945.568 33
945.588 29
945.608 32
945.628 15
945.648 36
945.668 23
945.688 31
945.708 35
945.728 15
945.748 11
945.768 32
945.787 37
945.807 13
945.827 12
945.847 17
945.867 12
945.887 7
945.907 19
945.927 38
945.947 30
945.967 5
945.987 19
946.007 30
946.026 8
946.046 2
946.066 16
946.086 27
946.106 44
946.126 17
946.146 23
946.166 21
946.186 31
946.206 21
946.226 42
946.246 32
946.265 34
946.285 36
946.305 20
946.325 19
946.345 13
946.365 4
946.385 29
946.405 49
946.425 69
946.445 39
946.465 8
946.485 28
946.505 29
946.524 13
946.544 45
946.564 37
946.584 23
946.604 17
946.624 9
946.644 15
946.664 12
946.684 10
946.704 9
946.724 3
946.744 20
946.764 15
946.783 20
946.803 8
946.823 11
946.843 8
946.863 7
946.883 17
946.903 31
946.923 35
946.943 24
946.963 43
946.983 25
947.003 11
947.023 13
947.043 30
947.062 27
947.082 34
947.102 23
947.122 25
947.142 32
947.162 32
947.182 21
947.202 19
947.222 31
947.242 47
947.262 22
947.282 23
947.302 39
947.322 18
947.342 29
947.361 38
947.381 36
947.401 39
947.421 32
947.441 46
947.461 40
947.481 11
947.501 22
947.521 42
947.541 26
947.561 11
947.581 28
947.601 46
947.621 53
947.641 34
947.660 25
947.680 23
947.700 17
947.720 29
947.740 12
947.760 13
947.780 16
947.800 12
947.820 6
947.840 12
947.860 31
947.880 30
947.900 26
947.920 16
947.940 11
947.960 21
947.979 12
947.999 29
948.019 38
948.039 35
948.059 33
948.079 27
948.099 23
948.119 18
948.139 27
948.159 7
948.179 31
948.199 22
948.219 39
948.239 22
948.259 13
948.279 40
948.298 32
948.318 45
948.338 65
948.358 29
948.378 17
948.398 47
948.418 25
948.438 9
948.458 18
948.478 25
948.498 35
948.518 37
948.538 25
948.558 38
948.578 20
948.598 25
948.618 23
948.638 16
948.657 16
948.677 12
948.697 7
948.717 7
948.737 24
948.757 16
948.777 30
948.797 37
948.817 31
948.837 16
948.857 21
948.877 13
948.897 18
948.917 26
948.937 20
948.957 24
948.977 26
948.997 34
949.017 18
949.036 24
949.056 35
949.076 12
949.096 20
949.116 18
949.136 33
949.156 25
949.176 30
949.196 31
949.216 22
949.236 29
949.256 31
949.276 27
949.296 26
949.316 27
949.336 19
949.356 21
949.376 10
949.396 11
949.416 32
949.436 23
949.455 33
949.475 19
949.495 22
949.515 22
949.535 20
949.555 17
949.575 48
949.595 48
949.615 47
949.635 42
949.655 24
949.675 15
949.695 24
949.715 1
949.735 16
949.755 27
949.775 29
949.795 29
949.815 34
949.835 39
949.855 42
949.875 22
949.895 6
949.914 24
949.934 15
949.954 6
949.974 9
949.994 18
950.014 31
950.034 18
950.054 31
950.074 30
950.094 19
950.114 29
950.134 27
950.154 39
950.174 46
950.194 21
950.214 29
950.234 27
950.254 20
950.274 21
950.294 60
950.314 31
950.334 36
950.354 52
950.374 44
950.394 59
950.414 50
950.433 40
950.453 64
950.473 33
950.493 29
950.513 23
950.533 29
950.553 12
950.573 27
950.593 24
950.613 21
950.633 27
950.653 28
950.673 23
950.693 11
950.713 5
950.733 33
950.753 27
950.773 16
950.793 15
950.813 19
950.833 18
950.853 33
950.873 35
950.893 15
950.913 10
950.933 19
950.953 23
950.973 51
950.993 35
951.013 26
951.033 38
951.052 14
951.072 8
951.092 20
951.112 11
951.132 6
951.152 36
951.172 30
951.192 34
951.212 17
951.232 18
951.252 17
951.272 46
951.292 27
951.312 21
951.332 27
951.352 13
951.372 53
951.392 25
951.412 41
951.432 46
951.452 50
951.472 41
951.492 25
951.512 22
951.532 12
951.552 17
951.572 12
951.592 6
951.612 37
951.632 16
951.652 39
951.672 29
951.692 21
951.712 20
951.732 43
951.752 17
951.772 5
951.792 15
951.812 18
951.832 21
951.852 33
951.871 23
951.891 25
951.911 34
951.931 13
951.951 20
951.971 34
951.991 41
952.011 51
952.031 53
952.051 33
952.071 12
952.091 11
952.111 19
952.131 11
952.151 17
952.171 24
952.191 35
952.211 34
952.231 40
952.251 55
952.271 39
952.291 50
952.311 36
952.331 29
952.351 24
952.371 29
952.391 14
952.411 9
952.431 19
952.451 23
952.471 20
952.491 13
952.511 22
952.531 37
952.551 18
952.571 20
952.591 15
952.611 35
952.631 26
952.651 19
952.671 13
952.691 23
952.711 39
952.731 31
952.751 26
952.771 51
952.791 14
952.811 30
952.831 55
952.851 27
952.871 29
952.891 21
952.911 13
952.931 17
952.951 5
952.971 5
952.991 5
953.011 12
953.031 21
953.051 36
953.071 30
953.091 26
953.111 34
953.131 37
953.151 18
953.171 8
953.191 30
953.211 48
953.231 45
953.251 58
953.271 71
953.291 47
953.311 42
953.331 27
953.351 24
953.371 28
953.391 30
953.411 35
953.431 28
953.451 49
953.471 47
953.491 39
953.511 14
953.531 28
953.551 13
953.571 6
953.591 19
953.611 21
953.631 11
953.651 40
953.671 20
953.691 27
953.711 15
953.731 25
953.751 18
953.771 18
953.791 69
953.811 35
953.831 14
953.851 32
953.871 24
953.891 19
953.911 14
953.931 35
953.951 39
953.971 39
953.991 30
954.011 23
954.031 23
954.051 19
954.071 24
954.091 39
954.111 26
954.131 14
954.151 32
954.171 23
954.191 49
954.211 23
954.231 22
954.251 9
954.271 70
954.291 47
954.311 44
954.331 38
954.351 40
954.371 27
954.391 16
954.411 26
954.431 32
954.451 39
954.471 53
954.491 30
954.511 33
954.531 20
954.551 23
954.571 14
954.591 26
954.611 16
954.631 18
954.651 19
954.671 17
954.691 29
954.711 43
954.731 37
954.751 16
954.771 22
954.791 35
954.811 39
954.831 18
954.851 26
954.871 26
954.891 24
954.911 32
954.931 34
954.951 11
954.971 3
954.991 5
955.011 10
955.031 26
955.051 30
955.071 11
955.091 15
955.111 22
955.131 24
955.151 24
955.171 7
955.191 24
955.211 40
955.231 49
955.251 58
955.271 43
955.291 23
955.311 20
955.331 17
955.351 12
955.371 35
955.391 30
955.411 36
955.431 21
955.451 23
955.471 34
955.491 37
955.511 14
955.531 32
955.551 34
955.571 65
955.591 25
955.611 23
955.631 30
955.651 23
955.671 31
955.691 13
955.711 1
955.731 13
955.752 41
955.772 23
955.792 17
955.812 33
955.832 34
955.852 10
955.872 16
955.892 32
955.912 51
955.932 20
955.952 10
955.972 9
955.992 9
956.012 22
956.032 13
956.052 5
956.072 15
956.092 25
956.112 35
956.132 18
956.152 17
956.172 36
956.192 16
956.212 65
956.232 55
956.252 42
956.272 29
956.292 34
956.312 24
956.332 12
956.352 14
956.372 20
956.392 9
956.412 44
956.432 34
956.452 30
956.472 39
956.492 13
956.512 28
956.532 37
956.552 13
956.573 23
956.593 24
956.613 27
956.633 31
956.653 25
956.673 21
956.693 8
956.713 8
956.733 12
956.753 11
956.773 27
956.793 11
956.813 15
956.833 26
956.853 20
956.873 33
956.893 22
956.913 13
956.933 36
956.953 34
956.973 30
956.993 23
957.013 27
957.033 12
957.053 15
957.073 22
957.093 30
957.113 25
957.133 12
957.153 27
957.173 15
957.194 16
957.214 39
957.234 13
957.254 24
957.274 23
957.294 27
957.314 17
957.334 34
957.354 18
957.374 30
957.394 36
957.414 45
957.434 41
957.454 29
957.474 41
957.494 34
957.514 46
957.534 25
957.554 33
957.574 34
957.594 26
957.614 57
957.634 38
957.654 25
957.674 35
957.694 38
957.715 18
957.735 18
957.755 6
957.775 10
957.795 19
957.815 32
957.835 35
957.855 27
957.875 33
957.895 31
957.915 52
957.935 70
957.955 31
957.975 32
957.995 22
958.015 33
958.035 27
958.055 33
958.075 44
958.095 12
958.115 10
958.135 9
958.155 15
958.176 43
958.196 46
958.216 26
958.236 30
958.256 29
958.276 18
958.296 28
958.316 15
958.336 15
958.356 12
958.376 27
958.396 45
958.416 36
958.436 8
958.456 9
958.476 26
958.496 25
958.516 36
958.536 45
958.556 59
958.576 49
958.597 45
958.617 31
958.637 56
958.657 75
958.677 40
958.697 43
958.717 43
958.737 52
958.757 43
958.777 37
958.797 27
958.817 39
958.837 37
958.857 28
958.877 27
958.897 36
958.917 22
958.937 31
958.957 32
958.978 30
958.998 6
959.018 16
959.038 45
959.058 24
959.078 37
959.098 52
959.118 56
959.138 28
959.158 50
959.178 30
959.198 32
959.218 56
959.238 51
959.258 56
959.278 51
959.298 25
959.318 31
959.339 35
959.359 23
959.379 17
959.399 35
959.419 38
959.439 16
959.459 36
959.479 45
959.499 21
959.519 47
959.539 59
959.559 33
959.579 17
959.599 20
959.619 26
959.639 14
959.659 28
959.680 15
959.700 15
959.720 43
959.740 36
959.760 15
959.780 34
959.800 33
959.820 25
959.840 19
959.860 32
959.880 12
959.900 17
959.920 24
959.940 39
959.960 29
959.981 34
960.001 42
960.021 6
960.041 25
960.061 24
960.081 28
960.101 14
960.121 19
960.141 24
960.161 28
960.181 34
960.201 47
960.221 71
960.241 31
960.261 16
960.281 20
960.302 33
960.322 34
960.342 28
960.362 35
960.382 30
960.402 22
960.422 20
960.442 32
960.462 26
960.482 31
960.502 27
960.522 15
960.542 27
960.562 37
960.583 33
960.603 15
960.623 14
960.643 41
960.663 36
960.683 19
960.703 11
960.723 24
960.743 26
960.763 38
960.783 35
960.803 35
960.823 32
960.843 24
960.864 27
960.884 23
960.904 22
960.924 11
960.944 22
960.964 15
960.984 24
961.004 23
961.024 12
961.044 34
961.064 49
961.084 41
961.104 23
961.125 32
961.145 30
961.165 33
961.185 47
961.205 29
961.225 13
961.245 19
961.265 33
961.285 26
961.305 30
961.325 23
961.345 18
961.365 19
961.386 47
961.406 28
961.426 22
961.446 13
961.466 33
961.486 6
961.506 17
961.526 19
961.546 14
961.566 4
961.586 17
961.606 6
961.627 13
961.647 24
961.667 28
961.687 12
961.707 8
961.727 11
961.747 12
961.767 20
961.787 30
961.807 14
961.827 24
961.847 33
961.868 38
961.888 47
961.908 18
961.928 23
961.948 38
961.968 23
961.988 10
962.008 20
962.028 23
962.048 13
962.068 12
962.088 18
962.109 42
962.129 24
962.149 19
962.169 12
962.189 31
962.209 18
962.229 34
962.249 39
962.269 42
962.289 26
962.309 39
962.330 50
962.350 42
962.370 22
962.390 32
962.410 48
962.430 63
962.450 45
962.470 32
962.490 41
962.510 38
962.530 21
962.551 4
962.571 17
962.591 22
962.611 3
962.631 20
962.651 14
962.671 9
962.691 11
962.711 22
962.731 4
962.751 5
962.772 7
962.792 43
962.812 20
962.832 8
962.852 26
962.872 53
962.892 50
962.912 19
962.932 7
962.952 18
962.972 21
962.993 37
963.013 24
963.033 15
963.053 10
963.073 22
963.093 24
963.113 27
963.133 17
963.153 33
963.173 26
963.194 19
963.214 24
963.234 34
963.254 36
963.274 52
963.294 37
963.314 39
963.334 29
963.354 15
963.374 18
963.395 12
963.415 13
963.435 13
963.455 7
963.475 34
963.495 52
963.515 33
963.535 28
963.555 23
963.575 11
963.596 22
963.616 21
963.636 18
963.656 32
963.676 10
963.696 25
963.716 18
963.736 17
963.756 9
963.777 12
963.797 9
963.817 24
963.837 29
963.857 21
963.877 11
963.897 12
963.917 4
963.937 2
963.957 9
963.978 5
963.998 15
964.018 15
964.038 16
964.058 22
964.078 13
964.098 4
964.118 17
964.138 19
964.159 28
964.179 22
964.199 47
964.219 38
964.239 61
964.259 32
964.279 40
964.299 36
964.319 26
964.340 24
964.360 31
964.380 19
964.400 30
964.420 32
964.440 42
964.460 19
964.480 18
964.500 12
964.521 25
964.541 30
964.561 24
964.581 38
964.601 18
964.621 49
964.641 22
964.661 18
964.681 16
964.702 12
964.722 11
964.742 4
964.762 25
964.782 41
964.802 12
964.822 22
964.842 23
964.862 16
964.883 37
964.903 18
964.923 43
964.943 42
964.963 24
964.983 18
965.003 26
965.023 6
965.044 3
965.064 19
965.084 15
965.104 9
965.124 21
965.144 36
965.164 13
965.184 8
965.204 39
965.225 38
965.245 29
965.265 42
965.285 28
965.305 33
965.325 19
965.345 32
965.365 36
965.386 20
965.406 26
965.426 15
965.446 15
965.466 15
965.486 44
965.506 29
965.526 15
965.547 15
965.567 23
965.587 9
965.607 52
965.627 47
965.647 27
965.667 33
965.687 27
965.708 27
965.728 15
965.748 12
965.768 9
965.788 16
965.808 11
965.828 27
965.848 20
965.869 16
965.889 28
965.909 27
965.929 18
965.949 40
965.969 18
965.989 41
966.009 19
966.030 12
966.050 26
966.070 11
966.090 38
966.110 24
966.130 9
966.150 28
966.170 53
966.191 21
966.211 25
966.231 17
966.251 26
966.271 53
966.291 23
966.311 23
966.331 1
966.352 15
966.372 49
966.392 41
966.412 36
966.432 17
966.452 12
966.472 27
966.493 26
966.513 42
966.533 36
966.553 37
966.573 38
966.593 17
966.613 12
966.633 14
966.654 38
966.674 19
966.694 20
966.714 24
966.734 24
966.754 34
966.774 49
966.795 24
966.815 19
966.835 22
966.855 15
966.875 14
966.895 20
966.915 18
966.935 15
966.956 10
966.976 23
966.996 6
967.016 4
967.036 18
967.056 26
967.076 20
967.097 16
967.117 31
967.137 15
967.157 20
967.177 30
967.197 27
967.217 20
967.238 38
967.258 36
967.278 43
967.298 40
967.318 41
967.338 17
967.358 28
967.379 33
967.399 29
967.419 35
967.439 33
967.459 24
967.479 21
967.499 21
967.520 15
967.540 46
967.560 24
967.580 24
967.600 37
967.620 37
967.640 23
967.661 21
967.681 7
967.701 17
967.721 27
967.741 34
967.761 17
967.781 45
967.802 21
967.822 16
967.842 15
967.862 15
967.882 20
967.902 32
967.922 39
967.943 36
967.963 50
967.983 34
968.003 23
968.023 16
968.043 10
968.064 8
968.084 5
968.104 16
968.124 19
968.144 26
968.164 21
968.184 13
968.205 9
968.225 28
968.245 28
968.265 61
968.285 36
968.305 39
968.325 29
968.346 23
968.366 65
968.386 46
968.406 44
968.426 20
968.446 45
968.467 48
968.487 25
968.507 41
968.527 42
968.547 27
968.567 11
968.587 22
968.608 36
968.628 24
968.648 14
968.668 30
968.688 39
968.708 32
968.729 13
968.749 11
968.769 9
968.789 22
968.809 28
968.829 15
968.850 29
968.870 17
968.890 23
968.910 23
968.930 37
968.950 30
968.970 34
968.991 19
969.011 19
969.031 18
969.051 14
969.071 13
969.091 22
969.112 31
969.132 51
969.152 25
969.172 21
969.192 23
969.212 26
969.233 27
969.253 37
969.273 21
969.293 32
969.313 36
969.333 19
969.354 32
969.374 27
969.394 47
969.414 18
969.434 34
969.454 35
969.474 32
969.495 9
969.515 17
969.535 44
969.555 31
969.575 38
969.595 17
969.616 10
969.636 22
969.656 26
969.676 29
969.696 13
969.716 13
969.737 21
969.757 32
969.777 30
969.797 30
969.817 47
969.837 34
969.858 21
969.878 9
969.898 2
969.918 17
969.938 17
969.958 24
969.979 22
969.999 12
970.019 13
970.039 46
970.059 28
970.079 10
970.100 3
970.120 9
970.140 32
970.160 53
970.180 17
970.201 23
970.221 13
970.241 25
970.261 28
970.281 37
970.301 39
970.322 36
970.342 17
970.362 15
970.382 21
970.402 25
970.422 35
970.443 33
970.463 25
970.483 16
970.503 16
970.523 32
970.543 27
970.564 18
970.584 19
970.604 24
970.624 25
970.644 24
970.665 13
970.685 11
970.705 17
970.725 14
970.745 10
970.765 22
970.786 15
970.806 14
970.826 20
970.846 18
970.866 12
970.886 14
970.907 9
970.927 18
970.947 17
970.967 12
970.987 11
971.008 11
971.028 9
971.048 38
971.068 27
971.088 21
971.108 29
971.129 16
971.149 24
971.169 38
971.189 36
971.209 24
971.230 30
971.250 21
971.270 20
971.290 29
971.310 39
971.330 45
971.351 23
971.371 43
971.391 47
971.411 26
971.431 31
971.452 15
971.472 28
971.492 47
971.512 27
971.532 32
971.552 23
971.573 16
971.593 9
971.613 30
971.633 13
971.653 6
971.674 21
971.694 18
971.714 13
971.734 13
971.754 10
971.775 27
971.795 29
971.815 12
971.835 10
971.855 8
971.875 16
971.896 40
971.916 23
971.936 16
971.956 18
971.976 17
971.997 8
972.017 10
972.037 58
972.057 20
972.077 22
972.098 18
972.118 26
972.138 11
972.158 13
972.178 17
972.199 19
972.219 19
972.239 11
972.259 11
972.279 11
972.299 36
972.320 30
972.340 44
972.360 32
972.380 20
972.400 16
972.421 17
972.441 14
972.461 2
972.481 27
972.501 47
972.522 29
972.542 31
972.562 28
972.582 21
972.602 7
972.623 12
972.643 10
972.663 2
972.683 20
972.703 22
972.724 12
972.744 18
972.764 22
972.784 23
972.804 23
972.825 57
972.845 34
972.865 30
972.885 16
972.905 12
972.926 27
972.946 15
972.966 10
972.986 13
973.006 8
973.027 22
973.047 24
973.067 30
973.087 16
973.107 21
973.128 27
973.148 30
973.168 25
973.188 28
973.208 34
973.229 18
973.249 44
973.269 40
973.289 35
973.309 34
973.330 22
973.350 22
973.370 9
973.390 31
973.410 24
973.431 12
973.451 12
973.471 29
973.491 34
973.511 51
973.532 40
973.552 28
973.572 79
973.592 118
973.613 60
973.633 42
973.653 31
973.673 25
973.693 38
973.714 12
973.734 26
973.754 39
973.774 30
973.794 20
973.815 12
973.835 9
973.855 23
973.875 82
973.895 44
973.916 28
973.936 33
973.956 49
973.976 34
973.996 14
974.017 33
974.037 21
974.057 23
974.077 54
974.098 71
974.118 36
974.138 44
974.158 31
974.178 42
974.199 25
974.219 25
974.239 21
974.259 32
974.279 33
974.300 39
974.320 36
974.340 54
974.360 40
974.381 60
974.401 56
974.421 93
974.441 43
974.461 25
974.482 44
974.502 45
974.522 85
974.542 45
974.562 52
974.583 45
974.603 61
974.623 27
974.643 40
974.664 19
974.684 40
974.704 15
974.724 15
974.744 31
974.765 38
974.785 22
974.805 53
974.825 27
974.846 51
974.866 40
974.886 22
974.906 43
974.926 40
974.947 18
974.967 34
974.987 26
975.007 25
975.028 41
975.048 59
975.068 38
975.088 25
975.108 14
975.129 16
975.149 27
975.169 23
975.189 29
975.210 18
975.230 24
975.250 39
975.270 22
975.290 56
975.311 64
975.331 44
975.351 30
975.371 44
975.392 66
975.412 47
975.432 21
975.452 45
975.472 28
975.493 55
975.513 42
975.533 23
975.553 28
975.574 11
975.594 35
975.614 72
975.634 38
975.654 33
975.675 39
975.695 28
975.715 24
975.735 51
975.756 28
975.776 28
975.796 32
975.816 23
975.837 35
975.857 51
975.877 52
975.897 26
975.917 27
975.938 18
975.958 20
975.978 22
975.998 22
976.019 24
976.039 21
976.059 50
976.079 44
976.100 22
976.120 43
976.140 31
976.160 25
976.180 20
976.201 22
976.221 18
976.241 14
976.261 39
976.282 26
976.302 29
976.322 44
976.342 38
976.363 35
976.383 10
976.403 19
976.423 40
976.444 23
976.464 27
976.484 24
976.504 43
976.524 29
976.545 4
976.565 8
976.585 23
976.605 17
976.626 28
976.646 27
976.666 26
976.686 11
976.707 16
976.727 3
976.747 8
976.767 12
976.788 27
976.808 11
976.828 25
976.848 29
976.869 22
976.889 20
976.909 29
976.929 16
976.950 23
976.970 17
976.990 8
977.010 30
977.030 24
977.051 27
977.071 16
977.091 8
977.111 11
977.132 32
977.152 28
977.172 13
977.192 12
977.213 17
977.233 23
977.253 38
977.273 41
977.294 39
977.314 33
977.334 21
977.354 18
977.375 60
977.395 33
977.415 45
977.435 54
977.456 33
977.476 28
977.496 14
977.516 21
977.537 10
977.557 12
977.577 11
977.597 27
977.618 18
977.638 13
977.658 14
977.678 9
977.699 10
977.719 15
977.739 17
977.759 14
977.780 21
977.800 56
977.820 19
977.840 26
977.861 31
977.881 18
977.901 13
977.921 15
977.942 10
977.962 0
977.982 13
978.002 15
978.023 27
978.043 41
978.063 28
978.083 32
978.104 15
978.124 4
978.144 13
978.164 11
978.185 10
978.205 14
978.225 27
978.245 33
978.266 39
978.286 17
978.306 45
978.326 21
978.347 7
978.367 45
978.387 26
978.407 17
978.428 31
978.448 47
978.468 12
978.488 10
978.509 7
978.529 19
978.549 20
978.570 24
978.590 27
978.610 17
978.630 17
978.651 21
978.671 18
978.691 26
978.711 37
978.732 16
978.752 25
978.772 25
978.792 28
978.813 22
978.833 21
978.853 29
978.873 19
978.894 12
978.914 10
978.934 22
978.954 25
978.975 25
978.995 19
979.015 12
979.036 6
979.056 6
979.076 35
979.096 32
979.117 23
979.137 41
979.157 14
979.177 20
979.198 18
979.218 17
979.238 27
979.258 37
979.279 17
979.299 48
979.319 33
979.340 30
979.360 17
979.380 15
979.400 12
979.421 15
979.441 58
979.461 43
979.481 52
979.502 47
979.522 18
979.542 13
979.562 38
979.583 13
979.603 6
979.623 11
979.644 5
979.664 24
979.684 37
979.704 25
979.725 20
979.745 23
979.765 37
979.785 27
979.806 24
979.826 5
979.846 11
979.867 7
979.887 16
979.907 24
979.927 26
979.948 22
979.968 30
979.988 18
980.008 13
980.029 13
980.049 15
980.069 20
980.090 21
980.110 25
980.130 15
980.150 29
980.171 40
980.191 49
980.211 57
980.231 30
980.252 33
980.272 14
980.292 9
980.313 6
980.333 21
980.353 14
980.373 28
980.394 12
980.414 44
980.434 29
980.454 10
980.475 23
980.495 16
980.515 4
980.536 23
980.556 19
980.576 15
980.596 13
980.617 20
980.637 16
980.657 7
980.678 14
980.698 14
980.718 29
980.738 14
980.759 7
980.779 32
980.799 17
980.820 2
980.840 16
980.860 4
980.880 7
980.901 15
980.921 21
980.941 13
980.961 12
980.982 17
981.002 22
981.022 11
981.043 10
981.063 29
981.083 41
981.103 12
981.124 6
981.144 17
981.164 15
981.185 41
981.205 24
981.225 21
981.245 22
981.266 21
981.286 28
981.306 42
981.327 24
981.347 9
981.367 5
981.387 14
981.408 41
981.428 44
981.448 28
981.469 12
981.489 17
981.509 21
981.530 29
981.550 14
981.570 18
981.590 28
981.611 12
981.631 8
981.651 17
981.672 26
981.692 22
981.712 22
981.732 18
981.753 14
981.773 21
981.793 6
981.814 13
981.834 51
981.854 58
981.874 43
981.895 31
981.915 20
981.935 28
981.956 26
981.976 16
981.996 23
982.017 13
982.037 19
982.057 32
982.077 20
982.098 14
982.118 12
982.138 49
982.159 47
982.179 42
982.199 34
982.219 26
982.240 37
982.260 44
982.280 44
982.301 28
982.321 12
982.341 15
982.362 6
982.382 16
982.402 38
982.422 33
982.443 21
982.463 39
982.483 54
982.504 58
982.524 36
982.544 27
982.565 21
982.585 14
982.605 27
982.625 27
982.646 19
982.666 15
982.686 26
982.707 11
982.727 34
982.747 28
982.768 4
982.788 7
982.808 45
982.828 44
982.849 28
982.869 29
982.889 13
982.910 29
982.930 21
982.950 19
982.971 15
982.991 28
983.011 19
983.031 18
983.052 29
983.072 26
983.092 37
983.113 29
983.133 35
983.153 8
983.174 11
983.194 31
983.214 37
983.235 55
983.255 25
983.275 18
983.295 13
983.316 9
983.336 13
983.356 31
983.377 10
983.397 17
983.417 27
983.438 36
983.458 63
983.478 12
983.499 12
983.519 25
983.539 28
983.559 22
983.580 8
983.600 33
983.620 32
983.641 31
983.661 15
983.681 8
983.702 28
983.722 32
983.742 20
983.763 36
983.783 42
983.803 39
983.824 58
983.844 23
983.864 28
983.884 34
983.905 29
983.925 21
983.945 18
983.966 33
983.986 15
984.006 19
984.027 29
984.047 33
984.067 19
984.088 38
984.108 38
984.128 3
984.149 12
984.169 16
984.189 10
984.210 29
984.230 18
984.250 10
984.270 38
984.291 90
984.311 60
984.331 41
984.352 20
984.372 26
984.392 22
984.413 12
984.433 9
984.453 31
984.474 36
984.494 46
984.514 51
984.535 52
984.555 29
984.575 19
984.596 11
984.616 7
984.636 5
984.657 27
984.677 22
984.697 37
984.717 16
984.738 18
984.758 10
984.778 15
984.799 29
984.819 14
984.839 11
984.860 14
984.880 8
984.900 24
984.921 29
984.941 16
984.961 20
984.982 22
985.002 14
985.022 15
985.043 21
985.063 19
985.083 20
985.104 28
985.124 29
985.144 47
985.165 29
985.185 37
985.205 34
985.226 51
985.246 18
985.266 28
985.287 18
985.307 36
985.327 61
985.348 35
985.368 27
985.388 21
985.409 22
985.429 27
985.449 17
985.470 27
985.490 19
985.510 15
985.531 17
985.551 34
985.571 39
985.592 31
985.612 33
985.632 33
985.653 15
985.673 3
985.693 3
985.714 6
985.734 34
985.754 25
985.775 30
985.795 37
985.815 28
985.836 30
985.856 22
985.876 14
985.897 15
985.917 20
985.937 20
985.958 15
985.978 9
985.998 33
986.019 22
986.039 23
986.059 15
986.080 31
986.100 39
986.120 34
986.141 20
986.161 9
986.181 18
986.202 9
986.222 6
986.242 26
986.263 26
986.283 10
986.303 26
986.324 37
986.344 37
986.364 45
986.385 35
986.405 6
986.425 3
986.446 19
986.466 30
986.486 32
986.507 38
986.527 48
986.547 30
986.568 25
986.588 19
986.608 11
986.629 13
986.649 35
986.669 20
986.690 14
986.710 7
986.730 19
986.751 10
986.771 36
986.791 13
986.812 10
986.832 18
986.852 15
986.873 13
986.893 17
986.914 33
986.934 27
986.954 21
986.975 27
986.995 30
987.015 35
987.036 34
987.056 35
987.076 10
987.097 4
987.117 7
987.137 30
987.158 9
987.178 23
987.198 37
987.219 40
987.239 34
987.259 20
987.280 31
987.300 16
987.320 17
987.341 38
987.361 28
987.381 18
987.402 15
987.422 41
987.443 49
987.463 31
987.483 48
987.504 41
987.524 18
987.544 29
987.565 28
987.585 26
987.605 37
987.626 37
987.646 13
987.666 22
987.687 11
987.707 11
987.727 9
987.748 12
987.768 19
987.789 19
987.809 14
987.829 21
987.850 16
987.870 16
987.890 12
987.911 23
987.931 29
987.951 11
987.972 6
987.992 16
988.012 25
988.033 27
988.053 10
988.073 16
988.094 22
988.114 21
988.135 28
988.155 16
988.175 12
988.196 27
988.216 53
988.236 42
988.257 35
988.277 12
988.297 20
988.318 20
988.338 13
988.359 45
988.379 36
988.399 43
988.420 22
988.440 15
988.460 14
988.481 23
988.501 6
988.521 19
988.542 16
988.562 13
988.582 16
988.603 20
988.623 17
988.644 9
988.664 15
988.684 23
988.705 28
988.725 30
988.745 23
988.766 20
988.786 24
988.806 34
988.827 20
988.847 8
988.868 19
988.888 8
988.908 31
988.929 36
988.949 41
988.969 26
988.990 18
989.010 17
989.031 25
989.051 37
989.071 20
989.092 24
989.112 19
989.132 32
989.153 18
989.173 10
989.193 6
989.214 7
989.234 31
989.255 27
989.275 26
989.295 19
989.316 21
989.336 27
989.356 12
989.377 14
989.397 21
989.418 30
989.438 25
989.458 12
989.479 15
989.499 37
989.519 40
989.540 62
989.560 50
989.580 40
989.601 25
989.621 25
989.642 11
989.662 9
989.682 30
989.703 21
989.723 26
989.743 30
989.764 33
989.784 36
989.805 47
989.825 15
989.845 21
989.866 22
989.886 21
989.906 22
989.927 52
989.947 19
989.968 20
989.988 37
990.008 31
990.029 31
990.049 36
990.069 7
990.090 14
990.110 30
990.131 38
990.151 35
990.171 13
990.192 22
990.212 26
990.232 48
990.253 48
990.273 50
990.294 41
990.314 31
990.334 51
990.355 71
990.375 30
990.396 52
990.416 35
990.436 40
990.457 39
990.477 31
990.497 36
990.518 18
990.538 35
990.559 59
990.579 63
990.599 35
990.620 38
990.640 41
990.661 27
990.681 28
990.701 30
990.722 22
990.742 11
990.762 29
990.783 22
990.803 8
990.824 18
990.844 34
990.864 29
990.885 7
990.905 19
990.926 43
990.946 24
990.966 26
990.987 27
991.007 21
991.027 16
991.048 71
991.068 33
991.089 35
991.109 19
991.129 19
991.150 48
991.170 19
991.191 15
991.211 24
991.231 15
991.252 22
991.272 52
991.292 46
991.313 45
991.333 26
991.354 56
991.374 34
991.394 34
991.415 55
991.435 23
991.456 10
991.476 38
991.496 59
991.517 27
991.537 25
991.558 43
991.578 17
991.598 29
991.619 27
991.639 25
991.660 46
991.680 55
991.700 30
991.721 37
991.741 55
991.762 27
991.782 24
991.802 13
991.823 17
991.843 28
991.863 25
991.884 28
991.904 25
991.925 24
991.945 21
991.965 13
991.986 20
992.006 11
992.027 38
992.047 38
992.067 29
992.088 14
992.108 34
992.129 21
992.149 21
992.169 18
992.190 40
992.210 47
992.231 22
992.251 16
992.271 35
992.292 25
992.312 26
992.333 47
992.353 24
992.373 41
992.394 28
992.414 8
992.435 24
992.455 29
992.475 12
992.496 20
992.516 24
992.537 21
992.557 32
992.577 16
992.598 9
992.618 27
992.639 45
992.659 19
992.679 10
992.700 25
992.720 30
992.741 22
992.761 24
992.782 30
992.802 10
992.822 18
992.843 15
992.863 16
992.884 5
992.904 18
992.924 20
992.945 16
992.965 22
992.986 12
993.006 19
993.026 32
993.047 22
993.067 20
993.088 29
993.108 37
993.128 27
993.149 33
993.169 23
993.190 34
993.210 22
993.230 16
993.251 25
993.271 30
993.292 39
993.312 46
993.333 41
993.353 39
993.373 20
993.394 13
993.414 24
993.435 32
993.455 65
993.475 87
993.496 73
993.516 89
993.537 38
993.557 51
993.577 33
993.598 32
993.618 36
993.639 31
993.659 17
993.680 3
993.700 26
993.720 24
993.741 23
993.761 25
993.782 19
993.802 17
993.822 23
993.843 15
993.863 19
993.884 36
993.904 18
993.925 7
993.945 11
993.965 17
993.986 21
994.006 17
994.027 32
994.047 29
994.067 23
994.088 3
994.108 22
994.129 16
994.149 28
994.170 25
994.190 43
994.210 14
994.231 28
994.251 30
994.272 29
994.292 34
994.313 33
994.333 20
994.353 25
994.374 33
994.394 80
994.415 48
994.435 22
994.455 19
994.476 41
994.496 35
994.517 20
994.537 34
994.558 32
994.578 24
994.598 23
994.619 30
994.639 37
994.660 18
994.680 17
994.701 5
994.721 15
994.741 27
994.762 35
994.782 16
994.803 13
994.823 16
994.844 30
994.864 27
994.884 33
994.905 26
994.925 26
994.946 13
994.966 20
994.987 21
995.007 20
995.027 20
995.048 14
995.068 15
995.089 6
995.109 10
995.130 15
995.150 25
995.170 32
995.191 31
995.211 22
995.232 17
995.252 20
995.273 42
995.293 34
995.313 36
995.334 40
995.354 37
995.375 45
995.395 39
995.416 31
995.436 18
995.456 11
995.477 36
995.497 17
995.518 29
995.538 45
995.559 36
995.579 36
995.599 18
995.620 38
995.640 24
995.661 15
995.681 19
995.702 33
995.722 27
995.743 13
995.763 7
995.783 5
995.804 3
995.824 8
995.845 11
995.865 31
995.886 21
995.906 8
995.926 13
995.947 8
995.967 12
995.988 21
996.008 34
996.029 25
996.049 20
996.070 14
996.090 17
996.110 20
996.131 12
996.151 17
996.172 17
996.192 39
996.213 12
996.233 15
996.253 26
996.274 46
996.294 30
996.315 59
996.335 83
996.356 38
996.376 8
996.397 30
996.417 18
996.437 9
996.458 27
996.478 25
996.499 39
996.519 32
996.540 23
996.560 19
996.581 24
996.601 33
996.621 38
996.642 20
996.662 28
996.683 18
996.703 31
996.724 15
996.744 16
996.765 15
996.785 7
996.805 2
996.826 11
996.846 30
996.867 27
996.887 12
996.908 1
996.928 1
996.949 14
996.969 23
996.989 14
997.010 19
997.030 22
997.051 40
997.071 46
997.092 30
997.112 10
997.133 12
997.153 15
997.174 9
997.194 21
997.214 9
997.235 52
997.255 48
997.276 35
997.296 32
997.317 37
997.337 29
997.358 22
997.378 25
997.398 19
997.419 24
997.439 22
997.460 28
997.480 24
997.501 8
997.521 21
997.542 36
997.562 33
997.583 33
997.603 5
997.623 14
997.644 14
997.664 14
997.685 14
997.705 15
997.726 6
997.746 7
997.767 21
997.787 11
997.808 6
997.828 8
997.849 24
997.869 19
997.889 13
997.910 15
997.930 10
997.951 22
997.971 27
997.992 19
998.012 7
998.033 28
998.053 28
998.074 12
998.094 5
998.114 11
998.135 17
998.155 7
998.176 18
998.196 7
998.217 21
998.237 26
998.258 32
998.278 14
998.299 50
998.319 15
998.340 35
998.360 20
998.380 8
998.401 24
998.421 9
998.442 18
998.462 20
998.483 17
998.503 25
998.524 38
998.544 11
998.565 15
998.585 4
998.606 18
998.626 42
998.647 33
998.667 35
998.687 38
998.708 17
998.728 26
998.749 11
998.769 17
998.790 24
998.810 12
998.831 13
998.851 14
998.872 11
998.892 19
998.913 11
998.933 16
998.954 13
998.974 40
998.994 37
999.015 23
999.035 19
999.056 14
999.076 12
999.097 25
999.117 20
999.138 37
999.158 28
999.179 44
999.199 23
999.220 28
999.240 18
999.261 37
999.281 33
999.302 32
999.322 22
999.342 24
999.363 33
999.383 37
999.404 43
999.424 61
999.445 22
999.465 7
999.486 34
999.506 21
999.527 13
999.547 28
999.568 28
999.588 28
999.609 21
999.629 13
999.650 16
999.670 18
999.691 24
999.711 17
999.731 11
999.752 8
999.772 2
999.793 5
999.813 4
999.834 10
999.854 7
999.875 13
999.895 28
999.916 36
999.936 34
999.957 37
999.977 8
999.998 11
1000.018 11
1000.039 19
1000.059 23
1000.080 16
1000.100 15
1000.121 8
1000.141 27
1000.162 12
1000.182 11
1000.202 16
1000.223 6
1000.243 34
1000.264 24
1000.284 58
1000.305 43
1000.325 34
1000.346 20
1000.366 23
1000.387 25
1000.407 15
1000.428 19
1000.448 26
1000.469 35
1000.489 16
1000.510 19
1000.530 31
1000.551 15
1000.571 10
1000.592 18
1000.612 44
1000.633 29
1000.653 22
1000.674 10
1000.694 31
1000.715 30
1000.735 14
1000.756 20
1000.776 33
1000.797 16
1000.817 6
1000.838 3
1000.858 12
1000.879 2
1000.899 5
1000.919 33
1000.940 31
1000.960 21
1000.981 28
1001.001 19
1001.022 3
1001.042 22
1001.063 13
1001.083 35
1001.104 24
1001.124 10
1001.145 16
1001.165 17
1001.186 32
1001.206 25
1001.227 20
1001.247 24
1001.268 33
1001.288 18
1001.309 14
1001.329 23
1001.350 39
1001.370 31
1001.391 32
1001.411 33
1001.432 21
1001.452 21
1001.473 9
1001.493 24
1001.514 39
1001.534 17
1001.555 12
1001.575 12
1001.596 12
1001.616 33
1001.637 38
1001.657 32
1001.678 21
1001.698 8
1001.719 5
1001.739 35
1001.760 12
1001.780 21
1001.801 15
1001.821 12
1001.842 18
1001.862 38
1001.883 27
1001.903 21
1001.924 20
1001.944 21
1001.965 23
1001.985 10
1002.006 3
1002.026 10
1002.047 4
1002.067 28
1002.088 33
1002.108 21
1002.129 13
1002.149 3
1002.170 4
1002.190 12
1002.211 41
1002.231 20
1002.252 19
1002.272 24
1002.293 19
1002.313 11
1002.334 29
1002.354 20
1002.375 11
1002.395 16
1002.416 26
1002.436 3
1002.457 2
1002.477 24
1002.498 32
1002.518 19
1002.539 20
1002.559 24
1002.580 22
1002.600 16
1002.621 27
1002.641 31
1002.662 3
1002.682 3
1002.703 15
1002.723 11
1002.744 12
1002.764 18
1002.785 26
1002.805 20
1002.826 30
1002.846 24
1002.867 0
1002.887 8
1002.908 15
1002.928 10
1002.949 32
1002.969 13
1002.990 26
1003.010 31
1003.031 39
1003.051 31
1003.072 14
1003.092 12
1003.113 16
1003.134 36
1003.154 16
1003.175 39
1003.195 23
1003.216 13
1003.236 21
1003.257 19
1003.277 12
1003.298 19
1003.318 77
1003.339 27
1003.359 16
1003.380 32
1003.400 30
1003.421 13
1003.441 18
1003.462 11
1003.482 20
1003.503 11
1003.523 43
1003.544 44
1003.564 32
1003.585 21
1003.605 19
1003.626 13
1003.646 22
1003.667 31
1003.687 32
1003.708 14
1003.728 17
1003.749 23
1003.769 37
1003.790 34
1003.811 36
1003.831 16
1003.852 7
1003.872 24
1003.893 22
1003.913 9
1003.934 7
1003.954 20
1003.975 21
1003.995 29
1004.016 16
1004.036 9
1004.057 24
1004.077 21
1004.098 12
1004.118 23
1004.139 7
1004.159 25
1004.180 42
1004.200 32
1004.221 39
1004.241 15
1004.262 11
1004.282 28
1004.303 29
1004.324 35
1004.344 31
1004.365 18
1004.385 11
1004.406 8
1004.426 32
1004.447 34
1004.467 11
1004.488 12
1004.508 29
1004.529 28
1004.549 11
1004.570 7
1004.590 9
1004.611 6
1004.631 19
1004.652 20
1004.672 14
1004.693 17
1004.714 8
1004.734 6
1004.755 20
1004.775 12
1004.796 14
1004.816 24
1004.837 25
1004.857 27
1004.878 20
1004.898 16
1004.919 25
1004.939 38
1004.960 20
1004.980 10
1005.001 21
1005.021 31
1005.042 31
1005.063 19
1005.083 14
1005.104 8
1005.124 19
1005.145 11
1005.165 13
1005.186 16
1005.206 14
1005.227 15
1005.247 23
1005.268 15
1005.288 20
1005.309 8
1005.329 9
1005.350 22
1005.371 15
1005.391 36
1005.412 35
1005.432 20
1005.453 15
1005.473 37
1005.494 47
1005.514 29
1005.535 26
1005.555 17
1005.576 22
1005.596 29
1005.617 21
1005.637 31
1005.658 17
1005.679 10
1005.699 20
1005.720 16
1005.740 44
1005.761 20
1005.781 28
1005.802 10
1005.822 19
1005.843 47
1005.863 33
1005.884 32
1005.904 19
1005.925 10
1005.946 36
1005.966 15
1005.987 6
1006.007 14
1006.028 43
1006.048 32
1006.069 7
1006.089 18
1006.110 16
1006.130 17
1006.151 24
1006.172 40
1006.192 28
1006.213 32
1006.233 25
1006.254 21
1006.274 50
1006.295 39
1006.315 52
1006.336 22
1006.356 21
1006.377 15
1006.398 19
1006.418 13
1006.439 18
1006.459 36
1006.480 19
1006.500 38
1006.521 45
1006.541 45
1006.562 31
1006.582 30
1006.603 36
1006.624 36
1006.644 22
1006.665 14
1006.685 31
1006.706 44
1006.726 11
1006.747 8
1006.767 14
1006.788 17
1006.808 12
1006.829 18
1006.850 27
1006.870 16
1006.891 32
1006.911 27
1006.932 2
1006.952 7
1006.973 6
1006.993 20
1007.014 17
1007.035 15
1007.055 19
1007.076 7
1007.096 4
1007.117 26
1007.137 10
1007.158 32
1007.178 48
1007.199 14
1007.219 25
1007.240 27
1007.261 32
1007.281 24
1007.302 29
1007.322 24
1007.343 25
1007.363 35
1007.384 51
1007.404 36
1007.425 31
1007.446 24
1007.466 10
1007.487 15
1007.507 23
1007.528 56
1007.548 42
1007.569 49
1007.589 50
1007.610 15
1007.631 13
1007.651 19
1007.672 8
1007.692 17
1007.713 11
1007.733 22
1007.754 17
1007.775 33
1007.795 36
1007.816 13
1007.836 11
1007.857 16
1007.877 19
1007.898 24
1007.918 10
1007.939 19
1007.960 40
1007.980 28
1008.001 10
1008.021 15
1008.042 10
1008.062 12
1008.083 26
1008.103 37
1008.124 20
1008.145 15
1008.165 27
1008.186 14
1008.206 12
1008.227 20
1008.247 25
1008.268 23
1008.289 38
1008.309 22
1008.330 45
1008.350 29
1008.371 26
1008.391 41
1008.412 35
1008.433 22
1008.453 24
1008.474 21
1008.494 26
1008.515 43
1008.535 23
1008.556 4
1008.576 9
1008.597 20
1008.618 22
1008.638 26
1008.659 24
1008.679 35
1008.700 29
1008.720 14
1008.741 12
1008.762 16
1008.782 14
1008.803 21
1008.823 18
1008.844 28
1008.864 9
1008.885 29
1008.906 14
1008.926 6
1008.947 15
1008.967 19
1008.988 20
1009.008 20
1009.029 19
1009.050 20
1009.070 22
1009.091 34
1009.111 16
1009.132 19
1009.152 6
1009.173 46
1009.194 19
1009.214 13
1009.235 9
1009.255 16
1009.276 17
1009.296 34
1009.317 26
1009.338 12
1009.358 9
1009.379 30
1009.399 16
1009.420 7
1009.440 15
1009.461 21
1009.482 22
1009.502 19
1009.523 19
1009.543 50
1009.564 42
1009.585 24
1009.605 21
1009.626 28
1009.646 31
1009.667 19
1009.687 7
1009.708 22
1009.729 25
1009.749 14
1009.770 20
1009.790 10
1009.811 25
1009.831 25
1009.852 37
1009.873 43
1009.893 21
1009.914 22
1009.934 18
1009.955 15
1009.976 30
1009.996 14
1010.017 19
1010.037 21
1010.058 21
1010.078 32
1010.099 48
1010.120 38
1010.140 24
1010.161 55
1010.181 16
1010.202 23
1010.223 21
1010.243 21
1010.264 22
1010.284 52
1010.305 48
1010.325 24
1010.346 23
1010.367 25
1010.387 28
1010.408 22
1010.428 31
1010.449 12
1010.470 15
1010.490 16
1010.511 26
1010.531 1
1010.552 7
1010.572 17
1010.593 29
1010.614 22
1010.634 23
1010.655 24
1010.675 35
1010.696 19
1010.717 24
1010.737 16
1010.758 48
1010.778 38
1010.799 32
1010.820 8
1010.840 8
1010.861 12
1010.881 22
1010.902 15
1010.923 15
1010.943 20
1010.964 18
1010.984 5
1011.005 16
1011.025 10
1011.046 10
1011.067 23
1011.087 13
1011.108 18
1011.128 20
1011.149 15
1011.170 12
1011.190 31
1011.211 21
1011.231 23
1011.252 44
1011.273 58
1011.293 38
1011.314 42
1011.334 24
1011.355 27
1011.376 11
1011.396 14
1011.417 14
1011.437 28
1011.458 40
1011.479 44
1011.499 49
1011.520 11
1011.540 12
1011.561 13
1011.582 6
1011.602 12
1011.623 13
1011.643 24
1011.664 16
1011.685 15
1011.705 17
1011.726 12
1011.746 11
1011.767 5
1011.788 9
1011.808 18
1011.829 9
1011.849 9
1011.870 32
1011.891 17
1011.911 35
1011.932 7
1011.952 7
1011.973 26
1011.994 12
1012.014 10
1012.035 20
1012.055 24
1012.076 40
1012.097 27
1012.117 29
1012.138 11
1012.158 8
1012.179 24
1012.200 31
1012.220 34
1012.241 19
1012.261 24
1012.282 23
1012.303 36
1012.323 13
1012.344 16
1012.364 18
1012.385 34
1012.406 28
1012.426 15
1012.447 20
1012.467 18
1012.488 12
1012.509 29
1012.529 34
1012.550 24
1012.570 17
1012.591 14
1012.612 22
1012.632 28
1012.653 10
1012.674 19
1012.694 16
1012.715 27
1012.735 17
1012.756 19
1012.777 39
1012.797 30
1012.818 21
1012.838 12
1012.859 11
1012.880 22
1012.900 31
1012.921 16
1012.941 11
1012.962 3
1012.983 9
1013.003 28
1013.024 30
1013.045 25
1013.065 12
1013.086 22
1013.106 32
1013.127 25
1013.148 27
1013.168 17
1013.189 14
1013.209 28
1013.230 18
1013.251 12
1013.271 13
1013.292 12
1013.313 20
1013.333 30
1013.354 23
1013.374 33
1013.395 33
1013.416 21
1013.436 14
1013.457 8
1013.477 12
1013.498 37
1013.519 19
1013.539 14
1013.560 22
1013.581 23
1013.601 25
1013.622 17
1013.642 12
1013.663 29
1013.684 7
1013.704 13
1013.725 11
1013.745 16
1013.766 41
1013.787 33
1013.807 3
1013.828 1
1013.849 9
1013.869 0
1013.890 4
1013.910 19
1013.931 20
1013.952 6
1013.972 26
1013.993 31
1014.014 14
1014.034 47
1014.055 33
1014.075 16
1014.096 10
1014.117 42
1014.137 63
1014.158 26
1014.179 22
1014.199 24
1014.220 31
1014.240 14
1014.261 25
1014.282 39
1014.302 17
1014.323 10
1014.344 23
1014.364 16
1014.385 16
1014.405 16
1014.426 24
1014.447 20
1014.467 28
1014.488 32
1014.509 41
1014.529 51
1014.550 19
1014.570 26
1014.591 16
1014.612 6
1014.632 31
1014.653 22
1014.674 29
1014.694 47
1014.715 10
1014.735 22
1014.756 38
1014.777 24
1014.797 7
1014.818 23
1014.839 17
1014.859 19
1014.880 41
1014.901 37
1014.921 18
1014.942 20
1014.962 33
1014.983 27
1015.004 8
1015.024 8
1015.045 7
1015.066 13
1015.086 19
1015.107 23
1015.127 34
1015.148 52
1015.169 33
1015.189 12
1015.210 30
1015.231 38
1015.251 36
1015.272 36
1015.293 17
1015.313 15
1015.334 36
1015.354 28
1015.375 5
1015.396 6
1015.416 8
1015.437 17
1015.458 17
1015.478 19
1015.499 4
1015.520 13
1015.540 15
1015.561 20
1015.581 20
1015.602 27
1015.623 21
1015.643 6
1015.664 21
1015.685 27
1015.705 43
1015.726 45
1015.747 19
1015.767 6
1015.788 16
1015.809 12
1015.829 6
1015.850 23
1015.870 27
1015.891 19
1015.912 6
1015.932 4
1015.953 15
1015.974 29
1015.994 11
1016.015 14
1016.036 14
1016.056 30
1016.077 32
1016.098 21
1016.118 31
1016.139 25
1016.159 67
1016.180 35
1016.201 9
1016.221 7
1016.242 0
1016.263 15
1016.283 12
1016.304 47
1016.325 65
1016.345 41
1016.366 45
1016.387 14
1016.407 18
1016.428 17
1016.449 7
1016.469 28
1016.490 55
1016.510 43
1016.531 50
1016.552 29
1016.572 44
1016.593 38
1016.614 39
1016.634 24
1016.655 7
1016.676 17
1016.696 26
1016.717 14
1016.738 15
1016.758 4
1016.779 10
1016.800 9
1016.820 15
1016.841 8
1016.861 19
1016.882 31
1016.903 12
1016.923 22
1016.944 26
1016.965 8
1016.985 12
1017.006 22
1017.027 15
1017.047 7
1017.068 12
1017.089 25
1017.109 14
1017.130 14
1017.151 26
1017.171 48
1017.192 58
1017.213 37
1017.233 23
1017.254 12
1017.275 24
1017.295 16
1017.316 20
1017.337 23
1017.357 21
1017.378 15
1017.399 18
1017.419 11
1017.440 35
1017.460 33
1017.481 21
1017.502 14
1017.522 20
1017.543 21
1017.564 10
1017.584 20
1017.605 14
1017.626 31
1017.646 35
1017.667 38
1017.688 9
1017.708 21
1017.729 14
1017.750 13
1017.770 20
1017.791 35
1017.812 36
1017.832 28
1017.853 26
1017.874 14
1017.894 37
1017.915 13
1017.936 19
1017.956 16
1017.977 14
1017.998 6
1018.018 14
1018.039 19
1018.060 16
1018.080 13
1018.101 15
1018.122 28
1018.142 16
1018.163 5
1018.184 9
1018.204 9
1018.225 23
1018.246 20
1018.266 13
1018.287 9
1018.308 22
1018.328 20
1018.349 16
1018.370 10
1018.390 7
1018.411 13
1018.432 8
1018.452 13
1018.473 19
1018.494 15
1018.514 12
1018.535 11
1018.556 5
1018.576 26
1018.597 15
1018.618 23
1018.638 26
1018.659 14
1018.680 28
1018.700 14
1018.721 10
1018.742 20
1018.762 13
1018.783 15
1018.804 13
1018.824 25
1018.845 9
1018.866 9
1018.886 15
1018.907 9
1018.928 11
1018.948 15
1018.969 5
1018.990 26
1019.010 18
1019.031 0
1019.052 8
1019.072 20
1019.093 22
1019.114 14
1019.134 15
1019.155 17
1019.176 13
1019.196 15
1019.217 20
1019.238 14
1019.259 32
1019.279 22
1019.300 32
1019.321 23
1019.341 20
1019.362 10
1019.383 21
1019.403 27
1019.424 21
1019.445 27
1019.465 24
1019.486 37
1019.507 46
1019.527 31
1019.548 8
1019.569 17
1019.589 15
1019.610 7
1019.631 14
1019.651 12
1019.672 12
1019.693 22
1019.713 30
1019.734 21
1019.755 12
1019.775 6
1019.796 16
1019.817 25
1019.838 33
1019.858 24
1019.879 9
1019.900 1
1019.920 23
1019.941 18
1019.962 11
1019.982 18
1020.003 28
1020.024 38
1020.044 31
1020.065 2
1020.086 6
1020.106 3
1020.127 7
1020.148 14
1020.168 11
1020.189 16
1020.210 23
1020.231 54
1020.251 43
1020.272 43
1020.293 18
1020.313 26
1020.334 22
1020.355 24
1020.375 33
1020.396 11
1020.417 24
1020.437 17
1020.458 9
1020.479 30
1020.499 25
1020.520 15
1020.541 12
1020.562 15
1020.582 10
1020.603 10
1020.624 0
1020.644 12
1020.665 26
1020.686 14
1020.706 33
1020.727 17
1020.748 21
1020.768 15
1020.789 11
1020.810 16
1020.831 13
1020.851 17
1020.872 16
1020.893 12
1020.913 18
1020.934 13
1020.955 10
1020.975 24
1020.996 29
1021.017 13
1021.037 7
1021.058 9
1021.079 10
1021.100 3
1021.120 17
1021.141 19
1021.162 32
1021.182 22
1021.203 18
1021.224 31
1021.244 38
1021.265 40
1021.286 34
1021.306 22
1021.327 11
1021.348 7
1021.369 38
1021.389 36
1021.410 25
1021.431 45
1021.451 24
1021.472 30
1021.493 39
1021.513 39
1021.534 45
1021.555 40
1021.576 21
1021.596 19
1021.617 23
1021.638 50
1021.658 20
1021.679 4
1021.700 17
1021.720 22
1021.741 19
1021.762 27
1021.783 28
1021.803 8
1021.824 21
1021.845 15
1021.865 20
1021.886 30
1021.907 9
1021.927 18
1021.948 44
1021.969 26
1021.990 21
1022.010 52
1022.031 35
1022.052 37
1022.072 31
1022.093 25
1022.114 37
1022.135 20
1022.155 44
1022.176 33
1022.197 13
1022.217 23
1022.238 18
1022.259 19
1022.279 16
1022.300 19
1022.321 47
1022.342 20
1022.362 14
1022.383 38
1022.404 22
1022.424 54
1022.445 55
1022.466 35
1022.487 27
1022.507 19
1022.528 24
1022.549 15
1022.569 25
1022.590 22
1022.611 16
1022.632 18
1022.652 4
1022.673 24
1022.694 28
1022.714 25
1022.735 22
1022.756 31
1022.776 13
1022.797 19
1022.818 6
1022.839 14
1022.859 23
1022.880 17
1022.901 39
1022.921 18
1022.942 22
1022.963 25
1022.984 25
1023.004 31
1023.025 14
1023.046 21
1023.066 24
1023.087 22
1023.108 41
1023.129 73
1023.149 88
1023.170 35
1023.191 18
1023.211 25
1023.232 44
1023.253 44
1023.274 24
1023.294 45
1023.315 26
1023.336 27
1023.357 10
1023.377 6
1023.398 8
1023.419 30
1023.439 16
1023.460 10
1023.481 5
1023.502 9
1023.522 13
1023.543 30
1023.564 18
1023.584 11
1023.605 31
1023.626 42
1023.647 30
1023.667 52
1023.688 30
1023.709 18
1023.729 40
1023.750 11
1023.771 21
1023.792 23
1023.812 41
1023.833 21
1023.854 11
1023.875 9
1023.895 12
1023.916 4
1023.937 8
1023.957 23
1023.978 35
1023.999 37
1024.020 25
1024.040 28
1024.061 18
1024.082 37
1024.102 45
1024.123 35
1024.144 20
1024.165 27
1024.185 16
1024.206 13
1024.227 14
1024.248 22
1024.268 38
1024.289 25
1024.310 23
1024.330 12
1024.351 34
1024.372 30
1024.393 23
1024.413 11
1024.434 9
1024.455 42
1024.476 33
1024.496 30
1024.517 16
1024.538 34
1024.558 41
1024.579 23
1024.600 14
1024.621 18
1024.641 7
1024.662 5
1024.683 15
1024.704 13
1024.724 12
1024.745 19
1024.766 20
1024.787 28
1024.807 26
1024.828 13
1024.849 21
1024.869 19
1024.890 10
1024.911 25
1024.932 21
1024.952 19
1024.973 9
1024.994 21
1025.015 23
1025.035 5
1025.056 15
1025.077 13
1025.098 9
1025.118 25
1025.139 12
1025.160 13
1025.180 29
1025.201 20
1025.222 20
1025.243 29
1025.263 38
1025.284 13
1025.305 20
1025.326 34
1025.346 18
1025.367 17
1025.388 23
1025.409 25
1025.429 8
1025.450 8
1025.471 19
1025.492 18
1025.512 10
1025.533 26
1025.554 17
1025.575 12
1025.595 21
1025.616 16
1025.637 9
1025.657 15
1025.678 11
1025.699 15
1025.720 19
1025.740 22
1025.761 13
1025.782 36
1025.803 22
1025.823 24
1025.844 16
1025.865 15
1025.886 11
1025.906 3
1025.927 20
1025.948 8
1025.969 22
1025.989 56
1026.010 35
1026.031 46
1026.052 40
1026.072 44
1026.093 42
1026.114 30
1026.135 4
1026.155 8
1026.176 3
1026.197 2
1026.218 7
1026.238 20
1026.259 41
1026.280 21
1026.301 11
1026.321 5
1026.342 39
1026.363 33
1026.384 19
1026.404 29
1026.425 28
1026.446 12
1026.467 23
1026.487 34
1026.508 30
1026.529 19
1026.550 13
1026.570 33
1026.591 12
1026.612 19
1026.633 33
1026.653 15
1026.674 14
1026.695 16
1026.716 5
1026.736 6
1026.757 9
1026.778 17
1026.799 20
1026.819 6
1026.840 28
1026.861 23
1026.882 29
1026.902 16
1026.923 30
1026.944 15
1026.965 6
1026.985 10
1027.006 21
1027.027 9
1027.048 12
1027.068 12
1027.089 20
1027.110 14
1027.131 14
1027.151 8
1027.172 6
1027.193 13
1027.214 14
1027.234 10
1027.255 13
1027.276 37
1027.297 36
1027.317 24
1027.338 17
1027.359 32
1027.380 47
1027.400 30
1027.421 46
1027.442 16
1027.463 28
1027.483 30
1027.504 43
1027.525 11
1027.546 5
1027.567 18
1027.587 18
1027.608 38
1027.629 18
1027.650 17
1027.670 20
1027.691 27
1027.712 23
1027.733 11
1027.753 17
1027.774 17
1027.795 34
1027.816 19
1027.836 9
1027.857 9
1027.878 18
1027.899 19
1027.919 28
1027.940 7
1027.961 8
1027.982 16
1028.003 25
1028.023 14
1028.044 24
1028.065 20
1028.086 8
1028.106 19
1028.127 23
1028.148 18
1028.169 3
1028.189 8
1028.210 25
1028.231 19
1028.252 47
1028.273 6
1028.293 56
1028.314 49
1028.335 39
1028.356 25
1028.376 21
1028.397 18
1028.418 29
1028.439 14
1028.459 15
1028.480 19
1028.501 27
1028.522 34
1028.543 33
1028.563 13
1028.584 28
1028.605 12
1028.626 5
1028.646 14
1028.667 19
1028.688 19
1028.709 27
1028.729 27
1028.750 17
1028.771 5
1028.792 16
1028.813 6
1028.833 32
1028.854 11
1028.875 22
1028.896 23
1028.916 14
1028.937 19
1028.958 10
1028.979 16
1028.999 18
1029.020 8
1029.041 17
1029.062 30
1029.083 38
1029.103 54
1029.124 51
1029.145 22
1029.166 21
1029.186 8
1029.207 12
1029.228 5
1029.249 2
1029.270 3
1029.290 11
1029.311 61
1029.332 44
1029.353 23
1029.373 11
1029.394 9
1029.415 16
1029.436 36
1029.457 37
1029.477 29
1029.498 22
1029.519 22
1029.540 9
1029.560 19
1029.581 26
1029.602 24
1029.623 39
1029.644 24
1029.664 27
1029.685 15
1029.706 14
1029.727 19
1029.748 23
1029.768 24
1029.789 19
1029.810 10
1029.831 17
1029.851 22
1029.872 16
1029.893 21
1029.914 13
1029.935 19
1029.955 17
1029.976 13
1029.997 21
1030.018 29
1030.039 15
1030.059 24
1030.080 65
1030.101 98
1030.122 88
1030.142 21
1030.163 20
1030.184 49
1030.205 54
1030.226 31
1030.246 42
1030.267 45
1030.288 18
1030.309 24
1030.330 20
1030.350 10
1030.371 30
1030.392 32
1030.413 21
1030.433 10
1030.454 1
1030.475 1
1030.496 18
1030.517 25
1030.537 8
1030.558 26
1030.579 36
1030.600 14
1030.621 41
1030.641 17
1030.662 6
1030.683 29
1030.704 28
1030.725 12
1030.745 7
1030.766 10
1030.787 13
1030.808 5
1030.828 22
1030.849 11
1030.870 24
1030.891 15
1030.912 21
1030.932 19
1030.953 14
1030.974 26
1030.995 10
1031.016 11
1031.036 24
1031.057 24
1031.078 53
1031.099 53
1031.120 51
1031.140 56
1031.161 38
1031.182 33
1031.203 26
1031.224 13
1031.244 22
1031.265 26
1031.286 22
1031.307 16
1031.328 37
1031.348 4
1031.369 7
1031.390 20
1031.411 25
1031.432 16
1031.452 14
1031.473 6
1031.494 47
1031.515 38
1031.536 23
1031.556 29
1031.577 41
1031.598 33
1031.619 27
1031.640 19
1031.660 25
1031.681 35
1031.702 22
1031.723 36
1031.744 18
1031.764 0
1031.785 4
1031.806 20
1031.827 14
1031.848 12
1031.868 23
1031.889 19
1031.910 19
1031.931 22
1031.952 43
1031.972 20
1031.993 16
1032.014 38
1032.035 13
1032.056 4
1032.076 12
1032.097 16
1032.118 38
1032.139 31
1032.160 22
1032.181 15
1032.201 11
1032.222 42
1032.243 44
1032.264 50
1032.285 34
1032.305 24
1032.326 16
1032.347 29
1032.368 19
1032.389 27
1032.409 31
1032.430 16
1032.451 18
1032.472 17
1032.493 26
1032.513 29
1032.534 35
1032.555 16
1032.576 19
1032.597 21
1032.618 24
1032.638 28
1032.659 3
1032.680 8
1032.701 1
1032.722 8
1032.742 22
1032.763 14
1032.784 13
1032.805 12
1032.826 13
1032.846 4
1032.867 24
1032.888 59
1032.909 45
1032.930 13
1032.951 21
1032.971 15
1032.992 4
1033.013 14
1033.034 10
1033.055 10
1033.075 14
1033.096 6
1033.117 20
1033.138 7
1033.159 15
1033.179 27
1033.200 11
1033.221 9
1033.242 6
1033.263 20
1033.284 35
1033.304 47
1033.325 33
1033.346 21
1033.367 16
1033.388 14
1033.408 11
1033.429 9
1033.450 32
1033.471 25
1033.492 35
1033.513 31
1033.533 8
1033.554 4
1033.575 27
1033.596 11
1033.617 11
1033.638 7
1033.658 22
1033.679 15
1033.700 20
1033.721 7
1033.742 6
1033.762 15
1033.783 24
1033.804 28
1033.825 13
1033.846 6
1033.867 16
1033.887 24
1033.908 27
1033.929 30
1033.950 38
1033.971 18
1033.992 3
1034.012 5
1034.033 6
1034.054 30
1034.075 20
1034.096 7
1034.116 23
1034.137 28
1034.158 40
1034.179 11
1034.200 9
1034.221 13
1034.241 15
1034.262 31
1034.283 35
1034.304 31
1034.325 53
1034.346 28
1034.366 37
1034.387 23
1034.408 20
1034.429 15
1034.450 22
1034.471 21
1034.491 20
1034.512 17
1034.533 16
1034.554 20
1034.575 34
1034.596 22
1034.616 40
1034.637 13
1034.658 25
1034.679 21
1034.700 4
1034.721 6
1034.741 21
1034.762 26
1034.783 12
1034.804 6
1034.825 4
1034.846 35
1034.866 42
1034.887 19
1034.908 13
1034.929 20
1034.950 35
1034.971 27
1034.991 12
1035.012 10
1035.033 8
1035.054 22
1035.075 16
1035.096 20
1035.116 45
1035.137 16
1035.158 5
1035.179 3
1035.200 12
1035.221 13
1035.241 16
1035.262 13
1035.283 19
1035.304 15
1035.325 6
1035.346 27
1035.366 30
1035.387 23
1035.408 29
1035.429 16
1035.450 15
1035.471 8
1035.491 28
1035.512 24
1035.533 10
1035.554 4
1035.575 20
1035.596 21
1035.617 19
1035.637 12
1035.658 31
1035.679 26
1035.700 19
1035.721 15
1035.742 18
1035.762 9
1035.783 3
1035.804 11
1035.825 9
1035.846 17
1035.867 6
1035.887 10
1035.908 18
1035.929 24
1035.950 15
1035.971 14
1035.992 15
1036.013 17
1036.033 8
1036.054 22
1036.075 26
1036.096 24
1036.117 26
1036.138 20
1036.158 8
1036.179 12
1036.200 11
1036.221 17
1036.242 13
1036.263 19
1036.284 25
1036.304 25
1036.325 32
1036.346 15
1036.367 14
1036.388 25
1036.409 26
1036.430 16
1036.450 20
1036.471 11
1036.492 45
1036.513 63
1036.534 80
1036.555 32
1036.575 40
1036.596 39
1036.617 36
1036.638 29
1036.659 16
1036.680 11
1036.701 39
1036.721 48
1036.742 36
1036.763 34
1036.784 42
1036.805 14
1036.826 20
1036.847 27
1036.867 22
1036.888 2
1036.909 3
1036.930 28
1036.951 20
1036.972 26
1036.993 9
1037.013 15
1037.034 23
1037.055 47
1037.076 29
1037.097 51
1037.118 40
1037.139 17
1037.159 42
1037.180 45
1037.201 31
1037.222 8
1037.243 21
1037.264 38
1037.285 19
1037.305 32
1037.326 28
1037.347 37
1037.368 24
1037.389 18
1037.410 19
1037.431 20
1037.451 18
1037.472 38
1037.493 81
1037.514 144
1037.535 124
1037.556 65
1037.577 57
1037.597 51
1037.618 55
1037.639 41
1037.660 90
1037.681 81
1037.702 43
1037.723 49
1037.743 31
1037.764 29
1037.785 33
1037.806 5
1037.827 21
1037.848 23
1037.869 15
1037.890 7
1037.910 11
1037.931 30
1037.952 14
1037.973 8
1037.994 18
1038.015 21
1038.036 19
1038.056 13
1038.077 37
1038.098 23
1038.119 9
1038.140 2
1038.161 25
1038.182 41
1038.203 44
1038.223 33
1038.244 6
1038.265 22
1038.286 30
1038.307 41
1038.328 38
1038.349 28
1038.369 30
1038.390 29
1038.411 33
1038.432 36
1038.453 63
1038.474 37
1038.495 27
1038.516 45
1038.536 40
1038.557 35
1038.578 19
1038.599 12
1038.620 24
1038.641 32
1038.662 27
1038.683 28
1038.703 40
1038.724 19
1038.745 13
1038.766 1
1038.787 6
1038.808 4
1038.829 35
1038.850 44
1038.870 43
1038.891 69
1038.912 38
1038.933 16
1038.954 13
1038.975 14
1038.996 10
1039.017 19
1039.037 12
1039.058 41
1039.079 26
1039.100 16
1039.121 35
1039.142 40
1039.163 27
1039.184 17
1039.204 19
1039.225 15
1039.246 20
1039.267 23
1039.288 21
1039.309 20
1039.330 22
1039.351 14
1039.371 37
1039.392 20
1039.413 23
1039.434 18
1039.455 48
1039.476 21
1039.497 14
1039.518 32
1039.538 20
1039.559 9
1039.580 40
1039.601 49
1039.622 9
1039.643 17
1039.664 14
1039.685 32
1039.706 29
1039.726 6
1039.747 10
1039.768 13
1039.789 9
1039.810 2
1039.831 17
1039.852 22
1039.873 21
1039.893 20
1039.914 22
1039.935 12
1039.956 40
1039.977 43
1039.998 41
1040.019 18
1040.040 26
1040.061 29
1040.081 44
1040.102 11
1040.123 4
1040.144 6
1040.165 7
1040.186 0
1040.207 19
1040.228 22
1040.249 41
1040.269 16
1040.290 21
1040.311 4
1040.332 10
1040.353 10
1040.374 17
1040.395 8
1040.416 16
1040.437 13
1040.457 24
1040.478 22
1040.499 17
1040.520 24
1040.541 14
1040.562 19
1040.583 15
1040.604 20
1040.625 5
1040.645 1
1040.666 16
1040.687 17
1040.708 27
1040.729 11
1040.750 8
1040.771 18
1040.792 36
1040.813 33
1040.834 15
1040.854 18
1040.875 16
1040.896 15
1040.917 10
1040.938 14
1040.959 3
1040.980 0
1041.001 14
1041.022 10
1041.042 6
1041.063 14
1041.084 20
1041.105 22
1041.126 13
1041.147 6
1041.168 19
1041.189 21
1041.210 12
1041.231 21
1041.251 23
1041.272 20
1041.293 12
1041.314 17
1041.335 10
1041.356 13
1041.377 20
1041.398 10
1041.419 31
1041.440 26
1041.460 11
1041.481 8
1041.502 24
1041.523 23
1041.544 34
1041.565 38
1041.586 24
1041.607 10
1041.628 46
1041.649 21
1041.669 13
1041.690 26
1041.711 30
1041.732 26
1041.753 22
1041.774 22
1041.795 13
1041.816 17
1041.837 9
1041.858 19
1041.878 16
1041.899 8
1041.920 11
1041.941 2
1041.962 13
1041.983 12
1042.004 29
1042.025 14
1042.046 12
1042.067 15
1042.088 13
1042.108 8
1042.129 33
1042.150 23
1042.171 8
1042.192 11
1042.213 28
1042.234 19
1042.255 19
1042.276 24
1042.297 33
1042.318 21
1042.338 19
1042.359 20
1042.380 11
1042.401 25
1042.422 29
1042.443 10
1042.464 21
1042.485 21
1042.506 38
1042.527 28
1042.548 16
1042.568 8
1042.589 33
1042.610 24
1042.631 24
1042.652 30
1042.673 20
1042.694 11
1042.715 23
1042.736 2
1042.757 24
1042.778 24
1042.799 8
1042.819 27
1042.840 30
1042.861 13
1042.882 14
1042.903 10
1042.924 8
1042.945 7
1042.966 15
1042.987 19
1043.008 15
1043.029 33
1043.049 15
1043.070 10
1043.091 3
1043.112 5
1043.133 11
1043.154 7
1043.175 26
1043.196 11
1043.217 12
1043.238 8
1043.259 21
1043.280 28
1043.300 29
1043.321 27
1043.342 23
1043.363 25
1043.384 30
1043.405 12
1043.426 28
1043.447 29
1043.468 12
1043.489 7
1043.510 18
1043.531 21
1043.552 11
1043.572 13
1043.593 31
1043.614 26
1043.635 12
1043.656 16
1043.677 33
1043.698 19
1043.719 22
1043.740 6
1043.761 5
1043.782 10
1043.803 25
1043.824 33
1043.844 14
1043.865 16
1043.886 3
1043.907 14
1043.928 35
1043.949 27
1043.970 18
1043.991 20
1044.012 7
1044.033 9
1044.054 4
1044.075 35
1044.096 40
1044.116 50
1044.137 39
1044.158 14
1044.179 10
1044.200 7
1044.221 7
1044.242 24
1044.263 13
1044.284 20
1044.305 32
1044.326 30
1044.347 15
1044.368 23
1044.389 33
1044.409 15
1044.430 4
1044.451 11
1044.472 10
1044.493 17
1044.514 43
1044.535 22
1044.556 46
1044.577 48
1044.598 26
1044.619 31
1044.640 23
1044.661 31
1044.682 19
1044.703 10
1044.723 12
1044.744 7
1044.765 16
1044.786 16
1044.807 14
1044.828 11
1044.849 33
1044.870 22
1044.891 9
1044.912 30
1044.933 39
1044.954 9
1044.975 15
1044.996 23
1045.017 14
1045.037 11
1045.058 8
1045.079 42
1045.100 55
1045.121 37
1045.142 21
1045.163 4
1045.184 6
1045.205 7
1045.226 22
1045.247 11
1045.268 16
1045.289 17
1045.310 34
1045.331 28
1045.352 35
1045.373 13
1045.393 5
1045.414 8
1045.435 9
1045.456 37
1045.477 23
1045.498 23
1045.519 34
1045.540 52
1045.561 72
1045.582 52
1045.603 43
1045.624 64
1045.645 61
1045.666 35
1045.687 12
1045.708 44
1045.729 29
1045.749 33
1045.770 17
1045.791 15
1045.812 8
1045.833 13
1045.854 19
1045.875 7
1045.896 12
1045.917 15
1045.938 25
1045.959 21
1045.980 6
1046.001 7
1046.022 15
1046.043 29
1046.064 27
1046.085 50
1046.106 50
1046.126 13
1046.147 14
1046.168 33
1046.189 8
1046.210 11
1046.231 16
1046.252 29
1046.273 31
1046.294 18
1046.315 18
1046.336 56
1046.357 33
1046.378 21
1046.399 28
1046.420 25
1046.441 21
1046.462 3
1046.483 13
1046.504 19
1046.525 20
1046.545 36
1046.566 50
1046.587 25
1046.608 43
1046.629 43
1046.650 17
1046.671 17
1046.692 20
1046.713 20
1046.734 10
1046.755 20
1046.776 18
1046.797 15
1046.818 35
1046.839 21
1046.860 44
1046.881 29
1046.902 37
1046.923 12
1046.944 8
1046.965 4
1046.985 14
1047.006 20
1047.027 14
1047.048 16
1047.069 18
1047.090 35
1047.111 60
1047.132 31
1047.153 43
1047.174 16
1047.195 14
1047.216 11
1047.237 27
1047.258 33
1047.279 33
1047.300 26
1047.321 30
1047.342 27
1047.363 31
1047.384 52
1047.405 24
1047.426 46
1047.447 31
1047.468 24
1047.489 35
1047.509 18
1047.530 44
1047.551 35
1047.572 34
1047.593 18
1047.614 19
1047.635 9
1047.656 14
1047.677 18
1047.698 21
1047.719 31
1047.740 36
1047.761 19
1047.782 25
1047.803 9
1047.824 35
1047.845 35
1047.866 19
1047.887 14
1047.908 9
1047.929 0
1047.950 2
1047.971 9
1047.992 14
1048.013 30
1048.034 33
1048.055 39
1048.075 26
1048.096 20
1048.117 20
1048.138 33
1048.159 38
1048.180 11
1048.201 1
1048.222 14
1048.243 17
1048.264 11
1048.285 13
1048.306 24
1048.327 17
1048.348 13
1048.369 11
1048.390 13
1048.411 27
1048.432 18
1048.453 27
1048.474 14
1048.495 24
1048.516 22
1048.537 21
1048.558 20
1048.579 24
1048.600 42
1048.621 38
1048.642 20
1048.663 8
1048.684 27
1048.705 22
1048.726 32
1048.747 7
1048.768 7
1048.788 26
1048.809 13
1048.830 7
1048.851 9
1048.872 26
1048.893 8
1048.914 5
1048.935 2
1048.956 15
1048.977 31
1048.998 29
1049.019 16
1049.040 18
1049.061 8
1049.082 14
1049.103 11
1049.124 21
1049.145 24
1049.166 9
1049.187 13
1049.208 22
1049.229 31
1049.250 46
1049.271 28
1049.292 26
1049.313 20
1049.334 8
1049.355 8
1049.376 23
1049.397 27
1049.418 17
1049.439 20
1049.460 11
1049.481 9
1049.502 10
1049.523 2
1049.544 11
1049.565 31
1049.586 27
1049.607 12
1049.628 42
1049.649 30
1049.670 7
1049.691 14
1049.712 8
1049.733 8
1049.754 22
1049.775 7
1049.795 8
1049.816 18
1049.837 19
1049.858 3
1049.879 4
1049.900 18
1049.921 12
1049.942 9
1049.963 4
1049.984 25
1050.005 14
1050.026 4
1050.047 24
1050.068 20
1050.089 42
1050.110 46
1050.131 42
1050.152 37
1050.173 19
1050.194 31
1050.215 22
1050.236 25
1050.257 24
1050.278 29
1050.299 23
1050.320 13
1050.341 40
1050.362 31
1050.383 30
1050.404 27
1050.425 15
1050.446 16
1050.467 26
1050.488 24
1050.509 38
1050.530 23
1050.551 19
1050.572 21
1050.593 20
1050.614 8
1050.635 8
1050.656 20
1050.677 9
1050.698 20
1050.719 11
1050.740 18
1050.761 24
1050.782 2
1050.803 9
1050.824 16
1050.845 15
1050.866 14
1050.887 10
1050.908 31
1050.929 16
1050.950 1
1050.971 26
1050.992 13
1051.013 35
1051.034 28
1051.055 26
1051.076 33
1051.097 36
1051.118 11
1051.139 34
1051.160 12
1051.181 31
1051.202 23
1051.223 12
1051.244 24
1051.265 12
1051.286 15
1051.307 8
1051.328 10
1051.349 11
1051.370 8
1051.391 20
1051.412 18
1051.433 14
1051.454 18
1051.475 23
1051.496 27
1051.517 36
1051.538 21
1051.559 21
1051.580 21
1051.601 10
1051.622 8
1051.643 51
1051.664 144
1051.685 261
1051.706 153
1051.727 100
1051.748 50
1051.769 27
1051.790 70
1051.811 51
1051.832 18
1051.853 11
1051.874 43
1051.895 29
1051.916 38
1051.937 14
1051.958 1
1051.979 8
1052.000 20
1052.021 17
1052.042 23
1052.063 26
1052.084 23
1052.105 18
1052.126 9
1052.147 26
1052.168 42
1052.189 17
1052.210 55
1052.231 20
1052.252 8
1052.273 16
1052.294 14
1052.315 11
1052.336 29
1052.357 40
1052.378 44
1052.399 23
1052.420 35
1052.441 35
1052.462 19
1052.483 28
1052.504 42
1052.525 9
1052.546 17
1052.567 25
1052.588 35
1052.609 20
1052.630 35
1052.651 75
1052.672 126
1052.693 94
1052.714 70
1052.735 38
1052.756 23
1052.777 46
1052.798 44
1052.819 27
1052.840 35
1052.861 32
1052.882 13
1052.903 15
1052.924 13
1052.945 14
1052.966 13
1052.988 13
1053.009 31
1053.030 19
1053.051 21
1053.072 8
1053.093 19
1053.114 17
1053.135 18
1053.156 24
1053.177 3
1053.198 20
1053.219 15
1053.240 5
1053.261 37
1053.282 32
1053.303 17
1053.324 23
1053.345 30
1053.366 13
1053.387 12
1053.408 15
1053.429 6
1053.450 27
1053.471 14
1053.492 6
1053.513 14
1053.534 13
1053.555 36
1053.576 22
1053.597 33
1053.618 16
1053.639 20
1053.660 44
1053.681 49
1053.702 33
1053.723 17
1053.744 31
1053.765 8
1053.786 10
1053.807 18
1053.828 13
1053.849 5
1053.870 13
1053.891 23
1053.912 23
1053.933 20
1053.954 10
1053.975 18
1053.997 8
1054.018 2
1054.039 17
1054.060 18
1054.081 30
1054.102 22
1054.123 23
1054.144 32
1054.165 32
1054.186 13
1054.207 21
1054.228 37
1054.249 15
1054.270 11
1054.291 19
1054.312 38
1054.333 31
1054.354 24
1054.375 25
1054.396 20
1054.417 10
1054.438 11
1054.459 21
1054.480 32
1054.501 13
1054.522 11
1054.543 5
1054.564 26
1054.585 17
1054.606 27
1054.627 35
1054.648 10
1054.669 10
1054.690 13
1054.712 6
1054.733 5
1054.754 9
1054.775 44
1054.796 12
1054.817 8
1054.838 21
1054.859 11
1054.880 11
1054.901 26
1054.922 19
1054.943 36
1054.964 25
1054.985 5
1055.006 20
1055.027 18
1055.048 40
1055.069 19
1055.090 18
1055.111 13
1055.132 11
1055.153 7
1055.174 14
1055.195 7
1055.216 4
1055.237 11
1055.258 33
1055.280 25
1055.301 25
1055.322 2
1055.343 10
1055.364 29
1055.385 32
1055.406 27
1055.427 37
1055.448 27
1055.469 26
1055.490 18
1055.511 34
1055.532 50
1055.553 7
1055.574 11
1055.595 34
1055.616 32
1055.637 24
1055.658 3
1055.679 11
1055.700 16
1055.721 37
1055.742 33
1055.763 12
1055.784 4
1055.806 5
1055.827 3
1055.848 8
1055.869 16
1055.890 13
1055.911 15
1055.932 21
1055.953 15
1055.974 12
1055.995 16
1056.016 10
1056.037 19
1056.058 19
1056.079 8
1056.100 21
1056.121 17
1056.142 20
1056.163 8
1056.184 13
1056.205 15
1056.226 15
1056.248 25
1056.269 26
1056.290 45
1056.311 38
1056.332 27
1056.353 28
1056.374 1
1056.395 8
1056.416 12
1056.437 18
1056.458 6
1056.479 29
1056.500 21
1056.521 9
1056.542 16
1056.563 16
1056.584 20
1056.605 26
1056.626 18
1056.647 18
1056.669 31
1056.690 16
1056.711 30
1056.732 31
1056.753 13
1056.774 16
1056.795 4
1056.816 16
1056.837 16
1056.858 15
1056.879 8
1056.900 10
1056.921 6
1056.942 25
1056.963 16
1056.984 17
1057.005 19
1057.026 14
1057.048 9
1057.069 21
1057.090 19
1057.111 16
1057.132 15
1057.153 12
1057.174 37
1057.195 52
1057.216 17
1057.237 15
1057.258 21
1057.279 23
1057.300 13
1057.321 29
1057.342 40
1057.363 46
1057.384 19
1057.406 21
1057.427 28
1057.448 27
1057.469 14
1057.490 13
1057.511 25
1057.532 27
1057.553 9
1057.574 15
1057.595 22
1057.616 34
1057.637 7
1057.658 3
1057.679 28
1057.700 19
1057.721 34
1057.743 19
1057.764 9
1057.785 20
1057.806 10
1057.827 12
1057.848 7
1057.869 4
1057.890 10
1057.911 18
1057.932 11
1057.953 5
1057.974 20
1057.995 17
1058.016 8
1058.037 8
1058.058 20
1058.080 10
1058.101 16
1058.122 20
1058.143 8
1058.164 7
1058.185 9
1058.206 35
1058.227 26
1058.248 22
1058.269 25
1058.290 24
1058.311 18
1058.332 12
1058.353 33
1058.375 30
1058.396 13
1058.417 11
1058.438 39
1058.459 18
1058.480 28
1058.501 40
1058.522 43
1058.543 45
1058.564 42
1058.585 25
1058.606 22
1058.627 33
1058.648 38
1058.670 33
1058.691 24
1058.712 13
1058.733 17
1058.754 30
1058.775 29
1058.796 26
1058.817 34
1058.838 17
1058.859 10
1058.880 21
1058.901 43
1058.922 20
1058.943 14
1058.965 38
1058.986 16
1059.007 16
1059.028 7
1059.049 27
1059.070 12
1059.091 24
1059.112 27
1059.133 14
1059.154 12
1059.175 3
1059.196 31
1059.217 49
1059.239 13
1059.260 5
1059.281 23
1059.302 5
1059.323 11
1059.344 28
1059.365 23
1059.386 10
1059.407 27
1059.428 27
1059.449 42
1059.470 46
1059.492 30
1059.513 27
1059.534 30
1059.555 27
1059.576 39
1059.597 19
1059.618 12
1059.639 13
1059.660 16
1059.681 15
1059.702 27
1059.723 30
1059.744 25
1059.766 31
1059.787 32
1059.808 38
1059.829 27
1059.850 19
1059.871 13
1059.892 13
1059.913 16
1059.934 25
1059.955 0
1059.976 19
1059.998 35
1060.019 18
1060.040 31
1060.061 29
1060.082 44
1060.103 74
1060.124 30
1060.145 26
1060.166 11
1060.187 19
1060.208 23
1060.229 16
1060.251 27
1060.272 41
1060.293 50
1060.314 25
1060.335 18
1060.356 8
1060.377 19
1060.398 4
1060.419 13
1060.440 28
1060.461 7
1060.483 9
1060.504 34
1060.525 36
1060.546 37
1060.567 21
1060.588 50
1060.609 65
1060.630 22
1060.651 17
1060.672 25
1060.693 25
1060.715 20
1060.736 8
1060.757 9
1060.778 3
1060.799 2
1060.820 19
1060.841 29
1060.862 11
1060.883 3
1060.904 36
1060.925 24
1060.947 23
1060.968 23
1060.989 6
1061.010 16
1061.031 30
1061.052 37
1061.073 42
1061.094 38
1061.115 23
1061.136 12
1061.158 7
1061.179 6
1061.200 12
1061.221 14
1061.242 20
1061.263 28
1061.284 44
1061.305 73
1061.326 22
1061.347 31
1061.369 18
1061.390 16
1061.411 13
1061.432 6
1061.453 9
1061.474 13
1061.495 18
1061.516 45
1061.537 41
1061.558 24
1061.580 14
1061.601 20
1061.622 9
1061.643 20
1061.664 23
1061.685 12
1061.706 16
1061.727 15
1061.748 29
1061.769 4
1061.791 5
1061.812 17
1061.833 11
1061.854 6
1061.875 3
1061.896 9
1061.917 4
1061.938 9
1061.959 16
1061.981 25
1062.002 21
1062.023 30
1062.044 34
1062.065 53
1062.086 39
1062.107 21
1062.128 33
1062.149 17
1062.170 7
1062.192 23
1062.213 9
1062.234 12
1062.255 16
1062.276 20
1062.297 23
1062.318 24
1062.339 22
1062.360 24
1062.382 16
1062.403 9
1062.424 20
1062.445 25
1062.466 20
1062.487 40
1062.508 33
1062.529 34
1062.550 42
1062.572 22
1062.593 29
1062.614 12
1062.635 0
1062.656 29
1062.677 47
1062.698 20
1062.719 11
1062.740 8
1062.762 13
1062.783 5
1062.804 13
1062.825 4
1062.846 4
1062.867 10
1062.888 26
1062.909 43
1062.930 35
1062.952 16
1062.973 12
1062.994 19
1063.015 7
1063.036 10
1063.057 23
1063.078 16
1063.099 15
1063.121 7
1063.142 25
1063.163 32
1063.184 32
1063.205 35
1063.226 12
1063.247 17
1063.268 26
1063.289 11
1063.311 18
1063.332 51
1063.353 50
1063.374 31
1063.395 30
1063.416 48
1063.437 51
1063.458 22
1063.480 30
1063.501 35
1063.522 30
1063.543 12
1063.564 14
1063.585 4
1063.606 10
1063.627 12
1063.649 20
1063.670 25
1063.691 22
1063.712 33
1063.733 15
1063.754 2
1063.775 3
1063.796 13
1063.818 7
1063.839 4
1063.860 8
1063.881 2
1063.902 3
1063.923 35
1063.944 34
1063.965 14
1063.987 6
1064.008 13
1064.029 26
1064.050 23
1064.071 8
1064.092 8
1064.113 14
1064.134 3
1064.156 4
1064.177 7
1064.198 34
1064.219 20
1064.240 22
1064.261 17
1064.282 36
1064.303 33
1064.325 32
1064.346 15
1064.367 5
1064.388 2
1064.409 17
1064.430 15
1064.451 16
1064.472 8
1064.494 28
1064.515 23
1064.536 28
1064.557 24
1064.578 35
1064.599 25
1064.620 16
1064.642 19
1064.663 23
1064.684 22
1064.705 17
1064.726 8
1064.747 12
1064.768 22
1064.789 14
1064.811 0
1064.832 10
1064.853 17
1064.874 17
1064.895 18
1064.916 16
1064.937 22
1064.959 18
1064.980 25
1065.001 23
1065.022 47
1065.043 19
1065.064 11
1065.085 22
1065.106 8
1065.128 24
1065.149 17
1065.170 19
1065.191 13
1065.212 16
1065.233 22
1065.254 20
1065.276 26
1065.297 40
1065.318 52
1065.339 45
1065.360 30
1065.381 21
1065.402 30
1065.424 26
1065.445 25
1065.466 31
1065.487 63
1065.508 78
1065.529 75
1065.550 60
1065.572 37
1065.593 13
1065.614 12
1065.635 38
1065.656 38
1065.677 31
1065.698 11
1065.720 13
1065.741 32
1065.762 27
1065.783 7
1065.804 23
1065.825 12
1065.846 11
1065.868 17
1065.889 22
1065.910 13
1065.931 5
1065.952 14
1065.973 18
1065.994 24
1066.016 46
1066.037 68
1066.058 85
1066.079 101
1066.100 76
1066.121 54
1066.142 57
1066.164 29
1066.185 42
1066.206 36
1066.227 29
1066.248 9
1066.269 12
1066.290 22
1066.312 19
1066.333 29
1066.354 26
1066.375 26
1066.396 13
1066.417 7
1066.439 32
1066.460 40
1066.481 35
1066.502 50
1066.523 57
1066.544 72
1066.565 44
1066.587 38
1066.608 54
1066.629 35
1066.650 33
1066.671 27
1066.692 55
1066.713 49
1066.735 9
1066.756 18
1066.777 24
1066.798 16
1066.819 3
1066.840 13
1066.862 7
1066.883 3
1066.904 16
1066.925 27
1066.946 18
1066.967 1
1066.988 14
1067.010 19
1067.031 39
1067.052 36
1067.073 58
1067.094 54
1067.115 58
1067.137 53
1067.158 42
1067.179 43
1067.200 18
1067.221 9
1067.242 8
1067.264 23
1067.285 22
1067.306 16
1067.327 37
1067.348 16
1067.369 3
1067.390 19
1067.412 27
1067.433 18
1067.454 56
1067.475 59
1067.496 42
1067.517 49
1067.539 53
1067.560 53
1067.581 63
1067.602 36
1067.623 7
1067.644 13
1067.666 14
1067.687 9
1067.708 11
1067.729 27
1067.750 52
1067.771 37
1067.793 26
1067.814 21
1067.835 8
1067.856 5
1067.877 11
1067.898 11
1067.920 8
1067.941 22
1067.962 29
1067.983 32
1068.004 12
1068.025 11
1068.047 13
1068.068 46
1068.089 45
1068.110 23
1068.131 13
1068.152 25
1068.174 15
1068.195 18
1068.216 27
1068.237 12
1068.258 11
1068.279 19
1068.301 16
1068.322 14
1068.343 17
1068.364 38
1068.385 14
1068.406 55
1068.428 22
1068.449 12
1068.470 19
1068.491 48
1068.512 38
1068.533 48
1068.555 66
1068.576 26
1068.597 24
1068.618 47
1068.639 38
1068.660 4
1068.682 21
1068.703 17
1068.724 7
1068.745 14
1068.766 13
1068.787 13
1068.809 20
1068.830 25
1068.851 12
1068.872 11
1068.893 26
1068.915 29
1068.936 16
1068.957 7
1068.978 2
1068.999 6
1069.020 26
1069.042 23
1069.063 16
1069.084 8
1069.105 33
1069.126 14
1069.147 19
1069.169 34
1069.190 38
1069.211 25
1069.232 18
1069.253 23
1069.275 22
1069.296 47
1069.317 22
1069.338 16
1069.359 8
1069.380 15
1069.402 47
1069.423 34
1069.444 27
1069.465 24
1069.486 21
1069.508 15
1069.529 15
1069.550 19
1069.571 27
1069.592 21
1069.613 8
1069.635 15
1069.656 15
1069.677 14
1069.698 29
1069.719 14
1069.741 31
1069.762 22
1069.783 20
1069.804 17
1069.825 18
1069.846 9
1069.868 13
1069.889 13
1069.910 31
1069.931 27
1069.952 17
1069.974 5
1069.995 10
1070.016 23
1070.037 20
1070.058 24
1070.079 33
1070.101 33
1070.122 18
1070.143 11
1070.164 12
1070.185 14
1070.207 11
1070.228 7
1070.249 16
1070.270 18
1070.291 15
1070.313 9
1070.334 20
1070.355 20
1070.376 18
1070.397 23
1070.418 16
1070.440 21
1070.461 24
1070.482 20
1070.503 18
1070.524 14
1070.546 37
1070.567 30
1070.588 28
1070.609 20
1070.630 21
1070.652 34
1070.673 45
1070.694 18
1070.715 3
1070.736 11
1070.758 22
1070.779 18
1070.800 6
1070.821 32
1070.842 18
1070.863 7
1070.885 8
1070.906 16
1070.927 34
1070.948 31
1070.969 26
1070.991 26
1071.012 10
1071.033 11
1071.054 18
1071.075 37
1071.097 56
1071.118 45
1071.139 35
1071.160 7
1071.181 20
1071.203 31
1071.224 20
1071.245 15
1071.266 7
1071.287 18
1071.309 26
1071.330 23
1071.351 14
1071.372 19
1071.393 16
1071.415 9
1071.436 9
1071.457 16
1071.478 8
1071.499 22
1071.521 34
1071.542 35
1071.563 19
1071.584 24
1071.605 23
1071.627 12
1071.648 13
1071.669 21
1071.690 21
1071.711 10
1071.733 17
1071.754 11
1071.775 14
1071.796 4
1071.817 7
1071.839 10
1071.860 16
1071.881 5
1071.902 3
1071.923 8
1071.945 9
1071.966 31
1071.987 17
1072.008 12
1072.029 3
1072.051 8
1072.072 38
1072.093 43
1072.114 14
1072.136 20
1072.157 30
1072.178 26
1072.199 23
1072.220 0
1072.242 44
1072.263 28
1072.284 31
1072.305 50
1072.326 35
1072.348 38
1072.369 26
1072.390 35
1072.411 32
1072.432 21
1072.454 19
1072.475 39
1072.496 30
1072.517 26
1072.538 37
1072.560 16
1072.581 14
1072.602 7
1072.623 20
1072.645 18
1072.666 24
1072.687 18
1072.708 25
1072.729 16
1072.751 14
1072.772 21
1072.793 22
1072.814 24
1072.835 28
1072.857 11
1072.878 18
1072.899 12
1072.920 26
1072.942 18
1072.963 21
1072.984 12
1073.005 12
1073.026 22
1073.048 26
1073.069 24
1073.090 31
1073.111 29
1073.132 24
1073.154 13
1073.175 9
1073.196 20
1073.217 26
1073.239 31
1073.260 23
1073.281 32
1073.302 35
1073.323 27
1073.345 11
1073.366 30
1073.387 31
1073.408 41
1073.430 28
1073.451 18
1073.472 41
1073.493 31
1073.514 42
1073.536 17
1073.557 36
1073.578 46
1073.599 31
1073.620 16
1073.642 16
1073.663 8
1073.684 20
1073.705 11
1073.727 9
1073.748 25
1073.769 36
1073.790 6
1073.811 13
1073.833 20
1073.854 29
1073.875 12
1073.896 18
1073.918 28
1073.939 22
1073.960 4
1073.981 11
1074.003 4
1074.024 12
1074.045 27
1074.066 9
1074.087 6
1074.109 12
1074.130 9
1074.151 11
1074.172 27
1074.194 21
1074.215 27
1074.236 35
1074.257 35
1074.278 20
1074.300 21
1074.321 22
1074.342 30
1074.363 32
1074.385 11
1074.406 28
1074.427 49
1074.448 31
1074.470 28
1074.491 49
1074.512 32
1074.533 37
1074.554 50
1074.576 33
1074.597 34
1074.618 32
1074.639 22
1074.661 20
1074.682 14
1074.703 18
1074.724 7
1074.746 24
1074.767 50
1074.788 25
1074.809 1
1074.830 8
1074.852 1
1074.873 12
1074.894 16
1074.915 9
1074.937 6
1074.958 11
1074.979 28
1075.000 26
1075.022 24
1075.043 48
1075.064 46
1075.085 46
1075.107 24
1075.128 15
1075.149 7
1075.170 8
1075.191 9
1075.213 21
1075.234 28
1075.255 23
1075.276 26
1075.298 24
1075.319 21
1075.340 14
1075.361 14
1075.383 17
1075.404 16
1075.425 23
1075.446 22
1075.468 44
1075.489 42
1075.510 60
1075.531 37
1075.553 33
1075.574 42
1075.595 34
1075.616 25
1075.637 47
1075.659 8
1075.680 10
1075.701 13
1075.722 24
1075.744 13
1075.765 17
1075.786 33
1075.807 8
1075.829 16
1075.850 21
1075.871 30
1075.892 16
1075.914 30
1075.935 42
1075.956 17
1075.977 23
1075.999 19
1076.020 27
1076.041 69
1076.062 31
1076.084 28
1076.105 23
1076.126 11
1076.147 24
1076.169 20
1076.190 10
1076.211 23
1076.232 7
1076.254 37
1076.275 36
1076.296 9
1076.317 37
1076.339 31
1076.360 35
1076.381 30
1076.402 24
1076.424 15
1076.445 17
1076.466 23
1076.487 9
1076.509 23
1076.530 38
1076.551 30
1076.572 30
1076.594 14
1076.615 17
1076.636 12
1076.657 16
1076.679 43
1076.700 29
1076.721 25
1076.742 18
1076.764 14
1076.785 13
1076.806 30
1076.827 9
1076.849 5
1076.870 20
1076.891 13
1076.912 5
1076.934 19
1076.955 40
1076.976 23
1076.997 29
1077.019 22
1077.040 7
1077.061 33
1077.082 52
1077.104 53
1077.125 29
1077.146 32
1077.167 39
1077.189 24
1077.210 44
1077.231 20
1077.252 39
1077.274 58
1077.295 48
1077.316 21
1077.337 10
1077.359 31
1077.380 33
1077.401 27
1077.422 25
1077.444 30
1077.465 37
1077.486 35
1077.508 10
1077.529 28
1077.550 25
1077.571 21
1077.593 24
1077.614 12
1077.635 24
1077.656 20
1077.678 20
1077.699 21
1077.720 17
1077.741 21
1077.763 35
1077.784 33
1077.805 8
1077.826 17
1077.848 15
1077.869 2
1077.890 7
1077.911 0
1077.933 6
1077.954 10
1077.975 8
1077.997 17
1078.018 19
1078.039 12
1078.060 11
1078.082 24
1078.103 9
1078.124 18
1078.145 39
1078.167 23
1078.188 23
1078.209 22
1078.230 23
1078.252 23
1078.273 15
1078.294 4
1078.316 22
1078.337 14
1078.358 31
1078.379 21
1078.401 10
1078.422 5
1078.443 10
1078.464 21
1078.486 20
1078.507 29
1078.528 39
1078.550 35
1078.571 34
1078.592 22
1078.613 32
1078.635 13
1078.656 21
1078.677 26
1078.698 15
1078.720 13
1078.741 13
1078.762 15
1078.783 16
1078.805 21
1078.826 22
1078.847 23
1078.869 11
1078.890 10
1078.911 4
1078.932 7
1078.954 12
1078.975 20
1078.996 18
1079.017 21
1079.039 16
1079.060 3
1079.081 4
1079.103 20
1079.124 8
1079.145 2
1079.166 13
1079.188 12
1079.209 13
1079.230 22
1079.252 24
1079.273 14
1079.294 12
1079.315 19
1079.337 11
1079.358 24
1079.379 28
1079.400 30
1079.422 21
1079.443 17
1079.464 13
1079.486 10
1079.507 20
1079.528 51
1079.549 23
1079.571 26
1079.592 25
1079.613 34
1079.635 32
1079.656 36
1079.677 33
1079.698 15
1079.720 17
1079.741 26
1079.762 27
1079.784 22
1079.805 15
1079.826 14
1079.847 12
1079.869 4
1079.890 31
1079.911 26
1079.933 16
1079.954 4
1079.975 10
1079.996 9
1080.018 15
1080.039 23
1080.060 23
1080.081 33
1080.103 31
1080.124 22
1080.145 20
1080.167 11
1080.188 18
1080.209 21
1080.231 8
1080.252 8
1080.273 13
1080.294 18
1080.316 18
1080.337 20
1080.358 18
1080.380 13
1080.401 18
1080.422 4
1080.443 5
1080.465 19
1080.486 43
1080.507 33
1080.529 15
1080.550 7
1080.571 13
1080.592 20
1080.614 17
1080.635 7
1080.656 34
1080.678 35
1080.699 35
1080.720 34
1080.741 2
1080.763 12
1080.784 16
1080.805 17
1080.827 19
1080.848 11
1080.869 23
1080.890 6
1080.912 19
1080.933 20
1080.954 15
1080.976 31
1080.997 25
1081.018 24
1081.040 18
1081.061 42
1081.082 46
1081.103 36
1081.125 36
1081.146 23
1081.167 18
1081.189 9
1081.210 23
1081.231 6
1081.253 18
1081.274 19
1081.295 17
1081.316 10
1081.338 19
1081.359 21
1081.380 19
1081.402 24
1081.423 21
1081.444 23
1081.465 35
1081.487 42
1081.508 20
1081.529 29
1081.551 37
1081.572 32
1081.593 12
1081.615 22
1081.636 16
1081.657 24
1081.678 14
1081.700 18
1081.721 16
1081.742 15
1081.764 15
1081.785 15
1081.806 22
1081.828 33
1081.849 15
1081.870 14
1081.892 17
1081.913 16
1081.934 34
1081.955 12
1081.977 5
1081.998 12
1082.019 63
1082.041 102
1082.062 62
1082.083 49
1082.105 26
1082.126 25
1082.147 25
1082.168 18
1082.190 16
1082.211 14
1082.232 9
1082.254 36
1082.275 22
1082.296 15
1082.318 23
1082.339 32
1082.360 74
1082.382 42
1082.403 34
1082.424 25
1082.445 12
1082.467 7
1082.488 20
1082.509 40
1082.531 44
1082.552 19
1082.573 22
1082.595 36
1082.616 40
1082.637 79
1082.659 30
1082.680 9
1082.701 13
1082.722 17
1082.744 36
1082.765 16
1082.786 34
1082.808 38
1082.829 8
1082.850 9
1082.872 32
1082.893 33
1082.914 23
1082.936 9
1082.957 8
1082.978 10
1083.000 29
1083.021 30
1083.042 47
1083.063 56
1083.085 57
1083.106 39
1083.127 28
1083.149 21
1083.170 18
1083.191 24
1083.213 21
1083.234 15
1083.255 30
1083.277 45
1083.298 42
1083.319 29
1083.341 23
1083.362 51
1083.383 35
1083.405 19
1083.426 26
1083.447 27
1083.469 23
1083.490 36
1083.511 20
1083.532 9
1083.554 23
1083.575 14
1083.596 32
1083.618 31
1083.639 15
1083.660 30
1083.682 14
1083.703 17
1083.724 20
1083.746 14
1083.767 22
1083.788 21
1083.810 16
1083.831 14
1083.852 17
1083.874 9
1083.895 20
1083.916 0
1083.938 12
1083.959 30
1083.980 17
1084.002 16
1084.023 17
1084.044 28
1084.066 35
1084.087 32
1084.108 10
1084.129 27
1084.151 26
1084.172 24
1084.193 20
1084.215 16
1084.236 18
1084.257 29
1084.279 27
1084.300 20
1084.321 10
1084.343 12
1084.364 9
1084.385 31
1084.407 16
1084.428 16
1084.449 24
1084.471 19
1084.492 12
1084.513 17
1084.535 30
1084.556 24
1084.577 15
1084.599 18
1084.620 22
1084.641 22
1084.663 19
1084.684 22
1084.705 36
1084.727 23
1084.748 6
1084.769 29
1084.791 27
1084.812 26
1084.833 30
1084.855 17
1084.876 24
1084.897 23
1084.919 27
1084.940 20
1084.961 10
1084.983 9
1085.004 25
1085.025 21
1085.047 65
1085.068 43
1085.089 13
1085.111 18
1085.132 26
1085.153 19
1085.175 22
1085.196 16
1085.217 3
1085.239 3
1085.260 21
1085.281 21
1085.303 21
1085.324 19
1085.345 14
1085.367 14
1085.388 33
1085.409 31
1085.431 22
1085.452 45
1085.473 23
1085.495 14
1085.516 17
1085.537 17
1085.559 12
1085.580 20
1085.601 36
1085.623 5
1085.644 12
1085.665 27
1085.687 22
1085.708 22
1085.729 27
1085.751 13
1085.772 6
1085.793 10
1085.815 21
1085.836 23
1085.858 26
1085.879 15
1085.900 16
1085.922 5
1085.943 23
1085.964 72
1085.986 39
1086.007 24
1086.028 16
1086.050 36
1086.071 29
1086.092 11
1086.114 39
1086.135 33
1086.156 23
1086.178 4
1086.199 19
1086.220 27
1086.242 22
1086.263 23
1086.284 24
1086.306 14
1086.327 14
1086.348 33
1086.370 36
1086.391 30
1086.412 11
1086.434 18
1086.455 47
1086.477 29
1086.498 54
1086.519 36
1086.541 17
1086.562 28
1086.583 14
1086.605 20
1086.626 27
1086.647 33
1086.669 46
1086.690 34
1086.711 11
1086.733 5
1086.754 13
1086.775 6
1086.797 12
1086.818 9
1086.839 12
1086.861 11
1086.882 10
1086.904 4
1086.925 5
1086.946 19
1086.968 17
1086.989 15
1087.010 23
1087.032 14
1087.053 11
1087.074 29
1087.096 26
1087.117 17
1087.138 16
1087.160 12
1087.181 3
1087.202 19
1087.224 54
1087.245 22
1087.267 17
1087.288 32
1087.309 33
1087.331 20
1087.352 29
1087.373 33
1087.395 32
1087.416 22
1087.437 5
1087.459 5
1087.480 9
1087.501 9
1087.523 21
1087.544 22
1087.566 44
1087.587 38
1087.608 29
1087.630 11
1087.651 10
1087.672 18
1087.694 20
1087.715 13
1087.736 3
1087.758 17
1087.779 25
1087.801 8
1087.822 13
1087.843 15
1087.865 10
1087.886 19
1087.907 30
1087.929 26
1087.950 4
1087.971 9
1087.993 20
1088.014 13
1088.036 21
1088.057 14
1088.078 30
1088.100 19
1088.121 7
1088.142 5
1088.164 22
1088.185 12
1088.206 20
1088.228 18
1088.249 15
1088.271 26
1088.292 14
1088.313 27
1088.335 26
1088.356 25
1088.377 21
1088.399 10
1088.420 26
1088.441 46
1088.463 19
1088.484 11
1088.506 25
1088.527 26
1088.548 23
1088.570 22
1088.591 41
1088.612 27
1088.634 30
1088.655 26
1088.677 16
1088.698 17
1088.719 17
1088.741 3
1088.762 25
1088.783 6
1088.805 20
1088.826 22
1088.847 7
1088.869 25
1088.890 10
1088.912 3
1088.933 9
1088.954 14
1088.976 12
1088.997 20
1089.018 30
1089.040 25
1089.061 25
1089.083 19
1089.104 14
1089.125 13
1089.147 4
1089.168 11
1089.189 38
1089.211 30
1089.232 9
1089.254 14
1089.275 11
1089.296 5
1089.318 30
1089.339 25
1089.360 55
1089.382 17
1089.403 27
1089.425 32
1089.446 42
1089.467 39
1089.489 49
1089.510 51
1089.531 25
1089.553 20
1089.574 26
1089.596 35
1089.617 14
1089.638 14
1089.660 18
1089.681 21
1089.703 12
1089.724 14
1089.745 9
1089.767 25
1089.788 14
1089.809 2
1089.831 11
1089.852 8
1089.874 18
1089.895 32
1089.916 46
1089.938 21
1089.959 14
1089.980 9
1090.002 26
1090.023 22
1090.045 14
1090.066 8
1090.087 13
1090.109 13
1090.130 14
1090.152 14
1090.173 13
1090.194 11
1090.216 20
1090.237 12
1090.258 8
1090.280 11
1090.301 19
1090.323 19
1090.344 34
1090.365 21
1090.387 15
1090.408 10
1090.430 26
1090.451 6
1090.472 10
1090.494 10
1090.515 21
1090.536 63
1090.558 65
1090.579 54
1090.601 31
1090.622 8
1090.643 30
1090.665 16
1090.686 13
1090.708 17
1090.729 12
1090.750 13
1090.772 23
1090.793 13
1090.815 27
1090.836 22
1090.857 10
1090.879 7
1090.900 13
1090.922 5
1090.943 5
1090.964 2
1090.986 3
1091.007 6
1091.028 25
1091.050 32
1091.071 21
1091.093 25
1091.114 30
1091.135 13
1091.157 15
1091.178 9
1091.200 6
1091.221 33
1091.242 15
1091.264 21
1091.285 21
1091.307 31
1091.328 36
1091.349 20
1091.371 12
1091.392 26
1091.414 15
1091.435 19
1091.456 6
1091.478 13
1091.499 38
1091.521 49
1091.542 52
1091.563 40
1091.585 37
1091.606 28
1091.628 51
1091.649 17
1091.670 24
1091.692 20
1091.713 12
1091.735 9
1091.756 13
1091.777 12
1091.799 13
1091.820 23
1091.842 10
1091.863 21
1091.884 22
1091.906 13
1091.927 3
1091.949 11
1091.970 19
1091.991 40
1092.013 23
1092.034 50
1092.056 18
1092.077 14
1092.098 14
1092.120 17
1092.141 21
1092.163 23
1092.184 29
1092.205 18
1092.227 36
1092.248 39
1092.270 22
1092.291 30
1092.312 34
1092.334 27
1092.355 35
1092.377 44
1092.398 23
1092.419 19
1092.441 25
1092.462 23
1092.484 16
1092.505 13
1092.527 11
1092.548 12
1092.569 28
1092.591 29
1092.612 31
1092.634 17
1092.655 12
1092.676 23
1092.698 15
1092.719 16
1092.741 20
1092.762 33
1092.783 27
1092.805 10
1092.826 8
1092.848 16
1092.869 22
1092.890 9
1092.912 22
1092.933 29
1092.955 26
1092.976 29
1092.998 24
1093.019 23
1093.040 17
1093.062 25
1093.083 26
1093.105 39
1093.126 26
1093.147 16
1093.169 28
1093.190 38
1093.212 32
1093.233 16
1093.254 13
1093.276 21
1093.297 17
1093.319 28
1093.340 28
1093.362 46
1093.383 23
1093.404 18
1093.426 18
1093.447 7
1093.469 6
1093.490 51
1093.511 84
1093.533 27
1093.554 13
1093.576 31
1093.597 18
1093.619 19
1093.640 21
1093.661 24
1093.683 22
1093.704 14
1093.726 9
1093.747 21
1093.769 20
1093.790 10
1093.811 4
1093.833 5
1093.854 19
1093.876 32
1093.897 23
1093.918 12
1093.940 15
1093.961 25
1093.983 37
1094.004 19
1094.026 18
1094.047 18
1094.068 10
1094.090 10
1094.111 21
1094.133 16
1094.154 13
1094.176 10
1094.197 10
1094.218 32
1094.240 36
1094.261 28
1094.283 30
1094.304 26
1094.326 11
1094.347 24
1094.368 18
1094.390 15
1094.411 23
1094.433 17
1094.454 13
1094.475 15
1094.497 19
1094.518 46
1094.540 46
1094.561 35
1094.583 21
1094.604 19
1094.625 28
1094.647 26
1094.668 15
1094.690 25
1094.711 34
1094.733 27
1094.754 10
1094.775 11
1094.797 12
1094.818 1
1094.840 2
1094.861 4
1094.883 23
1094.904 34
1094.925 50
1094.947 34
1094.968 35
1094.990 32
1095.011 12
1095.033 1
1095.054 15
1095.076 6
1095.097 24
1095.118 22
1095.140 18
1095.161 5
1095.183 20
1095.204 5
1095.226 20
1095.247 19
1095.268 1
1095.290 12
1095.311 22
1095.333 43
1095.354 41
1095.376 10
1095.397 19
1095.418 1
1095.440 23
1095.461 16
1095.483 8
1095.504 27
1095.526 44
1095.547 34
1095.569 32
1095.590 37
1095.611 60
1095.633 42
1095.654 20
1095.676 19
1095.697 7
1095.719 6
1095.740 9
1095.761 17
1095.783 6
1095.804 11
1095.826 2
1095.847 22
1095.869 7
1095.890 24
1095.912 5
1095.933 20
1095.954 28
1095.976 24
1095.997 34
1096.019 29
1096.040 17
1096.062 4
1096.083 24
1096.105 23
1096.126 37
1096.147 24
1096.169 22
1096.190 23
1096.212 18
1096.233 28
1096.255 13
1096.276 25
1096.298 27
1096.319 29
1096.340 25
1096.362 21
1096.383 9
1096.405 9
1096.426 18
1096.448 27
1096.469 27
1096.491 61
1096.512 47
1096.533 70
1096.555 39
1096.576 28
1096.598 48
1096.619 65
1096.641 53
1096.662 38
1096.684 17
1096.705 36
1096.726 40
1096.748 22
1096.769 4
1096.791 22
1096.812 26
1096.834 30
1096.855 20
1096.877 17
1096.898 32
1096.920 19
1096.941 28
1096.962 18
1096.984 11
1097.005 5
1097.027 12
1097.048 20
1097.070 13
1097.091 38
1097.113 41
1097.134 34
1097.155 13
1097.177 30
1097.198 32
1097.220 31
1097.241 19
1097.263 17
1097.284 4
1097.306 31
1097.327 25
1097.349 5
1097.370 10
1097.391 19
1097.413 19
1097.434 18
1097.456 38
1097.477 24
1097.499 42
1097.520 19
1097.542 28
1097.563 23
1097.585 34
1097.606 37
1097.628 33
1097.649 28
1097.670 21
1097.692 12
1097.713 19
1097.735 27
1097.756 34
1097.778 48
1097.799 27
1097.821 13
1097.842 7
1097.864 6
1097.885 18
1097.906 10
1097.928 16
1097.949 9
1097.971 10
1097.992 32
1098.014 24
1098.035 68
1098.057 52
1098.078 42
1098.100 31
1098.121 31
1098.143 21
1098.164 6
1098.185 22
1098.207 12
1098.228 29
1098.250 31
1098.271 34
1098.293 7
1098.314 11
1098.336 13
1098.357 23
1098.379 24
1098.400 14
1098.422 23
1098.443 43
1098.465 21
1098.486 37
1098.507 31
1098.529 21
1098.550 55
1098.572 36
1098.593 25
1098.615 14
1098.636 8
1098.658 19
1098.679 49
1098.701 20
1098.722 26
1098.744 11
1098.765 15
1098.787 8
1098.808 11
1098.829 16
1098.851 17
1098.872 18
1098.894 10
1098.915 20
1098.937 20
1098.958 18
1098.980 5
1099.001 12
1099.023 26
1099.044 20
1099.066 20
1099.087 20
1099.109 31
1099.130 23
1099.152 19
1099.173 2
1099.194 14
1099.216 32
1099.237 29
1099.259 24
1099.280 23
1099.302 51
1099.323 45
1099.345 28
1099.366 62
1099.388 32
1099.409 11
1099.431 6
1099.452 42
1099.474 17
1099.495 14
1099.517 18
1099.538 26
1099.560 40
1099.581 33
1099.603 8
1099.624 17
1099.645 21
1099.667 41
1099.688 24
1099.710 26
1099.731 7
1099.753 11
1099.774 35
1099.796 8
1099.817 38
1099.839 23
1099.860 15
1099.882 14
1099.903 11
1099.925 23
1099.946 13
1099.968 14
1099.989 24
1100.011 18
1100.032 36
1100.054 62
1100.075 40
1100.097 17
1100.118 17
1100.140 40
1100.161 17
1100.182 17
1100.204 8
1100.225 18
1100.247 17
1100.268 10
1100.290 17
1100.311 20
1100.333 30
1100.354 22
1100.376 10
1100.397 5
1100.419 24
1100.440 20
1100.462 28
1100.483 26
1100.505 13
1100.526 24
1100.548 8
1100.569 23
1100.591 18
1100.612 12
1100.634 10
1100.655 35
1100.677 17
1100.698 15
1100.720 21
1100.741 9
1100.763 16
1100.784 21
1100.806 13
1100.827 5
1100.849 1
1100.870 21
1100.892 10
1100.913 19
1100.934 26
1100.956 22
1100.977 29
1100.999 13
1101.020 30
1101.042 35
1101.063 32
1101.085 25
1101.106 3
1101.128 5
1101.149 31
1101.171 12
1101.192 10
1101.214 1
1101.235 2
1101.257 7
1101.278 17
1101.300 23
1101.321 40
1101.343 52
1101.364 24
1101.386 7
1101.407 8
1101.429 12
1101.450 4
1101.472 10
1101.493 29
1101.515 20
1101.536 18
1101.558 27
1101.579 27
1101.601 40
1101.622 19
1101.644 21
1101.665 23
1101.687 14
1101.708 6
1101.730 26
1101.751 11
1101.773 13
1101.794 24
1101.816 17
1101.837 24
1101.859 28
1101.880 17
1101.902 31
1101.923 18
1101.945 16
1101.966 15
1101.988 11
1102.009 7
1102.031 2
1102.052 14
1102.074 38
1102.095 30
1102.117 8
1102.138 11
1102.160 21
1102.181 38
1102.203 19
1102.224 21
1102.246 19
1102.267 19
1102.289 18
1102.310 5
1102.332 27
1102.353 34
1102.375 42
1102.396 26
1102.418 14
1102.439 6
1102.461 28
1102.482 20
1102.504 28
1102.525 11
1102.547 17
1102.568 10
1102.590 32
1102.611 35
1102.633 28
1102.654 7
1102.676 11
1102.697 11
1102.719 10
1102.740 17
1102.762 13
1102.783 12
1102.805 16
1102.826 15
1102.848 10
1102.869 1
1102.891 6
1102.912 7
1102.934 4
1102.955 18
1102.977 4
1102.999 2
1103.020 9
1103.042 19
1103.063 10
1103.085 21
1103.106 25
1103.128 26
1103.149 3
1103.171 9
1103.192 24
1103.214 24
1103.235 21
1103.257 47
1103.278 18
1103.300 20
1103.321 24
1103.343 17
1103.364 32
1103.386 31
1103.407 51
1103.429 25
1103.450 48
1103.472 28
1103.493 7
1103.515 11
1103.536 33
1103.558 43
1103.579 15
1103.601 16
1103.622 13
1103.644 19
1103.665 15
1103.687 8
1103.708 6
1103.730 29
1103.752 26
1103.773 33
1103.795 22
1103.816 17
1103.838 10
1103.859 27
1103.881 25
1103.902 11
1103.924 13
1103.945 22
1103.967 10
1103.988 22
1104.010 18
1104.031 13
1104.053 10
1104.074 14
1104.096 12
1104.117 23
1104.139 14
1104.160 4
1104.182 9
1104.203 6
1104.225 12
1104.246 19
1104.268 14
1104.290 18
1104.311 12
1104.333 6
1104.354 8
1104.376 29
1104.397 17
1104.419 27
1104.440 17
1104.462 24
1104.483 28
1104.505 37
1104.526 9
1104.548 12
1104.569 10
1104.591 24
1104.612 39
1104.634 63
1104.655 14
1104.677 18
1104.698 14
1104.720 12
1104.742 5
1104.763 12
1104.785 24
1104.806 18
1104.828 32
1104.849 40
1104.871 18
1104.892 35
1104.914 28
1104.935 21
1104.957 15
1104.978 24
1105.000 15
1105.021 18
1105.043 30
1105.064 26
1105.086 29
1105.108 17
1105.129 15
1105.151 15
1105.172 8
1105.194 8
1105.215 8
1105.237 23
1105.258 17
1105.280 20
1105.301 31
1105.323 29
1105.344 27
1105.366 23
1105.387 23
1105.409 28
1105.431 33
1105.452 17
1105.474 14
1105.495 24
1105.517 51
1105.538 66
1105.560 102
1105.581 102
1105.603 89
1105.624 78
1105.646 96
1105.667 60
1105.689 44
1105.710 78
1105.732 57
1105.754 42
1105.775 39
1105.797 28
1105.818 24
1105.840 31
1105.861 20
1105.883 9
1105.904 23
1105.926 18
1105.947 20
1105.969 21
1105.990 12
1106.012 19
1106.034 18
1106.055 23
1106.077 21
1106.098 15
1106.120 30
1106.141 19
1106.163 9
1106.184 18
1106.206 13
1106.227 24
1106.249 14
1106.271 10
1106.292 14
1106.314 35
1106.335 39
1106.357 17
1106.378 13
1106.400 36
1106.421 17
1106.443 13
1106.464 15
1106.486 19
1106.507 50
1106.529 111
1106.551 130
1106.572 150
1106.594 115
1106.615 59
1106.637 48
1106.658 66
1106.680 37
1106.701 20
1106.723 12
1106.744 14
1106.766 23
1106.788 8
1106.809 10
1106.831 7
1106.852 3
1106.874 5
1106.895 21
1106.917 18
1106.938 20
1106.960 47
1106.982 18
1107.003 11
1107.025 25
1107.046 33
1107.068 26
1107.089 17
1107.111 9
1107.132 21
1107.154 26
1107.175 19
1107.197 36
1107.219 17
1107.240 14
1107.262 57
1107.283 29
1107.305 23
1107.326 15
1107.348 17
1107.369 33
1107.391 17
1107.413 24
1107.434 26
1107.456 22
1107.477 15
1107.499 57
1107.520 121
1107.542 117
1107.563 76
1107.585 85
1107.607 128
1107.628 62
1107.650 57
1107.671 33
1107.693 26
1107.714 24
1107.736 22
1107.757 38
1107.779 28
1107.801 27
1107.822 34
1107.844 15
1107.865 24
1107.887 30
1107.908 16
1107.930 6
1107.951 6
1107.973 8
1107.995 36
1108.016 28
1108.038 10
1108.059 14
1108.081 20
1108.102 9
1108.124 5
1108.145 24
1108.167 30
1108.189 12
1108.210 22
1108.232 16
1108.253 6
1108.275 13
1108.296 26
1108.318 19
1108.340 25
1108.361 33
1108.383 14
1108.404 16
1108.426 40
1108.447 22
1108.469 37
1108.490 32
1108.512 56
1108.534 91
1108.555 110
1108.577 71
1108.598 78
1108.620 67
1108.641 39
1108.663 24
1108.685 13
1108.706 7
1108.728 11
1108.749 15
1108.771 26
1108.792 17
1108.814 30
1108.836 10
1108.857 18
1108.879 18
1108.900 18
1108.922 17
1108.943 19
1108.965 28
1108.987 25
1109.008 32
1109.030 42
1109.051 12
1109.073 8
1109.094 13
1109.116 9
1109.137 22
1109.159 7
1109.181 10
1109.202 11
1109.224 1
1109.245 7
1109.267 17
1109.288 32
1109.310 26
1109.332 9
1109.353 9
1109.375 21
1109.396 19
1109.418 34
1109.439 17
1109.461 38
1109.483 48
1109.504 54
1109.526 50
1109.547 62
1109.569 74
1109.591 29
1109.612 34
1109.634 17
1109.655 27
1109.677 16
1109.698 8
1109.720 6
1109.742 8
1109.763 13
1109.785 12
1109.806 16
1109.828 32
1109.849 9
1109.871 6
1109.893 15
1109.914 8
1109.936 27
1109.957 13
1109.979 13
1110.000 7
1110.022 32
1110.044 27
1110.065 40
1110.087 17
1110.108 24
1110.130 35
1110.152 29
1110.173 8
1110.195 26
1110.216 25
1110.238 18
1110.259 11
1110.281 8
1110.303 19
1110.324 15
1110.346 19
1110.367 10
1110.389 25
1110.410 22
1110.432 29
1110.454 29
1110.475 26
1110.497 11
1110.518 4
1110.540 37
1110.562 35
1110.583 33
1110.605 26
1110.626 25
1110.648 22
1110.670 26
1110.691 7
1110.713 18
1110.734 23
1110.756 11
1110.777 19
1110.799 19
1110.821 16
1110.842 12
1110.864 9
1110.885 9
1110.907 13
1110.929 15
1110.950 29
1110.972 28
1110.993 17
1111.015 4
1111.036 16
1111.058 19
1111.080 20
1111.101 8
1111.123 9
1111.144 18
1111.166 22
1111.188 31
1111.209 23
1111.231 26
1111.252 13
1111.274 16
1111.296 20
1111.317 17
1111.339 18
1111.360 24
1111.382 30
1111.404 69
1111.425 31
1111.447 21
1111.468 12
1111.490 17
1111.511 40
1111.533 17
1111.555 13
1111.576 43
1111.598 31
1111.619 43
1111.641 22
1111.663 15
1111.684 12
1111.706 26
1111.727 40
1111.749 20
1111.771 8
1111.792 1
1111.814 15
1111.835 21
1111.857 37
1111.879 15
1111.900 4
1111.922 6
1111.943 20
1111.965 26
1111.987 12
1112.008 45
1112.030 50
1112.051 24
1112.073 52
1112.095 35
1112.116 38
1112.138 27
1112.159 21
1112.181 14
1112.203 16
1112.224 15
1112.246 5
1112.267 26
1112.289 24
1112.311 18
1112.332 29
1112.354 19
1112.375 16
1112.397 33
1112.419 14
1112.440 9
1112.462 14
1112.483 32
1112.505 29
1112.527 11
1112.548 25
1112.570 47
1112.591 48
1112.613 33
1112.635 19
1112.656 17
1112.678 27
1112.699 19
1112.721 13
1112.743 17
1112.764 7
1112.786 19
1112.807 31
1112.829 20
1112.851 21
1112.872 18
1112.894 27
1112.915 12
1112.937 14
1112.959 20
1112.980 18
1113.002 28
1113.024 27
1113.045 10
1113.067 8
1113.088 45
1113.110 19
1113.132 18
1113.153 18
1113.175 5
1113.196 3
1113.218 23
1113.240 21
1113.261 9
1113.283 9
1113.304 23
1113.326 22
1113.348 36
1113.369 42
1113.391 44
1113.413 33
1113.434 20
1113.456 17
1113.477 12
1113.499 10
1113.521 34
1113.542 24
1113.564 17
1113.585 29
1113.607 16
1113.629 23
1113.650 29
1113.672 26
1113.693 24
1113.715 31
1113.737 20
1113.758 33
1113.780 27
1113.802 28
1113.823 19
1113.845 13
1113.866 32
1113.888 29
1113.910 19
1113.931 31
1113.953 21
1113.974 26
1113.996 21
1114.018 16
1114.039 22
1114.061 20
1114.083 23
1114.104 34
1114.126 8
1114.147 13
1114.169 11
1114.191 17
1114.212 34
1114.234 26
1114.256 18
1114.277 11
1114.299 12
1114.320 14
1114.342 49
1114.364 34
1114.385 8
1114.407 43
1114.428 43
1114.450 18
1114.472 15
1114.493 29
1114.515 32
1114.537 17
1114.558 30
1114.580 24
1114.601 25
1114.623 32
1114.645 13
1114.666 54
1114.688 61
1114.710 39
1114.731 40
1114.753 15
1114.774 30
1114.796 20
1114.818 39
1114.839 35
1114.861 42
1114.883 30
1114.904 38
1114.926 18
1114.947 5
1114.969 18
1114.991 26
1115.012 15
1115.034 22
1115.056 12
1115.077 9
1115.099 30
1115.120 19
1115.142 31
1115.164 31
1115.185 18
1115.207 21
1115.229 36
1115.250 31
1115.272 46
1115.294 29
1115.315 27
1115.337 8
1115.358 22
1115.380 34
1115.402 18
1115.423 28
1115.445 25
1115.467 27
1115.488 25
1115.510 50
1115.531 27
1115.553 11
1115.575 13
1115.596 24
1115.618 30
1115.640 30
1115.661 32
1115.683 13
1115.705 15
1115.726 15
1115.748 19
1115.769 19
1115.791 15
1115.813 7
1115.834 5
1115.856 5
1115.878 4
1115.899 7
1115.921 5
1115.943 2
1115.964 7
1115.986 9
1116.007 31
1116.029 20
1116.051 15
1116.072 14
1116.094 34
1116.116 14
1116.137 20
1116.159 31
1116.181 17
1116.202 28
1116.224 19
1116.245 9
1116.267 8
1116.289 13
1116.310 31
1116.332 33
1116.354 26
1116.375 38
1116.397 32
1116.419 11
1116.440 22
1116.462 10
1116.484 13
1116.505 11
1116.527 12
1116.548 44
1116.570 17
1116.592 14
1116.613 20
1116.635 14
1116.657 19
1116.678 20
1116.700 15
1116.722 30
1116.743 14
1116.765 23
1116.787 28
1116.808 22
1116.830 22
1116.851 35
1116.873 6
1116.895 6
1116.916 10
1116.938 11
1116.960 15
1116.981 23
1117.003 23
1117.025 35
1117.046 12
1117.068 31
1117.090 19
1117.111 39
1117.133 23
1117.154 17
1117.176 16
1117.198 7
1117.219 14
1117.241 23
1117.263 43
1117.284 47
1117.306 61
1117.328 34
1117.349 40
1117.371 22
1117.393 9
1117.414 23
1117.436 19
1117.458 20
1117.479 16
1117.501 15
1117.523 19
1117.544 40
1117.566 37
1117.588 39
1117.609 13
1117.631 44
1117.652 23
1117.674 14
1117.696 46
1117.717 31
1117.739 12
1117.761 24
1117.782 43
1117.804 14
1117.826 4
1117.847 27
1117.869 44
1117.891 10
1117.912 15
1117.934 32
1117.956 8
1117.977 22
1117.999 38
1118.021 18
1118.042 1
1118.064 9
1118.086 20
1118.107 28
1118.129 19
1118.151 10
1118.172 22
1118.194 19
1118.216 14
1118.237 19
1118.259 15
1118.280 18
1118.302 28
1118.324 18
1118.345 31
1118.367 28
1118.389 33
1118.410 30
1118.432 26
1118.454 27
1118.475 18
1118.497 30
1118.519 22
1118.540 20
1118.562 5
1118.584 9
1118.605 12
1118.627 15
1118.649 28
1118.670 22
1118.692 6
1118.714 10
1118.735 13
1118.757 14
1118.779 17
1118.800 31
1118.822 15
1118.844 4
1118.865 11
1118.887 19
1118.909 7
1118.930 7
1118.952 9
1118.974 8
1118.995 6
1119.017 15
1119.039 16
1119.060 28
1119.082 23
1119.104 11
1119.125 16
1119.147 13
1119.169 3
1119.190 41
1119.212 41
1119.234 23
1119.255 27
1119.277 9
1119.299 22
1119.320 18
1119.342 31
1119.364 22
1119.385 22
1119.407 43
1119.429 20
1119.450 19
1119.472 33
1119.494 28
1119.515 36
1119.537 26
1119.559 27
1119.580 14
1119.602 24
1119.624 28
1119.645 9
1119.667 12
1119.689 5
1119.710 20
1119.732 22
1119.754 19
1119.775 7
1119.797 12
1119.819 29
1119.840 24
1119.862 21
1119.884 25
1119.906 34
1119.927 23
1119.949 10
1119.971 14
1119.992 23
1120.014 28
1120.036 14
1120.057 8
1120.079 24
1120.101 18
1120.122 6
1120.144 22
1120.166 10
1120.187 13
1120.209 7
1120.231 17
1120.252 11
1120.274 23
1120.296 42
1120.317 25
1120.339 21
1120.361 25
1120.382 13
1120.404 19
1120.426 29
1120.447 28
1120.469 8
1120.491 18
1120.512 36
1120.534 17
1120.556 9
1120.578 24
1120.599 36
1120.621 23
1120.643 12
1120.664 10
1120.686 18
1120.708 44
1120.729 34
1120.751 16
1120.773 15
1120.794 17
1120.816 18
1120.838 14
1120.859 6
1120.881 5
1120.903 14
1120.924 13
1120.946 26
1120.968 16
1120.990 19
1121.011 32
1121.033 13
1121.055 28
1121.076 33
1121.098 16
1121.120 10
1121.141 19
1121.163 14
1121.185 2
1121.206 6
1121.228 33
1121.250 20
1121.271 17
1121.293 9
1121.315 29
1121.337 14
1121.358 8
1121.380 30
1121.402 25
1121.423 11
1121.445 35
1121.467 17
1121.488 17
1121.510 14
1121.532 41
1121.553 43
1121.575 60
1121.597 47
1121.618 53
1121.640 34
1121.662 16
1121.684 37
1121.705 21
1121.727 9
1121.749 10
1121.770 22
1121.792 15
1121.814 11
1121.835 11
1121.857 10
1121.879 15
1121.900 7
1121.922 14
1121.944 26
1121.966 27
1121.987 12
1122.009 25
1122.031 33
1122.052 4
1122.074 7
1122.096 13
1122.117 20
1122.139 12
1122.161 6
1122.183 8
1122.204 12
1122.226 11
1122.248 40
1122.269 26
1122.291 40
1122.313 41
1122.334 21
1122.356 19
1122.378 11
1122.400 5
1122.421 10
1122.443 24
1122.465 2
1122.486 15
1122.508 28
1122.530 18
1122.551 21
1122.573 24
1122.595 33
1122.617 34
1122.638 28
1122.660 21
1122.682 24
1122.703 27
1122.725 11
1122.747 12
1122.768 18
1122.790 26
1122.812 9
1122.834 19
1122.855 24
1122.877 4
1122.899 15
1122.920 23
1122.942 2
1122.964 19
1122.985 18
1123.007 24
1123.029 29
1123.051 24
1123.072 13
1123.094 12
1123.116 4
1123.137 9
1123.159 17
1123.181 17
1123.203 8
1123.224 3
1123.246 4
1123.268 40
1123.289 44
1123.311 37
1123.333 19
1123.354 4
1123.376 2
1123.398 24
1123.420 15
1123.441 11
1123.463 22
1123.485 11
1123.506 11
1123.528 26
1123.550 40
1123.572 27
1123.593 24
1123.615 47
1123.637 83
1123.658 36
1123.680 30
1123.702 15
1123.724 13
1123.745 36
1123.767 30
1123.789 38
1123.810 37
1123.832 21
1123.854 19
1123.876 19
1123.897 23
1123.919 9
1123.941 12
1123.962 3
1123.984 7
1124.006 18
1124.028 19
1124.049 7
1124.071 29
1124.093 40
1124.114 10
1124.136 3
1124.158 4
1124.180 16
1124.201 33
1124.223 36
1124.245 33
1124.266 25
1124.288 17
1124.310 38
1124.332 29
1124.353 34
1124.375 23
1124.397 25
1124.418 20
1124.440 26
1124.462 29
1124.484 28
1124.505 16
1124.527 18
1124.549 34
1124.570 61
1124.592 65
1124.614 46
1124.636 8
1124.657 7
1124.679 2
1124.701 16
1124.723 42
1124.744 30
1124.766 23
1124.788 15
1124.809 20
1124.831 17
1124.853 31
1124.875 31
1124.896 20
1124.918 11
1124.940 20
1124.961 54
1124.983 37
1125.005 38
1125.027 26
1125.048 20
1125.070 13
1125.092 1
1125.114 15
1125.135 31
1125.157 49
1125.179 19
1125.200 13
1125.222 8
1125.244 9
1125.266 13
1125.287 6
1125.309 19
1125.331 39
1125.353 26
1125.374 33
1125.396 55
1125.418 36
1125.439 25
1125.461 22
1125.483 41
1125.505 40
1125.526 30
1125.548 51
1125.570 46
1125.592 17
1125.613 31
1125.635 14
1125.657 18
1125.678 43
1125.700 27
1125.722 12
1125.744 12
1125.765 14
1125.787 3
1125.809 19
1125.831 30
1125.852 17
1125.874 9
1125.896 4
1125.918 18
1125.939 15
1125.961 18
1125.983 15
1126.004 17
1126.026 22
1126.048 19
1126.070 20
1126.091 16
1126.113 5
1126.135 5
1126.157 9
1126.178 9
1126.200 12
1126.222 18
1126.244 12
1126.265 20
1126.287 36
1126.309 26
1126.330 32
1126.352 27
1126.374 38
1126.396 29
1126.417 28
1126.439 33
1126.461 14
1126.483 23
1126.504 34
1126.526 24
1126.548 27
1126.570 23
1126.591 27
1126.613 19
1126.635 38
1126.657 15
1126.678 9
1126.700 23
1126.722 22
1126.744 33
1126.765 21
1126.787 20
1126.809 30
1126.830 34
1126.852 19
1126.874 10
1126.896 9
1126.917 30
1126.939 18
1126.961 9
1126.983 13
1127.004 26
1127.026 14
1127.048 21
1127.070 21
1127.091 20
1127.113 20
1127.135 14
1127.157 16
1127.178 39
1127.200 25
1127.222 11
1127.244 16
1127.265 11
1127.287 9
1127.309 23
1127.331 25
1127.352 18
1127.374 28
1127.396 11
1127.418 17
1127.439 16
1127.461 14
1127.483 27
1127.505 10
1127.526 29
1127.548 54
1127.570 89
1127.592 30
1127.613 19
1127.635 25
1127.657 22
1127.679 40
1127.700 21
1127.722 20
1127.744 12
1127.766 25
1127.787 8
1127.809 26
1127.831 11
1127.853 0
1127.874 24
1127.896 22
1127.918 7
1127.940 5
1127.961 17
1127.983 12
1128.005 11
1128.027 17
1128.048 16
1128.070 19
1128.092 9
1128.114 6
1128.135 15
1128.157 6
1128.179 14
1128.201 28
1128.222 23
1128.244 23
1128.266 12
1128.288 22
1128.309 33
1128.331 14
1128.353 12
1128.375 18
1128.396 3
1128.418 22
1128.440 20
1128.462 43
1128.483 53
1128.505 35
1128.527 27
1128.549 37
1128.571 14
1128.592 32
1128.614 26
1128.636 21
1128.658 35
1128.679 33
1128.701 14
1128.723 19
1128.745 34
1128.766 18
1128.788 17
1128.810 41
1128.832 27
1128.853 9
1128.875 11
1128.897 9
1128.919 12
1128.940 14
1128.962 7
1128.984 1
1129.006 10
1129.027 12
1129.049 25
1129.071 22
1129.093 41
1129.115 43
1129.136 27
1129.158 24
1129.180 12
1129.202 10
1129.223 10
1129.245 11
1129.267 17
1129.289 29
1129.310 37
1129.332 21
1129.354 21
1129.376 18
1129.397 17
1129.419 16
1129.441 25
1129.463 12
1129.485 19
1129.506 43
1129.528 42
1129.550 45
1129.572 28
1129.593 42
1129.615 22
1129.637 11
1129.659 22
1129.680 31
1129.702 20
1129.724 13
1129.746 31
1129.768 27
1129.789 19
1129.811 19
1129.833 13
1129.855 5
1129.876 7
1129.898 15
1129.920 13
1129.942 18
1129.963 20
1129.985 8
1130.007 30
1130.029 16
1130.051 14
1130.072 13
1130.094 5
1130.116 7
1130.138 7
1130.159 24
1130.181 10
1130.203 21
1130.225 30
1130.247 13
1130.268 4
1130.290 11
1130.312 19
1130.334 18
1130.355 15
1130.377 27
1130.399 26
1130.421 26
1130.443 20
1130.464 14
1130.486 22
1130.508 28
1130.530 35
1130.551 32
1130.573 43
1130.595 36
1130.617 23
1130.639 37
1130.660 19
1130.682 30
1130.704 5
1130.726 16
1130.747 13
1130.769 23
1130.791 21
1130.813 11
1130.835 20
1130.856 14
1130.878 8
1130.900 29
1130.922 30
1130.943 21
1130.965 9
1130.987 2
1131.009 14
1131.031 16
1131.052 3
1131.074 8
1131.096 7
1131.118 10
1131.139 22
1131.161 16
1131.183 21
1131.205 19
1131.227 22
1131.248 15
1131.270 37
1131.292 22
1131.314 9
1131.336 5
1131.357 34
1131.379 28
1131.401 36
1131.423 41
1131.444 33
1131.466 10
1131.488 29
1131.510 24
1131.532 31
1131.553 28
1131.575 32
1131.597 15
1131.619 21
1131.641 35
1131.662 24
1131.684 27
1131.706 17
1131.728 15
1131.750 6
1131.771 17
1131.793 22
1131.815 9
1131.837 35
1131.858 58
1131.880 23
1131.902 12
1131.924 6
1131.946 18
1131.967 13
1131.989 5
1132.011 8
1132.033 15
1132.055 20
1132.076 37
1132.098 49
1132.120 21
1132.142 24
1132.164 19
1132.185 24
1132.207 9
1132.229 25
1132.251 15
1132.273 12
1132.294 16
1132.316 37
1132.338 14
1132.360 32
1132.381 33
1132.403 13
1132.425 20
1132.447 33
1132.469 31
1132.490 30
1132.512 40
1132.534 96
1132.556 36
1132.578 34
1132.599 35
1132.621 21
1132.643 20
1132.665 17
1132.687 35
1132.708 26
1132.730 11
1132.752 22
1132.774 13
1132.796 24
1132.817 35
1132.839 41
1132.861 16
1132.883 8
1132.905 4
1132.926 21
1132.948 12
1132.970 11
1132.992 52
1133.014 45
1133.035 42
1133.057 14
1133.079 36
1133.101 21
1133.123 12
1133.144 19
1133.166 39
1133.188 18
1133.210 32
1133.232 12
1133.253 20
1133.275 28
1133.297 24
1133.319 18
1133.341 33
1133.363 18
1133.384 20
1133.406 20
1133.428 11
1133.450 9
1133.472 17
1133.493 21
1133.515 33
1133.537 43
1133.559 45
1133.581 20
1133.602 34
1133.624 48
1133.646 30
1133.668 19
1133.690 14
1133.711 48
1133.733 29
1133.755 46
1133.777 20
1133.799 20
1133.820 24
1133.842 9
1133.864 16
1133.886 11
1133.908 8
1133.930 15
1133.951 10
1133.973 17
1133.995 27
1134.017 27
1134.039 52
1134.060 23
1134.082 17
1134.104 12
1134.126 27
1134.148 23
1134.169 4
1134.191 10
1134.213 9
1134.235 21
1134.257 25
1134.278 8
1134.300 38
1134.322 28
1134.344 19
1134.366 24
1134.388 23
1134.409 12
1134.431 33
1134.453 15
1134.475 18
1134.497 34
1134.518 13
1134.540 23
1134.562 20
1134.584 39
1134.606 10
1134.628 17
1134.649 29
1134.671 13
1134.693 23
1134.715 18
1134.737 23
1134.758 20
1134.780 24
1134.802 11
1134.824 4
1134.846 6
1134.868 13
1134.889 8
1134.911 14
1134.933 7
1134.955 12
1134.977 15
1134.998 6
1135.020 24
1135.042 17
1135.064 20
1135.086 8
1135.108 23
1135.129 15
1135.151 21
1135.173 12
1135.195 14
1135.217 21
1135.239 5
1135.260 14
1135.282 11
1135.304 29
1135.326 21
1135.348 26
1135.369 40
1135.391 16
1135.413 18
1135.435 23
1135.457 21
1135.479 12
1135.500 29
1135.522 26
1135.544 19
1135.566 50
1135.588 26
1135.610 28
1135.631 26
1135.653 27
1135.675 14
1135.697 9
1135.719 39
1135.740 33
1135.762 29
1135.784 33
1135.806 25
1135.828 37
1135.850 22
1135.871 31
1135.893 19
1135.915 3
1135.937 7
1135.959 9
1135.981 19
1136.002 20
1136.024 27
1136.046 23
1136.068 14
1136.090 21
1136.112 27
1136.133 19
1136.155 11
1136.177 26
1136.199 31
1136.221 30
1136.243 28
1136.264 21
1136.286 3
1136.308 19
1136.330 17
1136.352 44
1136.374 18
1136.395 5
1136.417 32
1136.439 14
1136.461 24
1136.483 18
1136.505 12
1136.526 15
1136.548 34
1136.570 46
1136.592 39
1136.614 24
1136.636 43
1136.657 25
1136.679 17
1136.701 34
1136.723 39
1136.745 16
1136.767 14
1136.788 5
1136.810 18
1136.832 9
1136.854 19
1136.876 20
1136.898 18
1136.919 12
1136.941 20
1136.963 40
1136.985 53
1137.007 33
1137.029 28
1137.051 11
1137.072 16
1137.094 7
1137.116 10
1137.138 24
1137.160 18
1137.182 11
1137.203 13
1137.225 26
1137.247 15
1137.269 10
1137.291 28
1137.313 26
1137.334 12
1137.356 19
1137.378 26
1137.400 25
1137.422 31
1137.444 18
1137.466 9
1137.487 28
1137.509 23
1137.531 13
1137.553 18
1137.575 23
1137.597 16
1137.618 16
1137.640 15
1137.662 6
1137.684 7
1137.706 10
1137.728 14
1137.750 15
1137.771 11
1137.793 13
1137.815 10
1137.837 26
1137.859 24
1137.881 15
1137.902 5
1137.924 7
1137.946 21
1137.968 19
1137.990 21
1138.012 33
1138.034 23
1138.055 16
1138.077 13
1138.099 10
1138.121 12
1138.143 13
1138.165 26
1138.187 26
1138.208 22
1138.230 12
1138.252 13
1138.274 13
1138.296 23
1138.318 25
1138.339 13
1138.361 24
1138.383 16
1138.405 14
1138.427 19
1138.449 20
1138.471 29
1138.492 6
1138.514 14
1138.536 16
1138.558 7
1138.580 17
1138.602 25
1138.624 33
1138.645 37
1138.667 44
1138.689 23
1138.711 26
1138.733 46
1138.755 22
1138.777 16
1138.798 18
1138.820 11
1138.842 27
1138.864 19
1138.886 25
1138.908 13
1138.930 6
1138.951 5
1138.973 10
1138.995 6
1139.017 22
1139.039 9
1139.061 22
1139.083 14
1139.104 16
1139.126 19
1139.148 29
1139.170 17
1139.192 11
1139.214 12
1139.236 4
1139.257 11
1139.279 6
1139.301 12
1139.323 30
1139.345 10
1139.367 8
1139.389 23
1139.411 9
1139.432 19
1139.454 5
1139.476 22
1139.498 34
1139.520 30
1139.542 26
1139.564 14
1139.585 44
1139.607 34
1139.629 39
1139.651 40
1139.673 18
1139.695 10
1139.717 9
1139.739 34
1139.760 23
1139.782 10
1139.804 17
1139.826 25
1139.848 29
1139.870 9
1139.892 8
1139.913 18
1139.935 7
1139.957 11
1139.979 5
1140.001 7
1140.023 42
1140.045 16
1140.067 23
1140.088 25
1140.110 21
1140.132 26
1140.154 15
1140.176 16
1140.198 14
1140.220 8
1140.241 12
1140.263 14
1140.285 18
1140.307 18
1140.329 32
1140.351 21
1140.373 14
1140.395 35
1140.416 21
1140.438 20
1140.460 19
1140.482 26
1140.504 37
1140.526 34
1140.548 33
1140.570 53
1140.591 61
1140.613 46
1140.635 42
1140.657 27
1140.679 18
1140.701 18
1140.723 2
1140.745 6
1140.766 16
1140.788 0
1140.810 22
1140.832 20
1140.854 19
1140.876 10
1140.898 19
1140.920 16
1140.941 20
1140.963 41
1140.985 22
1141.007 19
1141.029 17
1141.051 20
1141.073 10
1141.095 17
1141.116 22
1141.138 19
1141.160 25
1141.182 24
1141.204 18
1141.226 13
1141.248 20
1141.270 12
1141.292 41
1141.313 29
1141.335 14
1141.357 29
1141.379 27
1141.401 21
1141.423 12
1141.445 21
1141.467 22
1141.488 30
1141.510 41
1141.532 48
1141.554 46
1141.576 18
1141.598 16
1141.620 42
1141.642 57
1141.664 29
1141.685 28
1141.707 14
1141.729 16
1141.751 23
1141.773 21
1141.795 21
1141.817 12
1141.839 5
1141.861 19
1141.882 9
1141.904 17
1141.926 6
1141.948 1
1141.970 3
1141.992 30
1142.014 18
1142.036 17
1142.058 8
1142.079 11
1142.101 46
1142.123 40
1142.145 13
1142.167 1
1142.189 13
1142.211 10
1142.233 14
1142.255 34
1142.276 29
1142.298 5
1142.320 9
1142.342 16
1142.364 13
1142.386 13
1142.408 15
1142.430 35
1142.452 28
1142.473 27
1142.495 33
1142.517 29
1142.539 30
1142.561 24
1142.583 44
1142.605 49
1142.627 37
1142.649 30
1142.670 36
1142.692 21
1142.714 37
1142.736 35
1142.758 9
1142.780 16
1142.802 21
1142.824 28
1142.846 15
1142.868 17
1142.889 26
1142.911 33
1142.933 45
1142.955 22
1142.977 7
1142.999 20
1143.021 11
1143.043 7
1143.065 52
1143.087 33
1143.108 40
1143.130 35
1143.152 23
1143.174 42
1143.196 14
1143.218 7
1143.240 6
1143.262 23
1143.284 8
1143.306 28
1143.327 29
1143.349 27
1143.371 8
1143.393 28
1143.415 33
1143.437 17
1143.459 31
1143.481 15
1143.503 31
1143.525 19
1143.546 52
1143.568 35
1143.590 20
1143.612 16
1143.634 43
1143.656 55
1143.678 61
1143.700 35
1143.722 15
1143.744 11
1143.765 8
1143.787 8
1143.809 16
1143.831 10
1143.853 11
1143.875 24
1143.897 14
1143.919 18
1143.941 3
1143.963 12
1143.985 18
1144.006 13
1144.028 37
1144.050 20
1144.072 23
1144.094 47
1144.116 33
1144.138 17
1144.160 35
1144.182 19
1144.204 5
1144.226 3
1144.247 22
1144.269 14
1144.291 15
1144.313 14
1144.335 52
1144.357 12
1144.379 15
1144.401 27
1144.423 37
1144.445 19
1144.467 25
1144.488 15
1144.510 21
1144.532 15
1144.554 12
1144.576 18
1144.598 10
1144.620 13
1144.642 23
1144.664 13
1144.686 12
1144.708 5
1144.729 10
1144.751 3
1144.773 16
1144.795 31
1144.817 9
1144.839 7
1144.861 6
1144.883 20
1144.905 11
1144.927 5
1144.949 12
1144.971 39
1144.992 45
1145.014 8
1145.036 7
1145.058 9
1145.080 7
1145.102 15
1145.124 13
1145.146 19
1145.168 20
1145.190 6
1145.212 25
1145.234 59
1145.255 11
1145.277 5
1145.299 27
1145.321 28
1145.343 53
1145.365 11
1145.387 19
1145.409 43
1145.431 49
1145.453 25
1145.475 11
1145.497 35
1145.519 49
1145.540 28
1145.562 31
1145.584 48
1145.606 17
1145.628 26
1145.650 22
1145.672 25
1145.694 24
1145.716 17
1145.738 17
1145.760 5
1145.782 17
1145.804 23
1145.825 16
1145.847 4
1145.869 3
1145.891 11
1145.913 22
1145.935 14
1145.957 3
1145.979 10
1146.001 25
1146.023 18
1146.045 12
1146.067 26
1146.089 16
1146.110 28
1146.132 44
1146.154 25
1146.176 42
1146.198 15
1146.220 5
1146.242 9
1146.264 24
1146.286 30
1146.308 23
1146.330 25
1146.352 2
1146.374 14
1146.396 12
1146.418 3
1146.439 10
1146.461 31
1146.483 17
1146.505 27
1146.527 28
1146.549 34
1146.571 47
1146.593 35
1146.615 15
1146.637 9
1146.659 22
1146.681 20
1146.703 20
1146.725 27
1146.746 11
1146.768 36
1146.790 27
1146.812 19
1146.834 24
1146.856 21
1146.878 21
1146.900 29
1146.922 29
1146.944 21
1146.966 9
1146.988 20
1147.010 6
1147.032 13
1147.054 8
1147.076 15
1147.097 23
1147.119 51
1147.141 40
1147.163 25
1147.185 2
1147.207 11
1147.229 14
1147.251 9
1147.273 12
1147.295 17
1147.317 32
1147.339 17
1147.361 30
1147.383 24
1147.405 26
1147.427 33
1147.448 20
1147.470 14
1147.492 19
1147.514 31
1147.536 59
1147.558 77
1147.580 40
1147.602 37
1147.624 8
1147.646 14
1147.668 22
1147.690 7
1147.712 7
1147.734 12
1147.756 10
1147.778 22
1147.800 10
1147.821 5
1147.843 7
1147.865 22
1147.887 25
1147.909 19
1147.931 20
1147.953 12
1147.975 14
1147.997 19
1148.019 13
1148.041 23
1148.063 24
1148.085 25
1148.107 30
1148.129 44
1148.151 30
1148.173 13
1148.195 20
1148.217 10
1148.238 4
1148.260 14
1148.282 35
1148.304 21
1148.326 17
1148.348 34
1148.370 15
1148.392 17
1148.414 9
1148.436 13
1148.458 25
1148.480 19
1148.502 43
1148.524 27
1148.546 24
1148.568 22
1148.590 36
1148.612 20
1148.634 19
1148.655 14
1148.677 8
1148.699 42
1148.721 27
1148.743 13
1148.765 13
1148.787 13
1148.809 11
1148.831 16
1148.853 36
1148.875 32
1148.897 25
1148.919 17
1148.941 35
1148.963 41
1148.985 13
1149.007 13
1149.029 12
1149.051 13
1149.073 20
1149.095 38
1149.117 21
1149.138 55
1149.160 17
1149.182 16
1149.204 10
1149.226 11
1149.248 43
1149.270 29
1149.292 30
1149.314 15
1149.336 28
1149.358 27
1149.380 42
1149.402 16
1149.424 13
1149.446 42
1149.468 34
1149.490 9
1149.512 18
1149.534 19
1149.556 22
1149.578 35
1149.600 16
1149.622 40
1149.644 29
1149.666 33
1149.687 42
1149.709 29
1149.731 7
1149.753 9
1149.775 9
1149.797 18
1149.819 12
1149.841 14
1149.863 34
1149.885 12
1149.907 26
1149.929 23
1149.951 6
1149.973 6
1149.995 19
1150.017 19
1150.039 21
1150.061 16
1150.083 32
1150.105 42
1150.127 30
1150.149 17
1150.171 33
1150.193 12
1150.215 13
1150.237 15
1150.259 8
1150.281 20
1150.302 19
1150.324 33
1150.346 49
1150.368 25
1150.390 8
1150.412 17
1150.434 12
1150.456 43
1150.478 31
1150.500 25
1150.522 31
1150.544 27
1150.566 32
[truncated: 1,028,168 more chars]
