# Supplementary material for: Identifying Archaeological Bone via Non-Destructive ZooMS and the Materiality of Symbolic Expression: Examples from Iroquoian Bone Points
Source: Sci Rep. 2019 Jul 30;9:11027. doi: 10.1038/s41598-019-47299-x (PMC6667708; doi:10.1038/s41598-019-47299-x)
Supplement: Supplementary file 2 — Supplementary Datafiles [file 41598_2019_47299_MOESM2_ESM.zip › McGrath et al Supplementary Datafiles/Data set S1_OriginalBagSpectra/DR-491s_ORIG-BAG_2.txt]

500.029 227
500.043 187
500.058 122
500.072 139
500.087 202
500.101 212
500.116 197
500.130 218
500.144 206
500.159 139
500.173 114
500.188 104
500.202 135
500.217 189
500.231 207
500.246 186
500.260 130
500.275 132
500.289 213
500.304 216
500.318 151
500.333 121
500.347 64
500.362 89
500.376 64
500.391 87
500.405 120
500.420 91
500.434 62
500.449 96
500.463 87
500.477 65
500.492 73
500.506 73
500.521 56
500.535 44
500.550 41
500.564 77
500.579 87
500.593 82
500.608 109
500.622 64
500.637 54
500.651 81
500.666 51
500.680 27
500.695 59
500.709 65
500.724 57
500.738 70
500.753 51
500.767 35
500.782 73
500.796 54
500.811 42
500.825 84
500.840 55
500.854 69
500.869 47
500.883 29
500.898 41
500.912 67
500.926 68
500.941 108
500.955 104
500.970 121
500.984 171
500.999 114
501.013 141
501.028 221
501.042 186
501.057 172
501.071 145
501.086 176
501.100 155
501.115 132
501.129 153
501.144 151
501.158 173
501.173 142
501.187 212
501.202 154
501.216 110
501.231 131
501.245 96
501.260 110
501.274 99
501.289 149
501.303 72
501.318 60
501.332 58
501.347 75
501.361 72
501.376 88
501.390 108
501.405 117
501.419 72
501.434 47
501.448 68
501.463 56
501.477 74
501.492 40
501.506 62
501.521 44
501.535 37
501.550 70
501.564 76
501.579 120
501.593 104
501.608 80
501.622 94
501.637 118
501.651 39
501.666 53
501.680 58
501.695 69
501.709 69
501.724 46
501.738 32
501.753 48
501.767 33
501.782 56
501.796 60
501.811 52
501.825 63
501.840 53
501.854 63
501.869 65
501.883 80
501.898 41
501.912 47
501.927 28
501.941 58
501.956 119
501.970 188
501.985 214
501.999 168
502.014 179
502.028 162
502.043 174
502.057 134
502.072 126
502.086 95
502.101 111
502.115 123
502.130 107
502.144 60
502.159 220
502.173 149
502.188 142
502.202 182
502.217 168
502.231 175
502.246 175
502.260 207
502.275 148
502.289 176
502.304 166
502.318 98
502.333 124
502.347 118
502.362 108
502.376 81
502.391 36
502.405 44
502.420 55
502.434 64
502.449 68
502.463 76
502.478 78
502.492 65
502.507 39
502.521 48
502.536 72
502.550 62
502.565 46
502.579 51
502.594 84
502.608 56
502.623 71
502.637 94
502.652 56
502.666 33
502.681 76
502.695 41
502.710 54
502.724 30
502.739 53
502.753 37
502.768 34
502.783 74
502.797 47
502.812 43
502.826 34
502.841 57
502.855 76
502.870 69
502.884 73
502.899 52
502.913 43
502.928 50
502.942 79
502.957 106
502.971 163
502.986 183
503.000 141
503.015 161
503.029 179
503.044 145
503.058 200
503.073 196
503.087 129
503.102 93
503.116 105
503.131 78
503.145 128
503.160 80
503.174 115
503.189 119
503.204 104
503.218 61
503.233 133
503.247 119
503.262 112
503.276 135
503.291 95
503.305 99
503.320 72
503.334 50
503.349 79
503.363 81
503.378 43
503.392 62
503.407 81
503.421 69
503.436 31
503.450 54
503.465 61
503.479 61
503.494 87
503.508 61
503.523 82
503.538 106
503.552 82
503.567 52
503.581 42
503.596 29
503.610 50
503.625 45
503.639 61
503.654 46
503.668 32
503.683 59
503.697 56
503.712 31
503.726 60
503.741 68
503.755 56
503.770 49
503.784 58
503.799 50
503.814 61
503.828 71
503.843 100
503.857 77
503.872 64
503.886 39
503.901 35
503.915 41
503.930 92
503.944 93
503.959 186
503.973 280
503.988 347
504.002 397
504.017 517
504.031 533
504.046 329
504.061 285
504.075 234
504.090 237
504.104 188
504.119 126
504.133 106
504.148 85
504.162 91
504.177 131
504.191 175
504.206 205
504.220 170
504.235 130
504.249 136
504.264 89
504.279 107
504.293 121
504.308 98
504.322 57
504.337 102
504.351 105
504.366 59
504.380 41
504.395 46
504.409 87
504.424 87
504.438 40
504.453 29
504.468 77
504.482 50
504.497 63
504.511 75
504.526 75
504.540 64
504.555 78
504.569 65
504.584 44
504.598 34
504.613 37
504.627 58
504.642 45
504.657 63
504.671 71
504.686 71
504.700 50
504.715 50
504.729 69
504.744 38
504.758 67
504.773 106
504.787 32
504.802 60
504.816 91
504.831 92
504.846 60
504.860 64
504.875 73
504.889 88
504.904 102
504.918 99
504.933 118
504.947 149
504.962 251
504.976 201
504.991 237
505.006 273
505.020 335
505.035 266
505.049 270
505.064 220
505.078 239
505.093 271
505.107 228
505.122 168
505.136 86
505.151 109
505.166 114
505.180 127
505.195 117
505.209 135
505.224 150
505.238 159
505.253 246
505.267 215
505.282 191
505.297 116
505.311 114
505.326 84
505.340 90
505.355 52
505.369 66
505.384 86
505.398 64
505.413 71
505.427 86
505.442 128
505.457 86
505.471 76
505.486 53
505.500 132
505.515 97
505.529 95
505.544 63
505.558 86
505.573 90
505.588 73
505.602 41
505.617 55
505.631 82
505.646 87
505.660 64
505.675 47
505.689 51
505.704 99
505.719 110
505.733 84
505.748 62
505.762 60
505.777 67
505.791 52
505.806 87
505.820 74
505.835 35
505.850 22
505.864 69
505.879 70
505.893 66
505.908 87
505.922 122
505.937 126
505.951 167
505.966 276
505.981 848
505.995 1603
506.010 2683
506.024 3468
506.039 3441
506.053 2990
506.068 2512
506.083 1920
506.097 1326
506.112 716
506.126 457
506.141 368
506.155 298
506.170 203
506.184 136
506.199 157
506.214 297
506.228 292
506.243 356
506.257 252
506.272 284
506.286 260
506.301 247
506.316 254
506.330 262
506.345 270
506.359 310
506.374 243
506.388 289
506.403 344
506.418 357
506.432 333
506.447 350
506.461 273
506.476 289
506.490 256
506.505 269
506.519 304
506.534 325
506.549 301
506.563 313
506.578 383
506.592 329
506.607 269
506.621 221
506.636 410
506.651 361
506.665 315
506.680 275
506.694 234
506.709 214
506.723 253
506.738 213
506.753 202
506.767 244
506.782 236
506.796 193
506.811 155
506.825 186
506.840 176
506.855 153
506.869 97
506.884 115
506.898 137
506.913 160
506.927 188
506.942 148
506.957 263
506.971 394
506.986 544
507.000 731
507.015 1023
507.029 1227
507.044 1245
507.059 978
507.073 765
507.088 601
507.102 493
507.117 382
507.132 244
507.146 192
507.161 150
507.175 138
507.190 183
507.204 200
507.219 138
507.234 93
507.248 117
507.263 138
507.277 158
507.292 133
507.306 122
507.321 151
507.336 131
507.350 150
507.365 161
507.379 195
507.394 249
507.408 246
507.423 155
507.438 99
507.452 108
507.467 110
507.481 128
507.496 106
507.511 101
507.525 100
507.540 140
507.554 148
507.569 83
507.583 65
507.598 64
507.613 101
507.627 82
507.642 77
507.656 161
507.671 149
507.686 105
507.700 92
507.715 94
507.729 104
507.744 88
507.758 89
507.773 102
507.788 102
507.802 69
507.817 93
507.831 77
507.846 92
507.861 50
507.875 94
507.890 74
507.904 73
507.919 80
507.934 75
507.948 150
507.963 196
507.977 215
507.992 339
508.006 477
508.021 483
508.036 444
508.050 476
508.065 357
508.079 343
508.094 236
508.109 160
508.123 118
508.138 102
508.152 165
508.167 144
508.182 147
508.196 147
508.211 146
508.225 179
508.240 156
508.255 228
508.269 209
508.284 235
508.298 231
508.313 167
508.327 169
508.342 229
508.357 307
508.371 450
508.386 761
508.400 1203
508.415 1430
508.430 1496
508.444 1457
508.459 1184
508.473 713
508.488 506
508.503 427
508.517 331
508.532 238
508.546 216
508.561 252
508.576 212
508.590 139
508.605 110
508.619 91
508.634 94
508.649 104
508.663 114
508.678 84
508.692 96
508.707 99
508.722 101
508.736 89
508.751 45
508.765 82
508.780 76
508.795 75
508.809 58
508.824 50
508.838 50
508.853 39
508.868 47
508.882 30
508.897 56
508.911 44
508.926 94
508.941 114
508.955 104
508.970 101
508.984 246
508.999 318
509.014 267
509.028 217
509.043 287
509.057 259
509.072 185
509.087 173
509.101 115
509.116 157
509.130 121
509.145 133
509.160 111
509.174 114
509.189 143
509.203 125
509.218 135
509.233 161
509.247 160
509.262 163
509.277 88
509.291 99
509.306 148
509.320 144
509.335 145
509.350 128
509.364 128
509.379 249
509.393 302
509.408 443
509.423 608
509.437 566
509.452 452
509.466 322
509.481 280
509.496 197
509.510 168
509.525 156
509.539 137
509.554 100
509.569 62
509.583 71
509.598 55
509.613 117
509.627 97
509.642 54
509.656 35
509.671 32
509.686 49
509.700 43
509.715 71
509.729 69
509.744 90
509.759 115
509.773 45
509.788 54
509.803 34
509.817 47
509.832 117
509.846 86
509.861 55
509.876 51
509.890 50
509.905 52
509.919 102
509.934 107
509.949 97
509.963 90
509.978 111
509.993 152
510.007 132
510.022 131
510.036 182
510.051 169
510.066 197
510.080 134
510.095 93
510.109 61
510.124 125
510.139 132
510.153 132
510.168 123
510.183 130
510.197 181
510.212 151
510.226 175
510.241 182
510.256 197
510.270 131
510.285 149
510.300 168
510.314 183
510.329 204
510.343 205
510.358 256
510.373 219
510.387 277
510.402 368
510.417 425
510.431 354
510.446 362
510.460 254
510.475 193
510.490 151
510.504 175
510.519 130
510.534 127
510.548 100
510.563 48
510.577 45
510.592 67
510.607 58
510.621 62
510.636 56
510.651 45
510.665 49
510.680 112
510.694 62
510.709 59
510.724 70
510.738 30
510.753 47
510.768 55
510.782 38
510.797 34
510.811 35
510.826 91
510.841 51
510.855 45
510.870 44
510.885 77
510.899 65
510.914 120
510.928 63
510.943 88
510.958 109
510.972 77
510.987 108
511.002 109
511.016 139
511.031 142
511.046 176
511.060 137
511.075 163
511.089 133
511.104 111
511.119 105
511.133 113
511.148 86
511.163 104
511.177 63
511.192 93
511.206 108
511.221 166
511.236 161
511.250 112
511.265 99
511.280 126
511.294 82
511.309 54
511.324 93
511.338 119
511.353 136
511.367 85
511.382 79
511.397 106
511.411 150
511.426 151
511.441 136
511.455 116
511.470 118
511.485 130
511.499 114
511.514 69
511.529 66
511.543 82
511.558 100
511.572 92
511.587 52
511.602 45
511.616 51
511.631 44
511.646 65
511.660 47
511.675 30
511.690 32
511.704 62
511.719 48
511.733 65
511.748 43
511.763 42
511.777 41
511.792 56
511.807 49
511.821 63
511.836 51
511.851 63
511.865 61
511.880 81
511.895 87
511.909 67
511.924 66
511.939 133
511.953 80
511.968 47
511.982 58
511.997 90
512.012 137
512.026 163
512.041 179
512.056 189
512.070 250
512.085 159
512.100 80
512.114 158
512.129 105
512.144 101
512.158 63
512.173 137
512.188 90
512.202 102
512.217 85
512.231 106
512.246 168
512.261 214
512.275 230
512.290 171
512.305 181
512.319 160
512.334 151
512.349 96
512.363 107
512.378 194
512.393 120
512.407 75
512.422 90
512.437 123
512.451 94
512.466 106
512.481 76
512.495 82
512.510 87
512.524 57
512.539 68
512.554 78
512.568 73
512.583 55
512.598 62
512.612 87
512.627 52
512.642 81
512.656 50
512.671 52
512.686 39
512.700 32
512.715 72
512.730 68
512.744 59
512.759 76
512.774 60
512.788 27
512.803 96
512.818 69
512.832 72
512.847 59
512.862 86
512.876 48
512.891 65
512.906 88
512.920 64
512.935 116
512.950 143
512.964 157
512.979 111
512.994 104
513.008 146
513.023 162
513.038 139
513.052 106
513.067 94
513.081 104
513.096 92
513.111 82
513.125 98
513.140 160
513.155 123
513.169 118
513.184 83
513.199 137
513.213 109
513.228 52
513.243 88
513.257 134
513.272 119
513.287 131
513.301 112
513.316 112
513.331 84
513.345 65
513.360 118
513.375 74
513.389 77
513.404 41
513.419 45
513.433 34
513.448 42
513.463 84
513.477 145
513.492 106
513.507 77
513.521 98
513.536 60
513.551 39
513.565 31
513.580 58
513.595 29
513.609 38
513.624 37
513.639 64
513.653 37
513.668 13
513.683 56
513.697 70
513.712 47
513.727 39
513.741 23
513.756 27
513.771 27
513.785 32
513.800 53
513.815 40
513.830 62
513.844 51
513.859 66
513.874 63
513.888 68
513.903 75
513.918 45
513.932 80
513.947 129
513.962 126
513.976 183
513.991 200
514.006 208
514.020 197
514.035 159
514.050 176
514.064 168
514.079 163
514.094 126
514.108 114
514.123 139
514.138 118
514.152 146
514.167 124
514.182 186
514.196 180
514.211 176
514.226 148
514.240 131
514.255 139
514.270 168
514.284 112
514.299 106
514.314 126
514.329 158
514.343 153
514.358 140
514.373 157
514.387 117
514.402 98
514.417 80
514.431 59
514.446 72
514.461 55
514.475 28
514.490 39
514.505 49
514.519 38
514.534 54
514.549 43
514.563 38
514.578 38
514.593 61
514.607 24
514.622 55
514.637 81
514.652 72
514.666 65
514.681 50
514.696 33
514.710 18
514.725 60
514.740 45
514.754 40
514.769 53
514.784 76
514.798 46
514.813 52
514.828 45
514.842 51
514.857 61
514.872 69
514.886 82
514.901 101
514.916 117
514.931 116
514.945 94
514.960 85
514.975 106
514.989 119
515.004 103
515.019 104
515.033 125
515.048 120
515.063 93
515.077 94
515.092 127
515.107 98
515.122 69
515.136 71
515.151 99
515.166 173
515.180 229
515.195 301
515.210 347
515.224 352
515.239 260
515.254 198
515.268 165
515.283 191
515.298 141
515.313 139
515.327 132
515.342 105
515.357 68
515.371 76
515.386 94
515.401 74
515.415 59
515.430 28
515.445 10
515.459 66
515.474 92
515.489 91
515.504 84
515.518 54
515.533 33
515.548 61
515.562 67
515.577 37
515.592 41
515.606 38
515.621 32
515.636 29
515.651 27
515.665 79
515.680 78
515.695 48
515.709 63
515.724 47
515.739 19
515.753 41
515.768 39
515.783 70
515.798 100
515.812 57
515.827 33
515.842 50
515.856 30
515.871 33
515.886 50
515.900 37
515.915 75
515.930 70
515.945 60
515.959 93
515.974 157
515.989 483
516.003 806
516.018 925
516.033 852
516.047 864
516.062 769
516.077 484
516.092 245
516.106 172
516.121 149
516.136 151
516.150 173
516.165 242
516.180 145
516.195 148
516.209 190
516.224 198
516.239 214
516.253 265
516.268 193
516.283 187
516.297 134
516.312 155
516.327 97
516.342 92
516.356 91
516.371 79
516.386 86
516.400 127
516.415 152
516.430 74
516.445 84
516.459 56
516.474 82
516.489 48
516.503 90
516.518 82
516.533 56
516.548 40
516.562 42
516.577 54
516.592 55
516.606 66
516.621 74
516.636 65
516.651 58
516.665 70
516.680 48
516.695 78
516.709 57
516.724 54
516.739 46
516.753 45
516.768 63
516.783 78
516.798 35
516.812 52
516.827 58
516.842 31
516.857 63
516.871 47
516.886 34
516.901 53
516.915 85
516.930 55
516.945 81
516.960 49
516.974 79
516.989 209
517.004 327
517.018 473
517.033 537
517.048 628
517.063 560
517.077 367
517.092 245
517.107 212
517.121 179
517.136 108
517.151 148
517.166 174
517.180 107
517.195 132
517.210 148
517.224 129
517.239 82
517.254 92
517.269 91
517.283 120
517.298 103
517.313 121
517.328 56
517.342 71
517.357 87
517.372 97
517.386 85
517.401 75
517.416 38
517.431 32
517.445 67
517.460 35
517.475 79
517.489 33
517.504 43
517.519 85
517.534 55
517.548 58
517.563 63
517.578 52
517.593 49
517.607 96
517.622 72
517.637 54
517.651 90
517.666 70
517.681 76
517.696 62
517.710 59
517.725 64
517.740 45
517.755 32
517.769 45
517.784 39
517.799 71
517.813 49
517.828 41
517.843 82
517.858 83
517.872 95
517.887 96
517.902 96
517.917 136
517.931 110
517.946 83
517.961 94
517.976 188
517.990 310
518.005 450
518.020 698
518.034 938
518.049 881
518.064 789
518.079 619
518.093 580
518.108 364
518.123 247
518.138 170
518.152 122
518.167 119
518.182 117
518.197 120
518.211 156
518.226 201
518.241 168
518.255 171
518.270 165
518.285 149
518.300 157
518.314 130
518.329 97
518.344 87
518.359 80
518.373 104
518.388 76
518.403 51
518.418 62
518.432 98
518.447 113
518.462 68
518.477 58
518.491 20
518.506 37
518.521 59
518.535 48
518.550 18
518.565 67
518.580 110
518.594 59
518.609 68
518.624 98
518.639 77
518.653 70
518.668 62
518.683 56
518.698 69
518.712 90
518.727 78
518.742 32
518.757 39
518.771 44
518.786 47
518.801 64
518.816 52
518.830 90
518.845 77
518.860 75
518.875 87
518.889 110
518.904 120
518.919 64
518.934 60
518.948 68
518.963 82
518.978 197
518.992 263
519.007 328
519.022 428
519.037 471
519.051 444
519.066 336
519.081 264
519.096 195
519.110 152
519.125 149
519.140 160
519.155 149
519.169 101
519.184 79
519.199 114
519.214 131
519.228 93
519.243 118
519.258 160
519.273 166
519.287 109
519.302 87
519.317 85
519.332 55
519.346 27
519.361 79
519.376 84
519.391 60
519.405 79
519.420 103
519.435 96
519.450 68
519.464 37
519.479 57
519.494 85
519.509 53
519.523 61
519.538 76
519.553 63
519.568 59
519.583 30
519.597 25
519.612 44
519.627 76
519.642 46
519.656 57
519.671 54
519.686 58
519.701 53
519.715 50
519.730 34
519.745 39
519.760 39
519.774 59
519.789 70
519.804 46
519.819 60
519.833 79
519.848 51
519.863 55
519.878 46
519.892 69
519.907 52
519.922 54
519.937 82
519.951 126
519.966 190
519.981 390
519.996 569
520.010 934
520.025 1253
520.040 1215
520.055 909
520.070 678
520.084 396
520.099 352
520.114 368
520.129 188
520.143 186
520.158 204
520.173 205
520.188 241
520.202 249
520.217 242
520.232 225
520.247 224
520.261 226
520.276 207
520.291 163
520.306 182
520.320 125
520.335 130
520.350 127
520.365 98
520.380 145
520.394 193
520.409 248
520.424 330
520.439 390
520.453 536
520.468 318
520.483 258
520.498 261
520.512 186
520.527 136
520.542 67
520.557 69
520.572 75
520.586 66
520.601 78
520.616 54
520.631 89
520.645 42
520.660 36
520.675 14
520.690 45
520.704 63
520.719 114
520.734 75
520.749 89
520.764 70
520.778 59
520.793 31
520.808 54
520.823 75
520.837 39
520.852 56
520.867 49
520.882 26
520.896 15
520.911 50
520.926 51
520.941 48
520.956 145
520.970 164
520.985 219
521.000 260
521.015 404
521.029 544
521.044 552
521.059 517
521.074 386
521.089 269
521.103 208
521.118 199
521.133 172
521.148 108
521.162 101
521.177 133
521.192 117
521.207 114
521.222 135
521.236 98
521.251 131
521.266 130
521.281 130
521.295 137
521.310 121
521.325 147
521.340 111
521.355 93
521.369 101
521.384 79
521.399 94
521.414 129
521.428 186
521.443 204
521.458 228
521.473 259
521.488 208
521.502 124
521.517 103
521.532 94
521.547 93
521.561 41
521.576 36
521.591 69
521.606 64
521.621 78
521.635 81
521.650 68
521.665 29
521.680 58
521.695 66
521.709 44
521.724 31
521.739 46
521.754 60
521.768 59
521.783 52
521.798 55
521.813 54
521.828 61
521.842 75
521.857 42
521.872 56
521.887 50
521.902 51
521.916 85
521.931 90
521.946 104
521.961 163
521.975 295
521.990 408
522.005 442
522.020 486
522.035 522
522.049 405
522.064 370
522.079 286
522.094 181
522.109 188
522.123 188
522.138 140
522.153 199
522.168 190
522.183 177
522.197 125
522.212 132
522.227 158
522.242 164
522.257 295
522.271 271
522.286 189
522.301 235
522.316 193
522.330 157
522.345 191
522.360 341
522.375 492
522.390 677
522.404 1177
522.419 2346
522.434 5776
522.449 10505
522.464 12237
522.478 10876
522.493 8264
522.508 6132
522.523 4648
522.538 3368
522.552 2170
522.567 1343
522.582 1027
522.597 800
522.612 698
522.626 569
522.641 413
522.656 342
522.671 293
522.686 284
522.700 202
522.715 198
522.730 191
522.745 173
522.760 173
522.774 157
522.789 153
522.804 149
522.819 186
522.834 201
522.848 187
522.863 125
522.878 112
522.893 111
522.908 170
522.922 160
522.937 172
522.952 221
522.967 327
522.982 316
522.996 395
523.011 398
523.026 466
523.041 481
523.056 588
523.070 550
523.085 483
523.100 439
523.115 418
523.130 375
523.144 301
523.159 199
523.174 161
523.189 166
523.204 135
523.218 181
523.233 147
523.248 171
523.263 187
523.278 220
523.292 180
523.307 163
523.322 139
523.337 223
523.352 192
523.367 220
523.381 300
523.396 396
523.411 487
523.426 970
523.441 2267
523.455 4215
523.470 4682
523.485 3995
523.500 3086
523.515 2513
523.529 1754
523.544 1067
523.559 832
523.574 587
523.589 438
523.603 383
523.618 325
523.633 287
523.648 229
523.663 170
523.678 125
523.692 135
523.707 153
523.722 135
523.737 174
523.752 136
523.766 79
523.781 102
523.796 106
523.811 79
523.826 140
523.841 245
523.855 224
523.870 182
523.885 168
523.900 150
523.915 104
523.929 61
523.944 106
523.959 190
523.974 466
523.989 1147
524.003 2190
524.018 2733
524.033 2989
524.048 2528
524.063 2221
524.078 1790
524.092 1341
524.107 887
524.122 603
524.137 401
524.152 357
524.166 332
524.181 257
524.196 153
524.211 163
524.226 163
524.241 133
524.255 175
524.270 173
524.285 223
524.300 160
524.315 195
524.330 246
524.344 308
524.359 345
524.374 263
524.389 339
524.404 470
524.418 540
524.433 724
524.448 945
524.463 1047
524.478 972
524.493 809
524.507 643
524.522 409
524.537 240
524.552 124
524.567 203
524.582 157
524.596 126
524.611 134
524.626 114
524.641 119
524.656 139
524.670 84
524.685 81
524.700 82
524.715 93
524.730 95
524.745 61
524.759 65
524.774 78
524.789 111
524.804 121
524.819 63
524.834 37
524.848 87
524.863 129
524.878 102
524.893 140
524.908 142
524.923 180
524.937 138
524.952 157
524.967 239
524.982 334
524.997 626
525.012 1028
525.026 1011
525.041 992
525.056 859
525.071 859
525.086 656
525.101 460
525.115 428
525.130 345
525.145 268
525.160 222
525.175 211
525.190 193
525.204 138
525.219 136
525.234 137
525.249 144
525.264 136
525.279 168
525.293 181
525.308 147
525.323 166
525.338 159
525.353 109
525.368 124
525.382 271
525.397 235
525.412 215
525.427 234
525.442 280
525.457 203
525.471 192
525.486 236
525.501 224
525.516 180
525.531 72
525.546 77
525.560 73
525.575 50
525.590 76
525.605 91
525.620 86
525.635 105
525.649 62
525.664 76
525.679 38
525.694 67
525.709 95
525.724 73
525.739 84
525.753 50
525.768 44
525.783 66
525.798 99
525.813 73
525.828 89
525.842 99
525.857 124
525.872 73
525.887 82
525.902 77
525.917 56
525.932 86
525.946 102
525.961 186
525.976 171
525.991 222
526.006 494
526.021 596
526.035 729
526.050 632
526.065 546
526.080 565
526.095 638
526.110 466
526.124 267
526.139 166
526.154 203
526.169 183
526.184 149
526.199 179
526.214 180
526.228 135
526.243 145
526.258 172
526.273 166
526.288 221
526.303 173
526.318 134
526.332 147
526.347 229
526.362 266
526.377 164
526.392 166
526.407 168
526.421 171
526.436 176
526.451 122
526.466 83
526.481 103
526.496 123
526.511 76
526.525 43
526.540 63
526.555 95
526.570 67
526.585 68
526.600 95
526.615 106
526.629 75
526.644 77
526.659 78
526.674 79
526.689 128
526.704 91
526.719 46
526.733 38
526.748 52
526.763 61
526.778 30
526.793 73
526.808 90
526.823 64
526.837 49
526.852 27
526.867 62
526.882 109
526.897 148
526.912 77
526.927 70
526.941 86
526.956 133
526.971 129
526.986 175
527.001 221
527.016 209
527.031 294
527.045 326
527.060 411
527.075 391
527.090 342
527.105 256
527.120 268
527.135 213
527.149 156
527.164 184
527.179 134
527.194 117
527.209 92
527.224 121
527.239 152
527.253 167
527.268 212
527.283 210
527.298 200
527.313 148
527.328 142
527.343 137
527.358 94
527.372 100
527.387 92
527.402 78
527.417 118
527.432 143
527.447 117
527.462 49
527.476 80
527.491 73
527.506 78
527.521 106
527.536 109
527.551 63
527.566 110
527.581 124
527.595 121
527.610 132
527.625 84
527.640 100
527.655 58
527.670 18
527.685 58
527.699 87
527.714 79
527.729 65
527.744 97
527.759 124
527.774 81
527.789 70
527.804 117
527.818 111
527.833 41
527.848 69
527.863 65
527.878 47
527.893 107
527.908 106
527.923 86
527.937 82
527.952 94
527.967 118
527.982 106
527.997 198
528.012 173
528.027 189
528.042 209
528.056 234
528.071 272
528.086 206
528.101 209
528.116 189
528.131 154
528.146 128
528.161 132
528.175 163
528.190 142
528.205 154
528.220 100
528.235 198
528.250 229
528.265 173
528.280 116
528.294 183
528.309 223
528.324 197
528.339 141
528.354 219
528.369 191
528.384 122
528.399 195
528.413 99
528.428 126
528.443 137
528.458 104
528.473 124
528.488 120
528.503 101
528.518 83
528.533 77
528.547 131
528.562 76
528.577 76
528.592 66
528.607 82
528.622 87
528.637 72
528.652 105
528.666 64
528.681 77
528.696 92
528.711 88
528.726 74
528.741 102
528.756 94
528.771 73
528.786 68
528.800 55
528.815 96
528.830 77
528.845 52
528.860 45
528.875 49
528.890 76
528.905 49
528.919 83
528.934 86
528.949 122
528.964 112
528.979 150
528.994 115
529.009 112
529.024 155
529.039 216
529.053 173
529.068 161
529.083 158
529.098 160
529.113 171
529.128 138
529.143 122
529.158 124
529.173 83
529.187 86
529.202 129
529.217 146
529.232 114
529.247 86
529.262 183
529.277 138
529.292 111
529.307 145
529.322 122
529.336 142
529.351 97
529.366 113
529.381 111
529.396 117
529.411 136
529.426 119
529.441 95
529.456 99
529.470 154
529.485 116
529.500 75
529.515 94
529.530 100
529.545 70
529.560 80
529.575 79
529.590 46
529.604 34
529.619 53
529.634 82
529.649 65
529.664 54
529.679 43
529.694 84
529.709 84
529.724 77
529.739 46
529.753 70
529.768 99
529.783 70
529.798 30
529.813 75
529.828 132
529.843 131
529.858 114
529.873 117
529.888 126
529.902 98
529.917 99
529.932 62
529.947 136
529.962 146
529.977 147
529.992 202
530.007 265
530.022 289
530.037 304
530.051 331
530.066 291
530.081 239
530.096 225
530.111 204
530.126 189
530.141 175
530.156 162
530.171 169
530.186 155
530.201 117
530.215 133
530.230 181
530.245 191
530.260 190
530.275 193
530.290 254
530.305 201
530.320 216
530.335 157
530.350 120
530.364 123
530.379 125
530.394 121
530.409 88
530.424 76
530.439 100
530.454 106
530.469 60
530.484 113
530.499 91
530.514 83
530.528 72
530.543 75
530.558 93
530.573 62
530.588 49
530.603 36
530.618 65
530.633 56
530.648 63
530.663 80
530.678 61
530.692 70
530.707 57
530.722 98
530.737 78
530.752 86
530.767 46
530.782 96
530.797 63
530.812 61
530.827 41
530.842 66
530.857 124
530.871 88
530.886 72
530.901 74
530.916 119
530.931 91
530.946 97
530.961 104
530.976 106
530.991 179
531.006 194
531.021 226
531.036 319
531.050 340
531.065 262
531.080 199
531.095 133
531.110 155
531.125 137
531.140 84
531.155 58
531.170 65
531.185 99
531.200 123
531.215 132
531.229 130
531.244 137
531.259 67
531.274 99
531.289 133
531.304 157
531.319 145
531.334 85
531.349 111
531.364 114
531.379 79
531.394 115
531.408 117
531.423 79
531.438 64
531.453 60
531.468 89
531.483 127
531.498 104
531.513 95
531.528 90
531.543 58
531.558 66
531.573 69
531.588 23
531.602 61
531.617 74
531.632 56
531.647 48
531.662 60
531.677 77
531.692 55
531.707 51
531.722 55
531.737 57
531.752 47
531.767 28
531.782 37
531.797 66
531.811 103
531.826 85
531.841 82
531.856 71
531.871 63
531.886 54
531.901 90
531.916 66
531.931 116
531.946 150
531.961 120
531.976 178
531.991 252
532.006 362
532.020 307
532.035 287
532.050 365
532.065 360
532.080 252
532.095 202
532.110 250
532.125 153
532.140 146
532.155 120
532.170 73
532.185 126
532.200 135
532.215 115
532.230 164
532.244 144
532.259 76
532.274 81
532.289 152
532.304 106
532.319 93
532.334 72
532.349 89
532.364 107
532.379 65
532.394 76
532.409 106
532.424 135
532.439 93
532.454 79
532.468 107
532.483 79
532.498 78
532.513 79
532.528 71
532.543 99
532.558 57
532.573 44
532.588 60
532.603 61
532.618 66
532.633 45
532.648 54
532.663 81
532.678 60
532.693 58
532.707 23
532.722 66
532.737 108
532.752 96
532.767 61
532.782 46
532.797 57
532.812 47
532.827 49
532.842 58
532.857 88
532.872 86
532.887 70
532.902 96
532.917 133
532.932 108
532.947 99
532.961 127
532.976 129
532.991 146
533.006 155
533.021 190
533.036 140
533.051 187
533.066 258
533.081 236
533.096 232
533.111 133
533.126 87
533.141 81
533.156 104
533.171 93
533.186 106
533.201 101
533.216 91
533.231 106
533.245 171
533.260 114
533.275 97
533.290 92
533.305 83
533.320 107
533.335 106
533.350 126
533.365 62
533.380 39
533.395 43
533.410 53
533.425 67
533.440 90
533.455 110
533.470 89
533.485 83
533.500 72
533.515 73
533.529 77
533.544 43
533.559 50
533.574 55
533.589 113
533.604 83
533.619 104
533.634 82
533.649 72
533.664 53
533.679 85
533.694 86
533.709 78
533.724 59
533.739 65
533.754 66
533.769 67
533.784 97
533.799 98
533.814 78
533.829 64
533.844 92
533.858 73
533.873 54
533.888 86
533.903 54
533.918 35
533.933 63
533.948 71
533.963 179
533.978 191
533.993 231
534.008 328
534.023 341
534.038 448
534.053 400
534.068 336
534.083 284
534.098 302
534.113 171
534.128 141
534.143 166
534.158 192
534.173 128
534.188 143
534.203 137
534.217 185
534.232 218
534.247 142
534.262 141
534.277 140
534.292 128
534.307 104
534.322 116
534.337 143
534.352 152
534.367 168
534.382 173
534.397 230
534.412 222
534.427 302
534.442 400
534.457 279
534.472 256
534.487 183
534.502 130
534.517 118
534.532 122
534.547 117
534.562 52
534.577 54
534.592 87
534.607 101
534.622 85
534.636 61
534.651 72
534.666 83
534.681 82
534.696 58
534.711 70
534.726 68
534.741 63
534.756 70
534.771 64
534.786 40
534.801 95
534.816 104
534.831 60
534.846 73
534.861 56
534.876 86
534.891 68
534.906 57
534.921 105
534.936 125
534.951 80
534.966 98
534.981 140
534.996 167
535.011 166
535.026 202
535.041 220
535.056 220
535.071 257
535.086 226
535.101 246
535.116 214
535.131 220
535.145 195
535.160 160
535.175 205
535.190 162
535.205 143
535.220 185
535.235 203
535.250 150
535.265 188
535.280 236
535.295 144
535.310 149
535.325 141
535.340 109
535.355 104
535.370 107
535.385 184
535.400 142
535.415 125
535.430 210
535.445 168
535.460 156
535.475 112
535.490 86
535.505 105
535.520 92
535.535 118
535.550 122
535.565 95
535.580 60
535.595 80
535.610 98
535.625 54
535.640 55
535.655 104
535.670 101
535.685 50
535.700 26
535.715 77
535.730 74
535.745 57
535.760 58
535.775 66
535.790 100
535.805 122
535.820 91
535.835 69
535.849 52
535.864 82
535.879 66
535.894 40
535.909 50
535.924 66
535.939 76
535.954 90
535.969 122
535.984 126
535.999 168
536.014 180
536.029 283
536.044 251
536.059 205
536.074 227
536.089 153
536.104 173
536.119 169
536.134 123
536.149 116
536.164 92
536.179 103
536.194 114
536.209 174
536.224 170
536.239 189
536.254 156
536.269 145
536.284 225
536.299 199
536.314 186
536.329 171
536.344 186
536.359 242
536.374 358
536.389 482
536.404 724
536.419 1440
536.434 2861
536.449 3906
536.464 4224
536.479 3973
536.494 3266
536.509 2589
536.524 1844
536.539 1230
536.554 926
536.569 555
536.584 347
536.599 293
536.614 284
536.629 232
536.644 140
536.659 136
536.674 182
536.689 109
536.704 110
536.719 140
536.734 125
536.749 123
536.764 116
536.779 106
536.794 104
536.809 99
536.824 54
536.839 114
536.854 179
536.869 183
536.884 139
536.899 123
536.914 124
536.929 157
536.944 168
536.959 127
536.974 176
536.989 160
537.004 160
537.019 255
537.034 280
537.049 213
537.064 320
537.079 379
537.094 420
537.109 341
537.124 288
537.139 250
537.154 257
537.169 244
537.184 203
537.199 162
537.214 146
537.229 138
537.244 143
537.259 95
537.274 203
537.289 194
537.304 128
537.319 170
537.334 99
537.349 95
537.364 210
537.379 265
537.394 333
537.409 502
537.424 740
537.439 1261
537.454 1669
537.469 1655
537.484 1541
537.499 1310
537.514 1085
537.529 863
537.544 657
537.559 500
537.574 348
537.589 220
537.604 194
537.619 145
537.634 174
537.649 124
537.664 83
537.679 63
537.694 107
537.709 154
537.724 125
537.739 89
537.754 74
537.769 88
537.784 126
537.799 124
537.814 127
537.829 133
537.844 132
537.859 158
537.874 79
537.889 100
537.904 101
537.919 108
537.934 135
537.949 196
537.964 137
537.979 111
537.994 126
538.009 218
538.024 227
538.039 269
538.054 253
538.069 240
538.084 259
538.099 183
538.114 155
538.129 157
538.145 176
538.160 175
538.175 176
538.190 138
538.205 175
538.220 163
538.235 168
538.250 161
538.265 134
538.280 182
538.295 168
538.310 158
538.325 174
538.340 244
538.355 264
538.370 277
538.385 311
538.400 362
538.415 482
538.430 713
538.445 1112
538.460 1350
538.475 1592
538.490 1369
538.505 936
538.520 701
538.535 428
538.550 291
538.565 196
538.580 136
538.595 113
538.610 101
538.625 82
538.640 55
538.655 62
538.670 106
538.685 105
538.700 78
538.715 96
538.730 75
538.745 112
538.760 147
538.775 106
538.790 110
538.805 84
538.820 109
538.835 63
538.850 43
538.866 40
538.881 86
538.896 85
538.911 61
538.926 75
538.941 75
538.956 124
538.971 132
538.986 153
539.001 184
539.016 251
539.031 220
539.046 228
539.061 262
539.076 242
539.091 214
539.106 183
539.121 131
539.136 158
539.151 147
539.166 174
539.181 142
539.196 113
539.211 130
539.226 149
539.241 117
539.256 120
539.271 163
539.286 134
539.301 105
539.316 95
539.331 146
539.346 165
539.361 197
539.377 203
539.392 125
539.407 160
539.422 215
539.437 328
539.452 340
539.467 412
539.482 389
539.497 277
539.512 307
539.527 196
539.542 177
539.557 148
539.572 142
539.587 91
539.602 77
539.617 51
539.632 56
539.647 53
539.662 72
539.677 68
539.692 100
539.707 76
539.722 74
539.737 96
539.752 103
539.767 99
539.783 93
539.798 77
539.813 54
539.828 51
539.843 42
539.858 106
539.873 124
539.888 131
539.903 82
539.918 125
539.933 93
539.948 121
539.963 150
539.978 148
539.993 146
540.008 114
540.023 94
540.038 137
540.053 219
540.068 223
540.083 207
540.098 188
540.113 114
540.128 123
540.144 116
540.159 187
540.174 137
540.189 167
540.204 151
540.219 201
540.234 163
540.249 96
540.264 123
540.279 197
540.294 187
540.309 164
540.324 188
540.339 113
540.354 221
540.369 186
540.384 175
540.399 227
540.414 205
540.429 130
540.444 148
540.459 152
540.475 142
540.490 126
540.505 73
540.520 59
540.535 108
540.550 89
540.565 100
540.580 72
540.595 68
540.610 100
540.625 94
540.640 107
540.655 80
540.670 47
540.685 90
540.700 71
540.715 80
540.730 95
540.745 38
540.760 25
540.776 33
540.791 85
540.806 71
540.821 97
540.836 119
540.851 77
540.866 62
540.881 74
540.896 85
540.911 61
540.926 87
540.941 83
540.956 52
540.971 126
540.986 141
541.001 139
541.016 182
541.031 219
541.047 197
541.062 271
541.077 385
541.092 487
541.107 408
541.122 335
541.137 281
541.152 250
541.167 226
541.182 217
541.197 131
541.212 137
541.227 106
541.242 118
541.257 124
541.272 119
541.287 149
541.303 111
541.318 99
541.333 138
541.348 154
541.363 160
541.378 202
541.393 180
541.408 147
541.423 91
541.438 104
541.453 102
541.468 117
541.483 79
541.498 62
541.513 67
541.528 83
541.544 97
541.559 98
541.574 57
541.589 45
541.604 37
541.619 59
541.634 94
541.649 83
541.664 74
541.679 73
541.694 50
541.709 80
541.724 42
541.739 54
541.754 41
541.769 63
541.785 32
541.800 45
541.815 52
541.830 44
541.845 22
541.860 59
541.875 63
541.890 61
541.905 43
541.920 76
541.935 110
541.950 101
541.965 123
541.980 134
541.996 144
542.011 223
542.026 325
542.041 286
542.056 250
542.071 226
542.086 280
542.101 263
542.116 217
542.131 146
542.146 205
542.161 199
542.176 201
542.191 217
542.207 213
542.222 146
542.237 172
542.252 153
542.267 83
542.282 148
542.297 151
542.312 184
542.327 126
542.342 87
542.357 137
542.372 141
542.387 163
542.402 120
542.418 120
542.433 149
542.448 142
542.463 73
542.478 102
542.493 61
542.508 39
542.523 40
542.538 47
542.553 31
542.568 50
542.583 89
542.598 78
542.614 95
542.629 113
542.644 63
542.659 73
542.674 61
542.689 51
542.704 52
542.719 67
542.734 49
542.749 38
542.764 46
542.779 64
542.795 50
542.810 61
542.825 104
542.840 76
542.855 47
542.870 75
542.885 104
542.900 78
542.915 85
542.930 86
542.945 102
542.960 100
542.975 109
542.991 173
543.006 201
543.021 521
543.036 628
543.051 651
543.066 647
543.081 674
543.096 398
543.111 324
543.126 266
543.141 214
543.157 174
543.172 158
543.187 95
543.202 166
543.217 186
543.232 176
543.247 219
543.262 148
543.277 139
543.292 152
543.307 129
543.322 102
543.338 70
543.353 69
543.368 127
543.383 110
543.398 162
543.413 168
543.428 186
543.443 101
543.458 55
543.473 82
543.488 89
543.504 72
543.519 70
543.534 102
543.549 73
543.564 72
543.579 101
543.594 50
543.609 58
543.624 54
543.639 82
543.654 99
543.670 67
543.685 62
543.700 65
543.715 50
543.730 93
543.745 106
543.760 111
543.775 80
543.790 49
543.805 53
543.820 63
543.836 71
543.851 72
543.866 118
543.881 77
543.896 68
543.911 46
543.926 51
543.941 99
543.956 89
543.971 188
543.987 231
544.002 262
544.017 352
544.032 424
544.047 515
544.062 541
544.077 404
544.092 321
544.107 327
544.122 259
544.138 256
544.153 196
544.168 112
544.183 127
544.198 174
544.213 140
544.228 111
544.243 199
544.258 133
544.273 150
544.289 161
544.304 165
544.319 106
544.334 119
544.349 146
544.364 120
544.379 77
544.394 54
544.409 84
544.424 103
544.440 112
544.455 106
544.470 133
544.485 100
544.500 96
544.515 53
544.530 75
544.545 111
544.560 79
544.576 55
544.591 76
544.606 121
544.621 73
544.636 47
544.651 90
544.666 106
544.681 46
544.696 88
544.711 110
544.727 65
544.742 62
544.757 44
544.772 69
544.787 70
544.802 79
544.817 58
544.832 67
544.847 69
544.863 75
544.878 90
544.893 106
544.908 126
544.923 78
544.938 97
544.953 110
544.968 152
544.983 186
544.999 197
545.014 274
545.029 330
545.044 365
545.059 370
545.074 401
545.089 286
545.104 176
545.119 166
545.135 145
545.150 144
545.165 182
545.180 120
545.195 99
545.210 117
545.225 86
545.240 176
545.255 180
545.271 150
545.286 99
545.301 83
545.316 118
545.331 88
545.346 111
545.361 82
545.376 99
545.392 142
545.407 111
545.422 138
545.437 80
545.452 97
545.467 104
545.482 50
545.497 63
545.512 57
545.528 52
545.543 69
545.558 44
545.573 67
545.588 85
545.603 46
545.618 82
545.633 67
545.649 79
545.664 69
545.679 65
545.694 70
545.709 108
545.724 83
545.739 50
545.754 63
545.770 66
545.785 74
545.800 45
545.815 61
545.830 37
545.845 35
545.860 67
545.875 51
545.891 112
545.906 86
545.921 89
545.936 73
545.951 55
545.966 151
545.981 191
545.996 241
546.012 342
546.027 391
546.042 402
546.057 316
546.072 253
546.087 243
546.102 206
546.117 189
546.133 161
546.148 165
546.163 175
546.178 185
546.193 159
546.208 151
546.223 186
546.238 183
546.254 170
546.269 169
546.284 208
546.299 130
546.314 109
546.329 138
546.344 129
546.359 69
546.375 58
546.390 81
546.405 129
546.420 106
546.435 93
546.450 141
546.465 156
546.480 81
546.496 91
546.511 96
546.526 88
546.541 46
546.556 73
546.571 66
546.586 42
546.602 38
546.617 57
546.632 93
546.647 93
546.662 79
546.677 80
546.692 82
546.708 82
546.723 97
546.738 66
546.753 51
546.768 68
546.783 63
546.798 61
546.813 43
546.829 59
546.844 30
546.859 48
546.874 70
546.889 131
546.904 100
546.919 74
546.935 89
546.950 109
546.965 84
546.980 101
546.995 176
547.010 254
547.025 368
547.041 315
547.056 414
547.071 341
547.086 328
547.101 362
547.116 357
547.131 212
547.147 202
547.162 150
547.177 131
547.192 99
547.207 108
547.222 144
547.237 148
547.253 119
547.268 79
547.283 70
547.298 59
547.313 114
547.328 173
547.343 154
547.359 134
547.374 107
547.389 151
547.404 132
547.419 56
547.434 50
547.449 62
547.465 114
547.480 48
547.495 71
547.510 74
547.525 63
547.540 46
547.555 79
547.571 55
547.586 40
547.601 64
547.616 82
547.631 74
547.646 62
547.661 92
547.677 86
547.692 72
547.707 35
547.722 79
547.737 130
547.752 70
547.767 66
547.783 67
547.798 72
547.813 58
547.828 61
547.843 54
547.858 31
547.874 38
547.889 57
547.904 94
547.919 50
547.934 44
547.949 133
547.964 130
547.980 142
547.995 158
548.010 155
548.025 185
548.040 275
548.055 383
548.071 319
548.086 236
548.101 144
548.116 205
548.131 133
548.146 95
548.161 173
548.177 191
548.192 157
548.207 120
548.222 87
548.237 151
548.252 164
548.268 118
548.283 129
548.298 122
548.313 199
548.328 148
548.343 156
548.358 210
548.374 128
548.389 156
548.404 156
548.419 193
548.434 178
548.449 239
548.465 400
548.480 592
548.495 636
548.510 555
548.525 479
548.540 351
548.556 198
548.571 159
548.586 105
548.601 78
548.616 80
548.631 121
548.647 98
548.662 72
548.677 71
548.692 63
548.707 76
548.722 82
548.738 63
548.753 75
548.768 82
548.783 74
548.798 54
548.813 43
548.828 92
548.844 76
548.859 87
548.874 117
548.889 119
548.904 77
548.919 90
548.935 125
548.950 113
548.965 114
548.980 103
548.995 136
549.010 165
549.026 175
549.041 163
549.056 148
549.071 167
549.086 145
549.101 205
549.117 178
549.132 185
549.147 164
549.162 170
549.177 187
549.193 116
549.208 152
549.223 149
549.238 105
549.253 135
549.268 75
549.284 21
549.299 63
549.314 87
549.329 89
549.344 70
549.359 109
549.375 129
549.390 108
549.405 102
549.420 116
549.435 99
549.450 103
549.466 124
549.481 181
549.496 269
549.511 217
549.526 203
549.541 142
549.557 172
549.572 142
549.587 117
549.602 41
549.617 47
549.633 75
549.648 72
549.663 62
549.678 34
549.693 80
549.708 84
549.724 66
549.739 66
549.754 80
549.769 46
549.784 26
549.799 46
549.815 109
549.830 92
549.845 103
549.860 70
549.875 69
549.891 92
549.906 110
549.921 110
549.936 127
549.951 142
549.966 173
549.982 323
549.997 712
550.012 827
550.027 839
550.042 720
550.058 594
550.073 516
550.088 385
550.103 272
550.118 199
550.133 178
550.149 165
550.164 103
550.179 122
550.194 149
550.209 91
550.225 108
550.240 106
550.255 130
550.270 165
550.285 165
550.300 158
550.316 167
550.331 226
550.346 206
550.361 152
550.376 266
550.392 397
550.407 617
550.422 1003
550.437 1295
550.452 1772
550.468 3445
550.483 7372
550.498 11359
550.513 11609
550.528 9463
550.543 7230
550.559 5227
550.574 3751
550.589 2635
550.604 1890
550.619 1193
550.635 891
550.650 711
550.665 538
550.680 475
550.695 404
550.711 379
550.726 302
550.741 242
550.756 201
550.771 214
550.786 187
550.802 183
550.817 210
550.832 181
550.847 158
550.862 127
550.878 125
550.893 118
550.908 106
550.923 89
550.938 108
550.954 120
550.969 140
550.984 272
550.999 337
551.014 356
551.030 293
551.045 346
551.060 352
551.075 412
551.090 385
551.106 319
551.121 400
551.136 418
551.151 423
551.166 386
551.182 339
551.197 281
551.212 240
551.227 211
551.242 194
551.258 175
551.273 177
551.288 171
551.303 153
551.318 154
551.334 146
551.349 140
551.364 128
551.379 130
551.394 208
551.410 355
551.425 544
551.440 557
551.455 690
551.470 1120
551.486 2792
551.501 4598
551.516 4718
551.531 3932
551.546 3005
551.562 2127
551.577 1494
551.592 983
551.607 707
551.622 548
551.638 361
551.653 316
551.668 282
551.683 243
551.698 189
551.714 150
551.729 182
551.744 183
551.759 145
551.774 142
551.790 126
551.805 139
551.820 151
551.835 102
551.850 98
551.866 114
551.881 106
551.896 178
551.911 141
551.926 178
551.942 156
551.957 138
551.972 153
551.987 219
552.002 345
552.018 272
552.033 224
552.048 297
552.063 258
552.079 256
552.094 265
552.109 310
552.124 262
552.139 249
552.155 197
552.170 186
552.185 193
552.200 209
552.215 220
552.231 187
552.246 229
552.261 215
552.276 203
552.291 191
552.307 196
552.322 138
552.337 261
552.352 318
552.368 352
552.383 338
552.398 399
552.413 491
552.428 619
552.444 825
552.459 1119
552.474 1187
552.489 1511
552.504 1670
552.520 1365
552.535 1064
552.550 882
552.565 653
552.581 436
552.596 271
552.611 199
552.626 95
552.641 92
552.657 139
552.672 119
552.687 73
552.702 69
552.718 79
552.733 127
552.748 107
552.763 105
552.778 109
552.794 106
552.809 154
552.824 88
552.839 119
552.854 146
552.870 133
552.885 153
552.900 145
552.915 142
552.931 161
552.946 124
552.961 114
552.976 140
552.991 145
553.007 113
553.022 174
553.037 304
553.052 318
553.068 263
553.083 250
553.098 251
553.113 263
553.128 251
553.144 205
553.159 196
553.174 194
553.189 233
553.205 257
553.220 188
553.235 184
553.250 155
553.266 173
553.281 149
553.296 166
553.311 188
553.326 211
553.342 185
553.357 126
553.372 160
553.387 205
553.403 217
553.418 266
553.433 313
553.448 404
553.463 525
553.479 402
553.494 315
553.509 311
553.524 357
553.540 327
553.555 189
553.570 182
553.585 141
553.601 170
553.616 154
553.631 117
553.646 144
553.661 101
553.677 40
553.692 75
553.707 73
553.722 80
553.738 65
553.753 88
553.768 100
553.783 64
553.799 101
553.814 98
553.829 91
553.844 56
553.859 47
553.875 83
553.890 106
553.905 136
553.920 96
553.936 73
553.951 108
553.966 120
553.981 145
553.997 135
554.012 211
554.027 151
554.042 206
554.058 190
554.073 202
554.088 188
554.103 193
554.118 152
554.134 139
554.149 123
554.164 133
554.179 90
554.195 98
554.210 158
554.225 102
554.240 74
554.256 124
554.271 110
554.286 197
554.301 230
554.317 218
554.332 219
554.347 182
554.362 155
554.378 273
554.393 315
554.408 366
554.423 295
554.439 299
554.454 322
554.469 305
554.484 321
554.500 288
554.515 217
554.530 195
554.545 189
554.560 100
554.576 85
554.591 72
554.606 63
554.621 75
554.637 116
554.652 93
554.667 64
554.682 81
554.698 59
554.713 56
554.728 74
554.743 81
554.759 66
554.774 101
554.789 71
554.804 73
554.820 53
554.835 91
554.850 113
554.865 79
554.881 67
554.896 41
554.911 112
554.926 114
554.942 154
554.957 218
554.972 281
554.987 286
555.003 255
555.018 298
555.033 290
555.048 405
555.064 419
555.079 376
555.094 349
555.109 239
555.125 246
555.140 170
555.155 151
555.170 115
555.186 67
555.201 97
555.216 132
555.231 113
555.247 112
555.262 87
555.277 111
555.292 120
555.308 116
555.323 103
555.338 99
555.353 89
555.369 126
555.384 138
555.399 157
555.414 110
555.430 112
555.445 116
555.460 88
555.475 148
555.491 131
555.506 118
555.521 105
555.537 134
555.552 157
555.567 101
555.582 72
555.598 47
555.613 29
555.628 80
555.643 65
555.659 45
555.674 79
555.689 68
555.704 94
555.720 101
555.735 70
555.750 59
555.765 36
555.781 54
555.796 121
555.811 113
555.826 64
555.842 87
555.857 102
555.872 59
555.887 85
555.903 53
555.918 60
555.933 58
555.949 117
555.964 116
555.979 153
555.994 146
556.010 183
556.025 196
556.040 234
556.055 252
556.071 247
556.086 316
556.101 235
556.116 186
556.132 185
556.147 179
556.162 184
556.177 162
556.193 183
556.208 121
556.223 157
556.239 152
556.254 120
556.269 113
556.284 213
556.300 191
556.315 158
556.330 182
556.345 168
556.361 165
556.376 181
556.391 189
556.407 165
556.422 246
556.437 287
556.452 313
556.468 252
556.483 174
556.498 162
556.513 182
556.529 210
556.544 132
556.559 98
556.574 83
556.590 47
556.605 67
556.620 79
556.636 68
556.651 61
556.666 100
556.681 45
556.697 94
556.712 86
556.727 67
556.742 67
556.758 75
556.773 100
556.788 73
556.804 103
556.819 72
556.834 103
556.849 73
556.865 43
556.880 60
556.895 34
556.911 67
556.926 134
556.941 152
556.956 142
556.972 137
556.987 175
557.002 196
557.017 208
557.033 178
557.048 216
557.063 195
557.079 259
557.094 267
557.109 190
557.124 172
557.140 177
557.155 161
557.170 192
557.186 212
557.201 167
557.216 114
557.231 166
557.247 130
557.262 105
557.277 111
557.292 145
557.308 153
557.323 222
557.338 201
557.354 167
557.369 145
557.384 117
557.399 88
557.415 127
557.430 123
557.445 62
557.461 70
557.476 66
557.491 88
557.506 107
557.522 94
557.537 93
557.552 69
557.568 51
557.583 38
557.598 41
557.613 70
557.629 57
557.644 40
557.659 53
557.675 112
557.690 90
557.705 27
557.720 72
557.736 70
557.751 87
557.766 70
557.782 100
557.797 90
557.812 72
557.827 87
557.843 76
557.858 67
557.873 39
557.889 76
557.904 63
557.919 116
557.934 114
557.950 85
557.965 66
557.980 75
557.996 127
558.011 165
558.026 230
558.042 169
558.057 112
558.072 234
558.087 265
558.103 196
558.118 161
558.133 168
558.149 249
558.164 147
558.179 143
558.194 137
558.210 117
558.225 119
558.240 115
558.256 110
558.271 121
558.286 243
558.301 158
558.317 202
558.332 190
558.347 151
558.363 121
558.378 137
558.393 150
558.409 141
558.424 106
558.439 126
558.454 185
558.470 155
558.485 123
558.500 95
558.516 105
558.531 89
558.546 92
558.562 99
558.577 77
558.592 63
558.607 76
558.623 57
558.638 80
558.653 81
558.669 69
558.684 47
558.699 61
558.715 79
558.730 35
558.745 58
558.760 41
558.776 43
558.791 78
558.806 105
558.822 85
558.837 112
558.852 146
558.868 130
558.883 119
558.898 86
558.913 81
558.929 104
558.944 98
558.959 135
558.975 193
558.990 144
559.005 144
559.021 143
559.036 195
559.051 262
559.067 255
559.082 297
559.097 271
559.112 187
559.128 138
559.143 133
559.158 135
559.174 122
559.189 174
559.204 149
559.220 133
559.235 125
559.250 92
559.266 129
559.281 127
559.296 84
559.311 120
559.327 111
559.342 109
559.357 89
559.373 83
559.388 87
559.403 109
559.419 91
559.434 71
559.449 72
559.465 101
559.480 126
559.495 93
559.510 39
559.526 65
559.541 47
559.556 54
559.572 63
559.587 57
559.602 43
559.618 76
559.633 96
559.648 60
559.664 66
559.679 64
559.694 82
559.710 75
559.725 96
559.740 125
559.755 101
559.771 100
559.786 76
559.801 113
559.817 117
559.832 71
559.847 47
559.863 59
559.878 83
559.893 81
559.909 78
559.924 62
559.939 81
559.955 123
559.970 121
559.985 127
560.001 188
560.016 176
560.031 199
560.047 238
560.062 266
560.077 332
560.092 266
560.108 190
560.123 146
560.138 143
560.154 158
560.169 160
560.184 131
560.200 155
560.215 162
560.230 139
560.246 135
560.261 96
560.276 131
560.292 127
560.307 57
560.322 98
560.338 128
560.353 122
560.368 104
560.384 108
560.399 88
560.414 104
560.430 109
560.445 78
560.460 130
560.476 149
560.491 112
560.506 105
560.521 143
560.537 86
560.552 44
560.567 41
560.583 50
560.598 56
560.613 34
560.629 46
560.644 35
560.659 52
560.675 76
560.690 36
560.705 61
560.721 135
560.736 65
560.751 58
560.767 103
560.782 84
560.797 70
560.813 36
560.828 78
560.843 74
560.859 74
560.874 91
560.889 110
560.905 94
560.920 91
560.935 91
560.951 98
560.966 139
560.981 146
560.997 114
561.012 136
561.027 317
561.043 591
561.058 814
561.073 817
561.089 877
561.104 686
561.119 455
561.135 356
561.150 290
561.165 202
561.181 187
561.196 216
561.211 277
561.227 193
561.242 146
561.257 156
561.273 159
561.288 151
561.303 202
561.319 190
561.334 150
561.349 105
561.365 88
561.380 88
561.395 111
561.411 98
561.426 79
561.441 78
561.457 90
561.472 84
561.487 58
561.503 37
561.518 53
561.533 86
561.549 89
561.564 99
561.579 57
561.595 64
561.610 72
561.625 101
561.641 125
561.656 115
561.672 105
561.687 68
561.702 77
561.718 97
561.733 86
561.748 60
561.764 83
561.779 64
561.794 65
561.810 52
561.825 88
561.840 73
561.856 94
561.871 128
561.886 117
561.902 124
561.917 76
561.932 86
561.948 101
561.963 107
561.978 95
561.994 108
562.009 117
562.024 235
562.040 287
562.055 297
562.070 446
562.086 434
562.101 328
562.116 202
562.132 214
562.147 165
562.163 177
562.178 143
562.193 110
562.209 142
562.224 134
562.239 142
562.255 201
562.270 161
562.285 97
562.301 136
562.316 137
562.331 135
562.347 112
562.362 105
562.377 153
562.393 184
562.408 167
562.423 153
562.439 233
562.454 239
562.470 292
562.485 371
562.500 307
562.516 294
562.531 254
562.546 188
562.562 129
562.577 103
562.592 102
562.608 72
562.623 67
562.638 56
562.654 78
562.669 46
562.684 55
562.700 53
562.715 55
562.731 117
562.746 65
562.761 44
562.777 76
562.792 90
562.807 46
562.823 69
562.838 53
562.853 61
562.869 37
562.884 38
562.899 44
562.915 67
562.930 73
562.946 84
562.961 108
562.976 189
562.992 187
563.007 165
563.022 133
563.038 212
563.053 299
563.068 326
563.084 225
563.099 213
563.115 218
563.130 208
563.145 213
563.161 167
563.176 130
563.191 148
563.207 109
563.222 124
563.237 143
563.253 189
563.268 122
563.283 106
563.299 125
563.314 165
563.330 170
563.345 82
563.360 75
563.376 97
563.391 97
563.406 102
563.422 115
563.437 103
563.453 169
563.468 234
563.483 220
563.499 199
563.514 111
563.529 104
563.545 92
563.560 87
563.575 138
563.591 89
563.606 65
563.622 46
563.637 118
563.652 115
563.668 96
563.683 81
563.698 55
563.714 68
563.729 48
563.744 67
563.760 75
563.775 53
563.791 90
563.806 56
563.821 69
563.837 66
563.852 59
563.867 52
563.883 67
563.898 50
563.914 61
563.929 71
563.944 110
563.960 89
563.975 64
563.990 186
564.006 254
564.021 311
564.037 396
564.052 373
564.067 373
564.083 304
564.098 209
564.113 139
564.129 133
564.144 143
564.160 160
564.175 98
564.190 113
564.206 187
564.221 259
564.236 245
564.252 165
564.267 177
564.283 125
564.298 115
564.313 79
564.329 82
564.344 166
564.359 184
564.375 233
564.390 318
564.406 411
564.421 494
564.436 585
564.452 970
564.467 2092
564.482 3630
564.498 4339
564.513 3691
564.529 2703
564.544 2223
564.559 1582
564.575 1013
564.590 745
564.606 600
564.621 436
564.636 318
564.652 230
564.667 197
564.682 237
564.698 214
564.713 173
564.729 132
564.744 119
564.759 143
564.775 107
564.790 155
564.805 159
564.821 84
564.836 58
564.852 61
564.867 82
564.882 76
564.898 74
564.913 114
564.929 182
564.944 117
564.959 105
564.975 96
564.990 178
565.006 166
565.021 288
565.036 295
565.052 331
565.067 356
565.082 287
565.098 196
565.113 259
565.129 254
565.144 220
565.159 223
565.175 177
565.190 146
565.206 214
565.221 175
565.236 224
565.252 152
565.267 137
565.282 154
565.298 168
565.313 152
565.329 96
565.344 60
565.359 125
565.375 164
565.390 234
565.406 314
565.421 325
565.436 388
565.452 437
565.467 734
565.483 1218
565.498 1530
565.513 1604
565.529 1302
565.544 944
565.560 690
565.575 582
565.590 482
565.606 307
565.621 277
565.637 236
565.652 213
565.667 134
565.683 169
565.698 150
565.714 124
565.729 148
565.744 138
565.760 127
565.775 131
565.791 145
565.806 156
565.821 136
565.837 101
565.852 86
565.867 128
565.883 104
565.898 107
565.914 76
565.929 85
565.944 117
565.960 179
565.975 138
565.991 220
566.006 249
566.021 320
566.037 312
566.052 333
566.068 269
566.083 179
566.098 229
566.114 236
566.129 203
566.145 197
566.160 220
566.176 183
566.191 181
566.206 127
566.222 109
566.237 153
566.253 159
566.268 136
566.283 100
566.299 76
566.314 109
566.330 175
566.345 205
566.360 253
566.376 273
566.391 403
566.407 502
566.422 656
566.437 734
566.453 721
566.468 836
566.484 1057
566.499 1396
566.514 1479
566.530 1322
566.545 928
566.561 810
566.576 524
566.591 438
566.607 415
566.622 376
566.638 226
566.653 161
566.669 163
566.684 92
566.699 101
566.715 135
566.730 146
566.746 101
566.761 122
566.776 100
566.792 98
566.807 111
566.823 126
566.838 120
566.853 82
566.869 85
566.884 70
566.900 119
566.915 127
566.930 124
566.946 107
566.961 152
566.977 157
566.992 195
567.008 187
567.023 209
567.038 368
567.054 409
567.069 318
567.085 267
567.100 225
567.115 233
567.131 229
567.146 219
567.162 193
567.177 155
567.193 231
567.208 233
567.223 163
567.239 82
567.254 99
567.270 141
567.285 192
567.300 166
567.316 203
567.331 172
567.347 178
567.362 192
567.378 155
567.393 250
567.408 236
567.424 178
567.439 231
567.455 357
567.470 495
567.485 543
567.501 583
567.516 500
567.532 435
567.547 418
567.563 346
567.578 210
567.593 160
567.609 146
567.624 138
567.640 98
567.655 89
567.671 113
567.686 84
567.701 107
567.717 83
567.732 97
567.748 123
567.763 105
567.779 99
567.794 95
567.809 126
567.825 123
567.840 113
567.856 131
567.871 133
567.887 111
567.902 164
567.917 149
567.933 144
567.948 169
567.964 240
567.979 647
567.994 2793
568.010 6041
568.025 8967
568.041 10587
568.056 9943
568.072 8641
568.087 6818
568.102 5102
568.118 3194
568.133 1882
568.149 1351
568.164 952
568.180 671
568.195 528
568.210 389
568.226 296
568.241 306
568.257 209
568.272 255
568.288 269
568.303 303
568.319 279
568.334 273
568.349 256
568.365 260
568.380 283
568.396 293
568.411 325
568.427 363
568.442 364
568.457 374
568.473 451
568.488 405
568.504 320
568.519 225
568.535 229
568.550 301
568.565 264
568.581 189
568.596 162
568.612 193
568.627 185
568.643 130
568.658 147
568.674 249
568.689 221
568.704 231
568.720 221
568.735 152
568.751 131
568.766 116
568.782 110
568.797 85
568.812 68
568.828 93
568.843 143
568.859 62
568.874 19
568.890 52
568.905 115
568.921 90
568.936 78
568.951 91
568.967 198
568.982 345
568.998 868
569.013 1789
569.029 2911
569.044 3236
569.059 3247
569.075 2818
569.090 2371
569.106 1933
569.121 1219
569.137 782
569.152 544
569.168 349
569.183 297
569.198 258
569.214 294
569.229 319
569.245 272
569.260 258
569.276 153
569.291 133
569.307 144
569.322 160
569.337 188
569.353 146
569.368 162
569.384 207
569.399 198
569.415 132
569.430 124
569.446 138
569.461 150
569.477 144
569.492 178
569.507 114
569.523 121
569.538 108
569.554 66
569.569 83
569.585 135
569.600 158
569.616 128
569.631 124
569.646 78
569.662 88
569.677 91
569.693 47
569.708 54
569.724 68
569.739 66
569.755 78
569.770 97
569.785 91
569.801 84
569.816 87
569.832 108
569.847 85
569.863 36
569.878 48
569.894 76
569.909 123
569.925 67
569.940 80
569.955 68
569.971 136
569.986 253
570.002 382
570.017 570
570.033 734
570.048 1010
570.064 1106
570.079 796
570.095 632
570.110 473
570.125 376
570.141 303
570.156 199
570.172 203
570.187 201
570.203 224
570.218 158
570.234 153
570.249 161
570.265 210
570.280 170
570.296 206
570.311 181
570.326 169
570.342 124
570.357 216
570.373 196
570.388 199
570.404 175
570.419 183
570.435 203
570.450 205
570.466 203
570.481 204
570.497 173
570.512 155
570.527 173
570.543 151
570.558 114
570.574 106
570.589 89
570.605 90
570.620 103
570.636 98
570.651 95
570.667 98
570.682 99
570.698 84
570.713 96
570.728 65
570.744 69
570.759 41
570.775 65
570.790 41
570.806 41
570.821 35
570.837 54
570.852 52
570.868 54
570.883 112
570.899 86
570.914 86
570.930 96
570.945 69
570.960 94
570.976 117
570.991 168
571.007 152
571.022 210
571.038 329
571.053 354
571.069 334
571.084 374
571.100 310
571.115 206
571.131 180
571.146 233
571.162 210
571.177 170
571.192 194
571.208 173
571.223 178
571.239 96
571.254 84
571.270 106
571.285 132
571.301 144
571.316 211
571.332 123
571.347 136
571.363 127
571.378 112
571.394 172
571.409 131
571.425 112
571.440 133
571.456 111
571.471 125
571.486 143
571.502 74
571.517 73
571.533 90
571.548 83
571.564 52
571.579 63
571.595 77
571.610 73
571.626 79
571.641 59
571.657 53
571.672 31
571.688 102
571.703 82
571.719 99
571.734 80
571.750 43
571.765 76
571.781 59
571.796 75
571.811 84
571.827 83
571.842 49
571.858 23
571.873 57
571.889 42
571.904 88
571.920 65
571.935 59
571.951 98
571.966 97
571.982 144
571.997 157
572.013 189
572.028 199
572.044 261
572.059 244
572.075 187
572.090 173
572.106 209
572.121 194
572.137 159
572.152 132
572.168 155
572.183 166
572.199 126
572.214 147
572.230 108
572.245 107
572.260 139
572.276 165
572.291 108
572.307 99
572.322 103
572.338 99
572.353 99
572.369 149
572.384 128
572.400 99
572.415 81
572.431 129
572.446 155
572.462 114
572.477 155
572.493 147
572.508 104
572.524 67
572.539 64
572.555 94
572.570 78
572.586 76
572.601 51
572.617 40
572.632 32
572.648 52
572.663 42
572.679 18
572.694 39
572.710 72
572.725 93
572.741 59
572.756 86
572.772 48
572.787 84
572.803 73
572.818 72
572.834 89
572.849 83
572.865 86
572.880 66
572.896 76
572.911 60
572.927 105
572.942 73
572.958 65
572.973 129
572.989 149
573.004 113
573.020 173
573.035 295
573.051 229
573.066 167
573.082 178
573.097 182
573.112 117
573.128 74
573.143 156
573.159 116
573.174 126
573.190 84
573.205 102
573.221 106
573.236 146
573.252 94
573.267 108
573.283 89
573.298 88
573.314 123
573.329 131
573.345 107
573.360 80
573.376 80
573.391 96
573.407 95
573.422 147
573.438 120
573.453 117
573.469 76
573.484 102
573.500 91
573.515 71
573.531 70
573.546 57
573.562 62
573.578 46
573.593 97
573.609 75
573.624 86
573.640 98
573.655 90
573.671 95
573.686 87
573.702 78
573.717 73
573.733 60
573.748 92
573.764 67
573.779 60
573.795 66
573.810 51
573.826 52
573.841 56
573.857 80
573.872 87
573.888 64
573.903 69
573.919 52
573.934 80
573.950 120
573.965 106
573.981 93
573.996 98
574.012 151
574.027 149
574.043 139
574.058 121
574.074 256
574.089 266
574.105 184
574.120 134
574.136 128
574.151 71
574.167 126
574.182 100
574.198 111
574.213 68
574.229 95
574.244 129
574.260 103
574.275 105
574.291 154
574.306 152
574.322 160
574.337 132
574.353 111
574.368 115
574.384 106
574.399 121
574.415 93
574.430 125
574.446 113
574.462 59
574.477 98
574.493 76
574.508 54
574.524 63
574.539 79
574.555 50
574.570 69
574.586 46
574.601 72
574.617 56
574.632 69
574.648 71
574.663 46
574.679 73
574.694 32
574.710 31
574.725 57
574.741 74
574.756 54
574.772 46
574.787 51
574.803 75
574.818 96
574.834 83
574.849 25
574.865 31
574.881 52
574.896 71
574.912 79
574.927 111
574.943 101
574.958 99
574.974 128
574.989 107
575.005 130
575.020 82
575.036 115
575.051 194
575.067 209
575.082 199
575.098 177
575.113 206
575.129 197
575.144 120
575.160 159
575.175 116
575.191 175
575.206 149
575.222 138
575.238 137
575.253 108
575.269 129
575.284 154
575.300 146
575.315 133
575.331 157
575.346 103
575.362 74
575.377 63
575.393 71
575.408 85
575.424 73
575.439 107
575.455 86
575.470 88
575.486 75
575.502 120
575.517 71
575.533 36
575.548 29
575.564 52
575.579 92
575.595 50
575.610 46
575.626 77
575.641 48
575.657 53
575.672 47
575.688 37
575.703 60
575.719 56
575.734 48
575.750 60
575.766 66
575.781 72
575.797 107
575.812 149
575.828 117
575.843 107
575.859 110
575.874 106
575.890 113
575.905 105
575.921 134
575.936 137
575.952 115
575.967 144
575.983 171
575.999 167
576.014 140
576.030 151
576.045 126
576.061 175
576.076 149
576.092 164
576.107 268
576.123 216
576.138 183
576.154 201
576.169 179
576.185 200
576.201 140
576.216 188
576.232 194
576.247 218
576.263 238
576.278 242
576.294 193
576.309 225
576.325 219
576.340 159
576.356 144
576.371 137
576.387 109
576.403 157
576.418 90
576.434 126
576.449 119
576.465 183
576.480 179
576.496 213
576.511 195
576.527 160
576.542 117
576.558 121
576.574 113
576.589 72
576.605 57
576.620 60
576.636 56
576.651 37
576.667 56
576.682 87
576.698 72
576.713 88
576.729 48
576.745 72
576.760 90
576.776 55
576.791 54
576.807 61
576.822 82
576.838 93
576.853 37
576.869 64
576.884 74
576.900 54
576.916 95
576.931 77
576.947 93
576.962 111
576.978 76
576.993 102
577.009 74
577.024 158
577.040 140
577.055 162
577.071 195
577.087 163
577.102 145
577.118 133
577.133 223
577.149 245
577.164 158
577.180 125
577.195 160
577.211 158
577.227 129
577.242 203
577.258 143
577.273 96
577.289 194
577.304 186
577.320 124
577.335 166
577.351 120
577.367 119
577.382 71
577.398 74
577.413 124
577.429 139
577.444 160
577.460 173
577.475 134
577.491 104
577.507 91
577.522 125
577.538 121
577.553 91
577.569 39
577.584 59
577.600 45
577.615 53
577.631 62
577.647 63
577.662 43
577.678 52
577.693 43
577.709 50
577.724 57
577.740 48
577.755 94
577.771 113
577.787 48
577.802 70
577.818 103
577.833 123
577.849 97
577.864 77
577.880 58
577.896 76
577.911 50
577.927 60
577.942 96
577.958 157
577.973 163
577.989 143
578.004 150
578.020 202
578.036 238
578.051 302
578.067 201
578.082 292
578.098 223
578.113 245
578.129 229
578.145 208
578.160 167
578.176 146
578.191 96
578.207 93
578.222 131
578.238 150
578.253 118
578.269 110
578.285 132
578.300 162
578.316 151
578.331 119
578.347 166
578.362 203
578.378 200
578.394 194
578.409 336
578.425 257
578.440 348
578.456 733
578.471 1131
578.487 1298
578.503 1308
578.518 1227
578.534 994
578.549 813
578.565 712
578.580 523
578.596 348
578.612 202
578.627 172
578.643 135
578.658 136
578.674 135
578.689 94
578.705 101
578.721 101
578.736 113
578.752 83
578.767 79
578.783 60
578.798 117
578.814 84
578.830 70
578.845 69
578.861 63
578.876 29
578.892 71
578.907 67
578.923 102
578.939 96
578.954 112
578.970 143
578.985 109
579.001 81
579.016 104
579.032 117
579.048 138
579.063 230
579.079 229
579.094 294
579.110 271
579.126 250
579.141 219
579.157 179
579.172 134
579.188 158
579.203 126
579.219 140
579.235 130
579.250 147
579.266 144
579.281 144
579.297 133
579.312 125
579.328 128
579.344 98
579.359 141
579.375 161
579.390 119
579.406 109
579.422 135
579.437 183
579.453 282
579.468 439
579.484 556
579.499 493
579.515 521
579.531 500
579.546 395
579.562 319
579.577 228
579.593 203
579.609 173
579.624 123
579.640 119
579.655 81
579.671 82
579.686 77
579.702 88
579.718 54
579.733 83
579.749 85
579.764 75
579.780 67
579.796 50
579.811 76
579.827 86
579.842 64
579.858 91
579.874 80
579.889 110
579.905 103
579.920 85
579.936 86
579.951 87
579.967 116
579.983 153
579.998 173
580.014 144
580.029 120
580.045 189
580.061 195
580.076 211
580.092 169
580.107 166
580.123 156
580.139 170
580.154 134
580.170 121
580.185 137
580.201 112
580.217 115
580.232 96
580.248 157
580.263 124
580.279 118
580.294 117
580.310 86
580.326 114
580.341 164
580.357 162
580.372 155
580.388 217
580.404 378
580.419 409
580.435 374
580.450 495
580.466 762
580.482 1047
580.497 930
580.513 1052
580.528 812
580.544 630
580.560 549
580.575 373
580.591 275
580.606 220
580.622 172
580.638 171
580.653 139
580.669 129
580.684 73
580.700 47
580.716 26
580.731 69
580.747 69
580.762 76
580.778 88
580.794 116
580.809 74
580.825 103
580.840 97
580.856 59
580.872 67
580.887 42
580.903 56
580.918 79
580.934 69
580.950 113
580.965 76
580.981 86
580.996 131
581.012 139
581.028 149
581.043 151
581.059 168
581.074 156
581.090 148
581.106 163
581.121 190
581.137 208
581.152 124
581.168 146
581.184 226
581.199 173
581.215 162
581.230 99
581.246 91
581.262 110
581.277 148
581.293 121
581.309 125
581.324 109
581.340 68
581.355 100
581.371 90
581.387 118
581.402 212
581.418 216
581.433 224
581.449 227
581.465 290
581.480 424
581.496 515
581.511 672
581.527 446
581.543 347
581.558 310
581.574 258
581.590 174
581.605 95
581.621 72
581.636 63
581.652 85
581.668 116
581.683 81
581.699 76
581.714 94
581.730 89
581.746 91
581.761 95
581.777 117
581.792 113
581.808 38
581.824 52
581.839 64
581.855 64
581.871 86
581.886 81
581.902 96
581.917 89
581.933 94
581.949 73
581.964 71
581.980 62
581.995 82
582.011 85
582.027 94
582.042 125
582.058 123
582.074 131
582.089 179
582.105 226
582.120 186
582.136 161
582.152 106
582.167 111
582.183 147
582.199 160
582.214 130
582.230 118
582.245 67
582.261 120
582.277 159
582.292 158
582.308 145
582.323 149
582.339 150
582.355 154
582.370 129
582.386 91
582.402 171
582.417 287
582.433 244
582.448 267
582.464 279
582.480 301
582.495 280
582.511 325
582.527 332
582.542 306
582.558 170
582.573 152
582.589 145
582.605 128
582.620 141
582.636 138
582.652 125
582.667 83
582.683 56
582.698 89
582.714 77
582.730 58
582.745 46
582.761 90
582.777 68
582.792 56
582.808 47
582.823 51
582.839 36
582.855 45
582.870 68
582.886 66
582.902 84
582.917 115
582.933 75
582.948 86
582.964 76
582.980 113
582.995 100
583.011 146
583.027 160
583.042 216
583.058 256
583.074 165
583.089 155
583.105 227
583.120 163
583.136 180
583.152 149
583.167 194
583.183 150
583.199 154
583.214 104
583.230 122
583.245 121
583.261 102
583.277 102
583.292 117
583.308 131
583.324 119
583.339 156
583.355 135
583.371 125
583.386 134
583.402 110
583.417 121
583.433 116
583.449 164
583.464 169
583.480 149
583.496 105
583.511 147
583.527 87
583.543 119
583.558 174
583.574 151
583.589 122
583.605 102
583.621 70
583.636 49
583.652 68
583.668 72
583.683 48
583.699 61
583.715 21
583.730 22
583.746 30
583.762 70
583.777 71
583.793 72
583.808 94
583.824 76
583.840 80
583.855 91
583.871 78
583.887 47
583.902 78
583.918 80
583.934 27
583.949 72
583.965 125
583.980 137
583.996 153
584.012 84
584.027 112
584.043 202
584.059 228
584.074 310
584.090 326
584.106 246
584.121 216
584.137 156
584.153 130
584.168 152
584.184 113
584.200 105
584.215 136
584.231 137
584.246 147
584.262 163
584.278 135
584.293 166
584.309 185
584.325 183
584.340 127
584.356 148
584.372 197
584.387 198
584.403 229
584.419 207
584.434 191
584.450 247
584.466 318
584.481 270
584.497 175
584.512 187
584.528 136
584.544 129
584.559 153
584.575 130
584.591 93
584.606 73
584.622 51
584.638 64
584.653 81
584.669 28
584.685 52
584.700 73
584.716 82
584.732 74
584.747 63
584.763 52
584.779 64
584.794 69
584.810 91
584.826 71
584.841 41
584.857 71
584.873 88
584.888 55
584.904 93
584.919 114
584.935 83
584.951 58
584.966 92
584.982 140
584.998 107
585.013 107
585.029 216
585.045 324
585.060 532
585.076 472
585.092 319
585.107 370
585.123 338
585.139 242
585.154 154
585.170 92
585.186 121
585.201 147
585.217 144
585.233 173
585.248 235
585.264 198
585.280 146
585.295 181
585.311 141
585.327 148
585.342 238
585.358 190
585.374 150
585.389 114
585.405 145
585.421 216
585.436 146
585.452 140
585.468 161
585.483 133
585.499 100
585.515 136
585.530 71
585.546 110
585.562 88
585.577 88
585.593 100
585.609 95
585.624 58
585.640 52
585.656 67
585.671 58
585.687 49
585.703 79
585.718 78
585.734 51
585.750 60
585.765 44
585.781 59
585.797 53
585.812 73
585.828 46
585.844 45
585.859 65
585.875 69
585.891 70
585.906 75
585.922 71
585.938 87
585.953 104
585.969 123
585.985 72
586.000 69
586.016 134
586.032 121
586.047 160
586.063 195
586.079 174
586.094 192
586.110 186
586.126 222
586.141 171
586.157 156
586.173 111
586.188 122
586.204 110
586.220 90
586.235 114
586.251 147
586.267 223
586.282 127
586.298 107
586.314 167
586.329 145
586.345 161
586.361 153
586.376 93
586.392 102
586.408 161
586.423 188
586.439 149
586.455 135
586.470 178
586.486 131
586.502 83
586.517 102
586.533 134
586.549 78
586.565 101
586.580 86
586.596 83
586.612 94
586.627 131
586.643 145
586.659 46
586.674 57
586.690 59
586.706 41
586.721 70
586.737 33
586.753 40
586.768 74
586.784 73
586.800 64
586.815 43
586.831 32
586.847 42
586.862 64
586.878 93
586.894 71
586.909 75
586.925 97
586.941 50
586.957 34
586.972 66
586.988 111
587.004 192
587.019 315
587.035 568
587.051 641
587.066 609
587.082 555
587.098 428
587.113 377
587.129 252
587.145 210
587.160 185
587.176 157
587.192 144
587.207 85
587.223 85
587.239 126
587.255 83
587.270 92
587.286 119
587.302 147
587.317 116
587.333 97
587.349 90
587.364 80
587.380 105
587.396 137
587.411 162
587.427 130
587.443 90
587.459 70
587.474 88
587.490 59
587.506 55
587.521 86
587.537 79
587.553 84
587.568 104
587.584 98
587.600 64
587.615 32
587.631 61
587.647 76
587.662 61
587.678 75
587.694 87
587.710 56
587.725 54
587.741 59
587.757 59
587.772 87
587.788 46
587.804 41
587.819 25
587.835 49
587.851 66
587.867 56
587.882 66
587.898 106
587.914 85
587.929 123
587.945 103
587.961 98
587.976 96
587.992 94
588.008 212
588.023 298
588.039 344
588.055 305
588.071 416
588.086 334
588.102 209
588.118 153
588.133 182
588.149 144
588.165 100
588.180 87
588.196 140
588.212 78
588.228 86
588.243 103
588.259 104
588.275 100
588.290 167
588.306 160
588.322 121
588.337 134
588.353 128
588.369 105
588.385 122
588.400 76
588.416 94
588.432 83
588.447 90
588.463 65
588.479 103
588.494 98
588.510 78
588.526 74
588.542 108
588.557 72
588.573 72
588.589 43
588.604 40
588.620 72
588.636 52
588.652 30
588.667 78
588.683 90
588.699 46
588.714 42
588.730 39
588.746 39
588.761 43
588.777 32
588.793 42
588.809 25
588.824 63
588.840 117
588.856 66
588.871 71
588.887 85
588.903 127
588.919 88
588.934 66
588.950 98
588.966 93
588.981 73
588.997 82
589.013 122
589.029 201
589.044 328
589.060 434
589.076 426
589.091 444
589.107 351
589.123 316
589.139 232
589.154 173
589.170 135
589.186 172
589.201 94
589.217 82
589.233 104
589.249 65
589.264 96
589.280 171
589.296 109
589.311 105
589.327 106
589.343 114
589.359 71
589.374 54
589.390 71
589.406 84
589.421 97
589.437 99
589.453 107
589.469 81
589.484 39
589.500 56
589.516 68
589.531 55
589.547 53
589.563 48
589.579 49
589.594 71
589.610 81
589.626 58
589.641 50
589.657 37
589.673 62
589.689 45
589.704 49
589.720 57
589.736 88
589.751 66
589.767 65
589.783 75
589.799 129
589.814 77
589.830 47
589.846 74
589.862 46
589.877 79
589.893 65
589.909 44
589.924 66
589.940 86
589.956 83
589.972 107
589.987 145
590.003 188
590.019 181
590.034 223
590.050 257
590.066 275
590.082 348
590.097 276
590.113 155
590.129 187
590.145 177
590.160 106
590.176 89
590.192 120
590.207 130
590.223 150
590.239 123
590.255 106
590.270 105
590.286 126
590.302 107
590.318 160
590.333 68
590.349 111
590.365 144
590.380 127
590.396 91
590.412 85
590.428 157
590.443 133
590.459 138
590.475 98
590.491 103
590.506 82
590.522 100
590.538 115
590.554 87
590.569 67
590.585 91
590.601 70
590.616 66
590.632 33
590.648 66
590.664 95
590.679 74
590.695 68
590.711 116
590.727 79
590.742 65
590.758 84
590.774 61
590.789 67
590.805 69
590.821 91
590.837 101
590.852 78
590.868 76
590.884 43
590.900 41
590.915 77
590.931 114
590.947 87
590.963 47
590.978 79
590.994 118
591.010 124
591.026 176
591.041 247
591.057 463
591.073 654
591.088 788
591.104 770
591.120 541
591.136 472
591.151 354
591.167 314
591.183 237
591.199 168
591.214 160
591.230 186
591.246 171
591.262 109
591.277 112
591.293 116
591.309 89
591.325 100
591.340 135
591.356 96
591.372 66
591.388 112
591.403 114
591.419 61
591.435 69
591.451 106
591.466 101
591.482 87
591.498 108
591.514 87
591.529 91
591.545 73
591.561 65
591.576 35
591.592 82
591.608 95
591.624 96
591.639 103
591.655 70
591.671 35
591.687 31
591.702 64
591.718 88
591.734 76
591.750 70
591.765 66
591.781 36
591.797 68
591.813 57
591.828 53
591.844 60
591.860 53
591.876 83
591.891 51
591.907 59
591.923 60
591.939 111
591.954 108
591.970 196
591.986 325
592.002 369
592.017 349
592.033 268
592.049 433
592.065 430
592.080 395
592.096 397
592.112 443
592.128 383
592.143 262
592.159 202
592.175 191
592.191 173
592.206 143
592.222 126
592.238 121
592.254 92
592.269 89
592.285 154
592.301 130
592.317 97
592.332 88
592.348 62
592.364 112
592.380 166
592.396 129
592.411 159
592.427 208
592.443 285
592.459 294
592.474 276
592.490 343
592.506 335
592.522 388
592.537 299
592.553 283
592.569 175
592.585 110
592.600 90
592.616 90
592.632 62
592.648 70
592.663 68
592.679 53
592.695 51
592.711 56
592.726 77
592.742 56
592.758 37
592.774 42
592.789 33
592.805 62
592.821 65
592.837 36
592.853 68
592.868 59
592.884 92
592.900 52
592.916 73
592.931 93
592.947 98
592.963 117
592.979 135
592.994 190
593.010 156
593.026 154
593.042 149
593.057 159
593.073 158
593.089 216
593.105 162
593.120 194
593.136 152
593.152 128
593.168 142
593.184 152
593.199 131
593.215 77
593.231 58
593.247 49
593.262 83
593.278 75
593.294 96
593.310 68
593.325 103
593.341 89
593.357 91
593.373 124
593.389 109
593.404 127
593.420 117
593.436 110
593.452 200
593.467 283
593.483 289
593.499 231
593.515 204
593.530 212
593.546 127
593.562 102
593.578 84
593.594 89
593.609 80
593.625 85
593.641 88
593.657 72
593.672 50
593.688 59
593.704 54
593.720 75
593.736 60
593.751 72
593.767 71
593.783 93
593.799 36
593.814 52
593.830 44
593.846 29
593.862 42
593.877 56
593.893 70
593.909 60
593.925 38
593.941 55
593.956 51
593.972 86
593.988 76
594.004 106
594.019 85
594.035 100
594.051 93
594.067 100
594.083 157
594.098 153
594.114 134
594.130 169
594.146 136
594.161 100
594.177 77
594.193 86
594.209 131
594.225 75
594.240 85
594.256 92
594.272 77
594.288 91
594.304 122
594.319 160
594.335 107
594.351 108
594.367 129
594.382 217
594.398 246
594.414 241
594.430 291
594.446 402
594.461 462
594.477 552
594.493 569
594.509 595
594.524 522
594.540 434
594.556 289
594.572 270
594.588 203
594.603 120
594.619 96
594.635 45
594.651 59
594.667 78
594.682 84
594.698 72
594.714 91
594.730 97
594.745 96
594.761 99
594.777 53
594.793 56
594.809 62
594.824 71
594.840 73
594.856 76
594.872 69
594.888 86
594.903 70
594.919 72
594.935 57
594.951 70
594.967 62
594.982 41
594.998 73
595.014 111
595.030 137
595.045 160
595.061 217
595.077 201
595.093 196
595.109 167
595.124 205
595.140 189
595.156 149
595.172 129
595.188 117
595.203 138
595.219 139
595.235 135
595.251 121
595.267 123
595.282 143
595.298 162
595.314 98
595.330 102
595.346 93
595.361 162
595.377 153
595.393 150
595.409 149
595.425 152
595.440 158
595.456 206
595.472 260
595.488 329
595.503 347
595.519 198
595.535 177
595.551 199
595.567 233
595.582 172
595.598 105
595.614 90
595.630 112
595.646 100
595.661 77
595.677 83
595.693 104
595.709 123
595.725 79
595.740 45
595.756 104
595.772 79
595.788 79
595.804 99
595.819 74
595.835 29
595.851 45
595.867 58
595.883 41
595.898 89
595.914 109
595.930 115
595.946 69
595.962 104
595.977 126
595.993 134
596.009 100
596.025 114
596.041 114
596.057 156
596.072 259
596.088 210
596.104 185
596.120 166
596.136 232
596.151 215
596.167 166
596.183 121
596.199 173
596.215 146
596.230 101
596.246 114
596.262 132
596.278 169
596.294 161
596.309 180
596.325 155
596.341 198
596.357 134
596.373 138
596.388 195
596.404 234
596.420 261
596.436 295
596.452 310
596.468 280
596.483 222
596.499 227
596.515 259
596.531 255
596.547 102
596.562 83
596.578 82
596.594 64
596.610 41
596.626 86
596.641 63
596.657 78
596.673 64
596.689 84
596.705 62
596.720 69
596.736 74
596.752 77
596.768 86
596.784 125
596.800 74
596.815 71
596.831 44
596.847 67
596.863 88
596.879 93
596.894 115
596.910 95
596.926 65
596.942 80
596.958 90
596.974 98
596.989 96
597.005 119
597.021 170
597.037 100
597.053 64
597.068 120
597.084 218
597.100 167
597.116 157
597.132 132
597.148 143
597.163 215
597.179 160
597.195 129
597.211 120
597.227 115
597.242 89
597.258 76
597.274 98
597.290 93
597.306 97
597.322 147
597.337 82
597.353 82
597.369 83
597.385 96
597.401 102
597.416 92
597.432 113
597.448 142
597.464 156
597.480 185
597.496 138
597.511 106
597.527 93
597.543 87
597.559 54
597.575 49
597.591 39
597.606 62
597.622 110
597.638 77
597.654 83
597.670 73
597.685 61
597.701 46
597.717 16
597.733 26
597.749 62
597.765 67
597.780 74
597.796 51
597.812 49
597.828 66
597.844 56
597.860 62
597.875 64
597.891 67
597.907 72
597.923 46
597.939 92
597.955 101
597.970 65
597.986 71
598.002 126
598.018 94
598.034 118
598.050 120
598.065 169
598.081 236
598.097 182
598.113 214
598.129 162
598.145 118
598.160 138
598.176 148
598.192 117
598.208 158
598.224 147
598.240 183
598.255 110
598.271 167
598.287 126
598.303 170
598.319 130
598.335 121
598.350 132
598.366 95
598.382 121
598.398 130
598.414 152
598.430 182
598.445 199
598.461 205
598.477 238
598.493 208
598.509 180
598.525 166
598.540 173
598.556 120
598.572 84
598.588 70
598.604 92
598.620 88
598.635 63
598.651 44
598.667 45
598.683 65
598.699 97
598.715 68
598.730 53
598.746 76
598.762 78
598.778 59
598.794 29
598.810 50
598.826 84
598.841 49
598.857 22
598.873 44
598.889 43
598.905 45
598.921 77
598.936 81
598.952 70
598.968 67
598.984 90
599.000 112
599.016 162
599.031 159
599.047 146
599.063 189
599.079 215
599.095 277
599.111 193
599.127 126
599.142 204
599.158 142
599.174 69
599.190 99
599.206 137
599.222 115
599.237 94
599.253 99
599.269 117
599.285 117
599.301 105
599.317 82
599.333 109
599.348 136
599.364 107
599.380 78
599.396 98
599.412 97
599.428 113
599.443 163
599.459 134
599.475 145
599.491 98
599.507 101
599.523 83
599.539 95
599.554 92
599.570 75
599.586 38
599.602 69
599.618 52
599.634 76
599.650 98
599.665 95
599.681 66
599.697 63
599.713 29
599.729 24
599.745 19
599.761 43
599.776 71
599.792 53
599.808 57
599.824 54
599.840 28
599.856 56
599.872 96
599.887 103
599.903 42
599.919 47
599.935 67
599.951 79
599.967 73
599.982 101
599.998 121
600.014 114
600.030 113
600.046 151
600.062 235
600.078 199
600.094 174
600.109 193
600.125 180
600.141 156
600.157 182
600.173 87
600.189 131
600.205 150
600.220 84
600.236 79
600.252 91
600.268 149
600.284 137
600.300 135
600.316 137
600.331 113
600.347 128
600.363 96
600.379 95
600.395 126
600.411 121
600.427 134
600.442 149
600.458 135
600.474 129
600.490 178
600.506 153
600.522 195
600.538 138
600.553 125
600.569 57
600.585 58
600.601 64
600.617 92
600.633 123
600.649 91
600.665 52
600.680 111
600.696 47
600.712 66
600.728 48
600.744 47
600.760 69
600.776 49
600.791 82
600.807 77
600.823 51
600.839 43
600.855 62
600.871 92
600.887 70
600.903 51
600.918 69
600.934 97
600.950 102
600.966 114
600.982 78
600.998 82
601.014 101
601.029 113
601.045 107
601.061 303
601.077 339
601.093 353
601.109 384
601.125 300
601.141 290
601.156 246
601.172 122
601.188 128
601.204 72
601.220 49
601.236 107
601.252 123
601.268 121
601.283 140
601.299 91
601.315 89
601.331 66
601.347 132
601.363 133
601.379 110
601.395 124
601.410 100
601.426 138
601.442 147
601.458 138
601.474 101
601.490 75
601.506 105
601.522 64
601.537 50
601.553 99
601.569 74
601.585 78
601.601 87
601.617 66
601.633 74
601.649 34
601.664 68
601.680 69
601.696 59
601.712 77
601.728 59
601.744 63
601.760 75
601.776 59
601.792 70
601.807 63
601.823 54
601.839 57
601.855 48
601.871 64
601.887 66
601.903 81
601.919 60
601.934 82
601.950 69
601.966 44
601.982 55
601.998 88
602.014 101
602.030 148
602.046 199
602.062 138
602.077 247
602.093 242
602.109 320
602.125 358
602.141 323
602.157 317
602.173 253
602.189 163
602.204 141
602.220 98
602.236 72
602.252 92
602.268 140
602.284 167
602.300 101
602.316 110
602.332 61
602.347 85
602.363 94
602.379 97
602.395 83
602.411 80
602.427 104
602.443 93
602.459 144
602.475 105
602.490 92
602.506 116
602.522 77
602.538 74
602.554 97
602.570 27
602.586 72
602.602 39
602.618 46
602.633 27
602.649 47
602.665 25
602.681 50
602.697 76
602.713 38
602.729 52
602.745 36
602.761 39
602.777 70
602.792 101
602.808 57
602.824 48
602.840 48
602.856 35
602.872 62
602.888 57
602.904 30
602.920 84
602.935 100
602.951 67
602.967 33
602.983 93
602.999 100
603.015 99
603.031 80
603.047 180
603.063 228
603.079 230
603.094 346
603.110 338
603.126 279
603.142 192
603.158 196
603.174 96
603.190 72
603.206 117
603.222 114
603.238 82
603.253 96
603.269 113
603.285 108
603.301 61
603.317 69
603.333 68
603.349 76
603.365 57
603.381 61
603.397 60
603.412 58
603.428 88
603.444 41
603.460 61
603.476 71
603.492 56
603.508 86
603.524 77
603.540 83
603.556 86
603.571 70
603.587 49
603.603 40
603.619 31
603.635 48
603.651 43
603.667 62
603.683 44
603.699 48
603.715 54
603.730 106
603.746 76
603.762 72
603.778 98
603.794 87
603.810 55
603.826 30
603.842 60
603.858 55
603.874 47
603.890 41
603.905 73
603.921 110
603.937 180
603.953 171
603.969 150
603.985 133
604.001 106
604.017 64
604.033 101
604.049 113
604.065 166
604.080 141
604.096 184
604.112 186
604.128 235
604.144 208
604.160 156
604.176 130
604.192 150
604.208 115
604.224 138
604.240 94
604.256 94
604.271 152
604.287 173
604.303 140
604.319 143
604.335 120
604.351 121
604.367 134
604.383 141
604.399 121
604.415 92
604.431 104
604.446 131
604.462 155
604.478 112
604.494 136
604.510 61
604.526 66
604.542 70
604.558 69
604.574 82
604.590 83
604.606 56
604.622 20
604.637 20
604.653 67
604.669 25
604.685 32
604.701 57
604.717 96
604.733 81
604.749 58
604.765 104
604.781 84
604.797 61
604.813 38
604.829 82
604.844 68
604.860 52
604.876 93
604.892 105
604.908 53
604.924 37
604.940 112
604.956 81
604.972 131
604.988 132
605.004 117
605.020 147
605.036 163
605.051 191
605.067 198
605.083 234
605.099 265
605.115 285
605.131 247
605.147 163
605.163 142
605.179 133
605.195 115
605.211 197
605.227 221
605.243 195
605.258 189
605.274 174
605.290 203
605.306 164
605.322 132
605.338 103
605.354 131
605.370 114
605.386 83
605.402 43
605.418 82
605.434 101
605.450 149
605.466 89
605.481 106
605.497 56
605.513 42
605.529 46
605.545 54
605.561 73
605.577 30
605.593 48
605.609 50
605.625 38
605.641 34
605.657 27
605.673 92
605.689 73
605.704 47
605.720 30
605.736 77
605.752 86
605.768 118
605.784 74
605.800 109
605.816 111
605.832 101
605.848 93
605.864 60
605.880 93
605.896 108
605.912 109
605.928 69
605.943 82
605.959 79
605.975 196
605.991 212
606.007 157
606.023 155
606.039 249
606.055 246
606.071 205
606.087 184
606.103 145
606.119 145
606.135 183
606.151 145
606.167 195
606.183 177
606.198 184
606.214 147
606.230 149
606.246 153
606.262 152
606.278 148
606.294 137
606.310 94
606.326 93
606.342 71
606.358 83
606.374 137
606.390 139
606.406 236
606.422 210
606.438 156
606.454 162
606.469 270
606.485 209
606.501 143
606.517 179
606.533 103
606.549 74
606.565 76
606.581 40
606.597 75
606.613 84
606.629 99
606.645 49
606.661 55
606.677 92
606.693 86
606.709 71
606.725 52
606.741 40
606.756 77
606.772 101
606.788 120
606.804 98
606.820 61
606.836 69
606.852 98
606.868 68
606.884 79
606.900 74
606.916 49
606.932 68
606.948 73
606.964 66
606.980 130
606.996 178
607.012 180
607.028 169
607.044 141
607.059 153
607.075 134
607.091 130
607.107 125
607.123 197
607.139 186
607.155 107
607.171 101
607.187 141
607.203 117
607.219 70
607.235 105
607.251 99
607.267 149
607.283 87
607.299 87
607.315 107
607.331 133
607.347 82
607.363 118
607.379 85
607.394 157
607.410 118
607.426 68
607.442 74
607.458 106
607.474 150
607.490 122
607.506 55
607.522 36
607.538 86
607.554 82
607.570 57
607.586 61
607.602 54
607.618 51
607.634 55
607.650 82
607.666 64
607.682 63
607.698 22
607.714 71
607.730 62
607.746 68
607.761 58
607.777 65
607.793 67
607.809 48
607.825 89
607.841 74
607.857 26
607.873 46
607.889 59
607.905 46
607.921 56
607.937 27
607.953 46
607.969 60
607.985 73
608.001 83
608.017 150
608.033 108
608.049 168
608.065 201
608.081 157
608.097 164
608.113 220
608.129 170
608.145 135
608.161 124
608.176 162
608.192 148
608.208 168
608.224 115
608.240 115
608.256 140
608.272 77
608.288 78
608.304 174
608.320 122
608.336 104
608.352 91
608.368 88
608.384 150
608.400 263
608.416 282
608.432 251
608.448 349
608.464 315
608.480 290
608.496 351
608.512 291
608.528 247
608.544 185
608.560 77
608.576 88
608.592 123
608.608 89
608.624 46
608.640 72
608.656 85
608.671 62
608.687 70
608.703 61
608.719 56
608.735 61
608.751 41
608.767 58
608.783 101
608.799 44
608.815 49
608.831 36
608.847 31
608.863 47
608.879 23
608.895 51
608.911 90
608.927 45
608.943 25
608.959 54
608.975 84
608.991 53
609.007 63
609.023 118
609.039 156
609.055 162
609.071 118
609.087 144
609.103 186
609.119 152
609.135 145
609.151 136
609.167 186
609.183 118
609.199 87
609.215 83
609.231 100
609.247 97
609.263 107
609.279 127
609.295 125
609.310 118
609.326 123
609.342 148
609.358 105
609.374 104
609.390 120
609.406 86
609.422 122
609.438 154
609.454 125
609.470 140
609.486 172
609.502 179
609.518 142
609.534 91
609.550 102
609.566 91
609.582 72
609.598 55
609.614 69
609.630 74
609.646 51
609.662 30
609.678 45
609.694 57
609.710 82
609.726 93
609.742 65
609.758 59
609.774 66
609.790 42
609.806 15
609.822 30
609.838 64
609.854 54
609.870 27
609.886 46
609.902 73
609.918 59
609.934 75
609.950 64
609.966 60
609.982 50
609.998 78
610.014 98
610.030 58
610.046 126
610.062 126
610.078 230
610.094 270
610.110 238
610.126 222
610.142 254
610.158 213
610.174 241
610.190 168
610.206 149
610.222 119
610.238 114
610.254 142
610.270 109
610.286 85
610.302 136
610.318 133
610.334 123
610.350 142
610.366 213
610.382 177
610.398 223
610.414 288
610.430 198
610.446 215
610.462 268
610.478 231
610.494 203
610.510 199
610.526 125
610.542 113
610.558 99
610.574 105
610.590 83
610.606 105
610.622 107
610.638 86
610.654 65
610.670 59
610.686 58
610.702 50
610.718 41
610.734 43
610.750 25
610.766 14
610.781 39
610.797 24
610.813 36
610.829 45
610.845 46
610.861 48
610.877 78
610.893 92
610.909 57
610.925 42
610.941 58
610.957 56
610.974 83
610.990 54
611.006 115
611.022 111
611.038 228
611.054 274
611.070 253
611.086 378
611.102 325
611.118 236
611.134 190
611.150 190
611.166 197
611.182 202
611.198 94
611.214 100
611.230 133
611.246 86
611.262 84
611.278 97
611.294 132
611.310 101
611.326 77
611.342 63
611.358 109
611.374 112
611.390 103
611.406 129
611.422 98
611.438 136
611.454 117
611.470 96
611.486 115
611.502 180
611.518 101
611.534 90
611.550 83
611.566 105
611.582 68
611.598 29
611.614 48
611.630 44
611.646 61
611.662 58
611.678 68
611.694 28
611.710 63
611.726 58
611.742 24
611.758 31
611.774 85
611.790 110
611.806 91
611.822 96
611.838 66
611.854 80
611.870 74
611.886 41
611.902 58
611.918 56
611.934 59
611.950 50
611.966 68
611.982 91
611.998 122
612.014 119
612.030 117
612.046 126
612.062 218
612.078 327
612.094 500
612.110 767
612.126 882
612.142 875
612.158 760
612.174 516
612.190 447
612.206 308
612.222 182
612.238 91
612.254 91
612.270 112
612.286 117
612.302 74
612.318 127
612.334 176
612.350 167
612.366 183
612.382 149
612.398 143
612.414 157
612.430 201
612.447 217
612.463 219
612.479 173
612.495 190
612.511 163
612.527 153
612.543 167
612.559 117
612.575 80
612.591 100
612.607 88
612.623 95
612.639 50
612.655 36
612.671 45
612.687 49
612.703 58
612.719 50
612.735 44
612.751 47
612.767 64
612.783 68
612.799 66
612.815 50
612.831 51
612.847 66
612.863 81
612.879 63
612.895 56
612.911 42
612.927 61
612.943 47
612.959 43
612.975 42
612.991 67
613.007 107
613.023 90
613.039 148
613.055 185
613.071 216
613.088 228
613.104 423
613.120 485
613.136 462
613.152 287
613.168 233
613.184 199
613.200 201
613.216 167
613.232 134
613.248 91
613.264 122
613.280 113
613.296 89
613.312 104
613.328 73
613.344 106
613.360 111
613.376 83
613.392 117
613.408 113
613.424 99
613.440 133
613.456 97
613.472 87
613.488 67
613.504 97
613.520 91
613.536 74
613.552 72
613.568 49
613.585 49
613.601 35
613.617 20
613.633 10
613.649 15
613.665 48
613.681 30
613.697 32
613.713 38
613.729 50
613.745 46
613.761 76
613.777 45
613.793 41
613.809 69
613.825 91
613.841 39
613.857 37
613.873 41
613.889 46
613.905 33
613.921 77
613.937 165
613.953 408
613.969 793
613.985 944
614.002 896
614.018 770
614.034 587
614.050 482
614.066 312
614.082 353
614.098 272
614.114 322
614.130 246
614.146 242
614.162 216
614.178 173
614.194 149
614.210 138
614.226 145
614.242 145
614.258 209
614.274 159
614.290 120
614.306 117
614.322 125
614.338 90
614.354 131
614.371 130
614.387 130
614.403 123
614.419 94
614.435 121
614.451 128
614.467 167
614.483 183
614.499 102
614.515 94
614.531 64
614.547 53
614.563 58
614.579 76
614.595 57
614.611 36
614.627 76
614.643 82
614.659 57
614.675 58
614.691 92
614.708 93
614.724 92
614.740 35
614.756 33
614.772 59
614.788 84
614.804 87
614.820 118
614.836 47
614.852 69
614.868 40
614.884 50
614.900 17
614.916 63
614.932 128
614.948 168
614.964 192
614.980 315
614.996 342
615.013 294
615.029 289
615.045 237
615.061 296
615.077 196
615.093 192
615.109 181
615.125 239
615.141 203
615.157 171
615.173 98
615.189 128
615.205 138
615.221 135
615.237 112
615.253 72
615.269 118
615.285 102
615.302 106
615.318 67
615.334 110
615.350 99
615.366 137
615.382 96
615.398 108
615.414 112
615.430 136
615.446 107
615.462 129
615.478 151
615.494 116
615.510 68
615.526 56
615.542 76
615.558 89
615.575 58
615.591 107
615.607 95
615.623 75
615.639 65
615.655 58
615.671 62
615.687 64
615.703 59
615.719 62
615.735 74
615.751 88
615.767 73
615.783 50
615.799 45
615.815 90
615.832 57
615.848 57
615.864 43
615.880 52
615.896 50
615.912 74
615.928 69
615.944 42
615.960 99
615.976 121
615.992 157
616.008 164
616.024 180
616.040 160
616.056 139
616.073 151
616.089 216
616.105 178
616.121 163
616.137 156
616.153 122
616.169 127
616.185 194
616.201 106
616.217 80
616.233 48
616.249 85
616.265 94
616.281 75
616.298 88
616.314 105
616.330 88
616.346 62
616.362 82
616.378 115
616.394 123
616.410 113
616.426 110
616.442 101
616.458 97
616.474 83
616.490 39
616.506 69
616.523 73
616.539 78
616.555 55
616.571 54
616.587 102
616.603 114
616.619 78
616.635 57
616.651 53
616.667 68
616.683 36
616.699 41
616.715 43
616.732 63
616.748 32
616.764 36
616.780 73
616.796 81
616.812 66
616.828 57
616.844 89
616.860 75
616.876 75
616.892 26
616.908 36
616.924 69
616.941 106
616.957 151
616.973 208
616.989 230
617.005 211
617.021 171
617.037 190
617.053 184
617.069 106
617.085 145
617.101 169
617.117 111
617.134 132
617.150 152
617.166 105
617.182 69
617.198 135
617.214 97
617.230 66
617.246 90
617.262 85
617.278 68
617.294 54
617.310 52
617.327 111
617.343 115
617.359 107
617.375 81
617.391 65
617.407 36
617.423 66
617.439 95
617.455 71
617.471 93
617.487 106
617.503 46
617.520 47
617.536 59
617.552 73
617.568 71
617.584 82
617.600 70
617.616 54
617.632 74
617.648 103
617.664 75
617.680 41
617.696 57
617.713 69
617.729 28
617.745 26
617.761 36
617.777 36
617.793 49
617.809 57
617.825 89
617.841 117
617.857 89
617.873 98
617.890 57
617.906 91
617.922 69
617.938 97
617.954 84
617.970 131
617.986 118
618.002 72
618.018 149
618.034 226
618.051 184
618.067 116
618.083 104
618.099 171
618.115 261
618.131 204
618.147 163
618.163 123
618.179 100
618.195 141
618.211 111
618.228 79
618.244 100
618.260 88
618.276 96
618.292 74
618.308 72
618.324 119
618.340 126
618.356 93
618.372 82
618.389 90
618.405 62
618.421 86
618.437 89
618.453 76
618.469 52
618.485 70
618.501 60
618.517 50
618.533 75
618.550 61
618.566 61
618.582 69
618.598 71
618.614 46
618.630 44
618.646 64
618.662 45
618.678 35
618.694 46
618.711 41
618.727 53
618.743 45
618.759 43
618.775 45
618.791 31
618.807 73
618.823 58
618.839 35
618.855 34
618.872 63
618.888 63
618.904 78
618.920 78
618.936 69
618.952 95
618.968 105
618.984 96
619.000 79
619.017 151
619.033 130
619.049 169
619.065 196
619.081 237
619.097 178
619.113 124
619.129 158
619.145 236
619.161 147
619.178 106
619.194 128
619.210 130
619.226 122
619.242 116
619.258 91
619.274 143
619.290 87
619.306 97
619.323 91
619.339 83
619.355 104
619.371 101
619.387 143
619.403 103
619.419 117
619.435 63
619.451 53
619.468 66
619.484 46
619.500 33
619.516 61
619.532 39
619.548 73
619.564 79
619.580 72
619.596 100
619.613 75
619.629 36
619.645 36
619.661 51
619.677 39
619.693 32
619.709 53
619.725 74
619.742 95
619.758 57
619.774 61
619.790 70
619.806 49
619.822 58
619.838 56
619.854 53
619.870 47
619.887 39
619.903 80
619.919 79
619.935 70
619.951 136
619.967 211
619.983 150
619.999 88
620.016 141
620.032 142
620.048 150
620.064 164
620.080 244
620.096 272
620.112 268
620.128 357
620.144 279
620.161 298
620.177 224
620.193 171
620.209 126
620.225 166
620.241 124
620.257 98
620.273 109
620.290 120
620.306 85
620.322 115
620.338 87
620.354 93
620.370 78
620.386 51
620.402 111
620.419 143
620.435 140
620.451 134
620.467 147
620.483 128
620.499 104
620.515 159
620.531 118
620.548 200
620.564 167
620.580 85
620.596 159
620.612 137
620.628 97
620.644 64
620.660 35
620.677 85
620.693 101
620.709 79
620.725 66
620.741 88
620.757 88
620.773 131
620.790 54
620.806 32
620.822 69
620.838 118
620.854 78
620.870 59
620.886 58
620.902 81
620.919 90
620.935 113
620.951 220
620.967 198
620.983 159
620.999 105
621.015 123
621.031 104
621.048 168
621.064 178
621.080 211
621.096 208
621.112 154
621.128 180
621.144 184
621.161 165
621.177 144
621.193 100
621.209 87
621.225 118
621.241 122
621.257 136
621.273 130
621.290 123
621.306 105
621.322 60
621.338 88
621.354 86
621.370 102
621.386 123
621.403 74
621.419 63
621.435 67
621.451 53
621.467 43
621.483 57
621.499 73
621.516 97
621.532 82
621.548 68
621.564 51
621.580 88
621.596 41
621.612 60
621.629 76
621.645 105
621.661 89
621.677 82
621.693 77
621.709 119
621.725 96
621.742 100
621.758 141
621.774 173
621.790 103
621.806 119
621.822 143
621.838 97
621.855 68
621.871 140
621.887 163
621.903 116
621.919 183
621.935 345
621.951 613
621.968 879
621.984 893
622.000 744
622.016 629
622.032 522
622.048 369
622.064 333
622.081 501
622.097 685
622.113 816
622.129 766
622.145 744
622.161 511
622.177 385
622.194 309
622.210 220
622.226 222
622.242 156
622.258 133
622.274 183
622.290 132
622.307 136
622.323 98
622.339 142
622.355 143
622.371 130
622.387 115
622.404 129
622.420 144
622.436 185
622.452 144
622.468 193
622.484 177
622.500 176
622.517 116
622.533 78
622.549 114
622.565 91
622.581 66
622.597 78
622.613 96
622.630 62
622.646 57
622.662 30
622.678 39
622.694 61
622.710 81
622.727 93
622.743 71
622.759 87
622.775 145
622.791 128
622.807 78
622.824 128
622.840 94
622.856 115
622.872 118
622.888 49
622.904 66
622.920 121
622.937 123
622.953 188
622.969 321
622.985 325
623.001 356
623.017 279
623.034 204
623.050 196
623.066 184
623.082 342
623.098 398
623.114 474
623.131 408
623.147 322
623.163 375
623.179 301
623.195 161
623.211 135
623.227 177
623.244 134
623.260 143
623.276 91
623.292 135
623.308 87
623.324 98
623.341 92
623.357 85
623.373 92
623.389 91
623.405 86
623.421 74
623.438 72
623.454 145
623.470 91
623.486 95
623.502 96
623.518 88
623.535 61
623.551 88
623.567 40
623.583 54
623.599 39
623.615 64
623.632 68
623.648 37
623.664 85
623.680 56
623.696 41
623.712 31
623.729 44
623.745 39
623.761 53
623.777 61
623.793 67
623.809 77
623.826 87
623.842 83
623.858 92
623.874 105
623.890 122
623.906 99
623.923 73
623.939 85
623.955 130
623.971 145
623.987 172
624.003 182
624.020 166
624.036 190
624.052 178
624.068 362
624.084 352
624.100 389
624.117 444
624.133 493
624.149 427
624.165 355
624.181 324
624.198 287
624.214 272
624.230 180
624.246 154
624.262 151
624.278 165
624.295 162
624.311 140
624.327 189
624.343 109
624.359 161
624.375 84
624.392 131
624.408 161
624.424 171
624.440 189
624.456 149
624.473 159
624.489 142
624.505 146
624.521 134
624.537 101
624.553 102
624.570 85
624.586 112
624.602 93
624.618 74
624.634 56
624.650 60
624.667 51
624.683 63
624.699 72
624.715 45
624.731 40
624.748 45
624.764 85
624.780 52
624.796 48
624.812 71
624.828 57
624.845 36
624.861 50
624.877 49
624.893 73
624.909 32
624.926 42
624.942 52
624.958 106
624.974 130
624.990 67
625.006 90
625.023 92
625.039 135
625.055 182
625.071 252
625.087 266
625.104 275
625.120 305
625.136 285
625.152 263
625.168 212
625.185 157
625.201 130
625.217 135
625.233 56
625.249 96
625.265 109
625.282 71
625.298 74
625.314 117
625.330 102
625.346 117
625.363 102
625.379 101
625.395 174
625.411 143
625.427 146
625.444 93
625.460 96
625.476 101
625.492 104
625.508 59
625.524 29
625.541 56
625.557 93
625.573 44
625.589 70
625.605 27
625.622 55
625.638 45
625.654 41
625.670 24
625.686 44
625.703 48
625.719 52
625.735 74
625.751 63
625.767 84
625.784 93
625.800 70
625.816 56
625.832 78
625.848 90
625.865 66
625.881 69
625.897 33
625.913 76
625.929 71
625.946 64
625.962 63
625.978 82
625.994 73
626.010 76
626.027 121
626.043 132
626.059 228
626.075 318
626.091 477
626.108 607
626.124 635
626.140 558
626.156 457
626.172 428
626.189 331
626.205 243
626.221 216
626.237 168
626.253 122
626.270 99
626.286 102
626.302 87
626.318 153
626.334 157
626.351 97
626.367 133
626.383 151
626.399 180
626.415 178
626.432 112
626.448 103
626.464 73
626.480 66
626.496 83
626.513 123
626.529 127
626.545 131
626.561 114
626.577 65
626.594 44
626.610 48
626.626 66
626.642 56
626.658 45
626.675 47
626.691 56
626.707 49
626.723 48
626.739 61
626.756 79
626.772 95
626.788 128
626.804 127
626.820 160
626.837 91
626.853 79
626.869 107
626.885 95
626.901 67
626.918 79
626.934 63
626.950 30
626.966 89
626.983 57
626.999 68
627.015 64
627.031 159
627.047 233
627.064 287
627.080 309
627.096 363
627.112 336
627.128 378
627.145 335
627.161 267
627.177 244
627.193 148
627.209 187
627.226 195
627.242 130
627.258 128
627.274 115
627.291 76
627.307 116
627.323 113
627.339 74
627.355 95
627.372 90
627.388 117
627.404 90
627.420 104
627.436 84
627.453 63
627.469 62
627.485 48
627.501 53
627.518 52
627.534 43
627.550 19
627.566 29
627.582 48
627.599 67
627.615 70
627.631 88
627.647 95
627.664 75
627.680 88
627.696 111
627.712 112
627.728 168
627.745 188
627.761 207
627.777 214
627.793 202
627.810 197
627.826 220
627.842 236
627.858 249
627.874 196
627.891 177
627.907 151
627.923 170
627.939 144
627.956 270
627.972 359
627.988 374
628.004 267
628.020 168
628.037 168
628.053 222
628.069 316
628.085 375
628.102 334
628.118 279
628.134 290
628.150 250
628.166 158
628.183 133
628.199 189
628.215 193
628.231 270
628.248 200
628.264 119
628.280 159
628.296 202
628.312 144
628.329 175
628.345 128
628.361 163
628.377 182
628.394 147
628.410 123
628.426 117
628.442 123
628.459 131
628.475 116
628.491 155
628.507 130
628.523 68
628.540 96
628.556 105
628.572 65
628.588 63
628.605 73
628.621 69
628.637 94
628.653 58
628.670 57
628.686 84
628.702 114
628.718 108
628.734 121
628.751 96
628.767 172
628.783 132
628.799 66
628.816 76
628.832 103
628.848 141
628.864 94
628.881 81
628.897 58
628.913 69
628.929 111
628.945 141
628.962 191
628.978 217
628.994 204
629.010 175
629.027 190
629.043 248
629.059 205
629.075 217
629.092 194
629.108 172
629.124 183
629.140 241
629.157 241
629.173 185
629.189 160
629.205 160
629.222 173
629.238 129
629.254 73
629.270 100
629.286 91
629.303 109
629.319 100
629.335 102
629.351 123
629.368 98
629.384 70
629.400 71
629.416 91
629.433 79
629.449 90
629.465 117
629.481 101
629.498 109
629.514 89
629.530 62
629.546 49
629.563 51
629.579 68
629.595 57
629.611 60
629.628 84
629.644 106
629.660 120
629.676 97
629.693 68
629.709 67
629.725 52
629.741 51
629.758 44
629.774 80
629.790 99
629.806 93
629.822 110
629.839 74
629.855 66
629.871 66
629.887 65
629.904 59
629.920 71
629.936 102
629.952 165
629.969 161
629.985 143
630.001 201
630.017 185
630.034 88
630.050 119
630.066 83
630.082 110
630.099 125
630.115 194
630.131 160
630.147 182
630.164 211
630.180 147
630.196 140
630.212 106
630.229 89
630.245 73
630.261 139
630.277 112
630.294 94
630.310 118
630.326 96
630.342 91
630.359 100
630.375 82
630.391 64
630.408 64
630.424 100
630.440 93
630.456 82
630.473 68
630.489 62
630.505 45
630.521 33
630.538 44
630.554 84
630.570 62
630.586 48
630.603 44
630.619 49
630.635 62
630.651 80
630.668 89
630.684 65
630.700 48
630.716 47
630.733 46
630.749 61
630.765 41
630.781 32
630.798 64
630.814 52
630.830 40
630.846 23
630.863 17
630.879 59
630.895 82
630.911 69
630.928 72
630.944 74
630.960 113
630.977 89
630.993 71
631.009 73
631.025 72
631.042 61
631.058 106
631.074 97
631.090 102
631.107 167
631.123 114
631.139 119
631.155 73
631.172 54
631.188 100
631.204 69
631.220 92
631.237 104
631.253 87
631.269 57
631.286 74
631.302 101
631.318 129
631.334 98
631.351 116
631.367 142
631.383 92
631.399 72
631.416 71
631.432 133
631.448 82
631.464 87
631.481 86
631.497 54
631.513 53
631.530 68
631.546 94
631.562 55
631.578 67
631.595 54
631.611 55
631.627 56
631.643 60
631.660 78
631.676 51
631.692 37
631.709 35
631.725 39
631.741 45
631.757 28
631.774 26
631.790 43
631.806 58
631.822 45
631.839 62
631.855 56
631.871 24
631.888 37
631.904 54
631.920 63
631.936 46
631.953 82
631.969 81
631.985 82
632.001 145
632.018 127
632.034 69
632.050 96
632.067 108
632.083 129
632.099 141
632.115 147
632.132 149
632.148 115
632.164 120
632.180 102
632.197 106
632.213 134
632.229 115
632.246 74
632.262 109
632.278 88
632.294 89
632.311 87
632.327 44
632.343 100
632.360 111
632.376 119
632.392 111
632.408 131
632.425 79
632.441 67
632.457 57
632.473 61
632.490 83
632.506 78
632.522 55
632.539 78
632.555 67
632.571 58
632.587 56
632.604 37
632.620 66
632.636 63
632.653 79
632.669 57
632.685 32
632.701 6
632.718 22
632.734 59
632.750 51
632.767 40
632.783 29
632.799 36
632.815 56
632.832 60
632.848 50
632.864 50
632.881 48
632.897 53
632.913 58
632.929 93
632.946 86
632.962 67
632.978 43
632.995 47
633.011 25
633.027 74
633.043 78
633.060 89
633.076 63
633.092 109
633.109 89
633.125 171
633.141 188
633.157 143
633.174 100
633.190 115
633.206 131
633.223 155
633.239 113
633.255 64
633.272 53
633.288 97
633.304 112
633.320 96
633.337 99
633.353 88
633.369 81
633.386 73
633.402 64
633.418 77
633.434 90
633.451 80
633.467 46
633.483 35
633.500 67
633.516 73
633.532 56
633.548 51
633.565 91
633.581 117
633.597 57
633.614 39
633.630 63
633.646 65
633.663 46
633.679 32
633.695 67
633.711 55
633.728 31
633.744 27
633.760 25
633.777 55
633.793 103
633.809 86
633.826 72
633.842 57
633.858 44
633.874 52
633.891 36
633.907 51
633.923 80
633.940 96
633.956 115
633.972 224
633.989 189
634.005 177
634.021 136
634.037 107
634.054 104
634.070 128
634.086 170
634.103 146
634.119 198
634.135 196
634.152 198
634.168 232
634.184 196
634.200 204
634.217 165
634.233 138
634.249 145
634.266 138
634.282 115
634.298 116
634.315 144
634.331 210
634.347 133
634.363 117
634.380 170
634.396 114
634.412 101
634.429 98
634.445 138
634.461 124
634.478 135
634.494 111
634.510 106
634.527 113
634.543 97
634.559 65
634.575 85
634.592 107
634.608 82
634.624 82
634.641 85
634.657 82
634.673 51
634.690 40
634.706 51
634.722 30
634.739 33
634.755 43
634.771 64
634.787 76
634.804 62
634.820 70
634.836 31
634.853 46
634.869 27
634.885 62
634.902 64
634.918 98
634.934 77
634.951 53
634.967 79
634.983 87
635.000 115
635.016 116
635.032 64
635.048 90
635.065 111
635.081 107
635.097 155
635.114 159
635.130 142
635.146 135
635.163 161
635.179 137
635.195 105
635.212 193
635.228 125
635.244 66
635.261 116
635.277 142
635.293 118
635.310 127
635.326 125
635.342 88
635.358 127
635.375 82
635.391 64
635.407 57
635.424 68
635.440 75
635.456 67
635.473 59
635.489 39
635.505 55
635.522 62
635.538 43
635.554 39
635.571 68
635.587 58
635.603 42
635.620 43
635.636 47
635.652 63
635.669 30
635.685 7
635.701 49
635.718 53
635.734 59
635.750 63
635.767 43
635.783 60
635.799 39
635.815 58
635.832 51
635.848 15
635.864 50
635.881 82
635.897 105
635.913 81
635.930 90
635.946 91
635.962 50
635.979 92
635.995 90
636.011 106
636.028 185
636.044 142
636.060 134
636.077 206
636.093 240
636.109 272
636.126 266
636.142 216
636.158 199
636.175 253
636.191 265
636.207 177
636.224 160
636.240 134
636.256 101
636.273 106
636.289 125
636.305 131
636.322 120
636.338 112
636.354 102
636.371 78
636.387 131
636.403 131
636.420 139
636.436 164
636.452 82
636.469 90
636.485 153
636.501 108
636.518 133
636.534 157
636.550 79
636.567 72
636.583 80
636.599 87
636.616 103
636.632 81
636.648 55
636.665 48
636.681 77
636.697 99
636.714 68
636.730 61
636.746 96
636.763 87
636.779 72
636.795 52
636.812 32
636.828 65
636.844 38
636.861 40
636.877 61
636.893 62
636.910 43
636.926 38
636.942 51
636.959 54
636.975 63
636.991 76
637.008 69
637.024 60
637.040 119
637.057 127
637.073 75
637.089 132
637.106 177
637.122 203
637.138 216
637.155 126
637.171 76
637.187 133
637.204 134
637.220 131
637.236 110
637.253 90
637.269 89
637.285 114
637.302 98
637.318 125
637.335 67
637.351 106
637.367 101
637.384 105
637.400 84
637.416 88
637.433 77
637.449 101
637.465 95
637.482 131
637.498 106
637.514 95
637.531 84
637.547 50
637.563 34
637.580 73
637.596 87
637.612 80
637.629 95
637.645 110
637.661 88
637.678 68
637.694 71
637.710 78
637.727 71
637.743 83
637.760 114
637.776 99
637.792 99
637.809 89
637.825 89
637.841 43
637.858 97
637.874 100
637.890 105
637.907 96
637.923 76
637.939 67
637.956 69
637.972 88
637.988 148
638.005 98
638.021 90
638.037 94
638.054 155
638.070 232
638.087 271
638.103 265
638.119 247
638.136 149
638.152 204
638.168 224
638.185 207
638.201 198
638.217 159
638.234 140
638.250 148
638.266 139
638.283 162
638.299 115
638.316 160
638.332 128
638.348 111
638.365 149
638.381 204
638.397 137
638.414 79
638.430 128
638.446 127
638.463 78
638.479 170
638.495 134
638.512 87
638.528 60
638.545 59
638.561 64
638.577 40
638.594 55
638.610 84
638.626 51
638.643 58
638.659 72
638.675 58
638.692 89
638.708 58
638.724 127
638.741 112
638.757 101
638.774 62
638.790 96
638.806 101
638.823 102
638.839 76
638.855 74
638.872 73
638.888 95
638.904 92
638.921 117
638.937 81
638.954 55
638.970 91
638.986 57
639.003 54
639.019 39
639.035 64
639.052 93
639.068 106
639.084 108
639.101 220
639.117 198
639.134 219
639.150 299
639.166 210
639.183 203
639.199 161
639.215 97
639.232 68
639.248 141
639.265 187
639.281 167
639.297 124
639.314 93
639.330 140
639.346 82
639.363 83
639.379 33
639.395 55
639.412 76
639.428 88
639.445 60
639.461 116
639.477 109
639.494 82
639.510 70
639.526 73
639.543 101
639.559 80
639.576 61
639.592 64
639.608 66
639.625 77
639.641 89
639.657 80
639.674 52
639.690 47
639.707 70
639.723 51
639.739 38
639.756 48
639.772 53
639.788 50
639.805 47
639.821 40
639.838 70
639.854 45
639.870 54
639.887 65
639.903 80
639.919 52
639.936 39
639.952 42
639.969 45
639.985 47
640.001 56
640.018 131
640.034 130
640.050 124
640.067 82
640.083 135
640.100 189
640.116 293
640.132 302
640.149 212
640.165 216
640.181 236
640.198 157
640.214 135
640.231 65
640.247 107
640.263 115
640.280 80
640.296 127
640.312 122
640.329 91
640.345 82
640.362 104
640.378 73
640.394 92
640.411 85
640.427 104
640.444 150
640.460 182
640.476 99
640.493 107
640.509 87
640.525 115
640.542 54
640.558 66
640.575 94
640.591 71
640.607 41
640.624 36
640.640 47
640.657 39
640.673 21
640.689 26
640.706 24
640.722 51
640.738 52
640.755 45
640.771 48
640.788 52
640.804 28
640.820 40
640.837 64
640.853 46
640.870 45
640.886 53
640.902 56
640.919 35
640.935 43
640.952 103
640.968 87
640.984 58
641.001 93
641.017 66
641.033 105
641.050 153
641.066 148
641.083 131
641.099 190
641.115 228
641.132 240
641.148 238
641.165 187
641.181 170
641.197 155
641.214 172
641.230 80
641.247 81
641.263 81
641.279 69
641.296 111
641.312 160
641.329 96
641.345 144
641.361 159
641.378 135
641.394 81
641.411 79
641.427 74
641.443 55
641.460 83
641.476 65
641.493 77
641.509 83
641.525 87
641.542 78
641.558 58
641.575 28
641.591 38
641.607 58
641.624 77
641.640 80
641.656 47
641.673 61
641.689 55
641.706 60
641.722 46
641.738 48
641.755 80
641.771 54
641.788 39
641.804 53
641.820 81
641.837 29
641.853 46
641.870 89
641.886 93
641.903 97
641.919 87
641.935 128
641.952 112
641.968 125
641.985 120
642.001 80
642.017 103
642.034 117
642.050 166
642.067 275
642.083 364
642.099 623
642.116 620
642.132 632
642.149 517
642.165 401
642.181 303
642.198 270
642.214 217
642.231 189
642.247 129
642.263 96
642.280 136
642.296 135
642.313 124
642.329 137
642.345 100
642.362 102
642.378 119
642.395 128
642.411 74
642.427 145
642.444 144
642.460 136
642.477 81
642.493 127
642.510 93
642.526 42
642.542 60
642.559 62
642.575 57
642.592 28
642.608 47
642.624 25
642.641 40
642.657 57
642.674 63
642.690 62
642.706 54
642.723 55
642.739 85
642.756 58
642.772 84
642.789 63
642.805 70
642.821 66
642.838 79
642.854 72
642.871 20
642.887 37
642.903 52
642.920 83
642.936 173
642.953 195
642.969 188
642.985 170
643.002 133
643.018 118
643.035 146
643.051 207
643.068 180
643.084 323
643.100 419
643.117 448
643.133 420
643.150 378
643.166 250
643.182 218
643.199 232
643.215 236
643.232 176
643.248 138
643.265 185
643.281 163
643.297 100
643.314 87
643.330 134
643.347 87
643.363 77
643.380 86
643.396 88
643.412 83
643.429 82
643.445 82
643.462 81
643.478 78
643.494 51
643.511 62
643.527 55
643.544 54
643.560 98
643.577 69
643.593 61
643.609 60
643.626 48
643.642 50
643.659 57
643.675 52
643.692 71
643.708 79
643.724 94
643.741 86
643.757 105
643.774 102
643.790 71
643.807 92
643.823 131
643.839 100
643.856 96
643.872 105
643.889 65
643.905 134
643.922 295
643.938 496
643.954 617
643.971 551
643.987 578
644.004 435
644.020 356
644.037 268
644.053 186
644.069 168
644.086 175
644.102 181
644.119 191
644.135 181
644.152 228
644.168 203
644.184 151
644.201 180
644.217 130
644.234 131
644.250 129
644.267 98
644.283 94
644.299 122
644.316 179
644.332 122
644.349 106
644.365 103
644.382 109
644.398 88
644.414 86
644.431 133
644.447 90
644.464 114
644.480 120
644.497 61
644.513 60
644.530 58
644.546 49
644.562 79
644.579 111
644.595 49
644.612 86
644.628 46
644.645 45
644.661 17
644.677 52
644.694 37
644.710 70
644.727 101
644.743 68
644.760 80
644.776 52
644.793 74
644.809 59
644.825 64
644.842 103
644.858 80
644.875 120
644.891 64
644.908 93
644.924 163
644.940 232
644.957 266
644.973 296
644.990 261
645.006 217
645.023 217
645.039 188
645.056 167
645.072 159
645.088 117
645.105 159
645.121 201
645.138 179
645.154 141
645.171 195
645.187 132
645.204 133
645.220 138
645.236 113
645.253 87
645.269 145
645.286 114
645.302 127
645.319 96
645.335 81
645.352 86
645.368 94
645.384 86
645.401 119
645.417 94
645.434 73
645.450 70
645.467 86
645.483 124
645.500 78
645.516 32
645.532 69
645.549 110
645.565 71
645.582 50
645.598 22
645.615 49
645.631 59
645.648 60
645.664 53
645.681 45
645.697 111
645.713 87
645.730 53
645.746 42
645.763 40
645.779 79
645.796 94
645.812 67
645.829 40
645.845 57
645.861 46
645.878 65
645.894 71
645.911 88
645.927 73
645.944 108
645.960 148
645.977 232
645.993 141
646.010 101
646.026 115
646.042 130
646.059 129
646.075 128
646.092 199
646.108 308
646.125 249
646.141 210
646.158 217
646.174 167
646.191 179
646.207 180
646.223 177
646.240 145
646.256 89
646.273 130
646.289 140
646.306 75
646.322 124
646.339 113
646.355 143
646.372 82
646.388 131
646.405 137
646.421 129
646.437 76
646.454 78
646.470 101
646.487 121
646.503 63
646.520 76
646.536 49
646.553 53
646.569 60
646.586 109
646.602 75
646.619 69
646.635 45
646.651 54
646.668 76
646.684 76
646.701 45
646.717 55
646.734 42
646.750 44
646.767 44
646.783 84
646.800 69
646.816 62
646.833 48
646.849 56
646.865 51
646.882 87
646.898 81
646.915 112
646.931 100
646.948 89
646.964 77
646.981 68
646.997 89
647.014 30
647.030 87
647.047 83
647.063 66
647.080 143
647.096 134
647.112 169
647.129 231
647.145 224
647.162 214
647.178 210
647.195 309
647.211 304
647.228 214
647.244 142
647.261 130
647.277 65
647.294 50
647.310 47
647.327 73
647.343 119
647.360 45
647.376 66
647.392 51
647.409 89
647.425 71
647.442 100
647.458 97
647.475 90
647.491 42
647.508 58
647.524 44
647.541 46
647.557 55
647.574 61
647.590 47
647.607 61
647.623 106
647.640 109
647.656 100
647.673 64
647.689 53
647.705 41
647.722 31
647.738 44
647.755 77
647.771 69
647.788 34
647.804 51
647.821 59
647.837 46
647.854 46
647.870 90
647.887 120
647.903 35
647.920 31
647.936 40
647.953 70
647.969 83
647.986 66
648.002 138
648.019 104
648.035 58
648.052 89
648.068 158
648.084 144
648.101 92
648.117 233
648.134 309
648.150 271
648.167 246
648.183 196
648.200 150
648.216 178
648.233 93
648.249 75
648.266 145
648.282 126
648.299 101
648.315 91
648.332 82
648.348 87
648.365 89
648.381 145
648.398 106
648.414 67
648.431 117
648.447 58
648.464 69
648.480 74
648.497 62
648.513 91
648.530 76
648.546 66
648.563 93
648.579 94
648.595 55
648.612 50
648.628 50
648.645 57
648.661 55
648.678 94
648.694 64
648.711 70
648.727 40
648.744 37
648.760 61
648.777 75
648.793 31
648.810 56
648.826 65
648.843 62
648.859 84
648.876 64
648.892 84
648.909 67
648.925 71
648.942 74
648.958 59
648.975 89
648.991 58
649.008 51
649.024 63
649.041 71
649.057 68
649.074 91
649.090 218
649.107 319
649.123 438
649.140 414
649.156 331
649.173 312
649.189 229
649.206 183
649.222 185
649.239 131
649.255 130
649.272 122
649.288 106
649.305 182
649.321 137
649.338 163
649.354 136
649.371 78
649.387 84
649.404 47
649.420 58
649.437 64
649.453 45
649.470 116
649.486 50
649.503 83
649.519 77
649.536 29
649.552 48
649.569 70
649.585 57
649.602 92
649.618 83
649.635 62
649.651 57
649.668 43
649.684 68
649.701 99
649.717 71
649.734 78
649.750 79
649.767 70
649.783 51
649.800 32
649.816 84
649.833 63
649.849 48
649.866 74
649.882 74
649.899 77
649.915 122
649.932 314
649.948 918
649.965 1408
649.981 1600
649.998 1504
650.014 1101
650.031 753
650.047 608
650.064 481
650.080 468
650.097 338
650.113 298
650.130 379
650.146 380
650.163 278
650.179 195
650.196 133
650.212 128
650.229 138
650.245 166
650.262 140
650.278 81
650.295 109
650.311 65
650.328 128
650.344 106
650.361 80
650.377 142
650.394 132
650.410 128
650.427 106
650.443 108
650.460 63
650.476 82
650.493 60
650.509 102
650.526 100
650.542 99
650.559 76
650.575 57
650.592 40
650.609 63
650.625 79
650.642 82
650.658 52
650.675 55
650.691 33
650.708 25
650.724 69
650.741 66
650.757 48
650.774 40
650.790 43
650.807 39
650.823 85
650.840 61
650.856 64
650.873 69
650.889 93
650.906 98
650.922 135
650.939 204
650.955 367
650.972 538
650.988 517
651.005 402
651.021 291
651.038 239
651.054 225
651.071 194
651.087 257
651.104 236
651.121 295
651.137 358
651.154 345
651.170 271
651.187 190
651.203 152
651.220 156
651.236 172
651.253 147
651.269 114
651.286 145
651.302 125
651.319 106
651.335 67
651.352 71
651.368 108
651.385 64
651.401 84
651.418 79
651.434 120
651.451 122
651.467 88
651.484 61
651.501 59
651.517 58
651.534 53
651.550 70
651.567 62
651.583 75
651.600 148
651.616 97
651.633 71
651.649 49
651.666 51
651.682 68
651.699 41
651.715 90
651.732 97
651.748 66
651.765 46
651.781 110
651.798 94
651.815 70
651.831 74
651.848 66
651.864 89
651.881 91
651.897 55
651.914 69
651.930 75
651.947 145
651.963 180
651.980 224
651.996 185
652.013 180
652.029 131
652.046 137
652.062 180
652.079 207
652.096 247
652.112 213
652.129 237
652.145 198
652.162 165
652.178 200
652.195 269
652.211 210
652.228 146
652.244 150
652.261 124
652.277 102
652.294 99
652.310 106
652.327 122
652.344 104
652.360 181
652.377 138
652.393 105
652.410 99
652.426 94
652.443 86
652.459 137
652.476 105
652.492 78
652.509 123
652.525 108
652.542 74
652.559 48
652.575 53
652.592 85
652.608 93
652.625 46
652.641 31
652.658 84
652.674 44
652.691 55
652.707 64
652.724 90
652.740 74
652.757 53
652.774 56
652.790 32
652.807 25
652.823 38
652.840 56
652.856 59
652.873 38
652.889 50
652.906 54
652.922 92
652.939 148
652.955 100
652.972 62
652.989 68
653.005 82
653.022 62
653.038 101
653.055 70
653.071 142
653.088 130
653.104 90
653.121 116
653.137 160
653.154 133
653.171 196
653.187 126
653.204 89
653.220 128
653.237 153
653.253 117
653.270 130
653.286 156
653.303 119
653.319 79
653.336 119
653.353 116
653.369 95
653.386 94
653.402 95
653.419 106
653.435 135
653.452 104
653.468 76
653.485 62
653.502 21
653.518 35
653.535 62
653.551 102
653.568 97
653.584 71
653.601 29
653.617 91
653.634 91
653.650 31
653.667 31
653.684 37
653.700 51
653.717 93
653.733 158
653.750 131
653.766 44
653.783 60
653.799 30
653.816 45
653.833 57
653.849 101
653.866 67
653.882 37
653.899 40
653.915 32
653.932 82
653.948 157
653.965 150
653.982 83
653.998 53
654.015 95
654.031 114
654.048 108
654.064 132
654.081 171
654.097 170
654.114 227
654.131 232
654.147 186
654.164 197
654.180 167
654.197 212
654.213 119
654.230 150
654.246 172
654.263 140
654.280 130
654.296 138
654.313 125
654.329 141
654.346 94
654.362 88
654.379 118
654.395 135
654.412 153
654.429 103
654.445 97
654.462 76
654.478 52
654.495 70
654.511 84
654.528 56
654.545 86
654.561 56
654.578 51
654.594 44
654.611 42
654.627 48
654.644 35
654.660 63
654.677 80
654.694 85
654.710 79
654.727 36
654.743 42
654.760 53
654.776 100
654.793 71
654.810 36
654.826 46
654.843 50
654.859 40
654.876 56
654.892 61
654.909 50
654.926 70
654.942 80
654.959 85
654.975 118
654.992 80
655.008 55
655.025 43
655.042 97
655.058 127
655.075 112
655.091 151
655.108 175
655.124 148
655.141 139
655.158 97
655.174 99
655.191 92
655.207 87
655.224 104
655.240 127
655.257 90
655.274 91
655.290 112
655.307 95
655.323 70
655.340 75
655.356 106
655.373 151
655.390 124
655.406 100
655.423 59
655.439 53
655.456 85
655.472 90
655.489 94
655.506 78
655.522 96
655.539 70
655.555 23
655.572 52
655.588 68
655.605 50
655.622 73
655.638 60
655.655 43
655.671 66
655.688 63
655.704 51
655.721 45
655.738 71
655.754 68
655.771 46
655.787 76
655.804 116
655.821 56
655.837 50
655.854 77
655.870 93
655.887 92
655.903 86
655.920 102
655.937 113
655.953 205
655.970 334
655.986 457
656.003 531
656.019 550
656.036 378
656.053 300
656.069 244
656.086 222
656.102 300
656.119 220
656.136 172
656.152 166
656.169 118
656.185 111
656.202 107
656.218 73
656.235 75
656.252 120
656.268 150
656.285 110
656.301 115
656.318 74
656.335 100
656.351 106
656.368 92
656.384 127
656.401 149
656.418 114
656.434 96
656.451 93
656.467 89
656.484 107
656.500 82
656.517 80
656.534 82
656.550 61
656.567 65
656.583 65
656.600 47
656.617 49
656.633 52
656.650 66
656.666 87
656.683 104
656.700 81
656.716 51
656.733 58
656.749 53
656.766 61
656.782 51
656.799 90
656.816 79
656.832 92
656.849 92
656.865 108
656.882 85
656.899 79
656.915 38
656.932 45
656.948 111
656.965 129
656.982 194
656.998 243
657.015 238
657.031 254
657.048 196
657.065 136
657.081 108
657.098 180
657.114 148
657.131 135
657.148 215
657.164 272
657.181 171
657.197 132
657.214 106
657.231 122
657.247 113
657.264 103
657.280 115
657.297 100
657.313 89
657.330 126
657.347 149
657.363 96
657.380 113
657.396 81
657.413 32
657.430 37
657.446 113
657.463 102
657.479 70
657.496 62
657.513 107
657.529 78
657.546 118
657.562 90
657.579 92
657.596 67
657.612 81
657.629 64
657.645 73
657.662 94
657.679 88
657.695 68
657.712 118
657.729 105
657.745 129
657.762 100
657.778 79
657.795 124
657.812 99
657.828 84
657.845 80
657.861 118
657.878 176
657.895 129
657.911 146
657.928 164
657.944 146
657.961 139
657.978 123
657.994 181
658.011 193
658.027 212
658.044 162
658.061 101
658.077 158
658.094 231
658.110 322
658.127 327
658.144 239
658.160 215
658.177 208
658.193 144
658.210 138
658.227 183
658.243 203
658.260 201
658.277 215
658.293 160
658.310 165
658.326 157
658.343 145
658.360 124
658.376 79
658.393 111
658.409 134
658.426 145
658.443 80
658.459 78
658.476 88
658.492 103
658.509 91
658.526 70
658.542 64
658.559 48
658.576 65
658.592 72
658.609 62
658.625 28
658.642 45
658.659 36
658.675 51
658.692 52
658.708 76
658.725 71
658.742 81
658.758 52
658.775 85
658.792 83
658.808 68
658.825 47
658.841 39
658.858 38
658.875 55
658.891 89
658.908 108
658.924 141
658.941 191
658.958 115
658.974 121
658.991 171
659.008 150
659.024 193
659.041 135
659.057 62
659.074 88
659.091 177
659.107 133
659.124 131
659.141 230
659.157 205
659.174 158
659.190 134
659.207 107
659.224 138
659.240 111
659.257 113
659.274 93
659.290 135
659.307 124
659.323 96
659.340 138
659.357 100
659.373 86
659.390 56
659.407 87
659.423 102
659.440 46
659.456 69
659.473 56
659.490 64
659.506 69
659.523 110
659.540 88
659.556 49
659.573 57
659.589 107
659.606 60
659.623 67
659.639 45
659.656 30
659.673 21
659.689 56
659.706 80
659.722 61
659.739 40
659.756 89
659.772 113
659.789 103
659.806 105
659.822 59
659.839 68
659.855 64
659.872 111
659.889 189
659.905 412
659.922 469
659.939 461
659.955 477
659.972 377
659.988 324
660.005 252
660.022 195
660.038 247
660.055 191
660.072 136
660.088 176
660.105 248
660.122 258
660.138 210
660.155 172
660.171 151
660.188 158
660.205 101
660.221 115
660.238 187
660.255 117
660.271 118
660.288 125
660.305 175
660.321 159
660.338 144
660.354 132
660.371 189
660.388 152
660.404 138
660.421 109
660.438 96
660.454 90
660.471 119
660.488 94
660.504 75
660.521 70
660.537 53
660.554 97
660.571 86
660.587 44
660.604 68
660.621 52
660.637 57
660.654 66
660.671 52
660.687 60
660.704 49
660.720 73
660.737 59
660.754 60
660.770 68
660.787 51
660.804 53
660.820 31
660.837 93
660.854 95
660.870 115
660.887 157
660.904 141
660.920 250
660.937 219
660.953 221
660.970 195
660.987 134
661.003 137
661.020 146
661.037 199
661.053 121
661.070 101
661.087 188
661.103 238
661.120 265
661.137 226
661.153 289
661.170 241
661.187 246
661.203 220
661.220 116
661.236 107
661.253 122
661.270 102
661.286 130
661.303 108
661.320 77
661.336 93
661.353 128
661.370 74
661.386 46
661.403 54
661.420 75
661.436 132
661.453 82
661.470 82
661.486 71
661.503 78
661.519 61
661.536 80
661.553 56
661.569 73
661.586 57
661.603 22
661.619 37
661.636 63
661.653 71
661.669 55
661.686 58
661.703 57
661.719 48
661.736 57
661.753 90
661.769 86
661.786 59
661.803 69
661.819 92
661.836 54
661.853 51
661.869 55
661.886 50
661.903 82
661.919 63
661.936 89
661.952 117
661.969 94
661.986 83
662.002 102
662.019 94
662.036 117
662.052 119
662.069 98
662.086 109
662.102 137
662.119 136
662.136 168
662.152 277
662.169 311
662.186 285
662.202 244
662.219 209
662.236 186
662.252 158
662.269 107
662.286 74
662.302 79
662.319 125
662.336 120
662.352 151
662.369 140
662.386 107
662.402 142
662.419 94
662.436 135
662.452 105
662.469 100
662.486 98
662.502 102
662.519 57
662.536 37
662.552 88
662.569 89
662.586 105
662.602 105
662.619 84
662.636 58
662.652 43
662.669 82
662.686 63
662.702 38
662.719 11
662.736 48
662.752 44
662.769 43
662.786 79
662.802 46
662.819 71
662.836 102
662.852 63
662.869 76
662.886 87
662.902 60
662.919 65
662.936 70
662.952 73
662.969 78
662.986 96
663.002 111
663.019 70
663.036 80
663.052 82
663.069 117
663.086 126
663.102 178
663.119 174
663.136 220
663.152 226
663.169 230
663.186 211
663.202 185
663.219 146
663.236 112
663.252 96
663.269 101
663.286 138
663.302 97
663.319 97
663.336 80
663.352 79
663.369 53
663.386 77
663.402 46
663.419 43
663.436 33
663.452 38
663.469 42
663.486 57
663.502 28
663.519 24
663.536 30
663.552 38
663.569 60
663.586 71
663.603 58
663.619 55
663.636 68
663.653 39
663.669 39
663.686 77
663.703 66
663.719 40
663.736 81
663.753 88
663.769 113
663.786 55
663.803 43
663.819 63
663.836 88
663.853 87
663.869 97
663.886 144
663.903 110
663.919 180
663.936 285
663.953 248
663.969 269
663.986 362
664.003 281
664.020 240
664.036 233
664.053 154
664.070 171
664.086 254
664.103 280
664.120 324
664.136 293
664.153 228
664.170 270
664.186 307
664.203 303
664.220 212
664.236 197
664.253 216
664.270 134
664.286 110
664.303 82
664.320 91
664.337 144
664.353 215
664.370 171
664.387 120
664.403 149
664.420 109
664.437 75
664.453 91
664.470 110
664.487 100
664.503 98
664.520 100
664.537 76
664.553 45
664.570 86
664.587 64
664.604 44
664.620 67
664.637 81
664.654 81
664.670 56
664.687 50
664.704 83
664.720 73
664.737 69
664.754 42
664.770 55
664.787 73
664.804 117
664.821 100
664.837 80
664.854 54
664.871 67
664.887 104
664.904 162
664.921 260
664.937 304
664.954 424
664.971 350
664.987 300
665.004 240
665.021 193
665.038 187
665.054 166
665.071 148
665.088 170
665.104 190
665.121 198
665.138 342
665.154 343
665.171 257
665.188 208
665.205 131
665.221 102
665.238 107
665.255 120
665.271 157
665.288 120
665.305 90
665.321 141
665.338 94
665.355 92
665.371 86
665.388 95
665.405 93
665.422 95
665.438 69
665.455 40
665.472 67
665.488 111
665.505 118
665.522 109
665.539 71
665.555 72
665.572 77
665.589 67
665.605 74
665.622 77
665.639 55
665.655 86
665.672 48
665.689 39
665.706 68
665.722 67
665.739 68
665.756 89
665.772 103
665.789 90
665.806 64
665.822 50
665.839 51
665.856 81
665.873 106
665.889 108
665.906 448
665.923 1753
665.939 3270
665.956 3544
665.973 2844
665.990 2028
666.006 1456
666.023 1055
666.040 659
666.056 444
666.073 321
666.090 420
666.106 340
666.123 318
666.140 254
666.157 223
666.173 171
666.190 218
666.207 162
666.223 154
666.240 154
666.257 140
666.274 145
666.290 128
666.307 174
666.324 139
666.340 95
666.357 166
666.374 102
666.391 106
666.407 96
666.424 139
666.441 140
666.457 120
666.474 65
666.491 101
666.508 109
666.524 125
666.541 94
666.558 46
666.574 63
666.591 106
666.608 106
666.625 112
666.641 65
666.658 60
666.675 68
666.691 62
666.708 63
666.725 97
666.742 85
666.758 116
666.775 127
666.792 86
666.808 55
666.825 54
666.842 37
666.859 82
666.875 68
666.892 68
666.909 190
666.925 665
666.942 1017
666.959 892
666.976 1038
666.992 823
667.009 598
667.026 442
667.043 390
667.059 260
667.076 262
667.093 205
667.109 246
667.126 306
667.143 305
667.160 317
667.176 304
667.193 266
667.210 205
667.226 162
667.243 139
667.260 191
667.277 164
667.293 94
667.310 105
667.327 138
667.344 134
667.360 111
667.377 106
667.394 122
667.410 92
667.427 86
667.444 75
667.461 87
667.477 85
667.494 77
667.511 64
667.527 69
667.544 68
667.561 38
667.578 59
667.594 80
667.611 72
667.628 87
667.645 117
667.661 102
667.678 85
667.695 97
667.711 55
667.728 74
667.745 68
667.762 75
667.778 34
667.795 46
667.812 77
667.829 30
667.845 38
667.862 97
667.879 67
667.896 95
667.912 118
667.929 210
667.946 297
667.962 315
667.979 227
667.996 254
668.013 298
668.029 216
668.046 113
668.063 131
668.080 123
668.096 223
668.113 183
668.130 187
668.147 208
668.163 245
668.180 229
668.197 200
668.213 121
668.230 113
668.247 61
668.264 71
668.280 93
668.297 107
668.314 92
668.331 85
668.347 85
668.364 92
668.381 113
668.398 113
668.414 119
668.431 76
668.448 45
668.465 125
668.481 128
668.498 104
668.515 50
668.531 102
668.548 57
668.565 46
668.582 41
668.598 63
668.615 62
668.632 61
668.649 52
668.665 40
668.682 73
668.699 65
668.716 62
668.732 63
668.749 43
668.766 43
668.783 95
668.799 75
668.816 31
668.833 37
668.850 51
668.866 58
668.883 83
668.900 87
668.917 99
668.933 99
668.950 94
668.967 121
668.984 137
669.000 135
669.017 96
669.034 100
669.050 112
669.067 90
669.084 107
669.101 141
669.117 179
669.134 118
669.151 138
669.168 246
669.184 209
669.201 106
669.218 143
669.235 143
669.251 86
669.268 133
669.285 116
669.302 114
669.318 136
669.335 156
669.352 118
669.369 73
669.385 61
669.402 137
669.419 85
669.436 73
669.452 109
669.469 86
669.486 45
669.503 48
669.519 90
669.536 91
669.553 63
669.570 64
669.586 74
669.603 84
669.620 44
669.637 39
669.653 46
669.670 58
669.687 71
669.704 75
669.720 68
669.737 52
669.754 41
669.771 65
669.787 69
669.804 108
669.821 61
669.838 49
669.855 59
669.871 79
669.888 108
669.905 108
669.922 97
669.938 119
669.955 126
669.972 108
669.989 71
670.005 77
670.022 103
670.039 79
670.056 89
670.072 135
670.089 139
670.106 177
670.123 261
670.139 271
670.156 252
670.173 262
670.190 195
670.206 92
670.223 79
670.240 83
670.257 73
670.273 54
670.290 43
670.307 48
670.324 85
670.341 91
670.357 99
670.374 127
670.391 73
670.408 68
670.424 89
670.441 66
670.458 74
670.475 96
670.491 98
670.508 123
670.525 78
670.542 75
670.558 115
670.575 66
670.592 108
670.609 96
670.626 71
670.642 52
670.659 60
670.676 62
670.693 50
670.709 70
670.726 60
670.743 56
670.760 38
670.776 52
670.793 59
670.810 85
670.827 69
670.843 150
670.860 81
670.877 74
670.894 65
670.911 63
670.927 54
670.944 63
670.961 64
670.978 110
670.994 118
671.011 80
671.028 124
671.045 122
671.061 119
671.078 96
671.095 146
671.112 156
671.129 139
671.145 210
671.162 168
671.179 162
671.196 172
671.212 148
671.229 94
671.246 68
671.263 45
671.280 69
671.296 95
671.313 119
671.330 99
671.347 89
671.363 70
671.380 71
671.397 50
671.414 93
671.430 79
671.447 49
671.464 55
671.481 37
671.498 56
671.514 90
671.531 70
671.548 33
671.565 32
671.581 104
671.598 93
671.615 67
671.632 49
671.649 58
671.665 54
671.682 24
671.699 45
671.716 30
671.732 44
671.749 45
671.766 92
671.783 99
671.800 112
671.816 114
671.833 100
671.850 90
671.867 103
671.884 106
671.900 123
671.917 98
671.934 65
671.951 203
671.967 324
671.984 256
672.001 254
672.018 197
672.035 174
672.051 196
672.068 192
672.085 132
672.102 259
672.118 222
672.135 209
672.152 239
672.169 185
672.186 195
672.202 158
672.219 199
672.236 171
672.253 144
672.270 160
672.286 114
672.303 110
672.320 102
672.337 103
672.353 123
672.370 114
672.387 84
672.404 85
672.421 123
672.437 73
672.454 106
672.471 94
672.488 60
672.505 73
672.521 91
672.538 96
672.555 52
672.572 78
672.589 60
672.605 63
672.622 134
672.639 66
672.656 56
672.672 65
672.689 110
672.706 74
672.723 49
672.740 68
672.756 47
672.773 104
672.790 74
672.807 93
672.824 85
672.840 120
672.857 90
672.874 70
672.891 123
672.908 101
672.924 70
672.941 59
672.958 107
672.975 159
672.992 165
673.008 138
673.025 161
673.042 157
673.059 190
673.076 177
673.092 173
673.109 200
673.126 238
673.143 229
673.159 215
673.176 312
673.193 244
673.210 146
673.227 130
673.243 99
673.260 140
673.277 89
673.294 103
673.311 136
673.327 139
673.344 92
673.361 70
673.378 68
673.395 83
673.411 63
673.428 58
673.445 87
673.462 132
673.479 103
673.495 86
673.512 57
673.529 67
673.546 58
673.563 78
673.579 97
673.596 90
673.613 82
673.630 58
673.647 78
673.663 86
673.680 82
673.697 120
673.714 78
673.731 63
673.748 81
673.764 99
673.781 132
673.798 146
673.815 133
673.832 101
673.848 107
673.865 128
673.882 136
673.899 105
673.916 118
673.932 115
673.949 128
673.966 166
673.983 227
674.000 183
674.016 181
674.033 180
674.050 231
674.067 206
674.084 243
674.100 327
674.117 349
674.134 253
674.151 229
674.168 220
674.185 211
674.201 204
674.218 131
674.235 84
674.252 71
674.269 95
674.285 116
674.302 91
674.319 69
674.336 80
674.353 122
674.369 161
674.386 134
674.403 132
674.420 163
674.437 161
674.453 112
674.470 94
674.487 91
674.504 102
674.521 55
674.538 68
674.554 65
674.571 68
674.588 119
674.605 108
674.622 69
674.638 66
674.655 76
674.672 76
674.689 95
674.706 46
674.723 58
674.739 58
674.756 29
674.773 67
674.790 95
674.807 78
674.823 132
674.840 73
674.857 74
674.874 89
674.891 121
674.908 216
674.924 183
674.941 179
674.958 152
674.975 143
674.992 104
675.008 117
675.025 134
675.042 123
675.059 132
675.076 127
675.093 179
675.109 199
675.126 280
675.143 242
675.160 186
675.177 206
675.193 211
675.210 203
675.227 202
675.244 156
675.261 168
675.278 178
675.294 162
675.311 92
675.328 53
675.345 59
675.362 46
675.379 84
675.395 87
675.412 78
675.429 72
675.446 41
675.463 70
675.479 113
675.496 84
675.513 117
675.530 112
675.547 76
675.564 66
675.580 36
675.597 54
675.614 56
675.631 63
675.648 66
675.665 91
675.681 50
675.698 79
675.715 115
675.732 101
675.749 101
675.766 117
675.782 82
675.799 67
675.816 66
675.833 76
675.850 73
675.867 72
675.883 93
675.900 144
675.917 217
675.934 144
675.951 181
675.968 203
675.984 155
676.001 164
676.018 122
676.035 99
676.052 99
676.069 99
676.085 155
676.102 170
676.119 163
676.136 155
676.153 173
676.170 171
676.186 115
676.203 115
676.220 149
676.237 84
676.254 96
676.271 123
676.287 126
676.304 96
676.321 137
676.338 88
676.355 108
676.372 92
676.388 123
676.405 83
676.422 69
676.439 101
676.456 82
676.473 94
676.489 66
676.506 92
676.523 110
676.540 85
676.557 58
676.574 52
676.590 57
676.607 43
676.624 69
676.641 56
676.658 72
676.675 65
676.692 63
676.708 67
676.725 51
676.742 56
676.759 44
676.776 75
676.793 61
676.809 39
676.826 67
676.843 41
676.860 64
676.877 56
676.894 82
676.910 92
676.927 112
676.944 88
676.961 131
676.978 136
676.995 88
677.012 85
677.028 66
677.045 75
677.062 114
677.079 98
677.096 111
677.113 145
677.129 259
677.146 254
677.163 254
677.180 206
677.197 121
677.214 138
677.231 125
677.247 165
677.264 113
677.281 71
677.298 138
677.315 182
677.332 194
677.348 128
677.365 81
677.382 102
677.399 111
677.416 97
677.433 90
677.450 83
677.466 43
677.483 51
677.500 50
677.517 68
677.534 77
677.551 63
677.568 84
677.584 49
677.601 17
677.618 81
677.635 99
677.652 92
677.669 74
677.686 63
677.702 61
677.719 76
677.736 77
677.753 55
677.770 99
677.787 49
677.803 94
677.820 79
677.837 68
677.854 49
677.871 69
677.888 78
677.905 74
677.921 104
677.938 179
677.955 95
677.972 80
677.989 136
678.006 147
678.023 138
678.039 113
678.056 150
678.073 146
678.090 144
678.107 200
678.124 144
678.141 201
678.158 174
678.174 170
678.191 153
678.208 214
678.225 222
678.242 181
678.259 186
678.276 200
678.292 146
678.309 206
678.326 212
678.343 182
678.360 173
678.377 108
678.394 124
678.410 92
678.427 94
678.444 111
678.461 110
678.478 76
678.495 64
678.512 35
678.528 61
678.545 84
678.562 98
678.579 76
678.596 52
678.613 91
678.630 68
678.647 45
678.663 83
678.680 60
678.697 87
678.714 95
678.731 83
678.748 98
678.765 123
678.781 88
678.798 50
678.815 31
678.832 37
678.849 55
678.866 43
678.883 49
678.900 83
678.916 87
678.933 113
678.950 109
678.967 76
678.984 80
679.001 85
679.018 77
679.034 88
679.051 85
679.068 123
679.085 146
679.102 163
679.119 180
679.136 187
679.153 169
679.169 128
679.186 153
679.203 175
679.220 138
679.237 89
679.254 76
679.271 90
679.288 77
679.304 104
679.321 108
679.338 125
679.355 87
679.372 50
679.389 61
679.406 143
679.423 146
679.439 174
679.456 151
679.473 116
679.490 78
679.507 63
679.524 64
679.541 65
679.558 64
679.574 53
679.591 76
679.608 105
679.625 66
679.642 47
679.659 74
679.676 58
679.693 58
679.709 59
679.726 107
679.743 101
679.760 60
679.777 63
679.794 106
679.811 76
679.828 77
679.845 97
679.861 65
679.878 133
679.895 151
679.912 141
679.929 131
679.946 167
679.963 176
679.980 122
679.996 91
680.013 128
680.030 87
680.047 96
680.064 106
680.081 137
680.098 143
680.115 165
680.131 148
680.148 163
680.165 153
680.182 163
680.199 116
680.216 145
680.233 124
680.250 100
680.267 166
680.283 144
680.300 96
680.317 153
680.334 166
680.351 107
680.368 81
680.385 65
680.402 60
680.419 78
680.435 99
680.452 92
680.469 67
680.486 66
680.503 48
680.520 71
680.537 52
680.554 65
680.571 125
680.587 69
680.604 56
680.621 78
680.638 52
680.655 46
680.672 76
680.689 104
680.706 64
680.723 62
680.739 80
680.756 84
680.773 83
680.790 75
680.807 53
680.824 71
680.841 60
680.858 60
680.875 66
680.891 133
680.908 133
680.925 103
680.942 131
680.959 75
680.976 55
680.993 65
681.010 110
681.027 138
681.044 136
681.060 129
681.077 103
681.094 98
681.111 144
681.128 132
681.145 149
681.162 191
681.179 203
681.196 234
681.213 174
681.229 130
681.246 126
681.263 147
681.280 156
681.297 112
681.314 105
681.331 101
681.348 124
681.365 138
681.381 125
681.398 134
681.415 109
681.432 144
681.449 139
681.466 117
681.483 74
681.500 79
681.517 71
681.534 112
681.551 146
681.567 131
681.584 144
681.601 82
681.618 87
681.635 132
681.652 161
681.669 132
681.686 113
681.703 106
681.720 120
681.736 146
681.753 117
681.770 107
681.787 109
681.804 119
681.821 170
681.838 165
681.855 156
681.872 141
681.889 209
681.905 376
681.922 686
681.939 727
681.956 666
681.973 455
681.990 357
682.007 333
682.024 256
682.041 206
682.058 226
682.075 158
682.091 125
682.108 138
682.125 172
682.142 194
682.159 259
682.176 159
682.193 120
682.210 114
682.227 147
682.244 169
682.261 123
682.277 74
682.294 121
682.311 126
682.328 146
682.345 130
682.362 106
682.379 124
682.396 158
682.413 90
682.430 128
682.447 134
682.463 104
682.480 114
682.497 101
682.514 78
682.531 90
682.548 63
682.565 87
682.582 115
682.599 97
682.616 77
682.633 86
682.650 93
682.666 109
682.683 89
682.700 99
682.717 119
682.734 119
682.751 100
682.768 70
682.785 47
682.802 78
682.819 61
682.836 42
682.853 48
682.869 78
682.886 63
682.903 113
682.920 271
682.937 248
682.954 357
682.971 248
682.988 163
683.005 195
683.022 158
683.039 96
683.056 74
683.073 101
683.089 120
683.106 140
683.123 173
683.140 199
683.157 186
683.174 127
683.191 203
683.208 217
683.225 178
683.242 149
683.259 144
683.276 112
683.292 63
683.309 87
683.326 93
683.343 122
683.360 97
683.377 162
683.394 135
683.411 148
683.428 140
683.445 80
683.462 74
683.479 106
683.496 83
683.513 86
683.529 87
683.546 70
683.563 59
683.580 27
683.597 53
683.614 39
683.631 72
683.648 45
683.665 58
683.682 63
683.699 92
683.716 74
683.733 79
683.749 82
683.766 65
683.783 85
683.800 76
683.817 69
683.834 69
683.851 88
683.868 43
683.885 65
683.902 90
683.919 99
683.936 117
683.953 113
683.970 85
683.987 106
684.003 74
684.020 56
684.037 84
684.054 118
684.071 139
684.088 140
684.105 163
684.122 145
684.139 172
684.156 190
684.173 243
684.190 259
684.207 178
684.224 120
684.241 128
684.257 118
684.274 113
684.291 132
684.308 115
684.325 106
684.342 54
684.359 112
684.376 133
684.393 69
684.410 89
684.427 106
684.444 74
684.461 81
684.478 65
684.495 80
684.512 93
684.528 84
684.545 41
684.562 42
684.579 29
684.596 48
684.613 71
684.630 61
684.647 60
684.664 67
684.681 80
684.698 50
684.715 35
684.732 79
684.749 123
684.766 129
684.783 79
684.799 55
684.816 40
684.833 54
684.850 37
684.867 56
684.884 75
684.901 65
684.918 137
684.935 109
684.952 70
684.969 76
684.986 68
685.003 83
685.020 82
685.037 70
685.054 94
685.071 111
685.088 75
685.104 129
685.121 130
685.138 155
685.155 176
685.172 117
685.189 94
685.206 74
685.223 91
685.240 121
685.257 147
685.274 88
685.291 110
685.308 80
685.325 77
685.342 102
685.359 145
685.376 142
685.393 122
685.410 79
685.426 104
685.443 84
685.460 51
685.477 68
685.494 67
685.511 68
685.528 50
685.545 76
685.562 53
685.579 34
685.596 43
685.613 38
685.630 54
685.647 71
685.664 67
685.681 55
685.698 47
685.715 42
685.732 50
685.749 40
685.766 70
685.782 89
685.799 93
685.816 114
685.833 106
685.850 67
685.867 43
685.884 58
685.901 80
685.918 61
685.935 35
685.952 46
685.969 90
685.986 110
686.003 83
686.020 80
686.037 106
686.054 109
686.071 75
686.088 179
686.105 183
686.122 151
686.139 172
686.156 147
686.172 126
686.189 207
686.206 181
686.223 119
686.240 162
686.257 149
686.274 98
686.291 49
686.308 61
686.325 66
686.342 87
686.359 106
686.376 95
686.393 96
686.410 88
686.427 94
686.444 130
686.461 78
686.478 62
686.495 96
686.512 69
686.529 63
686.546 31
686.563 43
686.580 47
686.597 57
686.613 71
686.630 63
686.647 55
686.664 51
686.681 49
686.698 36
686.715 72
686.732 75
686.749 55
686.766 99
686.783 61
686.800 53
686.817 36
686.834 51
686.851 48
686.868 57
686.885 92
686.902 92
686.919 71
686.936 67
686.953 114
686.970 105
686.987 75
687.004 61
687.021 51
687.038 54
687.055 72
687.072 85
687.089 128
687.106 158
687.123 154
687.139 153
687.156 126
687.173 198
687.190 237
687.207 179
687.224 124
687.241 144
687.258 153
687.275 167
687.292 124
687.309 79
687.326 92
687.343 74
687.360 63
687.377 97
687.394 106
687.411 103
687.428 87
687.445 115
687.462 159
687.479 137
687.496 86
687.513 45
687.530 102
687.547 109
687.564 55
687.581 68
687.598 120
687.615 117
687.632 179
687.649 121
687.666 81
687.683 117
687.700 135
687.717 158
687.734 170
687.751 162
687.768 133
687.785 141
687.802 156
687.818 83
687.835 125
687.852 165
687.869 119
687.886 107
687.903 199
687.920 222
687.937 168
687.954 133
687.971 121
687.988 141
688.005 147
688.022 126
688.039 91
688.056 83
688.073 105
688.090 150
688.107 149
688.124 177
688.141 211
688.158 253
688.175 266
688.192 250
688.209 140
688.226 104
688.243 88
688.260 114
688.277 106
688.294 84
688.311 75
688.328 87
688.345 147
688.362 94
688.379 80
688.396 87
688.413 87
688.430 46
688.447 64
688.464 45
688.481 76
688.498 121
688.515 76
688.532 75
688.549 69
688.566 103
688.583 100
688.600 88
688.617 93
688.634 84
688.651 126
688.668 111
688.685 80
688.702 83
688.719 74
688.736 70
688.753 91
688.770 104
688.787 97
688.804 107
688.821 81
688.838 72
688.855 72
688.872 93
688.889 119
688.906 63
688.923 70
688.940 106
688.957 126
688.974 142
688.991 161
689.008 118
689.025 71
689.042 65
689.059 106
689.076 84
689.093 162
689.110 108
689.127 245
689.144 256
689.161 218
689.178 195
689.195 139
689.212 115
689.228 123
689.245 77
689.262 113
689.279 134
689.296 142
689.313 110
689.330 115
689.347 77
689.364 79
689.381 107
689.398 129
689.415 97
689.432 70
689.449 89
689.466 78
689.483 52
689.500 54
689.517 74
689.534 72
689.551 70
689.568 136
689.585 159
689.602 109
689.619 120
689.636 55
689.653 77
689.670 74
689.687 82
689.704 95
689.721 56
689.738 43
689.755 52
689.773 103
689.790 71
689.807 76
689.824 99
689.841 92
689.858 71
689.875 81
689.892 82
689.909 71
689.926 66
689.943 78
689.960 68
689.977 77
689.994 71
690.011 121
690.028 107
690.045 97
690.062 99
690.079 112
690.096 154
690.113 140
690.130 151
690.147 155
690.164 210
690.181 170
690.198 146
690.215 151
690.232 121
690.249 69
690.266 96
690.283 90
690.300 117
690.317 118
690.334 121
690.351 97
690.368 53
690.385 75
690.402 77
690.419 94
690.436 130
690.453 125
690.470 72
690.487 67
690.504 100
690.521 96
690.538 73
690.555 81
690.572 76
690.589 57
690.606 76
690.623 89
690.640 93
690.657 73
690.674 103
690.691 74
690.708 77
690.725 59
690.742 72
690.759 48
690.776 58
690.793 74
690.810 84
690.827 86
690.844 76
690.861 87
690.878 76
690.895 60
690.912 38
690.929 46
690.946 76
690.963 106
690.980 71
690.997 55
691.014 55
691.031 50
691.048 102
691.065 69
691.082 97
691.099 131
691.116 198
691.133 304
691.150 302
691.167 316
691.185 252
691.202 248
691.219 154
691.236 156
691.253 102
691.270 85
691.287 99
691.304 82
691.321 99
691.338 128
691.355 89
691.372 77
691.389 114
691.406 104
691.423 76
691.440 71
691.457 58
691.474 69
691.491 105
691.508 71
691.525 70
691.542 98
691.559 65
691.576 46
691.593 60
691.610 63
691.627 74
691.644 48
691.661 71
691.678 71
691.695 69
691.712 32
691.729 47
691.746 52
691.763 42
691.780 65
691.797 76
691.814 54
691.831 56
691.848 80
691.866 60
691.883 61
691.900 49
691.917 75
691.934 108
691.951 69
691.968 96
691.985 71
692.002 60
692.019 58
692.036 79
692.053 92
692.070 96
692.087 104
692.104 89
692.121 164
692.138 230
692.155 222
692.172 275
692.189 215
692.206 165
692.223 159
692.240 156
692.257 147
692.274 136
692.291 67
692.308 79
692.325 84
692.342 101
692.359 86
692.376 115
692.394 93
692.411 78
692.428 108
692.445 92
692.462 78
692.479 64
692.496 57
692.513 56
692.530 70
692.547 38
692.564 67
692.581 84
692.598 64
692.615 80
692.632 95
692.649 102
692.666 59
692.683 88
692.700 96
692.717 70
692.734 42
692.751 78
692.768 87
692.785 69
692.802 107
692.819 122
692.837 124
692.854 82
692.871 86
692.888 57
692.905 81
692.922 95
692.939 94
692.956 92
692.973 80
692.990 63
693.007 58
693.024 64
693.041 66
693.058 66
693.075 121
693.092 229
693.109 326
693.126 466
693.143 577
693.160 476
693.177 450
693.194 345
693.211 254
693.229 179
693.246 151
693.263 167
693.280 90
693.297 94
693.314 114
693.331 123
693.348 103
693.365 107
693.382 97
693.399 99
693.416 118
693.433 135
693.450 138
693.467 136
693.484 196
693.501 139
693.518 152
693.535 144
693.552 208
693.569 162
693.587 174
693.604 200
693.621 200
693.638 204
693.655 202
693.672 229
693.689 295
693.706 278
693.723 312
693.740 349
693.757 309
693.774 288
693.791 281
693.808 268
693.825 297
693.842 292
693.859 302
693.876 307
693.893 344
693.911 364
693.928 356
693.945 363
693.962 327
693.979 344
693.996 285
694.013 266
694.030 322
694.047 396
694.064 373
694.081 386
694.098 383
694.115 433
694.132 591
694.149 630
694.166 544
694.183 468
694.201 411
694.218 270
694.235 219
694.252 186
694.269 209
694.286 186
694.303 175
694.320 130
694.337 145
694.354 183
694.371 240
694.388 172
694.405 156
694.422 110
694.439 104
694.456 120
694.473 98
694.491 138
694.508 72
694.525 87
694.542 160
694.559 190
694.576 136
694.593 170
694.610 150
694.627 113
694.644 143
694.661 173
694.678 200
694.695 202
694.712 169
694.729 150
694.746 126
694.764 132
694.781 133
694.798 209
694.815 242
694.832 239
694.849 211
694.866 131
694.883 136
694.900 158
694.917 141
694.934 149
694.951 134
694.968 145
694.985 131
695.002 101
695.020 90
695.037 107
695.054 140
695.071 169
695.088 185
695.105 234
695.122 375
695.139 375
695.156 359
695.173 345
695.190 238
695.207 200
695.224 177
695.241 138
695.259 106
695.276 135
695.293 108
695.310 105
695.327 105
695.344 131
695.361 199
695.378 152
695.395 126
695.412 146
695.429 104
695.446 101
695.463 67
695.480 70
695.498 82
695.515 89
695.532 75
695.549 66
695.566 72
695.583 94
695.600 113
695.617 128
695.634 90
695.651 70
695.668 92
695.685 103
695.702 118
695.720 106
695.737 87
695.754 70
695.771 122
695.788 148
695.805 143
695.822 155
695.839 106
695.856 111
695.873 104
695.890 112
695.907 83
695.924 66
695.942 103
695.959 127
695.976 109
695.993 86
696.010 117
696.027 135
696.044 92
696.061 116
696.078 181
696.095 155
696.112 169
696.129 273
696.146 297
696.164 208
696.181 177
696.198 178
696.215 133
696.232 135
696.249 112
696.266 94
696.283 101
696.300 96
696.317 110
696.334 102
696.351 116
696.369 170
696.386 124
696.403 90
696.420 74
696.437 93
696.454 187
696.471 167
696.488 100
696.505 113
696.522 53
696.539 94
696.557 98
696.574 94
696.591 72
696.608 95
696.625 116
696.642 66
696.659 54
696.676 68
696.693 92
696.710 92
696.727 94
696.744 109
696.762 82
696.779 89
696.796 107
696.813 103
696.830 74
696.847 72
696.864 64
696.881 62
696.898 103
696.915 134
696.932 94
696.950 73
696.967 64
696.984 60
697.001 73
697.018 80
697.035 79
697.052 97
697.069 112
697.086 115
697.103 160
697.120 128
697.138 236
697.155 378
697.172 361
697.189 330
697.206 270
697.223 228
697.240 262
697.257 187
697.274 146
697.291 166
697.309 125
697.326 137
697.343 179
697.360 166
697.377 128
697.394 143
697.411 170
697.428 189
697.445 177
697.462 175
697.480 181
697.497 212
697.514 183
697.531 119
697.548 119
697.565 148
697.582 161
697.599 188
697.616 178
697.633 152
697.651 135
697.668 182
697.685 153
697.702 134
697.719 125
697.736 124
697.753 133
697.770 122
697.787 83
697.804 61
697.822 66
697.839 92
697.856 93
697.873 143
697.890 243
697.907 198
697.924 148
697.941 164
697.958 87
697.975 57
697.993 67
698.010 108
698.027 123
698.044 115
698.061 82
698.078 112
698.095 140
698.112 165
698.129 172
698.147 239
698.164 256
698.181 247
698.198 255
698.215 217
698.232 178
698.249 170
698.266 173
698.283 160
698.300 107
698.318 169
698.335 116
698.352 58
698.369 105
698.386 106
698.403 102
698.420 101
698.437 104
698.454 158
698.472 186
698.489 96
698.506 132
698.523 153
698.540 109
698.557 80
698.574 99
698.591 84
698.608 84
698.626 116
698.643 111
698.660 86
698.677 87
698.694 87
698.711 83
698.728 90
698.745 72
698.762 88
698.780 56
698.797 83
698.814 65
698.831 74
698.848 81
698.865 53
698.882 50
698.899 72
698.917 95
698.934 89
698.951 67
698.968 70
698.985 78
699.002 77
699.019 56
699.036 107
699.053 57
699.071 100
699.088 121
699.105 169
699.122 115
699.139 146
699.156 207
699.173 235
699.190 176
699.208 145
699.225 104
699.242 91
699.259 98
699.276 112
699.293 117
699.310 97
699.327 109
699.344 115
699.362 94
699.379 50
699.396 76
699.413 63
699.430 62
699.447 54
699.464 54
699.481 76
699.499 87
699.516 64
699.533 94
699.550 102
699.567 88
699.584 85
699.601 147
699.618 126
699.636 123
699.653 87
699.670 101
699.687 124
699.704 155
699.721 135
699.738 101
699.755 119
699.773 55
699.790 99
699.807 97
699.824 80
699.841 122
699.858 137
699.875 144
699.892 124
699.910 105
699.927 94
699.944 120
699.961 163
699.978 113
699.995 98
700.012 126
700.030 177
700.047 203
700.064 131
700.081 155
700.098 217
700.115 188
700.132 192
700.149 239
700.167 226
700.184 141
700.201 170
700.218 234
700.235 207
700.252 139
700.269 89
700.286 101
700.304 112
700.321 155
700.338 107
700.355 103
700.372 119
700.389 102
700.406 59
700.424 104
700.441 82
700.458 81
700.475 97
700.492 54
700.509 46
700.526 72
700.543 48
700.561 60
700.578 79
700.595 89
700.612 95
700.629 71
700.646 68
700.663 89
700.681 67
700.698 71
700.715 103
700.732 40
700.749 55
700.766 50
700.783 83
700.801 121
700.818 80
700.835 75
700.852 72
700.869 108
700.886 86
700.903 84
700.921 78
700.938 74
700.955 97
700.972 76
700.989 147
701.006 118
701.023 82
701.041 73
701.058 87
701.075 76
701.092 60
701.109 100
701.126 185
701.143 177
701.161 148
701.178 117
701.195 143
701.212 144
701.229 177
701.246 173
701.263 137
701.281 112
701.298 96
701.315 84
701.332 91
701.349 97
701.366 88
701.383 74
701.401 56
701.418 58
701.435 93
701.452 116
701.469 135
701.486 112
701.503 73
701.521 110
701.538 77
701.555 72
701.572 97
701.589 62
701.606 109
701.623 74
701.641 98
701.658 69
701.675 60
701.692 76
701.709 95
701.726 73
701.744 76
701.761 125
701.778 110
701.795 107
701.812 100
701.829 73
701.846 54
701.864 85
701.881 74
701.898 94
701.915 65
701.932 104
701.949 83
701.966 75
701.984 72
702.001 80
702.018 102
702.035 105
702.052 96
702.069 84
702.087 122
702.104 105
702.121 182
702.138 207
702.155 210
702.172 170
702.190 89
702.207 96
702.224 122
702.241 119
702.258 120
702.275 61
702.292 84
702.310 69
702.327 59
702.344 100
702.361 86
702.378 67
702.395 77
702.413 86
702.430 120
702.447 146
702.464 114
702.481 99
702.498 74
702.516 60
702.533 105
702.550 114
702.567 79
702.584 54
702.601 63
702.618 81
702.636 59
702.653 50
702.670 71
702.687 73
702.704 56
702.721 88
702.739 70
702.756 110
702.773 123
702.790 123
702.807 92
702.824 68
702.842 88
702.859 115
702.876 72
702.893 42
702.910 66
702.927 91
702.945 72
702.962 60
702.979 52
702.996 84
703.013 62
703.030 75
703.048 115
703.065 98
703.082 139
703.099 80
703.116 113
703.133 105
703.151 112
703.168 172
703.185 217
703.202 196
703.219 124
703.236 102
703.254 143
703.271 153
703.288 156
703.305 110
703.322 84
703.339 91
703.357 83
703.374 90
703.391 62
703.408 118
703.425 124
703.442 104
703.460 108
703.477 106
703.494 119
703.511 124
703.528 119
703.545 125
703.563 127
703.580 77
703.597 161
703.614 191
703.631 152
703.649 175
703.666 149
703.683 164
703.700 205
703.717 174
703.734 184
703.752 141
703.769 109
703.786 112
703.803 142
703.820 149
703.837 106
703.855 85
703.872 102
703.889 117
703.906 166
703.923 92
703.941 95
703.958 103
703.975 121
703.992 137
704.009 145
704.026 107
704.044 114
704.061 140
704.078 86
704.095 104
704.112 102
704.129 138
704.147 210
704.164 229
704.181 184
704.198 195
704.215 169
704.233 132
704.250 97
704.267 99
704.284 84
704.301 88
704.318 76
704.336 105
704.353 145
704.370 108
704.387 142
704.404 120
704.422 151
704.439 123
704.456 66
704.473 120
704.490 116
704.507 86
704.525 83
704.542 124
704.559 125
704.576 82
704.593 114
704.611 92
704.628 88
704.645 96
704.662 98
704.679 114
704.697 79
704.714 117
704.731 118
704.748 109
704.765 126
704.782 140
704.800 112
704.817 86
704.834 111
704.851 83
704.868 99
704.886 68
704.903 72
704.920 65
704.937 64
704.954 68
704.972 76
704.989 81
705.006 90
705.023 41
705.040 105
705.057 108
705.075 79
705.092 79
705.109 205
705.126 267
705.143 245
705.161 258
705.178 342
705.195 181
705.212 142
705.229 120
705.247 154
705.264 113
705.281 149
705.298 122
705.315 97
705.333 89
705.350 98
705.367 131
705.384 114
705.401 110
705.419 59
705.436 59
705.453 47
705.470 60
705.487 63
705.505 67
705.522 43
705.539 38
705.556 67
705.573 61
705.591 63
705.608 68
705.625 93
705.642 87
705.659 59
705.677 98
705.694 74
705.711 87
705.728 109
705.745 59
705.763 67
705.780 36
705.797 52
705.814 47
705.831 26
705.849 53
705.866 80
705.883 84
705.900 64
705.917 44
705.935 48
705.952 55
705.969 50
705.986 97
706.003 78
706.021 60
706.038 44
706.055 65
706.072 83
706.089 103
706.107 126
706.124 226
706.141 327
706.158 590
706.175 614
706.193 720
706.210 569
706.227 308
706.244 236
706.261 162
706.279 160
706.296 117
706.313 119
706.330 84
706.347 92
706.365 61
706.382 102
706.399 110
706.416 95
706.433 117
706.451 76
706.468 115
706.485 119
706.502 89
706.519 78
706.537 21
706.554 59
706.571 95
706.588 68
706.606 59
706.623 50
706.640 56
706.657 91
706.674 85
706.692 73
706.709 42
706.726 66
706.743 53
706.760 59
706.778 32
706.795 21
706.812 54
706.829 47
706.847 43
706.864 44
706.881 48
706.898 96
706.915 113
706.933 92
706.950 80
706.967 76
706.984 70
707.001 67
707.019 77
707.036 47
707.053 32
707.070 70
707.088 118
707.105 132
707.122 124
707.139 305
707.156 419
707.174 419
707.191 482
707.208 357
707.225 240
707.242 212
707.260 205
707.277 186
707.294 146
707.311 134
707.329 126
707.346 125
707.363 93
707.380 122
707.397 80
707.415 52
707.432 93
707.449 89
707.466 66
707.484 73
707.501 83
707.518 82
707.535 101
707.552 119
707.570 104
707.587 52
707.604 47
707.621 57
707.639 46
707.656 83
707.673 100
707.690 84
707.707 104
707.725 63
707.742 58
707.759 72
707.776 46
707.794 39
707.811 46
707.828 47
707.845 29
707.862 46
707.880 68
707.897 38
707.914 60
707.931 54
707.949 52
707.966 50
707.983 47
708.000 76
708.017 108
708.035 68
708.052 103
708.069 115
708.086 98
708.104 160
708.121 154
708.138 201
708.155 199
708.173 254
708.190 278
708.207 295
708.224 280
708.241 186
708.259 142
708.276 106
708.293 106
708.310 136
708.328 133
708.345 105
708.362 107
708.379 84
708.397 108
708.414 89
708.431 104
708.448 89
708.465 76
708.483 85
708.500 70
708.517 79
708.534 79
708.552 78
708.569 76
708.586 96
708.603 155
708.621 101
708.638 59
708.655 72
708.672 65
708.689 59
708.707 39
708.724 64
708.741 102
708.758 84
708.776 98
708.793 104
708.810 79
708.827 60
708.845 82
708.862 113
708.879 84
708.896 76
708.914 108
708.931 117
708.948 123
708.965 86
708.983 66
709.000 93
709.017 76
709.034 120
709.051 71
709.069 97
709.086 139
709.103 156
709.120 201
709.138 251
709.155 280
709.172 244
709.189 182
709.207 194
709.224 140
709.241 179
709.258 146
709.276 133
709.293 75
709.310 107
709.327 139
709.345 124
709.362 204
709.379 219
709.396 147
709.414 128
709.431 157
709.448 179
709.465 124
709.483 136
709.500 146
709.517 124
709.534 201
709.552 299
709.569 290
709.586 296
709.603 261
709.621 231
709.638 396
709.655 342
709.672 330
709.690 350
709.707 370
709.724 352
709.741 391
709.758 398
709.776 390
709.793 359
709.810 301
709.827 307
709.845 262
709.862 343
709.879 408
709.896 260
709.914 192
709.931 250
709.948 304
709.965 273
709.983 233
710.000 252
710.017 249
710.034 203
710.052 200
710.069 241
710.086 239
710.104 301
710.121 325
710.138 324
710.155 289
710.173 299
710.190 210
710.207 237
710.224 261
710.242 229
710.259 196
710.276 176
710.293 155
710.311 156
710.328 126
710.345 140
710.362 170
710.380 143
710.397 124
710.414 168
710.431 130
710.449 154
710.466 142
710.483 158
710.500 144
710.518 142
710.535 128
710.552 132
710.569 150
710.587 209
710.604 204
710.621 165
710.638 201
710.656 163
710.673 149
710.690 100
710.707 160
710.725 154
710.742 173
710.759 96
710.777 108
710.794 139
710.811 143
710.828 143
710.846 173
710.863 186
710.880 173
710.897 141
710.915 164
710.932 155
710.949 88
710.966 111
710.984 108
711.001 111
711.018 125
711.035 109
711.053 103
711.070 92
711.087 120
711.105 190
711.122 193
711.139 266
711.156 319
711.174 289
711.191 150
711.208 220
711.225 194
711.243 129
711.260 128
711.277 173
711.294 215
711.312 160
711.329 169
711.346 131
711.364 115
711.381 131
711.398 75
711.415 142
711.433 146
711.450 166
711.467 83
711.484 61
711.502 103
711.519 129
711.536 101
711.553 110
711.571 108
711.588 97
711.605 127
711.623 97
711.640 53
711.657 108
711.674 95
711.692 89
711.709 88
711.726 84
711.743 69
711.761 69
711.778 109
711.795 102
711.813 73
711.830 105
711.847 67
711.864 61
711.882 81
711.899 94
711.916 107
711.933 109
711.951 91
711.968 117
711.985 99
712.003 108
712.020 142
712.037 97
712.054 64
712.072 65
712.089 93
712.106 142
712.123 160
712.141 108
712.158 210
712.175 298
712.193 214
712.210 140
712.227 190
712.244 219
712.262 213
712.279 126
712.296 92
712.314 92
712.331 96
712.348 101
712.365 82
712.383 111
712.400 135
712.417 102
712.435 94
712.452 124
712.469 108
712.486 110
712.504 104
712.521 79
712.538 59
712.555 32
712.573 67
712.590 54
712.607 70
712.625 49
712.642 46
712.659 89
712.676 55
712.694 65
712.711 79
712.728 86
712.746 81
712.763 67
712.780 46
712.797 59
712.815 77
712.832 70
712.849 32
712.867 39
712.884 67
712.901 79
712.918 46
712.936 52
712.953 66
712.970 72
712.988 65
713.005 45
713.022 84
713.039 137
713.057 75
713.074 51
713.091 69
713.109 115
713.126 190
713.143 171
713.161 211
713.178 193
713.195 186
713.212 179
713.230 177
713.247 129
713.264 103
713.282 122
713.299 152
713.316 128
713.333 101
713.351 108
713.368 86
713.385 124
713.403 131
713.420 94
713.437 98
713.454 103
713.472 77
713.489 113
713.506 68
713.524 74
713.541 52
713.558 64
713.576 65
713.593 80
713.610 88
713.627 88
713.645 51
713.662 37
713.679 65
713.697 112
713.714 126
713.731 73
713.748 78
713.766 53
713.783 49
713.800 59
713.818 77
713.835 73
713.852 79
713.870 87
713.887 102
713.904 87
713.921 49
713.939 42
713.956 96
713.973 67
713.991 64
714.008 60
714.025 70
714.043 87
714.060 74
714.077 88
714.094 109
714.112 129
714.129 158
714.146 165
714.164 111
714.181 156
714.198 227
714.216 161
714.233 105
714.250 115
714.267 98
714.285 127
714.302 112
714.319 100
714.337 80
714.354 100
714.371 127
714.389 66
714.406 58
714.423 86
714.441 68
714.458 61
714.475 44
714.492 58
714.510 41
714.527 53
714.544 54
714.562 100
714.579 93
714.596 65
714.614 54
714.631 69
714.648 50
714.666 56
714.683 46
714.700 57
714.717 74
714.735 63
714.752 48
714.769 80
714.787 82
714.804 100
714.821 82
714.839 70
714.856 82
714.873 85
714.891 100
714.908 103
714.925 64
714.942 97
714.960 98
714.977 50
714.994 45
715.012 65
715.029 94
715.046 81
715.064 47
715.081 79
715.098 114
715.116 182
715.133 147
715.150 129
715.168 167
715.185 237
715.202 211
715.219 144
715.237 131
715.254 96
715.271 93
715.289 85
715.306 103
715.323 125
715.341 143
715.358 179
715.375 147
715.393 149
715.410 123
715.427 84
715.445 84
715.462 134
715.479 87
715.497 100
715.514 118
715.531 101
715.548 142
715.566 161
715.583 146
715.600 148
715.618 153
715.635 137
715.652 121
715.670 121
715.687 181
715.704 225
715.722 237
715.739 193
715.756 247
715.774 238
715.791 176
715.808 188
715.826 213
715.843 180
715.860 138
715.878 153
715.895 168
715.912 200
715.930 177
715.947 175
715.964 168
715.982 150
715.999 149
716.016 78
716.034 101
716.051 164
716.068 154
716.085 174
716.103 152
716.120 216
716.137 286
716.155 252
716.172 183
716.189 201
716.207 232
716.224 251
716.241 255
716.259 213
716.276 151
716.293 184
716.311 132
716.328 122
716.345 102
716.363 125
716.380 145
716.397 203
716.415 112
716.432 115
716.449 136
716.467 110
716.484 76
716.501 91
716.519 105
716.536 123
716.553 109
716.571 58
716.588 88
716.605 93
716.623 83
716.640 94
716.657 110
716.675 110
716.692 113
716.709 108
716.727 101
716.744 85
716.761 87
716.779 68
716.796 82
716.813 128
716.831 112
716.848 79
716.865 104
716.883 119
716.900 124
716.917 122
716.935 80
716.952 85
716.969 115
716.987 134
717.004 71
717.021 81
717.039 101
717.056 108
717.073 143
717.091 157
717.108 142
717.125 159
717.143 246
717.160 216
717.177 225
717.195 279
717.212 290
717.229 128
717.247 147
717.264 142
717.281 140
717.299 137
717.316 174
717.333 134
717.351 126
717.368 143
717.385 106
717.403 132
717.420 146
717.437 108
717.455 83
717.472 61
717.490 75
717.507 89
717.524 91
717.542 62
717.559 62
717.576 53
717.594 79
717.611 31
717.628 25
717.646 59
717.663 64
717.680 61
717.698 48
717.715 93
717.732 62
717.750 38
717.767 23
717.784 52
717.802 79
717.819 54
717.836 69
717.854 66
717.871 59
717.888 83
717.906 85
717.923 95
717.940 81
717.958 93
717.975 85
717.993 46
718.010 45
718.027 74
718.045 99
718.062 109
718.079 85
718.097 103
718.114 99
718.131 105
718.149 182
718.166 239
718.183 249
718.201 306
718.218 253
718.235 259
718.253 240
718.270 259
718.287 170
718.305 137
718.322 115
718.340 166
718.357 208
718.374 130
718.392 104
718.409 76
718.426 55
718.444 84
718.461 106
718.478 102
718.496 47
718.513 28
718.530 59
718.548 112
718.565 91
718.582 42
718.600 47
718.617 67
718.635 28
718.652 37
718.669 55
718.687 46
718.704 37
718.721 46
718.739 73
718.756 65
718.773 52
718.791 50
718.808 68
718.825 94
718.843 72
718.860 80
718.878 146
718.895 108
718.912 76
718.930 68
718.947 73
718.964 64
718.982 100
718.999 79
719.016 75
719.034 71
719.051 84
719.069 81
719.086 80
719.103 174
719.121 203
719.138 182
719.155 136
719.173 207
719.190 252
719.207 272
719.225 170
719.242 130
719.260 125
719.277 121
719.294 88
719.312 108
719.329 106
719.346 111
719.364 86
719.381 52
719.398 107
719.416 102
719.433 53
719.451 44
719.468 67
719.485 54
719.503 29
719.520 62
719.537 84
719.555 80
719.572 88
719.589 35
719.607 71
719.624 68
719.642 60
719.659 75
719.676 55
719.694 80
719.711 71
719.728 72
719.746 110
719.763 86
719.781 89
719.798 73
719.815 24
719.833 33
719.850 55
719.867 46
719.885 57
719.902 61
719.919 55
719.937 86
719.954 51
719.972 50
719.989 35
720.006 67
720.024 52
720.041 129
720.058 108
720.076 80
720.093 84
720.111 88
720.128 129
720.145 146
720.163 205
720.180 227
720.197 186
720.215 169
720.232 179
720.250 130
720.267 125
720.284 135
720.302 84
720.319 51
720.336 89
720.354 66
720.371 65
720.389 67
720.406 76
720.423 78
720.441 76
720.458 76
720.475 75
720.493 71
720.510 87
720.528 91
720.545 89
720.562 77
720.580 41
720.597 39
720.615 43
720.632 50
720.649 59
720.667 86
720.684 93
720.701 88
720.719 88
720.736 74
720.754 56
720.771 74
720.788 84
720.806 60
720.823 46
720.840 21
720.858 69
720.875 60
720.893 70
720.910 86
720.927 61
720.945 110
720.962 60
720.980 36
720.997 52
721.014 80
721.032 99
721.049 113
721.066 91
721.084 134
721.101 116
721.119 116
721.136 198
721.153 256
721.171 207
721.188 202
721.206 201
721.223 161
721.240 119
721.258 82
721.275 89
721.293 181
721.310 145
721.327 72
721.345 68
721.362 112
721.379 87
721.397 70
721.414 67
721.432 33
721.449 53
721.466 88
721.484 84
721.501 48
721.519 46
721.536 29
721.553 79
721.571 83
721.588 43
721.606 72
721.623 52
721.640 80
721.658 101
721.675 78
721.692 52
721.710 64
721.727 72
721.745 32
721.762 41
721.779 58
721.797 40
721.814 53
721.832 80
721.849 57
721.866 76
721.884 67
721.901 55
721.919 63
721.936 62
721.953 61
721.971 70
721.988 70
722.006 40
722.023 46
722.040 33
722.058 33
722.075 53
722.093 71
722.110 81
722.127 117
722.145 142
722.162 108
722.180 101
722.197 117
722.214 93
722.232 98
722.249 111
722.267 115
722.284 124
722.301 91
722.319 92
722.336 91
722.354 77
722.371 86
722.388 93
722.406 99
722.423 92
722.441 111
722.458 126
722.475 88
722.493 72
722.510 88
722.528 104
722.545 100
722.562 70
722.580 38
722.597 46
722.615 54
722.632 49
722.649 73
722.667 54
722.684 61
722.702 35
722.719 39
722.736 41
722.754 66
722.771 83
722.789 82
722.806 59
722.823 72
722.841 61
722.858 39
722.876 35
722.893 49
722.911 53
722.928 59
722.945 25
722.963 56
722.980 50
722.998 42
723.015 74
723.032 73
723.050 87
723.067 90
723.085 116
723.102 105
723.119 94
723.137 92
723.154 102
723.172 174
723.189 185
723.206 160
723.224 181
723.241 160
723.259 109
723.276 82
723.294 70
723.311 90
723.328 86
723.346 112
723.363 69
723.381 73
723.398 100
723.415 94
723.433 68
723.450 82
723.468 63
723.485 77
723.503 73
723.520 91
723.537 81
723.555 70
723.572 138
723.590 130
723.607 81
723.624 81
723.642 61
723.659 51
723.677 74
723.694 84
723.711 69
723.729 55
723.746 98
723.764 71
723.781 80
723.799 79
723.816 68
723.833 73
723.851 90
723.868 62
723.886 76
723.903 92
723.921 50
723.938 34
723.955 82
723.973 82
723.990 84
724.008 78
724.025 54
724.042 74
724.060 72
724.077 80
724.095 122
724.112 78
724.130 104
724.147 185
724.164 206
724.182 234
724.199 210
724.217 217
724.234 151
724.252 126
724.269 120
724.286 124
724.304 114
724.321 89
724.339 185
724.356 166
724.374 141
724.391 122
724.408 110
724.426 124
724.443 312
724.461 376
724.478 307
724.495 330
724.513 245
724.530 157
724.548 97
724.565 107
724.583 125
724.600 129
724.617 105
724.635 116
724.652 108
724.670 104
724.687 69
724.705 70
724.722 97
724.739 62
724.757 57
724.774 73
724.792 62
724.809 72
724.827 75
724.844 68
724.862 58
724.879 88
724.896 101
724.914 77
724.931 83
724.949 68
724.966 59
724.984 60
725.001 40
725.018 73
725.036 79
725.053 87
725.071 77
725.088 111
725.106 100
725.123 110
725.140 170
725.158 241
725.175 252
725.193 242
725.210 235
725.228 207
725.245 174
725.262 154
725.280 168
725.297 132
725.315 136
725.332 95
725.350 143
725.367 151
725.385 161
725.402 179
725.419 209
725.437 239
725.454 284
725.472 329
725.489 321
725.507 284
725.524 384
725.541 325
725.559 285
725.576 308
725.594 293
725.611 278
725.629 226
725.646 257
725.664 268
725.681 235
725.698 228
725.716 261
725.733 214
725.751 257
725.768 321
725.786 295
725.803 291
725.821 269
725.838 285
725.855 317
725.873 176
725.890 171
725.908 194
725.925 171
725.943 241
725.960 240
725.978 169
725.995 181
726.012 170
726.030 126
726.047 168
726.065 209
726.082 168
726.100 134
726.117 111
726.135 213
726.152 239
726.169 241
726.187 282
726.204 294
726.222 235
726.239 166
726.257 184
726.274 118
726.292 122
726.309 119
726.326 125
726.344 86
726.361 124
726.379 146
726.396 118
726.414 139
726.431 137
726.449 140
726.466 145
726.484 175
726.501 139
726.518 156
726.536 145
726.553 77
726.571 142
726.588 105
726.606 116
726.623 118
726.641 124
726.658 202
726.675 144
726.693 147
726.710 130
726.728 103
726.745 173
726.763 133
726.780 118
726.798 178
726.815 182
726.833 153
726.850 87
726.867 91
726.885 78
726.902 69
726.920 117
726.937 132
726.955 74
726.972 112
726.990 128
727.007 94
727.025 135
727.042 144
727.060 91
727.077 109
727.094 109
727.112 187
727.129 177
727.147 180
727.164 195
727.182 229
727.199 266
727.217 207
727.234 136
727.252 129
727.269 172
727.286 150
727.304 84
727.321 90
727.339 78
727.356 94
727.374 110
727.391 203
727.409 147
727.426 152
727.444 86
727.461 66
727.479 129
727.496 117
727.513 85
727.531 90
727.548 82
727.566 53
727.583 60
727.601 54
727.618 71
727.636 75
727.653 49
727.671 51
727.688 79
727.706 73
727.723 91
727.741 92
727.758 81
727.775 74
727.793 89
727.810 118
727.828 116
727.845 141
727.863 66
727.880 50
727.898 68
727.915 80
727.933 100
727.950 91
727.968 53
727.985 65
728.003 35
728.020 60
728.037 82
728.055 88
728.072 90
728.090 106
728.107 97
728.125 123
728.142 271
728.160 347
728.177 405
728.195 455
728.212 412
728.230 375
728.247 325
728.265 284
728.282 188
728.300 130
728.317 104
728.334 87
728.352 77
728.369 108
728.387 87
728.404 110
728.422 99
728.439 88
728.457 130
728.474 119
728.492 95
728.509 74
728.527 65
728.544 68
728.562 100
728.579 59
728.597 52
728.614 31
728.632 79
728.649 70
728.667 38
728.684 54
728.701 67
728.719 62
728.736 62
728.754 34
728.771 69
728.789 39
728.806 46
728.824 75
728.841 50
728.859 82
728.876 75
728.894 54
728.911 48
728.929 66
728.946 50
728.964 67
728.981 94
728.999 51
729.016 51
729.034 48
729.051 41
729.069 90
729.086 129
729.103 145
729.121 183
729.138 207
729.156 218
729.173 245
729.191 306
729.208 294
729.226 216
729.243 175
729.261 154
729.278 189
729.296 132
729.313 117
729.331 109
729.348 115
729.366 80
729.383 43
729.401 46
729.418 77
729.436 113
729.453 124
729.471 109
729.488 60
729.506 73
729.523 131
729.541 122
729.558 102
729.576 66
729.593 44
729.611 27
729.628 31
729.646 83
729.663 79
729.681 54
729.698 77
729.716 49
729.733 50
729.750 60
729.768 87
729.785 70
729.803 74
729.820 79
729.838 77
729.855 54
729.873 52
729.890 62
729.908 48
729.925 79
729.943 66
729.960 91
729.978 84
729.995 41
730.013 46
730.030 63
730.048 55
730.065 85
730.083 102
730.100 96
730.118 173
730.135 187
730.153 294
730.170 535
730.188 555
730.205 368
730.223 263
730.240 259
730.258 259
730.275 161
730.293 109
730.310 124
730.328 72
730.345 108
730.363 79
730.380 102
730.398 104
730.415 135
730.433 79
730.450 85
730.468 73
730.485 60
730.503 49
730.520 77
730.538 67
730.555 60
730.573 85
730.590 45
730.608 73
730.625 76
730.643 59
730.660 68
730.678 50
730.695 29
730.713 49
730.730 51
730.748 73
730.765 79
730.783 75
730.800 77
730.818 62
730.835 71
730.853 41
730.870 40
730.888 106
730.905 82
730.923 51
730.940 44
730.958 56
730.975 65
730.993 67
731.010 83
731.028 75
731.045 66
731.063 60
731.080 94
731.098 98
731.115 122
731.133 175
731.150 255
731.168 286
731.185 262
731.203 233
731.220 236
731.238 270
731.255 231
731.273 123
731.290 134
731.308 166
731.325 120
731.343 121
731.360 91
731.378 84
731.395 68
731.413 78
731.430 100
731.448 102
731.466 121
731.483 112
731.501 75
731.518 54
731.536 71
731.553 88
731.571 78
731.588 67
731.606 79
731.623 106
731.641 140
731.658 169
731.676 145
731.693 79
731.711 112
731.728 107
731.746 104
731.763 103
731.781 82
731.798 124
731.816 126
731.833 85
731.851 88
731.868 149
731.886 181
731.903 147
731.921 123
731.938 120
731.956 86
731.973 77
731.991 104
732.008 112
732.026 93
732.043 129
732.061 110
732.079 131
732.096 112
732.114 209
732.131 199
732.149 161
732.166 379
732.184 459
732.201 329
732.219 345
732.236 271
732.254 274
732.271 183
732.289 122
732.306 123
732.324 109
732.341 124
732.359 127
732.376 118
732.394 102
732.411 89
732.429 131
732.446 132
732.464 109
732.481 109
732.499 87
732.517 82
732.534 74
732.552 56
732.569 84
732.587 86
732.604 47
732.622 66
732.639 95
732.657 61
732.674 97
732.692 113
732.709 112
732.727 123
732.744 175
732.762 217
732.779 234
732.797 196
732.814 131
732.832 98
732.850 135
732.867 127
732.885 105
732.902 65
732.920 51
732.937 54
732.955 70
732.972 98
732.990 121
733.007 108
733.025 63
733.042 99
733.060 150
733.077 69
733.095 49
733.112 105
733.130 153
733.148 251
733.165 285
733.183 265
733.200 219
733.218 207
733.235 205
733.253 210
733.270 202
733.288 159
733.305 161
733.323 131
733.340 82
733.358 53
733.375 73
733.393 94
733.410 132
733.428 83
733.446 52
733.463 75
733.481 93
733.498 97
733.516 114
733.533 139
733.551 136
733.568 92
733.586 123
733.603 94
733.621 87
733.638 57
733.656 66
733.674 87
733.691 142
733.709 114
733.726 123
733.744 109
733.761 145
733.779 155
733.796 113
733.814 138
733.831 81
733.849 108
733.866 122
733.884 113
733.902 74
733.919 53
733.937 94
733.954 111
733.972 110
733.989 102
734.007 66
734.024 100
734.042 68
734.059 68
734.077 104
734.094 63
734.112 74
734.130 195
734.147 227
734.165 280
734.182 304
734.200 274
734.217 288
734.235 210
734.252 160
734.270 168
734.287 143
734.305 102
734.323 81
734.340 63
734.358 76
734.375 129
734.393 72
734.410 82
734.428 102
734.445 92
734.463 76
734.480 110
734.498 72
734.516 90
734.533 136
734.551 104
734.568 84
734.586 76
734.603 35
734.621 75
734.638 93
734.656 77
734.673 85
734.691 105
734.709 102
734.726 81
734.744 54
734.761 69
734.779 90
734.796 128
734.814 75
734.831 89
734.849 77
734.867 52
734.884 72
734.902 74
734.919 90
734.937 66
734.954 67
734.972 53
734.989 56
735.007 40
735.024 42
735.042 50
735.060 64
735.077 77
735.095 72
735.112 52
735.130 119
735.147 229
735.165 238
735.182 239
735.200 203
735.218 165
735.235 117
735.253 120
735.270 128
735.288 132
735.305 108
735.323 73
735.340 82
735.358 111
735.376 78
735.393 56
735.411 63
735.428 125
735.446 108
735.463 112
735.481 68
735.499 68
735.516 77
735.534 62
735.551 70
735.569 49
735.586 46
735.604 52
735.621 45
735.639 51
735.657 59
735.674 61
735.692 70
735.709 45
735.727 40
735.744 102
735.762 65
735.779 40
735.797 68
735.815 57
735.832 58
735.850 35
735.867 45
735.885 100
735.902 78
735.920 54
735.938 70
735.955 96
735.973 82
735.990 90
736.008 70
736.025 64
736.043 56
736.061 45
736.078 118
736.096 111
736.113 89
736.131 89
736.148 114
736.166 100
736.183 163
736.201 149
736.219 105
736.236 165
736.254 139
736.271 69
736.289 82
736.306 80
736.324 101
736.342 102
736.359 77
736.377 76
736.394 133
736.412 94
736.429 81
736.447 112
736.465 110
736.482 70
736.500 63
736.517 91
736.535 87
736.552 61
736.570 36
736.588 58
736.605 39
736.623 67
736.640 108
736.658 75
736.675 99
736.693 71
736.711 27
736.728 48
736.746 62
736.763 50
736.781 82
736.798 93
736.816 51
736.834 49
736.851 53
736.869 62
736.886 54
736.904 48
736.921 45
736.939 15
736.957 41
736.974 55
736.992 92
737.009 81
737.027 60
737.045 48
737.062 88
737.080 124
737.097 68
737.115 53
737.132 50
737.150 47
737.168 81
737.185 98
737.203 66
737.220 123
737.238 126
737.255 60
737.273 89
737.291 50
737.308 38
737.326 50
737.343 63
737.361 52
737.379 76
737.396 57
737.414 62
737.431 89
737.449 48
737.466 46
737.484 44
737.502 71
737.519 67
737.537 87
737.554 73
737.572 51
737.590 20
737.607 46
737.625 57
737.642 60
737.660 72
737.677 67
737.695 41
737.713 73
737.730 74
737.748 48
737.765 79
737.783 52
737.801 46
737.818 49
737.836 55
737.853 64
737.871 52
737.888 86
737.906 45
737.924 22
737.941 30
737.959 23
737.976 32
737.994 46
738.012 83
738.029 49
738.047 54
738.064 70
738.082 91
738.100 71
738.117 95
738.135 114
738.152 103
738.170 113
738.187 107
738.205 156
738.223 143
738.240 80
738.258 92
738.275 70
738.293 119
738.311 125
738.328 51
738.346 50
738.363 42
738.381 56
738.399 43
738.416 47
738.434 92
738.451 92
738.469 62
738.487 68
738.504 50
738.522 42
738.539 78
738.557 94
738.575 84
738.592 79
738.610 45
738.627 42
738.645 33
738.663 53
738.680 58
738.698 53
738.715 79
738.733 77
738.750 49
738.768 56
738.786 64
738.803 84
738.821 90
738.838 51
738.856 65
738.874 52
738.891 37
738.909 42
738.926 52
738.944 28
738.962 61
738.979 44
738.997 35
739.014 62
739.032 75
739.050 57
739.067 77
739.085 97
739.102 89
739.120 114
739.138 158
739.155 187
739.173 145
739.191 176
739.208 203
739.226 164
739.243 170
739.261 152
739.279 165
739.296 82
739.314 59
739.331 84
739.349 70
739.367 115
739.384 75
739.402 68
739.419 111
739.437 83
739.455 103
739.472 74
739.490 112
739.507 123
739.525 104
739.543 104
739.560 80
739.578 119
739.595 108
739.613 74
739.631 99
739.648 96
739.666 101
739.683 57
739.701 64
739.719 83
739.736 49
739.754 68
739.772 60
739.789 65
739.807 63
739.824 65
739.842 39
739.860 42
739.877 50
739.895 51
739.912 55
739.930 60
739.948 81
739.965 68
739.983 66
740.000 76
740.018 55
740.036 48
740.053 83
740.071 75
740.089 114
740.106 92
740.124 172
740.141 200
740.159 123
740.177 168
740.194 180
740.212 130
740.229 129
740.247 124
740.265 115
740.282 99
740.300 98
740.318 76
740.335 145
740.353 86
740.370 82
740.388 84
740.406 74
740.423 82
740.441 110
740.458 84
740.476 62
740.494 75
740.511 71
740.529 97
740.547 104
740.564 103
740.582 106
740.599 68
740.617 90
740.635 39
740.652 50
740.670 50
740.688 55
740.705 67
740.723 52
740.740 75
740.758 75
740.776 83
740.793 79
740.811 60
740.828 62
740.846 51
740.864 48
740.881 37
740.899 64
740.917 98
740.934 100
740.952 77
740.969 72
740.987 42
741.005 62
741.022 59
741.040 70
741.058 43
741.075 71
741.093 70
741.110 59
741.128 133
741.146 165
741.163 176
741.181 128
741.199 141
741.216 154
741.234 140
741.251 170
741.269 113
741.287 106
741.304 115
741.322 108
741.340 85
741.357 81
741.375 113
741.393 137
741.410 93
741.428 57
741.445 91
741.463 112
741.481 79
741.498 65
741.516 83
741.534 103
741.551 63
741.569 93
741.586 60
741.604 90
741.622 72
741.639 104
741.657 112
741.675 82
741.692 105
741.710 154
741.728 102
741.745 115
741.763 73
741.780 71
741.798 59
741.816 77
741.833 88
741.851 104
741.869 103
741.886 68
741.904 29
741.921 45
741.939 83
741.957 95
741.974 110
741.992 87
742.010 54
742.027 93
742.045 128
742.063 85
742.080 73
742.098 90
742.115 149
742.133 157
742.151 170
742.168 188
742.186 196
742.204 195
742.221 196
742.239 187
742.257 175
742.274 166
742.292 118
742.310 75
742.327 89
742.345 135
742.362 139
742.380 111
742.398 115
742.415 58
742.433 59
742.451 71
742.468 43
742.486 40
742.504 107
742.521 121
742.539 112
742.557 77
742.574 80
742.592 88
742.609 70
742.627 69
742.645 72
742.662 72
742.680 66
742.698 87
742.715 74
742.733 97
742.751 93
742.768 76
742.786 58
742.804 65
742.821 56
742.839 48
742.856 81
742.874 71
742.892 59
742.909 44
742.927 67
742.945 86
742.962 72
742.980 69
742.998 66
743.015 62
743.033 51
743.051 68
743.068 66
743.086 68
743.104 36
743.121 60
743.139 129
743.156 167
743.174 143
743.192 219
743.209 231
743.227 196
743.245 183
743.262 127
743.280 102
743.298 148
743.315 96
743.333 84
743.351 92
743.368 61
743.386 125
743.404 173
743.421 93
743.439 143
743.457 83
743.474 81
743.492 115
743.510 119
743.527 103
743.545 77
743.563 69
743.580 86
743.598 80
743.615 71
743.633 24
743.651 49
743.668 94
743.686 92
743.704 70
743.721 70
743.739 71
743.757 123
743.774 98
743.792 86
743.810 115
743.827 97
743.845 68
743.863 58
743.880 61
743.898 59
743.916 53
743.933 84
743.951 87
743.969 73
743.986 40
744.004 108
744.022 84
744.039 112
744.057 113
744.075 79
744.092 125
744.110 81
744.128 106
744.145 184
744.163 216
744.181 167
744.198 178
744.216 198
744.234 171
744.251 190
744.269 179
744.287 136
744.304 144
744.322 133
744.340 113
744.357 90
744.375 127
744.393 87
744.410 103
744.428 45
744.446 39
744.463 48
744.481 43
744.499 66
744.516 81
744.534 66
744.552 53
744.569 41
744.587 50
744.605 63
744.622 33
744.640 78
744.658 60
744.675 40
744.693 32
744.711 46
744.728 31
744.746 47
744.764 50
744.781 79
744.799 82
744.817 62
744.834 65
744.852 39
744.870 44
744.887 50
744.905 29
744.923 51
744.940 45
744.958 66
744.976 68
744.993 72
745.011 75
745.029 73
745.046 72
745.064 53
745.082 89
745.099 83
745.117 114
745.135 111
745.152 126
745.170 203
745.188 249
745.205 183
745.223 194
745.241 122
745.258 109
745.276 98
745.294 107
745.311 85
745.329 61
745.347 103
745.364 128
745.382 112
745.400 80
745.417 92
745.435 85
745.453 96
745.470 62
745.488 85
745.506 86
745.524 63
745.541 46
745.559 33
745.577 44
745.594 65
745.612 79
745.630 72
745.647 44
745.665 47
745.683 96
745.700 112
745.718 73
745.736 65
745.753 46
745.771 87
745.789 55
745.806 41
745.824 52
745.842 25
745.859 56
745.877 61
745.895 37
745.912 38
745.930 106
745.948 97
745.966 59
745.983 47
746.001 114
746.019 62
746.036 36
746.054 45
746.072 46
746.089 22
746.107 95
746.125 201
746.142 283
746.160 294
746.178 377
746.195 353
746.213 313
746.231 195
746.248 194
746.266 135
746.284 152
746.302 136
746.319 73
746.337 70
746.355 106
746.372 134
746.390 58
746.408 94
746.425 94
746.443 104
746.461 91
746.478 73
746.496 48
746.514 30
746.532 46
746.549 34
746.567 72
746.585 104
746.602 84
746.620 74
746.638 66
746.655 48
746.673 64
746.691 83
746.708 72
746.726 132
746.744 135
746.762 142
746.779 164
746.797 140
746.815 68
746.832 70
746.850 92
746.868 106
746.885 82
746.903 97
746.921 87
746.938 54
746.956 36
746.974 47
746.992 40
747.009 70
747.027 81
747.045 83
747.062 95
747.080 64
747.098 51
747.115 93
747.133 107
747.151 196
747.168 172
747.186 186
747.204 205
747.222 227
747.239 202
747.257 217
747.275 152
747.292 99
747.310 110
747.328 59
747.345 50
747.363 62
747.381 87
747.399 92
747.416 87
747.434 101
747.452 106
747.469 99
747.487 91
747.505 92
747.522 95
747.540 118
747.558 98
747.576 101
747.593 90
747.611 93
747.629 83
747.646 61
747.664 37
747.682 66
747.700 62
747.717 49
747.735 126
747.753 171
747.770 118
747.788 102
747.806 104
747.823 93
747.841 111
747.859 157
747.877 130
747.894 115
747.912 66
747.930 52
747.947 60
747.965 114
747.983 103
748.001 108
748.018 79
748.036 48
748.054 56
748.071 33
748.089 60
748.107 100
748.124 95
748.142 196
748.160 277
748.178 372
748.195 365
748.213 325
748.231 215
748.248 178
748.266 199
748.284 162
748.302 113
748.319 113
748.337 72
748.355 96
748.372 73
748.390 74
748.408 82
748.426 97
748.443 75
748.461 77
748.479 67
748.496 99
748.514 79
748.532 101
748.550 83
748.567 94
748.585 85
748.603 58
748.620 80
748.638 92
748.656 93
748.674 108
748.691 111
748.709 84
748.727 82
748.744 98
748.762 121
748.780 78
748.798 84
748.815 51
748.833 68
748.851 57
748.868 115
748.886 103
748.904 63
748.922 69
748.939 75
748.957 90
748.975 95
748.992 108
749.010 60
749.028 56
749.046 66
749.063 57
749.081 98
749.099 118
749.117 114
749.134 135
749.152 296
749.170 354
749.187 249
749.205 184
749.223 158
749.241 208
749.258 152
749.276 169
749.294 145
749.311 119
749.329 115
749.347 107
749.365 107
749.382 104
749.400 75
749.418 64
749.436 50
749.453 110
749.471 77
749.489 62
749.506 98
749.524 111
749.542 59
749.560 54
749.577 99
749.595 68
749.613 72
749.631 50
749.648 90
749.666 86
749.684 97
749.701 100
749.719 84
749.737 67
749.755 103
749.772 60
749.790 66
749.808 40
749.826 63
749.843 56
749.861 61
749.879 66
749.896 61
749.914 66
749.932 57
749.950 86
749.967 138
749.985 206
750.003 152
750.021 182
750.038 202
750.056 182
750.074 134
750.092 89
750.109 93
750.127 187
750.145 126
750.162 168
750.180 180
750.198 152
750.216 120
750.233 204
750.251 190
750.269 159
750.287 120
750.304 103
750.322 90
750.340 100
750.358 107
750.375 77
750.393 65
750.411 72
750.428 86
750.446 51
750.464 28
750.482 63
750.499 87
750.517 66
750.535 90
750.553 70
750.570 98
750.588 63
750.606 58
750.624 47
750.641 69
750.659 94
750.677 94
750.695 59
750.712 77
750.730 59
750.748 37
750.765 42
750.783 66
750.801 54
750.819 40
750.836 29
750.854 51
750.872 57
750.890 85
750.907 90
750.925 54
750.943 54
750.961 33
750.978 100
750.996 98
751.014 106
751.032 127
751.049 99
751.067 103
751.085 127
751.103 132
751.120 139
751.138 125
751.156 153
751.174 195
751.191 186
751.209 167
751.227 130
751.245 143
751.262 107
751.280 115
751.298 96
751.316 128
751.333 144
751.351 82
751.369 119
751.387 110
751.404 58
751.422 40
751.440 44
751.458 55
751.475 67
751.493 81
751.511 54
751.529 78
751.546 78
751.564 85
751.582 83
751.600 64
751.617 67
751.635 53
751.653 51
751.671 80
751.688 81
751.706 56
751.724 38
751.742 45
751.759 39
751.777 44
751.795 49
751.813 54
751.830 75
751.848 76
751.866 54
751.884 42
751.901 58
751.919 56
751.937 52
751.955 53
751.972 81
751.990 87
752.008 80
752.026 48
752.043 57
752.061 82
752.079 91
752.097 64
752.114 67
752.132 115
752.150 159
752.168 161
752.185 144
752.203 217
752.221 267
752.239 128
752.256 109
752.274 120
752.292 103
752.310 71
752.327 62
752.345 95
752.363 87
752.381 49
752.399 35
752.416 45
752.434 39
752.452 109
752.470 88
752.487 70
752.505 74
752.523 76
752.541 118
752.558 106
752.576 87
752.594 62
752.612 54
752.629 65
752.647 36
752.665 52
752.683 47
752.700 52
752.718 64
752.736 70
752.754 37
752.772 73
752.789 135
752.807 77
752.825 60
752.843 59
752.860 90
752.878 76
752.896 122
752.914 104
752.931 45
752.949 44
752.967 62
752.985 38
753.002 108
753.020 79
753.038 38
753.056 50
753.074 57
753.091 85
753.109 87
753.127 147
753.145 163
753.162 136
753.180 147
753.198 196
753.216 187
753.233 125
753.251 104
753.269 106
753.287 132
753.305 128
753.322 66
753.340 70
753.358 81
753.376 99
753.393 86
753.411 83
753.429 49
753.447 40
753.464 23
753.482 42
753.500 53
753.518 60
753.536 91
753.553 90
753.571 70
753.589 69
753.607 63
753.624 43
753.642 77
753.660 87
753.678 73
753.696 78
753.713 55
753.731 51
753.749 55
753.767 46
753.784 56
753.802 64
753.820 44
753.838 15
753.856 19
753.873 18
753.891 40
753.909 41
753.927 98
753.944 91
753.962 50
753.980 54
753.998 56
754.016 52
754.033 59
754.051 54
754.069 72
754.087 75
754.104 54
754.122 72
754.140 120
754.158 127
754.176 141
754.193 169
754.211 147
754.229 140
754.247 142
754.264 118
754.282 94
754.300 74
754.318 88
754.336 88
754.353 47
754.371 55
754.389 108
754.407 125
754.424 74
754.442 83
754.460 49
754.478 46
754.496 51
754.513 103
754.531 68
754.549 81
754.567 52
754.585 85
754.602 60
754.620 53
754.638 38
754.656 61
754.673 59
754.691 70
754.709 93
754.727 70
754.745 88
754.762 62
754.780 64
754.798 62
754.816 83
754.834 81
754.851 73
754.869 32
754.887 43
754.905 77
754.923 66
754.940 22
754.958 44
754.976 48
754.994 50
755.011 50
755.029 100
755.047 85
755.065 60
755.083 77
755.100 56
755.118 138
755.136 117
755.154 93
755.172 148
755.189 210
755.207 212
755.225 230
755.243 204
755.261 162
755.278 157
755.296 100
755.314 97
755.332 76
755.350 92
755.367 83
755.385 79
755.403 96
755.421 88
755.438 40
755.456 86
755.474 113
755.492 86
755.510 81
755.527 60
755.545 49
755.563 38
755.581 54
755.599 53
755.616 25
755.634 45
755.652 68
755.670 80
755.688 84
755.705 57
755.723 43
755.741 44
755.759 43
755.777 55
755.794 81
755.812 91
755.830 66
755.848 53
755.866 66
755.883 40
755.901 37
755.919 18
755.937 39
755.955 61
755.972 55
755.990 68
756.008 94
756.026 106
756.044 65
756.061 76
756.079 73
756.097 65
756.115 85
756.133 114
756.150 176
756.168 161
756.186 253
756.204 250
756.222 255
756.240 285
756.257 163
756.275 144
756.293 102
756.311 70
756.329 65
756.346 79
756.364 79
756.382 62
756.400 127
756.418 128
756.435 115
756.453 92
756.471 71
756.489 107
756.507 128
756.524 80
756.542 67
756.560 136
756.578 109
756.596 46
756.613 63
756.631 51
756.649 57
756.667 72
756.685 55
756.703 62
756.720 37
756.738 72
756.756 96
756.774 82
756.792 39
756.809 37
756.827 48
756.845 32
756.863 22
756.881 41
756.898 38
756.916 47
756.934 83
756.952 63
756.970 34
756.988 63
757.005 31
757.023 52
757.041 38
757.059 46
757.077 50
757.094 50
757.112 126
757.130 113
757.148 191
757.166 220
757.183 181
757.201 174
757.219 131
757.237 141
757.255 144
757.273 127
757.290 114
757.308 95
757.326 88
757.344 88
757.362 63
757.379 97
757.397 89
757.415 106
757.433 141
757.451 74
757.469 100
757.486 134
757.504 66
757.522 94
757.540 92
757.558 54
757.575 66
757.593 57
757.611 37
757.629 60
757.647 69
757.665 83
757.682 45
757.700 52
757.718 50
757.736 45
757.754 44
757.772 26
757.789 28
757.807 34
757.825 79
757.843 104
757.861 77
757.878 57
757.896 28
757.914 52
757.932 66
757.950 110
757.968 68
757.985 88
758.003 46
758.021 64
758.039 104
758.057 75
758.075 79
758.092 79
758.110 85
758.128 100
758.146 100
758.164 116
758.182 182
758.199 193
758.217 181
758.235 157
758.253 131
758.271 128
758.288 124
758.306 137
758.324 112
758.342 84
758.360 117
758.378 130
758.395 94
758.413 80
758.431 91
758.449 89
758.467 87
758.485 49
758.502 58
758.520 81
758.538 71
758.556 45
758.574 86
758.592 54
758.609 54
758.627 60
758.645 58
758.663 50
758.681 47
758.699 64
758.716 82
758.734 57
758.752 41
758.770 38
758.788 65
758.806 62
758.823 54
758.841 71
758.859 63
758.877 56
758.895 43
758.913 64
758.930 64
758.948 68
758.966 54
758.984 74
759.002 62
759.020 50
759.038 77
759.055 79
759.073 35
759.091 68
759.109 109
759.127 167
759.145 175
759.162 177
759.180 125
759.198 155
759.216 123
759.234 95
759.252 123
759.269 109
759.287 110
759.305 110
759.323 77
759.341 79
759.359 70
759.376 75
759.394 107
759.412 125
759.430 75
759.448 55
759.466 65
759.484 44
759.501 78
759.519 104
759.537 83
759.555 74
759.573 67
759.591 66
759.608 37
759.626 29
759.644 42
759.662 35
759.680 63
759.698 75
759.716 50
759.733 59
759.751 69
759.769 91
759.787 75
759.805 66
759.823 82
759.840 84
759.858 74
759.876 50
759.894 56
759.912 52
759.930 91
759.948 56
759.965 73
759.983 77
760.001 65
760.019 114
760.037 78
760.055 76
760.072 101
760.090 83
760.108 85
760.126 100
760.144 137
760.162 155
760.180 138
760.197 98
760.215 110
760.233 156
760.251 95
760.269 115
760.287 98
760.305 91
760.322 124
760.340 97
760.358 53
760.376 53
760.394 56
760.412 59
760.430 65
760.447 71
760.465 68
760.483 77
760.501 74
760.519 75
760.537 80
760.555 114
760.572 55
760.590 29
760.608 35
760.626 86
760.644 65
760.662 49
760.680 49
760.697 60
760.715 65
760.733 75
760.751 108
760.769 99
760.787 166
760.805 256
760.822 226
760.840 221
760.858 168
760.876 114
760.894 99
760.912 126
760.930 75
760.947 45
760.965 35
760.983 51
761.001 63
761.019 51
761.037 30
761.055 65
761.072 71
761.090 104
761.108 77
761.126 106
761.144 114
761.162 118
761.180 130
761.197 173
761.215 139
761.233 103
761.251 94
761.269 108
761.287 100
761.305 119
761.323 112
761.340 104
761.358 81
761.376 94
761.394 101
761.412 108
761.430 70
761.448 61
761.465 54
761.483 71
761.501 65
761.519 40
761.537 42
761.555 44
761.573 52
761.591 43
761.608 75
761.626 47
761.644 33
761.662 33
761.680 47
761.698 53
761.716 52
761.733 59
761.751 83
761.769 58
761.787 132
761.805 191
761.823 204
761.841 110
761.859 114
761.876 110
761.894 86
761.912 54
761.930 51
761.948 101
761.966 70
761.984 78
762.002 74
762.019 46
762.037 68
762.055 47
762.073 71
762.091 80
762.109 93
762.127 131
762.145 94
762.162 95
762.180 167
762.198 193
762.216 181
762.234 136
762.252 120
762.270 135
762.288 85
762.305 69
762.323 77
762.341 62
762.359 68
762.377 35
762.395 76
762.413 51
762.431 103
762.448 80
762.466 64
762.484 78
762.502 72
762.520 78
762.538 44
762.556 34
762.574 53
762.591 76
762.609 43
762.627 43
762.645 76
762.663 76
762.681 68
762.699 50
762.717 82
762.734 52
762.752 79
762.770 102
762.788 92
762.806 129
762.824 112
762.842 115
762.860 50
762.878 35
762.895 57
762.913 64
762.931 40
762.949 26
762.967 15
762.985 45
763.003 57
763.021 43
763.039 77
763.056 79
763.074 78
763.092 50
763.110 45
763.128 65
763.146 94
763.164 113
763.182 127
763.199 133
763.217 152
763.235 107
763.253 78
763.271 127
763.289 94
763.307 90
763.325 132
763.343 90
763.360 120
763.378 90
763.396 66
763.414 70
763.432 55
763.450 80
763.468 70
763.486 72
763.504 75
763.521 76
763.539 70
763.557 71
763.575 57
763.593 99
763.611 121
763.629 94
763.647 72
763.665 34
763.683 46
763.700 79
763.718 94
763.736 57
763.754 61
763.772 87
763.790 80
763.808 76
763.826 56
763.844 52
763.861 78
763.879 80
763.897 83
763.915 71
763.933 83
763.951 62
763.969 54
763.987 55
764.005 77
764.023 62
764.040 59
764.058 56
764.076 71
764.094 67
764.112 78
764.130 110
764.148 121
764.166 91
764.184 173
764.201 182
764.219 132
764.237 118
764.255 144
764.273 129
764.291 82
764.309 106
764.327 144
764.345 108
764.363 95
764.380 118
764.398 112
764.416 131
764.434 66
764.452 70
764.470 61
764.488 89
764.506 124
764.524 115
764.542 69
764.560 78
764.577 38
764.595 42
764.613 61
764.631 69
764.649 49
764.667 41
764.685 50
764.703 63
764.721 62
764.739 28
764.756 55
764.774 91
764.792 67
764.810 77
764.828 64
764.846 54
764.864 44
764.882 78
764.900 71
764.918 70
764.936 44
764.953 26
764.971 29
764.989 60
765.007 86
765.025 71
765.043 93
765.061 62
765.079 62
765.097 111
765.115 94
765.133 96
765.150 78
765.168 139
765.186 170
765.204 187
765.222 182
765.240 188
765.258 103
765.276 115
765.294 132
765.312 60
765.330 50
765.347 60
765.365 93
765.383 59
765.401 61
765.419 59
765.437 78
765.455 47
765.473 74
765.491 99
765.509 66
765.527 95
765.544 96
765.562 52
765.580 37
765.598 60
765.616 73
765.634 79
765.652 62
765.670 59
765.688 69
765.706 53
765.724 47
765.742 64
765.759 46
765.777 79
765.795 108
765.813 68
765.831 45
765.849 57
765.867 47
765.885 83
765.903 76
765.921 104
765.939 65
765.957 72
765.974 105
765.992 68
766.010 103
766.028 73
766.046 85
766.064 89
766.082 80
766.100 117
766.118 111
766.136 147
766.154 136
766.172 139
766.190 155
766.207 159
766.225 155
766.243 148
766.261 147
766.279 98
766.297 97
766.315 91
766.333 67
766.351 78
766.369 100
766.387 90
766.405 78
766.423 50
766.440 100
766.458 80
766.476 37
766.494 44
766.512 40
766.530 36
766.548 62
766.566 67
766.584 99
766.602 54
766.620 54
766.638 61
766.656 40
766.674 55
766.691 85
766.709 70
766.727 75
766.745 83
766.763 76
766.781 57
766.799 49
766.817 50
766.835 64
766.853 93
766.871 83
766.889 63
766.907 74
766.925 42
766.942 63
766.960 80
766.978 80
766.996 62
767.014 56
767.032 91
767.050 47
767.068 55
767.086 69
767.104 99
767.122 109
767.140 130
767.158 103
767.176 105
767.194 105
767.211 120
767.229 171
767.247 182
767.265 139
767.283 101
767.301 66
767.319 106
767.337 84
767.355 80
767.373 50
767.391 101
767.409 63
767.427 74
767.445 35
767.463 41
767.480 55
767.498 58
767.516 85
767.534 57
767.552 63
767.570 81
767.588 79
767.606 42
767.624 67
767.642 56
767.660 32
767.678 52
767.696 28
767.714 28
767.732 61
767.750 74
767.768 47
767.785 63
767.803 47
767.821 68
767.839 59
767.857 44
767.875 37
767.893 39
767.911 23
767.929 59
767.947 47
767.965 61
767.983 36
768.001 31
768.019 80
768.037 78
768.055 46
768.073 94
768.090 73
768.108 73
768.126 82
768.144 68
768.162 49
768.180 98
768.198 149
768.216 166
768.234 149
768.252 118
768.270 143
768.288 118
768.306 139
768.324 138
768.342 90
768.360 88
768.378 96
768.396 116
768.413 61
768.431 51
768.449 69
768.467 76
768.485 75
768.503 81
768.521 70
768.539 83
768.557 68
768.575 52
768.593 39
768.611 47
768.629 33
768.647 51
768.665 64
768.683 45
768.701 65
768.719 78
768.737 91
768.755 84
768.773 74
768.790 90
768.808 119
768.826 83
768.844 72
768.862 54
768.880 45
768.898 68
768.916 90
768.934 80
768.952 83
768.970 51
768.988 47
769.006 71
769.024 60
769.042 37
769.060 41
769.078 90
769.096 99
769.114 78
769.132 74
769.150 112
769.168 173
769.185 210
769.203 219
769.221 219
769.239 165
769.257 121
769.275 126
769.293 131
769.311 81
769.329 83
769.347 98
769.365 87
769.383 96
769.401 86
769.419 54
769.437 60
769.455 69
769.473 48
769.491 62
769.509 85
769.527 87
769.545 74
769.563 52
769.581 52
769.599 25
769.616 49
769.634 62
769.652 41
769.670 54
769.688 60
769.706 96
769.724 66
769.742 65
769.760 79
769.778 51
769.796 55
769.814 44
769.832 74
769.850 96
769.868 90
769.886 59
769.904 98
769.922 114
769.940 80
769.958 78
769.976 92
769.994 84
770.012 66
770.030 50
770.048 56
770.066 94
770.084 101
770.102 90
770.120 96
770.137 91
770.155 163
770.173 198
770.191 187
770.209 170
770.227 174
770.245 145
770.263 133
770.281 130
770.299 159
770.317 119
770.335 115
770.353 70
770.371 76
770.389 118
770.407 108
770.425 100
770.443 125
770.461 117
770.479 79
770.497 51
770.515 100
770.533 98
770.551 69
770.569 70
770.587 62
770.605 113
770.623 101
770.641 76
770.659 72
770.677 81
770.695 45
770.713 63
770.731 77
770.749 85
770.767 77
770.784 78
770.802 104
770.820 54
770.838 40
770.856 45
770.874 41
770.892 71
770.910 67
770.928 47
770.946 46
770.964 45
770.982 94
771.000 61
771.018 44
771.036 47
771.054 82
771.072 78
771.090 64
771.108 59
771.126 92
771.144 129
771.162 97
771.180 148
771.198 196
771.216 136
771.234 126
771.252 157
771.270 115
771.288 122
771.306 86
771.324 71
771.342 76
771.360 63
771.378 59
771.396 36
771.414 52
771.432 83
771.450 104
771.468 77
771.486 66
771.504 54
771.522 66
771.540 69
771.558 93
771.576 101
771.594 93
771.612 47
771.630 62
771.648 87
771.666 53
771.684 36
771.702 30
771.720 53
771.737 48
771.755 68
771.773 76
771.791 70
771.809 57
771.827 91
771.845 98
771.863 91
771.881 53
771.899 44
771.917 47
771.935 53
771.953 44
771.971 52
771.989 89
772.007 72
772.025 57
772.043 20
772.061 55
772.079 87
772.097 99
772.115 104
772.133 144
772.151 166
772.169 192
772.187 152
772.205 218
772.223 150
772.241 160
772.259 124
772.277 116
772.295 68
772.313 71
772.331 103
772.349 91
772.367 36
772.385 65
772.403 74
772.421 75
772.439 80
772.457 51
772.475 40
772.493 67
772.511 63
772.529 75
772.547 90
772.565 73
772.583 54
772.601 62
772.619 73
772.637 105
772.655 62
772.673 56
772.691 58
772.709 55
772.727 66
772.745 60
772.763 66
772.781 69
772.799 44
772.817 56
772.835 50
772.853 36
772.871 89
772.889 74
772.907 55
772.925 55
772.943 57
772.961 45
772.979 64
772.997 59
773.015 32
773.033 47
773.051 52
773.069 55
773.087 130
773.105 81
773.123 56
773.141 96
773.159 151
773.177 143
773.195 76
773.213 118
773.231 147
773.249 205
773.267 185
773.285 133
773.303 105
773.321 69
773.339 55
773.357 61
773.375 59
773.393 55
773.411 68
773.429 91
773.447 54
773.465 46
773.483 46
773.501 129
773.519 76
773.537 62
773.555 76
773.573 71
773.591 73
773.609 92
773.627 76
773.645 76
773.663 76
773.681 54
773.699 29
773.717 45
773.735 46
773.753 83
773.771 91
773.789 85
773.807 51
773.825 46
773.843 32
773.861 47
773.879 39
773.897 59
773.915 72
773.933 72
773.951 72
773.969 54
773.988 53
774.006 54
774.024 27
774.042 29
774.060 49
774.078 53
774.096 48
774.114 92
774.132 109
774.150 80
774.168 94
774.186 180
774.204 159
774.222 176
774.240 150
774.258 142
774.276 107
774.294 85
774.312 100
774.330 109
774.348 118
774.366 79
774.384 94
774.402 94
774.420 102
774.438 97
774.456 75
774.474 121
774.492 72
774.510 73
774.528 53
774.546 102
774.564 49
774.582 66
774.600 75
774.618 82
774.636 51
774.654 30
774.672 16
774.690 63
774.708 53
774.726 61
774.744 66
774.762 113
774.780 159
774.798 197
774.816 146
774.834 132
774.852 138
774.870 135
774.888 82
774.906 83
774.924 63
774.942 70
774.961 68
774.979 73
774.997 46
775.015 63
775.033 52
775.051 38
775.069 24
775.087 58
775.105 62
775.123 106
775.141 86
775.159 67
775.177 105
775.195 93
775.213 85
775.231 102
775.249 95
775.267 105
775.285 90
775.303 111
775.321 74
775.339 63
775.357 137
775.375 133
775.393 121
775.411 138
775.429 99
775.447 56
775.465 53
775.483 67
775.501 65
775.519 76
775.537 64
775.555 56
775.573 56
775.592 75
775.610 73
775.628 41
775.646 19
775.664 24
775.682 58
775.700 82
775.718 85
775.736 69
775.754 64
775.772 67
775.790 100
775.808 133
775.826 90
775.844 95
775.862 64
775.880 54
775.898 76
775.916 120
775.934 71
775.952 45
775.970 59
775.988 55
776.006 30
776.024 44
776.042 57
776.060 41
776.078 71
776.096 63
776.115 88
776.133 72
776.151 97
776.169 141
776.187 161
776.205 158
776.223 77
776.241 148
776.259 131
776.277 94
776.295 69
776.313 76
776.331 104
776.349 74
776.367 93
776.385 70
776.403 72
776.421 98
776.439 82
776.457 64
776.475 79
776.493 78
776.511 76
776.529 73
776.547 70
776.566 49
776.584 60
776.602 58
776.620 71
776.638 86
776.656 59
776.674 31
776.692 59
776.710 43
776.728 55
776.746 67
776.764 79
776.782 81
776.800 65
776.818 56
776.836 46
776.854 88
776.872 79
776.890 78
776.908 34
776.926 38
776.944 45
776.963 52
776.981 52
776.999 36
777.017 67
777.035 55
777.053 62
777.071 61
777.089 94
777.107 90
777.125 75
777.143 109
777.161 86
777.179 100
777.197 153
777.215 117
777.233 109
777.251 110
777.269 60
777.287 93
777.305 103
777.324 101
777.342 87
777.360 81
777.378 92
777.396 51
777.414 76
777.432 79
777.450 76
777.468 98
777.486 75
777.504 33
777.522 75
777.540 72
777.558 102
777.576 71
777.594 45
777.612 44
777.630 47
777.649 68
777.667 57
777.685 68
777.703 56
777.721 86
777.739 91
777.757 65
777.775 82
777.793 132
777.811 62
777.829 47
777.847 57
777.865 36
777.883 47
777.901 43
777.919 59
777.937 58
777.955 69
777.974 91
777.992 60
778.010 54
778.028 50
778.046 15
778.064 19
778.082 22
778.100 70
778.118 69
778.136 64
778.154 134
778.172 186
778.190 190
778.208 282
778.226 163
778.244 177
778.263 103
778.281 81
778.299 64
778.317 84
778.335 118
778.353 90
778.371 111
778.389 120
778.407 117
778.425 87
778.443 57
778.461 73
778.479 34
778.497 64
778.515 66
778.533 77
778.552 72
778.570 67
778.588 45
778.606 65
778.624 61
778.642 41
778.660 61
778.678 87
778.696 67
778.714 68
778.732 60
778.750 80
778.768 107
778.786 69
778.805 61
778.823 70
778.841 67
778.859 77
778.877 67
778.895 51
778.913 50
778.931 42
778.949 60
778.967 73
778.985 25
779.003 34
779.021 50
779.039 53
779.057 100
779.076 96
779.094 87
779.112 130
779.130 117
779.148 147
779.166 133
779.184 126
779.202 141
779.220 142
779.238 111
779.256 109
779.274 84
779.292 84
779.311 79
779.329 73
779.347 78
779.365 61
779.383 94
779.401 102
779.419 79
779.437 67
779.455 89
779.473 36
779.491 38
779.509 82
779.527 79
779.546 108
779.564 141
779.582 69
779.600 67
779.618 54
779.636 54
779.654 73
779.672 103
779.690 67
779.708 33
779.726 38
779.744 66
779.762 43
779.781 28
779.799 54
779.817 66
779.835 35
779.853 36
779.871 49
779.889 61
779.907 68
779.925 56
779.943 77
779.961 56
779.979 54
779.998 56
780.016 39
780.034 48
780.052 60
780.070 53
780.088 50
780.106 70
780.124 121
780.142 126
780.160 118
780.178 77
780.196 140
780.215 180
780.233 178
780.251 126
780.269 88
780.287 67
780.305 74
780.323 82
780.341 103
780.359 72
780.377 62
780.395 50
780.414 41
780.432 51
780.450 75
780.468 67
780.486 86
780.504 96
780.522 83
780.540 59
780.558 66
780.576 68
780.594 42
780.612 33
780.631 38
780.649 58
780.667 49
780.685 44
780.703 85
780.721 66
780.739 63
780.757 105
780.775 70
780.793 50
780.811 67
780.830 36
780.848 28
780.866 75
780.884 59
780.902 45
780.920 47
780.938 43
780.956 67
780.974 85
780.992 92
781.011 92
781.029 45
781.047 44
781.065 62
781.083 59
781.101 77
781.119 119
781.137 86
781.155 135
781.173 185
781.191 179
781.210 194
781.228 171
781.246 169
781.264 168
781.282 94
781.300 80
781.318 66
781.336 47
781.354 90
781.372 62
781.391 40
781.409 87
781.427 70
781.445 76
781.463 70
781.481 73
781.499 59
781.517 48
781.535 89
781.553 100
781.572 60
781.590 60
781.608 66
781.626 78
781.644 58
781.662 35
781.680 30
781.698 83
781.716 68
781.734 20
781.753 38
781.771 46
781.789 37
781.807 26
781.825 31
781.843 32
781.861 34
781.879 62
781.897 70
781.916 50
781.934 35
781.952 37
781.970 34
781.988 55
782.006 50
782.024 32
782.042 32
782.060 44
782.078 55
782.097 79
782.115 49
782.133 65
782.151 65
782.169 44
782.187 164
782.205 214
782.223 134
782.241 170
782.260 151
782.278 86
782.296 80
782.314 94
782.332 85
782.350 45
782.368 70
782.386 71
782.404 79
782.423 101
782.441 78
782.459 68
782.477 84
782.495 83
782.513 58
782.531 61
782.549 78
782.567 69
782.586 54
782.604 50
782.622 65
782.640 88
782.658 44
782.676 26
782.694 30
782.712 50
782.730 40
782.749 15
782.767 37
782.785 77
782.803 92
782.821 59
782.839 55
782.857 51
782.875 44
782.894 62
782.912 42
782.930 22
782.948 75
782.966 84
782.984 37
783.002 33
783.020 47
783.038 76
783.057 55
783.075 55
783.093 83
783.111 67
783.129 90
783.147 113
783.165 136
783.183 175
783.202 155
783.220 160
783.238 146
783.256 150
783.274 116
783.292 91
783.310 82
783.328 74
783.347 108
783.365 113
783.383 110
783.401 107
783.419 103
783.437 111
783.455 62
783.473 59
783.491 74
783.510 35
783.528 44
783.546 40
783.564 52
783.582 28
783.600 36
783.618 52
783.636 63
783.655 75
783.673 67
783.691 54
783.709 45
783.727 73
783.745 50
783.763 36
783.781 48
783.800 46
783.818 79
783.836 75
783.854 43
783.872 41
783.890 36
783.908 49
783.927 63
783.945 43
783.963 43
783.981 45
783.999 36
784.017 52
784.035 27
784.053 30
784.072 49
784.090 72
784.108 51
784.126 78
784.144 68
784.162 79
784.180 137
784.198 104
784.217 86
784.235 124
784.253 145
784.271 135
784.289 117
784.307 92
784.325 72
784.344 71
784.362 79
784.380 118
784.398 97
784.416 97
784.434 126
784.452 134
784.470 110
784.489 111
784.507 55
784.525 44
784.543 72
784.561 51
784.579 55
784.597 97
784.616 73
784.634 57
784.652 63
784.670 63
784.688 68
784.706 86
784.724 47
784.743 52
784.761 29
784.779 66
784.797 69
784.815 44
784.833 86
784.851 53
784.869 56
784.888 61
784.906 57
784.924 35
784.942 61
784.960 36
784.978 54
784.996 39
785.015 65
785.033 88
785.051 73
785.069 76
785.087 60
785.105 63
785.123 83
785.142 78
785.160 118
785.178 193
785.196 184
785.214 163
785.232 92
785.250 102
785.269 129
785.287 90
785.305 119
785.323 116
785.341 66
785.359 66
785.377 116
785.396 136
785.414 120
785.432 106
785.450 100
785.468 72
785.486 67
785.505 60
785.523 58
785.541 60
785.559 60
785.577 101
785.595 69
785.613 71
785.632 86
785.650 114
785.668 77
785.686 54
785.704 64
785.722 96
785.740 66
785.759 53
785.777 72
785.795 70
785.813 73
785.831 43
785.849 67
785.867 69
785.886 52
785.904 31
785.922 61
785.940 59
785.958 47
785.976 74
785.995 59
786.013 44
786.031 71
786.049 53
786.067 61
786.085 68
786.103 74
786.122 94
786.140 131
786.158 143
786.176 131
786.194 90
786.212 119
786.231 75
786.249 94
786.267 82
786.285 83
786.303 134
786.321 117
786.339 115
786.358 53
786.376 33
786.394 55
786.412 79
786.430 113
786.448 119
786.467 63
786.485 73
786.503 58
786.521 64
786.539 46
786.557 34
786.576 51
786.594 61
786.612 45
786.630 68
786.648 44
786.666 91
786.684 82
786.703 100
786.721 43
786.739 65
786.757 54
786.775 61
786.793 77
786.812 100
786.830 110
786.848 127
786.866 95
786.884 100
786.902 98
786.921 57
786.939 38
786.957 43
786.975 36
786.993 40
787.011 44
787.030 57
787.048 75
787.066 94
787.084 65
787.102 76
787.120 87
787.139 60
787.157 117
787.175 167
787.193 212
787.211 274
787.229 188
787.248 121
787.266 129
787.284 132
787.302 98
787.320 87
787.338 96
787.357 47
787.375 82
787.393 100
787.411 90
787.429 76
787.447 37
787.466 55
787.484 70
787.502 46
787.520 35
787.538 34
787.556 31
787.575 30
787.593 54
787.611 48
787.629 58
787.647 43
787.665 38
787.684 40
787.702 45
787.720 40
787.738 59
787.756 43
787.775 49
787.793 62
787.811 69
787.829 71
787.847 66
787.865 110
787.884 45
787.902 37
787.920 39
787.938 64
787.956 31
787.974 34
787.993 58
788.011 39
788.029 33
788.047 33
788.065 76
788.083 73
788.102 76
788.120 58
788.138 127
788.156 97
788.174 170
788.193 188
788.211 204
788.229 225
788.247 155
788.265 76
788.283 114
788.302 110
788.320 100
788.338 70
788.356 57
788.374 17
788.393 26
788.411 41
788.429 53
788.447 85
788.465 81
788.483 73
788.502 55
788.520 34
788.538 80
788.556 73
788.574 59
788.593 46
788.611 58
788.629 43
788.647 46
788.665 67
788.683 43
788.702 45
788.720 47
788.738 72
788.756 77
788.774 151
788.793 120
788.811 154
788.829 212
788.847 193
788.865 107
788.883 118
788.902 117
788.920 84
788.938 77
788.956 27
788.974 40
788.993 34
789.011 57
789.029 69
789.047 110
789.065 60
789.084 37
789.102 71
789.120 65
789.138 64
789.156 76
789.174 97
789.193 136
789.211 116
789.229 109
789.247 136
789.265 88
789.284 81
789.302 85
789.320 91
789.338 101
789.356 86
789.375 129
789.393 114
789.411 77
789.429 90
789.447 76
789.466 43
789.484 79
789.502 66
789.520 55
789.538 83
789.556 47
789.575 27
789.593 24
789.611 58
789.629 34
789.647 34
789.666 40
789.684 64
789.702 49
789.720 46
789.738 57
789.757 70
789.775 60
789.793 75
789.811 74
789.829 87
789.848 88
789.866 132
789.884 108
789.902 82
789.920 83
789.939 97
789.957 75
789.975 71
789.993 34
790.011 26
790.030 38
790.048 52
790.066 49
790.084 40
790.102 48
790.121 30
790.139 113
790.157 187
790.175 166
790.193 210
790.212 187
790.230 130
790.248 123
790.266 142
790.284 107
790.303 98
790.321 127
790.339 109
790.357 51
790.375 51
790.394 57
790.412 83
790.430 94
790.448 61
790.466 39
790.485 61
790.503 57
790.521 57
790.539 56
790.557 85
790.576 35
790.594 88
790.612 45
790.630 35
790.648 44
790.667 69
790.685 91
790.703 61
790.721 73
790.740 55
790.758 48
790.776 63
790.794 70
790.812 32
790.831 39
790.849 58
790.867 75
790.885 47
790.903 31
790.922 32
790.940 49
790.958 56
790.976 56
790.994 65
791.013 66
791.031 49
791.049 39
791.067 48
791.086 61
791.104 80
791.122 76
791.140 64
791.158 75
791.177 121
791.195 143
791.213 196
791.231 205
791.249 174
791.268 131
791.286 130
791.304 71
791.322 100
791.340 41
791.359 41
791.377 71
791.395 76
791.413 95
791.432 118
791.450 78
791.468 59
791.486 36
791.504 77
791.523 46
791.541 44
791.559 59
791.577 73
791.596 53
791.614 41
791.632 27
791.650 50
791.668 49
791.687 36
791.705 41
791.723 45
791.741 64
791.759 53
791.778 77
791.796 56
791.814 70
791.832 58
791.851 44
791.869 74
791.887 49
791.905 35
791.923 42
791.942 54
791.960 46
791.978 23
791.996 63
792.015 34
792.033 27
792.051 32
792.069 34
792.087 39
792.106 46
792.124 75
792.142 80
792.160 102
792.179 110
792.197 210
792.215 168
792.233 150
792.251 110
792.270 107
792.288 110
792.306 51
792.324 33
792.343 48
792.361 36
792.379 42
792.397 55
792.415 57
792.434 56
792.452 44
792.470 60
792.488 82
792.507 73
792.525 64
792.543 32
792.561 49
792.580 36
792.598 28
792.616 29
792.634 31
792.652 33
792.671 33
792.689 47
792.707 66
792.725 53
792.744 59
792.762 39
792.780 45
792.798 49
792.817 37
792.835 76
792.853 68
792.871 61
792.889 27
792.908 15
792.926 23
792.944 41
792.962 46
792.981 64
792.999 58
793.017 33
793.035 65
793.054 52
793.072 45
793.090 58
793.108 57
793.126 42
793.145 52
793.163 58
793.181 76
793.199 124
793.218 91
793.236 97
793.254 84
793.272 73
793.291 100
793.309 74
793.327 54
793.345 96
793.364 96
793.382 105
793.400 108
793.418 118
793.437 73
793.455 43
793.473 74
793.491 28
793.509 30
793.528 66
793.546 49
793.564 35
793.582 43
793.601 39
793.619 63
793.637 67
793.655 84
793.674 45
793.692 57
793.710 62
793.728 49
793.747 33
793.765 46
793.783 68
793.801 50
793.820 33
793.838 26
793.856 24
793.874 36
793.893 37
793.911 62
793.929 41
793.947 57
793.966 57
793.984 46
794.002 65
794.020 74
794.039 43
794.057 70
794.075 65
794.093 59
794.111 62
794.130 51
794.148 117
794.166 92
794.184 142
794.203 93
794.221 98
794.239 116
794.257 109
794.276 125
794.294 94
794.312 82
794.330 95
794.349 75
794.367 81
794.385 85
794.403 70
794.422 61
794.440 101
794.458 85
794.476 76
794.495 57
794.513 47
794.531 107
794.549 21
794.568 41
794.586 88
794.604 126
794.622 49
794.641 71
794.659 32
794.677 45
794.695 53
794.714 78
794.732 41
794.750 14
794.768 73
794.787 45
794.805 28
794.823 18
794.842 29
794.860 32
794.878 64
794.896 62
794.915 49
794.933 78
794.951 59
794.969 28
794.988 35
795.006 62
795.024 47
795.042 45
795.061 59
795.079 54
795.097 39
795.115 44
795.134 72
795.152 116
795.170 166
795.188 129
795.207 163
795.225 172
795.243 141
795.261 92
795.280 60
795.298 112
795.316 68
795.334 45
795.353 46
795.371 73
795.389 94
795.408 87
795.426 55
795.444 47
795.462 84
795.481 45
795.499 71
795.517 48
795.535 65
795.554 90
795.572 81
795.590 27
795.608 30
795.627 27
795.645 56
795.663 58
795.681 51
795.700 34
795.718 53
795.736 54
795.755 37
795.773 54
795.791 69
795.809 50
795.828 35
795.846 40
795.864 23
795.882 31
795.901 44
795.919 45
795.937 61
795.955 72
795.974 51
795.992 52
796.010 60
796.029 48
796.047 67
796.065 83
796.083 90
796.102 94
796.120 75
796.138 75
796.156 98
796.175 83
796.193 103
796.211 125
796.229 139
796.248 124
796.266 117
796.284 112
796.303 121
796.321 114
796.339 68
796.357 85
796.376 121
796.394 65
796.412 51
796.430 31
796.449 56
796.467 96
796.485 66
796.504 35
796.522 37
796.540 67
796.558 62
796.577 65
796.595 92
796.613 60
796.631 81
796.650 76
796.668 71
796.686 41
796.705 41
796.723 52
796.741 47
796.759 59
796.778 46
796.796 71
796.814 59
796.833 44
796.851 46
796.869 71
796.887 51
796.906 37
796.924 43
796.942 60
796.960 51
796.979 56
796.997 37
797.015 44
797.034 39
797.052 26
797.070 38
797.088 25
797.107 81
797.125 72
797.143 104
797.162 98
797.180 170
797.198 183
797.216 147
797.235 147
797.253 125
797.271 131
797.290 92
797.308 43
797.326 64
797.344 79
797.363 61
797.381 58
797.399 52
797.418 88
797.436 86
797.454 48
797.472 48
797.491 61
797.509 70
797.527 61
797.545 19
797.564 28
797.582 53
797.600 35
797.619 28
797.637 30
797.655 47
797.674 42
797.692 47
797.710 31
797.728 49
797.747 32
797.765 30
797.783 37
797.802 33
797.820 61
797.838 82
797.856 45
797.875 15
797.893 59
797.911 34
797.930 51
797.948 72
797.966 58
797.984 46
798.003 47
798.021 53
798.039 60
798.058 66
798.076 63
798.094 103
798.112 55
798.131 96
798.149 106
798.167 79
798.186 104
798.204 143
798.222 136
798.241 124
798.259 133
798.277 113
798.295 114
798.314 136
798.332 108
798.350 62
798.369 91
798.387 74
798.405 46
798.423 71
798.442 66
798.460 54
798.478 67
798.497 68
798.515 60
798.533 104
798.552 74
798.570 48
798.588 62
798.606 44
798.625 36
798.643 40
798.661 57
798.680 40
798.698 64
798.716 58
798.735 70
798.753 43
798.771 34
798.789 32
798.808 51
798.826 43
798.844 69
798.863 59
798.881 41
798.899 32
798.918 51
798.936 41
798.954 51
798.972 61
798.991 71
799.009 41
799.027 59
799.046 71
799.064 68
799.082 39
799.101 36
799.119 39
799.137 68
799.155 73
799.174 165
799.192 241
799.210 272
799.229 316
799.247 285
799.265 138
799.284 136
799.302 140
799.320 83
799.339 83
799.357 83
799.375 84
799.393 85
799.412 65
799.430 68
799.448 53
799.467 68
799.485 54
799.503 58
799.522 37
799.540 53
799.558 52
799.577 56
799.595 39
799.613 48
799.631 40
799.650 45
799.668 32
799.686 36
799.705 55
799.723 44
799.741 62
799.760 82
799.778 60
799.796 63
799.815 69
799.833 57
799.851 41
799.869 14
799.888 80
799.906 52
799.924 45
799.943 40
799.961 51
799.979 42
799.998 44
800.016 18
800.034 59
800.053 26
800.071 34
800.089 55
800.108 72
800.126 70
800.144 72
800.162 122
800.181 146
800.199 215
800.217 234
800.236 256
800.254 231
800.272 123
800.291 99
800.309 112
800.327 87
800.346 102
800.364 127
800.382 84
800.401 54
800.419 79
800.437 72
800.456 57
800.474 87
800.492 87
800.511 65
800.529 56
800.547 58
800.565 42
800.584 32
800.602 63
800.620 52
800.639 35
800.657 37
800.675 28
800.694 43
800.712 94
800.730 47
800.749 40
800.767 35
800.785 67
800.804 42
800.822 58
800.840 64
800.859 68
800.877 46
800.895 35
800.914 77
800.932 52
800.950 38
800.969 47
800.987 60
801.005 53
801.024 41
801.042 25
801.060 50
801.079 54
801.097 84
801.115 74
801.134 127
801.152 96
801.170 106
801.189 112
801.207 165
801.225 203
801.243 171
801.262 98
801.280 105
801.298 100
801.317 76
801.335 90
801.353 64
801.372 70
801.390 74
801.408 87
801.427 87
801.445 68
801.463 83
801.482 119
801.500 52
801.518 50
801.537 34
801.555 73
801.573 89
801.592 58
801.610 47
801.628 79
801.647 91
801.665 57
801.683 39
801.702 41
801.720 66
801.738 58
801.757 40
801.775 73
801.793 65
801.812 42
801.830 78
801.848 60
801.867 49
801.885 32
801.903 50
801.922 26
801.940 64
801.958 62
801.977 65
801.995 91
802.013 49
802.032 36
802.050 25
802.068 30
802.087 49
802.105 69
802.123 57
802.142 88
802.160 94
802.179 85
802.197 110
802.215 81
802.234 118
802.252 100
802.270 94
802.289 84
802.307 97
802.325 61
802.344 76
802.362 60
802.380 30
802.399 41
802.417 66
802.435 75
802.454 77
802.472 33
802.490 64
802.509 96
802.527 70
802.545 86
802.564 41
802.582 27
802.600 33
802.619 56
802.637 69
802.655 45
802.674 47
802.692 45
802.710 44
802.729 77
802.747 67
802.765 48
802.784 89
802.802 72
802.820 63
802.839 102
802.857 116
802.876 84
802.894 69
802.912 54
802.931 47
802.949 79
802.967 48
802.986 44
803.004 78
803.022 67
803.041 48
803.059 55
803.077 45
803.096 36
803.114 96
803.132 115
803.151 110
803.169 82
803.187 120
803.206 118
803.224 141
803.243 215
803.261 199
803.279 146
803.298 112
803.316 111
803.334 75
803.353 54
803.371 57
803.389 86
803.408 77
803.426 91
803.444 44
803.463 74
803.481 109
803.499 77
803.518 38
803.536 46
803.555 46
803.573 54
803.591 44
803.610 64
803.628 58
803.646 45
803.665 58
803.683 53
803.701 39
803.720 41
803.738 14
803.756 42
803.775 38
803.793 86
803.811 47
803.830 107
803.848 48
803.867 93
803.885 86
803.903 43
803.922 59
803.940 89
803.958 52
803.977 49
803.995 62
804.013 91
804.032 74
804.050 64
804.069 91
804.087 83
804.105 143
804.124 106
804.142 128
804.160 96
804.179 96
804.197 163
804.215 164
804.234 204
804.252 140
804.270 138
804.289 100
804.307 112
804.326 89
804.344 71
804.362 62
804.381 82
804.399 60
804.417 57
804.436 78
804.454 70
804.472 58
804.491 92
804.509 74
804.528 81
804.546 80
804.564 61
804.583 79
804.601 55
804.619 34
804.638 35
804.656 32
804.675 59
804.693 56
804.711 49
804.730 44
804.748 65
804.766 69
804.785 81
804.803 83
804.821 102
804.840 132
804.858 83
804.877 72
804.895 64
804.913 74
804.932 39
804.950 55
804.968 73
804.987 71
805.005 66
805.024 83
805.042 66
805.060 106
805.079 87
805.097 58
805.115 68
805.134 77
805.152 70
805.171 71
805.189 161
805.207 176
805.226 170
805.244 159
805.262 231
805.281 178
805.299 127
805.318 101
805.336 77
805.354 68
805.373 93
805.391 85
805.409 55
805.428 60
805.446 58
805.465 29
805.483 43
805.501 73
805.520 65
805.538 44
805.556 52
805.575 59
805.593 57
805.612 54
805.630 34
805.648 28
805.667 67
805.685 58
805.703 36
805.722 74
805.740 20
805.759 24
805.777 45
805.795 48
805.814 33
805.832 43
805.850 63
805.869 74
805.887 101
805.906 80
805.924 60
805.942 46
805.961 50
805.979 61
805.998 76
806.016 44
806.034 46
806.053 63
806.071 52
806.089 42
806.108 70
806.126 79
806.145 82
806.163 80
806.181 96
806.200 147
806.218 212
806.237 209
806.255 134
806.273 166
806.292 117
806.310 72
806.328 73
806.347 69
806.365 91
806.384 72
806.402 67
806.420 38
806.439 46
806.457 97
806.476 116
806.494 71
806.512 52
806.531 70
806.549 118
806.567 61
806.586 28
806.604 37
806.623 54
806.641 44
806.659 82
806.678 74
806.696 37
806.715 33
806.733 48
806.751 57
806.770 51
806.788 47
806.807 82
806.825 62
806.843 49
806.862 59
806.880 49
806.899 47
806.917 62
806.935 53
806.954 61
806.972 70
806.990 47
807.009 10
807.027 26
807.046 33
807.064 26
807.082 41
807.101 60
807.119 49
807.138 45
807.156 68
807.174 65
807.193 64
807.211 99
807.230 131
807.248 113
807.266 111
807.285 135
807.303 75
807.322 72
807.340 53
807.358 42
807.377 82
807.395 113
807.414 125
807.432 107
807.450 106
807.469 99
807.487 86
807.506 59
807.524 69
807.542 66
807.561 74
807.579 45
807.598 27
807.616 56
807.634 51
807.653 44
807.671 75
807.690 54
807.708 34
807.726 48
807.745 58
807.763 44
807.782 55
807.800 65
807.818 54
807.837 82
807.855 70
807.874 41
807.892 46
807.910 48
807.929 64
807.947 66
807.966 40
807.984 27
808.002 30
808.021 73
808.039 64
808.058 35
808.076 60
808.094 32
808.113 65
808.131 82
808.150 66
808.168 42
808.187 60
808.205 122
808.223 144
808.242 155
808.260 123
808.279 106
808.297 65
808.315 105
808.334 75
808.352 81
808.371 118
808.389 88
808.407 53
808.426 64
808.444 65
808.463 44
808.481 51
808.499 52
808.518 73
808.536 60
808.555 50
808.573 43
808.592 73
808.610 80
808.628 75
808.647 46
808.665 55
808.684 63
808.702 64
808.720 65
808.739 56
808.757 51
808.776 68
808.794 89
808.813 73
808.831 86
808.849 56
808.868 63
808.886 43
808.905 71
808.923 48
808.941 40
808.960 67
808.978 62
808.997 51
809.015 78
809.033 117
809.052 108
809.070 83
809.089 78
809.107 78
809.126 61
809.144 98
809.162 105
809.181 107
809.199 151
809.218 149
809.236 149
809.255 152
809.273 144
809.291 79
809.310 74
809.328 80
809.347 72
809.365 84
809.383 93
809.402 100
809.420 125
809.439 109
809.457 81
809.476 54
809.494 56
809.512 56
809.531 89
809.549 73
809.568 40
809.586 22
809.605 9
809.623 41
809.641 46
809.660 15
809.678 33
809.697 52
809.715 69
809.733 47
809.752 69
809.770 58
809.789 38
809.807 38
809.826 41
809.844 68
809.862 58
809.881 34
809.899 10
809.918 29
809.936 46
809.955 42
809.973 66
809.991 60
810.010 40
810.028 20
810.047 47
810.065 37
810.084 55
810.102 65
810.120 61
810.139 70
810.157 60
810.176 86
810.194 136
810.213 216
810.231 211
810.249 140
810.268 140
810.286 143
810.305 103
810.323 76
810.342 68
810.360 42
810.379 85
810.397 97
810.415 101
810.434 77
810.452 69
810.471 37
810.489 45
810.508 29
810.526 44
810.544 63
810.563 75
810.581 41
810.600 52
810.618 61
810.637 47
810.655 59
810.673 59
810.692 40
810.710 46
810.729 54
810.747 61
810.766 73
810.784 49
810.803 73
810.821 59
810.839 69
810.858 47
810.876 49
810.895 57
810.913 42
810.932 31
810.950 27
810.968 28
810.987 24
811.005 36
811.024 44
811.042 42
811.061 47
811.079 28
811.098 56
811.116 74
811.134 71
811.153 55
811.171 85
811.190 137
811.208 186
811.227 263
811.245 168
811.264 134
811.282 109
811.300 70
811.319 125
811.337 118
811.356 70
811.374 73
811.393 70
811.411 51
811.429 75
811.448 56
811.466 50
811.485 71
811.503 27
811.522 26
811.540 41
811.559 77
811.577 87
811.596 64
811.614 67
811.632 92
811.651 39
811.669 57
811.688 41
811.706 30
811.725 24
811.743 28
811.762 40
811.780 50
811.798 45
811.817 31
811.835 27
811.854 58
811.872 49
811.891 31
811.909 26
811.928 54
811.946 45
811.964 28
811.983 27
812.001 25
812.020 37
812.038 45
812.057 42
812.075 85
812.094 102
812.112 95
812.131 42
812.149 73
812.167 73
812.186 115
812.204 140
812.223 191
812.241 191
812.260 217
812.278 134
812.297 114
812.315 54
812.334 54
812.352 78
812.370 101
812.389 86
812.407 90
812.426 62
812.444 47
812.463 34
812.481 49
812.500 93
812.518 63
812.537 54
812.555 54
812.573 76
812.592 78
812.610 56
812.629 38
812.647 55
812.666 21
812.684 18
812.703 48
812.721 54
812.740 55
812.758 66
812.777 50
812.795 59
812.813 54
812.832 56
812.850 43
812.869 43
812.887 45
812.906 39
812.924 35
812.943 50
812.961 52
812.980 67
812.998 26
813.016 32
813.035 22
813.053 35
813.072 52
813.090 42
813.109 45
813.127 41
813.146 60
813.164 141
813.183 215
813.201 222
813.220 270
813.238 241
813.257 275
813.275 226
813.293 94
813.312 91
813.330 91
813.349 74
813.367 47
813.386 68
813.404 80
813.423 76
813.441 96
813.460 66
813.478 58
813.497 64
813.515 46
813.534 66
813.552 65
813.570 64
813.589 55
813.607 35
813.626 43
813.644 64
813.663 40
813.681 63
813.700 47
813.718 34
813.737 18
813.755 31
813.774 38
813.792 29
813.811 53
813.829 40
813.848 40
813.866 46
813.884 44
813.903 42
813.921 53
813.940 82
813.958 62
813.977 51
813.995 50
814.014 72
814.032 73
814.051 65
814.069 39
814.088 26
814.106 53
814.125 77
814.143 71
814.162 92
814.180 134
814.199 173
814.217 190
814.235 177
814.254 224
814.272 195
814.291 113
814.309 104
814.328 103
814.346 63
814.365 67
814.383 44
814.402 38
814.420 60
814.439 100
814.457 60
814.476 48
814.494 71
814.513 38
814.531 50
814.550 40
814.568 30
814.587 49
814.605 46
814.624 23
814.642 50
814.660 55
814.679 49
814.697 55
814.716 35
814.734 62
814.753 53
814.771 56
814.790 42
814.808 50
814.827 29
814.845 51
814.864 39
814.882 73
814.901 72
814.919 36
814.938 29
814.956 45
814.975 42
814.993 53
815.012 43
815.030 42
815.049 60
815.067 71
815.086 92
815.104 71
815.123 87
815.141 58
815.160 72
815.178 132
815.197 182
815.215 180
815.234 144
815.252 148
815.270 177
815.289 135
815.307 100
815.326 95
815.344 102
815.363 86
815.381 74
815.400 60
815.418 58
815.437 55
815.455 42
815.474 87
815.492 66
815.511 72
815.529 81
815.548 83
815.566 74
815.585 89
815.603 65
815.622 80
815.640 87
815.659 67
815.677 69
815.696 59
815.714 73
815.733 76
815.751 55
815.770 45
815.788 31
815.807 58
815.825 39
815.844 58
815.862 65
815.881 63
815.899 66
815.918 48
815.936 61
815.955 40
815.973 28
815.992 27
816.010 29
816.029 44
816.047 65
816.066 42
816.084 36
816.103 64
816.121 81
816.140 96
816.158 102
816.177 115
816.195 153
816.214 134
816.232 127
816.251 109
816.269 100
816.288 66
816.306 57
816.325 65
816.343 72
816.362 60
816.380 95
816.399 103
816.417 85
816.436 60
816.454 72
816.473 34
816.491 42
816.510 56
816.528 55
816.547 83
816.565 53
816.584 79
816.602 89
816.621 80
816.639 60
816.658 73
816.676 71
816.695 59
816.713 48
816.732 84
816.750 59
816.769 69
816.787 56
816.806 54
816.824 19
816.843 45
816.861 52
816.880 51
816.898 67
816.917 101
816.935 61
816.954 65
816.972 48
816.991 38
817.009 34
817.028 20
817.046 34
817.065 75
817.083 79
817.102 102
817.120 78
817.139 124
817.157 141
817.176 86
817.194 121
817.213 153
817.231 181
817.250 243
817.268 173
817.287 114
817.305 156
817.324 120
817.342 96
817.361 101
817.379 81
817.398 66
817.417 65
817.435 69
817.454 96
817.472 64
817.491 58
817.509 58
817.528 59
817.546 71
817.565 43
817.583 60
817.602 47
817.620 37
817.639 59
817.657 48
817.676 20
817.694 46
817.713 51
817.731 71
817.750 39
817.768 36
817.787 45
817.805 50
817.824 46
817.842 40
817.861 59
817.879 30
817.898 31
817.916 53
817.935 38
817.953 25
817.972 53
817.991 60
818.009 66
818.028 37
818.046 34
818.065 25
818.083 75
818.102 60
818.120 56
818.139 55
818.157 90
818.176 60
818.194 49
818.213 69
818.231 103
818.250 105
818.268 68
818.287 98
818.305 95
818.324 75
818.342 33
818.361 58
818.379 22
818.398 53
818.417 64
818.435 47
818.454 64
818.472 68
818.491 45
818.509 91
818.528 82
818.546 51
818.565 47
818.583 50
818.602 76
818.620 55
818.639 40
818.657 39
818.676 33
818.694 55
818.713 46
818.731 52
818.750 76
818.768 75
818.787 47
818.806 72
818.824 62
818.843 62
818.861 83
818.880 63
818.898 33
818.917 52
818.935 25
818.954 14
818.972 37
818.991 50
819.009 44
819.028 106
819.046 184
819.065 231
819.083 160
819.102 128
819.121 85
819.139 108
819.158 126
819.176 144
819.195 153
819.213 130
819.232 123
819.250 127
819.269 105
819.287 78
819.306 85
819.324 78
819.343 75
819.361 72
819.380 90
819.399 100
819.417 121
819.436 68
819.454 48
819.473 38
819.491 34
819.510 86
819.528 62
819.547 28
819.565 27
819.584 32
819.602 28
819.621 63
819.640 61
819.658 87
819.677 80
819.695 45
819.714 36
819.732 81
819.751 68
819.769 60
819.788 83
819.806 60
819.825 71
819.843 56
819.862 58
819.881 42
819.899 39
819.918 58
819.936 55
819.955 48
819.973 87
819.992 65
820.010 66
820.029 78
820.047 84
820.066 72
820.084 85
820.103 82
820.122 95
820.140 115
820.159 86
820.177 115
820.196 152
820.214 165
820.233 144
820.251 180
820.270 127
820.288 133
820.307 87
820.326 106
820.344 123
820.363 77
820.381 106
820.400 74
820.418 103
820.437 127
820.455 102
820.474 68
820.492 56
820.511 68
820.530 57
820.548 95
820.567 58
820.585 52
820.604 78
820.622 55
820.641 61
820.659 25
820.678 47
820.697 76
820.715 57
820.734 39
820.752 39
820.771 48
820.789 57
820.808 56
820.826 47
820.845 46
820.863 37
820.882 65
820.901 52
820.919 64
820.938 80
820.956 73
820.975 53
820.993 45
821.012 70
821.030 97
821.049 54
821.068 63
821.086 48
821.105 53
821.123 69
821.142 98
821.160 97
821.179 71
821.197 131
821.216 107
821.235 167
821.253 139
821.272 78
821.290 67
821.309 60
821.327 67
821.346 32
821.364 54
821.383 77
821.402 99
821.420 65
821.439 44
821.457 50
821.476 71
821.494 115
821.513 98
821.531 56
821.550 126
821.569 90
821.587 48
821.606 69
821.624 95
821.643 32
821.661 46
821.680 46
821.699 86
821.717 40
821.736 58
821.754 55
821.773 41
821.791 58
821.810 58
821.828 30
821.847 40
821.866 42
821.884 23
821.903 39
821.921 46
821.940 52
821.958 54
821.977 53
821.996 57
822.014 38
822.033 40
822.051 52
822.070 47
822.088 48
822.107 47
822.125 102
822.144 69
822.163 61
822.181 115
822.200 92
822.218 128
822.237 202
822.255 124
822.274 107
822.293 131
822.311 105
822.330 88
822.348 91
822.367 55
822.385 28
822.404 62
822.423 66
822.441 91
822.460 82
822.478 79
822.497 74
822.515 63
822.534 47
822.553 49
822.571 48
822.590 52
822.608 60
822.627 89
822.645 61
822.664 35
822.683 43
822.701 47
822.720 50
822.738 40
822.757 60
822.775 57
822.794 59
822.813 67
822.831 72
822.850 74
822.868 45
822.887 20
822.905 22
822.924 36
822.943 29
822.961 29
822.980 22
822.998 39
823.017 50
823.035 35
823.054 46
823.073 62
823.091 53
823.110 62
823.128 68
823.147 52
823.165 84
823.184 95
823.203 146
823.221 173
823.240 196
823.258 152
823.277 216
823.296 148
823.314 91
823.333 78
823.351 81
823.370 70
823.388 47
823.407 55
823.426 77
823.444 73
823.463 55
823.481 82
823.500 111
823.518 73
823.537 58
823.556 43
823.574 44
823.593 39
823.611 30
823.630 71
823.649 72
823.667 29
823.686 20
823.704 20
823.723 29
823.741 35
823.760 55
823.779 44
823.797 37
823.816 45
823.834 56
823.853 46
823.872 33
823.890 31
823.909 55
823.927 26
823.946 35
823.965 17
823.983 42
824.002 78
824.020 51
824.039 94
824.057 114
824.076 97
824.095 50
824.113 89
824.132 66
824.150 82
824.169 88
824.188 81
824.206 90
824.225 109
824.243 220
824.262 194
824.281 158
824.299 101
824.318 112
824.336 129
824.355 100
824.373 62
824.392 38
824.411 32
824.429 67
824.448 84
824.466 95
824.485 65
824.504 40
824.522 76
824.541 105
824.559 87
824.578 33
824.597 47
824.615 67
824.634 47
824.652 30
824.671 33
824.690 41
824.708 24
824.727 46
824.745 66
824.764 95
824.783 74
824.801 62
824.820 47
824.838 56
824.857 51
824.876 84
824.894 64
824.913 20
824.931 13
824.950 51
824.968 63
824.987 86
825.006 88
825.024 170
825.043 753
825.061 1982
825.080 2639
825.099 2320
825.117 1858
825.136 1219
825.154 807
825.173 537
825.192 299
825.210 285
825.229 251
825.247 224
825.266 268
825.285 175
825.303 128
825.322 93
825.340 105
825.359 96
825.378 88
825.396 96
825.415 105
825.434 85
825.452 82
825.471 64
825.489 85
825.508 64
825.527 76
825.545 90
825.564 73
825.582 49
825.601 61
825.620 49
825.638 38
825.657 31
825.675 26
825.694 75
825.713 100
825.731 83
825.750 34
825.768 42
825.787 65
825.806 47
825.824 23
825.843 54
825.861 57
825.880 50
825.899 28
825.917 38
825.936 62
825.954 62
825.973 46
825.992 22
826.010 60
826.029 78
826.048 316
826.066 830
826.085 1143
826.103 1102
826.122 888
826.141 529
826.159 270
826.178 156
826.196 150
826.215 172
826.234 183
826.252 170
826.271 191
826.289 171
826.308 125
826.327 80
826.345 48
826.364 87
826.383 60
826.401 102
826.420 112
826.438 56
826.457 62
826.476 60
826.494 65
826.513 45
826.531 48
826.550 102
826.569 89
826.587 84
826.606 59
826.625 63
826.643 81
826.662 29
826.680 33
826.699 25
826.718 28
826.736 25
826.755 23
826.773 50
826.792 35
826.811 77
826.829 75
826.848 50
826.867 55
826.885 51
826.904 54
826.922 41
826.941 67
826.960 42
826.978 59
826.997 96
827.016 73
827.034 106
827.053 173
827.071 272
827.090 321
827.109 298
827.127 197
827.146 135
827.165 131
827.183 132
827.202 113
827.220 129
827.239 203
827.258 171
827.276 156
827.295 136
827.314 103
827.332 103
827.351 88
827.369 79
827.388 79
827.407 139
827.425 154
827.444 116
827.463 111
827.481 82
827.500 99
827.518 91
827.537 83
827.556 87
827.574 82
827.593 35
827.612 39
827.630 65
827.649 77
827.667 30
827.686 16
827.705 57
827.723 44
827.742 46
827.761 48
827.779 62
827.798 93
827.816 57
827.835 32
827.854 39
827.872 74
827.891 55
827.910 56
827.928 58
827.947 42
827.965 26
827.984 37
828.003 66
828.021 69
828.040 81
828.059 66
828.077 81
828.096 151
828.115 152
828.133 97
828.152 65
828.170 74
828.189 111
828.208 100
828.226 127
828.245 148
828.264 162
828.282 100
828.301 105
828.320 82
828.338 71
828.357 86
828.375 88
828.394 57
828.413 99
828.431 85
828.450 58
828.469 102
828.487 90
828.506 64
828.525 78
828.543 38
828.562 79
828.580 71
828.599 42
828.618 26
828.636 36
828.655 56
828.674 37
828.692 36
828.711 49
828.730 60
828.748 42
828.767 46
828.785 33
828.804 48
828.823 33
828.841 44
828.860 35
828.879 56
828.897 34
828.916 43
828.935 35
828.953 60
828.972 51
828.991 38
829.009 27
829.028 36
829.046 23
829.065 27
829.084 56
829.102 83
829.121 54
829.140 64
829.158 79
829.177 70
829.196 85
829.214 116
829.233 167
829.252 144
829.270 140
829.289 172
829.308 105
829.326 58
829.345 50
829.363 85
829.382 64
829.401 71
829.419 72
829.438 93
829.457 68
829.475 36
829.494 69
829.513 54
829.531 51
829.550 53
829.569 49
829.587 45
829.606 34
829.625 31
829.643 59
829.662 53
829.680 36
829.699 59
829.718 34
829.736 79
829.755 59
829.774 35
829.792 33
829.811 33
829.830 36
829.848 36
829.867 37
829.886 56
829.904 59
829.923 43
829.942 28
829.960 28
829.979 23
829.998 50
830.016 44
830.035 67
830.054 48
830.072 63
830.091 43
830.110 64
830.128 50
830.147 45
830.165 62
830.184 81
830.203 73
830.221 107
830.240 69
830.259 119
830.277 131
830.296 129
830.315 107
830.333 71
830.352 53
830.371 72
830.389 63
830.408 66
830.427 99
830.445 97
830.464 64
830.483 85
830.501 110
830.520 59
830.539 60
830.557 82
830.576 51
830.595 37
830.613 59
830.632 33
830.651 32
830.669 33
830.688 29
830.707 43
830.725 69
830.744 60
830.763 59
830.781 35
830.800 68
830.819 60
830.837 34
830.856 71
830.875 45
830.893 55
830.912 44
830.931 48
830.949 39
830.968 47
830.987 71
831.005 86
831.024 58
831.043 76
831.061 82
831.080 70
831.099 65
831.117 65
831.136 87
831.155 119
831.173 118
831.192 139
831.211 154
831.229 133
831.248 154
831.267 179
831.285 169
831.304 98
831.323 68
831.341 90
831.360 99
831.379 91
831.397 69
831.416 93
831.435 103
831.453 115
831.472 112
831.491 96
831.509 90
831.528 107
831.547 68
831.565 62
831.584 84
831.603 66
831.621 73
831.640 82
831.659 62
831.677 45
831.696 50
831.715 52
831.733 113
831.752 64
831.771 48
831.789 54
831.808 74
831.827 55
831.845 71
831.864 44
831.883 46
831.901 46
831.920 69
831.939 64
831.957 65
831.976 45
831.995 49
832.014 34
832.032 40
832.051 47
832.070 49
832.088 49
832.107 54
832.126 52
832.144 77
832.163 116
832.182 129
832.200 132
832.219 133
832.238 149
832.256 142
832.275 158
832.294 116
832.312 87
832.331 113
832.350 98
832.368 79
832.387 69
832.406 58
832.424 58
832.443 93
832.462 90
832.481 97
832.499 50
832.518 71
832.537 77
832.555 95
832.574 102
832.593 94
832.611 73
832.630 54
832.649 83
832.667 64
832.686 148
832.705 153
832.723 174
832.742 121
832.761 98
832.779 131
832.798 142
832.817 138
832.836 136
832.854 114
832.873 72
832.892 69
832.910 64
832.929 53
832.948 40
832.966 41
832.985 64
833.004 32
833.022 87
833.041 143
833.060 150
833.078 129
833.097 132
833.116 80
833.135 83
833.153 108
833.172 113
833.191 69
833.209 108
833.228 156
833.247 177
833.265 124
833.284 110
833.303 92
833.321 95
833.340 101
833.359 89
833.378 79
833.396 53
833.415 68
833.434 74
833.452 75
833.471 95
833.490 82
833.508 55
833.527 47
833.546 46
833.564 43
833.583 67
833.602 62
833.621 72
833.639 96
833.658 86
833.677 85
833.695 69
833.714 84
833.733 120
833.751 89
833.770 65
833.789 49
833.808 116
833.826 100
833.845 137
833.864 93
833.882 69
833.901 53
833.920 34
833.938 50
833.957 63
833.976 67
833.994 60
834.013 70
834.032 63
834.051 109
834.069 133
834.088 115
834.107 56
834.125 50
834.144 69
834.163 94
834.182 106
834.200 109
834.219 176
834.238 226
834.256 209
834.275 260
834.294 235
834.312 115
834.331 145
834.350 130
834.369 120
834.387 94
834.406 87
834.425 96
834.443 86
834.462 74
834.481 62
834.499 63
834.518 62
834.537 64
834.556 57
834.574 65
834.593 28
834.612 55
834.630 53
834.649 71
834.668 50
834.687 51
834.705 81
834.724 38
834.743 43
834.761 77
834.780 59
834.799 74
834.817 84
834.836 77
834.855 71
834.874 65
834.892 79
834.911 77
834.930 47
834.948 52
834.967 53
834.986 58
835.005 46
835.023 91
835.042 151
835.061 153
835.079 91
835.098 42
835.117 28
835.136 67
835.154 64
835.173 102
835.192 109
835.210 130
835.229 176
835.248 165
835.267 150
835.285 133
835.304 158
835.323 155
835.341 78
835.360 39
835.379 40
835.398 78
835.416 102
835.435 57
835.454 29
835.472 48
835.491 54
835.510 33
835.529 54
835.547 82
835.566 44
835.585 52
835.603 41
835.622 20
835.641 61
835.660 63
835.678 63
835.697 45
835.716 53
835.734 33
835.753 66
835.772 67
835.791 66
835.809 45
835.828 27
835.847 56
835.866 45
835.884 48
835.903 36
835.922 13
835.940 14
835.959 52
835.978 57
835.997 55
836.015 54
836.034 77
836.053 93
836.071 126
836.090 97
836.109 93
836.128 89
836.146 81
836.165 83
836.184 113
836.203 185
836.221 183
836.240 228
836.259 256
836.277 240
836.296 235
836.315 177
836.334 104
836.352 76
836.371 84
836.390 97
836.408 105
836.427 83
836.446 76
836.465 116
836.483 82
836.502 77
836.521 115
836.540 69
836.558 44
836.577 69
836.596 27
836.614 39
836.633 48
836.652 54
836.671 61
836.689 85
836.708 52
836.727 35
836.746 51
836.764 72
836.783 44
836.802 80
836.821 72
836.839 73
836.858 55
836.877 66
836.895 37
836.914 40
836.933 48
836.952 85
836.970 67
836.989 48
837.008 64
837.027 74
837.045 86
837.064 76
837.083 68
837.102 79
837.120 52
837.139 50
837.158 61
837.176 98
837.195 177
837.214 246
837.233 176
837.251 185
837.270 176
837.289 123
837.308 91
837.326 97
837.345 87
837.364 71
837.383 117
837.401 78
837.420 105
837.439 104
837.458 107
837.476 72
837.495 56
837.514 47
837.532 71
837.551 79
837.570 67
837.589 83
837.607 84
837.626 66
837.645 71
837.664 29
837.682 85
837.701 44
837.720 41
837.739 69
837.757 61
837.776 80
837.795 52
837.814 30
837.832 34
837.851 50
837.870 36
837.889 40
837.907 65
837.926 42
837.945 36
837.964 50
837.982 43
838.001 46
838.020 30
838.039 47
838.057 79
838.076 72
838.095 65
838.113 47
838.132 47
838.151 79
838.170 98
838.188 79
838.207 68
838.226 127
838.245 128
838.263 127
838.282 135
838.301 132
838.320 86
838.338 88
838.357 85
838.376 48
838.395 84
838.413 77
838.432 58
838.451 73
838.470 94
838.488 70
838.507 59
838.526 66
838.545 60
838.563 51
838.582 38
838.601 36
838.620 40
838.638 80
838.657 76
838.676 51
838.695 39
838.713 68
838.732 63
838.751 56
838.770 74
838.788 34
838.807 24
838.826 64
838.845 43
838.863 23
838.882 24
838.901 37
838.920 55
838.939 51
838.957 26
838.976 58
838.995 62
839.014 46
839.032 87
839.051 218
839.070 218
839.089 184
839.107 151
839.126 132
839.145 87
839.164 130
839.182 168
839.201 100
839.220 157
839.239 146
839.257 136
839.276 116
839.295 67
839.314 61
839.332 80
839.351 76
839.370 73
839.389 60
839.407 37
839.426 45
839.445 90
839.464 102
839.482 76
839.501 64
839.520 31
839.539 35
839.558 42
839.576 37
839.595 14
839.614 16
839.633 38
839.651 74
839.670 89
839.689 82
839.708 27
839.726 12
839.745 26
839.764 37
839.783 48
839.801 34
839.820 32
839.839 36
839.858 35
839.877 64
839.895 53
839.914 40
839.933 39
839.952 22
839.970 31
839.989 27
840.008 49
840.027 75
840.045 117
840.064 110
840.083 105
840.102 88
840.120 41
840.139 74
840.158 64
840.177 85
840.196 92
840.214 133
840.233 173
840.252 203
840.271 164
840.289 136
840.308 77
840.327 96
840.346 97
840.364 87
840.383 91
840.402 57
840.421 63
840.440 58
840.458 56
840.477 62
840.496 56
840.515 61
840.533 56
840.552 52
840.571 87
840.590 65
840.609 41
840.627 37
840.646 40
840.665 37
840.684 23
840.702 27
840.721 71
840.740 94
840.759 40
840.778 39
840.796 54
840.815 57
840.834 36
840.853 25
840.871 22
840.890 44
840.909 36
840.928 57
840.946 37
840.965 40
840.984 44
841.003 71
841.022 182
841.040 452
841.059 656
841.078 769
841.097 578
841.115 429
841.134 286
841.153 180
841.172 122
841.191 110
841.209 141
841.228 152
841.247 133
841.266 124
841.285 118
841.303 106
841.322 98
841.341 65
841.360 49
841.378 94
841.397 99
841.416 69
841.435 54
841.454 77
841.472 67
841.491 103
841.510 88
841.529 54
841.547 78
841.566 55
841.585 37
841.604 63
841.623 105
841.641 92
841.660 46
841.679 23
841.698 16
841.717 17
841.735 60
841.754 47
841.773 54
841.792 49
841.810 41
841.829 45
841.848 14
841.867 24
841.886 25
841.904 16
841.923 22
841.942 33
841.961 49
841.980 32
841.998 47
842.017 72
842.036 211
842.055 310
842.074 257
842.092 304
842.111 218
842.130 146
842.149 84
842.167 84
842.186 152
842.205 137
842.224 114
842.243 125
842.261 127
842.280 112
842.299 98
842.318 98
842.337 71
842.355 49
842.374 60
842.393 78
842.412 73
842.431 92
842.449 185
842.468 298
842.487 459
842.506 657
842.525 659
842.543 492
842.562 361
842.581 234
842.600 131
842.619 124
842.637 98
842.656 59
842.675 73
842.694 45
842.713 66
842.731 74
842.750 45
842.769 60
842.788 51
842.806 56
842.825 58
842.844 63
842.863 62
842.882 45
842.900 33
842.919 28
842.938 33
842.957 71
842.976 56
842.994 38
843.013 75
843.032 166
843.051 204
843.070 191
843.088 155
843.107 79
843.126 38
843.145 26
843.164 60
843.183 88
843.201 171
843.220 104
843.239 119
843.258 116
843.277 123
843.295 116
843.314 126
843.333 89
843.352 44
843.371 64
843.389 51
843.408 64
843.427 39
843.446 119
843.465 171
843.483 210
843.502 279
843.521 308
843.540 233
843.559 174
843.577 120
843.596 99
843.615 81
843.634 56
843.653 87
843.671 53
843.690 36
843.709 33
843.728 59
843.747 27
843.765 23
843.784 59
843.803 34
843.822 59
843.841 67
843.860 38
843.878 27
843.897 79
843.916 44
843.935 43
843.954 56
843.972 114
843.991 73
844.010 65
844.029 74
844.048 73
844.066 114
844.085 108
844.104 71
844.123 89
844.142 95
844.161 59
844.179 58
844.198 118
844.217 104
844.236 92
844.255 114
844.273 70
844.292 100
844.311 126
844.330 66
844.349 51
844.367 65
844.386 95
844.405 110
844.424 90
844.443 92
844.462 96
844.480 125
844.499 139
844.518 152
844.537 116
844.556 100
844.574 33
844.593 43
844.612 44
844.631 44
844.650 46
844.669 41
844.687 41
844.706 25
844.725 17
844.744 60
844.763 80
844.781 65
844.800 63
844.819 61
844.838 51
844.857 40
844.876 56
844.894 48
844.913 54
844.932 28
844.951 34
844.970 32
844.989 36
845.007 43
845.026 25
845.045 19
845.064 83
845.083 186
845.101 121
845.120 119
845.139 102
845.158 84
845.177 131
845.196 86
845.214 81
845.233 63
845.252 92
845.271 89
845.290 102
845.309 98
845.327 152
845.346 114
845.365 49
845.384 67
845.403 56
845.421 50
845.440 74
845.459 59
845.478 73
845.497 86
845.516 62
845.534 101
845.553 93
845.572 51
845.591 77
845.610 37
845.629 22
845.647 40
845.666 12
845.685 27
845.704 40
845.723 28
845.742 54
845.760 63
845.779 82
845.798 45
845.817 42
845.836 27
845.855 53
845.873 37
845.892 40
845.911 53
845.930 57
845.949 90
845.968 64
845.986 39
846.005 43
846.024 32
846.043 52
846.062 67
846.081 105
846.099 87
846.118 53
846.137 60
846.156 70
846.175 84
846.194 48
846.212 77
846.231 123
846.250 117
846.269 178
846.288 146
846.307 182
846.325 121
846.344 79
846.363 84
846.382 108
846.401 58
846.420 61
846.438 23
846.457 41
846.476 60
846.495 54
846.514 39
846.533 35
846.552 26
846.570 34
846.589 51
846.608 49
846.627 85
846.646 57
846.665 24
846.683 41
846.702 59
846.721 52
846.740 47
846.759 61
846.778 48
846.796 52
846.815 30
846.834 68
846.853 61
846.872 41
846.891 32
846.910 25
846.928 36
846.947 36
846.966 42
846.985 103
847.004 75
847.023 86
847.041 92
847.060 118
847.079 114
847.098 66
847.117 57
847.136 101
847.154 125
847.173 106
847.192 157
847.211 103
847.230 102
847.249 115
847.268 127
847.286 111
847.305 132
847.324 89
847.343 113
847.362 73
847.381 98
847.400 85
847.418 70
847.437 109
847.456 71
847.475 63
847.494 56
847.513 68
847.531 54
847.550 41
847.569 29
847.588 43
847.607 80
847.626 68
847.645 51
847.663 41
847.682 99
847.701 61
847.720 66
847.739 89
847.758 65
847.777 60
847.795 65
847.814 63
847.833 49
847.852 31
847.871 35
847.890 48
847.909 47
847.927 31
847.946 26
847.965 33
847.984 81
848.003 40
848.022 61
848.041 56
848.059 92
848.078 73
848.097 64
848.116 71
848.135 66
848.154 63
848.173 84
848.191 78
848.210 100
848.229 181
848.248 177
848.267 215
848.286 174
848.305 125
848.323 91
848.342 65
848.361 105
848.380 119
848.399 63
848.418 38
848.437 37
848.455 46
848.474 39
848.493 52
848.512 63
848.531 64
848.550 88
848.569 74
848.587 59
848.606 90
848.625 67
848.644 73
848.663 85
848.682 65
848.701 67
848.720 85
848.738 79
848.757 75
848.776 58
848.795 75
848.814 29
848.833 38
848.852 57
848.870 54
848.889 64
848.908 63
848.927 64
848.946 59
848.965 64
848.984 77
849.002 87
849.021 84
849.040 107
849.059 66
849.078 89
849.097 84
849.116 61
849.135 46
849.153 51
849.172 57
849.191 67
849.210 106
849.229 83
849.248 92
849.267 128
849.286 162
849.304 229
849.323 123
849.342 102
849.361 87
849.380 108
849.399 95
849.418 92
849.436 86
849.455 73
849.474 70
849.493 74
849.512 72
849.531 76
849.550 60
849.569 44
849.587 90
849.606 54
849.625 80
849.644 61
849.663 95
849.682 46
849.701 75
849.720 50
849.738 29
849.757 61
849.776 86
849.795 81
849.814 92
849.833 50
849.852 50
849.871 52
849.889 71
849.908 76
849.927 66
849.946 51
849.965 53
849.984 60
850.003 76
850.022 116
850.041 111
850.059 100
850.078 98
850.097 62
850.116 54
850.135 33
850.154 46
850.173 58
850.192 58
850.210 109
850.229 123
850.248 147
850.267 151
850.286 88
850.305 119
850.324 94
850.343 67
850.361 77
850.380 97
850.399 83
850.418 73
850.437 86
850.456 76
850.475 54
850.494 44
850.513 34
850.531 51
850.550 49
850.569 42
850.588 52
850.607 91
850.626 60
850.645 73
850.664 58
850.683 69
850.701 45
850.720 87
850.739 63
850.758 60
850.777 84
850.796 79
850.815 57
850.834 50
850.853 41
850.871 50
850.890 47
850.909 38
850.928 35
850.947 61
850.966 42
850.985 21
851.004 36
851.023 38
851.041 62
851.060 70
851.079 67
851.098 92
851.117 64
851.136 52
851.155 67
851.174 75
851.193 95
851.211 121
851.230 160
851.249 212
851.268 232
851.287 184
851.306 147
851.325 137
851.344 104
851.363 104
851.381 128
851.400 133
851.419 101
851.438 66
851.457 78
851.476 83
851.495 76
851.514 73
851.533 52
851.551 66
851.570 43
851.589 28
851.608 41
851.627 70
851.646 63
851.665 47
851.684 61
851.703 90
851.722 72
851.740 43
851.759 54
851.778 59
851.797 63
851.816 49
851.835 41
851.854 40
851.873 47
851.892 56
851.911 41
851.929 24
851.948 44
851.967 34
851.986 37
852.005 53
852.024 62
852.043 48
852.062 68
852.081 79
852.100 69
852.118 35
852.137 71
852.156 85
852.175 63
852.194 113
852.213 122
852.232 178
852.251 140
852.270 120
852.289 127
852.307 99
852.326 128
852.345 112
852.364 66
852.383 49
852.402 28
852.421 99
852.440 100
852.459 74
852.478 67
852.497 58
852.515 79
852.534 96
852.553 62
852.572 69
852.591 88
852.610 65
852.629 53
852.648 81
852.667 43
852.686 57
852.705 41
852.723 43
852.742 58
852.761 43
852.780 27
852.799 32
852.818 44
852.837 44
852.856 55
852.875 37
852.894 36
852.913 46
852.931 29
852.950 38
852.969 48
852.988 60
853.007 59
853.026 39
853.045 42
853.064 74
853.083 82
853.102 77
853.121 75
853.139 59
853.158 74
853.177 82
853.196 131
853.215 134
853.234 135
853.253 104
853.272 152
853.291 128
853.310 155
853.329 87
853.348 74
853.366 50
853.385 74
853.404 71
853.423 108
853.442 70
853.461 70
853.480 50
853.499 24
853.518 17
853.537 36
853.556 54
853.575 55
853.593 40
853.612 64
853.631 34
853.650 29
853.669 69
853.688 27
853.707 34
853.726 24
853.745 47
853.764 25
853.783 36
853.802 44
853.820 34
853.839 20
853.858 31
853.877 21
853.896 23
853.915 50
853.934 28
853.953 66
853.972 62
853.991 60
854.010 147
854.029 243
854.048 273
854.066 234
854.085 166
854.104 112
854.123 100
854.142 63
854.161 60
854.180 79
854.199 83
854.218 159
854.237 214
854.256 219
854.275 189
854.294 138
854.313 130
854.331 146
854.350 121
854.369 84
854.388 66
854.407 114
854.426 70
854.445 65
854.464 83
854.483 89
854.502 77
854.521 69
854.540 38
854.559 55
854.578 51
854.596 28
854.615 33
854.634 64
854.653 93
854.672 65
854.691 31
854.710 61
854.729 91
854.748 60
854.767 54
854.786 47
854.805 49
854.824 38
854.843 50
854.861 41
854.880 35
854.899 27
854.918 53
854.937 43
854.956 38
854.975 36
854.994 85
855.013 250
855.032 582
855.051 734
855.070 658
855.089 514
855.108 383
855.127 229
855.145 209
855.164 156
855.183 158
855.202 111
855.221 162
855.240 177
855.259 156
855.278 187
855.297 168
855.316 144
855.335 108
855.354 108
855.373 80
855.392 50
855.411 57
855.430 33
855.448 31
855.467 75
855.486 68
855.505 64
855.524 78
855.543 75
855.562 58
855.581 41
855.600 43
855.619 73
855.638 74
855.657 46
855.676 29
855.695 33
855.714 34
855.733 40
855.752 51
855.770 39
855.789 34
855.808 31
855.827 91
855.846 55
855.865 67
855.884 75
855.903 79
855.922 85
855.941 73
855.960 88
855.979 68
855.998 66
856.017 135
856.036 256
856.055 365
856.074 278
856.093 200
856.111 159
856.130 103
856.149 90
856.168 90
856.187 132
856.206 130
856.225 153
856.244 178
856.263 180
856.282 167
856.301 155
856.320 84
856.339 66
856.358 78
856.377 107
856.396 90
856.415 53
856.434 79
856.453 53
856.471 76
856.490 103
856.509 114
856.528 145
856.547 98
856.566 97
856.585 55
856.604 64
856.623 60
856.642 38
856.661 53
856.680 54
856.699 78
856.718 38
856.737 42
856.756 39
856.775 38
856.794 41
856.813 29
856.832 46
856.851 46
856.869 34
856.888 33
856.907 53
856.926 49
856.945 38
856.964 40
856.983 63
857.002 105
857.021 117
857.040 157
857.059 217
857.078 193
857.097 132
857.116 90
857.135 98
857.154 89
857.173 126
857.192 177
857.211 153
857.230 145
857.249 138
857.268 100
857.287 107
857.305 67
857.324 79
857.343 79
857.362 49
857.381 58
857.400 79
857.419 63
857.438 34
857.457 51
857.476 67
857.495 75
857.514 116
857.533 119
857.552 120
857.571 75
857.590 67
857.609 85
857.628 47
857.647 44
857.666 62
857.685 98
857.704 47
857.723 42
857.742 42
857.761 62
857.780 45
857.799 64
857.817 24
857.836 12
857.855 31
857.874 56
857.893 60
857.912 79
857.931 59
857.950 21
857.969 17
857.988 32
858.007 50
858.026 95
858.045 133
858.064 79
858.083 62
858.102 52
858.121 55
858.140 70
858.159 61
858.178 96
858.197 89
858.216 109
858.235 123
858.254 112
858.273 99
858.292 103
858.311 77
858.330 98
858.349 50
858.368 48
858.387 95
858.406 58
858.424 26
858.443 44
858.462 76
858.481 68
858.500 36
858.519 43
858.538 70
858.557 59
858.576 47
858.595 37
858.614 52
858.633 50
858.652 31
858.671 81
858.690 61
858.709 42
858.728 46
858.747 41
858.766 73
858.785 40
858.804 62
858.823 47
858.842 43
858.861 18
858.880 38
858.899 39
858.918 63
858.937 58
858.956 62
858.975 33
858.994 31
859.013 57
859.032 67
859.051 60
859.070 34
859.089 84
859.108 57
859.127 61
859.146 100
859.165 74
859.184 82
859.203 67
859.221 79
859.240 124
859.259 108
859.278 108
859.297 126
859.316 79
859.335 58
859.354 72
859.373 50
859.392 59
859.411 99
859.430 90
859.449 71
859.468 43
859.487 65
859.506 60
859.525 69
859.544 86
859.563 87
859.582 97
859.601 42
859.620 40
859.639 54
859.658 46
859.677 24
859.696 41
859.715 62
859.734 63
859.753 38
859.772 40
859.791 35
859.810 48
859.829 58
859.848 63
859.867 47
859.886 56
859.905 65
859.924 29
859.943 46
859.962 52
859.981 59
860.000 52
860.019 60
860.038 67
860.057 42
860.076 64
860.095 88
860.114 68
860.133 65
860.152 54
860.171 49
860.190 44
860.209 122
860.228 143
860.247 148
860.266 151
860.285 72
860.304 98
860.323 84
860.342 81
860.361 93
860.380 64
860.399 43
860.418 92
860.437 68
860.456 80
860.475 68
860.494 56
860.513 52
860.532 51
860.551 71
860.570 61
860.589 50
860.608 90
860.627 67
860.646 57
860.665 36
860.684 64
860.703 55
860.722 33
860.741 15
860.760 31
860.779 42
860.798 47
860.817 40
860.836 52
860.855 24
860.874 38
860.893 51
860.912 58
860.931 35
860.950 13
860.969 58
860.988 60
861.007 67
861.026 214
861.045 554
861.064 621
861.083 607
861.102 514
861.121 347
861.140 237
861.159 143
861.178 108
861.197 126
861.216 124
861.235 145
861.254 96
861.273 144
861.292 114
861.311 80
861.330 74
861.349 72
861.368 38
861.387 63
861.406 90
861.425 50
861.444 48
861.463 38
861.482 48
861.501 47
861.520 81
861.539 59
861.558 73
861.577 78
861.596 35
861.615 25
861.634 31
861.653 43
861.672 42
861.691 73
861.710 63
861.729 57
861.748 61
861.767 41
861.786 47
861.805 73
861.824 83
861.843 52
861.862 69
861.881 64
861.900 76
861.919 52
861.938 40
861.957 23
861.976 37
861.995 49
862.014 51
862.033 157
862.052 368
862.071 381
862.090 300
862.109 258
862.128 209
862.147 115
862.166 91
862.185 126
862.204 106
862.223 141
862.242 136
862.261 123
862.280 157
862.299 128
862.318 82
862.337 57
862.356 52
862.375 28
862.394 79
862.413 59
862.432 78
862.451 71
862.470 53
862.489 42
862.508 47
862.527 35
862.546 44
862.565 48
862.584 74
862.603 79
862.622 52
862.641 53
862.660 73
862.679 70
862.698 40
862.717 31
862.737 21
862.756 23
862.775 63
862.794 56
862.813 35
862.832 31
862.851 50
862.870 78
862.889 59
862.908 39
862.927 29
862.946 34
862.965 37
862.984 47
863.003 48
863.022 31
863.041 83
863.060 121
863.079 127
863.098 109
863.117 87
863.136 73
863.155 80
863.174 80
863.193 41
863.212 58
863.231 90
863.250 104
863.269 131
863.288 142
863.307 104
863.326 156
863.345 147
863.364 116
863.383 106
863.402 87
863.421 89
863.440 54
863.459 76
863.478 66
863.497 60
863.516 72
863.536 47
863.555 41
863.574 49
863.593 60
863.612 41
863.631 50
863.650 54
863.669 59
863.688 55
863.707 42
863.726 44
863.745 35
863.764 19
863.783 46
863.802 39
863.821 44
863.840 52
863.859 72
863.878 45
863.897 64
863.916 66
863.935 70
863.954 53
863.973 33
863.992 62
864.011 80
864.030 52
864.049 57
864.068 93
864.087 101
864.106 73
864.126 34
864.145 75
864.164 68
864.183 99
864.202 110
864.221 102
864.240 116
864.259 152
864.278 190
864.297 164
864.316 131
864.335 111
864.354 66
864.373 61
864.392 48
864.411 51
864.430 72
864.449 70
864.468 111
864.487 81
864.506 66
864.525 73
864.544 62
864.563 58
864.582 46
864.601 63
864.620 49
864.640 73
864.659 87
864.678 52
864.697 62
864.716 52
864.735 50
864.754 47
864.773 57
864.792 51
864.811 56
864.830 70
864.849 62
864.868 49
864.887 69
864.906 77
864.925 63
864.944 74
864.963 77
864.982 105
865.001 140
865.020 124
865.039 83
865.058 64
865.078 75
865.097 92
865.116 98
865.135 88
865.154 110
865.173 112
865.192 100
865.211 93
865.230 87
865.249 72
865.268 83
865.287 93
865.306 94
865.325 97
865.344 80
865.363 101
865.382 94
865.401 72
865.420 114
865.439 97
865.458 81
865.478 69
865.497 91
865.516 70
865.535 40
865.554 88
865.573 62
865.592 72
865.611 39
865.630 21
865.649 25
865.668 68
865.687 53
865.706 51
865.725 62
865.744 53
865.763 64
865.782 57
865.801 52
865.820 46
865.840 45
865.859 42
865.878 48
865.897 71
865.916 40
865.935 24
865.954 39
865.973 80
865.992 108
866.011 56
866.030 56
866.049 83
866.068 72
866.087 55
866.106 25
866.125 61
866.144 88
866.163 75
866.183 69
866.202 68
866.221 67
866.240 79
866.259 145
866.278 188
866.297 117
866.316 115
866.335 89
866.354 59
866.373 54
866.392 64
866.411 57
866.430 42
866.449 70
866.468 70
866.487 86
866.507 62
866.526 64
866.545 53
866.564 84
866.583 77
866.602 68
866.621 37
866.640 28
866.659 18
866.678 49
866.697 63
866.716 62
866.735 75
866.754 62
866.773 64
866.792 56
866.812 40
866.831 38
866.850 50
866.869 55
866.888 26
866.907 28
866.926 42
866.945 54
866.964 42
866.983 29
867.002 43
867.021 60
867.040 70
867.059 64
867.078 69
867.098 105
867.117 129
867.136 122
867.155 114
867.174 116
867.193 102
867.212 67
867.231 108
867.250 121
867.269 144
867.288 108
867.307 145
867.326 113
867.345 105
867.364 73
867.384 62
867.403 56
867.422 77
867.441 63
867.460 51
867.479 67
867.498 67
867.517 53
867.536 37
867.555 73
867.574 67
867.593 51
867.612 36
867.631 23
867.651 33
867.670 39
867.689 58
867.708 62
867.727 39
867.746 42
867.765 46
867.784 21
867.803 36
867.822 44
867.841 74
867.860 52
867.879 53
867.899 49
867.918 21
867.937 33
867.956 37
867.975 70
867.994 60
868.013 92
868.032 94
868.051 88
868.070 97
868.089 111
868.108 93
868.127 72
868.147 65
868.166 127
868.185 90
868.204 126
868.223 227
868.242 284
868.261 316
868.280 201
868.299 168
868.318 157
868.337 135
868.356 147
868.376 159
868.395 115
868.414 107
868.433 107
868.452 120
868.471 73
868.490 86
868.509 53
868.528 28
868.547 28
868.566 49
868.585 50
868.605 77
868.624 67
868.643 83
868.662 51
868.681 30
868.700 20
868.719 37
868.738 50
868.757 70
868.776 56
868.795 51
868.814 69
868.834 45
868.853 50
868.872 44
868.891 56
868.910 30
868.929 29
868.948 76
868.967 31
868.986 61
869.005 58
869.024 55
869.044 77
869.063 79
869.082 47
869.101 75
869.120 66
869.139 65
869.158 55
869.177 44
869.196 87
869.215 146
869.234 191
869.254 170
869.273 157
869.292 160
869.311 192
869.330 148
869.349 111
869.368 116
869.387 102
869.406 92
869.425 67
869.444 61
869.464 84
869.483 136
869.502 86
869.521 50
869.540 58
869.559 75
869.578 72
869.597 37
869.616 40
869.635 34
869.654 48
869.674 56
869.693 50
869.712 52
869.731 52
869.750 52
869.769 41
869.788 22
869.807 37
869.826 52
869.845 51
869.865 74
869.884 49
869.903 29
869.922 41
869.941 25
869.960 60
869.979 81
869.998 158
870.017 217
870.036 221
870.056 175
870.075 175
870.094 96
870.113 54
870.132 46
870.151 45
870.170 91
870.189 120
870.208 101
870.227 142
870.247 113
870.266 123
870.285 113
870.304 90
870.323 74
870.342 67
870.361 77
870.380 69
870.399 76
870.418 95
870.438 73
870.457 72
870.476 93
870.495 219
870.514 368
870.533 349
870.552 434
870.571 380
870.590 381
870.610 294
870.629 135
870.648 119
870.667 106
870.686 64
870.705 43
870.724 10
870.743 30
870.762 51
870.781 53
870.801 60
870.820 36
870.839 27
870.858 24
870.877 21
870.896 59
870.915 59
870.934 61
870.953 56
870.973 119
870.992 302
871.011 665
871.030 791
871.049 671
871.068 431
871.087 319
871.106 145
871.125 127
871.145 98
871.164 92
871.183 75
871.202 73
871.221 131
871.240 166
871.259 146
871.278 113
871.297 105
871.317 135
871.336 124
871.355 91
871.374 79
871.393 81
871.412 97
871.431 89
871.450 87
871.470 75
871.489 72
871.508 109
871.527 206
871.546 229
871.565 240
871.584 170
871.603 157
871.622 139
871.642 97
871.661 64
871.680 55
871.699 63
871.718 34
871.737 52
871.756 80
871.775 65
871.795 34
871.814 56
871.833 38
871.852 74
871.871 45
871.890 45
871.909 46
871.928 31
871.947 41
871.967 56
871.986 156
872.005 280
872.024 425
872.043 362
872.062 288
872.081 148
872.100 101
872.120 93
872.139 95
872.158 74
872.177 92
872.196 76
872.215 86
872.234 113
872.253 113
872.273 116
872.292 95
872.311 101
872.330 100
872.349 119
872.368 71
872.387 56
872.406 31
872.426 29
872.445 56
872.464 75
872.483 55
872.502 56
872.521 96
872.540 49
872.559 74
872.579 61
872.598 50
872.617 47
872.636 43
872.655 39
872.674 51
872.693 56
872.712 56
872.732 41
872.751 56
872.770 66
872.789 63
872.808 41
872.827 23
872.846 51
872.866 39
872.885 47
872.904 43
872.923 61
872.942 53
872.961 64
872.980 128
872.999 184
873.019 214
873.038 127
873.057 112
873.076 96
873.095 74
873.114 92
873.133 63
873.153 85
873.172 76
873.191 86
873.210 109
873.229 130
873.248 110
873.267 120
873.286 145
873.306 111
873.325 123
873.344 110
873.363 76
873.382 53
873.401 51
873.420 74
873.440 54
873.459 65
873.478 54
873.497 82
873.516 65
873.535 56
873.554 19
873.574 40
873.593 75
873.612 66
873.631 50
873.650 70
873.669 38
873.688 31
873.708 50
873.727 28
873.746 21
873.765 79
873.784 92
873.803 55
873.822 22
873.842 28
873.861 36
873.880 54
873.899 35
873.918 59
873.937 61
873.956 58
873.975 64
873.995 96
874.014 123
874.033 108
874.052 62
874.071 45
874.090 36
874.110 73
874.129 51
874.148 48
874.167 72
874.186 49
874.205 77
874.224 106
874.244 100
874.263 94
874.282 115
874.301 63
874.320 49
874.339 76
874.358 56
874.378 95
874.397 92
874.416 35
874.435 31
874.454 41
874.473 63
874.492 48
874.512 57
874.531 42
874.550 20
874.569 30
874.588 68
874.607 54
874.626 33
874.646 40
874.665 42
874.684 47
874.703 23
874.722 31
874.741 43
874.761 47
874.780 21
874.799 34
874.818 41
874.837 41
874.856 54
874.875 75
874.895 16
874.914 8
874.933 52
874.952 62
874.971 29
874.990 44
875.010 42
875.029 89
875.048 66
875.067 27
875.086 40
875.105 71
875.124 56
875.144 58
875.163 58
875.182 61
875.201 124
875.220 103
875.239 88
875.259 85
875.278 99
875.297 122
875.316 83
875.335 92
875.354 51
875.374 61
875.393 41
875.412 56
875.431 38
875.450 23
875.469 37
875.488 39
875.508 107
875.527 63
875.546 56
875.565 60
875.584 66
875.603 29
875.623 41
875.642 49
875.661 54
875.680 56
875.699 61
875.718 39
875.738 61
875.757 40
875.776 47
875.795 45
875.814 86
875.833 52
875.853 70
875.872 49
875.891 44
875.910 45
875.929 56
875.948 55
875.968 37
875.987 58
876.006 96
876.025 151
876.044 217
876.063 145
876.083 98
876.102 74
876.121 80
876.140 71
876.159 38
876.178 55
876.198 40
876.217 83
876.236 70
876.255 70
876.274 65
876.293 125
876.313 87
876.332 66
876.351 87
876.370 94
876.389 84
876.408 87
876.428 115
876.447 106
876.466 110
876.485 93
876.504 62
876.523 23
876.543 47
876.562 84
876.581 69
876.600 56
876.619 58
876.638 37
876.658 76
876.677 62
876.696 37
876.715 16
876.734 20
876.753 38
876.773 32
876.792 41
876.811 12
876.830 25
876.849 41
876.869 51
876.888 29
876.907 49
876.926 83
876.945 98
876.964 54
876.984 119
877.003 329
877.022 693
877.041 819
877.060 800
877.079 743
877.099 459
877.118 254
877.137 186
877.156 166
877.175 113
877.195 81
877.214 117
877.233 99
877.252 136
877.271 121
877.290 128
877.310 107
877.329 112
877.348 69
877.367 82
877.386 116
877.406 61
877.425 61
877.444 80
877.463 68
877.482 73
877.501 65
877.521 81
877.540 64
877.559 78
877.578 90
877.597 82
877.617 40
877.636 83
877.655 100
877.674 38
877.693 45
877.712 64
877.732 44
877.751 46
877.770 50
877.789 33
877.808 43
877.828 58
877.847 49
877.866 80
877.885 59
877.904 58
877.923 77
877.943 80
877.962 62
877.981 78
878.000 135
878.019 279
878.039 367
878.058 335
878.077 255
878.096 199
878.115 135
878.135 90
878.154 95
878.173 75
878.192 92
878.211 86
878.230 101
878.250 122
878.269 131
878.288 120
878.307 82
878.326 99
878.346 107
878.365 75
878.384 91
878.403 44
878.422 91
878.442 103
878.461 78
878.480 64
878.499 43
878.518 69
878.538 77
878.557 37
878.576 26
878.595 40
878.614 75
878.634 112
878.653 86
878.672 50
878.691 36
878.710 71
878.729 87
878.749 45
878.768 65
878.787 51
878.806 18
878.825 22
878.845 57
878.864 26
878.883 48
878.902 62
878.921 53
878.941 46
878.960 37
878.979 91
878.998 79
879.017 112
879.037 210
879.056 206
879.075 160
879.094 175
879.113 84
879.133 76
879.152 71
879.171 77
879.190 123
879.209 91
879.229 107
879.248 103
879.267 120
879.286 136
879.305 121
879.325 136
879.344 104
879.363 84
879.382 57
879.401 71
879.421 22
879.440 53
879.459 56
879.478 73
879.497 97
879.517 64
879.536 48
879.555 63
879.574 58
879.594 53
879.613 40
879.632 44
879.651 27
879.670 32
879.690 41
879.709 52
879.728 42
879.747 38
879.766 39
879.786 19
879.805 27
879.824 28
879.843 30
879.862 49
879.882 55
879.901 34
879.920 62
879.939 42
879.958 30
879.978 69
879.997 75
880.016 64
880.035 86
880.054 112
880.074 95
880.093 99
880.112 43
880.131 32
880.151 29
880.170 106
880.189 92
880.208 109
880.227 115
880.247 146
880.266 136
880.285 129
880.304 67
880.323 85
880.343 105
880.362 81
880.381 60
880.400 115
880.420 107
880.439 73
880.458 41
880.477 58
880.496 58
880.516 62
880.535 35
880.554 19
880.573 42
880.592 33
880.612 22
880.631 41
880.650 24
880.669 34
880.689 47
880.708 46
880.727 35
880.746 37
880.765 36
880.785 50
880.804 48
880.823 38
880.842 34
880.861 44
880.881 24
880.900 12
880.919 20
880.938 47
880.958 45
880.977 70
880.996 59
881.015 26
881.034 77
881.054 75
881.073 58
881.092 77
881.111 42
881.131 88
881.150 91
881.169 87
881.188 88
881.207 116
881.227 66
881.246 133
881.265 138
881.284 90
881.304 85
881.323 113
881.342 88
881.361 62
881.380 49
881.400 44
881.419 60
881.438 92
881.457 89
881.477 61
881.496 52
881.515 71
881.534 49
881.553 33
881.573 33
881.592 39
881.611 29
881.630 19
881.650 44
881.669 70
881.688 50
881.707 49
881.727 45
881.746 39
881.765 66
881.784 70
881.803 77
881.823 46
881.842 46
881.861 38
881.880 40
881.900 48
881.919 53
881.938 65
881.957 83
881.977 69
881.996 33
882.015 34
882.034 67
882.053 73
882.073 80
882.092 90
882.111 60
882.130 58
882.150 57
882.169 98
882.188 72
882.207 99
882.227 137
882.246 166
882.265 204
882.284 164
882.303 161
882.323 128
882.342 84
882.361 81
882.380 62
882.400 59
882.419 55
882.438 65
882.457 81
882.477 78
882.496 71
882.515 90
882.534 53
882.554 35
882.573 40
882.592 30
882.611 30
882.630 67
882.650 50
882.669 42
882.688 56
882.707 41
882.727 57
882.746 51
882.765 48
882.784 38
882.804 59
882.823 40
882.842 31
882.861 55
882.881 74
882.900 50
882.919 54
882.938 45
882.958 35
882.977 29
882.996 61
883.015 61
883.035 91
883.054 116
883.073 87
883.092 89
883.112 73
883.131 36
883.150 52
883.169 71
883.188 100
883.208 121
883.227 123
883.246 94
883.265 133
883.285 124
883.304 94
883.323 85
883.342 114
883.362 105
883.381 68
883.400 62
883.419 142
883.439 140
883.458 56
883.477 50
883.496 94
883.516 99
883.535 67
883.554 58
883.573 59
883.593 54
883.612 54
883.631 44
883.650 41
883.670 56
883.689 57
883.708 74
883.727 65
883.747 57
883.766 57
883.785 45
883.804 56
883.824 42
883.843 54
883.862 36
883.881 8
883.901 59
883.920 69
883.939 45
883.958 57
883.978 55
883.997 94
884.016 105
884.035 83
884.055 90
884.074 63
884.093 69
884.112 111
884.132 122
884.151 95
884.170 110
884.189 134
884.209 128
884.228 137
884.247 152
884.266 164
884.286 196
884.305 163
884.324 98
884.344 62
884.363 80
884.382 57
884.401 46
884.421 45
884.440 110
884.459 74
884.478 53
884.498 77
884.517 22
884.536 69
884.555 96
884.575 89
884.594 83
884.613 59
884.632 50
884.652 46
884.671 60
884.690 33
884.709 72
884.729 44
884.748 53
884.767 40
884.786 59
884.806 68
884.825 57
884.844 29
884.864 23
884.883 28
884.902 54
884.921 39
884.941 30
884.960 41
884.979 85
884.998 95
885.018 114
885.037 134
885.056 113
885.075 74
885.095 40
885.114 48
885.133 86
885.152 104
885.172 73
885.191 69
885.210 79
885.230 155
885.249 149
885.268 143
885.287 122
885.307 129
885.326 119
885.345 106
885.364 92
885.384 61
885.403 36
885.422 62
885.441 86
885.461 76
885.480 57
885.499 48
885.519 61
885.538 41
885.557 75
885.576 54
885.596 70
885.615 44
885.634 69
885.653 65
885.673 76
885.692 43
885.711 28
885.731 37
885.750 43
885.769 69
885.788 86
885.808 53
885.827 36
885.846 42
885.865 54
885.885 88
885.904 91
885.923 48
885.943 50
885.962 76
885.981 154
886.000 126
886.020 110
886.039 117
886.058 80
886.077 82
886.097 51
886.116 58
886.135 65
886.155 51
886.174 82
886.193 75
886.212 71
886.232 97
886.251 107
886.270 100
886.290 123
886.309 103
886.328 72
886.347 53
886.367 47
886.386 44
886.405 21
886.424 29
886.444 48
886.463 101
886.482 128
886.502 97
886.521 63
886.540 32
886.559 58
886.579 65
886.598 37
886.617 65
886.637 48
886.656 37
886.675 61
886.694 59
886.714 57
886.733 88
886.752 55
886.772 60
886.791 65
886.810 57
886.829 57
886.849 78
886.868 42
886.887 66
886.907 80
886.926 48
886.945 106
886.964 197
886.984 428
887.003 485
887.022 372
887.042 246
887.061 175
887.080 154
887.099 95
887.119 75
887.138 159
887.157 135
887.177 119
887.196 86
887.215 50
887.234 115
887.254 109
887.273 109
887.292 117
887.312 106
887.331 116
887.350 87
887.369 62
887.389 66
887.408 56
887.427 99
887.447 72
887.466 86
887.485 76
887.504 78
887.524 60
887.543 55
887.562 37
887.582 37
887.601 39
887.620 52
887.639 64
887.659 78
887.678 75
887.697 55
887.717 38
887.736 67
887.755 49
887.775 44
887.794 42
887.813 50
887.832 35
887.852 84
887.871 79
887.890 21
887.910 55
887.929 46
887.948 77
887.967 157
887.987 192
888.006 197
888.025 157
888.045 116
888.064 90
888.083 80
888.103 109
888.122 84
888.141 43
888.160 29
888.180 46
888.199 92
888.218 64
888.238 114
888.257 97
888.276 96
888.296 92
888.315 99
888.334 93
888.353 44
888.373 35
888.392 57
888.411 74
888.431 70
888.450 82
888.469 57
888.489 64
888.508 48
888.527 64
888.546 67
888.566 46
888.585 33
888.604 60
888.624 80
888.643 82
888.662 64
888.682 39
888.701 19
888.720 12
888.739 46
888.759 75
888.778 61
888.797 36
888.817 79
888.836 81
888.855 42
888.875 26
888.894 63
888.913 51
888.933 45
888.952 44
888.971 86
888.990 142
889.010 90
889.029 75
889.048 60
889.068 40
889.087 19
889.106 54
889.126 31
889.145 68
889.164 68
889.184 98
889.203 81
889.222 53
889.241 66
889.261 132
889.280 89
889.299 96
889.319 170
889.338 143
889.357 89
889.377 87
889.396 54
889.415 53
889.435 36
889.454 63
889.473 36
889.493 38
889.512 36
889.531 42
889.550 29
889.570 31
889.589 74
889.608 58
889.628 31
889.647 31
889.666 39
889.686 69
889.705 97
889.724 67
889.744 50
889.763 57
889.782 63
889.802 50
889.821 43
889.840 34
889.860 38
889.879 59
889.898 64
889.917 49
889.937 53
889.956 50
889.975 36
889.995 47
890.014 87
890.033 63
890.053 59
890.072 62
890.091 78
890.111 73
890.130 53
890.149 47
890.169 57
890.188 35
890.207 75
890.227 97
890.246 89
890.265 105
890.285 129
890.304 114
890.323 101
890.342 81
890.362 50
890.381 99
890.400 97
890.420 95
890.439 143
890.458 111
890.478 94
890.497 105
890.516 71
890.536 49
890.555 44
890.574 51
890.594 44
890.613 26
890.632 41
890.652 31
890.671 21
890.690 14
890.710 27
890.729 34
890.748 24
890.768 17
890.787 43
890.806 37
890.826 10
890.845 27
890.864 42
890.884 62
890.903 44
890.922 47
890.942 32
890.961 23
890.980 42
891.000 65
891.019 91
891.038 90
891.058 83
891.077 56
891.096 37
891.116 30
891.135 95
891.154 63
891.174 65
891.193 46
891.212 70
891.232 140
891.251 168
891.270 190
891.290 153
891.309 209
891.328 113
891.348 110
891.367 108
891.386 71
891.406 40
891.425 47
891.444 69
891.464 74
891.483 101
891.502 140
891.522 148
891.541 91
891.560 85
891.580 86
891.599 117
891.618 76
891.638 48
891.657 55
891.676 56
891.696 39
891.715 64
891.734 51
891.754 34
891.773 51
891.792 42
891.812 56
891.831 35
891.850 53
891.870 41
891.889 41
891.908 57
891.928 74
891.947 52
891.966 45
891.986 69
892.005 120
892.024 64
892.044 61
892.063 80
892.082 70
892.102 82
892.121 97
892.140 70
892.160 52
892.179 32
892.198 80
892.218 66
892.237 110
892.256 189
892.276 198
892.295 236
892.314 214
892.334 153
892.353 120
892.372 106
892.392 41
892.411 42
892.431 60
892.450 41
892.469 52
892.489 35
892.508 83
892.527 95
892.547 56
892.566 51
892.585 56
892.605 59
892.624 39
892.643 49
892.663 51
892.682 42
892.701 61
892.721 55
892.740 74
892.759 81
892.779 108
892.798 69
892.817 67
892.837 33
892.856 50
892.875 58
892.895 53
892.914 84
892.934 40
892.953 73
892.972 124
892.992 212
893.011 304
893.030 231
893.050 232
893.069 173
893.088 123
893.108 56
893.127 60
893.146 70
893.166 55
893.185 39
893.204 70
893.224 122
893.243 126
893.263 190
893.282 221
893.301 192
893.321 113
893.340 86
893.359 82
893.379 57
893.398 105
893.417 76
893.437 67
893.456 49
893.475 106
893.495 113
893.514 58
893.533 59
893.553 42
893.572 37
893.592 69
893.611 76
893.630 107
893.650 85
893.669 51
893.688 46
893.708 40
893.727 57
893.746 59
893.766 33
893.785 49
893.805 63
893.824 70
893.843 85
893.863 37
893.882 40
893.901 44
893.921 49
893.940 72
893.959 61
893.979 73
893.998 133
894.017 203
894.037 174
894.056 108
894.076 91
894.095 68
894.114 68
894.134 91
894.153 71
894.172 85
894.192 129
894.211 112
894.230 91
894.250 120
894.269 135
894.289 84
894.308 86
894.327 106
894.347 93
894.366 60
894.385 60
894.405 72
894.424 44
894.443 37
894.463 49
894.482 62
894.502 43
894.521 54
894.540 33
894.560 66
894.579 48
894.598 44
894.618 44
894.637 28
894.657 30
894.676 54
894.695 51
894.715 51
894.734 77
894.753 54
894.773 52
894.792 47
894.811 32
894.831 52
894.850 66
894.870 64
894.889 52
894.908 27
894.928 41
894.947 59
894.966 58
894.986 100
895.005 117
895.025 112
895.044 64
895.063 58
895.083 47
895.102 32
895.121 22
895.141 53
895.160 74
895.180 55
895.199 77
895.218 83
895.238 89
895.257 123
895.276 112
895.296 104
895.315 107
895.335 91
895.354 100
895.373 99
895.393 81
895.412 70
895.431 48
895.451 48
895.470 52
895.490 78
895.509 60
895.528 60
895.548 37
895.567 61
895.586 65
895.606 41
895.625 41
895.645 50
895.664 42
895.683 78
895.703 50
895.722 57
895.742 42
895.761 60
895.780 48
895.800 60
895.819 61
895.838 40
895.858 27
895.877 40
895.897 42
895.916 38
895.935 50
895.955 45
895.974 45
895.993 64
896.013 52
896.032 82
896.052 75
896.071 35
896.090 33
896.110 30
896.129 36
896.149 33
896.168 50
896.187 52
896.207 60
896.226 67
896.245 112
896.265 104
896.284 110
896.304 114
896.323 52
896.342 56
896.362 51
896.381 49
896.401 66
896.420 60
896.439 62
896.459 72
896.478 61
896.498 40
896.517 50
896.536 47
896.556 10
896.575 61
896.594 50
896.614 73
896.633 61
896.653 38
896.672 45
896.691 37
896.711 32
896.730 28
896.750 35
896.769 25
896.788 36
896.808 66
896.827 58
896.847 64
896.866 63
896.885 31
896.905 26
896.924 49
896.944 57
896.963 48
896.982 46
897.002 46
897.021 84
897.040 54
897.060 51
897.079 67
897.099 67
897.118 82
897.137 66
897.157 39
897.176 48
897.196 36
897.215 37
897.234 75
897.254 102
897.273 93
897.293 105
897.312 88
897.331 47
897.351 39
897.370 96
897.390 134
897.409 82
897.428 81
897.448 69
897.467 62
897.487 61
897.506 69
897.525 59
897.545 64
897.564 72
897.584 62
897.603 60
897.622 33
897.642 43
897.661 55
897.681 48
897.700 42
897.719 42
897.739 23
897.758 41
897.778 51
897.797 29
897.816 40
897.836 62
897.855 54
897.875 44
897.894 55
897.913 57
897.933 47
897.952 51
897.972 53
897.991 91
898.010 45
898.030 62
898.049 95
898.069 50
898.088 32
898.108 47
898.127 83
898.146 57
898.166 59
898.185 104
898.205 114
898.224 105
898.243 139
898.263 148
898.282 173
898.302 146
898.321 137
898.340 97
898.360 70
898.379 79
898.399 115
898.418 88
898.437 99
898.457 83
898.476 60
898.496 46
898.515 75
898.535 96
898.554 69
898.573 75
898.593 75
898.612 49
898.632 92
898.651 63
898.670 52
898.690 65
898.709 36
898.729 16
898.748 29
898.767 50
898.787 44
898.806 63
898.826 68
898.845 64
898.865 40
898.884 114
898.903 91
898.923 60
898.942 68
898.962 62
898.981 62
899.000 69
899.020 80
899.039 117
899.059 131
899.078 120
899.098 96
899.117 63
899.136 89
899.156 65
899.175 92
899.195 85
899.214 116
899.233 117
899.253 123
899.272 161
899.292 124
899.311 136
899.331 152
899.350 93
899.369 135
899.389 80
899.408 90
899.428 84
899.447 85
899.466 64
899.486 85
899.505 71
899.525 97
899.544 102
899.564 93
899.583 53
899.602 38
899.622 52
899.641 68
899.661 86
899.680 90
899.700 37
899.719 67
899.738 86
899.758 68
899.777 44
899.797 35
899.816 66
899.836 47
899.855 78
899.874 54
899.894 18
899.913 51
899.933 79
899.952 81
899.971 91
899.991 78
900.010 97
900.030 98
900.049 55
900.069 30
900.088 82
900.107 95
900.127 65
900.146 58
900.166 37
900.185 59
900.205 101
900.224 109
900.243 106
900.263 117
900.282 116
900.302 95
900.321 112
900.341 86
900.360 49
900.379 91
900.399 100
900.418 67
900.438 49
900.457 42
900.477 64
900.496 76
900.516 65
900.535 42
900.554 41
900.574 47
900.593 60
900.613 66
900.632 32
900.652 37
900.671 50
900.690 69
900.710 73
900.729 78
900.749 53
900.768 49
900.788 31
900.807 35
900.826 39
900.846 44
900.865 34
900.885 33
900.904 43
900.924 49
900.943 50
900.963 86
900.982 62
901.001 55
901.021 77
901.040 67
901.060 22
901.079 43
901.099 41
901.118 37
901.137 48
901.157 57
901.176 81
901.196 77
901.215 82
901.235 114
901.254 118
901.274 102
901.293 142
901.312 142
901.332 49
901.351 67
901.371 53
901.390 49
901.410 47
901.429 82
901.449 43
901.468 55
901.487 35
901.507 60
901.526 42
901.546 35
901.565 45
901.585 74
901.604 63
901.623 40
901.643 22
901.662 42
901.682 29
901.701 29
901.721 38
901.740 32
901.760 33
901.779 52
901.798 41
901.818 28
901.837 34
901.857 39
901.876 55
901.896 44
901.915 46
901.935 63
901.954 49
901.974 50
901.993 60
902.012 47
902.032 60
902.051 36
902.071 27
902.090 36
902.110 36
902.129 37
902.149 36
902.168 65
902.187 42
902.207 117
902.226 118
902.246 137
902.265 129
902.285 119
902.304 104
902.324 92
902.343 87
902.363 91
902.382 57
902.401 42
902.421 52
902.440 49
902.460 57
902.479 83
902.499 62
902.518 79
902.538 57
902.557 37
902.577 28
902.596 45
902.615 52
902.635 21
902.654 28
902.674 26
902.693 36
902.713 16
902.732 46
902.752 53
902.771 61
902.791 79
902.810 62
902.829 58
902.849 30
902.868 53
902.888 98
902.907 36
902.927 90
902.946 112
902.966 122
902.985 107
903.005 73
903.024 100
903.043 68
903.063 63
903.082 53
903.102 81
903.121 73
903.141 66
903.160 82
903.180 67
903.199 65
903.219 87
903.238 102
903.258 167
903.277 170
903.296 102
903.316 118
903.335 90
903.355 43
903.374 72
903.394 50
903.413 49
903.433 54
903.452 60
903.472 67
903.491 40
903.511 54
903.530 64
903.550 83
903.569 79
903.588 35
903.608 28
903.627 67
903.647 64
903.666 54
903.686 27
903.705 55
903.725 43
903.744 32
903.764 55
903.783 80
903.803 57
903.822 40
903.842 50
903.861 39
903.880 66
903.900 59
903.919 54
903.939 105
903.958 138
903.978 135
903.997 106
904.017 94
904.036 80
904.056 105
904.075 130
904.095 118
904.114 132
904.134 154
904.153 134
904.172 124
904.192 163
904.211 155
904.231 103
904.250 135
904.270 120
904.289 185
904.309 204
904.328 150
904.348 140
904.367 125
904.387 89
904.406 80
904.426 77
904.445 61
904.465 83
904.484 72
904.504 79
904.523 57
904.542 44
904.562 78
904.581 45
904.601 40
904.620 50
904.640 72
904.659 54
904.679 30
904.698 44
904.718 20
904.737 38
904.757 46
904.776 67
904.796 35
904.815 62
904.835 54
904.854 47
904.874 52
904.893 43
904.913 55
904.932 60
904.952 65
904.971 87
904.990 69
905.010 61
905.029 64
905.049 41
905.068 27
905.088 35
905.107 35
905.127 70
905.146 64
905.166 77
905.185 87
905.205 118
905.224 127
905.244 116
905.263 114
905.283 106
905.302 167
905.322 124
905.341 84
905.361 77
905.380 60
905.400 109
905.419 79
905.439 67
905.458 83
905.478 46
905.497 41
905.517 98
905.536 40
905.556 58
905.575 40
905.594 66
905.614 63
905.633 41
905.653 44
905.672 54
905.692 27
905.711 30
905.731 32
905.750 59
905.770 74
905.789 43
905.809 74
905.828 86
905.848 52
905.867 41
905.887 14
905.906 42
905.926 48
905.945 32
905.965 65
905.984 45
906.004 54
906.023 54
906.043 59
906.062 99
906.082 91
906.101 101
906.121 69
906.140 40
906.160 38
906.179 107
906.199 101
906.218 94
906.238 130
906.257 96
906.277 130
906.296 140
906.316 104
906.335 117
906.355 98
906.374 102
906.394 73
906.413 46
906.433 50
906.452 70
906.472 51
906.491 83
906.511 84
906.530 54
906.550 30
906.569 49
906.589 43
906.608 40
906.628 43
906.647 35
906.667 46
906.686 27
906.706 22
906.725 28
906.745 28
906.764 47
906.784 50
906.803 62
906.823 40
906.842 27
906.862 24
906.881 45
906.901 17
906.920 52
906.940 66
906.959 70
906.979 48
906.998 27
907.018 29
907.037 43
907.057 45
907.076 38
907.096 64
907.115 69
907.135 38
907.154 44
907.174 56
907.193 75
907.213 74
907.232 145
907.252 108
907.271 116
907.291 122
907.310 86
907.330 76
907.349 81
907.369 83
907.388 93
907.408 76
907.427 76
907.447 92
907.466 70
907.486 42
907.505 57
907.525 68
907.544 86
907.564 62
907.583 75
907.603 83
907.622 76
907.642 45
907.661 58
907.681 78
907.700 87
907.720 41
907.739 27
907.759 53
907.778 48
907.798 62
907.817 33
907.837 51
907.856 41
907.876 27
907.895 31
907.915 27
907.934 50
907.954 41
907.973 51
907.993 32
908.013 56
908.032 53
908.052 29
908.071 59
908.091 75
908.110 75
908.130 78
908.149 53
908.169 94
908.188 84
908.208 85
908.227 122
908.247 136
908.266 136
908.286 152
908.305 134
908.325 116
908.344 121
908.364 98
908.383 69
908.403 68
908.422 67
908.442 43
908.461 49
908.481 89
908.500 93
908.520 94
908.539 80
908.559 78
908.578 47
908.598 61
908.618 69
908.637 57
908.657 77
908.676 54
908.696 39
908.715 45
908.735 18
908.754 25
908.774 26
908.793 10
908.813 53
908.832 56
908.852 38
908.871 46
908.891 31
908.910 31
908.930 30
908.949 56
908.969 90
908.988 86
909.008 106
909.027 101
909.047 53
909.067 57
909.086 46
909.106 33
909.125 47
909.145 77
909.164 55
909.184 54
909.203 84
909.223 65
909.242 115
909.262 169
909.281 144
909.301 153
909.320 159
909.340 83
909.359 181
909.379 119
909.398 68
909.418 82
909.438 102
909.457 83
909.477 79
909.496 68
909.516 60
909.535 48
909.555 52
909.574 50
909.594 72
909.613 54
909.633 28
909.652 24
909.672 49
909.691 53
909.711 47
909.730 33
909.750 49
909.770 71
909.789 42
909.809 50
909.828 28
909.848 33
909.867 12
909.887 36
909.906 49
909.926 76
909.945 42
909.965 57
909.984 76
910.004 55
910.023 51
910.043 62
910.063 64
910.082 84
910.102 73
910.121 77
910.141 76
910.160 69
910.180 124
910.199 115
910.219 77
910.238 84
910.258 75
910.277 160
910.297 201
910.317 147
910.336 88
910.356 72
910.375 83
910.395 110
910.414 73
910.434 62
910.453 77
910.473 84
910.492 57
910.512 35
910.531 54
910.551 59
910.571 76
910.590 46
910.610 38
910.629 64
910.649 39
910.668 33
910.688 23
910.707 67
910.727 43
910.746 13
910.766 39
910.785 37
910.805 41
910.825 44
910.844 10
910.864 46
910.883 39
910.903 49
910.922 24
910.942 48
910.961 45
910.981 53
911.000 50
911.020 89
911.040 54
911.059 60
911.079 48
911.098 52
911.118 67
911.137 53
911.157 38
911.176 96
911.196 103
911.215 89
911.235 65
911.255 108
911.274 143
911.294 172
911.313 186
911.333 130
911.352 67
911.372 61
911.391 56
911.411 77
911.431 62
911.450 72
911.470 60
911.489 37
911.509 25
911.528 29
911.548 31
911.567 20
911.587 29
911.606 38
911.626 38
911.646 34
911.665 71
911.685 35
911.704 22
911.724 5
911.743 35
911.763 43
911.782 28
911.802 45
911.822 63
911.841 51
911.861 22
911.880 37
911.900 35
911.919 22
911.939 43
911.958 26
911.978 35
911.998 41
912.017 32
912.037 43
912.056 66
912.076 78
912.095 52
912.115 75
912.134 57
912.154 63
912.174 42
912.193 38
912.213 74
912.232 75
912.252 82
912.271 66
912.291 66
912.310 114
912.330 94
912.350 104
912.369 59
912.389 41
912.408 61
912.428 62
912.447 40
912.467 52
912.487 59
912.506 32
912.526 77
912.545 48
912.565 61
912.584 69
912.604 44
912.623 86
912.643 64
912.663 51
912.682 68
912.702 41
912.721 36
912.741 38
912.760 20
912.780 29
912.800 48
912.819 29
912.839 42
912.858 28
912.878 40
912.897 57
912.917 66
912.936 76
912.956 54
912.976 52
912.995 38
913.015 81
913.034 60
913.054 46
913.073 49
913.093 47
913.113 47
913.132 45
913.152 42
913.171 56
913.191 111
913.210 109
913.230 78
913.250 122
913.269 138
913.289 136
913.308 115
913.328 92
913.347 61
913.367 54
913.387 67
913.406 46
913.426 77
913.445 72
913.465 61
913.484 61
913.504 47
913.524 54
913.543 50
913.563 54
913.582 56
913.602 77
913.621 36
913.641 37
913.661 24
913.680 16
913.700 40
913.719 26
913.739 54
913.758 41
913.778 70
913.798 51
913.817 50
913.837 40
913.856 70
913.876 43
913.895 40
913.915 83
913.935 67
913.954 52
913.974 54
913.993 80
914.013 62
914.033 67
914.052 58
914.072 50
914.091 90
914.111 97
914.130 102
914.150 67
914.170 42
914.189 59
914.209 81
914.228 69
914.248 76
914.267 96
914.287 145
914.307 131
914.326 115
914.346 67
914.365 76
914.385 131
914.405 105
914.424 80
914.444 77
914.463 56
914.483 31
914.502 61
914.522 84
914.542 93
914.561 83
914.581 83
914.600 61
914.620 62
914.640 35
914.659 51
914.679 65
914.698 60
914.718 41
914.737 56
914.757 30
914.777 49
914.796 40
914.816 37
914.835 49
914.855 56
914.875 41
914.894 43
914.914 41
914.933 87
914.953 71
914.973 84
914.992 61
915.012 64
915.031 64
915.051 91
915.070 88
915.090 85
915.110 42
915.129 75
915.149 60
915.168 86
915.188 97
915.208 69
915.227 95
915.247 80
915.266 112
915.286 113
915.306 80
915.325 73
915.345 91
915.364 112
915.384 82
915.403 70
915.423 60
915.443 87
915.462 101
915.482 113
915.501 80
915.521 104
915.541 86
915.560 62
915.580 32
915.599 64
915.619 42
915.639 38
915.658 45
915.678 34
915.697 40
915.717 41
915.737 59
915.756 37
915.776 27
915.795 60
915.815 33
915.835 58
915.854 80
915.874 58
915.893 51
915.913 87
915.933 56
915.952 50
915.972 68
915.991 89
916.011 44
916.031 63
916.050 60
916.070 86
916.089 55
916.109 90
916.129 68
916.148 48
916.168 72
916.187 87
916.207 52
916.227 49
916.246 113
916.266 91
916.285 122
916.305 128
916.325 83
916.344 80
916.364 68
916.383 70
916.403 64
916.423 68
916.442 65
916.462 49
916.481 36
916.501 60
916.521 61
916.540 77
916.560 50
916.579 42
916.599 53
916.619 45
916.638 31
916.658 45
916.677 67
916.697 57
916.717 83
916.736 41
916.756 42
916.775 58
916.795 64
916.815 61
916.834 28
916.854 52
916.874 52
916.893 44
916.913 60
916.932 54
916.952 42
916.972 44
916.991 49
917.011 51
917.030 62
917.050 76
917.070 47
917.089 23
917.109 43
917.128 27
917.148 57
917.168 73
917.187 39
917.207 50
917.227 75
917.246 90
917.266 168
917.285 202
917.305 157
917.325 181
917.344 112
917.364 80
917.383 54
917.403 38
917.423 63
917.442 90
917.462 97
917.481 83
917.501 48
917.521 44
917.540 67
917.560 43
917.580 24
917.599 29
917.619 53
917.638 50
917.658 27
917.678 24
917.697 24
917.717 61
917.736 41
917.756 21
917.776 34
917.795 72
917.815 43
917.835 37
917.854 48
917.874 70
917.893 63
917.913 42
917.933 41
917.952 49
917.972 53
917.992 93
918.011 66
918.031 50
918.050 53
918.070 79
918.090 66
918.109 63
918.129 44
918.149 74
918.168 75
918.188 63
918.207 34
918.227 63
918.247 79
918.266 115
918.286 115
918.305 129
918.325 94
918.345 112
918.364 99
918.384 99
918.404 68
918.423 54
918.443 72
918.462 51
918.482 45
918.502 46
918.521 34
918.541 28
918.561 19
918.580 19
918.600 17
918.619 43
918.639 34
918.659 34
918.678 60
918.698 50
918.718 40
918.737 41
918.757 27
918.777 51
918.796 27
918.816 28
918.835 54
918.855 32
918.875 69
918.894 82
918.914 57
918.934 77
918.953 67
918.973 101
918.992 110
919.012 72
919.032 46
919.051 85
919.071 61
919.091 85
919.110 48
919.130 30
919.149 81
919.169 79
919.189 68
919.208 91
919.228 78
919.248 131
919.267 140
919.287 152
919.307 152
919.326 146
919.346 133
919.365 110
919.385 97
919.405 74
919.424 101
919.444 72
919.464 88
919.483 93
919.503 103
919.523 76
919.542 51
919.562 50
919.581 49
919.601 50
919.621 36
919.640 74
919.660 85
919.680 78
919.699 64
919.719 62
919.739 53
919.758 64
919.778 58
919.797 75
919.817 65
919.837 48
919.856 103
919.876 115
919.896 173
919.915 172
919.935 176
919.955 158
919.974 172
919.994 178
920.014 224
920.033 200
920.053 145
920.072 164
920.092 158
920.112 177
920.131 196
920.151 197
920.171 100
920.190 145
920.210 162
920.230 192
920.249 154
920.269 192
920.289 249
920.308 261
920.328 181
920.347 147
920.367 144
920.387 97
920.406 96
920.426 81
920.446 75
920.465 79
920.485 48
920.505 58
920.524 50
920.544 89
920.564 88
920.583 76
920.603 50
920.623 54
920.642 63
920.662 76
920.681 100
920.701 67
920.721 77
920.740 65
920.760 77
920.780 57
920.799 62
920.819 56
920.839 82
920.858 74
920.878 63
920.898 69
920.917 86
920.937 99
920.957 116
920.976 85
920.996 56
921.016 84
921.035 77
921.055 66
921.075 94
921.094 97
921.114 106
921.133 117
921.153 101
921.173 127
921.192 93
921.212 104
921.232 112
921.251 133
921.271 167
921.291 176
921.310 178
921.330 154
921.350 100
921.369 120
921.389 91
921.409 88
921.428 110
921.448 131
921.468 85
921.487 87
921.507 100
921.527 89
921.546 74
921.566 57
921.586 36
921.605 44
921.625 45
921.645 68
921.664 49
921.684 63
921.704 51
921.723 40
921.743 68
921.762 51
921.782 64
921.802 72
921.821 100
921.841 76
921.861 49
921.880 45
921.900 56
921.920 61
921.939 56
921.959 67
921.979 109
921.998 92
922.018 63
922.038 50
922.057 58
922.077 50
922.097 75
922.116 81
922.136 60
922.156 96
922.175 121
922.195 79
922.215 44
922.234 79
922.254 90
922.274 126
922.293 64
922.313 89
922.333 89
922.352 71
922.372 66
922.392 62
922.411 82
922.431 39
922.451 58
922.470 72
922.490 56
922.510 72
922.529 60
922.549 48
922.569 48
922.588 72
922.608 61
922.628 54
922.647 38
922.667 65
922.687 48
922.706 38
922.726 45
922.746 56
922.765 50
922.785 41
922.805 67
922.824 58
922.844 71
922.864 41
922.883 53
922.903 40
922.923 54
922.943 54
922.962 70
922.982 96
923.002 92
923.021 63
923.041 50
923.061 49
923.080 69
923.100 71
923.120 55
923.139 65
923.159 73
923.179 61
923.198 73
923.218 97
923.238 107
923.257 110
923.277 72
923.297 108
923.316 117
923.336 121
923.356 76
923.375 76
923.395 47
923.415 70
923.434 79
923.454 71
923.474 55
923.493 54
923.513 73
923.533 64
923.552 62
923.572 35
923.592 46
923.612 46
923.631 112
923.651 68
923.671 44
923.690 18
923.710 42
923.730 51
923.749 55
923.769 56
923.789 53
923.808 62
923.828 54
923.848 61
923.867 43
923.887 35
923.907 63
923.926 78
923.946 78
923.966 125
923.985 131
924.005 64
924.025 47
924.045 45
924.064 68
924.084 69
924.104 54
924.123 38
924.143 47
924.163 77
924.182 40
924.202 71
924.222 41
924.241 56
924.261 76
924.281 113
924.300 157
924.320 159
924.340 94
924.360 77
924.379 89
924.399 83
924.419 71
924.438 72
924.458 100
924.478 82
924.497 91
924.517 75
924.537 95
924.556 74
924.576 66
924.596 43
924.615 22
924.635 77
924.655 66
924.675 46
924.694 19
924.714 47
924.734 44
924.753 38
924.773 34
924.793 43
924.812 35
924.832 69
924.852 58
924.871 52
924.891 100
924.911 47
924.931 50
924.950 54
924.970 66
924.990 71
925.009 69
925.029 61
925.049 69
925.068 77
925.088 50
925.108 61
925.128 76
925.147 72
925.167 54
925.187 44
925.206 41
925.226 94
925.246 94
925.265 131
925.285 114
925.305 70
925.325 67
925.344 54
925.364 69
925.384 59
925.403 67
925.423 46
925.443 44
925.462 33
925.482 53
925.502 46
925.522 65
925.541 79
925.561 42
925.581 50
925.600 58
925.620 43
925.640 14
925.659 38
925.679 43
925.699 43
925.719 59
925.738 30
925.758 19
925.778 47
925.797 41
925.817 29
925.837 30
925.856 56
925.876 45
925.896 34
925.916 37
925.935 35
925.955 61
925.975 72
925.994 83
926.014 74
926.034 60
926.053 54
926.073 48
926.093 52
926.113 56
926.132 56
926.152 45
926.172 13
926.191 47
926.211 46
926.231 71
926.251 118
926.270 112
926.290 115
926.310 107
926.329 74
926.349 70
926.369 75
926.389 75
926.408 70
926.428 50
926.448 43
926.467 36
926.487 32
926.507 44
926.527 54
926.546 70
926.566 46
926.586 43
926.605 46
926.625 53
926.645 28
926.664 39
926.684 9
926.704 47
926.724 37
926.743 30
926.763 45
926.783 31
926.802 51
926.822 31
926.842 63
926.862 50
926.881 9
926.901 44
926.921 44
926.940 76
926.960 87
926.980 74
927.000 58
927.019 43
927.039 34
927.059 31
927.079 32
927.098 40
927.118 52
927.138 37
927.157 52
927.177 43
927.197 53
927.217 81
927.236 98
927.256 111
927.276 83
927.295 108
927.315 148
927.335 116
927.355 73
927.374 72
927.394 63
927.414 29
927.433 44
927.453 57
927.473 33
927.493 46
927.512 37
927.532 72
927.552 79
927.572 54
927.591 28
927.611 39
927.631 37
927.650 34
927.670 56
927.690 38
927.710 65
927.729 33
927.749 32
927.769 34
927.788 26
927.808 59
927.828 50
927.848 47
927.867 57
927.887 26
927.907 64
927.927 60
927.946 47
927.966 41
927.986 14
928.005 24
928.025 79
928.045 50
928.065 48
928.084 33
928.104 77
928.124 58
928.144 54
928.163 68
928.183 69
928.203 56
928.222 74
928.242 84
928.262 87
928.282 92
928.301 77
928.321 98
928.341 109
928.361 68
928.380 75
928.400 53
928.420 52
928.440 42
928.459 53
928.479 48
928.499 33
928.518 40
928.538 80
928.558 56
928.578 72
928.597 64
928.617 32
928.637 51
928.657 121
928.676 79
928.696 48
928.716 80
928.736 58
928.755 35
928.775 38
928.795 33
928.814 26
928.834 55
928.854 43
928.874 52
928.893 37
928.913 50
928.933 69
928.953 86
928.972 69
928.992 57
929.012 55
929.032 82
929.051 107
929.071 94
929.091 57
929.111 59
929.130 38
929.150 45
929.170 66
929.189 94
929.209 74
929.229 101
929.249 112
929.268 126
929.288 123
929.308 104
929.328 144
929.347 102
929.367 118
929.387 69
929.407 77
929.426 78
929.446 69
929.466 72
929.486 100
929.505 73
929.525 42
929.545 22
929.565 48
929.584 46
929.604 54
929.624 48
929.644 49
929.663 69
929.683 41
929.703 28
929.723 59
929.742 43
929.762 44
929.782 47
929.802 37
929.821 35
929.841 43
929.861 58
929.880 54
929.900 44
929.920 57
929.940 44
929.959 53
929.979 48
929.999 51
930.019 29
930.038 65
930.058 81
930.078 90
930.098 61
930.117 67
930.137 58
930.157 50
930.177 27
930.196 83
930.216 69
930.236 51
930.256 55
930.275 104
930.295 121
930.315 119
930.335 130
930.354 106
930.374 88
930.394 88
930.414 60
930.433 72
930.453 92
930.473 74
930.493 67
930.513 88
930.532 104
930.552 85
930.572 94
930.592 60
930.611 45
930.631 40
930.651 38
930.671 40
930.690 41
930.710 64
930.730 57
930.750 32
930.769 51
930.789 48
930.809 60
930.829 37
930.848 42
930.868 37
930.888 51
930.908 70
930.927 44
930.947 37
930.967 33
930.987 87
931.006 77
931.026 50
931.046 53
931.066 104
931.085 75
931.105 79
931.125 95
931.145 56
931.164 62
931.184 85
931.204 54
931.224 80
931.244 109
931.263 106
931.283 120
931.303 73
931.323 128
931.342 106
931.362 101
931.382 97
931.402 98
931.421 77
931.441 66
931.461 95
931.481 73
931.500 83
931.520 71
931.540 37
931.560 58
931.580 64
931.599 22
931.619 41
931.639 71
931.659 31
931.678 35
931.698 35
931.718 32
931.738 42
931.757 50
931.777 46
931.797 47
931.817 34
931.836 27
931.856 31
931.876 38
931.896 57
931.916 55
931.935 38
931.955 48
931.975 36
931.995 48
932.014 78
932.034 48
932.054 65
932.074 64
932.093 81
932.113 34
932.133 28
932.153 43
932.173 55
932.192 77
932.212 53
932.232 51
932.252 95
932.271 136
932.291 153
932.311 148
932.331 109
932.351 115
932.370 96
932.390 51
932.410 46
932.430 79
932.449 67
932.469 89
932.489 71
932.509 82
932.528 40
932.548 26
932.568 52
932.588 47
932.608 46
932.627 42
932.647 71
932.667 44
932.687 35
932.706 27
932.726 28
932.746 49
932.766 41
932.786 60
932.805 45
932.825 38
932.845 74
932.865 49
932.884 21
932.904 40
932.924 64
932.944 27
932.964 25
932.983 20
933.003 31
933.023 21
933.043 42
933.063 61
933.082 30
933.102 76
933.122 46
933.142 54
933.161 73
933.181 57
933.201 42
933.221 92
933.241 90
933.260 99
933.280 115
933.300 109
933.320 101
933.339 130
933.359 118
933.379 76
933.399 54
933.419 53
933.438 70
933.458 60
933.478 54
933.498 56
933.518 52
933.537 46
933.557 37
933.577 42
933.597 36
933.616 66
933.636 88
933.656 61
933.676 61
933.696 66
933.715 39
933.735 42
933.755 38
933.775 40
933.795 56
933.814 45
933.834 50
933.854 54
933.874 63
933.893 90
933.913 52
933.933 42
933.953 92
933.973 89
933.992 67
934.012 69
934.032 52
934.052 46
934.072 67
934.091 52
934.111 59
934.131 58
934.151 29
934.171 40
934.190 56
934.210 48
934.230 42
934.250 81
934.270 92
934.289 115
934.309 98
934.329 61
934.349 73
934.369 76
934.388 59
934.408 66
934.428 42
934.448 65
934.467 75
934.487 80
934.507 71
934.527 48
934.547 21
934.566 36
934.586 60
934.606 68
934.626 46
934.646 46
934.665 43
934.685 39
934.705 27
934.725 51
934.745 27
934.764 54
934.784 37
934.804 32
934.824 39
934.844 67
934.863 63
934.883 67
934.903 32
934.923 38
934.943 72
934.962 49
934.982 68
935.002 54
935.022 61
935.042 87
935.061 87
935.081 65
935.101 63
935.121 54
935.141 58
935.160 90
935.180 67
935.200 65
935.220 89
935.240 114
935.259 124
935.279 136
935.299 168
935.319 139
935.339 117
935.359 97
935.378 50
935.398 64
935.418 63
935.438 72
935.458 69
935.477 85
935.497 68
935.517 42
935.537 42
935.557 37
935.576 62
935.596 79
935.616 73
935.636 106
935.656 101
935.675 71
935.695 56
935.715 47
935.735 47
935.755 109
935.774 118
935.794 96
935.814 120
935.834 153
935.854 105
935.874 115
935.893 132
935.913 121
935.933 120
935.953 170
935.973 187
935.992 161
936.012 146
936.032 150
936.052 168
936.072 170
936.091 153
936.111 117
936.131 112
936.151 126
936.171 141
936.191 76
936.210 83
936.230 62
936.250 129
936.270 125
936.290 127
936.309 122
936.329 125
936.349 85
936.369 109
936.389 68
936.408 91
936.428 98
936.448 84
936.468 51
936.488 67
936.508 31
936.527 62
936.547 74
936.567 46
936.587 69
936.607 88
936.626 52
936.646 55
936.666 47
936.686 42
936.706 60
936.726 109
936.745 91
936.765 65
936.785 59
936.805 36
936.825 39
936.844 73
936.864 60
936.884 72
936.904 88
936.924 85
936.944 121
936.963 172
936.983 163
937.003 111
937.023 85
937.043 73
937.063 79
937.082 85
937.102 82
937.122 93
937.142 107
937.162 100
937.181 126
937.201 144
937.221 129
937.241 129
937.261 113
937.281 118
937.300 92
937.320 89
937.340 82
937.360 104
937.380 82
937.400 73
937.419 71
937.439 65
937.459 63
937.479 65
937.499 64
937.519 70
937.538 72
937.558 67
937.578 50
937.598 43
937.618 75
937.638 44
937.657 49
937.677 45
937.697 37
937.717 55
937.737 51
937.756 56
937.776 75
937.796 55
937.816 45
937.836 67
937.856 53
937.875 60
937.895 65
937.915 50
937.935 76
937.955 67
937.975 38
937.994 61
938.014 63
938.034 48
938.054 55
938.074 55
938.094 56
938.113 98
938.133 98
938.153 84
938.173 83
938.193 87
938.213 91
938.232 114
938.252 123
938.272 164
938.292 178
938.312 146
938.332 77
938.352 49
938.371 82
938.391 92
938.411 59
938.431 66
938.451 55
938.471 59
938.490 60
938.510 85
938.530 76
938.550 75
938.570 73
938.590 68
938.609 31
938.629 52
938.649 48
938.669 78
938.689 62
938.709 30
938.728 33
938.748 44
938.768 79
938.788 49
938.808 44
938.828 45
938.847 42
938.867 53
938.887 52
938.907 22
938.927 42
938.947 71
938.967 45
938.986 55
939.006 60
939.026 60
939.046 69
939.066 69
939.086 90
939.105 70
939.125 57
939.145 41
939.165 69
939.185 60
939.205 29
939.225 66
939.244 81
939.264 116
939.284 93
939.304 84
939.324 67
939.344 63
939.363 44
939.383 68
939.403 48
939.423 31
939.443 36
939.463 80
939.483 68
939.502 64
939.522 79
939.542 64
939.562 37
939.582 21
939.602 32
939.622 47
939.641 63
939.661 43
939.681 77
939.701 68
939.721 43
939.741 47
939.760 33
939.780 47
939.800 57
939.820 53
939.840 42
939.860 58
939.880 35
939.899 40
939.919 25
939.939 32
939.959 37
939.979 64
939.999 45
940.019 44
940.038 32
940.058 28
940.078 52
940.098 69
940.118 67
940.138 67
940.158 55
940.177 48
940.197 63
940.217 63
940.237 75
940.257 128
940.277 126
940.297 106
940.316 100
940.336 154
940.356 123
940.376 113
940.396 102
940.416 88
940.436 65
940.455 68
940.475 82
940.495 51
940.515 43
940.535 73
940.555 48
940.575 39
940.594 25
940.614 34
940.634 78
940.654 57
940.674 55
940.694 35
940.714 39
940.733 45
940.753 36
940.773 35
940.793 35
940.813 54
940.833 32
940.853 39
940.873 37
940.892 28
940.912 46
940.932 59
940.952 51
940.972 45
940.992 28
941.012 56
941.031 56
941.051 52
941.071 54
941.091 78
941.111 53
941.131 49
941.151 53
941.170 57
941.190 108
941.210 87
941.230 98
941.250 103
941.270 97
941.290 107
941.310 131
941.329 132
941.349 121
941.369 79
941.389 97
941.409 100
941.429 73
941.449 78
941.469 61
941.488 33
941.508 90
941.528 68
941.548 61
941.568 45
941.588 59
941.608 70
941.627 47
941.647 60
941.667 71
941.687 84
941.707 49
941.727 66
941.747 56
941.767 92
941.786 83
941.806 84
941.826 67
941.846 57
941.866 60
941.886 71
941.906 37
941.926 78
941.945 81
941.965 53
941.985 56
942.005 57
942.025 43
942.045 34
942.065 58
942.085 75
942.104 60
942.124 63
942.144 78
942.164 50
942.184 39
942.204 109
942.224 71
942.244 64
942.263 107
942.283 172
942.303 126
942.323 158
942.343 215
942.363 115
942.383 118
942.403 115
942.423 78
942.442 76
942.462 65
942.482 80
942.502 67
942.522 89
942.542 67
942.562 49
942.582 61
942.601 40
942.621 40
942.641 63
942.661 31
942.681 27
942.701 35
942.721 53
942.741 73
942.761 54
942.780 33
942.800 44
942.820 47
942.840 36
942.860 42
942.880 33
942.900 42
942.920 32
942.939 32
942.959 66
942.979 56
942.999 79
943.019 60
943.039 66
943.059 53
943.079 46
943.099 72
943.118 69
943.138 76
943.158 54
943.178 61
943.198 86
943.218 75
943.238 63
943.258 61
943.278 61
943.297 90
943.317 110
943.337 86
943.357 68
943.377 67
943.397 58
943.417 52
943.437 83
943.457 58
943.476 41
943.496 53
943.516 56
943.536 65
943.556 41
943.576 47
943.596 46
943.616 80
943.636 51
943.655 59
943.675 72
943.695 62
943.715 50
943.735 59
943.755 52
943.775 55
943.795 35
943.815 66
943.835 38
943.854 40
943.874 63
943.894 53
943.914 54
943.934 39
943.954 60
943.974 38
943.994 42
944.014 50
944.033 68
944.053 57
944.073 63
944.093 64
944.113 50
944.133 39
944.153 44
944.173 62
944.193 55
944.213 77
944.232 107
944.252 141
944.272 160
944.292 96
944.312 89
944.332 138
944.352 131
944.372 106
944.392 71
944.412 47
944.431 68
944.451 59
944.471 50
944.491 64
944.511 89
944.531 49
944.551 32
944.571 45
944.591 35
944.611 51
944.630 44
944.650 52
944.670 75
944.690 91
944.710 53
944.730 37
944.750 35
944.770 47
944.790 35
944.810 36
944.830 36
944.849 31
944.869 52
944.889 60
944.909 42
944.929 55
944.949 50
944.969 41
944.989 42
945.009 59
945.029 72
945.049 65
945.068 77
945.088 49
945.108 31
945.128 39
945.148 52
945.168 76
945.188 54
945.208 65
945.228 76
945.248 86
945.268 86
945.287 93
945.307 110
945.327 74
945.347 68
945.367 66
945.387 83
945.407 64
945.427 43
945.447 38
945.467 49
945.487 56
945.506 58
945.526 29
945.546 33
945.566 65
945.586 59
945.606 77
945.626 57
945.646 59
945.666 38
945.686 39
945.706 45
945.726 69
945.745 39
945.765 47
945.785 46
945.805 55
945.825 48
945.845 51
945.865 48
945.885 49
945.905 35
945.925 48
945.945 48
945.964 23
945.984 23
946.004 45
946.024 47
946.044 31
946.064 40
946.084 67
946.104 70
946.124 52
946.144 70
946.164 62
946.184 70
946.204 83
946.223 56
946.243 59
946.263 78
946.283 107
946.303 124
946.323 152
946.343 111
946.363 95
946.383 77
946.403 83
946.423 70
946.443 90
946.462 52
946.482 98
946.502 67
946.522 70
946.542 77
946.562 73
946.582 58
946.602 44
946.622 37
946.642 18
946.662 33
946.682 48
946.702 60
946.722 81
946.741 36
946.761 73
946.781 70
946.801 64
946.821 92
946.841 84
946.861 64
946.881 24
946.901 61
946.921 51
946.941 49
946.961 47
946.981 42
947.000 54
947.020 61
947.040 43
947.060 62
947.080 58
947.100 49
947.120 39
947.140 45
947.160 59
947.180 48
947.200 56
947.220 42
947.240 95
947.260 66
947.280 66
947.299 125
947.319 100
947.339 149
947.359 119
947.379 103
947.399 59
947.419 39
947.439 78
947.459 49
947.479 47
947.499 92
947.519 81
947.539 61
947.559 55
947.579 27
947.598 47
947.618 54
947.638 44
947.658 49
947.678 65
947.698 64
947.718 49
947.738 35
947.758 19
947.778 57
947.798 49
947.818 65
947.838 32
947.858 31
947.878 67
947.897 37
947.917 39
947.937 60
947.957 52
947.977 30
947.997 27
948.017 50
948.037 54
948.057 46
948.077 64
948.097 64
948.117 55
948.137 100
948.157 79
948.177 102
948.197 53
948.217 60
948.236 53
948.256 81
948.276 107
948.296 119
948.316 97
948.336 84
948.356 97
948.376 70
948.396 42
948.416 81
948.436 101
948.456 71
948.476 44
948.496 74
948.516 84
948.536 46
948.556 49
948.575 61
948.595 26
948.615 45
948.635 25
948.655 47
948.675 39
948.695 17
948.715 27
948.735 50
948.755 59
948.775 37
948.795 38
948.815 33
948.835 46
948.855 21
948.875 34
948.895 31
948.915 45
948.935 56
948.954 63
948.974 36
948.994 24
949.014 34
949.034 41
949.054 45
949.074 48
949.094 41
949.114 68
949.134 87
949.154 81
949.174 67
949.194 41
949.214 87
949.234 94
949.254 71
949.274 94
949.294 84
949.314 135
949.334 124
949.354 87
949.373 56
949.393 92
949.413 81
949.433 56
949.453 85
949.473 48
949.493 75
949.513 55
949.533 55
949.553 63
949.573 102
949.593 72
949.613 48
949.633 66
949.653 81
949.673 50
949.693 60
949.713 63
949.733 60
949.753 71
949.773 57
949.793 30
949.812 36
949.832 57
949.852 29
949.872 46
949.892 41
949.912 55
949.932 45
949.952 49
949.972 37
949.992 36
950.012 35
950.032 33
950.052 32
950.072 34
950.092 40
950.112 39
950.132 40
950.152 56
950.172 60
950.192 41
950.212 75
950.232 68
950.252 58
950.272 99
950.292 83
950.311 67
950.331 84
950.351 108
950.371 105
950.391 69
950.411 60
950.431 50
950.451 78
950.471 78
950.491 76
950.511 58
950.531 47
950.551 60
950.571 41
950.591 32
950.611 90
950.631 101
950.651 76
950.671 59
950.691 65
950.711 59
950.731 53
950.751 47
950.771 84
950.791 74
950.811 26
950.831 29
950.851 58
950.871 37
950.891 35
950.910 54
950.930 49
950.950 63
950.970 56
950.990 61
951.010 65
951.030 52
951.050 54
951.070 59
951.090 65
951.110 54
951.130 48
951.150 64
951.170 82
951.190 46
951.210 74
951.230 93
951.250 90
951.270 133
951.290 130
951.310 132
951.330 123
951.350 87
951.370 78
951.390 78
951.410 51
951.430 53
951.450 95
951.470 92
951.490 128
951.510 110
951.530 94
951.550 74
951.570 65
951.590 47
951.610 71
951.630 30
951.650 33
951.669 31
951.689 63
951.709 51
951.729 33
951.749 74
951.769 63
951.789 51
951.809 59
951.829 33
951.849 56
951.869 71
951.889 65
951.909 80
951.929 39
951.949 43
951.969 92
951.989 89
952.009 85
952.029 52
952.049 56
952.069 54
952.089 53
952.109 59
952.129 86
952.149 103
952.169 88
952.189 57
952.209 64
952.229 107
952.249 87
952.269 82
952.289 96
952.309 96
952.329 119
952.349 137
952.369 90
952.389 39
952.409 79
952.429 93
952.449 65
952.469 57
952.489 78
952.509 72
952.529 66
952.549 66
952.569 82
952.589 64
952.609 76
952.629 57
952.649 65
952.669 85
952.689 95
952.709 95
952.729 127
952.749 87
952.769 77
952.789 56
952.809 53
952.829 56
952.849 63
952.869 63
952.889 74
952.909 64
952.928 46
952.948 67
952.968 53
952.988 63
953.008 105
953.028 105
953.048 89
953.068 48
953.088 38
953.108 39
953.128 51
953.148 64
953.168 65
953.188 45
953.208 81
953.228 114
953.248 106
953.268 122
953.288 95
953.308 127
953.328 151
953.348 117
953.368 87
953.388 78
953.408 62
953.428 35
953.448 74
953.468 91
953.488 90
953.508 74
953.528 62
953.548 60
953.568 60
953.588 72
953.608 92
953.628 58
953.648 63
953.668 61
953.688 52
953.708 42
953.728 56
953.748 73
953.768 43
953.788 42
953.808 42
953.828 39
953.848 56
953.868 46
953.888 41
953.908 108
953.928 88
953.948 65
953.968 57
953.988 72
954.008 50
954.028 47
954.048 53
954.068 63
954.088 62
954.108 84
954.128 74
954.148 71
954.168 66
954.188 40
954.208 52
954.228 63
954.248 72
954.268 87
954.288 101
954.308 63
954.328 66
954.348 122
954.368 110
954.388 90
954.408 109
954.428 105
954.448 62
954.468 60
954.488 58
954.508 68
954.528 64
954.548 101
954.568 74
954.588 77
954.608 69
954.628 46
954.648 58
954.668 35
954.688 53
954.709 36
954.729 56
954.749 68
954.769 54
954.789 50
954.809 64
954.829 17
954.849 47
954.869 47
954.889 55
954.909 78
954.929 66
954.949 34
954.969 43
954.989 38
955.009 30
955.029 34
955.049 21
955.069 25
955.089 62
955.109 49
955.129 49
955.149 49
955.169 55
955.189 85
955.209 46
955.229 81
955.249 64
955.269 63
955.289 131
955.309 120
955.329 119
955.349 127
955.369 120
955.389 82
955.409 89
955.429 85
955.449 41
955.469 54
955.489 70
955.509 59
955.529 65
955.549 48
955.569 43
955.589 31
955.609 49
955.629 23
955.649 59
955.669 49
955.689 29
955.709 28
955.729 46
955.749 47
955.769 52
955.789 45
955.809 36
955.829 27
955.849 46
955.869 49
955.889 42
955.909 35
955.929 64
955.949 52
955.970 66
955.990 64
956.010 30
956.030 31
956.050 23
956.070 10
956.090 52
956.110 46
956.130 55
956.150 47
956.170 57
956.190 63
956.210 52
956.230 53
956.250 49
956.270 76
956.290 104
956.310 106
956.330 97
956.350 103
956.370 35
956.390 25
956.410 48
956.430 51
956.450 54
956.470 70
956.490 55
956.510 63
956.530 43
956.550 63
956.570 58
956.590 38
956.610 63
956.630 73
956.650 40
956.670 37
956.690 57
956.711 33
956.731 37
956.751 86
956.771 72
956.791 54
956.811 56
956.831 49
956.851 41
956.871 32
956.891 26
956.911 25
956.931 26
956.951 65
956.971 102
956.991 44
957.011 29
957.031 17
957.051 43
957.071 57
957.091 35
957.111 44
957.131 46
957.151 38
957.171 54
957.191 56
957.211 64
957.231 87
957.251 89
957.271 128
957.291 133
957.312 139
957.332 96
957.352 102
957.372 90
957.392 71
957.412 62
957.432 56
957.452 50
957.472 45
957.492 50
957.512 30
957.532 72
957.552 47
957.572 43
957.592 46
957.612 39
957.632 60
957.652 70
957.672 61
957.692 36
957.712 34
957.732 44
957.752 76
957.772 64
957.792 52
957.812 40
957.833 31
957.853 36
957.873 41
957.893 75
957.913 100
957.933 38
957.953 77
957.973 72
957.993 57
958.013 59
958.033 67
958.053 70
958.073 113
958.093 102
958.113 85
958.133 48
958.153 33
958.173 57
958.193 79
958.213 78
958.233 137
958.253 104
958.274 131
958.294 96
958.314 78
958.334 110
958.354 82
958.374 102
958.394 76
958.414 54
958.434 67
958.454 62
958.474 50
958.494 68
958.514 61
958.534 67
958.554 51
958.574 47
958.594 48
958.614 66
958.634 87
958.654 122
958.675 77
958.695 37
958.715 28
958.735 29
958.755 64
958.775 73
958.795 102
958.815 80
958.835 107
958.855 96
958.875 54
958.895 67
958.915 72
958.935 41
958.955 26
958.975 28
958.995 61
959.015 48
959.035 68
959.056 44
959.076 60
959.096 33
959.116 68
959.136 67
959.156 69
959.176 68
959.196 71
959.216 54
959.236 81
959.256 74
959.276 80
959.296 97
959.316 127
959.336 85
959.356 88
959.376 93
959.396 75
959.417 74
959.437 76
959.457 104
959.477 70
959.497 59
959.517 61
959.537 61
959.557 26
959.577 64
959.597 81
959.617 71
959.637 71
959.657 63
959.677 52
959.697 57
959.717 70
959.738 50
959.758 35
959.778 72
959.798 49
959.818 60
959.838 44
959.858 56
959.878 68
959.898 36
959.918 27
959.938 32
959.958 31
959.978 70
959.998 66
960.018 49
960.038 63
960.059 85
960.079 61
960.099 74
960.119 65
960.139 50
960.159 86
960.179 77
960.199 84
960.219 67
960.239 62
960.259 76
960.279 117
960.299 130
960.319 116
960.339 147
960.360 108
960.380 69
960.400 57
960.420 55
960.440 72
960.460 81
960.480 114
960.500 89
960.520 61
960.540 90
960.560 39
960.580 79
960.600 51
960.620 58
960.641 35
960.661 60
960.681 48
960.701 44
960.721 27
960.741 49
960.761 44
960.781 79
960.801 64
960.821 70
960.841 55
960.861 25
960.881 26
960.901 33
960.922 58
960.942 35
960.962 52
960.982 60
961.002 72
961.022 39
961.042 35
961.062 26
961.082 22
961.102 39
961.122 48
961.142 70
961.162 46
961.183 51
961.203 78
961.223 83
961.243 54
961.263 76
961.283 119
961.303 134
961.323 95
961.343 98
961.363 114
961.383 98
961.403 89
961.423 68
961.444 53
961.464 75
961.484 81
961.504 61
961.524 48
961.544 84
961.564 52
961.584 57
961.604 43
961.624 65
961.644 39
961.664 59
961.685 65
961.705 46
961.725 71
961.745 35
961.765 54
961.785 55
961.805 48
961.825 63
961.845 52
961.865 50
961.885 52
961.905 33
961.926 47
961.946 39
961.966 59
961.986 50
962.006 64
962.026 65
962.046 48
962.066 38
962.086 44
962.106 51
962.126 58
962.146 50
962.167 27
962.187 42
962.207 47
962.227 76
962.247 90
962.267 74
962.287 81
962.307 86
962.327 60
962.347 64
962.367 35
962.388 34
962.408 19
962.428 60
962.448 71
962.468 65
962.488 58
962.508 53
962.528 82
962.548 54
962.568 46
962.588 64
962.609 51
962.629 60
962.649 61
962.669 28
962.689 53
962.709 75
962.729 52
962.749 58
962.769 46
962.789 51
962.809 45
962.830 70
962.850 71
962.870 51
962.890 41
962.910 39
962.930 19
962.950 17
962.970 48
962.990 34
963.010 28
963.031 38
963.051 46
963.071 40
963.091 43
963.111 36
963.131 25
963.151 36
963.171 51
963.191 65
963.211 84
963.232 87
963.252 56
963.272 60
963.292 55
963.312 73
963.332 76
963.352 72
963.372 72
963.392 53
963.412 33
963.433 60
963.453 38
963.473 60
963.493 99
963.513 83
963.533 66
963.553 72
963.573 60
963.593 67
963.613 73
963.634 58
963.654 40
963.674 56
963.694 39
963.714 58
963.734 104
963.754 77
963.774 48
963.794 53
963.814 56
963.835 74
963.855 61
963.875 61
963.895 51
963.915 34
963.935 38
963.955 34
963.975 31
963.995 49
964.016 30
964.036 53
964.056 56
964.076 46
964.096 21
964.116 21
964.136 21
964.156 28
964.176 54
964.196 52
964.217 63
964.237 64
964.257 109
964.277 98
964.297 50
964.317 41
964.337 63
964.357 102
964.377 64
964.398 58
964.418 79
964.438 45
964.458 45
964.478 54
964.498 66
964.518 62
964.538 50
964.558 33
964.579 45
964.599 45
964.619 53
964.639 39
964.659 48
964.679 30
964.699 23
964.719 19
964.740 47
964.760 67
964.780 36
964.800 19
964.820 40
964.840 40
964.860 38
964.880 43
964.900 32
964.921 44
964.941 44
964.961 63
964.981 50
965.001 22
965.021 28
965.041 49
965.061 50
965.081 58
965.102 40
965.122 45
965.142 52
965.162 47
965.182 46
965.202 54
965.222 90
965.242 79
965.263 54
965.283 51
965.303 57
965.323 73
965.343 80
965.363 73
965.383 50
965.403 93
965.424 106
965.444 94
965.464 98
965.484 42
965.504 49
965.524 56
965.544 72
965.564 48
965.585 43
965.605 54
965.625 45
965.645 36
965.665 53
965.685 27
965.705 32
965.725 36
965.745 35
965.766 55
965.786 60
965.806 38
965.826 28
965.846 45
965.866 51
965.886 34
965.907 50
965.927 55
965.947 30
965.967 71
965.987 52
966.007 34
966.027 25
966.047 33
966.068 52
966.088 61
966.108 69
966.128 51
966.148 86
966.168 53
966.188 48
966.208 46
966.229 71
966.249 73
966.269 46
966.289 44
966.309 28
966.329 71
966.349 85
966.369 112
966.390 99
966.410 60
966.430 29
966.450 66
966.470 55
966.490 63
966.510 66
966.531 34
966.551 59
966.571 87
966.591 84
966.611 92
966.631 44
966.651 66
966.671 59
966.692 57
966.712 53
966.732 95
966.752 58
966.772 43
966.792 88
966.812 88
966.833 38
966.853 20
966.873 22
966.893 61
966.913 66
966.933 37
966.953 27
966.974 41
966.994 80
967.014 87
967.034 61
967.054 69
967.074 55
967.094 54
967.114 48
967.135 67
967.155 64
967.175 72
967.195 38
967.215 54
967.235 77
967.255 70
967.276 82
967.296 115
967.316 117
967.336 95
967.356 88
967.376 91
967.396 68
967.417 49
967.437 98
967.457 130
967.477 134
967.497 123
967.517 83
967.537 87
967.558 60
967.578 68
967.598 81
967.618 78
967.638 51
967.658 81
967.678 131
967.699 98
967.719 59
967.739 56
967.759 56
967.779 52
967.799 76
967.819 86
967.840 71
967.860 72
967.880 62
967.900 51
967.920 49
967.940 49
967.961 60
967.981 64
968.001 47
968.021 56
968.041 34
968.061 61
968.081 60
968.102 86
968.122 59
968.142 41
968.162 52
968.182 46
968.202 57
968.222 56
968.243 74
968.263 78
968.283 107
968.303 164
968.323 125
968.343 106
968.364 122
968.384 84
968.404 79
968.424 38
968.444 49
968.464 84
968.484 84
968.505 74
968.525 60
968.545 79
968.565 58
968.585 27
968.605 59
968.626 72
968.646 63
968.666 80
968.686 105
968.706 94
968.726 63
968.746 66
968.767 69
968.787 52
968.807 25
968.827 25
968.847 56
968.867 76
968.888 61
968.908 37
968.928 48
968.948 75
968.968 53
968.988 70
969.009 33
969.029 45
969.049 39
969.069 68
969.089 70
969.109 56
969.129 50
969.150 44
969.170 62
969.190 63
969.210 83
969.230 87
969.250 90
969.271 136
969.291 155
969.311 129
969.331 94
969.351 105
969.371 126
969.392 130
969.412 83
969.432 78
969.452 41
969.472 37
969.492 40
969.513 36
969.533 70
969.553 63
969.573 62
969.593 78
969.613 55
969.634 49
969.654 75
969.674 80
969.694 51
969.714 31
969.734 58
969.755 60
969.775 85
969.795 73
969.815 37
969.835 68
969.855 44
969.876 59
969.896 58
969.916 65
969.936 46
969.956 46
969.976 26
969.997 27
970.017 49
970.037 50
970.057 36
970.077 61
970.097 71
970.118 64
970.138 55
970.158 53
970.178 27
970.198 37
970.218 65
970.239 73
970.259 76
970.279 126
970.299 93
970.319 102
970.339 82
970.360 42
970.380 56
970.400 72
970.420 108
970.440 97
970.461 85
970.481 43
970.501 36
970.521 66
970.541 37
970.561 88
970.582 72
970.602 66
970.622 53
970.642 53
970.662 59
970.682 49
970.703 44
970.723 50
970.743 55
970.763 44
970.783 32
970.803 46
970.824 36
970.844 47
970.864 21
970.884 22
970.904 36
970.925 41
970.945 25
970.965 17
970.985 30
971.005 28
971.025 27
971.046 15
971.066 34
971.086 37
971.106 17
971.126 38
971.147 25
971.167 27
971.187 67
971.207 55
971.227 59
971.247 40
971.268 48
971.288 81
971.308 118
971.328 102
971.348 137
971.369 119
971.389 60
971.409 61
971.429 66
971.449 58
971.469 70
971.490 78
971.510 65
971.530 48
971.550 45
971.570 54
971.591 50
971.611 46
971.631 52
971.651 12
971.671 26
971.692 80
971.712 67
971.732 29
971.752 43
971.772 63
971.792 29
971.813 39
971.833 31
971.853 59
971.873 49
971.893 62
971.914 54
971.934 38
971.954 35
971.974 33
971.994 22
972.015 34
972.035 55
972.055 47
972.075 43
972.095 83
972.115 48
972.136 40
972.156 52
972.176 49
972.196 35
972.216 26
972.237 30
972.257 78
972.277 109
972.297 133
972.317 166
972.338 136
972.358 49
972.378 56
972.398 93
972.418 65
972.439 75
972.459 54
972.479 47
972.499 50
972.519 29
972.540 57
972.560 70
972.580 58
972.600 45
972.620 53
972.641 39
972.661 66
972.681 63
972.701 67
972.721 83
972.742 57
972.762 33
972.782 31
972.802 36
972.822 58
972.843 37
972.863 59
972.883 75
972.903 62
972.923 62
972.944 64
972.964 48
972.984 39
973.004 51
973.024 35
973.045 23
973.065 41
973.085 40
973.105 55
973.125 51
973.146 54
973.166 32
973.186 45
973.206 61
973.226 45
973.247 73
973.267 96
973.287 127
973.307 115
973.327 97
973.348 116
973.368 110
973.388 119
973.408 83
973.428 92
973.449 58
973.469 53
973.489 61
973.509 69
973.529 84
973.550 85
973.570 72
973.590 90
973.610 73
973.630 94
973.651 87
973.671 98
973.691 58
973.711 54
973.731 67
973.752 47
973.772 86
973.792 60
973.812 67
973.833 59
973.853 59
973.873 62
973.893 66
973.913 57
973.934 104
973.954 92
973.974 51
973.994 54
974.014 66
974.035 103
974.055 96
974.075 100
974.095 73
974.115 63
974.136 83
974.156 82
974.176 57
974.196 64
974.217 89
974.237 82
974.257 93
974.277 116
974.297 126
974.318 142
974.338 161
974.358 162
974.378 133
974.398 108
974.419 91
974.439 117
974.459 104
974.479 105
974.500 97
974.520 85
974.540 108
974.560 135
974.580 120
974.601 97
974.621 110
974.641 59
974.661 93
974.681 58
974.702 65
974.722 102
974.742 84
974.762 55
974.783 54
974.803 93
974.823 111
974.843 75
974.863 96
974.884 93
974.904 59
974.924 100
974.944 98
974.965 70
974.985 57
975.005 71
975.025 81
975.045 84
975.066 35
975.086 67
975.106 73
975.126 73
975.147 57
975.167 65
975.187 77
975.207 63
975.227 96
975.248 70
975.268 101
975.288 84
975.308 101
975.329 82
975.349 94
975.369 76
975.389 25
975.409 43
975.430 114
975.450 91
975.470 80
975.490 69
975.511 100
975.531 79
975.551 62
975.571 75
975.592 58
975.612 76
975.632 83
975.652 102
975.672 54
975.693 31
975.713 86
975.733 144
975.753 82
975.774 38
975.794 51
975.814 38
975.834 58
975.855 30
975.875 46
975.895 65
975.915 33
975.935 46
975.956 34
975.976 68
975.996 42
976.016 74
976.037 50
976.057 46
976.077 39
976.097 37
976.118 53
976.138 53
976.158 41
976.178 45
976.198 38
976.219 46
976.239 57
976.259 104
976.279 130
976.300 109
976.320 114
976.340 129
976.360 86
976.381 50
976.401 59
976.421 84
976.441 55
976.462 64
976.482 75
976.502 74
976.522 68
976.542 90
976.563 86
976.583 72
976.603 40
976.623 77
976.644 53
976.664 44
976.684 20
976.704 38
976.725 25
976.745 64
976.765 63
976.785 37
976.806 22
976.826 39
976.846 23
976.866 50
976.887 60
976.907 58
976.927 65
976.947 83
976.967 53
976.988 45
977.008 44
977.028 20
977.048 9
977.069 14
977.089 35
977.109 46
977.129 31
977.150 53
977.170 52
977.190 58
977.210 64
977.231 68
977.251 69
977.271 81
977.291 118
977.312 105
977.332 121
977.352 68
977.372 73
977.393 59
977.413 71
977.433 60
977.453 41
977.474 57
977.494 44
977.514 46
977.534 64
977.555 47
977.575 66
977.595 46
977.615 35
977.636 38
977.656 9
977.676 38
977.696 28
977.717 30
977.737 43
977.757 74
977.777 82
977.798 47
977.818 31
977.838 58
977.858 49
977.879 70
977.899 37
977.919 39
977.939 38
977.960 48
977.980 50
978.000 48
978.020 42
978.041 34
978.061 22
978.081 24
978.101 39
978.122 46
978.142 51
978.162 61
978.182 61
978.203 55
978.223 54
978.243 85
978.263 105
978.284 119
978.304 84
978.324 102
978.344 68
978.365 46
978.385 50
978.405 65
978.425 65
978.446 89
978.466 85
978.486 67
978.506 38
978.527 37
978.547 72
978.567 70
978.588 36
978.608 40
978.628 43
978.648 43
978.669 55
978.689 56
978.709 38
978.729 79
978.750 46
978.770 41
978.790 25
978.810 27
978.831 41
978.851 78
978.871 70
978.891 64
978.912 63
978.932 47
978.952 40
978.972 38
978.993 25
979.013 51
979.033 37
979.054 38
979.074 12
979.094 40
979.114 50
979.135 45
979.155 62
979.175 70
979.195 44
979.216 57
979.236 66
979.256 102
979.276 110
979.297 85
979.317 105
979.337 102
979.357 89
979.378 83
979.398 48
979.418 63
979.439 48
979.459 49
979.479 45
979.499 55
979.520 63
979.540 44
979.560 60
979.580 55
979.601 41
979.621 42
979.641 56
979.662 68
979.682 38
979.702 50
979.722 41
979.743 27
979.763 63
979.783 52
979.803 39
979.824 31
979.844 60
979.864 41
979.884 26
979.905 47
979.925 66
979.945 30
979.966 46
979.986 41
980.006 46
980.026 46
980.047 33
980.067 50
980.087 60
980.107 48
980.128 28
980.148 43
980.168 34
980.189 44
980.209 45
980.229 52
980.249 63
980.270 78
980.290 81
980.310 125
980.331 101
980.351 93
980.371 47
980.391 57
980.412 59
980.432 119
980.452 87
980.472 64
980.493 38
980.513 61
980.533 55
980.554 19
980.574 43
980.594 42
980.614 50
980.635 59
980.655 21
980.675 27
980.696 39
980.716 85
980.736 91
980.756 58
980.777 51
980.797 32
980.817 26
980.838 37
980.858 41
980.878 49
980.898 55
980.919 59
980.939 39
980.959 48
980.979 53
981.000 43
981.020 56
981.040 40
981.061 48
981.081 60
981.101 48
981.121 32
981.142 67
981.162 77
981.182 77
981.203 58
981.223 32
981.243 72
981.263 59
981.284 62
981.304 59
981.324 84
981.345 68
981.365 70
981.385 84
981.405 58
981.426 91
981.446 82
981.466 64
981.487 81
981.507 72
981.527 56
981.548 63
981.568 42
981.588 81
981.608 63
981.629 47
981.649 50
981.669 45
981.690 51
981.710 31
981.730 15
981.750 44
981.771 22
981.791 53
981.811 35
981.832 37
981.852 40
981.872 57
981.892 39
981.913 48
981.933 55
981.953 73
981.974 55
981.994 38
982.014 46
982.035 30
982.055 33
982.075 32
982.095 35
982.116 44
982.136 59
982.156 76
982.177 49
982.197 72
982.217 73
982.237 71
982.258 78
982.278 105
982.298 114
982.319 81
982.339 95
982.359 94
982.380 92
982.400 89
982.420 105
982.440 86
982.461 74
982.481 83
982.501 84
982.522 65
982.542 99
982.562 54
982.583 72
982.603 90
982.623 59
982.643 47
982.664 42
982.684 35
982.704 35
982.725 78
982.745 44
982.765 29
982.786 46
982.806 40
982.826 40
982.846 71
982.867 74
982.887 49
982.907 33
982.928 45
982.948 48
982.968 26
982.989 30
983.009 23
983.029 40
983.049 52
983.070 29
983.090 34
983.110 14
983.131 25
983.151 43
983.171 62
983.192 64
983.212 52
983.232 36
983.253 86
983.273 78
983.293 123
983.313 129
983.334 75
983.354 105
983.374 73
983.395 63
983.415 52
983.435 56
983.456 54
983.476 37
983.496 37
983.517 85
983.537 60
983.557 36
983.577 76
983.598 60
983.618 74
983.638 56
983.659 80
983.679 88
983.699 49
983.720 71
983.740 60
983.760 51
983.781 46
983.801 47
983.821 60
983.842 65
983.862 36
983.882 47
983.902 44
983.923 53
983.943 57
983.963 65
983.984 35
984.004 31
984.024 20
984.045 95
984.065 60
984.085 44
984.106 52
984.126 51
984.146 62
984.167 69
984.187 63
984.207 54
984.228 63
984.248 71
984.268 55
984.288 107
984.309 80
984.329 91
984.349 96
984.370 55
984.390 70
984.410 72
984.431 51
984.451 27
984.471 47
984.492 56
984.512 62
984.532 104
984.553 64
984.573 72
984.593 80
984.614 62
984.634 50
984.654 38
984.675 33
984.695 50
984.715 41
984.736 31
984.756 35
984.776 36
984.796 24
984.817 33
984.837 28
984.857 45
984.878 46
984.898 30
984.918 39
984.939 40
984.959 71
984.979 52
985.000 27
985.020 21
985.040 37
985.061 60
985.081 45
985.101 67
985.122 24
985.142 24
985.162 34
985.183 38
985.203 65
985.223 42
985.244 40
985.264 68
985.284 100
985.305 123
985.325 84
985.345 65
985.366 45
985.386 66
985.406 75
985.427 64
985.447 57
985.467 37
985.488 47
985.508 66
985.528 51
985.549 89
985.569 87
985.589 64
985.610 53
985.630 32
985.650 38
985.671 70
985.691 66
985.711 47
985.732 25
985.752 26
985.772 27
985.793 35
985.813 46
985.833 59
985.854 40
985.874 29
985.894 70
985.915 35
985.935 22
985.955 33
985.976 44
985.996 73
986.016 53
986.037 54
986.057 33
986.077 15
986.098 24
986.118 22
986.138 39
986.159 74
986.179 77
986.199 57
986.220 72
986.240 74
986.260 51
986.281 65
986.301 138
986.321 156
986.342 88
986.362 50
986.382 68
986.403 57
986.423 26
986.443 38
986.464 53
986.484 60
986.504 62
986.525 68
986.545 43
986.565 41
986.586 53
986.606 60
986.626 33
986.647 34
986.667 35
986.687 47
986.708 49
986.728 46
986.748 21
986.769 22
986.789 54
986.809 104
986.830 51
986.850 29
986.871 31
986.891 33
986.911 25
986.932 15
986.952 17
986.972 22
986.993 47
987.013 62
987.033 48
987.054 53
987.074 41
987.094 14
987.115 69
987.135 68
987.155 49
987.176 35
987.196 37
987.216 49
987.237 41
987.257 77
987.277 76
987.298 58
987.318 76
987.338 94
987.359 94
987.379 84
987.400 66
987.420 59
987.440 44
987.461 69
987.481 79
987.501 55
987.522 47
987.542 71
987.562 64
987.583 113
987.603 75
987.623 50
987.644 59
987.664 61
987.684 30
987.705 35
987.725 34
987.746 56
987.766 43
987.786 37
987.807 29
987.827 50
987.847 62
987.868 58
987.888 45
987.908 30
987.929 50
987.949 52
987.969 28
987.990 45
988.010 44
988.030 22
988.051 33
988.071 41
988.092 19
988.112 52
988.132 55
988.153 55
988.173 56
988.193 72
988.214 52
988.234 81
988.254 88
988.275 111
988.295 111
988.315 112
988.336 118
988.356 74
988.377 88
988.397 89
988.417 94
988.438 54
988.458 69
988.478 102
988.499 120
988.519 85
988.539 69
988.560 68
988.580 85
988.601 71
988.621 39
988.641 41
988.662 27
988.682 79
988.702 54
988.723 48
988.743 36
988.763 53
988.784 50
988.804 42
988.825 32
988.845 46
988.865 60
988.886 48
988.906 40
988.926 62
988.947 44
988.967 40
988.987 59
989.008 95
989.028 112
989.049 93
989.069 88
989.089 69
989.110 57
989.130 63
989.150 55
989.171 55
989.191 46
989.211 65
989.232 66
989.252 95
989.273 84
989.293 120
989.313 83
989.334 84
989.354 69
989.374 86
989.395 72
989.415 49
989.436 46
989.456 20
989.476 37
989.497 91
989.517 74
989.537 62
989.558 87
989.578 70
989.599 62
989.619 72
989.639 70
989.660 85
989.680 33
989.700 42
989.721 38
989.741 31
989.762 41
989.782 56
989.802 95
989.823 82
989.843 36
989.863 42
989.884 41
989.904 51
989.925 49
989.945 40
989.965 84
989.986 82
990.006 46
990.026 80
990.047 84
990.067 47
990.088 61
990.108 57
990.128 70
990.149 59
990.169 63
990.189 93
990.210 100
990.230 68
990.251 97
990.271 127
990.291 130
990.312 111
990.332 120
990.352 112
990.373 170
990.393 154
990.414 117
990.434 114
990.454 45
990.475 42
990.495 88
990.516 75
990.536 63
990.556 49
990.577 31
990.597 76
990.617 60
990.638 40
990.658 49
990.679 73
990.699 102
990.719 80
990.740 89
990.760 63
990.780 74
990.801 85
990.821 54
990.842 37
990.862 68
990.882 72
990.903 94
990.923 52
990.944 44
990.964 43
990.984 54
991.005 67
991.025 62
991.046 39
991.066 78
991.086 97
991.107 72
991.127 43
991.147 57
991.168 54
991.188 53
991.209 53
991.229 57
991.249 65
991.270 63
991.290 69
991.311 76
991.331 99
991.351 92
991.372 92
991.392 78
991.413 68
991.433 117
991.453 72
991.474 38
991.494 69
991.514 82
991.535 91
991.555 61
991.576 59
991.596 58
991.616 41
991.637 47
991.657 52
991.678 47
991.698 78
991.718 50
991.739 50
991.759 96
991.780 90
991.800 53
991.820 29
991.841 15
991.861 16
991.882 37
991.902 36
991.922 58
991.943 40
991.963 30
991.984 31
992.004 51
992.024 57
992.045 44
992.065 36
992.086 59
992.106 73
992.126 85
992.147 59
992.167 54
992.188 67
992.208 50
992.228 35
992.249 71
992.269 77
992.290 61
992.310 90
992.330 93
992.351 80
992.371 66
992.392 94
992.412 71
992.432 53
992.453 27
992.473 25
992.494 67
992.514 53
992.534 40
992.555 40
992.575 75
992.596 55
992.616 35
992.636 29
992.657 30
992.677 45
992.698 54
992.718 60
992.738 41
992.759 36
992.779 44
992.800 44
992.820 19
992.840 30
992.861 48
992.881 28
992.902 41
992.922 33
992.942 35
992.963 38
992.983 64
993.004 59
993.024 41
993.044 76
993.065 65
993.085 52
993.106 54
993.126 38
993.147 40
993.167 54
993.187 45
993.208 79
993.228 92
993.249 59
993.269 75
993.289 76
993.310 83
993.330 64
993.351 79
993.371 40
993.391 31
993.412 38
993.432 31
993.453 45
993.473 128
993.494 117
993.514 134
993.534 105
993.555 97
993.575 135
993.596 95
993.616 59
993.636 57
993.657 43
993.677 51
993.698 33
993.718 37
993.738 16
993.759 18
993.779 39
993.800 44
993.820 35
993.841 37
993.861 36
993.881 41
993.902 58
993.922 29
993.943 25
993.963 39
993.983 49
994.004 42
994.024 38
994.045 52
994.065 60
994.086 79
994.106 75
994.126 81
994.147 32
994.167 45
994.188 37
994.208 43
994.229 76
994.249 65
994.269 82
994.290 48
994.310 90
994.331 83
994.351 146
994.371 90
994.392 51
994.412 86
994.433 84
994.453 40
994.474 41
994.494 60
994.514 59
994.535 64
994.555 69
994.576 57
994.596 87
994.617 60
994.637 26
994.657 27
994.678 42
994.698 51
994.719 55
994.739 45
994.760 24
994.780 15
994.800 28
994.821 31
994.841 27
994.862 14
994.882 36
994.902 51
994.923 50
994.943 23
994.964 19
994.984 38
995.005 17
995.025 11
995.045 32
995.066 47
995.086 59
995.107 57
995.127 43
995.148 20
995.168 38
995.188 78
995.209 54
995.229 42
995.250 34
995.270 62
995.291 45
995.311 79
995.332 112
995.352 119
995.372 90
995.393 79
995.413 64
995.434 43
995.454 69
995.475 43
995.495 63
995.515 101
995.536 93
995.556 85
995.577 78
995.597 96
995.618 52
995.638 49
995.658 43
995.679 16
995.699 27
995.720 32
995.740 29
995.761 18
995.781 47
995.801 47
995.822 27
995.842 47
995.863 47
995.883 48
995.904 37
995.924 34
995.945 54
995.965 30
995.985 34
996.006 35
996.026 55
996.047 34
996.067 46
996.088 52
996.108 60
996.128 64
996.149 55
996.169 47
996.190 68
996.210 64
996.231 43
996.251 65
996.272 68
996.292 87
996.312 105
996.333 88
996.353 89
996.374 98
996.394 91
996.415 91
996.435 87
996.456 74
996.476 63
996.496 67
996.517 65
996.537 70
996.558 69
996.578 65
996.599 69
996.619 67
996.640 49
996.660 42
996.680 35
996.701 60
996.721 59
996.742 38
996.762 56
996.783 56
996.803 44
996.824 22
996.844 37
996.864 31
996.885 84
996.905 56
996.926 49
996.946 52
996.967 59
996.987 90
997.008 92
997.028 67
997.048 69
997.069 47
997.089 40
997.110 17
997.130 35
997.151 52
997.171 60
997.192 67
997.212 73
997.233 70
997.253 84
997.273 93
997.294 86
997.314 87
997.335 108
997.355 124
997.376 81
997.396 19
997.417 61
997.437 123
997.458 100
997.478 63
997.498 49
997.519 79
997.539 42
997.560 78
997.580 76
997.601 75
997.621 64
997.642 72
997.662 54
997.683 47
997.703 73
997.723 67
997.744 54
997.764 78
997.785 57
997.805 31
997.826 46
997.846 56
997.867 68
997.887 59
997.908 30
997.928 55
997.948 33
997.969 14
997.989 39
998.010 50
998.030 26
998.051 57
998.071 62
998.092 38
998.112 56
998.133 67
998.153 82
998.174 84
998.194 64
998.214 62
998.235 55
998.255 52
998.276 82
998.296 66
998.317 87
998.337 106
998.358 87
998.378 88
998.399 71
998.419 40
998.440 51
998.460 56
998.480 52
998.501 54
998.521 71
998.542 47
998.562 58
998.583 63
998.603 88
998.624 84
998.644 59
998.665 27
998.685 27
998.706 51
998.726 32
998.746 39
998.767 26
998.787 16
998.808 21
998.828 20
998.849 35
998.869 26
998.890 19
998.910 35
998.931 35
998.951 12
998.972 32
998.992 32
999.013 37
999.033 34
999.054 24
999.074 21
999.094 28
999.115 32
999.135 31
999.156 36
999.176 64
999.197 42
999.217 40
999.238 61
999.258 40
999.279 59
999.299 78
999.320 70
999.340 69
999.361 64
999.381 52
999.402 76
999.422 73
999.442 88
999.463 62
999.483 53
999.504 36
999.524 38
999.545 69
999.565 78
999.586 40
999.606 48
999.627 54
999.647 48
999.668 39
999.688 38
999.709 36
999.729 60
999.750 46
999.770 51
999.791 66
999.811 41
999.832 34
999.852 50
999.872 55
999.893 27
999.913 39
999.934 28
999.954 50
999.975 48
999.995 48
1000.016 54
1000.036 36
1000.057 19
1000.077 31
1000.098 28
1000.118 72
1000.139 77
1000.159 81
1000.180 60
1000.200 39
1000.221 33
1000.241 56
1000.262 67
1000.282 101
1000.303 92
1000.323 106
1000.344 91
1000.364 47
1000.384 31
1000.405 69
1000.425 69
1000.446 75
1000.466 39
1000.487 30
1000.507 30
1000.528 47
1000.548 73
1000.569 44
1000.589 33
1000.610 66
1000.630 45
1000.651 50
1000.671 66
1000.692 71
1000.712 44
1000.733 37
1000.753 36
1000.774 23
1000.794 47
1000.815 48
1000.835 31
1000.856 37
1000.876 22
1000.897 41
1000.917 36
1000.938 44
1000.958 45
1000.979 53
1000.999 32
1001.020 35
1001.040 31
1001.061 27
1001.081 39
1001.102 42
1001.122 40
1001.143 64
1001.163 60
1001.184 28
1001.204 62
1001.224 52
1001.245 79
1001.265 77
1001.286 80
1001.306 71
1001.327 67
1001.347 67
1001.368 69
1001.388 61
1001.409 60
1001.429 64
1001.450 54
1001.470 53
1001.491 31
1001.511 21
1001.532 27
1001.552 26
1001.573 34
1001.593 40
1001.614 29
1001.634 27
1001.655 25
1001.675 44
1001.696 32
1001.716 40
1001.737 30
1001.757 29
1001.778 26
1001.798 43
1001.819 32
1001.839 40
1001.860 49
1001.880 47
1001.901 40
1001.921 44
1001.942 36
1001.962 9
1001.983 30
1002.003 55
1002.024 36
1002.044 27
1002.065 39
1002.085 27
1002.106 38
1002.126 36
1002.147 44
1002.167 59
1002.188 47
1002.208 65
1002.229 38
1002.249 42
1002.270 63
1002.290 77
1002.311 55
1002.331 87
1002.352 114
1002.372 61
1002.393 72
1002.413 49
1002.434 26
1002.454 45
1002.475 54
1002.495 76
1002.516 82
1002.536 51
1002.557 45
1002.577 32
1002.598 56
1002.618 46
1002.639 80
1002.659 74
1002.680 43
1002.700 26
1002.721 33
1002.741 31
1002.762 61
1002.782 50
1002.803 29
1002.824 24
1002.844 22
1002.865 41
1002.885 46
1002.906 31
1002.926 38
1002.947 34
1002.967 41
1002.988 39
1003.008 26
1003.029 15
1003.049 38
1003.070 38
1003.090 37
1003.111 45
1003.131 38
1003.152 40
1003.172 33
1003.193 79
1003.213 49
1003.234 77
1003.254 70
1003.275 69
1003.295 117
1003.316 112
1003.336 108
1003.357 88
1003.377 43
1003.398 85
1003.418 63
1003.439 63
1003.459 40
1003.480 85
1003.500 63
1003.521 41
1003.541 88
1003.562 70
1003.582 50
1003.603 47
1003.623 78
1003.644 65
1003.665 30
1003.685 35
1003.706 61
1003.726 85
1003.747 47
1003.767 60
1003.788 64
1003.808 48
1003.829 36
1003.849 27
1003.870 36
1003.890 31
1003.911 27
1003.931 32
1003.952 54
1003.972 55
1003.993 32
1004.013 22
1004.034 52
1004.054 23
1004.075 37
1004.095 58
1004.116 36
1004.136 55
1004.157 63
1004.178 78
1004.198 71
1004.219 47
1004.239 55
1004.260 37
1004.280 65
1004.301 99
1004.321 74
1004.342 101
1004.362 94
1004.383 85
1004.403 96
1004.424 71
1004.444 64
1004.465 46
1004.485 90
1004.506 63
1004.526 53
1004.547 77
1004.567 62
1004.588 67
1004.609 71
1004.629 41
1004.650 31
1004.670 31
1004.691 17
1004.711 19
1004.732 59
1004.752 61
1004.773 27
1004.793 27
1004.814 30
1004.834 19
1004.855 50
1004.875 52
1004.896 32
1004.916 21
1004.937 32
1004.958 34
1004.978 41
1004.999 32
1005.019 42
1005.040 36
1005.060 63
1005.081 46
1005.101 23
1005.122 33
1005.142 49
1005.163 85
1005.183 87
1005.204 65
1005.224 67
1005.245 68
1005.266 52
1005.286 59
1005.307 112
1005.327 99
1005.348 104
1005.368 102
1005.389 56
1005.409 59
1005.430 40
1005.450 42
1005.471 12
1005.491 54
1005.512 78
1005.532 78
1005.553 63
1005.574 57
1005.594 90
1005.615 91
1005.635 68
1005.656 66
1005.676 33
1005.697 51
1005.717 64
1005.738 32
1005.758 41
1005.779 42
1005.799 32
1005.820 31
1005.841 60
1005.861 28
1005.882 14
1005.902 46
1005.923 69
1005.943 50
1005.964 39
1005.984 34
1006.005 44
1006.025 60
1006.046 40
1006.066 52
1006.087 56
1006.108 52
1006.128 55
1006.149 102
1006.169 86
1006.190 94
1006.210 56
1006.231 63
1006.251 87
1006.272 89
1006.292 50
1006.313 69
1006.334 63
1006.354 66
1006.375 71
1006.395 76
1006.416 45
1006.436 49
1006.457 36
1006.477 37
1006.498 25
1006.518 50
1006.539 49
1006.560 49
1006.580 55
1006.601 32
1006.621 36
1006.642 21
1006.662 40
1006.683 26
1006.703 10
1006.724 36
1006.744 51
1006.765 46
1006.786 19
1006.806 40
1006.827 63
1006.847 49
1006.868 52
1006.888 29
1006.909 50
1006.929 54
1006.950 52
1006.970 32
1006.991 21
1007.012 41
1007.032 22
1007.053 23
1007.073 31
1007.094 49
1007.114 56
1007.135 54
1007.155 57
1007.176 69
1007.197 36
1007.217 70
1007.238 60
1007.258 51
1007.279 63
1007.299 90
1007.320 137
1007.340 76
1007.361 85
1007.382 65
1007.402 37
1007.423 40
1007.443 63
1007.464 76
1007.484 67
1007.505 58
1007.525 57
1007.546 66
1007.567 64
1007.587 81
1007.608 45
1007.628 32
1007.649 40
1007.669 53
1007.690 65
1007.710 61
1007.731 84
1007.752 31
1007.772 15
1007.793 40
1007.813 46
1007.834 35
1007.854 36
1007.875 36
1007.895 46
1007.916 37
1007.937 48
1007.957 67
1007.978 61
1007.998 39
1008.019 25
1008.039 26
1008.060 38
1008.081 36
1008.101 41
1008.122 53
1008.142 58
1008.163 30
1008.183 69
1008.204 86
1008.224 42
1008.245 53
1008.266 84
1008.286 60
1008.307 62
1008.327 102
1008.348 110
1008.368 77
1008.389 50
1008.410 47
1008.430 22
1008.451 37
1008.471 26
1008.492 33
1008.512 67
1008.533 57
1008.554 48
1008.574 47
1008.595 48
1008.615 62
1008.636 26
1008.656 25
1008.677 46
1008.698 62
1008.718 50
1008.739 59
1008.759 36
1008.780 38
1008.800 17
1008.821 29
1008.841 46
1008.862 45
1008.883 38
1008.903 30
1008.924 16
1008.944 37
1008.965 54
1008.985 39
1009.006 20
1009.027 68
1009.047 43
1009.068 28
1009.088 23
1009.109 35
1009.129 24
1009.150 63
1009.171 72
1009.191 59
1009.212 58
1009.232 58
1009.253 68
1009.274 107
1009.294 90
1009.315 89
1009.335 94
1009.356 83
1009.376 124
1009.397 129
1009.418 93
1009.438 62
1009.459 37
1009.479 21
1009.500 44
1009.520 89
1009.541 69
1009.562 46
1009.582 58
1009.603 75
1009.623 56
1009.644 57
1009.664 39
1009.685 52
1009.706 60
1009.726 25
1009.747 46
1009.767 66
1009.788 54
1009.809 55
1009.829 37
1009.850 51
1009.870 36
1009.891 23
1009.911 25
1009.932 52
1009.953 31
1009.973 76
1009.994 41
1010.014 21
1010.035 29
1010.055 31
1010.076 31
1010.097 32
1010.117 42
1010.138 50
1010.158 39
1010.179 16
1010.200 17
1010.220 18
1010.241 38
1010.261 64
1010.282 65
1010.302 63
1010.323 75
1010.344 107
1010.364 100
1010.385 61
1010.405 30
1010.426 37
1010.447 78
1010.467 53
1010.488 47
1010.508 62
1010.529 55
1010.550 58
1010.570 34
1010.591 33
1010.611 44
1010.632 64
1010.652 69
1010.673 35
1010.694 25
1010.714 46
1010.735 30
1010.755 43
1010.776 29
1010.797 40
1010.817 28
1010.838 64
1010.858 37
1010.879 50
1010.900 38
1010.920 26
1010.941 51
1010.961 48
1010.982 45
1011.003 37
1011.023 49
1011.044 33
1011.064 17
1011.085 15
1011.105 14
1011.126 18
1011.147 8
1011.167 35
1011.188 23
1011.208 34
1011.229 42
1011.250 46
1011.270 44
1011.291 59
1011.311 82
1011.332 87
1011.353 104
1011.373 103
1011.394 91
1011.414 58
1011.435 50
1011.456 67
1011.476 41
1011.497 31
1011.517 73
1011.538 89
1011.559 61
1011.579 56
1011.600 74
1011.620 88
1011.641 35
1011.662 34
1011.682 39
1011.703 38
1011.723 23
1011.744 31
1011.765 38
1011.785 67
1011.806 46
1011.826 42
1011.847 39
1011.868 38
1011.888 42
1011.909 39
1011.929 38
1011.950 44
1011.971 42
1011.991 46
1012.012 52
1012.032 59
1012.053 58
1012.074 30
1012.094 28
1012.115 17
1012.135 38
1012.156 24
1012.177 49
1012.197 49
1012.218 36
1012.238 83
1012.259 57
1012.280 86
1012.300 82
1012.321 60
1012.341 70
1012.362 97
1012.383 91
1012.403 95
1012.424 81
1012.444 47
1012.465 34
1012.486 60
1012.506 52
1012.527 43
1012.547 42
1012.568 40
1012.589 52
1012.609 44
1012.630 33
1012.651 26
1012.671 19
1012.692 25
1012.712 29
1012.733 36
1012.754 68
1012.774 62
1012.795 43
1012.815 50
1012.836 53
1012.857 29
1012.877 28
1012.898 37
1012.918 37
1012.939 38
1012.960 25
1012.980 45
1013.001 33
1013.022 25
1013.042 57
1013.063 26
1013.083 51
1013.104 72
1013.125 60
1013.145 20
1013.166 28
1013.186 42
1013.207 50
1013.228 31
1013.248 44
1013.269 62
1013.290 55
1013.310 71
1013.331 65
1013.351 80
1013.372 79
1013.393 49
1013.413 53
1013.434 68
1013.454 69
1013.475 99
1013.496 78
1013.516 47
1013.537 70
1013.558 89
1013.578 59
1013.599 63
1013.619 67
1013.640 37
1013.661 27
1013.681 33
1013.702 30
1013.722 40
1013.743 69
1013.764 28
1013.784 24
1013.805 33
1013.826 81
1013.846 103
1013.867 54
1013.887 58
1013.908 68
1013.929 29
1013.949 37
1013.970 28
1013.991 32
1014.011 34
1014.032 71
1014.052 82
1014.073 57
1014.094 55
1014.114 42
1014.135 111
1014.156 83
1014.176 114
1014.197 103
1014.217 126
1014.238 50
1014.259 65
1014.279 49
1014.300 40
1014.321 56
1014.341 62
1014.362 77
1014.382 67
1014.403 47
1014.424 60
1014.444 85
1014.465 73
1014.486 46
1014.506 54
1014.527 36
1014.547 25
1014.568 48
1014.589 90
1014.609 69
1014.630 31
1014.651 24
1014.671 14
1014.692 27
1014.712 39
1014.733 33
1014.754 47
1014.774 47
1014.795 43
1014.816 37
1014.836 30
1014.857 29
1014.878 42
1014.898 45
1014.919 85
1014.939 46
1014.960 42
1014.981 35
1015.001 49
1015.022 39
1015.043 25
1015.063 26
1015.084 47
1015.104 14
1015.125 19
1015.146 30
1015.166 71
1015.187 69
1015.208 93
1015.228 79
1015.249 57
1015.270 72
1015.290 53
1015.311 49
1015.331 86
1015.352 90
1015.373 101
1015.393 95
1015.414 77
1015.435 68
1015.455 58
1015.476 46
1015.497 34
1015.517 43
1015.538 37
1015.558 31
1015.579 29
1015.600 36
1015.620 36
1015.641 56
1015.662 51
1015.682 29
1015.703 52
1015.724 49
1015.744 62
1015.765 53
1015.786 31
1015.806 33
1015.827 41
1015.847 22
1015.868 25
1015.889 50
1015.909 51
1015.930 49
1015.951 23
1015.971 20
1015.992 35
1016.013 31
1016.033 23
1016.054 19
1016.074 41
1016.095 33
1016.116 35
1016.136 65
1016.157 79
1016.178 37
1016.198 74
1016.219 32
1016.240 75
1016.260 85
1016.281 66
1016.302 60
1016.322 67
1016.343 54
1016.364 41
1016.384 31
1016.405 54
1016.425 33
1016.446 62
1016.467 64
1016.487 35
1016.508 44
1016.529 32
1016.549 52
1016.570 57
1016.591 25
1016.611 52
1016.632 46
1016.653 49
1016.673 28
1016.694 28
1016.715 32
1016.735 30
1016.756 32
1016.777 19
1016.797 36
1016.818 17
1016.838 27
1016.859 40
1016.880 36
1016.900 27
1016.921 64
1016.942 50
1016.962 23
1016.983 28
1017.004 25
1017.024 46
1017.045 58
1017.066 52
1017.086 41
1017.107 42
1017.128 23
1017.148 29
1017.169 20
1017.190 29
1017.210 30
1017.231 48
1017.252 65
1017.272 57
1017.293 40
1017.314 54
1017.334 62
1017.355 51
1017.375 61
1017.396 71
1017.417 74
1017.437 45
1017.458 19
1017.479 54
1017.499 46
1017.520 38
1017.541 40
1017.561 37
1017.582 35
1017.603 76
1017.623 88
1017.644 61
1017.665 66
1017.685 45
1017.706 29
1017.727 42
1017.747 41
1017.768 36
1017.789 16
1017.809 36
1017.830 30
1017.851 29
1017.871 34
1017.892 37
1017.913 34
1017.933 33
1017.954 53
1017.975 62
1017.995 45
1018.016 65
1018.037 36
1018.057 22
1018.078 37
1018.099 35
1018.119 39
1018.140 23
1018.161 17
1018.181 51
1018.202 25
1018.223 46
1018.243 31
1018.264 30
1018.285 29
1018.305 74
1018.326 132
1018.347 94
1018.367 58
1018.388 58
1018.409 55
1018.429 28
1018.450 34
1018.471 44
1018.491 59
1018.512 25
1018.533 26
1018.553 49
1018.574 19
1018.595 41
1018.615 50
1018.636 46
1018.657 29
1018.677 29
1018.698 40
1018.719 37
1018.739 40
1018.760 18
1018.781 30
1018.801 46
1018.822 30
1018.843 12
1018.863 95
1018.884 80
1018.905 32
1018.925 51
1018.946 29
1018.967 66
1018.987 47
1019.008 30
1019.029 21
1019.049 22
1019.070 19
1019.091 21
1019.111 27
1019.132 26
1019.153 32
1019.173 18
1019.194 17
1019.215 44
1019.235 34
1019.256 56
1019.277 49
1019.297 37
1019.318 58
1019.339 37
1019.360 39
1019.380 54
1019.401 49
1019.422 44
1019.442 31
1019.463 29
1019.484 44
1019.504 48
1019.525 25
1019.546 41
1019.566 68
1019.587 61
1019.608 77
1019.628 45
1019.649 54
1019.670 36
1019.690 43
1019.711 44
1019.732 43
1019.752 38
1019.773 30
1019.794 31
1019.814 42
1019.835 51
1019.856 39
1019.876 36
1019.897 64
1019.918 49
1019.939 69
1019.959 42
1019.980 7
1020.001 16
1020.021 20
1020.042 26
1020.063 11
1020.083 46
1020.104 40
1020.125 34
1020.145 27
1020.166 43
1020.187 41
1020.207 49
1020.228 57
1020.249 84
1020.270 68
1020.290 58
1020.311 78
1020.332 87
1020.352 70
1020.373 82
1020.394 59
1020.414 68
1020.435 51
1020.456 66
1020.476 56
1020.497 48
1020.518 33
1020.538 69
1020.559 50
1020.580 61
1020.601 77
1020.621 87
1020.642 46
1020.663 77
1020.683 44
1020.704 42
1020.725 20
1020.745 27
1020.766 45
1020.787 44
1020.807 45
1020.828 24
1020.849 25
1020.869 61
1020.890 66
1020.911 32
1020.932 26
1020.952 47
1020.973 59
1020.994 76
1021.014 69
1021.035 43
1021.056 29
1021.076 21
1021.097 41
1021.118 45
1021.139 52
1021.159 53
1021.180 49
1021.201 45
1021.221 45
1021.242 62
1021.263 32
1021.283 52
1021.304 68
1021.325 138
1021.345 116
1021.366 99
1021.387 158
1021.408 116
1021.428 74
1021.449 63
1021.470 49
1021.490 48
1021.511 47
1021.532 41
1021.552 27
1021.573 18
1021.594 41
1021.615 73
1021.635 56
1021.656 54
1021.677 33
1021.697 62
1021.718 58
1021.739 45
1021.759 34
1021.780 53
1021.801 51
1021.822 66
1021.842 49
1021.863 50
1021.884 55
1021.904 51
1021.925 39
1021.946 44
1021.966 27
1021.987 28
1022.008 26
1022.029 40
1022.049 40
1022.070 89
1022.091 89
1022.111 71
1022.132 85
1022.153 120
1022.174 83
1022.194 98
1022.215 74
1022.236 78
1022.256 59
1022.277 36
1022.298 58
1022.318 86
1022.339 109
1022.360 79
1022.381 104
1022.401 70
1022.422 43
1022.443 44
1022.463 71
1022.484 46
1022.505 51
1022.526 76
1022.546 46
1022.567 49
1022.588 73
1022.608 57
1022.629 69
1022.650 60
1022.671 27
1022.691 61
1022.712 48
1022.733 26
1022.753 24
1022.774 50
1022.795 29
1022.816 32
1022.836 30
1022.857 36
1022.878 53
1022.898 59
1022.919 47
1022.940 60
1022.961 62
1022.981 62
1023.002 58
1023.023 49
1023.043 42
1023.064 37
1023.085 44
1023.106 23
1023.126 27
1023.147 19
1023.168 31
1023.188 36
1023.209 36
1023.230 49
1023.251 50
1023.271 65
1023.292 72
1023.313 111
1023.333 124
1023.354 80
1023.375 77
1023.396 63
1023.416 84
1023.437 58
1023.458 50
1023.478 23
1023.499 55
1023.520 46
1023.541 44
1023.561 55
1023.582 46
1023.603 33
1023.623 42
1023.644 62
1023.665 44
1023.686 32
1023.706 39
1023.727 46
1023.748 41
1023.768 34
1023.789 59
1023.810 37
1023.831 33
1023.851 18
1023.872 54
1023.893 72
1023.914 80
1023.934 53
1023.955 48
1023.976 50
1023.996 46
1024.017 50
1024.038 43
1024.059 44
1024.079 33
1024.100 53
1024.121 83
1024.142 47
1024.162 40
1024.183 54
1024.204 56
1024.224 62
1024.245 31
1024.266 41
1024.287 66
1024.307 81
1024.328 54
1024.349 62
1024.370 35
1024.390 56
1024.411 55
1024.432 26
1024.452 43
1024.473 33
1024.494 37
1024.515 40
1024.535 54
1024.556 46
1024.577 45
1024.598 62
1024.618 80
1024.639 63
1024.660 29
1024.680 48
1024.701 56
1024.722 53
1024.743 53
1024.763 32
1024.784 22
1024.805 31
1024.826 26
1024.846 67
1024.867 68
1024.888 50
1024.909 62
1024.929 59
1024.950 25
1024.971 20
1024.991 16
1025.012 43
1025.033 27
1025.054 43
1025.074 46
1025.095 44
1025.116 80
1025.137 49
1025.157 35
1025.178 56
1025.199 55
1025.220 48
1025.240 40
1025.261 23
1025.282 47
1025.302 65
1025.323 76
1025.344 76
1025.365 61
1025.385 83
1025.406 72
1025.427 80
1025.448 66
1025.468 65
1025.489 28
1025.510 34
1025.531 70
1025.551 39
1025.572 38
1025.593 52
1025.614 59
1025.634 23
1025.655 27
1025.676 51
1025.697 83
1025.717 62
1025.738 47
1025.759 50
1025.780 45
1025.800 21
1025.821 23
1025.842 15
1025.862 30
1025.883 39
1025.904 40
1025.925 34
1025.945 46
1025.966 59
1025.987 69
1026.008 46
1026.028 34
1026.049 35
1026.070 31
1026.091 22
1026.111 43
1026.132 45
1026.153 20
1026.174 40
1026.194 71
1026.215 61
1026.236 35
1026.257 78
1026.277 67
1026.298 37
1026.319 72
1026.340 38
1026.360 63
1026.381 74
1026.402 32
1026.423 27
1026.443 36
1026.464 61
1026.485 52
1026.506 38
1026.526 51
1026.547 58
1026.568 83
1026.589 44
1026.609 19
1026.630 16
1026.651 41
1026.672 60
1026.692 42
1026.713 49
1026.734 26
1026.755 30
1026.775 35
1026.796 52
1026.817 36
1026.838 44
1026.858 31
1026.879 45
1026.900 32
1026.921 35
1026.941 35
1026.962 36
1026.983 34
1027.004 27
1027.024 47
1027.045 55
1027.066 26
1027.087 33
1027.107 49
1027.128 29
1027.149 37
1027.170 44
1027.190 38
1027.211 54
1027.232 49
1027.253 43
1027.273 66
1027.294 68
1027.315 87
1027.336 89
1027.357 75
1027.377 39
1027.398 55
1027.419 38
1027.440 49
1027.460 73
1027.481 32
1027.502 26
1027.523 35
1027.543 30
1027.564 40
1027.585 44
1027.606 41
1027.626 52
1027.647 35
1027.668 42
1027.689 68
1027.709 44
1027.730 36
1027.751 44
1027.772 22
1027.792 33
1027.813 19
1027.834 10
1027.855 11
1027.876 27
1027.896 28
1027.917 41
1027.938 34
1027.959 29
1027.979 37
1028.000 40
1028.021 38
1028.042 40
1028.062 39
1028.083 90
1028.104 36
1028.125 53
1028.145 29
1028.166 43
1028.187 40
1028.208 45
1028.229 31
1028.249 46
1028.270 34
1028.291 70
1028.312 84
1028.332 53
1028.353 52
1028.374 53
1028.395 55
1028.415 70
1028.436 48
1028.457 36
1028.478 46
1028.499 59
1028.519 38
1028.540 60
1028.561 52
1028.582 53
1028.602 47
1028.623 32
1028.644 61
1028.665 62
1028.685 50
1028.706 36
1028.727 53
1028.748 47
1028.769 42
1028.789 31
1028.810 22
1028.831 31
1028.852 45
1028.872 68
1028.893 72
1028.914 54
1028.935 62
1028.956 59
1028.976 40
1028.997 18
1029.018 20
1029.039 30
1029.059 50
1029.080 59
1029.101 64
1029.122 30
1029.143 27
1029.163 31
1029.184 63
1029.205 34
1029.226 32
1029.246 49
1029.267 34
1029.288 54
1029.309 76
1029.330 51
1029.350 108
1029.371 101
1029.392 88
1029.413 71
1029.433 101
1029.454 76
1029.475 37
1029.496 40
1029.517 42
1029.537 42
1029.558 31
1029.579 47
1029.600 66
1029.620 92
1029.641 46
1029.662 16
1029.683 36
1029.704 53
1029.724 26
1029.745 35
1029.766 44
1029.787 43
1029.807 25
1029.828 27
1029.849 49
1029.870 44
1029.891 28
1029.911 64
1029.932 54
1029.953 30
1029.974 22
1029.995 19
1030.015 47
1030.036 47
1030.057 53
1030.078 61
1030.098 140
1030.119 219
1030.140 175
1030.161 142
1030.182 80
1030.202 59
1030.223 51
1030.244 45
1030.265 52
1030.286 52
1030.306 76
1030.327 53
1030.348 75
1030.369 81
1030.389 73
1030.410 68
1030.431 24
1030.452 22
1030.473 45
1030.493 63
1030.514 27
1030.535 38
1030.556 44
1030.577 87
1030.597 65
1030.618 42
1030.639 68
1030.660 72
1030.681 47
1030.701 38
1030.722 33
1030.743 34
1030.764 16
1030.784 27
1030.805 25
1030.826 45
1030.847 25
1030.868 20
1030.888 22
1030.909 46
1030.930 27
1030.951 19
1030.972 55
1030.992 35
1031.013 51
1031.034 20
1031.055 9
1031.076 39
1031.096 41
1031.117 87
1031.138 119
1031.159 92
1031.180 77
1031.200 59
1031.221 57
1031.242 34
1031.263 14
1031.284 24
1031.304 59
1031.325 73
1031.346 66
1031.367 76
1031.388 78
1031.408 71
1031.429 52
1031.450 61
1031.471 67
1031.492 51
1031.512 22
1031.533 38
1031.554 48
1031.575 54
1031.596 42
1031.616 49
1031.637 52
1031.658 48
1031.679 61
1031.700 64
1031.720 46
1031.741 39
1031.762 19
1031.783 25
1031.804 23
1031.824 52
1031.845 41
1031.866 50
1031.887 59
1031.908 20
1031.928 24
1031.949 59
1031.970 42
1031.991 43
1032.012 33
1032.032 58
1032.053 33
1032.074 52
1032.095 50
1032.116 82
1032.136 71
1032.157 75
1032.178 74
1032.199 48
1032.220 43
1032.241 31
1032.261 50
1032.282 51
1032.303 57
1032.324 89
1032.345 65
1032.365 94
1032.386 71
1032.407 48
1032.428 35
1032.449 35
1032.469 48
1032.490 55
1032.511 56
1032.532 41
1032.553 38
1032.573 59
1032.594 52
1032.615 37
1032.636 64
1032.657 52
1032.678 42
1032.698 43
1032.719 27
1032.740 31
1032.761 31
1032.782 25
1032.802 26
1032.823 14
1032.844 29
1032.865 35
1032.886 65
1032.906 32
1032.927 29
1032.948 33
1032.969 22
1032.990 19
1033.011 26
1033.031 66
1033.052 28
1033.073 14
1033.094 37
1033.115 32
1033.135 28
1033.156 37
1033.177 51
1033.198 29
1033.219 33
1033.240 39
1033.260 16
1033.281 44
1033.302 68
1033.323 55
1033.344 100
1033.364 91
1033.385 47
1033.406 43
1033.427 80
1033.448 56
1033.469 56
1033.489 38
1033.510 34
1033.531 43
1033.552 58
1033.573 60
1033.593 61
1033.614 66
1033.635 48
1033.656 22
1033.677 28
1033.698 77
1033.718 61
1033.739 43
1033.760 58
1033.781 55
1033.802 52
1033.822 57
1033.843 69
1033.864 62
1033.885 41
1033.906 31
1033.927 37
1033.947 42
1033.968 48
1033.989 32
1034.010 11
1034.031 24
1034.052 20
1034.072 48
1034.093 51
1034.114 52
1034.135 35
1034.156 45
1034.177 56
1034.197 54
1034.218 46
1034.239 68
1034.260 52
1034.281 34
1034.301 32
1034.322 49
1034.343 54
1034.364 61
1034.385 79
1034.406 72
1034.426 31
1034.447 39
1034.468 68
1034.489 75
1034.510 24
1034.531 27
1034.551 31
1034.572 26
1034.593 43
1034.614 38
1034.635 60
1034.656 39
1034.676 55
1034.697 62
1034.718 85
1034.739 25
1034.760 26
1034.781 53
1034.801 38
1034.822 41
1034.843 45
1034.864 34
1034.885 17
1034.906 40
1034.926 25
1034.947 45
1034.968 50
1034.989 20
1035.010 30
1035.031 52
1035.051 37
1035.072 32
1035.093 58
1035.114 57
1035.135 39
1035.156 23
1035.176 38
1035.197 42
1035.218 36
1035.239 37
1035.260 70
1035.281 57
1035.301 35
1035.322 65
1035.343 33
1035.364 38
1035.385 51
1035.406 51
1035.427 38
1035.447 28
1035.468 71
1035.489 57
1035.510 53
1035.531 76
1035.552 57
1035.572 49
1035.593 36
1035.614 39
1035.635 25
1035.656 21
1035.677 49
1035.697 63
1035.718 69
1035.739 36
1035.760 50
1035.781 44
1035.802 36
1035.823 34
1035.843 23
1035.864 28
1035.885 12
1035.906 36
1035.927 31
1035.948 53
1035.968 32
1035.989 37
1036.010 45
1036.031 54
1036.052 23
1036.073 16
1036.094 24
1036.114 39
1036.135 23
1036.156 20
1036.177 43
1036.198 48
1036.219 36
1036.239 57
1036.260 50
1036.281 62
1036.302 40
1036.323 46
1036.344 82
1036.365 85
1036.385 72
1036.406 84
1036.427 51
1036.448 16
1036.469 30
1036.490 24
1036.510 60
1036.531 50
1036.552 137
1036.573 98
1036.594 68
1036.615 84
1036.636 96
1036.656 82
1036.677 51
1036.698 57
1036.719 37
1036.740 53
1036.761 67
1036.782 53
1036.802 16
1036.823 23
1036.844 27
1036.865 21
1036.886 18
1036.907 50
1036.928 37
1036.948 34
1036.969 46
1036.990 49
1037.011 42
1037.032 30
1037.053 36
1037.074 49
1037.094 43
1037.115 37
1037.136 50
1037.157 36
1037.178 25
1037.199 41
1037.220 52
1037.240 54
1037.261 78
1037.282 50
1037.303 92
1037.324 96
1037.345 162
1037.366 122
1037.386 73
1037.407 91
1037.428 35
1037.449 23
1037.470 54
1037.491 62
1037.512 62
1037.532 89
1037.553 109
1037.574 89
1037.595 179
1037.616 137
1037.637 61
1037.658 72
1037.678 41
1037.699 55
1037.720 88
1037.741 100
1037.762 60
1037.783 24
1037.804 23
1037.824 28
1037.845 26
1037.866 41
1037.887 41
1037.908 17
1037.929 24
1037.950 26
1037.971 35
1037.991 24
1038.012 63
1038.033 37
1038.054 20
1038.075 27
1038.096 58
1038.117 66
1038.137 60
1038.158 35
1038.179 38
1038.200 53
1038.221 65
1038.242 42
1038.263 49
1038.284 40
1038.304 49
1038.325 83
1038.346 77
1038.367 86
1038.388 63
1038.409 58
1038.430 70
1038.451 39
1038.471 55
1038.492 52
1038.513 37
1038.534 53
1038.555 82
1038.576 115
1038.597 78
1038.617 54
1038.638 50
1038.659 47
1038.680 62
1038.701 68
1038.722 31
1038.743 19
1038.764 46
1038.784 45
1038.805 43
1038.826 49
1038.847 43
1038.868 38
1038.889 35
1038.910 33
1038.931 35
1038.951 35
1038.972 33
1038.993 25
1039.014 50
1039.035 70
1039.056 46
1039.077 51
1039.098 52
1039.118 44
1039.139 50
1039.160 41
1039.181 22
1039.202 24
1039.223 47
1039.244 43
1039.265 76
1039.285 72
1039.306 48
1039.327 68
1039.348 69
1039.369 88
1039.390 82
1039.411 60
1039.432 72
1039.453 67
1039.473 58
1039.494 49
1039.515 60
1039.536 75
1039.557 56
1039.578 43
1039.599 27
1039.620 82
1039.640 70
1039.661 29
1039.682 25
1039.703 47
1039.724 24
1039.745 29
1039.766 40
1039.787 17
1039.808 20
1039.828 47
1039.849 50
1039.870 41
1039.891 70
1039.912 55
1039.933 42
1039.954 29
1039.975 23
1039.995 47
1040.016 34
1040.037 52
1040.058 51
1040.079 58
1040.100 48
1040.121 36
1040.142 41
1040.163 72
1040.183 36
1040.204 70
1040.225 60
1040.246 45
1040.267 59
1040.288 90
1040.309 82
1040.330 64
1040.351 58
1040.371 57
1040.392 52
1040.413 62
1040.434 24
1040.455 50
1040.476 56
1040.497 53
1040.518 52
1040.539 37
1040.559 36
1040.580 23
1040.601 50
1040.622 35
1040.643 55
1040.664 24
1040.685 20
1040.706 17
1040.727 30
1040.747 50
1040.768 47
1040.789 36
1040.810 23
1040.831 40
1040.852 43
1040.873 11
1040.894 45
1040.915 52
1040.936 58
1040.956 38
1040.977 33
1040.998 23
1041.019 25
1041.040 31
1041.061 26
1041.082 25
1041.103 42
1041.124 54
1041.145 15
1041.165 25
1041.186 20
1041.207 27
1041.228 52
1041.249 68
1041.270 26
1041.291 65
1041.312 110
1041.333 105
1041.353 64
1041.374 62
1041.395 82
1041.416 60
1041.437 37
1041.458 37
1041.479 36
1041.500 65
1041.521 60
1041.542 69
1041.562 47
1041.583 33
1041.604 34
1041.625 41
1041.646 33
1041.667 19
1041.688 19
1041.709 18
1041.730 52
1041.751 51
1041.772 39
1041.792 48
1041.813 35
1041.834 16
1041.855 26
1041.876 52
1041.897 38
1041.918 46
1041.939 45
1041.960 41
1041.981 37
1042.001 61
1042.022 54
1042.043 58
1042.064 52
1042.085 20
1042.106 32
1042.127 59
1042.148 23
1042.169 25
1042.190 31
1042.211 37
1042.231 36
1042.252 52
1042.273 63
1042.294 67
1042.315 50
1042.336 52
1042.357 61
1042.378 22
1042.399 49
1042.420 74
1042.441 64
1042.461 41
1042.482 29
1042.503 46
1042.524 39
1042.545 60
1042.566 37
1042.587 60
1042.608 56
1042.629 59
1042.650 32
1042.671 38
1042.691 30
1042.712 23
1042.733 33
1042.754 43
1042.775 14
1042.796 27
1042.817 19
1042.838 49
1042.859 32
1042.880 38
1042.901 27
1042.922 37
1042.942 29
1042.963 26
1042.984 47
1043.005 72
1043.026 32
1043.047 28
1043.068 47
1043.089 57
1043.110 39
1043.131 46
1043.152 12
1043.173 23
1043.193 44
1043.214 37
1043.235 36
1043.256 41
1043.277 27
1043.298 35
1043.319 52
1043.340 51
1043.361 100
1043.382 117
1043.403 89
1043.424 97
1043.444 61
1043.465 41
1043.486 34
1043.507 50
1043.528 46
1043.549 57
1043.570 43
1043.591 66
1043.612 47
1043.633 40
1043.654 34
1043.675 74
1043.696 95
1043.716 49
1043.737 14
1043.758 55
1043.779 60
1043.800 38
1043.821 15
1043.842 50
1043.863 10
1043.884 23
1043.905 52
1043.926 55
1043.947 43
1043.968 29
1043.988 28
1044.009 31
1044.030 48
1044.051 23
1044.072 67
1044.093 90
1044.114 95
1044.135 71
1044.156 47
1044.177 36
1044.198 23
1044.219 33
1044.240 25
1044.261 10
1044.281 53
1044.302 80
1044.323 97
1044.344 111
1044.365 76
1044.386 66
1044.407 62
1044.428 80
1044.449 79
1044.470 86
1044.491 72
1044.512 86
1044.533 51
1044.554 31
1044.574 47
1044.595 56
1044.616 65
1044.637 36
1044.658 50
1044.679 54
1044.700 45
1044.721 40
1044.742 36
1044.763 49
1044.784 66
1044.805 62
1044.826 47
1044.847 50
1044.868 58
1044.888 22
1044.909 45
1044.930 36
1044.951 54
1044.972 42
1044.993 20
1045.014 30
1045.035 28
1045.056 55
1045.077 31
1045.098 37
1045.119 72
1045.140 74
1045.161 59
1045.182 51
1045.203 48
1045.223 36
1045.244 51
1045.265 45
1045.286 45
1045.307 41
1045.328 45
1045.349 70
1045.370 121
1045.391 93
1045.412 56
1045.433 57
1045.454 71
1045.475 37
1045.496 54
1045.517 55
1045.538 82
1045.559 100
1045.579 143
1045.600 131
1045.621 122
1045.642 127
1045.663 96
1045.684 30
1045.705 39
1045.726 52
1045.747 66
1045.768 41
1045.789 38
1045.810 26
1045.831 36
1045.852 24
1045.873 26
1045.894 50
1045.915 45
1045.936 38
1045.956 32
1045.977 43
1045.998 37
1046.019 29
1046.040 11
1046.061 22
1046.082 108
1046.103 153
1046.124 101
1046.145 54
1046.166 58
1046.187 37
1046.208 29
1046.229 19
1046.250 30
1046.271 56
1046.292 49
1046.313 52
1046.334 66
1046.354 111
1046.375 109
1046.396 80
1046.417 81
1046.438 88
1046.459 49
1046.480 43
1046.501 29
1046.522 47
1046.543 57
1046.564 61
1046.585 85
1046.606 123
1046.627 101
1046.648 96
1046.669 54
1046.690 33
1046.711 19
1046.732 21
1046.753 37
1046.773 63
1046.794 47
1046.815 57
1046.836 49
1046.857 56
1046.878 22
1046.899 28
1046.920 46
1046.941 45
1046.962 60
1046.983 54
1047.004 43
1047.025 39
1047.046 73
1047.067 36
1047.088 60
1047.109 76
1047.130 72
1047.151 84
1047.172 67
1047.193 59
1047.214 56
1047.235 42
1047.255 44
1047.276 18
1047.297 30
1047.318 50
1047.339 59
1047.360 59
1047.381 97
1047.402 94
1047.423 63
1047.444 54
1047.465 33
1047.486 54
1047.507 33
1047.528 36
1047.549 53
1047.570 43
1047.591 33
1047.612 45
1047.633 60
1047.654 79
1047.675 56
1047.696 35
1047.717 35
1047.738 41
1047.759 29
1047.780 37
1047.800 40
1047.821 44
1047.842 26
1047.863 20
1047.884 26
1047.905 23
1047.926 41
1047.947 58
1047.968 59
1047.989 44
1048.010 30
1048.031 28
1048.052 37
1048.073 31
1048.094 42
1048.115 30
1048.136 13
1048.157 25
1048.178 51
1048.199 69
1048.220 85
1048.241 64
1048.262 60
1048.283 71
1048.304 62
1048.325 76
1048.346 72
1048.367 70
1048.388 55
1048.409 56
1048.429 67
1048.450 58
1048.471 31
1048.492 27
1048.513 15
1048.534 29
1048.555 36
1048.576 45
1048.597 55
1048.618 28
1048.639 39
1048.660 27
1048.681 40
1048.702 24
1048.723 35
1048.744 32
1048.765 26
1048.786 47
1048.807 22
1048.828 15
1048.849 64
1048.870 43
1048.891 41
1048.912 28
1048.933 20
1048.954 32
1048.975 49
1048.996 51
1049.017 29
1049.038 30
1049.059 33
1049.080 36
1049.101 25
1049.122 22
1049.143 36
1049.164 32
1049.185 22
1049.206 32
1049.227 7
1049.248 33
1049.268 37
1049.289 84
1049.310 68
1049.331 86
1049.352 94
1049.373 82
1049.394 55
1049.415 54
1049.436 35
1049.457 23
1049.478 30
1049.499 45
1049.520 64
1049.541 60
1049.562 52
1049.583 56
1049.604 38
1049.625 24
1049.646 30
1049.667 52
1049.688 56
1049.709 73
1049.730 52
1049.751 35
1049.772 36
1049.793 50
1049.814 69
1049.835 56
1049.856 33
1049.877 38
1049.898 28
1049.919 26
1049.940 22
1049.961 49
1049.982 33
1050.003 42
1050.024 46
1050.045 34
1050.066 53
1050.087 46
1050.108 57
1050.129 94
1050.150 101
1050.171 73
1050.192 83
1050.213 58
1050.234 54
1050.255 71
1050.276 48
1050.297 60
1050.318 34
1050.339 44
1050.360 31
1050.381 93
1050.402 52
1050.423 57
1050.444 45
1050.465 55
1050.486 49
1050.507 34
1050.528 50
1050.549 61
1050.570 74
1050.591 99
1050.612 57
1050.633 47
1050.654 38
1050.675 32
1050.696 33
1050.717 49
1050.738 59
1050.759 21
1050.780 46
1050.800 27
1050.821 70
1050.842 49
1050.863 27
1050.884 73
1050.905 51
1050.926 26
1050.947 29
1050.968 44
1050.989 43
1051.010 24
1051.031 19
1051.052 25
1051.073 41
1051.094 85
1051.115 101
1051.136 103
1051.157 92
1051.178 41
1051.199 54
1051.220 20
1051.241 29
1051.262 37
1051.283 37
1051.304 61
1051.325 66
1051.346 88
1051.367 76
1051.388 42
1051.409 66
1051.430 85
1051.451 60
1051.472 41
1051.493 31
1051.514 28
1051.535 29
1051.556 48
1051.577 40
1051.598 40
1051.619 44
1051.640 75
1051.661 89
1051.682 103
1051.703 156
1051.724 170
1051.745 216
1051.766 152
1051.787 96
1051.808 80
1051.829 33
1051.850 39
1051.871 54
1051.892 59
1051.913 25
1051.934 51
1051.955 45
1051.976 53
1051.998 54
1052.019 49
1052.040 51
1052.061 43
1052.082 18
1052.103 59
1052.124 62
1052.145 31
1052.166 58
1052.187 55
1052.208 77
1052.229 47
1052.250 29
1052.271 63
1052.292 70
1052.313 69
1052.334 62
1052.355 70
1052.376 86
1052.397 64
1052.418 50
1052.439 24
1052.460 30
1052.481 24
1052.502 35
1052.523 50
1052.544 58
1052.565 54
1052.586 49
1052.607 50
1052.628 55
1052.649 52
1052.670 69
1052.691 90
1052.712 79
1052.733 195
1052.754 150
1052.775 101
1052.796 50
1052.817 21
1052.838 20
1052.859 15
1052.880 46
1052.901 32
1052.922 19
1052.943 21
1052.964 41
1052.985 44
1053.006 42
1053.027 54
1053.048 38
1053.069 43
1053.090 74
1053.111 27
1053.132 25
1053.153 42
1053.174 14
1053.195 16
1053.216 39
1053.237 46
1053.258 45
1053.279 45
1053.300 37
1053.321 31
1053.342 45
1053.363 50
1053.384 41
1053.405 48
1053.426 33
1053.447 51
1053.468 49
1053.489 62
1053.510 64
1053.532 33
1053.553 22
1053.574 45
1053.595 45
1053.616 75
1053.637 78
1053.658 41
1053.679 91
1053.700 72
1053.721 76
1053.742 73
1053.763 57
1053.784 98
1053.805 51
1053.826 53
1053.847 36
1053.868 19
1053.889 14
1053.910 42
1053.931 51
1053.952 40
1053.973 45
1053.994 22
1054.015 29
1054.036 24
1054.057 49
1054.078 61
1054.099 39
1054.120 24
1054.141 15
1054.162 51
1054.183 39
1054.204 78
1054.225 24
1054.246 18
1054.267 29
1054.288 67
1054.309 94
1054.330 131
1054.352 122
1054.373 147
1054.394 82
1054.415 104
1054.436 71
1054.457 52
1054.478 85
1054.499 64
1054.520 64
1054.541 77
1054.562 59
1054.583 54
1054.604 123
1054.625 85
1054.646 30
1054.667 24
1054.688 48
1054.709 39
1054.730 27
1054.751 63
1054.772 41
1054.793 28
1054.814 17
1054.835 26
1054.856 32
1054.877 30
1054.898 27
1054.919 29
1054.940 17
1054.961 10
1054.982 17
1055.004 45
1055.025 46
1055.046 37
1055.067 51
1055.088 61
1055.109 49
1055.130 42
1055.151 17
1055.172 19
1055.193 29
1055.214 25
1055.235 17
1055.256 32
1055.277 23
1055.298 45
1055.319 72
1055.340 85
1055.361 140
1055.382 83
1055.403 78
1055.424 68
1055.445 91
1055.466 79
1055.487 62
1055.508 58
1055.530 22
1055.551 36
1055.572 50
1055.593 69
1055.614 57
1055.635 72
1055.656 53
1055.677 35
1055.698 35
1055.719 53
1055.740 54
1055.761 47
1055.782 81
1055.803 47
1055.824 26
1055.845 51
1055.866 62
1055.887 37
1055.908 33
1055.929 21
1055.950 22
1055.971 29
1055.992 44
1056.014 21
1056.035 20
1056.056 49
1056.077 23
1056.098 30
1056.119 40
1056.140 58
1056.161 44
1056.182 64
1056.203 74
1056.224 84
1056.245 48
1056.266 33
1056.287 40
1056.308 44
1056.329 64
1056.350 88
1056.371 72
1056.392 35
1056.413 45
1056.434 46
1056.456 65
1056.477 76
1056.498 50
1056.519 33
1056.540 58
1056.561 72
1056.582 84
1056.603 55
1056.624 76
1056.645 60
1056.666 50
1056.687 73
1056.708 44
1056.729 50
1056.750 52
1056.771 35
1056.792 16
1056.813 21
1056.834 18
1056.856 23
1056.877 28
1056.898 25
1056.919 14
1056.940 28
1056.961 27
1056.982 38
1057.003 43
1057.024 69
1057.045 54
1057.066 46
1057.087 73
1057.108 66
1057.129 32
1057.150 37
1057.171 28
1057.192 34
1057.213 27
1057.235 56
1057.256 64
1057.277 30
1057.298 22
1057.319 100
1057.340 103
1057.361 61
1057.382 110
1057.403 38
1057.424 33
1057.445 29
1057.466 46
1057.487 17
1057.508 40
1057.529 64
1057.550 86
1057.572 88
1057.593 79
1057.614 35
1057.635 50
1057.656 41
1057.677 52
1057.698 32
1057.719 14
1057.740 33
1057.761 69
1057.782 46
1057.803 32
1057.824 18
1057.845 48
1057.866 41
1057.887 39
1057.909 33
1057.930 30
1057.951 48
1057.972 79
1057.993 89
1058.014 50
1058.035 21
1058.056 44
1058.077 42
1058.098 30
1058.119 50
1058.140 72
1058.161 26
1058.182 35
1058.203 26
1058.225 51
1058.246 55
1058.267 45
1058.288 23
1058.309 53
1058.330 66
1058.351 73
1058.372 85
1058.393 64
1058.414 81
1058.435 54
1058.456 29
1058.477 30
1058.498 60
1058.520 50
1058.541 54
1058.562 33
1058.583 42
1058.604 27
1058.625 20
1058.646 20
1058.667 24
1058.688 42
1058.709 74
1058.730 68
1058.751 42
1058.772 47
1058.793 47
1058.815 27
1058.836 30
1058.857 37
1058.878 26
1058.899 49
1058.920 41
1058.941 22
1058.962 52
1058.983 37
1059.004 45
1059.025 9
1059.046 37
1059.067 45
1059.089 54
1059.110 63
1059.131 80
1059.152 54
1059.173 20
1059.194 45
1059.215 35
1059.236 52
1059.257 63
1059.278 64
1059.299 49
1059.320 82
1059.341 103
1059.363 46
1059.384 30
1059.405 36
1059.426 24
1059.447 48
1059.468 82
1059.489 74
1059.510 70
1059.531 57
1059.552 62
1059.573 76
1059.594 51
1059.615 69
1059.637 53
1059.658 41
1059.679 70
1059.700 50
1059.721 36
1059.742 52
1059.763 38
1059.784 46
1059.805 38
1059.826 45
1059.847 30
1059.868 33
1059.890 34
1059.911 37
1059.932 27
1059.953 38
1059.974 42
1059.995 63
1060.016 94
1060.037 53
1060.058 75
1060.079 107
1060.100 90
1060.122 64
1060.143 49
1060.164 27
1060.185 19
1060.206 21
1060.227 41
1060.248 44
1060.269 41
1060.290 44
1060.311 71
1060.332 55
1060.354 45
1060.375 58
1060.396 38
1060.417 43
1060.438 67
1060.459 58
1060.480 35
1060.501 33
1060.522 53
1060.543 58
1060.564 54
1060.586 95
1060.607 115
1060.628 68
1060.649 56
1060.670 45
1060.691 47
1060.712 32
1060.733 44
1060.754 78
1060.775 68
1060.796 60
1060.818 38
1060.839 14
1060.860 30
1060.881 41
1060.902 19
1060.923 16
1060.944 34
1060.965 42
1060.986 27
1061.007 45
1061.028 42
1061.050 65
1061.071 48
1061.092 83
1061.113 75
1061.134 66
1061.155 47
1061.176 40
1061.197 26
1061.218 31
1061.239 41
1061.261 39
1061.282 26
1061.303 84
1061.324 95
1061.345 96
1061.366 61
1061.387 46
1061.408 64
1061.429 63
1061.450 62
1061.472 42
1061.493 43
1061.514 86
1061.535 86
1061.556 52
1061.577 54
1061.598 64
1061.619 51
1061.640 48
1061.661 28
1061.683 25
1061.704 33
1061.725 82
1061.746 81
1061.767 47
1061.788 51
1061.809 37
1061.830 31
1061.851 34
1061.872 10
1061.894 8
1061.915 28
1061.936 58
1061.957 54
1061.978 50
1061.999 50
1062.020 60
1062.041 61
1062.062 73
1062.084 39
1062.105 66
1062.126 65
1062.147 23
1062.168 18
1062.189 27
1062.210 41
1062.231 33
1062.252 28
1062.274 24
1062.295 51
1062.316 35
1062.337 47
1062.358 93
1062.379 105
1062.400 87
1062.421 74
1062.442 41
1062.464 34
1062.485 56
1062.506 42
1062.527 23
1062.548 32
1062.569 47
1062.590 45
1062.611 40
1062.632 80
1062.654 89
1062.675 40
1062.696 41
1062.717 21
1062.738 57
1062.759 55
1062.780 50
1062.801 37
1062.822 41
1062.844 32
1062.865 23
1062.886 47
1062.907 29
1062.928 31
1062.949 32
1062.970 30
1062.991 17
1063.012 19
1063.034 23
1063.055 44
1063.076 42
1063.097 45
1063.118 77
1063.139 45
1063.160 35
1063.181 16
1063.203 14
1063.224 29
1063.245 33
1063.266 23
1063.287 56
1063.308 32
1063.329 68
1063.350 98
1063.371 81
1063.393 53
1063.414 57
1063.435 55
1063.456 48
1063.477 37
1063.498 22
1063.519 56
1063.540 50
1063.562 23
1063.583 52
1063.604 78
1063.625 61
1063.646 29
1063.667 51
1063.688 49
1063.709 24
1063.731 62
1063.752 51
1063.773 25
1063.794 45
1063.815 16
1063.836 7
1063.857 12
1063.878 25
1063.900 45
1063.921 28
1063.942 26
1063.963 10
1063.984 34
1064.005 18
1064.026 24
1064.047 26
1064.069 54
1064.090 54
1064.111 61
1064.132 39
1064.153 39
1064.174 43
1064.195 32
1064.216 36
1064.238 46
1064.259 39
1064.280 45
1064.301 47
1064.322 46
1064.343 83
1064.364 91
1064.385 85
1064.407 75
1064.428 53
1064.449 43
1064.470 44
1064.491 30
1064.512 35
1064.533 39
1064.554 32
1064.576 41
1064.597 60
1064.618 41
1064.639 48
1064.660 46
1064.681 52
1064.702 31
1064.724 37
1064.745 21
1064.766 29
1064.787 50
1064.808 31
1064.829 28
1064.850 16
1064.871 7
1064.893 16
1064.914 22
1064.935 19
1064.956 30
1064.977 29
1064.998 15
1065.019 46
1065.041 28
1065.062 49
1065.083 60
1065.104 42
1065.125 46
1065.146 73
1065.167 35
1065.189 25
1065.210 38
1065.231 19
1065.252 25
1065.273 68
1065.294 68
1065.315 61
1065.336 75
1065.358 42
1065.379 71
1065.400 48
1065.421 37
1065.442 50
1065.463 44
1065.484 61
1065.506 75
1065.527 65
1065.548 114
1065.569 108
1065.590 109
1065.611 126
1065.632 75
1065.654 47
1065.675 35
1065.696 48
1065.717 71
1065.738 20
1065.759 49
1065.780 31
1065.802 39
1065.823 22
1065.844 18
1065.865 45
1065.886 51
1065.907 22
1065.928 21
1065.950 16
1065.971 55
1065.992 35
1066.013 15
1066.034 26
1066.055 60
1066.076 171
1066.098 167
1066.119 179
1066.140 119
1066.161 96
1066.182 75
1066.203 76
1066.225 57
1066.246 65
1066.267 43
1066.288 49
1066.309 78
1066.330 36
1066.351 49
1066.373 38
1066.394 28
1066.415 43
1066.436 45
1066.457 30
1066.478 67
1066.499 88
1066.521 85
1066.542 102
1066.563 136
1066.584 106
1066.605 107
1066.626 82
1066.648 61
1066.669 33
1066.690 78
1066.711 55
1066.732 26
1066.753 30
1066.774 35
1066.796 40
1066.817 45
1066.838 53
1066.859 17
1066.880 20
1066.901 12
1066.923 26
1066.944 21
1066.965 15
1066.986 16
1067.007 36
1067.028 21
1067.049 35
1067.071 64
1067.092 95
1067.113 116
1067.134 145
1067.155 131
1067.176 75
1067.198 54
1067.219 45
1067.240 67
1067.261 49
1067.282 54
1067.303 38
1067.325 59
1067.346 53
1067.367 56
1067.388 42
1067.409 43
1067.430 64
1067.451 47
1067.473 64
1067.494 68
1067.515 71
1067.536 94
1067.557 128
1067.578 108
1067.600 99
1067.621 59
1067.642 21
1067.663 32
1067.684 42
1067.705 33
1067.727 38
1067.748 41
1067.769 24
1067.790 23
1067.811 36
1067.832 58
1067.854 39
1067.875 26
1067.896 54
1067.917 30
1067.938 38
1067.959 43
1067.981 29
1068.002 42
1068.023 52
1068.044 55
1068.065 68
1068.086 94
1068.108 118
1068.129 75
1068.150 59
1068.171 41
1068.192 29
1068.213 59
1068.235 67
1068.256 30
1068.277 43
1068.298 52
1068.319 72
1068.340 85
1068.362 60
1068.383 46
1068.404 36
1068.425 60
1068.446 38
1068.467 20
1068.489 23
1068.510 31
1068.531 30
1068.552 54
1068.573 60
1068.594 65
1068.616 75
1068.637 31
1068.658 94
1068.679 60
1068.700 20
1068.721 40
1068.743 52
1068.764 34
1068.785 39
1068.806 42
1068.827 18
1068.848 36
1068.870 27
1068.891 47
1068.912 42
1068.933 63
1068.954 42
1068.976 17
1068.997 32
1069.018 41
1069.039 25
1069.060 38
1069.081 32
1069.103 32
1069.124 56
1069.145 32
1069.166 74
1069.187 42
1069.208 58
1069.230 22
1069.251 23
1069.272 34
1069.293 46
1069.314 49
1069.336 59
1069.357 52
1069.378 53
1069.399 37
1069.420 32
1069.441 36
1069.463 43
1069.484 47
1069.505 44
1069.526 40
1069.547 19
1069.569 14
1069.590 41
1069.611 25
1069.632 57
1069.653 37
1069.674 49
1069.696 35
1069.717 35
1069.738 30
1069.759 29
1069.780 14
1069.802 20
1069.823 33
1069.844 25
1069.865 46
1069.886 43
1069.907 33
1069.929 32
1069.950 33
1069.971 50
1069.992 50
1070.013 45
1070.035 38
1070.056 57
1070.077 31
1070.098 42
1070.119 74
1070.140 82
1070.162 39
1070.183 34
1070.204 54
1070.225 43
1070.246 19
1070.268 31
1070.289 36
1070.310 44
1070.331 63
1070.352 55
1070.374 73
1070.395 55
1070.416 49
1070.437 24
1070.458 46
1070.480 69
1070.501 91
1070.522 93
1070.543 67
1070.564 55
1070.585 60
1070.607 57
1070.628 67
1070.649 32
1070.670 39
1070.691 26
1070.713 41
1070.734 46
1070.755 46
1070.776 43
1070.797 28
1070.819 33
1070.840 63
1070.861 35
1070.882 46
1070.903 39
1070.925 31
1070.946 22
1070.967 41
1070.988 58
1071.009 37
1071.031 43
1071.052 57
1071.073 76
1071.094 40
1071.115 47
1071.137 63
1071.158 28
1071.179 31
1071.200 36
1071.221 33
1071.242 39
1071.264 96
1071.285 88
1071.306 54
1071.327 89
1071.348 65
1071.370 58
1071.391 19
1071.412 34
1071.433 44
1071.454 45
1071.476 32
1071.497 31
1071.518 58
1071.539 42
1071.560 41
1071.582 35
1071.603 59
1071.624 48
1071.645 36
1071.666 46
1071.688 61
1071.709 64
1071.730 45
1071.751 20
1071.773 29
1071.794 35
1071.815 43
1071.836 36
1071.857 48
1071.879 19
1071.900 11
1071.921 20
1071.942 11
1071.963 23
1071.985 33
1072.006 19
1072.027 24
1072.048 55
1072.069 75
1072.091 36
1072.112 16
1072.133 50
1072.154 56
1072.175 66
1072.197 76
1072.218 30
1072.239 25
1072.260 24
1072.281 36
1072.303 50
1072.324 38
1072.345 47
1072.366 107
1072.387 108
1072.409 75
1072.430 56
1072.451 57
1072.472 28
1072.494 17
1072.515 51
1072.536 75
1072.557 31
1072.578 53
1072.600 72
1072.621 32
1072.642 38
1072.663 42
1072.684 36
1072.706 50
1072.727 47
1072.748 34
1072.769 30
1072.790 40
1072.812 52
1072.833 42
1072.854 23
1072.875 22
1072.897 50
1072.918 59
1072.939 35
1072.960 26
1072.981 31
1073.003 46
1073.024 31
1073.045 26
1073.066 60
1073.087 92
1073.109 51
1073.130 47
1073.151 46
1073.172 42
1073.194 17
1073.215 29
1073.236 66
1073.257 68
1073.278 37
1073.300 22
1073.321 63
1073.342 93
1073.363 72
1073.385 89
1073.406 125
1073.427 110
1073.448 73
1073.469 79
1073.491 60
1073.512 71
1073.533 39
1073.554 34
1073.576 42
1073.597 53
1073.618 47
1073.639 28
1073.660 57
1073.682 77
1073.703 56
1073.724 44
1073.745 31
1073.767 48
1073.788 43
1073.809 23
1073.830 41
1073.851 44
1073.873 44
1073.894 41
1073.915 32
1073.936 28
1073.958 22
1073.979 38
1074.000 62
1074.021 34
1074.042 23
1074.064 27
1074.085 49
1074.106 41
1074.127 38
1074.149 57
1074.170 33
1074.191 58
1074.212 44
1074.233 38
1074.255 37
1074.276 28
1074.297 58
1074.318 63
1074.340 63
1074.361 74
1074.382 92
1074.403 91
1074.425 75
1074.446 80
1074.467 35
1074.488 74
1074.509 76
1074.531 88
1074.552 107
1074.573 89
1074.594 75
1074.616 45
1074.637 21
1074.658 83
1074.679 74
1074.701 43
1074.722 41
1074.743 47
1074.764 66
1074.785 42
1074.807 31
1074.828 30
1074.849 30
1074.870 48
1074.892 25
1074.913 36
1074.934 33
1074.955 39
1074.977 53
1074.998 83
1075.019 32
1075.040 48
1075.061 43
1075.083 85
1075.104 65
1075.125 30
1075.146 29
1075.168 58
1075.189 38
1075.210 30
1075.231 28
1075.253 36
1075.274 28
1075.295 29
1075.316 59
1075.338 85
1075.359 47
1075.380 21
1075.401 48
1075.423 71
1075.444 66
1075.465 48
1075.486 26
1075.507 18
1075.529 22
1075.550 26
1075.571 41
1075.592 103
1075.614 81
1075.635 67
1075.656 54
1075.677 69
1075.699 55
1075.720 9
1075.741 26
1075.762 27
1075.784 17
1075.805 13
1075.826 40
1075.847 56
1075.869 22
1075.890 25
1075.911 10
1075.932 15
1075.954 34
1075.975 32
1075.996 27
1076.017 29
1076.039 60
1076.060 85
1076.081 41
1076.102 59
1076.124 83
1076.145 44
1076.166 29
1076.187 54
1076.209 41
1076.230 24
1076.251 34
1076.272 21
1076.294 37
1076.315 45
1076.336 44
1076.357 113
1076.379 111
1076.400 68
1076.421 57
1076.442 72
1076.464 83
1076.485 84
1076.506 69
1076.527 58
1076.549 63
1076.570 37
1076.591 69
1076.612 52
1076.634 32
1076.655 47
1076.676 55
1076.697 29
1076.719 49
1076.740 62
1076.761 41
1076.782 21
1076.804 31
1076.825 29
1076.846 8
1076.867 31
1076.889 23
1076.910 31
1076.931 57
1076.952 52
1076.974 25
1076.995 19
1077.016 18
1077.037 57
1077.059 50
1077.080 39
1077.101 34
1077.122 73
1077.144 49
1077.165 28
1077.186 60
1077.207 40
1077.229 29
1077.250 64
1077.271 88
1077.292 92
1077.314 72
1077.335 66
1077.356 67
1077.377 40
1077.399 59
1077.420 43
1077.441 55
1077.462 81
1077.484 61
1077.505 72
1077.526 49
1077.548 44
1077.569 38
1077.590 42
1077.611 62
1077.633 44
1077.654 23
1077.675 26
1077.696 76
1077.718 53
1077.739 30
1077.760 18
1077.781 20
1077.803 7
1077.824 38
1077.845 33
1077.866 42
1077.888 22
1077.909 20
1077.930 35
1077.951 50
1077.973 32
1077.994 22
1078.015 39
1078.037 47
1078.058 58
1078.079 57
1078.100 41
1078.122 45
1078.143 39
1078.164 24
1078.185 39
1078.207 51
1078.228 70
1078.249 52
1078.270 52
1078.292 42
1078.313 44
1078.334 41
1078.356 56
1078.377 78
1078.398 38
1078.419 47
1078.441 54
1078.462 53
1078.483 45
1078.504 67
1078.526 41
1078.547 58
1078.568 43
1078.590 29
1078.611 43
1078.632 54
1078.653 70
1078.675 51
1078.696 19
1078.717 35
1078.738 22
1078.760 25
1078.781 39
1078.802 52
1078.823 50
1078.845 39
1078.866 22
1078.887 25
1078.909 26
1078.930 29
1078.951 46
1078.972 27
1078.994 23
1079.015 19
1079.036 21
1079.058 25
1079.079 37
1079.100 45
1079.121 71
1079.143 31
1079.164 47
1079.185 40
1079.206 26
1079.228 41
1079.249 51
1079.270 42
1079.292 42
1079.313 56
1079.334 53
1079.355 40
1079.377 56
1079.398 60
1079.419 62
1079.440 71
1079.462 98
1079.483 38
1079.504 34
1079.526 14
1079.547 21
1079.568 34
1079.589 46
1079.611 50
1079.632 32
1079.653 59
1079.675 27
1079.696 49
1079.717 41
1079.738 34
1079.760 45
1079.781 51
1079.802 29
1079.824 11
1079.845 29
1079.866 22
1079.887 35
1079.909 25
1079.930 12
1079.951 32
1079.973 17
1079.994 16
1080.015 33
1080.036 50
1080.058 44
1080.079 51
1080.100 74
1080.122 48
1080.143 65
1080.164 26
1080.185 42
1080.207 43
1080.228 53
1080.249 86
1080.271 80
1080.292 51
1080.313 77
1080.334 70
1080.356 76
1080.377 49
1080.398 86
1080.420 57
1080.441 52
1080.462 21
1080.483 42
1080.505 43
1080.526 46
1080.547 44
1080.569 71
1080.590 48
1080.611 32
1080.632 19
1080.654 39
1080.675 41
1080.696 16
1080.718 29
1080.739 42
1080.760 30
1080.781 43
1080.803 22
1080.824 36
1080.845 10
1080.867 11
1080.888 34
1080.909 28
1080.931 24
1080.952 25
1080.973 40
1080.994 24
1081.016 30
1081.037 77
1081.058 69
1081.080 49
1081.101 72
1081.122 81
1081.143 56
1081.165 34
1081.186 4
1081.207 24
1081.229 51
1081.250 29
1081.271 65
1081.293 55
1081.314 69
1081.335 52
1081.356 117
1081.378 108
1081.399 54
1081.420 57
1081.442 53
1081.463 22
1081.484 29
1081.506 24
1081.527 16
1081.548 45
1081.569 61
1081.591 66
1081.612 52
1081.633 55
1081.655 56
1081.676 69
1081.697 34
1081.719 37
1081.740 41
1081.761 42
1081.782 78
1081.804 63
1081.825 32
1081.846 29
1081.868 35
1081.889 39
1081.910 33
1081.932 41
1081.953 46
1081.974 44
1081.995 55
1082.017 67
1082.038 114
1082.059 156
1082.081 225
1082.102 223
1082.123 165
1082.145 113
1082.166 75
1082.187 68
1082.209 68
1082.230 62
1082.251 48
1082.272 49
1082.294 69
1082.315 62
1082.336 66
1082.358 83
1082.379 61
1082.400 37
1082.422 84
1082.443 72
1082.464 39
1082.486 40
1082.507 47
1082.528 55
1082.549 45
1082.571 29
1082.592 35
1082.613 42
1082.635 14
1082.656 11
1082.677 45
1082.699 41
1082.720 36
1082.741 54
1082.763 59
1082.784 40
1082.805 59
1082.826 49
1082.848 42
1082.869 55
1082.890 37
1082.912 30
1082.933 33
1082.954 24
1082.976 13
1082.997 40
1083.018 61
1083.040 53
1083.061 111
1083.082 139
1083.104 104
1083.125 112
1083.146 96
1083.168 104
1083.189 52
1083.210 53
1083.231 35
1083.253 28
1083.274 33
1083.295 49
1083.317 59
1083.338 49
1083.359 45
1083.381 52
1083.402 69
1083.423 61
1083.445 62
1083.466 96
1083.487 86
1083.509 60
1083.530 67
1083.551 44
1083.573 34
1083.594 31
1083.615 29
1083.637 61
1083.658 35
1083.679 28
1083.700 31
1083.722 54
1083.743 53
1083.764 51
1083.786 25
1083.807 34
1083.828 27
1083.850 26
1083.871 27
1083.892 56
1083.914 64
1083.935 51
1083.956 42
1083.978 62
1083.999 41
1084.020 46
1084.042 75
1084.063 154
1084.084 171
1084.106 99
1084.127 56
1084.148 57
1084.170 72
1084.191 42
1084.212 60
1084.234 97
1084.255 61
1084.276 47
1084.298 40
1084.319 39
1084.340 39
1084.362 42
1084.383 58
1084.404 60
1084.426 30
1084.447 34
1084.468 50
1084.489 50
1084.511 40
1084.532 55
1084.553 67
1084.575 40
1084.596 54
1084.617 47
1084.639 68
1084.660 55
1084.681 42
1084.703 29
1084.724 25
1084.745 34
1084.767 31
1084.788 36
1084.809 45
1084.831 23
1084.852 17
1084.873 33
1084.895 30
1084.916 25
1084.937 29
1084.959 30
1084.980 36
1085.001 32
1085.023 27
1085.044 41
1085.065 57
1085.087 74
1085.108 57
1085.129 32
1085.151 25
1085.172 33
1085.193 23
1085.215 47
1085.236 54
1085.257 71
1085.279 41
1085.300 46
1085.321 61
1085.343 79
1085.364 95
1085.385 80
1085.407 53
1085.428 54
1085.449 62
1085.471 64
1085.492 65
1085.514 68
1085.535 57
1085.556 49
1085.578 40
1085.599 48
1085.620 59
1085.642 64
1085.663 51
1085.684 79
1085.706 40
1085.727 45
1085.748 18
1085.770 9
1085.791 14
1085.812 17
1085.834 29
1085.855 42
1085.876 23
1085.898 40
1085.919 26
1085.940 25
1085.962 28
1085.983 43
1086.004 27
1086.026 19
1086.047 15
1086.068 37
1086.090 61
1086.111 36
1086.132 46
1086.154 42
1086.175 76
1086.196 70
1086.218 55
1086.239 43
1086.260 40
1086.282 32
1086.303 40
1086.325 67
1086.346 80
1086.367 70
1086.389 79
1086.410 43
1086.431 47
1086.453 86
1086.474 75
1086.495 30
1086.517 46
1086.538 83
1086.559 61
1086.581 33
1086.602 27
1086.623 19
1086.645 21
1086.666 49
1086.687 38
1086.709 49
1086.730 34
1086.752 30
1086.773 57
1086.794 66
1086.816 46
1086.837 21
1086.858 25
1086.880 21
1086.901 26
1086.922 13
1086.944 30
1086.965 17
1086.986 16
1087.008 27
1087.029 11
1087.050 18
1087.072 49
1087.093 38
1087.115 37
1087.136 36
1087.157 27
1087.179 29
1087.200 17
1087.221 40
1087.243 30
1087.264 19
1087.285 29
1087.307 44
1087.328 57
1087.349 67
1087.371 73
1087.392 95
1087.413 59
1087.435 26
1087.456 76
1087.478 86
1087.499 79
1087.520 75
1087.542 80
1087.563 73
1087.584 62
1087.606 56
1087.627 47
1087.648 34
1087.670 39
1087.691 57
1087.713 29
1087.734 35
1087.755 34
1087.777 29
1087.798 22
1087.819 36
1087.841 50
1087.862 48
1087.883 25
1087.905 25
1087.926 23
1087.947 31
1087.969 36
1087.990 18
1088.012 16
1088.033 51
1088.054 46
1088.076 31
1088.097 13
1088.118 31
1088.140 57
1088.161 66
1088.182 44
1088.204 29
1088.225 41
1088.247 26
1088.268 42
1088.289 32
1088.311 30
1088.332 53
1088.353 61
1088.375 53
1088.396 77
1088.418 90
1088.439 46
1088.460 41
1088.482 73
1088.503 60
1088.524 49
1088.546 66
1088.567 84
1088.588 65
1088.610 78
1088.631 52
1088.653 23
1088.674 61
1088.695 57
1088.717 40
1088.738 26
1088.759 30
1088.781 46
1088.802 49
1088.824 42
1088.845 34
1088.866 30
1088.888 66
1088.909 37
1088.930 31
1088.952 23
1088.973 48
1088.995 44
1089.016 18
1089.037 26
1089.059 31
1089.080 61
1089.101 59
1089.123 49
1089.144 32
1089.166 25
1089.187 7
1089.208 11
1089.230 42
1089.251 47
1089.272 53
1089.294 40
1089.315 48
1089.337 45
1089.358 57
1089.379 69
1089.401 61
1089.422 25
1089.443 35
1089.465 55
1089.486 56
1089.508 63
1089.529 31
1089.550 22
1089.572 18
1089.593 51
1089.614 47
1089.636 34
1089.657 58
1089.679 38
1089.700 18
1089.721 18
1089.743 25
1089.764 21
1089.785 26
1089.807 29
1089.828 27
1089.850 42
1089.871 41
1089.892 42
1089.914 46
1089.935 15
1089.957 30
1089.978 46
1089.999 33
1090.021 54
1090.042 53
1090.063 61
1090.085 45
1090.106 56
1090.128 46
1090.149 40
1090.170 30
1090.192 42
1090.213 41
1090.235 10
1090.256 23
1090.277 16
1090.299 54
1090.320 117
1090.341 95
1090.363 70
1090.384 61
1090.406 63
1090.427 48
1090.448 32
1090.470 54
1090.491 43
1090.513 59
1090.534 82
1090.555 73
1090.577 70
1090.598 93
1090.619 50
1090.641 31
1090.662 58
1090.684 50
1090.705 56
1090.726 43
1090.748 34
1090.769 30
1090.791 26
1090.812 43
1090.833 39
1090.855 38
1090.876 22
1090.898 33
1090.919 26
1090.940 30
1090.962 38
1090.983 30
1091.005 53
1091.026 43
1091.047 45
1091.069 40
1091.090 28
1091.111 44
1091.133 34
1091.154 33
1091.176 56
1091.197 43
1091.218 26
1091.240 45
1091.261 14
1091.283 21
1091.304 37
1091.325 30
1091.347 83
1091.368 89
1091.390 83
1091.411 52
1091.432 24
1091.454 38
1091.475 29
1091.497 61
1091.518 47
1091.539 35
1091.561 27
1091.582 79
1091.604 67
1091.625 44
1091.646 41
1091.668 37
1091.689 38
1091.711 42
1091.732 24
1091.753 21
1091.775 21
1091.796 48
1091.818 47
1091.839 32
1091.860 15
1091.882 34
1091.903 27
1091.925 70
1091.946 46
1091.967 35
1091.989 25
1092.010 29
1092.032 36
1092.053 54
1092.074 32
1092.096 48
1092.117 35
1092.139 54
1092.160 54
1092.181 68
1092.203 66
1092.224 51
1092.246 45
1092.267 33
1092.288 20
1092.310 33
1092.331 57
1092.353 45
1092.374 48
1092.395 79
1092.417 83
1092.438 81
1092.460 70
1092.481 31
1092.503 30
1092.524 42
1092.545 57
1092.567 78
1092.588 73
1092.610 46
1092.631 41
1092.652 26
1092.674 78
1092.695 56
1092.717 33
1092.738 40
1092.759 18
1092.781 33
1092.802 24
1092.824 35
1092.845 57
1092.866 62
1092.888 68
1092.909 26
1092.931 36
1092.952 35
1092.974 19
1092.995 47
1093.016 55
1093.038 26
1093.059 35
1093.081 28
1093.102 17
1093.123 32
1093.145 17
1093.166 13
1093.188 25
1093.209 24
1093.230 51
1093.252 38
1093.273 44
1093.295 35
1093.316 48
1093.338 69
1093.359 55
1093.380 62
1093.402 50
1093.423 79
1093.445 62
1093.466 32
1093.487 25
1093.509 38
1093.530 37
1093.552 37
1093.573 77
1093.595 99
1093.616 117
1093.637 93
1093.659 26
1093.680 33
1093.702 51
1093.723 54
1093.745 57
1093.766 26
1093.787 30
1093.809 69
1093.830 41
1093.852 45
1093.873 47
1093.894 60
1093.916 34
1093.937 25
1093.959 42
1093.980 52
1094.002 30
1094.023 28
1094.044 25
1094.066 35
1094.087 57
1094.109 59
1094.130 47
1094.152 59
1094.173 67
1094.194 30
1094.216 21
1094.237 24
1094.259 24
1094.280 27
1094.301 68
1094.323 85
1094.344 69
1094.366 63
1094.387 77
1094.409 97
1094.430 46
1094.451 48
1094.473 37
1094.494 34
1094.516 51
1094.537 48
1094.559 60
1094.580 57
1094.601 43
1094.623 31
1094.644 54
1094.666 52
1094.687 33
1094.709 32
1094.730 23
1094.751 20
1094.773 28
1094.794 21
1094.816 18
1094.837 16
1094.859 32
1094.880 30
1094.901 17
1094.923 30
1094.944 16
1094.966 54
1094.987 30
1095.009 25
1095.030 33
1095.052 16
1095.073 29
1095.094 74
1095.116 51
1095.137 32
1095.159 18
1095.180 44
1095.202 51
1095.223 57
1095.244 49
1095.266 43
1095.287 51
1095.309 60
1095.330 62
1095.352 36
1095.373 60
1095.394 74
1095.416 53
1095.437 23
1095.459 29
1095.480 59
1095.502 55
1095.523 90
1095.545 87
1095.566 38
1095.587 108
1095.609 129
1095.630 65
1095.652 45
1095.673 47
1095.695 80
1095.716 67
1095.737 31
1095.759 39
1095.780 56
1095.802 50
1095.823 46
1095.845 37
1095.866 56
1095.888 51
1095.909 63
1095.930 38
1095.952 41
1095.973 30
1095.995 27
1096.016 56
1096.038 90
1096.059 55
1096.081 59
1096.102 42
1096.123 24
1096.145 28
1096.166 45
1096.188 39
1096.209 51
1096.231 48
1096.252 38
1096.273 40
1096.295 59
1096.316 84
1096.338 104
1096.359 44
1096.381 53
1096.402 72
1096.424 50
1096.445 52
1096.467 52
1096.488 45
1096.509 61
1096.531 43
1096.552 90
1096.574 88
1096.595 51
1096.617 91
1096.638 86
1096.660 45
1096.681 27
1096.702 51
1096.724 55
1096.745 23
1096.767 35
1096.788 47
1096.810 44
1096.831 16
1096.853 23
1096.874 43
1096.895 28
1096.917 23
1096.938 27
1096.960 42
1096.981 46
1097.003 43
1097.024 45
1097.046 69
1097.067 80
1097.089 66
1097.110 41
1097.131 47
1097.153 22
1097.174 40
1097.196 37
1097.217 71
1097.239 54
1097.260 38
1097.282 33
1097.303 81
1097.325 63
1097.346 71
1097.367 66
1097.389 96
1097.410 55
1097.432 40
1097.453 49
1097.475 67
1097.496 48
1097.518 59
1097.539 51
1097.561 71
1097.582 60
1097.603 49
1097.625 60
1097.646 72
1097.668 78
1097.689 79
1097.711 54
1097.732 28
1097.754 44
1097.775 49
1097.797 41
1097.818 19
1097.840 36
1097.861 68
1097.882 56
1097.904 45
1097.925 37
1097.947 32
1097.968 39
1097.990 35
1098.011 51
1098.033 184
1098.054 211
1098.076 154
1098.097 122
1098.118 88
1098.140 48
1098.161 51
1098.183 50
1098.204 54
1098.226 34
1098.247 59
1098.269 66
1098.290 41
1098.312 59
1098.333 68
1098.355 34
1098.376 43
1098.398 45
1098.419 83
1098.440 82
1098.462 58
1098.483 51
1098.505 31
1098.526 37
1098.548 46
1098.569 34
1098.591 28
1098.612 50
1098.634 65
1098.655 53
1098.677 65
1098.698 65
1098.720 37
1098.741 10
1098.762 35
1098.784 28
1098.805 20
1098.827 36
1098.848 31
1098.870 24
1098.891 34
1098.913 26
1098.934 26
1098.956 23
1098.977 42
1098.999 83
1099.020 72
1099.042 77
1099.063 84
1099.085 81
1099.106 81
1099.127 73
1099.149 57
1099.170 44
1099.192 44
1099.213 42
1099.235 31
1099.256 45
1099.278 17
1099.299 49
1099.321 80
1099.342 97
1099.364 78
1099.385 70
1099.407 79
1099.428 60
1099.450 45
1099.471 71
1099.493 49
1099.514 55
1099.535 39
1099.557 38
1099.578 34
1099.600 37
1099.621 24
1099.643 61
1099.664 54
1099.686 45
1099.707 78
1099.729 69
1099.750 36
1099.772 39
1099.793 34
1099.815 48
1099.836 38
1099.858 24
1099.879 20
1099.901 23
1099.922 13
1099.944 12
1099.965 45
1099.987 64
1100.008 41
1100.029 35
1100.051 64
1100.072 89
1100.094 64
1100.115 63
1100.137 45
1100.158 35
1100.180 28
1100.201 32
1100.223 38
1100.244 35
1100.266 36
1100.287 22
1100.309 41
1100.330 56
1100.352 51
1100.373 45
1100.395 43
1100.416 59
1100.438 69
1100.459 60
1100.481 53
1100.502 18
1100.524 43
1100.545 57
1100.567 40
1100.588 38
1100.610 61
1100.631 59
1100.653 53
1100.674 51
1100.696 55
1100.717 26
1100.738 20
1100.760 31
1100.781 23
1100.803 45
1100.824 13
1100.846 22
1100.867 48
1100.889 42
1100.910 67
1100.932 38
1100.953 39
1100.975 41
1100.996 33
1101.018 28
1101.039 29
1101.061 47
1101.082 54
1101.104 58
1101.125 39
1101.147 37
1101.168 34
1101.190 44
1101.211 22
1101.233 28
1101.254 15
1101.276 49
1101.297 74
1101.319 54
1101.340 39
1101.362 54
1101.383 90
1101.405 102
1101.426 63
1101.448 58
1101.469 58
1101.491 66
1101.512 63
1101.534 43
1101.555 42
1101.577 88
1101.598 48
1101.620 56
1101.641 50
1101.663 44
1101.684 56
1101.706 72
1101.727 24
1101.749 33
1101.770 61
1101.792 90
1101.813 44
1101.835 39
1101.856 30
1101.878 51
1101.899 34
1101.921 18
1101.942 41
1101.964 21
1101.985 32
1102.007 5
1102.028 13
1102.050 31
1102.071 31
1102.093 21
1102.114 47
1102.136 33
1102.157 49
1102.179 48
1102.200 28
1102.222 46
1102.243 37
1102.265 55
1102.286 45
1102.308 49
1102.329 54
1102.351 53
1102.372 81
1102.394 93
1102.415 53
1102.437 51
1102.458 28
1102.480 39
1102.501 27
1102.523 43
1102.544 49
1102.566 52
1102.587 55
1102.609 23
1102.630 42
1102.652 63
1102.673 78
1102.695 48
1102.716 29
1102.738 47
1102.759 24
1102.781 36
1102.802 33
1102.824 25
1102.845 31
1102.867 47
1102.888 30
1102.910 26
1102.931 24
1102.953 44
1102.974 26
1102.996 75
1103.017 105
1103.039 50
1103.060 16
1103.082 40
1103.103 64
1103.125 58
1103.146 24
1103.168 34
1103.190 35
1103.211 25
1103.233 46
1103.254 32
1103.276 42
1103.297 46
1103.319 52
1103.340 58
1103.362 73
1103.383 64
1103.405 89
1103.426 64
1103.448 40
1103.469 23
1103.491 24
1103.512 34
1103.534 21
1103.555 38
1103.577 53
1103.598 32
1103.620 41
1103.641 54
1103.663 40
1103.684 43
1103.706 30
1103.727 47
1103.749 39
1103.770 28
1103.792 25
1103.813 23
1103.835 42
1103.856 44
1103.878 54
1103.900 44
1103.921 50
1103.943 56
1103.964 26
1103.986 40
1104.007 33
1104.029 51
1104.050 52
1104.072 36
1104.093 30
1104.115 36
1104.136 49
1104.158 45
1104.179 43
1104.201 49
1104.222 42
1104.244 32
1104.265 44
1104.287 41
1104.308 57
1104.330 60
1104.351 52
1104.373 50
1104.395 39
1104.416 64
1104.438 53
1104.459 44
1104.481 46
1104.502 27
1104.524 52
1104.545 57
1104.567 71
1104.588 52
1104.610 72
1104.631 56
1104.653 45
1104.674 35
1104.696 56
1104.717 38
1104.739 50
1104.760 26
1104.782 26
1104.804 23
1104.825 38
1104.847 22
1104.868 55
1104.890 35
1104.911 34
1104.933 21
1104.954 20
1104.976 33
1104.997 65
1105.019 64
1105.040 41
1105.062 52
1105.083 37
1105.105 77
1105.126 77
1105.148 36
1105.170 37
1105.191 36
1105.213 43
1105.234 33
1105.256 22
1105.277 33
1105.299 40
1105.320 66
1105.342 54
1105.363 51
1105.385 63
1105.406 45
1105.428 31
1105.449 28
1105.471 51
1105.493 24
1105.514 49
1105.536 50
1105.557 106
1105.579 153
1105.600 233
1105.622 209
1105.643 221
1105.665 227
1105.686 239
1105.708 177
1105.729 112
1105.751 93
1105.772 57
1105.794 43
1105.816 47
1105.837 39
1105.859 42
1105.880 30
1105.902 28
1105.923 23
1105.945 16
1105.966 41
1105.988 23
1106.009 30
1106.031 17
1106.052 34
1106.074 31
1106.096 42
1106.117 40
1106.139 61
1106.160 35
1106.182 34
1106.203 42
1106.225 46
1106.246 64
1106.268 44
1106.289 45
1106.311 68
1106.333 64
1106.354 92
1106.376 54
1106.397 74
1106.419 54
1106.440 56
1106.462 69
1106.483 62
1106.505 46
1106.526 80
1106.548 93
1106.570 169
1106.591 212
1106.613 278
1106.634 234
1106.656 190
1106.677 107
1106.699 85
1106.720 55
1106.742 44
1106.763 35
1106.785 19
1106.807 21
1106.828 44
1106.850 79
1106.871 50
1106.893 36
1106.914 36
1106.936 19
1106.957 13
1106.979 30
1107.000 47
1107.022 53
1107.044 43
1107.065 65
1107.087 63
1107.108 73
1107.130 90
1107.151 67
1107.173 64
1107.194 38
1107.216 35
1107.238 30
1107.259 43
1107.281 10
1107.302 19
1107.324 30
1107.345 36
1107.367 62
1107.388 48
1107.410 34
1107.431 43
1107.453 69
1107.475 43
1107.496 59
1107.518 63
1107.539 107
1107.561 132
1107.582 186
1107.604 203
1107.625 184
1107.647 166
1107.669 122
1107.690 100
1107.712 80
1107.733 40
1107.755 48
1107.776 35
1107.798 50
1107.819 28
1107.841 16
1107.863 43
1107.884 46
1107.906 36
1107.927 33
1107.949 46
1107.970 16
1107.992 38
1108.014 40
1108.035 24
1108.057 24
1108.078 30
1108.100 36
1108.121 17
1108.143 29
1108.164 49
1108.186 28
1108.208 21
1108.229 39
1108.251 47
1108.272 37
1108.294 23
1108.315 62
1108.337 50
1108.358 50
1108.380 54
1108.402 40
1108.423 27
1108.445 41
1108.466 31
1108.488 18
1108.509 45
1108.531 38
1108.553 141
1108.574 137
1108.596 158
1108.617 132
1108.639 131
1108.660 145
1108.682 139
1108.704 118
1108.725 59
1108.747 28
1108.768 49
1108.790 64
1108.811 57
1108.833 52
1108.854 44
1108.876 37
1108.898 42
1108.919 46
1108.941 40
1108.962 35
1108.984 42
1109.005 43
1109.027 35
1109.049 22
1109.070 49
1109.092 63
1109.113 56
1109.135 25
1109.156 41
1109.178 54
1109.200 30
1109.221 28
1109.243 49
1109.264 25
1109.286 49
1109.307 47
1109.329 75
1109.351 92
1109.372 56
1109.394 62
1109.415 77
1109.437 89
1109.458 88
1109.480 46
1109.502 64
1109.523 116
1109.545 86
1109.566 105
1109.588 120
1109.609 105
1109.631 62
1109.653 66
1109.674 32
1109.696 42
1109.717 36
1109.739 69
1109.760 28
1109.782 16
1109.804 25
1109.825 34
1109.847 14
1109.868 21
1109.890 27
1109.912 30
1109.933 34
1109.955 26
1109.976 16
1109.998 37
1110.019 22
1110.041 19
1110.063 28
1110.084 43
1110.106 32
1110.127 31
1110.149 58
1110.170 57
1110.192 63
1110.214 48
1110.235 38
1110.257 43
1110.278 41
1110.300 27
1110.322 34
1110.343 65
1110.365 49
1110.386 59
1110.408 43
1110.429 43
1110.451 58
1110.473 60
1110.494 67
1110.516 84
1110.537 107
1110.559 86
1110.581 64
1110.602 48
1110.624 72
1110.645 82
1110.667 67
1110.688 42
1110.710 53
1110.732 48
1110.753 56
1110.775 54
1110.796 50
1110.818 53
1110.840 64
1110.861 34
1110.883 32
1110.904 16
1110.926 16
1110.948 19
1110.969 29
1110.991 54
1111.012 55
1111.034 36
1111.055 71
1111.077 54
1111.099 52
1111.120 45
1111.142 36
1111.163 13
1111.185 18
1111.207 48
1111.228 31
1111.250 38
1111.271 37
1111.293 44
1111.315 32
1111.336 31
1111.358 30
1111.379 43
1111.401 60
1111.422 71
1111.444 76
1111.466 76
1111.487 41
1111.509 57
1111.530 35
1111.552 65
1111.574 61
1111.595 59
1111.617 76
1111.638 52
1111.660 58
1111.682 86
1111.703 74
1111.725 25
1111.746 39
1111.768 38
1111.790 41
1111.811 42
1111.833 46
1111.854 29
1111.876 27
1111.898 46
1111.919 29
1111.941 34
1111.962 29
1111.984 48
1112.006 62
1112.027 75
1112.049 37
1112.070 35
1112.092 56
1112.114 59
1112.135 71
1112.157 31
1112.178 33
1112.200 25
1112.222 27
1112.243 31
1112.265 37
1112.286 62
1112.308 74
1112.330 69
1112.351 58
1112.373 86
1112.394 90
1112.416 56
1112.438 57
1112.459 52
1112.481 60
1112.502 25
1112.524 47
1112.546 36
1112.567 53
1112.589 81
1112.610 61
1112.632 25
1112.654 72
1112.675 78
1112.697 36
1112.718 27
1112.740 60
1112.762 46
1112.783 63
1112.805 62
1112.826 50
1112.848 62
1112.870 36
1112.891 51
1112.913 37
1112.934 37
1112.956 20
1112.978 33
1112.999 66
1113.021 36
1113.043 65
1113.064 49
1113.086 37
1113.107 68
1113.129 57
1113.151 41
1113.172 50
1113.194 41
1113.215 29
1113.237 58
1113.259 46
1113.280 53
1113.302 44
1113.323 62
1113.345 33
1113.367 52
1113.388 74
1113.410 70
1113.431 50
1113.453 67
1113.475 39
1113.496 61
1113.518 56
1113.540 37
1113.561 49
1113.583 47
1113.604 72
1113.626 59
1113.648 76
1113.669 63
1113.691 56
1113.712 33
1113.734 37
1113.756 62
1113.777 49
1113.799 48
1113.821 38
1113.842 16
1113.864 46
1113.885 15
1113.907 30
1113.929 36
1113.950 34
1113.972 30
1113.993 45
1114.015 63
1114.037 63
1114.058 59
1114.080 25
1114.102 25
1114.123 47
1114.145 56
1114.166 54
1114.188 37
1114.210 36
1114.231 36
1114.253 26
1114.275 33
1114.296 63
1114.318 57
1114.339 14
1114.361 40
1114.383 72
1114.404 81
1114.426 117
1114.447 58
1114.469 35
1114.491 51
1114.512 50
1114.534 39
1114.556 119
1114.577 77
1114.599 100
1114.620 70
1114.642 73
1114.664 42
1114.685 32
1114.707 48
1114.729 56
1114.750 30
1114.772 32
1114.793 63
1114.815 51
1114.837 42
1114.858 49
1114.880 67
1114.902 29
1114.923 16
1114.945 24
1114.966 25
1114.988 26
1115.010 46
1115.031 62
1115.053 51
1115.075 38
1115.096 31
1115.118 39
1115.139 52
1115.161 57
1115.183 44
1115.204 36
1115.226 58
1115.248 57
1115.269 51
1115.291 51
1115.313 50
1115.334 56
1115.356 78
1115.377 69
1115.399 54
1115.421 85
1115.442 72
1115.464 43
1115.486 76
1115.507 69
1115.529 43
1115.550 31
1115.572 43
1115.594 64
1115.615 64
1115.637 59
1115.659 52
1115.680 54
1115.702 64
1115.724 33
1115.745 82
1115.767 55
1115.788 40
1115.810 20
1115.832 48
1115.853 62
1115.875 33
1115.897 29
1115.918 24
1115.940 25
1115.962 26
1115.983 30
1116.005 25
1116.026 59
1116.048 58
1116.070 47
1116.091 53
1116.113 40
1116.135 38
1116.156 25
1116.178 32
1116.200 53
1116.221 36
1116.243 49
1116.264 30
1116.286 47
1116.308 28
1116.329 37
1116.351 60
1116.373 53
1116.394 26
1116.416 46
1116.438 48
1116.459 78
1116.481 67
1116.503 56
1116.524 53
1116.546 63
1116.567 42
1116.589 64
1116.611 91
1116.632 83
1116.654 66
1116.676 50
1116.697 25
1116.719 30
1116.741 26
1116.762 17
1116.784 24
1116.806 29
1116.827 37
1116.849 43
1116.870 19
1116.892 31
1116.914 26
1116.935 41
1116.957 33
1116.979 41
1117.000 39
1117.022 21
1117.044 41
1117.065 45
1117.087 37
1117.109 24
1117.130 41
1117.152 20
1117.173 50
1117.195 41
1117.217 40
1117.238 22
1117.260 30
1117.282 43
1117.303 47
1117.325 58
1117.347 65
1117.368 68
1117.390 88
1117.412 86
1117.433 69
1117.455 52
1117.477 42
1117.498 35
1117.520 55
1117.542 69
1117.563 81
1117.585 95
1117.607 71
1117.628 79
1117.650 38
1117.671 38
1117.693 53
1117.715 25
1117.736 19
1117.758 37
1117.780 41
1117.801 42
1117.823 24
1117.845 39
1117.866 45
1117.888 49
1117.910 43
1117.931 59
1117.953 44
1117.975 42
1117.996 56
1118.018 84
1118.040 67
1118.061 51
1118.083 26
1118.105 15
1118.126 25
1118.148 24
1118.170 34
1118.191 34
1118.213 17
1118.235 10
1118.256 34
1118.278 36
1118.299 34
1118.321 34
1118.343 33
1118.364 65
1118.386 75
1118.408 66
1118.429 43
1118.451 90
1118.473 59
1118.494 40
1118.516 43
1118.538 28
1118.559 30
1118.581 52
1118.603 92
1118.624 53
1118.646 65
1118.668 63
1118.689 67
1118.711 74
1118.733 38
1118.754 21
1118.776 16
1118.798 33
1118.819 24
1118.841 11
1118.863 12
1118.884 41
1118.906 23
1118.928 39
1118.949 41
1118.971 27
1118.993 28
1119.014 42
1119.036 36
1119.058 36
1119.079 33
1119.101 22
1119.123 38
1119.144 40
1119.166 31
1119.188 37
1119.209 40
1119.231 41
1119.253 15
1119.274 39
1119.296 32
1119.318 27
1119.339 48
1119.361 70
1119.383 45
1119.404 38
1119.426 23
1119.448 48
1119.469 57
1119.491 68
1119.513 58
1119.534 49
1119.556 55
1119.578 89
1119.599 53
1119.621 44
1119.643 33
1119.664 29
1119.686 42
1119.708 45
1119.729 29
1119.751 33
1119.773 33
1119.794 64
1119.816 47
1119.838 51
1119.860 34
1119.881 28
1119.903 31
1119.925 42
1119.946 36
1119.968 39
1119.990 28
1120.011 29
1120.033 56
1120.055 23
1120.076 54
1120.098 68
1120.120 60
1120.141 67
1120.163 49
1120.185 51
1120.206 35
1120.228 42
1120.250 25
1120.271 40
1120.293 48
1120.315 42
1120.336 27
1120.358 46
1120.380 57
1120.401 53
1120.423 35
1120.445 51
1120.466 37
1120.488 76
1120.510 78
1120.532 67
1120.553 55
1120.575 61
1120.597 53
1120.618 101
1120.640 91
1120.662 72
1120.683 65
1120.705 66
1120.727 39
1120.748 16
1120.770 17
1120.792 10
1120.813 33
1120.835 46
1120.857 17
1120.878 18
1120.900 37
1120.922 18
1120.943 14
1120.965 23
1120.987 34
1121.009 29
1121.030 38
1121.052 51
1121.074 66
1121.095 77
1121.117 92
1121.139 49
1121.160 21
1121.182 25
1121.204 9
1121.225 24
1121.247 47
1121.269 51
1121.290 64
1121.312 57
1121.334 67
1121.356 21
1121.377 30
1121.399 52
1121.421 62
1121.442 63
1121.464 50
1121.486 51
1121.507 56
1121.529 58
1121.551 59
1121.572 74
1121.594 51
1121.616 29
1121.638 47
1121.659 80
1121.681 57
1121.703 19
1121.724 21
1121.746 11
1121.768 26
1121.789 40
1121.811 25
1121.833 20
1121.854 17
1121.876 28
1121.898 29
1121.920 19
1121.941 33
1121.963 40
1121.985 21
1122.006 28
1122.028 18
1122.050 24
1122.071 48
1122.093 35
1122.115 33
1122.136 50
1122.158 51
1122.180 31
1122.202 46
1122.223 34
1122.245 47
1122.267 20
1122.288 13
1122.310 51
1122.332 72
1122.353 79
1122.375 101
1122.397 60
1122.419 42
1122.440 49
1122.462 48
1122.484 68
1122.505 64
1122.527 44
1122.549 43
1122.570 39
1122.592 52
1122.614 27
1122.636 80
1122.657 51
1122.679 57
1122.701 104
1122.722 54
1122.744 63
1122.766 57
1122.787 33
1122.809 35
1122.831 28
1122.853 43
1122.874 46
1122.896 23
1122.918 46
1122.939 41
1122.961 57
1122.983 62
1123.005 44
1123.026 30
1123.048 43
1123.070 39
1123.091 40
1123.113 39
1123.135 53
1123.156 48
1123.178 40
1123.200 39
1123.222 35
1123.243 74
1123.265 64
1123.287 49
1123.308 23
1123.330 38
1123.352 43
1123.374 42
1123.395 66
1123.417 37
1123.439 56
1123.460 49
1123.482 44
1123.504 65
1123.525 52
1123.547 42
1123.569 32
1123.591 47
1123.612 62
1123.634 76
1123.656 67
1123.677 52
1123.699 48
1123.721 45
1123.743 30
1123.764 31
1123.786 36
1123.808 32
1123.829 45
1123.851 43
1123.873 69
1123.895 32
1123.916 22
1123.938 17
1123.960 51
1123.981 28
1124.003 21
1124.025 30
1124.047 20
1124.068 16
1124.090 39
1124.112 50
1124.133 20
1124.155 40
1124.177 34
1124.199 39
1124.220 34
1124.242 35
1124.264 34
1124.285 29
1124.307 54
1124.329 76
1124.351 94
1124.372 62
1124.394 78
1124.416 89
1124.437 98
1124.459 90
1124.481 64
1124.503 78
1124.524 79
1124.546 82
1124.568 94
1124.590 89
1124.611 95
1124.633 57
1124.655 84
1124.676 70
1124.698 53
1124.720 41
1124.742 56
1124.763 33
1124.785 39
1124.807 22
1124.828 11
1124.850 32
1124.872 39
1124.894 24
1124.915 66
1124.937 40
1124.959 30
1124.981 23
1125.002 19
1125.024 31
1125.046 44
1125.067 40
1125.089 40
1125.111 53
1125.133 47
1125.154 40
1125.176 30
1125.198 52
1125.219 45
1125.241 85
1125.263 69
1125.285 78
1125.306 87
1125.328 55
1125.350 53
1125.372 95
1125.393 92
1125.415 100
1125.437 96
1125.458 59
1125.480 58
1125.502 35
1125.524 25
1125.545 42
1125.567 31
1125.589 47
1125.611 90
1125.632 73
1125.654 30
1125.676 43
1125.698 32
1125.719 57
1125.741 31
1125.763 29
1125.784 51
1125.806 39
1125.828 27
1125.850 28
1125.871 28
1125.893 23
1125.915 18
1125.937 34
1125.958 15
1125.980 20
1126.002 44
1126.024 37
1126.045 41
1126.067 41
1126.089 25
1126.110 18
1126.132 40
1126.154 46
1126.176 29
1126.197 51
1126.219 42
1126.241 53
1126.263 64
1126.284 51
1126.306 32
1126.328 36
1126.350 41
1126.371 31
1126.393 64
1126.415 56
1126.436 55
1126.458 56
1126.480 24
1126.502 35
1126.523 36
1126.545 54
1126.567 51
1126.589 58
1126.610 60
1126.632 71
1126.654 41
1126.676 59
1126.697 37
1126.719 35
1126.741 46
1126.763 32
1126.784 25
1126.806 21
1126.828 32
1126.850 44
1126.871 31
1126.893 31
1126.915 27
1126.937 48
1126.958 41
1126.980 35
1127.002 50
1127.023 38
1127.045 55
1127.067 42
1127.089 56
1127.110 26
1127.132 32
1127.154 23
1127.176 30
1127.197 24
1127.219 28
1127.241 13
1127.263 59
1127.284 65
1127.306 76
1127.328 28
1127.350 40
1127.371 55
1127.393 27
1127.415 32
1127.437 54
1127.458 72
1127.480 60
1127.502 45
1127.524 28
1127.545 35
1127.567 57
1127.589 73
1127.611 101
1127.632 65
1127.654 82
1127.676 55
1127.698 66
1127.719 62
1127.741 47
1127.763 33
1127.785 45
1127.806 21
1127.828 21
1127.850 43
1127.872 21
1127.893 24
1127.915 26
1127.937 52
1127.959 61
1127.980 39
1128.002 40
1128.024 33
1128.046 18
1128.067 15
1128.089 21
1128.111 22
1128.133 60
1128.154 39
1128.176 22
1128.198 39
1128.220 41
1128.241 22
1128.263 13
1128.285 26
1128.307 46
1128.328 34
1128.350 18
1128.372 35
1128.394 40
1128.416 40
1128.437 46
1128.459 47
1128.481 63
1128.503 64
1128.524 39
1128.546 36
1128.568 46
1128.590 41
1128.611 45
1128.633 48
1128.655 53
1128.677 42
1128.698 47
1128.720 43
1128.742 28
1128.764 38
1128.785 39
1128.807 35
1128.829 54
1128.851 52
1128.872 48
1128.894 29
1128.916 38
1128.938 59
1128.960 79
1128.981 39
1129.003 24
1129.025 34
1129.047 50
1129.068 41
1129.090 29
1129.112 41
1129.134 44
1129.155 17
1129.177 21
1129.199 48
1129.221 42
1129.242 21
1129.264 22
1129.286 66
1129.308 48
1129.330 73
1129.351 47
1129.373 66
1129.395 115
1129.417 86
1129.438 54
1129.460 39
1129.482 40
1129.504 41
1129.525 57
1129.547 38
1129.569 69
1129.591 46
1129.612 41
1129.634 57
1129.656 102
1129.678 71
1129.700 70
1129.721 54
1129.743 23
1129.765 17
1129.787 36
1129.808 38
1129.830 34
1129.852 30
1129.874 37
1129.895 30
1129.917 74
1129.939 56
1129.961 57
1129.983 58
1130.004 53
1130.026 56
1130.048 39
1130.070 21
1130.091 17
1130.113 55
1130.135 55
1130.157 65
1130.179 48
1130.200 39
1130.222 34
1130.244 34
1130.266 64
1130.287 66
1130.309 48
1130.331 65
1130.353 76
1130.375 83
1130.396 94
1130.418 72
1130.440 43
1130.462 74
1130.483 56
1130.505 32
1130.527 59
1130.549 67
1130.571 82
1130.592 57
1130.614 62
1130.636 65
1130.658 46
1130.679 38
1130.701 30
1130.723 30
1130.745 26
1130.767 24
1130.788 35
1130.810 39
1130.832 29
1130.854 25
1130.875 22
1130.897 44
1130.919 45
1130.941 25
1130.963 42
1130.984 39
1131.006 17
1131.028 34
1131.050 38
1131.071 39
1131.093 28
1131.115 62
1131.137 63
1131.159 43
1131.180 49
1131.202 46
1131.224 34
1131.246 22
1131.268 49
1131.289 62
1131.311 101
1131.333 66
1131.355 44
1131.376 55
1131.398 60
1131.420 68
1131.442 108
1131.464 46
1131.485 64
1131.507 54
1131.529 36
1131.551 74
[truncated: 1,052,609 more chars]
