# Supplementary material for: Identifying Archaeological Bone via Non-Destructive ZooMS and the Materiality of Symbolic Expression: Examples from Iroquoian Bone Points
Source: Sci Rep. 2019 Jul 30;9:11027. doi: 10.1038/s41598-019-47299-x (PMC6667708; doi:10.1038/s41598-019-47299-x)
Supplement: Supplementary file 2 — Supplementary Datafiles [file 41598_2019_47299_MOESM2_ESM.zip › McGrath et al Supplementary Datafiles/Data set S1_OriginalBagSpectra/DR-491s_ORIG-BAG_3.txt]

500.022 80
500.036 116
500.051 90
500.065 168
500.080 115
500.094 93
500.109 54
500.123 59
500.138 91
500.152 105
500.167 54
500.181 52
500.196 81
500.210 95
500.224 72
500.239 77
500.253 63
500.268 50
500.282 130
500.297 63
500.311 45
500.326 62
500.340 53
500.355 40
500.369 35
500.384 26
500.398 21
500.413 31
500.427 40
500.442 28
500.456 54
500.471 63
500.485 46
500.500 79
500.514 21
500.529 46
500.543 50
500.557 22
500.572 27
500.586 57
500.601 73
500.615 44
500.630 49
500.644 20
500.659 27
500.673 19
500.688 22
500.702 16
500.717 2
500.731 16
500.746 42
500.760 11
500.775 2
500.789 5
500.804 16
500.818 31
500.833 34
500.847 28
500.862 47
500.876 54
500.891 37
500.905 20
500.920 61
500.934 69
500.949 43
500.963 48
500.978 109
500.992 105
501.006 97
501.021 88
501.035 84
501.050 88
501.064 90
501.079 42
501.093 71
501.108 104
501.122 96
501.137 91
501.151 90
501.166 84
501.180 59
501.195 51
501.209 50
501.224 60
501.238 103
501.253 118
501.267 102
501.282 36
501.296 41
501.311 28
501.325 16
501.340 13
501.354 38
501.369 40
501.383 24
501.398 14
501.412 47
501.427 48
501.441 42
501.456 23
501.470 46
501.485 36
501.499 31
501.514 31
501.528 44
501.543 19
501.557 38
501.572 24
501.586 28
501.601 18
501.615 36
501.630 34
501.644 40
501.659 43
501.673 20
501.688 38
501.702 27
501.717 4
501.731 22
501.746 31
501.760 21
501.775 16
501.789 21
501.804 24
501.818 30
501.833 17
501.847 31
501.862 17
501.876 25
501.891 41
501.905 44
501.920 58
501.934 30
501.949 27
501.963 72
501.978 53
501.992 118
502.007 83
502.021 93
502.036 66
502.050 97
502.065 69
502.079 80
502.094 68
502.108 89
502.123 105
502.137 37
502.152 43
502.166 116
502.181 79
502.195 44
502.210 93
502.224 46
502.239 32
502.253 72
502.268 65
502.282 86
502.297 100
502.311 58
502.326 28
502.340 47
502.355 73
502.369 48
502.384 55
502.398 31
502.413 23
502.427 36
502.442 19
502.456 40
502.471 60
502.485 44
502.500 26
502.514 39
502.529 35
502.543 25
502.558 17
502.572 14
502.587 21
502.601 31
502.616 4
502.630 4
502.645 26
502.659 36
502.674 52
502.688 45
502.703 27
502.717 19
502.732 21
502.747 20
502.761 29
502.776 35
502.790 17
502.805 21
502.819 47
502.834 25
502.848 32
502.863 24
502.877 14
502.892 13
502.906 26
502.921 6
502.935 44
502.950 51
502.964 58
502.979 84
502.993 98
503.008 61
503.022 34
503.037 55
503.051 79
503.066 66
503.080 86
503.095 76
503.109 51
503.124 43
503.138 84
503.153 38
503.167 67
503.182 100
503.197 74
503.211 74
503.226 70
503.240 53
503.255 34
503.269 46
503.284 55
503.298 33
503.313 73
503.327 32
503.342 40
503.356 27
503.371 53
503.385 43
503.400 36
503.414 23
503.429 16
503.443 11
503.458 27
503.472 38
503.487 42
503.501 17
503.516 26
503.531 40
503.545 32
503.560 27
503.574 30
503.589 35
503.603 23
503.618 15
503.632 28
503.647 46
503.661 21
503.676 11
503.690 9
503.705 29
503.719 17
503.734 5
503.748 23
503.763 59
503.777 36
503.792 11
503.807 26
503.821 47
503.836 60
503.850 41
503.865 15
503.879 25
503.894 22
503.908 45
503.923 39
503.937 70
503.952 77
503.966 98
503.981 169
503.995 163
504.010 141
504.024 162
504.039 147
504.054 144
504.068 146
504.083 108
504.097 82
504.112 64
504.126 40
504.141 50
504.155 88
504.170 63
504.184 34
504.199 59
504.213 111
504.228 140
504.242 95
504.257 60
504.272 40
504.286 87
504.301 40
504.315 9
504.330 39
504.344 86
504.359 74
504.373 40
504.388 14
504.402 50
504.417 44
504.431 37
504.446 45
504.460 48
504.475 27
504.490 25
504.504 44
504.519 28
504.533 12
504.548 48
504.562 64
504.577 65
504.591 65
504.606 64
504.620 42
504.635 52
504.649 37
504.664 79
504.679 28
504.693 29
504.708 18
504.722 46
504.737 89
504.751 42
504.766 34
504.780 41
504.795 47
504.809 31
504.824 34
504.839 38
504.853 56
504.868 35
504.882 24
504.897 16
504.911 21
504.926 47
504.940 59
504.955 96
504.969 93
504.984 100
504.999 99
505.013 129
505.028 166
505.042 95
505.057 96
505.071 112
505.086 128
505.100 119
505.115 45
505.129 34
505.144 35
505.159 37
505.173 36
505.188 52
505.202 88
505.217 41
505.231 65
505.246 57
505.260 63
505.275 39
505.289 59
505.304 46
505.319 42
505.333 64
505.348 68
505.362 56
505.377 45
505.391 48
505.406 64
505.420 67
505.435 73
505.450 43
505.464 80
505.479 72
505.493 48
505.508 23
505.522 17
505.537 50
505.551 56
505.566 47
505.581 36
505.595 24
505.610 17
505.624 25
505.639 33
505.653 53
505.668 50
505.682 42
505.697 63
505.711 51
505.726 22
505.741 54
505.755 79
505.770 48
505.784 6
505.799 34
505.813 27
505.828 33
505.843 31
505.857 31
505.872 57
505.886 56
505.901 60
505.915 69
505.930 73
505.944 110
505.959 165
505.974 239
505.988 674
506.003 979
506.017 1101
506.032 1110
506.046 870
506.061 785
506.075 600
506.090 357
506.105 311
506.119 230
506.134 170
506.148 136
506.163 191
506.177 142
506.192 161
506.207 136
506.221 142
506.236 177
506.250 190
506.265 179
506.279 148
506.294 160
506.308 197
506.323 169
506.338 235
506.352 225
506.367 131
506.381 169
506.396 306
506.410 261
506.425 274
506.440 359
506.454 260
506.469 201
506.483 224
506.498 275
506.512 283
506.527 271
506.542 275
506.556 275
506.571 251
506.585 167
506.600 167
506.614 186
506.629 178
506.643 215
506.658 201
506.673 214
506.687 149
506.702 161
506.716 198
506.731 135
506.745 140
506.760 107
506.775 134
506.789 92
506.804 100
506.818 108
506.833 64
506.847 144
506.862 77
506.877 70
506.891 82
506.906 67
506.920 64
506.935 83
506.949 113
506.964 188
506.979 280
506.993 367
507.008 427
507.022 467
507.037 478
507.051 477
507.066 275
507.081 208
507.095 171
507.110 156
507.124 129
507.139 113
507.154 94
507.168 99
507.183 108
507.197 107
507.212 107
507.226 94
507.241 74
507.256 84
507.270 88
507.285 82
507.299 58
507.314 99
507.328 59
507.343 63
507.358 94
507.372 132
507.387 144
507.401 140
507.416 119
507.431 140
507.445 115
507.460 91
507.474 112
507.489 83
507.503 99
507.518 118
507.533 57
507.547 43
507.562 64
507.576 61
507.591 88
507.605 67
507.620 55
507.635 59
507.649 66
507.664 45
507.678 110
507.693 102
507.708 76
507.722 52
507.737 70
507.751 60
507.766 53
507.781 75
507.795 68
507.810 39
507.824 40
507.839 40
507.853 84
507.868 50
507.883 61
507.897 35
507.912 17
507.926 37
507.941 42
507.956 38
507.970 74
507.985 106
507.999 184
508.014 193
508.028 181
508.043 129
508.058 137
508.072 126
508.087 54
508.101 55
508.116 59
508.131 50
508.145 75
508.160 62
508.174 34
508.189 59
508.204 106
508.218 83
508.233 111
508.247 78
508.262 72
508.277 75
508.291 42
508.306 54
508.320 56
508.335 46
508.349 124
508.364 329
508.379 638
508.393 978
508.408 1442
508.422 1744
508.437 1677
508.452 1402
508.466 1084
508.481 787
508.495 502
508.510 321
508.525 168
508.539 143
508.554 130
508.568 139
508.583 69
508.598 32
508.612 101
508.627 100
508.641 53
508.656 86
508.671 103
508.685 47
508.700 33
508.714 29
508.729 37
508.744 58
508.758 54
508.773 48
508.787 57
508.802 34
508.817 29
508.831 39
508.846 44
508.860 68
508.875 50
508.890 28
508.904 67
508.919 73
508.933 54
508.948 12
508.963 51
508.977 81
508.992 98
509.006 116
509.021 116
509.036 99
509.050 61
509.065 61
509.079 65
509.094 48
509.109 73
509.123 51
509.138 56
509.152 89
509.167 60
509.182 20
509.196 14
509.211 37
509.225 41
509.240 57
509.255 37
509.269 40
509.284 103
509.299 100
509.313 81
509.328 70
509.342 71
509.357 75
509.372 138
509.386 215
509.401 347
509.415 532
509.430 613
509.445 701
509.459 520
509.474 358
509.488 292
509.503 211
509.518 129
509.532 72
509.547 90
509.561 35
509.576 54
509.591 67
509.605 35
509.620 44
509.635 38
509.649 17
509.664 13
509.678 41
509.693 47
509.708 51
509.722 52
509.737 34
509.751 31
509.766 65
509.781 51
509.795 33
509.810 38
509.825 10
509.839 28
509.854 34
509.868 33
509.883 54
509.898 37
509.912 37
509.927 20
509.941 17
509.956 82
509.971 78
509.985 97
510.000 114
510.015 110
510.029 91
510.044 63
510.058 34
510.073 31
510.088 50
510.102 50
510.117 97
510.131 83
510.146 67
510.161 60
510.175 70
510.190 61
510.205 84
510.219 97
510.234 122
510.248 124
510.263 98
510.278 88
510.292 84
510.307 120
510.322 124
510.336 137
510.351 113
510.365 146
510.380 111
510.395 191
510.409 265
510.424 339
510.439 386
510.453 411
510.468 338
510.482 223
510.497 101
510.512 45
510.526 44
510.541 52
510.556 22
510.570 6
510.585 32
510.599 47
510.614 18
510.629 42
510.643 44
510.658 26
510.673 23
510.687 49
510.702 45
510.716 11
510.731 21
510.746 10
510.760 26
510.775 19
510.790 34
510.804 43
510.819 56
510.833 49
510.848 44
510.863 29
510.877 16
510.892 51
510.907 89
510.921 65
510.936 75
510.950 33
510.965 31
510.980 53
510.994 24
511.009 49
511.024 86
511.038 43
511.053 63
511.068 30
511.082 48
511.097 45
511.111 72
511.126 82
511.141 105
511.155 80
511.170 92
511.185 100
511.199 44
511.214 40
511.228 43
511.243 50
511.258 49
511.272 74
511.287 65
511.302 62
511.316 35
511.331 40
511.346 78
511.360 64
511.375 38
511.389 70
511.404 76
511.419 124
511.433 117
511.448 119
511.463 76
511.477 88
511.492 47
511.507 29
511.521 28
511.536 27
511.551 35
511.565 20
511.580 23
511.594 16
511.609 29
511.624 29
511.638 21
511.653 21
511.668 15
511.682 28
511.697 19
511.712 34
511.726 51
511.741 62
511.755 41
511.770 44
511.785 31
511.799 24
511.814 32
511.829 30
511.843 31
511.858 34
511.873 19
511.887 31
511.902 20
511.917 30
511.931 21
511.946 70
511.960 59
511.975 35
511.990 49
512.004 70
512.019 41
512.034 41
512.048 46
512.063 35
512.078 57
512.092 64
512.107 72
512.122 58
512.136 54
512.151 44
512.166 49
512.180 48
512.195 58
512.209 58
512.224 81
512.239 147
512.253 149
512.268 124
512.283 70
512.297 59
512.312 96
512.327 123
512.341 93
512.356 106
512.371 98
512.385 57
512.400 80
512.415 94
512.429 35
512.444 49
512.459 62
512.473 64
512.488 54
512.503 14
512.517 50
512.532 37
512.546 21
512.561 35
512.576 24
512.590 41
512.605 23
512.620 45
512.634 51
512.649 54
512.664 24
512.678 20
512.693 28
512.708 56
512.722 64
512.737 43
512.752 56
512.766 65
512.781 65
512.796 35
512.810 27
512.825 64
512.840 52
512.854 38
512.869 50
512.884 45
512.898 20
512.913 45
512.928 43
512.942 45
512.957 45
512.972 37
512.986 38
513.001 78
513.016 71
513.030 75
513.045 80
513.059 55
513.074 70
513.089 68
513.103 79
513.118 108
513.133 104
513.147 104
513.162 61
513.177 56
513.191 71
513.206 35
513.221 46
513.235 107
513.250 58
513.265 88
513.279 64
513.294 32
513.309 51
513.323 28
513.338 68
513.353 68
513.367 48
513.382 9
513.397 27
513.411 29
513.426 29
513.441 31
513.455 61
513.470 38
513.485 20
513.499 18
513.514 15
513.529 23
513.543 10
513.558 35
513.573 52
513.587 50
513.602 25
513.617 24
513.631 45
513.646 31
513.661 17
513.675 13
513.690 49
513.705 53
513.719 30
513.734 26
513.749 38
513.763 19
513.778 6
513.793 23
513.807 12
513.822 47
513.837 33
513.851 53
513.866 25
513.881 56
513.896 43
513.910 28
513.925 48
513.940 85
513.954 52
513.969 50
513.984 40
513.998 33
514.013 40
514.028 35
514.042 63
514.057 61
514.072 55
514.086 92
514.101 42
514.116 69
514.130 65
514.145 69
514.160 39
514.174 52
514.189 77
514.204 53
514.218 57
514.233 58
514.248 68
514.262 100
514.277 95
514.292 88
514.306 85
514.321 101
514.336 76
514.350 78
514.365 96
514.380 85
514.395 42
514.409 55
514.424 74
514.439 69
514.453 41
514.468 39
514.483 10
514.497 25
514.512 23
514.527 39
514.541 32
514.556 31
514.571 27
514.585 31
514.600 37
514.615 41
514.629 63
514.644 22
514.659 16
514.673 33
514.688 11
514.703 33
514.718 61
514.732 36
514.747 19
514.762 12
514.776 22
514.791 22
514.806 40
514.820 28
514.835 19
514.850 21
514.864 27
514.879 17
514.894 9
514.908 51
514.923 40
514.938 44
514.953 59
514.967 59
514.982 36
514.997 44
515.011 39
515.026 13
515.041 51
515.055 92
515.070 88
515.085 65
515.099 45
515.114 16
515.129 20
515.143 75
515.158 90
515.173 69
515.188 119
515.202 178
515.217 143
515.232 97
515.246 88
515.261 110
515.276 74
515.290 56
515.305 68
515.320 82
515.334 88
515.349 64
515.364 53
515.379 54
515.393 51
515.408 43
515.423 29
515.437 26
515.452 29
515.467 27
515.481 16
515.496 26
515.511 39
515.526 63
515.540 53
515.555 30
515.570 13
515.584 24
515.599 38
515.614 23
515.628 43
515.643 44
515.658 41
515.672 46
515.687 20
515.702 21
515.717 40
515.731 17
515.746 30
515.761 35
515.775 22
515.790 12
515.805 18
515.819 30
515.834 45
515.849 23
515.864 34
515.878 31
515.893 8
515.908 24
515.922 56
515.937 62
515.952 69
515.966 104
515.981 217
515.996 219
516.011 201
516.025 167
516.040 183
516.055 179
516.069 135
516.084 82
516.099 47
516.114 65
516.128 65
516.143 85
516.158 76
516.172 88
516.187 76
516.202 120
516.216 71
516.231 84
516.246 59
516.261 53
516.275 69
516.290 46
516.305 43
516.319 34
516.334 29
516.349 40
516.364 36
516.378 44
516.393 56
516.408 39
516.422 41
516.437 37
516.452 27
516.467 36
516.481 40
516.496 16
516.511 26
516.525 44
516.540 42
516.555 40
516.569 41
516.584 7
516.599 6
516.614 20
516.628 28
516.643 24
516.658 10
516.672 2
516.687 18
516.702 44
516.717 20
516.731 8
516.746 3
516.761 16
516.775 12
516.790 35
516.805 22
516.820 15
516.834 46
516.849 42
516.864 36
516.878 24
516.893 35
516.908 33
516.923 56
516.937 76
516.952 62
516.967 130
516.981 159
516.996 165
517.011 194
517.026 129
517.040 173
517.055 215
517.070 147
517.084 114
517.099 83
517.114 81
517.129 57
517.143 47
517.158 51
517.173 74
517.188 31
517.202 43
517.217 40
517.232 60
517.246 82
517.261 81
517.276 78
517.291 61
517.305 55
517.320 52
517.335 28
517.349 28
517.364 19
517.379 54
517.394 52
517.408 17
517.423 20
517.438 18
517.453 63
517.467 39
517.482 14
517.497 12
517.511 33
517.526 62
517.541 41
517.556 27
517.570 38
517.585 19
517.600 7
517.615 5
517.629 15
517.644 8
517.659 1
517.673 26
517.688 35
517.703 26
517.718 9
517.732 33
517.747 37
517.762 27
517.777 24
517.791 29
517.806 38
517.821 29
517.835 43
517.850 32
517.865 46
517.880 9
517.894 10
517.909 39
517.924 35
517.939 9
517.953 104
517.968 110
517.983 156
517.997 216
518.012 213
518.027 247
518.042 261
518.056 143
518.071 159
518.086 119
518.101 131
518.115 150
518.130 101
518.145 86
518.160 92
518.174 97
518.189 134
518.204 115
518.218 54
518.233 35
518.248 56
518.263 56
518.277 44
518.292 41
518.307 54
518.322 24
518.336 36
518.351 58
518.366 40
518.381 65
518.395 30
518.410 33
518.425 11
518.439 34
518.454 87
518.469 65
518.484 53
518.498 28
518.513 13
518.528 39
518.543 41
518.557 38
518.572 35
518.587 59
518.602 36
518.616 68
518.631 74
518.646 59
518.661 25
518.675 31
518.690 19
518.705 22
518.720 8
518.734 12
518.749 31
518.764 24
518.779 18
518.793 51
518.808 24
518.823 30
518.837 20
518.852 36
518.867 40
518.882 53
518.896 35
518.911 45
518.926 53
518.941 60
518.955 40
518.970 43
518.985 61
519.000 83
519.014 109
519.029 232
519.044 141
519.059 102
519.073 60
519.088 32
519.103 36
519.118 38
519.132 41
519.147 55
519.162 83
519.177 76
519.191 86
519.206 65
519.221 54
519.236 63
519.250 102
519.265 113
519.280 94
519.295 86
519.309 83
519.324 67
519.339 68
519.354 32
519.368 27
519.383 21
519.398 29
519.413 43
519.427 34
519.442 20
519.457 37
519.472 35
519.486 37
519.501 52
519.516 28
519.531 33
519.545 29
519.560 45
519.575 60
519.590 43
519.604 37
519.619 38
519.634 34
519.649 27
519.663 41
519.678 30
519.693 43
519.708 32
519.722 41
519.737 30
519.752 25
519.767 12
519.782 15
519.796 37
519.811 23
519.826 32
519.841 58
519.855 55
519.870 35
519.885 25
519.900 11
519.914 6
519.929 20
519.944 42
519.959 58
519.973 105
519.988 180
520.003 281
520.018 329
520.032 295
520.047 273
520.062 229
520.077 192
520.091 182
520.106 138
520.121 125
520.136 79
520.150 46
520.165 75
520.180 82
520.195 78
520.210 88
520.224 100
520.239 149
520.254 120
520.269 54
520.283 30
520.298 49
520.313 66
520.328 56
520.342 37
520.357 48
520.372 79
520.387 139
520.401 185
520.416 348
520.431 517
520.446 616
520.461 491
520.475 314
520.490 268
520.505 187
520.520 129
520.534 112
520.549 70
520.564 48
520.579 30
520.593 21
520.608 6
520.623 12
520.638 32
520.653 36
520.667 47
520.682 33
520.697 55
520.712 70
520.726 42
520.741 33
520.756 22
520.771 26
520.785 25
520.800 22
520.815 20
520.830 32
520.845 21
520.859 55
520.874 28
520.889 17
520.904 46
520.918 41
520.933 36
520.948 27
520.963 56
520.978 97
520.992 118
521.007 147
521.022 157
521.037 220
521.051 162
521.066 116
521.081 67
521.096 97
521.110 71
521.125 80
521.140 90
521.155 86
521.170 87
521.184 63
521.199 97
521.214 73
521.229 44
521.243 65
521.258 64
521.273 71
521.288 40
521.303 32
521.317 57
521.332 35
521.347 55
521.362 90
521.376 84
521.391 57
521.406 56
521.421 66
521.436 160
521.450 219
521.465 162
521.480 155
521.495 148
521.510 105
521.524 51
521.539 31
521.554 63
521.569 65
521.583 59
521.598 53
521.613 68
521.628 36
521.643 43
521.657 15
521.672 14
521.687 32
521.702 20
521.716 33
521.731 11
521.746 22
521.761 13
521.776 48
521.790 32
521.805 33
521.820 31
521.835 42
521.850 35
521.864 55
521.879 58
521.894 31
521.909 32
521.923 52
521.938 79
521.953 107
521.968 153
521.983 148
521.997 191
522.012 151
522.027 170
522.042 241
522.057 144
522.071 87
522.086 106
522.101 154
522.116 174
522.131 138
522.145 165
522.160 147
522.175 116
522.190 112
522.204 130
522.219 85
522.234 79
522.249 105
522.264 183
522.278 165
522.293 119
522.308 137
522.323 183
522.338 230
522.352 187
522.367 298
522.382 404
522.397 733
522.412 2205
522.426 6475
522.441 11766
522.456 15475
522.471 14795
522.486 11560
522.500 8325
522.515 6019
522.530 4157
522.545 2809
522.560 1948
522.574 1425
522.589 1076
522.604 839
522.619 619
522.634 534
522.648 422
522.663 331
522.678 331
522.693 241
522.707 203
522.722 160
522.737 107
522.752 123
522.767 116
522.781 146
522.796 162
522.811 165
522.826 129
522.841 127
522.855 145
522.870 123
522.885 128
522.900 115
522.915 187
522.929 117
522.944 88
522.959 130
522.974 149
522.989 226
523.004 329
523.018 345
523.033 371
523.048 373
523.063 489
523.078 505
523.092 444
523.107 334
523.122 309
523.137 259
523.152 233
523.166 222
523.181 172
523.196 151
523.211 125
523.226 123
523.240 148
523.255 139
523.270 195
523.285 151
523.300 101
523.314 125
523.329 156
523.344 116
523.359 127
523.374 175
523.388 280
523.403 419
523.418 1100
523.433 2894
523.448 5276
523.462 6568
523.477 5722
523.492 4152
523.507 2981
523.522 2099
523.537 1358
523.551 957
523.566 676
523.581 491
523.596 347
523.611 286
523.625 264
523.640 193
523.655 139
523.670 132
523.685 91
523.699 93
523.714 67
523.729 119
523.744 120
523.759 145
523.774 112
523.788 157
523.803 133
523.818 125
523.833 125
523.848 150
523.862 122
523.877 96
523.892 79
523.907 64
523.922 100
523.936 116
523.951 120
523.966 191
523.981 321
523.996 689
524.011 904
524.025 842
524.040 842
524.055 651
524.070 552
524.085 508
524.099 329
524.114 260
524.129 258
524.144 181
524.159 134
524.174 132
524.188 135
524.203 118
524.218 123
524.233 120
524.248 104
524.262 117
524.277 196
524.292 151
524.307 122
524.322 151
524.337 145
524.351 105
524.366 197
524.381 179
524.396 303
524.411 387
524.426 443
524.440 887
524.455 1283
524.470 1318
524.485 1010
524.500 697
524.514 611
524.529 376
524.544 188
524.559 68
524.574 45
524.589 53
524.603 68
524.618 82
524.633 83
524.648 50
524.663 67
524.678 84
524.692 80
524.707 78
524.722 75
524.737 67
524.752 84
524.767 104
524.781 88
524.796 78
524.811 68
524.826 70
524.841 56
524.855 80
524.870 102
524.885 78
524.900 69
524.915 67
524.930 65
524.944 33
524.959 73
524.974 172
524.989 219
525.004 289
525.019 333
525.033 322
525.048 306
525.063 278
525.078 198
525.093 164
525.108 168
525.122 143
525.137 159
525.152 174
525.167 158
525.182 173
525.197 175
525.211 171
525.226 138
525.241 123
525.256 119
525.271 85
525.286 130
525.300 140
525.315 120
525.330 81
525.345 87
525.360 81
525.375 72
525.389 92
525.404 191
525.419 193
525.434 201
525.449 261
525.464 257
525.478 221
525.493 127
525.508 87
525.523 111
525.538 111
525.553 42
525.568 36
525.582 17
525.597 34
525.612 61
525.627 42
525.642 85
525.657 71
525.671 82
525.686 44
525.701 44
525.716 43
525.731 34
525.746 51
525.760 54
525.775 39
525.790 37
525.805 66
525.820 69
525.835 62
525.849 38
525.864 31
525.879 39
525.894 48
525.909 55
525.924 47
525.939 93
525.953 143
525.968 119
525.983 129
525.998 217
526.013 258
526.028 225
526.042 254
526.057 183
526.072 153
526.087 148
526.102 107
526.117 129
526.132 169
526.146 135
526.161 69
526.176 87
526.191 123
526.206 118
526.221 70
526.235 80
526.250 111
526.265 116
526.280 121
526.295 127
526.310 107
526.325 60
526.339 66
526.354 65
526.369 72
526.384 89
526.399 101
526.414 106
526.429 81
526.443 102
526.458 127
526.473 78
526.488 67
526.503 46
526.518 81
526.532 93
526.547 65
526.562 71
526.577 55
526.592 45
526.607 44
526.622 34
526.636 27
526.651 60
526.666 51
526.681 70
526.696 72
526.711 51
526.726 21
526.740 52
526.755 21
526.770 23
526.785 41
526.800 54
526.815 25
526.830 23
526.844 27
526.859 38
526.874 50
526.889 31
526.904 17
526.919 30
526.934 38
526.948 59
526.963 76
526.978 62
526.993 93
527.008 126
527.023 179
527.038 176
527.052 109
527.067 171
527.082 123
527.097 94
527.112 87
527.127 88
527.142 74
527.156 108
527.171 104
527.186 104
527.201 109
527.216 107
527.231 102
527.246 103
527.261 100
527.275 52
527.290 55
527.305 59
527.320 83
527.335 108
527.350 85
527.365 81
527.379 51
527.394 42
527.409 54
527.424 50
527.439 45
527.454 65
527.469 63
527.483 52
527.498 60
527.513 29
527.528 22
527.543 69
527.558 21
527.573 40
527.588 44
527.602 51
527.617 23
527.632 32
527.647 29
527.662 7
527.677 18
527.692 19
527.706 50
527.721 39
527.736 38
527.751 16
527.766 83
527.781 64
527.796 80
527.811 53
527.825 51
527.840 38
527.855 29
527.870 47
527.885 52
527.900 59
527.915 49
527.930 73
527.944 66
527.959 120
527.974 106
527.989 68
528.004 70
528.019 74
528.034 118
528.049 90
528.063 85
528.078 98
528.093 127
528.108 123
528.123 107
528.138 86
528.153 47
528.168 87
528.182 91
528.197 139
528.212 134
528.227 123
528.242 170
528.257 141
528.272 107
528.287 102
528.301 93
528.316 74
528.331 85
528.346 109
528.361 89
528.376 46
528.391 56
528.406 63
528.420 75
528.435 63
528.450 59
528.465 64
528.480 48
528.495 38
528.510 53
528.525 53
528.539 80
528.554 80
528.569 24
528.584 52
528.599 79
528.614 72
528.629 73
528.644 65
528.659 92
528.673 42
528.688 35
528.703 36
528.718 68
528.733 90
528.748 54
528.763 32
528.778 64
528.792 111
528.807 50
528.822 44
528.837 70
528.852 54
528.867 58
528.882 33
528.897 41
528.912 53
528.926 46
528.941 23
528.956 54
528.971 83
528.986 119
529.001 95
529.016 93
529.031 101
529.046 139
529.060 148
529.075 122
529.090 134
529.105 86
529.120 96
529.135 48
529.150 40
529.165 71
529.180 53
529.194 30
529.209 45
529.224 66
529.239 74
529.254 65
529.269 55
529.284 85
529.299 76
529.314 20
529.328 90
529.343 96
529.358 35
529.373 25
529.388 53
529.403 78
529.418 65
529.433 51
529.448 47
529.463 42
529.477 47
529.492 21
529.507 42
529.522 50
529.537 35
529.552 66
529.567 66
529.582 61
529.597 40
529.611 27
529.626 74
529.641 33
529.656 22
529.671 37
529.686 44
529.701 49
529.716 27
529.731 30
529.746 16
529.760 44
529.775 78
529.790 70
529.805 39
529.820 56
529.835 76
529.850 62
529.865 38
529.880 45
529.895 58
529.909 57
529.924 52
529.939 95
529.954 60
529.969 89
529.984 85
529.999 101
530.014 144
530.029 193
530.044 205
530.058 144
530.073 172
530.088 128
530.103 111
530.118 95
530.133 68
530.148 88
530.163 62
530.178 87
530.193 63
530.207 42
530.222 90
530.237 114
530.252 80
530.267 102
530.282 104
530.297 95
530.312 70
530.327 50
530.342 84
530.357 89
530.371 83
530.386 69
530.401 35
530.416 62
530.431 81
530.446 76
530.461 85
530.476 58
530.491 59
530.506 51
530.521 38
530.535 71
530.550 72
530.565 66
530.580 59
530.595 55
530.610 77
530.625 71
530.640 53
530.655 40
530.670 42
530.685 49
530.699 94
530.714 56
530.729 23
530.744 38
530.759 33
530.774 40
530.789 53
530.804 31
530.819 32
530.834 35
530.849 65
530.863 60
530.878 21
530.893 27
530.908 39
530.923 57
530.938 65
530.953 50
530.968 78
530.983 67
530.998 45
531.013 30
531.028 68
531.042 110
531.057 88
531.072 48
531.087 87
531.102 90
531.117 131
531.132 130
531.147 99
531.162 64
531.177 88
531.192 75
531.207 89
531.221 83
531.236 102
531.251 86
531.266 56
531.281 46
531.296 69
531.311 61
531.326 58
531.341 69
531.356 73
531.371 116
531.386 69
531.400 48
531.415 31
531.430 82
531.445 50
531.460 64
531.475 29
531.490 32
531.505 24
531.520 43
531.535 30
531.550 68
531.565 43
531.580 24
531.594 48
531.609 38
531.624 51
531.639 44
531.654 45
531.669 28
531.684 51
531.699 40
531.714 25
531.729 48
531.744 37
531.759 61
531.774 55
531.789 61
531.803 38
531.818 47
531.833 34
531.848 32
531.863 28
531.878 28
531.893 75
531.908 54
531.923 49
531.938 57
531.953 60
531.968 84
531.983 86
531.998 114
532.012 124
532.027 143
532.042 127
532.057 69
532.072 58
532.087 64
532.102 61
532.117 71
532.132 37
532.147 50
532.162 59
532.177 74
532.192 71
532.207 81
532.221 44
532.236 51
532.251 92
532.266 76
532.281 27
532.296 19
532.311 42
532.326 57
532.341 75
532.356 66
532.371 49
532.386 32
532.401 56
532.416 44
532.431 75
532.445 74
532.460 61
532.475 27
532.490 39
532.505 40
532.520 37
532.535 34
532.550 36
532.565 50
532.580 51
532.595 50
532.610 60
532.625 65
532.640 53
532.655 36
532.670 47
532.684 33
532.699 48
532.714 36
532.729 24
532.744 59
532.759 57
532.774 37
532.789 47
532.804 31
532.819 22
532.834 39
532.849 30
532.864 41
532.879 78
532.894 81
532.909 33
532.924 60
532.938 64
532.953 32
532.968 63
532.983 69
532.998 81
533.013 76
533.028 83
533.043 88
533.058 116
533.073 70
533.088 80
533.103 76
533.118 70
533.133 68
533.148 46
533.163 62
533.178 69
533.193 41
533.207 33
533.222 81
533.237 87
533.252 78
533.267 57
533.282 45
533.297 33
533.312 32
533.327 50
533.342 45
533.357 58
533.372 65
533.387 92
533.402 65
533.417 38
533.432 44
533.447 62
533.462 27
533.477 24
533.492 31
533.506 22
533.521 24
533.536 31
533.551 21
533.566 19
533.581 39
533.596 29
533.611 29
533.626 26
533.641 28
533.656 48
533.671 39
533.686 52
533.701 16
533.716 13
533.731 39
533.746 17
533.761 42
533.776 28
533.791 26
533.806 43
533.820 35
533.835 17
533.850 48
533.865 49
533.880 34
533.895 38
533.910 52
533.925 32
533.940 24
533.955 31
533.970 68
533.985 123
534.000 152
534.015 120
534.030 142
534.045 128
534.060 107
534.075 88
534.090 78
534.105 112
534.120 101
534.135 81
534.150 125
534.165 50
534.179 96
534.194 85
534.209 82
534.224 66
534.239 64
534.254 87
534.269 99
534.284 98
534.299 91
534.314 115
534.329 101
534.344 54
534.359 57
534.374 55
534.389 93
534.404 151
534.419 206
534.434 295
534.449 343
534.464 291
534.479 171
534.494 140
534.509 130
534.524 89
534.539 36
534.554 9
534.568 7
534.583 18
534.598 62
534.613 54
534.628 15
534.643 19
534.658 63
534.673 60
534.688 48
534.703 59
534.718 34
534.733 17
534.748 25
534.763 34
534.778 39
534.793 35
534.808 44
534.823 27
534.838 40
534.853 56
534.868 34
534.883 33
534.898 46
534.913 16
534.928 28
534.943 24
534.958 57
534.973 55
534.988 45
535.003 52
535.018 62
535.033 107
535.048 102
535.062 134
535.077 93
535.092 82
535.107 69
535.122 60
535.137 44
535.152 42
535.167 57
535.182 39
535.197 46
535.212 91
535.227 87
535.242 117
535.257 94
535.272 76
535.287 76
535.302 61
535.317 75
535.332 109
535.347 100
535.362 59
535.377 65
535.392 70
535.407 44
535.422 66
535.437 92
535.452 119
535.467 100
535.482 68
535.497 81
535.512 60
535.527 44
535.542 26
535.557 41
535.572 40
535.587 36
535.602 54
535.617 72
535.632 84
535.647 86
535.662 76
535.677 37
535.692 56
535.706 62
535.721 96
535.736 68
535.751 41
535.766 55
535.781 28
535.796 31
535.811 52
535.826 68
535.841 29
535.856 29
535.871 41
535.886 18
535.901 52
535.916 46
535.931 48
535.946 46
535.961 62
535.976 40
535.991 54
536.006 82
536.021 88
536.036 96
536.051 56
536.066 63
536.081 49
536.096 114
536.111 102
536.126 52
536.141 120
536.156 84
536.171 70
536.186 100
536.201 66
536.216 110
536.231 108
536.246 56
536.261 60
536.276 61
536.291 69
536.306 51
536.321 74
536.336 106
536.351 114
536.366 208
536.381 145
536.396 222
536.411 790
536.426 2058
536.441 3083
536.456 3643
536.471 3828
536.486 3367
536.501 2819
536.516 2004
536.531 1216
536.546 663
536.561 435
536.576 319
536.591 260
536.606 180
536.621 176
536.636 173
536.651 158
536.666 119
536.681 73
536.696 50
536.711 43
536.726 45
536.741 106
536.756 75
536.771 44
536.786 75
536.801 73
536.816 103
536.831 91
536.846 91
536.861 72
536.876 71
536.891 50
536.906 89
536.921 122
536.936 64
536.951 98
536.966 142
536.981 189
536.996 154
537.011 117
537.026 102
537.041 118
537.056 161
537.071 166
537.086 179
537.101 144
537.116 177
537.131 168
537.146 187
537.161 148
537.176 126
537.191 106
537.206 52
537.221 90
537.236 112
537.251 106
537.266 95
537.281 117
537.296 87
537.311 116
537.326 101
537.341 96
537.356 125
537.371 123
537.386 147
537.401 191
537.416 382
537.431 774
537.446 1272
537.461 1426
537.476 1291
537.491 1145
537.506 869
537.521 597
537.536 483
537.551 387
537.566 239
537.581 143
537.596 118
537.611 156
537.626 126
537.641 96
537.656 60
537.671 33
537.686 44
537.701 65
537.716 43
537.731 50
537.746 76
537.761 87
537.776 73
537.791 73
537.806 53
537.821 69
537.836 56
537.851 65
537.866 46
537.881 79
537.896 89
537.911 55
537.926 61
537.941 70
537.956 60
537.971 52
537.986 123
538.001 94
538.016 154
538.031 169
538.046 152
538.061 107
538.076 143
538.091 129
538.106 68
538.121 91
538.136 47
538.151 153
538.166 173
538.181 128
538.196 121
538.211 81
538.226 70
538.241 105
538.256 119
538.271 102
538.286 88
538.301 99
538.316 102
538.331 187
538.347 241
538.362 198
538.377 238
538.392 287
538.407 320
538.422 414
538.437 593
538.452 1045
538.467 1261
538.482 1051
538.497 929
538.512 566
538.527 382
538.542 326
538.557 184
538.572 87
538.587 86
538.602 87
538.617 67
538.632 58
538.647 54
538.662 24
538.677 41
538.692 31
538.707 38
538.722 54
538.737 80
538.752 69
538.767 70
538.782 78
538.797 61
538.812 73
538.827 74
538.842 60
538.857 61
538.872 30
538.887 57
538.902 57
538.917 74
538.932 99
538.947 137
538.962 129
538.977 99
538.992 79
539.008 74
539.023 107
539.038 168
539.053 141
539.068 117
539.083 149
539.098 123
539.113 97
539.128 147
539.143 121
539.158 86
539.173 118
539.188 150
539.203 104
539.218 87
539.233 51
539.248 35
539.263 53
539.278 67
539.293 124
539.308 111
539.323 84
539.338 73
539.353 54
539.368 88
539.383 107
539.398 98
539.413 135
539.428 209
539.443 309
539.458 414
539.473 398
539.489 299
539.504 193
539.519 192
539.534 115
539.549 58
539.564 68
539.579 56
539.594 79
539.609 64
539.624 43
539.639 24
539.654 43
539.669 40
539.684 31
539.699 51
539.714 12
539.729 38
539.744 26
539.759 37
539.774 39
539.789 30
539.804 40
539.819 50
539.834 72
539.849 64
539.864 78
539.879 72
539.895 57
539.910 43
539.925 14
539.940 38
539.955 25
539.970 56
539.985 90
540.000 97
540.015 113
540.030 97
540.045 54
540.060 67
540.075 93
540.090 74
540.105 68
540.120 69
540.135 91
540.150 109
540.165 103
540.180 70
540.195 77
540.210 90
540.225 73
540.241 60
540.256 87
540.271 73
540.286 110
540.301 125
540.316 116
540.331 109
540.346 83
540.361 95
540.376 74
540.391 46
540.406 77
540.421 74
540.436 123
540.451 106
540.466 101
540.481 87
540.496 85
540.511 87
540.526 91
540.541 38
540.556 31
540.572 31
540.587 32
540.602 48
540.617 87
540.632 75
540.647 40
540.662 33
540.677 34
540.692 27
540.707 31
540.722 38
540.737 42
540.752 23
540.767 18
540.782 46
540.797 53
540.812 46
540.827 29
540.842 23
540.858 26
540.873 50
540.888 87
540.903 73
540.918 16
540.933 31
540.948 74
540.963 59
540.978 62
540.993 153
541.008 95
541.023 99
541.038 102
541.053 116
541.068 159
541.083 196
541.098 123
541.113 132
541.129 115
541.144 95
541.159 94
541.174 68
541.189 36
541.204 80
541.219 77
541.234 34
541.249 24
541.264 54
541.279 101
541.294 93
541.309 65
541.324 60
541.339 67
541.354 82
541.369 85
541.385 85
541.400 116
541.415 73
541.430 104
541.445 56
541.460 38
541.475 38
541.490 30
541.505 22
541.520 52
541.535 41
541.550 16
541.565 33
541.580 49
541.595 34
541.610 30
541.626 41
541.641 33
541.656 17
541.671 20
541.686 26
541.701 51
541.716 50
541.731 38
541.746 18
541.761 21
541.776 44
541.791 77
541.806 69
541.821 54
541.836 33
541.852 43
541.867 45
541.882 46
541.897 91
541.912 53
541.927 37
541.942 56
541.957 14
541.972 54
541.987 105
542.002 113
542.017 90
542.032 84
542.047 80
542.062 110
542.078 128
542.093 111
542.108 74
542.123 71
542.138 104
542.153 107
542.168 91
542.183 46
542.198 105
542.213 76
542.228 77
542.243 47
542.258 56
542.273 76
542.289 74
542.304 102
542.319 84
542.334 112
542.349 60
542.364 75
542.379 60
542.394 61
542.409 87
542.424 78
542.439 63
542.454 49
542.469 53
542.485 28
542.500 32
542.515 61
542.530 47
542.545 78
542.560 62
542.575 36
542.590 48
542.605 52
542.620 44
542.635 51
542.650 23
542.665 13
542.681 16
542.696 38
542.711 46
542.726 77
542.741 47
542.756 14
542.771 19
542.786 33
542.801 36
542.816 41
542.831 92
542.846 74
542.861 66
542.877 55
542.892 46
542.907 28
542.922 30
542.937 70
542.952 83
542.967 71
542.982 54
542.997 80
543.012 160
543.027 197
543.042 145
543.058 157
543.073 146
543.088 131
543.103 78
543.118 101
543.133 126
543.148 88
543.163 96
543.178 74
543.193 68
543.208 70
543.224 84
543.239 107
543.254 91
543.269 55
543.284 70
543.299 36
543.314 53
543.329 68
543.344 39
543.359 32
543.374 51
543.389 42
543.405 62
543.420 59
543.435 24
543.450 50
543.465 57
543.480 69
543.495 51
543.510 41
543.525 27
543.540 40
543.555 40
543.571 20
543.586 45
543.601 36
543.616 22
543.631 25
543.646 26
543.661 12
543.676 49
543.691 22
543.706 17
543.721 20
543.737 21
543.752 27
543.767 23
543.782 29
543.797 32
543.812 33
543.827 23
543.842 18
543.857 24
543.872 54
543.888 31
543.903 10
543.918 34
543.933 79
543.948 68
543.963 46
543.978 142
543.993 201
544.008 161
544.023 234
544.038 260
544.054 206
544.069 151
544.084 108
544.099 117
544.114 80
544.129 74
544.144 99
544.159 86
544.174 87
544.189 76
544.205 98
544.220 101
544.235 117
544.250 64
544.265 34
544.280 64
544.295 83
544.310 85
544.325 100
544.340 87
544.356 85
544.371 89
544.386 71
544.401 71
544.416 71
544.431 86
544.446 67
544.461 103
544.476 149
544.492 94
544.507 41
544.522 16
544.537 22
544.552 53
544.567 41
544.582 63
544.597 72
544.612 34
544.627 50
544.643 31
544.658 50
544.673 27
544.688 51
544.703 53
544.718 27
544.733 39
544.748 57
544.763 38
544.779 54
544.794 31
544.809 23
544.824 29
544.839 57
544.854 61
544.869 46
544.884 42
544.899 37
544.915 34
544.930 53
544.945 61
544.960 60
544.975 93
544.990 102
545.005 112
545.020 184
545.035 211
545.051 131
545.066 184
545.081 187
545.096 235
545.111 167
545.126 153
545.141 164
545.156 114
545.171 93
545.187 58
545.202 69
545.217 82
545.232 90
545.247 69
545.262 63
545.277 76
545.292 95
545.307 74
545.323 72
545.338 91
545.353 68
545.368 57
545.383 85
545.398 71
545.413 54
545.428 39
545.443 24
545.459 32
545.474 34
545.489 32
545.504 14
545.519 23
545.534 39
545.549 57
545.564 40
545.580 34
545.595 13
545.610 15
545.625 16
545.640 8
545.655 25
545.670 37
545.685 52
545.701 32
545.716 19
545.731 18
545.746 39
545.761 49
545.776 40
545.791 21
545.806 51
545.821 52
545.837 30
545.852 13
545.867 13
545.882 57
545.897 26
545.912 8
545.927 21
545.942 34
545.958 20
545.973 80
545.988 132
546.003 191
546.018 207
546.033 236
546.048 185
546.063 163
546.079 114
546.094 105
546.109 91
546.124 161
546.139 114
546.154 82
546.169 85
546.184 114
546.200 84
546.215 61
546.230 72
546.245 116
546.260 94
546.275 71
546.290 63
546.306 79
546.321 70
546.336 93
546.351 61
546.366 58
546.381 94
546.396 43
546.411 53
546.427 105
546.442 168
546.457 172
546.472 136
546.487 81
546.502 64
546.517 29
546.532 48
546.548 25
546.563 38
546.578 53
546.593 41
546.608 36
546.623 33
546.638 26
546.654 17
546.669 13
546.684 27
546.699 42
546.714 43
546.729 19
546.744 35
546.759 32
546.775 48
546.790 59
546.805 63
546.820 67
546.835 53
546.850 34
546.865 13
546.881 41
546.896 85
546.911 48
546.926 45
546.941 123
546.956 93
546.971 73
546.987 110
547.002 134
547.017 144
547.032 142
547.047 173
547.062 134
547.077 93
547.093 118
547.108 125
547.123 68
547.138 38
547.153 89
547.168 89
547.183 67
547.199 72
547.214 78
547.229 31
547.244 37
547.259 73
547.274 57
547.289 35
547.305 43
547.320 76
547.335 106
547.350 67
547.365 37
547.380 64
547.395 59
547.411 58
547.426 48
547.441 97
547.456 86
547.471 49
547.486 70
547.501 38
547.517 31
547.532 31
547.547 13
547.562 35
547.577 36
547.592 37
547.607 29
547.623 44
547.638 33
547.653 16
547.668 27
547.683 26
547.698 24
547.713 10
547.729 18
547.744 28
547.759 5
547.774 22
547.789 25
547.804 16
547.819 41
547.835 68
547.850 84
547.865 48
547.880 60
547.895 68
547.910 43
547.926 45
547.941 54
547.956 27
547.971 32
547.986 47
548.001 81
548.016 92
548.032 120
548.047 150
548.062 210
548.077 104
548.092 72
548.107 55
548.123 51
548.138 74
548.153 68
548.168 50
548.183 76
548.198 101
548.213 92
548.229 59
548.244 45
548.259 88
548.274 117
548.289 61
548.304 111
548.320 79
548.335 59
548.350 50
548.365 86
548.380 76
548.395 98
548.411 111
548.426 170
548.441 174
548.456 346
548.471 593
548.486 789
548.501 670
548.517 467
548.532 379
548.547 281
548.562 195
548.577 121
548.592 77
548.608 35
548.623 41
548.638 30
548.653 46
548.668 66
548.683 24
548.699 41
548.714 70
548.729 69
548.744 63
548.759 55
548.774 61
548.790 40
548.805 29
548.820 56
548.835 53
548.850 32
548.865 46
548.881 26
548.896 27
548.911 40
548.926 59
548.941 63
548.956 35
548.972 60
548.987 30
549.002 39
549.017 67
549.032 89
549.047 98
549.063 91
549.078 88
549.093 93
549.108 85
549.123 53
549.138 38
549.154 51
549.169 63
549.184 61
549.199 112
549.214 161
549.229 118
549.245 69
549.260 47
549.275 66
549.290 78
549.305 85
549.320 95
549.336 101
549.351 91
549.366 101
549.381 90
549.396 42
549.411 66
549.427 98
549.442 100
549.457 140
549.472 246
549.487 271
549.502 228
549.518 212
549.533 179
549.548 123
549.563 83
549.578 61
549.594 51
549.609 47
549.624 47
549.639 42
549.654 32
549.669 39
549.685 46
549.700 45
549.715 23
549.730 24
549.745 39
549.760 79
549.776 54
549.791 29
549.806 51
549.821 31
549.836 31
549.852 55
549.867 46
549.882 39
549.897 38
549.912 28
549.927 48
549.943 36
549.958 81
549.973 130
549.988 185
550.003 252
550.018 253
550.034 186
550.049 115
550.064 125
550.079 128
550.094 96
550.110 86
550.125 119
550.140 63
550.155 75
550.170 66
550.185 63
550.201 105
550.216 85
550.231 73
550.246 125
550.261 126
550.277 98
550.292 108
550.307 101
550.322 76
550.337 95
550.353 155
550.368 121
550.383 157
550.398 341
550.413 634
550.428 1125
550.444 1541
550.459 3182
550.474 7547
550.489 12885
550.504 14981
550.520 12430
550.535 8955
550.550 6227
550.565 4170
550.580 2976
550.596 2153
550.611 1590
550.626 1040
550.641 774
550.656 592
550.671 469
550.687 401
550.702 309
550.717 244
550.732 240
550.747 215
550.763 214
550.778 203
550.793 229
550.808 198
550.823 125
550.839 103
550.854 106
550.869 153
550.884 84
550.899 91
550.915 83
550.930 99
550.945 112
550.960 102
550.975 74
550.990 118
551.006 165
551.021 156
551.036 153
551.051 183
551.066 246
551.082 287
551.097 282
551.112 345
551.127 387
551.142 358
551.158 306
551.173 227
551.188 213
551.203 212
551.218 125
551.234 104
551.249 136
551.264 130
551.279 116
551.294 121
551.310 114
551.325 134
551.340 106
551.355 129
551.370 134
551.386 127
551.401 197
551.416 285
551.431 430
551.446 490
551.462 936
551.477 2573
551.492 5228
551.507 6133
551.522 5166
551.538 3751
551.553 2656
551.568 1851
551.583 1239
551.598 871
551.614 660
551.629 471
551.644 384
551.659 302
551.674 238
551.690 172
551.705 126
551.720 111
551.735 115
551.750 122
551.766 66
551.781 58
551.796 79
551.811 127
551.826 100
551.842 100
551.857 100
551.872 89
551.887 110
551.903 115
551.918 113
551.933 118
551.948 120
551.963 151
551.979 139
551.994 70
552.009 74
552.024 85
552.039 96
552.055 128
552.070 160
552.085 137
552.100 158
552.115 127
552.131 142
552.146 178
552.161 179
552.176 147
552.191 165
552.207 116
552.222 83
552.237 112
552.252 159
552.268 119
552.283 128
552.298 139
552.313 121
552.328 121
552.344 124
552.359 222
552.374 269
552.389 203
552.404 234
552.420 419
552.435 747
552.450 961
552.465 1101
552.481 1251
552.496 1476
552.511 1775
552.526 1360
552.541 931
552.557 630
552.572 490
552.587 359
552.602 236
552.617 181
552.633 100
552.648 156
552.663 94
552.678 57
552.694 52
552.709 78
552.724 56
552.739 32
552.754 65
552.770 116
552.785 87
552.800 38
552.815 80
552.831 66
552.846 41
552.861 38
552.876 56
552.891 141
552.907 106
552.922 94
552.937 83
552.952 73
552.967 76
552.983 56
552.998 100
553.013 113
553.028 129
553.044 115
553.059 83
553.074 161
553.089 144
553.104 118
553.120 161
553.135 158
553.150 163
553.165 151
553.181 154
553.196 138
553.211 98
553.226 129
553.242 112
553.257 102
553.272 159
553.287 146
553.302 99
553.318 89
553.333 123
553.348 103
553.363 93
553.379 64
553.394 90
553.409 101
553.424 137
553.439 207
553.455 333
553.470 387
553.485 425
553.500 445
553.516 317
553.531 229
553.546 158
553.561 158
553.577 151
553.592 109
553.607 97
553.622 98
553.637 55
553.653 58
553.668 35
553.683 40
553.698 35
553.714 46
553.729 53
553.744 74
553.759 52
553.775 33
553.790 55
553.805 23
553.820 74
553.835 86
553.851 113
553.866 97
553.881 97
553.896 97
553.912 102
553.927 100
553.942 59
553.957 78
553.973 136
553.988 81
554.003 52
554.018 68
554.033 109
554.049 75
554.064 57
554.079 65
554.094 38
554.110 83
554.125 44
554.140 61
554.155 47
554.171 70
554.186 67
554.201 122
554.216 126
554.232 99
554.247 64
554.262 41
554.277 72
554.293 78
554.308 90
554.323 120
554.338 66
554.354 73
554.369 113
554.384 153
554.399 155
554.414 111
554.430 143
554.445 189
554.460 318
554.475 269
554.491 188
554.506 211
554.521 206
554.536 118
554.552 99
554.567 74
554.582 124
554.597 146
554.613 82
554.628 41
554.643 29
554.658 44
554.674 54
554.689 71
554.704 28
554.719 26
554.735 21
554.750 20
554.765 34
554.780 43
554.796 68
554.811 45
554.826 41
554.841 70
554.857 58
554.872 62
554.887 80
554.902 86
554.918 59
554.933 57
554.948 105
554.963 151
554.979 184
554.994 117
555.009 170
555.024 193
555.040 205
555.055 167
555.070 188
555.085 141
555.101 82
555.116 96
555.131 110
555.146 82
555.162 97
555.177 92
555.192 54
555.207 62
555.223 75
555.238 27
555.253 83
555.268 97
555.284 58
555.299 45
555.314 87
555.329 98
555.345 108
555.360 63
555.375 58
555.390 75
555.406 100
555.421 92
555.436 56
555.451 80
555.467 159
555.482 128
555.497 103
555.512 99
555.528 53
555.543 40
555.558 40
555.573 24
555.589 57
555.604 82
555.619 54
555.634 57
555.650 99
555.665 74
555.680 27
555.695 60
555.711 44
555.726 64
555.741 25
555.757 37
555.772 46
555.787 37
555.802 29
555.818 41
555.833 70
555.848 50
555.863 40
555.879 53
555.894 83
555.909 60
555.924 84
555.940 67
555.955 56
555.970 85
555.985 120
556.001 94
556.016 101
556.031 128
556.046 103
556.062 115
556.077 99
556.092 114
556.108 119
556.123 79
556.138 86
556.153 73
556.169 103
556.184 79
556.199 36
556.214 68
556.230 113
556.245 109
556.260 84
556.275 85
556.291 56
556.306 59
556.321 62
556.337 85
556.352 52
556.367 62
556.382 71
556.398 62
556.413 91
556.428 118
556.443 106
556.459 86
556.474 86
556.489 78
556.504 66
556.520 70
556.535 42
556.550 23
556.566 43
556.581 35
556.596 34
556.611 37
556.627 55
556.642 90
556.657 26
556.672 34
556.688 19
556.703 25
556.718 61
556.734 66
556.749 50
556.764 30
556.779 24
556.795 15
556.810 39
556.825 47
556.840 37
556.856 32
556.871 73
556.886 41
556.902 52
556.917 67
556.932 66
556.947 53
556.963 49
556.978 74
556.993 63
557.009 83
557.024 93
557.039 147
557.054 131
557.070 97
557.085 77
557.100 78
557.115 79
557.131 142
557.146 100
557.161 109
557.177 94
557.192 70
557.207 95
557.222 53
557.238 74
557.253 94
557.268 72
557.284 64
557.299 104
557.314 101
557.329 91
557.345 119
557.360 124
557.375 99
557.391 114
557.406 56
557.421 31
557.436 71
557.452 96
557.467 45
557.482 60
557.497 88
557.513 68
557.528 26
557.543 54
557.559 43
557.574 42
557.589 42
557.604 53
557.620 35
557.635 24
557.650 46
557.666 32
557.681 43
557.696 35
557.711 30
557.727 28
557.742 84
557.757 60
557.773 32
557.788 32
557.803 28
557.818 37
557.834 35
557.849 63
557.864 52
557.880 51
557.895 100
557.910 65
557.926 43
557.941 67
557.956 52
557.971 61
557.987 66
558.002 43
558.017 82
558.033 114
558.048 96
558.063 91
558.078 83
558.094 63
558.109 77
558.124 74
558.140 76
558.155 111
558.170 132
558.185 104
558.201 92
558.216 60
558.231 104
558.247 75
558.262 43
558.277 50
558.293 100
558.308 85
558.323 49
558.338 59
558.354 40
558.369 61
558.384 47
558.400 53
558.415 73
558.430 42
558.445 91
558.461 82
558.476 59
558.491 36
558.507 39
558.522 68
558.537 77
558.553 54
558.568 49
558.583 44
558.598 52
558.614 37
558.629 45
558.644 53
558.660 28
558.675 29
558.690 52
558.706 45
558.721 38
558.736 46
558.751 36
558.767 33
558.782 22
558.797 37
558.813 74
558.828 42
558.843 46
558.859 66
558.874 71
558.889 63
558.904 48
558.920 69
558.935 74
558.950 46
558.966 76
558.981 64
558.996 93
559.012 164
559.027 127
559.042 82
559.058 116
559.073 120
559.088 94
559.103 80
559.119 66
559.134 98
559.149 100
559.165 66
559.180 61
559.195 75
559.211 67
559.226 58
559.241 62
559.256 100
559.272 70
559.287 82
559.302 61
559.318 105
559.333 80
559.348 78
559.364 107
559.379 46
559.394 29
559.410 109
559.425 136
559.440 92
559.456 118
559.471 51
559.486 44
559.501 30
559.517 18
559.532 31
559.547 50
559.563 76
559.578 33
559.593 61
559.609 63
559.624 38
559.639 47
559.655 57
559.670 60
559.685 37
559.701 64
559.716 34
559.731 24
559.746 36
559.762 54
559.777 28
559.792 48
559.808 51
559.823 57
559.838 46
559.854 46
559.869 26
559.884 22
559.900 20
559.915 12
559.930 42
559.946 83
559.961 78
559.976 86
559.992 96
560.007 61
560.022 73
560.037 109
560.053 112
560.068 128
560.083 109
560.099 97
560.114 59
560.129 104
560.145 79
560.160 82
560.175 96
560.191 121
560.206 83
560.221 110
560.237 72
560.252 105
560.267 102
560.283 87
560.298 89
560.313 58
560.329 103
560.344 95
560.359 59
560.375 79
560.390 48
560.405 39
560.420 76
560.436 124
560.451 112
560.466 97
560.482 109
560.497 45
560.512 28
560.528 36
560.543 38
560.558 48
560.574 30
560.589 43
560.604 37
560.620 13
560.635 27
560.650 11
560.666 42
560.681 42
560.696 65
560.712 70
560.727 86
560.742 57
560.758 47
560.773 14
560.788 21
560.804 47
560.819 43
560.834 33
560.850 44
560.865 51
560.880 39
560.896 28
560.911 96
560.926 83
560.942 66
560.957 65
560.972 36
560.988 84
561.003 98
561.018 142
561.034 216
561.049 370
561.064 274
561.080 276
561.095 249
561.110 195
561.126 176
561.141 111
561.156 91
561.172 95
561.187 126
561.202 90
561.218 120
561.233 70
561.248 52
561.264 58
561.279 45
561.294 52
561.310 72
561.325 30
561.340 69
561.356 79
561.371 112
561.386 78
561.402 72
561.417 50
561.432 47
561.448 66
561.463 64
561.478 43
561.494 34
561.509 41
561.524 28
561.540 25
561.555 11
561.570 53
561.586 33
561.601 14
561.616 55
561.632 66
561.647 45
561.662 41
561.678 50
561.693 66
561.708 49
561.724 38
561.739 14
561.754 36
561.770 80
561.785 58
561.800 55
561.816 52
561.831 49
561.847 54
561.862 26
561.877 13
561.893 56
561.908 47
561.923 37
561.939 62
561.954 92
561.969 92
561.985 119
562.000 76
562.015 101
562.031 89
562.046 166
562.061 132
562.077 141
562.092 52
562.107 99
562.123 129
562.138 84
562.153 59
562.169 42
562.184 60
562.199 80
562.215 77
562.230 53
562.246 59
562.261 92
562.276 79
562.292 49
562.307 50
562.322 39
562.338 58
562.353 46
562.368 83
562.384 87
562.399 80
562.414 58
562.430 110
562.445 134
562.460 232
562.476 274
562.491 313
562.506 284
562.522 230
562.537 138
562.553 86
562.568 102
562.583 66
562.599 51
562.614 61
562.629 35
562.645 36
562.660 33
562.675 61
562.691 23
562.706 31
562.721 51
562.737 43
562.752 37
562.767 32
562.783 22
562.798 27
562.814 6
562.829 55
562.844 52
562.860 31
562.875 17
562.890 46
562.906 60
562.921 51
562.936 39
562.952 66
562.967 81
562.982 73
562.998 57
563.013 47
563.029 53
563.044 79
563.059 102
563.075 75
563.090 88
563.105 118
563.121 102
563.136 34
563.151 97
563.167 123
563.182 58
563.198 60
563.213 101
563.228 83
563.244 94
563.259 99
563.274 97
563.290 43
563.305 53
563.320 68
563.336 53
563.351 23
563.367 59
563.382 75
563.397 61
563.413 54
563.428 44
563.443 76
563.459 161
563.474 193
563.489 137
563.505 105
563.520 98
563.536 128
563.551 105
563.566 93
563.582 68
563.597 84
563.612 53
563.628 20
563.643 12
563.658 35
563.674 39
563.689 12
563.705 39
563.720 35
563.735 23
563.751 40
563.766 35
563.781 44
563.797 49
563.812 68
563.828 44
563.843 24
563.858 25
563.874 31
563.889 59
563.904 46
563.920 78
563.935 76
563.951 77
563.966 86
563.981 97
563.997 112
564.012 152
564.027 103
564.043 142
564.058 190
564.073 165
564.089 105
564.104 73
564.120 56
564.135 49
564.150 63
564.166 72
564.181 60
564.196 64
564.212 87
564.227 90
564.243 60
564.258 74
564.273 89
564.289 78
564.304 90
564.319 46
564.335 49
564.350 124
564.366 97
564.381 129
564.396 242
564.412 321
564.427 297
564.443 515
564.458 1053
564.473 2236
564.489 2664
564.504 2622
564.519 2336
564.535 1744
564.550 1355
564.566 884
564.581 558
564.596 385
564.612 223
564.627 181
564.642 141
564.658 147
564.673 155
564.689 144
564.704 111
564.719 93
564.735 81
564.750 98
564.766 69
564.781 53
564.796 44
564.812 59
564.827 46
564.842 14
564.858 62
564.873 77
564.889 112
564.904 79
564.919 58
564.935 79
564.950 67
564.966 76
564.981 116
564.996 142
565.012 99
565.027 82
565.042 56
565.058 157
565.073 155
565.089 105
565.104 119
565.119 117
565.135 110
565.150 119
565.166 122
565.181 122
565.196 107
565.212 80
565.227 60
565.242 38
565.258 68
565.273 63
565.289 108
565.304 69
565.319 82
565.335 64
565.350 41
565.366 91
565.381 56
565.396 107
565.412 136
565.427 119
565.443 150
565.458 260
565.473 646
565.489 1264
565.504 1178
565.520 936
565.535 755
565.550 600
565.566 402
565.581 292
565.597 203
565.612 122
565.627 79
565.643 61
565.658 54
565.673 69
565.689 59
565.704 60
565.720 63
565.735 67
565.750 49
565.766 43
565.781 30
565.797 27
565.812 60
565.827 51
565.843 57
565.858 96
565.874 75
565.889 50
565.904 69
565.920 33
565.935 77
565.951 58
565.966 61
565.981 67
565.997 110
566.012 96
566.028 103
566.043 139
566.058 129
566.074 94
566.089 70
566.105 47
566.120 36
566.135 90
566.151 84
566.166 110
566.182 72
566.197 79
566.212 60
566.228 50
566.243 51
566.259 66
566.274 63
566.289 61
566.305 73
566.320 119
566.336 159
566.351 162
566.366 139
566.382 160
566.397 200
566.413 329
566.428 480
566.444 478
566.459 609
566.474 709
566.490 1070
566.505 1398
566.521 1203
566.536 895
566.551 727
566.567 439
566.582 239
566.598 175
566.613 176
566.628 126
566.644 119
566.659 138
566.675 87
566.690 62
566.705 64
566.721 86
566.736 94
566.752 59
566.767 93
566.783 61
566.798 69
566.813 61
566.829 53
566.844 42
566.860 48
566.875 28
566.890 40
566.906 29
566.921 50
566.937 55
566.952 46
566.967 44
566.983 61
566.998 75
567.014 119
567.029 143
567.045 144
567.060 172
567.075 110
567.091 158
567.106 161
567.122 113
567.137 146
567.152 105
567.168 78
567.183 57
567.199 115
567.214 98
567.230 95
567.245 102
567.260 100
567.276 133
567.291 66
567.307 59
567.322 104
567.337 97
567.353 76
567.368 47
567.384 58
567.399 108
567.415 145
567.430 209
567.445 205
567.461 168
567.476 193
567.492 327
567.507 396
567.522 288
567.538 315
567.553 173
567.569 114
567.584 82
567.600 136
567.615 64
567.630 44
567.646 26
567.661 24
567.677 46
567.692 26
567.708 38
567.723 41
567.738 70
567.754 55
567.769 49
567.785 85
567.800 46
567.815 33
567.831 52
567.846 37
567.862 45
567.877 58
567.893 51
567.908 52
567.923 67
567.939 61
567.954 72
567.970 193
567.985 706
568.001 1836
568.016 2828
568.031 2993
568.047 2744
568.062 2310
568.078 1763
568.093 1319
568.109 893
568.124 603
568.139 372
568.155 306
568.170 247
568.186 234
568.201 173
568.217 142
568.232 102
568.247 99
568.263 107
568.278 113
568.294 98
568.309 166
568.325 141
568.340 141
568.355 162
568.371 95
568.386 91
568.402 126
568.417 92
568.433 137
568.448 221
568.464 217
568.479 197
568.494 195
568.510 197
568.525 192
568.541 127
568.556 81
568.572 60
568.587 32
568.602 21
568.618 43
568.633 51
568.649 37
568.664 74
568.680 89
568.695 86
568.710 41
568.726 47
568.741 28
568.757 30
568.772 28
568.788 33
568.803 31
568.819 37
568.834 36
568.849 40
568.865 44
568.880 55
568.896 68
568.911 53
568.927 81
568.942 66
568.957 31
568.973 111
568.988 330
569.004 693
569.019 970
569.035 909
569.050 932
569.066 735
569.081 498
569.096 387
569.112 306
569.127 174
569.143 114
569.158 64
569.174 82
569.189 151
569.205 141
569.220 89
569.235 133
569.251 98
569.266 60
569.282 65
569.297 70
569.313 74
569.328 47
569.344 55
569.359 100
569.374 109
569.390 129
569.405 89
569.421 82
569.436 63
569.452 85
569.467 65
569.483 86
569.498 120
569.513 137
569.529 83
569.544 59
569.560 74
569.575 76
569.591 38
569.606 47
569.622 40
569.637 43
569.653 28
569.668 47
569.683 36
569.699 20
569.714 25
569.730 51
569.745 56
569.761 26
569.776 25
569.792 51
569.807 110
569.822 76
569.838 36
569.853 17
569.869 44
569.884 67
569.900 49
569.915 65
569.931 52
569.946 48
569.962 43
569.977 46
569.992 86
570.008 187
570.023 267
570.039 265
570.054 310
570.070 307
570.085 181
570.101 167
570.116 130
570.132 70
570.147 53
570.162 26
570.178 46
570.193 111
570.209 70
570.224 54
570.240 75
570.255 77
570.271 101
570.286 136
570.302 106
570.317 86
570.332 69
570.348 65
570.363 68
570.379 88
570.394 71
570.410 159
570.425 208
570.441 189
570.456 140
570.472 91
570.487 106
570.503 88
570.518 80
570.533 68
570.549 22
570.564 64
570.580 50
570.595 24
570.611 42
570.626 45
570.642 29
570.657 44
570.673 41
570.688 27
570.704 30
570.719 29
570.734 19
570.750 35
570.765 55
570.781 54
570.796 59
570.812 43
570.827 32
570.843 40
570.858 71
570.874 57
570.889 52
570.905 44
570.920 33
570.936 38
570.951 72
570.966 80
570.982 104
570.997 123
571.013 94
571.028 93
571.044 135
571.059 159
571.075 117
571.090 125
571.106 93
571.121 92
571.137 54
571.152 116
571.168 121
571.183 74
571.199 68
571.214 100
571.229 93
571.245 46
571.260 67
571.276 112
571.291 55
571.307 43
571.322 90
571.338 74
571.353 63
571.369 56
571.384 50
571.400 82
571.415 85
571.431 74
571.446 96
571.462 57
571.477 42
571.492 50
571.508 39
571.523 51
571.539 62
571.554 36
571.570 68
571.585 65
571.601 30
571.616 46
571.632 50
571.647 78
571.663 81
571.678 46
571.694 48
571.709 52
571.725 38
571.740 19
571.756 24
571.771 49
571.787 82
571.802 82
571.818 71
571.833 33
571.848 63
571.864 76
571.879 58
571.895 26
571.910 35
571.926 49
571.941 65
571.957 45
571.972 108
571.988 85
572.003 51
572.019 80
572.034 105
572.050 98
572.065 74
572.081 110
572.096 77
572.112 75
572.127 66
572.143 89
572.158 80
572.174 61
572.189 64
572.205 40
572.220 61
572.236 76
572.251 109
572.266 46
572.282 54
572.297 80
572.313 81
572.328 59
572.344 61
572.359 27
572.375 84
572.390 98
572.406 88
572.421 64
572.437 53
572.452 82
572.468 66
572.483 60
572.499 59
572.514 70
572.530 55
572.545 22
572.561 25
572.576 34
572.592 46
572.607 62
572.623 25
572.638 48
572.654 53
572.669 16
572.685 45
572.700 33
572.716 33
572.731 21
572.747 26
572.762 67
572.778 45
572.793 25
572.809 37
572.824 55
572.840 26
572.855 40
572.871 18
572.886 25
572.902 39
572.917 41
572.933 35
572.948 25
572.964 30
572.979 53
572.995 70
573.010 67
573.026 70
573.041 69
573.056 75
573.072 58
573.087 62
573.103 73
573.118 49
573.134 69
573.149 50
573.165 76
573.180 85
573.196 60
573.211 43
573.227 102
573.242 85
573.258 78
573.273 71
573.289 51
573.304 77
573.320 62
573.335 88
573.351 43
573.366 49
573.382 73
573.397 71
573.413 36
573.428 55
573.444 46
573.459 58
573.475 43
573.490 48
573.506 40
573.521 40
573.537 43
573.552 66
573.568 61
573.583 58
573.599 60
573.614 62
573.630 74
573.645 60
573.661 53
573.676 69
573.692 42
573.708 57
573.723 58
573.739 40
573.754 32
573.770 47
573.785 52
573.801 49
573.816 28
573.832 8
573.847 34
573.863 50
573.878 50
573.894 64
573.909 42
573.925 39
573.940 57
573.956 41
573.971 27
573.987 44
574.002 51
574.018 69
574.033 68
574.049 92
574.064 102
574.080 99
574.095 81
574.111 100
574.126 121
574.142 141
574.157 75
574.173 58
574.188 45
574.204 71
574.219 55
574.235 59
574.250 60
574.266 63
574.281 82
574.297 82
574.312 34
574.328 42
574.343 42
574.359 50
574.374 50
574.390 43
574.405 36
574.421 58
574.436 46
574.452 50
574.467 48
574.483 44
574.499 59
574.514 62
574.530 70
574.545 29
574.561 71
574.576 40
574.592 46
574.607 36
574.623 59
574.638 26
574.654 60
574.669 42
574.685 24
574.700 20
574.716 25
574.731 28
574.747 48
574.762 38
574.778 16
574.793 43
574.809 73
574.824 30
574.840 4
574.855 6
574.871 43
574.886 51
574.902 35
574.918 44
574.933 41
574.949 45
574.964 50
574.980 40
574.995 55
575.011 64
575.026 62
575.042 28
575.057 31
575.073 33
575.088 46
575.104 48
575.119 42
575.135 34
575.150 27
575.166 34
575.181 65
575.197 47
575.212 42
575.228 70
575.243 73
575.259 52
575.275 43
575.290 72
575.306 56
575.321 68
575.337 83
575.352 51
575.368 46
575.383 38
575.399 56
575.414 38
575.430 34
575.445 36
575.461 58
575.476 44
575.492 39
575.507 49
575.523 36
575.539 36
575.554 38
575.570 15
575.585 12
575.601 34
575.616 59
575.632 39
575.647 25
575.663 30
575.678 25
575.694 64
575.709 49
575.725 43
575.740 32
575.756 41
575.771 23
575.787 10
575.803 32
575.818 21
575.834 33
575.849 64
575.865 68
575.880 50
575.896 34
575.911 35
575.927 66
575.942 37
575.958 20
575.973 39
575.989 76
576.004 81
576.020 74
576.036 56
576.051 99
576.067 97
576.082 57
576.098 58
576.113 105
576.129 85
576.144 61
576.160 60
576.175 84
576.191 54
576.206 61
576.222 92
576.238 168
576.253 171
576.269 109
576.284 87
576.300 104
576.315 116
576.331 64
576.346 84
576.362 100
576.377 100
576.393 112
576.408 103
576.424 96
576.440 150
576.455 198
576.471 195
576.486 118
576.502 144
576.517 153
576.533 146
576.548 79
576.564 44
576.579 42
576.595 38
576.611 23
576.626 43
576.642 37
576.657 25
576.673 52
576.688 53
576.704 41
576.719 17
576.735 36
576.750 41
576.766 40
576.782 41
576.797 30
576.813 24
576.828 34
576.844 33
576.859 44
576.875 37
576.890 8
576.906 26
576.921 51
576.937 82
576.953 44
576.968 43
576.984 55
576.999 88
577.015 54
577.030 36
577.046 32
577.061 58
577.077 68
577.092 89
577.108 77
577.124 85
577.139 69
577.155 46
577.170 30
577.186 43
577.201 64
577.217 60
577.232 57
577.248 35
577.264 52
577.279 100
577.295 64
577.310 23
577.326 23
577.341 44
577.357 67
577.372 43
577.388 28
577.404 40
577.419 20
577.435 96
577.450 77
577.466 56
577.481 43
577.497 54
577.512 55
577.528 67
577.544 51
577.559 28
577.575 21
577.590 49
577.606 27
577.621 30
577.637 39
577.652 57
577.668 22
577.684 74
577.699 59
577.715 52
577.730 39
577.746 49
577.761 47
577.777 58
577.792 92
577.808 62
577.824 67
577.839 70
577.855 37
577.870 26
577.886 44
577.901 53
577.917 40
577.933 102
577.948 74
577.964 48
577.979 67
577.995 60
578.010 34
578.026 49
578.041 78
578.057 60
578.073 112
578.088 96
578.104 63
578.119 85
578.135 89
578.150 112
578.166 68
578.182 45
578.197 84
578.213 68
578.228 40
578.244 54
578.259 79
578.275 74
578.290 73
578.306 48
578.322 61
578.337 72
578.353 104
578.368 120
578.384 102
578.399 147
578.415 190
578.431 245
578.446 453
578.462 747
578.477 918
578.493 1011
578.508 918
578.524 917
578.540 797
578.555 618
578.571 434
578.586 287
578.602 178
578.617 137
578.633 136
578.649 48
578.664 25
578.680 60
578.695 35
578.711 23
578.726 26
578.742 24
578.758 29
578.773 59
578.789 49
578.804 27
578.820 23
578.835 60
578.851 51
578.867 64
578.882 72
578.898 62
578.913 85
578.929 62
578.944 31
578.960 61
578.976 98
578.991 62
579.007 53
579.022 48
579.038 72
579.053 95
579.069 109
579.085 116
579.100 127
579.116 103
579.131 75
579.147 60
579.163 76
579.178 54
579.194 68
579.209 54
579.225 46
579.240 86
579.256 67
579.272 99
579.287 102
579.303 50
579.318 54
579.334 51
579.349 29
579.365 46
579.381 77
579.396 73
579.412 58
579.427 56
579.443 70
579.459 205
579.474 431
579.490 524
579.505 437
579.521 483
579.536 473
579.552 420
579.568 203
579.583 113
579.599 62
579.614 57
579.630 113
579.646 109
579.661 55
579.677 54
579.692 46
579.708 48
579.723 76
579.739 55
579.755 24
579.770 26
579.786 42
579.801 59
579.817 79
579.833 35
579.848 40
579.864 57
579.879 38
579.895 43
579.911 52
579.926 36
579.942 63
579.957 65
579.973 41
579.988 54
580.004 55
580.020 91
580.035 116
580.051 73
580.066 41
580.082 51
580.098 72
580.113 95
580.129 56
580.144 77
580.160 143
580.176 98
580.191 65
580.207 24
580.222 35
580.238 38
580.254 88
580.269 73
580.285 76
580.300 56
580.316 69
580.331 100
580.347 101
580.363 58
580.378 51
580.394 110
580.409 256
580.425 270
580.441 250
580.456 381
580.472 656
580.487 860
580.503 932
580.519 673
580.534 671
580.550 652
580.565 460
580.581 282
580.597 166
580.612 103
580.628 71
580.643 66
580.659 40
580.675 69
580.690 75
580.706 68
580.721 49
580.737 56
580.753 45
580.768 38
580.784 58
580.799 58
580.815 54
580.831 45
580.846 69
580.862 90
580.877 75
580.893 35
580.909 15
580.924 43
580.940 82
580.955 65
580.971 33
580.987 54
581.002 29
581.018 83
581.033 58
581.049 52
581.065 91
581.080 116
581.096 56
581.111 37
581.127 91
581.143 86
581.158 78
581.174 57
581.189 67
581.205 87
581.221 64
581.236 85
581.252 114
581.268 101
581.283 51
581.299 68
581.314 45
581.330 27
581.346 57
581.361 82
581.377 53
581.392 68
581.408 76
581.424 59
581.439 79
581.455 117
581.470 189
581.486 215
581.502 199
581.517 175
581.533 250
581.548 224
581.564 227
581.580 124
581.595 106
581.611 103
581.627 73
581.642 51
581.658 72
581.673 64
581.689 56
581.705 57
581.720 76
581.736 42
581.751 23
581.767 26
581.783 32
581.798 40
581.814 51
581.829 11
581.845 28
581.861 45
581.876 31
581.892 67
581.908 68
581.923 29
581.939 23
581.954 44
581.970 51
581.986 70
582.001 59
582.017 60
582.032 91
582.048 100
582.064 70
582.079 71
582.095 77
582.111 50
582.126 69
582.142 70
582.157 56
582.173 49
582.189 21
582.204 39
582.220 43
582.236 49
582.251 52
582.267 85
582.282 96
582.298 136
582.314 138
582.329 97
582.345 110
582.360 111
582.376 113
582.392 129
582.407 149
582.423 187
582.439 160
582.454 117
582.470 128
582.485 146
582.501 212
582.517 227
582.532 152
582.548 137
582.564 100
582.579 119
582.595 114
582.610 67
582.626 44
582.642 21
582.657 9
582.673 12
582.689 18
582.704 24
582.720 45
582.735 39
582.751 17
582.767 14
582.782 16
582.798 1
582.814 2
582.829 36
582.845 34
582.860 44
582.876 39
582.892 19
582.907 29
582.923 64
582.939 64
582.954 46
582.970 48
582.986 54
583.001 74
583.017 93
583.032 86
583.048 131
583.064 99
583.079 103
583.095 123
583.111 84
583.126 55
583.142 33
583.157 31
583.173 29
583.189 55
583.204 48
583.220 63
583.236 67
583.251 51
583.267 33
583.283 69
583.298 62
583.314 66
583.329 29
583.345 50
583.361 48
583.376 68
583.392 30
583.408 72
583.423 67
583.439 61
583.454 84
583.470 98
583.486 110
583.501 71
583.517 87
583.533 98
583.548 52
583.564 82
583.580 86
583.595 56
583.611 31
583.626 44
583.642 33
583.658 56
583.673 38
583.689 36
583.705 45
583.720 22
583.736 17
583.752 53
583.767 32
583.783 25
583.799 41
583.814 48
583.830 60
583.845 49
583.861 31
583.877 30
583.892 28
583.908 31
583.924 49
583.939 84
583.955 62
583.971 27
583.986 52
584.002 47
584.018 69
584.033 68
584.049 121
584.064 80
584.080 103
584.096 109
584.111 77
584.127 57
584.143 76
584.158 114
584.174 101
584.190 90
584.205 71
584.221 76
584.237 87
584.252 81
584.268 95
584.283 95
584.299 76
584.315 52
584.330 48
584.346 104
584.362 69
584.377 94
584.393 99
584.409 71
584.424 87
584.440 83
584.456 90
584.471 94
584.487 111
584.503 153
584.518 77
584.534 72
584.550 73
584.565 90
584.581 64
584.596 38
584.612 39
584.628 23
584.643 33
584.659 54
584.675 40
584.690 27
584.706 29
584.722 36
584.737 52
584.753 19
584.769 32
584.784 54
584.800 35
584.816 15
584.831 28
584.847 56
584.863 45
584.878 46
584.894 43
584.910 18
584.925 30
584.941 34
584.957 49
584.972 35
584.988 19
585.003 63
585.019 117
585.035 138
585.050 127
585.066 173
585.082 182
585.097 135
585.113 92
585.129 126
585.144 114
585.160 61
585.176 61
585.191 73
585.207 36
585.223 60
585.238 77
585.254 86
585.270 69
585.285 51
585.301 46
585.317 81
585.332 64
585.348 87
585.364 99
585.379 67
585.395 71
585.411 78
585.426 45
585.442 60
585.458 86
585.473 77
585.489 56
585.505 55
585.520 45
585.536 27
585.552 25
585.567 20
585.583 19
585.599 16
585.614 46
585.630 62
585.646 54
585.661 48
585.677 43
585.693 14
585.708 40
585.724 63
585.740 33
585.755 25
585.771 36
585.787 23
585.802 41
585.818 33
585.834 56
585.849 36
585.865 31
585.881 25
585.896 43
585.912 16
585.928 24
585.943 47
585.959 40
585.975 54
585.990 37
586.006 23
586.022 62
586.037 80
586.053 98
586.069 82
586.084 76
586.100 112
586.116 82
586.131 70
586.147 121
586.163 64
586.178 50
586.194 21
586.210 16
586.225 40
586.241 99
586.257 101
586.272 55
586.288 68
586.304 97
586.319 116
586.335 78
586.351 51
586.366 69
586.382 97
586.398 122
586.413 81
586.429 69
586.445 114
586.460 76
586.476 87
586.492 57
586.507 76
586.523 47
586.539 38
586.555 63
586.570 29
586.586 32
586.602 27
586.617 41
586.633 47
586.649 45
586.664 58
586.680 32
586.696 28
586.711 53
586.727 44
586.743 45
586.758 30
586.774 20
586.790 37
586.805 51
586.821 27
586.837 25
586.852 15
586.868 20
586.884 32
586.899 27
586.915 24
586.931 21
586.947 41
586.962 30
586.978 32
586.994 35
587.009 87
587.025 180
587.041 226
587.056 225
587.072 198
587.088 138
587.103 98
587.119 90
587.135 57
587.150 75
587.166 92
587.182 109
587.197 84
587.213 47
587.229 59
587.245 87
587.260 82
587.276 58
587.292 69
587.307 83
587.323 57
587.339 41
587.354 78
587.370 86
587.386 65
587.401 48
587.417 46
587.433 86
587.448 50
587.464 49
587.480 75
587.496 29
587.511 56
587.527 24
587.543 43
587.558 27
587.574 49
587.590 62
587.605 40
587.621 21
587.637 28
587.652 48
587.668 24
587.684 40
587.700 38
587.715 30
587.731 17
587.747 13
587.762 21
587.778 25
587.794 25
587.809 42
587.825 11
587.841 25
587.856 11
587.872 19
587.888 36
587.904 56
587.919 24
587.935 20
587.951 25
587.966 51
587.982 51
587.998 30
588.013 99
588.029 121
588.045 182
588.061 137
588.076 110
588.092 97
588.108 72
588.123 53
588.139 107
588.155 49
588.170 27
588.186 31
588.202 37
588.218 52
588.233 45
588.249 21
588.265 74
588.280 100
588.296 77
588.312 58
588.327 49
588.343 72
588.359 62
588.375 74
588.390 65
588.406 57
588.422 56
588.437 46
588.453 76
588.469 33
588.484 58
588.500 48
588.516 60
588.532 53
588.547 33
588.563 32
588.579 34
588.594 54
588.610 53
588.626 43
588.641 38
588.657 56
588.673 61
588.689 37
588.704 28
588.720 64
588.736 43
588.751 31
588.767 55
588.783 32
588.799 30
588.814 22
588.830 45
588.846 33
588.861 30
588.877 13
588.893 20
588.908 20
588.924 29
588.940 43
588.956 29
588.971 20
588.987 45
589.003 88
589.018 78
589.034 160
589.050 140
589.066 167
589.081 100
589.097 94
589.113 112
589.128 121
589.144 135
589.160 85
589.176 38
589.191 28
589.207 49
589.223 80
589.238 63
589.254 65
589.270 52
589.286 29
589.301 14
589.317 53
589.333 48
589.348 23
589.364 43
589.380 54
589.396 48
589.411 51
589.427 52
589.443 33
589.458 44
589.474 42
589.490 55
589.506 43
589.521 30
589.537 28
589.553 10
589.568 36
589.584 33
589.600 27
589.616 34
589.631 16
589.647 15
589.663 41
589.678 19
589.694 51
589.710 53
589.726 29
589.741 32
589.757 17
589.773 29
589.789 40
589.804 37
589.820 44
589.836 74
589.851 28
589.867 17
589.883 22
589.899 17
589.914 28
589.930 32
589.946 46
589.961 28
589.977 32
589.993 93
590.009 119
590.024 92
590.040 114
590.056 102
590.072 134
590.087 115
590.103 104
590.119 70
590.134 94
590.150 62
590.166 49
590.182 51
590.197 37
590.213 56
590.229 98
590.245 62
590.260 93
590.276 72
590.292 36
590.307 34
590.323 36
590.339 39
590.355 45
590.370 75
590.386 45
590.402 58
590.418 41
590.433 98
590.449 125
590.465 117
590.480 64
590.496 23
590.512 65
590.528 41
590.543 34
590.559 80
590.575 62
590.591 33
590.606 14
590.622 15
590.638 3
590.653 42
590.669 37
590.685 19
590.701 6
590.716 4
590.732 16
590.748 33
590.764 27
590.779 21
590.795 20
590.811 40
590.827 31
590.842 23
590.858 29
590.874 24
590.889 50
590.905 20
590.921 36
590.937 51
590.952 59
590.968 42
590.984 28
591.000 63
591.015 52
591.031 107
591.047 219
591.063 313
591.078 274
591.094 258
591.110 224
591.126 241
591.141 147
591.157 77
591.173 60
591.188 45
591.204 38
591.220 28
591.236 53
591.251 113
591.267 46
591.283 16
591.299 58
591.314 58
591.330 59
591.346 32
591.362 53
591.377 34
591.393 52
591.409 41
591.425 55
591.440 34
591.456 57
591.472 67
591.488 50
591.503 60
591.519 42
591.535 36
591.551 30
591.566 44
591.582 48
591.598 40
591.614 30
591.629 27
591.645 17
591.661 40
591.677 44
591.692 37
591.708 24
591.724 43
591.739 21
591.755 29
591.771 59
591.787 47
591.802 31
591.818 30
591.834 13
591.850 16
591.865 14
591.881 33
591.897 35
591.913 37
591.928 56
591.944 38
591.960 32
591.976 36
591.991 61
592.007 131
592.023 86
592.039 82
592.054 125
592.070 198
592.086 191
592.102 139
592.117 127
592.133 52
592.149 42
592.165 24
592.180 57
592.196 49
592.212 73
592.228 56
592.244 62
592.259 35
592.275 52
592.291 60
592.307 55
592.322 50
592.338 58
592.354 39
592.370 20
592.385 65
592.401 81
592.417 99
592.433 173
592.448 272
592.464 361
592.480 307
592.496 264
592.511 264
592.527 213
592.543 152
592.559 148
592.574 91
592.590 69
592.606 35
592.622 34
592.637 36
592.653 53
592.669 51
592.685 22
592.700 4
592.716 30
592.732 59
592.748 75
592.763 28
592.779 6
592.795 23
592.811 23
592.827 19
592.842 31
592.858 5
592.874 10
592.890 16
592.905 36
592.921 36
592.937 48
592.953 59
592.968 60
592.984 65
593.000 51
593.016 48
593.031 28
593.047 78
593.063 85
593.079 91
593.094 94
593.110 71
593.126 55
593.142 54
593.158 57
593.173 69
593.189 56
593.205 75
593.221 70
593.236 79
593.252 52
593.268 49
593.284 63
593.299 46
593.315 72
593.331 49
593.347 85
593.363 68
593.378 59
593.394 46
593.410 71
593.426 60
593.441 77
593.457 95
593.473 81
593.489 77
593.504 93
593.520 63
593.536 84
593.552 77
593.568 75
593.583 50
593.599 38
593.615 53
593.631 21
593.646 29
593.662 51
593.678 26
593.694 24
593.709 20
593.725 22
593.741 40
593.757 60
593.773 52
593.788 15
593.804 30
593.820 13
593.836 54
593.851 37
593.867 25
593.883 40
593.899 15
593.915 10
593.930 25
593.946 62
593.962 22
593.978 30
593.993 27
594.009 19
594.025 44
594.041 36
594.057 61
594.072 50
594.088 71
594.104 56
594.120 50
594.135 58
594.151 38
594.167 21
594.183 24
594.199 47
594.214 66
594.230 79
594.246 85
594.262 65
594.277 67
594.293 55
594.309 31
594.325 36
594.341 66
594.356 80
594.372 104
594.388 87
594.404 131
594.419 165
594.435 170
594.451 272
594.467 407
594.483 436
594.498 427
594.514 438
594.530 311
594.546 227
594.562 180
594.577 157
594.593 118
594.609 83
594.625 61
594.640 57
594.656 47
594.672 20
594.688 37
594.704 51
594.719 33
594.735 25
594.751 37
594.767 43
594.783 29
594.798 39
594.814 34
594.830 40
594.846 54
594.861 33
594.877 28
594.893 22
594.909 35
594.925 9
594.940 14
594.956 22
594.972 37
594.988 46
595.004 14
595.019 49
595.035 55
595.051 54
595.067 47
595.083 84
595.098 91
595.114 99
595.130 71
595.146 73
595.161 37
595.177 40
595.193 66
595.209 91
595.225 50
595.240 84
595.256 109
595.272 87
595.288 90
595.304 95
595.319 50
595.335 68
595.351 57
595.367 80
595.383 133
595.398 114
595.414 90
595.430 56
595.446 50
595.462 124
595.477 113
595.493 128
595.509 193
595.525 159
595.541 185
595.556 160
595.572 83
595.588 29
595.604 60
595.620 123
595.635 124
595.651 49
595.667 39
595.683 59
595.699 50
595.714 89
595.730 72
595.746 57
595.762 46
595.778 45
595.793 29
595.809 31
595.825 32
595.841 38
595.857 44
595.872 67
595.888 41
595.904 19
595.920 51
595.936 48
595.951 26
595.967 73
595.983 116
595.999 75
596.015 36
596.030 10
596.046 29
596.062 78
596.078 74
596.094 97
596.109 87
596.125 67
596.141 76
596.157 62
596.173 89
596.188 86
596.204 84
596.220 89
596.236 80
596.252 90
596.267 49
596.283 43
596.299 72
596.315 80
596.331 52
596.346 83
596.362 119
596.378 112
596.394 132
596.410 152
596.426 128
596.441 121
596.457 112
596.473 147
596.489 259
596.505 210
596.520 195
596.536 180
596.552 179
596.568 177
596.584 106
596.599 54
596.615 44
596.631 44
596.647 43
596.663 48
596.678 47
596.694 48
596.710 19
596.726 22
596.742 19
596.758 41
596.773 38
596.789 34
596.805 29
596.821 12
596.837 27
596.852 63
596.868 45
596.884 24
596.900 23
596.916 22
596.932 33
596.947 41
596.963 20
596.979 36
596.995 47
597.011 39
597.026 29
597.042 56
597.058 78
597.074 57
597.090 41
597.106 78
597.121 73
597.137 89
597.153 85
597.169 51
597.185 45
597.200 32
597.216 19
597.232 53
597.248 52
597.264 62
597.280 51
597.295 50
597.311 41
597.327 39
597.343 53
597.359 66
597.374 35
597.390 16
597.406 68
597.422 109
597.438 60
597.454 84
597.469 83
597.485 79
597.501 135
597.517 117
597.533 61
597.548 38
597.564 9
597.580 28
597.596 57
597.612 33
597.628 27
597.643 23
597.659 29
597.675 21
597.691 39
597.707 23
597.723 18
597.738 26
597.754 39
597.770 21
597.786 17
597.802 16
597.818 24
597.833 42
597.849 31
597.865 19
597.881 11
597.897 15
597.912 41
597.928 38
597.944 28
597.960 44
597.976 32
597.992 61
598.007 91
598.023 46
598.039 28
598.055 61
598.071 101
598.087 95
598.102 90
598.118 70
598.134 87
598.150 73
598.166 35
598.182 48
598.197 85
598.213 63
598.229 26
598.245 87
598.261 83
598.277 66
598.292 37
598.308 37
598.324 59
598.340 80
598.356 81
598.372 31
598.387 30
598.403 60
598.419 89
598.435 71
598.451 67
598.467 74
598.482 54
598.498 69
598.514 74
598.530 63
598.546 39
598.562 29
598.577 24
598.593 28
598.609 18
598.625 7
598.641 5
598.657 19
598.673 32
598.688 33
598.704 24
598.720 20
598.736 25
598.752 38
598.768 54
598.783 30
598.799 34
598.815 21
598.831 49
598.847 19
598.863 34
598.878 43
598.894 31
598.910 48
598.926 59
598.942 22
598.958 49
598.973 73
598.989 65
599.005 68
599.021 55
599.037 83
599.053 95
599.069 108
599.084 109
599.100 149
599.116 96
599.132 65
599.148 66
599.164 54
599.179 106
599.195 90
599.211 88
599.227 71
599.243 49
599.259 85
599.275 32
599.290 53
599.306 72
599.322 40
599.338 62
599.354 47
599.370 50
599.385 51
599.401 66
599.417 48
599.433 56
599.449 55
599.465 83
599.481 87
599.496 87
599.512 55
599.528 33
599.544 39
599.560 40
599.576 32
599.592 21
599.607 22
599.623 15
599.639 25
599.655 23
599.671 44
599.687 16
599.702 10
599.718 16
599.734 39
599.750 34
599.766 39
599.782 46
599.798 17
599.813 13
599.829 36
599.845 39
599.861 60
599.877 34
599.893 15
599.909 10
599.924 29
599.940 58
599.956 54
599.972 27
599.988 48
600.004 31
600.020 71
600.035 80
600.051 78
600.067 70
600.083 40
600.099 46
600.115 53
600.131 67
600.146 42
600.162 57
600.178 48
600.194 89
600.210 59
600.226 71
600.242 68
600.257 53
600.273 47
600.289 47
600.305 58
600.321 40
600.337 29
600.353 25
600.368 63
600.384 53
600.400 65
600.416 81
600.432 91
600.448 79
600.464 63
600.480 98
600.495 66
600.511 51
600.527 55
600.543 67
600.559 49
600.575 47
600.591 33
600.606 35
600.622 51
600.638 36
600.654 49
600.670 47
600.686 42
600.702 24
600.717 16
600.733 24
600.749 27
600.765 25
600.781 49
600.797 35
600.813 52
600.829 68
600.844 30
600.860 33
600.876 17
600.892 17
600.908 52
600.924 31
600.940 20
600.955 36
600.971 53
600.987 38
601.003 35
601.019 44
601.035 73
601.051 154
601.067 162
601.082 88
601.098 110
601.114 99
601.130 93
601.146 39
601.162 50
601.178 44
601.194 31
601.209 20
601.225 57
601.241 32
601.257 31
601.273 18
601.289 28
601.305 53
601.321 56
601.336 49
601.352 35
601.368 25
601.384 62
601.400 52
601.416 48
601.432 38
601.448 22
601.463 21
601.479 35
601.495 45
601.511 90
601.527 70
601.543 18
601.559 40
601.575 20
601.590 26
601.606 31
601.622 17
601.638 16
601.654 16
601.670 22
601.686 12
601.702 21
601.717 32
601.733 30
601.749 38
601.765 13
601.781 12
601.797 8
601.813 37
601.829 30
601.844 10
601.860 15
601.876 20
601.892 7
601.908 7
601.924 8
601.940 19
601.956 26
601.972 9
601.987 4
602.003 48
602.019 47
602.035 52
602.051 106
602.067 95
602.083 92
602.099 74
602.114 67
602.130 40
602.146 79
602.162 59
602.178 54
602.194 63
602.210 88
602.226 72
602.242 88
602.257 62
602.273 48
602.289 41
602.305 24
602.321 35
602.337 65
602.353 57
602.369 37
602.385 42
602.400 38
602.416 59
602.432 68
602.448 48
602.464 29
602.480 40
602.496 43
602.512 42
602.528 34
602.543 28
602.559 35
602.575 50
602.591 33
602.607 7
602.623 28
602.639 35
602.655 23
602.671 23
602.686 25
602.702 17
602.718 17
602.734 21
602.750 17
602.766 22
602.782 14
602.798 12
602.814 20
602.829 26
602.845 49
602.861 34
602.877 21
602.893 22
602.909 39
602.925 38
602.941 20
602.957 20
602.973 28
602.988 59
603.004 35
603.020 18
603.036 62
603.052 62
603.068 109
603.084 135
603.100 187
603.116 126
603.132 81
603.147 50
603.163 43
603.179 61
603.195 87
603.211 45
603.227 52
603.243 74
603.259 86
603.275 44
603.290 68
603.306 41
603.322 46
603.338 45
603.354 65
603.370 53
603.386 30
603.402 37
603.418 47
603.434 40
603.450 21
603.465 52
603.481 68
603.497 56
603.513 40
603.529 45
603.545 18
603.561 22
603.577 29
603.593 31
603.609 37
603.624 36
603.640 26
603.656 18
603.672 18
603.688 31
603.704 73
603.720 57
603.736 25
603.752 33
603.768 45
603.783 40
603.799 31
603.815 31
603.831 35
603.847 17
603.863 11
603.879 21
603.895 33
603.911 29
603.927 29
603.943 53
603.958 42
603.974 52
603.990 32
604.006 80
604.022 95
604.038 70
604.054 90
604.070 71
604.086 81
604.102 50
604.118 57
604.133 57
604.149 45
604.165 35
604.181 53
604.197 65
604.213 81
604.229 64
604.245 38
604.261 19
604.277 31
604.293 43
604.309 40
604.324 51
604.340 69
604.356 72
604.372 92
604.388 42
604.404 24
604.420 38
604.436 33
604.452 75
604.468 82
604.484 47
604.499 30
604.515 41
604.531 76
604.547 42
604.563 48
604.579 30
604.595 29
604.611 13
604.627 40
604.643 10
604.659 4
604.675 5
604.690 17
604.706 11
604.722 21
604.738 42
604.754 47
604.770 33
604.786 22
604.802 38
604.818 14
604.834 9
604.850 21
604.866 21
604.882 29
604.897 26
604.913 25
604.929 8
604.945 44
604.961 58
604.977 18
604.993 11
605.009 27
605.025 21
605.041 35
605.057 80
605.073 88
605.089 98
605.104 116
605.120 76
605.136 27
605.152 76
605.168 74
605.184 72
605.200 73
605.216 82
605.232 87
605.248 60
605.264 71
605.280 59
605.296 22
605.311 38
605.327 66
605.343 59
605.359 45
605.375 27
605.391 21
605.407 35
605.423 59
605.439 64
605.455 48
605.471 28
605.487 19
605.503 20
605.519 6
605.534 10
605.550 15
605.566 17
605.582 21
605.598 47
605.614 26
605.630 46
605.646 25
605.662 22
605.678 27
605.694 31
605.710 28
605.726 41
605.742 43
605.757 26
605.773 14
605.789 47
605.805 47
605.821 28
605.837 35
605.853 10
605.869 56
605.885 77
605.901 41
605.917 77
605.933 51
605.949 49
605.965 80
605.981 70
605.997 64
606.012 67
606.028 79
606.044 88
606.060 92
606.076 75
606.092 111
606.108 117
606.124 62
606.140 50
606.156 112
606.172 74
606.188 71
606.204 84
606.220 72
606.236 76
606.252 64
606.267 54
606.283 59
606.299 52
606.315 48
606.331 62
606.347 49
606.363 41
606.379 66
606.395 33
606.411 41
606.427 50
606.443 85
606.459 94
606.475 94
606.491 100
606.507 78
606.522 69
606.538 104
606.554 68
606.570 44
606.586 31
606.602 41
606.618 37
606.634 30
606.650 31
606.666 44
606.682 13
606.698 6
606.714 11
606.730 5
606.746 10
606.762 50
606.778 33
606.794 28
606.809 31
606.825 42
606.841 69
606.857 40
606.873 12
606.889 29
606.905 24
606.921 30
606.937 22
606.953 31
606.969 25
606.985 41
607.001 39
607.017 19
607.033 74
607.049 89
607.065 130
607.081 130
607.097 86
607.113 51
607.128 58
607.144 48
607.160 47
607.176 49
607.192 38
607.208 96
607.224 54
607.240 32
607.256 31
607.272 30
607.288 29
607.304 26
607.320 54
607.336 46
607.352 32
607.368 21
607.384 44
607.400 51
607.416 43
607.432 68
607.448 93
607.463 67
607.479 82
607.495 42
607.511 35
607.527 58
607.543 56
607.559 43
607.575 39
607.591 37
607.607 51
607.623 11
607.639 8
607.655 12
607.671 10
607.687 35
607.703 22
607.719 8
607.735 26
607.751 48
607.767 45
607.783 50
607.799 14
607.815 8
607.830 9
607.846 31
607.862 37
607.878 28
607.894 39
607.910 40
607.926 47
607.942 17
607.958 18
607.974 35
607.990 46
608.006 46
608.022 42
608.038 21
608.054 81
608.070 104
608.086 156
608.102 97
608.118 47
608.134 41
608.150 18
608.166 11
608.182 26
608.198 60
608.214 54
608.230 99
608.246 61
608.261 60
608.277 64
608.293 83
608.309 34
608.325 56
608.341 62
608.357 64
608.373 43
608.389 63
608.405 59
608.421 47
608.437 72
608.453 186
608.469 191
608.485 161
608.501 200
608.517 172
608.533 155
608.549 102
608.565 46
608.581 53
608.597 40
608.613 13
608.629 26
608.645 30
608.661 16
608.677 8
608.693 19
608.709 27
608.725 13
608.741 20
608.756 18
608.772 39
608.788 26
608.804 26
608.820 24
608.836 10
608.852 26
608.868 57
608.884 44
608.900 31
608.916 22
608.932 22
608.948 39
608.964 31
608.980 26
608.996 61
609.012 71
609.028 26
609.044 29
609.060 41
609.076 42
609.092 66
609.108 35
609.124 55
609.140 55
609.156 61
609.172 29
609.188 47
609.204 75
609.220 40
609.236 38
609.252 18
609.268 63
609.284 61
609.300 71
609.316 55
609.332 34
609.348 35
609.364 24
609.380 20
609.396 35
609.412 41
609.427 84
609.443 84
609.459 69
609.475 95
609.491 81
609.507 68
609.523 55
609.539 99
609.555 57
609.571 51
609.587 25
609.603 50
609.619 26
609.635 13
609.651 42
609.667 38
609.683 36
609.699 22
609.715 20
609.731 13
609.747 12
609.763 58
609.779 74
609.795 18
609.811 11
609.827 16
609.843 27
609.859 28
609.875 41
609.891 18
609.907 12
609.923 12
609.939 15
609.955 10
609.971 23
609.987 34
610.003 49
610.019 57
610.035 81
610.051 67
610.067 67
610.083 103
610.099 127
610.115 78
610.131 80
610.147 63
610.163 52
610.179 72
610.195 67
610.211 44
610.227 43
610.243 73
610.259 55
610.275 58
610.291 53
610.307 38
610.323 47
610.339 37
610.355 48
610.371 69
610.387 74
610.403 85
610.419 113
610.435 146
610.451 109
610.467 110
610.483 139
610.499 114
610.515 139
610.531 76
610.547 95
610.563 78
610.579 56
610.595 40
610.611 24
610.627 28
610.643 25
610.659 24
610.675 27
610.691 24
610.707 56
610.723 65
610.739 36
610.755 46
610.771 73
610.787 55
610.803 32
610.819 24
610.835 21
610.851 9
610.867 11
610.883 8
610.899 38
610.915 53
610.931 23
610.947 38
610.963 56
610.979 79
610.995 107
611.011 100
611.027 119
611.043 113
611.059 121
611.075 141
611.091 130
611.107 145
611.123 122
611.139 94
611.155 49
611.171 33
611.187 31
611.203 43
611.219 36
611.235 29
611.251 56
611.267 106
611.283 125
611.299 104
611.315 57
611.331 81
611.347 37
611.363 78
611.379 77
611.395 92
611.411 63
611.427 41
611.443 27
611.459 83
611.475 89
611.491 87
611.507 74
611.523 85
611.539 56
611.555 27
611.571 30
611.587 53
611.603 29
611.619 31
611.635 16
611.651 38
611.667 42
611.683 33
611.699 18
611.715 30
611.731 21
611.747 47
611.763 52
611.779 49
611.795 54
611.811 28
611.827 51
611.843 62
611.859 46
611.875 46
611.891 28
611.907 17
611.923 25
611.939 29
611.955 61
611.971 74
611.987 30
612.003 36
612.019 37
612.035 20
612.051 22
612.067 66
612.083 190
612.099 334
612.115 327
612.131 255
612.147 205
612.163 190
612.179 181
612.195 145
612.211 116
612.227 75
612.243 68
612.259 86
612.275 78
612.291 73
612.307 71
612.323 41
612.339 47
612.355 50
612.371 42
612.388 62
612.404 93
612.420 98
612.436 54
612.452 59
612.468 49
612.484 41
612.500 104
612.516 75
612.532 90
612.548 47
612.564 42
612.580 36
612.596 34
612.612 26
612.628 36
612.644 33
612.660 36
612.676 45
612.692 27
612.708 11
612.724 32
612.740 32
612.756 15
612.772 34
612.788 29
612.804 44
612.820 34
612.836 27
612.852 15
612.868 23
612.884 48
612.900 30
612.916 29
612.932 44
612.948 78
612.964 40
612.980 33
612.996 39
613.012 60
613.028 101
613.044 107
613.061 82
613.077 147
613.093 128
613.109 158
613.125 131
613.141 87
613.157 63
613.173 94
613.189 105
613.205 72
613.221 95
613.237 112
613.253 56
613.269 68
613.285 88
613.301 75
613.317 54
613.333 56
613.349 34
613.365 56
613.381 93
613.397 53
613.413 85
613.429 67
613.445 31
613.461 33
613.477 49
613.493 21
613.509 79
613.525 53
613.541 62
613.557 63
613.574 34
613.590 24
613.606 17
613.622 26
613.638 33
613.654 35
613.670 31
613.686 15
613.702 29
613.718 25
613.734 14
613.750 17
613.766 15
613.782 7
613.798 15
613.814 59
613.830 57
613.846 12
613.862 15
613.878 14
613.894 17
613.910 33
613.926 64
613.942 128
613.958 362
613.974 484
613.991 449
614.007 363
614.023 258
614.039 272
614.055 297
614.071 226
614.087 133
614.103 115
614.119 87
614.135 50
614.151 39
614.167 41
614.183 57
614.199 40
614.215 37
614.231 51
614.247 90
614.263 87
614.279 80
614.295 69
614.311 61
614.327 49
614.343 80
614.359 75
614.376 63
614.392 46
614.408 27
614.424 46
614.440 39
614.456 62
614.472 58
614.488 53
614.504 70
614.520 44
614.536 32
614.552 29
614.568 40
614.584 38
614.600 29
614.616 60
614.632 24
614.648 36
614.664 53
614.680 40
614.696 24
614.713 25
614.729 28
614.745 3
614.761 36
614.777 44
614.793 20
614.809 17
614.825 55
614.841 37
614.857 23
614.873 18
614.889 55
614.905 65
614.921 44
614.937 57
614.953 133
614.969 229
614.985 187
615.001 202
615.018 196
615.034 166
615.050 112
615.066 103
615.082 67
615.098 38
615.114 113
615.130 71
615.146 47
615.162 44
615.178 29
615.194 41
615.210 80
615.226 78
615.242 69
615.258 61
615.274 52
615.290 47
615.307 31
615.323 61
615.339 56
615.355 65
615.371 49
615.387 45
615.403 15
615.419 13
615.435 15
615.451 46
615.467 54
615.483 66
615.499 62
615.515 36
615.531 34
615.547 29
615.563 45
615.580 20
615.596 50
615.612 26
615.628 25
615.644 31
615.660 39
615.676 10
615.692 23
615.708 17
615.724 18
615.740 19
615.756 19
615.772 20
615.788 3
615.804 16
615.820 24
615.837 56
615.853 29
615.869 41
615.885 25
615.901 52
615.917 62
615.933 46
615.949 11
615.965 32
615.981 86
615.997 60
616.013 37
616.029 30
616.045 66
616.061 64
616.078 79
616.094 60
616.110 54
616.126 77
616.142 76
616.158 28
616.174 72
616.190 62
616.206 67
616.222 67
616.238 50
616.254 34
616.270 71
616.286 60
616.303 73
616.319 58
616.335 71
616.351 42
616.367 59
616.383 73
616.399 60
616.415 41
616.431 46
616.447 44
616.463 69
616.479 63
616.495 48
616.511 76
616.528 88
616.544 59
616.560 23
616.576 28
616.592 15
616.608 20
616.624 4
616.640 27
616.656 21
616.672 46
616.688 32
616.704 22
616.720 20
616.736 28
616.753 29
616.769 30
616.785 37
616.801 42
616.817 16
616.833 31
616.849 17
616.865 11
616.881 14
616.897 31
616.913 56
616.929 54
616.945 96
616.962 74
616.978 85
616.994 102
617.010 65
617.026 50
617.042 78
617.058 121
617.074 108
617.090 77
617.106 65
617.122 65
617.138 97
617.155 64
617.171 65
617.187 51
617.203 52
617.219 73
617.235 88
617.251 78
617.267 30
617.283 39
617.299 68
617.315 105
617.331 61
617.348 32
617.364 40
617.380 25
617.396 30
617.412 32
617.428 25
617.444 46
617.460 37
617.476 63
617.492 56
617.508 41
617.524 23
617.541 13
617.557 13
617.573 7
617.589 28
617.605 19
617.621 9
617.637 10
617.653 18
617.669 23
617.685 16
617.701 18
617.718 19
617.734 19
617.750 38
617.766 50
617.782 27
617.798 16
617.814 9
617.830 19
617.846 22
617.862 30
617.878 26
617.895 22
617.911 30
617.927 19
617.943 26
617.959 84
617.975 58
617.991 37
618.007 43
618.023 38
618.039 23
618.055 53
618.072 79
618.088 68
618.104 42
618.120 49
618.136 62
618.152 50
618.168 30
618.184 33
618.200 41
618.216 50
618.232 59
618.249 25
618.265 54
618.281 75
618.297 55
618.313 60
618.329 43
618.345 52
618.361 48
618.377 49
618.393 28
618.410 29
618.426 28
618.442 50
618.458 69
618.474 44
618.490 25
618.506 14
618.522 22
618.538 27
618.554 23
618.571 43
618.587 57
618.603 34
618.619 39
618.635 17
618.651 10
618.667 0
618.683 21
618.699 7
618.715 18
618.732 19
618.748 6
618.764 21
618.780 41
618.796 32
618.812 40
618.828 26
618.844 26
618.860 15
618.876 19
618.893 22
618.909 10
618.925 8
618.941 7
618.957 18
618.973 25
618.989 53
619.005 36
619.021 50
619.038 74
619.054 71
619.070 40
619.086 44
619.102 42
619.118 52
619.134 25
619.150 18
619.166 40
619.183 25
619.199 47
619.215 55
619.231 55
619.247 51
619.263 41
619.279 29
619.295 37
619.311 52
619.327 67
619.344 63
619.360 43
619.376 22
619.392 37
619.408 53
619.424 21
619.440 18
619.456 20
619.472 29
619.489 44
619.505 62
619.521 38
619.537 82
619.553 43
619.569 51
619.585 48
619.601 27
619.618 1
619.634 6
619.650 2
619.666 13
619.682 14
619.698 17
619.714 38
619.730 20
619.746 32
619.763 9
619.779 21
619.795 31
619.811 30
619.827 21
619.843 25
619.859 21
619.875 20
619.891 54
619.908 42
619.924 29
619.940 27
619.956 66
619.972 83
619.988 54
620.004 57
620.020 69
620.037 91
620.053 87
620.069 73
620.085 67
620.101 62
620.117 128
620.133 100
620.149 99
620.166 92
620.182 108
620.198 55
620.214 47
620.230 45
620.246 43
620.262 54
620.278 53
620.294 66
620.311 36
620.327 54
620.343 62
620.359 73
620.375 66
620.391 45
620.407 41
620.423 56
620.440 51
620.456 62
620.472 59
620.488 42
620.504 25
620.520 14
620.536 30
620.552 33
620.569 23
620.585 91
620.601 62
620.617 22
620.633 0
620.649 22
620.665 22
620.681 11
620.698 8
620.714 3
620.730 28
620.746 25
620.762 7
620.778 38
620.794 42
620.811 55
620.827 44
620.843 20
620.859 29
620.875 30
620.891 13
620.907 15
620.923 46
620.940 73
620.956 59
620.972 44
620.988 48
621.004 57
621.020 73
621.036 47
621.052 45
621.069 28
621.085 55
621.101 111
621.117 86
621.133 74
621.149 82
621.165 60
621.182 54
621.198 44
621.214 40
621.230 42
621.246 49
621.262 54
621.278 73
621.294 66
621.311 69
621.327 42
621.343 43
621.359 60
621.375 26
621.391 45
621.407 50
621.424 84
621.440 69
621.456 35
621.472 18
621.488 70
621.504 48
621.520 55
621.537 27
621.553 25
621.569 26
621.585 47
621.601 35
621.617 59
621.633 32
621.650 20
621.666 32
621.682 67
621.698 71
621.714 32
621.730 16
621.746 19
621.763 17
621.779 40
621.795 43
621.811 68
621.827 51
621.843 25
621.859 19
621.876 22
621.892 54
621.908 40
621.924 51
621.940 156
621.956 192
621.972 166
621.989 145
622.005 131
622.021 114
622.037 51
622.053 89
622.069 222
622.085 288
622.102 226
622.118 253
622.134 194
622.150 107
622.166 138
622.182 118
622.198 63
622.215 49
622.231 51
622.247 72
622.263 85
622.279 70
622.295 57
622.311 65
622.328 48
622.344 81
622.360 48
622.376 57
622.392 40
622.408 39
622.425 99
622.441 109
622.457 132
622.473 76
622.489 42
622.505 52
622.521 31
622.538 15
622.554 61
622.570 40
622.586 39
622.602 14
622.618 24
622.634 23
622.651 25
622.667 6
622.683 32
622.699 41
622.715 18
622.731 8
622.748 28
622.764 43
622.780 75
622.796 74
622.812 40
622.828 49
622.844 48
622.861 22
622.877 38
622.893 29
622.909 27
622.925 27
622.941 62
622.958 83
622.974 85
622.990 46
623.006 41
623.022 62
623.038 44
623.055 70
623.071 94
623.087 129
623.103 115
623.119 166
623.135 140
623.151 76
623.168 81
623.184 78
623.200 67
623.216 42
623.232 31
623.248 35
623.265 45
623.281 46
623.297 55
623.313 45
623.329 41
623.345 17
623.362 34
623.378 32
623.394 35
623.410 37
623.426 29
623.442 25
623.459 51
623.475 62
623.491 33
623.507 32
623.523 52
623.539 39
623.556 23
623.572 47
623.588 33
623.604 24
623.620 22
623.636 66
623.653 20
623.669 5
623.685 11
623.701 11
623.717 31
623.733 31
623.750 21
623.766 17
623.782 15
623.798 11
623.814 6
623.830 35
623.847 59
623.863 49
623.879 40
623.895 13
623.911 66
623.927 63
623.944 36
623.960 40
623.976 48
623.992 42
624.008 81
624.024 58
624.041 73
624.057 81
624.073 193
624.089 153
624.105 183
624.121 191
624.138 195
624.154 164
624.170 82
624.186 81
624.202 75
624.218 33
624.235 54
624.251 34
624.267 36
624.283 46
624.299 55
624.316 56
624.332 21
624.348 23
624.364 49
624.380 71
624.396 68
624.413 50
624.429 34
624.445 91
624.461 86
624.477 75
624.493 55
624.510 66
624.526 37
624.542 33
624.558 65
624.574 29
624.591 25
624.607 29
624.623 33
624.639 13
624.655 10
624.671 31
624.688 7
624.704 37
624.720 23
624.736 62
624.752 33
624.769 24
624.785 42
624.801 26
624.817 45
624.833 34
624.849 14
624.866 22
624.882 28
624.898 27
624.914 21
624.930 8
624.947 14
624.963 32
624.979 23
624.995 42
625.011 23
625.027 32
625.044 35
625.060 100
625.076 80
625.092 71
625.108 139
625.125 103
625.141 51
625.157 31
625.173 48
625.189 61
625.205 61
625.222 67
625.238 42
625.254 35
625.270 82
625.286 69
625.303 40
625.319 65
625.335 47
625.351 58
625.367 74
625.384 61
625.400 35
625.416 17
625.432 48
625.448 58
625.464 54
625.481 87
625.497 59
625.513 36
625.529 25
625.545 14
625.562 30
625.578 21
625.594 18
625.610 13
625.626 10
625.643 45
625.659 63
625.675 14
625.691 8
625.707 25
625.724 58
625.740 67
625.756 24
625.772 17
625.788 37
625.805 31
625.821 21
625.837 18
625.853 22
625.869 31
625.885 27
625.902 39
625.918 20
625.934 11
625.950 32
625.966 81
625.983 63
625.999 34
626.015 71
626.031 82
626.047 58
626.064 82
626.080 105
626.096 236
626.112 197
626.128 121
626.145 192
626.161 133
626.177 115
626.193 103
626.209 80
626.226 56
626.242 60
626.258 48
626.274 79
626.290 57
626.307 50
626.323 87
626.339 72
626.355 48
626.371 40
626.388 70
626.404 113
626.420 52
626.436 27
626.452 53
626.469 100
626.485 101
626.501 84
626.517 56
626.533 67
626.550 55
626.566 45
626.582 18
626.598 4
626.614 19
626.631 36
626.647 39
626.663 57
626.679 64
626.696 38
626.712 27
626.728 15
626.744 9
626.760 35
626.777 49
626.793 49
626.809 14
626.825 25
626.841 17
626.858 34
626.874 66
626.890 44
626.906 38
626.922 20
626.939 35
626.955 33
626.971 31
626.987 32
627.003 25
627.020 61
627.036 96
627.052 92
627.068 125
627.085 136
627.101 142
627.117 129
627.133 106
627.149 110
627.166 73
627.182 60
627.198 59
627.214 57
627.230 55
627.247 76
627.263 53
627.279 53
627.295 47
627.311 37
627.328 43
627.344 57
627.360 58
627.376 84
627.393 69
627.409 68
627.425 69
627.441 32
627.457 20
627.474 40
627.490 36
627.506 74
627.522 85
627.539 37
627.555 18
627.571 19
627.587 28
627.603 24
627.620 27
627.636 29
627.652 24
627.668 30
627.684 27
627.701 44
627.717 111
627.733 117
627.749 158
627.766 187
627.782 189
627.798 233
627.814 264
627.830 199
627.847 158
627.863 106
627.879 130
627.895 140
627.912 67
627.928 95
627.944 167
627.960 212
627.976 178
627.993 108
628.009 98
628.025 103
628.041 125
628.058 182
628.074 145
628.090 121
628.106 100
628.122 108
628.139 127
628.155 103
628.171 85
628.187 47
628.204 39
628.220 65
628.236 71
628.252 59
628.268 49
628.285 56
628.301 90
628.317 110
628.333 81
628.350 68
628.366 96
628.382 55
628.398 75
628.415 77
628.431 61
628.447 69
628.463 121
628.479 66
628.496 64
628.512 60
628.528 52
628.544 51
628.561 54
628.577 52
628.593 67
628.609 85
628.625 39
628.642 42
628.658 44
628.674 35
628.690 28
628.707 23
628.723 62
628.739 69
628.755 66
628.772 114
628.788 89
628.804 91
628.820 95
628.837 78
628.853 92
628.869 94
628.885 51
628.901 79
628.918 34
628.934 69
628.950 106
628.966 99
628.983 77
628.999 68
629.015 74
629.031 71
629.048 82
629.064 102
629.080 120
629.096 125
629.113 88
629.129 132
629.145 101
629.161 42
629.177 38
629.194 29
629.210 41
629.226 38
629.242 48
629.259 49
629.275 31
629.291 40
629.307 48
629.324 56
629.340 48
629.356 62
629.372 66
629.389 50
629.405 69
629.421 36
629.437 74
629.454 49
629.470 46
629.486 49
629.502 66
629.519 55
629.535 38
629.551 44
629.567 44
629.583 33
629.600 42
629.616 33
629.632 21
629.648 22
629.665 45
629.681 22
629.697 45
629.713 30
629.730 17
629.746 33
629.762 27
629.778 31
629.795 29
629.811 30
629.827 23
629.843 25
629.860 40
629.876 34
629.892 36
629.908 67
629.925 71
629.941 111
629.957 134
629.973 150
629.990 127
630.006 91
630.022 74
630.038 48
630.055 70
630.071 79
630.087 81
630.103 101
630.120 33
630.136 46
630.152 59
630.168 48
630.185 50
630.201 58
630.217 52
630.233 77
630.250 28
630.266 25
630.282 34
630.298 51
630.315 39
630.331 48
630.347 38
630.363 52
630.380 49
630.396 68
630.412 94
630.428 49
630.445 36
630.461 48
630.477 41
630.493 45
630.510 46
630.526 29
630.542 18
630.558 4
630.575 19
630.591 27
630.607 48
630.623 34
630.640 29
630.656 19
630.672 27
630.688 48
630.705 44
630.721 56
630.737 70
630.754 33
630.770 12
630.786 21
630.802 29
630.819 18
630.835 41
630.851 41
630.867 48
630.884 39
630.900 39
630.916 43
630.932 21
630.949 38
630.965 74
630.981 78
630.997 62
631.014 42
631.030 55
631.046 21
631.062 22
631.079 20
631.095 34
631.111 71
631.128 55
631.144 31
631.160 18
631.176 27
631.193 28
631.209 34
631.225 39
631.241 68
631.258 46
631.274 40
631.290 71
631.306 51
631.323 30
631.339 43
631.355 42
631.371 16
631.388 29
631.404 29
631.420 64
631.437 59
631.453 32
631.469 25
631.485 33
631.502 45
631.518 50
631.534 6
631.550 15
631.567 24
631.583 14
631.599 23
631.616 24
631.632 37
631.648 31
631.664 22
631.681 20
631.697 11
631.713 20
631.729 20
631.746 14
631.762 26
631.778 18
631.794 24
631.811 23
631.827 40
631.843 27
631.860 20
631.876 42
631.892 38
631.908 18
631.925 34
631.941 43
631.957 12
631.973 45
631.990 101
632.006 91
632.022 73
632.039 87
632.055 42
632.071 56
632.087 77
632.104 70
632.120 63
632.136 30
632.153 53
632.169 56
632.185 37
632.201 30
632.218 40
632.234 22
632.250 23
632.266 46
632.283 39
632.299 53
632.315 56
632.332 69
632.348 38
632.364 17
632.380 30
632.397 40
632.413 69
632.429 54
632.446 30
632.462 34
632.478 35
632.494 64
632.511 27
632.527 33
632.543 22
632.559 44
632.576 26
632.592 42
632.608 32
632.625 37
632.641 35
632.657 21
632.673 15
632.690 24
632.706 17
632.722 23
632.739 41
632.755 44
632.771 44
632.787 51
632.804 44
632.820 30
632.836 26
632.853 27
632.869 40
632.885 37
632.901 38
632.918 26
632.934 31
632.950 46
632.967 44
632.983 44
632.999 38
633.015 50
633.032 54
633.048 40
633.064 31
633.081 35
633.097 69
633.113 47
633.129 51
633.146 54
633.162 51
633.178 32
633.195 19
633.211 54
633.227 76
633.243 75
633.260 52
633.276 55
633.292 51
633.309 49
633.325 53
633.341 48
633.358 20
633.374 26
633.390 28
633.406 23
633.423 24
633.439 5
633.455 35
633.472 35
633.488 26
633.504 29
633.520 29
633.537 38
633.553 23
633.569 19
633.586 31
633.602 40
633.618 45
633.635 26
633.651 48
633.667 60
633.683 31
633.700 14
633.716 16
633.732 41
633.749 34
633.765 35
633.781 40
633.797 19
633.814 31
633.830 55
633.846 38
633.863 10
633.879 33
633.895 17
633.912 37
633.928 50
633.944 53
633.960 92
633.977 93
633.993 84
634.009 103
634.026 100
634.042 101
634.058 89
634.075 95
634.091 93
634.107 110
634.123 76
634.140 97
634.156 64
634.172 48
634.189 34
634.205 22
634.221 35
634.238 54
634.254 71
634.270 53
634.287 33
634.303 42
634.319 65
634.335 57
634.352 54
634.368 30
634.384 56
634.401 62
634.417 45
634.433 41
634.450 48
634.466 30
634.482 58
634.498 65
634.515 65
634.531 57
634.547 27
634.564 51
634.580 60
634.596 30
634.613 18
634.629 17
634.645 27
634.662 17
634.678 24
634.694 39
634.710 16
634.727 11
634.743 6
634.759 21
634.776 24
634.792 9
634.808 23
634.825 15
634.841 22
634.857 15
634.874 23
634.890 22
634.906 28
634.923 29
634.939 21
634.955 52
634.971 50
634.988 56
635.004 49
635.020 53
635.037 46
635.053 51
635.069 48
635.086 60
635.102 48
635.118 45
635.135 60
635.151 66
635.167 41
635.184 68
635.200 47
635.216 35
635.232 28
635.249 38
635.265 46
635.281 56
635.298 31
635.314 51
635.330 82
635.347 36
635.363 53
635.379 34
635.396 21
635.412 14
635.428 10
635.445 11
635.461 35
635.477 37
635.494 26
635.510 20
635.526 10
635.543 23
635.559 30
635.575 24
635.591 29
635.608 24
635.624 15
635.640 42
635.657 37
635.673 24
635.689 20
635.706 23
635.722 9
635.738 16
635.755 16
635.771 10
635.787 7
635.804 9
635.820 22
635.836 7
635.853 11
635.869 48
635.885 32
635.902 15
635.918 30
635.934 11
635.951 17
635.967 70
635.983 81
636.000 79
636.016 58
636.032 51
636.049 112
636.065 101
636.081 89
636.098 65
636.114 54
636.130 59
636.147 72
636.163 100
636.179 86
636.195 53
636.212 30
636.228 37
636.244 30
636.261 16
636.277 55
636.293 53
636.310 80
636.326 62
636.342 52
636.359 40
636.375 47
636.391 37
636.408 32
636.424 65
636.440 70
636.457 35
636.473 28
636.489 48
636.506 40
636.522 13
636.538 34
636.555 41
636.571 29
636.587 24
636.604 21
636.620 19
636.636 13
636.653 25
636.669 19
636.685 36
636.702 36
636.718 23
636.734 13
636.751 39
636.767 37
636.783 15
636.800 12
636.816 19
636.832 43
636.849 38
636.865 32
636.881 28
636.898 19
636.914 43
636.930 59
636.947 63
636.963 38
636.979 35
636.996 15
637.012 17
637.029 51
637.045 67
637.061 74
637.078 95
637.094 73
637.110 33
637.127 45
637.143 44
637.159 20
637.176 18
637.192 32
637.208 70
637.225 51
637.241 68
637.257 51
637.274 42
637.290 45
637.306 46
637.323 65
637.339 79
637.355 78
637.372 59
637.388 46
637.404 30
637.421 17
637.437 26
637.453 70
637.470 54
637.486 33
637.502 22
637.519 28
637.535 45
637.551 34
637.568 37
637.584 20
637.601 15
637.617 23
637.633 26
637.650 16
637.666 14
637.682 31
637.699 30
637.715 11
637.731 1
637.748 20
637.764 30
637.780 27
637.797 26
637.813 9
637.829 31
637.846 41
637.862 59
637.878 54
637.895 40
637.911 46
637.927 63
637.944 48
637.960 17
637.977 18
637.993 44
638.009 43
638.026 30
638.042 46
638.058 29
638.075 51
638.091 71
638.107 76
638.124 51
638.140 37
638.156 65
638.173 85
638.189 107
638.205 64
638.222 47
638.238 50
638.255 76
638.271 53
638.287 113
638.304 70
638.320 48
638.336 60
638.353 34
638.369 48
638.385 81
638.402 54
638.418 55
638.434 48
638.451 59
638.467 53
638.484 71
638.500 57
638.516 67
638.533 60
638.549 41
638.565 56
638.582 53
638.598 45
638.614 22
638.631 20
638.647 19
638.663 19
638.680 38
638.696 25
638.713 32
638.729 20
638.745 21
638.762 28
638.778 28
638.794 20
638.811 18
638.827 13
638.843 28
638.860 30
638.876 22
638.893 41
638.909 44
638.925 24
638.942 30
638.958 33
638.974 52
638.991 30
639.007 31
639.023 18
639.040 62
639.056 105
639.073 77
639.089 62
639.105 86
639.122 114
639.138 61
639.154 79
639.171 70
639.187 69
639.203 58
639.220 52
639.236 54
639.253 34
639.269 44
639.285 39
639.302 46
639.318 50
639.334 51
639.351 23
639.367 67
639.384 57
639.400 53
639.416 36
639.433 46
639.449 29
639.465 26
639.482 52
639.498 28
639.514 21
639.531 48
639.547 31
639.564 20
639.580 39
639.596 19
639.613 33
639.629 5
639.645 9
639.662 29
639.678 24
639.695 11
639.711 6
639.727 32
639.744 12
639.760 24
639.776 19
639.793 7
639.809 23
639.826 20
639.842 24
639.858 23
639.875 33
639.891 60
639.907 40
639.924 28
639.940 37
639.957 16
639.973 9
639.989 18
640.006 18
640.022 46
640.038 35
640.055 40
640.071 68
640.088 109
640.104 149
640.120 109
640.137 82
640.153 79
640.169 43
640.186 84
640.202 68
640.219 65
640.235 40
640.251 21
640.268 58
640.284 59
640.301 59
640.317 59
640.333 63
640.350 53
640.366 57
640.382 35
640.399 48
640.415 60
640.432 47
640.448 50
640.464 32
640.481 57
640.497 62
640.513 43
640.530 12
640.546 7
640.563 30
640.579 35
640.595 45
640.612 22
640.628 41
640.645 29
640.661 15
640.677 12
640.694 24
640.710 18
640.726 5
640.743 13
640.759 25
640.776 19
640.792 6
640.808 22
640.825 11
640.841 18
640.858 22
640.874 19
640.890 15
640.907 15
640.923 12
640.940 28
640.956 7
640.972 18
640.989 34
641.005 47
641.021 29
641.038 25
641.054 61
641.071 91
641.087 70
641.103 106
641.120 97
641.136 84
641.153 87
641.169 80
641.185 34
641.202 34
641.218 48
641.235 39
641.251 80
641.267 62
641.284 60
641.300 38
641.317 56
641.333 74
641.349 67
641.366 49
641.382 42
641.399 41
641.415 46
641.431 38
641.448 29
641.464 17
641.480 26
641.497 30
641.513 26
641.530 35
641.546 28
641.562 29
641.579 48
641.595 32
641.612 23
641.628 30
641.644 70
641.661 27
641.677 36
641.694 34
641.710 26
641.726 18
641.743 16
641.759 19
641.776 33
641.792 35
641.808 31
641.825 32
641.841 44
641.858 49
641.874 20
641.890 19
641.907 19
641.923 30
641.940 41
641.956 52
641.972 90
641.989 79
642.005 25
642.022 49
642.038 67
642.054 64
642.071 161
642.087 187
642.104 264
642.120 226
642.137 176
642.153 174
642.169 139
642.186 118
642.202 69
642.219 71
642.235 104
642.251 97
642.268 67
642.284 95
642.301 87
642.317 59
642.333 52
642.350 48
642.366 41
642.383 49
642.399 66
642.415 71
642.432 53
642.448 55
642.465 36
642.481 38
642.497 29
642.514 76
642.530 50
642.547 56
642.563 63
642.580 42
642.596 36
642.612 26
642.629 32
642.645 26
642.662 20
642.678 23
642.694 24
642.711 55
642.727 38
642.744 6
642.760 11
642.776 35
642.793 65
642.809 24
642.826 27
642.842 38
642.859 30
642.875 26
642.891 27
642.908 21
642.924 65
642.941 107
642.957 66
642.973 121
642.990 62
643.006 40
643.023 30
643.039 47
643.055 62
643.072 106
643.088 79
643.105 136
643.121 151
643.138 155
643.154 93
643.170 105
643.187 81
643.203 58
643.220 52
643.236 58
643.253 50
643.269 42
643.285 38
643.302 102
643.318 99
643.335 105
643.351 72
643.367 69
643.384 102
643.400 49
643.417 54
643.433 32
643.450 35
643.466 45
643.482 24
643.499 15
643.515 16
643.532 41
643.548 56
643.564 42
643.581 62
643.597 37
643.614 26
643.630 35
643.647 65
643.663 43
643.679 39
643.696 76
643.712 42
643.729 72
643.745 146
643.762 109
643.778 71
643.794 101
643.811 103
643.827 112
643.844 98
643.860 76
643.877 48
643.893 89
643.909 139
643.926 209
643.942 252
643.959 182
643.975 167
643.992 143
644.008 119
644.024 113
644.041 110
644.057 75
644.074 59
644.090 68
644.107 60
644.123 75
644.139 90
644.156 121
644.172 117
644.189 72
644.205 77
644.222 79
644.238 61
644.254 76
644.271 94
644.287 65
644.304 41
644.320 44
644.337 53
644.353 69
644.369 67
644.386 53
644.402 59
644.419 65
644.435 63
644.452 60
644.468 80
644.485 48
644.501 29
644.517 55
644.534 68
644.550 40
644.567 28
644.583 49
644.600 46
644.616 42
644.632 30
644.649 45
644.665 67
644.682 50
644.698 22
644.715 27
644.731 13
644.747 20
644.764 35
644.780 44
644.797 68
644.813 45
644.830 36
644.846 37
644.863 61
644.879 62
644.895 49
644.912 23
644.928 52
644.945 87
644.961 97
644.978 61
644.994 65
645.011 92
645.027 84
645.043 58
645.060 85
645.076 74
645.093 63
645.109 43
645.126 47
645.142 52
645.158 59
645.175 51
645.191 39
645.208 38
645.224 36
645.241 40
645.257 44
645.274 55
645.290 32
645.306 37
645.323 37
645.339 39
645.356 50
645.372 34
645.389 30
645.405 15
645.422 77
645.438 98
645.455 77
645.471 28
645.487 26
645.504 23
645.520 0
645.537 11
645.553 55
645.570 34
645.586 6
645.603 20
645.619 11
645.635 33
645.652 33
645.668 42
645.685 10
645.701 27
645.718 21
645.734 50
645.751 17
645.767 22
645.783 35
645.800 39
645.816 20
645.833 24
645.849 42
645.866 30
645.882 45
645.899 60
645.915 28
645.932 9
645.948 26
645.964 43
645.981 74
645.997 71
646.014 47
646.030 10
646.047 27
646.063 60
646.080 107
646.096 115
646.113 126
646.129 126
646.145 77
646.162 89
646.178 84
646.195 49
646.211 52
646.228 42
646.244 68
646.261 79
646.277 53
646.294 39
646.310 57
646.326 67
646.343 28
646.359 38
646.376 44
646.392 59
646.409 67
646.425 51
646.442 40
646.458 40
646.475 16
646.491 38
646.508 35
646.524 14
646.540 12
646.557 18
646.573 32
646.590 27
646.606 20
646.623 46
646.639 37
646.656 20
646.672 25
646.689 13
646.705 3
646.722 8
646.738 19
646.754 19
646.771 27
646.787 9
646.804 24
646.820 44
646.837 53
646.853 30
646.870 18
646.886 20
646.903 23
646.919 16
646.936 21
646.952 30
646.969 47
646.985 32
647.001 28
647.018 26
647.034 25
647.051 51
647.067 51
647.084 80
647.100 93
647.117 71
647.133 58
647.150 84
647.166 95
647.183 53
647.199 63
647.216 38
647.232 67
647.248 73
647.265 85
647.281 102
647.298 44
647.314 25
647.331 29
647.347 70
647.364 35
647.380 39
647.397 47
647.413 19
647.430 43
647.446 51
647.463 36
647.479 27
647.496 11
647.512 28
647.528 31
647.545 61
647.561 25
647.578 33
647.594 33
647.611 39
647.627 24
647.644 13
647.660 32
647.677 22
647.693 33
647.710 23
647.726 12
647.743 40
647.759 29
647.776 29
647.792 51
647.809 51
647.825 61
647.842 36
647.858 30
647.874 26
647.891 35
647.907 46
647.924 23
647.940 12
647.957 32
647.973 36
647.990 34
648.006 56
648.023 43
648.039 70
648.056 38
648.072 52
648.089 64
648.105 82
648.122 83
648.138 57
648.155 56
648.171 77
648.188 77
648.204 60
648.221 26
648.237 32
648.254 24
648.270 41
648.286 45
648.303 87
648.319 48
648.336 8
648.352 43
648.369 53
648.385 46
648.402 43
648.418 25
648.435 30
648.451 20
648.468 12
648.484 18
648.501 18
648.517 30
648.534 33
648.550 45
648.567 19
648.583 32
648.600 35
648.616 49
648.633 26
648.649 33
648.666 44
648.682 16
648.699 10
648.715 11
648.732 26
648.748 29
648.765 29
648.781 18
648.798 17
648.814 28
648.831 15
648.847 21
648.864 25
648.880 28
648.896 15
648.913 7
648.929 15
648.946 12
648.962 37
648.979 31
648.995 21
649.012 12
649.028 18
649.045 34
649.061 85
649.078 75
649.094 78
649.111 113
649.127 108
649.144 98
649.160 75
649.177 74
649.193 68
649.210 67
649.226 34
649.243 48
649.259 40
649.276 38
649.292 46
649.309 52
649.325 40
649.342 51
649.358 68
649.375 42
649.391 41
649.408 43
649.424 23
649.441 20
649.457 44
649.474 29
649.490 31
649.507 14
649.523 18
649.540 14
649.556 19
649.573 38
649.589 56
649.606 37
649.622 49
649.639 55
649.655 38
649.672 17
649.688 21
649.705 23
649.721 22
649.738 30
649.754 11
649.771 52
649.787 64
649.804 55
649.820 47
649.837 43
649.853 61
649.870 45
649.886 20
649.903 31
649.919 72
649.936 461
649.952 1030
649.969 1191
649.985 986
650.002 730
650.018 551
650.035 376
650.051 359
650.068 331
650.084 196
650.101 172
650.117 177
650.134 145
650.150 94
650.167 89
650.183 95
650.200 65
650.216 44
650.233 42
650.249 38
650.266 37
650.282 39
650.299 31
650.315 24
650.332 67
650.348 92
650.365 78
650.382 48
650.398 48
650.415 46
650.431 61
650.448 82
650.464 37
650.481 37
650.497 49
650.514 46
650.530 19
650.547 38
650.563 47
650.580 27
650.596 19
650.613 30
650.629 53
650.646 31
650.662 25
650.679 49
650.695 45
650.712 27
650.728 12
650.745 11
650.761 13
650.778 13
650.794 16
650.811 39
650.827 35
650.844 42
650.860 11
650.877 9
650.893 12
650.910 45
650.926 83
650.943 232
650.959 305
650.976 278
650.993 294
651.009 313
651.026 218
651.042 187
651.059 170
651.075 145
651.092 71
651.108 80
651.125 101
651.141 85
651.158 76
651.174 76
651.191 48
651.207 49
651.224 60
651.240 121
651.257 96
651.273 43
651.290 50
651.306 31
651.323 34
651.339 51
651.356 44
651.372 44
651.389 69
651.406 68
651.422 43
651.439 61
651.455 66
651.472 49
651.488 64
651.505 87
651.521 58
651.538 46
651.554 36
651.571 25
651.587 51
651.604 27
651.620 52
651.637 23
651.653 1
651.670 9
651.686 26
651.703 54
651.719 30
651.736 45
651.753 44
651.769 66
651.786 34
651.802 18
651.819 11
651.835 35
651.852 46
651.868 17
651.885 22
651.901 49
651.918 39
651.934 58
651.951 82
651.967 111
651.984 94
652.000 86
652.017 81
652.034 82
652.050 65
652.067 76
652.083 81
652.100 105
652.116 120
652.133 115
652.149 84
652.166 56
652.182 107
652.199 56
652.215 53
652.232 38
652.248 42
652.265 44
652.282 14
652.298 39
652.315 49
652.331 21
652.348 37
652.364 38
652.381 35
652.397 23
652.414 26
652.430 34
652.447 45
652.463 33
652.480 27
652.496 48
652.513 64
652.530 50
652.546 61
652.563 54
652.579 16
652.596 19
652.612 14
652.629 12
652.645 28
652.662 59
652.678 32
652.695 27
652.711 34
652.728 25
652.745 14
652.761 18
652.778 12
652.794 13
652.811 9
652.827 24
652.844 35
652.860 30
652.877 27
652.893 30
652.910 25
652.926 25
652.943 24
652.960 40
652.976 28
652.993 35
653.009 61
653.026 71
653.042 32
653.059 68
653.075 55
653.092 49
653.108 76
653.125 86
653.142 88
653.158 77
653.175 60
653.191 41
653.208 43
653.224 61
653.241 79
653.257 54
653.274 26
653.290 73
653.307 69
653.324 34
653.340 45
653.357 19
653.373 24
653.390 35
653.406 53
653.423 38
653.439 40
653.456 21
653.472 34
653.489 34
653.506 40
653.522 35
653.539 17
653.555 46
653.572 22
653.588 23
653.605 17
653.621 26
653.638 28
653.655 13
653.671 13
653.688 15
653.704 11
653.721 16
653.737 13
653.754 26
653.770 20
653.787 38
653.804 18
653.820 20
653.837 23
653.853 15
653.870 11
653.886 36
653.903 32
653.919 35
653.936 51
653.952 44
653.969 46
653.986 55
654.002 78
654.019 48
654.035 57
654.052 87
654.068 87
654.085 84
654.101 60
654.118 64
654.135 38
654.151 55
654.168 45
654.184 56
654.201 62
654.217 38
654.234 56
654.251 81
654.267 58
654.284 72
654.300 60
654.317 41
654.333 79
654.350 106
654.366 40
654.383 28
654.400 49
654.416 68
654.433 52
654.449 42
654.466 41
654.482 66
654.499 40
654.515 29
654.532 19
654.549 21
654.565 24
654.582 27
654.598 12
654.615 21
654.631 6
654.648 13
654.665 53
654.681 44
654.698 9
654.714 29
654.731 54
654.747 65
654.764 24
654.781 27
654.797 36
654.814 17
654.830 22
654.847 17
654.863 19
654.880 14
654.896 33
654.913 63
654.930 48
654.946 50
654.963 23
654.979 22
654.996 48
655.012 63
655.029 52
655.046 78
655.062 72
655.079 76
655.095 38
655.112 31
655.128 51
655.145 54
655.162 100
655.178 57
655.195 34
655.211 37
655.228 30
655.244 32
655.261 28
655.278 45
655.294 53
655.311 39
655.327 38
655.344 74
655.360 64
655.377 58
655.394 29
655.410 37
655.427 35
655.443 42
655.460 39
655.476 26
655.493 30
655.510 43
655.526 16
655.543 16
655.559 25
655.576 11
655.592 9
655.609 19
655.626 32
655.642 29
655.659 43
655.675 87
655.692 45
655.708 23
655.725 29
655.742 25
655.758 28
655.775 30
655.791 25
655.808 23
655.825 34
655.841 17
655.858 19
655.874 12
655.891 32
655.907 52
655.924 46
655.941 84
655.957 221
655.974 395
655.990 432
656.007 296
656.024 263
656.040 261
656.057 221
656.073 98
656.090 85
656.106 141
656.123 98
656.140 68
656.156 88
656.173 130
656.189 84
656.206 57
656.222 69
656.239 59
656.256 80
656.272 95
656.289 60
656.305 59
656.322 38
656.339 51
656.355 46
656.372 21
656.388 61
656.405 49
656.422 39
656.438 40
656.455 57
656.471 48
656.488 25
656.504 40
656.521 36
656.538 38
656.554 46
656.571 31
656.587 8
656.604 10
656.621 42
656.637 54
656.654 30
656.670 25
656.687 26
656.704 23
656.720 59
656.737 60
656.753 33
656.770 17
656.786 28
656.803 28
656.820 30
656.836 44
656.853 19
656.869 47
656.886 50
656.903 23
656.919 16
656.936 20
656.952 25
656.969 94
656.986 68
657.002 101
657.019 85
657.035 108
657.052 170
657.069 74
657.085 113
657.102 121
657.118 104
657.135 119
657.152 76
657.168 43
657.185 32
657.201 44
657.218 49
657.234 63
657.251 54
657.268 85
657.284 87
657.301 99
657.317 77
657.334 63
657.351 73
657.367 69
657.384 67
657.400 72
657.417 43
657.434 72
657.450 55
657.467 21
657.483 45
657.500 85
657.517 58
657.533 37
657.550 28
657.566 34
657.583 65
657.600 52
657.616 54
657.633 52
657.649 57
657.666 18
657.683 33
657.699 53
657.716 60
657.732 44
657.749 36
657.766 27
657.782 39
657.799 48
657.815 70
657.832 72
657.849 71
657.865 40
657.882 26
657.899 56
657.915 63
657.932 65
657.948 47
657.965 81
657.982 101
657.998 70
658.015 91
658.031 84
658.048 108
658.065 108
658.081 64
658.098 118
658.114 115
658.131 114
658.148 121
658.164 91
658.181 72
658.197 48
658.214 51
658.231 36
658.247 48
658.264 80
658.280 36
658.297 58
658.314 64
658.330 61
658.347 35
658.364 102
658.380 85
658.397 72
658.413 38
658.430 19
658.447 65
658.463 125
658.480 59
658.496 34
658.513 38
658.530 31
658.546 48
658.563 15
658.579 9
658.596 14
658.613 38
658.629 69
658.646 25
658.663 7
658.679 29
658.696 36
658.712 46
658.729 36
658.746 40
658.762 44
658.779 20
658.795 44
658.812 49
658.829 27
658.845 44
658.862 30
658.879 43
658.895 39
658.912 45
658.928 85
658.945 100
658.962 75
658.978 64
658.995 64
659.012 22
659.028 22
659.045 62
659.061 51
659.078 104
659.095 121
659.111 80
659.128 96
659.144 107
659.161 110
659.178 84
659.194 80
659.211 69
659.228 73
659.244 48
659.261 96
659.277 79
659.294 66
659.311 51
659.327 55
659.344 45
659.361 58
659.377 55
659.394 64
659.410 71
659.427 63
659.444 38
659.460 84
659.477 69
659.494 17
659.510 14
659.527 22
659.543 13
659.560 19
659.577 56
659.593 66
659.610 29
659.627 27
659.643 49
659.660 64
659.676 37
659.693 44
659.710 52
659.726 54
659.743 44
659.760 18
659.776 35
659.793 50
659.809 53
659.826 45
659.843 57
659.859 87
659.876 58
659.893 91
659.909 153
659.926 187
659.943 116
659.959 72
659.976 74
659.992 71
660.009 59
660.026 85
660.042 94
660.059 50
660.076 68
660.092 61
660.109 52
660.125 67
660.142 59
660.159 87
660.175 91
660.192 33
660.209 53
660.225 37
660.242 45
660.259 44
660.275 64
660.292 85
660.308 90
660.325 67
660.342 60
660.358 54
660.375 40
660.392 39
660.408 44
660.425 47
660.442 21
660.458 15
660.475 30
660.491 52
660.508 40
660.525 29
660.541 33
660.558 37
660.575 43
660.591 43
660.608 45
660.625 27
660.641 21
660.658 19
660.674 43
660.691 25
660.708 30
660.724 17
660.741 16
660.758 23
660.774 47
660.791 37
660.808 37
660.824 23
660.841 39
660.858 38
660.874 60
660.891 45
660.907 26
660.924 54
660.941 59
660.957 82
660.974 43
660.991 69
661.007 41
661.024 48
661.041 61
661.057 38
661.074 44
661.091 68
661.107 65
661.124 61
661.140 50
661.157 60
661.174 56
661.190 83
661.207 50
661.224 57
661.240 78
661.257 54
661.274 35
661.290 54
661.307 33
661.324 70
661.340 51
661.357 22
661.374 24
661.390 20
661.407 25
661.423 30
661.440 19
661.457 56
661.473 36
661.490 23
661.507 27
661.523 38
661.540 24
661.557 32
661.573 36
661.590 20
661.607 43
661.623 47
661.640 41
661.657 60
661.673 46
661.690 32
661.707 48
661.723 45
661.740 50
661.757 48
661.773 41
661.790 51
661.806 33
661.823 77
661.840 72
661.856 31
661.873 18
661.890 23
661.906 46
661.923 80
661.940 63
661.956 44
661.973 61
661.990 69
662.006 62
662.023 33
662.040 21
662.056 22
662.073 38
662.090 43
662.106 74
662.123 83
662.140 110
662.156 102
662.173 88
662.190 91
662.206 84
662.223 47
662.240 53
662.256 68
662.273 93
662.290 76
662.306 71
662.323 86
662.340 71
662.356 62
662.373 35
662.390 27
662.406 50
662.423 76
662.439 63
662.456 20
662.473 47
662.489 83
662.506 71
662.523 10
662.539 15
662.556 26
662.573 32
662.589 26
662.606 29
662.623 30
662.639 27
662.656 38
662.673 14
662.689 20
662.706 27
662.723 17
662.739 46
662.756 30
662.773 18
662.789 20
662.806 28
662.823 14
662.839 9
662.856 44
662.873 26
662.889 15
662.906 28
662.923 42
662.939 37
662.956 29
662.973 47
662.989 26
663.006 20
663.023 33
663.039 38
663.056 41
663.073 29
663.089 59
663.106 68
663.123 79
663.139 61
663.156 53
663.173 34
663.189 31
663.206 47
663.223 87
663.240 55
663.256 66
663.273 85
663.290 101
663.306 79
663.323 55
663.340 49
663.356 33
663.373 26
663.390 37
663.406 48
663.423 48
663.440 61
663.456 65
663.473 37
663.490 54
663.506 84
663.523 62
663.540 55
663.556 47
663.573 27
663.590 26
663.606 18
663.623 23
663.640 39
663.656 62
663.673 26
663.690 32
663.706 53
663.723 67
663.740 39
663.756 48
663.773 63
663.790 39
663.806 50
663.823 57
663.840 62
663.857 60
663.873 37
663.890 57
663.907 78
663.923 133
663.940 191
663.957 184
663.973 182
663.990 133
664.007 145
664.023 104
664.040 87
664.057 105
664.073 149
664.090 168
664.107 167
664.123 193
664.140 192
664.157 154
664.173 119
664.190 119
664.207 96
664.224 109
664.240 117
664.257 72
664.274 59
664.290 90
664.307 73
664.324 60
664.340 72
664.357 45
664.374 34
664.390 29
664.407 37
664.424 74
664.440 55
664.457 32
664.474 26
664.491 34
664.507 42
664.524 31
664.541 41
664.557 24
664.574 31
664.591 46
664.607 17
664.624 43
664.641 70
664.657 67
664.674 45
664.691 38
664.707 37
664.724 54
664.741 35
664.758 36
664.774 29
664.791 31
664.808 54
664.824 37
664.841 29
664.858 40
664.874 44
664.891 37
664.908 44
664.924 107
664.941 164
664.958 246
664.975 200
664.991 152
665.008 133
665.025 131
665.041 122
665.058 143
665.075 108
665.091 77
665.108 133
665.125 115
665.142 97
665.158 53
665.175 81
665.192 71
665.208 67
665.225 71
665.242 72
665.258 42
665.275 58
665.292 85
665.308 81
665.325 40
665.342 37
665.359 62
665.375 31
665.392 61
665.409 64
665.425 49
665.442 41
665.459 34
665.475 36
665.492 15
665.509 47
665.526 69
665.542 49
665.559 33
665.576 30
665.592 43
665.609 25
665.626 24
665.643 41
665.659 24
665.676 23
665.693 42
665.709 40
665.726 38
665.743 43
665.759 60
665.776 53
665.793 27
665.810 36
665.826 50
665.843 41
665.860 72
665.876 122
665.893 212
665.910 671
665.926 1497
665.943 2106
665.960 1991
665.977 1497
665.993 1032
666.010 643
666.027 508
666.043 354
666.060 288
666.077 267
666.094 226
666.110 191
666.127 171
666.144 167
666.160 152
666.177 92
666.194 98
666.211 83
666.227 82
666.244 67
666.261 79
666.277 79
666.294 65
666.311 70
666.327 73
666.344 55
666.361 39
666.378 61
666.394 64
666.411 52
666.428 42
666.444 52
666.461 38
666.478 56
666.495 24
666.511 20
666.528 53
666.545 51
666.561 36
666.578 19
666.595 30
666.612 62
666.628 81
666.645 98
666.662 80
666.678 63
666.695 73
666.712 57
666.729 20
666.745 30
666.762 21
666.779 20
666.795 32
666.812 29
666.829 67
666.846 53
666.862 25
666.879 21
666.896 128
666.912 271
666.929 498
666.946 705
666.963 666
666.979 469
666.996 315
667.013 240
667.030 209
667.046 100
667.063 74
667.080 89
667.096 65
667.113 102
667.130 134
667.147 134
667.163 88
667.180 64
667.197 61
667.213 78
667.230 61
667.247 86
667.264 71
667.280 26
667.297 44
667.314 48
667.331 51
667.347 43
667.364 28
667.381 32
667.397 17
667.414 26
667.431 14
667.448 33
667.464 31
667.481 53
667.498 65
667.514 29
667.531 15
667.548 25
667.565 53
667.581 46
667.598 33
667.615 50
667.632 31
667.648 37
667.665 49
667.682 52
667.698 51
667.715 43
667.732 58
667.749 45
667.765 18
667.782 26
667.799 60
667.816 40
667.832 49
667.849 36
667.866 16
667.883 35
667.899 50
667.916 136
667.933 175
667.949 144
667.966 168
667.983 130
668.000 81
668.016 113
668.033 54
668.050 67
668.067 55
668.083 62
668.100 99
668.117 131
668.134 161
668.150 115
668.167 77
668.184 115
668.200 72
668.217 37
668.234 58
668.251 67
668.267 57
668.284 65
668.301 29
668.318 66
668.334 10
668.351 20
668.368 16
668.385 40
668.401 51
668.418 53
668.435 31
668.451 30
668.468 39
668.485 33
668.502 16
668.518 15
668.535 19
668.552 41
668.569 39
668.585 27
668.602 32
668.619 15
668.636 13
668.652 15
668.669 52
668.686 15
668.703 4
668.719 9
668.736 56
668.753 82
668.770 37
668.786 20
668.803 36
668.820 18
668.837 17
668.853 29
668.870 37
668.887 26
668.903 13
668.920 48
668.937 49
668.954 59
668.970 72
668.987 58
669.004 59
669.021 37
669.037 54
669.054 44
669.071 74
669.088 61
669.104 70
669.121 105
669.138 115
669.155 125
669.171 112
669.188 49
669.205 43
669.222 66
669.238 50
669.255 40
669.272 66
669.289 112
669.305 92
669.322 39
669.339 53
669.356 78
669.372 52
669.389 50
669.406 39
669.423 58
669.439 79
669.456 60
669.473 88
669.490 48
669.506 31
669.523 29
669.540 19
669.557 8
669.573 27
669.590 12
669.607 16
669.624 23
669.640 33
669.657 18
669.674 16
669.691 46
669.707 30
669.724 44
669.741 41
669.758 45
669.774 29
669.791 24
669.808 39
669.825 14
669.841 12
669.858 45
669.875 38
669.892 29
669.908 45
669.925 53
669.942 53
669.959 70
669.975 75
669.992 31
670.009 46
670.026 76
670.043 66
670.059 24
670.076 36
670.093 63
670.110 118
670.126 86
670.143 96
670.160 78
670.177 49
670.193 74
670.210 36
670.227 45
670.244 40
670.260 54
670.277 24
670.294 70
670.311 66
670.327 42
670.344 47
670.361 20
670.378 66
670.394 50
670.411 35
670.428 42
670.445 60
670.462 62
670.478 63
670.495 29
670.512 27
670.529 21
670.545 18
670.562 24
670.579 24
670.596 42
670.612 36
670.629 80
670.646 33
670.663 18
670.679 15
670.696 10
670.713 22
670.730 37
670.747 49
670.763 40
670.780 45
670.797 61
670.814 33
670.830 53
670.847 65
670.864 39
670.881 31
670.897 9
670.914 15
670.931 23
670.948 29
670.965 23
670.981 32
670.998 53
671.015 41
671.032 65
671.048 57
671.065 56
671.082 57
671.099 62
671.115 66
671.132 52
671.149 39
671.166 55
671.183 51
671.199 29
671.216 26
671.233 42
671.250 43
671.266 50
671.283 57
671.300 46
671.317 43
671.333 58
671.350 63
671.367 62
671.384 51
671.401 32
671.417 30
671.434 53
671.451 52
671.468 31
671.484 61
671.501 35
671.518 25
671.535 16
671.552 20
671.568 17
671.585 10
671.602 13
671.619 32
671.635 30
671.652 17
671.669 30
671.686 17
671.703 29
671.719 39
671.736 40
671.753 36
671.770 23
671.786 13
671.803 23
671.820 29
671.837 23
671.854 34
671.870 41
671.887 39
671.904 39
671.921 62
671.937 138
671.954 309
671.971 270
671.988 255
672.005 159
672.021 103
672.038 122
672.055 110
672.072 87
672.089 62
672.105 77
672.122 87
672.139 107
672.156 73
672.172 61
672.189 73
672.206 105
672.223 78
672.240 79
672.256 80
672.273 67
672.290 49
672.307 35
672.324 45
672.340 56
672.357 70
672.374 63
672.391 52
672.407 48
672.424 44
672.441 43
672.458 33
672.475 41
672.491 26
672.508 26
672.525 9
672.542 31
672.559 36
672.575 32
672.592 69
672.609 80
672.626 57
672.642 45
672.659 26
672.676 31
672.693 34
672.710 46
672.726 51
672.743 46
672.760 26
672.777 29
672.794 66
672.810 47
672.827 35
672.844 50
672.861 11
672.878 22
672.894 35
672.911 20
672.928 28
672.945 74
672.962 112
672.978 144
672.995 144
673.012 153
673.029 62
673.046 70
673.062 87
673.079 57
673.096 109
673.113 85
673.129 58
673.146 115
673.163 99
673.180 47
673.197 31
673.213 20
673.230 83
673.247 49
673.264 51
673.281 89
673.297 78
673.314 50
673.331 81
673.348 80
673.365 37
673.381 36
673.398 35
673.415 45
673.432 69
673.449 48
673.465 41
673.482 25
673.499 44
673.516 46
673.533 38
673.549 26
673.566 31
673.583 33
673.600 41
673.617 61
673.633 42
673.650 50
673.667 45
673.684 34
673.701 25
673.717 26
673.734 36
673.751 59
673.768 58
673.785 52
673.802 34
673.818 19
673.835 34
673.852 25
673.869 27
673.886 54
673.902 56
673.919 22
673.936 77
673.953 109
673.970 123
673.986 129
674.003 80
674.020 80
674.037 82
674.054 105
674.070 88
674.087 102
674.104 106
674.121 91
674.138 169
674.154 144
674.171 66
674.188 34
674.205 47
674.222 68
674.239 86
674.255 37
674.272 33
674.289 57
674.306 64
674.323 47
674.339 43
674.356 34
674.373 22
674.390 27
674.407 45
674.423 33
674.440 62
674.457 48
674.474 42
674.491 41
674.507 43
674.524 14
674.541 17
674.558 44
674.575 26
674.592 23
674.608 43
674.625 62
674.642 32
674.659 27
674.676 28
674.692 47
674.709 40
674.726 49
674.743 64
674.760 20
674.777 25
674.793 33
674.810 26
674.827 41
674.844 23
674.861 31
674.877 85
674.894 73
674.911 99
674.928 107
674.945 57
674.962 72
674.978 64
674.995 60
675.012 69
675.029 92
675.046 47
675.062 42
675.079 41
675.096 63
675.113 69
675.130 65
675.147 55
675.163 44
675.180 28
675.197 43
675.214 55
675.231 51
675.247 51
675.264 34
675.281 58
675.298 62
675.315 64
675.332 61
675.348 50
675.365 51
675.382 57
675.399 17
675.416 34
675.433 15
675.449 19
675.466 9
675.483 21
675.500 18
675.517 2
675.534 29
675.550 17
675.567 12
675.584 14
675.601 23
675.618 16
675.634 28
675.651 34
675.668 37
675.685 40
675.702 26
675.719 15
675.735 14
675.752 6
675.769 24
675.786 27
675.803 49
675.820 28
675.836 10
675.853 14
675.870 37
675.887 60
675.904 63
675.921 56
675.937 92
675.954 49
675.971 57
675.988 20
676.005 44
676.022 32
676.038 15
676.055 50
676.072 43
676.089 54
676.106 52
676.123 42
676.139 78
676.156 62
676.173 81
676.190 60
676.207 50
676.224 22
676.240 23
676.257 69
676.274 53
676.291 63
676.308 50
676.325 67
676.341 69
676.358 76
676.375 60
676.392 33
676.409 31
676.426 52
676.442 78
676.459 50
676.476 58
676.493 30
676.510 44
676.527 23
676.543 33
676.560 41
676.577 21
676.594 21
676.611 34
676.628 16
676.645 7
676.661 27
676.678 31
676.695 47
676.712 67
676.729 47
676.746 12
676.762 10
676.779 21
676.796 22
676.813 6
676.830 46
676.847 51
676.863 70
676.880 35
676.897 19
676.914 56
676.931 42
676.948 16
676.965 40
676.981 38
676.998 64
677.015 61
677.032 27
677.049 25
677.066 42
677.082 50
677.099 94
677.116 43
677.133 96
677.150 94
677.167 71
677.184 77
677.200 48
677.217 49
677.234 58
677.251 53
677.268 26
677.285 34
677.301 38
677.318 59
677.335 52
677.352 62
677.369 53
677.386 45
677.403 68
677.419 46
677.436 40
677.453 30
677.470 35
677.487 40
677.504 39
677.520 38
677.537 26
677.554 16
677.571 37
677.588 42
677.605 64
677.622 50
677.638 45
677.655 43
677.672 83
677.689 58
677.706 54
677.723 51
677.740 37
677.756 35
677.773 79
677.790 35
677.807 18
677.824 37
677.841 61
677.858 42
677.874 23
677.891 41
677.908 84
677.925 74
677.942 59
677.959 44
677.976 63
677.992 77
678.009 30
678.026 36
678.043 62
678.060 87
678.077 65
678.094 61
678.110 71
678.127 66
678.144 75
678.161 27
678.178 55
678.195 75
678.212 67
678.228 96
678.245 71
678.262 56
678.279 52
678.296 84
678.313 49
678.330 62
678.346 109
678.363 102
678.380 83
678.397 39
678.414 7
678.431 14
678.448 11
678.464 36
678.481 52
678.498 15
678.515 32
678.532 46
678.549 40
678.566 24
678.583 24
678.599 31
678.616 48
678.633 28
678.650 16
678.667 30
678.684 22
678.701 13
678.717 12
678.734 30
678.751 15
678.768 17
678.785 43
678.802 27
678.819 15
678.836 40
678.852 33
678.869 43
678.886 49
678.903 34
678.920 26
678.937 62
678.954 36
678.970 18
678.987 30
679.004 53
679.021 42
679.038 31
679.055 37
679.072 57
679.089 55
679.105 40
679.122 36
679.139 44
679.156 70
679.173 53
679.190 34
679.207 77
679.224 118
679.240 46
679.257 55
679.274 42
679.291 49
679.308 44
679.325 76
679.342 80
679.359 106
679.375 53
679.392 28
679.409 64
679.426 67
679.443 69
679.460 64
679.477 43
679.493 48
679.510 23
679.527 43
679.544 42
679.561 39
679.578 57
679.595 60
679.612 39
679.629 48
679.645 40
679.662 41
679.679 32
679.696 27
679.713 57
679.730 40
679.747 44
679.764 89
679.780 57
679.797 63
679.814 56
679.831 100
679.848 57
679.865 53
679.882 125
679.899 117
679.915 149
679.932 144
679.949 108
679.966 106
679.983 128
680.000 118
680.017 75
680.034 57
680.051 101
680.067 119
680.084 109
680.101 107
680.118 94
680.135 97
680.152 85
680.169 112
680.186 99
680.202 70
680.219 60
680.236 55
680.253 75
680.270 67
680.287 61
680.304 56
680.321 62
680.338 50
680.354 47
680.371 43
680.388 27
680.405 35
680.422 9
680.439 15
680.456 47
680.473 50
680.490 102
680.506 102
680.523 63
680.540 64
680.557 44
680.574 49
680.591 39
680.608 56
680.625 26
680.642 42
680.658 12
680.675 17
680.692 40
680.709 53
680.726 23
680.743 19
680.760 21
680.777 18
680.794 18
680.810 77
680.827 31
680.844 20
680.861 29
680.878 46
680.895 45
680.912 110
680.929 155
680.946 111
680.962 63
680.979 71
680.996 77
681.013 45
681.030 75
681.047 70
681.064 43
681.081 55
681.098 62
681.115 52
681.131 58
681.148 72
681.165 79
681.182 58
681.199 81
681.216 74
681.233 50
681.250 12
681.267 42
681.283 34
681.300 48
681.317 36
681.334 89
681.351 58
681.368 54
681.385 67
681.402 56
681.419 70
681.436 88
681.452 60
681.469 68
681.486 67
681.503 89
681.520 125
681.537 118
681.554 101
681.571 92
681.588 84
681.605 68
681.621 59
681.638 99
681.655 172
681.672 139
681.689 131
681.706 119
681.723 78
681.740 69
681.757 86
681.774 116
681.791 124
681.807 118
681.824 106
681.841 129
681.858 100
681.875 176
681.892 413
681.909 805
681.926 1075
681.943 912
681.960 635
681.976 417
681.993 311
682.010 260
682.027 184
682.044 103
682.061 72
682.078 49
682.095 69
682.112 117
682.129 140
682.146 94
682.162 92
682.179 112
682.196 103
682.213 71
682.230 49
682.247 43
682.264 43
682.281 91
682.298 101
682.315 36
682.332 42
682.348 34
682.365 103
682.382 104
682.399 101
682.416 85
682.433 71
682.450 68
682.467 55
682.484 49
682.501 47
682.518 40
682.535 66
682.551 75
682.568 83
682.585 57
682.602 50
682.619 73
682.636 57
682.653 68
682.670 106
682.687 83
682.704 47
682.721 48
682.737 58
682.754 45
682.771 29
682.788 58
682.805 55
682.822 34
682.839 40
682.856 24
682.873 39
682.890 102
682.907 235
682.924 303
682.941 355
682.957 252
682.974 164
682.991 148
683.008 79
683.025 64
683.042 76
683.059 88
683.076 60
683.093 29
683.110 76
683.127 78
683.144 109
683.160 109
683.177 98
683.194 50
683.211 59
683.228 43
683.245 30
683.262 22
683.279 30
683.296 29
683.313 62
683.330 69
683.347 59
683.364 83
683.380 83
683.397 46
683.414 60
683.431 76
683.448 66
683.465 27
683.482 46
683.499 29
683.516 72
683.533 72
683.550 62
683.567 59
683.584 59
683.600 56
683.617 29
683.634 37
683.651 37
683.668 41
683.685 43
683.702 62
683.719 54
683.736 55
683.753 51
683.770 71
683.787 44
683.804 71
683.821 53
683.837 38
683.854 28
683.871 62
683.888 109
683.905 104
683.922 133
683.939 185
683.956 162
683.973 108
683.990 99
684.007 56
684.024 70
684.041 76
684.058 89
684.075 75
684.091 64
684.108 105
684.125 64
684.142 51
684.159 76
684.176 61
684.193 67
684.210 84
684.227 112
684.244 73
684.261 75
684.278 70
684.295 47
684.312 60
684.329 57
684.345 36
684.362 62
684.379 49
684.396 57
684.413 44
684.430 46
684.447 39
684.464 41
684.481 39
684.498 48
684.515 42
684.532 57
684.549 57
684.566 51
684.583 28
684.600 46
684.616 26
684.633 29
684.650 56
684.667 32
684.684 23
684.701 16
684.718 28
684.735 12
684.752 43
684.769 37
684.786 23
684.803 7
684.820 33
684.837 63
684.854 41
684.871 19
684.888 81
684.904 99
684.921 97
684.938 64
684.955 51
684.972 61
684.989 51
685.006 36
685.023 21
685.040 14
685.057 39
685.074 56
685.091 37
685.108 24
685.125 72
685.142 61
685.159 68
685.176 28
685.193 52
685.209 60
685.226 29
685.243 57
685.260 51
685.277 61
685.294 47
685.311 42
685.328 43
685.345 76
685.362 76
685.379 53
685.396 32
685.413 43
685.430 24
685.447 31
685.464 36
685.481 27
685.498 63
685.515 36
685.531 24
685.548 54
685.565 40
685.582 53
685.599 27
685.616 17
685.633 21
685.650 24
685.667 22
685.684 27
685.701 64
685.718 49
685.735 36
685.752 26
685.769 18
685.786 8
685.803 14
685.820 27
685.837 28
685.854 35
685.871 15
685.887 12
685.904 4
685.921 70
685.938 72
685.955 22
685.972 55
685.989 27
686.006 34
686.023 58
686.040 41
686.057 24
686.074 36
686.091 40
686.108 106
686.125 96
686.142 33
686.159 44
686.176 38
686.193 21
686.210 55
686.227 49
686.244 46
686.261 86
686.278 49
686.294 31
686.311 19
686.328 42
686.345 42
686.362 55
686.379 34
686.396 17
686.413 35
686.430 56
686.447 46
686.464 50
686.481 17
686.498 24
686.515 28
686.532 9
686.549 17
686.566 21
686.583 25
686.600 8
686.617 25
686.634 15
686.651 26
686.668 29
686.685 29
686.702 21
686.719 28
686.736 14
686.752 23
686.769 25
686.786 35
686.803 16
686.820 31
686.837 47
686.854 48
686.871 29
686.888 22
686.905 17
686.922 29
686.939 51
686.956 47
686.973 54
686.990 33
687.007 42
687.024 38
687.041 37
687.058 51
687.075 81
687.092 98
687.109 77
687.126 81
687.143 69
687.160 71
687.177 85
687.194 76
687.211 60
687.228 78
687.245 59
687.262 30
687.279 70
687.295 82
687.312 69
687.329 55
687.346 43
687.363 33
687.380 46
687.397 73
687.414 57
687.431 59
687.448 34
687.465 44
687.482 34
687.499 39
687.516 38
687.533 62
687.550 40
687.567 29
687.584 37
687.601 45
687.618 51
687.635 41
687.652 53
687.669 43
687.686 63
687.703 34
687.720 57
687.737 60
687.754 44
687.771 33
687.788 30
687.805 47
687.822 52
687.839 50
687.856 59
687.873 62
687.890 41
687.907 63
687.924 104
687.941 132
687.958 119
687.975 96
687.992 77
688.009 41
688.025 43
688.042 55
688.059 62
688.076 46
688.093 66
688.110 69
688.127 56
688.144 63
688.161 57
688.178 24
688.195 48
688.212 87
688.229 39
688.246 50
688.263 65
688.280 64
688.297 61
688.314 43
688.331 46
688.348 27
688.365 39
688.382 54
688.399 59
688.416 80
688.433 42
688.450 25
688.467 30
688.484 34
688.501 63
688.518 64
688.535 64
688.552 29
688.569 22
688.586 16
688.603 46
688.620 70
688.637 68
688.654 51
688.671 44
688.688 63
688.705 31
688.722 29
688.739 29
688.756 32
688.773 47
688.790 31
688.807 24
688.824 22
688.841 35
688.858 20
688.875 22
688.892 32
688.909 32
688.926 17
688.943 28
688.960 47
688.977 77
688.994 50
689.011 55
689.028 52
689.045 87
689.062 45
689.079 36
689.096 67
689.113 78
689.130 143
689.147 115
689.164 68
689.181 77
689.198 91
689.215 128
689.232 80
689.249 49
689.266 56
689.283 42
689.300 49
689.317 57
689.334 41
689.351 43
689.368 57
689.385 40
689.402 23
689.419 21
689.436 23
689.453 35
689.470 23
689.487 43
689.504 38
689.521 34
689.538 43
689.555 41
689.572 33
689.589 29
689.606 43
689.623 14
689.640 18
689.657 15
689.674 22
689.691 59
689.708 63
689.725 40
689.742 18
689.759 22
689.776 54
689.793 42
689.810 30
689.827 24
689.844 16
689.861 21
689.878 40
689.895 21
689.912 23
689.929 31
689.946 64
689.963 70
689.980 59
689.997 51
690.014 51
690.031 30
690.048 38
690.065 39
690.082 75
690.099 56
690.116 85
690.133 75
690.150 49
690.167 66
690.184 107
690.201 79
690.218 57
690.235 33
690.252 48
690.269 55
690.286 63
690.303 58
690.320 36
690.337 31
690.354 30
690.371 39
690.388 42
690.405 33
690.422 18
690.439 32
690.456 50
690.473 44
690.490 23
690.507 8
690.524 34
690.541 30
690.558 25
690.575 34
690.592 16
690.609 27
690.626 22
690.643 39
690.660 25
690.677 29
690.694 54
690.711 29
690.728 14
690.745 31
690.762 20
690.779 19
690.796 23
690.813 28
690.830 33
690.847 34
690.864 40
690.881 42
690.898 23
690.915 43
690.932 47
690.949 48
690.966 41
690.983 51
691.000 27
691.017 47
691.034 35
691.052 35
691.069 35
691.086 52
691.103 102
691.120 72
691.137 86
691.154 96
691.171 72
691.188 77
691.205 109
691.222 120
691.239 100
691.256 48
691.273 23
691.290 6
691.307 30
691.324 24
691.341 18
691.358 43
691.375 41
691.392 33
691.409 46
691.426 72
691.443 47
691.460 29
691.477 37
691.494 42
691.511 40
691.528 15
691.545 17
691.562 32
691.579 22
691.596 11
691.613 25
691.630 42
691.647 30
691.664 36
691.681 29
691.698 26
691.715 40
691.732 57
691.749 35
691.766 41
691.784 46
691.801 31
691.818 9
691.835 20
691.852 46
691.869 23
691.886 24
691.903 29
691.920 85
691.937 41
691.954 30
691.971 43
691.988 30
692.005 20
692.022 28
692.039 43
692.056 37
692.073 39
692.090 41
692.107 55
692.124 64
692.141 112
692.158 111
692.175 69
692.192 68
692.209 49
692.226 38
692.243 63
692.260 56
692.277 68
692.294 21
692.311 11
692.329 26
692.346 54
692.363 31
692.380 49
692.397 36
692.414 15
692.431 21
692.448 32
692.465 20
692.482 11
692.499 20
692.516 25
692.533 10
692.550 28
692.567 20
692.584 40
692.601 30
692.618 30
692.635 21
692.652 32
692.669 48
692.686 38
692.703 24
692.720 48
692.737 43
692.754 35
692.771 25
692.789 29
692.806 24
692.823 22
692.840 23
692.857 44
692.874 42
692.891 23
692.908 43
692.925 49
692.942 43
692.959 38
692.976 20
692.993 19
693.010 12
693.027 32
693.044 7
693.061 28
693.078 60
693.095 117
693.112 180
693.129 152
693.146 169
693.163 153
693.180 94
693.198 90
693.215 81
693.232 71
693.249 61
693.266 41
693.283 47
693.300 50
693.317 83
693.334 66
693.351 42
693.368 78
693.385 51
693.402 46
693.419 42
693.436 47
693.453 35
693.470 43
693.487 64
693.504 67
693.521 99
693.538 93
693.556 75
693.573 74
693.590 85
693.607 97
693.624 99
693.641 82
693.658 65
693.675 114
693.692 130
693.709 100
693.726 155
693.743 141
693.760 175
693.777 195
693.794 238
693.811 193
693.828 226
693.845 214
693.862 209
693.880 196
693.897 188
693.914 216
693.931 190
693.948 249
693.965 224
693.982 206
693.999 140
694.016 129
694.033 102
694.050 174
694.067 248
694.084 272
694.101 212
694.118 243
694.135 238
694.152 166
694.169 165
694.187 146
694.204 94
694.221 140
694.238 124
694.255 84
694.272 101
694.289 106
694.306 86
694.323 80
694.340 65
694.357 69
694.374 96
694.391 58
694.408 76
694.425 55
694.442 49
694.459 84
694.477 58
694.494 43
694.511 47
694.528 53
694.545 66
694.562 53
694.579 70
694.596 82
694.613 85
694.630 64
694.647 65
694.664 61
694.681 64
694.698 103
694.715 100
694.732 101
694.750 67
694.767 66
694.784 58
694.801 75
694.818 79
694.835 91
694.852 93
694.869 85
694.886 89
694.903 119
694.920 102
694.937 66
694.954 105
694.971 70
694.988 66
695.006 78
695.023 99
695.040 101
695.057 79
695.074 68
695.091 142
695.108 155
695.125 199
695.142 140
695.159 141
695.176 138
695.193 108
695.210 89
695.227 79
695.244 62
695.262 63
695.279 51
695.296 51
695.313 68
695.330 35
695.347 67
695.364 77
695.381 54
695.398 51
695.415 93
695.432 86
695.449 42
695.466 27
695.483 39
695.501 55
695.518 27
695.535 40
695.552 63
695.569 50
695.586 63
695.603 39
695.620 58
695.637 42
695.654 60
695.671 37
695.688 60
695.705 67
695.723 81
695.740 79
695.757 46
695.774 70
695.791 79
695.808 41
695.825 25
695.842 61
695.859 66
695.876 71
695.893 81
695.910 71
695.927 50
695.945 27
695.962 19
695.979 35
695.996 73
696.013 55
696.030 62
696.047 50
696.064 34
696.081 72
696.098 65
696.115 61
696.132 72
696.150 111
696.167 100
696.184 73
696.201 43
696.218 32
696.235 36
696.252 29
696.269 46
696.286 33
696.303 40
696.320 46
696.337 39
696.355 45
696.372 33
696.389 40
696.406 43
696.423 68
696.440 48
696.457 42
696.474 68
696.491 46
696.508 32
696.525 43
696.542 53
696.560 65
696.577 51
696.594 26
696.611 22
696.628 23
696.645 18
696.662 26
696.679 31
696.696 23
696.713 43
696.730 28
696.747 25
696.765 58
696.782 44
696.799 44
696.816 69
696.833 60
696.850 48
696.867 41
696.884 47
696.901 39
696.918 66
696.935 51
696.953 26
696.970 20
696.987 61
697.004 58
697.021 49
697.038 66
697.055 68
697.072 32
697.089 42
697.106 61
697.124 115
697.141 113
697.158 131
697.175 130
697.192 109
697.209 133
697.226 126
697.243 125
697.260 99
697.277 109
697.294 76
697.312 67
697.329 73
697.346 128
697.363 128
697.380 181
697.397 203
697.414 204
697.431 184
697.448 126
697.465 132
697.483 147
697.500 128
697.517 120
697.534 162
697.551 192
697.568 140
697.585 155
697.602 156
697.619 111
697.636 90
697.654 90
697.671 83
697.688 65
697.705 88
697.722 121
697.739 124
697.756 90
697.773 75
697.790 77
697.807 48
697.825 60
697.842 58
697.859 97
697.876 129
697.893 169
697.910 126
697.927 115
697.944 90
697.961 97
697.978 104
697.996 117
698.013 68
698.030 64
698.047 59
698.064 62
698.081 110
698.098 49
698.115 34
698.132 51
698.149 70
698.167 116
698.184 103
698.201 77
698.218 86
698.235 72
698.252 66
698.269 85
698.286 62
698.303 34
698.321 61
698.338 68
698.355 82
698.372 65
698.389 55
698.406 89
698.423 79
698.440 39
698.457 72
698.475 102
698.492 57
698.509 42
698.526 69
698.543 67
698.560 42
698.577 54
698.594 65
698.611 59
698.629 56
698.646 24
698.663 34
698.680 34
698.697 34
698.714 54
698.731 73
698.748 59
698.765 46
698.783 59
698.800 64
698.817 44
698.834 32
698.851 31
698.868 51
698.885 41
698.902 38
698.919 40
698.937 32
698.954 27
698.971 43
698.988 35
699.005 53
699.022 42
699.039 42
699.056 64
699.074 58
699.091 80
699.108 74
699.125 87
699.142 85
699.159 74
699.176 55
699.193 61
699.210 55
699.228 42
699.245 65
699.262 41
699.279 55
699.296 52
699.313 76
699.330 85
699.347 61
699.365 81
699.382 38
699.399 38
699.416 42
699.433 37
699.450 51
699.467 60
699.484 52
699.502 86
699.519 88
699.536 87
699.553 81
699.570 77
699.587 60
699.604 57
699.621 81
699.639 101
699.656 120
699.673 61
699.690 63
699.707 77
699.724 142
699.741 128
699.758 103
699.776 105
699.793 143
699.810 138
699.827 106
699.844 117
699.861 111
699.878 124
699.895 144
699.913 145
699.930 129
699.947 151
699.964 149
699.981 155
699.998 129
700.015 101
700.032 64
700.050 59
700.067 106
700.084 127
700.101 115
700.118 90
700.135 72
700.152 79
700.169 98
700.187 117
700.204 91
700.221 99
700.238 95
700.255 37
700.272 31
700.289 59
700.307 64
700.324 33
700.341 51
700.358 46
700.375 38
700.392 25
700.409 44
700.426 50
700.444 48
700.461 35
700.478 63
700.495 73
700.512 54
700.529 33
700.546 38
700.564 72
700.581 63
700.598 78
700.615 82
700.632 41
700.649 26
700.666 59
700.683 57
700.701 55
700.718 42
700.735 44
700.752 47
700.769 73
700.786 61
700.803 59
700.821 47
700.838 44
700.855 50
700.872 67
700.889 69
700.906 122
700.923 90
700.941 48
700.958 46
700.975 72
700.992 59
701.009 27
701.026 53
701.043 53
701.061 76
701.078 57
701.095 64
701.112 76
701.129 82
701.146 67
701.163 58
701.181 47
701.198 88
701.215 63
701.232 65
701.249 63
701.266 57
701.283 93
701.301 122
701.318 109
701.335 112
701.352 115
701.369 96
701.386 56
701.403 71
701.421 78
701.438 67
701.455 48
701.472 73
701.489 38
701.506 35
701.523 43
701.541 29
701.558 35
701.575 41
701.592 37
701.609 36
701.626 56
701.644 54
701.661 37
701.678 39
701.695 32
701.712 33
701.729 11
701.746 36
701.764 43
701.781 51
701.798 34
701.815 17
701.832 20
701.849 20
701.866 31
701.884 51
701.901 16
701.918 40
701.935 37
701.952 36
701.969 34
701.987 51
702.004 34
702.021 29
702.038 38
702.055 29
702.072 58
702.089 76
702.107 59
702.124 49
702.141 52
702.158 49
702.175 62
702.192 65
702.210 37
702.227 41
702.244 63
702.261 62
702.278 52
702.295 56
702.312 68
702.330 44
702.347 45
702.364 32
702.381 56
702.398 43
702.415 55
702.433 71
702.450 24
702.467 24
702.484 16
702.501 24
702.518 30
702.536 13
702.553 21
702.570 12
702.587 10
702.604 33
702.621 34
702.638 36
702.656 46
702.673 60
702.690 48
702.707 80
702.724 47
702.741 46
702.759 24
702.776 6
702.793 21
702.810 25
702.827 11
702.844 32
702.862 27
702.879 44
702.896 25
702.913 76
702.930 61
702.947 23
702.965 28
702.982 26
702.999 39
703.016 52
703.033 42
703.050 43
703.068 63
703.085 37
703.102 63
703.119 59
703.136 76
703.153 74
703.171 62
703.188 67
703.205 64
703.222 49
703.239 52
703.256 71
703.274 51
703.291 50
703.308 38
703.325 34
703.342 48
703.359 34
703.377 23
703.394 26
703.411 39
703.428 21
703.445 27
703.462 45
703.480 44
703.497 51
703.514 78
703.531 61
703.548 32
703.565 18
703.583 24
703.600 26
703.617 23
703.634 18
703.651 20
703.669 35
703.686 32
703.703 53
703.720 94
703.737 32
703.754 31
703.772 23
703.789 36
703.806 25
703.823 31
703.840 43
703.857 35
703.875 47
703.892 49
703.909 61
703.926 76
703.943 59
703.961 80
703.978 45
703.995 42
704.012 49
704.029 84
704.046 87
704.064 38
704.081 56
704.098 60
704.115 84
704.132 74
704.149 55
704.167 68
704.184 64
704.201 78
704.218 57
704.235 19
704.253 26
704.270 61
704.287 88
704.304 48
704.321 27
704.338 34
704.356 52
704.373 31
704.390 47
704.407 45
704.424 34
704.442 29
704.459 70
704.476 31
704.493 24
704.510 26
704.527 28
704.545 29
704.562 29
704.579 29
704.596 32
704.613 27
704.631 23
704.648 27
704.665 44
704.682 80
704.699 84
704.717 102
704.734 63
704.751 52
704.768 37
704.785 56
704.802 67
704.820 35
704.837 25
704.854 26
704.871 26
704.888 15
704.906 36
704.923 57
704.940 32
704.957 40
704.974 36
704.992 29
705.009 26
705.026 56
705.043 57
705.060 39
705.077 39
705.095 41
705.112 24
705.129 91
705.146 114
705.163 93
705.181 82
705.198 67
705.215 52
705.232 56
705.249 39
705.267 33
705.284 38
705.301 61
705.318 96
705.335 28
705.353 14
705.370 23
705.387 24
705.404 27
705.421 30
705.439 69
705.456 30
705.473 31
705.490 34
705.507 40
705.525 48
705.542 45
705.559 44
705.576 23
705.593 37
705.611 38
705.628 21
705.645 7
705.662 23
705.679 43
705.696 21
705.714 29
705.731 38
705.748 37
705.765 47
705.782 20
705.800 40
705.817 55
705.834 49
705.851 53
705.868 38
705.886 43
705.903 40
705.920 58
705.937 20
705.954 23
705.972 23
705.989 36
706.006 47
706.023 50
706.041 28
706.058 40
706.075 44
706.092 67
706.109 90
706.127 112
706.144 181
706.161 197
706.178 162
706.195 72
706.213 81
706.230 88
706.247 73
706.264 43
706.281 13
706.299 22
706.316 46
706.333 31
706.350 46
706.367 75
706.385 61
706.402 50
706.419 39
706.436 27
706.453 21
706.471 33
706.488 47
706.505 18
706.522 42
706.539 19
706.557 21
706.574 36
706.591 24
706.608 60
706.626 26
706.643 53
706.660 62
706.677 31
706.694 29
706.712 73
706.729 34
706.746 62
706.763 39
706.780 37
706.798 45
706.815 42
706.832 21
706.849 51
706.866 40
706.884 43
706.901 51
706.918 31
706.935 20
706.953 5
706.970 8
706.987 31
707.004 63
707.021 31
707.039 16
707.056 22
707.073 30
707.090 58
707.107 79
707.125 71
707.142 109
707.159 119
707.176 75
707.194 103
707.211 84
707.228 85
707.245 69
707.262 39
707.280 22
707.297 19
707.314 23
707.331 20
707.349 32
707.366 78
707.383 47
707.400 15
707.417 15
707.435 36
707.452 45
707.469 39
707.486 17
707.503 32
707.521 25
707.538 31
707.555 56
707.572 32
707.590 48
707.607 37
707.624 27
707.641 21
707.658 51
707.676 15
707.693 32
707.710 52
707.727 16
707.745 19
707.762 16
707.779 24
707.796 58
707.813 45
707.831 16
707.848 42
707.865 81
707.882 40
707.900 25
707.917 38
707.934 30
707.951 27
707.969 28
707.986 20
708.003 29
708.020 20
708.037 24
708.055 39
708.072 47
708.089 78
708.106 85
708.124 95
708.141 132
708.158 106
708.175 61
708.192 54
708.210 56
708.227 65
708.244 45
708.261 53
708.279 58
708.296 47
708.313 89
708.330 35
708.348 58
708.365 57
708.382 36
708.399 56
708.416 35
708.434 20
708.451 53
708.468 87
708.485 42
708.503 40
708.520 32
708.537 60
708.554 35
708.572 36
708.589 41
708.606 34
708.623 39
708.641 39
708.658 42
708.675 30
708.692 35
708.709 47
708.727 37
708.744 16
708.761 15
708.778 26
708.796 47
708.813 44
708.830 36
708.847 32
708.865 43
708.882 40
708.899 28
708.916 48
708.934 45
708.951 36
708.968 33
708.985 31
709.002 28
709.020 19
709.037 27
709.054 37
709.071 53
709.089 47
709.106 60
709.123 112
709.140 144
709.158 90
709.175 115
709.192 63
709.209 32
709.227 30
709.244 44
709.261 90
709.278 71
709.296 78
709.313 68
709.330 35
709.347 31
709.365 66
709.382 45
709.399 58
709.416 48
709.434 76
709.451 57
709.468 65
709.485 57
709.502 104
709.520 80
709.537 83
709.554 79
709.571 84
709.589 96
709.606 135
709.623 121
709.640 72
709.658 117
709.675 135
709.692 95
709.709 170
709.727 223
709.744 186
709.761 201
709.778 181
709.796 229
709.813 189
709.830 139
709.847 97
709.865 144
709.882 148
709.899 111
709.916 110
709.934 95
709.951 104
709.968 138
709.985 109
710.003 88
710.020 59
710.037 76
710.054 71
710.072 109
710.089 80
710.106 121
710.123 127
710.141 96
710.158 108
710.175 80
710.192 46
710.210 107
710.227 70
710.244 40
710.261 81
710.279 76
710.296 28
710.313 85
710.330 69
710.348 81
710.365 70
710.382 38
710.399 29
710.417 60
710.434 61
710.451 54
710.469 43
710.486 55
710.503 81
710.520 72
710.538 105
710.555 71
710.572 92
710.589 64
710.607 73
710.624 52
710.641 80
710.658 99
710.676 58
710.693 93
710.710 85
710.727 100
710.745 77
710.762 57
710.779 56
710.796 38
710.814 48
710.831 84
710.848 65
710.865 53
710.883 65
710.900 80
710.917 72
710.935 59
710.952 60
710.969 50
710.986 55
711.004 67
711.021 45
711.038 36
711.055 52
711.073 52
711.090 76
711.107 65
711.124 98
711.142 122
711.159 56
711.176 63
711.193 40
711.211 71
711.228 40
711.245 58
711.263 46
711.280 48
711.297 32
711.314 38
711.332 51
711.349 37
711.366 25
711.383 37
711.401 56
711.418 68
711.435 48
711.452 59
711.470 57
711.487 65
711.504 60
711.522 49
711.539 38
711.556 25
711.573 35
711.591 62
711.608 58
711.625 64
711.642 49
711.660 36
711.677 20
711.694 25
711.712 16
711.729 42
711.746 58
711.763 31
711.781 41
711.798 77
711.815 50
711.832 41
711.850 54
711.867 35
711.884 51
711.902 55
711.919 60
711.936 65
711.953 52
711.971 36
711.988 27
712.005 34
712.022 29
712.040 39
712.057 28
712.074 48
712.092 71
712.109 35
712.126 21
712.143 68
712.161 85
712.178 77
712.195 63
712.213 46
712.230 61
712.247 40
712.264 68
712.282 67
712.299 92
712.316 68
712.333 46
712.351 48
712.368 55
712.385 73
712.403 74
712.420 40
712.437 55
712.454 43
712.472 32
712.489 40
712.506 48
712.524 42
712.541 52
712.558 49
712.575 44
712.593 28
712.610 33
712.627 26
712.645 41
712.662 37
712.679 28
712.696 47
712.714 57
712.731 46
712.748 48
712.766 50
712.783 34
712.800 23
712.817 36
712.835 25
712.852 53
712.869 52
712.887 33
712.904 20
712.921 18
712.938 38
712.956 46
712.973 45
712.990 67
713.008 44
713.025 25
713.042 14
713.059 49
713.077 39
713.094 55
713.111 88
713.129 53
713.146 62
713.163 69
713.180 59
713.198 44
713.215 58
713.232 65
713.250 71
713.267 72
713.284 76
713.301 101
713.319 88
713.336 74
713.353 97
713.371 122
713.388 82
713.405 44
713.422 83
713.440 114
713.457 131
713.474 76
713.492 120
713.509 82
713.526 78
713.544 92
713.561 50
713.578 36
713.595 41
713.613 32
713.630 55
713.647 64
713.665 82
713.682 75
713.699 41
713.716 39
713.734 48
713.751 51
713.768 42
713.786 34
713.803 41
713.820 44
713.838 41
713.855 53
713.872 41
713.889 17
713.907 11
713.924 6
713.941 14
713.959 52
713.976 48
713.993 26
714.011 23
714.028 34
714.045 28
714.062 52
714.080 60
714.097 69
714.114 81
714.132 76
714.149 114
714.166 104
714.184 74
714.201 49
714.218 71
714.235 48
714.253 66
714.270 99
714.287 122
714.305 73
714.322 49
714.339 62
714.357 42
714.374 48
714.391 87
714.408 73
714.426 41
714.443 70
714.460 48
714.478 36
714.495 19
714.512 26
714.530 26
714.547 19
714.564 40
714.582 33
714.599 93
714.616 51
714.633 71
714.651 52
714.668 28
714.685 59
714.703 62
714.720 42
714.737 23
714.755 45
714.772 61
714.789 53
714.807 42
714.824 56
714.841 51
714.858 59
714.876 57
714.893 63
714.910 48
714.928 47
714.945 36
714.962 40
714.980 32
714.997 27
715.014 49
715.032 16
715.049 22
715.066 74
715.084 50
715.101 55
715.118 77
715.135 58
715.153 66
715.170 105
715.187 53
715.205 78
715.222 85
715.239 55
715.257 50
715.274 45
715.291 45
715.309 38
715.326 30
715.343 35
715.361 38
715.378 78
715.395 79
715.412 77
715.430 74
715.447 72
715.464 71
715.482 66
715.499 70
715.516 90
715.534 86
715.551 159
715.568 137
715.586 178
715.603 188
715.620 164
715.638 140
715.655 124
715.672 183
715.690 197
715.707 252
715.724 195
715.742 170
715.759 129
715.776 198
715.794 179
715.811 207
715.828 185
715.845 165
715.863 129
715.880 143
715.897 173
715.915 182
715.932 122
715.949 66
715.967 101
715.984 110
716.001 126
716.019 152
716.036 166
716.053 120
716.071 106
716.088 129
716.105 121
716.123 106
716.140 108
716.157 116
716.175 113
716.192 114
716.209 129
716.227 114
716.244 91
716.261 103
716.279 67
716.296 55
716.313 42
716.331 52
716.348 70
716.365 56
716.383 87
716.400 72
716.417 43
716.435 52
716.452 42
716.469 53
716.487 68
716.504 81
716.521 72
716.539 85
716.556 73
716.573 66
716.591 41
716.608 88
716.625 91
716.643 74
716.660 76
716.677 126
716.695 92
716.712 88
716.729 66
716.746 90
716.764 111
716.781 103
716.798 64
716.816 68
716.833 83
716.850 100
716.868 83
716.885 52
716.903 43
716.920 37
716.937 43
716.955 52
716.972 55
716.989 59
717.007 72
717.024 69
717.041 76
717.059 71
717.076 72
717.093 61
717.111 81
717.128 128
717.145 151
717.163 117
717.180 106
717.197 112
717.215 77
717.232 66
717.249 108
717.267 80
717.284 62
717.301 63
717.319 51
717.336 35
717.353 28
717.371 31
717.388 53
717.405 65
717.423 83
717.440 51
717.457 61
717.475 65
717.492 43
717.509 23
717.527 31
717.544 22
717.561 20
717.579 11
717.596 33
717.613 45
717.631 30
717.648 28
717.665 22
717.683 44
717.700 25
717.717 12
717.735 29
717.752 40
717.769 18
717.787 38
717.804 25
717.822 49
717.839 74
717.856 67
717.874 40
717.891 50
717.908 59
717.926 34
717.943 30
717.960 57
717.978 37
717.995 17
718.012 13
718.030 43
718.047 50
718.064 38
718.082 34
718.099 76
718.116 85
718.134 86
718.151 84
718.168 97
718.186 101
718.203 129
718.221 95
718.238 50
718.255 38
718.273 64
718.290 57
718.307 81
718.325 56
718.342 43
718.359 63
718.377 73
718.394 62
718.411 69
718.429 53
718.446 31
718.463 10
718.481 13
718.498 55
718.516 55
718.533 40
718.550 55
718.568 64
718.585 33
718.602 25
718.620 27
718.637 28
718.654 15
718.672 42
718.689 55
718.706 25
718.724 41
718.741 67
718.759 80
718.776 84
718.793 39
718.811 20
718.828 34
718.845 34
718.863 48
718.880 36
718.897 45
718.915 44
718.932 38
718.949 42
718.967 31
718.984 27
719.002 41
719.019 39
719.036 46
719.054 49
719.071 48
719.088 39
719.106 73
719.123 109
719.140 95
719.158 80
719.175 97
719.193 76
719.210 99
719.227 69
719.245 30
719.262 37
719.279 34
719.297 35
719.314 43
719.331 57
719.349 60
719.366 92
719.384 55
719.401 64
719.418 36
719.436 39
719.453 35
719.470 29
719.488 44
719.505 35
719.522 11
719.540 16
719.557 12
719.575 12
719.592 38
719.609 41
719.627 32
719.644 32
719.661 20
719.679 42
719.696 65
719.713 72
719.731 67
719.748 41
719.766 49
719.783 84
719.800 39
719.818 30
719.835 17
719.852 15
719.870 19
719.887 31
719.905 46
719.922 12
719.939 12
719.957 10
719.974 19
719.991 18
720.009 28
720.026 18
720.044 25
720.061 46
720.078 58
720.096 54
720.113 62
720.130 64
720.148 46
720.165 62
720.183 61
720.200 50
720.217 64
720.235 76
720.252 68
720.269 25
720.287 16
720.304 27
720.322 33
720.339 34
720.356 56
720.374 50
720.391 43
720.408 18
720.426 53
720.443 29
720.461 48
720.478 33
720.495 27
720.513 33
720.530 25
720.547 37
720.565 23
720.582 3
720.600 21
720.617 30
720.634 22
720.652 48
720.669 31
720.686 13
720.704 22
720.721 50
720.739 74
720.756 54
720.773 42
720.791 26
720.808 38
720.826 24
720.843 29
720.860 31
720.878 23
720.895 24
720.912 31
720.930 17
720.947 37
720.965 20
720.982 23
720.999 17
721.017 7
721.034 17
721.051 22
721.069 32
721.086 37
721.104 86
721.121 44
721.138 40
721.156 115
721.173 96
721.191 74
721.208 73
721.225 51
721.243 46
721.260 25
721.278 42
721.295 38
721.312 65
721.330 67
721.347 54
721.364 43
721.382 30
721.399 28
721.417 2
721.434 32
721.451 53
721.469 51
721.486 61
721.504 53
721.521 24
721.538 24
721.556 15
721.573 9
721.591 19
721.608 22
721.625 29
721.643 31
721.660 25
721.677 24
721.695 20
721.712 20
721.730 38
721.747 47
721.764 25
721.782 45
721.799 30
721.817 20
721.834 30
721.851 20
721.869 34
721.886 37
721.904 35
721.921 17
721.938 27
721.956 17
721.973 18
721.991 32
722.008 30
722.025 35
722.043 22
722.060 65
722.078 63
722.095 63
722.112 60
722.130 21
722.147 68
722.165 102
722.182 71
722.199 48
722.217 48
722.234 44
722.252 28
722.269 47
722.286 23
722.304 54
722.321 58
722.339 39
722.356 79
722.373 86
722.391 81
722.408 114
722.426 105
722.443 44
722.460 60
722.478 32
722.495 14
722.513 28
722.530 38
722.547 34
722.565 30
722.582 31
722.600 29
722.617 49
722.634 53
722.652 40
722.669 33
722.687 38
722.704 17
722.721 34
722.739 41
722.756 26
722.774 55
722.791 18
722.808 30
722.826 11
722.843 25
722.861 23
722.878 26
722.895 28
722.913 7
722.930 12
722.948 11
722.965 14
722.982 37
723.000 8
723.017 29
723.035 26
723.052 30
723.070 34
723.087 40
723.104 49
723.122 50
723.139 45
723.157 82
723.174 63
723.191 48
723.209 41
723.226 40
723.244 23
723.261 33
723.278 39
723.296 31
723.313 28
723.331 35
723.348 22
723.366 37
723.383 41
723.400 35
723.418 58
723.435 61
723.453 44
723.470 38
723.487 33
723.505 26
723.522 26
723.540 18
723.557 56
723.574 51
723.592 32
723.609 35
723.627 32
723.644 46
723.662 43
723.679 31
723.696 23
723.714 37
723.731 36
723.749 20
723.766 20
723.783 13
723.801 21
723.818 37
723.836 28
723.853 17
723.871 14
723.888 27
723.905 49
723.923 39
723.940 42
723.958 33
723.975 26
723.993 44
724.010 20
724.027 26
724.045 35
724.062 43
724.080 47
724.097 23
724.114 29
724.132 59
724.149 74
724.167 81
724.184 99
724.202 76
724.219 74
724.236 84
724.254 55
724.271 38
724.289 57
724.306 32
724.324 53
724.341 38
724.358 13
724.376 16
724.393 34
724.411 41
724.428 114
724.446 224
724.463 176
724.480 134
724.498 82
724.515 65
724.533 91
724.550 41
724.568 76
724.585 61
724.602 39
724.620 26
724.637 19
724.655 34
724.672 65
724.690 56
724.707 21
724.724 38
724.742 42
724.759 30
724.777 42
724.794 28
724.812 11
724.829 36
724.846 23
724.864 23
724.881 11
724.899 32
724.916 24
724.934 9
724.951 10
724.968 51
724.986 43
725.003 40
725.021 53
725.038 28
725.056 46
725.073 42
725.090 36
725.108 59
725.125 37
725.143 65
725.160 73
725.178 40
725.195 61
725.212 44
725.230 45
725.247 29
725.265 40
725.282 62
725.300 37
725.317 61
725.335 65
725.352 81
725.369 66
725.387 51
725.404 61
725.422 78
725.439 141
725.457 147
725.474 157
725.491 142
725.509 107
725.526 57
725.544 45
725.561 60
725.579 88
725.596 99
725.614 113
725.631 49
725.648 69
725.666 77
725.683 70
725.701 64
725.718 46
725.736 86
725.753 108
725.770 65
725.788 31
725.805 29
725.823 33
725.840 43
725.858 35
725.875 55
725.893 104
725.910 85
725.927 71
725.945 59
725.962 45
725.980 30
725.997 44
726.015 41
726.032 47
726.050 44
726.067 40
726.084 55
726.102 107
726.119 86
726.137 52
726.154 35
726.172 107
726.189 89
726.207 81
726.224 63
726.241 74
726.259 59
726.276 47
726.294 54
726.311 47
726.329 25
726.346 6
726.364 78
726.381 81
726.399 43
726.416 48
726.433 59
726.451 76
726.468 52
726.486 48
726.503 20
726.521 20
726.538 30
726.556 17
726.573 79
726.590 69
726.608 58
726.625 38
726.643 48
726.660 53
726.678 65
726.695 48
726.713 38
726.730 52
726.748 32
726.765 24
726.782 43
726.800 48
726.817 40
726.835 36
726.852 46
726.870 60
726.887 41
726.905 40
726.922 50
726.940 31
726.957 28
726.974 59
726.992 69
727.009 31
727.027 37
727.044 94
727.062 38
727.079 49
727.097 32
727.114 24
727.132 102
727.149 122
727.166 98
727.184 46
727.201 51
727.219 57
727.236 85
727.254 84
727.271 48
727.289 42
727.306 52
727.324 93
727.341 54
727.359 31
727.376 40
727.393 65
727.411 63
727.428 30
727.446 52
727.463 46
727.481 65
727.498 42
727.516 74
727.533 39
727.551 37
727.568 36
727.586 14
727.603 27
727.620 25
727.638 53
727.655 71
727.673 65
727.690 60
727.708 38
727.725 40
727.743 25
727.760 25
727.778 54
727.795 64
727.813 40
727.830 58
727.848 32
727.865 37
727.882 43
727.900 69
727.917 55
727.935 48
727.952 45
727.970 73
727.987 50
728.005 31
728.022 14
728.040 33
728.057 48
728.075 55
728.092 42
728.110 46
728.127 28
728.145 118
728.162 159
728.179 137
728.197 157
728.214 74
728.232 73
728.249 35
728.267 31
728.284 35
728.302 65
728.319 34
728.337 30
728.354 54
728.372 46
728.389 39
728.407 24
728.424 29
728.442 65
728.459 72
728.476 30
728.494 33
728.511 37
728.529 38
728.546 47
728.564 45
728.581 21
728.599 13
728.616 11
728.634 31
728.651 35
728.669 40
728.686 27
728.704 48
728.721 31
728.739 24
728.756 26
728.774 43
728.791 35
728.809 41
728.826 38
728.843 29
728.861 18
728.878 21
728.896 21
728.913 15
728.931 13
728.948 5
728.966 8
728.983 29
729.001 45
729.018 35
729.036 24
729.053 41
729.071 40
729.088 54
729.106 57
729.123 45
729.141 63
729.158 92
729.176 125
729.193 96
729.211 48
729.228 60
729.246 71
729.263 54
729.281 32
729.298 43
729.315 19
729.333 30
729.350 25
729.368 25
729.385 42
729.403 41
729.420 20
729.438 49
729.455 64
729.473 34
729.490 25
729.508 28
729.525 32
729.543 36
729.560 59
729.578 45
729.595 41
729.613 35
729.630 11
729.648 41
729.665 36
729.683 19
729.700 36
729.718 22
729.735 35
729.753 23
729.770 20
729.788 34
729.805 13
729.823 33
729.840 14
729.858 28
729.875 17
729.893 35
729.910 41
729.928 29
729.945 50
729.963 18
729.980 16
729.998 23
730.015 26
730.033 45
730.050 29
730.068 28
730.085 36
730.102 61
730.120 65
730.137 100
730.155 218
730.172 202
730.190 162
730.207 149
730.225 133
730.242 108
730.260 69
730.277 41
730.295 30
730.312 42
730.330 77
730.347 54
730.365 28
730.382 40
730.400 36
730.417 53
730.435 71
730.452 26
730.470 19
730.487 36
730.505 47
730.522 50
730.540 43
730.557 27
730.575 8
730.592 33
730.610 55
730.627 58
730.645 42
730.662 45
730.680 29
730.697 28
730.715 46
730.732 74
730.750 72
730.767 29
730.785 18
730.802 48
730.820 46
730.837 35
730.855 36
730.872 43
730.890 20
730.907 20
730.925 5
730.942 18
730.960 32
730.977 20
730.995 37
731.012 38
731.030 21
731.047 17
731.065 55
731.082 30
731.100 30
731.117 70
731.135 52
731.153 120
731.170 100
731.188 44
731.205 70
731.223 72
731.240 99
731.258 30
731.275 55
731.293 85
731.310 53
731.328 27
731.345 62
731.363 77
731.380 104
731.398 67
731.415 99
731.433 84
731.450 84
731.468 106
731.485 56
731.503 115
731.520 154
731.538 149
731.555 111
731.573 144
731.590 128
731.608 102
731.625 127
731.643 123
731.660 100
731.678 105
731.695 139
731.713 107
731.730 113
731.748 96
731.765 108
731.783 128
731.800 96
731.818 138
731.835 120
731.853 67
731.870 40
731.888 75
731.905 96
731.923 117
731.941 62
731.958 56
731.976 58
731.993 36
732.011 91
732.028 82
732.046 44
732.063 48
732.081 71
732.098 50
732.116 64
732.133 89
732.151 79
732.168 132
732.186 113
732.203 92
732.221 90
732.238 92
732.256 60
732.273 40
732.291 68
732.308 57
732.326 74
732.343 40
732.361 89
732.378 113
732.396 79
732.414 54
732.431 39
732.449 58
732.466 71
732.484 64
732.501 66
732.519 77
732.536 45
732.554 33
732.571 30
732.589 61
732.606 78
732.624 69
732.641 60
732.659 41
732.676 70
732.694 67
732.711 119
732.729 115
732.746 256
732.764 260
732.782 185
732.799 105
732.817 90
732.834 57
732.852 84
732.869 58
732.887 67
732.904 47
732.922 41
732.939 28
732.957 25
732.974 34
732.992 75
733.009 88
733.027 46
733.044 46
733.062 32
733.079 30
733.097 40
733.115 33
733.132 111
733.150 66
733.167 96
733.185 79
733.202 45
733.220 40
733.237 29
733.255 44
733.272 58
733.290 60
733.307 42
733.325 29
733.342 29
733.360 52
733.378 33
733.395 37
733.413 50
733.430 59
733.448 56
733.465 29
733.483 69
733.500 89
733.518 43
733.535 30
733.553 34
733.570 38
733.588 41
733.605 72
733.623 53
733.641 40
733.658 25
733.676 26
733.693 44
733.711 37
733.728 48
733.746 116
733.763 215
733.781 152
733.798 109
733.816 53
733.833 41
733.851 28
733.869 50
733.886 40
733.904 44
733.921 56
733.939 52
733.956 68
733.974 44
733.991 31
734.009 34
734.026 27
734.044 92
734.061 106
734.079 55
734.097 80
734.114 61
734.132 71
734.149 75
734.167 63
734.184 88
734.202 55
734.219 100
734.237 88
734.254 25
734.272 46
734.290 35
734.307 25
734.325 13
734.342 33
734.360 32
734.377 49
734.395 47
734.412 32
734.430 43
734.447 40
734.465 33
734.483 23
734.500 53
734.518 30
734.535 77
734.553 41
734.570 53
734.588 53
734.605 35
734.623 36
734.640 34
734.658 20
734.676 25
734.693 44
734.711 23
734.728 13
734.746 40
734.763 62
734.781 68
734.798 52
734.816 16
734.833 15
734.851 25
734.869 19
734.886 18
734.904 33
734.921 53
734.939 50
734.956 57
734.974 35
734.991 12
735.009 99
735.027 69
735.044 45
735.062 36
735.079 31
735.097 38
735.114 26
735.132 45
735.149 67
735.167 55
735.185 63
735.202 33
735.220 25
735.237 45
735.255 40
735.272 57
735.290 48
735.307 34
735.325 36
735.343 38
735.360 39
735.378 53
735.395 45
735.413 58
735.430 32
735.448 47
735.465 75
735.483 56
735.501 14
735.518 38
735.536 42
735.553 34
735.571 26
735.588 37
735.606 43
735.623 29
735.641 37
735.659 49
735.676 40
735.694 30
735.711 65
735.729 48
735.746 53
735.764 48
735.782 39
735.799 41
735.817 58
735.834 41
735.852 38
735.869 38
735.887 46
735.904 39
735.922 29
735.940 29
735.957 13
735.975 3
735.992 15
736.010 18
736.027 29
736.045 22
736.063 25
736.080 40
736.098 47
736.115 70
736.133 69
736.150 73
736.168 50
736.185 44
736.203 26
736.221 42
736.238 48
736.256 88
736.273 54
736.291 78
736.308 64
736.326 55
736.344 21
736.361 22
736.379 23
736.396 56
736.414 44
736.431 25
736.449 24
736.467 41
736.484 26
736.502 55
736.519 66
736.537 13
736.554 27
736.572 27
736.590 29
736.607 30
736.625 22
736.642 38
736.660 37
736.677 47
736.695 35
736.713 8
736.730 32
736.748 37
736.765 20
736.783 18
736.800 32
736.818 37
736.836 18
736.853 20
736.871 25
736.888 21
736.906 18
736.923 30
736.941 10
736.959 26
736.976 10
736.994 15
737.011 29
737.029 12
737.046 25
737.064 36
737.082 64
737.099 54
737.117 63
737.134 24
737.152 55
737.170 51
737.187 29
737.205 49
737.222 60
737.240 64
737.257 45
737.275 41
737.293 19
737.310 29
737.328 29
737.345 27
737.363 37
737.380 39
737.398 53
737.416 65
737.433 88
737.451 77
737.468 34
737.486 42
737.504 47
737.521 53
737.539 42
737.556 52
737.574 53
737.591 27
737.609 33
737.627 29
737.644 18
737.662 20
737.679 30
737.697 39
737.715 38
737.732 49
737.750 42
737.767 37
737.785 17
737.802 37
737.820 51
737.838 51
737.855 24
737.873 17
737.890 19
737.908 34
737.926 20
737.943 28
737.961 32
737.978 22
737.996 28
738.014 23
738.031 23
738.049 17
738.066 13
738.084 20
738.101 41
738.119 41
738.137 25
738.154 36
738.172 46
738.189 68
738.207 58
738.225 60
738.242 30
738.260 36
738.277 52
738.295 49
738.313 52
738.330 39
738.348 27
738.365 37
738.383 48
738.401 43
738.418 49
738.436 38
738.453 58
738.471 47
738.489 35
738.506 42
738.524 35
738.541 22
738.559 34
738.576 31
738.594 40
738.612 47
738.629 26
738.647 21
738.664 36
738.682 55
738.700 39
738.717 36
738.735 27
738.752 58
738.770 69
738.788 41
738.805 20
738.823 19
738.840 44
738.858 24
738.876 44
738.893 35
738.911 38
738.928 25
738.946 10
738.964 26
738.981 37
738.999 37
739.016 21
739.034 23
739.052 27
739.069 64
739.087 46
739.104 69
739.122 68
739.140 52
739.157 41
739.175 42
739.192 122
739.210 73
739.228 82
739.245 58
739.263 59
739.280 33
739.298 49
739.316 45
739.333 66
739.351 42
739.368 53
739.386 26
739.404 67
739.421 75
739.439 22
739.457 27
739.474 31
739.492 34
739.509 72
739.527 62
739.545 36
739.562 21
739.580 10
739.597 24
739.615 28
739.633 54
739.650 48
739.668 31
739.685 18
739.703 31
739.721 15
739.738 18
739.756 30
739.773 27
739.791 45
739.809 33
739.826 29
739.844 32
739.861 8
739.879 22
739.897 39
739.914 38
739.932 36
739.950 51
739.967 36
739.985 32
740.002 13
740.020 17
740.038 50
740.055 81
740.073 73
740.090 42
740.108 73
740.126 56
740.143 57
740.161 52
740.179 72
740.196 74
740.214 24
740.231 48
740.249 41
740.267 60
740.284 75
740.302 25
740.319 52
740.337 39
740.355 46
740.372 53
740.390 26
740.408 17
740.425 60
740.443 48
740.460 44
740.478 54
740.496 18
740.513 35
740.531 34
740.548 25
740.566 27
740.584 45
740.601 66
740.619 59
740.637 46
740.654 38
740.672 57
740.689 43
740.707 36
740.725 54
740.742 28
740.760 21
740.778 44
740.795 31
740.813 16
740.830 43
740.848 35
740.866 45
740.883 38
740.901 33
740.918 28
740.936 25
740.954 40
740.971 28
740.989 30
741.007 35
741.024 57
741.042 31
741.059 42
741.077 44
741.095 64
741.112 72
741.130 51
741.148 92
741.165 53
741.183 57
741.200 65
741.218 73
741.236 43
741.253 18
741.271 33
741.289 26
741.306 20
741.324 24
741.342 21
741.359 44
741.377 30
741.394 38
741.412 59
741.430 66
741.447 76
741.465 52
741.483 46
741.500 26
741.518 27
741.535 29
741.553 36
741.571 37
741.588 42
741.606 35
741.624 31
741.641 50
741.659 48
741.676 56
741.694 53
741.712 34
741.729 15
741.747 46
741.765 39
741.782 16
741.800 15
741.818 32
741.835 61
741.853 49
741.870 34
741.888 34
741.906 27
741.923 37
741.941 28
741.959 38
741.976 28
741.994 27
742.012 31
742.029 24
742.047 38
742.064 35
742.082 47
742.100 66
742.117 56
742.135 69
742.153 71
742.170 61
742.188 84
742.206 46
742.223 42
742.241 66
742.258 30
742.276 26
742.294 41
742.311 12
742.329 26
742.347 32
742.364 48
742.382 43
742.400 23
742.417 42
742.435 26
742.453 23
742.470 33
742.488 26
742.505 20
742.523 24
742.541 34
742.558 41
742.576 46
742.594 39
742.611 52
742.629 31
742.647 39
742.664 32
742.682 72
742.700 53
742.717 42
742.735 46
742.752 46
742.770 39
742.788 33
742.805 15
742.823 30
742.841 20
742.858 20
742.876 8
742.894 46
742.911 36
742.929 30
742.947 19
742.964 33
742.982 39
742.999 55
743.017 52
743.035 35
743.052 60
743.070 64
743.088 70
743.105 63
743.123 33
743.141 48
743.158 67
743.176 39
743.194 45
743.211 50
743.229 46
743.247 30
743.264 37
743.282 12
743.300 29
743.317 62
743.335 54
743.352 27
743.370 33
743.388 39
743.405 46
743.423 26
743.441 30
743.458 25
743.476 22
743.494 23
743.511 22
743.529 26
743.547 12
743.564 18
743.582 46
743.600 31
743.617 25
743.635 26
743.653 19
743.670 13
743.688 21
743.706 37
743.723 51
743.741 21
743.759 37
743.776 18
743.794 20
743.812 11
743.829 20
743.847 24
743.864 37
743.882 34
743.900 37
743.917 20
743.935 27
743.953 13
743.970 57
743.988 52
744.006 26
744.023 17
744.041 27
744.059 15
744.076 22
744.094 17
744.112 28
744.129 64
744.147 78
744.165 38
744.182 38
744.200 55
744.218 23
744.235 43
744.253 48
744.271 53
744.288 57
744.306 50
744.324 49
744.341 43
744.359 38
744.377 55
744.394 44
744.412 37
744.430 32
744.447 33
744.465 13
744.483 45
744.500 32
744.518 24
744.536 17
744.553 36
744.571 33
744.589 31
744.606 30
744.624 22
744.642 27
744.659 46
744.677 28
744.695 20
744.712 30
744.730 47
744.748 45
744.765 45
744.783 42
744.801 18
744.818 3
744.836 17
744.854 8
744.871 8
744.889 14
744.907 29
744.924 48
744.942 30
744.960 34
744.977 14
744.995 19
745.013 14
745.030 54
745.048 62
745.066 42
745.083 58
745.101 96
745.119 74
745.136 52
745.154 78
745.172 27
745.189 48
745.207 36
745.225 35
745.242 48
745.260 15
745.278 43
745.295 34
745.313 16
745.331 32
745.349 43
745.366 108
745.384 93
745.402 58
745.419 80
745.437 58
745.455 63
745.472 76
745.490 80
745.508 59
745.525 42
745.543 27
745.561 36
745.578 22
745.596 35
745.614 42
745.631 25
745.649 17
745.667 41
745.684 35
745.702 58
745.720 43
745.737 62
745.755 19
745.773 14
745.790 30
745.808 33
745.826 23
745.844 23
745.861 22
745.879 25
745.897 40
745.914 23
745.932 28
745.950 10
745.967 23
745.985 3
746.003 6
746.020 33
746.038 32
746.056 45
746.073 37
746.091 39
746.109 47
746.126 41
746.144 99
746.162 123
746.180 101
746.197 123
746.215 87
746.233 51
746.250 66
746.268 48
746.286 47
746.303 54
746.321 31
746.339 32
746.356 49
746.374 104
746.392 100
746.409 76
746.427 69
746.445 36
746.463 58
746.480 74
746.498 43
746.516 56
746.533 49
746.551 50
746.569 33
746.586 53
746.604 17
746.622 12
746.639 33
746.657 29
746.675 17
746.692 37
746.710 39
746.728 81
746.746 70
746.763 104
746.781 73
746.799 43
746.816 49
746.834 58
746.852 42
746.869 23
746.887 19
746.905 31
746.922 18
746.940 18
746.958 35
746.976 50
746.993 19
747.011 24
747.029 49
747.046 46
747.064 60
747.082 62
747.099 58
747.117 55
747.135 60
747.153 76
747.170 69
747.188 73
747.206 69
747.223 68
747.241 58
747.259 53
747.276 27
747.294 69
747.312 42
747.330 64
747.347 49
747.365 50
747.383 45
747.400 48
747.418 57
747.436 65
747.453 37
747.471 34
747.489 19
747.507 47
747.524 49
747.542 26
747.560 30
747.577 32
747.595 71
747.613 38
747.630 34
747.648 43
747.666 38
747.684 48
747.701 67
747.719 62
747.737 87
747.754 91
747.772 84
747.790 64
747.807 60
747.825 39
747.843 38
747.861 41
747.878 52
747.896 20
747.914 13
747.931 14
747.949 34
747.967 33
747.985 28
748.002 27
748.020 15
748.038 39
748.055 40
748.073 27
748.091 51
748.108 31
748.126 73
748.144 116
748.162 106
748.179 141
748.197 113
748.215 85
748.232 51
748.250 20
748.268 29
748.286 29
748.303 38
748.321 36
748.339 80
748.356 60
748.374 35
748.392 33
748.410 32
748.427 51
748.445 42
748.463 31
748.480 41
748.498 28
748.516 75
748.534 61
748.551 38
748.569 61
748.587 58
748.604 15
748.622 16
748.640 29
748.658 46
748.675 44
748.693 38
748.711 37
748.728 32
748.746 21
748.764 22
748.782 34
748.799 42
748.817 29
748.835 29
748.852 35
748.870 48
748.888 18
748.906 22
748.923 8
748.941 14
748.959 5
748.976 28
748.994 67
749.012 49
749.030 61
749.047 52
749.065 43
749.083 37
749.100 67
749.118 69
749.136 74
749.154 78
749.171 73
749.189 100
749.207 65
749.225 75
749.242 44
749.260 61
749.278 49
749.295 30
749.313 30
749.331 37
749.349 53
749.366 77
749.384 67
749.402 77
749.419 73
749.437 71
749.455 70
749.473 34
749.490 57
749.508 52
749.526 33
749.544 29
749.561 62
749.579 67
749.597 40
749.614 59
749.632 39
749.650 27
749.668 42
749.685 24
749.703 35
749.721 9
749.739 20
749.756 55
749.774 46
749.792 45
749.809 70
749.827 25
749.845 11
749.863 38
749.880 51
749.898 69
749.916 50
749.934 50
749.951 28
749.969 105
749.987 174
750.005 165
750.022 111
750.040 88
750.058 34
750.075 46
750.093 68
750.111 48
750.129 49
750.146 77
750.164 83
750.182 64
750.200 78
750.217 92
750.235 44
750.253 53
750.270 48
750.288 44
750.306 45
750.324 53
750.341 36
750.359 49
750.377 45
750.395 44
750.412 75
750.430 53
750.448 26
750.466 37
750.483 25
750.501 3
750.519 24
750.537 15
750.554 26
750.572 38
750.590 56
750.607 36
750.625 24
750.643 36
750.661 35
750.678 18
750.696 24
750.714 29
750.732 48
750.749 41
750.767 31
750.785 20
750.803 30
750.820 29
750.838 37
750.856 70
750.874 38
750.891 76
750.909 37
750.927 36
750.945 20
750.962 35
750.980 55
750.998 62
751.016 56
751.033 71
751.051 22
751.069 22
751.086 55
751.104 46
751.122 66
751.140 84
751.157 47
751.175 38
751.193 42
751.211 61
751.228 43
751.246 34
751.264 35
751.282 17
751.299 31
751.317 48
751.335 48
751.353 16
751.370 22
751.388 58
751.406 54
751.424 55
751.441 19
751.459 24
751.477 32
751.495 38
751.512 38
751.530 13
751.548 11
751.566 23
751.583 22
751.601 28
751.619 35
751.637 51
751.654 30
751.672 18
751.690 22
751.708 5
751.725 18
751.743 24
751.761 21
751.779 34
751.796 7
751.814 19
751.832 29
751.850 26
751.867 3
751.885 24
751.903 17
751.921 11
751.938 10
751.956 26
751.974 31
751.992 30
752.009 35
752.027 34
752.045 28
752.063 25
752.080 35
752.098 40
752.116 40
752.134 56
752.151 68
752.169 69
752.187 23
752.205 68
752.223 75
752.240 50
752.258 53
752.276 35
752.294 35
752.311 57
752.329 35
752.347 67
752.365 42
752.382 27
752.400 5
752.418 30
752.436 36
752.453 20
752.471 35
752.489 24
752.507 48
752.524 40
752.542 22
752.560 23
752.578 25
752.595 64
752.613 44
752.631 20
752.649 23
752.667 25
752.684 18
752.702 36
752.720 45
752.738 53
752.755 26
752.773 19
752.791 34
752.809 31
752.826 27
752.844 32
752.862 32
752.880 18
752.897 20
752.915 41
752.933 17
752.951 26
752.969 35
752.986 36
753.004 36
753.022 46
753.040 26
753.057 31
753.075 19
753.093 9
753.111 58
753.128 51
753.146 45
753.164 61
753.182 64
753.199 72
753.217 94
753.235 96
753.253 49
753.271 29
753.288 24
753.306 40
753.324 75
753.342 50
753.359 42
753.377 27
753.395 32
753.413 47
753.430 58
753.448 32
753.466 57
753.484 54
753.502 24
753.519 33
753.537 32
753.555 24
753.573 33
753.590 33
753.608 25
753.626 25
753.644 39
753.662 33
753.679 34
753.697 31
753.715 56
753.733 37
753.750 34
753.768 24
753.786 25
753.804 24
753.822 14
753.839 28
753.857 11
753.875 24
753.893 28
753.910 70
753.928 58
753.946 37
753.964 13
753.982 13
753.999 37
754.017 13
754.035 8
754.053 27
754.070 16
754.088 45
754.106 55
754.124 46
754.142 47
754.159 54
754.177 45
754.195 62
754.213 57
754.230 60
754.248 30
754.266 30
754.284 43
754.302 30
754.319 41
754.337 54
754.355 28
754.373 20
754.390 38
754.408 43
754.426 23
754.444 26
754.462 23
754.479 74
754.497 29
754.515 32
754.533 36
754.551 25
754.568 34
754.586 45
754.604 45
754.622 49
754.639 47
754.657 26
754.675 24
754.693 29
754.711 23
754.728 18
754.746 27
754.764 17
754.782 21
754.800 32
754.817 63
754.835 106
754.853 96
754.871 66
754.888 31
754.906 14
754.924 4
754.942 44
754.960 45
754.977 46
754.995 22
755.013 26
755.031 36
755.049 35
755.066 23
755.084 31
755.102 45
755.120 15
755.138 28
755.155 46
755.173 60
755.191 84
755.209 94
755.226 46
755.244 82
755.262 49
755.280 42
755.298 50
755.315 27
755.333 38
755.351 37
755.369 75
755.387 77
755.404 54
755.422 46
755.440 31
755.458 53
755.476 45
755.493 39
755.511 31
755.529 27
755.547 13
755.565 19
755.582 35
755.600 30
755.618 8
755.636 18
755.654 22
755.671 41
755.689 34
755.707 31
755.725 19
755.743 36
755.760 40
755.778 31
755.796 42
755.814 26
755.832 48
755.849 30
755.867 22
755.885 31
755.903 20
755.921 21
755.938 13
755.956 36
755.974 38
755.992 35
756.010 7
756.027 14
756.045 28
756.063 53
756.081 56
756.099 42
756.116 51
756.134 55
756.152 71
756.170 73
756.188 87
756.205 60
756.223 62
756.241 47
756.259 39
756.277 55
756.294 28
756.312 73
756.330 60
756.348 89
756.366 46
756.383 52
756.401 43
756.419 17
756.437 27
756.455 45
756.472 33
756.490 51
756.508 33
756.526 21
756.544 38
756.562 34
756.579 22
756.597 27
756.615 49
756.633 29
756.651 37
756.668 27
756.686 21
756.704 19
756.722 43
756.740 19
756.757 42
756.775 76
756.793 54
756.811 30
756.829 28
756.846 17
756.864 14
756.882 7
756.900 11
756.918 10
756.936 21
756.953 25
756.971 28
756.989 26
757.007 10
757.025 36
757.042 56
757.060 36
757.078 50
757.096 34
757.114 49
757.132 55
757.149 42
757.167 38
757.185 33
757.203 70
757.221 52
757.238 79
757.256 38
757.274 34
757.292 29
757.310 25
757.327 26
757.345 30
757.363 43
757.381 27
757.399 24
757.417 48
757.434 24
757.452 89
757.470 71
757.488 54
757.506 67
757.523 34
757.541 34
757.559 32
757.577 37
757.595 31
757.613 24
757.630 20
757.648 24
757.666 38
757.684 27
757.702 14
757.720 10
757.737 17
757.755 24
757.773 24
757.791 18
757.809 15
757.826 8
757.844 19
757.862 15
757.880 30
757.898 30
757.916 17
757.933 16
757.951 19
757.969 16
757.987 31
758.005 15
758.023 22
758.040 24
758.058 17
758.076 52
758.094 37
758.112 46
758.129 76
758.147 65
758.165 52
758.183 34
758.201 45
758.219 54
758.236 36
758.254 37
758.272 59
758.290 28
758.308 39
758.326 53
758.343 22
758.361 26
758.379 46
758.397 59
758.415 42
758.433 34
758.450 69
758.468 46
758.486 10
758.504 7
758.522 20
758.540 11
758.557 26
758.575 23
758.593 18
758.611 23
758.629 46
758.647 20
758.664 11
758.682 27
758.700 33
758.718 22
758.736 13
758.754 27
758.771 44
758.789 16
758.807 22
758.825 49
758.843 18
758.861 70
758.878 57
758.896 55
758.914 27
758.932 22
758.950 5
758.968 5
758.985 14
759.003 8
759.021 29
759.039 36
759.057 26
759.075 38
759.092 28
759.110 36
759.128 48
759.146 32
759.164 64
759.182 75
759.199 55
759.217 68
759.235 55
759.253 49
759.271 33
759.289 34
759.307 36
759.324 48
759.342 36
759.360 47
759.378 53
759.396 55
759.414 33
759.431 26
759.449 50
759.467 89
759.485 67
759.503 59
759.521 29
759.538 6
759.556 12
759.574 24
759.592 12
759.610 27
759.628 35
759.646 20
759.663 38
759.681 46
759.699 17
759.717 19
759.735 35
759.753 21
759.770 19
759.788 37
759.806 30
759.824 13
759.842 34
759.860 27
759.878 10
759.895 17
759.913 7
759.931 7
759.949 10
759.967 29
759.985 28
760.002 19
760.020 21
760.038 21
760.056 36
760.074 23
760.092 35
760.110 17
760.127 36
760.145 48
760.163 82
760.181 61
760.199 54
760.217 72
760.235 44
760.252 31
760.270 27
760.288 27
760.306 82
760.324 61
760.342 32
760.359 15
760.377 50
760.395 41
760.413 49
760.431 41
760.449 49
760.467 36
760.484 51
760.502 62
760.520 50
760.538 21
760.556 20
760.574 45
760.592 29
760.609 20
760.627 25
760.645 12
760.663 24
760.681 39
760.699 52
760.717 44
760.734 66
760.752 47
760.770 143
760.788 362
760.806 344
760.824 237
760.842 131
760.859 79
760.877 54
760.895 63
760.913 66
760.931 34
760.949 35
760.967 38
760.984 37
761.002 22
761.020 19
761.038 31
761.056 33
761.074 64
761.092 59
761.110 42
761.127 58
761.145 66
761.163 68
761.181 63
761.199 60
761.217 52
761.235 57
761.252 69
761.270 81
761.288 73
761.306 58
761.324 24
761.342 21
761.360 34
761.377 66
761.395 39
761.413 44
761.431 57
761.449 45
761.467 37
761.485 22
761.503 26
761.520 32
761.538 35
761.556 23
761.574 52
761.592 54
761.610 41
761.628 24
761.645 28
761.663 34
761.681 9
761.699 22
761.717 29
761.735 36
761.753 32
761.771 48
761.788 184
761.806 188
761.824 117
761.842 70
761.860 65
761.878 62
761.896 26
761.914 22
761.931 32
761.949 15
761.967 9
761.985 47
762.003 50
762.021 38
762.039 39
762.056 43
762.074 47
762.092 65
762.110 48
762.128 60
762.146 43
762.164 52
762.182 69
762.199 88
762.217 77
762.235 89
762.253 51
762.271 16
762.289 38
762.307 24
762.325 30
762.342 43
762.360 35
762.378 23
762.396 44
762.414 38
762.432 59
762.450 60
762.468 29
762.486 30
762.503 24
762.521 11
762.539 21
762.557 16
762.575 12
762.593 8
762.611 10
762.629 2
762.646 27
762.664 29
762.682 33
762.700 35
762.718 15
762.736 29
762.754 39
762.772 47
762.789 118
762.807 58
762.825 26
762.843 43
762.861 34
762.879 59
762.897 34
762.915 47
762.933 35
762.950 3
762.968 2
762.986 7
763.004 33
763.022 26
763.040 36
763.058 40
763.076 43
763.093 25
763.111 31
763.129 33
763.147 41
763.165 60
763.183 69
763.201 67
763.219 109
763.237 110
763.254 54
763.272 41
763.290 17
763.308 4
763.326 35
763.344 34
763.362 41
763.380 53
763.398 49
763.415 38
763.433 31
763.451 40
763.469 59
763.487 28
763.505 16
763.523 17
763.541 42
763.559 24
763.576 53
763.594 50
763.612 13
763.630 15
763.648 48
763.666 46
763.684 47
763.702 20
763.720 68
763.737 49
763.755 7
763.773 42
763.791 62
763.809 45
763.827 41
763.845 24
763.863 34
763.881 16
763.899 18
763.916 29
763.934 33
763.952 26
763.970 30
763.988 5
764.006 4
764.024 8
764.042 16
764.060 14
764.077 19
764.095 11
764.113 23
764.131 39
764.149 91
764.167 79
764.185 75
764.203 67
764.221 55
764.239 31
764.256 34
764.274 40
764.292 23
764.310 60
764.328 29
764.346 9
764.364 26
764.382 37
764.400 19
764.418 23
764.435 42
764.453 27
764.471 17
764.489 33
764.507 72
764.525 34
764.543 15
764.561 44
764.579 27
764.597 15
764.614 33
764.632 41
764.650 55
764.668 36
764.686 24
764.704 23
764.722 27
764.740 22
764.758 40
764.776 27
764.794 40
764.811 17
764.829 24
764.847 22
764.865 30
764.883 35
764.901 19
764.919 9
764.937 21
764.955 25
764.973 42
764.991 79
765.008 44
765.026 45
765.044 35
765.062 29
765.080 42
765.098 54
765.116 62
765.134 45
765.152 58
765.170 92
765.188 88
765.205 55
765.223 62
765.241 33
765.259 39
765.277 23
765.295 36
765.313 25
765.331 24
765.349 30
765.367 53
765.385 49
765.402 16
765.420 31
765.438 50
765.456 35
765.474 26
765.492 53
765.510 55
765.528 53
765.546 54
765.564 27
765.582 8
765.599 4
765.617 23
765.635 38
765.653 22
765.671 48
765.689 21
765.707 30
765.725 22
765.743 18
765.761 35
765.779 17
765.797 41
765.814 34
765.832 19
765.850 12
765.868 16
765.886 28
765.904 32
765.922 24
765.940 19
765.958 81
765.976 133
765.994 89
766.012 50
766.030 71
766.047 30
766.065 36
766.083 47
766.101 43
766.119 64
766.137 62
766.155 37
766.173 53
766.191 50
766.209 46
766.227 68
766.245 56
766.262 14
766.280 11
766.298 27
766.316 28
766.334 23
766.352 23
766.370 22
766.388 65
766.406 56
766.424 32
766.442 25
766.460 23
766.478 27
766.495 45
766.513 23
766.531 30
766.549 33
766.567 25
766.585 24
766.603 24
766.621 20
766.639 16
766.657 35
766.675 30
766.693 29
766.711 26
766.729 32
766.746 45
766.764 23
766.782 20
766.800 45
766.818 38
766.836 20
766.854 17
766.872 13
766.890 18
766.908 9
766.926 36
766.944 35
766.962 21
766.980 26
766.997 20
767.015 29
767.033 22
767.051 24
767.069 35
767.087 36
767.105 44
767.123 39
767.141 41
767.159 22
767.177 16
767.195 35
767.213 41
767.231 15
767.249 31
767.266 35
767.284 43
767.302 41
767.320 31
767.338 44
767.356 26
767.374 22
767.392 33
767.410 7
767.428 18
767.446 24
767.464 23
767.482 17
767.500 26
767.518 41
767.536 39
767.553 33
767.571 42
767.589 19
767.607 9
767.625 16
767.643 26
767.661 20
767.679 21
767.697 33
767.715 27
767.733 34
767.751 44
767.769 45
767.787 47
767.805 58
767.823 27
767.840 13
767.858 0
767.876 18
767.894 20
767.912 13
767.930 23
767.948 35
767.966 38
767.984 34
768.002 43
768.020 55
768.038 37
768.056 55
768.074 32
768.092 10
768.110 23
768.128 19
768.145 9
768.163 23
768.181 42
768.199 41
768.217 42
768.235 34
768.253 11
768.271 30
768.289 34
768.307 25
768.325 38
768.343 28
768.361 39
768.379 67
768.397 43
768.415 32
768.433 25
768.451 16
768.469 21
768.486 49
768.504 26
768.522 28
768.540 37
768.558 29
768.576 14
768.594 10
768.612 22
768.630 31
768.648 23
768.666 17
768.684 45
768.702 50
768.720 58
768.738 40
768.756 35
768.774 9
768.792 25
768.810 21
768.828 25
768.845 20
768.863 12
768.881 27
768.899 51
768.917 26
768.935 32
768.953 20
768.971 21
768.989 16
769.007 17
769.025 21
769.043 24
769.061 21
769.079 19
769.097 38
769.115 49
769.133 54
769.151 68
769.169 87
769.187 103
769.205 55
769.223 65
769.240 61
769.258 46
769.276 61
769.294 55
769.312 66
769.330 40
769.348 22
769.366 23
769.384 51
769.402 61
769.420 53
769.438 33
769.456 49
769.474 40
769.492 31
769.510 15
769.528 34
769.546 46
769.564 52
769.582 66
769.600 56
769.618 23
769.636 10
769.654 3
769.672 39
769.689 34
769.707 37
769.725 27
769.743 21
769.761 16
769.779 39
769.797 34
769.815 38
769.833 16
769.851 15
769.869 15
769.887 21
769.905 22
769.923 37
769.941 29
769.959 24
769.977 61
769.995 62
770.013 50
770.031 34
770.049 52
770.067 62
770.085 52
770.103 55
770.121 64
770.139 57
770.157 98
770.175 104
770.193 48
770.210 48
770.228 61
770.246 40
770.264 31
770.282 22
770.300 10
770.318 36
770.336 33
770.354 22
770.372 22
770.390 65
770.408 74
770.426 92
770.444 52
770.462 45
770.480 35
770.498 55
770.516 29
770.534 23
770.552 14
770.570 44
770.588 83
770.606 63
770.624 36
770.642 38
770.660 61
770.678 70
770.696 43
770.714 21
770.732 56
770.750 44
770.768 22
770.786 43
770.804 67
770.822 62
770.840 47
770.858 43
770.875 22
770.893 6
770.911 21
770.929 23
770.947 29
770.965 31
770.983 24
771.001 34
771.019 45
771.037 16
771.055 40
771.073 34
771.091 28
771.109 30
771.127 58
771.145 69
771.163 102
771.181 80
771.199 52
771.217 58
771.235 29
771.253 88
771.271 71
771.289 50
771.307 41
771.325 49
771.343 20
771.361 37
771.379 20
771.397 12
771.415 49
771.433 65
771.451 55
771.469 81
771.487 60
771.505 43
771.523 31
771.541 32
771.559 41
771.577 31
771.595 39
771.613 29
771.631 23
771.649 26
771.667 39
771.685 32
771.703 46
771.721 32
771.739 27
771.757 14
771.775 15
771.793 11
771.811 46
771.829 29
771.847 17
771.865 10
771.882 12
771.900 45
771.918 32
771.936 29
771.954 45
771.972 15
771.990 37
772.008 34
772.026 38
772.044 70
772.062 36
772.080 17
772.098 21
772.116 91
772.134 100
772.152 103
772.170 90
772.188 50
772.206 30
772.224 32
772.242 43
772.260 35
772.278 40
772.296 30
772.314 37
772.332 62
772.350 48
772.368 28
772.386 16
772.404 25
772.422 41
772.440 57
772.458 39
772.476 16
772.494 30
772.512 22
772.530 20
772.548 30
772.566 47
772.584 11
772.602 5
772.620 20
772.638 59
772.656 23
772.674 30
772.692 22
772.710 25
772.728 27
772.746 45
772.764 54
772.782 47
772.800 12
772.818 38
772.836 31
772.854 14
772.872 6
772.890 29
772.908 52
772.926 39
772.944 50
772.962 16
772.980 27
772.998 41
773.016 41
773.034 37
773.052 32
773.070 15
773.088 28
773.106 36
773.124 20
773.142 70
773.160 114
773.178 74
773.196 52
773.214 56
773.232 44
773.250 43
773.268 25
773.286 34
773.304 23
773.322 49
773.340 37
773.358 39
773.376 27
773.394 26
773.412 27
773.430 26
773.448 42
773.466 34
773.484 21
773.502 15
773.520 9
773.538 42
773.556 21
773.574 33
773.592 29
773.610 11
773.628 25
773.646 18
773.664 13
773.682 11
773.700 33
773.718 69
773.736 27
773.754 31
773.772 42
773.790 36
773.808 27
773.826 25
773.844 36
773.862 37
773.880 15
773.898 35
773.916 30
773.935 17
773.953 34
773.971 34
773.989 28
774.007 19
774.025 17
774.043 24
774.061 8
774.079 34
774.097 18
774.115 28
774.133 34
774.151 40
774.169 83
774.187 67
774.205 33
774.223 31
774.241 23
774.259 41
774.277 21
774.295 32
774.313 54
774.331 45
774.349 22
774.367 43
774.385 39
774.403 27
774.421 21
774.439 21
774.457 35
774.475 57
774.493 48
774.511 26
774.529 31
774.547 19
774.565 17
774.583 51
774.601 53
774.619 29
774.637 33
774.655 27
774.673 30
774.691 29
774.709 13
774.727 14
774.745 54
774.763 86
774.781 110
774.799 97
774.817 79
774.835 53
774.853 60
774.871 53
774.889 29
774.907 11
774.925 33
774.944 50
774.962 15
774.980 13
774.998 16
775.016 33
775.034 13
775.052 44
775.070 26
775.088 11
775.106 26
775.124 23
775.142 31
775.160 34
775.178 46
775.196 52
775.214 33
775.232 57
775.250 65
775.268 66
775.286 29
775.304 20
775.322 24
775.340 19
775.358 37
775.376 34
775.394 41
775.412 47
775.430 41
775.448 20
775.466 37
775.484 45
775.502 55
775.520 54
775.538 40
775.556 20
775.574 16
775.593 30
775.611 39
775.629 14
775.647 15
775.665 50
775.683 25
775.701 32
775.719 45
775.737 19
775.755 29
775.773 48
775.791 69
775.809 63
775.827 62
775.845 51
775.863 65
775.881 45
775.899 45
775.917 17
775.935 17
775.953 12
775.971 25
775.989 33
776.007 60
776.025 46
776.043 41
776.061 50
776.079 45
776.097 37
776.116 18
776.134 44
776.152 44
776.170 42
776.188 58
776.206 32
776.224 30
776.242 59
776.260 25
776.278 18
776.296 63
776.314 54
776.332 46
776.350 55
776.368 50
776.386 74
776.404 71
776.422 42
776.440 36
776.458 21
776.476 22
776.494 29
776.512 32
776.530 29
776.548 42
776.567 15
776.585 21
776.603 22
776.621 12
776.639 42
776.657 33
776.675 33
776.693 21
776.711 24
776.729 28
776.747 32
776.765 31
776.783 60
776.801 57
776.819 44
776.837 28
776.855 21
776.873 23
776.891 22
776.909 26
776.927 30
776.945 32
776.963 8
776.982 36
777.000 29
777.018 20
777.036 6
777.054 3
777.072 11
777.090 29
777.108 24
777.126 25
777.144 33
777.162 53
777.180 64
777.198 40
777.216 36
777.234 61
777.252 48
777.270 50
777.288 32
777.306 9
777.324 56
777.343 27
777.361 24
777.379 14
777.397 19
777.415 25
777.433 11
777.451 10
777.469 31
777.487 23
777.505 26
777.523 25
777.541 21
777.559 35
777.577 16
777.595 22
777.613 20
777.631 21
777.649 21
777.668 19
777.686 41
777.704 15
777.722 9
777.740 8
777.758 11
777.776 5
777.794 24
777.812 15
777.830 31
777.848 11
777.866 6
777.884 32
777.902 39
777.920 33
777.938 31
777.956 20
777.974 18
777.993 15
778.011 13
778.029 9
778.047 19
778.065 46
778.083 33
778.101 21
778.119 45
778.137 73
778.155 74
778.173 40
778.191 37
778.209 36
778.227 35
778.245 47
778.263 21
778.282 5
778.300 29
778.318 32
778.336 23
778.354 56
778.372 81
778.390 58
778.408 39
778.426 18
778.444 37
778.462 29
778.480 36
778.498 21
778.516 48
778.534 24
778.552 52
778.571 32
778.589 45
778.607 45
778.625 54
778.643 26
778.661 34
778.679 41
778.697 13
778.715 33
778.733 46
778.751 43
778.769 48
778.787 40
778.805 41
778.823 21
778.842 29
778.860 22
778.878 23
778.896 30
778.914 15
778.932 50
778.950 21
778.968 10
778.986 31
779.004 21
779.022 25
779.040 28
779.058 22
779.076 17
779.095 51
779.113 57
779.131 40
779.149 47
779.167 58
779.185 43
779.203 64
779.221 54
779.239 61
779.257 43
779.275 23
779.293 31
779.311 19
779.330 28
779.348 28
779.366 43
779.384 25
779.402 36
779.420 23
779.438 19
779.456 39
779.474 27
779.492 11
779.510 13
779.528 19
779.546 21
779.564 17
779.583 18
779.601 28
779.619 18
779.637 13
779.655 35
779.673 37
779.691 29
779.709 25
779.727 4
779.745 16
779.763 35
779.781 28
779.800 50
779.818 32
779.836 17
779.854 21
779.872 10
779.890 19
779.908 16
779.926 12
779.944 21
779.962 46
779.980 41
779.998 29
780.017 32
780.035 31
780.053 41
780.071 22
780.089 31
780.107 35
780.125 34
780.143 59
780.161 49
780.179 49
780.197 71
780.215 85
780.234 63
780.252 42
780.270 18
780.288 30
780.306 33
780.324 49
780.342 37
780.360 64
780.378 25
780.396 37
780.414 54
780.432 69
780.451 63
780.469 19
780.487 24
780.505 21
780.523 39
780.541 40
780.559 34
780.577 26
780.595 32
780.613 19
780.631 51
780.650 55
780.668 34
780.686 21
780.704 21
780.722 28
780.740 42
780.758 33
780.776 16
780.794 40
780.812 37
780.830 31
780.849 17
780.867 46
780.885 16
780.903 37
780.921 27
780.939 20
780.957 21
780.975 25
780.993 33
781.011 7
781.029 19
781.048 49
781.066 65
781.084 67
781.102 36
781.120 20
781.138 18
781.156 47
781.174 31
781.192 58
781.210 70
781.229 64
781.247 71
781.265 41
781.283 62
781.301 58
781.319 33
781.337 51
781.355 39
781.373 15
781.391 14
781.410 24
781.428 45
781.446 24
781.464 31
781.482 36
781.500 49
781.518 56
781.536 64
781.554 46
781.572 29
781.591 27
781.609 32
781.627 34
781.645 34
781.663 26
781.681 10
781.699 14
781.717 31
781.735 32
781.753 30
781.772 20
781.790 14
781.808 31
781.826 16
781.844 22
781.862 8
781.880 18
781.898 13
781.916 13
781.934 16
781.953 16
781.971 9
781.989 17
782.007 12
782.025 22
782.043 27
782.061 26
782.079 31
782.097 41
782.116 37
782.134 77
782.152 61
782.170 38
782.188 80
782.206 69
782.224 86
782.242 44
782.260 22
782.278 30
782.297 21
782.315 5
782.333 38
782.351 36
782.369 28
782.387 36
782.405 27
782.423 20
782.441 41
782.460 25
782.478 21
782.496 38
782.514 21
782.532 10
782.550 57
782.568 59
782.586 30
782.604 36
782.623 21
782.641 39
782.659 33
782.677 21
782.695 16
782.713 11
782.731 12
782.749 26
782.768 10
782.786 28
782.804 15
782.822 12
782.840 9
782.858 6
782.876 15
782.894 23
782.912 23
782.931 20
782.949 16
782.967 47
782.985 48
783.003 10
783.021 17
783.039 23
783.057 14
783.076 49
783.094 29
783.112 50
783.130 18
783.148 31
783.166 34
783.184 74
783.202 59
783.220 53
783.239 50
783.257 64
783.275 48
783.293 23
783.311 44
783.329 20
783.347 53
783.365 45
783.384 27
783.402 28
783.420 69
783.438 45
783.456 22
783.474 17
783.492 27
783.510 26
783.529 21
783.547 32
783.565 31
783.583 60
783.601 35
783.619 50
783.637 34
783.655 29
783.674 23
783.692 35
783.710 24
783.728 11
783.746 13
783.764 63
783.782 61
783.800 29
783.819 34
783.837 20
783.855 8
783.873 16
783.891 21
783.909 25
783.927 8
783.945 18
783.964 32
783.982 24
784.000 33
784.018 43
784.036 20
784.054 16
784.072 32
784.090 43
784.109 19
784.127 18
784.145 26
784.163 62
784.181 42
784.199 18
784.217 34
784.236 57
784.254 53
784.272 25
784.290 45
784.308 42
784.326 51
784.344 44
784.362 42
784.381 46
784.399 39
784.417 35
784.435 46
784.453 43
784.471 12
784.489 9
784.508 25
784.526 23
784.544 28
784.562 33
784.580 21
784.598 22
784.616 32
784.634 40
784.653 34
784.671 19
784.689 45
784.707 28
784.725 18
784.743 7
784.761 28
784.780 26
784.798 19
784.816 12
784.834 16
784.852 7
784.870 20
784.888 34
784.907 32
784.925 18
784.943 23
784.961 23
784.979 42
784.997 11
785.015 16
785.034 15
785.052 6
785.070 7
785.088 40
785.106 29
785.124 42
785.142 44
785.160 48
785.179 60
785.197 71
785.215 61
785.233 38
785.251 44
785.269 55
785.287 54
785.306 47
785.324 63
785.342 34
785.360 68
785.378 81
785.396 56
785.415 67
785.433 70
785.451 80
785.469 79
785.487 55
785.505 37
785.523 90
785.542 84
785.560 95
785.578 45
785.596 57
785.614 69
785.632 24
785.650 23
785.669 18
785.687 40
785.705 45
785.723 40
785.741 44
785.759 48
785.777 27
785.796 31
785.814 20
785.832 19
785.850 39
785.868 34
785.886 33
785.905 20
785.923 25
785.941 22
785.959 27
785.977 41
785.995 40
786.013 24
786.032 35
786.050 12
786.068 24
786.086 44
786.104 44
786.122 37
786.140 22
786.159 29
786.177 63
786.195 73
786.213 64
786.231 55
786.249 40
786.268 55
786.286 31
786.304 30
786.322 47
786.340 25
786.358 34
786.377 52
786.395 64
786.413 32
786.431 48
786.449 58
786.467 42
786.485 11
786.504 5
786.522 43
786.540 46
786.558 48
786.576 58
786.594 33
786.613 14
786.631 44
786.649 35
786.667 57
786.685 42
786.703 46
786.722 40
786.740 21
786.758 50
786.776 35
786.794 45
786.812 48
786.830 66
786.849 59
786.867 62
786.885 26
786.903 62
786.921 35
786.939 19
786.958 42
786.976 42
786.994 29
787.012 42
787.030 46
787.048 26
787.067 18
787.085 19
787.103 38
787.121 39
787.139 85
787.157 55
787.176 103
787.194 110
787.212 84
787.230 84
787.248 90
787.266 65
787.285 31
787.303 22
787.321 26
787.339 48
787.357 51
787.375 31
787.394 48
787.412 67
787.430 57
787.448 18
787.466 19
787.484 39
787.503 30
787.521 43
787.539 24
787.557 17
787.575 11
787.593 26
787.612 11
787.630 45
787.648 15
787.666 24
787.684 28
787.703 16
787.721 31
787.739 19
787.757 36
787.775 21
787.793 37
787.812 43
787.830 37
787.848 60
787.866 43
787.884 46
787.902 24
787.921 13
787.939 31
787.957 63
787.975 28
787.993 10
788.011 13
788.030 16
788.048 17
788.066 45
788.084 45
788.102 46
788.121 45
788.139 41
788.157 40
788.175 60
788.193 54
788.211 72
788.230 59
788.248 40
788.266 29
788.284 55
788.302 57
788.320 28
788.339 23
788.357 23
788.375 19
788.393 19
788.411 30
788.430 24
788.448 37
788.466 17
788.484 42
788.502 36
788.520 21
788.539 31
788.557 31
788.575 16
788.593 17
788.611 35
788.630 13
788.648 26
788.666 34
788.684 19
788.702 12
788.720 28
788.739 23
788.757 33
788.775 80
788.793 98
788.811 164
788.830 189
788.848 224
788.866 175
788.884 102
788.902 91
788.920 65
788.939 31
788.957 33
788.975 36
788.993 43
789.011 16
789.030 34
789.048 21
789.066 27
789.084 38
789.102 55
789.121 90
789.139 47
789.157 39
789.175 41
789.193 41
789.211 92
789.230 42
789.248 18
789.266 54
789.284 41
789.302 62
789.321 42
789.339 20
789.357 23
789.375 14
789.393 38
789.412 34
789.430 32
789.448 54
789.466 35
789.484 35
789.503 22
789.521 26
789.539 19
789.557 11
789.575 8
789.594 19
789.612 13
789.630 17
789.648 39
789.666 20
789.684 24
789.703 41
789.721 41
789.739 44
789.757 42
789.775 25
789.794 33
789.812 44
789.830 148
789.848 103
789.866 80
789.885 55
789.903 29
789.921 21
789.939 21
789.957 17
789.976 23
789.994 23
790.012 31
790.030 25
790.048 33
790.067 21
790.085 29
790.103 24
790.121 41
790.139 30
790.158 70
790.176 89
790.194 62
790.212 64
790.230 72
790.249 48
790.267 38
790.285 59
790.303 33
790.321 20
790.340 24
790.358 20
790.376 30
790.394 45
790.412 32
790.431 40
790.449 49
790.467 38
790.485 8
790.503 38
790.522 47
790.540 22
790.558 13
790.576 14
790.594 23
790.613 29
790.631 30
790.649 26
790.667 7
790.686 22
790.704 35
790.722 34
790.740 20
790.758 37
790.777 76
790.795 102
790.813 87
790.831 52
790.849 73
790.868 66
790.886 49
790.904 34
790.922 2
790.940 26
790.959 34
790.977 35
790.995 18
791.013 12
791.031 32
791.050 30
791.068 23
791.086 3
791.104 23
791.123 17
791.141 34
791.159 50
791.177 111
791.195 110
791.214 35
791.232 49
791.250 90
791.268 70
791.286 25
791.305 50
791.323 39
791.341 21
791.359 54
791.378 41
791.396 24
791.414 42
791.432 40
791.450 44
791.469 27
791.487 19
791.505 43
791.523 26
791.541 30
791.560 36
791.578 20
791.596 28
791.614 24
791.633 17
791.651 11
791.669 11
791.687 12
791.705 16
791.724 15
791.742 24
791.760 26
791.778 22
791.796 34
791.815 58
791.833 30
791.851 24
791.869 16
791.888 22
791.906 6
791.924 16
791.942 11
791.960 23
791.979 8
791.997 28
792.015 31
792.033 32
792.052 23
792.070 30
792.088 23
792.106 54
792.124 40
792.143 33
792.161 58
792.179 43
792.197 73
792.216 42
792.234 25
792.252 24
792.270 51
792.288 45
792.307 21
792.325 20
792.343 31
792.361 12
792.380 43
792.398 24
792.416 15
792.434 16
792.453 32
792.471 13
792.489 23
792.507 29
792.525 50
792.544 59
792.562 59
792.580 37
792.598 18
792.617 29
792.635 23
792.653 28
792.671 26
792.689 12
792.708 25
792.726 34
792.744 43
792.762 53
792.781 23
792.799 30
792.817 30
792.835 9
792.854 34
792.872 16
792.890 19
792.908 26
792.926 12
792.945 8
792.963 17
792.981 32
792.999 31
793.018 37
793.036 40
793.054 25
793.072 16
793.091 25
793.109 27
793.127 39
793.145 54
793.164 42
793.182 42
793.200 73
793.218 78
793.236 65
793.255 32
793.273 57
793.291 42
793.309 56
793.328 42
793.346 5
793.364 19
793.382 32
793.401 46
793.419 60
793.437 39
793.455 14
793.474 29
793.492 27
793.510 32
793.528 10
793.546 26
793.565 20
793.583 33
793.601 38
793.619 42
793.638 19
793.656 52
793.674 62
793.692 16
793.711 16
793.729 19
793.747 23
793.765 14
793.784 24
793.802 9
793.820 20
793.838 25
793.857 15
793.875 16
793.893 25
793.911 32
793.930 35
793.948 27
793.966 10
793.984 35
794.003 30
794.021 3
794.039 3
794.057 22
794.076 40
794.094 30
794.112 34
794.130 48
794.148 42
794.167 48
794.185 15
794.203 19
794.221 29
794.240 36
794.258 39
794.276 21
794.294 20
794.313 23
794.331 31
794.349 59
794.367 44
794.386 42
794.404 21
794.422 25
794.440 57
794.459 30
794.477 37
794.495 13
794.513 12
794.532 31
794.550 12
794.568 33
794.586 12
794.605 18
794.623 32
794.641 12
794.659 12
794.678 28
794.696 58
794.714 21
794.732 20
794.751 35
794.769 46
794.787 56
794.805 39
794.824 10
794.842 25
794.860 12
794.879 3
794.897 23
794.915 29
794.933 23
794.952 20
794.970 2
794.988 9
795.006 14
795.025 10
795.043 31
795.061 51
795.079 56
795.098 46
795.116 21
795.134 34
795.152 35
795.171 54
795.189 52
795.207 62
795.225 47
795.244 53
795.262 43
795.280 45
795.298 58
795.317 56
795.335 28
795.353 29
795.371 40
795.390 13
795.408 12
795.426 25
795.445 20
795.463 11
795.481 17
795.499 36
795.518 36
795.536 50
795.554 15
795.572 12
795.591 18
795.609 17
795.627 23
795.645 14
795.664 25
795.682 22
795.700 34
795.718 32
795.737 0
795.755 16
795.773 43
795.792 41
795.810 41
795.828 71
795.846 36
795.865 12
795.883 20
795.901 19
795.919 37
795.938 47
795.956 16
795.974 21
795.992 21
796.011 26
796.029 26
796.047 61
796.066 29
796.084 20
796.102 22
796.120 24
796.139 26
796.157 45
796.175 40
796.193 64
796.212 35
796.230 36
796.248 56
796.266 59
796.285 42
796.303 40
796.321 31
796.340 33
796.358 30
796.376 24
796.394 47
796.413 45
796.431 38
796.449 47
796.467 26
796.486 31
796.504 32
796.522 30
796.541 19
796.559 34
796.577 23
796.595 29
796.614 22
796.632 13
796.650 33
796.668 19
796.687 40
796.705 40
796.723 39
796.742 19
796.760 9
796.778 19
796.796 20
796.815 23
796.833 40
796.851 16
796.870 23
796.888 18
796.906 9
796.924 21
796.943 20
796.961 17
796.979 20
796.997 34
797.016 29
797.034 37
797.052 35
797.071 20
797.089 36
797.107 14
797.125 8
797.144 26
797.162 19
797.180 43
797.199 54
797.217 47
797.235 91
797.253 69
797.272 48
797.290 39
797.308 35
797.327 38
797.345 66
797.363 54
797.381 39
797.400 39
797.418 45
797.436 57
797.454 52
797.473 39
797.491 24
797.509 26
797.528 24
797.546 13
797.564 12
797.582 3
797.601 20
797.619 31
797.637 14
797.656 26
797.674 25
797.692 17
797.710 49
797.729 6
797.747 3
797.765 8
797.784 11
797.802 16
797.820 27
797.839 8
797.857 7
797.875 24
797.893 17
797.912 8
797.930 9
797.948 18
797.967 16
797.985 29
798.003 40
798.021 44
798.040 57
798.058 34
798.076 41
798.095 43
798.113 44
798.131 59
798.149 61
798.168 69
798.186 66
798.204 70
798.223 72
798.241 33
798.259 45
798.277 36
798.296 26
798.314 39
798.332 32
798.351 29
798.369 54
798.387 49
798.406 31
798.424 24
798.442 36
798.460 33
798.479 29
798.497 37
798.515 19
798.534 30
798.552 31
798.570 40
798.589 27
798.607 14
798.625 26
798.643 24
798.662 13
798.680 55
798.698 32
798.717 24
798.735 41
798.753 27
798.772 26
798.790 24
798.808 19
798.826 16
798.845 20
798.863 35
798.881 45
798.900 57
798.918 22
798.936 15
798.955 22
798.973 20
798.991 11
799.009 28
799.028 20
799.046 12
799.064 31
799.083 13
799.101 25
799.119 14
799.138 4
799.156 62
799.174 82
799.192 87
799.211 124
799.229 81
799.247 69
799.266 51
799.284 51
799.302 46
799.321 26
799.339 46
799.357 32
799.375 25
799.394 33
799.412 47
799.430 38
799.449 14
799.467 31
799.485 28
799.504 18
799.522 43
799.540 19
799.559 44
799.577 61
799.595 57
799.613 36
799.632 14
799.650 17
799.668 4
799.687 34
799.705 40
799.723 10
799.742 30
799.760 17
799.778 23
799.797 51
799.815 52
799.833 28
799.852 14
799.870 16
799.888 41
799.906 16
799.925 15
799.943 21
799.961 1
799.980 12
799.998 17
800.016 18
800.035 15
800.053 29
800.071 18
800.090 29
800.108 33
800.126 65
800.145 34
800.163 42
800.181 75
800.199 69
800.218 64
800.236 69
800.254 57
800.273 46
800.291 33
800.309 27
800.328 46
800.346 19
800.364 55
800.383 33
800.401 39
800.419 25
800.438 45
800.456 63
800.474 27
800.493 34
800.511 35
800.529 58
800.548 48
800.566 23
800.584 25
800.602 16
800.621 17
800.639 6
800.657 18
800.676 37
800.694 24
800.712 27
800.731 35
800.749 31
800.767 20
800.786 26
800.804 36
800.822 19
800.841 30
800.859 44
800.877 15
800.896 29
800.914 34
800.932 24
800.951 10
800.969 15
800.987 24
801.006 18
801.024 28
801.042 13
801.061 27
801.079 59
801.097 39
801.116 35
801.134 51
801.152 27
801.171 47
801.189 62
801.207 56
801.225 75
801.244 30
801.262 19
801.280 32
801.299 73
801.317 51
801.335 48
801.354 47
801.372 50
801.390 55
801.409 33
801.427 55
801.445 49
801.464 31
801.482 14
801.500 7
801.519 24
801.537 15
801.555 32
801.574 13
801.592 24
801.610 24
801.629 17
801.647 42
801.665 26
801.684 23
801.702 22
801.720 28
801.739 26
801.757 15
801.775 2
801.794 16
801.812 20
801.830 18
801.849 27
801.867 24
801.885 14
801.904 6
801.922 13
801.940 16
801.959 16
801.977 21
801.995 11
802.014 41
802.032 39
802.050 20
802.069 20
802.087 7
802.105 24
802.124 42
802.142 28
802.160 19
802.179 34
802.197 81
802.215 46
802.234 31
802.252 44
802.270 30
802.289 9
802.307 12
802.326 35
802.344 46
802.362 45
802.381 83
802.399 63
802.417 67
802.436 30
802.454 13
802.472 23
802.491 29
802.509 35
802.527 19
802.546 31
802.564 14
802.582 29
802.601 31
802.619 26
802.637 8
802.656 23
802.674 39
802.692 26
802.711 20
802.729 42
802.747 79
802.766 52
802.784 17
802.802 53
802.821 97
802.839 101
802.857 41
802.876 36
802.894 61
802.913 35
802.931 24
802.949 12
802.968 28
802.986 48
803.004 16
803.023 28
803.041 26
803.059 45
803.078 17
803.096 48
803.114 35
803.133 23
803.151 33
803.169 58
803.188 69
803.206 81
803.224 80
803.243 51
803.261 40
803.279 34
803.298 28
803.316 26
803.335 40
803.353 66
803.371 38
803.390 11
803.408 12
803.426 28
803.445 27
803.463 38
803.481 42
803.500 32
803.518 16
803.536 12
803.555 19
803.573 22
803.591 20
803.610 5
803.628 11
803.647 18
803.665 46
803.683 24
803.702 18
803.720 22
803.738 29
803.757 50
803.775 34
803.793 34
803.812 48
803.830 61
803.848 13
803.867 24
803.885 15
803.904 18
803.922 18
803.940 18
803.959 17
803.977 15
803.995 12
804.014 47
804.032 51
804.050 50
804.069 40
804.087 16
804.105 23
804.124 58
804.142 29
804.161 34
804.179 59
804.197 61
804.216 57
804.234 68
804.252 54
804.271 43
804.289 37
804.307 31
804.326 44
804.344 28
804.363 9
804.381 37
804.399 23
804.418 8
804.436 9
804.454 25
804.473 37
804.491 31
804.509 36
804.528 38
804.546 25
804.565 29
804.583 36
804.601 23
804.620 11
804.638 12
804.656 14
804.675 21
804.693 10
804.711 2
804.730 17
804.748 13
804.767 39
804.785 68
804.803 36
804.822 36
804.840 45
804.858 59
804.877 22
804.895 37
804.914 33
804.932 16
804.950 17
804.969 41
804.987 20
805.005 28
805.024 20
805.042 5
805.061 9
805.079 22
805.097 19
805.116 19
805.134 25
805.152 21
805.171 15
805.189 61
805.207 99
805.226 71
805.244 23
805.263 59
805.281 51
805.299 60
805.318 43
805.336 37
805.354 37
805.373 35
805.391 41
805.410 36
805.428 34
805.446 24
805.465 14
805.483 31
805.501 40
805.520 9
805.538 15
805.557 12
805.575 18
805.593 25
805.612 19
805.630 12
805.649 14
805.667 12
805.685 12
805.704 9
805.722 19
805.740 37
805.759 20
805.777 17
805.796 36
805.814 30
805.832 56
805.851 43
805.869 22
805.887 29
805.906 22
805.924 9
805.943 22
805.961 20
805.979 9
805.998 10
806.016 12
806.034 15
806.053 6
806.071 16
806.090 32
806.108 23
806.126 32
806.145 43
806.163 54
806.182 82
806.200 61
806.218 63
806.237 108
806.255 67
806.273 32
806.292 18
806.310 48
806.329 26
806.347 26
806.365 27
806.384 23
806.402 38
806.421 64
806.439 27
806.457 32
806.476 21
806.494 9
806.513 22
806.531 30
806.549 19
806.568 48
806.586 29
806.604 17
806.623 34
806.641 42
806.660 28
806.678 44
806.696 32
806.715 18
806.733 45
806.752 52
806.770 40
806.788 25
806.807 22
806.825 19
806.844 42
806.862 26
806.880 32
806.899 26
806.917 26
806.935 20
806.954 26
806.972 21
806.991 23
807.009 25
807.027 27
807.046 15
807.064 43
807.083 39
807.101 12
807.119 47
807.138 73
807.156 82
807.175 35
807.193 59
807.211 61
807.230 90
807.248 60
807.267 23
807.285 22
807.303 70
807.322 44
807.340 41
807.359 28
807.377 49
807.395 33
807.414 18
807.432 18
807.451 10
807.469 21
807.487 45
807.506 55
807.524 54
807.543 25
807.561 20
807.579 15
807.598 33
807.616 14
807.635 5
807.653 22
807.671 21
807.690 14
807.708 14
807.727 43
807.745 55
807.763 44
807.782 12
807.800 28
807.819 21
807.837 36
807.855 45
807.874 13
807.892 30
807.911 13
807.929 27
807.947 18
807.966 61
807.984 36
808.003 33
808.021 27
808.039 26
808.058 24
808.076 6
808.095 16
808.113 45
808.131 17
808.150 37
808.168 47
808.187 19
808.205 31
808.223 25
808.242 38
808.260 36
808.279 17
808.297 19
808.316 30
808.334 26
808.352 29
808.371 19
808.389 15
808.408 35
808.426 25
808.444 32
808.463 69
808.481 17
808.500 42
808.518 43
808.536 19
808.555 24
808.573 38
808.592 35
808.610 30
808.629 25
808.647 25
808.665 15
808.684 7
808.702 6
808.721 26
808.739 52
808.757 38
808.776 12
808.794 16
808.813 60
808.831 15
808.849 14
808.868 26
808.886 22
808.905 47
808.923 58
808.942 67
808.960 40
808.978 13
808.997 10
809.015 22
809.034 13
809.052 29
809.070 34
809.089 33
809.107 22
809.126 43
809.144 25
809.163 17
809.181 32
809.199 72
809.218 73
809.236 56
809.255 52
809.273 26
809.291 13
809.310 39
809.328 45
809.347 39
809.365 53
809.384 61
809.402 53
809.420 42
809.439 22
809.457 40
809.476 34
809.494 20
809.513 58
809.531 53
809.549 24
809.568 38
809.586 47
809.605 16
809.623 20
809.641 26
809.660 24
809.678 18
809.697 23
809.715 50
809.734 25
809.752 6
809.770 3
809.789 35
809.807 39
809.826 16
809.844 25
809.863 33
809.881 18
809.899 24
809.918 27
809.936 18
809.955 34
809.973 30
809.992 12
810.010 9
810.028 19
810.047 59
810.065 42
810.084 24
810.102 33
810.121 29
810.139 24
810.157 34
810.176 41
810.194 47
810.213 68
810.231 99
810.250 54
810.268 30
810.286 26
810.305 25
810.323 30
810.342 43
810.360 53
810.379 61
810.397 59
810.415 90
810.434 50
810.452 40
810.471 24
810.489 36
810.508 15
810.526 0
810.544 6
810.563 19
810.581 20
810.600 19
810.618 25
810.637 22
810.655 8
810.674 28
810.692 29
810.710 15
810.729 33
810.747 45
810.766 38
810.784 21
810.803 7
810.821 12
810.839 9
810.858 6
810.876 23
810.895 9
810.913 16
810.932 14
810.950 26
810.969 13
810.987 27
811.005 38
811.024 23
811.042 15
811.061 20
811.079 32
811.098 19
811.116 15
811.134 16
811.153 33
811.171 48
811.190 84
811.208 80
811.227 97
811.245 75
811.264 30
811.282 13
811.300 27
811.319 53
811.337 30
811.356 38
811.374 35
811.393 33
811.411 49
811.430 17
811.448 29
811.466 38
811.485 27
811.503 33
811.522 8
811.540 47
811.559 37
811.577 14
811.596 38
811.614 16
811.632 17
811.651 30
811.669 12
811.688 19
811.706 21
811.725 29
811.743 10
811.762 5
811.780 18
811.798 56
811.817 44
811.835 30
811.854 22
811.872 11
811.891 16
811.909 13
811.928 17
811.946 11
811.965 13
811.983 15
812.001 18
812.020 46
812.038 40
812.057 48
812.075 25
812.094 15
812.112 24
812.131 8
812.149 12
812.167 51
812.186 45
812.204 46
812.223 105
812.241 123
812.260 49
812.278 29
812.297 33
812.315 35
812.334 41
812.352 35
812.370 53
812.389 38
812.407 36
812.426 26
812.444 19
812.463 30
812.481 44
812.500 28
812.518 22
812.537 24
812.555 8
812.573 6
812.592 12
812.610 20
812.629 18
812.647 12
812.666 33
812.684 44
812.703 18
812.721 15
812.740 6
812.758 6
812.777 19
812.795 44
812.813 50
812.832 21
812.850 12
812.869 24
812.887 24
812.906 42
812.924 16
812.943 10
812.961 22
812.980 10
812.998 34
813.017 39
813.035 19
813.053 12
813.072 30
813.090 2
813.109 12
813.127 21
813.146 28
813.164 66
813.183 116
813.201 113
813.220 87
813.238 87
813.257 59
813.275 67
813.293 50
813.312 42
813.330 25
813.349 17
813.367 61
813.386 17
813.404 5
813.423 21
813.441 13
813.460 11
813.478 23
813.497 41
813.515 45
813.534 26
813.552 31
813.570 26
813.589 12
813.607 22
813.626 16
813.644 21
813.663 9
813.681 8
813.700 33
813.718 24
813.737 23
813.755 27
813.774 30
813.792 34
813.811 16
813.829 19
813.848 17
813.866 15
813.884 26
813.903 23
813.921 20
813.940 28
813.958 31
813.977 26
813.995 11
814.014 9
814.032 12
814.051 15
814.069 20
814.088 40
814.106 36
814.125 53
814.143 43
814.162 33
814.180 87
814.199 76
814.217 67
814.235 62
814.254 46
814.272 54
814.291 41
814.309 45
814.328 33
814.346 22
814.365 19
814.383 20
814.402 36
814.420 77
814.439 31
814.457 31
814.476 31
814.494 31
814.513 18
814.531 25
814.550 20
814.568 17
814.587 12
814.605 28
814.624 37
814.642 22
814.660 13
814.679 16
814.697 37
814.716 36
814.734 40
814.753 8
814.771 14
814.790 11
814.808 18
814.827 59
814.845 41
814.864 36
814.882 35
814.901 32
814.919 22
814.938 27
814.956 6
814.975 19
814.993 14
815.012 10
815.030 29
815.049 19
815.067 40
815.086 31
815.104 28
815.123 29
815.141 42
815.160 27
815.178 30
815.196 73
815.215 59
815.233 40
815.252 32
815.270 39
815.289 37
815.307 47
815.326 60
815.344 32
815.363 36
815.381 32
815.400 23
815.418 26
815.437 35
815.455 28
815.474 34
815.492 38
815.511 27
815.529 36
815.548 10
815.566 7
815.585 19
815.603 14
815.622 14
815.640 42
815.659 29
815.677 16
815.696 24
815.714 21
815.733 7
815.751 32
815.770 19
815.788 15
815.807 24
815.825 33
815.844 21
815.862 10
815.881 47
815.899 37
815.918 7
815.936 13
815.955 26
815.973 40
815.992 22
816.010 7
816.029 16
816.047 51
816.066 43
816.084 44
816.103 44
816.121 24
816.140 28
816.158 36
816.177 51
816.195 74
816.214 66
816.232 46
816.251 41
816.269 16
816.288 25
816.306 25
816.325 13
816.343 19
816.362 22
816.380 15
816.399 16
816.417 16
816.436 16
816.454 14
816.473 8
816.491 12
816.510 29
816.528 35
816.547 13
816.565 10
816.584 23
816.602 26
816.621 27
816.639 8
816.658 6
816.676 15
816.695 42
816.713 10
816.732 19
816.750 47
816.769 23
816.787 21
816.806 52
816.824 34
816.843 26
816.861 59
816.880 48
816.898 55
816.917 41
816.935 21
816.954 26
816.972 14
816.991 21
817.009 18
817.028 29
817.046 18
817.065 24
817.083 53
817.102 23
817.120 38
817.139 37
817.157 40
817.176 55
817.194 48
817.213 56
817.231 47
817.250 36
817.268 30
817.287 34
817.305 55
817.324 49
817.342 12
817.361 18
817.379 21
817.398 8
817.416 18
817.435 48
817.453 48
817.472 22
817.490 13
817.509 28
817.528 49
817.546 38
817.565 24
817.583 30
817.602 24
817.620 27
817.639 21
817.657 15
817.676 35
817.694 20
817.713 17
817.731 16
817.750 33
817.768 18
817.787 44
817.805 45
817.824 43
817.842 19
817.861 18
817.879 11
817.898 33
817.916 27
817.935 45
817.953 19
817.972 7
817.990 5
818.009 19
818.027 18
818.046 20
818.064 42
818.083 25
818.102 32
818.120 70
818.139 41
818.157 30
818.176 21
818.194 29
818.213 46
818.231 9
818.250 39
818.268 35
818.287 26
818.305 29
818.324 12
818.342 14
818.361 25
818.379 40
818.398 18
818.416 26
818.435 39
818.453 41
818.472 12
818.490 3
818.509 3
818.528 17
818.546 25
818.565 31
818.583 49
818.602 42
818.620 28
818.639 18
818.657 43
818.676 24
818.694 23
818.713 18
818.731 21
818.750 57
818.768 43
818.787 57
818.805 53
818.824 49
818.842 41
818.861 68
818.880 31
818.898 32
818.917 32
818.935 24
818.954 23
818.972 9
818.991 26
819.009 17
819.028 28
819.046 37
819.065 61
819.083 33
819.102 31
819.120 30
819.139 33
819.157 36
819.176 36
819.195 49
819.213 61
819.232 38
819.250 30
819.269 14
819.287 37
819.306 41
819.324 41
819.343 46
819.361 41
819.380 32
819.398 39
819.417 22
819.435 11
819.454 23
819.473 48
819.491 36
819.510 22
819.528 12
819.547 40
819.565 45
819.584 12
819.602 18
819.621 23
819.639 22
819.658 17
819.676 9
819.695 23
819.714 20
819.732 15
819.751 8
819.769 14
819.788 47
819.806 29
819.825 21
819.843 23
819.862 38
819.880 28
819.899 18
819.917 31
819.936 47
819.955 23
819.973 6
819.992 25
820.010 49
820.029 23
820.047 17
820.066 39
820.084 26
820.103 12
820.121 7
820.140 21
820.158 25
820.177 28
820.196 4
820.214 19
820.233 43
820.251 65
820.270 58
820.288 26
820.307 36
820.325 96
820.344 62
820.362 40
820.381 17
820.400 4
820.418 18
820.437 32
820.455 49
820.474 65
820.492 38
820.511 36
820.529 15
820.548 22
820.566 29
820.585 31
820.604 20
820.622 27
820.641 31
820.659 25
820.678 17
820.696 13
820.715 13
820.733 6
820.752 10
820.771 12
820.789 15
820.808 22
820.826 7
820.845 10
820.863 17
820.882 31
820.900 25
820.919 13
820.937 1
820.956 14
820.975 16
820.993 16
821.012 27
821.030 32
821.049 29
821.067 49
821.086 41
821.104 40
821.123 24
821.142 8
821.160 32
821.179 39
821.197 70
821.216 48
821.234 32
821.253 38
821.271 41
821.290 39
821.309 41
821.327 46
821.346 56
821.364 24
821.383 45
821.401 36
821.420 39
821.438 29
821.457 25
821.476 30
821.494 31
821.513 20
821.531 30
821.550 47
821.568 34
821.587 18
821.605 22
821.624 17
821.643 14
821.661 14
821.680 28
821.698 29
821.717 18
821.735 24
821.754 33
821.773 29
821.791 22
821.810 16
821.828 10
821.847 22
821.865 47
821.884 17
821.902 14
821.921 29
821.940 13
821.958 19
821.977 13
821.995 17
822.014 22
822.032 27
822.051 24
822.070 27
822.088 15
822.107 24
822.125 22
822.144 28
822.162 42
822.181 66
822.200 75
822.218 47
822.237 83
822.255 81
822.274 41
822.292 67
822.311 58
822.329 40
822.348 28
822.367 30
822.385 29
822.404 46
822.422 32
822.441 45
822.459 42
822.478 23
822.497 39
822.515 57
822.534 40
822.552 27
822.571 9
822.589 19
822.608 19
822.627 9
822.645 25
822.664 15
822.682 24
822.701 31
822.719 16
822.738 29
822.757 28
822.775 25
822.794 21
822.812 10
822.831 22
822.849 16
822.868 14
822.887 8
822.905 17
822.924 13
822.942 11
822.961 25
822.979 25
822.998 28
823.017 52
823.035 29
823.054 15
823.072 25
823.091 29
823.110 20
823.128 41
823.147 29
823.165 15
823.184 36
823.202 35
823.221 66
823.240 53
823.258 88
823.277 28
823.295 31
823.314 25
823.332 25
823.351 32
823.370 44
823.388 9
823.407 6
823.425 19
823.444 33
823.462 23
823.481 48
823.500 36
823.518 38
823.537 57
823.555 41
823.574 20
823.593 8
823.611 24
823.630 37
823.648 13
823.667 3
823.685 24
823.704 30
823.723 7
823.741 30
823.760 43
823.778 42
823.797 20
823.816 18
823.834 41
823.853 13
823.871 4
823.890 0
823.908 6
823.927 28
823.946 26
823.964 2
823.983 10
824.001 7
824.020 21
824.039 32
824.057 45
824.076 44
824.094 39
824.113 18
824.132 44
824.150 15
824.169 41
824.187 49
824.206 45
824.224 81
824.243 47
824.262 48
824.280 66
824.299 52
824.317 55
824.336 35
824.355 10
824.373 32
824.392 72
824.410 28
824.429 22
824.448 28
824.466 47
824.485 49
824.503 59
824.522 42
824.541 38
824.559 21
824.578 22
824.596 12
824.615 20
824.633 15
824.652 26
824.671 30
824.689 31
824.708 34
824.726 50
824.745 63
824.764 64
824.782 37
824.801 30
824.819 15
824.838 31
824.857 21
824.875 31
824.894 21
824.912 8
824.931 22
824.950 8
824.968 16
824.987 39
825.005 19
825.024 121
825.043 633
825.061 1567
825.080 2064
825.098 1726
825.117 1213
825.136 731
825.154 512
825.173 345
825.191 232
825.210 140
825.229 102
825.247 102
825.266 122
825.284 94
825.303 83
825.322 84
825.340 59
825.359 35
825.377 33
825.396 38
825.415 37
825.433 65
825.452 54
825.470 19
825.489 46
825.508 52
825.526 22
825.545 18
825.563 15
825.582 25
825.601 30
825.619 27
825.638 19
825.656 17
825.675 51
825.694 40
825.712 31
825.731 18
825.749 37
825.768 42
825.787 37
825.805 31
825.824 17
825.843 29
825.861 28
825.880 44
825.898 39
825.917 24
825.936 3
825.954 39
825.973 41
825.991 16
826.010 31
826.029 56
826.047 251
826.066 785
826.084 995
826.103 757
826.122 449
826.140 308
826.159 204
826.177 164
826.196 107
826.215 105
826.233 78
826.252 101
826.271 55
826.289 32
826.308 28
826.326 38
826.345 39
826.364 33
826.382 26
826.401 18
826.419 27
826.438 22
826.457 52
826.475 33
826.494 42
826.513 26
826.531 16
826.550 37
826.568 33
826.587 26
826.606 17
826.624 36
826.643 48
826.661 24
826.680 10
826.699 29
826.717 22
826.736 40
826.755 36
826.773 31
826.792 34
826.810 44
826.829 38
826.848 21
826.866 31
826.885 36
826.903 21
826.922 11
826.941 24
826.959 12
826.978 5
826.997 38
827.015 62
827.034 79
827.052 96
827.071 154
827.090 188
827.108 177
827.127 77
827.146 83
827.164 66
827.183 62
827.201 65
827.220 25
827.239 37
827.257 39
827.276 12
827.295 11
827.313 39
827.332 43
827.350 48
827.369 48
827.388 16
827.406 26
827.425 46
827.444 44
827.462 45
827.481 27
827.499 33
827.518 22
827.537 16
827.555 17
827.574 10
827.593 10
827.611 18
827.630 11
827.648 23
827.667 8
827.686 11
827.704 2
827.723 11
827.742 17
827.760 15
827.779 15
827.797 3
827.816 6
827.835 8
827.853 7
827.872 22
827.891 19
827.909 9
827.928 10
827.946 9
827.965 10
827.984 13
828.002 37
828.021 35
828.040 32
828.058 43
828.077 93
828.096 68
828.114 60
828.133 42
828.151 55
828.170 51
828.189 42
828.207 30
828.226 80
828.245 72
828.263 29
828.282 32
828.301 34
828.319 14
828.338 26
828.356 39
828.375 17
828.394 19
828.412 31
828.431 17
828.450 47
828.468 16
828.487 21
828.506 22
828.524 31
828.543 24
828.561 28
828.580 22
828.599 27
828.617 23
828.636 8
828.655 34
828.673 37
828.692 24
828.711 18
828.729 14
828.748 21
828.766 21
828.785 11
828.804 5
828.822 5
828.841 10
828.860 3
828.878 12
828.897 9
828.916 6
828.934 16
828.953 26
828.972 12
828.990 11
829.009 44
829.027 16
829.046 22
829.065 16
829.083 44
829.102 29
829.121 32
829.139 31
829.158 18
829.177 27
829.195 72
829.214 79
829.233 44
829.251 41
829.270 27
829.288 73
829.307 59
829.326 46
829.344 37
829.363 31
829.382 43
829.400 54
829.419 34
829.438 39
829.456 34
829.475 74
829.494 43
829.512 23
829.531 41
829.550 46
829.568 44
829.587 24
829.605 23
829.624 36
829.643 16
829.661 11
829.680 22
829.699 33
829.717 59
829.736 23
829.755 34
829.773 29
829.792 9
829.811 13
829.829 20
829.848 22
829.867 47
829.885 36
829.904 22
829.923 32
829.941 30
829.960 22
829.979 20
829.997 18
830.016 21
830.034 26
830.053 28
830.072 25
830.090 15
830.109 28
830.128 29
830.146 33
830.165 51
830.184 63
830.202 63
830.221 37
830.240 22
830.258 36
830.277 29
830.296 43
830.314 31
830.333 40
830.352 28
830.370 22
830.389 30
830.408 25
830.426 27
830.445 38
830.464 39
830.482 25
830.501 20
830.520 21
830.538 21
830.557 8
830.576 28
830.594 24
830.613 35
830.632 38
830.650 24
830.669 32
830.688 20
830.706 4
830.725 9
830.743 25
830.762 25
830.781 27
830.799 45
830.818 28
830.837 35
830.855 17
830.874 29
830.893 12
830.911 16
830.930 17
830.949 9
830.967 19
830.986 18
831.005 26
831.023 32
831.042 44
831.061 18
831.079 19
831.098 12
831.117 13
831.135 12
831.154 8
831.173 29
831.191 51
831.210 66
831.229 48
831.247 85
831.266 88
831.285 21
831.303 10
831.322 55
831.341 38
831.359 36
831.378 45
831.397 37
831.415 30
831.434 46
831.453 57
831.471 46
831.490 32
831.509 51
831.528 25
831.546 14
831.565 29
831.584 24
831.602 37
831.621 28
831.640 17
831.658 15
831.677 34
831.696 27
831.714 29
831.733 60
831.752 23
831.770 15
831.789 29
831.808 23
831.826 19
831.845 21
831.864 41
831.882 54
831.901 27
831.920 12
831.938 8
831.957 23
831.976 15
831.994 20
832.013 35
832.032 25
832.050 28
832.069 24
832.088 21
832.106 32
832.125 30
832.144 43
832.162 57
832.181 98
832.200 109
832.218 57
832.237 37
832.256 78
832.275 72
832.293 49
832.312 35
832.331 22
832.349 14
832.368 15
832.387 21
832.405 27
832.424 48
832.443 54
832.461 58
832.480 71
832.499 37
832.517 29
832.536 26
832.555 18
832.573 42
832.592 30
832.611 11
832.629 28
832.648 48
832.667 38
832.686 34
832.704 53
832.723 49
832.742 40
832.760 95
832.779 67
832.798 63
832.816 48
832.835 38
832.854 15
832.872 52
832.891 36
832.910 32
832.928 17
832.947 23
832.966 5
832.985 12
833.003 25
833.022 37
833.041 39
833.059 68
833.078 75
833.097 56
833.115 45
833.134 32
833.153 33
833.171 38
833.190 68
833.209 90
833.227 34
833.246 54
833.265 61
833.284 28
833.302 43
833.321 47
833.340 49
833.358 38
833.377 39
833.396 42
833.414 32
833.433 21
833.452 31
833.470 40
833.489 72
833.508 46
833.527 38
833.545 45
833.564 32
833.583 14
833.601 14
833.620 22
833.639 34
833.657 37
833.676 43
833.695 29
833.713 58
833.732 44
833.751 54
833.770 50
833.788 92
833.807 75
833.826 27
833.844 27
833.863 26
833.882 28
833.900 30
833.919 18
833.938 31
833.957 27
833.975 24
833.994 20
834.013 26
834.031 29
834.050 21
834.069 37
834.087 43
834.106 9
834.125 19
834.144 19
834.162 39
834.181 20
834.200 50
834.218 84
834.237 86
834.256 53
834.274 38
834.293 21
834.312 28
834.331 38
834.349 46
834.368 19
834.387 20
834.405 23
834.424 66
834.443 28
834.462 20
834.480 62
834.499 36
834.518 26
834.536 26
834.555 53
834.574 37
834.592 64
834.611 61
834.630 26
834.649 17
834.667 15
834.686 6
834.705 15
834.723 19
834.742 30
834.761 35
834.780 60
834.798 49
834.817 13
834.836 39
834.854 18
834.873 17
834.892 18
834.910 15
834.929 26
834.948 23
834.967 12
834.985 13
835.004 50
835.023 56
835.041 63
835.060 43
835.079 11
835.098 15
835.116 27
835.135 26
835.154 33
835.172 19
835.191 35
835.210 61
835.229 47
835.247 57
835.266 15
835.285 19
835.303 25
835.322 27
835.341 21
835.360 41
835.378 37
835.397 25
835.416 14
835.434 23
835.453 16
835.472 45
835.491 28
835.509 43
835.528 37
835.547 16
835.565 35
835.584 11
835.603 11
835.622 11
835.640 19
835.659 13
835.678 27
835.696 18
835.715 18
835.734 25
835.753 10
835.771 12
835.790 27
835.809 37
835.827 35
835.846 40
835.865 16
835.884 12
835.902 9
835.921 7
835.940 5
835.959 11
835.977 11
835.996 18
836.015 50
836.033 65
836.052 27
836.071 7
836.090 8
836.108 15
836.127 35
836.146 41
836.164 42
836.183 31
836.202 64
836.221 78
836.239 75
836.258 93
836.277 51
836.296 26
836.314 31
836.333 31
836.352 30
836.370 42
836.389 43
836.408 67
836.427 62
836.445 51
836.464 37
836.483 55
836.502 43
836.520 28
836.539 14
836.558 17
836.576 15
836.595 19
836.614 9
836.633 8
836.651 22
836.670 9
836.689 20
836.708 20
836.726 16
836.745 12
836.764 18
836.782 43
836.801 21
836.820 26
836.839 27
836.857 10
836.876 18
836.895 14
836.914 15
836.932 12
836.951 16
836.970 9
836.989 14
837.007 12
837.026 16
837.045 67
837.063 23
837.082 14
837.101 13
837.120 46
837.138 38
837.157 25
837.176 49
837.195 54
837.213 18
837.232 50
837.251 58
837.270 16
837.288 14
837.307 29
837.326 25
837.344 36
837.363 36
837.382 28
837.401 38
837.419 25
837.438 18
837.457 45
837.476 38
837.494 46
837.513 49
837.532 23
837.551 15
837.569 34
837.588 44
837.607 9
837.626 17
837.644 11
837.663 11
837.682 42
837.700 16
837.719 15
837.738 19
837.757 24
837.775 33
837.794 27
837.813 13
837.832 24
837.850 18
837.869 18
837.888 18
837.907 34
837.925 32
837.944 17
837.963 47
837.982 28
838.000 23
838.019 42
838.038 38
838.057 16
838.075 12
838.094 39
838.113 31
838.132 32
838.150 4
838.169 14
838.188 52
838.207 33
838.225 30
838.244 53
838.263 19
838.282 17
838.300 42
838.319 47
838.338 27
838.357 29
838.375 39
838.394 31
838.413 37
838.432 18
838.450 15
838.469 29
838.488 40
838.507 32
838.525 28
838.544 14
838.563 18
838.582 12
838.600 19
838.619 41
838.638 13
838.657 23
838.675 17
838.694 37
838.713 35
838.732 17
838.750 30
838.769 13
838.788 38
838.807 31
838.825 8
838.844 23
838.863 32
838.882 13
838.900 19
838.919 30
838.938 34
838.957 33
838.975 33
838.994 34
839.013 44
839.032 84
839.050 107
839.069 89
839.088 82
839.107 44
839.125 51
839.144 84
839.163 55
839.182 42
839.200 50
839.219 95
839.238 87
839.257 45
839.275 21
839.294 38
839.313 40
839.332 33
839.350 11
839.369 15
839.388 21
839.407 52
839.426 29
839.444 45
839.463 31
839.482 8
839.501 30
839.519 48
839.538 28
839.557 8
839.576 15
839.594 16
839.613 11
839.632 8
839.651 15
839.669 15
839.688 44
839.707 56
839.726 68
839.744 23
839.763 21
839.782 14
839.801 12
839.820 26
839.838 54
839.857 39
839.876 22
839.895 31
839.913 25
839.932 15
839.951 24
839.970 11
839.988 21
840.007 18
840.026 14
840.045 36
840.063 29
840.082 57
840.101 34
840.120 22
840.139 25
840.157 14
840.176 21
840.195 26
840.214 32
840.232 47
840.251 46
840.270 30
840.289 14
840.307 20
840.326 11
840.345 19
840.364 16
840.383 29
840.401 26
840.420 48
840.439 62
840.458 62
840.476 30
840.495 31
840.514 28
840.533 14
840.551 32
840.570 19
840.589 15
840.608 22
840.627 26
840.645 6
840.664 5
840.683 18
840.702 39
840.720 32
840.739 27
840.758 68
840.777 56
840.796 23
840.814 37
840.833 20
840.852 27
840.871 41
840.889 23
840.908 17
840.927 13
840.946 16
840.965 46
840.983 30
841.002 97
841.021 294
841.040 854
841.058 1188
841.077 964
841.096 682
841.115 429
841.134 261
841.152 150
841.171 127
841.190 96
841.209 73
841.227 68
841.246 69
841.265 73
841.284 47
841.303 43
841.321 24
841.340 44
841.359 76
841.378 67
841.396 61
841.415 59
841.434 66
841.453 72
841.472 47
841.490 23
841.509 13
841.528 34
841.547 35
841.566 14
841.584 14
841.603 18
841.622 31
841.641 35
841.659 30
841.678 22
841.697 20
841.716 34
841.735 16
841.753 23
841.772 39
841.791 36
841.810 6
841.829 17
841.847 13
841.866 29
841.885 26
841.904 11
841.922 26
841.941 9
841.960 35
841.979 51
841.998 46
842.016 205
842.035 355
842.054 560
842.073 567
842.092 374
842.110 196
842.129 136
842.148 110
842.167 59
842.186 35
842.204 72
842.223 69
842.242 66
842.261 56
842.279 34
842.298 23
842.317 50
842.336 28
842.355 41
842.373 47
842.392 33
842.411 55
842.430 67
842.449 97
842.467 271
842.486 450
842.505 360
842.524 206
842.543 163
842.561 81
842.580 62
842.599 62
842.618 23
842.637 10
842.655 3
842.674 12
842.693 28
842.712 26
842.731 15
842.749 7
842.768 36
842.787 55
842.806 39
842.825 28
842.843 15
842.862 28
842.881 12
842.900 17
842.919 38
842.937 22
842.956 18
842.975 13
842.994 44
843.013 58
843.031 122
843.050 216
843.069 174
843.088 162
843.107 56
843.125 47
843.144 47
843.163 77
843.182 73
843.201 60
843.219 69
843.238 53
843.257 40
843.276 28
843.295 32
843.313 14
843.332 19
843.351 16
843.370 52
843.389 67
843.407 28
843.426 15
843.445 39
843.464 116
843.483 226
843.501 253
843.520 138
843.539 79
843.558 69
843.577 30
843.595 21
843.614 24
843.633 30
843.652 21
843.671 12
843.689 1
843.708 14
843.727 14
843.746 13
843.765 12
843.783 9
843.802 17
843.821 18
843.840 30
843.859 14
843.878 62
843.896 49
843.915 12
843.934 20
843.953 19
843.972 17
843.990 18
844.009 23
844.028 60
844.047 36
844.066 30
844.084 23
844.103 50
844.122 40
844.141 62
844.160 66
844.179 38
844.197 27
844.216 67
844.235 42
844.254 53
844.273 19
844.291 9
844.310 33
844.329 30
844.348 28
844.367 32
844.385 33
844.404 52
844.423 52
844.442 40
844.461 43
844.480 67
844.498 67
844.517 48
844.536 53
844.555 38
844.574 12
844.592 7
844.611 21
844.630 33
844.649 27
844.668 7
844.687 29
844.705 16
844.724 9
844.743 22
844.762 23
844.781 26
844.799 16
844.818 16
844.837 13
844.856 15
844.875 5
844.894 11
844.912 11
844.931 16
844.950 2
844.969 27
844.988 29
845.006 24
845.025 24
845.044 66
845.063 130
845.082 127
845.101 48
845.119 30
845.138 33
845.157 44
845.176 15
845.195 14
845.214 51
845.232 54
845.251 33
845.270 20
845.289 21
845.308 49
845.327 32
845.345 23
845.364 13
845.383 14
845.402 27
845.421 56
845.439 69
845.458 29
845.477 51
845.496 27
845.515 8
845.534 10
845.552 3
845.571 0
845.590 17
845.609 23
845.628 26
845.647 25
845.665 5
845.684 20
845.703 23
845.722 11
845.741 15
845.760 28
845.778 17
845.797 9
845.816 24
845.835 33
845.854 42
845.873 27
845.891 24
845.910 16
845.929 15
845.948 13
845.967 3
845.986 6
846.004 28
846.023 28
846.042 31
846.061 40
846.080 83
846.099 82
846.117 59
846.136 60
846.155 52
846.174 14
846.193 8
846.212 49
846.230 73
846.249 76
846.268 31
846.287 67
846.306 58
846.325 54
846.343 60
846.362 50
846.381 36
846.400 61
846.419 27
846.438 21
846.456 8
846.475 20
846.494 46
846.513 24
846.532 28
846.551 45
846.569 11
846.588 17
846.607 17
846.626 24
846.645 7
846.664 24
846.683 4
846.701 32
846.720 35
846.739 49
846.758 29
846.777 81
846.796 38
846.814 24
846.833 25
846.852 15
846.871 25
846.890 26
846.909 23
846.927 51
846.946 45
846.965 23
846.984 17
847.003 25
847.022 21
847.041 33
847.059 71
847.078 87
847.097 103
847.116 39
847.135 35
847.154 29
847.172 52
847.191 23
847.210 51
847.229 74
847.248 68
847.267 76
847.286 85
847.304 66
847.323 30
847.342 28
847.361 38
847.380 50
847.399 38
847.417 40
847.436 52
847.455 45
847.474 50
847.493 45
847.512 30
847.531 22
847.549 9
847.568 7
847.587 10
847.606 43
847.625 30
847.644 20
847.663 20
847.681 10
847.700 13
847.719 29
847.738 32
847.757 25
847.776 42
847.795 46
847.813 24
847.832 25
847.851 9
847.870 7
847.889 9
847.908 10
847.926 11
847.945 17
847.964 51
847.983 29
848.002 15
848.021 17
848.040 35
848.058 31
848.077 30
848.096 41
848.115 45
848.134 30
848.153 30
848.172 38
848.190 33
848.209 84
848.228 66
848.247 47
848.266 18
848.285 43
848.304 44
848.322 21
848.341 7
848.360 38
848.379 26
848.398 27
848.417 22
848.436 20
848.455 21
848.473 16
848.492 33
848.511 11
848.530 30
848.549 13
848.568 23
848.587 24
848.605 2
848.624 5
848.643 8
848.662 26
848.681 43
848.700 44
848.719 21
848.737 49
848.756 68
848.775 54
848.794 24
848.813 36
848.832 18
848.851 25
848.869 5
848.888 16
848.907 24
848.926 12
848.945 17
848.964 21
848.983 19
849.002 36
849.020 67
849.039 71
849.058 52
849.077 61
849.096 33
849.115 23
849.134 25
849.152 21
849.171 36
849.190 56
849.209 79
849.228 71
849.247 94
849.266 110
849.285 51
849.303 33
849.322 52
849.341 57
849.360 21
849.379 9
849.398 17
849.417 8
849.436 29
849.454 21
849.473 31
849.492 26
849.511 14
849.530 42
849.549 28
849.568 20
849.587 30
849.605 42
849.624 24
849.643 20
849.662 44
849.681 33
849.700 10
849.719 18
849.738 28
849.756 24
849.775 28
849.794 32
849.813 20
849.832 8
849.851 20
849.870 14
849.889 23
849.907 46
849.926 32
849.945 26
849.964 14
849.983 23
850.002 28
850.021 39
850.040 26
850.058 10
850.077 45
850.096 50
850.115 30
850.134 17
850.153 7
850.172 29
850.191 56
850.209 94
850.228 74
850.247 32
850.266 28
850.285 41
850.304 45
850.323 24
850.342 7
850.361 14
850.379 36
850.398 21
850.417 21
850.436 17
850.455 15
850.474 10
850.493 26
850.512 29
850.530 44
850.549 14
850.568 15
850.587 6
850.606 8
850.625 9
850.644 10
850.663 6
850.682 14
850.700 5
850.719 34
850.738 37
850.757 32
850.776 43
850.795 20
850.814 10
850.833 29
850.852 16
850.870 17
850.889 18
850.908 22
850.927 24
850.946 25
850.965 24
850.984 34
851.003 23
851.022 27
851.040 56
851.059 43
851.078 34
851.097 48
851.116 24
851.135 16
851.154 30
851.173 48
851.192 84
851.210 91
851.229 63
851.248 51
851.267 42
851.286 27
851.305 47
851.324 53
851.343 30
851.362 22
851.380 13
851.399 13
851.418 17
851.437 44
851.456 44
851.475 22
851.494 24
851.513 33
851.532 29
851.550 27
851.569 15
851.588 9
851.607 26
851.626 21
851.645 12
851.664 20
851.683 15
851.702 15
851.721 12
851.739 17
851.758 35
851.777 35
851.796 16
851.815 10
851.834 30
851.853 26
851.872 15
851.891 23
851.910 7
851.928 3
851.947 11
851.966 13
851.985 5
852.004 23
852.023 49
852.042 76
852.061 35
852.080 18
852.099 19
852.117 51
852.136 45
852.155 49
852.174 26
852.193 45
852.212 36
852.231 68
852.250 81
852.269 63
852.288 53
852.306 7
852.325 14
852.344 19
852.363 8
852.382 23
852.401 59
852.420 71
852.439 54
852.458 38
852.477 45
852.496 40
852.514 20
852.533 5
852.552 10
852.571 13
852.590 18
852.609 23
852.628 11
852.647 12
852.666 57
852.685 32
852.703 29
852.722 17
852.741 18
852.760 22
852.779 21
852.798 42
852.817 35
852.836 23
852.855 14
852.874 33
852.893 5
852.911 13
852.930 17
852.949 20
852.968 17
852.987 15
853.006 35
853.025 39
853.044 7
853.063 16
853.082 14
853.101 25
853.120 37
853.138 13
853.157 29
853.176 42
853.195 52
853.214 62
853.233 75
853.252 55
853.271 56
853.290 38
853.309 49
853.328 48
853.346 25
853.365 21
853.384 32
853.403 33
853.422 51
853.441 74
853.460 30
853.479 21
853.498 10
853.517 8
853.536 10
853.555 10
853.573 39
853.592 24
853.611 26
853.630 36
853.649 20
853.668 27
853.687 33
853.706 23
853.725 6
853.744 21
853.763 23
853.782 25
853.801 19
853.819 10
853.838 3
853.857 31
853.876 29
853.895 10
853.914 19
853.933 20
853.952 15
853.971 11
853.990 54
854.009 102
854.028 149
854.046 102
854.065 55
854.084 60
854.103 81
854.122 58
854.141 51
854.160 39
854.179 40
854.198 32
854.217 23
854.236 35
854.255 33
854.274 24
854.293 38
854.311 17
854.330 18
854.349 20
854.368 17
854.387 34
854.406 27
854.425 23
854.444 31
854.463 37
854.482 44
854.501 23
854.520 25
854.539 26
854.557 22
854.576 32
854.595 33
854.614 39
854.633 24
854.652 23
854.671 19
854.690 27
854.709 36
854.728 18
854.747 29
854.766 33
854.785 32
854.804 37
854.823 30
854.841 28
854.860 39
854.879 28
854.898 11
854.917 19
854.936 3
854.955 20
854.974 44
854.993 57
855.012 258
855.031 445
855.050 418
855.069 272
855.088 138
855.107 90
855.125 74
855.144 41
855.163 49
855.182 47
855.201 53
855.220 82
855.239 69
855.258 87
855.277 67
855.296 55
855.315 37
855.334 44
855.353 41
855.372 36
855.391 21
855.409 21
855.428 30
855.447 36
855.466 51
855.485 35
855.504 36
855.523 44
855.542 52
855.561 42
855.580 29
855.599 25
855.618 18
855.637 35
855.656 15
855.675 24
855.694 24
855.713 35
855.731 14
855.750 15
855.769 11
855.788 63
855.807 37
855.826 28
855.845 18
855.864 34
855.883 38
855.902 9
855.921 63
855.940 28
855.959 24
855.978 22
855.997 33
856.016 101
856.035 149
856.053 167
856.072 73
856.091 84
856.110 66
856.129 48
856.148 48
856.167 31
856.186 41
856.205 35
856.224 50
856.243 56
856.262 53
856.281 58
856.300 29
856.319 35
856.338 19
856.357 43
856.376 34
856.395 10
856.413 11
856.432 50
856.451 39
856.470 56
856.489 29
856.508 63
856.527 72
856.546 55
856.565 57
856.584 42
856.603 53
856.622 49
856.641 33
856.660 17
856.679 5
856.698 11
856.717 5
856.736 13
856.755 8
856.774 9
856.793 5
856.811 12
856.830 14
856.849 48
856.868 35
856.887 27
856.906 11
856.925 24
856.944 18
856.963 17
856.982 25
857.001 81
857.020 180
857.039 222
857.058 166
857.077 96
857.096 88
857.115 59
857.134 36
857.153 38
857.172 64
857.191 63
857.210 57
857.229 16
857.247 20
857.266 43
857.285 43
857.304 26
857.323 22
857.342 23
857.361 29
857.380 29
857.399 11
857.418 44
857.437 51
857.456 48
857.475 31
857.494 43
857.513 58
857.532 65
857.551 64
857.570 24
857.589 4
857.608 6
857.627 28
857.646 24
857.665 22
857.684 29
857.703 22
857.721 13
857.740 33
857.759 23
857.778 26
857.797 7
857.816 18
857.835 15
857.854 6
857.873 27
857.892 39
857.911 23
857.930 3
857.949 9
857.968 23
857.987 15
858.006 46
858.025 100
858.044 70
858.063 84
858.082 78
858.101 43
858.120 55
858.139 46
858.158 31
858.177 46
858.196 36
858.215 56
858.234 70
858.253 75
858.272 46
858.290 24
858.309 39
858.328 19
858.347 22
858.366 41
858.385 42
858.404 38
858.423 44
858.442 51
858.461 33
858.480 20
858.499 46
858.518 10
858.537 31
858.556 18
858.575 22
858.594 33
858.613 33
858.632 8
858.651 17
858.670 13
858.689 31
858.708 36
858.727 35
858.746 27
858.765 24
858.784 10
858.803 20
858.822 21
858.841 45
858.860 24
858.879 8
858.898 9
858.917 7
858.936 17
858.955 21
858.974 12
858.993 32
859.012 41
859.030 45
859.049 97
859.068 73
859.087 45
859.106 42
859.125 38
859.144 35
859.163 35
859.182 25
859.201 51
859.220 29
859.239 52
859.258 47
859.277 41
859.296 20
859.315 7
859.334 5
859.353 8
859.372 29
859.391 23
859.410 27
859.429 42
859.448 32
859.467 22
859.486 29
859.505 23
859.524 25
859.543 16
859.562 15
859.581 15
859.600 12
859.619 16
859.638 11
859.657 31
859.676 35
859.695 24
859.714 8
859.733 8
859.752 25
859.771 26
859.790 11
859.809 17
859.828 28
859.847 39
859.866 19
859.885 23
859.904 25
859.923 24
859.942 21
859.961 22
859.980 20
859.999 15
860.018 39
860.037 37
860.056 36
860.075 37
860.094 45
860.113 60
860.132 45
860.151 54
860.170 32
860.189 55
860.208 60
860.227 67
860.246 62
860.265 50
860.283 28
860.302 19
860.321 24
860.340 27
860.359 20
860.378 38
860.397 27
860.416 24
860.435 27
860.454 42
860.473 15
860.492 34
860.511 47
860.530 31
860.549 17
860.568 19
860.587 36
860.606 41
860.625 52
860.644 28
860.663 15
860.682 20
860.701 30
860.720 41
860.739 19
860.758 3
860.777 15
860.796 20
860.815 33
860.834 16
860.853 34
860.872 31
860.891 48
860.910 43
860.929 25
860.948 24
860.967 24
860.986 20
861.005 69
861.024 368
861.043 614
861.062 726
861.081 544
861.100 295
861.119 245
861.138 181
861.157 151
861.176 77
861.195 62
861.214 32
861.233 34
861.252 76
861.271 85
861.290 87
861.309 75
861.328 74
861.347 34
861.366 29
861.385 67
861.404 70
861.423 44
861.442 56
861.461 51
861.480 38
861.499 42
861.518 21
861.537 38
861.556 50
861.575 40
861.594 38
861.613 37
861.632 55
861.651 29
861.670 28
861.689 20
861.708 16
861.727 30
861.747 23
861.766 24
861.785 24
861.804 14
861.823 23
861.842 27
861.861 34
861.880 30
861.899 38
861.918 35
861.937 17
861.956 12
861.975 32
861.994 16
862.013 39
862.032 135
862.051 246
862.070 222
862.089 198
862.108 103
862.127 79
862.146 46
862.165 27
862.184 42
862.203 33
862.222 25
862.241 43
862.260 50
862.279 55
862.298 43
862.317 38
862.336 26
862.355 26
862.374 35
862.393 39
862.412 36
862.431 20
862.450 38
862.469 30
862.488 12
862.507 23
862.526 27
862.545 21
862.564 23
862.583 11
862.602 19
862.621 26
862.640 3
862.659 19
862.678 26
862.697 20
862.716 48
862.735 36
862.754 32
862.773 28
862.792 14
862.811 25
862.830 27
862.849 23
862.868 15
862.887 33
862.906 18
862.925 12
862.944 23
862.963 22
862.982 44
863.002 27
863.021 62
863.040 122
863.059 162
863.078 134
863.097 100
863.116 50
863.135 60
863.154 39
863.173 41
863.192 31
863.211 99
863.230 73
863.249 61
863.268 51
863.287 48
863.306 24
863.325 24
863.344 17
863.363 17
863.382 29
863.401 16
863.420 35
863.439 43
863.458 58
863.477 48
863.496 41
863.515 12
863.534 16
863.553 15
863.572 31
863.591 29
863.610 13
863.629 25
863.648 11
863.667 23
863.686 12
863.705 5
863.724 25
863.744 16
863.763 19
863.782 19
863.801 25
863.820 28
863.839 24
863.858 26
863.877 1
863.896 15
863.915 8
863.934 43
863.953 31
863.972 20
863.991 29
864.010 29
864.029 73
864.048 55
864.067 50
864.086 24
864.105 74
864.124 78
864.143 68
864.162 29
864.181 27
864.200 34
864.219 24
864.238 9
864.257 43
864.276 48
864.295 47
864.315 23
864.334 32
864.353 32
864.372 27
864.391 36
864.410 40
864.429 44
864.448 50
864.467 34
864.486 37
864.505 45
864.524 59
864.543 28
864.562 19
864.581 19
864.600 48
864.619 35
864.638 23
864.657 35
864.676 30
864.695 22
864.714 25
864.733 32
864.752 42
864.771 20
864.790 5
864.810 14
864.829 28
864.848 16
864.867 21
864.886 28
864.905 39
864.924 33
864.943 35
864.962 31
864.981 19
865.000 33
865.019 54
865.038 36
865.057 37
865.076 37
865.095 23
865.114 35
865.133 46
865.152 34
865.171 38
865.190 53
865.209 61
865.229 34
865.248 47
865.267 41
865.286 56
865.305 33
865.324 26
865.343 24
865.362 12
865.381 28
865.400 41
865.419 43
865.438 34
865.457 17
865.476 49
865.495 63
865.514 65
865.533 32
865.552 26
865.571 11
865.590 10
865.609 18
865.629 30
865.648 48
865.667 35
865.686 27
865.705 18
865.724 9
865.743 11
865.762 8
865.781 25
865.800 9
865.819 13
865.838 4
865.857 30
865.876 37
865.895 16
865.914 20
865.933 31
865.952 19
865.971 34
865.991 31
866.010 44
866.029 58
866.048 74
866.067 42
866.086 27
866.105 21
866.124 16
866.143 24
866.162 23
866.181 29
866.200 22
866.219 21
866.238 9
866.257 72
866.276 73
866.295 15
866.315 13
866.334 40
866.353 70
866.372 39
866.391 10
866.410 26
866.429 14
866.448 21
866.467 24
866.486 51
866.505 36
866.524 23
866.543 24
866.562 26
866.581 17
866.600 41
866.619 36
866.639 16
866.658 13
866.677 6
866.696 12
866.715 15
866.734 16
866.753 21
866.772 12
866.791 17
866.810 17
866.829 33
866.848 38
866.867 37
866.886 26
866.905 16
866.924 29
866.944 29
866.963 7
866.982 18
867.001 25
867.020 40
867.039 43
867.058 37
867.077 42
867.096 18
867.115 27
867.134 18
867.153 17
867.172 26
867.191 43
867.210 51
867.230 68
867.249 36
867.268 28
867.287 42
867.306 13
867.325 11
867.344 25
867.363 38
867.382 28
867.401 20
867.420 74
867.439 44
867.458 46
867.477 13
867.497 16
867.516 33
867.535 39
867.554 34
867.573 17
867.592 33
867.611 28
867.630 30
867.649 22
867.668 21
867.687 31
867.706 18
867.725 26
867.744 38
867.764 16
867.783 10
867.802 22
867.821 46
867.840 58
867.859 41
867.878 22
867.897 14
867.916 8
867.935 6
867.954 14
867.973 34
867.992 21
868.012 58
868.031 38
868.050 40
868.069 20
868.088 23
868.107 26
868.126 29
868.145 25
868.164 39
868.183 63
868.202 49
868.221 46
868.241 69
868.260 70
868.279 60
868.298 53
868.317 38
868.336 60
868.355 32
868.374 18
868.393 45
868.412 89
868.431 56
868.450 56
868.469 57
868.489 25
868.508 25
868.527 22
868.546 22
868.565 16
868.584 18
868.603 23
868.622 27
868.641 8
868.660 19
868.679 1
868.698 5
868.718 14
868.737 18
868.756 9
868.775 15
868.794 13
868.813 6
868.832 23
868.851 12
868.870 27
868.889 22
868.908 21
868.928 19
868.947 31
868.966 43
868.985 38
869.004 35
869.023 57
869.042 32
869.061 61
869.080 59
869.099 61
869.118 52
869.137 46
869.157 41
869.176 25
869.195 35
869.214 58
869.233 75
869.252 60
869.271 52
869.290 28
869.309 41
869.328 59
869.347 42
869.367 36
869.386 14
869.405 26
869.424 43
869.443 19
869.462 28
869.481 47
869.500 42
869.519 28
869.538 33
869.558 29
869.577 19
869.596 34
869.615 30
869.634 29
869.653 19
869.672 18
869.691 25
869.710 22
869.729 21
869.748 33
869.768 35
869.787 10
869.806 15
869.825 10
869.844 16
869.863 33
869.882 19
869.901 11
869.920 6
869.939 13
869.959 25
869.978 116
869.997 196
870.016 145
870.035 85
870.054 42
870.073 44
870.092 34
870.111 54
870.130 36
870.150 27
870.169 25
870.188 12
870.207 28
870.226 46
870.245 31
870.264 37
870.283 19
870.302 24
870.321 23
870.341 24
870.360 40
870.379 39
870.398 13
870.417 43
870.436 31
870.455 34
870.474 41
870.493 100
870.512 187
870.532 349
870.551 285
870.570 167
870.589 107
870.608 80
870.627 57
870.646 37
870.665 13
870.684 51
870.704 35
870.723 24
870.742 16
870.761 29
870.780 29
870.799 38
870.818 46
870.837 24
870.856 17
870.876 13
870.895 25
870.914 32
870.933 26
870.952 49
870.971 93
870.990 232
871.009 279
871.028 337
871.048 266
871.067 186
871.086 135
871.105 70
871.124 64
871.143 41
871.162 16
871.181 46
871.200 44
871.220 64
871.239 53
871.258 54
871.277 58
871.296 24
871.315 13
871.334 28
871.353 11
871.372 20
871.392 31
871.411 39
871.430 59
871.449 37
871.468 10
871.487 33
871.506 127
871.525 171
871.544 146
871.564 66
871.583 47
871.602 90
871.621 74
871.640 52
871.659 27
871.678 6
871.697 17
871.717 18
871.736 26
871.755 25
871.774 30
871.793 33
871.812 31
871.831 20
871.850 11
871.869 31
871.889 33
871.908 32
871.927 16
871.946 12
871.965 3
871.984 88
872.003 146
872.022 174
872.042 148
872.061 114
872.080 92
872.099 44
872.118 40
872.137 18
872.156 20
872.175 41
872.195 21
872.214 32
872.233 56
872.252 33
872.271 21
872.290 18
872.309 32
872.328 23
872.348 10
872.367 32
872.386 17
872.405 23
872.424 53
872.443 38
872.462 51
872.481 48
872.501 49
872.520 24
872.539 61
872.558 56
872.577 39
872.596 10
872.615 27
872.634 27
872.654 21
872.673 11
872.692 16
872.711 48
872.730 45
872.749 28
872.768 23
872.787 22
872.807 22
872.826 17
872.845 20
872.864 23
872.883 26
872.902 10
872.921 9
872.940 17
872.960 19
872.979 39
872.998 35
873.017 64
873.036 63
873.055 38
873.074 60
873.094 43
873.113 47
873.132 29
873.151 14
873.170 21
873.189 32
873.208 28
873.227 33
873.247 74
873.266 57
873.285 42
873.304 38
873.323 24
873.342 23
873.361 30
873.381 44
873.400 64
873.419 49
873.438 40
873.457 36
873.476 23
873.495 10
873.515 16
873.534 18
873.553 34
873.572 36
873.591 8
873.610 24
873.629 27
873.648 38
873.668 14
873.687 22
873.706 31
873.725 23
873.744 29
873.763 20
873.782 17
873.802 43
873.821 12
873.840 4
873.859 15
873.878 16
873.897 14
873.916 15
873.936 24
873.955 29
873.974 22
873.993 21
874.012 18
874.031 34
874.050 53
874.070 55
874.089 37
874.108 25
874.127 24
874.146 20
874.165 21
874.184 30
874.204 63
874.223 57
874.242 79
874.261 56
874.280 38
874.299 71
874.318 36
874.338 17
874.357 32
874.376 46
874.395 55
874.414 17
874.433 25
874.453 38
874.472 33
874.491 14
874.510 16
874.529 24
874.548 43
874.567 33
874.587 30
874.606 5
874.625 6
874.644 3
874.663 23
874.682 22
874.701 32
874.721 15
874.740 14
874.759 29
874.778 21
874.797 35
874.816 20
874.836 17
874.855 9
874.874 4
874.893 19
874.912 15
874.931 22
874.950 28
874.970 34
874.989 36
875.008 44
875.027 46
875.046 41
875.065 19
875.085 33
875.104 38
875.123 15
875.142 6
875.161 12
875.180 28
875.199 30
875.219 32
875.238 23
875.257 41
875.276 20
875.295 6
875.314 15
875.334 23
875.353 37
875.372 26
875.391 39
875.410 17
875.429 15
875.449 18
875.468 34
875.487 12
875.506 22
875.525 21
875.544 11
875.563 17
875.583 19
875.602 22
875.621 11
875.640 9
875.659 18
875.678 8
875.698 5
875.717 12
875.736 10
875.755 8
875.774 19
875.793 31
875.813 31
875.832 31
875.851 23
875.870 10
875.889 20
875.908 29
875.928 17
875.947 7
875.966 10
875.985 43
876.004 32
876.023 69
876.043 161
876.062 127
876.081 82
876.100 83
876.119 48
876.138 30
876.158 38
876.177 37
876.196 55
876.215 43
876.234 34
876.253 44
876.273 40
876.292 45
876.311 43
876.330 64
876.349 35
876.368 39
876.388 73
876.407 41
876.426 33
876.445 29
876.464 16
876.483 25
876.503 5
876.522 40
876.541 45
876.560 6
876.579 18
876.598 11
876.618 17
876.637 26
876.656 17
876.675 14
876.694 6
876.713 25
876.733 31
876.752 28
876.771 11
876.790 12
876.809 25
876.828 20
876.848 9
876.867 7
876.886 12
876.905 21
876.924 10
876.944 22
876.963 52
876.982 69
877.001 440
877.020 918
877.039 1115
877.059 1000
877.078 707
877.097 371
877.116 235
877.135 181
877.154 102
877.174 65
877.193 58
877.212 89
877.231 74
877.250 76
877.270 75
877.289 53
877.308 55
877.327 38
877.346 36
877.365 38
877.385 36
877.404 38
877.423 36
877.442 38
877.461 46
877.481 36
877.500 20
877.519 22
877.538 42
877.557 39
877.576 39
877.596 19
877.615 16
877.634 33
877.653 30
877.672 20
877.692 13
877.711 14
877.730 31
877.749 18
877.768 6
877.787 38
877.807 43
877.826 37
877.845 29
877.864 20
877.883 15
877.903 33
877.922 16
877.941 31
877.960 35
877.979 29
877.999 105
878.018 379
878.037 465
878.056 406
878.075 253
878.094 193
878.114 146
878.133 97
878.152 78
878.171 62
878.190 76
878.210 62
878.229 56
878.248 46
878.267 77
878.286 70
878.306 73
878.325 64
878.344 38
878.363 47
878.382 39
878.401 38
878.421 33
878.440 65
878.459 67
878.478 53
878.497 44
878.517 42
878.536 25
878.555 38
878.574 20
878.593 21
878.613 25
878.632 27
878.651 33
878.670 13
878.689 52
878.709 26
878.728 28
878.747 31
878.766 20
878.785 15
878.805 8
878.824 13
878.843 11
878.862 10
878.881 12
878.901 17
878.920 26
878.939 16
878.958 26
878.977 19
878.997 81
879.016 148
879.035 160
879.054 159
879.073 131
879.093 84
879.112 39
879.131 26
879.150 44
879.169 41
879.188 57
879.208 42
879.227 19
879.246 56
879.265 63
879.284 89
879.304 50
879.323 33
879.342 10
879.361 12
879.381 26
879.400 42
879.419 17
879.438 34
879.457 65
879.477 46
879.496 36
879.515 33
879.534 40
879.553 37
879.573 13
879.592 20
879.611 11
879.630 22
879.649 19
879.669 10
879.688 18
879.707 33
879.726 37
879.745 14
879.765 12
879.784 37
879.803 22
879.822 12
879.841 12
879.861 39
879.880 28
879.899 19
879.918 18
879.937 23
879.957 32
879.976 13
879.995 27
880.014 32
880.033 62
880.053 54
880.072 67
880.091 46
880.110 53
880.130 15
880.149 51
880.168 27
880.187 50
880.206 62
880.226 61
880.245 37
880.264 32
880.283 55
880.302 45
880.322 29
880.341 28
880.360 21
880.379 15
880.399 8
880.418 26
880.437 25
880.456 19
880.475 12
880.495 36
880.514 45
880.533 56
880.552 55
880.571 38
880.591 26
880.610 35
880.629 7
880.648 12
880.668 8
880.687 10
880.706 34
880.725 7
880.744 8
880.764 22
880.783 29
880.802 19
880.821 30
880.840 14
880.860 30
880.879 35
880.898 54
880.917 47
880.937 40
880.956 24
880.975 24
880.994 32
881.013 32
881.033 24
881.052 54
881.071 48
881.090 14
881.110 22
881.129 19
881.148 25
881.167 28
881.186 49
881.206 52
881.225 51
881.244 43
881.263 36
881.283 25
881.302 26
881.321 13
881.340 18
881.359 9
881.379 10
881.398 25
881.417 51
881.436 51
881.456 35
881.475 44
881.494 41
881.513 19
881.532 44
881.552 53
881.571 26
881.590 19
881.609 12
881.629 13
881.648 17
881.667 7
881.686 19
881.705 22
881.725 10
881.744 17
881.763 4
881.782 1
881.802 9
881.821 29
881.840 16
881.859 21
881.879 19
881.898 39
881.917 31
881.936 17
881.955 30
881.975 26
881.994 18
882.013 10
882.032 33
882.052 31
882.071 7
882.090 31
882.109 36
882.129 34
882.148 7
882.167 27
882.186 26
882.205 70
882.225 108
882.244 89
882.263 68
882.282 36
882.302 52
882.321 35
882.340 27
882.359 28
882.379 29
882.398 11
882.417 17
882.436 10
882.456 30
882.475 36
882.494 54
882.513 21
882.532 31
882.552 20
882.571 23
882.590 19
882.609 37
882.629 40
882.648 43
882.667 49
882.686 86
882.706 31
882.725 33
882.744 16
882.763 17
882.783 20
882.802 27
882.821 19
882.840 16
882.860 15
882.879 13
882.898 33
882.917 44
882.936 16
882.956 24
882.975 51
882.994 32
883.013 34
883.033 49
883.052 47
883.071 27
883.090 35
883.110 33
883.129 18
883.148 13
883.167 33
883.187 37
883.206 34
883.225 51
883.244 66
883.264 40
883.283 45
883.302 36
883.321 13
883.341 29
883.360 39
883.379 19
883.398 23
883.418 17
883.437 18
883.456 14
883.475 41
883.495 29
883.514 28
883.533 14
883.552 23
883.572 23
883.591 25
883.610 31
883.629 37
883.649 24
883.668 15
883.687 14
883.706 17
883.726 11
883.745 11
883.764 18
883.783 43
883.803 17
883.822 11
883.841 13
883.860 59
883.880 26
883.899 13
883.918 14
883.937 12
883.957 8
883.976 10
883.995 44
884.014 43
884.034 32
884.053 35
884.072 45
884.091 23
884.111 40
884.130 28
884.149 21
884.168 38
884.188 43
884.207 61
884.226 45
884.245 28
884.265 54
884.284 67
884.303 41
884.322 19
884.342 36
884.361 39
884.380 60
884.399 34
884.419 28
884.438 30
884.457 18
884.476 53
884.496 36
884.515 29
884.534 19
884.553 27
884.573 20
884.592 39
884.611 26
884.630 23
884.650 17
884.669 18
884.688 19
884.708 10
884.727 12
884.746 14
884.765 29
884.785 19
884.804 5
884.823 12
884.842 43
884.862 39
884.881 8
884.900 13
884.919 32
884.939 31
884.958 17
884.977 21
884.996 20
885.016 49
885.035 50
885.054 46
885.074 24
885.093 30
885.112 39
885.131 18
885.151 45
885.170 35
885.189 61
885.208 50
885.228 75
885.247 71
885.266 47
885.285 43
885.305 44
885.324 32
885.343 42
885.362 38
885.382 36
885.401 34
885.420 18
885.440 6
885.459 25
885.478 18
885.497 26
885.517 31
885.536 30
885.555 12
885.574 26
885.594 33
885.613 21
885.632 25
885.652 20
885.671 25
885.690 23
885.709 18
885.729 17
885.748 32
885.767 10
885.786 22
885.806 33
885.825 43
885.844 33
885.864 34
885.883 29
885.902 40
885.921 31
885.941 27
885.960 50
885.979 102
885.998 61
886.018 59
886.037 30
886.056 46
886.076 47
886.095 54
886.114 65
886.133 31
886.153 24
886.172 67
886.191 71
886.210 46
886.230 83
886.249 103
886.268 67
886.288 76
886.307 47
886.326 40
886.345 18
886.365 28
886.384 58
886.403 31
886.423 41
886.442 38
886.461 43
886.480 6
886.500 15
886.519 23
886.538 34
886.557 28
886.577 17
886.596 36
886.615 36
886.635 17
886.654 17
886.673 26
886.692 30
886.712 22
886.731 13
886.750 14
886.770 5
886.789 27
886.808 17
886.827 22
886.847 13
886.866 19
886.885 18
886.905 23
886.924 28
886.943 21
886.962 58
886.982 121
887.001 154
887.020 115
887.040 63
887.059 54
887.078 42
887.097 35
887.117 26
887.136 21
887.155 16
887.175 20
887.194 43
887.213 22
887.232 17
887.252 14
887.271 35
887.290 34
887.310 31
887.329 30
887.348 43
887.367 20
887.387 7
887.406 10
887.425 46
887.445 27
887.464 30
887.483 22
887.502 24
887.522 21
887.541 31
887.560 21
887.580 22
887.599 31
887.618 23
887.637 23
887.657 19
887.676 25
887.695 13
887.715 10
887.734 17
887.753 21
887.773 9
887.792 26
887.811 33
887.830 20
887.850 1
887.869 6
887.888 10
887.908 5
887.927 10
887.946 13
887.965 59
887.985 117
888.004 105
888.023 50
888.043 11
888.062 36
888.081 29
888.101 23
888.120 42
888.139 64
888.158 31
888.178 19
888.197 24
888.216 56
888.236 19
888.255 58
888.274 14
888.294 34
888.313 12
888.332 17
888.351 58
888.371 38
888.390 35
888.409 47
888.429 28
888.448 48
888.467 77
888.487 44
888.506 25
888.525 18
888.544 10
888.564 9
888.583 11
888.602 9
888.622 11
888.641 13
888.660 31
888.680 46
888.699 32
888.718 11
888.737 12
888.757 26
888.776 19
888.795 16
888.815 8
888.834 17
888.853 20
888.873 11
888.892 31
888.911 32
888.931 14
888.950 14
888.969 78
888.988 45
889.008 12
889.027 17
889.046 22
889.066 17
889.085 36
889.104 43
889.124 33
889.143 42
889.162 39
889.182 37
889.201 33
889.220 47
889.239 29
889.259 39
889.278 68
889.297 47
889.317 38
889.336 44
889.355 27
889.375 17
889.394 19
889.413 24
889.433 17
889.452 47
889.471 36
889.491 15
889.510 8
889.529 2
889.548 24
889.568 45
889.587 33
889.606 9
889.626 2
889.645 20
889.664 9
889.684 11
889.703 25
889.722 15
889.742 22
889.761 22
889.780 17
889.800 8
889.819 10
889.838 5
889.857 20
889.877 32
889.896 28
889.915 44
889.935 19
889.954 16
889.973 16
889.993 18
890.012 39
890.031 33
890.051 31
890.070 25
890.089 25
890.109 20
890.128 35
890.147 14
890.167 24
890.186 39
890.205 43
890.225 33
890.244 44
890.263 67
890.282 58
890.302 44
890.321 33
890.340 21
890.360 28
890.379 41
890.398 34
890.418 23
890.437 38
890.456 67
890.476 49
890.495 30
890.514 27
890.534 13
890.553 22
890.572 5
890.592 8
890.611 15
890.630 7
890.650 28
890.669 23
890.688 35
890.708 31
890.727 25
890.746 8
890.766 29
890.785 28
890.804 20
890.824 31
890.843 18
890.862 7
890.882 22
890.901 12
890.920 33
890.940 35
890.959 37
890.978 32
890.998 29
891.017 29
891.036 19
891.055 24
891.075 34
891.094 29
891.113 41
891.133 26
891.152 27
891.171 13
891.191 26
891.210 48
891.229 53
891.249 59
891.268 98
891.287 90
891.307 74
891.326 64
891.345 49
891.365 37
891.384 24
891.403 59
891.423 53
891.442 65
891.461 66
891.481 44
891.500 84
891.519 55
891.539 33
891.558 44
891.577 49
891.597 30
891.616 38
891.635 30
891.655 11
891.674 20
891.693 18
891.713 13
891.732 12
891.751 47
891.771 48
891.790 36
891.809 31
891.829 12
891.848 14
891.868 12
891.887 11
891.906 21
891.926 29
891.945 23
891.964 71
891.984 78
892.003 94
892.022 82
892.042 74
892.061 35
892.080 19
892.100 23
892.119 38
892.138 53
892.158 33
892.177 37
892.196 30
892.216 49
892.235 61
892.254 102
892.274 103
892.293 61
892.312 55
892.332 30
892.351 30
892.370 33
892.390 30
892.409 38
892.428 53
892.448 73
892.467 81
892.486 99
892.506 58
892.525 31
892.544 48
892.564 46
892.583 42
892.603 21
892.622 27
892.641 44
892.661 32
892.680 47
892.699 40
892.719 21
892.738 44
892.757 40
892.777 34
892.796 26
892.815 10
892.835 31
892.854 19
892.873 26
892.893 19
892.912 25
892.931 13
892.951 32
892.970 102
892.989 324
893.009 363
893.028 263
893.048 190
893.067 114
893.086 84
893.106 73
893.125 52
893.144 48
893.164 33
893.183 46
893.202 31
893.222 66
893.241 82
893.260 82
893.280 98
893.299 102
893.318 38
893.338 23
893.357 15
893.377 23
893.396 23
893.415 34
893.435 52
893.454 49
893.473 37
893.493 16
893.512 33
893.531 32
893.551 13
893.570 19
893.589 21
893.609 22
893.628 14
893.647 4
893.667 16
893.686 30
893.706 35
893.725 14
893.744 36
893.764 43
893.783 35
893.802 37
893.822 47
893.841 24
893.860 11
893.880 1
893.899 9
893.919 6
893.938 15
893.957 33
893.977 134
893.996 192
894.015 222
894.035 203
894.054 108
894.073 33
894.093 46
894.112 62
894.131 44
894.151 48
894.170 40
894.190 46
894.209 59
894.228 63
894.248 59
894.267 82
894.286 67
894.306 74
894.325 87
894.345 39
894.364 19
894.383 32
894.403 43
894.422 32
894.441 49
894.461 47
894.480 70
894.499 55
894.519 20
894.538 6
894.558 28
894.577 20
894.596 25
894.616 28
894.635 38
894.654 26
894.674 34
894.693 16
894.712 25
894.732 56
894.751 37
894.771 18
894.790 33
894.809 24
894.829 26
894.848 28
894.867 12
894.887 12
894.906 9
894.926 46
894.945 26
894.964 36
894.984 40
895.003 142
895.022 143
895.042 81
895.061 61
895.081 55
895.100 66
895.119 28
895.139 12
895.158 53
895.177 24
895.197 29
895.216 53
895.236 47
895.255 27
895.274 33
895.294 42
895.313 52
895.332 17
895.352 49
895.371 38
895.391 29
895.410 36
895.429 11
895.449 13
895.468 32
895.487 50
895.507 15
895.526 19
895.546 16
895.565 30
895.584 33
895.604 17
895.623 5
895.642 14
895.662 12
895.681 16
895.701 18
895.720 17
895.739 16
895.759 30
895.778 24
895.797 14
895.817 8
895.836 6
895.856 27
895.875 15
895.894 14
895.914 12
895.933 12
895.953 13
895.972 29
895.991 89
896.011 95
896.030 54
896.049 19
896.069 28
896.088 66
896.108 40
896.127 20
896.146 21
896.166 67
896.185 39
896.205 27
896.224 57
896.243 62
896.263 63
896.282 58
896.301 32
896.321 42
896.340 42
896.360 55
896.379 18
896.398 47
896.418 40
896.437 34
896.457 53
896.476 34
896.495 22
896.515 19
896.534 25
896.553 6
896.573 17
896.592 14
896.612 31
896.631 13
896.650 7
896.670 12
896.689 12
896.709 10
896.728 16
896.747 6
896.767 6
896.786 19
896.806 20
896.825 10
896.844 12
896.864 5
896.883 32
896.903 20
896.922 13
896.941 4
896.961 4
896.980 18
896.999 18
897.019 30
897.038 36
897.058 35
897.077 29
897.096 15
897.116 16
897.135 23
897.155 17
897.174 12
897.193 27
897.213 41
897.232 30
897.252 25
897.271 58
897.290 41
897.310 48
897.329 23
897.349 41
897.368 46
897.387 60
897.407 52
897.426 50
897.446 29
897.465 45
897.484 39
897.504 13
897.523 20
897.543 10
897.562 29
897.581 11
897.601 22
897.620 24
897.640 18
897.659 11
897.678 20
897.698 25
897.717 37
897.737 21
897.756 44
897.775 32
897.795 29
897.814 29
897.834 14
897.853 24
897.872 31
897.892 29
897.911 18
897.931 20
897.950 35
897.969 52
897.989 56
898.008 20
898.028 42
898.047 46
898.066 25
898.086 19
898.105 25
898.125 21
898.144 46
898.163 33
898.183 35
898.202 31
898.222 34
898.241 69
898.261 51
898.280 65
898.299 36
898.319 35
898.338 31
898.358 29
898.377 28
898.396 37
898.416 50
898.435 33
898.455 15
898.474 32
898.493 45
898.513 55
898.532 61
898.552 52
898.571 35
898.590 24
898.610 33
898.629 27
898.649 17
898.668 19
898.688 12
898.707 8
898.726 18
898.746 20
898.765 6
898.785 18
898.804 7
898.823 32
898.843 15
898.862 17
898.882 15
898.901 27
898.920 12
898.940 16
898.959 32
898.979 57
898.998 27
899.018 51
899.037 52
899.056 43
899.076 26
899.095 21
899.115 27
899.134 26
899.153 30
899.173 18
899.192 34
899.212 32
899.231 31
899.251 55
899.270 74
899.289 40
899.309 34
899.328 40
899.348 40
899.367 29
899.386 14
899.406 15
899.425 49
899.445 14
899.464 60
899.484 42
899.503 30
899.522 34
899.542 16
899.561 42
899.581 34
899.600 26
899.620 15
899.639 7
899.658 15
899.678 30
899.697 28
899.717 13
899.736 8
899.756 21
899.775 17
899.794 22
899.814 27
899.833 12
899.853 10
899.872 12
899.891 29
899.911 38
899.930 30
899.950 24
899.969 40
899.989 32
900.008 42
900.027 28
900.047 30
900.066 23
900.086 18
900.105 33
900.125 24
900.144 37
900.163 16
900.183 42
900.202 47
900.222 52
900.241 73
900.261 63
900.280 45
900.299 45
900.319 38
900.338 38
900.358 35
900.377 58
900.397 48
900.416 33
900.435 37
900.455 29
900.474 42
900.494 50
900.513 30
900.533 25
900.552 17
900.571 27
900.591 29
900.610 18
900.630 4
900.649 33
900.669 43
900.688 15
900.708 19
900.727 24
900.746 18
900.766 32
900.785 22
900.805 9
900.824 16
900.844 27
900.863 50
900.882 47
900.902 20
900.921 16
900.941 11
900.960 18
900.980 19
900.999 53
901.018 52
901.038 50
901.057 41
901.077 30
901.096 16
901.116 17
901.135 41
901.155 30
901.174 44
901.193 56
901.213 50
901.232 20
901.252 22
901.271 29
901.291 40
901.310 27
901.330 32
901.349 28
901.368 22
901.388 37
901.407 24
901.427 39
901.446 39
901.466 40
901.485 55
901.504 31
901.524 42
901.543 39
901.563 29
901.582 24
901.602 23
901.621 39
901.641 28
901.660 31
901.679 15
901.699 5
901.718 11
901.738 33
901.757 37
901.777 23
901.796 52
901.816 33
901.835 17
901.854 11
901.874 8
901.893 7
901.913 11
901.932 8
901.952 28
901.971 33
901.991 28
902.010 34
902.029 16
902.049 17
902.068 22
902.088 45
902.107 58
902.127 52
902.146 54
902.166 33
902.185 37
902.205 18
902.224 7
902.243 36
902.263 40
902.282 70
902.302 44
902.321 40
902.341 38
902.360 25
902.380 36
902.399 35
902.419 55
902.438 52
902.457 20
902.477 16
902.496 20
902.516 25
902.535 38
902.555 35
902.574 51
902.594 61
902.613 30
902.632 23
902.652 12
902.671 38
902.691 23
902.710 23
902.730 30
902.749 32
902.769 16
902.788 24
902.808 31
902.827 10
902.847 8
902.866 13
902.885 15
902.905 24
902.924 53
902.944 49
902.963 54
902.983 54
903.002 26
903.022 15
903.041 23
903.061 34
903.080 32
903.099 29
903.119 27
903.138 37
903.158 24
903.177 35
903.197 51
903.216 67
903.236 70
903.255 70
903.275 62
903.294 62
903.314 36
903.333 21
903.352 30
903.372 16
903.391 39
903.411 15
903.430 16
903.450 19
903.469 17
903.489 43
903.508 21
903.528 18
903.547 27
903.567 34
903.586 21
903.605 20
903.625 5
903.644 17
903.664 37
903.683 25
903.703 29
903.722 26
903.742 35
903.761 49
903.781 74
903.800 36
903.820 24
903.839 11
903.859 29
903.878 33
903.897 11
903.917 38
903.936 63
903.956 89
903.975 61
903.995 30
904.014 38
904.034 59
904.053 65
904.073 71
904.092 55
904.112 58
904.131 80
904.151 75
904.170 73
904.190 64
904.209 77
904.228 101
904.248 123
904.267 140
904.287 103
904.306 61
904.326 66
904.345 93
904.365 75
904.384 47
904.404 28
904.423 11
904.443 29
904.462 32
904.482 56
904.501 38
904.521 39
904.540 45
904.560 45
904.579 27
904.598 13
904.618 11
904.637 23
904.657 23
904.676 25
904.696 30
904.715 39
904.735 46
904.754 41
904.774 28
904.793 36
904.813 30
904.832 26
904.852 32
904.871 25
904.891 22
904.910 31
904.930 21
904.949 28
904.969 40
904.988 57
905.008 52
905.027 34
905.046 42
905.066 45
905.085 73
905.105 62
905.124 41
905.144 43
905.163 78
905.183 67
905.202 49
905.222 46
905.241 51
905.261 69
905.280 88
905.300 61
905.319 24
905.339 52
905.358 30
905.378 34
905.397 22
905.417 13
905.436 25
905.456 16
905.475 13
905.495 54
905.514 42
905.534 33
905.553 19
905.573 41
905.592 29
905.612 12
905.631 2
905.650 19
905.670 52
905.689 27
905.709 31
905.728 22
905.748 9
905.767 25
905.787 18
905.806 19
905.826 26
905.845 22
905.865 27
905.884 34
905.904 39
905.923 39
905.943 29
905.962 22
905.982 11
906.001 20
906.021 30
906.040 38
906.060 43
906.079 31
906.099 35
906.118 35
906.138 32
906.157 25
906.177 37
906.196 22
906.216 52
906.235 56
906.255 77
906.274 52
906.294 25
906.313 37
906.333 50
906.352 58
906.372 21
906.391 39
906.411 34
906.430 8
906.450 27
906.469 38
906.489 28
906.508 40
906.528 70
906.547 11
906.567 16
906.586 39
906.606 18
906.625 12
906.645 27
906.664 38
906.684 22
906.703 26
906.723 24
906.742 11
906.762 23
906.781 42
906.801 6
906.820 12
906.840 22
906.859 14
906.879 16
906.898 29
906.918 26
906.937 25
906.957 10
906.976 15
906.996 11
907.015 34
907.035 18
907.054 36
907.074 23
907.093 19
907.113 23
907.132 14
907.152 10
907.171 41
907.191 46
907.210 28
907.230 48
907.249 44
907.269 29
907.288 40
907.308 58
907.327 42
907.347 33
907.366 27
907.386 50
907.405 60
907.425 50
907.444 33
907.464 48
907.483 79
907.503 37
907.522 32
907.542 31
907.561 22
907.581 20
907.600 38
907.620 25
907.639 22
907.659 23
907.678 18
907.698 15
907.717 29
907.737 16
907.756 17
907.776 22
907.795 29
907.815 25
907.834 33
907.854 18
907.873 4
907.893 51
907.912 45
907.932 28
907.951 28
907.971 34
907.990 34
908.010 20
908.029 21
908.049 20
908.069 16
908.088 17
908.108 36
908.127 21
908.147 24
908.166 28
908.186 28
908.205 30
908.225 46
908.244 62
908.264 42
908.283 60
908.303 46
908.322 13
908.342 7
908.361 32
908.381 25
908.400 53
908.420 55
908.439 54
908.459 40
908.478 48
908.498 29
908.517 20
908.537 44
908.556 54
908.576 31
908.595 28
908.615 6
908.634 26
908.654 35
908.674 15
908.693 29
908.713 33
908.732 36
908.752 52
908.771 36
908.791 31
908.810 13
908.830 41
908.849 27
908.869 16
908.888 14
908.908 12
908.927 44
908.947 31
908.966 22
908.986 35
909.005 79
909.025 48
909.044 31
909.064 23
909.083 14
909.103 35
909.123 23
909.142 33
909.162 24
909.181 42
909.201 62
909.220 43
909.240 63
909.259 95
909.279 85
909.298 89
909.318 62
909.337 56
909.357 63
909.376 45
909.396 17
909.415 31
909.435 37
909.454 18
909.474 23
909.494 28
909.513 16
909.533 21
909.552 17
909.572 17
909.591 30
909.611 30
909.630 27
909.650 14
909.669 11
909.689 13
909.708 22
909.728 17
909.747 20
909.767 9
909.786 6
909.806 9
909.826 36
909.845 43
909.865 30
909.884 15
909.904 21
909.923 15
909.943 28
909.962 61
909.982 76
910.001 61
910.021 63
910.040 47
910.060 24
910.079 23
910.099 31
910.119 24
910.138 38
910.158 45
910.177 49
910.197 41
910.216 30
910.236 31
910.255 51
910.275 49
910.294 62
910.314 44
910.333 59
910.353 31
910.373 15
910.392 18
910.412 41
910.431 34
910.451 19
910.470 37
910.490 26
910.509 33
910.529 39
910.548 28
910.568 31
910.587 31
910.607 25
910.627 21
910.646 23
910.666 17
910.685 18
910.705 26
910.724 35
910.744 19
910.763 33
910.783 29
910.802 36
910.822 19
910.842 25
910.861 23
910.881 16
910.900 23
910.920 13
910.939 29
910.959 28
910.978 16
910.998 31
911.017 15
911.037 20
911.057 12
911.076 16
911.096 29
911.115 28
911.135 9
911.154 20
911.174 37
911.193 33
911.213 16
911.232 34
911.252 38
911.272 49
911.291 41
911.311 48
911.330 42
911.350 27
911.369 27
911.389 30
911.408 41
911.428 43
911.447 16
911.467 20
911.487 30
911.506 46
911.526 23
911.545 17
911.565 19
911.584 20
911.604 37
911.623 30
911.643 12
911.663 22
911.682 38
911.702 17
911.721 39
911.741 54
911.760 43
911.780 26
911.799 45
911.819 43
911.838 52
911.858 19
911.878 11
911.897 23
911.917 19
911.936 16
911.956 9
911.975 21
911.995 48
912.014 60
912.034 58
912.054 38
912.073 26
912.093 28
912.112 31
912.132 47
912.151 35
912.171 25
912.190 24
912.210 41
912.230 37
912.249 30
912.269 49
912.288 65
912.308 36
912.327 28
912.347 14
912.367 14
912.386 21
912.406 28
912.425 39
912.445 66
912.464 60
912.484 26
912.503 26
912.523 21
912.543 19
912.562 12
912.582 22
912.601 31
912.621 36
912.640 10
912.660 26
912.679 14
912.699 38
912.719 43
912.738 33
912.758 48
912.777 43
912.797 31
912.816 27
912.836 29
912.856 39
912.875 32
912.895 20
912.914 10
912.934 2
912.953 23
912.973 34
912.993 58
913.012 41
913.032 32
913.051 41
913.071 29
913.090 20
913.110 17
913.129 22
913.149 17
913.169 24
913.188 30
913.208 21
913.227 46
913.247 55
913.266 51
913.286 31
913.306 17
913.325 11
913.345 16
913.364 19
913.384 34
913.403 17
913.423 13
913.443 44
913.462 42
913.482 22
913.501 20
913.521 28
913.540 28
913.560 22
913.580 9
913.599 27
913.619 19
913.638 10
913.658 13
913.677 26
913.697 9
913.717 15
913.736 25
913.756 35
913.775 43
913.795 19
913.814 14
913.834 26
913.854 46
913.873 31
913.893 21
913.912 8
913.932 14
913.952 15
913.971 55
913.991 63
914.010 62
914.030 51
914.049 72
914.069 34
914.089 24
914.108 13
914.128 15
914.147 22
914.167 35
914.186 16
914.206 29
914.226 33
914.245 20
914.265 20
914.284 31
914.304 58
914.324 26
914.343 24
914.363 16
914.382 2
914.402 9
914.421 21
914.441 16
914.461 32
914.480 25
914.500 32
914.519 39
914.539 22
914.558 10
914.578 19
914.598 45
914.617 35
914.637 30
914.656 23
914.676 5
914.696 14
914.715 19
914.735 15
914.754 22
914.774 27
914.794 31
914.813 19
914.833 18
914.852 22
914.872 32
914.891 16
914.911 37
914.931 41
914.950 17
914.970 12
914.989 15
915.009 40
915.029 23
915.048 34
915.068 22
915.087 19
915.107 16
915.126 23
915.146 11
915.166 32
915.185 56
915.205 70
915.224 42
915.244 54
915.264 56
915.283 46
915.303 51
915.322 49
915.342 70
915.362 41
915.381 26
915.401 17
915.420 33
915.440 24
915.460 22
915.479 33
915.499 30
915.518 43
915.538 63
915.557 34
915.577 31
915.597 38
915.616 20
915.636 16
915.655 14
915.675 22
915.695 25
915.714 11
915.734 29
915.753 31
915.773 27
915.793 18
915.812 24
915.832 11
915.851 19
915.871 22
915.891 26
915.910 16
915.930 11
915.949 22
915.969 45
915.989 60
916.008 29
916.028 20
916.047 55
916.067 44
916.087 44
916.106 26
916.126 27
916.145 44
916.165 23
916.185 17
916.204 46
916.224 66
916.243 50
916.263 50
916.283 25
916.302 50
916.322 68
916.341 33
916.361 16
916.381 33
916.400 54
916.420 39
916.439 18
916.459 15
916.479 19
916.498 13
916.518 7
916.537 14
916.557 36
916.577 19
916.596 5
916.616 15
916.635 14
916.655 18
916.675 25
916.694 15
916.714 23
916.733 21
916.753 20
916.773 7
916.792 0
916.812 22
916.832 18
916.851 11
916.871 21
916.890 16
916.910 28
916.930 14
916.949 30
916.969 26
916.988 40
917.008 40
917.028 22
917.047 12
917.067 28
917.086 26
917.106 36
917.126 31
917.145 31
917.165 27
917.184 24
917.204 20
917.224 70
917.243 94
917.263 68
917.283 31
917.302 19
917.322 38
917.341 26
917.361 24
917.381 20
917.400 23
917.420 53
917.439 36
917.459 19
917.479 29
917.498 33
917.518 25
917.538 28
917.557 47
917.577 49
917.596 30
917.616 21
917.636 28
917.655 12
917.675 14
917.694 5
917.714 9
917.734 27
917.753 22
917.773 12
917.793 12
917.812 41
917.832 22
917.851 9
917.871 40
917.891 34
917.910 26
917.930 20
917.949 16
917.969 11
917.989 20
918.008 39
918.028 31
918.048 38
918.067 21
918.087 35
918.106 33
918.126 29
918.146 56
918.165 47
918.185 69
918.205 51
918.224 46
918.244 62
918.263 51
918.283 51
918.303 40
918.322 43
918.342 19
918.362 27
918.381 35
918.401 26
918.420 25
918.440 29
918.460 24
918.479 20
918.499 30
918.519 36
918.538 27
918.558 11
918.577 16
918.597 22
918.617 35
918.636 23
918.656 25
918.676 31
918.695 19
918.715 12
918.734 14
918.754 17
918.774 7
918.793 26
918.813 9
918.833 22
918.852 43
918.872 22
918.891 18
918.911 32
918.931 26
918.950 29
918.970 35
918.990 25
919.009 20
919.029 19
919.049 26
919.068 58
919.088 38
919.107 27
919.127 12
919.147 30
919.166 32
919.186 26
919.206 28
919.225 50
919.245 47
919.264 63
919.284 73
919.304 65
919.323 31
919.343 21
919.363 28
919.382 23
919.402 18
919.422 20
919.441 6
919.461 10
919.480 17
919.500 8
919.520 32
919.539 23
919.559 12
919.579 39
919.598 26
919.618 16
919.638 24
919.657 2
919.677 21
919.696 25
919.716 28
919.736 32
919.755 27
919.775 33
919.795 36
919.814 45
919.834 47
919.854 42
919.873 50
919.893 81
919.912 59
919.932 64
919.952 72
919.971 61
919.991 96
920.011 115
920.030 128
920.050 100
920.070 125
920.089 110
920.109 118
920.129 87
920.148 99
920.168 122
920.187 86
920.207 54
920.227 79
920.246 118
920.266 123
920.286 94
920.305 93
920.325 72
920.345 57
920.364 48
920.384 33
920.404 40
920.423 51
920.443 20
920.462 56
920.482 43
920.502 31
920.521 46
920.541 26
920.561 59
920.580 48
920.600 30
920.620 22
920.639 18
920.659 8
920.679 32
920.698 17
920.718 16
920.738 35
920.757 21
920.777 28
920.797 33
920.816 46
920.836 51
920.855 28
920.875 30
920.895 46
920.914 44
920.934 36
920.954 36
920.973 41
920.993 43
921.013 57
921.032 37
921.052 25
921.072 36
921.091 34
921.111 40
921.131 22
921.150 30
921.170 51
921.190 50
921.209 34
921.229 33
921.249 66
921.268 71
921.288 45
921.307 69
921.327 45
921.347 65
921.366 50
921.386 86
921.406 58
921.425 37
921.445 12
921.465 22
921.484 25
921.504 15
921.524 27
921.543 26
921.563 10
921.583 24
921.602 30
921.622 20
921.642 19
921.661 17
921.681 47
921.701 41
921.720 28
921.740 32
921.760 61
921.779 31
921.799 21
921.819 31
921.838 25
921.858 22
921.878 34
921.897 27
921.917 37
921.937 36
921.956 27
921.976 29
921.996 50
922.015 44
922.035 38
922.055 31
922.074 50
922.094 41
922.114 57
922.133 34
922.153 38
922.172 40
922.192 38
922.212 20
922.231 51
922.251 36
922.271 58
922.290 49
922.310 32
922.330 25
922.349 10
922.369 11
922.389 21
922.408 43
922.428 43
922.448 33
922.467 43
922.487 26
922.507 30
922.526 28
922.546 20
922.566 64
922.585 36
922.605 46
922.625 53
922.645 26
922.664 19
922.684 17
922.704 21
922.723 10
922.743 24
922.763 33
922.782 23
922.802 31
922.822 44
922.841 26
922.861 30
922.881 21
922.900 15
922.920 16
922.940 17
922.959 56
922.979 43
922.999 27
923.018 33
923.038 24
923.058 15
923.077 32
923.097 37
923.117 22
923.136 21
923.156 24
923.176 35
923.195 30
923.215 23
923.235 58
923.254 67
923.274 56
923.294 50
923.313 59
923.333 50
923.353 36
923.372 55
923.392 70
923.412 48
923.431 24
923.451 32
923.471 56
923.490 23
923.510 22
923.530 16
923.550 29
923.569 21
923.589 11
923.609 36
923.628 26
923.648 12
923.668 14
923.687 16
923.707 21
923.727 38
923.746 25
923.766 12
923.786 22
923.805 48
923.825 39
923.845 13
923.864 11
923.884 25
923.904 12
923.923 56
923.943 25
923.963 25
923.983 36
924.002 17
924.022 46
924.042 55
924.061 26
924.081 21
924.101 22
924.120 23
924.140 30
924.160 49
924.179 32
924.199 46
924.219 52
924.238 28
924.258 37
924.278 99
924.297 101
924.317 46
924.337 35
924.357 18
924.376 17
924.396 18
924.416 14
924.435 36
924.455 49
924.475 24
924.494 42
924.514 40
924.534 28
924.553 7
924.573 35
924.593 17
924.613 20
924.632 12
924.652 20
924.672 41
924.691 26
924.711 15
924.731 16
924.750 31
924.770 21
924.790 57
924.809 26
924.829 15
924.849 18
924.869 18
924.888 17
924.908 22
924.928 20
924.947 29
924.967 55
924.987 57
925.006 29
925.026 37
925.046 40
925.065 38
925.085 38
925.105 19
925.125 13
925.144 2
925.164 35
925.184 27
925.203 18
925.223 37
925.243 25
925.262 39
925.282 39
925.302 10
925.322 15
925.341 54
925.361 60
925.381 33
925.400 7
925.420 12
925.440 30
925.459 23
925.479 28
925.499 28
925.518 32
925.538 14
925.558 30
925.578 29
925.597 26
925.617 30
925.637 6
925.656 8
925.676 19
925.696 19
925.716 17
925.735 33
925.755 22
925.775 32
925.794 17
925.814 13
925.834 15
925.853 16
925.873 23
925.893 16
925.913 27
925.932 35
925.952 35
925.972 37
925.991 33
926.011 53
926.031 9
926.050 11
926.070 36
926.090 38
926.110 34
926.129 54
926.149 47
926.169 62
926.188 41
926.208 42
926.228 25
926.248 32
926.267 31
926.287 43
926.307 53
926.326 70
926.346 53
926.366 45
926.386 40
926.405 45
926.425 67
926.445 75
926.464 43
926.484 18
926.504 32
926.523 18
926.543 25
926.563 22
926.583 26
926.602 21
926.622 30
926.642 22
926.661 24
926.681 23
926.701 8
926.721 24
926.740 20
926.760 25
926.780 41
926.799 15
926.819 23
926.839 24
926.859 19
926.878 18
926.898 17
926.918 21
926.937 30
926.957 44
926.977 16
926.997 27
927.016 12
927.036 19
927.056 24
927.075 35
927.095 40
927.115 28
927.135 27
927.154 15
927.174 20
927.194 40
927.213 25
927.233 31
927.253 45
927.273 29
927.292 35
927.312 49
927.332 53
927.352 28
927.371 41
927.391 27
927.411 36
927.430 37
927.450 45
927.470 29
927.490 23
927.509 29
927.529 31
927.549 37
927.568 38
927.588 55
927.608 34
927.628 39
927.647 46
927.667 33
927.687 15
927.707 12
927.726 20
927.746 20
927.766 14
927.785 20
927.805 28
927.825 38
927.845 38
927.864 26
927.884 17
927.904 58
927.923 51
927.943 12
927.963 12
927.983 35
928.002 42
928.022 61
928.042 35
928.062 31
928.081 28
928.101 32
928.121 53
928.140 27
928.160 23
928.180 36
928.200 22
928.219 10
928.239 62
928.259 65
928.279 43
928.298 57
928.318 44
928.338 20
928.357 23
928.377 52
928.397 43
928.417 45
928.436 16
928.456 13
928.476 23
928.496 34
928.515 30
928.535 51
928.555 48
928.575 18
928.594 22
928.614 22
928.634 3
928.653 12
928.673 25
928.693 31
928.713 28
928.732 35
928.752 6
928.772 17
928.792 5
928.811 23
928.831 40
928.851 51
928.871 39
928.890 21
928.910 30
928.930 38
928.950 38
928.969 30
928.989 27
929.009 15
929.028 16
929.048 22
929.068 18
929.088 26
929.107 11
929.127 35
929.147 42
929.167 31
929.186 37
929.206 33
929.226 37
929.246 29
929.265 27
929.285 43
929.305 25
929.325 35
929.344 22
929.364 31
929.384 16
929.404 34
929.423 38
929.443 38
929.463 44
929.482 18
929.502 29
929.522 17
929.542 46
929.561 42
929.581 37
929.601 40
929.621 31
929.640 33
929.660 30
929.680 30
929.700 15
929.719 31
929.739 38
929.759 27
929.779 22
929.798 17
929.818 7
929.838 28
929.858 13
929.877 15
929.897 19
929.917 14
929.937 20
929.956 39
929.976 33
929.996 25
930.016 27
930.035 33
930.055 31
930.075 15
930.095 18
930.114 18
930.134 20
930.154 29
930.174 29
930.193 50
930.213 27
930.233 37
930.253 39
930.272 52
930.292 52
930.312 25
930.332 32
930.351 21
930.371 27
930.391 25
930.411 34
930.430 13
930.450 45
930.470 25
930.490 47
930.509 35
930.529 17
930.549 37
930.569 52
930.588 42
930.608 30
930.628 31
930.648 9
930.667 23
930.687 20
930.707 11
930.727 8
930.746 14
930.766 22
930.786 11
930.806 37
930.825 30
930.845 42
930.865 13
930.885 9
930.904 13
930.924 19
930.944 35
930.964 65
930.984 45
931.003 23
931.023 26
931.043 56
931.063 44
931.082 21
931.102 43
931.122 37
931.142 25
931.161 32
931.181 35
931.201 31
931.221 12
931.240 24
931.260 46
931.280 42
931.300 51
931.319 22
931.339 35
931.359 29
931.379 48
931.398 18
931.418 7
931.438 21
931.458 38
931.478 25
931.497 24
931.517 39
931.537 18
931.557 39
931.576 28
931.596 13
931.616 28
931.636 23
931.655 17
931.675 24
931.695 14
931.715 37
931.734 40
931.754 35
931.774 35
931.794 28
931.814 22
931.833 40
931.853 41
931.873 32
931.893 30
931.912 42
931.932 30
931.952 16
931.972 12
931.991 33
932.011 45
932.031 39
932.051 22
932.071 17
932.090 29
932.110 33
932.130 21
932.150 27
932.169 31
932.189 31
932.209 44
932.229 30
932.248 28
932.268 25
932.288 54
932.308 70
932.328 47
932.347 40
932.367 28
932.387 10
932.407 32
932.426 39
932.446 62
932.466 22
932.486 26
932.506 32
932.525 26
932.545 42
932.565 52
932.585 20
932.604 29
932.624 10
932.644 39
932.664 25
932.683 31
932.703 34
932.723 23
932.743 32
932.763 12
932.782 13
932.802 23
932.822 23
932.842 19
932.861 17
932.881 28
932.901 50
932.921 52
932.941 40
932.960 32
932.980 14
933.000 14
933.020 23
933.040 17
933.059 22
933.079 38
933.099 35
933.119 31
933.138 23
933.158 27
933.178 12
933.198 29
933.218 29
933.237 57
933.257 21
933.277 38
933.297 33
933.316 28
933.336 47
933.356 51
933.376 24
933.396 9
933.415 10
933.435 19
933.455 39
933.475 28
933.495 30
933.514 33
933.534 19
933.554 11
933.574 11
933.593 38
933.613 54
933.633 36
933.653 21
933.673 16
933.692 19
933.712 46
933.732 31
933.752 16
933.772 5
933.791 18
933.811 11
933.831 12
933.851 35
933.870 27
933.890 15
933.910 22
933.930 35
933.950 22
933.969 21
933.989 25
934.009 42
934.029 52
934.049 29
934.068 28
934.088 39
934.108 53
934.128 50
934.148 33
934.167 20
934.187 34
934.207 43
934.227 50
934.246 54
934.266 51
934.286 29
934.306 32
934.326 34
934.345 61
934.365 55
934.385 37
934.405 20
934.425 23
934.444 15
934.464 20
934.484 26
934.504 22
934.524 31
934.543 23
934.563 19
934.583 26
934.603 17
934.623 21
934.642 31
934.662 27
934.682 31
934.702 31
934.722 49
934.741 24
934.761 15
934.781 23
934.801 34
934.821 23
934.840 13
934.860 39
934.880 53
934.900 28
934.920 41
934.939 48
934.959 45
934.979 26
934.999 52
935.019 30
935.038 44
935.058 28
935.078 30
935.098 17
935.118 10
935.137 24
935.157 32
935.177 44
935.197 26
935.217 57
935.236 56
935.256 38
935.276 39
935.296 43
935.316 39
935.335 17
935.355 24
935.375 24
935.395 37
935.415 30
935.434 35
935.454 41
935.474 60
935.494 34
935.514 19
935.533 18
935.553 8
935.573 13
935.593 23
935.613 9
935.633 19
935.652 32
935.672 20
935.692 47
935.712 59
935.732 53
935.751 38
935.771 22
935.791 18
935.811 42
935.831 56
935.850 34
935.870 50
935.890 53
935.910 54
935.930 57
935.949 73
935.969 84
935.989 70
936.009 40
936.029 76
936.049 88
936.068 53
936.088 55
936.108 47
936.128 43
936.148 90
936.167 75
936.187 82
936.207 94
936.227 94
936.247 82
936.266 66
936.286 53
936.306 38
936.326 11
936.346 20
936.366 61
936.385 61
936.405 47
936.425 24
936.445 21
936.465 28
936.484 47
936.504 31
936.524 42
936.544 60
936.564 23
936.584 19
936.603 27
936.623 44
936.643 40
936.663 20
936.683 30
936.702 25
936.722 39
936.742 27
936.762 32
936.782 37
936.802 25
936.821 28
936.841 43
936.861 27
936.881 48
936.901 47
936.920 34
936.940 40
936.960 27
936.980 41
937.000 76
937.020 60
937.039 36
937.059 58
937.079 55
937.099 21
937.119 25
937.139 34
937.158 22
937.178 28
937.198 52
937.218 66
937.238 31
937.257 27
937.277 52
937.297 56
937.317 64
937.337 21
937.357 15
937.376 21
937.396 27
937.416 31
937.436 22
937.456 32
937.476 57
937.495 31
937.515 34
937.535 31
937.555 38
937.575 21
937.595 16
937.614 21
937.634 20
937.654 13
937.674 22
937.694 23
937.713 19
937.733 34
937.753 45
937.773 34
937.793 39
937.813 24
937.832 28
937.852 34
937.872 36
937.892 27
937.912 29
937.932 19
937.951 24
937.971 25
937.991 26
938.011 23
938.031 25
938.051 39
938.070 65
938.090 49
938.110 43
938.130 29
938.150 30
938.170 44
938.189 19
938.209 91
938.229 83
938.249 78
938.269 39
938.289 49
938.308 62
938.328 14
938.348 13
938.368 46
938.388 33
938.408 26
938.427 16
938.447 27
938.467 21
938.487 28
938.507 33
938.527 20
938.547 41
938.566 37
938.586 14
938.606 33
938.626 21
938.646 21
938.666 0
938.685 12
938.705 11
938.725 5
938.745 13
938.765 19
938.785 22
938.804 17
938.824 5
938.844 36
938.864 60
938.884 40
938.904 31
938.923 41
938.943 28
938.963 28
938.983 30
939.003 11
939.023 11
939.043 10
939.062 12
939.082 22
939.102 22
939.122 22
939.142 29
939.162 48
939.181 26
939.201 12
939.221 18
939.241 22
939.261 54
939.281 61
939.301 53
939.320 36
939.340 8
939.360 35
939.380 53
939.400 45
939.420 25
939.439 22
939.459 27
939.479 33
939.499 29
939.519 30
939.539 30
939.559 26
939.578 11
939.598 26
939.618 27
939.638 37
939.658 43
939.678 33
939.698 31
939.717 10
939.737 18
939.757 27
939.777 15
939.797 7
939.817 15
939.836 13
939.856 14
939.876 19
939.896 16
939.916 8
939.936 27
939.956 16
939.975 14
939.995 32
940.015 39
940.035 45
940.055 20
940.075 13
940.095 28
940.114 21
940.134 27
940.154 27
940.174 28
940.194 31
940.214 47
940.234 38
940.253 35
940.273 46
940.293 66
940.313 52
940.333 42
940.353 50
940.373 13
940.392 11
940.412 25
940.432 15
940.452 22
940.472 10
940.492 10
940.512 18
940.531 33
940.551 49
940.571 32
940.591 14
940.611 4
940.631 12
940.651 21
940.670 7
940.690 32
940.710 38
940.730 43
940.750 21
940.770 14
940.790 4
940.809 9
940.829 10
940.849 40
940.869 29
940.889 18
940.909 16
940.929 21
940.949 16
940.968 21
940.988 19
941.008 10
941.028 14
941.048 21
941.068 21
941.088 31
941.107 28
941.127 28
941.147 40
941.167 39
941.187 37
941.207 26
941.227 31
941.247 16
941.266 40
941.286 68
941.306 64
941.326 34
941.346 25
941.366 18
941.386 11
941.405 19
941.425 43
941.445 57
941.465 51
941.485 21
941.505 45
941.525 62
941.545 44
941.564 21
941.584 11
941.604 10
941.624 12
941.644 8
941.664 52
941.684 34
941.704 13
941.723 16
941.743 26
941.763 41
941.783 18
941.803 22
941.823 24
941.843 18
941.862 10
941.882 32
941.902 42
941.922 32
941.942 35
941.962 27
941.982 12
942.002 22
942.021 37
942.041 29
942.061 29
942.081 23
942.101 33
942.121 59
942.141 45
942.161 35
942.181 43
942.200 45
942.220 33
942.240 32
942.260 32
942.280 28
942.300 40
942.320 41
942.340 41
942.359 34
942.379 28
942.399 30
942.419 33
942.439 47
942.459 41
942.479 26
942.499 26
942.518 41
942.538 36
942.558 29
942.578 37
942.598 13
942.618 18
942.638 31
942.658 19
942.677 47
942.697 40
942.717 16
942.737 32
942.757 28
942.777 40
942.797 41
942.817 27
942.837 33
942.856 11
942.876 29
942.896 59
942.916 59
942.936 46
942.956 40
942.976 32
942.996 45
943.016 43
943.035 34
943.055 33
943.075 46
943.095 60
943.115 37
943.135 26
943.155 16
943.175 41
943.195 36
943.214 68
943.234 68
943.254 23
943.274 24
943.294 32
943.314 43
943.334 18
943.354 38
943.374 33
943.393 32
943.413 46
943.433 38
943.453 60
943.473 61
943.493 21
943.513 35
943.533 28
943.553 34
943.572 45
943.592 24
943.612 25
943.632 18
943.652 18
943.672 29
943.692 30
943.712 15
943.732 29
943.751 15
943.771 17
943.791 12
943.811 14
943.831 26
943.851 16
943.871 26
943.891 53
943.911 28
943.930 27
943.950 34
943.970 40
943.990 37
944.010 21
944.030 30
944.050 9
944.070 22
944.090 23
944.110 14
944.129 37
944.149 36
944.169 32
944.189 33
944.209 31
944.229 42
944.249 40
944.269 26
944.289 22
944.309 23
944.328 12
944.348 32
944.368 24
944.388 9
944.408 15
944.428 30
944.448 15
944.468 33
944.488 39
944.508 53
944.527 38
944.547 33
944.567 26
944.587 7
944.607 23
944.627 47
944.647 55
944.667 48
944.687 22
944.707 21
944.726 23
944.746 23
944.766 31
944.786 35
944.806 34
944.826 12
944.846 21
944.866 27
944.886 56
944.906 46
944.926 63
944.945 46
944.965 52
944.985 73
945.005 27
945.025 43
945.045 22
945.065 15
945.085 30
945.105 16
945.125 21
945.145 18
945.164 44
945.184 36
945.204 14
945.224 24
945.244 42
945.264 39
945.284 11
945.304 28
945.324 23
945.344 20
945.364 28
945.383 33
945.403 36
945.423 18
945.443 49
945.463 40
945.483 16
945.503 10
945.523 29
945.543 28
945.563 25
945.583 27
945.602 26
945.622 35
945.642 16
945.662 27
945.682 16
945.702 47
945.722 37
945.742 30
945.762 33
945.782 49
945.802 33
945.822 16
945.841 19
945.861 16
945.881 19
945.901 23
945.921 34
945.941 19
945.961 20
945.981 36
946.001 42
946.021 49
946.041 33
946.061 13
946.080 22
946.100 19
946.120 21
946.140 34
946.160 28
946.180 19
946.200 31
946.220 44
946.240 54
946.260 41
946.280 66
946.300 28
946.319 28
946.339 38
946.359 43
946.379 26
946.399 33
946.419 54
946.439 30
946.459 13
946.479 16
946.499 26
946.519 45
946.539 25
946.559 33
946.578 20
946.598 32
946.618 24
946.638 27
946.658 15
946.678 43
946.698 50
946.718 54
946.738 51
946.758 39
946.778 22
946.798 9
946.818 7
946.837 16
946.857 32
946.877 36
946.897 34
946.917 14
946.937 25
946.957 20
946.977 22
946.997 39
947.017 30
947.037 31
947.057 31
947.077 34
947.097 58
947.116 40
947.136 41
947.156 37
947.176 18
947.196 17
947.216 27
947.236 45
947.256 47
947.276 32
947.296 37
947.316 38
947.336 27
947.356 27
947.376 50
947.395 43
947.415 24
947.435 37
947.455 52
947.475 36
947.495 10
947.515 7
947.535 32
947.555 43
947.575 50
947.595 38
947.615 19
947.635 27
947.655 18
947.675 15
947.694 20
947.714 19
947.734 43
947.754 15
947.774 40
947.794 35
947.814 19
947.834 65
947.854 20
947.874 13
947.894 24
947.914 42
947.934 38
947.954 37
947.974 36
947.994 42
948.013 29
948.033 15
948.053 8
948.073 13
948.093 14
948.113 17
948.133 31
948.153 24
948.173 57
948.193 47
948.213 20
948.233 19
948.253 29
948.273 24
948.293 24
948.313 47
948.333 54
948.352 19
948.372 14
948.392 30
948.412 35
948.432 24
948.452 40
948.472 33
948.492 9
948.512 3
948.532 12
948.552 19
948.572 14
948.592 23
948.612 20
948.632 15
948.652 14
948.672 15
948.692 17
948.711 13
948.731 12
948.751 36
948.771 35
948.791 18
948.811 26
948.831 21
948.851 37
948.871 26
948.891 28
948.911 20
948.931 20
948.951 16
948.971 34
948.991 34
949.011 39
949.031 19
949.051 22
949.071 21
949.090 23
949.110 18
949.130 10
949.150 30
949.170 34
949.190 23
949.210 14
949.230 23
949.250 19
949.270 31
949.290 55
949.310 23
949.330 56
949.350 35
949.370 42
949.390 31
949.410 18
949.430 21
949.450 37
949.470 35
949.490 24
949.509 26
949.529 13
949.549 42
949.569 23
949.589 38
949.609 17
949.629 17
949.649 14
949.669 3
949.689 11
949.709 11
949.729 20
949.749 38
949.769 36
949.789 12
949.809 40
949.829 28
949.849 22
949.869 11
949.889 22
949.909 28
949.929 32
949.949 12
949.968 15
949.988 27
950.008 29
950.028 36
950.048 31
950.068 26
950.088 12
950.108 16
950.128 24
950.148 27
950.168 6
950.188 19
950.208 40
950.228 35
950.248 34
950.268 43
950.288 90
950.308 100
950.328 55
950.348 41
950.368 47
950.388 42
950.408 18
950.428 40
950.448 27
950.468 38
950.487 18
950.507 26
950.527 32
950.547 26
950.567 38
950.587 38
950.607 22
950.627 43
950.647 20
950.667 9
950.687 6
950.707 10
950.727 26
950.747 36
950.767 45
950.787 33
950.807 32
950.827 27
950.847 16
950.867 13
950.887 26
950.907 34
950.927 23
950.947 30
950.967 34
950.987 36
951.007 25
951.027 4
951.047 15
951.067 19
951.087 26
951.106 32
951.126 39
951.146 26
951.166 18
951.186 22
951.206 32
951.226 49
951.246 33
951.266 47
951.286 36
951.306 22
951.326 55
951.346 48
951.366 28
951.386 8
951.406 17
951.426 18
951.446 27
951.466 53
951.486 38
951.506 21
951.526 26
951.546 20
951.566 37
951.586 29
951.606 31
951.626 20
951.646 15
951.666 45
951.686 64
951.706 59
951.726 22
951.746 25
951.766 22
951.786 39
951.806 39
951.826 49
951.846 50
951.866 35
951.886 29
951.906 32
951.925 36
951.945 32
951.965 53
951.985 33
952.005 25
952.025 36
952.045 19
952.065 13
952.085 28
952.105 34
952.125 44
952.145 26
952.165 32
952.185 58
952.205 40
952.225 61
952.245 40
952.265 55
952.285 78
952.305 55
952.325 44
952.345 45
952.365 39
952.385 39
952.405 36
952.425 30
952.445 17
952.465 60
952.485 43
952.505 63
952.525 47
952.545 23
952.565 14
952.585 16
952.605 36
952.625 25
952.645 13
952.665 12
952.685 15
952.705 17
952.725 12
952.745 21
952.765 15
952.785 12
952.805 54
952.825 31
952.845 29
952.865 39
952.885 39
952.905 18
952.925 5
952.945 16
952.965 19
952.985 41
953.005 45
953.025 39
953.045 46
953.065 33
953.085 25
953.105 58
953.125 92
953.145 37
953.165 17
953.185 55
953.205 42
953.225 37
953.245 54
953.265 48
953.285 37
953.305 49
953.325 61
953.345 42
953.365 36
953.385 42
953.405 34
953.425 13
953.445 10
953.465 24
953.485 14
953.505 22
953.525 25
953.545 18
953.565 23
953.585 41
953.605 51
953.625 30
953.645 32
953.665 18
953.685 11
953.705 36
953.725 24
953.745 13
953.765 49
953.785 36
953.805 33
953.825 27
953.845 22
953.865 32
953.885 21
953.905 23
953.925 40
953.945 31
953.965 51
953.985 46
954.005 55
954.025 24
954.045 26
954.065 31
954.085 41
954.105 32
954.125 16
954.145 36
954.165 49
954.185 51
954.205 35
954.225 18
954.245 83
954.265 120
954.285 100
954.305 41
954.325 23
954.345 39
954.365 30
954.385 33
954.405 52
954.425 32
954.445 23
954.465 31
954.485 45
954.505 65
954.525 64
954.545 24
954.565 19
954.585 25
954.605 53
954.625 42
954.645 42
954.665 35
954.685 16
954.705 27
954.725 36
954.745 24
954.765 17
954.785 26
954.805 24
954.825 32
954.845 43
954.865 44
954.885 23
954.905 14
954.925 43
954.945 32
954.965 58
954.985 31
955.005 14
955.025 2
955.045 15
955.065 19
955.085 14
955.105 21
955.125 9
955.145 16
955.165 28
955.185 28
955.205 39
955.225 24
955.245 12
955.265 22
955.285 56
955.305 26
955.325 43
955.345 28
955.365 14
955.385 10
955.405 18
955.425 9
955.445 21
955.465 6
955.485 29
955.505 37
955.525 17
955.545 24
955.565 19
955.585 22
955.605 44
955.625 47
955.645 32
955.665 31
955.685 19
955.705 31
955.725 20
955.745 31
955.765 13
955.785 24
955.806 9
955.826 16
955.846 12
955.866 14
955.886 11
955.906 14
955.926 14
955.946 18
955.966 12
955.986 13
956.006 27
956.026 23
956.046 32
956.066 29
956.086 43
956.106 33
956.126 52
956.146 23
956.166 25
956.186 22
956.206 14
956.226 25
956.246 41
956.266 46
956.286 35
956.306 24
956.326 18
956.346 16
956.366 31
956.386 19
956.406 9
956.426 20
956.446 28
956.466 30
956.486 18
956.506 15
956.526 16
956.546 49
956.566 41
956.586 29
956.606 32
956.627 25
956.647 27
956.667 13
956.687 23
956.707 26
956.727 24
956.747 25
956.767 18
956.787 21
956.807 22
956.827 12
956.847 23
956.867 40
956.887 19
956.907 30
956.927 18
956.947 13
956.967 33
956.987 34
957.007 14
957.027 35
957.047 37
957.067 21
957.087 27
957.107 13
957.127 15
957.147 8
957.167 7
957.187 2
957.207 20
957.227 34
957.248 53
957.268 34
957.288 45
957.308 63
957.328 60
957.348 30
957.368 21
957.388 28
957.408 24
957.428 26
957.448 32
957.468 21
957.488 17
957.508 28
957.528 36
957.548 29
957.568 41
957.588 47
957.608 17
957.628 29
957.648 16
957.668 35
957.688 20
957.708 24
957.728 6
957.748 15
957.769 37
957.789 66
957.809 61
957.829 43
957.849 40
957.869 30
957.889 32
957.909 33
957.929 47
957.949 26
957.969 51
957.989 42
958.009 18
958.029 28
958.049 52
958.069 46
958.089 22
958.109 47
958.129 33
958.149 32
958.169 42
958.189 43
958.209 42
958.230 31
958.250 40
958.270 37
958.290 39
958.310 74
958.330 50
958.350 39
958.370 28
958.390 34
958.410 19
958.430 15
958.450 25
958.470 37
958.490 35
958.510 29
958.530 36
958.550 13
958.570 19
958.590 47
958.610 26
958.630 26
958.651 36
958.671 46
958.691 53
958.711 61
958.731 23
958.751 15
958.771 14
958.791 33
958.811 37
958.831 59
958.851 51
958.871 48
958.891 21
958.911 42
958.931 22
958.951 20
958.971 17
958.991 22
959.011 15
959.032 26
959.052 52
959.072 64
959.092 59
959.112 55
959.132 64
959.152 36
959.172 29
959.192 9
959.212 29
959.232 37
959.252 40
959.272 43
959.292 15
959.312 31
959.332 23
959.352 17
959.372 50
959.393 44
959.413 32
959.433 41
959.453 38
959.473 55
959.493 45
959.513 27
959.533 26
959.553 32
959.573 44
959.593 37
959.613 13
959.633 2
959.653 8
959.673 15
959.693 16
959.713 29
959.734 32
959.754 21
959.774 27
959.794 43
959.814 32
959.834 34
959.854 28
959.874 38
959.894 36
959.914 23
959.934 28
959.954 21
959.974 25
959.994 52
960.014 31
960.035 27
960.055 22
960.075 41
960.095 47
960.115 59
960.135 34
960.155 11
960.175 13
960.195 39
960.215 42
960.235 45
960.255 39
960.275 50
960.295 51
960.315 28
960.336 12
960.356 24
960.376 38
960.396 81
960.416 56
960.436 28
960.456 26
960.476 35
960.496 39
960.516 29
960.536 32
960.556 34
960.576 28
960.596 26
960.616 53
960.637 40
960.657 31
960.677 20
960.697 7
960.717 19
960.737 22
960.757 15
960.777 31
960.797 19
960.817 29
960.837 28
960.857 41
960.877 30
960.897 30
960.918 16
960.938 28
960.958 29
960.978 39
960.998 27
961.018 42
961.038 32
961.058 15
961.078 19
961.098 16
961.118 18
961.138 20
961.158 43
961.179 58
961.199 30
961.219 40
961.239 36
961.259 38
961.279 39
961.299 41
961.319 37
961.339 50
961.359 63
961.379 32
961.399 23
961.419 28
961.440 44
961.460 32
961.480 49
961.500 59
961.520 69
961.540 56
961.560 39
961.580 20
961.600 38
961.620 27
961.640 31
961.660 20
961.681 51
961.701 50
961.721 23
961.741 16
961.761 7
961.781 17
961.801 20
961.821 33
961.841 40
961.861 28
961.881 33
961.901 21
961.922 13
961.942 13
961.962 33
961.982 32
962.002 57
962.022 47
962.042 21
962.062 12
962.082 29
962.102 67
962.122 47
962.142 48
962.163 34
962.183 31
962.203 12
962.223 47
962.243 42
962.263 26
962.283 55
962.303 40
962.323 27
962.343 20
962.363 19
962.384 27
962.404 27
962.424 25
962.444 20
962.464 38
962.484 34
962.504 31
962.524 39
962.544 25
962.564 14
962.584 36
962.605 35
962.625 21
962.645 22
962.665 21
962.685 20
962.705 11
962.725 5
962.745 18
962.765 4
962.785 25
962.805 7
962.826 17
962.846 25
962.866 26
962.886 35
962.906 29
962.926 15
962.946 22
962.966 19
962.986 23
963.006 12
963.026 11
963.047 23
963.067 31
963.087 18
963.107 15
963.127 35
963.147 22
963.167 29
963.187 37
963.207 27
963.227 38
963.248 20
963.268 44
963.288 24
963.308 46
963.328 40
963.348 25
963.368 21
963.388 35
963.408 37
963.428 27
963.449 26
963.469 39
963.489 44
963.509 17
963.529 22
963.549 54
963.569 53
963.589 22
963.609 27
963.629 43
963.650 40
963.670 49
963.690 14
963.710 16
963.730 18
963.750 7
963.770 11
963.790 29
963.810 28
963.831 13
963.851 26
963.871 27
963.891 25
963.911 24
963.931 24
963.951 30
963.971 16
963.991 31
964.011 26
964.032 37
964.052 40
964.072 39
964.092 26
964.112 32
964.132 32
964.152 26
964.172 26
964.192 37
964.213 22
964.233 29
964.253 71
964.273 50
964.293 30
964.313 45
964.333 42
964.353 49
964.373 60
964.394 35
964.414 38
964.434 46
964.454 27
964.474 26
964.494 16
964.514 23
964.534 17
964.554 15
964.575 28
964.595 12
964.615 25
964.635 25
964.655 27
964.675 9
964.695 34
964.715 22
964.735 15
964.756 36
964.776 24
964.796 33
964.816 20
964.836 15
964.856 16
964.876 28
964.896 18
964.916 5
964.937 22
964.957 26
964.977 18
964.997 20
965.017 18
965.037 17
965.057 14
965.077 8
965.098 4
965.118 8
965.138 25
965.158 17
965.178 14
965.198 32
965.218 49
965.238 72
965.258 31
965.279 29
965.299 14
965.319 29
965.339 30
965.359 43
965.379 37
965.399 22
965.419 38
965.440 25
965.460 20
965.480 60
965.500 47
965.520 48
965.540 37
965.560 43
965.580 55
965.601 29
965.621 25
965.641 12
965.661 5
965.681 4
965.701 1
965.721 15
965.741 22
965.762 20
965.782 3
965.802 10
965.822 20
965.842 21
965.862 33
965.882 41
965.902 12
965.923 12
965.943 10
965.963 25
965.983 22
966.003 30
966.023 22
966.043 12
966.063 26
966.084 18
966.104 12
966.124 24
966.144 25
966.164 51
966.184 33
966.204 39
966.224 18
966.245 23
966.265 56
966.285 48
966.305 27
966.325 26
966.345 39
966.365 20
966.385 18
966.406 26
966.426 28
966.446 17
966.466 39
966.486 27
966.506 26
966.526 19
966.547 34
966.567 33
966.587 31
966.607 31
966.627 48
966.647 27
966.667 20
966.687 37
966.708 53
966.728 30
966.748 15
966.768 28
966.788 25
966.808 35
966.828 20
966.849 33
966.869 31
966.889 34
966.909 27
966.929 34
966.949 17
966.969 25
966.990 37
967.010 25
967.030 14
967.050 18
967.070 31
967.090 20
967.110 38
967.130 20
967.151 22
967.171 41
967.191 46
967.211 15
967.231 30
967.251 27
967.271 20
967.292 27
967.312 43
967.332 30
967.352 28
967.372 24
967.392 15
967.412 25
967.433 38
967.453 33
967.473 22
967.493 27
967.513 33
967.533 8
967.553 18
967.574 22
967.594 10
967.614 19
967.634 29
967.654 35
967.674 13
967.694 8
967.715 38
967.735 22
967.755 23
967.775 28
967.795 28
967.815 47
967.835 23
967.856 17
967.876 18
967.896 21
967.916 26
967.936 27
967.956 21
967.976 23
967.997 25
968.017 22
968.037 12
968.057 34
968.077 45
968.097 35
968.118 19
968.138 24
968.158 26
968.178 51
968.198 48
968.218 33
968.238 27
968.259 24
968.279 32
968.299 53
968.319 29
968.339 38
968.359 38
968.379 18
968.400 34
968.420 36
968.440 41
968.460 27
968.480 54
968.500 20
968.521 24
968.541 22
968.561 12
968.581 12
968.601 18
968.621 23
968.641 28
968.662 26
968.682 25
968.702 19
968.722 31
968.742 21
968.762 15
968.783 14
968.803 49
968.823 30
968.843 15
968.863 21
968.883 25
968.904 22
968.924 22
968.944 14
968.964 22
968.984 19
969.004 10
969.024 10
969.045 6
969.065 20
969.085 41
969.105 34
969.125 11
969.145 8
969.166 9
969.186 6
969.206 33
969.226 41
969.246 37
969.266 31
969.287 43
969.307 54
969.327 34
969.347 51
969.367 73
969.387 34
969.408 21
969.428 23
969.448 47
969.468 41
969.488 38
969.508 44
969.529 45
969.549 24
969.569 23
969.589 9
969.609 9
969.629 11
969.649 15
969.670 25
969.690 20
969.710 11
969.730 34
969.750 36
969.770 53
969.791 37
969.811 28
969.831 6
969.851 12
969.871 9
969.891 18
969.912 16
969.932 20
969.952 24
969.972 20
969.992 39
970.012 34
970.033 26
970.053 18
970.073 36
970.093 26
970.113 28
970.134 33
970.154 27
970.174 21
970.194 35
970.214 61
970.234 37
970.255 15
970.275 46
970.295 65
970.315 24
970.335 22
970.355 36
970.376 23
970.396 2
970.416 12
970.436 38
970.456 20
970.476 22
970.497 34
970.517 45
970.537 33
970.557 26
970.577 20
970.597 8
970.618 13
970.638 28
970.658 31
970.678 29
970.698 15
970.719 13
970.739 16
970.759 39
970.779 38
970.799 14
970.819 8
970.840 20
970.860 19
970.880 18
970.900 24
970.920 22
970.940 26
970.961 24
970.981 37
971.001 29
971.021 37
971.041 20
971.062 33
971.082 19
971.102 11
971.122 9
971.142 29
971.162 29
971.183 16
971.203 60
971.223 89
971.243 32
971.263 38
971.284 70
971.304 57
971.324 29
971.344 21
971.364 16
971.384 34
971.405 23
971.425 26
971.445 33
971.465 30
971.485 40
971.506 31
971.526 32
971.546 33
971.566 24
971.586 8
971.607 2
971.627 17
971.647 15
971.667 3
971.687 14
971.707 33
971.728 29
971.748 12
971.768 27
971.788 15
971.808 27
971.829 16
971.849 17
971.869 24
971.889 24
971.909 20
971.929 18
971.950 11
971.970 38
971.990 19
972.010 23
972.030 14
972.051 5
972.071 16
972.091 16
972.111 19
972.131 45
972.152 34
972.172 22
972.192 55
972.212 36
972.232 46
972.253 37
972.273 24
972.293 44
972.313 35
972.333 21
972.354 16
972.374 24
972.394 16
972.414 45
972.434 57
972.454 46
972.475 31
972.495 57
972.515 28
972.535 49
972.555 55
972.576 34
972.596 39
972.616 37
972.636 20
972.656 4
972.677 34
972.697 50
972.717 18
972.737 9
972.757 22
972.778 11
972.798 9
972.818 23
972.838 40
972.858 20
972.879 25
972.899 24
972.919 16
972.939 14
972.959 30
972.980 24
973.000 23
973.020 9
973.040 16
973.060 24
973.081 20
973.101 47
973.121 33
973.141 29
973.161 44
973.182 19
973.202 35
973.222 22
973.242 18
973.262 31
973.283 47
973.303 54
973.323 28
973.343 24
973.363 49
973.384 42
973.404 86
973.424 53
973.444 34
973.464 52
973.485 42
973.505 45
973.525 74
973.545 74
973.565 102
973.586 39
973.606 24
973.626 37
973.646 37
973.667 38
973.687 34
973.707 42
973.727 23
973.747 37
973.768 22
973.788 26
973.808 26
973.828 40
973.848 36
973.869 48
973.889 43
973.909 50
973.929 39
973.949 17
973.970 28
973.990 48
974.010 60
974.030 51
974.050 69
974.071 46
974.091 31
974.111 43
974.131 29
974.152 32
974.172 30
974.192 36
974.212 37
974.232 58
974.253 60
974.273 85
974.293 89
974.313 58
974.333 86
974.354 66
974.374 65
974.394 53
974.414 58
974.435 66
974.455 59
974.475 53
974.495 92
974.515 70
974.536 66
974.556 34
974.576 31
974.596 31
974.616 41
974.637 37
974.657 19
974.677 27
974.697 40
974.718 52
974.738 50
974.758 52
974.778 36
974.798 48
974.819 25
974.839 16
974.859 47
974.879 53
974.900 80
974.920 63
974.940 18
974.960 40
974.980 65
975.001 63
975.021 56
975.041 56
975.061 29
975.082 27
975.102 30
975.122 35
975.142 36
975.162 24
975.183 12
975.203 72
975.223 82
975.243 76
975.264 64
975.284 45
975.304 49
975.324 39
975.344 45
975.365 30
975.385 39
975.405 58
975.425 56
975.446 41
975.466 30
975.486 23
975.506 47
975.526 41
975.547 36
975.567 34
975.587 28
975.607 13
975.628 18
975.648 27
975.668 34
975.688 23
975.709 20
975.729 39
975.749 36
975.769 24
975.789 23
975.810 45
975.830 18
975.850 27
975.870 47
975.891 18
975.911 23
975.931 39
975.951 37
975.971 35
975.992 34
976.012 35
976.032 20
976.052 32
976.073 23
976.093 33
976.113 30
976.133 47
976.154 45
976.174 16
976.194 32
976.214 29
976.235 25
976.255 42
976.275 57
976.295 60
976.315 44
976.336 65
976.356 58
976.376 48
976.396 41
976.417 28
976.437 38
976.457 31
976.477 38
976.498 75
976.518 49
976.538 24
976.558 46
976.579 40
976.599 28
976.619 36
976.639 69
976.659 30
976.680 21
976.700 27
976.720 16
976.740 14
976.761 5
976.781 4
976.801 23
976.821 26
976.842 7
976.862 20
976.882 24
976.902 38
976.923 46
976.943 32
976.963 20
976.983 20
977.004 34
977.024 35
977.044 17
977.064 10
977.085 19
977.105 24
977.125 41
977.145 26
977.165 13
977.186 12
977.206 8
977.226 20
977.246 32
977.267 77
977.287 46
977.307 29
977.327 70
977.348 58
977.368 26
977.388 8
977.408 25
977.429 40
977.449 27
977.469 31
977.489 64
977.510 37
977.530 39
977.550 70
977.570 28
977.591 26
977.611 22
977.631 14
977.651 16
977.672 38
977.692 31
977.712 30
977.732 14
977.753 9
977.773 10
977.793 16
977.813 25
977.834 8
977.854 5
977.874 22
977.894 38
977.915 19
977.935 28
977.955 18
977.975 20
977.996 21
978.016 7
978.036 10
978.056 22
978.077 9
978.097 28
978.117 26
978.137 26
978.158 24
978.178 26
978.198 19
978.218 34
978.239 57
978.259 62
978.279 31
978.299 30
978.320 30
978.340 12
978.360 22
978.380 19
978.401 7
978.421 40
978.441 35
978.461 39
978.482 31
978.502 19
978.522 36
978.543 29
978.563 40
978.583 31
978.603 27
978.624 28
978.644 37
978.664 35
978.684 20
978.705 33
978.725 33
978.745 49
978.765 33
978.786 14
978.806 23
978.826 23
978.846 21
978.867 22
978.887 25
978.907 11
978.927 16
978.948 21
978.968 4
978.988 1
979.009 14
979.029 14
979.049 6
979.069 18
979.090 31
979.110 25
979.130 10
979.150 20
979.171 31
979.191 25
979.211 27
979.231 30
979.252 39
979.272 27
979.292 17
979.312 50
979.333 29
979.353 41
979.373 49
979.394 29
979.414 30
979.434 26
979.454 43
979.475 57
979.495 25
979.515 46
979.535 15
979.556 34
979.576 23
979.596 8
979.616 10
979.637 8
979.657 38
979.677 6
979.698 19
979.718 16
979.738 41
979.758 30
979.779 43
979.799 37
979.819 35
979.839 35
979.860 26
979.880 22
979.900 33
979.921 48
979.941 12
979.961 23
979.981 36
980.002 22
980.022 25
980.042 42
980.062 36
980.083 28
980.103 17
980.123 19
980.144 23
980.164 13
980.184 16
980.204 33
980.225 40
980.245 21
980.265 36
980.285 20
980.306 47
980.326 26
980.346 15
980.367 29
980.387 29
980.407 52
980.427 36
980.448 50
980.468 44
980.488 20
980.509 14
980.529 51
980.549 49
980.569 27
980.590 19
980.610 50
980.630 39
980.650 22
980.671 19
980.691 22
980.711 23
980.732 23
980.752 16
980.772 3
980.792 12
980.813 36
980.833 31
980.853 14
980.874 17
980.894 18
980.914 44
980.934 17
980.955 13
980.975 17
980.995 30
981.016 21
981.036 25
981.056 9
981.076 27
981.097 8
981.117 18
981.137 25
981.158 33
981.178 22
981.198 15
981.218 27
981.239 13
981.259 20
981.279 16
981.300 6
981.320 21
981.340 45
981.360 35
981.381 22
981.401 30
981.421 24
981.442 30
981.462 21
981.482 43
981.502 27
981.523 39
981.543 27
981.563 40
981.584 37
981.604 34
981.624 23
981.644 5
981.665 15
981.685 30
981.705 23
981.726 16
981.746 14
981.766 13
981.786 14
981.807 34
981.827 44
981.847 22
981.868 30
981.888 33
981.908 20
981.928 17
981.949 11
981.969 33
981.989 33
982.010 24
982.030 34
982.050 25
982.071 33
982.091 34
982.111 29
982.131 15
982.152 30
982.172 26
982.192 24
982.213 31
982.233 26
982.253 27
982.273 50
982.294 19
982.314 18
982.334 20
982.355 4
982.375 15
982.395 48
982.416 36
982.436 16
982.456 35
982.476 46
982.497 56
982.517 41
982.537 31
982.558 29
982.578 39
982.598 17
982.619 24
982.639 7
982.659 21
982.679 18
982.700 31
982.720 50
982.740 39
982.761 36
982.781 22
982.801 20
982.822 17
982.842 23
982.862 21
982.882 16
982.903 15
982.923 9
982.943 23
982.964 19
982.984 16
983.004 33
983.025 35
983.045 29
983.065 28
983.086 33
983.106 24
983.126 26
983.146 31
983.167 23
983.187 26
983.207 40
983.228 28
983.248 44
983.268 39
983.289 22
983.309 16
983.329 14
983.349 25
983.370 9
983.390 17
983.410 9
983.431 40
983.451 29
983.471 33
983.492 30
983.512 8
983.532 7
983.553 34
983.573 43
983.593 37
983.613 27
983.634 13
983.654 26
983.674 33
983.695 45
983.715 33
983.735 17
983.756 27
983.776 27
983.796 21
983.817 12
983.837 17
983.857 7
983.878 4
983.898 11
983.918 27
983.938 16
983.959 16
983.979 34
983.999 20
984.020 55
984.040 40
984.060 47
984.081 36
984.101 26
984.121 26
984.142 31
984.162 36
984.182 38
984.203 18
984.223 24
984.243 17
984.264 13
984.284 20
984.304 23
984.324 43
984.345 31
984.365 14
984.385 64
984.406 33
984.426 31
984.446 17
984.467 38
984.487 27
984.507 15
984.528 20
984.548 34
984.568 34
984.589 37
984.609 31
984.629 26
984.650 17
984.670 11
984.690 23
984.711 32
984.731 21
984.751 31
984.772 9
984.792 11
984.812 19
984.832 43
984.853 33
984.873 17
984.893 9
984.914 38
984.934 29
984.954 24
984.975 35
984.995 16
985.015 3
985.036 11
985.056 24
985.076 9
985.097 11
985.117 29
985.137 23
985.158 12
985.178 10
985.198 24
985.219 15
985.239 26
985.259 31
985.280 54
985.300 38
985.320 33
985.341 23
985.361 14
985.381 9
985.402 28
985.422 18
985.442 37
985.463 25
985.483 8
985.503 42
985.524 43
985.544 22
985.564 25
985.585 28
985.605 29
985.625 27
985.646 26
985.666 4
985.686 20
985.707 17
985.727 13
985.747 34
985.768 21
985.788 14
985.808 15
985.829 9
985.849 9
985.869 23
985.890 5
985.910 27
985.930 22
985.951 15
985.971 19
985.991 5
986.012 5
986.032 13
986.052 8
986.073 30
986.093 28
986.113 16
986.134 29
986.154 29
986.174 22
986.195 24
986.215 28
986.235 34
986.256 33
986.276 22
986.296 38
986.317 47
986.337 17
986.357 24
986.378 45
986.398 38
986.418 35
986.439 32
986.459 19
986.479 20
986.500 13
986.520 17
986.540 29
986.561 20
986.581 36
986.601 32
986.622 25
986.642 28
986.662 31
986.683 16
986.703 20
986.723 24
986.744 10
986.764 9
986.784 33
986.805 20
986.825 12
986.845 34
986.866 18
986.886 9
986.907 21
986.927 29
986.947 14
986.968 28
986.988 27
987.008 19
987.029 17
987.049 8
987.069 11
987.090 16
987.110 27
987.130 25
987.151 19
987.171 35
987.191 12
987.212 22
987.232 37
987.252 48
987.273 63
987.293 52
987.313 60
987.334 72
987.354 37
987.374 25
987.395 29
987.415 23
987.436 31
987.456 9
987.476 11
987.497 5
987.517 18
987.537 27
987.558 43
987.578 38
987.598 39
987.619 14
987.639 12
987.659 18
987.680 22
987.700 26
987.720 25
987.741 30
987.761 22
987.781 3
987.802 19
987.822 30
987.843 15
987.863 5
987.883 26
987.904 33
987.924 40
987.944 33
987.965 8
987.985 23
988.005 11
988.026 11
988.046 23
988.066 34
988.087 29
988.107 17
988.128 11
988.148 17
988.168 51
988.189 44
988.209 21
988.229 25
988.250 29
988.270 33
988.290 15
988.311 18
988.331 39
988.351 29
988.372 26
988.392 32
988.413 26
988.433 6
988.453 11
988.474 43
988.494 28
988.514 29
988.535 38
988.555 33
988.575 22
988.596 14
988.616 60
988.637 51
988.657 51
988.677 25
988.698 36
988.718 53
988.738 18
988.759 19
988.779 21
988.799 14
988.820 7
988.840 24
988.861 46
988.881 33
988.901 28
988.922 20
988.942 20
988.962 17
988.983 32
989.003 74
989.023 55
989.044 54
989.064 28
989.085 32
989.105 20
989.125 21
989.146 15
989.166 25
989.186 35
989.207 40
989.227 8
989.247 33
989.268 67
989.288 52
989.309 61
989.329 36
989.349 22
989.370 21
989.390 37
989.410 28
989.431 54
989.451 49
989.472 76
989.492 69
989.512 66
989.533 43
989.553 15
989.573 26
989.594 40
989.614 40
989.635 19
989.655 11
989.675 32
989.696 18
989.716 24
989.736 33
989.757 59
989.777 41
989.797 20
989.818 16
989.838 41
989.859 21
989.879 11
989.899 26
989.920 28
989.940 41
989.960 25
989.981 24
990.001 21
990.022 29
990.042 26
990.062 47
990.083 23
990.103 38
990.124 46
990.144 22
990.164 62
990.185 58
990.205 50
990.225 50
990.246 59
990.266 59
990.287 67
990.307 49
990.327 36
990.348 57
990.368 79
990.388 45
990.409 29
990.429 45
990.450 52
990.470 33
990.490 48
990.511 60
990.531 36
990.551 42
990.572 48
990.592 44
990.613 56
990.633 53
990.653 74
990.674 53
990.694 36
990.715 16
990.735 3
990.755 36
990.776 27
990.796 24
990.816 18
990.837 17
990.857 10
990.878 6
990.898 6
990.918 21
990.939 17
990.959 25
990.980 21
991.000 12
991.020 41
991.041 20
991.061 10
991.081 2
991.102 22
991.122 54
991.143 51
991.163 28
991.183 28
991.204 37
991.224 39
991.245 30
991.265 30
991.285 39
991.306 51
991.326 36
991.347 20
991.367 21
991.387 24
991.408 37
991.428 43
991.448 57
991.469 19
991.489 19
991.510 27
991.530 49
991.550 45
991.571 29
991.591 12
991.612 11
991.632 8
991.652 35
991.673 20
991.693 24
991.714 17
991.734 48
991.754 25
991.775 35
991.795 36
991.816 20
991.836 32
991.856 17
991.877 7
991.897 18
991.918 13
991.938 9
991.958 28
991.979 47
991.999 24
992.020 17
992.040 18
992.060 7
992.081 10
992.101 15
992.122 24
992.142 14
992.162 26
992.183 45
992.203 31
992.223 24
992.244 47
992.264 42
992.285 55
992.305 63
992.325 30
992.346 42
992.366 62
992.387 69
992.407 51
992.427 31
992.448 59
992.468 62
992.489 28
992.509 13
992.530 49
992.550 26
992.570 14
992.591 43
992.611 27
992.632 29
992.652 29
992.672 19
992.693 17
992.713 23
992.734 17
992.754 32
992.774 40
992.795 16
992.815 11
992.836 21
992.856 15
992.876 14
992.897 19
992.917 18
992.938 15
992.958 24
992.978 18
992.999 19
993.019 19
993.040 14
993.060 30
993.080 43
993.101 35
993.121 41
993.142 22
993.162 30
993.182 52
993.203 36
993.223 42
993.244 20
993.264 37
993.285 21
993.305 31
993.325 29
993.346 22
993.366 20
993.387 64
993.407 27
993.427 24
993.448 19
993.468 58
993.489 65
993.509 62
993.529 40
993.550 27
993.570 41
993.591 25
993.611 24
993.632 17
993.652 37
993.672 18
993.693 21
993.713 16
993.734 16
993.754 13
993.774 19
993.795 23
993.815 36
993.836 24
993.856 8
993.877 13
993.897 20
993.917 24
993.938 17
993.958 21
993.979 45
993.999 37
994.019 26
994.040 28
994.060 28
994.081 31
994.101 26
994.122 26
994.142 45
994.162 27
994.183 14
994.203 7
994.224 16
994.244 30
994.264 38
994.285 40
994.305 38
994.326 29
994.346 2
994.367 4
994.387 14
994.407 23
994.428 26
994.448 32
994.469 30
994.489 34
994.510 40
994.530 67
994.550 82
994.571 41
994.591 21
994.612 30
994.632 40
994.652 15
994.673 11
994.693 24
994.714 24
994.734 5
994.755 16
994.775 43
994.795 27
994.816 24
994.836 20
994.857 32
994.877 28
994.898 16
994.918 14
994.938 27
994.959 42
994.979 12
995.000 14
995.020 12
995.041 19
995.061 38
995.081 28
995.102 17
995.122 22
995.143 36
995.163 53
995.184 25
995.204 41
995.224 25
995.245 20
995.265 44
995.286 32
995.306 66
995.327 52
995.347 43
995.367 21
995.388 22
995.408 38
995.429 33
995.449 40
995.470 33
995.490 26
995.510 40
995.531 40
995.551 55
995.572 19
995.592 28
995.613 17
995.633 29
995.653 18
995.674 10
995.694 19
995.715 18
995.735 39
995.756 29
995.776 5
995.797 18
995.817 22
995.837 15
995.858 17
995.878 12
995.899 8
995.919 6
995.940 15
995.960 19
995.980 12
996.001 18
996.021 16
996.042 34
996.062 42
996.083 32
996.103 15
996.124 43
996.144 52
996.164 32
996.185 22
996.205 28
996.226 52
996.246 27
996.267 38
996.287 47
996.308 57
996.328 71
996.348 24
996.369 15
996.389 10
996.410 27
996.430 25
996.451 31
996.471 38
996.491 53
996.512 37
996.532 25
996.553 50
996.573 54
996.594 29
996.614 40
996.635 55
996.655 35
996.675 9
996.696 10
996.716 11
996.737 21
996.757 11
996.778 18
996.798 25
996.819 35
996.839 22
996.859 19
996.880 28
996.900 24
996.921 19
996.941 9
996.962 19
996.982 16
997.003 11
997.023 24
997.044 13
997.064 31
997.084 21
997.105 23
997.125 20
997.146 17
997.166 40
997.187 34
997.207 33
997.228 35
997.248 31
997.268 61
997.289 87
997.309 77
997.330 60
997.350 62
997.371 49
997.391 40
997.412 30
997.432 18
997.453 15
997.473 18
997.493 41
997.514 20
997.534 34
997.555 24
997.575 31
997.596 30
997.616 39
997.637 15
997.657 33
997.678 12
997.698 18
997.718 37
997.739 32
997.759 22
997.780 27
997.800 23
997.821 19
997.841 32
997.862 24
997.882 19
997.903 25
997.923 10
997.943 24
997.964 32
997.984 15
998.005 30
998.025 28
998.046 24
998.066 38
998.087 24
998.107 16
998.128 30
998.148 30
998.169 58
998.189 33
998.209 27
998.230 40
998.250 83
998.271 54
998.291 48
998.312 59
998.332 40
998.353 46
998.373 38
998.394 24
998.414 12
998.435 17
998.455 45
998.475 24
998.496 26
998.516 24
998.537 41
998.557 36
998.578 29
998.598 22
998.619 16
998.639 20
998.660 23
998.680 12
998.701 18
998.721 16
998.741 21
998.762 6
998.782 25
998.803 28
998.823 9
998.844 10
998.864 10
998.885 12
998.905 23
998.926 18
998.946 11
998.967 13
998.987 17
999.008 28
999.028 11
999.048 8
999.069 9
999.089 13
999.110 21
999.130 44
999.151 47
999.171 26
999.192 40
999.212 71
999.233 44
999.253 33
999.274 34
999.294 36
999.315 27
999.335 31
999.356 45
999.376 25
999.396 24
999.417 42
999.437 41
999.458 38
999.478 37
999.499 47
999.519 55
999.540 55
999.560 10
999.581 22
999.601 17
999.622 26
999.642 34
999.663 16
999.683 14
999.704 14
999.724 7
999.745 15
999.765 41
999.786 42
999.806 18
999.826 7
999.847 6
999.867 28
999.888 18
999.908 3
999.929 26
999.949 33
999.970 6
999.990 11
1000.011 16
1000.031 25
1000.052 38
1000.072 20
1000.093 6
1000.113 19
1000.134 31
1000.154 14
1000.175 4
1000.195 6
1000.216 20
1000.236 17
1000.257 55
1000.277 43
1000.297 14
1000.318 35
1000.338 40
1000.359 31
1000.379 14
1000.400 24
1000.420 18
1000.441 28
1000.461 42
1000.482 28
1000.502 31
1000.523 54
1000.543 48
1000.564 22
1000.584 2
1000.605 21
1000.625 13
1000.646 6
1000.666 1
1000.687 0
1000.707 5
1000.728 27
1000.748 52
1000.769 32
1000.789 24
1000.810 6
1000.830 18
1000.851 16
1000.871 32
1000.892 34
1000.912 29
1000.933 12
1000.953 10
1000.974 21
1000.994 27
1001.014 12
1001.035 0
1001.055 13
1001.076 20
1001.096 33
1001.117 14
1001.137 13
1001.158 24
1001.178 50
1001.199 47
1001.219 20
1001.240 12
1001.260 29
1001.281 49
1001.301 46
1001.322 37
1001.342 28
1001.363 9
1001.383 23
1001.404 26
1001.424 22
1001.445 4
1001.465 19
1001.486 24
1001.506 8
1001.527 11
1001.547 17
1001.568 35
1001.588 23
1001.609 28
1001.629 24
1001.650 13
1001.670 31
1001.691 22
1001.711 29
1001.732 10
1001.752 12
1001.773 16
1001.793 22
1001.814 19
1001.834 31
1001.855 29
1001.875 3
1001.896 8
1001.916 16
1001.937 22
1001.957 11
1001.978 21
1001.998 18
1002.019 14
1002.039 23
1002.060 38
1002.080 39
1002.101 13
1002.121 30
1002.142 18
1002.162 8
1002.183 24
1002.203 14
1002.224 10
1002.244 15
1002.265 33
1002.285 33
1002.306 33
1002.326 22
1002.347 42
1002.367 30
1002.388 11
1002.408 34
1002.429 41
1002.449 34
1002.470 15
1002.490 31
1002.511 49
1002.531 70
1002.552 53
1002.572 17
1002.593 20
1002.613 18
1002.634 14
1002.654 26
1002.675 15
1002.695 37
1002.716 22
1002.736 19
1002.757 19
1002.777 27
1002.798 22
1002.818 26
1002.839 10
1002.859 28
1002.880 27
1002.900 20
1002.921 16
1002.941 17
1002.962 3
1002.982 41
1003.003 29
1003.023 19
1003.044 35
1003.064 60
1003.085 32
1003.106 27
1003.126 26
1003.147 16
1003.167 16
1003.188 7
1003.208 11
1003.229 14
1003.249 10
1003.270 34
1003.290 20
1003.311 58
1003.331 33
1003.352 27
1003.372 9
1003.393 19
1003.413 17
1003.434 38
1003.454 12
1003.475 28
1003.495 13
1003.516 26
1003.536 18
1003.557 25
1003.577 26
1003.598 15
1003.618 19
1003.639 31
1003.659 33
1003.680 16
1003.700 16
1003.721 10
1003.741 24
1003.762 17
1003.782 17
1003.803 31
1003.824 22
1003.844 15
1003.865 1
1003.885 27
1003.906 10
1003.926 32
1003.947 16
1003.967 17
1003.988 9
1004.008 19
1004.029 25
1004.049 19
1004.070 22
1004.090 29
1004.111 15
1004.131 22
1004.152 32
1004.172 12
1004.193 15
1004.213 22
1004.234 15
1004.254 14
1004.275 33
1004.295 51
1004.316 37
1004.337 36
1004.357 32
1004.378 28
1004.398 31
1004.419 12
1004.439 8
1004.460 26
1004.480 20
1004.501 11
1004.521 29
1004.542 19
1004.562 8
1004.583 28
1004.603 19
1004.624 14
1004.644 37
1004.665 22
1004.685 19
1004.706 16
1004.727 11
1004.747 5
1004.768 4
1004.788 23
1004.809 15
1004.829 11
1004.850 17
1004.870 23
1004.891 26
1004.911 45
1004.932 51
1004.952 32
1004.973 27
1004.993 11
1005.014 25
1005.034 18
1005.055 19
1005.076 12
1005.096 20
1005.117 31
1005.137 23
1005.158 22
1005.178 21
1005.199 27
1005.219 19
1005.240 18
1005.260 18
1005.281 26
1005.301 26
1005.322 38
1005.342 44
1005.363 43
1005.383 37
1005.404 34
1005.425 32
1005.445 33
1005.466 19
1005.486 30
1005.507 27
1005.527 12
1005.548 48
1005.568 43
1005.589 36
1005.609 56
1005.630 27
1005.650 22
1005.671 48
1005.692 39
1005.712 24
1005.733 24
1005.753 33
1005.774 23
1005.794 41
1005.815 35
1005.835 31
1005.856 30
1005.876 39
1005.897 25
1005.917 12
1005.938 39
1005.959 40
1005.979 7
1006.000 15
1006.020 36
1006.041 11
1006.061 26
1006.082 30
1006.102 24
1006.123 17
1006.143 28
1006.164 23
1006.184 23
1006.205 11
1006.226 21
1006.246 19
1006.267 22
1006.287 15
1006.308 23
1006.328 20
1006.349 41
1006.369 28
1006.390 18
1006.410 30
1006.431 21
1006.452 19
1006.472 25
1006.493 12
1006.513 39
1006.534 26
1006.554 26
1006.575 30
1006.595 19
1006.616 23
1006.636 42
1006.657 26
1006.678 10
1006.698 27
1006.719 16
1006.739 7
1006.760 18
1006.780 11
1006.801 25
1006.821 39
1006.842 18
1006.862 17
1006.883 9
1006.904 9
1006.924 21
1006.945 25
1006.965 30
1006.986 26
1007.006 41
1007.027 31
1007.047 26
1007.068 36
1007.089 51
1007.109 44
1007.130 25
1007.150 24
1007.171 47
1007.191 35
1007.212 27
1007.232 28
1007.253 12
1007.274 17
1007.294 44
1007.315 60
1007.335 37
1007.356 28
1007.376 15
1007.397 9
1007.417 22
1007.438 5
1007.459 12
1007.479 14
1007.500 33
1007.520 20
1007.541 14
1007.561 41
1007.582 31
1007.602 16
1007.623 21
1007.644 26
1007.664 53
1007.685 19
1007.705 14
1007.726 19
1007.746 53
1007.767 14
1007.787 25
1007.808 31
1007.829 20
1007.849 19
1007.870 18
1007.890 25
1007.911 26
1007.931 12
1007.952 8
1007.972 23
1007.993 35
1008.014 33
1008.034 14
1008.055 9
1008.075 5
1008.096 10
1008.116 12
1008.137 18
1008.158 33
1008.178 48
1008.199 11
1008.219 37
1008.240 39
1008.260 35
1008.281 38
1008.301 9
1008.322 19
1008.343 11
1008.363 11
1008.384 19
1008.404 32
1008.425 13
1008.445 22
1008.466 14
1008.487 10
1008.507 13
1008.528 17
1008.548 26
1008.569 22
1008.589 29
1008.610 41
1008.631 16
1008.651 24
1008.672 17
1008.692 19
1008.713 16
1008.733 25
1008.754 20
1008.774 16
1008.795 15
1008.816 8
1008.836 11
1008.857 4
1008.877 21
1008.898 7
1008.918 10
1008.939 13
1008.960 18
1008.980 18
1009.001 13
1009.021 20
1009.042 15
1009.062 22
1009.083 23
1009.104 21
1009.124 26
1009.145 18
1009.165 11
1009.186 31
1009.206 24
1009.227 33
1009.248 22
1009.268 18
1009.289 30
1009.309 52
1009.330 35
1009.350 33
1009.371 19
1009.392 20
1009.412 11
1009.433 17
1009.453 10
1009.474 18
1009.495 26
1009.515 35
1009.536 44
1009.556 20
1009.577 18
1009.597 41
1009.618 41
1009.639 30
1009.659 14
1009.680 5
1009.700 26
1009.721 20
1009.741 19
1009.762 9
1009.783 13
1009.803 4
1009.824 8
1009.844 22
1009.865 22
1009.886 11
1009.906 10
1009.927 18
1009.947 8
1009.968 12
1009.988 18
1010.009 35
1010.030 26
1010.050 64
1010.071 34
1010.091 15
1010.112 11
1010.132 9
1010.153 23
1010.174 23
1010.194 27
1010.215 37
1010.235 35
1010.256 48
1010.277 36
1010.297 18
1010.318 46
1010.338 39
1010.359 69
1010.379 40
1010.400 20
1010.421 21
1010.441 12
1010.462 43
1010.482 25
1010.503 7
1010.524 8
1010.544 6
1010.565 15
1010.585 27
1010.606 14
1010.627 14
1010.647 25
1010.668 22
1010.688 26
1010.709 39
1010.729 37
1010.750 30
1010.771 14
1010.791 17
1010.812 25
1010.832 30
1010.853 35
1010.874 10
1010.894 10
1010.915 14
1010.935 13
1010.956 8
1010.977 19
1010.997 24
1011.018 8
1011.038 7
1011.059 22
1011.080 30
1011.100 26
1011.121 8
1011.141 32
1011.162 27
1011.182 20
1011.203 10
1011.224 18
1011.244 23
1011.265 22
1011.285 33
1011.306 35
1011.327 20
1011.347 33
1011.368 40
1011.388 43
1011.409 25
1011.430 17
1011.450 32
1011.471 12
1011.491 15
1011.512 22
1011.533 27
1011.553 15
1011.574 11
1011.594 23
1011.615 20
1011.636 46
1011.656 27
1011.677 33
1011.697 26
1011.718 17
1011.739 17
1011.759 21
1011.780 19
1011.800 17
1011.821 17
1011.842 20
1011.862 50
1011.883 24
1011.903 25
1011.924 31
1011.945 40
1011.965 41
1011.986 46
1012.006 17
1012.027 21
1012.048 14
1012.068 16
1012.089 36
1012.109 17
1012.130 20
1012.151 22
1012.171 25
1012.192 25
1012.212 23
1012.233 44
1012.254 20
1012.274 24
1012.295 27
1012.315 45
1012.336 28
1012.357 31
1012.377 26
1012.398 39
1012.418 22
1012.439 17
1012.460 17
1012.480 18
1012.501 27
1012.521 33
1012.542 24
1012.563 19
1012.583 10
1012.604 35
1012.625 60
1012.645 27
1012.666 26
1012.686 17
1012.707 36
1012.728 35
1012.748 25
1012.769 11
1012.789 19
1012.810 15
1012.831 49
1012.851 34
1012.872 32
1012.892 15
1012.913 17
1012.934 19
1012.954 17
1012.975 25
1012.995 11
1013.016 14
1013.037 19
1013.057 12
1013.078 20
1013.099 17
1013.119 11
1013.140 33
1013.160 44
1013.181 21
1013.202 6
1013.222 27
1013.243 24
1013.263 33
1013.284 34
1013.305 38
1013.325 27
1013.346 31
1013.367 33
1013.387 41
1013.408 53
1013.428 27
1013.449 31
1013.470 14
1013.490 40
1013.511 23
1013.531 5
1013.552 29
1013.573 38
1013.593 28
1013.614 29
1013.635 26
1013.655 39
1013.676 45
1013.696 23
1013.717 37
1013.738 29
1013.758 7
1013.779 14
1013.800 9
1013.820 19
1013.841 24
1013.861 15
1013.882 19
1013.903 18
1013.923 11
1013.944 12
1013.964 7
1013.985 10
1014.006 22
1014.026 18
1014.047 21
1014.068 22
1014.088 28
1014.109 44
1014.129 37
1014.150 73
1014.171 64
1014.191 53
1014.212 48
1014.233 25
1014.253 17
1014.274 24
1014.294 33
1014.315 30
1014.336 54
1014.356 59
1014.377 38
1014.398 34
1014.418 29
1014.439 23
1014.459 11
1014.480 23
1014.501 24
1014.521 28
1014.542 33
1014.563 45
1014.583 32
1014.604 32
1014.624 23
1014.645 25
1014.666 38
1014.686 28
1014.707 23
1014.728 24
1014.748 22
1014.769 3
1014.790 4
1014.810 18
1014.831 5
1014.851 26
1014.872 27
1014.893 22
1014.913 45
1014.934 37
1014.955 6
1014.975 11
1014.996 16
1015.016 15
1015.037 13
1015.058 6
1015.078 4
1015.099 11
1015.120 9
1015.140 55
1015.161 52
1015.182 25
1015.202 20
1015.223 44
1015.243 57
1015.264 45
1015.285 33
1015.305 24
1015.326 55
1015.347 50
1015.367 42
1015.388 23
1015.409 24
1015.429 15
1015.450 10
1015.470 12
1015.491 20
1015.512 16
1015.532 22
1015.553 15
1015.574 19
1015.594 31
1015.615 18
1015.636 28
1015.656 20
1015.677 3
1015.697 21
1015.718 35
1015.739 41
1015.759 26
1015.780 14
1015.801 12
1015.821 23
1015.842 27
1015.863 24
1015.883 34
1015.904 30
1015.924 25
1015.945 24
1015.966 19
1015.986 3
1016.007 4
1016.028 10
1016.048 19
1016.069 12
1016.090 31
1016.110 21
1016.131 28
1016.152 14
1016.172 17
1016.193 15
1016.214 51
1016.234 62
1016.255 32
1016.275 38
1016.296 30
1016.317 15
1016.337 17
1016.358 27
1016.379 13
1016.399 26
1016.420 29
1016.441 18
1016.461 46
1016.482 27
1016.503 24
1016.523 29
1016.544 33
1016.564 20
1016.585 42
1016.606 35
1016.626 28
1016.647 8
1016.668 19
1016.688 26
1016.709 20
1016.730 22
1016.750 7
1016.771 30
1016.792 13
1016.812 15
1016.833 14
1016.854 18
1016.874 18
1016.895 11
1016.916 37
1016.936 12
1016.957 15
1016.977 18
1016.998 11
1017.019 19
1017.039 4
1017.060 15
1017.081 24
1017.101 24
1017.122 34
1017.143 24
1017.163 32
1017.184 31
1017.205 16
1017.225 28
1017.246 22
1017.267 35
1017.287 46
1017.308 51
1017.329 39
1017.349 31
1017.370 13
1017.391 17
1017.411 34
1017.432 22
1017.453 19
1017.473 29
1017.494 17
1017.515 51
1017.535 25
1017.556 8
1017.577 19
1017.597 20
1017.618 22
1017.638 19
1017.659 17
1017.680 21
1017.700 23
1017.721 10
1017.742 30
1017.762 27
1017.783 18
1017.804 21
1017.824 11
1017.845 29
1017.866 10
1017.886 1
1017.907 16
1017.928 16
1017.948 1
1017.969 10
1017.990 35
1018.010 26
1018.031 23
1018.052 14
1018.072 9
1018.093 9
1018.114 8
1018.134 9
1018.155 16
1018.176 10
1018.196 22
1018.217 31
1018.238 38
1018.258 24
1018.279 23
1018.300 34
1018.320 31
1018.341 23
1018.362 31
1018.382 37
1018.403 27
1018.424 22
1018.444 33
1018.465 28
1018.486 24
1018.506 32
1018.527 23
1018.548 34
1018.568 59
1018.589 12
1018.610 11
1018.630 42
1018.651 52
1018.672 27
1018.692 11
1018.713 23
1018.734 31
1018.754 35
1018.775 5
1018.796 10
1018.816 21
1018.837 20
1018.858 8
1018.878 18
1018.899 11
1018.920 15
1018.940 21
1018.961 24
1018.982 15
1019.002 28
1019.023 18
1019.044 29
1019.064 23
1019.085 28
1019.106 34
1019.126 26
1019.147 23
1019.168 17
1019.189 26
1019.209 21
1019.230 5
1019.251 22
1019.271 68
1019.292 54
1019.313 31
1019.333 17
1019.354 40
1019.375 31
1019.395 20
1019.416 13
1019.437 12
1019.457 21
1019.478 43
1019.499 28
1019.519 17
1019.540 16
1019.561 43
1019.581 38
1019.602 26
1019.623 9
1019.643 18
1019.664 24
1019.685 15
1019.705 19
1019.726 25
1019.747 31
1019.767 26
1019.788 23
1019.809 28
1019.830 17
1019.850 3
1019.871 7
1019.892 14
1019.912 20
1019.933 22
1019.954 15
1019.974 19
1019.995 14
1020.016 26
1020.036 17
1020.057 25
1020.078 17
1020.098 3
1020.119 16
1020.140 13
1020.160 18
1020.181 14
1020.202 17
1020.223 19
1020.243 21
1020.264 48
1020.285 20
1020.305 19
1020.326 42
1020.347 26
1020.367 19
1020.388 20
1020.409 19
1020.429 30
1020.450 15
1020.471 17
1020.491 30
1020.512 47
1020.533 22
1020.554 31
1020.574 44
1020.595 44
1020.616 55
1020.636 23
1020.657 38
1020.678 39
1020.698 34
1020.719 12
1020.740 17
1020.760 6
1020.781 17
1020.802 20
1020.822 16
1020.843 17
1020.864 9
1020.885 9
1020.905 4
1020.926 11
1020.947 31
1020.967 25
1020.988 18
1021.009 24
1021.029 32
1021.050 10
1021.071 12
1021.091 15
1021.112 38
1021.133 15
1021.154 38
1021.174 47
1021.195 28
1021.216 22
1021.236 12
1021.257 17
1021.278 21
1021.298 33
1021.319 23
1021.340 44
1021.361 14
1021.381 6
1021.402 3
1021.423 21
1021.443 16
1021.464 38
1021.485 29
1021.505 40
1021.526 50
1021.547 41
1021.568 37
1021.588 27
1021.609 18
1021.630 7
1021.650 17
1021.671 27
1021.692 16
1021.712 16
1021.733 16
1021.754 17
1021.775 21
1021.795 28
1021.816 30
1021.837 25
1021.857 34
1021.878 34
1021.899 14
1021.919 11
1021.940 7
1021.961 6
1021.982 17
1022.002 35
1022.023 5
1022.044 0
1022.064 11
1022.085 16
1022.106 17
1022.126 36
1022.147 22
1022.168 28
1022.189 20
1022.209 14
1022.230 29
1022.251 35
1022.271 17
1022.292 27
1022.313 37
1022.334 33
1022.354 19
1022.375 28
1022.396 23
1022.416 37
1022.437 45
1022.458 27
1022.478 44
1022.499 29
1022.520 22
1022.541 9
1022.561 11
1022.582 41
1022.603 41
1022.623 42
1022.644 47
1022.665 31
1022.686 24
1022.706 18
1022.727 19
1022.748 28
1022.768 22
1022.789 20
1022.810 11
1022.831 12
1022.851 18
1022.872 18
1022.893 32
1022.913 26
1022.934 16
1022.955 33
1022.976 32
1022.996 12
1023.017 4
1023.038 11
1023.058 17
1023.079 14
1023.100 35
1023.121 28
1023.141 36
1023.162 19
1023.183 18
1023.203 23
1023.224 37
1023.245 18
1023.266 18
1023.286 25
1023.307 21
1023.328 18
1023.348 13
1023.369 13
1023.390 16
1023.411 16
1023.431 26
1023.452 21
1023.473 22
1023.493 21
1023.514 25
1023.535 33
1023.556 31
1023.576 16
1023.597 16
1023.618 11
1023.638 15
1023.659 13
1023.680 46
1023.701 30
1023.721 12
1023.742 8
1023.763 16
1023.784 22
1023.804 9
1023.825 13
1023.846 4
1023.866 18
1023.887 34
1023.908 17
1023.929 20
1023.949 14
1023.970 4
1023.991 35
1024.011 24
1024.032 1
1024.053 2
1024.074 11
1024.094 21
1024.115 29
1024.136 18
1024.157 17
1024.177 22
1024.198 25
1024.219 21
1024.239 19
1024.260 33
1024.281 41
1024.302 58
1024.322 65
1024.343 29
1024.364 21
1024.385 15
1024.405 25
1024.426 22
1024.447 27
1024.467 46
1024.488 26
1024.509 50
1024.530 66
1024.550 42
1024.571 41
1024.592 15
1024.613 19
1024.633 33
1024.654 19
1024.675 64
1024.695 61
1024.716 22
1024.737 21
1024.758 6
1024.778 7
1024.799 33
1024.820 42
1024.841 24
1024.861 9
1024.882 6
1024.903 12
1024.924 7
1024.944 14
1024.965 25
1024.986 13
1025.006 8
1025.027 7
1025.048 13
1025.069 26
1025.089 31
1025.110 22
1025.131 27
1025.152 21
1025.172 13
1025.193 14
1025.214 15
1025.235 6
1025.255 17
1025.276 22
1025.297 25
1025.317 44
1025.338 32
1025.359 15
1025.380 18
1025.400 23
1025.421 33
1025.442 20
1025.463 21
1025.483 20
1025.504 18
1025.525 40
1025.546 26
1025.566 17
1025.587 8
1025.608 13
1025.629 26
1025.649 34
1025.670 35
1025.691 15
1025.712 16
1025.732 19
1025.753 19
1025.774 21
1025.794 12
1025.815 26
1025.836 28
1025.857 23
1025.877 4
1025.898 9
1025.919 11
1025.940 24
1025.960 28
1025.981 24
1026.002 45
1026.023 18
1026.043 14
1026.064 13
1026.085 20
1026.106 24
1026.126 32
1026.147 16
1026.168 10
1026.189 0
1026.209 7
1026.230 20
1026.251 22
1026.272 26
1026.292 48
1026.313 42
1026.334 26
1026.355 18
1026.375 21
1026.396 28
1026.417 34
1026.438 45
1026.458 41
1026.479 33
1026.500 19
1026.521 12
1026.541 21
1026.562 16
1026.583 4
1026.604 18
1026.624 7
1026.645 2
1026.666 12
1026.687 33
1026.707 18
1026.728 14
1026.749 14
1026.770 18
1026.790 36
1026.811 15
1026.832 10
1026.853 19
1026.873 28
1026.894 24
1026.915 33
1026.936 30
1026.956 11
1026.977 3
1026.998 10
1027.019 19
1027.039 17
1027.060 17
1027.081 11
1027.102 15
1027.122 7
1027.143 17
1027.164 22
1027.185 27
1027.205 35
1027.226 13
1027.247 28
1027.268 37
1027.288 29
1027.309 54
1027.330 55
1027.351 26
1027.371 11
1027.392 14
1027.413 35
1027.434 15
1027.454 42
1027.475 34
1027.496 15
1027.517 20
1027.538 44
1027.558 37
1027.579 17
1027.600 13
1027.621 17
1027.641 18
1027.662 49
1027.683 30
1027.704 15
1027.724 15
1027.745 15
1027.766 11
1027.787 9
1027.807 37
1027.828 28
1027.849 19
1027.870 13
1027.890 20
1027.911 17
1027.932 11
1027.953 11
1027.974 26
1027.994 19
1028.015 17
1028.036 18
1028.057 29
1028.077 46
1028.098 30
1028.119 17
1028.140 5
1028.160 9
1028.181 10
1028.202 7
1028.223 30
1028.243 16
1028.264 20
1028.285 28
1028.306 41
1028.327 21
1028.347 22
1028.368 22
1028.389 20
1028.410 21
1028.430 11
1028.451 15
1028.472 21
1028.493 12
1028.513 17
1028.534 7
1028.555 24
1028.576 14
1028.597 17
1028.617 35
1028.638 20
1028.659 8
1028.680 24
1028.700 20
1028.721 24
1028.742 56
1028.763 36
1028.783 18
1028.804 10
1028.825 24
1028.846 28
1028.867 14
1028.887 13
1028.908 7
1028.929 7
1028.950 6
1028.970 28
1028.991 22
1029.012 42
1029.033 44
1029.054 31
1029.074 11
1029.095 33
1029.116 28
1029.137 56
1029.157 37
1029.178 13
1029.199 20
1029.220 15
1029.241 18
1029.261 22
1029.282 39
1029.303 48
1029.324 16
1029.344 26
1029.365 35
1029.386 27
1029.407 35
1029.428 20
1029.448 16
1029.469 20
1029.490 20
1029.511 27
1029.531 34
1029.552 16
1029.573 20
1029.594 23
1029.615 35
1029.635 9
1029.656 12
1029.677 11
1029.698 4
1029.718 5
1029.739 9
1029.760 9
1029.781 14
1029.802 12
1029.822 28
1029.843 26
1029.864 13
1029.885 13
1029.905 18
1029.926 11
1029.947 23
1029.968 18
1029.989 27
1030.009 15
1030.030 24
1030.051 41
1030.072 47
1030.093 62
1030.113 136
1030.134 95
1030.155 56
1030.176 52
1030.196 60
1030.217 50
1030.238 54
1030.259 61
1030.280 35
1030.300 34
1030.321 25
1030.342 42
1030.363 48
1030.384 47
1030.404 51
1030.425 36
1030.446 32
1030.467 18
1030.488 28
1030.508 26
1030.529 31
1030.550 38
1030.571 50
1030.591 46
1030.612 16
1030.633 10
1030.654 7
1030.675 6
1030.695 20
1030.716 17
1030.737 20
1030.758 25
1030.779 26
1030.799 9
1030.820 12
1030.841 16
1030.862 13
1030.883 11
1030.903 26
1030.924 44
1030.945 16
1030.966 13
1030.987 21
1031.007 15
1031.028 21
1031.049 18
1031.070 20
1031.090 13
1031.111 33
1031.132 56
1031.153 37
1031.174 50
1031.194 41
1031.215 23
1031.236 27
1031.257 29
1031.278 28
1031.298 45
1031.319 58
1031.340 47
1031.361 26
1031.382 14
1031.402 33
1031.423 16
1031.444 24
1031.465 37
1031.486 5
1031.506 10
1031.527 19
1031.548 46
1031.569 35
1031.590 54
1031.610 35
1031.631 17
1031.652 20
1031.673 14
1031.694 25
1031.714 29
1031.735 18
1031.756 6
1031.777 12
1031.798 21
1031.818 16
1031.839 32
1031.860 9
1031.881 16
1031.902 17
1031.922 17
1031.943 19
1031.964 6
1031.985 17
1032.006 30
1032.026 19
1032.047 16
1032.068 10
1032.089 8
1032.110 9
1032.131 24
1032.151 56
1032.172 40
1032.193 12
1032.214 27
1032.235 31
1032.255 40
1032.276 20
1032.297 42
1032.318 33
1032.339 49
1032.359 68
1032.380 31
1032.401 25
1032.422 11
1032.443 15
1032.463 23
1032.484 27
1032.505 11
1032.526 16
1032.547 31
1032.567 25
1032.588 29
1032.609 25
1032.630 10
1032.651 7
1032.672 13
1032.692 19
1032.713 16
1032.734 16
1032.755 17
1032.776 22
1032.796 24
1032.817 5
1032.838 12
1032.859 12
1032.880 46
1032.900 48
1032.921 29
1032.942 41
1032.963 29
1032.984 11
1033.005 5
1033.025 9
1033.046 0
1033.067 0
1033.088 3
1033.109 17
1033.129 18
1033.150 37
1033.171 27
1033.192 13
1033.213 14
1033.234 29
1033.254 22
1033.275 32
1033.296 32
1033.317 21
1033.338 25
1033.358 17
1033.379 17
1033.400 34
1033.421 10
1033.442 19
1033.463 12
1033.483 23
1033.504 19
1033.525 27
1033.546 30
1033.567 46
1033.587 27
1033.608 52
1033.629 26
1033.650 36
1033.671 22
1033.692 32
1033.712 24
1033.733 12
1033.754 11
1033.775 17
1033.796 4
1033.816 8
1033.837 21
1033.858 5
1033.879 5
1033.900 7
1033.921 19
1033.941 15
1033.962 15
1033.983 9
1034.004 11
1034.025 15
1034.046 10
1034.066 13
1034.087 28
1034.108 27
1034.129 17
1034.150 29
1034.171 21
1034.191 24
1034.212 40
1034.233 67
1034.254 44
1034.275 20
1034.295 38
1034.316 57
1034.337 28
1034.358 17
1034.379 19
1034.400 21
1034.420 16
1034.441 18
1034.462 12
1034.483 29
1034.504 22
1034.525 14
1034.545 15
1034.566 29
1034.587 34
1034.608 21
1034.629 42
1034.650 20
1034.670 39
1034.691 21
1034.712 11
1034.733 13
1034.754 12
1034.775 24
1034.795 24
1034.816 14
1034.837 12
1034.858 25
1034.879 28
1034.900 38
1034.920 25
1034.941 28
1034.962 33
1034.983 17
1035.004 21
1035.025 14
1035.045 9
1035.066 12
1035.087 21
1035.108 16
1035.129 19
1035.150 14
1035.170 31
1035.191 22
1035.212 30
1035.233 3
1035.254 9
1035.275 14
1035.295 39
1035.316 15
1035.337 42
1035.358 18
1035.379 26
1035.400 17
1035.420 23
1035.441 48
1035.462 33
1035.483 27
1035.504 43
1035.525 18
1035.546 17
1035.566 20
1035.587 29
1035.608 24
1035.629 29
1035.650 34
1035.671 23
1035.691 15
1035.712 11
1035.733 10
1035.754 15
1035.775 25
1035.796 26
1035.816 37
1035.837 31
1035.858 19
1035.879 6
1035.900 11
1035.921 12
1035.942 33
1035.962 14
1035.983 9
1036.004 27
1036.025 16
1036.046 26
1036.067 33
1036.087 20
1036.108 23
1036.129 24
1036.150 11
1036.171 10
1036.192 14
1036.213 12
1036.233 11
1036.254 19
1036.275 20
1036.296 20
1036.317 36
1036.338 34
1036.358 19
1036.379 28
1036.400 14
1036.421 38
1036.442 60
1036.463 60
1036.484 23
1036.504 46
1036.525 90
1036.546 98
1036.567 70
1036.588 59
1036.609 27
1036.630 28
1036.650 14
1036.671 18
1036.692 19
1036.713 12
1036.734 22
1036.755 24
1036.775 12
1036.796 6
1036.817 4
1036.838 12
1036.859 21
1036.880 12
1036.901 10
1036.921 18
1036.942 37
1036.963 27
1036.984 14
1037.005 9
1037.026 27
1037.047 12
1037.067 24
1037.088 19
1037.109 29
1037.130 17
1037.151 8
1037.172 22
1037.193 20
1037.213 26
1037.234 27
1037.255 28
1037.276 25
1037.297 20
1037.318 37
1037.339 29
1037.359 34
1037.380 30
1037.401 21
1037.422 40
1037.443 18
1037.464 15
1037.485 31
1037.505 64
1037.526 152
1037.547 74
1037.568 58
1037.589 72
1037.610 49
1037.631 34
1037.651 31
1037.672 44
1037.693 42
1037.714 27
1037.735 37
1037.756 18
1037.777 20
1037.798 28
1037.818 25
1037.839 13
1037.860 20
1037.881 25
1037.902 21
1037.923 25
1037.944 22
1037.964 13
1037.985 9
1038.006 2
1038.027 13
1038.048 20
1038.069 8
1038.090 12
1038.110 27
1038.131 46
1038.152 30
1038.173 20
1038.194 7
1038.215 10
1038.236 14
1038.257 16
1038.277 23
1038.298 24
1038.319 25
1038.340 22
1038.361 28
1038.382 16
1038.403 14
1038.424 17
1038.444 16
1038.465 18
1038.486 26
1038.507 27
1038.528 39
1038.549 44
1038.570 46
1038.590 40
1038.611 19
1038.632 10
1038.653 15
1038.674 28
1038.695 35
1038.716 31
1038.737 22
1038.757 17
1038.778 50
1038.799 24
1038.820 10
1038.841 6
1038.862 29
1038.883 18
1038.904 11
1038.924 13
1038.945 12
1038.966 12
1038.987 2
1039.008 15
1039.029 17
1039.050 10
1039.071 13
1039.091 28
1039.112 32
1039.133 8
1039.154 8
1039.175 12
1039.196 2
1039.217 15
1039.238 43
1039.258 46
1039.279 10
1039.300 5
1039.321 13
1039.342 29
1039.363 54
1039.384 35
1039.405 10
1039.425 9
1039.446 24
1039.467 18
1039.488 2
1039.509 11
1039.530 35
1039.551 46
1039.572 35
1039.593 35
1039.613 8
1039.634 27
1039.655 36
1039.676 51
1039.697 32
1039.718 27
1039.739 28
1039.760 24
1039.780 39
1039.801 34
1039.822 20
1039.843 20
1039.864 27
1039.885 11
1039.906 50
1039.927 30
1039.948 12
1039.968 21
1039.989 18
1040.010 14
1040.031 4
1040.052 6
1040.073 12
1040.094 23
1040.115 26
1040.136 36
1040.156 52
1040.177 29
1040.198 10
1040.219 7
1040.240 25
1040.261 30
1040.282 13
1040.303 11
1040.323 33
1040.344 45
1040.365 30
1040.386 34
1040.407 21
1040.428 14
1040.449 13
1040.470 40
1040.491 28
1040.511 14
1040.532 23
1040.553 13
1040.574 27
1040.595 23
1040.616 37
1040.637 18
1040.658 40
1040.679 32
1040.700 31
1040.720 14
1040.741 24
1040.762 16
1040.783 16
1040.804 20
1040.825 30
1040.846 18
1040.867 21
1040.888 12
1040.908 18
1040.929 15
1040.950 17
1040.971 31
1040.992 37
1041.013 22
1041.034 7
1041.055 6
1041.076 15
1041.097 24
1041.117 29
1041.138 31
1041.159 14
1041.180 14
1041.201 26
1041.222 19
1041.243 21
1041.264 35
1041.285 32
1041.305 43
1041.326 43
1041.347 14
1041.368 15
1041.389 14
1041.410 6
1041.431 16
1041.452 9
1041.473 24
1041.494 24
1041.514 17
1041.535 17
1041.556 16
1041.577 23
1041.598 24
1041.619 6
1041.640 27
1041.661 35
1041.682 33
1041.703 26
1041.723 20
1041.744 10
1041.765 0
1041.786 4
1041.807 3
1041.828 5
1041.849 6
1041.870 15
1041.891 20
1041.912 19
1041.933 13
1041.953 6
1041.974 23
1041.995 8
1042.016 17
1042.037 6
1042.058 3
1042.079 14
1042.100 24
1042.121 25
1042.142 10
1042.162 16
1042.183 9
1042.204 5
1042.225 20
1042.246 22
1042.267 9
1042.288 24
1042.309 34
1042.330 24
1042.351 36
1042.372 27
1042.392 13
1042.413 29
1042.434 29
1042.455 27
1042.476 24
1042.497 21
1042.518 28
1042.539 32
1042.560 20
1042.581 27
1042.602 29
1042.623 25
1042.643 14
1042.664 23
1042.685 16
1042.706 11
1042.727 25
1042.748 18
1042.769 16
1042.790 15
1042.811 20
1042.832 31
1042.853 31
1042.873 19
1042.894 33
1042.915 28
1042.936 23
1042.957 21
1042.978 18
1042.999 34
1043.020 27
1043.041 23
1043.062 17
1043.083 18
1043.104 2
1043.124 5
1043.145 13
1043.166 7
1043.187 19
1043.208 17
1043.229 24
1043.250 24
1043.271 18
1043.292 31
1043.313 17
1043.334 12
1043.355 23
1043.375 11
1043.396 27
1043.417 8
1043.438 31
1043.459 10
1043.480 28
1043.501 17
1043.522 15
1043.543 5
1043.564 24
1043.585 26
1043.606 46
1043.627 30
1043.647 22
1043.668 12
1043.689 15
1043.710 19
1043.731 17
1043.752 31
1043.773 13
1043.794 53
1043.815 20
1043.836 12
1043.857 23
1043.878 21
1043.899 29
1043.919 8
1043.940 10
1043.961 12
1043.982 23
1044.003 29
1044.024 10
1044.045 7
1044.066 17
1044.087 36
1044.108 36
1044.129 21
1044.150 2
1044.171 5
1044.191 6
1044.212 40
1044.233 20
1044.254 32
1044.275 16
1044.296 31
1044.317 41
1044.338 29
1044.359 21
1044.380 11
1044.401 27
1044.422 21
1044.443 22
1044.464 44
1044.484 24
1044.505 35
1044.526 42
1044.547 38
1044.568 33
1044.589 32
1044.610 29
1044.631 56
1044.652 18
1044.673 15
1044.694 21
1044.715 17
1044.736 13
1044.757 9
1044.778 19
1044.798 17
1044.819 2
1044.840 15
1044.861 12
1044.882 12
1044.903 11
1044.924 26
1044.945 22
1044.966 8
1044.987 10
1045.008 26
1045.029 18
1045.050 14
1045.071 15
1045.092 17
1045.112 33
1045.133 32
1045.154 12
1045.175 15
1045.196 9
1045.217 6
1045.238 25
1045.259 35
1045.280 44
1045.301 26
1045.322 28
1045.343 30
1045.364 9
1045.385 7
1045.406 26
1045.427 22
1045.447 6
1045.468 21
1045.489 16
1045.510 15
1045.531 32
1045.552 57
1045.573 86
1045.594 94
1045.615 78
1045.636 42
1045.657 24
1045.678 21
1045.699 38
1045.720 61
1045.741 35
1045.762 9
1045.783 3
1045.803 15
1045.824 35
1045.845 27
1045.866 15
1045.887 20
1045.908 13
1045.929 13
1045.950 29
1045.971 21
1045.992 30
1046.013 32
1046.034 6
1046.055 16
1046.076 22
1046.097 39
1046.118 48
1046.139 19
1046.160 22
1046.181 5
1046.201 10
1046.222 33
1046.243 12
1046.264 23
1046.285 10
1046.306 19
1046.327 29
1046.348 22
1046.369 29
1046.390 17
1046.411 39
1046.432 22
1046.453 25
1046.474 24
1046.495 33
1046.516 13
1046.537 9
1046.558 47
1046.579 60
1046.600 93
1046.620 32
1046.641 42
1046.662 41
1046.683 19
1046.704 27
1046.725 34
1046.746 17
1046.767 12
1046.788 14
1046.809 12
1046.830 12
1046.851 21
1046.872 14
1046.893 20
1046.914 6
1046.935 7
1046.956 27
1046.977 18
1046.998 15
1047.019 28
1047.040 12
1047.060 23
1047.081 14
1047.102 29
1047.123 29
1047.144 33
1047.165 22
1047.186 11
1047.207 8
1047.228 0
1047.249 4
1047.270 14
1047.291 9
1047.312 8
1047.333 18
1047.354 13
1047.375 13
1047.396 21
1047.417 39
1047.438 30
1047.459 29
1047.480 39
1047.501 48
1047.522 10
1047.543 27
1047.564 38
1047.584 46
1047.605 13
1047.626 21
1047.647 11
1047.668 24
1047.689 31
1047.710 18
1047.731 6
1047.752 25
1047.773 21
1047.794 21
1047.815 27
1047.836 17
1047.857 34
1047.878 24
1047.899 12
1047.920 7
1047.941 14
1047.962 24
1047.983 17
1048.004 15
1048.025 20
1048.046 12
1048.067 21
1048.088 39
1048.109 14
1048.130 8
1048.150 18
1048.171 8
1048.192 11
1048.213 27
1048.234 15
1048.255 2
1048.276 35
1048.297 18
1048.318 29
1048.339 30
1048.360 17
1048.381 32
1048.402 29
1048.423 17
1048.444 16
1048.465 20
1048.486 42
1048.507 27
1048.528 16
1048.549 18
1048.570 23
1048.591 41
1048.612 31
1048.633 25
1048.654 25
1048.675 3
1048.696 10
1048.717 16
1048.738 22
1048.759 21
1048.780 15
1048.801 4
1048.822 18
1048.843 7
1048.864 36
1048.884 29
1048.905 14
1048.926 20
1048.947 28
1048.968 14
1048.989 29
1049.010 30
1049.031 19
1049.052 13
1049.073 12
1049.094 8
1049.115 24
1049.136 13
1049.157 19
1049.178 12
1049.199 16
1049.220 14
1049.241 4
1049.262 30
1049.283 53
1049.304 36
1049.325 55
1049.346 33
1049.367 20
1049.388 29
1049.409 16
1049.430 11
1049.451 29
1049.472 24
1049.493 6
1049.514 13
1049.535 24
1049.556 44
1049.577 32
1049.598 14
1049.619 7
1049.640 15
1049.661 10
1049.682 24
1049.703 19
1049.724 22
1049.745 21
1049.766 28
1049.787 24
1049.808 32
1049.829 15
1049.850 26
1049.871 21
1049.891 10
1049.912 10
1049.933 29
1049.954 14
1049.975 17
1049.996 9
1050.017 11
1050.038 8
1050.059 5
1050.080 24
1050.101 46
1050.122 44
1050.143 42
1050.164 14
1050.185 52
1050.206 38
1050.227 14
1050.248 10
1050.269 0
1050.290 23
1050.311 14
1050.332 22
1050.353 16
1050.374 28
1050.395 11
1050.416 14
1050.437 10
1050.458 25
1050.479 20
1050.500 28
1050.521 31
1050.542 48
1050.563 43
1050.584 27
1050.605 25
1050.626 42
1050.647 16
1050.668 8
1050.689 47
1050.710 19
1050.731 23
1050.752 28
1050.773 33
1050.794 19
1050.815 15
1050.836 21
1050.857 20
1050.878 9
1050.899 34
1050.920 23
1050.941 4
1050.962 6
1050.983 15
1051.004 15
1051.025 24
1051.046 5
1051.067 2
1051.088 41
1051.109 31
1051.130 57
1051.151 43
1051.172 20
1051.193 44
1051.214 27
1051.235 21
1051.256 17
1051.277 40
1051.298 30
1051.319 26
1051.340 19
1051.361 29
1051.382 22
1051.403 34
1051.424 22
1051.445 19
1051.466 17
1051.487 25
1051.508 24
1051.529 25
1051.550 37
1051.571 39
1051.592 42
1051.613 57
1051.634 41
1051.655 53
1051.676 94
1051.697 209
1051.718 197
1051.739 158
1051.760 58
1051.781 35
1051.802 71
1051.823 23
1051.844 33
1051.865 27
1051.886 32
1051.907 18
1051.928 8
1051.949 26
1051.970 10
1051.991 17
1052.012 33
1052.033 21
1052.054 19
1052.075 20
1052.096 34
1052.117 33
1052.138 37
1052.159 48
1052.180 47
1052.201 22
1052.222 19
1052.243 31
1052.264 16
1052.285 21
1052.306 32
1052.327 28
1052.348 16
1052.369 19
1052.390 15
1052.411 29
1052.432 26
1052.453 24
1052.474 21
1052.495 14
1052.516 34
1052.537 38
1052.558 44
1052.579 44
1052.600 45
1052.621 35
1052.642 38
1052.663 108
1052.684 164
1052.705 191
1052.726 115
1052.747 88
1052.768 54
1052.789 37
1052.810 62
1052.831 29
1052.852 19
1052.873 13
1052.894 3
1052.915 15
1052.936 12
1052.957 1
1052.978 10
1053.000 15
1053.021 29
1053.042 31
1053.063 29
1053.084 22
1053.105 30
1053.126 31
1053.147 23
1053.168 22
1053.189 12
1053.210 9
1053.231 43
1053.252 44
1053.273 64
1053.294 42
1053.315 45
1053.336 36
1053.357 29
1053.378 21
1053.399 19
1053.420 20
1053.441 9
1053.462 21
1053.483 24
1053.504 16
1053.525 27
1053.546 39
1053.567 36
1053.588 28
1053.609 33
1053.630 35
1053.651 26
1053.672 60
1053.693 84
1053.714 67
1053.735 63
1053.756 48
1053.777 31
1053.798 15
1053.819 12
1053.840 14
1053.861 4
1053.882 7
1053.903 5
1053.924 18
1053.945 7
1053.966 20
1053.987 19
1054.008 15
1054.030 12
1054.051 19
1054.072 21
1054.093 16
1054.114 28
1054.135 21
1054.156 20
1054.177 16
1054.198 33
1054.219 14
1054.240 23
1054.261 28
1054.282 13
1054.303 29
1054.324 50
1054.345 56
1054.366 39
1054.387 35
1054.408 31
1054.429 44
1054.450 32
1054.471 19
1054.492 27
1054.513 35
1054.534 22
1054.555 16
1054.576 26
1054.597 20
1054.618 28
1054.639 11
1054.660 19
1054.681 54
1054.702 66
1054.723 52
1054.745 35
1054.766 22
1054.787 16
1054.808 25
1054.829 18
1054.850 29
1054.871 17
1054.892 32
1054.913 11
1054.934 6
1054.955 7
1054.976 38
1054.997 20
1055.018 23
1055.039 18
1055.060 7
1055.081 12
1055.102 26
1055.123 53
1055.144 61
1055.165 47
1055.186 12
1055.207 5
1055.228 24
1055.249 39
1055.270 50
1055.291 22
1055.312 16
1055.334 11
1055.355 49
1055.376 58
1055.397 31
1055.418 20
1055.439 18
1055.460 14
1055.481 17
1055.502 12
1055.523 3
1055.544 18
1055.565 15
1055.586 23
1055.607 10
1055.628 10
1055.649 7
1055.670 21
1055.691 21
1055.712 10
1055.733 27
1055.754 33
1055.775 25
1055.796 19
1055.817 14
1055.839 22
1055.860 20
1055.881 16
1055.902 18
1055.923 24
1055.944 12
1055.965 12
1055.986 31
1056.007 35
1056.028 37
1056.049 20
1056.070 6
1056.091 12
1056.112 46
1056.133 30
1056.154 34
1056.175 17
1056.196 9
1056.217 14
1056.238 20
1056.259 35
1056.281 26
1056.302 15
1056.323 21
1056.344 43
1056.365 33
1056.386 22
1056.407 41
1056.428 44
1056.449 38
1056.470 36
1056.491 30
1056.512 27
1056.533 14
1056.554 39
1056.575 49
1056.596 14
1056.617 16
1056.638 19
1056.659 29
1056.680 30
1056.702 40
1056.723 24
1056.744 23
1056.765 28
1056.786 20
1056.807 29
1056.828 19
1056.849 24
1056.870 14
1056.891 16
1056.912 16
1056.933 22
1056.954 20
1056.975 14
1056.996 8
1057.017 7
1057.038 14
1057.059 17
1057.080 26
1057.102 33
1057.123 28
1057.144 11
1057.165 12
1057.186 21
1057.207 11
1057.228 28
1057.249 42
1057.270 19
1057.291 18
1057.312 30
1057.333 22
1057.354 37
1057.375 14
1057.396 17
1057.417 21
1057.438 40
1057.460 18
1057.481 20
1057.502 38
1057.523 30
1057.544 26
1057.565 10
1057.586 29
1057.607 19
1057.628 18
1057.649 18
1057.670 29
1057.691 21
1057.712 20
1057.733 11
1057.754 17
1057.775 26
1057.797 5
1057.818 11
1057.839 36
1057.860 39
1057.881 22
1057.902 11
1057.923 6
1057.944 4
1057.965 25
1057.986 24
1058.007 14
1058.028 24
1058.049 2
1058.070 13
1058.091 19
1058.113 23
1058.134 27
1058.155 16
1058.176 21
1058.197 15
1058.218 15
1058.239 24
1058.260 34
1058.281 36
1058.302 35
1058.323 17
1058.344 46
1058.365 22
1058.386 30
1058.407 30
1058.429 5
1058.450 11
1058.471 24
1058.492 34
1058.513 32
1058.534 16
1058.555 29
1058.576 30
1058.597 28
1058.618 35
1058.639 39
1058.660 39
1058.681 22
1058.702 9
1058.724 7
1058.745 6
1058.766 18
1058.787 13
1058.808 16
1058.829 25
1058.850 24
1058.871 17
1058.892 6
1058.913 2
1058.934 9
1058.955 29
1058.976 15
1058.997 22
1059.019 7
1059.040 12
1059.061 20
1059.082 7
1059.103 35
1059.124 12
1059.145 15
1059.166 6
1059.187 18
1059.208 9
1059.229 23
1059.250 39
1059.271 25
1059.293 7
1059.314 7
1059.335 30
1059.356 39
1059.377 20
1059.398 25
1059.419 13
1059.440 33
1059.461 30
1059.482 38
1059.503 39
1059.524 24
1059.546 23
1059.567 55
1059.588 32
1059.609 47
1059.630 32
1059.651 18
1059.672 20
1059.693 15
1059.714 38
1059.735 39
1059.756 26
1059.777 8
1059.799 8
1059.820 12
1059.841 6
1059.862 25
1059.883 17
1059.904 22
1059.925 17
1059.946 10
1059.967 7
1059.988 18
1060.009 25
1060.030 39
1060.052 18
1060.073 32
1060.094 58
1060.115 32
1060.136 11
1060.157 8
1060.178 20
1060.199 29
1060.220 10
1060.241 44
1060.262 53
1060.283 22
1060.305 42
1060.326 17
1060.347 17
1060.368 9
1060.389 15
1060.410 17
1060.431 10
1060.452 35
1060.473 31
1060.494 40
1060.515 22
1060.537 36
1060.558 57
1060.579 26
1060.600 30
1060.621 19
1060.642 6
1060.663 24
1060.684 8
1060.705 15
1060.726 24
1060.747 42
1060.769 11
1060.790 14
1060.811 22
1060.832 13
1060.853 6
1060.874 16
1060.895 11
1060.916 21
1060.937 29
1060.958 27
1060.980 34
1061.001 26
1061.022 20
1061.043 26
1061.064 41
1061.085 38
1061.106 21
1061.127 17
1061.148 11
1061.169 18
1061.190 29
1061.212 28
1061.233 34
1061.254 35
1061.275 10
1061.296 18
1061.317 27
1061.338 28
1061.359 23
1061.380 38
1061.401 19
1061.423 19
1061.444 25
1061.465 6
1061.486 8
1061.507 26
1061.528 56
1061.549 48
1061.570 70
1061.591 38
1061.612 31
1061.634 24
1061.655 49
1061.676 32
1061.697 23
1061.718 30
1061.739 13
1061.760 9
1061.781 14
1061.802 29
1061.824 16
1061.845 11
1061.866 15
1061.887 13
1061.908 36
1061.929 38
1061.950 17
1061.971 8
1061.992 14
1062.013 13
1062.035 16
1062.056 29
1062.077 23
1062.098 13
1062.119 26
1062.140 24
1062.161 35
1062.182 16
1062.203 4
1062.225 4
1062.246 25
1062.267 8
1062.288 39
1062.309 16
1062.330 23
1062.351 32
1062.372 20
1062.393 18
1062.414 22
1062.436 20
1062.457 31
1062.478 10
1062.499 14
1062.520 13
1062.541 20
1062.562 21
1062.583 46
1062.604 29
1062.626 4
1062.647 18
1062.668 11
1062.689 31
1062.710 21
1062.731 16
1062.752 32
1062.773 17
1062.794 9
1062.816 27
1062.837 19
1062.858 24
1062.879 9
1062.900 9
1062.921 14
1062.942 21
1062.963 17
1062.985 25
1063.006 34
1063.027 8
1063.048 21
1063.069 12
1063.090 12
1063.111 9
1063.132 6
1063.153 10
1063.175 13
1063.196 15
1063.217 13
1063.238 19
1063.259 35
1063.280 45
1063.301 56
1063.322 35
1063.344 13
1063.365 19
1063.386 14
1063.407 4
1063.428 23
1063.449 33
1063.470 22
1063.491 7
1063.512 18
1063.534 20
1063.555 6
1063.576 30
1063.597 25
1063.618 26
1063.639 35
1063.660 17
1063.681 5
1063.703 16
1063.724 21
1063.745 12
1063.766 15
1063.787 8
1063.808 3
1063.829 16
1063.850 26
1063.872 22
1063.893 22
1063.914 18
1063.935 12
1063.956 8
1063.977 15
1063.998 4
1064.019 11
1064.041 27
1064.062 22
1064.083 28
1064.104 13
1064.125 9
1064.146 11
1064.167 3
1064.188 11
1064.210 1
1064.231 11
1064.252 16
1064.273 30
1064.294 47
1064.315 34
1064.336 27
1064.357 18
1064.379 20
1064.400 15
1064.421 11
1064.442 6
1064.463 6
1064.484 14
1064.505 27
1064.526 43
1064.548 69
1064.569 49
1064.590 24
1064.611 19
1064.632 8
1064.653 19
1064.674 29
1064.696 18
1064.717 18
1064.738 19
1064.759 14
1064.780 26
1064.801 29
1064.822 28
1064.843 11
1064.865 29
1064.886 9
1064.907 9
1064.928 16
1064.949 1
1064.970 6
1064.991 2
1065.013 22
1065.034 22
1065.055 43
1065.076 33
1065.097 20
1065.118 30
1065.139 17
1065.161 25
1065.182 8
1065.203 10
1065.224 3
1065.245 4
1065.266 2
1065.287 14
1065.308 24
1065.330 15
1065.351 8
1065.372 7
1065.393 19
1065.414 42
1065.435 29
1065.456 9
1065.478 18
1065.499 30
1065.520 41
1065.541 37
1065.562 18
1065.583 26
1065.604 44
1065.626 20
1065.647 35
1065.668 21
1065.689 26
1065.710 38
1065.731 14
1065.752 23
1065.774 16
1065.795 5
1065.816 38
1065.837 21
1065.858 15
1065.879 12
1065.900 4
1065.922 25
1065.943 17
1065.964 15
1065.985 21
1066.006 18
1066.027 23
1066.048 46
1066.070 101
1066.091 192
1066.112 180
1066.133 102
1066.154 65
1066.175 36
1066.196 27
1066.218 54
1066.239 34
1066.260 28
1066.281 42
1066.302 39
1066.323 25
1066.345 30
1066.366 32
1066.387 22
1066.408 17
1066.429 30
1066.450 22
1066.471 26
1066.493 54
1066.514 53
1066.535 107
1066.556 72
1066.577 53
1066.598 22
1066.619 29
1066.641 33
1066.662 18
1066.683 14
1066.704 6
1066.725 11
1066.746 10
1066.768 2
1066.789 28
1066.810 23
1066.831 21
1066.852 20
1066.873 18
1066.894 11
1066.916 23
1066.937 21
1066.958 23
1066.979 32
1067.000 12
1067.021 13
1067.043 13
1067.064 38
1067.085 96
1067.106 111
1067.127 133
1067.148 72
1067.169 25
1067.191 20
1067.212 21
1067.233 11
1067.254 13
1067.275 24
1067.296 28
1067.318 39
1067.339 51
1067.360 56
1067.381 51
1067.402 57
1067.423 32
1067.445 33
1067.466 11
1067.487 35
1067.508 55
1067.529 56
1067.550 19
1067.571 21
1067.593 31
1067.614 32
1067.635 42
1067.656 13
1067.677 29
1067.698 17
1067.720 12
1067.741 6
1067.762 23
1067.783 18
1067.804 22
1067.825 20
1067.847 13
1067.868 26
1067.889 11
1067.910 35
1067.931 13
1067.952 7
1067.974 19
1067.995 16
1068.016 14
1068.037 24
1068.058 24
1068.079 44
1068.101 72
1068.122 39
1068.143 33
1068.164 24
1068.185 17
1068.206 9
1068.228 24
1068.249 32
1068.270 18
1068.291 23
1068.312 46
1068.333 41
1068.355 14
1068.376 10
1068.397 4
1068.418 26
1068.439 13
1068.460 26
1068.482 20
1068.503 22
1068.524 25
1068.545 45
1068.566 36
1068.587 20
1068.609 16
1068.630 29
1068.651 21
1068.672 9
1068.693 10
1068.714 12
1068.736 37
1068.757 60
1068.778 25
1068.799 9
1068.820 10
1068.842 5
1068.863 18
1068.884 22
1068.905 24
1068.926 21
1068.947 15
1068.969 13
1068.990 5
1069.011 8
1069.032 20
1069.053 15
1069.074 17
1069.096 12
1069.117 23
1069.138 17
1069.159 24
1069.180 12
1069.201 54
1069.223 36
1069.244 18
1069.265 40
1069.286 33
1069.307 19
1069.329 12
1069.350 12
1069.371 14
1069.392 7
1069.413 2
1069.434 26
1069.456 21
1069.477 16
1069.498 33
1069.519 35
1069.540 32
1069.562 33
1069.583 29
1069.604 38
1069.625 32
1069.646 21
1069.667 52
1069.689 33
1069.710 19
1069.731 32
1069.752 24
1069.773 12
1069.795 28
1069.816 26
1069.837 27
1069.858 22
1069.879 43
1069.900 28
1069.922 8
1069.943 3
1069.964 10
1069.985 11
1070.006 8
1070.028 21
1070.049 8
1070.070 22
1070.091 27
1070.112 13
1070.133 11
1070.155 22
1070.176 22
1070.197 9
1070.218 12
1070.239 15
1070.261 32
1070.282 38
1070.303 62
1070.324 74
1070.345 73
1070.367 44
1070.388 56
1070.409 35
1070.430 10
1070.451 24
1070.472 31
1070.494 19
1070.515 18
1070.536 22
1070.557 36
1070.578 10
1070.600 12
1070.621 12
1070.642 15
1070.663 24
1070.684 15
1070.706 21
1070.727 41
1070.748 24
1070.769 19
1070.790 25
1070.812 30
1070.833 26
1070.854 15
1070.875 10
1070.896 5
1070.918 4
1070.939 12
1070.960 24
1070.981 16
1071.002 16
1071.023 16
1071.045 12
1071.066 13
1071.087 2
1071.108 20
1071.129 22
1071.151 14
1071.172 11
1071.193 21
1071.214 12
1071.235 11
1071.257 8
1071.278 11
1071.299 4
1071.320 14
1071.341 31
1071.363 34
1071.384 13
1071.405 8
1071.426 17
1071.447 28
1071.469 16
1071.490 31
1071.511 9
1071.532 2
1071.553 23
1071.575 21
1071.596 12
1071.617 15
1071.638 49
1071.659 36
1071.681 22
1071.702 7
1071.723 8
1071.744 15
1071.765 32
1071.787 19
1071.808 8
1071.829 20
1071.850 11
1071.871 34
1071.893 12
1071.914 15
1071.935 9
1071.956 4
1071.977 9
1071.999 3
1072.020 4
1072.041 37
1072.062 61
1072.084 41
1072.105 25
1072.126 49
1072.147 61
1072.168 30
1072.190 17
1072.211 6
1072.232 2
1072.253 13
1072.274 35
1072.296 38
1072.317 40
1072.338 25
1072.359 39
1072.380 35
1072.402 35
1072.423 20
1072.444 24
1072.465 44
1072.486 39
1072.508 40
1072.529 8
1072.550 23
1072.571 35
1072.592 55
1072.614 26
1072.635 30
1072.656 13
1072.677 2
1072.699 20
1072.720 19
1072.741 7
1072.762 11
1072.783 18
1072.805 17
1072.826 35
1072.847 11
1072.868 4
1072.889 1
1072.911 7
1072.932 19
1072.953 28
1072.974 25
1072.996 19
1073.017 15
1073.038 12
1073.059 24
1073.080 26
1073.102 23
1073.123 13
1073.144 26
1073.165 23
1073.186 22
1073.208 15
1073.229 15
1073.250 20
1073.271 18
1073.293 35
1073.314 25
1073.335 15
1073.356 23
1073.377 25
1073.399 20
1073.420 17
1073.441 9
1073.462 23
1073.484 31
1073.505 26
1073.526 34
1073.547 37
1073.568 37
1073.590 44
1073.611 46
1073.632 37
1073.653 19
1073.675 33
1073.696 44
1073.717 27
1073.738 28
1073.759 25
1073.781 14
1073.802 18
1073.823 30
1073.844 29
1073.866 31
1073.887 40
1073.908 37
1073.929 26
1073.950 17
1073.972 16
1073.993 23
1074.014 35
1074.035 33
1074.057 8
1074.078 9
1074.099 51
1074.120 16
1074.141 20
1074.163 18
1074.184 16
1074.205 5
1074.226 3
1074.248 0
1074.269 13
1074.290 40
1074.311 35
1074.332 34
1074.354 26
1074.375 28
1074.396 16
1074.417 12
1074.439 8
1074.460 11
1074.481 36
1074.502 31
1074.524 46
1074.545 62
1074.566 71
1074.587 29
1074.608 19
1074.630 36
1074.651 27
1074.672 44
1074.693 37
1074.715 22
1074.736 11
1074.757 24
1074.778 27
1074.800 9
1074.821 25
1074.842 18
1074.863 18
1074.884 8
1074.906 13
1074.927 31
1074.948 30
1074.969 32
1074.991 37
1075.012 30
1075.033 20
1075.054 34
1075.076 28
1075.097 20
1075.118 13
1075.139 17
1075.161 9
1075.182 11
1075.203 9
1075.224 9
1075.245 14
1075.267 20
1075.288 38
1075.309 12
1075.330 39
1075.352 39
1075.373 25
1075.394 27
1075.415 12
1075.437 18
1075.458 40
1075.479 22
1075.500 19
1075.522 11
1075.543 61
1075.564 51
1075.585 18
1075.607 17
1075.628 47
1075.649 26
1075.670 23
1075.691 23
1075.713 11
1075.734 11
1075.755 11
1075.776 16
1075.798 13
1075.819 8
1075.840 12
1075.861 2
1075.883 12
1075.904 16
1075.925 8
1075.946 13
1075.968 26
1075.989 31
1076.010 16
1076.031 34
1076.053 15
1076.074 7
1076.095 7
1076.116 12
1076.138 19
1076.159 23
1076.180 13
1076.201 13
1076.223 15
1076.244 17
1076.265 10
1076.286 18
1076.308 27
1076.329 28
1076.350 16
1076.371 12
1076.393 19
1076.414 40
1076.435 25
1076.456 13
1076.478 15
1076.499 26
1076.520 14
1076.541 23
1076.563 20
1076.584 14
1076.605 15
1076.626 27
1076.648 37
1076.669 25
1076.690 29
1076.711 30
1076.733 24
1076.754 44
1076.775 15
1076.796 21
1076.818 34
1076.839 32
1076.860 17
1076.881 14
1076.903 25
1076.924 28
1076.945 15
1076.966 9
1076.988 15
1077.009 13
1077.030 18
1077.051 29
1077.073 33
1077.094 7
1077.115 28
1077.136 17
1077.158 17
1077.179 27
1077.200 15
1077.221 12
1077.243 16
1077.264 12
1077.285 26
1077.306 8
1077.328 8
1077.349 24
1077.370 12
1077.391 20
1077.413 20
1077.434 19
1077.455 21
1077.477 21
1077.498 23
1077.519 28
1077.540 31
1077.562 32
1077.583 34
1077.604 28
1077.625 13
1077.647 22
1077.668 33
1077.689 8
1077.710 9
1077.732 22
1077.753 8
1077.774 11
1077.795 21
1077.817 22
1077.838 14
1077.859 15
1077.880 11
1077.902 21
1077.923 32
1077.944 38
1077.966 9
1077.987 32
1078.008 12
1078.029 2
1078.051 34
1078.072 30
1078.093 19
1078.114 27
1078.136 18
1078.157 18
1078.178 17
1078.199 12
1078.221 12
1078.242 27
1078.263 29
1078.284 35
1078.306 43
1078.327 24
1078.348 20
1078.370 32
1078.391 12
1078.412 9
1078.433 10
1078.455 10
1078.476 19
1078.497 12
1078.518 20
1078.540 63
1078.561 53
1078.582 24
1078.604 41
1078.625 44
1078.646 58
1078.667 20
1078.689 10
1078.710 8
1078.731 21
1078.752 9
1078.774 16
1078.795 29
1078.816 12
1078.838 5
1078.859 18
1078.880 15
1078.901 22
1078.923 11
1078.944 16
1078.965 7
1078.986 28
1079.008 17
1079.029 9
1079.050 6
1079.072 14
1079.093 14
1079.114 13
1079.135 16
1079.157 22
1079.178 15
1079.199 5
1079.220 12
1079.242 15
1079.263 19
1079.284 17
1079.306 14
1079.327 26
1079.348 15
1079.369 29
1079.391 24
1079.412 31
1079.433 20
1079.454 30
1079.476 35
1079.497 12
1079.518 15
1079.540 33
1079.561 28
1079.582 13
1079.603 11
1079.625 21
1079.646 43
1079.667 9
1079.689 17
1079.710 25
1079.731 12
1079.752 19
1079.774 20
1079.795 13
1079.816 14
1079.838 12
1079.859 24
1079.880 31
1079.901 25
1079.923 24
1079.944 11
1079.965 16
1079.987 12
1080.008 12
1080.029 14
1080.050 17
1080.072 15
1080.093 35
1080.114 35
1080.136 12
1080.157 14
1080.178 16
1080.199 20
1080.221 56
1080.242 34
1080.263 18
1080.285 34
1080.306 36
1080.327 19
1080.348 15
1080.370 7
1080.391 16
1080.412 14
1080.434 20
1080.455 20
1080.476 21
1080.497 30
1080.519 26
1080.540 23
1080.561 21
1080.583 46
1080.604 33
1080.625 33
1080.646 27
1080.668 25
1080.689 19
1080.710 21
1080.732 42
1080.753 27
1080.774 11
1080.795 4
1080.817 5
1080.838 14
1080.859 3
1080.881 12
1080.902 31
1080.923 17
1080.945 15
1080.966 7
1080.987 11
1081.008 11
1081.030 18
1081.051 25
1081.072 56
1081.094 52
1081.115 34
1081.136 30
1081.157 33
1081.179 40
1081.200 37
1081.221 46
1081.243 25
1081.264 23
1081.285 39
1081.307 21
1081.328 33
1081.349 27
1081.370 35
1081.392 22
1081.413 12
1081.434 17
1081.456 35
1081.477 26
1081.498 13
1081.519 13
1081.541 14
1081.562 20
1081.583 10
1081.605 20
1081.626 16
1081.647 11
1081.669 8
1081.690 21
1081.711 42
1081.732 26
1081.754 8
1081.775 8
1081.796 14
1081.818 33
1081.839 26
1081.860 17
1081.882 20
1081.903 19
1081.924 3
1081.946 19
1081.967 5
1081.988 16
1082.009 21
1082.031 14
1082.052 77
1082.073 91
1082.095 111
1082.116 109
1082.137 48
1082.159 16
1082.180 18
1082.201 19
1082.222 7
1082.244 23
1082.265 25
1082.286 15
1082.308 28
1082.329 12
1082.350 16
1082.372 28
1082.393 26
1082.414 32
1082.436 18
1082.457 32
1082.478 44
1082.499 45
1082.521 33
1082.542 57
1082.563 42
1082.585 43
1082.606 13
1082.627 18
1082.649 21
1082.670 24
1082.691 35
1082.713 20
1082.734 12
1082.755 32
1082.776 22
1082.798 7
1082.819 19
1082.840 36
1082.862 23
1082.883 19
1082.904 13
1082.926 21
1082.947 8
1082.968 12
1082.990 24
1083.011 31
1083.032 62
1083.054 35
1083.075 68
1083.096 155
1083.118 68
1083.139 40
1083.160 9
1083.181 19
1083.203 8
1083.224 19
1083.245 32
1083.267 27
1083.288 31
1083.309 32
1083.331 27
1083.352 15
1083.373 19
1083.395 27
1083.416 27
1083.437 18
1083.459 2
1083.480 27
1083.501 31
1083.523 19
1083.544 17
1083.565 12
1083.586 33
1083.608 5
1083.629 9
1083.650 13
1083.672 24
1083.693 17
1083.714 14
1083.736 4
1083.757 12
1083.778 22
1083.800 14
1083.821 10
1083.842 12
1083.864 6
1083.885 34
1083.906 27
1083.928 16
1083.949 7
1083.970 6
1083.992 21
1084.013 16
1084.034 29
1084.056 45
1084.077 84
1084.098 51
1084.120 60
1084.141 29
1084.162 24
1084.183 37
1084.205 30
1084.226 20
1084.247 24
1084.269 33
1084.290 8
1084.311 6
1084.333 25
1084.354 35
1084.375 24
1084.397 26
1084.418 30
1084.439 28
1084.461 26
1084.482 21
1084.503 28
1084.525 19
1084.546 32
1084.567 12
1084.589 5
1084.610 22
1084.631 23
1084.653 19
1084.674 22
1084.695 33
1084.717 9
1084.738 13
1084.759 4
1084.781 23
1084.802 37
1084.823 19
1084.845 15
1084.866 11
1084.887 15
1084.909 4
1084.930 7
1084.951 5
1084.973 18
1084.994 20
1085.015 14
1085.037 25
1085.058 34
1085.079 35
1085.101 33
1085.122 32
1085.143 26
1085.165 21
1085.186 15
1085.207 29
1085.229 14
1085.250 23
1085.271 25
1085.293 23
1085.314 15
1085.335 34
1085.357 15
1085.378 8
1085.399 12
1085.421 42
1085.442 16
1085.463 7
1085.485 4
1085.506 15
1085.527 31
1085.549 21
1085.570 15
1085.591 22
1085.613 23
1085.634 14
1085.655 26
1085.677 26
1085.698 16
1085.719 20
1085.741 18
1085.762 20
1085.783 30
1085.805 23
1085.826 5
1085.847 17
1085.869 23
1085.890 23
1085.912 14
1085.933 6
1085.954 8
1085.976 5
1085.997 10
1086.018 38
1086.040 35
1086.061 24
1086.082 33
1086.104 42
1086.125 9
1086.146 17
1086.168 3
1086.189 5
1086.210 10
1086.232 15
1086.253 15
1086.274 3
1086.296 16
1086.317 28
1086.338 16
1086.360 18
1086.381 17
1086.402 12
1086.424 23
1086.445 31
1086.466 21
1086.488 11
1086.509 9
1086.531 15
1086.552 2
1086.573 3
1086.595 28
1086.616 10
1086.637 17
1086.659 20
1086.680 18
1086.701 5
1086.723 14
1086.744 15
1086.765 13
1086.787 6
1086.808 12
1086.829 15
1086.851 13
1086.872 13
1086.893 9
1086.915 29
1086.936 12
1086.958 4
1086.979 15
1087.000 23
1087.022 20
1087.043 8
1087.064 12
1087.086 7
1087.107 13
1087.128 20
1087.150 30
1087.171 34
1087.192 31
1087.214 11
1087.235 28
1087.256 22
1087.278 20
1087.299 12
1087.321 38
1087.342 23
1087.363 13
1087.385 24
1087.406 18
1087.427 23
1087.449 21
1087.470 21
1087.491 28
1087.513 18
1087.534 30
1087.555 39
1087.577 15
1087.598 24
1087.620 17
1087.641 19
1087.662 25
1087.684 18
1087.705 17
1087.726 43
1087.748 39
1087.769 15
1087.790 8
1087.812 17
1087.833 10
1087.855 18
1087.876 17
1087.897 20
1087.919 12
1087.940 39
1087.961 10
1087.983 13
1088.004 5
1088.025 26
1088.047 39
1088.068 67
1088.090 54
1088.111 45
1088.132 51
1088.154 42
1088.175 6
1088.196 13
1088.218 20
1088.239 8
1088.260 12
1088.282 34
1088.303 17
1088.325 22
1088.346 33
1088.367 43
1088.389 27
1088.410 27
1088.431 26
1088.453 13
1088.474 24
1088.495 32
1088.517 45
1088.538 26
1088.560 15
1088.581 7
1088.602 11
1088.624 5
1088.645 7
1088.666 6
1088.688 20
1088.709 30
1088.731 28
1088.752 27
1088.773 13
1088.795 11
1088.816 4
1088.837 5
1088.859 5
1088.880 12
1088.901 19
1088.923 16
1088.944 13
1088.966 14
1088.987 35
1089.008 34
1089.030 25
1089.051 12
1089.072 12
1089.094 12
1089.115 8
1089.137 9
1089.158 24
1089.179 20
1089.201 18
1089.222 30
1089.243 24
1089.265 25
1089.286 20
1089.308 29
1089.329 26
1089.350 12
1089.372 32
1089.393 14
1089.414 12
1089.436 8
1089.457 1
1089.479 27
1089.500 33
1089.521 13
1089.543 17
1089.564 37
1089.585 28
1089.607 18
1089.628 23
1089.650 38
1089.671 19
1089.692 11
1089.714 3
1089.735 17
1089.757 46
1089.778 19
1089.799 4
1089.821 10
1089.842 28
1089.863 22
1089.885 15
1089.906 27
1089.928 14
1089.949 15
1089.970 18
1089.992 17
1090.013 13
1090.034 8
1090.056 19
1090.077 19
1090.099 8
1090.120 8
1090.141 13
1090.163 21
1090.184 5
1090.206 38
1090.227 15
1090.248 17
1090.270 16
1090.291 26
1090.312 57
1090.334 32
1090.355 25
1090.377 29
1090.398 23
1090.419 11
1090.441 9
1090.462 29
1090.484 61
1090.505 76
1090.526 46
1090.548 16
1090.569 13
1090.590 32
1090.612 27
1090.633 35
1090.655 26
1090.676 24
1090.697 37
1090.719 30
1090.740 19
1090.762 17
1090.783 23
1090.804 20
1090.826 25
1090.847 16
1090.869 17
1090.890 22
1090.911 23
1090.933 25
1090.954 9
1090.976 9
1090.997 19
1091.018 27
1091.040 28
1091.061 30
1091.082 25
1091.104 29
1091.125 30
1091.147 19
1091.168 13
1091.189 5
1091.211 24
1091.232 9
1091.254 10
1091.275 33
1091.296 31
1091.318 27
1091.339 17
1091.361 23
1091.382 10
1091.403 5
1091.425 27
1091.446 26
1091.468 17
1091.489 7
1091.510 18
1091.532 9
1091.553 14
1091.575 41
1091.596 14
1091.617 23
1091.639 15
1091.660 7
1091.682 29
1091.703 29
1091.724 28
1091.746 33
1091.767 4
1091.789 2
1091.810 11
1091.831 22
1091.853 2
1091.874 16
1091.896 14
1091.917 16
1091.938 4
1091.960 3
1091.981 26
1092.003 21
1092.024 10
1092.045 28
1092.067 28
1092.088 8
1092.110 16
1092.131 18
1092.152 19
1092.174 19
1092.195 16
1092.217 11
1092.238 13
1092.259 5
1092.281 11
1092.302 10
1092.324 24
1092.345 26
1092.366 46
1092.388 35
1092.409 18
1092.431 9
1092.452 17
1092.473 10
1092.495 19
1092.516 36
1092.538 42
1092.559 20
1092.581 18
1092.602 27
1092.623 23
1092.645 30
1092.666 37
1092.688 18
1092.709 23
1092.730 15
1092.752 8
1092.773 8
1092.795 22
1092.816 34
1092.837 56
1092.859 27
1092.880 6
1092.902 5
1092.923 8
1092.944 21
1092.966 12
1092.987 36
1093.009 30
1093.030 43
1093.052 43
1093.073 20
1093.094 15
1093.116 10
1093.137 14
1093.159 26
1093.180 26
1093.201 15
1093.223 17
1093.244 10
1093.266 10
1093.287 17
1093.308 37
1093.330 44
1093.351 52
1093.373 35
1093.394 27
1093.416 25
1093.437 24
1093.458 15
1093.480 25
1093.501 28
1093.523 39
1093.544 43
1093.565 38
1093.587 44
1093.608 27
1093.630 26
1093.651 20
1093.673 11
1093.694 15
1093.715 2
1093.737 24
1093.758 37
1093.780 32
1093.801 13
1093.823 23
1093.844 19
1093.865 12
1093.887 11
1093.908 18
1093.930 14
1093.951 9
1093.972 29
1093.994 16
1094.015 6
1094.037 12
1094.058 15
1094.080 10
1094.101 22
1094.122 32
1094.144 27
1094.165 8
1094.187 11
1094.208 6
1094.230 16
1094.251 13
1094.272 25
1094.294 30
1094.315 37
1094.337 37
1094.358 16
1094.379 22
1094.401 19
1094.422 13
1094.444 17
1094.465 5
1094.487 8
1094.508 37
1094.529 21
1094.551 28
1094.572 23
1094.594 36
1094.615 17
1094.637 45
1094.658 17
1094.679 20
1094.701 20
1094.722 12
1094.744 24
1094.765 14
1094.787 38
1094.808 47
1094.829 14
1094.851 16
1094.872 17
1094.894 16
1094.915 9
1094.937 4
1094.958 13
1094.979 7
1095.001 12
1095.022 6
1095.044 28
1095.065 24
1095.087 27
1095.108 29
1095.130 8
1095.151 8
1095.172 24
1095.194 17
1095.215 13
1095.237 17
1095.258 19
1095.280 28
1095.301 31
1095.322 20
1095.344 29
1095.365 20
1095.387 30
1095.408 7
1095.430 25
1095.451 38
1095.472 30
1095.494 29
1095.515 27
1095.537 44
1095.558 39
1095.580 62
1095.601 55
1095.623 90
1095.644 49
1095.665 27
1095.687 13
1095.708 14
1095.730 21
1095.751 15
1095.773 9
1095.794 19
1095.815 29
1095.837 20
1095.858 17
1095.880 19
1095.901 9
1095.923 16
1095.944 41
1095.966 39
1095.987 20
1096.008 46
1096.030 49
1096.051 30
1096.073 36
1096.094 29
1096.116 20
1096.137 26
1096.159 31
1096.180 20
1096.201 31
1096.223 34
1096.244 25
1096.266 22
1096.287 16
1096.309 20
1096.330 42
1096.352 26
1096.373 20
1096.394 13
1096.416 18
1096.437 32
1096.459 56
1096.480 40
1096.502 37
1096.523 6
1096.545 23
1096.566 58
1096.587 64
1096.609 45
1096.630 52
1096.652 46
1096.673 30
1096.695 11
1096.716 16
1096.738 36
1096.759 26
1096.780 9
1096.802 12
1096.823 7
1096.845 12
1096.866 9
1096.888 16
1096.909 14
1096.931 11
1096.952 5
1096.974 12
1096.995 17
1097.016 19
1097.038 19
1097.059 46
1097.081 49
1097.102 21
1097.124 40
1097.145 25
1097.167 27
1097.188 37
1097.209 36
1097.231 31
1097.252 20
1097.274 34
1097.295 39
1097.317 24
1097.338 21
1097.360 23
1097.381 10
1097.403 26
1097.424 23
1097.445 20
1097.467 23
1097.488 35
1097.510 40
1097.531 22
1097.553 42
1097.574 30
1097.596 14
1097.617 10
1097.639 21
1097.660 25
1097.681 23
1097.703 13
1097.724 19
1097.746 30
1097.767 26
1097.789 9
1097.810 7
1097.832 15
1097.853 20
1097.875 16
1097.896 23
1097.918 19
1097.939 24
1097.960 34
1097.982 28
1098.003 84
1098.025 113
1098.046 107
1098.068 89
1098.089 50
1098.111 38
1098.132 32
1098.154 11
1098.175 20
1098.197 27
1098.218 14
1098.239 26
1098.261 22
1098.282 17
1098.304 29
1098.325 37
1098.347 18
1098.368 42
1098.390 24
1098.411 11
1098.433 23
1098.454 22
1098.476 22
1098.497 11
1098.519 14
1098.540 22
1098.561 18
1098.583 11
1098.604 7
1098.626 20
1098.647 18
1098.669 11
1098.690 18
1098.712 6
1098.733 16
1098.755 5
1098.776 25
1098.798 26
1098.819 11
1098.841 10
1098.862 9
1098.883 18
1098.905 8
1098.926 18
1098.948 17
1098.969 11
1098.991 24
1099.012 28
1099.034 80
1099.055 53
1099.077 40
1099.098 30
1099.120 28
1099.141 30
1099.163 21
1099.184 21
1099.206 21
1099.227 15
1099.248 33
1099.270 16
1099.291 25
1099.313 30
1099.334 15
1099.356 10
1099.377 5
1099.399 10
1099.420 15
1099.442 18
1099.463 31
1099.485 16
1099.506 15
1099.528 26
1099.549 29
1099.571 35
1099.592 37
1099.614 31
1099.635 50
1099.656 24
1099.678 11
1099.699 7
1099.721 13
1099.742 14
1099.764 7
1099.785 21
1099.807 31
1099.828 36
1099.850 46
1099.871 21
1099.893 17
1099.914 33
1099.936 5
1099.957 26
1099.979 27
1100.000 17
1100.022 22
1100.043 35
1100.065 54
1100.086 20
1100.108 14
1100.129 29
1100.151 22
1100.172 15
1100.193 19
1100.215 21
1100.236 9
1100.258 26
1100.279 52
1100.301 39
1100.322 13
1100.344 25
1100.365 19
1100.387 11
1100.408 18
1100.430 5
1100.451 15
1100.473 26
1100.494 29
1100.516 36
1100.537 25
1100.559 33
1100.580 45
1100.602 19
1100.623 20
1100.645 26
1100.666 18
1100.688 13
1100.709 7
1100.731 4
1100.752 20
1100.774 24
1100.795 33
1100.817 13
1100.838 11
1100.860 12
1100.881 18
1100.903 16
1100.924 17
1100.946 17
1100.967 17
1100.988 20
1101.010 27
1101.031 21
1101.053 34
1101.074 16
1101.096 18
1101.117 23
1101.139 16
1101.160 19
1101.182 2
1101.203 24
1101.225 36
1101.246 28
1101.268 27
1101.289 15
1101.311 13
1101.332 18
1101.354 34
1101.375 28
1101.397 22
1101.418 16
1101.440 32
1101.461 13
1101.483 11
1101.504 31
1101.526 27
1101.547 14
1101.569 16
1101.590 30
1101.612 33
1101.633 30
1101.655 21
1101.676 29
1101.698 25
1101.719 13
1101.741 15
1101.762 23
1101.784 21
1101.805 11
1101.827 11
1101.848 22
1101.870 38
1101.891 17
1101.913 13
1101.934 13
1101.956 6
1101.977 14
1101.999 12
1102.020 15
1102.042 27
1102.063 18
1102.085 15
1102.106 18
1102.128 32
1102.149 25
1102.171 23
1102.192 17
1102.214 12
1102.235 16
1102.257 12
1102.278 23
1102.300 21
1102.321 19
1102.343 40
1102.364 15
1102.386 18
1102.407 42
1102.429 39
1102.450 20
1102.472 46
1102.493 27
1102.515 25
1102.536 17
1102.558 28
1102.579 39
1102.601 30
1102.622 12
1102.644 24
1102.665 5
1102.687 12
1102.708 25
1102.730 50
1102.751 35
1102.773 24
1102.794 8
1102.816 0
1102.837 22
1102.859 18
1102.880 20
1102.902 31
1102.923 23
1102.945 25
1102.966 20
1102.988 21
1103.009 19
1103.031 29
1103.053 29
1103.074 25
1103.096 12
1103.117 27
1103.139 44
1103.160 24
1103.182 4
1103.203 26
1103.225 50
1103.246 14
1103.268 33
1103.289 17
1103.311 16
1103.332 27
1103.354 41
1103.375 28
1103.397 16
1103.418 39
1103.440 51
1103.461 12
1103.483 10
1103.504 9
1103.526 14
1103.547 38
1103.569 30
1103.590 40
1103.612 39
1103.633 35
1103.655 32
1103.676 12
1103.698 23
1103.719 11
1103.741 17
1103.762 21
1103.784 30
1103.805 26
1103.827 5
1103.849 16
1103.870 24
1103.892 24
1103.913 21
1103.935 24
1103.956 19
1103.978 21
1103.999 7
1104.021 6
1104.042 7
1104.064 25
1104.085 48
1104.107 48
1104.128 18
1104.150 26
1104.171 16
1104.193 26
1104.214 32
1104.236 14
1104.257 9
1104.279 11
1104.300 27
1104.322 36
1104.343 17
1104.365 28
1104.387 20
1104.408 11
1104.430 1
1104.451 17
1104.473 27
1104.494 34
1104.516 31
1104.537 28
1104.559 32
1104.580 22
1104.602 30
1104.623 39
1104.645 22
1104.666 19
1104.688 15
1104.709 6
1104.731 19
1104.752 14
1104.774 24
1104.796 23
1104.817 16
1104.839 5
1104.860 9
1104.882 27
1104.903 14
1104.925 14
1104.946 11
1104.968 22
1104.989 12
1105.011 21
1105.032 20
1105.054 17
1105.075 26
1105.097 20
1105.118 27
1105.140 20
1105.162 4
1105.183 15
1105.205 25
1105.226 26
1105.248 31
1105.269 15
1105.291 20
1105.312 27
1105.334 37
1105.355 39
1105.377 38
1105.398 33
1105.420 27
1105.441 44
1105.463 19
1105.485 26
1105.506 25
1105.528 58
1105.549 108
1105.571 152
1105.592 238
1105.614 162
1105.635 136
1105.657 97
1105.678 45
1105.700 27
1105.721 13
1105.743 17
1105.764 19
1105.786 25
1105.808 27
1105.829 12
1105.851 5
1105.872 19
1105.894 14
1105.915 12
1105.937 8
1105.958 9
1105.980 3
1106.001 21
1106.023 29
1106.044 14
1106.066 32
1106.088 18
1106.109 29
1106.131 41
1106.152 15
1106.174 25
1106.195 21
1106.217 25
1106.238 33
1106.260 31
1106.281 31
1106.303 52
1106.324 31
1106.346 23
1106.368 31
1106.389 24
1106.411 10
1106.432 17
1106.454 25
1106.475 15
1106.497 29
1106.518 32
1106.540 76
1106.561 119
1106.583 147
1106.605 177
1106.626 152
1106.648 142
1106.669 72
1106.691 24
1106.712 21
1106.734 25
1106.755 12
1106.777 41
1106.798 29
1106.820 28
1106.842 13
1106.863 37
1106.885 25
1106.906 19
1106.928 8
1106.949 19
1106.971 14
1106.992 28
1107.014 17
1107.035 36
1107.057 55
1107.079 49
1107.100 25
1107.122 33
1107.143 12
1107.165 4
1107.186 11
1107.208 11
1107.229 12
1107.251 23
1107.273 10
1107.294 27
1107.316 26
1107.337 17
1107.359 6
1107.380 32
1107.402 25
1107.423 37
1107.445 15
1107.467 17
1107.488 11
1107.510 29
1107.531 95
1107.553 113
1107.574 165
1107.596 178
1107.617 82
1107.639 71
1107.661 65
1107.682 43
1107.704 9
1107.725 8
1107.747 13
1107.768 15
1107.790 25
1107.811 25
1107.833 20
1107.855 9
1107.876 14
1107.898 7
1107.919 17
1107.941 20
1107.962 27
1107.984 19
1108.005 19
1108.027 28
1108.049 5
1108.070 3
1108.092 29
1108.113 16
1108.135 7
1108.156 5
1108.178 22
1108.199 17
1108.221 23
1108.243 10
1108.264 3
1108.286 5
1108.307 33
1108.329 60
1108.350 66
1108.372 45
1108.394 28
1108.415 18
1108.437 10
1108.458 19
1108.480 26
1108.501 39
1108.523 47
1108.544 55
1108.566 82
1108.588 76
1108.609 38
1108.631 66
1108.652 36
1108.674 44
1108.695 27
1108.717 43
1108.739 8
1108.760 5
1108.782 14
1108.803 8
1108.825 15
1108.846 20
1108.868 14
1108.890 17
1108.911 9
1108.933 32
1108.954 14
1108.976 22
1108.997 29
1109.019 16
1109.040 11
1109.062 16
1109.084 12
1109.105 15
1109.127 29
1109.148 28
1109.170 22
1109.191 11
1109.213 21
1109.235 11
1109.256 13
1109.278 22
1109.299 19
1109.321 23
1109.342 35
1109.364 57
1109.386 49
1109.407 25
1109.429 32
1109.450 11
1109.472 44
1109.493 57
1109.515 94
1109.537 95
1109.558 75
1109.580 53
1109.601 57
1109.623 37
1109.644 39
1109.666 28
1109.688 23
1109.709 24
1109.731 14
1109.752 15
1109.774 24
1109.796 15
1109.817 10
1109.839 16
1109.860 13
1109.882 2
1109.903 21
1109.925 11
1109.947 16
1109.968 17
1109.990 3
1110.011 10
1110.033 15
1110.054 18
1110.076 13
1110.098 19
1110.119 28
1110.141 15
1110.162 6
1110.184 15
1110.205 15
1110.227 25
1110.249 20
1110.270 27
1110.292 26
1110.313 28
1110.335 22
1110.357 28
1110.378 35
1110.400 34
1110.421 17
1110.443 27
1110.464 25
1110.486 11
1110.508 29
1110.529 28
1110.551 14
1110.572 23
1110.594 37
1110.616 19
1110.637 18
1110.659 37
1110.680 17
1110.702 13
1110.723 23
1110.745 21
1110.767 12
1110.788 12
1110.810 30
1110.831 34
1110.853 4
1110.875 14
1110.896 12
1110.918 7
1110.939 15
1110.961 9
1110.983 7
1111.004 6
1111.026 8
1111.047 21
1111.069 2
1111.090 10
1111.112 23
1111.134 29
1111.155 14
1111.177 22
1111.198 20
1111.220 17
1111.242 26
1111.263 17
1111.285 15
1111.306 9
1111.328 27
1111.350 29
1111.371 32
1111.393 44
1111.414 56
1111.436 43
1111.457 11
1111.479 20
1111.501 18
1111.522 6
1111.544 15
1111.565 17
1111.587 48
1111.609 53
1111.630 21
1111.652 26
1111.673 18
1111.695 15
1111.717 25
1111.738 23
1111.760 15
1111.781 9
1111.803 32
1111.825 23
1111.846 14
1111.868 23
1111.889 31
1111.911 40
1111.933 45
1111.954 30
1111.976 13
1111.997 26
1112.019 19
1112.041 11
1112.062 21
1112.084 22
1112.105 16
1112.127 18
1112.149 24
1112.170 27
1112.192 25
1112.213 33
1112.235 14
1112.257 32
1112.278 21
1112.300 20
1112.321 23
1112.343 8
1112.365 19
1112.386 13
1112.408 19
1112.429 23
1112.451 27
1112.473 22
1112.494 14
1112.516 8
1112.537 25
1112.559 47
1112.581 20
1112.602 47
1112.624 52
1112.645 34
1112.667 21
1112.689 13
1112.710 33
1112.732 16
1112.753 4
1112.775 11
1112.797 6
1112.818 10
1112.840 39
1112.861 41
1112.883 32
1112.905 28
1112.926 16
1112.948 26
1112.969 26
1112.991 27
1113.013 16
1113.034 11
1113.056 35
1113.077 46
1113.099 30
1113.121 35
1113.142 10
1113.164 19
1113.186 30
1113.207 9
1113.229 13
1113.250 11
1113.272 20
1113.294 16
1113.315 7
1113.337 3
1113.358 23
1113.380 48
1113.402 54
1113.423 48
1113.445 23
1113.466 19
1113.488 29
1113.510 53
1113.531 53
1113.553 36
1113.575 21
1113.596 37
1113.618 49
1113.639 31
1113.661 23
1113.683 18
1113.704 16
1113.726 8
1113.747 11
1113.769 7
1113.791 17
1113.812 25
1113.834 38
1113.856 28
1113.877 35
1113.899 58
1113.920 31
1113.942 19
1113.964 34
1113.985 61
1114.007 66
1114.028 62
1114.050 51
1114.072 33
1114.093 54
1114.115 67
1114.137 43
1114.158 17
1114.180 8
1114.201 13
1114.223 23
1114.245 23
1114.266 12
1114.288 15
1114.309 21
1114.331 30
1114.353 22
1114.374 8
1114.396 43
1114.418 49
1114.439 34
1114.461 23
1114.482 19
1114.504 22
1114.526 26
1114.547 13
1114.569 14
1114.591 72
1114.612 54
1114.634 36
1114.655 26
1114.677 18
1114.699 14
1114.720 12
1114.742 22
1114.764 22
1114.785 38
1114.807 26
1114.828 28
1114.850 21
1114.872 20
1114.893 33
1114.915 49
1114.937 14
1114.958 26
1114.980 48
1115.001 30
1115.023 34
1115.045 63
1115.066 26
1115.088 19
1115.110 23
1115.131 25
1115.153 22
1115.174 25
1115.196 43
1115.218 35
1115.239 19
1115.261 24
1115.283 23
1115.304 26
1115.326 17
1115.347 49
1115.369 44
1115.391 26
1115.412 17
1115.434 19
1115.456 21
1115.477 31
1115.499 32
1115.521 40
1115.542 17
1115.564 17
1115.585 39
1115.607 43
1115.629 33
1115.650 41
1115.672 58
1115.694 37
1115.715 16
1115.737 26
1115.759 10
1115.780 26
1115.802 16
1115.823 21
1115.845 9
1115.867 2
1115.888 6
1115.910 4
1115.932 8
1115.953 18
1115.975 24
1115.996 37
1116.018 49
1116.040 17
1116.061 30
1116.083 19
1116.105 14
1116.126 14
1116.148 15
1116.170 22
1116.191 35
1116.213 12
1116.235 21
1116.256 29
1116.278 28
1116.299 27
1116.321 24
1116.343 27
1116.364 10
1116.386 17
1116.408 16
1116.429 2
1116.451 14
1116.473 42
1116.494 23
1116.516 28
1116.537 13
1116.559 20
1116.581 38
1116.602 31
1116.624 16
1116.646 29
1116.667 18
1116.689 10
1116.711 11
1116.732 11
1116.754 12
1116.776 9
1116.797 15
1116.819 31
1116.840 34
1116.862 42
1116.884 21
1116.905 18
1116.927 13
1116.949 19
1116.970 44
1116.992 34
1117.014 40
1117.035 37
1117.057 18
1117.079 28
1117.100 11
1117.122 20
1117.144 16
1117.165 18
1117.187 12
1117.208 11
1117.230 22
1117.252 19
1117.273 27
1117.295 34
1117.317 24
1117.338 21
1117.360 13
1117.382 26
1117.403 31
1117.425 32
1117.447 25
1117.468 17
1117.490 22
1117.512 19
1117.533 7
1117.555 15
1117.577 5
1117.598 42
1117.620 30
1117.641 26
1117.663 28
1117.685 53
1117.706 42
1117.728 17
1117.750 16
1117.771 34
1117.793 31
1117.815 18
1117.836 23
1117.858 31
1117.880 24
1117.901 25
1117.923 28
1117.945 23
1117.966 17
1117.988 22
1118.010 29
1118.031 26
1118.053 29
1118.075 11
1118.096 8
1118.118 16
1118.140 3
1118.161 10
1118.183 28
1118.204 20
1118.226 20
1118.248 34
1118.269 14
1118.291 26
1118.313 18
1118.334 15
1118.356 35
1118.378 32
1118.399 18
1118.421 22
1118.443 22
1118.464 17
1118.486 19
1118.508 19
1118.529 29
1118.551 27
1118.573 35
1118.594 38
1118.616 27
1118.638 13
1118.659 27
1118.681 13
1118.703 8
1118.724 28
1118.746 35
1118.768 27
1118.789 5
1118.811 21
1118.833 19
1118.854 13
1118.876 7
1118.898 15
1118.919 29
1118.941 32
1118.963 32
1118.984 32
1119.006 29
1119.028 17
1119.049 6
1119.071 14
1119.093 11
1119.114 16
1119.136 11
1119.158 9
1119.179 12
1119.201 23
1119.223 37
1119.244 16
1119.266 10
1119.288 31
1119.309 23
1119.331 14
1119.353 27
1119.374 37
1119.396 35
1119.418 20
1119.439 12
1119.461 23
1119.483 19
1119.504 29
1119.526 24
1119.548 7
1119.569 31
1119.591 30
1119.613 27
1119.634 25
1119.656 27
1119.678 7
1119.699 25
1119.721 16
1119.743 13
1119.764 18
1119.786 5
1119.808 8
1119.829 3
1119.851 1
1119.873 4
1119.894 10
1119.916 21
1119.938 25
1119.959 13
1119.981 15
1120.003 34
1120.024 48
1120.046 57
1120.068 50
1120.090 36
1120.111 25
1120.133 17
1120.155 5
1120.176 23
1120.198 14
1120.220 17
1120.241 21
1120.263 31
1120.285 31
1120.306 44
1120.328 40
1120.350 44
1120.371 42
1120.393 9
1120.415 18
1120.436 31
1120.458 20
1120.480 13
1120.501 11
1120.523 20
1120.545 12
1120.566 8
1120.588 30
1120.610 24
1120.631 26
1120.653 24
1120.675 15
1120.697 21
1120.718 7
1120.740 12
1120.762 33
1120.783 24
1120.805 7
1120.827 8
1120.848 6
1120.870 6
1120.892 22
1120.913 24
1120.935 17
1120.957 17
1120.978 10
1121.000 20
1121.022 24
1121.043 23
1121.065 23
1121.087 23
1121.109 18
1121.130 25
1121.152 25
1121.174 33
1121.195 18
1121.217 54
1121.239 31
1121.260 17
1121.282 24
1121.304 14
1121.325 8
1121.347 20
1121.369 32
1121.390 17
1121.412 37
1121.434 21
1121.456 16
1121.477 17
1121.499 13
1121.521 25
1121.542 30
1121.564 41
1121.586 43
1121.607 54
1121.629 71
1121.651 35
1121.672 29
1121.694 32
1121.716 29
1121.738 24
1121.759 25
1121.781 15
1121.803 27
1121.824 16
1121.846 6
1121.868 25
1121.889 14
1121.911 11
1121.933 6
1121.954 12
1121.976 7
1121.998 14
1122.020 11
1122.041 23
1122.063 19
1122.085 33
1122.106 27
1122.128 23
1122.150 36
1122.171 3
1122.193 7
1122.215 14
1122.236 6
1122.258 11
1122.280 15
1122.302 18
1122.323 14
1122.345 29
1122.367 24
1122.388 26
1122.410 42
1122.432 20
1122.453 27
1122.475 23
1122.497 44
1122.519 56
1122.540 40
1122.562 47
1122.584 56
1122.605 66
1122.627 59
1122.649 36
1122.670 38
1122.692 35
1122.714 20
1122.736 10
1122.757 10
1122.779 19
1122.801 24
1122.822 18
1122.844 41
1122.866 29
1122.887 3
1122.909 15
1122.931 19
1122.953 8
1122.974 19
1122.996 4
1123.018 16
1123.039 25
1123.061 28
1123.083 23
1123.105 20
1123.126 11
1123.148 51
1123.170 31
1123.191 22
1123.213 27
1123.235 25
1123.256 28
1123.278 25
1123.300 54
1123.322 22
1123.343 20
1123.365 31
1123.387 8
1123.408 29
1123.430 59
1123.452 37
1123.474 10
1123.495 8
1123.517 21
1123.539 17
1123.560 9
1123.582 68
1123.604 40
1123.626 54
1123.647 31
1123.669 47
1123.691 25
1123.712 27
1123.734 23
1123.756 19
1123.777 19
1123.799 11
1123.821 16
1123.843 18
1123.864 16
1123.886 25
1123.908 23
1123.929 36
1123.951 15
1123.973 16
1123.995 16
1124.016 24
1124.038 2
1124.060 10
1124.081 4
1124.103 13
1124.125 26
1124.147 15
1124.168 21
1124.190 27
1124.212 12
1124.233 10
1124.255 22
1124.277 16
1124.299 12
1124.320 33
1124.342 19
1124.364 19
1124.385 14
1124.407 20
1124.429 14
1124.451 19
1124.472 21
1124.494 13
1124.516 14
1124.538 28
1124.559 25
1124.581 15
1124.603 29
1124.624 9
1124.646 10
1124.668 25
1124.690 64
1124.711 42
1124.733 30
1124.755 47
1124.776 32
1124.798 43
1124.820 20
1124.842 23
1124.863 22
1124.885 12
1124.907 27
1124.929 23
1124.950 16
1124.972 18
1124.994 42
1125.015 30
1125.037 8
1125.059 9
1125.081 12
1125.102 19
1125.124 12
1125.146 36
1125.167 17
1125.189 10
1125.211 38
1125.233 33
1125.254 18
1125.276 15
1125.298 7
1125.320 49
1125.341 29
1125.363 12
1125.385 15
1125.406 11
1125.428 4
1125.450 20
1125.472 38
1125.493 42
1125.515 9
1125.537 26
1125.559 23
1125.580 46
1125.602 25
1125.624 20
1125.645 22
1125.667 23
1125.689 34
1125.711 49
1125.732 20
1125.754 6
1125.776 12
1125.798 16
1125.819 17
1125.841 22
1125.863 29
1125.885 33
1125.906 24
1125.928 15
1125.950 39
1125.971 38
1125.993 35
1126.015 36
1126.037 17
1126.058 37
1126.080 12
1126.102 8
1126.124 23
1126.145 41
1126.167 22
1126.189 19
1126.211 1
1126.232 14
1126.254 11
1126.276 18
1126.297 23
1126.319 15
1126.341 28
1126.363 14
1126.384 17
1126.406 41
1126.428 47
1126.450 10
1126.471 11
1126.493 21
1126.515 19
1126.537 33
1126.558 21
1126.580 51
1126.602 39
1126.624 42
1126.645 19
1126.667 14
1126.689 7
1126.710 18
1126.732 25
1126.754 28
1126.776 18
1126.797 18
1126.819 66
1126.841 40
1126.863 23
1126.884 7
1126.906 11
1126.928 19
1126.950 19
1126.971 17
1126.993 34
1127.015 37
1127.037 44
1127.058 38
1127.080 29
1127.102 40
1127.124 58
1127.145 27
1127.167 13
1127.189 3
1127.211 18
1127.232 10
1127.254 24
1127.276 33
1127.298 28
1127.319 13
1127.341 11
1127.363 14
1127.385 23
1127.406 15
1127.428 15
1127.450 11
1127.472 31
1127.493 32
1127.515 14
1127.537 16
1127.559 39
1127.580 38
1127.602 14
1127.624 6
1127.646 18
1127.667 23
1127.689 26
1127.711 29
1127.733 28
1127.754 44
1127.776 26
1127.798 20
1127.820 18
1127.841 37
1127.863 18
1127.885 24
1127.907 37
1127.928 30
1127.950 31
1127.972 9
1127.994 10
1128.015 12
1128.037 7
1128.059 33
1128.081 9
1128.102 34
1128.124 24
1128.146 24
1128.168 29
1128.189 18
1128.211 37
1128.233 12
1128.255 5
1128.276 16
1128.298 16
1128.320 23
1128.342 23
1128.363 20
1128.385 24
1128.407 36
1128.429 24
1128.450 31
1128.472 27
1128.494 15
1128.516 48
1128.537 31
1128.559 45
1128.581 58
1128.603 33
1128.624 11
1128.646 54
1128.668 34
1128.690 6
1128.711 4
1128.733 13
1128.755 21
1128.777 17
1128.799 20
1128.820 28
1128.842 44
1128.864 36
1128.886 26
1128.907 18
1128.929 10
1128.951 5
1128.973 13
1128.994 15
1129.016 8
1129.038 37
1129.060 13
1129.081 5
1129.103 12
1129.125 4
1129.147 28
1129.168 13
1129.190 12
1129.212 10
1129.234 10
1129.256 4
1129.277 12
1129.299 35
1129.321 25
1129.343 37
1129.364 27
1129.386 16
1129.408 32
1129.430 40
1129.451 18
1129.473 28
1129.495 25
1129.517 31
1129.538 40
1129.560 38
1129.582 39
1129.604 15
1129.626 9
1129.647 35
1129.669 29
1129.691 15
1129.713 18
1129.734 31
1129.756 22
1129.778 24
1129.800 19
1129.821 20
1129.843 19
1129.865 12
1129.887 18
1129.909 21
1129.930 30
1129.952 32
1129.974 24
1129.996 26
1130.017 13
1130.039 36
1130.061 27
1130.083 25
1130.105 37
1130.126 25
1130.148 20
1130.170 10
1130.192 32
1130.213 28
1130.235 14
1130.257 14
1130.279 18
1130.300 35
1130.322 33
1130.344 29
1130.366 23
1130.388 22
1130.409 29
1130.431 34
1130.453 35
1130.475 47
1130.496 85
1130.518 51
1130.540 59
1130.562 45
1130.584 32
1130.605 33
1130.627 23
1130.649 33
1130.671 33
1130.692 20
1130.714 6
1130.736 8
1130.758 41
1130.780 63
1130.801 63
1130.823 29
1130.845 22
1130.867 39
1130.888 35
1130.910 30
1130.932 52
1130.954 45
1130.976 20
1130.997 11
1131.019 12
1131.041 2
1131.063 8
1131.085 7
1131.106 8
1131.128 9
1131.150 15
1131.172 19
1131.193 23
1131.215 6
1131.237 12
1131.259 17
1131.281 8
1131.302 23
1131.324 24
1131.346 23
1131.368 14
1131.389 17
1131.411 31
1131.433 52
1131.455 45
1131.477 25
1131.498 30
1131.520 33
1131.542 61
1131.564 47
1131.586 67
1131.607 48
1131.629 40
1131.651 51
1131.673 55
1131.695 46
1131.716 41
1131.738 25
1131.760 17
1131.782 13
1131.803 22
1131.825 26
1131.847 25
1131.869 8
1131.891 28
1131.912 14
1131.934 7
1131.956 11
1131.978 18
1132.000 21
1132.021 29
1132.043 28
1132.065 13
1132.087 17
1132.109 25
1132.130 22
1132.152 9
1132.174 33
1132.196 17
1132.217 3
1132.239 21
1132.261 12
1132.283 10
1132.305 7
1132.326 17
1132.348 27
1132.370 46
1132.392 42
1132.414 22
1132.435 19
1132.457 33
1132.479 31
1132.501 21
1132.523 37
1132.544 32
1132.566 20
1132.588 32
1132.610 37
1132.632 52
1132.653 47
1132.675 33
1132.697 13
1132.719 21
1132.741 13
1132.762 41
1132.784 44
1132.806 12
1132.828 33
1132.850 22
1132.871 20
1132.893 21
1132.915 30
1132.937 15
1132.959 14
1132.980 23
1133.002 45
1133.024 18
1133.046 11
1133.068 15
1133.089 15
1133.111 28
1133.133 27
1133.155 24
1133.177 35
1133.198 29
1133.220 10
1133.242 12
1133.264 12
1133.286 16
1133.307 10
1133.329 37
1133.351 52
1133.373 26
1133.395 36
1133.416 14
1133.438 17
1133.460 28
1133.482 20
1133.504 24
1133.525 28
1133.547 48
1133.569 58
1133.591 52
1133.613 26
1133.634 22
1133.656 30
1133.678 27
1133.700 24
1133.722 17
1133.744 21
1133.765 23
1133.787 29
1133.809 23
1133.831 21
1133.853 23
1133.874 32
1133.896 41
1133.918 35
1133.940 15
1133.962 15
1133.983 31
1134.005 55
1134.027 31
1134.049 30
1134.071 20
1134.092 33
1134.114 14
1134.136 17
1134.158 6
1134.180 17
1134.202 30
1134.223 9
1134.245 6
1134.267 13
1134.289 15
1134.311 10
1134.332 14
1134.354 8
1134.376 17
1134.398 30
1134.420 21
1134.441 45
1134.463 24
1134.485 6
1134.507 45
1134.529 37
1134.551 19
1134.572 15
1134.594 30
1134.616 56
1134.638 38
1134.660 16
1134.681 20
1134.703 16
1134.725 25
1134.747 17
1134.769 23
1134.791 23
1134.812 4
1134.834 7
1134.856 11
1134.878 8
1134.900 7
1134.921 7
1134.943 6
1134.965 17
1134.987 38
1135.009 17
1135.031 21
1135.052 30
1135.074 18
1135.096 17
1135.118 15
1135.140 25
1135.161 18
1135.183 27
1135.205 28
1135.227 21
1135.249 19
1135.271 26
1135.292 54
1135.314 40
1135.336 16
1135.358 8
1135.380 26
1135.402 34
1135.423 14
1135.445 14
1135.467 9
1135.489 7
1135.511 31
1135.532 46
1135.554 31
1135.576 12
1135.598 24
1135.620 13
1135.642 42
1135.663 40
1135.685 12
1135.707 36
1135.729 48
1135.751 33
1135.773 24
1135.794 20
1135.816 17
1135.838 15
1135.860 4
1135.882 15
1135.904 2
1135.925 42
1135.947 64
1135.969 26
1135.991 14
1136.013 41
1136.035 21
1136.056 28
1136.078 32
1136.100 27
1136.122 15
1136.144 4
1136.166 21
1136.187 17
1136.209 28
1136.231 4
1136.253 21
1136.275 16
1136.297 21
1136.318 31
1136.340 42
1136.362 27
1136.384 27
1136.406 24
1136.428 29
1136.449 7
1136.471 12
1136.493 29
1136.515 36
1136.537 38
1136.559 30
1136.580 38
1136.602 43
1136.624 21
1136.646 7
1136.668 25
1136.690 24
1136.711 33
1136.733 32
1136.755 23
1136.777 13
1136.799 22
1136.821 42
1136.842 12
1136.864 15
1136.886 7
1136.908 14
1136.930 10
1136.952 8
1136.973 11
1136.995 17
1137.017 18
1137.039 11
1137.061 10
1137.083 2
1137.104 5
1137.126 6
1137.148 18
1137.170 10
1137.192 10
1137.214 18
1137.236 18
1137.257 10
1137.279 22
1137.301 23
1137.323 21
1137.345 19
1137.367 62
1137.388 28
1137.410 25
1137.432 15
1137.454 20
1137.476 26
1137.498 24
1137.519 17
1137.541 13
1137.563 13
1137.585 13
1137.607 23
1137.629 42
1137.651 15
1137.672 4
1137.694 15
1137.716 13
1137.738 8
1137.760 8
1137.782 11
1137.803 14
1137.825 10
1137.847 13
1137.869 11
1137.891 3
1137.913 12
1137.935 12
1137.956 8
1137.978 7
1138.000 5
1138.022 5
1138.044 8
1138.066 5
1138.087 14
1138.109 15
1138.131 34
1138.153 7
1138.175 10
1138.197 25
1138.219 38
1138.240 20
1138.262 28
1138.284 20
1138.306 27
1138.328 33
1138.350 41
1138.372 34
1138.393 13
1138.415 24
1138.437 23
1138.459 24
1138.481 45
1138.503 42
1138.525 19
1138.546 11
1138.568 8
1138.590 12
1138.612 26
1138.634 18
1138.656 11
1138.678 12
1138.699 6
1138.721 6
1138.743 15
1138.765 8
1138.787 7
1138.809 3
1138.831 0
1138.852 12
1138.874 34
1138.896 26
1138.918 24
1138.940 5
1138.962 8
1138.984 28
1139.005 26
1139.027 11
1139.049 8
1139.071 19
1139.093 36
1139.115 29
1139.137 39
1139.158 37
1139.180 14
1139.202 23
1139.224 14
1139.246 25
1139.268 25
1139.290 35
1139.311 26
1139.333 22
1139.355 22
1139.377 23
1139.399 24
1139.421 18
1139.443 29
1139.464 32
1139.486 26
1139.508 23
1139.530 23
1139.552 38
1139.574 36
1139.596 32
1139.617 35
1139.639 28
1139.661 25
1139.683 37
1139.705 23
1139.727 20
1139.749 17
1139.771 24
1139.792 26
1139.814 17
1139.836 21
1139.858 28
1139.880 20
1139.902 43
1139.924 43
1139.945 17
1139.967 13
1139.989 15
1140.011 13
1140.033 6
1140.055 27
1140.077 34
1140.099 35
1140.120 25
1140.142 28
1140.164 17
1140.186 21
1140.208 16
1140.230 7
1140.252 27
1140.274 12
1140.295 21
1140.317 15
1140.339 19
1140.361 8
1140.383 11
1140.405 27
1140.427 20
1140.449 18
1140.470 29
1140.492 44
1140.514 56
1140.536 23
1140.558 35
1140.580 50
1140.602 39
1140.623 32
1140.645 33
1140.667 45
1140.689 32
1140.711 17
1140.733 24
1140.755 23
1140.777 24
1140.798 5
1140.820 18
1140.842 19
1140.864 23
1140.886 7
1140.908 21
1140.930 23
1140.952 5
1140.974 18
1140.995 29
1141.017 7
1141.039 17
1141.061 7
1141.083 20
1141.105 9
1141.127 8
1141.149 10
1141.170 22
1141.192 40
1141.214 15
1141.236 3
1141.258 16
1141.280 8
1141.302 23
1141.324 23
1141.345 27
1141.367 45
1141.389 46
1141.411 18
1141.433 25
1141.455 18
1141.477 20
1141.499 37
1141.521 18
1141.542 42
1141.564 62
1141.586 24
1141.608 43
1141.630 52
1141.652 21
1141.674 24
1141.696 21
1141.717 16
1141.739 13
1141.761 13
1141.783 43
1141.805 42
1141.827 29
1141.849 6
1141.871 13
1141.893 17
1141.914 24
1141.936 40
1141.958 40
1141.980 9
1142.002 12
1142.024 26
1142.046 31
1142.068 19
1142.090 5
1142.111 41
1142.133 60
1142.155 22
1142.177 17
1142.199 8
1142.221 13
1142.243 11
1142.265 14
1142.287 33
1142.308 35
1142.330 16
1142.352 8
1142.374 17
1142.396 37
1142.418 25
1142.440 25
1142.462 29
1142.484 35
1142.505 16
1142.527 14
1142.549 41
1142.571 21
1142.593 68
1142.615 44
1142.637 39
1142.659 46
1142.681 34
1142.702 23
1142.724 6
1142.746 10
1142.768 22
1142.790 21
1142.812 18
1142.834 14
1142.856 20
1142.878 13
1142.900 17
1142.921 8
1142.943 11
1142.965 26
1142.987 24
1143.009 36
1143.031 34
1143.053 24
1143.075 19
1143.097 28
1143.119 15
1143.140 10
1143.162 17
1143.184 54
1143.206 31
1143.228 22
1143.250 25
1143.272 18
1143.294 40
1143.316 30
1143.338 39
1143.359 28
1143.381 34
1143.403 20
1143.425 27
1143.447 32
1143.469 25
1143.491 24
1143.513 47
1143.535 23
1143.557 34
1143.578 46
1143.600 44
1143.622 60
1143.644 32
1143.666 12
1143.688 11
1143.710 13
1143.732 24
1143.754 22
1143.776 10
1143.797 8
1143.819 9
1143.841 20
1143.863 15
1143.885 17
1143.907 28
1143.929 36
1143.951 16
1143.973 16
1143.995 17
1144.017 25
1144.038 31
1144.060 25
1144.082 22
1144.104 4
1144.126 13
1144.148 24
1144.170 9
1144.192 8
1144.214 13
1144.236 33
1144.258 30
1144.279 28
1144.301 11
1144.323 13
1144.345 27
1144.367 18
1144.389 26
1144.411 28
1144.433 36
1144.455 63
1144.477 42
1144.499 19
1144.520 50
1144.542 38
1144.564 34
1144.586 30
1144.608 44
1144.630 31
1144.652 17
1144.674 9
1144.696 26
1144.718 16
1144.740 14
1144.761 26
1144.783 22
1144.805 16
1144.827 11
1144.849 13
1144.871 14
1144.893 22
1144.915 19
1144.937 11
1144.959 22
1144.981 9
1145.003 7
1145.024 4
1145.046 10
1145.068 11
1145.090 8
1145.112 16
1145.134 19
1145.156 23
1145.178 32
1145.200 42
1145.222 30
1145.244 28
1145.266 29
1145.287 24
1145.309 16
1145.331 35
1145.353 27
1145.375 23
1145.397 25
1145.419 32
1145.441 14
1145.463 18
1145.485 15
1145.507 11
1145.529 28
1145.551 26
1145.572 33
1145.594 27
1145.616 36
1145.638 29
1145.660 33
1145.682 19
1145.704 12
1145.726 16
1145.748 21
1145.770 17
1145.792 24
1145.814 25
1145.836 20
1145.857 15
1145.879 15
1145.901 13
1145.923 19
1145.945 32
1145.967 27
1145.989 32
1146.011 22
1146.033 23
1146.055 30
1146.077 31
1146.099 26
1146.121 6
1146.142 18
1146.164 9
1146.186 20
1146.208 16
1146.230 41
1146.252 19
1146.274 22
1146.296 13
1146.318 26
1146.340 27
1146.362 43
1146.384 48
1146.406 50
1146.428 21
1146.449 28
1146.471 15
1146.493 18
1146.515 35
1146.537 39
1146.559 20
1146.581 11
1146.603 14
1146.625 28
1146.647 31
1146.669 31
1146.691 30
1146.713 66
1146.735 51
1146.757 21
1146.778 37
1146.800 29
1146.822 3
1146.844 10
1146.866 32
1146.888 47
1146.910 17
1146.932 24
1146.954 27
1146.976 7
1146.998 16
1147.020 7
1147.042 24
1147.064 42
1147.086 9
1147.107 17
1147.129 5
1147.151 11
1147.173 12
1147.195 10
1147.217 16
1147.239 30
1147.261 8
1147.283 29
1147.305 37
1147.327 22
1147.349 20
1147.371 30
1147.393 28
1147.415 35
1147.437 16
1147.458 26
1147.480 29
1147.502 16
1147.524 27
1147.546 25
1147.568 12
1147.590 36
1147.612 20
1147.634 26
1147.656 12
1147.678 18
1147.700 33
1147.722 37
1147.744 38
1147.766 35
1147.788 5
1147.810 23
1147.831 34
1147.853 14
1147.875 22
1147.897 12
1147.919 14
1147.941 21
1147.963 23
1147.985 23
1148.007 12
1148.029 25
1148.051 21
1148.073 24
1148.095 34
1148.117 12
1148.139 5
1148.161 15
1148.183 20
1148.205 32
1148.227 20
1148.248 22
1148.270 17
1148.292 15
1148.314 6
1148.336 39
1148.358 54
1148.380 37
1148.402 25
1148.424 28
1148.446 25
1148.468 15
1148.490 15
1148.512 29
1148.534 52
1148.556 39
1148.578 37
1148.600 33
1148.622 31
1148.644 25
1148.665 15
1148.687 14
[truncated: 1,032,335 more chars]
