# Supplementary material for: Identifying Archaeological Bone via Non-Destructive ZooMS and the Materiality of Symbolic Expression: Examples from Iroquoian Bone Points
Source: Sci Rep. 2019 Jul 30;9:11027. doi: 10.1038/s41598-019-47299-x (PMC6667708; doi:10.1038/s41598-019-47299-x)
Supplement: Supplementary file 2 — Supplementary Datafiles [file 41598_2019_47299_MOESM2_ESM.zip › McGrath et al Supplementary Datafiles/Data set S1_OriginalBagSpectra/EMPTY_BAG_ORIG_1.txt]

500.030 59
500.044 58
500.059 45
500.073 18
500.088 55
500.102 59
500.117 27
500.131 40
500.146 57
500.160 32
500.175 48
500.189 96
500.204 90
500.218 60
500.232 102
500.247 117
500.261 95
500.276 124
500.290 116
500.305 54
500.319 35
500.334 42
500.348 31
500.363 74
500.377 43
500.392 48
500.406 42
500.421 45
500.435 17
500.450 12
500.464 17
500.479 30
500.493 18
500.508 25
500.522 24
500.537 33
500.551 36
500.566 10
500.580 36
500.594 34
500.609 28
500.623 13
500.638 9
500.652 1
500.667 12
500.681 53
500.696 41
500.710 49
500.725 34
500.739 22
500.754 59
500.768 21
500.783 35
500.797 38
500.812 24
500.826 35
500.841 6
500.855 37
500.870 24
500.884 51
500.899 23
500.913 46
500.928 43
500.942 66
500.957 87
500.971 43
500.986 67
501.000 84
501.015 65
501.029 61
501.044 65
501.058 71
501.073 42
501.087 52
501.101 48
501.116 57
501.130 56
501.145 33
501.159 33
501.174 56
501.188 57
501.203 36
501.217 42
501.232 37
501.246 22
501.261 22
501.275 33
501.290 20
501.304 8
501.319 28
501.333 35
501.348 26
501.362 10
501.377 12
501.391 29
501.406 46
501.420 30
501.435 42
501.449 43
501.464 20
501.478 15
501.493 19
501.507 29
501.522 34
501.536 40
501.551 49
501.565 62
501.580 62
501.594 64
501.609 26
501.623 18
501.638 5
501.652 15
501.667 41
501.681 9
501.696 35
501.710 30
501.725 26
501.739 17
501.754 17
501.768 7
501.783 20
501.797 25
501.812 17
501.826 17
501.841 30
501.855 18
501.870 30
501.884 19
501.899 10
501.913 26
501.928 12
501.942 11
501.957 48
501.971 60
501.986 96
502.000 101
502.015 95
502.029 86
502.044 43
502.058 32
502.073 50
502.087 43
502.102 30
502.116 36
502.131 64
502.145 61
502.160 19
502.174 43
502.189 53
502.203 52
502.218 37
502.232 61
502.247 78
502.261 49
502.276 61
502.290 88
502.305 48
502.319 31
502.334 11
502.348 51
502.363 21
502.377 24
502.392 34
502.406 31
502.421 42
502.435 42
502.450 37
502.464 42
502.479 26
502.493 31
502.508 45
502.522 51
502.537 61
502.551 41
502.566 30
502.580 25
502.595 10
502.610 18
502.624 33
502.639 10
502.653 14
502.668 38
502.682 31
502.697 27
502.711 16
502.726 22
502.740 35
502.755 15
502.769 22
502.784 50
502.798 29
502.813 22
502.827 19
502.842 32
502.856 36
502.871 46
502.885 34
502.900 15
502.914 26
502.929 59
502.943 50
502.958 28
502.972 63
502.987 77
503.001 88
503.016 107
503.030 65
503.045 37
503.059 32
503.074 74
503.089 34
503.103 45
503.118 30
503.132 22
503.147 65
503.161 57
503.176 35
503.190 72
503.205 59
503.219 91
503.234 75
503.248 31
503.263 57
503.277 32
503.292 17
503.306 24
503.321 35
503.335 12
503.350 4
503.364 34
503.379 50
503.393 2
503.408 28
503.422 33
503.437 23
503.452 45
503.466 34
503.481 33
503.495 45
503.510 32
503.524 31
503.539 16
503.553 21
503.568 35
503.582 9
503.597 8
503.611 34
503.626 29
503.640 1
503.655 56
503.669 41
503.684 41
503.698 94
503.713 67
503.728 19
503.742 14
503.757 17
503.771 47
503.786 35
503.800 10
503.815 30
503.829 9
503.844 11
503.858 45
503.873 36
503.887 37
503.902 28
503.916 24
503.931 36
503.945 30
503.960 77
503.975 81
503.989 88
504.004 114
504.018 84
504.033 67
504.047 50
504.062 20
504.076 37
504.091 78
504.105 75
504.120 47
504.134 44
504.149 56
504.163 56
504.178 56
504.192 56
504.207 46
504.222 52
504.236 87
504.251 85
504.265 91
504.280 106
504.294 71
504.309 81
504.323 58
504.338 57
504.352 60
504.367 72
504.381 75
504.396 55
504.411 35
504.425 44
504.440 24
504.454 37
504.469 31
504.483 16
504.498 46
504.512 39
504.527 28
504.541 21
504.556 33
504.570 47
504.585 50
504.600 58
504.614 65
504.629 56
504.643 96
504.658 81
504.672 62
504.687 49
504.701 12
504.716 36
504.730 49
504.745 31
504.759 60
504.774 53
504.789 84
504.803 73
504.818 86
504.832 35
504.847 37
504.861 17
504.876 3
504.890 20
504.905 26
504.919 49
504.934 42
504.949 75
504.963 89
504.978 52
504.992 96
505.007 121
505.021 108
505.036 77
505.050 55
505.065 41
505.079 13
505.094 46
505.109 57
505.123 61
505.138 32
505.152 81
505.167 52
505.181 67
505.196 85
505.210 110
505.225 89
505.239 87
505.254 77
505.269 75
505.283 46
505.298 33
505.312 45
505.327 54
505.341 17
505.356 48
505.370 45
505.385 42
505.400 26
505.414 41
505.429 44
505.443 68
505.458 36
505.472 19
505.487 45
505.501 51
505.516 56
505.531 39
505.545 44
505.560 52
505.574 26
505.589 36
505.603 50
505.618 61
505.632 52
505.647 51
505.662 27
505.676 43
505.691 35
505.705 37
505.720 51
505.734 31
505.749 25
505.763 46
505.778 35
505.793 39
505.807 49
505.822 37
505.836 22
505.851 44
505.865 25
505.880 20
505.894 28
505.909 44
505.924 53
505.938 44
505.953 53
505.967 228
505.982 500
505.996 657
506.011 848
506.025 647
506.040 544
506.055 399
506.069 235
506.084 120
506.098 82
506.113 82
506.127 73
506.142 63
506.157 77
506.171 68
506.186 110
506.200 128
506.215 108
506.229 169
506.244 163
506.258 132
506.273 123
506.288 129
506.302 155
506.317 137
506.331 176
506.346 211
506.360 263
506.375 310
506.390 320
506.404 325
506.419 310
506.433 299
506.448 318
506.462 305
506.477 205
506.491 255
506.506 217
506.521 217
506.535 162
506.550 173
506.564 215
506.579 178
506.593 200
506.608 343
506.623 353
506.637 278
506.652 225
506.666 247
506.681 166
506.695 172
506.710 258
506.725 267
506.739 271
506.754 195
506.768 166
506.783 142
506.797 160
506.812 143
506.827 103
506.841 86
506.856 76
506.870 105
506.885 73
506.899 115
506.914 102
506.929 81
506.943 156
506.958 181
506.972 166
506.987 277
507.001 313
507.016 250
507.031 248
507.045 228
507.060 174
507.074 143
507.089 96
507.104 58
507.118 41
507.133 61
507.147 72
507.162 71
507.176 82
507.191 98
507.206 77
507.220 55
507.235 79
507.249 71
507.264 98
507.278 106
507.293 93
507.308 58
507.322 66
507.337 72
507.351 92
507.366 102
507.380 107
507.395 136
507.410 88
507.424 79
507.439 65
507.453 72
507.468 64
507.483 60
507.497 65
507.512 91
507.526 92
507.541 74
507.555 88
507.570 54
507.585 46
507.599 69
507.614 67
507.628 64
507.643 103
507.658 82
507.672 49
507.687 43
507.701 46
507.716 109
507.730 76
507.745 33
507.760 51
507.774 81
507.789 45
507.803 35
507.818 66
507.833 76
507.847 43
507.862 56
507.876 52
507.891 30
507.906 47
507.920 31
507.935 46
507.949 113
507.964 64
507.978 46
507.993 119
508.008 142
508.022 107
508.037 135
508.051 96
508.066 86
508.081 61
508.095 80
508.110 56
508.124 37
508.139 45
508.154 34
508.168 19
508.183 118
508.197 121
508.212 133
508.226 90
508.241 53
508.256 84
508.270 88
508.285 83
508.299 113
508.314 133
508.329 154
508.343 193
508.358 507
508.372 1105
508.387 1575
508.402 1720
508.416 1624
508.431 1443
508.445 1048
508.460 701
508.475 633
508.489 478
508.504 308
508.518 229
508.533 193
508.548 157
508.562 95
508.577 66
508.591 76
508.606 58
508.621 70
508.635 39
508.650 76
508.664 77
508.679 78
508.694 69
508.708 42
508.723 44
508.737 43
508.752 52
508.767 48
508.781 73
508.796 69
508.810 39
508.825 42
508.840 40
508.854 59
508.869 28
508.883 14
508.898 13
508.913 38
508.927 31
508.942 12
508.956 64
508.971 70
508.986 154
509.000 164
509.015 122
509.029 111
509.044 90
509.059 90
509.073 59
509.088 56
509.102 69
509.117 83
509.132 87
509.146 86
509.161 64
509.175 71
509.190 90
509.205 59
509.219 47
509.234 35
509.248 83
509.263 110
509.278 47
509.292 42
509.307 66
509.321 72
509.336 103
509.351 145
509.365 266
509.380 576
509.395 638
509.409 627
509.424 542
509.438 539
509.453 370
509.468 268
509.482 177
509.497 103
509.511 81
509.526 63
509.541 53
509.555 53
509.570 24
509.584 9
509.599 28
509.614 47
509.628 27
509.643 16
509.658 13
509.672 39
509.687 46
509.701 30
509.716 24
509.731 47
509.745 41
509.760 15
509.774 40
509.789 30
509.804 22
509.818 19
509.833 22
509.848 12
509.862 32
509.877 35
509.891 42
509.906 41
509.921 31
509.935 40
509.950 25
509.964 26
509.979 47
509.994 68
510.008 54
510.023 55
510.038 32
510.052 20
510.067 46
510.081 68
510.096 34
510.111 27
510.125 70
510.140 86
510.154 81
510.169 89
510.184 46
510.198 63
510.213 72
510.228 54
510.242 75
510.257 86
510.271 77
510.286 90
510.301 96
510.315 111
510.330 180
510.345 179
510.359 156
510.374 264
510.388 404
510.403 556
510.418 499
510.432 296
510.447 194
510.462 153
510.476 131
510.491 40
510.505 16
510.520 29
510.535 31
510.549 43
510.564 36
510.579 19
510.593 36
510.608 34
510.622 44
510.637 70
510.652 44
510.666 17
510.681 26
510.696 23
510.710 39
510.725 42
510.739 59
510.754 45
510.769 15
510.783 28
510.798 21
510.813 22
510.827 20
510.842 31
510.856 32
510.871 21
510.886 45
510.900 44
510.915 37
510.930 33
510.944 30
510.959 41
510.974 44
510.988 81
511.003 75
511.017 35
511.032 28
511.047 13
511.061 37
511.076 27
511.091 30
511.105 31
511.120 46
511.134 51
511.149 57
511.164 57
511.178 57
511.193 71
511.208 96
511.222 77
511.237 60
511.252 29
511.266 58
511.281 44
511.295 54
511.310 90
511.325 107
511.339 65
511.354 87
511.369 78
511.383 89
511.398 97
511.413 139
511.427 141
511.442 105
511.456 53
511.471 35
511.486 55
511.500 38
511.515 32
511.530 33
511.544 52
511.559 27
511.574 41
511.588 52
511.603 18
511.618 34
511.632 37
511.647 28
511.661 20
511.676 13
511.691 24
511.705 57
511.720 36
511.735 34
511.749 53
511.764 69
511.779 44
511.793 39
511.808 17
511.823 23
511.837 29
511.852 8
511.866 10
511.881 41
511.896 29
511.910 20
511.925 23
511.940 44
511.954 33
511.969 40
511.984 7
511.998 13
512.013 17
512.028 21
512.042 63
512.057 97
512.071 80
512.086 68
512.101 42
512.115 53
512.130 46
512.145 58
512.159 60
512.174 74
512.189 65
512.203 42
512.218 101
512.233 59
512.247 30
512.262 60
512.277 98
512.291 97
512.306 64
512.321 48
512.335 38
512.350 56
512.364 58
512.379 29
512.394 116
512.408 94
512.423 54
512.438 53
512.452 79
512.467 50
512.482 32
512.496 29
512.511 59
512.526 51
512.540 56
512.555 53
512.570 32
512.584 29
512.599 30
512.614 59
512.628 19
512.643 35
512.658 37
512.672 35
512.687 22
512.702 36
512.716 32
512.731 8
512.745 9
512.760 15
512.775 58
512.789 46
512.804 44
512.819 70
512.833 114
512.848 100
512.863 43
512.877 29
512.892 7
512.907 23
512.921 27
512.936 46
512.951 52
512.965 63
512.980 35
512.995 53
513.009 96
513.024 41
513.039 45
513.053 85
513.068 30
513.083 16
513.097 8
513.112 26
513.127 40
513.141 22
513.156 31
513.171 19
513.185 14
513.200 41
513.215 30
513.229 30
513.244 35
513.259 74
513.273 100
513.288 57
513.303 39
513.317 48
513.332 34
513.347 30
513.361 55
513.376 62
513.391 30
513.405 35
513.420 31
513.435 25
513.449 15
513.464 12
513.479 10
513.493 16
513.508 17
513.523 23
513.537 33
513.552 38
513.567 29
513.581 17
513.596 16
513.611 15
513.625 59
513.640 43
513.655 29
513.669 28
513.684 16
513.699 10
513.713 4
513.728 23
513.743 15
513.757 18
513.772 5
513.787 19
513.801 29
513.816 37
513.831 16
513.845 30
513.860 37
513.875 43
513.889 25
513.904 4
513.919 13
513.933 27
513.948 17
513.963 34
513.977 47
513.992 61
514.007 30
514.021 46
514.036 58
514.051 50
514.065 73
514.080 76
514.095 34
514.110 21
514.124 61
514.139 92
514.154 35
514.168 51
514.183 82
514.198 54
514.212 42
514.227 70
514.242 82
514.256 79
514.271 68
514.286 37
514.300 45
514.315 59
514.330 33
514.344 22
514.359 38
514.374 57
514.388 49
514.403 76
514.418 31
514.432 40
514.447 38
514.462 26
514.476 28
514.491 31
514.506 23
514.521 16
514.535 53
514.550 40
514.565 15
514.579 13
514.594 25
514.609 14
514.623 30
514.638 22
514.653 27
514.667 4
514.682 8
514.697 24
514.711 25
514.726 19
514.741 28
514.755 29
514.770 23
514.785 59
514.800 70
514.814 91
514.829 67
514.844 27
514.858 26
514.873 13
514.888 27
514.902 49
514.917 36
514.932 48
514.946 47
514.961 56
514.976 23
514.990 31
515.005 52
515.020 41
515.035 33
515.049 20
515.064 57
515.079 82
515.093 70
515.108 72
515.123 66
515.137 42
515.152 47
515.167 84
515.181 116
515.196 104
515.211 97
515.226 75
515.240 80
515.255 49
515.270 68
515.284 71
515.299 50
515.314 59
515.328 38
515.343 23
515.358 18
515.372 36
515.387 19
515.402 21
515.417 28
515.431 23
515.446 52
515.461 32
515.475 26
515.490 19
515.505 15
515.519 46
515.534 13
515.549 31
515.564 27
515.578 18
515.593 0
515.608 19
515.622 36
515.637 20
515.652 17
515.666 20
515.681 13
515.696 2
515.710 36
515.725 22
515.740 27
515.755 14
515.769 19
515.784 17
515.799 29
515.813 52
515.828 20
515.843 9
515.857 50
515.872 34
515.887 43
515.902 26
515.916 12
515.931 38
515.946 57
515.960 75
515.975 121
515.990 138
516.005 141
516.019 95
516.034 122
516.049 134
516.063 90
516.078 73
516.093 42
516.107 31
516.122 47
516.137 45
516.152 55
516.166 58
516.181 62
516.196 39
516.210 84
516.225 123
516.240 82
516.255 51
516.269 59
516.284 43
516.299 32
516.313 47
516.328 54
516.343 59
516.357 36
516.372 45
516.387 39
516.402 19
516.416 31
516.431 69
516.446 40
516.460 29
516.475 27
516.490 10
516.505 76
516.519 66
516.534 38
516.549 10
516.563 12
516.578 14
516.593 20
516.608 16
516.622 7
516.637 11
516.652 29
516.666 27
516.681 30
516.696 15
516.711 12
516.725 27
516.740 24
516.755 17
516.769 7
516.784 7
516.799 14
516.814 26
516.828 49
516.843 33
516.858 34
516.872 24
516.887 25
516.902 29
516.917 38
516.931 43
516.946 57
516.961 45
516.975 81
516.990 135
517.005 165
517.020 109
517.034 102
517.049 136
517.064 109
517.078 56
517.093 56
517.108 71
517.123 83
517.137 70
517.152 27
517.167 32
517.181 35
517.196 46
517.211 108
517.226 70
517.240 51
517.255 40
517.270 34
517.285 52
517.299 54
517.314 57
517.329 26
517.343 42
517.358 34
517.373 49
517.388 44
517.402 14
517.417 40
517.432 35
517.446 25
517.461 40
517.476 24
517.491 26
517.505 36
517.520 17
517.535 34
517.550 39
517.564 47
517.579 29
517.594 8
517.608 4
517.623 19
517.638 37
517.653 19
517.667 13
517.682 22
517.697 11
517.712 26
517.726 41
517.741 19
517.756 30
517.770 16
517.785 16
517.800 38
517.815 52
517.829 11
517.844 18
517.859 26
517.874 63
517.888 24
517.903 25
517.918 20
517.932 28
517.947 78
517.962 38
517.977 67
517.991 197
518.006 218
518.021 200
518.036 128
518.050 109
518.065 77
518.080 126
518.095 58
518.109 43
518.124 38
518.139 56
518.153 44
518.168 78
518.183 62
518.198 57
518.212 37
518.227 15
518.242 63
518.257 109
518.271 48
518.286 67
518.301 52
518.316 49
518.330 63
518.345 47
518.360 37
518.375 35
518.389 51
518.404 83
518.419 72
518.433 65
518.448 62
518.463 44
518.478 19
518.492 33
518.507 40
518.522 14
518.537 2
518.551 18
518.566 44
518.581 41
518.596 35
518.610 34
518.625 24
518.640 26
518.655 32
518.669 16
518.684 15
518.699 14
518.714 27
518.728 56
518.743 27
518.758 14
518.773 19
518.787 16
518.802 10
518.817 19
518.831 45
518.846 22
518.861 15
518.876 18
518.890 36
518.905 27
518.920 13
518.935 12
518.949 62
518.964 38
518.979 45
518.994 78
519.008 120
519.023 87
519.038 89
519.053 118
519.067 60
519.082 49
519.097 57
519.112 56
519.126 40
519.141 28
519.156 21
519.171 20
519.185 62
519.200 34
519.215 74
519.230 114
519.244 60
519.259 74
519.274 64
519.289 35
519.303 12
519.318 16
519.333 68
519.348 27
519.362 23
519.377 44
519.392 81
519.407 48
519.421 37
519.436 20
519.451 26
519.466 32
519.480 25
519.495 34
519.510 38
519.525 26
519.539 38
519.554 49
519.569 26
519.584 18
519.598 33
519.613 33
519.628 18
519.643 20
519.657 20
519.672 53
519.687 20
519.702 3
519.716 22
519.731 50
519.746 63
519.761 42
519.776 43
519.790 13
519.805 24
519.820 8
519.835 13
519.849 38
519.864 16
519.879 18
519.894 15
519.908 8
519.923 30
519.938 23
519.953 57
519.967 173
519.982 227
519.997 260
520.012 278
520.026 226
520.041 199
520.056 161
520.071 109
520.085 82
520.100 28
520.115 35
520.130 62
520.145 44
520.159 40
520.174 69
520.189 52
520.204 39
520.218 50
520.233 44
520.248 80
520.263 80
520.277 47
520.292 61
520.307 94
520.322 62
520.336 78
520.351 105
520.366 107
520.381 107
520.396 109
520.410 221
520.425 359
520.440 383
520.455 373
520.469 317
520.484 228
520.499 155
520.514 115
520.528 90
520.543 35
520.558 33
520.573 32
520.587 64
520.602 44
520.617 63
520.632 40
520.647 22
520.661 32
520.676 54
520.691 32
520.706 48
520.720 22
520.735 43
520.750 53
520.765 38
520.779 25
520.794 34
520.809 36
520.824 10
520.839 10
520.853 38
520.868 39
520.883 39
520.898 74
520.912 47
520.927 28
520.942 51
520.957 108
520.972 126
520.986 118
521.001 103
521.016 111
521.031 118
521.045 127
521.060 122
521.075 91
521.090 61
521.105 40
521.119 93
521.134 99
521.149 72
521.164 44
521.178 57
521.193 67
521.208 114
521.223 108
521.238 56
521.252 95
521.267 51
521.282 67
521.297 64
521.311 45
521.326 94
521.341 63
521.356 49
521.371 40
521.385 42
521.400 66
521.415 88
521.430 145
521.444 186
521.459 124
521.474 110
521.489 88
521.504 87
521.518 71
521.533 54
521.548 40
521.563 42
521.577 38
521.592 34
521.607 35
521.622 46
521.637 17
521.651 26
521.666 33
521.681 40
521.696 46
521.711 35
521.725 16
521.740 21
521.755 14
521.770 12
521.784 7
521.799 28
521.814 38
521.829 41
521.844 33
521.858 35
521.873 32
521.888 12
521.903 34
521.918 79
521.932 26
521.947 19
521.962 59
521.977 110
521.991 159
522.006 159
522.021 121
522.036 123
522.051 116
522.065 96
522.080 101
522.095 69
522.110 70
522.125 86
522.139 97
522.154 101
522.169 96
522.184 72
522.199 151
522.213 143
522.228 111
522.243 118
522.258 107
522.272 150
522.287 111
522.302 122
522.317 164
522.332 263
522.346 361
522.361 494
522.376 902
522.391 1494
522.406 2160
522.420 4154
522.435 7456
522.450 9436
522.465 8967
522.480 7038
522.494 5227
522.509 3974
522.524 3123
522.539 2421
522.554 1822
522.568 1344
522.583 1168
522.598 946
522.613 786
522.628 591
522.642 424
522.657 377
522.672 407
522.687 298
522.702 234
522.716 202
522.731 181
522.746 164
522.761 126
522.776 108
522.790 112
522.805 85
522.820 100
522.835 116
522.850 113
522.864 88
522.879 70
522.894 83
522.909 33
522.924 55
522.938 77
522.953 110
522.968 187
522.983 163
522.998 239
523.012 253
523.027 258
523.042 308
523.057 410
523.072 358
523.086 296
523.101 321
523.116 275
523.131 256
523.146 227
523.160 179
523.175 155
523.190 155
523.205 149
523.220 147
523.234 103
523.249 129
523.264 74
523.279 49
523.294 115
523.309 105
523.323 71
523.338 136
523.353 203
523.368 235
523.383 442
523.397 700
523.412 1176
523.427 2077
523.442 3209
523.457 3979
523.471 3693
523.486 2883
523.501 2371
523.516 1884
523.531 1377
523.545 1089
523.560 772
523.575 535
523.590 419
523.605 383
523.620 348
523.634 287
523.649 222
523.664 174
523.679 160
523.694 135
523.708 70
523.723 106
523.738 98
523.753 75
523.768 74
523.782 107
523.797 127
523.812 115
523.827 153
523.842 130
523.857 69
523.871 74
523.886 50
523.901 40
523.916 53
523.931 47
523.945 141
523.960 232
523.975 699
523.990 878
524.005 957
524.019 755
524.034 597
524.049 592
524.064 466
524.079 368
524.094 262
524.108 178
524.123 148
524.138 118
524.153 139
524.168 156
524.183 162
524.197 134
524.212 118
524.227 115
524.242 178
524.257 151
524.271 148
524.286 118
524.301 124
524.316 107
524.331 181
524.346 205
524.360 225
524.375 433
524.390 683
524.405 837
524.420 904
524.434 830
524.449 926
524.464 947
524.479 685
524.494 463
524.509 337
524.523 321
524.538 209
524.553 106
524.568 43
524.583 68
524.598 76
524.612 84
524.627 83
524.642 85
524.657 75
524.672 66
524.686 69
524.701 41
524.716 33
524.731 27
524.746 42
524.761 58
524.775 66
524.790 48
524.805 44
524.820 51
524.835 66
524.850 61
524.864 51
524.879 42
524.894 45
524.909 72
524.924 49
524.939 79
524.953 95
524.968 132
524.983 212
524.998 329
525.013 259
525.028 237
525.042 218
525.057 306
525.072 297
525.087 233
525.102 182
525.117 164
525.131 96
525.146 90
525.161 94
525.176 114
525.191 140
525.206 124
525.220 75
525.235 117
525.250 96
525.265 70
525.280 94
525.295 98
525.309 66
525.324 91
525.339 55
525.354 54
525.369 150
525.384 182
525.398 232
525.413 249
525.428 242
525.443 210
525.458 190
525.473 148
525.487 88
525.502 87
525.517 72
525.532 60
525.547 53
525.562 55
525.576 53
525.591 88
525.606 64
525.621 49
525.636 55
525.651 42
525.666 37
525.680 28
525.695 34
525.710 46
525.725 53
525.740 44
525.755 77
525.769 44
525.784 39
525.799 26
525.814 27
525.829 72
525.844 64
525.858 24
525.873 47
525.888 86
525.903 44
525.918 19
525.933 28
525.948 60
525.962 117
525.977 121
525.992 188
526.007 219
526.022 191
526.037 168
526.051 146
526.066 119
526.081 128
526.096 128
526.111 119
526.126 82
526.141 75
526.155 43
526.170 96
526.185 93
526.200 89
526.215 110
526.230 92
526.244 117
526.259 156
526.274 100
526.289 53
526.304 97
526.319 76
526.334 73
526.348 58
526.363 86
526.378 79
526.393 60
526.408 150
526.423 221
526.438 168
526.452 109
526.467 61
526.482 70
526.497 74
526.512 49
526.527 59
526.542 43
526.556 37
526.571 22
526.586 25
526.601 30
526.616 16
526.631 41
526.645 64
526.660 58
526.675 32
526.690 35
526.705 25
526.720 43
526.735 56
526.749 52
526.764 34
526.779 14
526.794 32
526.809 40
526.824 46
526.839 42
526.853 71
526.868 75
526.883 48
526.898 19
526.913 26
526.928 32
526.943 43
526.957 59
526.972 80
526.987 75
527.002 67
527.017 88
527.032 131
527.047 162
527.061 111
527.076 73
527.091 73
527.106 75
527.121 85
527.136 81
527.151 80
527.166 70
527.180 61
527.195 72
527.210 55
527.225 54
527.240 55
527.255 67
527.270 91
527.284 85
527.299 99
527.314 80
527.329 87
527.344 57
527.359 52
527.374 70
527.388 85
527.403 61
527.418 51
527.433 83
527.448 90
527.463 59
527.478 60
527.493 52
527.507 53
527.522 48
527.537 44
527.552 20
527.567 24
527.582 35
527.597 42
527.611 34
527.626 44
527.641 44
527.656 82
527.671 44
527.686 48
527.701 81
527.716 65
527.730 25
527.745 20
527.760 37
527.775 26
527.790 41
527.805 42
527.820 38
527.835 27
527.849 25
527.864 25
527.879 42
527.894 29
527.909 34
527.924 50
527.939 41
527.954 32
527.968 40
527.983 37
527.998 55
528.013 114
528.028 162
528.043 133
528.058 124
528.072 104
528.087 112
528.102 95
528.117 61
528.132 78
528.147 77
528.162 76
528.177 52
528.191 49
528.206 83
528.221 106
528.236 140
528.251 107
528.266 86
528.281 42
528.296 38
528.311 64
528.325 131
528.340 58
528.355 55
528.370 65
528.385 69
528.400 133
528.415 82
528.430 65
528.444 42
528.459 53
528.474 58
528.489 77
528.504 47
528.519 58
528.534 85
528.549 101
528.563 80
528.578 80
528.593 82
528.608 37
528.623 49
528.638 106
528.653 88
528.668 42
528.683 23
528.697 17
528.712 16
528.727 23
528.742 56
528.757 69
528.772 70
528.787 80
528.802 47
528.816 51
528.831 63
528.846 45
528.861 18
528.876 35
528.891 25
528.906 32
528.921 70
528.936 79
528.950 74
528.965 95
528.980 58
528.995 31
529.010 28
529.025 88
529.040 90
529.055 80
529.070 72
529.084 65
529.099 79
529.114 72
529.129 54
529.144 51
529.159 62
529.174 47
529.189 63
529.204 100
529.218 109
529.233 72
529.248 47
529.263 54
529.278 88
529.293 49
529.308 59
529.323 87
529.338 36
529.352 59
529.367 66
529.382 54
529.397 36
529.412 48
529.427 56
529.442 40
529.457 26
529.472 20
529.487 52
529.501 53
529.516 82
529.531 77
529.546 50
529.561 52
529.576 57
529.591 32
529.606 51
529.621 53
529.635 20
529.650 18
529.665 26
529.680 20
529.695 17
529.710 26
529.725 9
529.740 45
529.755 63
529.770 22
529.784 25
529.799 73
529.814 75
529.829 43
529.844 19
529.859 51
529.874 61
529.889 34
529.904 53
529.919 33
529.933 36
529.948 57
529.963 69
529.978 98
529.993 99
530.008 123
530.023 83
530.038 59
530.053 74
530.068 83
530.082 36
530.097 26
530.112 54
530.127 44
530.142 18
530.157 20
530.172 48
530.187 79
530.202 52
530.217 25
530.232 46
530.246 78
530.261 78
530.276 92
530.291 92
530.306 85
530.321 46
530.336 67
530.351 68
530.366 64
530.381 55
530.396 63
530.410 58
530.425 89
530.440 31
530.455 20
530.470 42
530.485 66
530.500 44
530.515 28
530.530 24
530.545 16
530.560 17
530.574 31
530.589 36
530.604 53
530.619 53
530.634 43
530.649 7
530.664 32
530.679 52
530.694 32
530.709 31
530.724 23
530.738 9
530.753 24
530.768 57
530.783 47
530.798 77
530.813 51
530.828 26
530.843 21
530.858 29
530.873 58
530.888 59
530.902 41
530.917 48
530.932 58
530.947 59
530.962 55
530.977 58
530.992 40
531.007 82
531.022 34
531.037 37
531.052 87
531.067 82
531.081 83
531.096 74
531.111 87
531.126 81
531.141 38
531.156 56
531.171 31
531.186 38
531.201 76
531.216 78
531.231 65
531.246 46
531.260 61
531.275 69
531.290 72
531.305 45
531.320 52
531.335 48
531.350 38
531.365 48
531.380 44
531.395 50
531.410 28
531.425 37
531.440 35
531.454 57
531.469 47
531.484 40
531.499 16
531.514 6
531.529 33
531.544 35
531.559 53
531.574 66
531.589 31
531.604 27
531.619 44
531.634 34
531.648 28
531.663 45
531.678 29
531.693 31
531.708 38
531.723 18
531.738 36
531.753 49
531.768 74
531.783 59
531.798 22
531.813 24
531.828 33
531.843 25
531.857 9
531.872 34
531.887 26
531.902 45
531.917 57
531.932 45
531.947 21
531.962 54
531.977 80
531.992 58
532.007 85
532.022 104
532.037 95
532.052 61
532.066 67
532.081 44
532.096 98
532.111 117
532.126 57
532.141 73
532.156 91
532.171 55
532.186 78
532.201 44
532.216 54
532.231 108
532.246 121
532.261 83
532.276 78
532.290 48
532.305 27
532.320 48
532.335 41
532.350 30
532.365 33
532.380 62
532.395 81
532.410 112
532.425 46
532.440 26
532.455 32
532.470 39
532.485 44
532.500 24
532.514 20
532.529 22
532.544 48
532.559 51
532.574 56
532.589 64
532.604 43
532.619 42
532.634 33
532.649 12
532.664 19
532.679 7
532.694 22
532.709 23
532.724 43
532.739 40
532.754 41
532.768 34
532.783 62
532.798 47
532.813 11
532.828 20
532.843 5
532.858 14
532.873 42
532.888 28
532.903 27
532.918 58
532.933 68
532.948 38
532.963 18
532.978 28
532.993 42
533.008 80
533.022 42
533.037 79
533.052 70
533.067 44
533.082 44
533.097 27
533.112 40
533.127 39
533.142 45
533.157 59
533.172 73
533.187 79
533.202 59
533.217 60
533.232 50
533.247 20
533.262 41
533.277 37
533.292 108
533.306 70
533.321 44
533.336 27
533.351 48
533.366 37
533.381 43
533.396 39
533.411 67
533.426 81
533.441 63
533.456 59
533.471 28
533.486 13
533.501 60
533.516 57
533.531 23
533.546 33
533.561 28
533.576 39
533.591 42
533.605 34
533.620 27
533.635 61
533.650 52
533.665 31
533.680 26
533.695 62
533.710 42
533.725 49
533.740 33
533.755 22
533.770 41
533.785 27
533.800 44
533.815 59
533.830 40
533.845 36
533.860 42
533.875 23
533.890 16
533.905 26
533.920 41
533.934 22
533.949 78
533.964 66
533.979 108
533.994 123
534.009 78
534.024 123
534.039 100
534.054 80
534.069 88
534.084 81
534.099 69
534.114 39
534.129 22
534.144 30
534.159 89
534.174 88
534.189 66
534.204 62
534.219 57
534.234 56
534.249 85
534.264 63
534.279 75
534.294 96
534.308 86
534.323 71
534.338 58
534.353 78
534.368 85
534.383 120
534.398 187
534.413 265
534.428 289
534.443 281
534.458 272
534.473 207
534.488 134
534.503 146
534.518 128
534.533 62
534.548 70
534.563 68
534.578 59
534.593 41
534.608 30
534.623 33
534.638 35
534.653 20
534.668 4
534.683 32
534.698 30
534.713 15
534.728 34
534.742 21
534.757 11
534.772 24
534.787 19
534.802 19
534.817 45
534.832 35
534.847 7
534.862 21
534.877 53
534.892 47
534.907 27
534.922 37
534.937 57
534.952 44
534.967 27
534.982 13
534.997 34
535.012 68
535.027 117
535.042 52
535.057 72
535.072 68
535.087 61
535.102 90
535.117 92
535.132 73
535.147 84
535.162 83
535.177 57
535.192 63
535.207 79
535.222 114
535.237 121
535.252 119
535.266 110
535.281 109
535.296 112
535.311 67
535.326 95
535.341 70
535.356 107
535.371 94
535.386 100
535.401 126
535.416 152
535.431 154
535.446 148
535.461 119
535.476 103
535.491 91
535.506 77
535.521 82
535.536 91
535.551 93
535.566 49
535.581 52
535.596 22
535.611 32
535.626 55
535.641 70
535.656 20
535.671 5
535.686 21
535.701 21
535.716 18
535.731 30
535.746 37
535.761 30
535.776 25
535.791 23
535.806 17
535.821 24
535.836 28
535.851 24
535.866 39
535.881 42
535.896 14
535.911 27
535.926 18
535.941 51
535.956 55
535.971 41
535.986 51
536.001 51
536.016 43
536.031 53
536.046 47
536.061 40
536.076 39
536.090 40
536.105 77
536.120 73
536.135 66
536.150 71
536.165 59
536.180 72
536.195 79
536.210 116
536.225 141
536.240 113
536.255 98
536.270 92
536.285 102
536.300 70
536.315 92
536.330 130
536.345 179
536.360 347
536.375 446
536.390 733
536.405 1353
536.420 2395
536.435 3186
536.450 3246
536.465 3186
536.480 2494
536.495 1914
536.510 1367
536.525 862
536.540 571
536.555 440
536.570 281
536.585 267
536.600 210
536.615 177
536.630 153
536.645 120
536.660 91
536.675 65
536.690 86
536.705 54
536.720 79
536.735 77
536.750 48
536.765 48
536.780 81
536.795 75
536.810 55
536.825 64
536.840 74
536.855 92
536.870 140
536.885 226
536.900 209
536.915 196
536.930 180
536.945 132
536.960 96
536.975 85
536.990 176
537.005 150
537.020 126
537.035 153
537.050 197
537.065 176
537.080 195
537.095 204
537.110 141
537.125 125
537.140 101
537.155 84
537.170 117
537.185 87
537.200 61
537.215 95
537.230 152
537.245 96
537.260 81
537.275 103
537.290 49
537.305 87
537.320 124
537.335 93
537.350 81
537.365 90
537.380 176
537.395 311
537.410 583
537.425 892
537.440 1007
537.455 1168
537.470 1126
537.485 962
537.500 835
537.515 505
537.530 317
537.545 213
537.560 138
537.575 136
537.590 146
537.605 109
537.620 88
537.635 67
537.650 89
537.665 83
537.680 59
537.695 69
537.710 40
537.725 50
537.740 23
537.755 59
537.770 40
537.785 28
537.800 65
537.815 89
537.830 40
537.845 49
537.860 37
537.875 41
537.890 50
537.906 80
537.921 83
537.936 71
537.951 64
537.966 88
537.981 57
537.996 87
538.011 134
538.026 174
538.041 157
538.056 108
538.071 157
538.086 138
538.101 89
538.116 69
538.131 82
538.146 74
538.161 81
538.176 34
538.191 49
538.206 95
538.221 103
538.236 113
538.251 74
538.266 42
538.281 90
538.296 89
538.311 84
538.326 121
538.341 157
538.356 134
538.371 315
538.386 353
538.401 405
538.416 585
538.431 849
538.446 1226
538.461 1275
538.476 1045
538.491 808
538.506 529
538.521 383
538.536 233
538.551 137
538.566 95
538.581 63
538.596 45
538.611 61
538.626 39
538.641 43
538.656 65
538.671 40
538.686 72
538.701 67
538.716 97
538.732 57
538.747 51
538.762 99
538.777 44
538.792 52
538.807 52
538.822 45
538.837 37
538.852 53
538.867 58
538.882 46
538.897 89
538.912 69
538.927 65
538.942 84
538.957 80
538.972 80
538.987 57
539.002 83
539.017 89
539.032 83
539.047 87
539.062 86
539.077 55
539.092 46
539.107 78
539.122 56
539.137 51
539.152 45
539.167 47
539.182 76
539.197 105
539.212 94
539.227 46
539.242 41
539.258 61
539.273 78
539.288 72
539.303 91
539.318 93
539.333 52
539.348 75
539.363 120
539.378 132
539.393 137
539.408 144
539.423 209
539.438 295
539.453 379
539.468 274
539.483 224
539.498 261
539.513 286
539.528 201
539.543 63
539.558 39
539.573 12
539.588 30
539.603 24
539.618 51
539.633 45
539.648 38
539.663 24
539.678 43
539.694 23
539.709 26
539.724 36
539.739 38
539.754 16
539.769 48
539.784 57
539.799 44
539.814 57
539.829 38
539.844 44
539.859 43
539.874 48
539.889 51
539.904 60
539.919 69
539.934 55
539.949 56
539.964 44
539.979 51
539.994 42
540.009 61
540.024 58
540.039 84
540.054 49
540.070 39
540.085 47
540.100 36
540.115 58
540.130 101
540.145 115
540.160 72
540.175 73
540.190 57
540.205 52
540.220 52
540.235 69
540.250 72
540.265 23
540.280 28
540.295 47
540.310 68
540.325 81
540.340 41
540.355 61
540.370 133
540.385 145
540.401 145
540.416 128
540.431 136
540.446 224
540.461 195
540.476 86
540.491 100
540.506 52
540.521 31
540.536 49
540.551 61
540.566 28
540.581 11
540.596 43
540.611 35
540.626 70
540.641 50
540.656 37
540.671 54
540.686 37
540.702 17
540.717 28
540.732 19
540.747 17
540.762 26
540.777 38
540.792 72
540.807 52
540.822 44
540.837 34
540.852 21
540.867 44
540.882 63
540.897 30
540.912 30
540.927 36
540.942 60
540.957 77
540.972 74
540.988 68
541.003 47
541.018 80
541.033 69
541.048 164
541.063 188
541.078 122
541.093 79
541.108 87
541.123 98
541.138 98
541.153 97
541.168 34
541.183 56
541.198 67
541.213 99
541.228 90
541.244 78
541.259 94
541.274 59
541.289 62
541.304 90
541.319 87
541.334 59
541.349 51
541.364 61
541.379 44
541.394 87
541.409 67
541.424 34
541.439 57
541.454 42
541.469 53
541.484 53
541.500 54
541.515 72
541.530 50
541.545 57
541.560 22
541.575 31
541.590 30
541.605 46
541.620 65
541.635 44
541.650 25
541.665 26
541.680 25
541.695 21
541.710 65
541.726 42
541.741 30
541.756 54
541.771 37
541.786 57
541.801 71
541.816 63
541.831 46
541.846 40
541.861 40
541.876 62
541.891 57
541.906 78
541.921 53
541.936 27
541.952 40
541.967 90
541.982 88
541.997 84
542.012 71
542.027 136
542.042 164
542.057 118
542.072 113
542.087 102
542.102 94
542.117 50
542.132 61
542.147 46
542.163 70
542.178 127
542.193 87
542.208 58
542.223 71
542.238 82
542.253 128
542.268 150
542.283 103
542.298 64
542.313 46
542.328 78
542.343 86
542.358 87
542.374 132
542.389 80
542.404 68
542.419 126
542.434 99
542.449 71
542.464 47
542.479 37
542.494 11
542.509 24
542.524 28
542.539 10
542.554 21
542.570 21
542.585 42
542.600 77
542.615 67
542.630 43
542.645 44
542.660 34
542.675 23
542.690 20
542.705 14
542.720 38
542.735 52
542.750 43
542.766 19
542.781 61
542.796 47
542.811 58
542.826 42
542.841 57
542.856 36
542.871 33
542.886 49
542.901 52
542.916 53
542.931 41
542.947 40
542.962 29
542.977 54
542.992 103
543.007 173
543.022 180
543.037 136
543.052 104
543.067 75
543.082 90
543.097 60
543.112 58
543.128 45
543.143 35
543.158 24
543.173 21
543.188 39
543.203 51
543.218 30
543.233 27
543.248 46
543.263 45
543.278 53
543.294 43
543.309 81
543.324 79
543.339 59
543.354 58
543.369 21
543.384 38
543.399 27
543.414 34
543.429 37
543.444 28
543.460 10
543.475 57
543.490 70
543.505 26
543.520 33
543.535 40
543.550 39
543.565 5
543.580 23
543.595 49
543.610 66
543.626 53
543.641 39
543.656 22
543.671 17
543.686 16
543.701 18
543.716 35
543.731 36
543.746 36
543.761 28
543.776 51
543.792 28
543.807 55
543.822 53
543.837 45
543.852 41
543.867 37
543.882 46
543.897 56
543.912 32
543.927 37
543.943 79
543.958 67
543.973 113
543.988 135
544.003 162
544.018 195
544.033 147
544.048 105
544.063 99
544.078 98
544.093 87
544.109 85
544.124 89
544.139 77
544.154 85
544.169 65
544.184 79
544.199 90
544.214 125
544.229 108
544.244 117
544.260 130
544.275 62
544.290 77
544.305 111
544.320 64
544.335 26
544.350 51
544.365 72
544.380 73
544.396 48
544.411 91
544.426 53
544.441 51
544.456 72
544.471 59
544.486 38
544.501 22
544.516 29
544.531 47
544.547 34
544.562 31
544.577 33
544.592 24
544.607 41
544.622 54
544.637 25
544.652 26
544.667 42
544.683 32
544.698 25
544.713 49
544.728 61
544.743 36
544.758 22
544.773 19
544.788 34
544.803 22
544.818 56
544.834 55
544.849 30
544.864 19
544.879 18
544.894 34
544.909 23
544.924 33
544.939 43
544.954 65
544.970 88
544.985 120
545.000 121
545.015 116
545.030 134
545.045 86
545.060 71
545.075 76
545.090 70
545.106 71
545.121 74
545.136 75
545.151 42
545.166 34
545.181 34
545.196 36
545.211 46
545.226 37
545.242 40
545.257 63
545.272 77
545.287 94
545.302 62
545.317 26
545.332 28
545.347 40
545.363 34
545.378 34
545.393 26
545.408 45
545.423 95
545.438 76
545.453 36
545.468 60
545.483 36
545.499 28
545.514 21
545.529 27
545.544 47
545.559 98
545.574 83
545.589 60
545.604 43
545.620 30
545.635 20
545.650 14
545.665 6
545.680 20
545.695 19
545.710 15
545.725 20
545.741 15
545.756 43
545.771 39
545.786 18
545.801 44
545.816 50
545.831 45
545.846 35
545.862 42
545.877 17
545.892 17
545.907 20
545.922 55
545.937 21
545.952 45
545.967 136
545.982 165
545.998 127
546.013 90
546.028 103
546.043 131
546.058 128
546.073 74
546.088 60
546.104 47
546.119 31
546.134 65
546.149 44
546.164 61
546.179 91
546.194 48
546.209 62
546.225 69
546.240 45
546.255 44
546.270 64
546.285 78
546.300 68
546.315 78
546.330 67
546.346 46
546.361 40
546.376 44
546.391 43
546.406 71
546.421 50
546.436 42
546.451 85
546.467 168
546.482 139
546.497 134
546.512 61
546.527 18
546.542 21
546.557 42
546.573 24
546.588 26
546.603 31
546.618 45
546.633 30
546.648 41
546.663 35
546.678 34
546.694 37
546.709 29
546.724 39
546.739 14
546.754 7
546.769 20
546.784 42
546.800 24
546.815 22
546.830 8
546.845 16
546.860 57
546.875 32
546.890 21
546.906 31
546.921 3
546.936 59
546.951 46
546.966 19
546.981 44
546.996 103
547.011 80
547.027 117
547.042 149
547.057 132
547.072 69
547.087 65
547.102 77
547.117 71
547.133 89
547.148 72
547.163 100
547.178 88
547.193 62
547.208 64
547.223 48
547.239 76
547.254 56
547.269 63
547.284 72
547.299 39
547.314 71
547.329 95
547.345 51
547.360 51
547.375 55
547.390 43
547.405 50
547.420 62
547.435 46
547.451 59
547.466 40
547.481 79
547.496 76
547.511 63
547.526 58
547.542 69
547.557 33
547.572 24
547.587 37
547.602 22
547.617 35
547.632 30
547.648 8
547.663 17
547.678 6
547.693 31
547.708 20
547.723 36
547.738 41
547.754 25
547.769 32
547.784 49
547.799 17
547.814 22
547.829 27
547.844 23
547.860 15
547.875 52
547.890 38
547.905 28
547.920 39
547.935 44
547.951 33
547.966 32
547.981 49
547.996 61
548.011 53
548.026 91
548.041 105
548.057 75
548.072 30
548.087 25
548.102 31
548.117 49
548.132 60
548.148 50
548.163 64
548.178 42
548.193 50
548.208 89
548.223 100
548.238 41
548.254 35
548.269 38
548.284 53
548.299 49
548.314 49
548.329 86
548.345 75
548.360 64
548.375 107
548.390 157
548.405 236
548.420 197
548.436 204
548.451 305
548.466 470
548.481 588
548.496 426
548.511 304
548.526 234
548.542 182
548.557 99
548.572 93
548.587 85
548.602 119
548.617 69
548.633 25
548.648 42
548.663 26
548.678 41
548.693 49
548.708 32
548.724 28
548.739 33
548.754 55
548.769 44
548.784 19
548.799 37
548.815 27
548.830 36
548.845 36
548.860 28
548.875 79
548.890 49
548.906 11
548.921 12
548.936 27
548.951 33
548.966 36
548.981 47
548.997 72
549.012 65
549.027 50
549.042 68
549.057 64
549.072 88
549.088 108
549.103 76
549.118 44
549.133 48
549.148 74
549.163 46
549.179 39
549.194 53
549.209 49
549.224 34
549.239 45
549.254 42
549.270 103
549.285 82
549.300 86
549.315 54
549.330 63
549.345 87
549.361 40
549.376 57
549.391 51
549.406 66
549.421 94
549.437 125
549.452 129
549.467 204
549.482 224
549.497 218
549.512 154
549.528 95
549.543 75
549.558 74
549.573 66
549.588 65
549.603 44
549.619 53
549.634 30
549.649 63
549.664 55
549.679 38
549.694 46
549.710 36
549.725 46
549.740 59
549.755 40
549.770 28
549.786 33
549.801 26
549.816 5
549.831 8
549.846 17
549.861 19
549.877 25
549.892 44
549.907 76
549.922 59
549.937 54
549.953 95
549.968 136
549.983 255
549.998 226
550.013 179
550.028 163
550.044 123
550.059 85
550.074 56
550.089 87
550.104 78
550.120 71
550.135 83
550.150 60
550.165 60
550.180 68
550.195 78
550.211 107
550.226 101
550.241 76
550.256 84
550.271 123
550.287 69
550.302 82
550.317 49
550.332 47
550.347 53
550.362 85
550.378 302
550.393 660
550.408 1261
550.423 1772
550.438 2086
550.454 2970
550.469 5645
550.484 9166
550.499 9948
550.514 7853
550.530 6380
550.545 4608
550.560 3357
550.575 2536
550.590 1963
550.605 1622
550.621 1270
550.636 868
550.651 706
550.666 620
550.681 529
550.697 359
550.712 274
550.727 267
550.742 231
550.757 193
550.773 217
550.788 184
550.803 156
550.818 131
550.833 126
550.849 98
550.864 127
550.879 184
550.894 104
550.909 82
550.924 96
550.940 121
550.955 106
550.970 137
550.985 129
551.000 117
551.016 115
551.031 117
551.046 158
551.061 189
551.076 214
551.092 233
551.107 268
551.122 303
551.137 344
551.152 283
551.168 230
551.183 185
551.198 201
551.213 178
551.228 169
551.244 158
551.259 113
551.274 94
551.289 95
551.304 65
551.320 91
551.335 81
551.350 87
551.365 105
551.380 176
551.396 319
551.411 452
551.426 724
551.441 1005
551.456 1379
551.472 2352
551.487 3616
551.502 4437
551.517 3978
551.532 3104
551.548 2184
551.563 1565
551.578 1221
551.593 899
551.608 596
551.624 420
551.639 345
551.654 305
551.669 264
551.684 254
551.700 246
551.715 215
551.730 148
551.745 124
551.760 124
551.776 135
551.791 103
551.806 75
551.821 101
551.836 78
551.852 65
551.867 63
551.882 103
551.897 112
551.913 106
551.928 98
551.943 68
551.958 65
551.973 72
551.989 33
552.004 79
552.019 124
552.034 150
552.049 137
552.065 128
552.080 123
552.095 103
552.110 214
552.125 237
552.141 195
552.156 153
552.171 152
552.186 144
552.201 143
552.217 93
552.232 101
552.247 83
552.262 97
552.278 102
552.293 110
552.308 82
552.323 118
552.338 129
552.354 181
552.369 249
552.384 224
552.399 459
552.414 989
552.430 1377
552.445 1264
552.460 1162
552.475 1131
552.491 1387
552.506 1263
552.521 939
552.536 611
552.551 367
552.567 295
552.582 213
552.597 153
552.612 119
552.627 112
552.643 55
552.658 55
552.673 82
552.688 98
552.704 125
552.719 89
552.734 39
552.749 64
552.764 74
552.780 59
552.795 58
552.810 92
552.825 46
552.841 71
552.856 69
552.871 66
552.886 81
552.901 74
552.917 96
552.932 111
552.947 84
552.962 38
552.978 115
552.993 143
553.008 121
553.023 108
553.038 106
553.054 84
553.069 78
553.084 125
553.099 145
553.115 97
553.130 122
553.145 149
553.160 165
553.175 141
553.191 140
553.206 112
553.221 103
553.236 90
553.252 89
553.267 90
553.282 94
553.297 93
553.312 91
553.328 87
553.343 134
553.358 146
553.373 126
553.389 210
553.404 257
553.419 307
553.434 458
553.450 596
553.465 530
553.480 410
553.495 329
553.510 196
553.526 192
553.541 163
553.556 120
553.571 80
553.587 59
553.602 33
553.617 61
553.632 63
553.647 36
553.663 33
553.678 26
553.693 56
553.708 56
553.724 43
553.739 57
553.754 56
553.769 29
553.785 20
553.800 21
553.815 78
553.830 101
553.846 67
553.861 64
553.876 47
553.891 78
553.906 57
553.922 32
553.937 40
553.952 12
553.967 46
553.983 72
553.998 57
554.013 101
554.028 85
554.044 123
554.059 89
554.074 71
554.089 46
554.105 41
554.120 44
554.135 40
554.150 76
554.165 51
554.181 51
554.196 37
554.211 70
554.226 96
554.242 117
554.257 133
554.272 88
554.287 89
554.303 61
554.318 50
554.333 87
554.348 60
554.364 82
554.379 131
554.394 146
554.409 144
554.425 232
554.440 227
554.455 279
554.470 309
554.486 320
554.501 248
554.516 141
554.531 120
554.547 75
554.562 75
554.577 74
554.592 71
554.607 68
554.623 53
554.638 40
554.653 59
554.668 44
554.684 22
554.699 30
554.714 22
554.729 44
554.745 92
554.760 88
554.775 82
554.790 75
554.806 63
554.821 45
554.836 53
554.851 56
554.867 42
554.882 72
554.897 109
554.912 83
554.928 88
554.943 86
554.958 83
554.973 95
554.989 66
555.004 91
555.019 79
555.034 87
555.050 141
555.065 127
555.080 136
555.095 120
555.111 99
555.126 73
555.141 36
555.156 66
555.172 54
555.187 63
555.202 83
555.217 89
555.233 86
555.248 111
555.263 110
555.278 83
555.294 80
555.309 49
555.324 51
555.339 42
555.355 46
555.370 82
555.385 82
555.400 96
555.416 85
555.431 106
555.446 121
555.461 210
555.477 198
555.492 150
555.507 74
555.523 55
555.538 60
555.553 34
555.568 2
555.584 42
555.599 55
555.614 32
555.629 34
555.645 45
555.660 52
555.675 42
555.690 59
555.706 66
555.721 53
555.736 40
555.751 39
555.767 44
555.782 59
555.797 58
555.812 30
555.828 62
555.843 69
555.858 39
555.873 61
555.889 49
555.904 41
555.919 22
555.935 44
555.950 75
555.965 50
555.980 29
555.996 91
556.011 98
556.026 76
556.041 130
556.057 127
556.072 96
556.087 81
556.102 72
556.118 79
556.133 96
556.148 86
556.163 91
556.179 82
556.194 77
556.209 62
556.225 100
556.240 128
556.255 89
556.270 72
556.286 99
556.301 88
556.316 52
556.331 110
556.347 86
556.362 94
556.377 135
556.393 115
556.408 98
556.423 113
556.438 108
556.454 128
556.469 71
556.484 65
556.499 40
556.515 40
556.530 49
556.545 31
556.560 30
556.576 49
556.591 68
556.606 73
556.622 55
556.637 38
556.652 41
556.667 28
556.683 53
556.698 42
556.713 31
556.728 33
556.744 33
556.759 53
556.774 64
556.790 58
556.805 27
556.820 11
556.835 21
556.851 56
556.866 85
556.881 70
556.896 61
556.912 39
556.927 62
556.942 105
556.958 72
556.973 62
556.988 59
557.003 115
557.019 87
557.034 100
557.049 89
557.065 36
557.080 46
557.095 39
557.110 77
557.126 54
557.141 49
557.156 29
557.171 52
557.187 49
557.202 72
557.217 91
557.233 82
557.248 35
557.263 53
557.278 41
557.294 35
557.309 62
557.324 26
557.340 62
557.355 64
557.370 54
557.385 69
557.401 54
557.416 58
557.431 72
557.447 89
557.462 90
557.477 51
557.492 44
557.508 46
557.523 49
557.538 31
557.554 17
557.569 32
557.584 51
557.599 66
557.615 62
557.630 50
557.645 23
557.661 43
557.676 34
557.691 44
557.706 22
557.722 54
557.737 42
557.752 26
557.768 36
557.783 41
557.798 16
557.813 38
557.829 44
557.844 23
557.859 46
557.875 61
557.890 49
557.905 30
557.920 13
557.936 28
557.951 27
557.966 43
557.982 75
557.997 66
558.012 70
558.027 83
558.043 87
558.058 72
558.073 115
558.089 95
558.104 38
558.119 65
558.135 53
558.150 63
558.165 43
558.180 58
558.196 122
558.211 70
558.226 59
558.242 112
558.257 62
558.272 76
558.287 66
558.303 62
558.318 76
558.333 91
558.349 72
558.364 50
558.379 56
558.395 59
558.410 57
558.425 46
558.440 53
558.456 69
558.471 61
558.486 44
558.502 30
558.517 80
558.532 61
558.548 34
558.563 30
558.578 54
558.593 18
558.609 31
558.624 39
558.639 41
558.655 42
558.670 19
558.685 28
558.701 38
558.716 32
558.731 13
558.746 50
558.762 33
558.777 58
558.792 66
558.808 61
558.823 80
558.838 41
558.854 55
558.869 76
558.884 28
558.899 30
558.915 50
558.930 57
558.945 38
558.961 35
558.976 30
558.991 26
559.007 38
559.022 55
559.037 89
559.052 107
559.068 101
559.083 110
559.098 101
559.114 36
559.129 47
559.144 67
559.160 74
559.175 59
559.190 48
559.206 20
559.221 58
559.236 68
559.251 82
559.267 58
559.282 48
559.297 58
559.313 63
559.328 80
559.343 70
559.359 31
559.374 25
559.389 39
559.405 67
559.420 76
559.435 88
559.450 64
559.466 40
559.481 23
559.496 37
559.512 27
559.527 23
559.542 27
559.558 65
559.573 66
559.588 54
559.604 54
559.619 32
559.634 39
559.650 48
559.665 18
559.680 20
559.695 77
559.711 76
559.726 32
559.741 58
559.757 56
559.772 13
559.787 17
559.803 21
559.818 24
559.833 70
559.849 46
559.864 28
559.879 40
559.895 60
559.910 53
559.925 24
559.941 35
559.956 51
559.971 40
559.987 48
560.002 63
560.017 72
560.032 48
560.048 34
560.063 59
560.078 73
560.094 100
560.109 75
560.124 35
560.140 51
560.155 51
560.170 86
560.186 55
560.201 44
560.216 92
560.232 77
560.247 25
560.262 60
560.278 47
560.293 77
560.308 73
560.324 61
560.339 58
560.354 40
560.370 51
560.385 61
560.400 66
560.415 91
560.431 120
560.446 100
560.461 74
560.477 68
560.492 38
560.507 55
560.523 53
560.538 40
560.553 27
560.569 24
560.584 17
560.599 38
560.615 31
560.630 34
560.645 22
560.661 58
560.676 68
560.691 39
560.707 44
560.722 29
560.737 15
560.753 17
560.768 50
560.783 27
560.799 15
560.814 30
560.829 32
560.845 32
560.860 35
560.875 47
560.891 44
560.906 59
560.921 44
560.937 60
560.952 46
560.967 57
560.983 35
560.998 63
561.013 78
561.029 175
561.044 278
561.059 184
561.075 119
561.090 108
561.105 92
561.121 76
561.136 108
561.151 86
561.167 50
561.182 76
561.197 44
561.213 61
561.228 37
561.243 26
561.259 22
561.274 52
561.289 64
561.305 88
561.320 94
561.335 48
561.351 34
561.366 30
561.381 51
561.397 59
561.412 31
561.427 28
561.443 51
561.458 37
561.473 96
561.489 53
561.504 30
561.519 51
561.535 58
561.550 39
561.565 17
561.581 27
561.596 27
561.611 35
561.627 42
561.642 40
561.657 25
561.673 61
561.688 57
561.703 48
561.719 52
561.734 75
561.749 44
561.765 49
561.780 47
561.796 51
561.811 46
561.826 35
561.842 5
561.857 20
561.872 80
561.888 86
561.903 53
561.918 42
561.934 73
561.949 110
561.964 75
561.980 55
561.995 51
562.010 41
562.026 106
562.041 142
562.056 152
562.072 108
562.087 64
562.102 28
562.118 41
562.133 20
562.148 74
562.164 92
562.179 73
562.195 102
562.210 73
562.225 103
562.241 63
562.256 25
562.271 51
562.287 46
562.302 46
562.317 100
562.333 33
562.348 33
562.363 67
562.379 53
562.394 74
562.409 63
562.425 125
562.440 267
562.455 346
562.471 293
562.486 170
562.502 140
562.517 142
562.532 120
562.548 70
562.563 60
562.578 61
562.594 60
562.609 40
562.624 13
562.640 32
562.655 32
562.670 57
562.686 48
562.701 41
562.716 65
562.732 40
562.747 39
562.763 43
562.778 25
562.793 28
562.809 22
562.824 19
562.839 59
562.855 55
562.870 26
562.885 15
562.901 63
562.916 50
562.931 24
562.947 62
562.962 65
562.978 36
562.993 30
563.008 48
563.024 85
563.039 121
563.054 92
563.070 97
563.085 151
563.100 109
563.116 75
563.131 79
563.147 46
563.162 88
563.177 68
563.193 60
563.208 38
563.223 38
563.239 32
563.254 61
563.269 86
563.285 58
563.300 52
563.316 70
563.331 57
563.346 35
563.362 53
563.377 58
563.392 135
563.408 98
563.423 78
563.438 149
563.454 185
563.469 141
563.485 146
563.500 133
563.515 130
563.531 125
563.546 69
563.561 43
563.577 32
563.592 42
563.607 29
563.623 58
563.638 50
563.654 39
563.669 26
563.684 18
563.700 30
563.715 44
563.730 52
563.746 55
563.761 33
563.777 23
563.792 19
563.807 19
563.823 39
563.838 54
563.853 38
563.869 50
563.884 82
563.899 59
563.915 36
563.930 26
563.946 23
563.961 43
563.976 64
563.992 87
564.007 177
564.022 127
564.038 167
564.053 147
564.069 84
564.084 120
564.099 87
564.115 57
564.130 59
564.145 51
564.161 70
564.176 59
564.192 60
564.207 64
564.222 109
564.238 114
564.253 75
564.268 46
564.284 61
564.299 87
564.315 55
564.330 89
564.345 90
564.361 132
564.376 218
564.391 318
564.407 414
564.422 444
564.438 779
564.453 1175
564.468 2011
564.484 2205
564.499 1938
564.515 1530
564.530 1100
564.545 784
564.561 599
564.576 395
564.591 285
564.607 224
564.622 210
564.638 139
564.653 87
564.668 102
564.684 100
564.699 64
564.714 64
564.730 82
564.745 89
564.761 78
564.776 67
564.791 74
564.807 50
564.822 23
564.838 35
564.853 38
564.868 76
564.884 41
564.899 29
564.914 25
564.930 63
564.945 69
564.961 51
564.976 90
564.991 121
565.007 121
565.022 104
565.038 72
565.053 84
565.068 62
565.084 63
565.099 58
565.115 84
565.130 61
565.145 59
565.161 69
565.176 69
565.191 55
565.207 107
565.222 98
565.238 49
565.253 67
565.268 57
565.284 94
565.299 107
565.315 103
565.330 76
565.345 77
565.361 98
565.376 51
565.392 128
565.407 118
565.422 182
565.438 182
565.453 331
565.468 756
565.484 1009
565.499 818
565.515 589
565.530 447
565.545 360
565.561 209
565.576 168
565.592 163
565.607 124
565.622 137
565.638 89
565.653 87
565.669 85
565.684 68
565.699 61
565.715 52
565.730 73
565.746 69
565.761 67
565.776 55
565.792 52
565.807 103
565.823 67
565.838 36
565.853 33
565.869 18
565.884 72
565.900 68
565.915 54
565.930 94
565.946 94
565.961 70
565.977 92
565.992 99
566.007 79
566.023 79
566.038 89
566.054 105
566.069 81
566.084 77
566.100 50
566.115 45
566.131 75
566.146 91
566.161 91
566.177 83
566.192 121
566.208 90
566.223 73
566.238 63
566.254 98
566.269 96
566.285 129
566.300 73
566.315 59
566.331 106
566.346 133
566.362 149
566.377 216
566.392 385
566.408 576
566.423 710
566.439 725
566.454 701
566.469 720
566.485 996
566.500 1043
566.516 817
566.531 536
566.547 372
566.562 329
566.577 290
566.593 204
566.608 158
566.624 119
566.639 126
566.654 110
566.670 89
566.685 58
566.701 65
566.716 35
566.731 38
566.747 84
566.762 76
566.778 42
566.793 41
566.808 36
566.824 61
566.839 41
566.855 63
566.870 69
566.886 52
566.901 58
566.916 18
566.932 47
566.947 84
566.963 125
566.978 99
566.993 55
567.009 94
567.024 121
567.040 127
567.055 99
567.071 94
567.086 60
567.101 79
567.117 70
567.132 47
567.148 75
567.163 75
567.178 92
567.194 69
567.209 59
567.225 77
567.240 157
567.256 105
567.271 85
567.286 108
567.302 92
567.317 54
567.333 87
567.348 105
567.363 97
567.379 149
567.394 130
567.410 181
567.425 264
567.441 241
567.456 302
567.471 268
567.487 334
567.502 429
567.518 307
567.533 204
567.548 184
567.564 93
567.579 94
567.595 75
567.610 54
567.626 41
567.641 27
567.656 24
567.672 54
567.687 24
567.703 49
567.718 62
567.734 46
567.749 49
567.764 59
567.780 35
567.795 20
567.811 81
567.826 80
567.842 52
567.857 40
567.872 63
567.888 48
567.903 78
567.919 79
567.934 70
567.950 118
567.965 363
567.980 1311
567.996 2939
568.011 3320
568.027 3022
568.042 2319
568.058 1870
568.073 1349
568.088 914
568.104 547
568.119 385
568.135 200
568.150 159
568.166 177
568.181 164
568.196 147
568.212 112
568.227 91
568.243 76
568.258 90
568.274 64
568.289 93
568.304 121
568.320 135
568.335 127
568.351 68
568.366 101
568.382 110
568.397 97
568.412 182
568.428 310
568.443 402
568.459 307
568.474 207
568.490 149
568.505 186
568.520 144
568.536 139
568.551 109
568.567 80
568.582 68
568.598 37
568.613 52
568.628 73
568.644 96
568.659 83
568.675 74
568.690 86
568.706 81
568.721 36
568.737 15
568.752 31
568.767 24
568.783 51
568.798 51
568.814 30
568.829 36
568.845 55
568.860 56
568.875 45
568.891 52
568.906 41
568.922 46
568.937 66
568.953 34
568.968 86
568.984 336
568.999 735
569.014 1124
569.030 1034
569.045 709
569.061 577
569.076 476
569.092 317
569.107 245
569.123 165
569.138 132
569.153 115
569.169 75
569.184 49
569.200 73
569.215 65
569.231 113
569.246 99
569.262 85
569.277 73
569.292 52
569.308 49
569.323 65
569.339 56
569.354 45
569.370 51
569.385 115
569.401 59
569.416 89
569.431 122
569.447 143
569.462 169
569.478 146
569.493 110
569.509 65
569.524 45
569.540 67
569.555 33
569.570 37
569.586 40
569.601 47
569.617 33
569.632 41
569.648 32
569.663 32
569.679 42
569.694 73
569.710 73
569.725 55
569.740 55
569.756 37
569.771 49
569.787 38
569.802 55
569.818 43
569.833 63
569.849 26
569.864 65
569.880 56
569.895 52
569.910 33
569.926 37
569.941 50
569.957 43
569.972 46
569.988 179
570.003 266
570.019 356
570.034 288
570.050 222
570.065 206
570.080 154
570.096 87
570.111 114
570.127 93
570.142 93
570.158 98
570.173 48
570.189 133
570.204 94
570.220 15
570.235 41
570.250 97
570.266 101
570.281 93
570.297 109
570.312 83
570.328 45
570.343 92
570.359 69
570.374 78
570.390 138
570.405 151
570.421 95
570.436 190
570.451 119
570.467 121
570.482 92
570.498 55
570.513 47
570.529 57
570.544 41
570.560 60
570.575 60
570.591 51
570.606 21
570.622 27
570.637 40
570.652 21
570.668 20
570.683 56
570.699 38
570.714 18
570.730 22
570.745 59
570.761 38
570.776 29
570.792 28
570.807 20
570.823 34
570.838 36
570.853 49
570.869 58
570.884 46
570.900 25
570.915 52
570.931 40
570.946 45
570.962 33
570.977 63
570.993 70
571.008 90
571.024 166
571.039 100
571.055 77
571.070 99
571.085 62
571.101 34
571.116 46
571.132 64
571.147 53
571.163 83
571.178 76
571.194 49
571.209 44
571.225 63
571.240 42
571.256 63
571.271 39
571.287 28
571.302 74
571.318 97
571.333 50
571.349 54
571.364 87
571.379 79
571.395 77
571.410 60
571.426 39
571.441 46
571.457 50
571.472 53
571.488 43
571.503 67
571.519 49
571.534 63
571.550 34
571.565 53
571.581 52
571.596 61
571.612 43
571.627 38
571.643 5
571.658 28
571.673 11
571.689 43
571.704 31
571.720 6
571.735 12
571.751 20
571.766 24
571.782 22
571.797 25
571.813 8
571.828 43
571.844 57
571.859 50
571.875 44
571.890 29
571.906 29
571.921 32
571.937 16
571.952 37
571.968 41
571.983 67
571.999 95
572.014 123
572.030 125
572.045 96
572.060 41
572.076 36
572.091 58
572.107 56
572.122 35
572.138 32
572.153 36
572.169 53
572.184 50
572.200 57
572.215 54
572.231 58
572.246 57
572.262 59
572.277 46
572.293 83
572.308 48
572.324 35
572.339 36
572.355 52
572.370 44
572.386 45
572.401 42
572.417 48
572.432 54
572.448 45
572.463 49
572.479 72
572.494 38
572.510 29
572.525 34
572.541 40
572.556 52
572.572 50
572.587 33
572.603 36
572.618 51
572.633 48
572.649 23
572.664 34
572.680 35
572.695 20
572.711 93
572.726 65
572.742 43
572.757 34
572.773 28
572.788 45
572.804 16
572.819 25
572.835 28
572.850 41
572.866 23
572.881 32
572.897 74
572.912 76
572.928 46
572.943 27
572.959 16
572.974 45
572.990 34
573.005 32
573.021 40
573.036 55
573.052 84
573.067 101
573.083 48
573.098 32
573.114 85
573.129 49
573.145 25
573.160 21
573.176 39
573.191 40
573.207 31
573.222 54
573.238 79
573.253 79
573.269 38
573.284 24
573.300 93
573.315 41
573.331 50
573.346 88
573.362 61
573.377 37
573.393 53
573.408 47
573.424 70
573.439 53
573.455 49
573.470 53
573.486 37
573.501 29
573.517 53
573.532 65
573.548 60
573.563 36
573.579 27
573.594 16
573.610 19
573.625 16
573.641 27
573.656 64
573.672 24
573.687 55
573.703 44
573.718 43
573.734 28
573.749 27
573.765 16
573.780 40
573.796 29
573.811 32
573.827 32
573.842 35
573.858 45
573.873 46
573.889 11
573.904 46
573.920 64
573.935 48
573.951 18
573.966 37
573.982 61
573.997 35
574.013 44
574.028 39
574.044 60
574.060 62
574.075 51
574.091 70
574.106 78
574.122 47
574.137 75
574.153 100
574.168 88
574.184 58
574.199 51
574.215 49
574.230 100
574.246 51
574.261 73
574.277 52
574.292 30
574.308 90
574.323 66
574.339 71
574.354 61
574.370 48
574.385 58
574.401 59
574.416 80
574.432 62
574.447 62
574.463 64
574.478 25
574.494 27
574.509 68
574.525 81
574.540 36
574.556 32
574.571 39
574.587 38
574.602 57
574.618 17
574.634 12
574.649 32
574.665 26
574.680 14
574.696 33
574.711 40
574.727 38
574.742 24
574.758 18
574.773 42
574.789 29
574.804 33
574.820 30
574.835 53
574.851 65
574.866 42
574.882 13
574.897 37
574.913 29
574.928 54
574.944 56
574.959 71
574.975 60
574.990 27
575.006 44
575.022 52
575.037 71
575.053 58
575.068 65
575.084 53
575.099 30
575.115 59
575.130 39
575.146 40
575.161 30
575.177 21
575.192 42
575.208 80
575.223 43
575.239 41
575.254 64
575.270 89
575.285 67
575.301 57
575.316 59
575.332 54
575.348 22
575.363 28
575.379 54
575.394 63
575.410 59
575.425 53
575.441 90
575.456 71
575.472 27
575.487 21
575.503 16
575.518 20
575.534 34
575.549 40
575.565 44
575.580 27
575.596 15
575.612 22
575.627 28
575.643 38
575.658 32
575.674 19
575.689 31
575.705 23
575.720 18
575.736 30
575.751 22
575.767 26
575.782 52
575.798 54
575.813 54
575.829 61
575.845 13
575.860 21
575.876 56
575.891 41
575.907 67
575.922 38
575.938 26
575.953 45
575.969 61
575.984 91
576.000 87
576.015 87
576.031 109
576.046 100
576.062 80
576.078 160
576.093 184
576.109 82
576.124 28
576.140 57
576.155 79
576.171 70
576.186 80
576.202 83
576.217 99
576.233 90
576.248 86
576.264 59
576.280 88
576.295 86
576.311 66
576.326 90
576.342 101
576.357 50
576.373 41
576.388 71
576.404 51
576.419 87
576.435 190
576.451 178
576.466 108
576.482 175
576.497 116
576.513 103
576.528 112
576.544 117
576.559 71
576.575 35
576.590 45
576.606 47
576.621 30
576.637 30
576.653 28
576.668 22
576.684 9
576.699 29
576.715 45
576.730 47
576.746 58
576.761 55
576.777 30
576.792 24
576.808 11
576.824 26
576.839 33
576.855 35
576.870 34
576.886 14
576.901 44
576.917 31
576.932 33
576.948 50
576.964 51
576.979 50
576.995 48
577.010 46
577.026 75
577.041 93
577.057 73
577.072 99
577.088 86
577.103 83
577.119 60
577.135 48
577.150 76
577.166 48
577.181 38
577.197 39
577.212 65
577.228 71
577.243 63
577.259 55
577.275 50
577.290 48
577.306 68
577.321 111
577.337 121
577.352 71
577.368 37
577.383 37
577.399 27
577.415 105
577.430 82
577.446 124
577.461 126
577.477 54
577.492 67
577.508 59
577.523 93
577.539 67
577.555 26
577.570 62
577.586 46
577.601 47
577.617 28
577.632 53
577.648 60
577.663 51
577.679 35
577.695 35
577.710 45
577.726 60
577.741 45
577.757 39
577.772 66
577.788 37
577.803 33
577.819 8
577.835 25
577.850 25
577.866 50
577.881 72
577.897 61
577.912 70
577.928 57
577.944 23
577.959 34
577.975 96
577.990 80
578.006 74
578.021 53
578.037 9
578.052 58
578.068 83
578.084 55
578.099 45
578.115 29
578.130 34
578.146 54
578.161 38
578.177 62
578.193 60
578.208 59
578.224 70
578.239 75
578.255 77
578.270 100
578.286 94
578.302 55
578.317 73
578.333 40
578.348 40
578.364 97
578.379 131
578.395 187
578.410 255
578.426 408
578.442 747
578.457 1102
578.473 1032
578.488 895
578.504 740
578.519 627
578.535 568
578.551 494
578.566 383
578.582 320
578.597 207
578.613 161
578.628 120
578.644 96
578.660 71
578.675 49
578.691 37
578.706 30
578.722 49
578.737 33
578.753 21
578.769 41
578.784 29
578.800 22
578.815 20
578.831 55
578.846 33
578.862 12
578.878 41
578.893 37
578.909 45
578.924 58
578.940 51
578.956 52
578.971 85
578.987 88
579.002 74
579.018 62
579.033 45
579.049 90
579.065 117
579.080 87
579.096 100
579.111 41
579.127 63
579.142 92
579.158 62
579.174 47
579.189 78
579.205 72
579.220 67
579.236 89
579.251 59
579.267 110
579.283 56
579.298 57
579.314 47
579.329 43
579.345 53
579.361 44
579.376 58
579.392 96
579.407 103
579.423 103
579.438 275
579.454 379
579.470 515
579.485 431
579.501 372
579.516 306
579.532 300
579.548 146
579.563 107
579.579 128
579.594 98
579.610 108
579.625 67
579.641 50
579.657 33
579.672 26
579.688 17
579.703 28
579.719 41
579.735 46
579.750 62
579.766 58
579.781 46
579.797 40
579.812 25
579.828 24
579.844 22
579.859 23
579.875 21
579.890 43
579.906 49
579.922 49
579.937 33
579.953 29
579.968 56
579.984 49
580.000 59
580.015 54
580.031 45
580.046 73
580.062 100
580.078 109
580.093 60
580.109 50
580.124 74
580.140 71
580.155 87
580.171 53
580.187 48
580.202 45
580.218 33
580.233 66
580.249 74
580.265 111
580.280 60
580.296 25
580.311 45
580.327 33
580.343 34
580.358 77
580.374 144
580.389 226
580.405 359
580.421 276
580.436 293
580.452 519
580.467 831
580.483 1027
580.499 912
580.514 631
580.530 507
580.545 323
580.561 191
580.577 143
580.592 75
580.608 72
580.623 99
580.639 64
580.655 60
580.670 27
580.686 25
580.701 27
580.717 53
580.733 59
580.748 70
580.764 63
580.779 67
580.795 53
580.811 25
580.826 18
580.842 22
580.857 24
580.873 32
580.889 55
580.904 23
580.920 36
580.935 52
580.951 55
580.967 65
580.982 55
580.998 35
581.013 48
581.029 70
581.045 85
581.060 117
581.076 125
581.091 104
581.107 70
581.123 51
581.138 60
581.154 84
581.169 51
581.185 10
581.201 34
581.216 96
581.232 126
581.247 73
581.263 93
581.279 84
581.294 74
581.310 47
581.325 73
581.341 65
581.357 51
581.372 50
581.388 77
581.404 144
581.419 175
581.435 157
581.450 195
581.466 256
581.482 452
581.497 386
581.513 253
581.528 204
581.544 151
581.560 101
581.575 101
581.591 71
581.606 48
581.622 52
581.638 44
581.653 26
581.669 39
581.685 12
581.700 35
581.716 46
581.731 82
581.747 44
581.763 44
581.778 43
581.794 67
581.809 39
581.825 39
581.841 35
581.856 20
581.872 8
581.887 27
581.903 59
581.919 64
581.934 40
581.950 35
581.966 43
581.981 41
581.997 41
582.012 12
582.028 18
582.044 60
582.059 43
582.075 73
582.091 63
582.106 36
582.122 58
582.137 50
582.153 38
582.169 41
582.184 22
582.200 31
582.215 12
582.231 36
582.247 43
582.262 52
582.278 41
582.294 49
582.309 52
582.325 81
582.340 63
582.356 36
582.372 33
582.387 56
582.403 109
582.419 206
582.434 235
582.450 203
582.465 182
582.481 230
582.497 288
582.512 247
582.528 201
582.544 135
582.559 170
582.575 86
582.590 53
582.606 59
582.622 40
582.637 27
582.653 15
582.669 29
582.684 31
582.700 15
582.715 12
582.731 20
582.747 63
582.762 71
582.778 28
582.794 23
582.809 49
582.825 37
582.840 18
582.856 4
582.872 19
582.887 47
582.903 50
582.919 37
582.934 59
582.950 60
582.965 47
582.981 79
582.997 74
583.012 94
583.028 101
583.044 130
583.059 82
583.075 49
583.090 87
583.106 107
583.122 65
583.137 79
583.153 46
583.169 31
583.184 56
583.200 52
583.216 98
583.231 113
583.247 101
583.262 99
583.278 100
583.294 120
583.309 80
583.325 60
583.341 39
583.356 71
583.372 87
583.388 64
583.403 60
583.419 87
583.434 110
583.450 77
583.466 87
583.481 86
583.497 126
583.513 124
583.528 55
583.544 80
583.560 81
583.575 46
583.591 18
583.606 13
583.622 33
583.638 29
583.653 50
583.669 47
583.685 15
583.700 42
583.716 61
583.732 63
583.747 59
583.763 19
583.778 28
583.794 47
583.810 29
583.825 23
583.841 16
583.857 35
583.872 33
583.888 31
583.904 14
583.919 30
583.935 42
583.951 40
583.966 35
583.982 28
583.997 29
584.013 65
584.029 67
584.044 67
584.060 125
584.076 94
584.091 57
584.107 50
584.123 49
584.138 90
584.154 28
584.170 34
584.185 20
584.201 42
584.216 41
584.232 33
584.248 41
584.263 45
584.279 48
584.295 58
584.310 87
584.326 68
584.342 55
584.357 42
584.373 70
584.389 115
584.404 124
584.420 122
584.436 112
584.451 157
584.467 115
584.483 131
584.498 102
584.514 52
584.529 31
584.545 32
584.561 55
584.576 49
584.592 39
584.608 50
584.623 27
584.639 12
584.655 31
584.670 42
584.686 21
584.702 23
584.717 13
584.733 41
584.749 44
584.764 37
584.780 32
584.796 32
584.811 12
584.827 25
584.843 28
584.858 20
584.874 18
584.889 41
584.905 29
584.921 42
584.936 35
584.952 34
584.968 21
584.983 60
584.999 75
585.015 77
585.030 153
585.046 150
585.062 115
585.077 160
585.093 127
585.109 108
585.124 107
585.140 94
585.156 71
585.171 83
585.187 75
585.203 41
585.218 39
585.234 52
585.250 66
585.265 106
585.281 107
585.297 142
585.312 130
585.328 58
585.344 49
585.359 68
585.375 41
585.391 70
585.406 87
585.422 39
585.438 28
585.453 43
585.469 71
585.485 53
585.500 41
585.516 42
585.532 28
585.547 32
585.563 19
585.579 35
585.594 49
585.610 60
585.626 73
585.641 79
585.657 69
585.673 34
585.688 10
585.704 28
585.720 26
585.735 37
585.751 19
585.767 21
585.782 27
585.798 31
585.814 51
585.829 37
585.845 32
585.861 42
585.876 63
585.892 26
585.908 34
585.923 38
585.939 41
585.955 40
585.970 29
585.986 52
586.002 67
586.017 78
586.033 91
586.049 115
586.064 79
586.080 70
586.096 92
586.111 111
586.127 69
586.143 44
586.158 31
586.174 53
586.190 62
586.205 78
586.221 70
586.237 70
586.252 64
586.268 57
586.284 84
586.299 72
586.315 78
586.331 94
586.346 96
586.362 68
586.378 54
586.393 78
586.409 105
586.425 58
586.440 49
586.456 60
586.472 36
586.487 65
586.503 56
586.519 97
586.534 54
586.550 24
586.566 16
586.582 23
586.597 13
586.613 30
586.629 26
586.644 23
586.660 19
586.676 14
586.691 52
586.707 66
586.723 52
586.738 25
586.754 30
586.770 58
586.785 58
586.801 42
586.817 41
586.832 23
586.848 51
586.864 32
586.879 37
586.895 27
586.911 32
586.927 11
586.942 18
586.958 25
586.974 44
586.989 61
587.005 117
587.021 101
587.036 113
587.052 125
587.068 143
587.083 129
587.099 80
587.115 59
587.130 47
587.146 32
587.162 84
587.177 55
587.193 43
587.209 55
587.225 50
587.240 35
587.256 35
587.272 55
587.287 64
587.303 103
587.319 66
587.334 49
587.350 33
587.366 73
587.381 71
587.397 75
587.413 36
587.428 53
587.444 82
587.460 71
587.476 54
587.491 46
587.507 29
587.523 27
587.538 15
587.554 28
587.570 12
587.585 13
587.601 13
587.617 49
587.632 38
587.648 20
587.664 4
587.680 10
587.695 17
587.711 25
587.727 36
587.742 48
587.758 36
587.774 10
587.789 63
587.805 51
587.821 45
587.836 20
587.852 5
587.868 27
587.884 81
587.899 103
587.915 62
587.931 39
587.946 32
587.962 20
587.978 66
587.993 56
588.009 76
588.025 89
588.041 109
588.056 112
588.072 76
588.088 89
588.103 58
588.119 71
588.135 66
588.150 21
588.166 86
588.182 51
588.198 18
588.213 56
588.229 28
588.245 29
588.260 22
588.276 22
588.292 18
588.307 59
588.323 44
588.339 48
588.355 82
588.370 56
588.386 33
588.402 32
588.417 56
588.433 28
588.449 58
588.464 47
588.480 29
588.496 28
588.512 35
588.527 47
588.543 40
588.559 21
588.574 7
588.590 37
588.606 54
588.621 37
588.637 36
588.653 29
588.669 42
588.684 37
588.700 44
588.716 33
588.731 25
588.747 7
588.763 34
588.779 38
588.794 4
588.810 27
588.826 26
588.841 34
588.857 26
588.873 19
588.889 8
588.904 44
588.920 21
588.936 26
588.951 31
588.967 36
588.983 52
588.998 28
589.014 91
589.030 143
589.046 140
589.061 105
589.077 70
589.093 53
589.108 43
589.124 43
589.140 42
589.156 30
589.171 34
589.187 60
589.203 27
589.218 39
589.234 50
589.250 52
589.266 38
589.281 25
589.297 36
589.313 55
589.328 37
589.344 34
589.360 31
589.376 40
589.391 94
589.407 52
589.423 18
589.438 76
589.454 77
589.470 72
589.486 54
589.501 42
589.517 18
589.533 23
589.548 27
589.564 12
589.580 24
589.596 49
589.611 46
589.627 27
589.643 8
589.659 37
589.674 15
589.690 25
589.706 21
589.721 20
589.737 27
589.753 34
589.769 33
589.784 44
589.800 28
589.816 17
589.831 46
589.847 40
589.863 45
589.879 51
589.894 31
589.910 28
589.926 41
589.941 41
589.957 26
589.973 62
589.989 122
590.004 139
590.020 180
590.036 154
590.052 112
590.067 95
590.083 76
590.099 42
590.114 41
590.130 47
590.146 28
590.162 30
590.177 30
590.193 64
590.209 66
590.225 27
590.240 52
590.256 66
590.272 52
590.287 52
590.303 40
590.319 45
590.335 31
590.350 69
590.366 62
590.382 51
590.398 51
590.413 101
590.429 83
590.445 76
590.460 78
590.476 46
590.492 39
590.508 75
590.523 82
590.539 97
590.555 79
590.571 63
590.586 37
590.602 17
590.618 46
590.634 44
590.649 31
590.665 15
590.681 6
590.696 10
590.712 7
590.728 20
590.744 19
590.759 20
590.775 18
590.791 3
590.807 19
590.822 46
590.838 30
590.854 20
590.870 48
590.885 61
590.901 52
590.917 53
590.932 32
590.948 71
590.964 54
590.980 31
590.995 43
591.011 79
591.027 116
591.043 158
591.058 211
591.074 197
591.090 126
591.106 137
591.121 73
591.137 64
591.153 30
591.169 29
591.184 45
591.200 49
591.216 53
591.231 36
591.247 49
591.263 74
591.279 48
591.294 51
591.310 44
591.326 39
591.342 45
591.357 32
591.373 66
591.389 45
591.405 60
591.420 66
591.436 80
591.452 53
591.468 27
591.483 63
591.499 54
591.515 50
591.531 55
591.546 54
591.562 40
591.578 30
591.594 45
591.609 19
591.625 22
591.641 31
591.657 53
591.672 45
591.688 31
591.704 23
591.720 23
591.735 21
591.751 21
591.767 61
591.783 65
591.798 37
591.814 34
591.830 18
591.846 18
591.861 19
591.877 16
591.893 4
591.909 25
591.924 41
591.940 39
591.956 88
591.972 95
591.987 86
592.003 106
592.019 100
592.035 108
592.050 127
592.066 108
592.082 72
592.098 119
592.113 89
592.129 46
592.145 49
592.161 21
592.176 22
592.192 59
592.208 61
592.224 29
592.239 41
592.255 30
592.271 24
592.287 47
592.302 27
592.318 23
592.334 23
592.350 31
592.365 65
592.381 41
592.397 26
592.413 98
592.428 245
592.444 384
592.460 305
592.476 242
592.491 260
592.507 229
592.523 143
592.539 117
592.554 98
592.570 106
592.586 64
592.602 60
592.617 44
592.633 31
592.649 22
592.665 25
592.680 30
592.696 24
592.712 34
592.728 20
592.744 21
592.759 24
592.775 50
592.791 38
592.807 51
592.822 43
592.838 32
592.854 29
592.870 15
592.885 32
592.901 17
592.917 34
592.933 47
592.948 61
592.964 50
592.980 112
592.996 93
593.011 59
593.027 29
593.043 38
593.059 51
593.075 59
593.090 44
593.106 115
593.122 102
593.138 71
593.153 29
593.169 43
593.185 42
593.201 63
593.216 40
593.232 61
593.248 33
593.264 45
593.280 56
593.295 20
593.311 26
593.327 55
593.343 56
593.358 38
593.374 49
593.390 63
593.406 83
593.421 94
593.437 132
593.453 156
593.469 137
593.485 141
593.500 136
593.516 88
593.532 97
593.548 72
593.563 59
593.579 70
593.595 53
593.611 57
593.626 29
593.642 31
593.658 24
593.674 42
593.690 36
593.705 19
593.721 2
593.737 13
593.753 44
593.768 41
593.784 19
593.800 16
593.816 21
593.832 24
593.847 12
593.863 13
593.879 1
593.895 4
593.910 28
593.926 37
593.942 38
593.958 7
593.973 23
593.989 55
594.005 79
594.021 63
594.037 40
594.052 36
594.068 41
594.084 104
594.100 99
594.115 81
594.131 36
594.147 21
594.163 39
594.179 39
594.194 49
594.210 44
594.226 59
594.242 62
594.258 24
594.273 30
594.289 37
594.305 61
594.321 99
594.336 74
594.352 60
594.368 77
594.384 119
594.400 112
594.415 171
594.431 294
594.447 461
594.463 510
594.478 459
594.494 338
594.510 371
594.526 269
594.542 146
594.557 86
594.573 122
594.589 62
594.605 44
594.621 54
594.636 28
594.652 42
594.668 28
594.684 23
594.699 35
594.715 38
594.731 36
594.747 29
594.763 37
594.778 34
594.794 19
594.810 22
594.826 25
594.842 49
594.857 62
594.873 76
594.889 55
594.905 43
594.920 35
594.936 69
594.952 48
594.968 39
594.984 37
594.999 69
595.015 48
595.031 61
595.047 90
595.063 172
595.078 187
595.094 106
595.110 69
595.126 36
595.142 47
595.157 66
595.173 57
595.189 60
595.205 103
595.221 113
595.236 97
595.252 104
595.268 73
595.284 81
595.299 80
595.315 101
595.331 124
595.347 88
595.363 110
595.378 120
595.394 141
595.410 138
595.426 133
595.442 286
595.457 393
595.473 317
595.489 260
595.505 173
595.521 142
595.536 168
595.552 144
595.568 117
595.584 78
595.600 77
595.615 81
595.631 92
595.647 59
595.663 76
595.679 51
595.694 64
595.710 51
595.726 58
595.742 47
595.758 72
595.773 75
595.789 31
595.805 27
595.821 2
595.837 30
595.852 63
595.868 68
595.884 64
595.900 80
595.916 35
595.931 17
595.947 10
595.963 52
595.979 43
595.995 19
596.010 36
596.026 52
596.042 81
596.058 87
596.074 146
596.089 70
596.105 55
596.121 57
596.137 70
596.153 29
596.169 50
596.184 67
596.200 69
596.216 86
596.232 78
596.248 67
596.263 74
596.279 98
596.295 72
596.311 89
596.327 77
596.342 82
596.358 86
596.374 61
596.390 83
596.406 130
596.421 170
596.437 189
596.453 172
596.469 309
596.485 380
596.500 298
596.516 215
596.532 202
596.548 110
596.564 66
596.580 55
596.595 80
596.611 67
596.627 33
596.643 23
596.659 30
596.674 16
596.690 18
596.706 18
596.722 42
596.738 37
596.753 39
596.769 51
596.785 24
596.801 27
596.817 33
596.833 47
596.848 31
596.864 12
596.880 35
596.896 43
596.912 22
596.927 30
596.943 15
596.959 16
596.975 26
596.991 17
597.007 55
597.022 55
597.038 59
597.054 47
597.070 64
597.086 70
597.101 45
597.117 36
597.133 35
597.149 38
597.165 47
597.181 80
597.196 41
597.212 57
597.228 54
597.244 67
597.260 53
597.275 48
597.291 51
597.307 52
597.323 46
597.339 43
597.355 60
597.370 55
597.386 69
597.402 87
597.418 77
597.434 67
597.449 108
597.465 76
597.481 80
597.497 51
597.513 90
597.529 80
597.544 79
597.560 44
597.576 36
597.592 25
597.608 18
597.624 11
597.639 31
597.655 31
597.671 32
597.687 28
597.703 31
597.719 16
597.734 17
597.750 19
597.766 22
597.782 16
597.798 4
597.813 12
597.829 18
597.845 47
597.861 22
597.877 53
597.893 37
597.908 49
597.924 26
597.940 23
597.956 24
597.972 11
597.988 31
598.003 25
598.019 13
598.035 30
598.051 94
598.067 68
598.083 61
598.098 52
598.114 42
598.130 32
598.146 44
598.162 40
598.178 37
598.193 32
598.209 33
598.225 52
598.241 51
598.257 56
598.273 33
598.288 59
598.304 53
598.320 63
598.336 73
598.352 58
598.368 28
598.383 19
598.399 71
598.415 66
598.431 71
598.447 102
598.463 116
598.478 131
598.494 113
598.510 95
598.526 86
598.542 78
598.558 55
598.573 25
598.589 16
598.605 28
598.621 26
598.637 25
598.653 24
598.668 17
598.684 39
598.700 49
598.716 42
598.732 49
598.748 49
598.764 27
598.779 41
598.795 47
598.811 24
598.827 24
598.843 29
598.859 56
598.874 43
598.890 24
598.906 30
598.922 37
598.938 22
598.954 47
598.969 18
598.985 9
599.001 12
599.017 33
599.033 30
599.049 104
599.065 115
599.080 35
599.096 63
599.112 63
599.128 47
599.144 49
599.160 61
599.175 52
599.191 18
599.207 21
599.223 34
599.239 47
599.255 51
599.271 52
599.286 67
599.302 49
599.318 50
599.334 67
599.350 49
599.366 49
599.381 64
599.397 49
599.413 48
599.429 53
599.445 74
599.461 54
599.477 39
599.492 40
599.508 49
599.524 76
599.540 30
599.556 23
599.572 38
599.588 22
599.603 11
599.619 9
599.635 45
599.651 44
599.667 26
599.683 11
599.698 31
599.714 30
599.730 27
599.746 16
599.762 20
599.778 22
599.794 35
599.809 44
599.825 43
599.841 51
599.857 42
599.873 50
599.889 45
599.905 51
599.920 67
599.936 29
599.952 8
599.968 19
599.984 49
600.000 54
600.016 30
600.031 35
600.047 57
600.063 84
600.079 85
600.095 55
600.111 96
600.127 88
600.142 72
600.158 39
600.174 23
600.190 37
600.206 85
600.222 43
600.238 44
600.253 35
600.269 23
600.285 26
600.301 82
600.317 57
600.333 68
600.349 58
600.364 69
600.380 42
600.396 65
600.412 72
600.428 55
600.444 49
600.460 74
600.476 69
600.491 68
600.507 62
600.523 32
600.539 9
600.555 7
600.571 25
600.587 36
600.602 23
600.618 3
600.634 34
600.650 23
600.666 34
600.682 46
600.698 32
600.713 18
600.729 28
600.745 56
600.761 20
600.777 31
600.793 22
600.809 21
600.825 23
600.840 18
600.856 9
600.872 2
600.888 13
600.904 56
600.920 56
600.936 29
600.952 38
600.967 15
600.983 17
600.999 27
601.015 50
601.031 66
601.047 49
601.063 73
601.078 78
601.094 74
601.110 83
601.126 60
601.142 52
601.158 35
601.174 47
601.190 26
601.205 30
601.221 62
601.237 41
601.253 64
601.269 53
601.285 90
601.301 45
601.317 14
601.332 5
601.348 26
601.364 39
601.380 54
601.396 52
601.412 34
601.428 78
601.444 41
601.459 44
601.475 52
601.491 19
601.507 32
601.523 24
601.539 36
601.555 24
601.571 59
601.586 43
601.602 13
601.618 10
601.634 22
601.650 18
601.666 13
601.682 7
601.698 20
601.713 15
601.729 26
601.745 18
601.761 28
601.777 44
601.793 33
601.809 14
601.825 24
601.841 30
601.856 36
601.872 16
601.888 28
601.904 21
601.920 23
601.936 32
601.952 51
601.968 25
601.983 66
601.999 42
602.015 35
602.031 46
602.047 73
602.063 89
602.079 79
602.095 81
602.111 79
602.126 54
602.142 32
602.158 8
602.174 37
602.190 42
602.206 55
602.222 40
602.238 31
602.254 29
602.269 27
602.285 23
602.301 14
602.317 27
602.333 57
602.349 70
602.365 49
602.381 56
602.396 114
602.412 105
602.428 88
602.444 54
602.460 28
602.476 36
602.492 31
602.508 28
602.524 37
602.540 34
602.555 60
602.571 36
602.587 39
602.603 13
602.619 27
602.635 27
602.651 15
602.667 25
602.683 19
602.698 17
602.714 11
602.730 25
602.746 28
602.762 34
602.778 42
602.794 25
602.810 4
602.826 49
602.841 56
602.857 65
602.873 13
602.889 16
602.905 8
602.921 17
602.937 10
602.953 24
602.969 14
602.985 35
603.000 36
603.016 14
603.032 24
603.048 58
603.064 35
603.080 41
603.096 82
603.112 119
603.128 80
603.143 35
603.159 38
603.175 5
603.191 4
603.207 8
603.223 32
603.239 47
603.255 61
603.271 31
603.287 22
603.302 66
603.318 48
603.334 51
603.350 40
603.366 41
603.382 27
603.398 19
603.414 26
603.430 30
603.446 20
603.462 22
603.477 41
603.493 15
603.509 10
603.525 15
603.541 26
603.557 38
603.573 13
603.589 22
603.605 19
603.621 28
603.636 29
603.652 31
603.668 26
603.684 18
603.700 4
603.716 7
603.732 9
603.748 2
603.764 12
603.780 16
603.796 48
603.811 14
603.827 25
603.843 14
603.859 3
603.875 17
603.891 33
603.907 32
603.923 50
603.939 43
603.955 59
603.970 40
603.986 26
604.002 29
604.018 45
604.034 58
604.050 110
604.066 79
604.082 56
604.098 54
604.114 55
604.130 82
604.146 86
604.161 44
604.177 19
604.193 84
604.209 55
604.225 21
604.241 52
604.257 29
604.273 16
604.289 61
604.305 53
604.321 49
604.336 41
604.352 48
604.368 23
604.384 32
604.400 41
604.416 57
604.432 51
604.448 43
604.464 37
604.480 47
604.496 67
604.512 55
604.527 54
604.543 46
604.559 23
604.575 11
604.591 10
604.607 26
604.623 28
604.639 27
604.655 32
604.671 15
604.687 4
604.703 13
604.718 24
604.734 25
604.750 9
604.766 51
604.782 76
604.798 39
604.814 30
604.830 28
604.846 19
604.862 25
604.878 32
604.894 24
604.910 17
604.925 23
604.941 28
604.957 9
604.973 8
604.989 36
605.005 39
605.021 52
605.037 93
605.053 49
605.069 67
605.085 77
605.101 62
605.117 73
605.132 53
605.148 32
605.164 36
605.180 26
605.196 59
605.212 46
605.228 40
605.244 45
605.260 93
605.276 84
605.292 79
605.308 47
605.324 54
605.339 24
605.355 30
605.371 56
605.387 26
605.403 16
605.419 43
605.435 53
605.451 37
605.467 28
605.483 32
605.499 41
605.515 42
605.531 15
605.547 23
605.562 50
605.578 37
605.594 15
605.610 22
605.626 25
605.642 30
605.658 10
605.674 11
605.690 34
605.706 15
605.722 29
605.738 19
605.754 5
605.770 14
605.786 42
605.801 31
605.817 28
605.833 10
605.849 17
605.865 65
605.881 31
605.897 5
605.913 29
605.929 41
605.945 41
605.961 46
605.977 54
605.993 64
606.009 44
606.025 56
606.040 75
606.056 67
606.072 89
606.088 101
606.104 77
606.120 63
606.136 47
606.152 22
606.168 36
606.184 30
606.200 39
606.216 59
606.232 63
606.248 69
606.264 52
606.280 32
606.295 19
606.311 28
606.327 56
606.343 49
606.359 64
606.375 51
606.391 77
606.407 88
606.423 66
606.439 118
606.455 79
606.471 79
606.487 118
606.503 124
606.519 114
606.535 93
606.551 64
606.566 44
606.582 56
606.598 47
606.614 29
606.630 47
606.646 44
606.662 16
606.678 20
606.694 26
606.710 36
606.726 19
606.742 18
606.758 22
606.774 27
606.790 26
606.806 23
606.822 42
606.838 41
606.854 16
606.869 12
606.885 32
606.901 22
606.917 45
606.933 55
606.949 31
606.965 75
606.981 82
606.997 20
607.013 32
607.029 37
607.045 46
607.061 43
607.077 48
607.093 81
607.109 58
607.125 35
607.141 68
607.157 58
607.173 68
607.188 42
607.204 35
607.220 55
607.236 44
607.252 27
607.268 29
607.284 44
607.300 67
607.316 84
607.332 39
607.348 19
607.364 53
607.380 42
607.396 53
607.412 36
607.428 46
607.444 39
607.460 28
607.476 60
607.492 56
607.508 26
607.523 35
607.539 57
607.555 41
607.571 25
607.587 23
607.603 32
607.619 13
607.635 10
607.651 29
607.667 16
607.683 15
607.699 28
607.715 19
607.731 35
607.747 28
607.763 18
607.779 24
607.795 13
607.811 12
607.827 18
607.843 38
607.859 28
607.875 49
607.891 32
607.906 55
607.922 57
607.938 53
607.954 45
607.970 20
607.986 18
608.002 11
608.018 37
608.034 67
608.050 69
608.066 68
608.082 61
608.098 56
608.114 35
608.130 51
608.146 33
608.162 48
608.178 7
608.194 14
608.210 26
608.226 27
608.242 44
608.258 62
608.274 51
608.290 60
608.306 37
608.322 25
608.338 57
608.353 110
608.369 63
608.385 65
608.401 90
608.417 59
608.433 104
608.449 136
608.465 177
608.481 197
608.497 208
608.513 158
608.529 118
608.545 100
608.561 64
608.577 55
608.593 28
608.609 10
608.625 15
608.641 17
608.657 16
608.673 20
608.689 24
608.705 6
608.721 18
608.737 32
608.753 25
608.769 15
608.785 33
608.801 34
608.817 24
608.833 17
608.849 27
608.865 25
608.881 29
608.896 33
608.912 30
608.928 48
608.944 32
608.960 40
608.976 30
608.992 55
609.008 28
609.024 21
609.040 34
609.056 47
609.072 52
609.088 48
609.104 53
609.120 75
609.136 41
609.152 75
609.168 41
609.184 32
609.200 10
609.216 25
609.232 35
609.248 47
609.264 33
609.280 66
609.296 71
609.312 44
609.328 37
609.344 30
609.360 38
609.376 39
609.392 32
609.408 8
609.424 42
609.440 60
609.456 96
609.472 87
609.488 75
609.504 69
609.520 50
609.536 64
609.552 51
609.568 22
609.584 19
609.600 15
609.616 6
609.632 6
609.647 8
609.663 19
609.679 15
609.695 17
609.711 11
609.727 22
609.743 18
609.759 11
609.775 20
609.791 27
609.807 27
609.823 8
609.839 9
609.855 15
609.871 7
609.887 24
609.903 22
609.919 28
609.935 28
609.951 34
609.967 18
609.983 67
609.999 51
610.015 42
610.031 94
610.047 56
610.063 76
610.079 145
610.095 136
610.111 73
610.127 45
610.143 71
610.159 45
610.175 38
610.191 35
610.207 52
610.223 63
610.239 81
610.255 57
610.271 57
610.287 53
610.303 53
610.319 46
610.335 40
610.351 41
610.367 42
610.383 49
610.399 71
610.415 78
610.431 90
610.447 144
610.463 261
610.479 183
610.495 132
610.511 109
610.527 46
610.543 37
610.559 48
610.575 56
610.591 23
610.607 16
610.623 34
610.639 14
610.655 32
610.671 11
610.687 22
610.703 38
610.719 46
610.735 31
610.751 26
610.767 12
610.783 33
610.799 9
610.815 23
610.831 22
610.847 15
610.863 12
610.879 23
610.895 44
610.911 41
610.927 26
610.943 24
610.959 29
610.975 29
610.991 22
611.007 80
611.023 113
611.039 58
611.055 53
611.071 97
611.087 87
611.103 61
611.119 54
611.135 92
611.151 59
611.167 52
611.183 60
611.199 44
611.215 26
611.231 76
611.247 75
611.263 36
611.279 25
611.295 29
611.311 16
611.327 23
611.343 31
611.359 45
611.375 35
611.391 34
611.407 53
611.423 68
611.439 47
611.455 36
611.471 49
611.487 67
611.503 64
611.519 48
611.535 48
611.551 21
611.567 7
611.583 16
611.599 34
611.615 41
611.631 40
611.647 28
611.663 10
611.679 17
611.695 21
611.711 7
611.727 11
611.743 21
611.759 27
611.775 25
611.791 11
611.807 41
611.823 39
611.839 36
611.855 15
611.871 19
611.887 42
611.903 45
611.919 24
611.935 40
611.951 72
611.967 38
611.983 50
611.999 48
612.015 80
612.031 69
612.047 64
612.063 151
612.079 223
612.096 259
612.112 164
612.128 127
612.144 100
612.160 67
612.176 42
612.192 32
612.208 37
612.224 44
612.240 19
612.256 28
612.272 55
612.288 44
612.304 34
612.320 56
612.336 56
612.352 66
612.368 86
612.384 71
612.400 50
612.416 34
612.432 69
612.448 84
612.464 59
612.480 72
612.496 40
612.512 51
612.528 59
612.544 41
612.560 31
612.576 42
612.592 19
612.608 31
612.624 8
612.640 18
612.656 35
612.672 35
612.688 31
612.704 36
612.720 40
612.736 31
612.752 13
612.768 21
612.784 31
612.800 19
612.816 42
612.832 27
612.848 18
612.865 29
612.881 37
612.897 21
612.913 26
612.929 19
612.945 17
612.961 30
612.977 8
612.993 15
613.009 56
613.025 27
613.041 23
613.057 93
613.073 142
613.089 151
613.105 117
613.121 113
613.137 99
613.153 86
613.169 35
613.185 21
613.201 34
613.217 47
613.233 34
613.249 30
613.265 54
613.281 38
613.297 36
613.313 32
613.329 25
613.345 24
613.361 41
613.377 51
613.394 41
613.410 65
613.426 47
613.442 71
613.458 75
613.474 43
613.490 51
613.506 54
613.522 34
613.538 17
613.554 21
613.570 28
613.586 26
613.602 19
613.618 27
613.634 21
613.650 13
613.666 10
613.682 30
613.698 39
613.714 33
613.730 17
613.746 16
613.762 64
613.778 40
613.794 38
613.810 33
613.826 25
613.843 18
613.859 1
613.875 40
613.891 36
613.907 41
613.923 70
613.939 387
613.955 695
613.971 850
613.987 742
614.003 506
614.019 429
614.035 291
614.051 193
614.067 179
614.083 147
614.099 90
614.115 82
614.131 78
614.147 57
614.163 59
614.179 54
614.195 36
614.211 17
614.228 21
614.244 12
614.260 30
614.276 45
614.292 34
614.308 49
614.324 39
614.340 83
614.356 59
614.372 84
614.388 76
614.404 56
614.420 58
614.436 77
614.452 66
614.468 76
614.484 96
614.500 70
614.516 23
614.532 21
614.548 23
614.564 14
614.581 7
614.597 8
614.613 20
614.629 20
614.645 34
614.661 23
614.677 53
614.693 64
614.709 35
614.725 47
614.741 40
614.757 18
614.773 27
614.789 26
614.805 41
614.821 39
614.837 35
614.853 22
614.869 24
614.885 32
614.902 28
614.918 14
614.934 34
614.950 108
614.966 233
614.982 260
614.998 213
615.014 137
615.030 131
615.046 124
615.062 74
615.078 44
615.094 91
615.110 76
615.126 39
615.142 55
615.158 47
615.174 36
615.191 40
615.207 22
615.223 34
615.239 64
615.255 66
615.271 61
615.287 56
615.303 79
615.319 34
615.335 25
615.351 57
615.367 59
615.383 36
615.399 39
615.415 28
615.431 31
615.447 56
615.464 70
615.480 47
615.496 37
615.512 27
615.528 32
615.544 53
615.560 28
615.576 4
615.592 29
615.608 25
615.624 19
615.640 15
615.656 28
615.672 29
615.688 34
615.704 43
615.721 29
615.737 14
615.753 26
615.769 32
615.785 61
615.801 28
615.817 2
615.833 11
615.849 35
615.865 46
615.881 32
615.897 33
615.913 28
615.929 16
615.945 37
615.961 108
615.978 103
615.994 86
616.010 35
616.026 38
616.042 24
616.058 40
616.074 49
616.090 42
616.106 56
616.122 75
616.138 53
616.154 54
616.170 36
616.186 39
616.203 36
616.219 21
616.235 25
616.251 30
616.267 50
616.283 38
616.299 49
616.315 63
616.331 49
616.347 46
616.363 46
616.379 38
616.395 44
616.411 49
616.428 60
616.444 43
616.460 50
616.476 59
616.492 37
616.508 19
616.524 45
616.540 38
616.556 10
616.572 52
616.588 37
616.604 6
616.620 3
616.636 23
616.653 27
616.669 14
616.685 19
616.701 8
616.717 24
616.733 29
616.749 34
616.765 13
616.781 15
616.797 20
616.813 26
616.829 24
616.845 23
616.862 7
616.878 40
616.894 56
616.910 60
616.926 81
616.942 82
616.958 54
616.974 50
616.990 54
617.006 50
617.022 70
617.038 85
617.055 69
617.071 94
617.087 51
617.103 38
617.119 53
617.135 50
617.151 51
617.167 45
617.183 37
617.199 38
617.215 58
617.231 40
617.247 12
617.264 23
617.280 66
617.296 77
617.312 35
617.328 47
617.344 25
617.360 53
617.376 34
617.392 56
617.408 53
617.424 48
617.441 64
617.457 23
617.473 27
617.489 15
617.505 19
617.521 28
617.537 23
617.553 28
617.569 26
617.585 19
617.601 37
617.617 21
617.634 10
617.650 42
617.666 22
617.682 27
617.698 24
617.714 30
617.730 17
617.746 7
617.762 11
617.778 22
617.794 17
617.811 48
617.827 25
617.843 9
617.859 27
617.875 39
617.891 35
617.907 38
617.923 44
617.939 78
617.955 64
617.971 102
617.988 69
618.004 64
618.020 46
618.036 23
618.052 31
618.068 55
618.084 39
618.100 27
618.116 14
618.132 38
618.148 58
618.165 37
618.181 18
618.197 46
618.213 58
618.229 56
618.245 23
618.261 27
618.277 38
618.293 32
618.309 58
618.326 58
618.342 56
618.358 21
618.374 30
618.390 60
618.406 47
618.422 55
618.438 75
618.454 65
618.470 57
618.487 66
618.503 34
618.519 23
618.535 32
618.551 43
618.567 35
618.583 18
618.599 29
618.615 20
618.631 4
618.648 20
618.664 25
618.680 24
618.696 6
618.712 18
618.728 19
618.744 27
618.760 20
618.776 8
618.792 20
618.809 24
618.825 14
618.841 11
618.857 18
618.873 24
618.889 30
618.905 31
618.921 36
618.937 43
618.954 27
618.970 31
618.986 34
619.002 73
619.018 64
619.034 48
619.050 58
619.066 36
619.082 48
619.098 90
619.115 32
619.131 63
619.147 43
619.163 34
619.179 36
619.195 38
619.211 17
619.227 42
619.243 52
619.260 44
619.276 52
619.292 34
619.308 43
619.324 80
619.340 64
619.356 39
619.372 35
619.388 19
619.405 25
619.421 40
619.437 77
619.453 42
619.469 36
619.485 20
619.501 15
619.517 35
619.533 20
619.550 24
619.566 53
619.582 41
619.598 26
619.614 20
619.630 13
619.646 27
619.662 18
619.678 29
619.695 34
619.711 11
619.727 11
619.743 10
619.759 10
619.775 35
619.791 19
619.807 29
619.824 32
619.840 50
619.856 30
619.872 30
619.888 23
619.904 18
619.920 11
619.936 32
619.952 56
619.969 72
619.985 46
620.001 61
620.017 44
620.033 39
620.049 30
620.065 67
620.081 110
620.098 53
620.114 56
620.130 83
620.146 76
620.162 35
620.178 70
620.194 42
620.210 61
620.227 59
620.243 57
620.259 58
620.275 50
620.291 48
620.307 55
620.323 76
620.339 54
620.356 76
620.372 45
620.388 104
620.404 58
620.420 59
620.436 71
620.452 99
620.468 55
620.485 37
620.501 63
620.517 62
620.533 20
620.549 19
620.565 16
620.581 5
620.597 29
620.614 54
620.630 27
620.646 12
620.662 17
620.678 22
620.694 29
620.710 44
620.726 19
620.743 21
620.759 28
620.775 15
620.791 10
620.807 27
620.823 15
620.839 17
620.855 10
620.872 29
620.888 30
620.904 39
620.920 30
620.936 39
620.952 60
620.968 55
620.985 50
621.001 20
621.017 26
621.033 63
621.049 62
621.065 48
621.081 78
621.097 66
621.114 74
621.130 60
621.146 82
621.162 46
621.178 47
621.194 32
621.210 24
621.227 25
621.243 52
621.259 29
621.275 15
621.291 33
621.307 48
621.323 26
621.339 45
621.356 82
621.372 34
621.388 57
621.404 27
621.420 58
621.436 46
621.452 25
621.469 32
621.485 33
621.501 37
621.517 57
621.533 35
621.549 56
621.565 19
621.582 30
621.598 47
621.614 43
621.630 4
621.646 20
621.662 36
621.678 15
621.695 4
621.711 17
621.727 16
621.743 19
621.759 49
621.775 17
621.791 19
621.808 16
621.824 14
621.840 31
621.856 66
621.872 45
621.888 72
621.904 76
621.921 100
621.937 179
621.953 264
621.969 254
621.985 124
622.001 93
622.017 89
622.034 52
622.050 113
622.066 156
622.082 172
622.098 134
622.114 101
622.130 75
622.147 94
622.163 114
622.179 56
622.195 42
622.211 51
622.227 70
622.243 77
622.260 52
622.276 17
622.292 24
622.308 38
622.324 45
622.340 64
622.356 54
622.373 22
622.389 38
622.405 36
622.421 46
622.437 89
622.453 92
622.470 46
622.486 47
622.502 55
622.518 52
622.534 29
622.550 28
622.566 2
622.583 20
622.599 38
622.615 49
622.631 27
622.647 19
622.663 18
622.680 11
622.696 12
622.712 25
622.728 69
622.744 27
622.760 4
622.776 18
622.793 15
622.809 18
622.825 41
622.841 20
622.857 9
622.873 24
622.890 52
622.906 34
622.922 34
622.938 62
622.954 136
622.970 140
622.987 78
623.003 57
623.019 47
623.035 41
623.051 47
623.067 62
623.083 73
623.100 113
623.116 61
623.132 96
623.148 63
623.164 24
623.180 50
623.197 52
623.213 64
623.229 80
623.245 41
623.261 25
623.277 22
623.294 20
623.310 29
623.326 48
623.342 45
623.358 64
623.374 45
623.391 46
623.407 45
623.423 50
623.439 88
623.455 86
623.471 79
623.488 33
623.504 53
623.520 77
623.536 48
623.552 28
623.568 20
623.584 36
623.601 85
623.617 49
623.633 64
623.649 44
623.665 24
623.681 23
623.698 18
623.714 22
623.730 13
623.746 9
623.762 27
623.779 23
623.795 21
623.811 40
623.827 24
623.843 25
623.859 31
623.876 27
623.892 61
623.908 67
623.924 48
623.940 95
623.956 78
623.973 57
623.989 54
624.005 50
624.021 35
624.037 77
624.053 63
624.070 98
624.086 101
624.102 132
624.118 106
624.134 78
624.150 106
624.167 115
624.183 41
624.199 23
624.215 46
624.231 54
624.247 34
624.264 11
624.280 29
624.296 39
624.312 40
624.328 53
624.345 98
624.361 41
624.377 49
624.393 55
624.409 37
624.425 32
624.442 81
624.458 77
624.474 117
624.490 86
624.506 72
624.522 91
624.539 75
624.555 61
624.571 55
624.587 27
624.603 40
624.620 38
624.636 14
624.652 45
624.668 33
624.684 38
624.700 46
624.717 43
624.733 60
624.749 35
624.765 15
624.781 19
624.798 35
624.814 39
624.830 11
624.846 11
624.862 27
624.878 20
624.895 36
624.911 49
624.927 45
624.943 42
624.959 23
624.976 20
624.992 23
625.008 53
625.024 42
625.040 49
625.056 72
625.073 144
625.089 116
625.105 70
625.121 53
625.137 71
625.154 57
625.170 31
625.186 23
625.202 30
625.218 68
625.235 46
625.251 27
625.267 29
625.283 29
625.299 54
625.315 43
625.332 47
625.348 39
625.364 25
625.380 19
625.396 19
625.413 34
625.429 74
625.445 73
625.461 35
625.477 41
625.494 46
625.510 39
625.526 59
625.542 32
625.558 43
625.574 24
625.591 30
625.607 11
625.623 7
625.639 29
625.655 54
625.672 54
625.688 16
625.704 17
625.720 37
625.736 19
625.753 30
625.769 6
625.785 0
625.801 0
625.817 23
625.834 22
625.850 28
625.866 32
625.882 22
625.898 35
625.915 63
625.931 53
625.947 10
625.963 4
625.979 46
625.996 28
626.012 23
626.028 44
626.044 97
626.060 117
626.077 180
626.093 170
626.109 158
626.125 105
626.141 42
626.158 56
626.174 76
626.190 79
626.206 59
626.222 40
626.239 34
626.255 83
626.271 39
626.287 37
626.303 30
626.320 37
626.336 51
626.352 63
626.368 50
626.384 46
626.401 82
626.417 93
626.433 72
626.449 52
626.465 61
626.482 72
626.498 40
626.514 44
626.530 34
626.546 52
626.563 42
626.579 27
626.595 17
626.611 29
626.627 25
626.644 27
626.660 10
626.676 15
626.692 18
626.708 37
626.725 18
626.741 33
626.757 26
626.773 33
626.789 19
626.806 26
626.822 32
626.838 41
626.854 19
626.871 33
626.887 25
626.903 14
626.919 31
626.935 14
626.952 44
626.968 39
626.984 56
627.000 66
627.016 80
627.033 97
627.049 80
627.065 132
627.081 133
627.097 151
627.114 97
627.130 60
627.146 82
627.162 75
627.179 42
627.195 81
627.211 67
627.227 65
627.243 91
627.260 49
627.276 32
627.292 72
627.308 45
627.324 11
627.341 44
627.357 58
627.373 74
627.389 21
627.406 24
627.422 29
627.438 16
627.454 18
627.470 46
627.487 50
627.503 27
627.519 29
627.535 15
627.551 17
627.568 16
627.584 61
627.600 83
627.616 62
627.633 38
627.649 36
627.665 33
627.681 42
627.697 52
627.714 30
627.730 80
627.746 113
627.762 147
627.779 155
627.795 133
627.811 126
627.827 115
627.843 158
627.860 97
627.876 77
627.892 80
627.908 86
627.925 78
627.941 79
627.957 98
627.973 93
627.989 43
628.006 44
628.022 90
628.038 99
628.054 180
628.071 159
628.087 108
628.103 100
628.119 92
628.135 79
628.152 57
628.168 48
628.184 36
628.200 64
628.217 76
628.233 71
628.249 78
628.265 71
628.281 93
628.298 113
628.314 121
628.330 140
628.346 118
628.363 98
628.379 104
628.395 95
628.411 120
628.427 134
628.444 108
628.460 101
628.476 82
628.492 57
628.509 53
628.525 78
628.541 77
628.557 31
628.574 32
628.590 33
628.606 12
628.622 37
628.638 36
628.655 45
628.671 41
628.687 37
628.703 69
628.720 67
628.736 68
628.752 48
628.768 58
628.785 59
628.801 71
628.817 55
628.833 88
628.850 73
628.866 75
628.882 88
628.898 78
628.914 60
628.931 54
628.947 36
628.963 24
628.979 12
628.996 36
629.012 49
629.028 72
629.044 96
629.061 92
629.077 80
629.093 73
629.109 41
629.126 74
629.142 60
629.158 57
629.174 65
629.190 61
629.207 64
629.223 47
629.239 34
629.255 61
629.272 57
629.288 29
629.304 71
629.320 74
629.337 25
629.353 55
629.369 47
629.385 68
629.402 46
629.418 56
629.434 90
629.450 75
629.467 43
629.483 104
629.499 62
629.515 45
629.532 37
629.548 52
629.564 44
629.580 24
629.596 24
629.613 16
629.629 30
629.645 24
629.661 25
629.678 20
629.694 31
629.710 33
629.726 43
629.743 67
629.759 26
629.775 58
629.791 43
629.808 47
629.824 83
629.840 56
629.856 54
629.873 40
629.889 35
629.905 49
629.921 47
629.938 99
629.954 81
629.970 39
629.986 57
630.003 53
630.019 92
630.035 62
630.051 29
630.068 86
630.084 60
630.100 69
630.116 54
630.133 68
630.149 32
630.165 44
630.181 60
630.198 53
630.214 45
630.230 75
630.246 30
630.263 34
630.279 49
630.295 27
630.311 14
630.328 35
630.344 35
630.360 39
630.376 30
630.393 44
630.409 62
630.425 64
630.441 68
630.458 115
630.474 66
630.490 65
630.506 65
630.523 34
630.539 13
630.555 15
630.572 28
630.588 20
630.604 27
630.620 38
630.637 27
630.653 34
630.669 24
630.685 44
630.702 54
630.718 37
630.734 43
630.750 50
630.767 26
630.783 10
630.799 16
630.815 25
630.832 24
630.848 6
630.864 30
630.880 37
630.897 19
630.913 30
630.929 33
630.945 27
630.962 18
630.978 38
630.994 18
631.011 38
631.027 52
631.043 50
631.059 71
631.076 31
631.092 11
631.108 51
631.124 36
631.141 63
631.157 70
631.173 55
631.189 59
631.206 76
631.222 50
631.238 52
631.254 36
631.271 71
631.287 33
631.303 26
631.320 41
631.336 48
631.352 29
631.368 15
631.385 21
631.401 28
631.417 19
631.433 25
631.450 31
631.466 9
631.482 20
631.498 44
631.515 25
631.531 40
631.547 32
631.564 16
631.580 30
631.596 44
631.612 21
631.629 13
631.645 16
631.661 32
631.677 24
631.694 9
631.710 2
631.726 14
631.743 36
631.759 32
631.775 22
631.791 24
631.808 5
631.824 32
631.840 11
631.856 21
631.873 51
631.889 50
631.905 41
631.922 37
631.938 70
631.954 68
631.970 53
631.987 43
632.003 33
632.019 14
632.035 52
632.052 46
632.068 8
632.084 20
632.101 34
632.117 45
632.133 110
632.149 65
632.166 39
632.182 35
632.198 16
632.214 31
632.231 37
632.247 50
632.263 25
632.280 30
632.296 56
632.312 67
632.328 36
632.345 38
632.361 45
632.377 33
632.394 41
632.410 33
632.426 51
632.442 17
632.459 25
632.475 21
632.491 46
632.507 30
632.524 19
632.540 23
632.556 44
632.573 15
632.589 18
632.605 5
632.621 17
632.638 10
632.654 15
632.670 18
632.687 18
632.703 35
632.719 24
632.735 18
632.752 8
632.768 1
632.784 18
632.801 20
632.817 21
632.833 11
632.849 1
632.866 12
632.882 16
632.898 17
632.915 26
632.931 32
632.947 8
632.963 36
632.980 39
632.996 9
633.012 26
633.029 24
633.045 51
633.061 47
633.077 29
633.094 44
633.110 41
633.126 48
633.143 47
633.159 46
633.175 60
633.192 53
633.208 55
633.224 54
633.240 59
633.257 60
633.273 39
633.289 12
633.306 11
633.322 39
633.338 32
633.354 38
633.371 32
633.387 59
633.403 19
633.420 37
633.436 26
633.452 22
633.468 27
633.485 46
633.501 44
633.517 22
633.534 23
633.550 15
633.566 31
633.583 22
633.599 26
633.615 21
633.631 17
633.648 37
633.664 42
633.680 21
633.697 14
633.713 20
633.729 25
633.745 19
633.762 17
633.778 14
633.794 19
633.811 13
633.827 21
633.843 42
633.860 24
633.876 37
633.892 54
633.908 33
633.925 28
633.941 99
633.957 127
633.974 81
633.990 115
634.006 79
634.023 69
634.039 88
634.055 78
634.071 54
634.088 65
634.104 39
634.120 88
634.137 65
634.153 54
634.169 59
634.186 16
634.202 12
634.218 57
634.235 55
634.251 70
634.267 67
634.283 93
634.300 58
634.316 45
634.332 48
634.349 36
634.365 21
634.381 22
634.398 17
634.414 1
634.430 34
634.446 42
634.463 45
634.479 51
634.495 40
634.512 56
634.528 43
634.544 25
634.561 20
634.577 22
634.593 53
634.610 27
634.626 22
634.642 31
634.658 25
634.675 4
634.691 23
634.707 27
634.724 14
634.740 25
634.756 34
634.773 21
634.789 7
634.805 16
634.822 17
634.838 25
634.854 22
634.871 25
634.887 25
634.903 1
634.919 12
634.936 38
634.952 64
634.968 85
634.985 60
635.001 31
635.017 48
635.034 37
635.050 47
635.066 64
635.083 103
635.099 90
635.115 115
635.132 47
635.148 36
635.164 82
635.180 58
635.197 18
635.213 8
635.229 13
635.246 24
635.262 47
635.278 40
635.295 41
635.311 73
635.327 63
635.344 67
635.360 33
635.376 47
635.393 75
635.409 77
635.425 87
635.442 59
635.458 36
635.474 39
635.491 44
635.507 28
635.523 18
635.539 25
635.556 35
635.572 18
635.588 22
635.605 33
635.621 21
635.637 14
635.654 18
635.670 23
635.686 11
635.703 11
635.719 4
635.735 12
635.752 11
635.768 7
635.784 3
635.801 18
635.817 33
635.833 21
635.850 12
635.866 7
635.882 14
635.899 30
635.915 18
635.931 27
635.948 19
635.964 16
635.980 46
635.997 42
636.013 46
636.029 40
636.045 29
636.062 32
636.078 85
636.094 98
636.111 55
636.127 76
636.143 82
636.160 71
636.176 70
636.192 32
636.209 44
636.225 63
636.241 74
636.258 59
636.274 33
636.290 16
636.307 45
636.323 48
636.339 9
636.356 40
636.372 41
636.388 51
636.405 40
636.421 32
636.437 23
636.454 14
636.470 20
636.486 30
636.503 42
636.519 23
636.535 31
636.552 23
636.568 28
636.584 28
636.601 24
636.617 14
636.633 29
636.650 29
636.666 36
636.682 34
636.699 38
636.715 18
636.731 19
636.748 19
636.764 14
636.780 17
636.797 20
636.813 24
636.829 46
636.846 53
636.862 34
636.878 56
636.895 58
636.911 27
636.927 22
636.944 20
636.960 16
636.976 7
636.993 22
637.009 25
637.025 17
637.042 32
637.058 39
637.075 51
637.091 66
637.107 81
637.124 60
637.140 47
637.156 45
637.173 27
637.189 47
637.205 69
637.222 35
637.238 41
637.254 31
637.271 18
637.287 37
637.303 36
637.320 77
637.336 103
637.352 45
637.369 36
637.385 52
637.401 41
637.418 51
637.434 42
637.450 64
637.467 36
637.483 20
637.499 26
637.516 39
637.532 38
637.548 17
637.565 43
637.581 37
637.597 13
637.614 10
637.630 18
637.647 22
637.663 12
637.679 14
637.696 21
637.712 34
637.728 26
637.745 13
637.761 45
637.777 18
637.794 32
637.810 16
637.826 12
637.843 13
637.859 14
637.875 19
637.892 26
637.908 39
637.924 25
637.941 42
637.957 43
637.974 24
637.990 55
638.006 21
638.023 13
638.039 10
638.055 27
638.072 56
638.088 42
638.104 57
638.121 32
638.137 19
638.153 42
638.170 47
638.186 31
638.202 46
638.219 42
638.235 72
638.252 42
638.268 16
638.284 17
638.301 34
638.317 100
638.333 42
638.350 43
638.366 36
638.382 24
638.399 45
638.415 42
638.431 49
638.448 37
638.464 30
638.481 39
638.497 39
638.513 52
638.530 39
638.546 38
638.562 27
638.579 14
638.595 32
638.611 19
638.628 7
638.644 13
638.660 36
638.677 29
638.693 40
638.710 27
638.726 32
638.742 38
638.759 26
638.775 20
638.791 25
638.808 29
638.824 11
638.840 41
638.857 31
638.873 22
638.890 18
638.906 26
638.922 8
638.939 24
638.955 28
638.971 25
638.988 18
639.004 13
639.020 46
639.037 46
639.053 55
639.070 75
639.086 77
639.102 58
639.119 63
639.135 50
639.151 63
639.168 49
639.184 52
639.200 24
639.217 36
639.233 46
639.250 26
639.266 33
639.282 73
639.299 86
639.315 30
639.331 59
639.348 73
639.364 60
639.381 43
639.397 45
639.413 40
639.430 36
639.446 78
639.462 59
639.479 47
639.495 62
639.512 38
639.528 31
639.544 20
639.561 50
639.577 40
639.593 42
639.610 31
639.626 22
639.642 30
639.659 23
639.675 27
639.692 22
639.708 10
639.724 11
639.741 20
639.757 4
639.773 6
639.790 4
639.806 12
639.823 36
639.839 39
639.855 27
639.872 29
639.888 20
639.904 14
639.921 53
639.937 33
639.954 26
639.970 19
639.986 15
640.003 16
640.019 38
640.036 39
640.052 31
640.068 33
640.085 90
640.101 128
640.117 85
640.134 93
640.150 58
640.167 70
640.183 37
640.199 27
640.216 42
640.232 47
640.248 29
640.265 37
640.281 75
640.298 67
640.314 65
640.330 45
640.347 51
640.363 34
640.379 70
640.396 50
640.412 71
640.429 63
640.445 30
640.461 67
640.478 49
640.494 60
640.511 42
640.527 33
640.543 25
640.560 46
640.576 28
640.592 22
640.609 7
640.625 32
640.642 25
640.658 37
640.674 29
640.691 24
640.707 19
640.724 30
640.740 19
640.756 25
640.773 22
640.789 15
640.806 24
640.822 7
640.838 18
640.855 17
640.871 14
640.887 17
640.904 16
640.920 13
640.937 14
640.953 18
640.969 9
640.986 50
641.002 50
641.019 51
641.035 48
641.051 87
641.068 72
641.084 35
641.101 64
641.117 82
641.133 51
641.150 47
641.166 47
641.182 21
641.199 27
641.215 35
641.232 20
641.248 43
641.264 65
641.281 24
641.297 17
641.314 41
641.330 48
641.346 26
641.363 8
641.379 14
641.396 31
641.412 51
641.428 52
641.445 16
641.461 34
641.478 43
641.494 42
641.510 34
641.527 19
641.543 31
641.560 17
641.576 26
641.592 13
641.609 24
641.625 14
641.642 5
641.658 19
641.674 37
641.691 19
641.707 20
641.724 34
641.740 38
641.756 23
641.773 49
641.789 43
641.806 33
641.822 22
641.838 17
641.855 32
641.871 48
641.888 33
641.904 69
641.920 72
641.937 63
641.953 48
641.970 44
641.986 78
642.002 44
642.019 35
642.035 55
642.052 95
642.068 133
642.084 181
642.101 227
642.117 191
642.134 197
642.150 123
642.166 124
642.183 95
642.199 100
642.216 73
642.232 52
642.248 45
642.265 49
642.281 77
642.298 88
642.314 115
642.330 57
642.347 54
642.363 53
642.380 82
642.396 48
642.413 39
642.429 67
642.445 86
642.462 77
642.478 83
642.495 39
642.511 48
642.527 29
642.544 21
642.560 24
642.577 35
642.593 51
642.609 40
642.626 16
642.642 15
642.659 10
642.675 7
642.692 10
642.708 16
642.724 37
642.741 56
642.757 22
642.774 20
642.790 19
642.806 43
642.823 27
642.839 20
642.856 20
642.872 27
642.888 24
642.905 13
642.921 74
642.938 74
642.954 50
642.971 27
642.987 32
643.003 69
643.020 71
643.036 60
643.053 67
643.069 81
643.085 103
643.102 102
643.118 78
643.135 107
643.151 120
643.168 98
643.184 61
643.200 50
643.217 43
643.233 37
643.250 53
643.266 47
643.282 47
643.299 35
643.315 46
643.332 44
643.348 25
643.365 34
643.381 13
643.397 21
643.414 38
643.430 52
643.447 75
643.463 61
643.480 54
643.496 51
643.512 64
643.529 60
643.545 11
643.562 28
643.578 17
643.594 28
643.611 20
643.627 34
643.644 62
643.660 48
643.677 41
643.693 67
643.709 32
643.726 75
643.742 41
643.759 73
643.775 62
643.792 38
643.808 21
643.824 27
643.841 37
643.857 18
643.874 35
643.890 59
643.907 46
643.923 81
643.939 165
643.956 115
643.972 111
643.989 133
644.005 74
644.022 60
644.038 49
644.054 39
644.071 64
644.087 74
644.104 62
644.120 95
644.137 117
644.153 47
644.169 53
644.186 61
644.202 18
644.219 22
644.235 36
644.252 36
644.268 45
644.284 63
644.301 68
644.317 48
644.334 52
644.350 49
644.367 30
644.383 27
644.399 61
644.416 51
644.432 30
644.449 30
644.465 57
644.482 52
644.498 49
644.515 21
644.531 20
644.547 5
644.564 18
644.580 27
644.597 58
644.613 43
644.630 21
644.646 25
644.662 40
644.679 16
644.695 34
644.712 26
644.728 35
644.745 26
644.761 8
644.778 17
644.794 45
644.810 26
644.827 16
644.843 32
644.860 30
644.876 55
644.893 46
644.909 67
644.925 86
644.942 70
644.958 33
644.975 35
644.991 40
645.008 44
645.024 29
645.041 72
645.057 63
645.073 30
645.090 44
645.106 61
645.123 91
645.139 94
645.156 67
645.172 67
645.189 72
645.205 44
645.221 22
645.238 23
645.254 35
645.271 60
645.287 30
645.304 74
645.320 94
645.337 74
645.353 65
645.369 47
645.386 33
645.402 39
645.419 55
645.435 19
645.452 8
645.468 25
645.485 44
645.501 37
645.517 18
645.534 53
645.550 29
645.567 18
645.583 29
645.600 24
645.616 15
645.633 30
645.649 26
645.666 40
645.682 44
645.698 46
645.715 20
645.731 25
645.748 18
645.764 39
645.781 25
645.797 30
645.814 23
645.830 61
645.846 42
645.863 20
645.879 32
645.896 26
645.912 7
645.929 34
645.945 25
645.962 31
645.978 32
645.995 43
646.011 49
646.027 62
646.044 81
646.060 112
646.077 59
646.093 71
646.110 69
646.126 32
646.143 39
646.159 49
646.176 63
646.192 40
646.208 34
646.225 42
646.241 42
646.258 48
646.274 27
646.291 32
646.307 64
646.324 94
646.340 93
646.357 44
646.373 56
646.390 54
646.406 61
646.422 24
646.439 21
646.455 43
646.472 37
646.488 38
646.505 63
646.521 44
646.538 46
646.554 48
646.571 34
646.587 29
646.604 40
646.620 65
646.636 21
646.653 20
646.669 9
646.686 16
646.702 16
646.719 13
646.735 16
646.752 7
646.768 15
646.785 15
646.801 14
646.818 39
646.834 35
646.850 35
646.867 45
646.883 13
646.900 10
646.916 9
646.933 50
646.949 39
646.966 30
646.982 34
646.999 32
647.015 53
647.032 30
647.048 63
647.065 57
647.081 37
647.097 40
647.114 49
647.130 84
647.147 71
647.163 45
647.180 47
647.196 35
647.213 69
647.229 59
647.246 50
647.262 40
647.279 30
647.295 45
647.312 59
647.328 52
647.345 48
647.361 23
647.377 24
647.394 25
647.410 47
647.427 44
647.443 24
647.460 26
647.476 27
647.493 41
647.509 28
647.526 17
647.542 36
647.559 27
647.575 45
647.592 31
647.608 36
647.625 6
647.641 6
647.658 18
647.674 34
647.690 30
647.707 29
647.723 19
647.740 33
647.756 26
647.773 59
647.789 34
647.806 27
647.822 25
647.839 16
647.855 38
647.872 25
647.888 25
647.905 35
647.921 42
647.938 38
647.954 28
647.971 33
647.987 34
648.004 45
648.020 42
648.037 42
648.053 26
648.069 44
648.086 63
648.102 35
648.119 57
648.135 62
648.152 57
648.168 32
648.185 48
648.201 31
648.218 62
648.234 51
648.251 56
648.267 38
648.284 27
648.300 32
648.317 7
648.333 45
648.350 49
648.366 62
648.383 31
648.399 26
648.416 30
648.432 28
648.449 31
648.465 50
648.482 55
648.498 43
648.515 47
648.531 44
648.548 28
648.564 19
648.580 44
648.597 38
648.613 25
648.630 29
648.646 27
648.663 21
648.679 8
648.696 13
648.712 10
648.729 14
648.745 10
648.762 10
648.778 12
648.795 7
648.811 26
648.828 14
648.844 39
648.861 28
648.877 15
648.894 20
648.910 11
648.927 16
648.943 30
648.960 26
648.976 28
648.993 53
649.009 30
649.026 16
649.042 50
649.059 45
649.075 67
649.092 78
649.108 107
649.125 71
649.141 116
649.158 77
649.174 85
649.191 86
649.207 33
649.224 32
649.240 35
649.257 22
649.273 47
649.290 46
649.306 42
649.323 60
649.339 44
649.356 46
649.372 70
649.389 57
649.405 45
649.422 20
649.438 35
649.455 50
649.471 31
649.488 4
649.504 5
649.521 13
649.537 9
649.554 13
649.570 23
649.587 20
649.603 41
649.620 39
649.636 36
649.653 19
649.669 18
649.686 10
649.702 19
649.719 37
649.735 41
649.752 40
649.768 8
649.785 24
649.801 26
649.818 32
649.834 19
649.851 41
649.867 26
649.884 23
649.900 41
649.917 164
649.933 341
649.950 448
649.966 528
649.983 467
649.999 323
650.016 299
650.032 203
650.049 137
650.065 151
650.082 226
650.098 167
650.115 86
650.131 50
650.148 48
650.164 27
650.181 49
650.197 49
650.214 60
650.230 71
650.247 62
650.263 51
650.280 56
650.296 36
650.313 49
650.329 24
650.346 42
650.362 56
650.379 43
650.395 44
650.412 66
650.428 59
650.445 27
650.461 39
650.478 78
650.494 37
650.511 22
650.527 10
650.544 21
650.560 45
650.577 41
650.593 14
650.610 15
650.627 21
650.643 47
650.660 30
650.676 39
650.693 44
650.709 23
650.726 13
650.742 31
650.759 31
650.775 36
650.792 20
650.808 16
650.825 25
650.841 25
650.858 21
650.874 16
650.891 22
650.907 56
650.924 82
650.940 91
650.957 150
650.973 130
650.990 113
651.006 122
651.023 121
651.039 131
651.056 108
651.072 87
651.089 77
651.105 94
651.122 128
651.139 109
651.155 76
651.172 40
651.188 24
651.205 26
651.221 64
651.238 50
651.254 47
651.271 40
651.287 51
651.304 87
651.320 64
651.337 29
651.353 27
651.370 57
651.386 59
651.403 59
651.419 46
651.436 32
651.452 33
651.469 13
651.485 14
651.502 24
651.519 35
651.535 44
651.552 37
651.568 17
651.585 31
651.601 17
651.618 20
651.634 30
651.651 18
651.667 38
651.684 34
651.700 27
651.717 18
651.733 6
651.750 21
651.766 23
651.783 32
651.799 41
651.816 35
651.833 4
651.849 11
651.866 24
651.882 12
651.899 9
651.915 21
651.932 16
651.948 88
651.965 115
651.981 75
651.998 66
652.014 92
652.031 37
652.047 38
652.064 73
652.080 64
652.097 80
652.114 78
652.130 74
652.147 71
652.163 21
652.180 41
652.196 42
652.213 53
652.229 54
652.246 42
652.262 24
652.279 4
652.295 25
652.312 35
652.328 35
652.345 44
652.362 32
652.378 25
652.395 34
652.411 45
652.428 43
652.444 74
652.461 57
652.477 40
652.494 27
652.510 27
652.527 8
652.543 26
652.560 34
652.577 37
652.593 21
652.610 45
652.626 28
652.643 13
652.659 23
652.676 28
652.692 26
652.709 17
652.725 11
652.742 38
652.758 30
652.775 13
652.792 17
652.808 10
652.825 7
652.841 15
652.858 36
652.874 45
652.891 43
652.907 45
652.924 16
652.940 36
652.957 35
652.974 21
652.990 26
653.007 33
653.023 20
653.040 33
653.056 59
653.073 56
653.089 32
653.106 59
653.122 66
653.139 58
653.155 30
653.172 17
653.189 33
653.205 42
653.222 78
653.238 48
653.255 10
653.271 22
653.288 11
653.304 23
653.321 47
653.338 56
653.354 44
653.371 71
653.387 50
653.404 46
653.420 63
653.437 24
653.453 33
653.470 28
653.486 49
653.503 57
653.520 56
653.536 42
653.553 27
653.569 27
653.586 18
653.602 20
653.619 40
653.635 49
653.652 20
653.669 10
653.685 28
653.702 30
653.718 47
653.735 33
653.751 27
653.768 49
653.784 28
653.801 21
653.817 24
653.834 20
653.851 23
653.867 20
653.884 41
653.900 50
653.917 39
653.933 42
653.950 77
653.966 16
653.983 50
654.000 72
654.016 86
654.033 37
654.049 31
654.066 37
654.082 23
654.099 85
654.115 86
654.132 58
654.149 101
654.165 87
654.182 52
654.198 19
654.215 16
654.231 39
654.248 33
654.265 26
654.281 47
654.298 47
654.314 24
654.331 78
654.347 46
654.364 10
654.380 27
654.397 30
654.414 44
654.430 52
654.447 39
654.463 52
654.480 26
654.496 22
654.513 23
654.529 35
654.546 26
654.563 34
654.579 36
654.596 21
654.612 15
654.629 24
654.645 48
654.662 29
654.679 28
654.695 22
654.712 26
654.728 29
654.745 28
654.761 31
654.778 31
654.795 42
654.811 30
654.828 36
654.844 34
654.861 25
654.877 13
654.894 37
654.910 40
654.927 45
654.944 38
654.960 42
654.977 28
654.993 30
655.010 68
655.026 73
655.043 60
655.060 22
655.076 29
655.093 25
655.109 49
655.126 64
655.142 55
655.159 32
655.176 27
655.192 49
655.209 75
655.225 48
655.242 35
655.258 53
655.275 33
655.292 37
655.308 22
655.325 58
655.341 58
655.358 49
655.374 37
655.391 16
655.408 39
655.424 30
655.441 12
655.457 31
655.474 47
655.490 34
655.507 16
655.524 11
655.540 16
655.557 13
655.573 27
655.590 28
655.607 26
655.623 30
655.640 58
655.656 53
655.673 54
655.689 53
655.706 51
655.723 13
655.739 3
655.756 43
655.772 39
655.789 31
655.805 19
655.822 8
655.839 25
655.855 36
655.872 17
655.888 17
655.905 20
655.921 42
655.938 140
655.955 484
655.971 675
655.988 621
656.004 425
656.021 233
656.038 225
656.054 133
656.071 113
656.087 74
656.104 64
656.120 66
656.137 35
656.154 59
656.170 58
656.187 58
656.203 57
656.220 46
656.237 49
656.253 61
656.270 57
656.286 28
656.303 30
656.319 22
656.336 61
656.353 79
656.369 51
656.386 70
656.402 47
656.419 29
656.436 30
656.452 34
656.469 36
656.485 27
656.502 49
656.519 30
656.535 47
656.552 47
656.568 15
656.585 17
656.601 49
656.618 22
656.635 12
656.651 21
656.668 20
656.684 10
656.701 30
656.718 37
656.734 45
656.751 35
656.767 37
656.784 18
656.801 12
656.817 20
656.834 64
656.850 28
656.867 14
656.884 19
656.900 27
656.917 48
656.933 19
656.950 57
656.966 164
656.983 194
657.000 116
657.016 107
657.033 91
657.049 65
657.066 70
657.083 61
657.099 75
657.116 81
657.132 41
657.149 58
657.166 31
657.182 34
657.199 25
657.215 49
657.232 35
657.249 19
657.265 25
657.282 53
657.298 54
657.315 32
657.332 44
657.348 56
657.365 26
657.381 16
657.398 24
657.415 53
657.431 36
657.448 49
657.464 79
657.481 68
657.498 74
657.514 71
657.531 37
657.547 37
657.564 28
657.581 64
657.597 35
657.614 34
657.630 28
657.647 22
657.664 36
657.680 42
657.697 32
657.713 23
657.730 58
657.747 52
657.763 19
657.780 37
657.796 34
657.813 23
657.830 53
657.846 68
657.863 70
657.879 100
657.896 99
657.913 41
657.929 51
657.946 80
657.962 55
657.979 58
657.996 72
658.012 95
658.029 60
658.046 35
658.062 71
658.079 74
658.095 99
658.112 77
658.129 74
658.145 91
658.162 76
658.178 71
658.195 68
658.212 97
658.228 78
658.245 62
658.261 31
658.278 30
658.295 62
658.311 72
658.328 86
658.344 78
658.361 38
658.378 36
658.394 55
658.411 31
658.428 44
658.444 41
658.461 68
658.477 70
658.494 19
658.511 30
658.527 36
658.544 36
658.560 27
658.577 46
658.594 46
658.610 33
658.627 40
658.644 46
658.660 20
658.677 34
658.693 41
658.710 57
658.727 40
658.743 40
658.760 20
658.776 22
658.793 28
658.810 24
658.826 41
658.843 56
658.860 36
658.876 40
658.893 58
658.909 71
658.926 29
658.943 63
658.959 53
658.976 32
658.992 54
659.009 31
659.026 13
659.042 33
659.059 62
659.076 49
659.092 46
659.109 65
659.125 52
659.142 31
659.159 55
659.175 57
659.192 48
659.209 82
659.225 104
659.242 55
659.258 26
659.275 24
659.292 51
659.308 57
659.325 58
659.342 50
659.358 56
659.375 31
659.391 31
659.408 32
659.425 15
659.441 44
659.458 34
659.475 37
659.491 34
659.508 44
659.524 37
659.541 25
659.558 19
659.574 40
659.591 29
659.608 36
659.624 57
659.641 65
659.657 32
659.674 15
659.691 29
659.707 34
659.724 26
659.741 32
659.757 30
659.774 45
659.790 48
659.807 59
659.824 38
659.840 22
659.857 49
659.874 45
659.890 60
659.907 84
659.923 111
659.940 127
659.957 159
659.973 105
659.990 54
660.007 33
660.023 40
660.040 74
660.057 86
660.073 56
660.090 98
660.106 54
660.123 89
660.140 59
660.156 62
660.173 38
660.190 59
660.206 52
660.223 15
660.239 33
660.256 27
660.273 54
660.289 36
660.306 37
660.323 42
660.339 28
660.356 58
660.373 58
660.389 45
660.406 56
660.422 50
660.439 30
660.456 36
660.472 44
660.489 22
660.506 25
660.522 43
660.539 24
660.556 20
660.572 32
660.589 50
660.606 18
660.622 23
660.639 24
660.655 11
660.672 28
660.689 19
660.705 14
660.722 7
660.739 21
660.755 49
660.772 55
660.789 44
660.805 39
660.822 47
660.838 83
660.855 50
660.872 26
660.888 22
660.905 36
660.922 40
660.938 62
660.955 48
660.972 46
660.988 61
661.005 35
661.022 26
661.038 38
661.055 36
661.072 48
661.088 50
661.105 63
661.121 46
661.138 93
661.155 83
661.171 83
661.188 88
661.205 54
661.221 59
661.238 51
661.255 44
661.271 49
661.288 56
661.305 29
661.321 13
661.338 25
661.355 44
661.371 14
661.388 51
661.404 54
661.421 21
661.438 29
661.454 37
661.471 10
661.488 13
661.504 24
661.521 21
661.538 13
661.554 17
661.571 13
661.588 10
661.604 17
661.621 20
661.638 23
661.654 32
661.671 20
661.688 39
661.704 25
661.721 36
661.737 19
661.754 26
661.771 45
661.787 17
661.804 5
661.821 29
661.837 27
661.854 39
661.871 61
661.887 34
661.904 39
661.921 37
661.937 29
661.954 22
661.971 19
661.987 26
662.004 46
662.021 49
662.037 37
662.054 39
662.071 67
662.087 89
662.104 68
662.121 93
662.137 77
662.154 91
662.171 60
662.187 57
662.204 58
662.221 38
662.237 23
662.254 29
662.271 29
662.287 47
662.304 34
662.321 58
662.337 60
662.354 41
662.370 54
662.387 48
662.404 58
662.420 63
662.437 43
662.454 28
662.470 39
662.487 32
662.504 53
662.520 50
662.537 47
662.554 26
662.570 28
662.587 42
662.604 9
662.620 15
662.637 39
662.654 42
662.670 36
662.687 51
662.704 28
662.720 20
662.737 14
662.754 18
662.770 29
662.787 33
662.804 29
662.820 34
662.837 39
662.854 28
662.870 6
662.887 23
662.904 46
662.920 60
662.937 50
662.954 27
662.970 40
662.987 28
663.004 35
663.020 24
663.037 21
663.054 22
663.070 26
663.087 35
663.104 59
663.120 39
663.137 47
663.154 33
663.170 56
663.187 22
663.204 38
663.221 35
663.237 41
663.254 52
663.271 40
663.287 26
663.304 52
663.321 28
663.337 24
663.354 23
663.371 25
663.387 19
663.404 27
663.421 50
663.437 39
663.454 89
663.471 79
663.487 39
663.504 68
663.521 28
663.537 31
663.554 26
663.571 33
663.587 24
663.604 37
663.621 69
663.637 28
663.654 53
663.671 52
663.687 38
663.704 39
663.721 55
663.737 56
663.754 74
663.771 68
663.788 87
663.804 129
663.821 121
663.838 82
663.854 74
663.871 132
663.888 141
663.904 267
663.921 276
663.938 324
663.954 292
663.971 237
663.988 247
664.004 214
664.021 212
664.038 211
664.054 207
664.071 217
664.088 256
664.104 224
664.121 207
664.138 260
664.155 197
664.171 215
664.188 198
664.205 185
664.221 191
664.238 168
664.255 135
664.271 149
664.288 126
664.305 125
664.321 103
664.338 77
664.355 139
664.371 138
664.388 112
664.405 125
664.421 68
664.438 68
664.455 78
664.472 110
664.488 79
664.505 74
664.522 79
664.538 59
664.555 52
664.572 43
664.588 22
664.605 23
664.622 40
664.638 51
664.655 46
664.672 27
664.689 73
664.705 48
664.722 22
664.739 43
664.755 59
664.772 59
664.789 74
664.805 55
664.822 45
664.839 56
664.855 67
664.872 75
664.889 145
664.906 181
664.922 202
664.939 224
664.956 186
664.972 172
664.989 125
665.006 171
665.022 201
665.039 141
665.056 117
665.072 143
665.089 146
665.106 138
665.123 158
665.139 135
665.156 93
665.173 103
665.189 63
665.206 83
665.223 90
665.239 96
665.256 89
665.273 82
665.290 64
665.306 68
665.323 78
665.340 88
665.356 65
665.373 37
665.390 80
665.406 90
665.423 82
665.440 56
665.457 55
665.473 49
665.490 45
665.507 116
665.523 69
665.540 50
665.557 79
665.573 25
665.590 28
665.607 21
665.624 44
665.640 37
665.657 61
665.674 41
665.690 70
665.707 51
665.724 39
665.740 36
665.757 14
665.774 65
665.791 76
665.807 34
665.824 56
665.841 52
665.857 83
665.874 66
665.891 267
665.908 878
665.924 1519
665.941 1666
665.958 1354
665.974 914
665.991 691
666.008 504
666.024 356
666.041 220
666.058 150
666.075 98
666.091 97
666.108 120
666.125 112
666.141 81
666.158 81
666.175 94
666.192 81
666.208 81
666.225 78
666.242 116
666.258 91
666.275 62
666.292 93
666.309 110
666.325 82
666.342 69
666.359 39
666.375 51
666.392 37
666.409 68
666.426 44
666.442 45
666.459 46
666.476 40
666.492 27
666.509 28
666.526 72
666.543 92
666.559 68
666.576 52
666.593 39
666.609 28
666.626 59
666.643 51
666.660 42
666.676 39
666.693 25
666.710 38
666.726 42
666.743 11
666.760 32
666.777 39
666.793 76
666.810 36
666.827 26
666.843 23
666.860 31
666.877 50
666.894 92
666.910 374
666.927 608
666.944 481
666.960 303
666.977 178
666.994 169
667.011 146
667.027 109
667.044 60
667.061 38
667.077 88
667.094 97
667.111 102
667.128 159
667.144 122
667.161 78
667.178 78
667.195 80
667.211 58
667.228 41
667.245 34
667.261 90
667.278 63
667.295 68
667.312 41
667.328 40
667.345 33
667.362 19
667.378 23
667.395 26
667.412 23
667.429 29
667.445 22
667.462 40
667.479 50
667.496 67
667.512 66
667.529 68
667.546 61
667.562 45
667.579 47
667.596 30
667.613 30
667.629 39
667.646 36
667.663 16
667.680 19
667.696 32
667.713 30
667.730 73
667.746 25
667.763 23
667.780 26
667.797 18
667.813 31
667.830 30
667.847 36
667.864 16
667.880 27
667.897 104
667.914 143
667.931 157
667.947 155
667.964 220
667.981 132
667.997 98
668.014 86
668.031 83
668.048 89
668.064 56
668.081 117
668.098 93
668.115 124
668.131 124
668.148 100
668.165 58
668.182 58
668.198 74
668.215 48
668.232 59
668.248 50
668.265 51
668.282 55
668.299 57
668.315 41
668.332 50
668.349 43
668.366 48
668.382 34
668.399 19
668.416 28
668.433 27
668.449 25
668.466 15
668.483 44
668.500 20
668.516 13
668.533 28
668.550 49
668.566 8
668.583 6
668.600 26
668.617 14
668.633 29
668.650 43
668.667 22
668.684 27
668.700 44
668.717 27
668.734 31
668.751 31
668.767 19
668.784 30
668.801 7
668.818 5
668.834 18
668.851 35
668.868 28
668.885 16
668.901 20
668.918 22
668.935 57
668.952 55
668.968 79
668.985 34
669.002 47
669.019 34
669.035 35
669.052 52
669.069 53
669.086 50
669.102 72
669.119 84
669.136 78
669.152 37
669.169 32
669.186 57
669.203 48
669.219 41
669.236 22
669.253 33
669.270 20
669.286 27
669.303 60
669.320 39
669.337 27
669.353 41
669.370 60
669.387 65
669.404 77
669.420 60
669.437 45
669.454 54
669.471 82
669.487 32
669.504 34
669.521 17
669.538 13
669.554 11
669.571 28
669.588 45
669.605 44
669.621 31
669.638 43
669.655 24
669.672 17
669.689 26
669.705 31
669.722 20
669.739 37
669.756 49
669.772 49
669.789 30
669.806 52
669.823 23
669.839 18
669.856 31
669.873 26
669.890 13
669.906 20
669.923 35
669.940 34
669.957 52
669.973 38
669.990 61
670.007 45
670.024 27
670.040 32
670.057 31
670.074 43
670.091 89
670.107 95
670.124 78
670.141 69
670.158 52
670.174 64
670.191 62
670.208 66
670.225 47
670.241 14
670.258 7
670.275 5
670.292 20
670.309 35
670.325 46
670.342 43
670.359 73
670.376 27
670.392 11
670.409 34
670.426 38
670.443 38
670.459 18
670.476 21
670.493 17
670.510 24
670.526 17
670.543 31
670.560 15
670.577 34
670.594 33
670.610 8
670.627 6
670.644 21
670.661 11
670.677 36
670.694 53
670.711 22
670.728 23
670.744 25
670.761 28
670.778 12
670.795 42
670.811 51
670.828 50
670.845 50
670.862 32
670.879 52
670.895 31
670.912 40
670.929 18
670.946 33
670.962 34
670.979 35
670.996 60
671.013 48
671.029 23
671.046 16
671.063 20
671.080 21
671.097 74
671.113 65
671.130 51
671.147 40
671.164 55
671.180 47
671.197 19
671.214 29
671.231 52
671.248 47
671.264 60
671.281 60
671.298 90
671.315 48
671.331 50
671.348 39
671.365 34
671.382 33
671.398 41
671.415 39
671.432 30
671.449 54
671.466 45
671.482 27
671.499 24
671.516 18
671.533 23
671.549 10
671.566 27
671.583 27
671.600 16
671.617 27
671.633 49
671.650 33
671.667 42
671.684 55
671.700 19
671.717 23
671.734 16
671.751 9
671.768 23
671.784 17
671.801 51
671.818 41
671.835 20
671.851 61
671.868 55
671.885 32
671.902 64
671.919 108
671.935 197
671.952 215
671.969 143
671.986 145
672.003 129
672.019 102
672.036 59
672.053 66
672.070 84
672.086 75
672.103 99
672.120 81
672.137 71
672.154 42
672.170 58
672.187 51
672.204 46
672.221 17
672.237 34
672.254 29
672.271 34
672.288 45
672.305 45
672.321 55
672.338 42
672.355 54
672.372 36
672.389 39
672.405 58
672.422 54
672.439 44
672.456 45
672.473 26
672.489 31
672.506 52
672.523 45
672.540 39
672.556 24
672.573 57
672.590 60
672.607 41
672.624 52
672.640 46
672.657 31
672.674 3
672.691 23
672.708 41
672.724 29
672.741 33
672.758 23
672.775 63
672.792 54
672.808 44
672.825 37
672.842 44
672.859 11
672.876 32
672.892 16
672.909 7
672.926 46
672.943 97
672.959 104
672.976 72
672.993 58
673.010 81
673.027 74
673.043 86
673.060 75
673.077 57
673.094 104
673.111 84
673.127 55
673.144 44
673.161 47
673.178 47
673.195 42
673.211 40
673.228 41
673.245 65
673.262 40
673.279 53
673.295 50
673.312 52
673.329 17
673.346 38
673.363 55
673.379 49
673.396 35
673.413 46
673.430 46
673.447 33
673.463 30
673.480 71
673.497 85
673.514 49
673.531 25
673.547 27
673.564 48
673.581 55
673.598 42
673.615 26
673.631 56
673.648 34
673.665 17
673.682 23
673.699 28
673.715 13
673.732 38
673.749 45
673.766 40
673.783 21
673.799 38
673.816 38
673.833 47
673.850 38
673.867 34
673.883 57
673.900 35
673.917 57
673.934 72
673.951 86
673.968 95
673.984 82
674.001 46
674.018 60
674.035 59
674.052 48
674.068 86
674.085 88
674.102 127
674.119 106
674.136 75
674.152 69
674.169 109
674.186 61
674.203 16
674.220 26
674.236 30
674.253 30
674.270 54
674.287 61
674.304 42
674.321 27
674.337 56
674.354 48
674.371 50
674.388 35
674.405 26
674.421 15
674.438 44
674.455 54
674.472 47
674.489 26
674.505 11
674.522 7
674.539 35
674.556 49
674.573 34
674.590 40
674.606 33
674.623 25
674.640 59
674.657 36
674.674 6
674.690 6
674.707 15
674.724 4
674.741 27
674.758 25
674.775 49
674.791 24
674.808 43
674.825 38
674.842 28
674.859 13
674.875 74
674.892 87
674.909 146
674.926 175
674.943 121
674.960 106
674.976 101
674.993 130
675.010 94
675.027 87
675.044 85
675.060 73
675.077 57
675.094 52
675.111 38
675.128 43
675.145 57
675.161 63
675.178 48
675.195 41
675.212 31
675.229 49
675.245 92
675.262 57
675.279 73
675.296 32
675.313 55
675.330 50
675.346 44
675.363 31
675.380 18
675.397 22
675.414 54
675.431 52
675.447 30
675.464 25
675.481 22
675.498 55
675.515 54
675.532 32
675.548 38
675.565 23
675.582 37
675.599 8
675.616 33
675.632 31
675.649 31
675.666 27
675.683 17
675.700 8
675.717 25
675.733 23
675.750 22
675.767 32
675.784 17
675.801 24
675.818 17
675.834 27
675.851 40
675.868 78
675.885 96
675.902 65
675.919 100
675.935 89
675.952 84
675.969 72
675.986 36
676.003 28
676.020 23
676.036 52
676.053 22
676.070 31
676.087 89
676.104 68
676.121 52
676.137 50
676.154 55
676.171 44
676.188 47
676.205 36
676.222 31
676.238 34
676.255 23
676.272 26
676.289 42
676.306 33
676.323 32
676.339 46
676.356 35
676.373 28
676.390 26
676.407 22
676.424 22
676.440 32
676.457 24
676.474 45
676.491 14
676.508 48
676.525 38
676.542 20
676.558 41
676.575 18
676.592 15
676.609 56
676.626 25
676.643 23
676.659 41
676.676 22
676.693 53
676.710 61
676.727 43
676.744 25
676.760 27
676.777 26
676.794 14
676.811 6
676.828 28
676.845 43
676.861 31
676.878 31
676.895 20
676.912 61
676.929 48
676.946 34
676.963 39
676.979 23
676.996 19
677.013 32
677.030 39
677.047 37
677.064 49
677.080 64
677.097 49
677.114 68
677.131 65
677.148 50
677.165 39
677.182 19
677.198 35
677.215 55
677.232 55
677.249 62
677.266 47
677.283 31
677.299 37
677.316 24
677.333 45
677.350 39
677.367 40
677.384 50
677.401 62
677.417 25
677.434 28
677.451 42
677.468 33
677.485 18
677.502 13
677.519 13
677.535 69
677.552 41
677.569 27
677.586 33
677.603 44
677.620 38
677.637 27
677.653 44
677.670 30
677.687 16
677.704 24
677.721 47
677.738 32
677.754 29
677.771 30
677.788 17
677.805 35
677.822 54
677.839 67
677.856 72
677.872 60
677.889 51
677.906 55
677.923 68
677.940 60
677.957 30
677.974 15
677.990 17
678.007 32
678.024 36
678.041 44
678.058 39
678.075 32
678.092 80
678.108 79
678.125 63
678.142 67
678.159 45
678.176 25
678.193 19
678.210 37
678.226 33
678.243 36
678.260 55
678.277 67
678.294 74
678.311 62
678.328 24
678.345 31
678.361 73
678.378 72
678.395 41
678.412 40
678.429 44
678.446 85
678.463 47
678.479 7
678.496 36
678.513 23
678.530 52
678.547 36
678.564 39
678.581 62
678.597 38
678.614 21
678.631 25
678.648 25
678.665 11
678.682 16
678.699 17
678.716 43
678.732 29
678.749 27
678.766 24
678.783 40
678.800 51
678.817 20
678.834 24
678.850 16
678.867 33
678.884 31
678.901 18
678.918 33
678.935 34
678.952 22
678.969 39
678.985 72
679.002 35
679.019 26
679.036 26
679.053 32
679.070 90
679.087 93
679.104 69
679.120 31
679.137 33
679.154 61
679.171 48
679.188 39
679.205 22
679.222 21
679.238 26
679.255 24
679.272 81
679.289 71
679.306 73
679.323 47
679.340 38
679.357 35
679.373 36
679.390 30
679.407 52
679.424 84
679.441 55
679.458 64
679.475 106
679.492 48
679.508 49
679.525 54
679.542 42
679.559 56
679.576 80
679.593 81
679.610 86
679.627 82
679.644 50
679.660 51
679.677 62
679.694 74
679.711 63
679.728 35
679.745 59
679.762 67
679.779 108
679.795 55
679.812 72
679.829 73
679.846 58
679.863 90
679.880 88
679.897 74
679.914 61
679.930 54
679.947 89
679.964 107
679.981 100
679.998 79
680.015 53
680.032 118
680.049 68
680.066 66
680.082 81
680.099 84
680.116 88
680.133 111
680.150 55
680.167 62
680.184 58
680.201 57
680.217 41
680.234 13
680.251 4
680.268 17
680.285 64
680.302 44
680.319 26
680.336 55
680.353 77
680.369 81
680.386 85
680.403 60
680.420 36
680.437 59
680.454 35
680.471 46
680.488 56
680.505 71
680.521 58
680.538 50
680.555 75
680.572 53
680.589 34
680.606 24
680.623 39
680.640 38
680.657 59
680.673 81
680.690 58
680.707 59
680.724 35
680.741 30
680.758 52
680.775 84
680.792 32
680.809 46
680.825 27
680.842 39
680.859 64
680.876 81
680.893 74
680.910 22
680.927 62
680.944 55
680.961 41
680.978 85
680.994 72
681.011 49
681.028 42
681.045 43
681.062 32
681.079 39
681.096 47
681.113 36
681.130 58
681.146 70
681.163 64
681.180 57
681.197 73
681.214 52
681.231 36
681.248 63
681.265 51
681.282 41
681.299 68
681.315 90
681.332 76
681.349 42
681.366 44
681.383 70
681.400 62
681.417 68
681.434 63
681.451 71
681.468 59
681.484 60
681.501 58
681.518 50
681.535 31
681.552 38
681.569 81
681.586 81
681.603 104
681.620 80
681.637 95
681.653 82
681.670 76
681.687 85
681.704 58
681.721 105
681.738 79
681.755 58
681.772 77
681.789 126
681.806 84
681.823 87
681.839 104
681.856 98
681.873 89
681.890 163
681.907 262
681.924 283
681.941 314
681.958 280
681.975 157
681.992 142
682.008 70
682.025 53
682.042 73
682.059 78
682.076 98
682.093 122
682.110 112
682.127 86
682.144 77
682.161 76
682.178 72
682.194 80
682.211 91
682.228 64
682.245 49
682.262 48
682.279 44
682.296 57
682.313 48
682.330 51
682.347 39
682.364 48
682.380 56
682.397 55
682.414 49
682.431 66
682.448 92
682.465 80
682.482 40
682.499 22
682.516 78
682.533 60
682.550 50
682.567 49
682.583 65
682.600 69
682.617 31
682.634 57
682.651 66
682.668 36
682.685 33
682.702 17
682.719 47
682.736 68
682.753 55
682.770 34
682.786 39
682.803 28
682.820 25
682.837 44
682.854 25
682.871 36
682.888 101
682.905 204
682.922 179
682.939 92
682.956 43
682.973 65
682.989 64
683.006 70
683.023 48
683.040 65
683.057 53
683.074 20
683.091 37
683.108 40
683.125 77
683.142 67
683.159 94
683.176 93
683.193 61
683.209 55
683.226 25
683.243 23
683.260 19
683.277 32
683.294 20
683.311 66
683.328 68
683.345 55
683.362 37
683.379 35
683.396 73
683.413 69
683.429 49
683.446 29
683.463 20
683.480 36
683.497 56
683.514 51
683.531 15
683.548 22
683.565 17
683.582 22
683.599 40
683.616 38
683.633 27
683.649 31
683.666 62
683.683 19
683.700 28
683.717 18
683.734 51
683.751 49
683.768 40
683.785 22
683.802 9
683.819 23
683.836 36
683.853 58
683.870 64
683.886 74
683.903 66
683.920 83
683.937 63
683.954 52
683.971 53
683.988 65
684.005 72
684.022 46
684.039 45
684.056 47
684.073 47
684.090 58
684.107 67
684.124 73
684.140 86
684.157 86
684.174 75
684.191 87
684.208 71
684.225 78
684.242 83
684.259 64
684.276 54
684.293 36
684.310 24
684.327 29
684.344 31
684.361 65
684.378 52
684.395 58
684.411 29
684.428 19
684.445 50
684.462 58
684.479 44
684.496 58
684.513 31
684.530 47
684.547 45
684.564 70
684.581 44
684.598 15
684.615 15
684.632 32
684.649 30
684.666 27
684.682 16
684.699 9
684.716 23
684.733 15
684.750 12
684.767 20
684.784 29
684.801 16
684.818 11
684.835 16
684.852 20
684.869 27
684.886 42
684.903 30
684.920 25
684.937 40
684.954 64
684.970 54
684.987 17
685.004 31
685.021 34
685.038 41
685.055 39
685.072 49
685.089 49
685.106 44
685.123 25
685.140 48
685.157 66
685.174 59
685.191 46
685.208 33
685.225 30
685.242 34
685.259 28
685.276 31
685.292 24
685.309 63
685.326 92
685.343 45
685.360 32
685.377 46
685.394 50
685.411 30
685.428 55
685.445 37
685.462 55
685.479 12
685.496 14
685.513 24
685.530 35
685.547 10
685.564 26
685.581 21
685.598 33
685.615 20
685.631 46
685.648 41
685.665 38
685.682 29
685.699 19
685.716 24
685.733 19
685.750 17
685.767 18
685.784 21
685.801 20
685.818 13
685.835 10
685.852 13
685.869 12
685.886 41
685.903 42
685.920 44
685.937 20
685.954 11
685.971 29
685.988 39
686.004 79
686.021 51
686.038 46
686.055 29
686.072 43
686.089 62
686.106 49
686.123 48
686.140 44
686.157 48
686.174 28
686.191 17
686.208 6
686.225 32
686.242 50
686.259 32
686.276 30
686.293 48
686.310 62
686.327 66
686.344 48
686.361 52
686.378 34
686.395 41
686.411 50
686.428 26
686.445 21
686.462 42
686.479 46
686.496 46
686.513 34
686.530 35
686.547 53
686.564 25
686.581 6
686.598 26
686.615 24
686.632 10
686.649 35
686.666 41
686.683 16
686.700 15
686.717 62
686.734 39
686.751 33
686.768 22
686.785 26
686.802 23
686.819 25
686.836 22
686.853 20
686.870 34
686.887 33
686.903 38
686.920 27
686.937 31
686.954 12
686.971 19
686.988 19
687.005 31
687.022 27
687.039 39
687.056 20
687.073 42
687.090 60
687.107 59
687.124 36
687.141 24
687.158 55
687.175 71
687.192 54
687.209 39
687.226 67
687.243 50
687.260 41
687.277 37
687.294 53
687.311 56
687.328 51
687.345 61
687.362 56
687.379 53
687.396 51
687.413 66
687.430 57
687.447 61
687.464 62
687.481 50
687.497 62
687.514 43
687.531 37
687.548 49
687.565 67
687.582 29
687.599 6
687.616 17
687.633 54
687.650 63
687.667 27
687.684 56
687.701 43
687.718 41
687.735 37
687.752 47
687.769 46
687.786 38
687.803 18
687.820 40
687.837 65
687.854 43
687.871 28
687.888 48
687.905 56
687.922 82
687.939 58
687.956 55
687.973 32
687.990 60
688.007 58
688.024 60
688.041 83
688.058 71
688.075 63
688.092 42
688.109 44
688.126 37
688.143 44
688.160 53
688.177 68
688.194 53
688.211 36
688.228 32
688.245 16
688.262 43
688.279 42
688.296 27
688.313 22
688.330 56
688.347 45
688.364 78
688.380 52
688.397 49
688.414 53
688.431 22
688.448 30
688.465 39
688.482 40
688.499 40
688.516 49
688.533 35
688.550 44
688.567 24
688.584 28
688.601 29
688.618 52
688.635 55
688.652 60
688.669 42
688.686 74
688.703 35
688.720 18
688.737 17
688.754 54
688.771 41
688.788 25
688.805 22
688.822 26
688.839 51
688.856 48
688.873 16
688.890 21
688.907 59
688.924 46
688.941 43
688.958 17
688.975 31
688.992 27
689.009 36
689.026 65
689.043 40
689.060 22
689.077 54
689.094 42
689.111 62
689.128 43
689.145 53
689.162 63
689.179 50
689.196 68
689.213 69
689.230 49
689.247 35
689.264 47
689.281 70
689.298 72
689.315 57
689.332 33
689.349 20
689.366 24
689.383 22
689.400 45
689.417 52
689.434 29
689.451 59
689.468 36
689.485 37
689.502 27
689.519 86
689.536 67
689.553 51
689.570 33
689.587 58
689.604 40
689.621 30
689.638 19
689.655 26
689.672 37
689.689 23
689.706 50
689.723 56
689.740 29
689.757 22
689.774 35
689.791 38
689.808 46
689.825 62
689.842 36
689.859 33
689.876 42
689.893 37
689.910 63
689.927 43
689.944 18
689.961 29
689.978 25
689.995 42
690.012 50
690.029 52
690.046 37
690.063 30
690.080 22
690.097 35
690.114 59
690.131 68
690.148 66
690.165 39
690.182 76
690.199 60
690.216 41
690.233 47
690.250 40
690.267 59
690.284 68
690.301 63
690.318 54
690.335 53
690.352 42
690.369 21
690.386 33
690.403 34
690.420 39
690.437 32
690.454 25
690.471 52
690.488 40
690.505 43
690.522 20
690.539 22
690.556 47
690.573 33
690.590 35
690.608 39
690.625 27
690.642 28
690.659 43
690.676 62
690.693 58
690.710 30
690.727 19
690.744 36
690.761 18
690.778 19
690.795 21
690.812 24
690.829 42
690.846 62
690.863 60
690.880 55
690.897 56
690.914 33
690.931 32
690.948 57
690.965 63
690.982 46
690.999 57
691.016 38
691.033 19
691.050 33
691.067 43
691.084 36
691.101 91
691.118 85
691.135 69
691.152 71
691.169 70
691.186 75
691.203 65
691.220 97
691.237 60
691.254 33
691.271 41
691.288 57
691.305 55
691.322 49
691.339 38
691.356 27
691.373 33
691.390 24
691.407 27
691.424 42
691.441 46
691.458 27
691.475 17
691.493 17
691.510 27
691.527 25
691.544 7
691.561 9
691.578 13
691.595 35
691.612 58
691.629 44
691.646 32
691.663 41
691.680 28
691.697 51
691.714 19
691.731 26
691.748 37
691.765 62
691.782 53
691.799 32
691.816 18
691.833 11
691.850 40
691.867 39
691.884 43
691.901 49
691.918 33
691.935 39
691.952 22
691.969 17
691.986 0
692.003 36
692.020 35
692.037 13
692.054 7
692.071 19
692.089 32
692.106 83
692.123 71
692.140 81
692.157 95
692.174 58
692.191 50
692.208 40
692.225 33
692.242 37
692.259 26
692.276 35
692.293 70
692.310 66
692.327 43
692.344 18
692.361 15
692.378 42
692.395 19
692.412 15
692.429 18
692.446 21
692.463 29
692.480 39
692.497 28
692.514 37
692.531 25
692.548 34
692.565 30
692.583 65
692.600 75
692.617 38
692.634 39
692.651 37
692.668 33
692.685 57
692.702 39
692.719 14
692.736 61
692.753 54
692.770 39
692.787 35
692.804 45
692.821 39
692.838 55
692.855 65
692.872 70
692.889 32
692.906 40
692.923 52
692.940 40
692.957 60
692.974 48
692.991 34
693.009 35
693.026 28
693.043 18
693.060 56
693.077 44
693.094 107
693.111 176
693.128 155
693.145 156
693.162 121
693.179 98
693.196 39
693.213 29
693.230 37
693.247 35
693.264 40
693.281 35
693.298 39
693.315 24
693.332 59
693.349 68
693.366 99
693.384 71
693.401 80
693.418 69
693.435 62
693.452 61
693.469 87
693.486 68
693.503 106
693.520 92
693.537 107
693.554 118
693.571 134
693.588 115
693.605 98
693.622 73
693.639 124
693.656 111
693.673 115
693.690 131
693.707 89
693.725 140
693.742 163
693.759 176
693.776 151
693.793 141
693.810 161
693.827 120
693.844 131
693.861 100
693.878 112
693.895 108
693.912 95
693.929 123
693.946 110
693.963 87
693.980 67
693.997 101
694.014 115
694.032 78
694.049 74
694.066 132
694.083 189
694.100 165
694.117 200
694.134 144
694.151 103
694.168 101
694.185 81
694.202 91
694.219 92
694.236 72
694.253 59
694.270 61
694.287 50
694.304 75
694.322 109
694.339 114
694.356 98
694.373 74
694.390 69
694.407 50
694.424 62
694.441 39
694.458 32
694.475 39
694.492 26
694.509 45
694.526 39
694.543 37
694.560 48
694.577 79
694.594 52
694.612 72
694.629 59
694.646 89
694.663 61
694.680 41
694.697 41
694.714 37
694.731 72
694.748 107
694.765 114
694.782 59
694.799 79
694.816 82
694.833 43
694.850 33
694.868 47
694.885 44
694.902 26
694.919 27
694.936 42
694.953 35
694.970 47
694.987 68
695.004 43
695.021 23
695.038 64
695.055 99
695.072 114
695.089 105
695.106 93
695.124 109
695.141 132
695.158 129
695.175 41
695.192 62
695.209 49
695.226 19
695.243 31
695.260 57
695.277 51
695.294 54
695.311 56
695.328 76
695.345 72
695.363 26
695.380 50
695.397 71
695.414 45
695.431 16
695.448 41
695.465 43
695.482 50
695.499 65
695.516 55
695.533 73
695.550 82
695.567 56
695.584 89
695.602 43
695.619 27
695.636 46
695.653 41
695.670 64
695.687 46
695.704 45
695.721 57
695.738 42
695.755 40
695.772 82
695.789 43
695.806 68
695.824 45
695.841 44
695.858 28
695.875 29
695.892 41
695.909 32
695.926 36
695.943 17
695.960 39
695.977 56
695.994 61
696.011 44
696.029 58
696.046 23
696.063 52
696.080 33
696.097 63
696.114 75
696.131 58
696.148 43
696.165 62
696.182 41
696.199 24
696.216 22
696.233 26
696.251 14
696.268 73
696.285 70
696.302 47
696.319 22
696.336 40
696.353 42
696.370 34
696.387 46
696.404 47
696.421 25
696.439 27
696.456 24
696.473 1
696.490 36
696.507 23
696.524 44
696.541 56
696.558 64
696.575 74
696.592 46
696.609 31
696.626 14
696.644 55
696.661 79
696.678 41
696.695 52
696.712 48
696.729 20
696.746 21
696.763 26
696.780 27
696.797 11
696.814 24
696.832 34
696.849 27
696.866 28
696.883 39
696.900 62
696.917 48
696.934 39
696.951 40
696.968 28
696.985 40
697.002 49
697.020 57
697.037 61
697.054 94
697.071 66
697.088 82
697.105 81
697.122 138
697.139 198
697.156 119
697.173 103
697.190 96
697.208 79
697.225 80
697.242 94
697.259 100
697.276 56
697.293 67
697.310 104
697.327 154
697.344 118
697.361 119
697.379 128
697.396 144
697.413 187
697.430 135
697.447 144
697.464 140
697.481 173
697.498 176
697.515 125
697.532 149
697.550 168
697.567 191
697.584 173
697.601 171
697.618 149
697.635 103
697.652 101
697.669 119
697.686 103
697.703 116
697.721 102
697.738 81
697.755 82
697.772 53
697.789 51
697.806 79
697.823 74
697.840 87
697.857 89
697.874 68
697.892 76
697.909 109
697.926 52
697.943 55
697.960 61
697.977 99
697.994 63
698.011 69
698.028 80
698.045 86
698.063 33
698.080 48
698.097 52
698.114 70
698.131 63
698.148 75
698.165 83
698.182 89
698.199 64
698.217 38
698.234 57
698.251 50
698.268 61
698.285 87
698.302 59
698.319 69
698.336 97
698.353 107
698.371 132
698.388 94
698.405 46
698.422 35
698.439 37
698.456 79
698.473 112
698.490 155
698.507 126
698.525 92
698.542 80
698.559 69
698.576 68
698.593 53
698.610 71
698.627 85
698.644 80
698.661 78
698.679 38
698.696 51
698.713 44
698.730 46
698.747 65
698.764 47
698.781 30
698.798 26
698.815 34
698.833 21
698.850 55
698.867 72
698.884 85
698.901 31
698.918 15
698.935 18
698.952 32
698.969 67
698.987 46
699.004 27
699.021 21
699.038 22
699.055 42
699.072 44
699.089 40
699.106 50
699.124 68
699.141 92
699.158 46
699.175 70
699.192 86
699.209 74
699.226 46
699.243 32
699.260 43
699.278 38
699.295 67
699.312 94
699.329 79
699.346 56
699.363 44
699.380 41
699.397 51
699.415 69
699.432 25
699.449 49
699.466 84
699.483 62
699.500 50
699.517 54
699.534 86
699.552 65
699.569 58
699.586 33
699.603 35
699.620 56
699.637 75
699.654 69
699.671 93
699.689 113
699.706 99
699.723 78
699.740 57
699.757 64
699.774 79
699.791 94
699.808 103
699.826 91
699.843 86
699.860 71
699.877 81
699.894 121
699.911 62
699.928 106
699.945 76
699.963 104
699.980 74
699.997 81
700.014 107
700.031 89
700.048 44
700.065 53
700.082 75
700.100 66
700.117 40
700.134 60
700.151 75
700.168 108
700.185 84
700.202 50
700.220 58
700.237 70
700.254 44
700.271 56
700.288 30
700.305 56
700.322 41
700.339 43
700.357 44
700.374 79
700.391 52
700.408 33
700.425 43
700.442 40
700.459 49
700.477 48
700.494 53
700.511 23
700.528 30
700.545 54
700.562 29
700.579 32
700.596 35
700.614 61
700.631 54
700.648 50
700.665 50
700.682 63
700.699 60
700.716 30
700.734 39
700.751 29
700.768 55
700.785 36
700.802 43
700.819 70
700.836 73
700.854 43
700.871 68
700.888 59
700.905 54
700.922 50
700.939 53
700.956 49
700.974 42
700.991 38
701.008 27
701.025 31
701.042 39
701.059 39
701.076 35
701.094 35
701.111 22
701.128 71
701.145 62
701.162 60
701.179 74
701.196 62
701.214 64
701.231 24
701.248 47
701.265 33
701.282 47
701.299 43
701.316 44
701.334 37
701.351 57
701.368 58
701.385 67
701.402 61
701.419 52
701.436 77
701.454 38
701.471 34
701.488 47
701.505 20
701.522 25
701.539 44
701.556 26
701.574 19
701.591 42
701.608 46
701.625 19
701.642 14
701.659 18
701.677 32
701.694 23
701.711 21
701.728 15
701.745 22
701.762 36
701.779 26
701.797 31
701.814 44
701.831 20
701.848 6
701.865 21
701.882 46
701.899 52
701.917 44
701.934 14
701.951 32
701.968 43
701.985 48
702.002 53
702.020 45
702.037 48
702.054 39
702.071 41
702.088 62
702.105 56
702.122 75
702.140 48
702.157 55
702.174 54
702.191 80
702.208 61
702.225 43
702.243 19
702.260 33
702.277 36
702.294 36
702.311 7
702.328 6
702.346 8
702.363 19
702.380 40
702.397 54
702.414 33
702.431 15
702.448 39
702.466 32
702.483 24
702.500 54
702.517 29
702.534 27
702.551 40
702.569 33
702.586 49
702.603 31
702.620 36
702.637 22
702.654 45
702.672 35
702.689 55
702.706 51
702.723 26
702.740 22
702.757 23
702.775 49
702.792 24
702.809 48
702.826 32
702.843 43
702.860 27
702.878 30
702.895 33
702.912 52
702.929 32
702.946 26
702.963 28
702.981 28
702.998 23
703.015 17
703.032 21
703.049 39
703.066 24
703.084 34
703.101 26
703.118 50
703.135 47
703.152 53
703.169 24
703.187 51
703.204 48
703.221 40
703.238 27
703.255 41
703.272 22
703.290 27
703.307 61
703.324 53
703.341 30
703.358 21
703.375 106
703.393 68
703.410 78
703.427 50
703.444 17
703.461 28
703.478 30
703.496 27
703.513 38
703.530 60
703.547 68
703.564 56
703.581 27
703.599 73
703.616 64
703.633 35
703.650 37
703.667 33
703.684 40
703.702 38
703.719 39
703.736 39
703.753 52
703.770 43
703.788 25
703.805 60
703.822 60
703.839 39
703.856 34
703.873 32
703.891 53
703.908 22
703.925 29
703.942 44
703.959 46
703.976 43
703.994 36
704.011 64
704.028 61
704.045 64
704.062 55
704.080 57
704.097 72
704.114 65
704.131 59
704.148 27
704.165 57
704.183 59
704.200 60
704.217 51
704.234 30
704.251 38
704.269 29
704.286 27
704.303 18
704.320 27
704.337 7
704.354 14
704.372 38
704.389 55
704.406 35
704.423 55
704.440 30
704.458 29
704.475 18
704.492 17
704.509 11
704.526 36
704.543 58
704.561 33
704.578 20
704.595 35
704.612 28
704.629 18
704.647 8
704.664 31
704.681 63
704.698 108
704.715 107
704.733 76
704.750 63
704.767 55
704.784 41
704.801 64
704.818 68
704.836 56
704.853 36
704.870 89
704.887 44
704.904 31
704.922 34
704.939 28
704.956 60
704.973 38
704.990 24
705.008 34
705.025 53
705.042 53
705.059 36
705.076 21
705.093 71
705.111 66
705.128 67
705.145 116
705.162 122
705.179 43
705.197 44
705.214 29
705.231 12
705.248 17
705.265 55
705.283 36
705.300 72
705.317 37
705.334 46
705.351 61
705.369 34
705.386 23
705.403 70
705.420 39
705.437 10
705.455 30
705.472 36
705.489 24
705.506 10
705.523 27
705.541 34
705.558 52
705.575 28
705.592 46
705.609 27
705.627 20
705.644 37
705.661 44
705.678 29
705.695 69
705.713 73
705.730 55
705.747 75
705.764 50
705.781 46
705.799 35
705.816 27
705.833 17
705.850 51
705.867 58
705.885 32
705.902 28
705.919 29
705.936 19
705.953 13
705.971 35
705.988 12
706.005 18
706.022 22
706.039 74
706.057 56
706.074 39
706.091 48
706.108 93
706.125 126
706.143 175
706.160 145
706.177 134
706.194 94
706.211 39
706.229 47
706.246 34
706.263 42
706.280 67
706.297 57
706.315 22
706.332 39
706.349 32
706.366 26
706.383 24
706.401 32
706.418 16
706.435 32
706.452 42
706.469 58
706.487 58
706.504 42
706.521 51
706.538 49
706.556 40
706.573 32
706.590 33
706.607 30
706.624 26
706.642 21
706.659 34
706.676 45
706.693 25
706.710 45
706.728 42
706.745 24
706.762 51
706.779 55
706.796 39
706.814 47
706.831 79
706.848 29
706.865 24
706.883 25
706.900 37
706.917 30
706.934 24
706.951 51
706.969 20
706.986 30
707.003 60
707.020 32
707.037 11
707.055 28
707.072 23
707.089 73
707.106 105
707.124 120
707.141 133
707.158 148
707.175 122
707.192 42
707.210 60
707.227 54
707.244 47
707.261 36
707.279 26
707.296 30
707.313 35
707.330 20
707.347 19
707.365 22
707.382 38
707.399 34
707.416 30
707.433 24
707.451 28
707.468 18
707.485 29
707.502 50
707.520 41
707.537 41
707.554 7
707.571 25
707.588 15
707.606 36
707.623 44
707.640 60
707.657 28
707.675 32
707.692 61
707.709 38
707.726 10
707.743 40
707.761 33
707.778 43
707.795 36
707.812 40
707.830 34
707.847 58
707.864 33
707.881 53
707.899 56
707.916 27
707.933 24
707.950 11
707.967 11
707.985 7
708.002 13
708.019 21
708.036 21
708.054 8
708.071 48
708.088 38
708.105 47
708.122 103
708.140 140
708.157 114
708.174 84
708.191 55
708.209 32
708.226 44
708.243 50
708.260 47
708.278 37
708.295 38
708.312 32
708.329 37
708.346 49
708.364 18
708.381 35
708.398 31
708.415 37
708.433 32
708.450 24
708.467 17
708.484 34
708.502 55
708.519 17
708.536 42
708.553 51
708.570 46
708.588 46
708.605 59
708.622 27
708.639 10
708.657 33
708.674 23
708.691 23
708.708 12
708.726 32
708.743 33
708.760 44
708.777 46
708.795 37
708.812 54
708.829 31
708.846 62
708.863 54
708.881 30
708.898 44
708.915 31
708.932 24
708.950 54
708.967 53
708.984 36
709.001 30
709.019 35
709.036 34
709.053 52
709.070 64
709.088 57
709.105 83
709.122 80
709.139 103
709.157 94
709.174 60
709.191 82
709.208 68
709.226 57
709.243 58
709.260 70
709.277 46
709.294 23
709.312 38
709.329 56
709.346 35
709.363 23
709.381 52
709.398 70
709.415 63
709.432 50
709.450 43
709.467 19
709.484 33
709.501 53
709.519 53
709.536 79
709.553 100
709.570 113
709.588 109
709.605 142
709.622 147
709.639 122
709.657 129
709.674 81
709.691 102
709.708 120
709.726 97
709.743 101
709.760 117
709.777 151
709.795 114
709.812 78
709.829 106
709.846 136
709.864 143
709.881 95
709.898 127
709.915 68
709.933 72
709.950 134
709.967 105
709.984 78
710.002 76
710.019 69
710.036 96
710.053 62
710.071 84
710.088 58
710.105 70
710.122 79
710.140 93
710.157 83
710.174 49
710.191 35
710.209 45
710.226 41
710.243 67
710.260 40
710.278 22
710.295 48
710.312 42
710.329 40
710.347 41
710.364 65
710.381 69
710.398 51
710.416 75
710.433 38
710.450 21
710.467 74
710.485 81
710.502 30
710.519 26
710.537 51
710.554 48
710.571 51
710.588 79
710.606 85
710.623 74
710.640 78
710.657 44
710.675 41
710.692 66
710.709 98
710.726 71
710.744 58
710.761 33
710.778 35
710.795 58
710.813 66
710.830 81
710.847 49
710.864 62
710.882 73
710.899 39
710.916 67
710.933 45
710.951 16
710.968 27
710.985 44
711.003 31
711.020 53
711.037 67
711.054 42
711.072 77
711.089 85
711.106 115
711.123 140
711.141 80
711.158 74
711.175 70
711.192 51
711.210 54
711.227 79
711.244 89
711.262 61
711.279 44
711.296 57
711.313 51
711.331 33
711.348 28
711.365 19
711.382 29
711.400 49
711.417 26
711.434 42
711.451 48
711.469 47
711.486 36
711.503 35
711.521 39
711.538 11
711.555 38
711.572 43
711.590 43
711.607 56
711.624 17
711.641 15
711.659 28
711.676 32
711.693 56
711.711 28
711.728 23
711.745 56
711.762 50
711.780 42
711.797 33
711.814 39
711.831 22
711.849 27
711.866 68
711.883 65
711.901 37
711.918 30
711.935 20
711.952 11
711.970 33
711.987 32
712.004 24
712.021 27
712.039 25
712.056 62
712.073 23
712.091 25
712.108 45
712.125 47
712.142 55
712.160 48
712.177 41
712.194 46
712.212 25
712.229 22
712.246 32
712.263 62
712.281 42
712.298 38
712.315 70
712.332 83
712.350 73
712.367 32
712.384 36
712.402 59
712.419 38
712.436 26
712.453 42
712.471 22
712.488 34
712.505 19
712.523 24
712.540 33
712.557 34
712.574 26
712.592 4
712.609 33
712.626 30
712.644 37
712.661 41
712.678 38
712.695 35
712.713 39
712.730 29
712.747 20
712.765 21
712.782 25
712.799 12
712.816 16
712.834 41
712.851 13
712.868 31
712.886 25
712.903 29
712.920 31
712.937 63
712.955 24
712.972 25
712.989 46
713.007 22
713.024 24
713.041 28
713.058 17
713.076 33
713.093 68
713.110 67
713.128 49
713.145 86
713.162 106
713.179 82
713.197 48
713.214 51
713.231 44
713.249 35
713.266 64
713.283 32
713.300 56
713.318 73
713.335 53
713.352 60
713.370 73
713.387 65
713.404 31
713.422 87
713.439 70
713.456 58
713.473 58
713.491 41
713.508 62
713.525 41
713.543 50
713.560 31
713.577 14
713.594 26
713.612 44
713.629 43
713.646 46
713.664 63
713.681 82
713.698 41
713.716 34
713.733 34
713.750 55
713.767 47
713.785 39
713.802 47
713.819 10
713.837 29
713.854 58
713.871 44
713.888 44
713.906 46
713.923 28
713.940 26
713.958 21
713.975 55
713.992 39
714.010 42
714.027 47
714.044 33
714.061 50
714.079 88
714.096 81
714.113 94
714.131 72
714.148 87
714.165 84
714.183 66
714.200 58
714.217 73
714.235 73
714.252 44
714.269 44
714.286 62
714.304 49
714.321 39
714.338 50
714.356 79
714.373 40
714.390 40
714.408 61
714.425 49
714.442 64
714.459 50
714.477 36
714.494 42
714.511 38
714.529 69
714.546 40
714.563 28
714.581 39
714.598 30
714.615 21
714.633 57
714.650 47
714.667 31
714.684 14
714.702 42
714.719 57
714.736 75
714.754 41
714.771 44
714.788 47
714.806 67
714.823 59
714.840 33
714.858 49
714.875 54
714.892 57
714.909 74
714.927 44
714.944 27
714.961 13
714.979 38
714.996 35
715.013 18
715.031 37
715.048 55
715.065 44
715.083 60
715.100 49
715.117 77
715.135 69
715.152 36
715.169 76
715.186 68
715.204 36
715.221 28
715.238 19
715.256 27
715.273 11
715.290 24
715.308 30
715.325 40
715.342 59
715.360 40
715.377 71
715.394 96
715.412 74
715.429 59
715.446 83
715.464 123
715.481 107
715.498 94
715.515 91
715.533 115
715.550 161
715.567 121
715.585 144
715.602 167
715.619 135
715.637 123
715.654 175
715.671 201
715.689 179
715.706 137
715.723 173
715.741 185
715.758 173
715.775 190
715.793 133
715.810 163
715.827 146
715.845 144
715.862 176
715.879 135
715.897 122
715.914 118
715.931 171
715.949 124
715.966 106
715.983 114
716.000 102
716.018 126
716.035 117
716.052 77
716.070 91
716.087 70
716.104 126
716.122 125
716.139 60
716.156 92
716.174 85
716.191 86
716.208 67
716.226 54
716.243 39
716.260 61
716.278 74
716.295 93
716.312 43
716.330 51
716.347 52
716.364 74
716.382 42
716.399 29
716.416 52
716.434 46
716.451 40
716.468 54
716.486 29
716.503 31
716.520 46
716.538 54
716.555 55
716.572 47
716.590 74
716.607 76
716.624 53
716.642 74
716.659 47
716.676 47
716.694 67
716.711 86
716.728 101
716.746 117
716.763 73
716.780 36
716.798 67
716.815 25
716.832 47
716.850 60
716.867 67
716.884 51
716.902 83
716.919 52
716.936 89
716.954 70
716.971 49
716.988 41
717.006 40
717.023 48
717.040 40
717.058 33
717.075 39
717.092 68
717.110 70
717.127 63
717.144 73
717.162 44
717.179 78
717.196 56
717.214 40
717.231 32
717.248 43
717.266 65
717.283 61
717.300 44
717.318 30
717.335 43
717.352 44
717.370 37
717.387 32
717.404 25
717.422 34
717.439 38
717.456 35
717.474 59
717.491 26
717.508 47
717.526 30
717.543 27
717.561 14
717.578 14
717.595 24
717.613 30
717.630 37
717.647 38
717.665 21
717.682 25
717.699 36
717.717 23
717.734 28
717.751 70
717.769 34
717.786 24
717.803 38
717.821 37
717.838 20
717.855 31
717.873 45
717.890 38
717.907 49
717.925 24
717.942 31
717.959 51
717.977 41
717.994 35
718.012 43
718.029 41
718.046 32
718.064 25
718.081 36
718.098 74
718.116 52
718.133 58
718.150 78
718.168 99
718.185 61
718.202 46
718.220 59
718.237 54
718.254 67
718.272 42
718.289 23
718.306 23
718.324 23
718.341 43
718.359 26
718.376 27
718.393 46
718.411 35
718.428 27
718.445 42
718.463 48
718.480 31
718.497 33
718.515 51
718.532 24
718.549 42
718.567 36
718.584 45
718.601 32
718.619 74
718.636 48
718.654 36
718.671 32
718.688 34
718.706 17
718.723 37
718.740 35
718.758 51
718.775 30
718.792 38
718.810 53
718.827 31
718.844 20
718.862 27
718.879 40
718.897 46
718.914 27
718.931 28
718.949 21
718.966 38
718.983 48
719.001 26
719.018 16
719.035 27
719.053 74
719.070 51
719.088 46
719.105 55
719.122 33
719.140 51
719.157 67
719.174 77
719.192 66
719.209 37
719.226 25
719.244 21
719.261 24
719.279 40
719.296 35
719.313 45
719.331 32
719.348 62
719.365 27
719.383 31
719.400 31
719.417 43
719.435 38
719.452 42
719.470 26
719.487 14
719.504 27
719.522 28
719.539 21
719.556 11
719.574 25
719.591 14
719.608 38
719.626 17
719.643 11
719.661 12
719.678 29
719.695 39
719.713 50
719.730 48
719.747 16
719.765 28
719.782 19
719.800 17
719.817 12
719.834 20
719.852 23
719.869 22
719.886 25
719.904 28
719.921 33
719.939 37
719.956 20
719.973 41
719.991 42
720.008 22
720.025 34
720.043 18
720.060 47
720.077 59
720.095 37
720.112 48
720.130 75
720.147 36
720.164 29
720.182 31
720.199 51
720.216 51
720.234 31
720.251 16
720.269 28
720.286 46
720.303 67
720.321 33
720.338 36
720.355 52
720.373 56
720.390 36
720.408 30
720.425 37
720.442 47
720.460 38
720.477 35
720.495 24
720.512 41
720.529 25
720.547 23
720.564 11
720.581 33
720.599 44
720.616 40
720.634 42
720.651 63
720.668 37
720.686 28
720.703 20
720.720 32
720.738 20
720.755 11
720.773 14
720.790 30
720.807 21
720.825 13
720.842 19
720.860 18
720.877 18
720.894 32
720.912 16
720.929 20
720.946 37
720.964 23
720.981 49
720.999 10
721.016 33
721.033 31
721.051 10
721.068 27
721.086 32
721.103 22
721.120 36
721.138 21
721.155 45
721.172 47
721.190 31
721.207 53
721.225 31
721.242 33
721.259 43
721.277 47
721.294 44
721.312 39
721.329 45
721.346 42
721.364 48
721.381 33
721.398 24
721.416 11
721.433 9
721.451 16
721.468 5
721.485 13
721.503 13
721.520 13
721.538 27
721.555 24
721.572 19
721.590 2
721.607 16
721.625 39
721.642 60
721.659 36
721.677 20
721.694 29
721.712 28
721.729 29
721.746 33
721.764 7
721.781 20
721.799 9
721.816 33
721.833 22
721.851 19
721.868 21
721.885 17
721.903 29
721.920 29
721.938 32
721.955 19
721.972 23
721.990 50
722.007 32
722.025 46
722.042 23
722.059 18
722.077 28
722.094 44
722.112 54
722.129 64
722.146 34
722.164 41
722.181 77
722.199 45
722.216 44
722.233 29
722.251 20
722.268 42
722.286 85
722.303 54
722.320 36
722.338 62
722.355 52
722.373 31
722.390 28
722.407 26
722.425 45
722.442 52
722.460 31
722.477 20
722.494 22
722.512 22
722.529 20
722.547 19
722.564 20
722.581 39
722.599 48
722.616 20
722.634 15
722.651 23
722.668 34
722.686 17
722.703 22
722.721 11
722.738 18
722.756 17
722.773 21
722.790 27
722.808 30
722.825 27
722.843 37
722.860 26
722.877 7
722.895 14
722.912 5
722.930 17
722.947 13
722.964 10
722.982 8
722.999 38
723.017 43
723.034 43
723.051 10
723.069 11
723.086 13
723.104 30
723.121 32
723.138 50
723.156 25
723.173 46
723.191 41
723.208 11
723.226 19
723.243 40
723.260 24
723.278 50
723.295 30
723.313 27
723.330 45
723.347 42
723.365 18
723.382 33
723.400 16
723.417 29
723.434 9
723.452 28
723.469 24
723.487 27
723.504 24
723.522 19
723.539 17
723.556 25
723.574 25
723.591 41
723.609 16
723.626 28
723.643 26
723.661 31
723.678 36
723.696 34
723.713 19
723.731 21
723.748 22
723.765 28
723.783 13
723.800 29
723.818 17
723.835 42
723.852 38
723.870 34
723.887 24
723.905 24
723.922 40
723.940 32
723.957 29
723.974 63
723.992 33
724.009 32
724.027 19
724.044 13
724.062 16
724.079 37
724.096 24
724.114 22
724.131 34
724.149 67
724.166 110
724.183 49
724.201 40
724.218 49
724.236 37
724.253 38
724.271 39
724.288 26
724.305 30
724.323 21
724.340 44
724.358 38
724.375 22
724.393 29
724.410 79
724.427 98
724.445 110
724.462 137
724.480 68
724.497 47
724.515 41
724.532 26
724.549 39
724.567 57
724.584 47
724.602 50
724.619 68
724.637 38
724.654 40
724.671 30
724.689 28
724.706 30
724.724 27
724.741 38
724.759 27
724.776 33
724.793 50
724.811 33
724.828 33
724.846 32
724.863 38
724.881 57
724.898 39
724.915 30
724.933 13
724.950 31
724.968 38
724.985 31
725.003 46
725.020 30
725.037 19
725.055 54
725.072 51
725.090 62
725.107 57
725.125 124
725.142 149
725.160 125
725.177 60
725.194 42
725.212 54
725.229 51
725.247 46
725.264 50
725.282 28
725.299 35
725.316 50
725.334 46
725.351 42
725.369 46
725.386 39
725.404 73
725.421 82
725.439 132
725.456 164
725.473 142
725.491 114
725.508 141
725.526 100
725.543 102
725.561 153
725.578 132
725.595 86
725.613 65
725.630 78
725.648 84
725.665 93
725.683 103
725.700 99
725.718 104
725.735 58
725.752 62
725.770 62
725.787 50
725.805 51
725.822 39
725.840 56
725.857 72
725.875 91
725.892 80
725.909 44
725.927 42
725.944 57
725.962 48
725.979 38
725.997 80
726.014 55
726.032 43
726.049 42
726.066 33
726.084 39
726.101 41
726.119 44
726.136 106
726.154 75
726.171 72
726.189 69
726.206 51
726.223 43
726.241 47
726.258 39
726.276 35
726.293 32
726.311 47
726.328 47
726.346 60
726.363 24
726.380 38
726.398 57
726.415 67
726.433 85
726.450 59
726.468 53
726.485 80
726.503 96
726.520 80
726.538 63
726.555 90
726.572 50
726.590 81
726.607 97
726.625 90
726.642 58
726.660 55
726.677 66
726.695 49
726.712 48
726.730 74
726.747 51
726.764 23
726.782 27
726.799 30
726.817 53
726.834 35
726.852 38
726.869 36
726.887 50
726.904 64
726.922 56
726.939 35
726.956 29
726.974 28
726.991 14
727.009 59
727.026 35
727.044 27
727.061 39
727.079 44
727.096 53
727.114 55
727.131 70
727.148 78
727.166 44
727.183 38
727.201 41
727.218 65
727.236 68
727.253 59
727.271 40
727.288 49
727.306 72
727.323 32
727.341 60
727.358 62
727.375 54
727.393 48
727.410 40
727.428 46
727.445 52
727.463 45
727.480 45
727.498 13
727.515 33
727.533 50
727.550 61
727.568 78
727.585 39
727.602 29
727.620 48
727.637 45
727.655 75
727.672 45
727.690 56
727.707 29
727.725 37
727.742 55
727.760 27
727.777 35
727.795 31
727.812 38
727.830 50
727.847 30
727.864 31
727.882 47
727.899 25
727.917 43
727.934 28
727.952 30
727.969 18
727.987 35
728.004 45
728.022 42
728.039 45
728.057 41
728.074 29
728.092 32
728.109 94
728.126 100
728.144 135
728.161 142
728.179 75
728.196 79
728.214 72
728.231 45
728.249 70
728.266 57
728.284 44
728.301 31
728.319 30
728.336 46
728.354 13
728.371 12
728.389 15
728.406 48
728.424 51
728.441 25
728.458 47
728.476 68
728.493 53
728.511 28
728.528 24
728.546 32
728.563 35
728.581 17
728.598 49
728.616 32
728.633 37
728.651 31
728.668 28
728.686 18
728.703 23
728.721 23
728.738 39
728.756 35
728.773 13
728.791 20
728.808 25
728.825 39
728.843 24
728.860 11
728.878 3
728.895 11
728.913 11
728.930 11
728.948 8
728.965 2
728.983 12
729.000 26
729.018 11
729.035 17
729.053 28
729.070 28
729.088 26
729.105 47
729.123 50
729.140 75
729.158 59
729.175 88
729.193 74
729.210 76
729.228 50
729.245 34
729.263 50
729.280 55
729.297 51
729.315 32
729.332 39
729.350 52
729.367 15
729.385 34
729.402 24
729.420 21
729.437 27
729.455 43
729.472 43
729.490 18
729.507 20
729.525 39
729.542 17
729.560 6
729.577 42
729.595 22
729.612 22
729.630 34
729.647 43
729.665 27
729.682 7
729.700 34
729.717 47
729.735 47
729.752 25
729.770 24
729.787 3
729.805 8
729.822 24
729.840 46
729.857 30
729.875 25
729.892 39
729.910 46
729.927 29
729.945 32
729.962 35
729.980 39
729.997 46
730.015 53
730.032 33
730.050 28
730.067 19
730.085 18
730.102 45
730.119 90
730.137 165
730.154 226
730.172 163
730.189 87
730.207 73
730.224 63
730.242 64
730.259 55
730.277 52
730.294 30
730.312 45
730.329 39
730.347 20
730.364 42
730.382 60
730.399 69
730.417 50
730.434 31
730.452 32
730.469 35
730.487 14
730.504 46
730.522 55
730.539 21
730.557 36
730.574 47
730.592 33
730.609 25
730.627 31
730.644 37
730.662 48
730.679 21
730.697 48
730.714 24
730.732 43
730.749 33
730.767 55
730.784 52
730.802 19
730.819 56
730.837 37
730.854 26
730.872 48
730.889 56
730.907 34
730.924 30
730.942 25
730.959 22
730.977 36
730.994 49
731.012 27
731.029 33
731.047 34
731.065 41
731.082 49
731.100 38
731.117 56
731.135 87
731.152 109
731.170 90
731.187 46
731.205 64
731.222 68
731.240 45
731.257 45
731.275 27
731.292 34
731.310 46
731.327 34
731.345 71
731.362 96
731.380 76
731.397 69
731.415 74
731.432 87
731.450 72
731.467 70
731.485 87
731.502 92
731.520 66
731.537 70
731.555 34
731.572 94
731.590 159
731.607 168
731.625 137
731.642 77
731.660 86
731.677 71
731.695 77
731.712 78
731.730 85
731.747 59
731.765 40
731.782 64
731.800 62
731.817 49
731.835 60
731.852 77
731.870 59
731.888 103
731.905 116
731.923 45
731.940 62
731.958 72
731.975 49
731.993 68
732.010 63
732.028 51
732.045 28
732.063 32
732.080 35
732.098 33
732.115 46
732.133 108
732.150 141
732.168 97
732.185 57
732.203 105
732.220 94
732.238 60
732.255 45
732.273 28
732.290 41
732.308 26
732.325 42
732.343 31
732.361 15
732.378 27
732.396 55
732.413 73
732.431 47
732.448 73
732.466 66
732.483 47
732.501 69
732.518 39
732.536 49
732.553 47
732.571 38
732.588 52
732.606 85
732.623 84
732.641 29
732.658 55
732.676 43
732.693 38
732.711 48
732.729 112
732.746 195
732.764 193
732.781 197
732.799 187
732.816 96
732.834 93
732.851 116
732.869 69
732.886 34
732.904 34
732.921 55
732.939 15
732.956 37
732.974 40
732.991 45
733.009 17
733.026 33
733.044 50
733.062 27
733.079 48
733.097 69
733.114 59
733.132 34
733.149 69
733.167 93
733.184 68
733.202 97
733.219 100
733.237 111
733.254 74
733.272 59
733.289 26
733.307 55
733.325 23
733.342 22
733.360 62
733.377 38
733.395 42
733.412 28
733.430 56
733.447 51
733.465 60
733.482 35
733.500 59
733.517 69
733.535 71
733.552 32
733.570 61
733.588 58
733.605 27
733.623 57
733.640 40
733.658 53
733.675 37
733.693 41
733.710 57
733.728 106
733.745 109
733.763 75
733.780 112
733.798 110
733.816 45
733.833 38
733.851 48
733.868 37
733.886 47
733.903 53
733.921 38
733.938 31
733.956 31
733.973 32
733.991 33
734.008 33
734.026 5
734.044 35
734.061 30
734.079 51
734.096 96
734.114 96
734.131 59
734.149 103
734.166 107
734.184 54
734.201 57
734.219 25
734.236 27
734.254 58
734.272 56
734.289 34
734.307 33
734.324 66
734.342 36
734.359 45
734.377 30
734.394 24
734.412 22
734.429 31
734.447 41
734.465 14
734.482 40
734.500 46
734.517 54
734.535 57
734.552 44
734.570 27
734.587 54
734.605 63
734.623 74
734.640 46
734.658 47
734.675 23
734.693 20
734.710 50
734.728 45
734.745 45
734.763 44
734.780 66
734.798 53
734.816 39
734.833 22
734.851 32
734.868 23
734.886 20
734.903 46
734.921 34
734.938 27
734.956 14
734.974 34
734.991 25
735.009 14
735.026 27
735.044 51
735.061 27
735.079 47
735.096 88
735.114 74
735.132 69
735.149 66
735.167 47
735.184 42
735.202 48
735.219 41
735.237 44
735.254 25
735.272 19
735.290 24
735.307 24
735.325 39
735.342 31
735.360 41
735.377 28
735.395 13
735.412 11
735.430 14
735.448 28
735.465 39
735.483 32
735.500 37
735.518 43
735.535 19
735.553 7
735.570 13
735.588 11
735.606 30
735.623 45
735.641 62
735.658 39
735.676 19
735.693 32
735.711 25
735.728 40
735.746 44
735.764 45
735.781 38
735.799 32
735.816 35
735.834 32
735.851 24
735.869 39
735.887 23
735.904 33
735.922 23
735.939 7
735.957 0
735.974 16
735.992 31
736.009 56
736.027 31
736.045 19
736.062 33
736.080 10
736.097 16
736.115 32
736.132 63
736.150 52
736.168 38
736.185 48
736.203 80
736.220 30
736.238 5
736.255 11
736.273 31
736.291 19
736.308 20
736.326 35
736.343 61
736.361 20
736.378 40
736.396 30
736.414 15
736.431 25
736.449 17
736.466 41
736.484 43
736.501 39
736.519 30
736.537 20
736.554 31
736.572 49
736.589 31
736.607 24
736.624 41
736.642 14
736.660 9
736.677 6
736.695 15
736.712 16
736.730 40
736.747 29
736.765 14
736.783 6
736.800 16
736.818 22
736.835 24
736.853 36
736.870 17
736.888 11
736.906 26
736.923 41
736.941 45
736.958 55
736.976 20
736.993 16
737.011 7
737.029 8
737.046 22
737.064 21
737.081 52
737.099 50
737.117 59
737.134 67
737.152 48
737.169 47
737.187 34
737.204 20
737.222 35
737.240 18
737.257 11
737.275 3
737.292 34
737.310 40
737.327 34
737.345 27
737.363 35
737.380 29
737.398 32
737.415 37
737.433 27
737.451 64
737.468 34
737.486 21
737.503 49
737.521 50
737.538 30
737.556 11
737.574 52
737.591 52
737.609 37
737.626 24
737.644 27
737.662 28
737.679 14
737.697 17
737.714 36
737.732 27
737.749 9
737.767 15
737.785 16
737.802 15
737.820 25
737.837 34
737.855 25
737.873 39
737.890 34
737.908 27
737.925 24
737.943 36
737.961 13
737.978 20
737.996 47
738.013 24
738.031 18
738.048 25
738.066 25
738.084 23
738.101 10
738.119 25
738.136 29
738.154 58
738.172 39
738.189 16
738.207 46
738.224 33
738.242 19
738.260 12
738.277 33
738.295 19
738.312 17
738.330 21
738.347 30
738.365 18
738.383 29
738.400 33
738.418 10
738.435 31
738.453 58
738.471 28
738.488 39
738.506 26
738.523 24
738.541 64
738.559 34
738.576 17
738.594 16
738.611 61
738.629 46
738.647 28
738.664 28
738.682 35
738.699 15
738.717 15
738.735 10
738.752 12
738.770 14
738.787 15
738.805 21
738.823 28
738.840 21
738.858 21
738.875 27
738.893 44
738.911 26
738.928 15
738.946 24
738.963 15
738.981 12
738.999 14
739.016 24
739.034 20
739.051 15
739.069 14
739.087 63
739.104 45
739.122 14
739.139 51
739.157 59
739.175 38
739.192 33
739.210 22
739.227 56
739.245 39
739.263 16
739.280 14
739.298 24
739.315 62
739.333 49
739.351 41
739.368 32
739.386 29
739.403 31
739.421 44
739.439 45
739.456 39
739.474 28
739.491 21
739.509 19
739.527 21
739.544 22
739.562 38
739.580 48
739.597 33
739.615 23
739.632 31
739.650 18
739.668 35
739.685 32
739.703 19
739.720 18
739.738 27
739.756 19
739.773 25
739.791 18
739.808 10
739.826 49
739.844 70
739.861 51
739.879 18
739.896 23
739.914 21
739.932 32
739.949 20
739.967 49
739.985 58
740.002 32
740.020 21
740.037 20
740.055 36
740.073 26
740.090 31
740.108 34
740.125 44
740.143 51
740.161 23
740.178 41
740.196 20
740.214 39
740.231 45
740.249 57
740.266 50
740.284 16
740.302 16
740.319 39
740.337 40
740.354 40
740.372 50
740.390 24
740.407 18
740.425 21
740.443 23
740.460 27
740.478 20
740.495 26
740.513 24
740.531 19
740.548 13
740.566 17
740.583 27
740.601 26
740.619 36
740.636 10
740.654 8
740.672 23
740.689 30
740.707 42
740.724 23
740.742 20
740.760 10
740.777 8
740.795 14
740.813 18
740.830 22
740.848 9
740.865 23
740.883 21
740.901 24
740.918 22
740.936 24
740.954 41
740.971 53
740.989 12
741.006 34
741.024 13
741.042 26
741.059 35
741.077 35
741.095 18
741.112 55
741.130 31
741.147 61
741.165 71
741.183 58
741.200 48
741.218 39
741.236 32
741.253 36
741.271 53
741.288 51
741.306 27
741.324 42
741.341 41
741.359 46
741.377 28
741.394 60
741.412 67
741.429 40
741.447 48
741.465 38
741.482 30
741.500 41
741.518 38
741.535 37
741.553 40
741.571 44
741.588 20
741.606 24
741.623 57
741.641 7
741.659 6
741.676 24
741.694 48
741.712 39
741.729 37
741.747 40
741.764 57
741.782 62
741.800 33
741.817 27
741.835 31
741.853 23
741.870 33
741.888 19
741.906 12
741.923 29
741.941 16
741.958 44
741.976 46
741.994 19
742.011 12
742.029 43
742.047 34
742.064 31
742.082 35
742.100 67
742.117 67
742.135 57
742.152 75
742.170 62
742.188 57
742.205 27
742.223 56
742.241 51
742.258 42
742.276 48
742.294 11
742.311 25
742.329 19
742.347 23
742.364 43
742.382 45
742.399 23
742.417 21
742.435 23
742.452 50
742.470 21
742.488 48
742.505 42
742.523 29
742.541 25
742.558 28
742.576 43
742.593 31
742.611 29
742.629 47
742.646 36
742.664 29
742.682 9
742.699 19
742.717 25
742.735 24
742.752 21
742.770 8
742.788 17
742.805 34
742.823 13
742.841 28
742.858 32
742.876 24
742.893 23
742.911 13
742.929 13
742.946 3
742.964 0
742.982 23
742.999 14
743.017 8
743.035 28
743.052 26
743.070 42
743.088 48
743.105 16
743.123 24
743.141 46
743.158 37
743.176 74
743.193 73
743.211 63
743.229 79
743.246 94
743.264 60
743.282 39
743.299 43
743.317 48
743.335 73
743.352 61
743.370 48
743.388 51
743.405 29
743.423 26
743.441 35
743.458 44
743.476 38
743.494 12
743.511 46
743.529 29
743.547 32
743.564 25
743.582 42
743.600 29
743.617 21
743.635 17
743.652 19
743.670 30
743.688 14
743.705 25
743.723 28
743.741 17
743.758 21
743.776 46
743.794 56
743.811 54
743.829 35
743.847 36
743.864 22
743.882 13
743.900 20
743.917 28
743.935 36
743.953 10
743.970 17
743.988 36
744.006 23
744.023 23
744.041 7
744.059 46
744.076 63
744.094 49
744.112 20
744.129 38
744.147 82
744.165 83
744.182 81
744.200 63
744.218 52
744.235 56
744.253 24
744.271 8
744.288 10
744.306 22
744.324 7
744.341 23
744.359 37
744.377 59
744.394 53
744.412 22
744.430 19
744.447 17
744.465 32
744.483 17
744.500 23
744.518 34
744.536 49
744.553 46
744.571 24
744.589 30
744.606 63
744.624 45
744.642 50
744.659 68
744.677 18
744.695 22
744.712 39
744.730 43
744.748 21
744.765 10
744.783 17
744.801 16
744.818 16
744.836 11
744.854 15
744.871 8
744.889 5
744.907 10
744.924 8
744.942 13
744.960 23
744.977 28
744.995 37
745.013 31
745.030 18
745.048 35
745.066 38
745.083 33
745.101 10
745.119 28
745.136 27
745.154 17
745.172 16
745.189 23
745.207 37
745.225 50
745.242 27
745.260 29
745.278 17
745.295 22
745.313 46
745.331 34
745.348 16
745.366 34
745.384 29
745.401 18
745.419 41
745.437 40
745.455 23
745.472 15
745.490 11
745.508 28
745.525 26
745.543 21
745.561 11
745.578 17
745.596 27
745.614 19
745.631 23
745.649 16
745.667 20
745.684 26
745.702 11
745.720 27
745.737 50
745.755 44
745.773 33
745.790 24
745.808 22
745.826 20
745.843 14
745.861 22
745.879 9
745.897 28
745.914 30
745.932 12
745.950 16
745.967 29
745.985 35
746.003 27
746.020 25
746.038 8
746.056 27
746.073 41
746.091 28
746.109 73
746.126 93
746.144 134
746.162 117
746.179 98
746.197 66
746.215 42
746.233 51
746.250 35
746.268 12
746.286 22
746.303 22
746.321 37
746.339 9
746.356 42
746.374 40
746.392 27
746.409 28
746.427 26
746.445 40
746.462 22
746.480 51
746.498 46
746.516 45
746.533 31
746.551 21
746.569 22
746.586 22
746.604 28
746.622 26
746.639 27
746.657 15
746.675 27
746.692 27
746.710 30
746.728 48
746.746 84
746.763 156
746.781 92
746.799 59
746.816 41
746.834 57
746.852 26
746.869 26
746.887 39
746.905 8
746.922 12
746.940 10
746.958 7
746.976 23
746.993 29
747.011 35
747.029 13
747.046 2
747.064 25
747.082 21
747.099 26
747.117 18
747.135 37
747.153 101
747.170 89
747.188 96
747.206 75
747.223 36
747.241 64
747.259 68
747.276 26
747.294 52
747.312 40
747.330 35
747.347 28
747.365 33
747.383 35
747.400 45
747.418 34
747.436 28
747.453 28
747.471 48
747.489 44
747.507 33
747.524 23
747.542 47
747.560 49
747.577 40
747.595 65
747.613 56
747.630 75
747.648 41
747.666 39
747.684 35
747.701 39
747.719 52
747.737 85
747.754 67
747.772 56
747.790 42
747.807 39
747.825 62
747.843 75
747.861 46
747.878 42
747.896 49
747.914 29
747.931 27
747.949 20
747.967 8
747.985 30
748.002 17
748.020 45
748.038 39
748.055 26
748.073 44
748.091 17
748.108 44
748.126 47
748.144 120
748.162 174
748.179 143
748.197 106
748.215 101
748.232 60
748.250 32
748.268 50
748.286 40
748.303 28
748.321 28
748.339 46
748.356 51
748.374 71
748.392 56
748.410 100
748.427 81
748.445 40
748.463 41
748.480 52
748.498 63
748.516 40
748.534 20
748.551 35
748.569 19
748.587 26
748.604 37
748.622 52
748.640 28
748.658 62
748.675 60
748.693 63
748.711 39
748.728 38
748.746 49
748.764 43
748.782 61
748.799 56
748.817 29
748.835 12
748.852 7
748.870 30
748.888 45
748.906 51
748.923 38
748.941 62
748.959 74
748.976 50
748.994 38
749.012 24
749.030 43
749.047 25
749.065 54
749.083 74
749.101 55
749.118 34
749.136 55
749.154 100
749.171 127
749.189 113
749.207 54
749.225 53
749.242 39
749.260 46
749.278 54
749.295 41
749.313 22
749.331 20
749.349 50
749.366 49
749.384 39
749.402 13
749.420 14
749.437 37
749.455 63
749.473 59
749.490 71
749.508 51
749.526 37
749.544 48
749.561 28
749.579 16
749.597 5
749.615 51
749.632 33
749.650 28
749.668 19
749.685 31
749.703 6
749.721 37
749.739 51
749.756 28
749.774 42
749.792 33
749.810 20
749.827 35
749.845 41
749.863 46
749.880 38
749.898 34
749.916 15
749.934 11
749.951 18
749.969 70
749.987 276
750.005 388
750.022 379
750.040 258
750.058 204
750.075 140
750.093 111
750.111 88
750.129 50
750.146 97
750.164 105
750.182 112
750.200 44
750.217 41
750.235 39
750.253 47
750.271 52
750.288 35
750.306 22
750.324 45
750.341 51
750.359 22
750.377 54
750.395 73
750.412 50
750.430 37
750.448 49
750.466 33
750.483 47
750.501 25
750.519 7
750.537 33
750.554 36
750.572 48
750.590 35
750.608 35
750.625 41
750.643 66
750.661 24
750.679 18
750.696 15
750.714 14
750.732 25
750.749 28
750.767 34
750.785 33
750.803 31
750.820 23
750.838 4
750.856 35
750.874 16
750.891 23
750.909 32
750.927 19
750.945 24
750.962 32
750.980 70
750.998 86
751.016 71
751.033 82
751.051 68
751.069 65
751.087 66
751.104 42
751.122 38
751.140 63
751.158 64
751.175 42
751.193 48
751.211 28
751.229 8
751.246 26
751.264 36
751.282 10
751.300 21
751.317 32
751.335 16
751.353 28
751.371 24
751.388 14
751.406 2
751.424 37
751.442 37
751.459 26
751.477 27
751.495 20
751.512 51
751.530 55
751.548 50
751.566 32
751.583 29
751.601 32
751.619 44
751.637 32
751.655 48
751.672 50
751.690 20
751.708 27
751.726 13
751.743 11
751.761 25
751.779 30
751.797 37
751.814 13
751.832 7
751.850 8
751.868 13
751.885 24
751.903 18
751.921 36
751.939 23
751.956 17
751.974 60
751.992 41
752.010 64
752.027 40
752.045 39
752.063 23
752.081 48
752.098 54
752.116 71
752.134 92
752.152 90
752.169 54
752.187 22
752.205 41
752.223 62
752.240 49
752.258 42
752.276 36
752.294 40
752.311 41
752.329 23
752.347 55
752.365 50
752.382 66
752.400 41
752.418 30
752.436 10
752.454 27
752.471 17
752.489 35
752.507 33
752.525 55
752.542 14
752.560 8
752.578 34
752.596 21
752.613 17
752.631 27
752.649 21
752.667 34
752.684 34
752.702 8
752.720 31
752.738 20
752.755 41
752.773 25
752.791 17
752.809 12
752.827 17
752.844 37
752.862 30
752.880 16
752.898 38
752.915 31
752.933 26
752.951 13
752.969 12
752.986 6
753.004 35
753.022 12
753.040 27
753.057 16
753.075 4
753.093 14
753.111 62
753.129 47
753.146 40
753.164 43
753.182 19
753.200 32
753.217 20
753.235 26
753.253 24
753.271 31
753.288 21
753.306 23
753.324 32
753.342 9
753.360 15
753.377 23
753.395 32
753.413 25
753.431 23
753.448 26
753.466 38
753.484 53
753.502 23
753.520 14
753.537 39
753.555 41
753.573 46
753.591 47
753.608 21
753.626 26
753.644 21
753.662 38
753.679 29
753.697 20
753.715 26
753.733 40
753.751 51
753.768 29
753.786 28
753.804 16
753.822 16
753.839 10
753.857 11
753.875 18
753.893 16
753.911 17
753.928 49
753.946 57
753.964 17
753.982 30
753.999 48
754.017 49
754.035 31
754.053 18
754.071 41
754.088 30
754.106 72
754.124 45
754.142 96
754.159 89
754.177 42
754.195 46
754.213 45
754.231 30
754.248 33
754.266 35
754.284 18
754.302 14
754.320 19
754.337 30
754.355 16
754.373 26
754.391 31
754.408 43
754.426 29
754.444 22
754.462 41
754.480 27
754.497 18
754.515 18
754.533 18
754.551 37
754.568 31
754.586 11
754.604 17
754.622 31
754.640 18
754.657 11
754.675 17
754.693 12
754.711 22
754.729 37
754.746 38
754.764 32
754.782 51
754.800 21
754.818 35
754.835 30
754.853 32
754.871 17
754.889 23
754.906 53
754.924 18
754.942 19
754.960 42
754.978 23
754.995 27
755.013 22
755.031 30
755.049 19
755.067 17
755.084 27
755.102 33
755.120 21
755.138 42
755.156 58
755.173 99
755.191 72
755.209 48
755.227 57
755.244 52
755.262 40
755.280 46
755.298 28
755.316 45
755.333 47
755.351 85
755.369 96
755.387 80
755.405 39
755.422 25
755.440 17
755.458 28
755.476 66
755.494 67
755.511 37
755.529 11
755.547 25
755.565 50
755.583 40
755.600 24
755.618 21
755.636 23
755.654 17
755.672 22
755.689 47
755.707 26
755.725 23
755.743 13
755.761 6
755.778 24
755.796 24
755.814 17
755.832 14
755.850 56
755.867 28
755.885 1
755.903 28
755.921 70
755.939 30
755.956 43
755.974 31
755.992 47
756.010 41
756.028 33
756.045 22
756.063 23
756.081 27
756.099 37
756.117 37
756.134 53
756.152 63
756.170 82
756.188 48
756.206 60
756.223 54
756.241 64
756.259 48
756.277 58
756.295 45
756.312 12
756.330 14
756.348 26
756.366 12
756.384 15
756.402 11
756.419 18
756.437 23
756.455 32
756.473 26
756.491 6
756.508 15
756.526 30
756.544 24
756.562 61
756.580 35
756.597 25
756.615 34
756.633 56
756.651 39
756.669 18
756.686 5
756.704 16
756.722 31
756.740 43
756.758 47
756.776 46
756.793 21
756.811 12
756.829 34
756.847 27
756.865 21
756.882 22
756.900 11
756.918 7
756.936 8
756.954 18
756.971 12
756.989 19
757.007 23
757.025 38
757.043 43
757.061 41
757.078 42
757.096 22
757.114 53
757.132 88
757.150 100
757.167 71
757.185 34
757.203 48
757.221 15
757.239 38
757.256 31
757.274 10
757.292 18
757.310 7
757.328 15
757.346 36
757.363 46
757.381 41
757.399 24
757.417 30
757.435 24
757.452 29
757.470 17
757.488 24
757.506 18
757.524 32
757.542 20
757.559 43
757.577 40
757.595 28
757.613 3
757.631 3
757.649 17
757.666 28
757.684 23
757.702 33
757.720 10
757.738 13
757.755 15
757.773 22
757.791 15
757.809 23
757.827 19
757.845 20
757.862 17
757.880 38
757.898 27
757.916 18
757.934 25
757.952 16
757.969 11
757.987 19
758.005 20
758.023 18
758.041 33
758.058 25
758.076 16
758.094 34
758.112 38
758.130 27
758.148 75
758.165 63
758.183 52
758.201 56
758.219 51
758.237 44
758.255 21
758.272 26
758.290 23
758.308 62
758.326 45
758.344 19
758.362 26
758.379 27
758.397 29
758.415 34
758.433 12
758.451 25
758.469 43
758.486 19
758.504 29
758.522 30
758.540 29
758.558 34
758.576 32
758.593 28
758.611 21
758.629 34
758.647 64
758.665 25
758.683 17
758.700 17
758.718 28
758.736 17
758.754 8
758.772 27
758.790 24
758.807 44
758.825 21
758.843 15
758.861 30
758.879 14
758.897 28
758.914 14
758.932 28
758.950 48
758.968 32
758.986 40
759.004 27
759.021 26
759.039 29
759.057 18
759.075 11
759.093 24
759.111 42
759.128 18
759.146 22
759.164 36
759.182 24
759.200 16
759.218 15
759.235 42
759.253 29
759.271 14
759.289 43
759.307 30
759.325 33
759.343 23
759.360 41
759.378 50
759.396 43
759.414 30
759.432 31
759.450 28
759.467 7
759.485 28
759.503 26
759.521 31
759.539 27
759.557 28
759.574 24
759.592 23
759.610 25
759.628 35
759.646 23
759.664 28
759.682 24
759.699 13
759.717 27
759.735 15
759.753 42
759.771 28
759.789 41
759.806 49
759.824 19
759.842 15
759.860 31
759.878 20
759.896 8
759.914 12
759.931 11
759.949 16
759.967 17
759.985 24
760.003 36
760.021 28
760.039 20
760.056 56
760.074 49
760.092 30
760.110 27
760.128 51
760.146 51
760.163 68
760.181 58
760.199 44
760.217 26
760.235 26
760.253 46
760.271 35
760.288 58
760.306 33
760.324 24
760.342 27
760.360 30
760.378 37
760.396 41
760.413 27
760.431 58
760.449 35
760.467 25
760.485 20
760.503 36
760.521 22
760.538 24
760.556 42
760.574 25
760.592 16
760.610 52
760.628 24
760.646 27
760.663 24
760.681 26
760.699 23
760.717 30
760.735 26
760.753 48
760.771 193
760.788 295
760.806 305
760.824 240
760.842 257
760.860 163
760.878 82
760.896 35
760.913 46
760.931 33
760.949 20
760.967 37
760.985 40
761.003 21
761.021 45
761.038 31
761.056 15
761.074 26
761.092 32
761.110 43
761.128 64
761.146 62
761.163 54
761.181 40
761.199 31
761.217 52
761.235 52
761.253 33
761.271 21
761.289 19
761.306 25
761.324 14
761.342 45
761.360 24
761.378 13
761.396 17
761.414 20
761.431 24
761.449 48
761.467 58
761.485 26
761.503 27
761.521 18
761.539 7
761.557 20
761.574 7
761.592 16
761.610 20
761.628 17
761.646 35
761.664 26
761.682 34
761.699 29
761.717 39
761.735 40
761.753 62
761.771 133
761.789 200
761.807 216
761.825 197
761.842 123
761.860 92
761.878 73
761.896 53
761.914 38
761.932 26
761.950 34
761.968 25
761.985 15
762.003 55
762.021 39
762.039 42
762.057 38
762.075 54
762.093 33
762.111 32
762.128 65
762.146 87
762.164 83
762.182 36
762.200 33
762.218 29
762.236 33
762.254 37
762.271 53
762.289 26
762.307 26
762.325 25
762.343 29
762.361 49
762.379 69
762.397 52
762.414 35
762.432 20
762.450 22
762.468 15
762.486 31
762.504 31
762.522 36
762.540 37
762.557 28
762.575 17
762.593 30
762.611 33
762.629 66
762.647 52
762.665 23
762.683 20
762.700 36
762.718 35
762.736 30
762.754 27
762.772 26
762.790 75
762.808 100
762.826 65
762.844 54
762.861 50
762.879 74
762.897 41
762.915 36
762.933 32
762.951 16
762.969 19
762.987 39
763.004 40
763.022 33
763.040 39
763.058 32
763.076 46
763.094 32
763.112 29
763.130 54
763.148 74
763.165 57
763.183 41
763.201 37
763.219 34
763.237 31
763.255 18
763.273 46
763.291 38
763.309 25
763.326 45
763.344 29
763.362 14
763.380 14
763.398 7
763.416 20
763.434 36
763.452 40
763.470 11
763.487 30
763.505 39
763.523 78
763.541 52
763.559 9
763.577 25
763.595 35
763.613 27
763.631 20
763.648 37
763.666 40
763.684 21
763.702 12
763.720 24
763.738 31
763.756 24
763.774 25
763.792 20
763.810 22
763.827 12
763.845 35
763.863 43
763.881 18
763.899 27
763.917 23
763.935 11
763.953 18
763.971 27
763.988 29
764.006 49
764.024 47
764.042 28
764.060 26
764.078 33
764.096 26
764.114 26
764.132 30
764.150 39
764.167 60
764.185 51
764.203 46
764.221 39
764.239 41
764.257 30
764.275 10
764.293 33
764.311 17
764.329 13
764.346 28
764.364 8
764.382 14
764.400 11
764.418 11
764.436 32
764.454 18
764.472 19
764.490 33
764.508 22
764.525 17
764.543 6
764.561 13
764.579 47
764.597 15
764.615 18
764.633 23
764.651 10
764.669 28
764.687 55
764.704 42
764.722 31
764.740 38
764.758 30
764.776 48
764.794 13
764.812 2
764.830 52
764.848 38
764.866 9
764.884 2
764.901 12
764.919 13
764.937 21
764.955 26
764.973 36
764.991 25
765.009 37
765.027 30
765.045 30
765.063 29
765.081 35
765.098 23
765.116 30
765.134 30
765.152 42
765.170 64
765.188 72
765.206 47
765.224 25
765.242 35
765.260 40
765.278 53
765.295 51
765.313 42
765.331 17
765.349 36
765.367 26
765.385 7
765.403 10
765.421 29
765.439 37
765.457 14
765.475 12
765.493 16
765.510 36
765.528 38
765.546 40
765.564 28
765.582 22
765.600 33
765.618 30
765.636 23
765.654 13
765.672 19
765.690 35
765.707 33
765.725 37
765.743 47
765.761 39
765.779 39
765.797 21
765.815 15
765.833 25
765.851 33
765.869 27
765.887 11
765.905 28
765.922 22
765.940 6
765.958 43
765.976 59
765.994 58
766.012 43
766.030 32
766.048 35
766.066 30
766.084 35
766.102 44
766.120 26
766.138 34
766.155 33
766.173 19
766.191 27
766.209 40
766.227 36
766.245 24
766.263 18
766.281 77
766.299 37
766.317 30
766.335 51
766.353 34
766.371 13
766.388 22
766.406 50
766.424 45
766.442 46
766.460 39
766.478 29
766.496 13
766.514 15
766.532 37
766.550 25
766.568 37
766.586 24
766.604 54
766.621 15
766.639 23
766.657 6
766.675 22
766.693 41
766.711 14
766.729 26
766.747 36
766.765 17
766.783 18
766.801 10
766.819 21
766.837 22
766.855 29
766.872 27
766.890 23
766.908 11
766.926 18
766.944 13
766.962 52
766.980 43
766.998 38
767.016 47
767.034 37
767.052 25
767.070 42
767.088 32
767.106 21
767.124 34
767.141 27
767.159 31
767.177 54
767.195 29
767.213 52
767.231 64
767.249 26
767.267 11
767.285 17
767.303 46
767.321 58
767.339 24
767.357 17
767.375 20
767.393 31
767.410 8
767.428 43
767.446 39
767.464 51
767.482 46
767.500 22
767.518 19
767.536 18
767.554 14
767.572 25
767.590 15
767.608 55
767.626 28
767.644 48
767.662 28
767.680 13
767.698 9
767.715 29
767.733 43
767.751 41
767.769 31
767.787 8
767.805 29
767.823 17
767.841 3
767.859 3
767.877 7
767.895 15
767.913 20
767.931 11
767.949 21
767.967 37
767.985 14
768.003 29
768.020 25
768.038 35
768.056 15
768.074 18
768.092 32
768.110 29
768.128 29
768.146 26
768.164 36
768.182 47
768.200 56
768.218 44
768.236 39
768.254 31
768.272 41
768.290 28
768.308 20
768.326 25
768.343 23
768.361 33
768.379 40
768.397 28
768.415 35
768.433 50
768.451 30
768.469 54
768.487 44
768.505 46
768.523 25
768.541 32
768.559 32
768.577 33
768.595 25
768.613 35
768.631 39
768.649 23
768.667 10
768.685 27
768.702 19
768.720 11
768.738 10
768.756 23
768.774 12
768.792 10
768.810 18
768.828 33
768.846 28
768.864 22
768.882 31
768.900 24
768.918 9
768.936 13
768.954 17
768.972 7
768.990 6
769.008 17
769.026 15
769.044 28
769.062 52
769.079 64
769.097 28
769.115 39
769.133 54
769.151 45
769.169 65
769.187 61
769.205 37
769.223 40
769.241 33
769.259 11
769.277 15
769.295 37
769.313 40
769.331 32
769.349 36
769.367 54
769.385 40
769.403 37
769.421 19
769.439 29
769.457 19
769.475 32
769.493 27
769.510 28
769.528 20
769.546 28
769.564 20
769.582 34
769.600 20
769.618 19
769.636 33
769.654 25
769.672 30
769.690 50
769.708 30
769.726 47
769.744 19
769.762 8
769.780 23
769.798 33
769.816 48
769.834 37
769.852 30
769.870 38
769.888 13
769.906 51
769.924 37
769.942 32
769.960 5
769.978 23
769.996 77
770.013 38
770.031 21
770.049 21
770.067 29
770.085 61
770.103 63
770.121 46
770.139 86
770.157 139
770.175 89
770.193 104
770.211 77
770.229 44
770.247 50
770.265 10
770.283 15
770.301 41
770.319 38
770.337 13
770.355 60
770.373 68
770.391 32
770.409 31
770.427 37
770.445 45
770.463 35
770.481 33
770.499 34
770.517 23
770.535 16
770.553 44
770.571 43
770.589 59
770.607 33
770.624 22
770.642 27
770.660 27
770.678 20
770.696 12
770.714 28
770.732 24
770.750 54
770.768 54
770.786 31
770.804 18
770.822 51
770.840 46
770.858 42
770.876 46
770.894 49
770.912 30
770.930 17
770.948 48
770.966 51
770.984 61
771.002 42
771.020 39
771.038 39
771.056 46
771.074 21
771.092 30
771.110 31
771.128 15
771.146 26
771.164 51
771.182 43
771.200 46
771.218 76
771.236 54
771.254 28
771.272 22
771.290 19
771.308 28
771.326 32
771.344 15
771.362 15
771.380 23
771.398 42
771.416 87
771.434 85
771.452 68
771.469 31
771.487 32
771.505 32
771.523 36
771.541 45
771.559 38
771.577 15
771.595 11
771.613 17
771.631 39
771.649 63
771.667 21
771.685 21
771.703 19
771.721 31
771.739 34
771.757 31
771.775 25
771.793 75
771.811 50
771.829 21
771.847 40
771.865 43
771.883 13
771.901 14
771.919 32
771.937 31
771.955 61
771.973 34
771.991 53
772.009 35
772.027 30
772.045 23
772.063 39
772.081 37
772.099 22
772.117 35
772.135 40
772.153 56
772.171 42
772.189 48
772.207 34
772.225 38
772.243 43
772.261 20
772.279 6
772.297 14
772.315 20
772.333 33
772.351 54
772.369 62
772.387 20
772.405 34
772.423 49
772.441 17
772.459 39
772.477 52
772.495 11
772.513 32
772.531 23
772.549 17
772.567 25
772.585 45
772.603 43
772.621 35
772.639 29
772.657 20
772.675 11
772.693 13
772.711 11
772.729 12
772.747 15
772.765 41
772.783 35
772.801 43
772.819 42
772.837 37
772.855 43
772.873 23
772.891 6
772.909 4
772.927 23
772.945 43
772.963 26
772.981 11
772.999 7
773.017 16
773.035 14
773.053 11
773.071 38
773.089 36
773.107 33
773.125 13
773.143 23
773.161 46
773.179 64
773.197 67
773.215 39
773.233 19
773.251 37
773.269 34
773.287 34
773.305 31
773.323 33
773.341 19
773.359 19
773.377 33
773.395 45
773.413 40
773.431 58
773.449 24
773.467 11
773.485 30
773.503 13
773.521 8
773.539 28
773.557 21
773.575 30
773.593 24
773.611 9
773.629 16
773.647 35
773.665 32
773.683 32
773.701 19
773.719 46
773.737 10
773.755 21
773.773 29
773.791 34
773.809 23
773.827 58
773.845 53
773.863 47
773.881 34
773.899 43
773.917 20
773.935 9
773.953 10
773.971 13
773.989 34
774.007 26
774.025 5
774.043 5
774.061 38
774.079 33
774.097 40
774.115 24
774.133 32
774.151 23
774.169 37
774.187 33
774.205 55
774.223 32
774.241 22
774.260 7
774.278 16
774.296 64
774.314 43
774.332 33
774.350 12
774.368 15
774.386 33
774.404 21
774.422 8
774.440 22
774.458 40
774.476 17
774.494 29
774.512 45
774.530 21
774.548 9
774.566 21
774.584 35
774.602 27
774.620 53
774.638 30
774.656 41
774.674 33
774.692 23
774.710 18
774.728 23
774.746 22
774.764 29
774.782 75
774.800 72
774.818 54
774.836 78
774.854 69
774.872 30
774.890 35
774.908 40
774.926 22
774.944 35
774.962 22
774.980 33
774.998 45
775.016 35
775.034 34
775.052 22
775.070 32
775.088 28
775.107 26
775.125 35
775.143 27
775.161 19
775.179 33
775.197 49
775.215 53
775.233 54
775.251 39
775.269 36
775.287 16
775.305 21
775.323 25
775.341 38
775.359 21
775.377 10
775.395 9
775.413 26
775.431 21
775.449 39
775.467 44
775.485 45
775.503 45
775.521 20
775.539 29
775.557 11
775.575 40
775.593 39
775.611 21
775.629 15
775.647 28
775.665 48
775.683 44
775.701 24
775.720 4
775.738 12
775.756 15
775.774 41
775.792 50
775.810 47
775.828 62
775.846 56
775.864 40
775.882 25
775.900 27
775.918 21
775.936 36
775.954 6
775.972 26
775.990 56
776.008 52
776.026 22
776.044 27
776.062 16
776.080 13
776.098 39
776.116 23
776.134 9
776.152 35
776.170 59
776.188 74
776.206 69
776.225 41
776.243 20
776.261 28
776.279 12
776.297 12
776.315 37
776.333 67
776.351 43
776.369 24
776.387 11
776.405 5
776.423 34
776.441 26
776.459 40
776.477 45
776.495 14
776.513 20
776.531 17
776.549 29
776.567 45
776.585 36
776.603 33
776.621 40
776.639 17
776.658 14
776.676 14
776.694 26
776.712 53
776.730 23
776.748 16
776.766 29
776.784 43
776.802 28
776.820 57
776.838 45
776.856 49
776.874 25
776.892 35
776.910 32
776.928 25
776.946 20
776.964 9
776.982 27
777.000 33
777.018 21
777.037 40
777.055 41
777.073 42
777.091 32
777.109 32
777.127 12
777.145 36
777.163 47
777.181 35
777.199 23
777.217 32
777.235 28
777.253 26
777.271 9
777.289 9
777.307 10
777.325 47
777.343 60
777.361 42
777.379 35
777.398 52
777.416 43
777.434 21
777.452 38
777.470 31
777.488 54
777.506 49
777.524 15
777.542 16
777.560 31
777.578 44
777.596 30
777.614 13
777.632 12
777.650 14
777.668 13
777.686 19
777.704 57
777.723 24
777.741 14
777.759 46
777.777 33
777.795 17
777.813 3
777.831 33
777.849 29
777.867 31
777.885 46
777.903 38
777.921 11
777.939 11
777.957 14
777.975 34
777.993 24
778.011 31
778.030 16
778.048 5
778.066 42
778.084 40
778.102 28
778.120 29
778.138 54
778.156 78
778.174 75
778.192 40
778.210 25
778.228 14
778.246 41
778.264 19
778.282 10
778.300 19
778.319 1
778.337 12
778.355 9
778.373 33
778.391 31
778.409 22
778.427 22
778.445 20
778.463 29
778.481 30
778.499 3
778.517 16
778.535 31
778.553 15
778.571 3
778.589 12
778.608 28
778.626 19
778.644 23
778.662 29
778.680 27
778.698 15
778.716 20
778.734 22
778.752 27
778.770 7
778.788 17
778.806 6
778.824 10
778.842 15
778.861 8
778.879 32
778.897 6
778.915 12
778.933 13
778.951 45
778.969 25
778.987 21
779.005 17
779.023 20
779.041 31
779.059 36
779.077 32
779.095 60
779.114 20
779.132 17
779.150 51
779.168 59
779.186 56
779.204 42
779.222 29
779.240 40
779.258 59
779.276 52
779.294 31
779.312 47
779.330 23
779.348 40
779.367 34
779.385 13
779.403 34
779.421 35
779.439 6
779.457 35
779.475 30
779.493 34
779.511 36
779.529 33
779.547 27
779.565 45
779.583 37
779.602 26
779.620 19
779.638 55
779.656 14
779.674 18
779.692 34
779.710 33
779.728 14
779.746 39
779.764 28
779.782 27
779.800 38
779.819 32
779.837 3
779.855 6
779.873 23
779.891 38
779.909 48
779.927 14
779.945 14
779.963 36
779.981 24
779.999 7
780.017 11
780.035 23
780.054 44
780.072 25
780.090 43
780.108 33
780.126 27
780.144 40
780.162 58
780.180 49
780.198 28
780.216 41
780.234 68
780.253 47
780.271 14
780.289 13
780.307 25
780.325 10
780.343 51
780.361 53
780.379 49
780.397 53
780.415 56
780.433 38
780.451 27
780.470 29
780.488 14
780.506 25
780.524 30
780.542 31
780.560 12
780.578 21
780.596 48
780.614 30
780.632 43
780.650 27
780.669 55
780.687 71
780.705 18
780.723 29
780.741 31
780.759 13
780.777 9
780.795 25
780.813 34
780.831 40
780.849 34
780.868 33
780.886 17
780.904 12
780.922 28
780.940 11
780.958 39
780.976 48
780.994 15
781.012 18
781.030 21
781.049 69
781.067 57
781.085 44
781.103 52
781.121 64
781.139 56
781.157 54
781.175 88
781.193 54
781.211 32
781.229 52
781.248 19
781.266 24
781.284 29
781.302 16
781.320 22
781.338 24
781.356 21
781.374 29
781.392 33
781.410 41
781.429 37
781.447 36
781.465 27
781.483 31
781.501 42
781.519 39
781.537 23
781.555 46
781.573 51
781.591 17
781.610 29
781.628 32
781.646 24
781.664 49
781.682 14
781.700 10
781.718 14
781.736 12
781.754 16
781.772 7
781.791 33
781.809 33
781.827 22
781.845 34
781.863 28
781.881 24
781.899 25
781.917 33
781.935 44
781.954 18
781.972 21
781.990 36
782.008 13
782.026 20
782.044 29
782.062 53
782.080 48
782.098 51
782.116 54
782.135 74
782.153 39
782.171 25
782.189 10
782.207 24
782.225 30
782.243 30
782.261 28
782.279 32
782.298 24
782.316 23
782.334 12
782.352 23
782.370 18
782.388 40
782.406 36
782.424 18
782.442 1
782.461 20
782.479 12
782.497 33
782.515 47
782.533 41
782.551 31
782.569 4
782.587 6
782.605 8
782.624 4
782.642 26
782.660 22
782.678 29
782.696 35
782.714 8
782.732 29
782.750 24
782.769 20
782.787 23
782.805 10
782.823 15
782.841 16
782.859 18
782.877 22
782.895 39
782.913 22
782.932 15
782.950 50
782.968 45
782.986 30
783.004 41
783.022 32
783.040 31
783.058 28
783.076 34
783.095 16
783.113 9
783.131 14
783.149 24
783.167 64
783.185 52
783.203 60
783.221 69
783.240 45
783.258 36
783.276 28
783.294 18
783.312 19
783.330 17
783.348 7
783.366 22
783.385 25
783.403 17
783.421 7
783.439 26
783.457 57
783.475 58
783.493 49
783.511 45
783.530 40
783.548 38
783.566 24
783.584 13
783.602 10
783.620 20
783.638 24
783.656 30
783.675 33
783.693 34
783.711 43
783.729 20
783.747 16
783.765 15
783.783 11
783.801 19
783.820 19
783.838 26
783.856 39
783.874 22
783.892 11
783.910 18
783.928 6
783.946 13
783.965 21
783.983 34
784.001 21
784.019 49
784.037 27
784.055 42
784.073 18
784.091 15
784.110 29
784.128 35
784.146 35
784.164 72
784.182 53
784.200 71
784.218 76
784.237 57
784.255 66
784.273 77
784.291 58
784.309 55
784.327 66
784.345 52
784.363 32
784.382 45
784.400 15
784.418 49
784.436 34
784.454 25
784.472 27
784.490 19
784.509 5
784.527 16
784.545 17
784.563 61
784.581 16
784.599 32
784.617 42
784.635 32
784.654 54
784.672 40
784.690 17
784.708 32
784.726 11
784.744 11
784.762 24
784.781 20
784.799 24
784.817 19
784.835 37
784.853 44
784.871 47
784.889 20
784.908 20
784.926 20
784.944 16
784.962 22
784.980 35
784.998 47
785.016 18
785.035 32
785.053 23
785.071 16
785.089 8
785.107 28
785.125 14
785.143 28
785.162 46
785.180 47
785.198 46
785.216 31
785.234 49
785.252 40
785.270 33
785.289 43
785.307 53
785.325 14
785.343 15
785.361 21
785.379 16
785.397 41
785.416 31
785.434 28
785.452 74
785.470 55
785.488 33
785.506 27
785.524 31
785.543 49
785.561 45
785.579 41
785.597 40
785.615 48
785.633 95
785.651 38
785.670 26
785.688 45
785.706 29
785.724 49
785.742 23
785.760 36
785.779 28
785.797 50
785.815 51
785.833 15
785.851 17
785.869 26
785.887 29
785.906 20
785.924 13
785.942 32
785.960 43
785.978 25
785.996 41
786.015 26
786.033 16
786.051 36
786.069 53
786.087 17
786.105 6
786.123 23
786.142 31
786.160 29
786.178 28
786.196 91
786.214 65
786.232 63
786.251 56
786.269 32
786.287 26
786.305 14
786.323 17
786.341 35
786.359 59
786.378 14
786.396 18
786.414 18
786.432 13
786.450 19
786.468 16
786.487 24
786.505 37
786.523 39
786.541 38
786.559 34
786.577 15
786.596 60
786.614 70
786.632 36
786.650 32
786.668 45
786.686 32
786.704 14
786.723 44
786.741 24
786.759 14
786.777 37
786.795 72
786.813 64
786.832 76
786.850 113
786.868 80
786.886 69
786.904 45
786.922 27
786.941 42
786.959 62
786.977 70
786.995 45
787.013 20
787.031 14
787.050 9
787.068 47
787.086 33
787.104 36
787.122 3
787.140 24
787.159 46
787.177 84
787.195 122
787.213 121
787.231 79
787.249 61
787.268 51
787.286 34
787.304 44
787.322 46
787.340 61
787.358 31
787.377 48
787.395 19
787.413 15
787.431 26
787.449 38
787.467 52
787.486 23
787.504 15
787.522 39
787.540 31
787.558 35
787.576 12
787.595 24
787.613 18
787.631 57
787.649 40
787.667 21
787.685 25
787.704 30
787.722 45
787.740 37
787.758 15
787.776 40
787.794 40
787.813 44
787.831 86
787.849 69
787.867 54
787.885 57
787.904 41
787.922 40
787.940 75
787.958 44
787.976 28
787.994 16
788.013 19
788.031 40
788.049 32
788.067 22
788.085 18
788.103 25
788.122 14
788.140 38
788.158 60
788.176 87
788.194 69
788.213 44
788.231 44
788.249 42
788.267 31
788.285 16
788.303 34
788.322 48
788.340 47
788.358 30
788.376 41
788.394 20
788.413 21
788.431 31
788.449 19
788.467 19
788.485 26
788.503 40
788.522 30
788.540 13
788.558 13
788.576 19
788.594 30
788.613 18
788.631 25
788.649 40
788.667 39
788.685 37
788.703 38
788.722 46
788.740 22
788.758 37
788.776 69
788.794 55
788.813 251
788.831 255
788.849 187
788.867 127
788.885 39
788.903 25
788.922 35
788.940 38
788.958 17
788.976 51
788.994 33
789.013 40
789.031 35
789.049 26
789.067 25
789.085 19
789.104 41
789.122 55
789.140 65
789.158 72
789.176 78
789.194 61
789.213 32
789.231 34
789.249 32
789.267 49
789.285 75
789.304 44
789.322 64
789.340 30
789.358 22
789.376 10
789.395 21
789.413 30
789.431 11
789.449 18
789.467 44
789.486 7
789.504 26
789.522 46
789.540 48
789.558 54
789.577 44
789.595 14
789.613 5
789.631 4
789.649 17
789.667 11
789.686 17
789.704 19
789.722 50
789.740 31
789.758 35
789.777 17
789.795 32
789.813 126
789.831 147
789.849 82
789.868 76
789.886 51
789.904 60
789.922 47
789.940 19
789.959 47
789.977 18
789.995 12
790.013 47
790.031 60
790.050 32
790.068 30
790.086 23
790.104 22
790.122 39
790.141 51
790.159 62
790.177 75
790.195 70
790.213 61
790.232 66
790.250 32
790.268 17
790.286 10
790.304 41
790.323 30
790.341 25
790.359 25
790.377 9
790.395 17
790.414 37
790.432 37
790.450 31
790.468 27
790.486 47
790.505 20
790.523 23
790.541 37
790.559 37
790.577 28
790.596 20
790.614 36
790.632 23
790.650 12
790.669 25
790.687 28
790.705 12
790.723 26
790.741 20
790.760 28
790.778 23
790.796 34
790.814 42
790.832 62
790.851 36
790.869 30
790.887 34
790.905 30
790.923 47
790.942 31
790.960 23
790.978 9
790.996 18
791.014 17
791.033 19
791.051 9
791.069 19
791.087 11
791.106 24
791.124 37
791.142 32
791.160 38
791.178 104
791.197 67
791.215 39
791.233 31
791.251 40
791.269 60
791.288 41
791.306 29
791.324 39
791.342 32
791.361 38
791.379 37
791.397 13
791.415 7
791.433 13
791.452 23
791.470 25
791.488 19
791.506 19
791.524 32
791.543 20
791.561 28
791.579 14
791.597 4
791.616 27
791.634 35
791.652 20
791.670 30
791.688 27
791.707 25
791.725 16
791.743 13
791.761 35
791.780 39
791.798 20
791.816 18
791.834 32
791.852 26
791.871 22
791.889 37
791.907 20
791.925 6
791.943 12
791.962 14
791.980 17
791.998 12
792.016 32
792.035 36
792.053 40
792.071 25
792.089 20
792.107 20
792.126 26
792.144 44
792.162 64
792.180 59
792.199 48
792.217 28
792.235 38
792.253 37
792.272 7
792.290 35
792.308 35
792.326 23
792.344 22
792.363 22
792.381 28
792.399 23
792.417 12
792.436 50
792.454 35
792.472 23
792.490 7
792.508 3
792.527 9
792.545 27
792.563 22
792.581 21
792.600 26
792.618 49
792.636 25
792.654 27
792.673 21
792.691 6
792.709 11
792.727 11
792.745 13
792.764 8
792.782 21
792.800 36
792.818 41
792.837 36
792.855 36
792.873 25
792.891 4
792.910 16
792.928 7
792.946 7
792.964 26
792.982 47
793.001 59
793.019 49
793.037 10
793.055 9
793.074 20
793.092 7
793.110 17
793.128 32
793.147 58
793.165 47
793.183 57
793.201 55
793.220 77
793.238 41
793.256 36
793.274 48
793.292 22
793.311 24
793.329 8
793.347 13
793.365 57
793.384 52
793.402 27
793.420 28
793.438 38
793.457 34
793.475 31
793.493 24
793.511 35
793.530 16
793.548 35
793.566 28
793.584 25
793.603 18
793.621 12
793.639 25
793.657 17
793.675 10
793.694 19
793.712 10
793.730 28
793.748 13
793.767 27
793.785 18
793.803 39
793.821 21
793.840 31
793.858 33
793.876 51
793.894 30
793.913 7
793.931 20
793.949 16
793.967 10
793.986 19
794.004 16
794.022 12
794.040 32
794.059 26
794.077 25
794.095 42
794.113 32
794.132 43
794.150 34
794.168 25
794.186 21
794.205 42
794.223 30
794.241 56
794.259 29
794.278 23
794.296 37
794.314 43
794.332 41
794.351 29
794.369 24
794.387 12
794.405 9
794.424 23
794.442 14
794.460 7
794.478 21
794.497 19
794.515 7
794.533 17
794.551 34
794.570 15
794.588 47
794.606 64
794.624 29
794.643 18
794.661 16
794.679 16
794.697 17
794.716 29
794.734 10
794.752 31
794.770 20
794.789 42
794.807 54
794.825 43
794.843 54
794.862 35
794.880 22
794.898 9
794.916 27
794.935 23
794.953 20
794.971 31
794.989 26
795.008 25
795.026 30
795.044 24
795.062 21
795.081 11
795.099 30
795.117 22
795.135 25
795.154 34
795.172 62
795.190 45
795.208 21
795.227 27
795.245 31
795.263 40
795.282 24
795.300 10
795.318 22
795.336 19
795.355 26
795.373 27
795.391 16
795.409 15
795.428 23
795.446 10
795.464 10
795.482 33
795.501 37
795.519 24
795.537 27
795.555 24
795.574 26
795.592 26
795.610 31
795.628 13
795.647 12
795.665 19
795.683 14
795.702 10
795.720 18
795.738 7
795.756 3
795.775 13
795.793 16
795.811 26
795.829 7
795.848 8
795.866 27
795.884 35
795.902 25
795.921 13
795.939 13
795.957 18
795.976 31
795.994 46
796.012 34
796.030 27
796.049 22
796.067 27
796.085 22
796.103 19
796.122 63
796.140 14
796.158 35
796.176 31
796.195 30
796.213 18
796.231 17
796.250 5
796.268 31
796.286 41
796.304 15
796.323 19
796.341 47
796.359 55
796.377 22
796.396 20
796.414 17
796.432 33
796.451 25
796.469 28
796.487 22
796.505 36
796.524 29
796.542 19
796.560 20
796.578 8
796.597 17
796.615 26
796.633 34
796.652 19
796.670 10
796.688 18
796.706 38
796.725 28
796.743 47
796.761 13
796.780 10
796.798 13
796.816 26
796.834 20
796.853 46
796.871 28
796.889 17
796.907 18
796.926 28
796.944 33
796.962 10
796.981 13
796.999 35
797.017 22
797.035 8
797.054 5
797.072 4
797.090 12
797.109 57
797.127 75
797.145 64
797.163 69
797.182 54
797.200 74
797.218 34
797.237 33
797.255 7
797.273 19
797.291 17
797.310 32
797.328 22
797.346 32
797.364 16
797.383 12
797.401 28
797.419 22
797.438 3
797.456 7
797.474 26
797.492 8
797.511 10
797.529 16
797.547 35
797.566 19
797.584 31
797.602 10
797.620 9
797.639 11
797.657 28
797.675 16
797.694 31
797.712 38
797.730 17
797.748 17
797.767 26
797.785 28
797.803 22
797.822 29
797.840 4
797.858 12
797.877 22
797.895 13
797.913 17
797.931 4
797.950 8
797.968 25
797.986 25
798.005 9
798.023 15
798.041 15
798.059 16
798.078 18
798.096 19
798.114 17
798.133 26
798.151 23
798.169 54
798.187 50
798.206 43
798.224 59
798.242 61
798.261 70
798.279 52
798.297 12
798.316 13
798.334 34
798.352 32
798.370 50
798.389 43
798.407 25
798.425 23
798.444 21
798.462 20
798.480 51
798.498 37
798.517 9
798.535 4
798.553 23
798.572 7
798.590 6
798.608 10
798.627 41
798.645 26
798.663 16
798.681 28
798.700 32
798.718 14
798.736 31
798.755 22
798.773 7
798.791 23
798.810 13
798.828 26
798.846 14
798.864 22
798.883 25
798.901 22
798.919 30
798.938 23
798.956 50
798.974 19
798.993 12
799.011 7
799.029 27
799.047 36
799.066 26
799.084 19
799.102 6
799.121 21
799.139 35
799.157 44
799.176 68
799.194 75
799.212 68
799.231 84
799.249 74
799.267 23
799.285 23
799.304 22
799.322 17
799.340 45
799.359 23
799.377 23
799.395 29
799.414 47
799.432 36
799.450 22
799.468 35
799.487 19
799.505 12
799.523 3
799.542 19
799.560 13
799.578 23
799.597 19
799.615 12
799.633 11
799.652 10
799.670 59
799.688 47
799.707 12
799.725 14
799.743 29
799.761 16
799.780 12
799.798 8
799.816 3
799.835 13
799.853 10
799.871 7
799.890 4
799.908 4
799.926 18
799.945 26
799.963 17
799.981 28
800.000 24
800.018 46
800.036 16
800.054 19
800.073 28
800.091 22
800.109 41
800.128 62
800.146 35
800.164 55
800.183 80
800.201 55
800.219 31
800.238 73
800.256 49
800.274 20
800.293 16
800.311 20
800.329 23
800.348 18
800.366 14
800.384 20
800.402 37
800.421 34
800.439 11
800.457 22
800.476 30
800.494 23
800.512 6
800.531 10
800.549 15
800.567 27
800.586 36
800.604 17
800.622 18
800.641 19
800.659 22
800.677 34
800.696 17
800.714 16
800.732 20
800.751 11
800.769 18
800.787 21
800.806 50
800.824 21
800.842 18
800.860 6
800.879 19
800.897 31
800.915 25
800.934 42
800.952 12
800.970 2
800.989 3
801.007 35
801.025 20
801.044 11
801.062 21
801.080 27
801.099 34
801.117 14
801.135 14
801.154 23
801.172 44
801.190 40
801.209 53
801.227 48
801.245 37
801.264 23
801.282 40
801.300 16
801.319 18
801.337 46
801.355 52
801.374 90
801.392 37
801.410 16
801.429 62
801.447 70
801.465 47
801.484 10
801.502 28
801.520 29
801.539 25
801.557 27
801.575 6
801.594 15
801.612 29
801.630 44
801.649 50
801.667 21
801.685 20
801.704 14
801.722 16
801.740 11
801.759 10
801.777 15
801.795 6
801.814 19
801.832 24
801.850 16
801.869 20
801.887 33
801.905 18
801.924 23
801.942 27
801.960 9
801.979 35
801.997 20
802.015 6
802.034 11
802.052 6
802.070 8
802.089 8
802.107 10
802.125 33
802.144 22
802.162 49
802.180 46
802.199 34
802.217 42
802.235 29
802.254 29
802.272 16
802.290 26
802.309 26
802.327 56
802.345 54
802.364 22
802.382 42
802.400 39
802.419 32
802.437 56
802.455 31
802.474 23
802.492 26
802.510 19
802.529 15
802.547 24
802.566 48
802.584 25
802.602 21
802.621 18
802.639 18
802.657 35
802.676 19
802.694 7
802.712 6
802.731 25
802.749 27
802.767 16
802.786 17
802.804 47
802.822 30
802.841 17
802.859 19
802.877 41
802.896 46
802.914 27
802.932 4
802.951 13
802.969 12
802.987 14
803.006 32
803.024 33
803.043 19
803.061 16
803.079 37
803.098 43
803.116 17
803.134 15
803.153 10
803.171 23
803.189 14
803.208 35
803.226 88
803.244 42
803.263 33
803.281 45
803.299 29
803.318 52
803.336 29
803.354 23
803.373 17
803.391 21
803.410 12
803.428 36
803.446 27
803.465 12
803.483 31
803.501 34
803.520 22
803.538 32
803.556 16
803.575 27
803.593 35
803.611 25
803.630 44
803.648 64
803.666 53
803.685 18
803.703 24
803.722 26
803.740 16
803.758 18
803.777 45
803.795 48
803.813 21
803.832 26
803.850 28
803.868 37
803.887 23
803.905 29
803.923 28
803.942 43
803.960 30
803.979 21
803.997 18
804.015 8
804.034 11
804.052 22
804.070 38
804.089 26
804.107 32
804.125 53
804.144 45
804.162 29
804.181 31
804.199 54
804.217 73
804.236 52
804.254 50
804.272 52
804.291 7
804.309 3
804.327 5
804.346 15
804.364 23
804.383 19
804.401 34
804.419 26
804.438 22
804.456 34
804.474 33
804.493 29
804.511 16
804.529 7
804.548 4
804.566 3
804.585 11
804.603 12
804.621 1
804.640 13
804.658 22
804.676 11
804.695 26
804.713 6
804.731 19
804.750 24
804.768 42
804.787 31
804.805 32
804.823 17
804.842 7
804.860 33
804.878 39
804.897 32
804.915 12
804.934 14
804.952 19
804.970 13
804.989 6
805.007 11
805.025 11
805.044 9
805.062 8
805.081 7
805.099 5
805.117 29
805.136 26
805.154 25
805.172 37
805.191 62
805.209 33
805.227 39
805.246 39
805.264 31
805.283 46
805.301 40
805.319 25
805.338 13
805.356 37
805.374 32
805.393 49
805.411 37
805.430 30
805.448 9
805.466 15
805.485 27
805.503 55
805.522 41
805.540 28
805.558 27
805.577 12
805.595 8
805.613 31
805.632 15
805.650 5
805.669 26
805.687 20
805.705 17
805.724 27
805.742 27
805.760 18
805.779 17
805.797 9
805.816 15
805.834 10
805.852 0
805.871 14
805.889 18
805.907 10
805.926 14
805.944 23
805.963 4
805.981 12
805.999 23
806.018 17
806.036 30
806.055 32
806.073 9
806.091 13
806.110 31
806.128 19
806.146 46
806.165 37
806.183 86
806.202 84
806.220 50
806.238 59
806.257 72
806.275 38
806.294 53
806.312 37
806.330 27
806.349 31
806.367 21
806.385 20
806.404 16
806.422 20
806.441 17
806.459 13
806.477 40
806.496 23
806.514 21
806.533 11
806.551 16
806.569 14
806.588 34
806.606 38
806.625 40
806.643 18
806.661 9
806.680 9
806.698 15
806.716 12
806.735 8
806.753 10
806.772 16
806.790 24
806.808 18
806.827 30
806.845 36
806.864 14
806.882 18
806.900 16
806.919 11
806.937 5
806.956 1
806.974 8
806.992 27
807.011 26
807.029 26
807.048 18
807.066 47
807.084 29
807.103 12
807.121 17
807.140 38
807.158 29
807.176 33
807.195 54
807.213 50
807.231 26
807.250 37
807.268 13
807.287 22
807.305 16
807.323 18
807.342 16
807.360 16
807.379 16
807.397 10
807.415 16
807.434 27
807.452 26
807.471 24
807.489 43
807.507 50
807.526 15
807.544 3
807.563 10
807.581 30
807.599 50
807.618 28
807.636 8
807.655 9
807.673 44
807.691 34
807.710 10
807.728 26
807.747 23
807.765 10
807.783 16
807.802 6
807.820 12
807.839 8
807.857 11
807.875 24
807.894 26
807.912 11
807.931 10
807.949 9
807.968 11
807.986 9
808.004 30
808.023 16
808.041 34
808.060 51
808.078 16
808.096 37
808.115 13
808.133 4
808.152 3
808.170 25
808.188 17
808.207 15
808.225 69
808.244 91
808.262 64
808.280 42
808.299 13
808.317 7
808.336 7
808.354 19
808.372 17
808.391 20
808.409 22
808.428 22
808.446 6
808.465 20
808.483 13
808.501 20
808.520 11
808.538 18
808.557 38
808.575 26
808.593 19
808.612 22
808.630 6
808.649 17
808.667 28
808.685 30
808.704 19
808.722 9
808.741 20
808.759 35
808.778 43
808.796 17
808.814 13
808.833 20
808.851 40
808.870 19
808.888 12
808.906 36
808.925 35
808.943 49
808.962 29
808.980 42
808.999 9
809.017 16
809.035 21
809.054 16
809.072 40
809.091 31
809.109 31
809.127 29
809.146 28
809.164 35
809.183 52
809.201 60
809.220 45
809.238 48
809.256 21
809.275 28
809.293 34
809.312 39
809.330 42
809.348 52
809.367 36
809.385 26
809.404 7
809.422 11
809.441 27
809.459 31
809.477 7
809.496 17
809.514 11
809.533 19
809.551 22
809.570 11
809.588 20
809.606 19
809.625 19
809.643 19
809.662 25
809.680 17
809.699 28
809.717 48
809.735 31
809.754 5
809.772 11
809.791 6
809.809 17
809.827 9
809.846 28
809.864 25
809.883 12
809.901 21
809.920 10
809.938 19
809.956 8
809.975 11
809.993 30
810.012 22
810.030 24
810.049 18
810.067 39
810.085 37
810.104 12
810.122 16
810.141 12
810.159 18
810.178 38
810.196 51
810.214 55
810.233 64
810.251 75
810.270 41
810.288 19
810.307 8
810.325 18
810.344 56
810.362 31
810.380 21
810.399 33
810.417 22
810.436 16
810.454 9
810.473 13
810.491 20
810.509 21
810.528 12
810.546 37
810.565 15
810.583 31
810.602 19
810.620 19
810.638 33
810.657 24
810.675 14
810.694 28
810.712 25
810.731 28
810.749 27
810.768 26
810.786 17
810.804 23
810.823 25
810.841 21
810.860 18
810.878 17
810.897 20
810.915 8
810.933 8
810.952 28
810.970 15
810.989 14
811.007 7
811.026 29
811.044 34
811.063 21
811.081 10
811.099 25
811.118 17
811.136 30
811.155 55
811.173 76
811.192 79
811.210 84
811.228 25
811.247 31
811.265 33
811.284 40
811.302 44
811.321 10
811.339 42
811.358 27
811.376 29
811.394 22
811.413 34
811.431 17
811.450 20
811.468 37
811.487 22
811.505 33
811.524 27
811.542 10
811.560 22
811.579 37
811.597 30
811.616 17
811.634 18
811.653 11
811.671 13
811.690 23
811.708 46
811.727 18
811.745 19
811.763 10
811.782 14
811.800 8
811.819 11
811.837 21
811.856 15
811.874 33
811.893 10
811.911 16
811.929 8
811.948 7
811.966 7
811.985 5
812.003 12
812.022 34
812.040 27
812.059 20
812.077 25
812.096 12
812.114 32
812.132 48
812.151 19
812.169 30
812.188 48
812.206 54
812.225 58
812.243 22
812.262 20
812.280 35
812.298 16
812.317 11
812.335 9
812.354 11
812.372 3
812.391 18
812.409 23
812.428 33
812.446 26
812.465 18
812.483 23
812.502 22
812.520 35
812.538 16
812.557 28
812.575 8
812.594 5
812.612 7
812.631 4
812.649 9
812.668 9
812.686 10
812.705 31
812.723 21
812.741 10
812.760 22
812.778 18
812.797 21
812.815 36
812.834 20
812.852 25
812.871 9
812.889 17
812.908 17
812.926 23
812.945 11
812.963 5
812.981 16
813.000 12
813.018 25
813.037 54
813.055 27
813.074 13
813.092 16
813.111 9
813.129 13
813.148 40
813.166 48
813.185 81
813.203 78
813.221 40
813.240 40
813.258 33
813.277 41
813.295 40
813.314 38
813.332 23
813.351 38
813.369 23
813.388 15
813.406 8
813.425 25
813.443 20
813.462 29
813.480 16
813.498 20
813.517 19
813.535 16
813.554 44
813.572 29
813.591 24
813.609 28
813.628 58
813.646 24
813.665 4
813.683 22
813.702 16
813.720 20
813.739 21
813.757 16
813.776 15
813.794 26
813.812 35
813.831 15
813.849 10
813.868 26
813.886 27
813.905 30
813.923 36
813.942 23
813.960 22
813.979 17
813.997 5
814.016 4
814.034 5
814.053 9
814.071 5
814.090 24
814.108 33
814.127 21
814.145 23
814.163 45
814.182 54
814.200 62
814.219 42
814.237 41
814.256 30
814.274 13
814.293 9
814.311 20
814.330 32
814.348 30
814.367 18
814.385 20
814.404 19
814.422 16
814.441 26
814.459 27
814.478 22
814.496 31
814.515 33
814.533 41
814.551 21
814.570 10
814.588 5
814.607 15
814.625 23
814.644 5
814.662 6
814.681 18
814.699 15
814.718 15
814.736 30
814.755 17
814.773 25
814.792 13
814.810 7
814.829 5
814.847 16
814.866 31
814.884 37
814.903 9
814.921 14
814.940 27
814.958 36
814.977 22
814.995 43
815.014 16
815.032 14
815.051 29
815.069 17
815.087 7
815.106 24
815.124 35
815.143 33
815.161 23
815.180 41
815.198 54
815.217 35
815.235 26
815.254 31
815.272 42
815.291 51
815.309 12
815.328 23
815.346 23
815.365 27
815.383 51
815.402 62
815.420 44
815.439 33
815.457 28
815.476 42
815.494 52
815.513 65
815.531 84
815.550 51
815.568 32
815.587 29
815.605 62
815.624 35
815.642 28
815.661 23
815.679 24
815.698 11
815.716 19
815.735 21
815.753 29
815.772 29
815.790 7
815.809 21
815.827 17
815.846 24
815.864 14
815.883 25
815.901 40
815.920 36
815.938 52
815.957 24
815.975 13
815.994 21
816.012 42
816.031 32
816.049 16
816.068 32
816.086 26
816.105 28
816.123 32
816.142 39
816.160 31
816.179 33
816.197 63
816.216 68
816.234 37
816.253 25
816.271 14
816.290 25
816.308 38
816.327 27
816.345 13
816.364 30
816.382 19
816.401 14
816.419 47
816.438 42
816.456 33
816.475 44
816.493 45
816.512 38
816.530 61
816.549 38
816.567 37
816.586 31
816.604 15
816.623 12
816.641 38
816.660 24
816.678 17
816.697 15
816.715 10
816.734 17
816.752 26
816.771 22
816.789 23
816.808 18
816.826 6
816.845 14
816.863 44
816.882 38
816.900 20
816.919 26
816.937 55
816.956 38
816.974 53
816.993 38
817.011 18
817.030 35
817.048 32
817.067 24
817.085 12
817.104 26
817.122 17
817.141 40
817.159 49
817.178 51
817.196 67
817.215 86
817.233 44
817.252 23
817.270 14
817.289 29
817.307 19
817.326 22
817.344 39
817.363 18
817.381 35
817.400 35
817.418 31
817.437 19
817.455 21
817.474 29
817.492 29
817.511 17
817.529 10
817.548 18
817.567 14
817.585 22
817.604 29
817.622 27
817.641 34
817.659 42
817.678 18
817.696 12
817.715 28
817.733 2
817.752 17
817.770 22
817.789 22
817.807 20
817.826 44
817.844 37
817.863 35
817.881 15
817.900 21
817.918 23
817.937 14
817.955 19
817.974 16
817.992 17
818.011 22
818.029 22
818.048 30
818.066 24
818.085 2
818.104 11
818.122 21
818.141 8
818.159 13
818.178 8
818.196 20
818.215 43
818.233 36
818.252 41
818.270 33
818.289 19
818.307 29
818.326 16
818.344 13
818.363 18
818.381 23
818.400 31
818.418 25
818.437 16
818.455 13
818.474 12
818.492 16
818.511 6
818.530 12
818.548 25
818.567 14
818.585 47
818.604 20
818.622 5
818.641 6
818.659 9
818.678 21
818.696 35
818.715 28
818.733 33
818.752 27
818.770 19
818.789 25
818.807 20
818.826 9
818.844 14
818.863 10
818.882 19
818.900 10
818.919 4
818.937 1
818.956 10
818.974 34
818.993 17
819.011 32
819.030 54
819.048 80
819.067 62
819.085 22
819.104 42
819.122 30
819.141 24
819.160 13
819.178 35
819.197 23
819.215 29
819.234 45
819.252 25
819.271 28
819.289 18
819.308 39
819.326 50
819.345 58
819.363 40
819.382 23
819.400 31
819.419 12
819.438 29
819.456 54
819.475 29
819.493 19
819.512 25
819.530 28
819.549 28
819.567 39
819.586 43
819.604 31
819.623 47
819.641 34
819.660 18
819.678 11
819.697 8
819.716 28
819.734 23
819.753 21
819.771 16
819.790 45
819.808 42
819.827 20
819.845 9
819.864 26
819.882 17
819.901 10
819.920 9
819.938 25
819.957 27
819.975 16
819.994 10
820.012 14
820.031 46
820.049 40
820.068 50
820.086 14
820.105 17
820.123 17
820.142 33
820.161 14
820.179 37
820.198 35
820.216 48
820.235 34
820.253 39
820.272 30
820.290 23
820.309 24
820.327 20
820.346 28
820.365 19
820.383 29
820.402 19
820.420 37
820.439 42
820.457 10
820.476 33
820.494 15
820.513 16
820.531 19
820.550 21
820.569 20
820.587 6
820.606 4
820.624 1
820.643 5
820.661 31
820.680 47
820.698 46
820.717 50
820.736 28
820.754 16
820.773 20
820.791 13
820.810 7
820.828 18
820.847 12
820.865 11
820.884 26
820.902 9
820.921 10
820.940 20
820.958 29
820.977 7
820.995 1
821.014 0
821.032 18
821.051 25
821.069 24
821.088 17
821.107 12
821.125 39
821.144 48
821.162 66
821.181 52
821.199 47
821.218 26
821.236 26
821.255 28
821.274 21
821.292 18
821.311 20
821.329 10
821.348 12
821.366 25
821.385 11
821.403 10
821.422 4
821.441 19
821.459 4
821.478 16
821.496 16
821.515 15
821.533 29
821.552 15
821.570 12
821.589 31
821.608 6
821.626 20
821.645 19
821.663 18
821.682 30
821.700 19
821.719 5
821.738 5
821.756 15
821.775 12
821.793 13
821.812 18
821.830 22
821.849 16
821.867 18
821.886 4
821.905 0
821.923 10
821.942 3
821.960 0
821.979 14
821.997 18
822.016 21
822.035 40
822.053 32
822.072 33
822.090 13
822.109 8
822.127 19
822.146 39
822.164 50
822.183 49
822.202 27
822.220 23
822.239 26
822.257 29
822.276 40
822.294 45
822.313 16
822.332 7
822.350 8
822.369 14
822.387 28
822.406 44
822.424 9
822.443 11
822.462 26
822.480 44
822.499 25
822.517 27
822.536 13
822.554 35
822.573 23
822.592 19
822.610 8
822.629 23
822.647 3
822.666 16
822.684 42
822.703 8
822.722 23
822.740 38
822.759 8
822.777 1
822.796 15
822.814 36
822.833 15
822.852 2
822.870 9
822.889 21
822.907 20
822.926 13
822.944 11
822.963 16
822.982 8
823.000 17
823.019 30
823.037 38
823.056 16
823.074 33
823.093 28
823.112 24
823.130 22
823.149 14
823.167 34
823.186 57
823.205 67
823.223 39
823.242 31
823.260 24
823.279 11
823.297 26
823.316 22
823.335 12
823.353 17
823.372 10
823.390 40
823.409 36
823.427 23
823.446 26
823.465 36
823.483 25
823.502 14
823.520 41
823.539 31
823.558 30
823.576 28
823.595 14
823.613 26
823.632 25
823.650 35
823.669 10
823.688 9
823.706 22
823.725 16
823.743 15
823.762 15
823.781 10
823.799 14
823.818 6
823.836 14
823.855 18
823.873 16
823.892 13
823.911 22
823.929 27
823.948 23
823.966 16
823.985 37
824.004 32
824.022 20
824.041 40
824.059 69
824.078 56
824.097 50
824.115 27
824.134 16
824.152 15
824.171 53
824.189 67
824.208 42
824.227 47
824.245 33
824.264 31
824.282 34
824.301 66
824.320 42
824.338 22
824.357 7
824.375 11
824.394 6
824.413 18
824.431 32
824.450 27
824.468 19
824.487 33
824.506 22
824.524 34
824.543 35
824.561 17
824.580 18
824.598 9
824.617 10
824.636 7
824.654 25
824.673 35
824.691 19
824.710 25
824.729 21
824.747 26
824.766 52
824.784 53
824.803 21
824.822 19
824.840 19
824.859 16
824.877 11
824.896 26
824.915 16
824.933 22
824.952 36
824.970 36
824.989 46
825.008 168
825.026 781
825.045 2385
825.063 3500
825.082 2938
825.101 2154
825.119 1547
825.138 1014
825.156 641
825.175 415
825.194 338
825.212 229
825.231 165
825.249 108
825.268 101
825.287 73
825.305 42
825.324 35
825.342 50
825.361 43
825.380 51
825.398 30
825.417 57
825.435 43
825.454 33
825.473 27
825.491 24
825.510 27
825.528 17
825.547 37
825.566 40
825.584 43
825.603 20
825.621 3
825.640 9
825.659 20
825.677 27
825.696 5
825.714 12
825.733 21
825.752 31
825.770 35
825.789 28
825.808 43
825.826 71
825.845 69
825.863 79
825.882 49
825.901 57
825.919 34
825.938 32
825.956 27
825.975 24
825.994 25
826.012 92
826.031 392
826.049 1044
826.068 1547
826.087 1297
826.105 997
826.124 534
826.142 332
826.161 234
826.180 163
826.198 111
826.217 89
826.236 90
826.254 66
826.273 60
826.291 42
826.310 41
826.329 29
826.347 29
826.366 32
826.384 51
826.403 46
826.422 10
826.440 12
826.459 26
826.478 12
826.496 21
826.515 38
826.533 20
826.552 5
826.571 6
826.589 4
826.608 1
826.626 9
826.645 42
826.664 17
826.682 16
826.701 16
826.720 5
826.738 11
826.757 32
826.775 44
826.794 27
826.813 21
826.831 22
826.850 34
826.868 19
826.887 24
826.906 45
826.924 31
826.943 26
826.962 16
826.980 7
826.999 24
827.017 30
827.036 103
827.055 222
827.073 394
827.092 303
827.111 160
827.129 98
827.148 53
827.166 73
827.185 49
827.204 47
827.222 38
827.241 30
827.260 62
827.278 26
827.297 32
827.315 34
827.334 41
827.353 40
827.371 35
827.390 34
827.409 26
827.427 35
827.446 25
827.464 42
827.483 36
827.502 21
827.520 11
827.539 26
827.558 37
827.576 32
827.595 16
827.613 12
827.632 47
827.651 12
827.669 19
827.688 53
827.707 16
827.725 22
827.744 33
827.762 26
827.781 11
827.800 9
827.818 20
827.837 22
827.856 9
827.874 27
827.893 15
827.912 29
827.930 25
827.949 12
827.967 17
827.986 38
828.005 23
828.023 7
828.042 30
828.061 61
828.079 54
828.098 52
828.116 42
828.135 31
828.154 34
828.172 35
828.191 36
828.210 43
828.228 57
828.247 34
828.266 26
828.284 8
828.303 20
828.321 10
828.340 10
828.359 31
828.377 22
828.396 13
828.415 20
828.433 13
828.452 18
828.471 22
828.489 24
828.508 11
828.526 16
828.545 8
828.564 15
828.582 24
828.601 14
828.620 6
828.638 5
828.657 25
828.676 23
828.694 6
828.713 22
828.731 13
828.750 22
828.769 40
828.787 19
828.806 19
828.825 9
828.843 16
828.862 29
828.881 22
828.899 13
828.918 16
828.937 10
828.955 12
828.974 19
828.992 53
829.011 14
829.030 18
829.048 43
829.067 50
829.086 53
829.104 35
829.123 29
829.142 41
829.160 39
829.179 20
829.198 23
829.216 21
829.235 17
829.253 38
829.272 20
829.291 31
829.309 31
829.328 24
829.347 17
829.365 25
829.384 16
829.403 9
829.421 8
829.440 24
829.459 27
829.477 16
829.496 38
829.515 25
829.533 11
829.552 16
829.571 16
829.589 35
829.608 39
829.626 25
829.645 22
829.664 33
829.682 25
829.701 42
829.720 27
829.738 23
829.757 18
829.776 13
829.794 15
829.813 19
829.832 16
829.850 10
829.869 12
829.888 15
829.906 5
829.925 11
829.944 19
829.962 6
829.981 34
830.000 28
830.018 22
830.037 25
830.055 21
830.074 37
830.093 31
830.111 41
830.130 30
830.149 32
830.167 34
830.186 54
830.205 39
830.223 40
830.242 26
830.261 60
830.279 52
830.298 44
830.317 36
830.335 28
830.354 42
830.373 22
830.391 28
830.410 29
830.429 33
830.447 23
830.466 31
830.485 9
830.503 6
830.522 48
830.541 39
830.559 9
830.578 13
830.597 10
830.615 21
830.634 17
830.653 25
830.671 44
830.690 34
830.709 31
830.727 44
830.746 38
830.765 34
830.783 9
830.802 9
830.821 22
830.839 44
830.858 32
830.877 42
830.895 12
830.914 10
830.933 23
830.951 36
830.970 26
830.989 23
831.007 16
831.026 24
831.045 30
831.063 20
831.082 11
831.101 6
831.119 26
831.138 9
831.157 14
831.175 61
831.194 77
831.213 59
831.231 30
831.250 6
831.269 20
831.287 23
831.306 44
831.325 36
831.343 17
831.362 12
831.381 19
831.399 25
831.418 28
831.437 18
831.455 19
831.474 15
831.493 50
831.511 70
831.530 48
831.549 37
831.567 11
831.586 11
831.605 33
831.623 44
831.642 32
831.661 25
831.679 7
831.698 11
831.717 25
831.735 25
831.754 41
831.773 41
831.791 33
831.810 18
831.829 11
831.847 18
831.866 52
831.885 48
831.903 22
831.922 7
831.941 17
831.959 42
831.978 32
831.997 16
832.015 24
832.034 22
832.053 17
832.071 21
832.090 16
832.109 25
832.128 17
832.146 12
832.165 14
832.184 43
832.202 31
832.221 16
832.240 37
832.258 60
832.277 57
832.296 37
832.314 26
832.333 27
832.352 55
832.370 48
832.389 26
832.408 37
832.426 16
832.445 33
832.464 38
832.482 4
832.501 8
832.520 34
832.538 11
832.557 10
832.576 29
832.595 18
832.613 28
832.632 61
832.651 55
832.669 46
832.688 65
832.707 81
832.725 29
832.744 42
832.763 47
832.781 40
832.800 31
832.819 21
832.837 38
832.856 36
832.875 25
832.894 29
832.912 13
832.931 10
832.950 13
832.968 4
832.987 2
833.006 61
833.024 53
833.043 64
833.062 33
833.080 28
833.099 52
833.118 20
833.136 27
833.155 31
833.174 41
833.193 78
833.211 50
833.230 37
833.249 35
833.267 23
833.286 32
833.305 27
833.323 41
833.342 27
833.361 10
833.379 11
833.398 18
833.417 34
833.436 16
833.454 23
833.473 20
833.492 42
833.510 24
833.529 18
833.548 45
833.566 23
833.585 27
833.604 14
833.622 21
833.641 60
833.660 26
833.679 16
833.697 36
833.716 29
833.735 42
833.753 53
833.772 47
833.791 31
833.809 19
833.828 8
833.847 7
833.866 30
833.884 32
833.903 21
833.922 14
833.940 16
833.959 50
833.978 30
833.996 27
834.015 56
834.034 12
834.053 8
834.071 26
834.090 26
834.109 23
834.127 7
834.146 31
834.165 41
834.183 29
834.202 65
834.221 93
834.240 78
834.258 51
834.277 20
834.296 32
834.314 34
834.333 28
834.352 54
834.370 40
834.389 39
834.408 35
834.427 32
834.445 17
834.464 26
834.483 32
834.501 33
834.520 43
834.539 7
834.558 13
834.576 25
834.595 24
834.614 17
834.632 29
834.651 33
834.670 15
834.688 18
834.707 30
834.726 3
834.745 18
834.763 28
834.782 18
834.801 33
834.819 12
834.838 9
834.857 8
834.876 23
834.894 17
834.913 29
834.932 28
834.950 26
834.969 28
834.988 45
835.007 37
835.025 33
835.044 58
835.063 67
835.081 31
835.100 11
835.119 15
835.137 13
835.156 42
835.175 19
835.194 31
835.212 68
835.231 53
835.250 46
835.268 21
835.287 38
835.306 16
835.325 28
835.343 20
835.362 11
835.381 27
835.399 6
835.418 20
835.437 11
835.456 24
835.474 29
835.493 41
835.512 19
835.530 12
835.549 6
835.568 27
835.587 18
835.605 26
835.624 19
835.643 37
835.662 16
835.680 37
835.699 31
835.718 12
835.736 23
835.755 21
835.774 19
835.793 26
835.811 22
835.830 28
835.849 24
835.867 14
835.886 16
835.905 14
835.924 24
835.942 15
835.961 7
835.980 18
835.998 55
836.017 34
836.036 16
836.055 33
836.073 23
836.092 23
836.111 20
836.130 9
836.148 51
836.167 33
836.186 27
836.204 67
836.223 52
836.242 35
836.261 42
836.279 24
836.298 20
836.317 33
836.336 16
836.354 21
836.373 37
836.392 55
836.410 41
836.429 45
836.448 24
836.467 13
836.485 31
836.504 28
836.523 23
836.542 10
836.560 37
836.579 33
836.598 17
836.616 21
836.635 28
836.654 29
836.673 31
836.691 24
836.710 7
836.729 10
836.748 22
836.766 18
836.785 6
836.804 2
836.822 21
836.841 12
836.860 8
836.879 16
836.897 14
836.916 5
836.935 8
836.954 23
836.972 16
836.991 23
837.010 25
837.029 16
837.047 25
837.066 24
837.085 3
837.103 11
837.122 25
837.141 25
837.160 24
837.178 49
837.197 35
837.216 60
837.235 37
837.253 20
837.272 17
837.291 20
837.310 32
837.328 58
837.347 25
837.366 29
837.384 45
837.403 62
837.422 48
837.441 10
837.459 6
837.478 31
837.497 15
837.516 20
837.534 28
837.553 38
837.572 28
837.591 9
837.609 18
837.628 7
837.647 7
837.666 44
837.684 12
837.703 12
837.722 4
837.741 12
837.759 48
837.778 31
837.797 21
837.816 44
837.834 15
837.853 24
837.872 7
837.890 3
837.909 9
837.928 17
837.947 14
837.965 27
837.984 26
838.003 21
838.022 16
838.040 12
838.059 27
838.078 14
838.097 23
838.115 17
838.134 10
838.153 9
838.172 34
838.190 65
838.209 49
838.228 87
838.247 38
838.265 15
838.284 24
838.303 15
838.322 14
838.340 23
838.359 28
838.378 7
838.397 20
838.415 16
838.434 25
838.453 10
838.472 15
838.490 18
838.509 6
838.528 37
838.547 18
838.565 6
838.584 15
838.603 13
838.622 25
838.640 24
838.659 24
838.678 39
838.697 42
838.715 45
838.734 29
838.753 27
838.772 38
838.790 31
838.809 26
838.828 20
838.847 29
838.865 16
838.884 9
838.903 12
838.922 9
838.940 16
838.959 39
838.978 29
838.997 21
839.015 34
839.034 78
839.053 40
839.072 10
839.090 42
839.109 37
839.128 17
839.147 27
839.166 11
839.184 19
839.203 20
839.222 29
839.241 27
839.259 21
839.278 17
839.297 5
839.316 14
839.334 30
839.353 19
839.372 20
839.391 37
839.409 31
839.428 7
839.447 17
839.466 43
839.484 26
839.503 10
839.522 16
839.541 12
839.559 1
839.578 29
839.597 24
839.616 17
839.635 28
839.653 8
839.672 11
839.691 8
839.710 6
839.728 9
839.747 11
839.766 24
839.785 21
839.803 10
839.822 17
839.841 9
839.860 26
839.878 39
839.897 25
839.916 30
839.935 21
839.954 6
839.972 18
839.991 10
840.010 23
840.029 8
840.047 20
840.066 35
840.085 14
840.104 18
840.122 26
840.141 22
840.160 18
840.179 35
840.198 55
840.216 53
840.235 27
840.254 22
840.273 31
840.291 25
840.310 13
840.329 27
840.348 20
840.366 19
840.385 12
840.404 33
840.423 12
840.442 19
840.460 12
840.479 18
840.498 10
840.517 14
840.535 26
840.554 5
840.573 9
840.592 22
840.610 16
840.629 19
840.648 14
840.667 6
840.686 23
840.704 36
840.723 33
840.742 27
840.761 43
840.779 25
840.798 28
840.817 24
840.836 24
840.855 10
840.873 5
840.892 11
840.911 21
840.930 21
840.948 23
840.967 35
840.986 36
841.005 158
841.024 424
841.042 621
841.061 498
841.080 326
841.099 196
841.117 131
841.136 150
841.155 94
841.174 60
841.193 30
841.211 19
841.230 34
841.249 60
841.268 63
841.286 35
841.305 24
841.324 20
841.343 41
841.362 39
841.380 40
841.399 33
841.418 27
841.437 24
841.456 9
841.474 13
841.493 34
841.512 42
841.531 27
841.549 18
841.568 25
841.587 18
841.606 9
841.625 16
841.643 23
841.662 11
841.681 14
841.700 17
841.718 11
841.737 21
841.756 8
841.775 13
841.794 5
841.812 39
841.831 25
841.850 26
841.869 17
841.888 2
841.906 13
841.925 18
841.944 42
841.963 36
841.982 27
842.000 49
842.019 108
842.038 227
842.057 185
842.075 112
842.094 134
842.113 96
842.132 54
842.151 45
842.169 33
842.188 35
842.207 46
842.226 45
842.245 31
842.263 28
842.282 39
842.301 38
842.320 58
842.339 36
842.357 39
842.376 25
842.395 44
842.414 32
842.433 118
842.451 252
842.470 485
842.489 442
842.508 286
842.526 116
842.545 50
842.564 55
842.583 50
842.602 39
842.620 26
842.639 26
842.658 17
842.677 8
842.696 11
842.714 27
842.733 19
842.752 24
842.771 13
842.790 6
842.808 23
842.827 29
842.846 22
842.865 20
842.884 13
842.902 9
842.921 13
842.940 15
842.959 18
842.978 33
842.996 27
843.015 52
843.034 97
843.053 92
843.072 85
843.090 71
843.109 33
843.128 18
843.147 23
843.166 16
843.184 42
843.203 49
843.222 49
843.241 50
843.260 21
843.278 30
843.297 21
843.316 23
843.335 13
843.354 11
843.372 26
843.391 21
843.410 51
843.429 34
843.448 90
843.467 204
843.485 249
843.504 219
843.523 115
843.542 68
843.561 45
843.579 37
843.598 35
843.617 18
843.636 14
843.655 24
843.673 29
843.692 11
843.711 11
843.730 25
843.749 31
843.767 17
843.786 18
843.805 30
843.824 10
843.843 27
843.861 13
843.880 20
843.899 17
843.918 15
843.937 31
843.956 29
843.974 12
843.993 34
844.012 16
844.031 19
844.050 26
844.068 62
844.087 83
844.106 58
844.125 47
844.144 35
844.162 33
844.181 24
844.200 23
844.219 31
844.238 13
844.257 33
844.275 53
844.294 39
844.313 34
844.332 33
844.351 30
844.369 17
844.388 19
844.407 14
844.426 22
844.445 62
844.464 82
844.482 74
844.501 30
844.520 19
844.539 32
844.558 19
844.576 0
844.595 13
844.614 37
844.633 35
844.652 49
844.671 35
844.689 22
844.708 4
844.727 12
844.746 42
844.765 42
844.783 7
844.802 8
844.821 20
844.840 23
844.859 24
844.878 8
844.896 4
844.915 10
844.934 11
844.953 16
844.972 25
844.990 40
845.009 17
845.028 54
845.047 102
845.066 106
845.085 94
845.103 38
845.122 39
845.141 26
845.160 34
845.179 57
845.198 58
845.216 35
845.235 39
845.254 71
845.273 65
845.292 28
845.310 34
845.329 30
845.348 26
845.367 28
845.386 43
845.405 34
845.423 16
845.442 31
845.461 44
845.480 72
845.499 47
845.518 34
845.536 61
845.555 53
845.574 26
845.593 17
845.612 5
845.631 18
845.649 19
845.668 21
845.687 24
845.706 15
845.725 6
845.744 9
845.762 7
845.781 21
845.800 19
845.819 23
845.838 21
845.857 34
845.875 42
845.894 32
845.913 16
845.932 29
845.951 11
845.970 27
845.988 47
846.007 23
846.026 39
846.045 41
846.064 43
846.083 50
846.101 28
846.120 37
846.139 35
846.158 26
846.177 14
846.196 19
846.214 33
846.233 23
846.252 35
846.271 38
846.290 57
846.309 15
846.327 39
846.346 34
846.365 33
846.384 10
846.403 18
846.422 32
846.440 25
846.459 15
846.478 10
846.497 19
846.516 14
846.535 40
846.553 26
846.572 33
846.591 25
846.610 17
846.629 24
846.648 22
846.667 12
846.685 26
846.704 11
846.723 5
846.742 29
846.761 17
846.780 10
846.798 21
846.817 30
846.836 17
846.855 9
846.874 7
846.893 4
846.911 11
846.930 17
846.949 15
846.968 20
846.987 13
847.006 21
847.025 34
847.043 63
847.062 80
847.081 52
847.100 46
847.119 16
847.138 22
847.156 13
847.175 50
847.194 42
847.213 40
847.232 61
847.251 53
847.270 43
847.288 31
847.307 12
847.326 11
847.345 24
847.364 24
847.383 49
847.401 26
847.420 54
847.439 61
847.458 42
847.477 51
847.496 17
847.515 19
847.533 34
847.552 17
847.571 33
847.590 19
847.609 24
847.628 19
847.647 20
847.665 11
847.684 22
847.703 54
847.722 35
847.741 7
847.760 17
847.779 10
847.797 22
847.816 37
847.835 29
847.854 14
847.873 28
847.892 21
847.910 9
847.929 17
847.948 32
847.967 10
847.986 28
848.005 38
848.024 41
848.042 74
848.061 49
848.080 34
848.099 33
848.118 35
848.137 21
848.156 38
848.174 43
848.193 37
848.212 61
848.231 44
848.250 37
848.269 37
848.288 30
848.307 35
848.325 23
848.344 16
848.363 39
848.382 26
848.401 46
848.420 33
848.439 15
848.457 17
848.476 14
848.495 25
848.514 26
848.533 44
848.552 47
848.571 39
848.589 31
848.608 43
848.627 53
848.646 41
848.665 35
848.684 55
848.703 40
848.721 22
848.740 14
848.759 12
848.778 12
848.797 33
848.816 26
848.835 36
848.854 30
848.872 23
848.891 8
848.910 22
848.929 27
848.948 19
848.967 11
848.986 18
849.004 33
849.023 28
849.042 25
849.061 30
849.080 32
849.099 28
849.118 47
849.137 22
849.155 17
849.174 30
849.193 38
849.212 33
849.231 32
849.250 25
849.269 34
849.287 31
849.306 32
849.325 21
849.344 9
849.363 17
849.382 7
849.401 21
849.420 43
849.438 14
849.457 7
849.476 21
849.495 21
849.514 24
849.533 15
849.552 30
849.571 22
849.589 26
849.608 14
849.627 9
849.646 33
849.665 16
849.684 21
849.703 55
849.722 35
849.740 28
849.759 11
849.778 3
849.797 9
849.816 4
849.835 12
849.854 11
849.873 10
849.891 23
849.910 38
849.929 24
849.948 27
849.967 13
849.986 3
850.005 31
850.024 48
850.042 41
850.061 17
850.080 25
850.099 29
850.118 7
850.137 16
850.156 31
850.175 34
850.194 53
850.212 43
850.231 46
850.250 53
850.269 44
850.288 13
850.307 17
850.326 13
850.345 24
850.363 18
850.382 18
850.401 34
850.420 30
850.439 20
850.458 23
850.477 9
850.496 11
850.515 26
850.533 37
850.552 28
850.571 10
850.590 22
850.609 38
850.628 7
850.647 12
850.666 14
850.684 8
850.703 10
850.722 12
850.741 33
850.760 42
850.779 13
850.798 26
850.817 35
850.836 13
850.854 25
850.873 19
850.892 19
850.911 22
850.930 13
850.949 23
850.968 31
850.987 34
851.006 35
851.024 26
851.043 29
851.062 21
851.081 26
851.100 26
851.119 30
851.138 28
851.157 28
851.176 59
851.194 26
851.213 18
851.232 31
851.251 42
851.270 19
851.289 18
851.308 51
851.327 49
851.346 30
851.365 18
851.383 27
851.402 40
851.421 43
851.440 25
851.459 22
851.478 33
851.497 27
851.516 29
851.535 23
851.553 18
851.572 19
851.591 44
851.610 33
851.629 24
851.648 20
851.667 12
851.686 14
851.705 19
851.724 15
851.742 4
851.761 3
851.780 16
851.799 32
851.818 14
851.837 17
851.856 21
851.875 7
851.894 36
851.913 21
851.931 13
851.950 21
851.969 9
851.988 6
852.007 49
852.026 53
852.045 52
852.064 14
852.083 19
852.102 32
852.120 14
852.139 19
852.158 27
852.177 21
852.196 45
852.215 79
852.234 78
852.253 76
852.272 73
852.291 36
852.309 62
852.328 34
852.347 15
852.366 27
852.385 31
852.404 33
852.423 38
852.442 21
852.461 23
852.480 17
852.499 23
852.517 32
852.536 46
852.555 32
852.574 33
852.593 36
852.612 39
852.631 42
852.650 32
852.669 20
852.688 16
852.706 13
852.725 15
852.744 16
852.763 18
852.782 29
852.801 19
852.820 7
852.839 8
852.858 34
852.877 18
852.896 24
852.915 3
852.933 5
852.952 5
852.971 4
852.990 7
853.009 11
853.028 55
853.047 64
853.066 23
853.085 9
853.104 20
853.123 18
853.141 29
853.160 41
853.179 74
853.198 57
853.217 42
853.236 43
853.255 63
853.274 44
853.293 31
853.312 12
853.331 19
853.350 23
853.368 33
853.387 34
853.406 27
853.425 38
853.444 21
853.463 12
853.482 45
853.501 36
853.520 47
853.539 15
853.558 18
853.577 45
853.595 37
853.614 25
853.633 27
853.652 14
853.671 9
853.690 29
853.709 18
853.728 14
853.747 35
853.766 26
853.785 14
853.804 6
853.822 13
853.841 25
853.860 12
853.879 4
853.898 5
853.917 5
853.936 18
853.955 36
853.974 43
853.993 84
854.012 165
854.031 168
854.050 110
854.068 53
854.087 78
854.106 53
854.125 19
854.144 33
854.163 28
854.182 37
854.201 51
854.220 49
854.239 79
854.258 66
854.277 43
854.296 45
854.314 60
854.333 35
854.352 22
854.371 34
854.390 36
854.409 18
854.428 10
854.447 28
854.466 27
854.485 51
854.504 38
854.523 14
854.542 29
854.561 42
854.579 7
854.598 9
854.617 11
854.636 31
854.655 20
854.674 23
854.693 10
854.712 26
854.731 44
854.750 33
854.769 13
854.788 16
854.807 9
854.826 4
854.845 19
854.863 30
854.882 30
854.901 10
854.920 14
854.939 28
854.958 37
854.977 48
854.996 161
855.015 289
855.034 218
855.053 148
855.072 69
855.091 67
855.110 35
855.129 23
855.147 37
855.166 39
855.185 39
855.204 42
855.223 39
855.242 30
855.261 58
855.280 68
855.299 33
855.318 17
855.337 32
855.356 34
855.375 24
855.394 22
855.413 24
855.432 28
855.450 27
855.469 27
855.488 19
855.507 9
855.526 41
855.545 9
855.564 23
855.583 61
855.602 46
855.621 22
855.640 34
855.659 24
855.678 35
855.697 24
855.716 11
855.735 18
855.753 28
855.772 35
855.791 25
855.810 31
855.829 49
855.848 37
855.867 46
855.886 49
855.905 31
855.924 29
855.943 21
855.962 34
855.981 44
856.000 75
856.019 103
856.038 89
856.057 89
856.076 51
856.094 33
856.113 19
856.132 44
856.151 35
856.170 28
856.189 32
856.208 37
856.227 72
856.246 41
856.265 35
856.284 27
856.303 12
856.322 23
856.341 11
856.360 27
856.379 20
856.398 59
856.417 57
856.436 20
856.455 43
856.473 109
856.492 137
856.511 74
856.530 51
856.549 44
856.568 12
856.587 20
856.606 46
856.625 47
856.644 26
856.663 15
856.682 16
856.701 29
856.720 52
856.739 34
856.758 8
856.777 15
856.796 17
856.815 6
856.834 11
856.853 10
856.871 19
856.890 26
856.909 13
856.928 12
856.947 26
856.966 20
856.985 67
857.004 62
857.023 71
857.042 54
857.061 54
857.080 40
857.099 16
857.118 14
857.137 17
857.156 44
857.175 67
857.194 52
857.213 17
857.232 18
857.251 24
857.270 19
857.289 33
857.307 38
857.326 32
857.345 37
857.364 22
857.383 27
857.402 10
857.421 15
857.440 25
857.459 29
857.478 27
857.497 48
857.516 45
857.535 45
857.554 21
857.573 20
857.592 7
857.611 25
857.630 22
857.649 15
857.668 11
857.687 37
857.706 21
857.725 12
857.744 14
857.763 13
857.782 21
857.801 5
857.819 10
857.838 6
857.857 9
857.876 16
857.895 14
857.914 11
857.933 14
857.952 23
857.971 28
857.990 7
858.009 23
858.028 43
858.047 17
858.066 4
858.085 32
858.104 21
858.123 14
858.142 34
858.161 70
858.180 56
858.199 52
858.218 66
858.237 68
858.256 44
858.275 24
858.294 42
858.313 26
858.332 15
858.351 12
858.370 8
858.389 40
858.407 47
858.426 28
858.445 19
858.464 12
858.483 9
858.502 25
858.521 46
858.540 22
858.559 34
858.578 20
858.597 19
858.616 8
858.635 25
858.654 14
858.673 8
858.692 15
858.711 27
858.730 25
858.749 14
858.768 12
858.787 15
858.806 9
858.825 6
858.844 7
858.863 18
858.882 21
858.901 16
858.920 42
858.939 29
858.958 22
858.977 23
858.996 11
859.015 33
859.034 29
859.053 37
859.072 41
859.091 24
859.110 15
859.129 12
859.148 13
859.167 67
859.186 90
859.204 56
859.223 33
859.242 32
859.261 59
859.280 58
859.299 36
859.318 30
859.337 26
859.356 25
859.375 3
859.394 10
859.413 12
859.432 13
859.451 48
859.470 32
859.489 16
859.508 19
859.527 32
859.546 16
859.565 27
859.584 27
859.603 5
859.622 16
859.641 10
859.660 14
859.679 8
859.698 15
859.717 33
859.736 34
859.755 20
859.774 19
859.793 46
859.812 44
859.831 22
859.850 26
859.869 5
859.888 20
859.907 18
859.926 19
859.945 7
859.964 4
859.983 7
860.002 15
860.021 46
860.040 59
860.059 9
860.078 24
860.097 40
860.116 45
860.135 48
860.154 43
860.173 18
860.192 23
860.211 30
860.230 55
860.249 36
860.268 16
860.287 17
860.306 9
860.325 18
860.344 35
860.363 31
860.382 20
860.401 9
860.420 22
860.439 24
860.458 20
860.477 16
860.496 27
860.515 28
860.534 35
860.553 20
860.572 20
860.591 28
860.610 24
860.629 26
860.648 14
860.667 18
860.686 34
860.705 4
860.724 14
860.743 21
860.762 18
860.781 13
860.800 12
860.819 6
860.838 17
860.857 5
860.876 4
860.895 24
860.914 10
860.933 14
860.952 19
860.971 37
860.990 47
861.009 97
861.028 308
861.047 349
861.066 241
861.085 151
861.104 103
861.123 64
861.142 79
861.161 30
861.180 27
861.199 38
861.218 73
861.237 19
861.256 39
861.275 43
861.294 18
861.313 31
861.332 33
861.351 36
861.370 6
861.389 12
861.408 17
861.427 11
861.446 2
861.465 30
861.484 37
861.503 31
861.522 38
861.541 27
861.560 22
861.579 28
861.598 13
861.617 20
861.636 25
861.655 25
861.674 21
861.693 24
861.712 32
861.731 16
861.750 2
861.769 12
861.788 14
861.807 5
861.826 40
861.845 31
861.864 26
861.883 41
861.902 11
861.921 17
861.940 23
861.959 23
861.978 19
861.997 26
862.016 98
862.035 129
862.054 119
862.073 121
862.092 77
862.111 62
862.130 54
862.149 35
862.168 54
862.187 21
862.206 31
862.225 64
862.244 47
862.263 21
862.282 21
862.301 38
862.320 22
862.339 12
862.358 29
862.377 18
862.396 17
862.415 16
862.434 13
862.453 10
862.472 34
862.491 27
862.510 31
862.529 25
862.548 5
862.567 13
862.586 13
862.605 18
862.624 18
862.643 38
862.662 21
862.681 10
862.700 9
862.719 6
862.739 5
862.758 46
862.777 37
862.796 14
862.815 34
862.834 20
862.853 25
862.872 28
862.891 15
862.910 20
862.929 4
862.948 4
862.967 21
862.986 23
863.005 59
863.024 66
863.043 58
863.062 52
863.081 56
863.100 49
863.119 41
863.138 40
863.157 53
863.176 47
863.195 40
863.214 38
863.233 50
863.252 38
863.271 29
863.290 51
863.309 35
863.328 17
863.347 35
863.366 28
863.385 52
863.404 45
863.423 26
863.442 14
863.461 21
863.480 21
863.499 34
863.518 22
863.538 24
863.557 12
863.576 17
863.595 5
863.614 18
863.633 18
863.652 14
863.671 32
863.690 28
863.709 36
863.728 69
863.747 42
863.766 17
863.785 10
863.804 14
863.823 11
863.842 9
863.861 6
863.880 17
863.899 16
863.918 24
863.937 19
863.956 22
863.975 25
863.994 34
864.013 56
864.032 36
864.051 30
864.070 38
864.089 36
864.108 38
864.128 47
864.147 31
864.166 35
864.185 57
864.204 53
864.223 58
864.242 39
864.261 26
864.280 20
864.299 26
864.318 9
864.337 14
864.356 24
864.375 18
864.394 23
864.413 8
864.432 29
864.451 80
864.470 50
864.489 36
864.508 57
864.527 28
864.546 28
864.565 22
864.584 11
864.603 5
864.622 26
864.642 30
864.661 27
864.680 20
864.699 18
864.718 13
864.737 13
864.756 17
864.775 10
864.794 22
864.813 45
864.832 39
864.851 30
864.870 14
864.889 14
864.908 14
864.927 11
864.946 1
864.965 15
864.984 30
865.003 50
865.022 44
865.041 55
865.060 60
865.080 41
865.099 21
865.118 18
865.137 28
865.156 27
865.175 39
865.194 16
865.213 34
865.232 15
865.251 49
865.270 18
865.289 33
865.308 36
865.327 27
865.346 17
865.365 19
865.384 52
865.403 37
865.422 44
865.441 42
865.460 63
865.480 41
865.499 38
865.518 36
865.537 23
865.556 18
865.575 6
865.594 8
865.613 15
865.632 14
865.651 4
865.670 32
865.689 22
865.708 19
865.727 18
865.746 16
865.765 18
865.784 12
865.803 21
865.822 25
865.842 37
865.861 22
865.880 4
865.899 19
865.918 23
865.937 13
865.956 14
865.975 28
865.994 19
866.013 32
866.032 28
866.051 34
866.070 31
866.089 39
866.108 32
866.127 18
866.146 16
866.165 34
866.185 21
866.204 32
866.223 37
866.242 34
866.261 40
866.280 36
866.299 15
866.318 32
866.337 15
866.356 9
866.375 13
866.394 11
866.413 9
866.432 31
866.451 33
866.470 44
866.489 44
866.509 27
866.528 19
866.547 17
866.566 18
866.585 20
866.604 25
866.623 15
866.642 14
866.661 17
866.680 16
866.699 12
866.718 0
866.737 5
866.756 10
866.775 22
866.794 29
866.814 19
866.833 17
866.852 7
866.871 10
866.890 6
866.909 19
866.928 37
866.947 36
866.966 44
866.985 27
867.004 18
867.023 27
867.042 32
867.061 46
867.080 45
867.100 26
867.119 29
867.138 25
867.157 38
867.176 65
867.195 51
867.214 35
867.233 24
867.252 46
867.271 50
867.290 20
867.309 30
867.328 43
867.347 21
867.366 23
867.386 25
867.405 21
867.424 10
867.443 7
867.462 19
867.481 13
867.500 11
867.519 32
867.538 37
867.557 18
867.576 19
867.595 38
867.614 24
867.634 7
867.653 27
867.672 26
867.691 31
867.710 38
867.729 25
867.748 21
867.767 23
867.786 15
867.805 19
867.824 19
867.843 19
867.862 12
867.881 11
867.901 50
867.920 40
867.939 25
867.958 17
867.977 21
867.996 14
868.015 37
868.034 60
868.053 38
868.072 32
868.091 34
868.110 35
868.129 18
868.149 62
868.168 100
868.187 90
868.206 99
868.225 89
868.244 94
868.263 54
868.282 67
868.301 89
868.320 52
868.339 31
868.358 55
868.378 70
868.397 58
868.416 46
868.435 60
868.454 58
868.473 27
868.492 44
868.511 41
868.530 25
868.549 33
868.568 36
868.587 13
868.607 9
868.626 8
868.645 26
868.664 22
868.683 18
868.702 30
868.721 18
868.740 19
868.759 27
868.778 24
868.797 25
868.816 31
868.836 28
868.855 23
868.874 19
868.893 32
868.912 10
868.931 20
868.950 28
868.969 16
868.988 49
869.007 49
869.026 57
869.046 34
869.065 39
869.084 32
869.103 28
869.122 28
869.141 19
869.160 30
869.179 56
869.198 38
869.217 50
869.236 58
869.256 58
869.275 55
869.294 37
869.313 35
869.332 52
869.351 20
869.370 18
869.389 15
869.408 14
869.427 20
869.446 38
869.466 33
869.485 27
869.504 11
869.523 24
869.542 21
869.561 20
869.580 21
869.599 9
869.618 4
869.637 13
869.656 21
869.676 24
869.695 23
869.714 31
869.733 27
869.752 26
869.771 26
869.790 10
869.809 21
869.828 12
869.847 7
869.867 9
869.886 2
869.905 5
869.924 8
869.943 30
869.962 55
869.981 55
870.000 82
870.019 63
870.038 56
870.058 41
870.077 34
870.096 22
870.115 23
870.134 30
870.153 33
870.172 37
870.191 29
870.210 66
870.229 28
870.249 26
870.268 27
870.287 20
870.306 18
870.325 24
870.344 24
870.363 17
870.382 24
870.401 41
870.420 68
870.440 28
870.459 21
870.478 47
870.497 200
870.516 278
870.535 177
870.554 122
870.573 111
870.592 64
870.612 40
870.631 40
870.650 42
870.669 19
870.688 21
870.707 4
870.726 25
870.745 27
870.764 35
870.784 15
870.803 5
870.822 3
870.841 16
870.860 6
870.879 19
870.898 4
870.917 19
870.936 10
870.955 54
870.975 139
870.994 182
871.013 157
871.032 98
871.051 96
871.070 88
871.089 43
871.108 51
871.127 36
871.147 57
871.166 47
871.185 25
871.204 39
871.223 31
871.242 21
871.261 20
871.280 28
871.300 31
871.319 16
871.338 14
871.357 40
871.376 17
871.395 16
871.414 21
871.433 46
871.452 54
871.472 33
871.491 103
871.510 94
871.529 105
871.548 74
871.567 49
871.586 40
871.605 41
871.624 24
871.644 52
871.663 42
871.682 15
871.701 19
871.720 5
871.739 10
871.758 24
871.777 18
871.797 9
871.816 20
871.835 34
871.854 28
871.873 20
871.892 7
871.911 23
871.930 47
871.950 63
871.969 36
871.988 73
872.007 111
872.026 92
872.045 49
872.064 25
872.083 17
872.102 17
872.122 17
872.141 30
872.160 32
872.179 42
872.198 28
872.217 34
872.236 41
872.255 38
872.275 31
872.294 22
872.313 13
872.332 28
872.351 24
872.370 34
872.389 18
872.408 28
872.428 28
872.447 19
872.466 30
872.485 29
872.504 47
872.523 27
872.542 31
872.561 39
872.581 30
872.600 20
872.619 23
872.638 23
872.657 24
872.676 14
872.695 19
872.715 19
872.734 22
872.753 30
872.772 29
872.791 14
872.810 5
872.829 25
872.848 13
872.868 12
872.887 11
872.906 13
872.925 4
872.944 16
872.963 23
872.982 37
873.001 29
873.021 49
873.040 28
873.059 34
873.078 30
873.097 13
873.116 15
873.135 10
873.155 49
873.174 45
873.193 36
873.212 43
873.231 49
873.250 32
873.269 23
873.288 40
873.308 35
873.327 22
873.346 41
873.365 20
873.384 19
873.403 22
873.422 19
873.442 20
873.461 20
873.480 24
873.499 22
873.518 18
873.537 32
873.556 17
873.576 26
873.595 23
873.614 28
873.633 14
873.652 16
873.671 33
873.690 7
873.710 19
873.729 15
873.748 34
873.767 13
873.786 16
873.805 28
873.824 24
873.844 30
873.863 28
873.882 11
873.901 11
873.920 17
873.939 10
873.958 24
873.978 17
873.997 38
874.016 30
874.035 26
874.054 6
874.073 22
874.092 34
874.112 55
874.131 52
874.150 20
874.169 27
874.188 56
874.207 40
874.226 26
874.246 25
874.265 8
874.284 6
874.303 16
874.322 8
874.341 14
874.360 37
874.380 38
874.399 28
874.418 38
874.437 22
874.456 31
874.475 28
874.494 11
874.514 22
874.533 25
874.552 15
874.571 4
874.590 2
874.609 4
874.629 11
874.648 6
874.667 4
874.686 12
874.705 4
874.724 16
874.743 15
874.763 10
874.782 27
874.801 38
874.820 25
874.839 12
874.858 8
874.877 25
874.897 23
874.916 16
874.935 23
874.954 19
874.973 7
874.992 31
875.012 44
875.031 62
875.050 46
875.069 83
875.088 65
875.107 37
875.127 21
875.146 43
875.165 69
875.184 66
875.203 28
875.222 34
875.241 50
875.261 39
875.280 24
875.299 30
875.318 17
875.337 34
875.356 15
875.376 28
875.395 10
875.414 28
875.433 12
875.452 25
875.471 9
875.491 24
875.510 20
875.529 18
875.548 20
875.567 18
875.586 12
875.605 25
875.625 24
875.644 29
875.663 12
875.682 13
875.701 38
875.720 31
875.740 15
875.759 7
875.778 14
875.797 15
875.816 28
875.835 36
875.855 29
875.874 22
875.893 35
875.912 38
875.931 20
875.950 37
875.970 39
875.989 74
876.008 126
876.027 154
876.046 139
876.065 88
876.085 49
876.104 54
876.123 45
876.142 38
876.161 20
876.180 31
876.200 71
876.219 29
876.238 16
876.257 21
876.276 32
876.295 21
876.315 32
876.334 27
876.353 22
876.372 37
876.391 43
876.410 14
876.430 17
876.449 38
876.468 20
876.487 16
876.506 2
876.525 2
876.545 14
876.564 19
876.583 22
876.602 7
876.621 9
876.640 22
876.660 33
876.679 40
876.698 21
876.717 23
876.736 27
876.756 23
876.775 26
876.794 22
876.813 8
876.832 39
876.851 17
876.871 14
876.890 6
876.909 10
876.928 10
876.947 11
876.966 73
876.986 256
877.005 604
877.024 801
877.043 635
877.062 399
877.082 239
877.101 184
877.120 143
877.139 54
877.158 48
877.177 44
877.197 40
877.216 58
877.235 52
877.254 39
877.273 21
877.292 30
877.312 47
877.331 20
877.350 22
877.369 26
877.388 45
877.408 50
877.427 18
877.446 23
877.465 24
877.484 26
877.503 24
877.523 25
877.542 20
877.561 7
877.580 3
877.599 18
877.619 11
877.638 5
877.657 2
877.676 19
877.695 14
877.714 25
877.734 20
877.753 31
877.772 25
877.791 9
877.810 18
877.830 15
877.849 25
877.868 12
877.887 8
877.906 24
877.926 7
877.945 31
877.964 30
877.983 63
878.002 201
878.021 330
878.041 229
878.060 140
878.079 104
878.098 53
878.117 30
878.137 25
878.156 35
878.175 37
878.194 63
878.213 74
878.233 81
878.252 59
878.271 47
878.290 55
878.309 24
878.328 8
878.348 17
878.367 23
878.386 23
878.405 18
878.424 6
878.444 23
878.463 22
878.482 30
878.501 50
878.520 44
878.540 7
878.559 4
878.578 11
878.597 8
878.616 7
878.636 40
878.655 41
878.674 19
878.693 15
878.712 21
878.732 25
878.751 29
878.770 13
878.789 19
878.808 16
878.828 14
878.847 18
878.866 18
878.885 17
878.904 23
878.923 19
878.943 7
878.962 6
878.981 36
879.000 98
879.019 179
879.039 173
879.058 80
879.077 32
879.096 57
879.115 30
879.135 33
879.154 45
879.173 31
879.192 23
879.211 71
879.231 50
879.250 21
879.269 47
879.288 30
879.307 15
879.327 19
879.346 42
879.365 20
879.384 31
879.404 27
879.423 16
879.442 17
879.461 17
879.480 35
879.500 24
879.519 4
879.538 12
879.557 3
879.576 16
879.596 10
879.615 9
879.634 22
879.653 40
879.672 16
879.692 21
879.711 12
879.730 23
879.749 22
879.768 25
879.788 22
879.807 12
879.826 14
879.845 22
879.864 24
879.884 22
879.903 30
879.922 14
879.941 21
879.960 14
879.980 23
879.999 30
880.018 68
880.037 58
880.057 38
880.076 14
880.095 29
880.114 44
880.133 35
880.153 6
880.172 44
880.191 53
880.210 37
880.229 36
880.249 39
880.268 18
880.287 28
880.306 26
880.325 36
880.345 16
880.364 36
880.383 40
880.402 24
880.422 41
880.441 23
880.460 16
880.479 21
880.498 11
880.518 3
880.537 8
880.556 20
880.575 8
880.594 4
880.614 13
880.633 33
880.652 51
880.671 24
880.691 15
880.710 26
880.729 15
880.748 6
880.767 20
880.787 15
880.806 27
880.825 39
880.844 13
880.864 16
880.883 15
880.902 13
880.921 13
880.940 17
880.960 18
880.979 11
880.998 15
881.017 43
881.036 37
881.056 24
881.075 26
881.094 26
881.113 16
881.133 16
881.152 17
881.171 9
881.190 11
881.209 26
881.229 37
881.248 48
881.267 52
881.286 40
881.306 26
881.325 17
881.344 23
881.363 40
881.383 25
881.402 7
881.421 17
881.440 19
881.459 13
881.479 22
881.498 16
881.517 23
881.536 19
881.556 16
881.575 32
881.594 29
881.613 29
881.632 5
881.652 11
881.671 4
881.690 18
881.709 4
881.729 27
881.748 28
881.767 21
881.786 15
881.805 12
881.825 20
881.844 53
881.863 35
881.882 33
881.902 30
881.921 14
881.940 3
881.959 12
881.979 35
881.998 23
882.017 19
882.036 25
882.055 30
882.075 40
882.094 26
882.113 30
882.132 24
882.152 46
882.171 23
882.190 17
882.209 28
882.229 28
882.248 44
882.267 54
882.286 45
882.306 30
882.325 42
882.344 12
882.363 15
882.382 46
882.402 51
882.421 29
882.440 10
882.459 17
882.479 28
882.498 31
882.517 55
882.536 26
882.556 14
882.575 32
882.594 36
882.613 31
882.633 9
882.652 8
882.671 24
882.690 19
882.709 25
882.729 11
882.748 26
882.767 29
882.786 17
882.806 38
882.825 37
882.844 32
882.863 20
882.883 3
882.902 4
882.921 18
882.940 24
882.960 53
882.979 15
882.998 25
883.017 16
883.037 26
883.056 16
883.075 30
883.094 6
883.114 5
883.133 20
883.152 32
883.171 43
883.191 18
883.210 5
883.229 16
883.248 48
883.268 31
883.287 21
883.306 25
883.325 18
883.344 43
883.364 39
883.383 26
883.402 21
883.421 50
883.441 29
883.460 11
883.479 30
883.498 39
883.518 37
883.537 41
883.556 13
883.575 28
883.595 18
883.614 24
883.633 18
883.652 23
883.672 21
883.691 9
883.710 24
883.729 20
883.749 7
883.768 11
883.787 24
883.806 21
883.826 21
883.845 14
883.864 43
883.883 51
883.903 28
883.922 46
883.941 20
883.960 13
883.980 84
883.999 62
884.018 48
884.037 44
884.057 38
884.076 24
884.095 33
884.114 56
884.134 47
884.153 38
884.172 39
884.192 52
884.211 45
884.230 36
884.249 49
884.269 39
884.288 38
884.307 38
884.326 29
884.346 13
884.365 37
884.384 51
884.403 41
884.423 39
884.442 24
884.461 22
884.480 31
884.500 31
884.519 14
884.538 24
884.557 18
884.577 25
884.596 19
884.615 30
884.634 4
884.654 8
884.673 18
884.692 14
884.711 14
884.731 32
884.750 30
884.769 10
884.789 13
884.808 41
884.827 33
884.846 24
884.866 37
884.885 58
884.904 36
884.923 23
884.943 34
884.962 56
884.981 79
885.000 36
885.020 31
885.039 38
885.058 31
885.077 34
885.097 42
885.116 28
885.135 27
885.155 39
885.174 58
885.193 33
885.212 47
885.232 31
885.251 20
885.270 27
885.289 59
885.309 48
885.328 11
885.347 25
885.366 27
885.386 28
885.405 30
885.424 41
885.444 41
885.463 19
885.482 22
885.501 25
885.521 14
885.540 27
885.559 22
885.578 10
885.598 15
885.617 21
885.636 12
885.655 19
885.675 11
885.694 14
885.713 6
885.733 6
885.752 9
885.771 13
885.790 6
885.810 19
885.829 31
885.848 36
885.867 21
885.887 12
885.906 8
885.925 17
885.945 36
885.964 52
885.983 54
886.002 54
886.022 74
886.041 49
886.060 24
886.080 20
886.099 18
886.118 36
886.137 22
886.157 45
886.176 55
886.195 40
886.214 72
886.234 47
886.253 51
886.272 17
886.292 22
886.311 23
886.330 47
886.349 29
886.369 24
886.388 22
886.407 33
886.427 51
886.446 20
886.465 35
886.484 24
886.504 20
886.523 19
886.542 33
886.561 31
886.581 23
886.600 42
886.619 18
886.639 8
886.658 32
886.677 40
886.696 40
886.716 22
886.735 33
886.754 13
886.774 4
886.793 2
886.812 12
886.831 21
886.851 14
886.870 7
886.889 15
886.909 27
886.928 44
886.947 99
886.966 126
886.986 141
887.005 108
887.024 76
887.044 89
887.063 58
887.082 63
887.101 52
887.121 33
887.140 22
887.159 30
887.179 29
887.198 11
887.217 26
887.236 36
887.256 47
887.275 40
887.294 41
887.314 36
887.333 39
887.352 25
887.371 11
887.391 11
887.410 26
887.429 25
887.449 12
887.468 12
887.487 39
887.506 26
887.526 30
887.545 23
887.564 30
887.584 17
887.603 33
887.622 16
887.642 7
887.661 25
887.680 28
887.699 20
887.719 10
887.738 26
887.757 33
887.777 22
887.796 32
887.815 28
887.834 22
887.854 7
887.873 11
887.892 22
887.912 8
887.931 20
887.950 56
887.970 91
887.989 116
888.008 45
888.027 34
888.047 21
888.066 11
888.085 17
888.105 24
888.124 28
888.143 57
888.163 41
888.182 32
888.201 23
888.220 44
888.240 46
888.259 34
888.278 24
888.298 32
888.317 16
888.336 35
888.356 25
888.375 26
888.394 28
888.413 24
888.433 23
888.452 26
888.471 21
888.491 9
888.510 21
888.529 39
888.549 34
888.568 14
888.587 34
888.606 39
888.626 24
888.645 15
888.664 25
888.684 31
888.703 43
888.722 47
888.742 28
888.761 43
888.780 30
888.799 31
888.819 23
888.838 5
888.857 15
888.877 16
888.896 9
888.915 26
888.935 42
888.954 39
888.973 38
888.993 30
889.012 29
889.031 49
889.050 54
889.070 61
889.089 43
889.108 18
889.128 29
889.147 15
889.166 9
889.186 9
889.205 26
889.224 38
889.244 35
889.263 73
889.282 38
889.301 23
889.321 27
889.340 25
889.359 26
889.379 30
889.398 22
889.417 29
889.437 26
889.456 35
889.475 20
889.495 22
889.514 23
889.533 14
889.553 16
889.572 23
889.591 31
889.610 22
889.630 16
889.649 14
889.668 13
889.688 7
889.707 9
889.726 10
889.746 21
889.765 22
889.784 24
889.804 15
889.823 22
889.842 9
889.862 5
889.881 11
889.900 21
889.920 20
889.939 22
889.958 8
889.977 20
889.997 19
890.016 22
890.035 24
890.055 10
890.074 10
890.093 22
890.113 30
890.132 16
890.151 23
890.171 6
890.190 17
890.209 24
890.229 54
890.248 41
890.267 59
890.287 62
890.306 30
890.325 26
890.345 20
890.364 7
890.383 8
890.403 22
890.422 53
890.441 40
890.460 28
890.480 12
890.499 15
890.518 11
890.538 15
890.557 18
890.576 5
890.596 14
890.615 26
890.634 18
890.654 9
890.673 2
890.692 18
890.712 28
890.731 9
890.750 0
890.770 9
890.789 30
890.808 33
890.828 29
890.847 21
890.866 6
890.886 19
890.905 13
890.924 32
890.944 33
890.963 36
890.982 25
891.002 13
891.021 45
891.040 44
891.060 29
891.079 34
891.098 23
891.118 48
891.137 40
891.156 31
891.176 14
891.195 48
891.214 103
891.234 106
891.253 53
891.272 42
891.292 62
891.311 36
891.330 35
891.350 34
891.369 31
891.388 31
891.408 45
891.427 36
891.446 42
891.466 34
891.485 33
891.504 50
891.524 37
891.543 17
891.562 28
891.582 23
891.601 18
891.620 50
891.640 17
891.659 37
891.678 18
891.698 31
891.717 22
891.736 29
891.756 13
891.775 13
891.794 37
891.814 20
891.833 19
891.852 32
891.872 26
891.891 37
891.910 37
891.930 14
891.949 21
891.968 32
891.988 42
892.007 43
892.026 48
892.046 28
892.065 18
892.084 23
892.104 34
892.123 23
892.142 20
892.162 34
892.181 43
892.200 50
892.220 58
892.239 51
892.258 61
892.278 58
892.297 37
892.317 46
892.336 40
892.355 32
892.375 38
892.394 20
892.413 27
892.433 32
892.452 53
892.471 72
892.491 52
892.510 26
892.529 6
892.549 27
892.568 25
892.587 35
892.607 7
892.626 20
892.645 21
892.665 37
892.684 24
892.703 40
892.723 32
892.742 21
892.761 35
892.781 18
892.800 3
892.820 14
892.839 26
892.858 17
892.878 33
892.897 61
892.916 44
892.936 46
892.955 45
892.974 143
892.994 160
893.013 104
893.032 51
893.052 37
893.071 26
893.090 23
893.110 37
893.129 34
893.148 21
893.168 22
893.187 38
893.207 40
893.226 32
893.245 36
893.265 53
893.284 64
893.303 39
893.323 39
893.342 29
893.361 12
893.381 23
893.400 14
893.419 9
893.439 56
893.458 29
893.477 10
893.497 3
893.516 2
893.536 26
893.555 24
893.574 0
893.594 1
893.613 16
893.632 14
893.652 24
893.671 11
893.690 18
893.710 19
893.729 22
893.749 36
893.768 17
893.787 28
893.807 33
893.826 36
893.845 22
893.865 17
893.884 8
893.903 27
893.923 40
893.942 42
893.961 45
893.981 67
894.000 97
894.020 57
894.039 46
894.058 45
894.078 34
894.097 41
894.116 35
894.136 32
894.155 13
894.174 44
894.194 46
894.213 55
894.233 40
894.252 53
894.271 51
894.291 26
894.310 15
894.329 15
894.349 14
894.368 8
894.387 17
894.407 38
894.426 49
894.446 21
894.465 14
894.484 21
894.504 6
894.523 9
894.542 22
894.562 21
894.581 8
894.601 16
894.620 12
894.639 19
894.659 10
894.678 25
894.697 18
894.717 22
894.736 40
894.755 28
894.775 17
894.794 23
894.814 36
894.833 43
894.852 18
894.872 10
894.891 2
894.910 4
894.930 3
894.949 16
894.969 51
894.988 42
895.007 91
895.027 48
895.046 33
895.065 19
895.085 17
895.104 18
895.124 16
895.143 20
895.162 25
895.182 20
895.201 40
895.220 61
895.240 57
895.259 40
895.279 28
895.298 39
895.317 45
895.337 16
895.356 27
895.375 25
895.395 13
895.414 24
895.434 16
895.453 24
895.472 20
895.492 26
895.511 21
895.530 19
895.550 14
895.569 4
895.589 10
895.608 13
895.627 22
895.647 14
895.666 32
895.685 37
895.705 7
895.724 26
895.744 32
895.763 19
895.782 13
895.802 32
895.821 50
895.841 33
895.860 20
895.879 19
895.899 13
895.918 13
895.937 16
895.957 12
895.976 27
895.996 19
896.015 17
896.034 13
896.054 32
896.073 43
896.092 30
896.112 32
896.131 14
896.151 16
896.170 45
896.189 25
896.209 13
896.228 23
896.248 38
896.267 34
896.286 22
896.306 28
896.325 33
896.344 8
896.364 11
896.383 38
896.403 32
896.422 42
896.441 42
896.461 31
896.480 5
896.500 8
896.519 13
896.538 29
896.558 18
896.577 22
896.597 21
896.616 17
896.635 17
896.655 24
896.674 6
896.694 0
896.713 10
896.732 22
896.752 10
896.771 20
896.790 20
896.810 20
896.829 16
896.849 12
896.868 9
896.887 3
896.907 12
896.926 29
896.946 34
896.965 18
896.984 12
897.004 32
897.023 9
897.043 12
897.062 19
897.081 43
897.101 31
897.120 50
897.140 17
897.159 11
897.178 49
897.198 39
897.217 39
897.237 49
897.256 32
897.275 26
897.295 25
897.314 28
897.334 47
897.353 39
897.372 59
897.392 38
897.411 31
897.431 40
897.450 45
897.469 17
897.489 11
897.508 18
897.528 15
897.547 29
897.566 28
897.586 38
897.605 31
897.625 21
897.644 25
897.663 17
897.683 8
897.702 37
897.722 17
897.741 18
897.760 17
897.780 9
897.799 4
897.819 19
897.838 4
897.857 15
897.877 16
897.896 29
897.916 18
897.935 23
897.954 9
897.974 19
897.993 14
898.013 10
898.032 14
898.051 9
898.071 25
898.090 21
898.110 17
898.129 28
898.148 38
898.168 47
898.187 24
898.207 29
898.226 45
898.245 42
898.265 55
898.284 37
898.304 32
898.323 57
898.342 25
898.362 24
898.381 11
898.401 22
898.420 25
898.440 15
898.459 15
898.478 4
898.498 19
898.517 18
898.537 15
898.556 28
898.575 26
898.595 20
898.614 19
898.634 21
898.653 38
898.672 25
898.692 21
898.711 41
898.731 13
898.750 4
898.770 19
898.789 27
898.808 35
898.828 36
898.847 33
898.867 30
898.886 7
898.905 17
898.925 32
898.944 22
898.964 33
898.983 55
899.003 27
899.022 49
899.041 41
899.061 34
899.080 44
899.100 35
899.119 19
899.138 10
899.158 15
899.177 29
899.197 36
899.216 8
899.236 17
899.255 15
899.274 24
899.294 34
899.313 32
899.333 33
899.352 30
899.371 15
899.391 24
899.410 28
899.430 30
899.449 18
899.469 24
899.488 23
899.507 30
899.527 42
899.546 35
899.566 26
899.585 7
899.605 5
899.624 10
899.643 14
899.663 23
899.682 14
899.702 19
899.721 18
899.740 8
899.760 10
899.779 16
899.799 10
899.818 15
899.838 31
899.857 23
899.876 23
899.896 18
899.915 7
899.935 1
899.954 6
899.974 20
899.993 23
900.012 17
900.032 20
900.051 25
900.071 46
900.090 30
900.110 20
900.129 20
900.148 12
900.168 24
900.187 16
900.207 34
900.226 62
900.246 65
900.265 59
900.284 24
900.304 11
900.323 27
900.343 26
900.362 19
900.382 18
900.401 13
900.420 27
900.440 13
900.459 12
900.479 10
900.498 5
900.518 22
900.537 21
900.556 13
900.576 21
900.595 6
900.615 23
900.634 20
900.654 11
900.673 47
900.692 43
900.712 39
900.731 33
900.751 25
900.770 20
900.790 11
900.809 22
900.829 18
900.848 38
900.867 12
900.887 15
900.906 11
900.926 26
900.945 19
900.965 40
900.984 16
901.003 18
901.023 17
901.042 12
901.062 47
901.081 26
901.101 23
901.120 35
901.140 28
901.159 30
901.178 24
901.198 15
901.217 38
901.237 25
901.256 27
901.276 27
901.295 33
901.315 15
901.334 7
901.353 7
901.373 27
901.392 23
901.412 16
901.431 24
901.451 26
901.470 29
901.489 20
901.509 23
901.528 15
901.548 29
901.567 20
901.587 14
901.606 37
901.626 29
901.645 16
901.664 8
901.684 14
901.703 8
901.723 8
901.742 7
901.762 15
901.781 10
901.801 12
901.820 7
901.839 13
901.859 32
901.878 15
901.898 6
901.917 23
901.937 27
901.956 34
901.976 14
901.995 9
902.015 12
902.034 18
902.053 6
902.073 31
902.092 26
902.112 8
902.131 16
902.151 6
902.170 36
902.190 38
902.209 21
902.228 11
902.248 4
902.267 13
902.287 22
902.306 6
902.326 42
902.345 22
902.365 12
902.384 11
902.404 32
902.423 23
902.442 29
902.462 45
902.481 46
902.501 27
902.520 36
902.540 19
902.559 3
902.579 13
902.598 14
902.618 20
902.637 26
902.656 15
902.676 14
902.695 3
902.715 16
902.734 16
902.754 21
902.773 9
902.793 2
902.812 27
902.832 18
902.851 24
902.870 10
902.890 6
902.909 3
902.929 5
902.948 12
902.968 21
902.987 25
903.007 9
903.026 48
903.046 40
903.065 20
903.084 16
903.104 24
903.123 24
903.143 21
903.162 18
903.182 28
903.201 37
903.221 62
903.240 45
903.260 28
903.279 13
903.299 15
903.318 15
903.337 30
903.357 22
903.376 30
903.396 21
903.415 11
903.435 15
903.454 20
903.474 43
903.493 40
903.513 26
903.532 13
903.552 3
903.571 19
903.591 27
903.610 34
903.629 54
903.649 46
903.668 23
903.688 19
903.707 22
903.727 27
903.746 12
903.766 19
903.785 24
903.805 39
903.824 11
903.844 20
903.863 16
903.883 17
903.902 21
903.921 16
903.941 30
903.960 34
903.980 35
903.999 49
904.019 32
904.038 37
904.058 39
904.077 43
904.097 30
904.116 50
904.136 54
904.155 73
904.175 51
904.194 54
904.214 68
904.233 63
904.252 48
904.272 43
904.291 44
904.311 49
904.330 49
904.350 31
904.369 32
904.389 36
904.408 32
904.428 46
904.447 43
904.467 35
904.486 26
904.506 43
904.525 24
904.545 23
904.564 45
904.584 19
904.603 15
904.622 14
904.642 6
904.661 13
904.681 44
904.700 25
904.720 23
904.739 26
904.759 7
904.778 23
904.798 13
904.817 19
904.837 14
904.856 30
904.876 22
904.895 39
904.915 40
904.934 34
904.954 13
904.973 31
904.993 8
905.012 15
905.032 24
905.051 68
905.071 34
905.090 41
905.109 69
905.129 72
905.148 34
905.168 16
905.187 56
905.207 80
905.226 86
905.246 60
905.265 15
905.285 36
905.304 45
905.324 27
905.343 24
905.363 61
905.382 48
905.402 29
905.421 15
905.441 14
905.460 7
905.480 10
905.499 15
905.519 25
905.538 31
905.558 22
905.577 9
905.597 3
905.616 36
905.636 34
905.655 63
905.675 26
905.694 13
905.714 20
905.733 16
905.752 29
905.772 7
905.791 14
905.811 6
905.830 4
905.850 43
905.869 30
905.889 19
905.908 19
905.928 10
905.947 6
905.967 16
905.986 27
906.006 45
906.025 49
906.045 31
906.064 40
906.084 40
906.103 38
906.123 11
906.142 14
906.162 29
906.181 18
906.201 45
906.220 57
906.240 36
906.259 63
906.279 44
906.298 52
906.318 60
906.337 44
906.357 37
906.376 57
906.396 42
906.415 12
906.435 32
906.454 18
906.474 13
906.493 29
906.513 24
906.532 26
906.552 14
906.571 20
906.591 21
906.610 10
906.630 15
906.649 19
906.669 16
906.688 18
906.708 16
906.727 11
906.747 7
906.766 17
906.786 18
906.805 18
906.825 33
906.844 14
906.864 9
906.883 46
906.903 55
906.922 45
906.942 28
906.961 55
906.981 23
907.000 8
907.020 17
907.039 31
907.059 24
907.078 36
907.098 23
907.117 15
907.137 16
907.156 26
907.176 14
907.195 42
907.215 32
907.234 67
907.254 41
907.273 51
907.293 42
907.312 60
907.332 57
907.351 34
907.371 4
907.390 27
907.410 37
907.429 47
907.449 28
907.468 32
907.488 18
907.507 35
907.527 8
907.546 25
907.566 7
907.585 32
907.605 30
907.624 11
907.644 12
907.663 36
907.683 29
907.702 14
907.722 8
907.741 8
907.761 14
907.780 19
907.800 16
907.819 15
907.839 34
907.859 40
907.878 20
907.898 14
907.917 6
907.937 32
907.956 15
907.976 40
907.995 33
908.015 12
908.034 18
908.054 31
908.073 26
908.093 10
908.112 1
908.132 20
908.151 21
908.171 23
908.190 19
908.210 32
908.229 27
908.249 37
908.268 22
908.288 47
908.307 35
908.327 18
908.346 18
908.366 37
908.385 17
908.405 5
908.424 11
908.444 30
908.463 22
908.483 19
908.503 11
908.522 14
908.542 21
908.561 16
908.581 23
908.600 23
908.620 52
908.639 20
908.659 17
908.678 12
908.698 10
908.717 25
908.737 16
908.756 48
908.776 6
908.795 3
908.815 21
908.834 18
908.854 10
908.873 1
908.893 17
908.912 22
908.932 53
908.951 71
908.971 46
908.991 27
909.010 17
909.030 26
909.049 40
909.069 22
909.088 33
909.108 42
909.127 34
909.147 12
909.166 35
909.186 26
909.205 23
909.225 39
909.244 63
909.264 73
909.283 66
909.303 53
909.322 39
909.342 33
909.362 45
909.381 40
909.401 20
909.420 37
909.440 14
909.459 22
909.479 34
909.498 33
909.518 28
909.537 23
909.557 43
909.576 34
909.596 15
909.615 26
909.635 12
909.654 24
909.674 31
909.694 20
909.713 16
909.733 24
909.752 65
909.772 49
909.791 17
909.811 14
909.830 8
909.850 5
909.869 16
909.889 16
909.908 23
909.928 34
909.947 46
909.967 34
909.987 48
910.006 23
910.026 26
910.045 23
910.065 18
910.084 34
910.104 9
910.123 19
910.143 25
910.162 24
910.182 18
910.201 41
910.221 34
910.240 20
910.260 47
910.280 104
910.299 64
910.319 34
910.338 23
910.358 22
910.377 19
910.397 35
910.416 25
910.436 22
910.455 32
910.475 34
910.494 20
910.514 15
910.534 18
910.553 19
910.573 21
910.592 37
910.612 27
910.631 34
910.651 8
910.670 17
910.690 15
910.709 22
910.729 20
910.749 21
910.768 20
910.788 24
910.807 20
910.827 16
910.846 35
910.866 12
910.885 11
910.905 20
910.924 26
910.944 22
910.964 32
910.983 21
911.003 26
911.022 20
911.042 24
911.061 35
911.081 22
911.100 25
911.120 32
911.139 26
911.159 28
911.179 11
911.198 15
911.218 21
911.237 39
911.257 45
911.276 64
911.296 49
911.315 24
911.335 27
911.354 19
911.374 28
911.394 15
911.413 23
911.433 28
911.452 30
911.472 14
911.491 7
911.511 15
911.530 16
911.550 10
911.569 29
911.589 42
911.609 27
911.628 24
911.648 31
911.667 33
911.687 11
911.706 9
911.726 32
911.745 19
911.765 20
911.785 13
911.804 16
911.824 5
911.843 2
911.863 8
911.882 18
911.902 22
911.921 43
911.941 32
911.961 15
911.980 15
912.000 33
912.019 28
912.039 10
912.058 19
912.078 21
912.097 33
912.117 25
912.137 17
912.156 16
912.176 31
912.195 24
912.215 6
912.234 32
912.254 14
912.273 14
912.293 37
912.313 37
912.332 22
912.352 6
912.371 22
912.391 46
912.410 13
912.430 16
912.450 11
912.469 7
912.489 4
912.508 8
912.528 27
912.547 38
912.567 16
912.586 17
912.606 5
912.626 18
912.645 12
912.665 18
912.684 22
912.704 20
912.723 9
912.743 31
912.763 22
912.782 7
912.802 14
912.821 21
912.841 25
912.860 24
912.880 19
912.899 34
912.919 21
912.939 34
912.958 43
912.978 45
912.997 23
913.017 23
913.036 23
913.056 16
913.076 14
913.095 17
913.115 14
913.134 15
913.154 30
913.173 26
913.193 13
913.213 32
913.232 71
913.252 50
913.271 37
913.291 69
913.310 35
913.330 12
913.350 16
913.369 34
913.389 25
913.408 26
913.428 39
913.447 20
913.467 15
913.487 18
913.506 28
913.526 29
913.545 6
913.565 5
913.584 15
913.604 13
913.624 11
913.643 4
913.663 6
913.682 5
913.702 20
913.721 35
913.741 28
913.761 10
913.780 8
913.800 3
913.819 26
913.839 31
913.858 35
913.878 25
913.898 18
913.917 42
913.937 26
913.956 12
913.976 19
913.995 20
914.015 7
914.035 11
914.054 19
914.074 21
914.093 24
914.113 26
914.133 20
914.152 6
914.172 13
914.191 26
914.211 51
914.230 49
914.250 32
914.270 39
914.289 35
914.309 37
914.328 32
914.348 49
914.367 24
914.387 25
914.407 31
914.426 22
914.446 18
914.465 33
914.485 21
914.505 25
914.524 22
914.544 20
914.563 13
914.583 19
914.602 35
914.622 30
914.642 25
914.661 21
914.681 19
914.700 20
914.720 21
914.740 34
914.759 25
914.779 18
914.798 30
914.818 37
914.838 13
914.857 23
914.877 7
914.896 6
914.916 5
914.935 19
914.955 31
914.975 29
914.994 30
915.014 17
915.033 8
915.053 7
915.073 31
915.092 25
915.112 33
915.131 31
915.151 36
915.171 33
915.190 17
915.210 17
915.229 34
915.249 33
915.268 20
915.288 42
915.308 48
915.327 26
915.347 4
915.366 19
915.386 16
915.406 49
915.425 27
915.445 10
915.464 29
915.484 38
915.504 16
915.523 17
915.543 26
915.562 16
915.582 18
915.602 14
915.621 21
915.641 13
915.660 33
915.680 36
915.700 33
915.719 30
915.739 35
915.758 19
915.778 20
915.798 22
915.817 28
915.837 16
915.856 31
915.876 16
915.895 16
915.915 15
915.935 24
915.954 18
915.974 16
915.993 31
916.013 21
916.033 13
916.052 13
916.072 31
916.091 31
916.111 26
916.131 28
916.150 56
916.170 37
916.189 36
916.209 32
916.229 47
916.248 40
916.268 19
916.287 45
916.307 8
916.327 16
916.346 16
916.366 15
916.386 27
916.405 26
916.425 7
916.444 27
916.464 25
916.484 11
916.503 10
916.523 7
916.542 5
916.562 3
916.582 6
916.601 6
916.621 7
916.640 19
916.660 11
916.680 1
916.699 20
916.719 19
916.738 23
916.758 15
916.778 19
916.797 21
916.817 49
916.836 11
916.856 14
916.876 12
916.895 19
916.915 18
916.934 18
916.954 23
916.974 27
916.993 24
917.013 16
917.033 15
917.052 29
917.072 30
917.091 31
917.111 8
917.131 3
917.150 21
917.170 16
917.189 39
917.209 90
917.229 50
917.248 61
917.268 56
917.287 22
917.307 23
917.327 33
917.346 43
917.366 26
917.386 29
917.405 16
917.425 19
917.444 7
917.464 29
917.484 15
917.503 21
917.523 22
917.542 54
917.562 41
917.582 23
917.601 6
917.621 14
917.641 10
917.660 17
917.680 13
917.699 14
917.719 2
917.739 19
917.758 13
917.778 25
917.797 29
917.817 14
917.837 14
917.856 11
917.876 2
917.896 5
917.915 5
917.935 14
917.954 20
917.974 26
917.994 11
918.013 28
918.033 10
918.053 32
918.072 48
918.092 33
918.111 11
918.131 29
918.151 23
918.170 32
918.190 32
918.210 42
918.229 37
918.249 61
918.268 39
918.288 35
918.308 29
918.327 34
918.347 32
918.366 21
918.386 24
918.406 17
918.425 36
918.445 38
918.465 40
918.484 40
918.504 22
918.523 29
918.543 58
918.563 78
918.582 35
918.602 35
918.622 15
918.641 9
918.661 15
918.681 21
918.700 34
918.720 30
918.739 21
918.759 36
918.779 39
918.798 14
918.818 14
918.838 9
918.857 0
918.877 25
918.896 12
918.916 14
918.936 13
918.955 39
918.975 46
918.995 43
919.014 53
919.034 47
919.053 30
919.073 35
919.093 36
919.112 49
919.132 30
919.152 28
919.171 21
919.191 22
919.211 41
919.230 50
919.250 78
919.269 63
919.289 101
919.309 69
919.328 62
919.348 30
919.368 23
919.387 10
919.407 6
919.427 14
919.446 31
919.466 36
919.485 24
919.505 25
919.525 20
919.544 18
919.564 30
919.584 19
919.603 3
919.623 7
919.643 19
919.662 11
919.682 18
919.701 22
919.721 47
919.741 52
919.760 32
919.780 23
919.800 60
919.819 60
919.839 56
919.859 46
919.878 64
919.898 80
919.917 61
919.937 75
919.957 83
919.976 61
919.996 58
920.016 79
920.035 80
920.055 73
920.075 48
920.094 45
920.114 67
920.134 81
920.153 56
920.173 59
920.192 46
920.212 40
920.232 44
920.251 45
920.271 58
920.291 76
920.310 43
920.330 30
920.350 35
920.369 24
920.389 11
920.409 37
920.428 27
920.448 29
920.467 39
920.487 36
920.507 40
920.526 12
920.546 24
920.566 19
920.585 27
920.605 14
920.625 15
920.644 35
920.664 37
920.684 12
920.703 37
920.723 26
920.743 35
920.762 30
920.782 20
920.802 39
920.821 28
920.841 29
920.860 42
920.880 57
920.900 65
920.919 65
920.939 59
920.959 31
920.978 46
920.998 74
921.018 67
921.037 60
921.057 58
921.077 57
921.096 57
921.116 74
921.136 83
921.155 59
921.175 42
921.195 46
921.214 33
921.234 22
921.254 26
921.273 55
921.293 31
921.312 24
921.332 15
921.352 29
921.371 23
921.391 22
921.411 47
921.430 23
921.450 18
921.470 9
921.489 23
921.509 32
921.529 48
921.548 16
921.568 18
921.588 21
921.607 23
921.627 37
921.647 23
921.666 8
921.686 16
921.706 26
921.725 22
921.745 9
921.765 10
921.784 40
921.804 34
921.824 19
921.843 24
921.863 12
921.883 12
921.902 18
921.922 18
921.942 37
921.961 27
921.981 15
922.001 24
922.020 24
922.040 27
922.060 54
922.079 45
922.099 32
922.119 26
922.138 45
922.158 38
922.178 43
922.197 44
922.217 36
922.237 39
922.256 30
922.276 28
922.296 24
922.315 37
922.335 20
922.355 32
922.374 31
922.394 19
922.414 25
922.433 22
922.453 9
922.473 17
922.492 6
922.512 17
922.532 22
922.551 34
922.571 22
922.591 27
922.610 23
922.630 18
922.650 14
922.669 18
922.689 33
922.709 11
922.728 14
922.748 18
922.768 20
922.787 11
922.807 17
922.827 23
922.846 13
922.866 7
922.886 9
922.905 11
922.925 20
922.945 32
922.964 35
922.984 35
923.004 49
923.023 16
923.043 20
923.063 21
923.082 33
923.102 41
923.122 29
923.141 20
923.161 46
923.181 33
923.200 28
923.220 25
923.240 37
923.259 37
923.279 29
923.299 17
923.318 2
923.338 24
923.358 33
923.378 23
923.397 21
923.417 12
923.437 16
923.456 19
923.476 36
923.496 28
923.515 25
923.535 9
923.555 12
923.574 24
923.594 26
923.614 36
923.633 39
923.653 58
923.673 35
923.692 30
923.712 21
923.732 19
923.751 19
923.771 8
923.791 5
923.810 13
923.830 59
923.850 42
923.870 36
923.889 26
923.909 39
923.929 19
923.948 22
923.968 21
923.988 22
924.007 29
924.027 21
924.047 19
924.066 8
924.086 16
924.106 17
924.125 35
924.145 43
924.165 38
924.184 26
924.204 21
924.224 47
924.244 47
924.263 36
924.283 26
924.303 16
924.322 12
924.342 19
924.362 21
924.381 37
924.401 51
924.421 27
924.440 22
924.460 19
924.480 10
924.499 5
924.519 2
924.539 9
924.559 25
924.578 8
924.598 14
924.618 8
924.637 18
924.657 38
924.677 27
924.696 38
924.716 7
924.736 14
924.755 29
924.775 22
924.795 12
924.815 25
924.834 10
924.854 27
924.874 14
924.893 5
924.913 27
924.933 19
924.952 38
924.972 33
924.992 27
925.012 24
925.031 25
925.051 38
925.071 18
925.090 29
925.110 18
925.130 19
925.149 26
925.169 12
925.189 7
925.208 16
925.228 25
925.248 21
925.268 58
925.287 51
925.307 28
925.327 12
925.346 16
925.366 6
925.386 21
925.405 11
925.425 14
925.445 30
925.465 20
925.484 33
925.504 21
925.524 40
925.543 11
925.563 10
925.583 29
925.602 17
925.622 25
925.642 19
925.662 21
925.681 5
925.701 44
925.721 43
925.740 30
925.760 17
925.780 23
925.799 24
925.819 19
925.839 28
925.859 32
925.878 30
925.898 14
925.918 24
925.937 21
925.957 32
925.977 50
925.997 44
926.016 36
926.036 25
926.056 11
926.075 14
926.095 14
926.115 20
926.134 23
926.154 29
926.174 20
926.194 21
926.213 26
926.233 18
926.253 52
926.272 35
926.292 21
926.312 36
926.332 29
926.351 32
926.371 33
926.391 39
926.410 22
926.430 34
926.450 32
926.470 44
926.489 13
926.509 22
926.529 26
926.548 14
926.568 23
926.588 3
926.608 26
926.627 40
926.647 36
926.667 59
926.686 32
926.706 20
926.726 18
926.746 19
926.765 28
926.785 18
926.805 24
926.824 13
926.844 26
926.864 25
926.884 23
926.903 6
926.923 26
926.943 22
926.962 13
926.982 15
927.002 25
927.022 6
927.041 19
927.061 19
927.081 20
927.100 21
927.120 28
927.140 23
927.160 65
927.179 60
927.199 38
927.219 25
927.238 19
927.258 37
927.278 25
927.298 38
927.317 43
927.337 43
927.357 22
927.376 31
927.396 29
927.416 21
927.436 32
927.455 38
927.475 23
927.495 26
927.515 24
927.534 28
927.554 25
927.574 14
927.593 25
927.613 2
927.633 17
927.653 43
927.672 30
927.692 22
927.712 30
927.731 50
927.751 40
927.771 14
927.791 22
927.810 17
927.830 28
927.850 53
927.870 47
927.889 34
927.909 21
927.929 11
927.948 38
927.968 24
927.988 39
928.008 30
928.027 42
928.047 36
928.067 22
928.087 31
928.106 35
928.126 20
928.146 22
928.165 29
928.185 21
928.205 20
928.225 17
928.244 32
928.264 11
928.284 23
928.304 33
928.323 19
928.343 25
928.363 19
928.382 5
928.402 47
928.422 34
928.442 38
928.461 31
928.481 36
928.501 53
928.521 39
928.540 17
928.560 10
928.580 16
928.600 18
928.619 21
928.639 32
928.659 30
928.678 25
928.698 30
928.718 26
928.738 20
928.757 11
928.777 17
928.797 23
928.817 15
928.836 6
928.856 18
928.876 12
928.896 2
928.915 6
928.935 15
928.955 12
928.975 7
928.994 34
929.014 23
929.034 22
929.053 25
929.073 46
929.093 14
929.113 24
929.132 31
929.152 12
929.172 22
929.192 9
929.211 11
929.231 8
929.251 49
929.271 62
929.290 40
929.310 47
929.330 24
929.350 6
929.369 13
929.389 23
929.409 4
929.429 22
929.448 35
929.468 29
929.488 28
929.507 9
929.527 24
929.547 24
929.567 44
929.586 18
929.606 17
929.626 11
929.646 25
929.665 46
929.685 33
929.705 14
929.725 12
929.744 13
929.764 28
929.784 22
929.804 31
929.823 20
929.843 14
929.863 32
929.883 11
929.902 4
929.922 9
929.942 14
929.962 25
929.981 10
930.001 10
930.021 18
930.041 27
930.060 27
930.080 24
930.100 19
930.120 21
930.139 36
930.159 26
930.179 27
930.199 58
930.218 30
930.238 27
930.258 10
930.278 38
930.297 53
930.317 22
930.337 28
930.357 15
930.376 19
930.396 29
930.416 24
930.436 22
930.455 22
930.475 17
930.495 33
930.515 32
930.534 17
930.554 15
930.574 3
930.594 16
930.613 13
930.633 20
930.653 17
930.673 12
930.692 18
930.712 35
930.732 15
930.752 11
930.771 11
930.791 10
930.811 20
930.831 16
930.851 15
930.870 47
930.890 14
930.910 9
930.930 13
930.949 34
930.969 16
930.989 21
931.009 14
931.028 11
931.048 21
931.068 27
931.088 26
931.107 16
931.127 20
931.147 24
931.167 28
931.186 23
931.206 17
931.226 26
931.246 37
931.265 38
931.285 32
931.305 11
931.325 14
931.345 21
931.364 20
931.384 7
931.404 10
931.424 11
931.443 24
931.463 33
931.483 11
931.503 44
931.522 33
931.542 32
931.562 33
931.582 26
931.601 26
931.621 24
931.641 24
931.661 13
931.681 41
931.700 37
931.720 19
931.740 29
931.760 4
931.779 2
931.799 1
931.819 10
931.839 27
931.858 19
931.878 22
931.898 26
931.918 33
931.937 33
931.957 20
931.977 43
931.997 44
932.017 24
932.036 25
932.056 23
932.076 14
932.096 10
932.115 21
932.135 27
932.155 23
932.175 51
932.195 45
932.214 34
932.234 60
932.254 80
932.274 16
932.293 36
932.313 55
932.333 28
932.353 29
932.372 27
932.392 31
932.412 18
932.432 18
932.452 28
932.471 28
932.491 27
932.511 25
932.531 5
932.550 13
932.570 11
932.590 3
932.610 3
932.630 8
932.649 7
932.669 8
932.689 8
932.709 26
932.728 16
932.748 15
932.768 34
932.788 24
932.808 20
932.827 21
932.847 15
932.867 15
932.887 14
932.906 28
932.926 31
932.946 15
932.966 38
932.986 34
933.005 50
933.025 21
933.045 12
933.065 32
933.084 16
933.104 16
933.124 10
933.144 15
933.164 16
933.183 12
933.203 66
933.223 44
933.243 18
933.262 31
933.282 38
933.302 29
933.322 12
933.342 22
933.361 17
933.381 8
933.401 10
933.421 24
933.441 36
933.460 46
933.480 19
933.500 17
933.520 42
933.539 39
933.559 31
933.579 29
933.599 25
933.619 12
933.638 15
933.658 40
933.678 49
933.698 28
933.718 11
933.737 18
933.757 10
933.777 11
933.797 19
933.817 12
933.836 12
933.856 4
933.876 6
933.896 39
933.915 36
933.935 19
933.955 20
933.975 17
933.995 20
934.014 20
934.034 18
934.054 7
934.074 22
934.094 20
934.113 28
934.133 31
934.153 40
934.173 24
934.193 9
934.212 8
934.232 45
934.252 41
934.272 34
934.291 29
934.311 28
934.331 24
934.351 26
934.371 26
934.390 31
934.410 34
934.430 33
934.450 23
934.470 8
934.489 7
934.509 20
934.529 16
934.549 10
934.569 10
934.588 24
934.608 32
934.628 20
934.648 16
934.668 31
934.687 15
934.707 31
934.727 25
934.747 16
934.767 25
934.786 18
934.806 13
934.826 31
934.846 41
934.866 44
934.885 47
934.905 37
934.925 62
934.945 54
934.965 26
934.984 33
935.004 28
935.024 40
935.044 40
935.064 48
935.083 33
935.103 26
935.123 11
935.143 16
935.163 14
935.182 16
935.202 22
935.222 43
935.242 48
935.262 50
935.281 41
935.301 36
935.321 15
935.341 39
935.361 28
935.380 38
935.400 54
935.420 49
935.440 25
935.460 23
935.480 16
935.499 33
935.519 11
935.539 31
935.559 42
935.579 29
935.598 29
935.618 26
935.638 25
935.658 34
935.678 57
935.697 41
935.717 39
935.737 67
935.757 70
935.777 69
935.796 32
935.816 26
935.836 31
935.856 38
935.876 43
935.896 57
935.915 67
935.935 42
935.955 51
935.975 43
935.995 36
936.014 54
936.034 66
936.054 78
936.074 64
936.094 36
936.113 54
936.133 63
936.153 49
936.173 40
936.193 45
936.213 41
936.232 54
936.252 72
936.272 36
936.292 76
936.312 33
936.331 39
936.351 25
936.371 27
936.391 28
936.411 31
936.430 34
936.450 39
936.470 31
936.490 45
936.510 46
936.530 36
936.549 30
936.569 10
936.589 19
936.609 30
936.629 22
936.648 29
936.668 41
936.688 13
936.708 10
936.728 6
936.748 35
936.767 30
936.787 18
936.807 31
936.827 52
936.847 39
936.866 45
936.886 45
936.906 32
936.926 30
936.946 52
936.966 51
936.985 37
937.005 24
937.025 25
937.045 33
937.065 45
937.085 49
937.104 41
937.124 23
937.144 34
937.164 28
937.184 36
937.203 48
937.223 17
937.243 45
937.263 43
937.283 49
937.303 31
937.322 46
937.342 29
937.362 28
937.382 16
937.402 25
937.422 25
937.441 23
937.461 20
937.481 37
937.501 14
937.521 20
937.541 28
937.560 32
937.580 49
937.600 25
937.620 18
937.640 15
937.660 9
937.679 6
937.699 15
937.719 27
937.739 24
937.759 13
937.778 26
937.798 15
937.818 22
937.838 25
937.858 35
937.878 16
937.897 17
937.917 26
937.937 29
937.957 23
937.977 25
937.997 10
938.016 35
938.036 25
938.056 17
938.076 20
938.096 18
938.116 56
938.135 15
938.155 17
938.175 33
938.195 31
938.215 12
938.235 34
938.255 87
938.274 57
938.294 15
938.314 22
938.334 26
938.354 32
938.374 19
938.393 7
938.413 16
938.433 14
938.453 2
938.473 18
938.493 18
938.512 30
938.532 28
938.552 21
938.572 19
938.592 19
938.612 14
938.631 5
938.651 22
938.671 41
938.691 20
938.711 23
938.731 17
938.750 12
938.770 32
938.790 29
938.810 28
938.830 11
938.850 14
938.870 9
938.889 7
938.909 19
938.929 14
938.949 13
938.969 32
938.989 36
939.008 29
939.028 29
939.048 43
939.068 51
939.088 53
939.108 35
939.127 10
939.147 22
939.167 15
939.187 6
939.207 3
939.227 5
939.247 30
939.266 49
939.286 55
939.306 39
939.326 32
939.346 15
939.366 10
939.385 14
939.405 31
939.425 20
939.445 30
939.465 14
939.485 11
939.505 27
939.524 24
939.544 29
939.564 37
939.584 13
939.604 17
939.624 5
939.644 5
939.663 6
939.683 14
939.703 30
939.723 6
939.743 15
939.763 22
939.783 7
939.802 17
939.822 19
939.842 28
939.862 31
939.882 24
939.902 24
939.921 15
939.941 12
939.961 8
939.981 2
940.001 11
940.021 12
940.041 7
940.060 4
940.080 24
940.100 9
940.120 7
940.140 29
940.160 25
940.180 42
940.199 27
940.219 26
940.239 34
940.259 22
940.279 34
940.299 33
940.319 23
940.338 15
940.358 20
940.378 28
940.398 18
940.418 20
940.438 19
940.458 43
940.477 35
940.497 37
940.517 13
940.537 3
940.557 34
940.577 19
940.597 15
940.616 16
940.636 24
940.656 26
940.676 13
940.696 2
940.716 15
940.736 21
940.756 8
940.775 37
940.795 48
940.815 41
940.835 31
940.855 42
940.875 39
940.895 16
940.914 33
940.934 37
940.954 30
940.974 21
940.994 30
941.014 43
941.034 18
941.053 31
941.073 29
941.093 13
941.113 19
941.133 36
941.153 17
941.173 21
941.193 23
941.212 29
941.232 22
941.252 20
941.272 54
941.292 49
941.312 31
941.332 11
941.351 25
941.371 40
941.391 23
941.411 13
941.431 29
941.451 25
941.471 44
941.491 15
941.510 20
941.530 11
941.550 17
941.570 17
941.590 20
941.610 30
941.630 12
941.650 12
941.669 11
941.689 12
941.709 10
941.729 14
941.749 15
941.769 10
941.789 29
941.809 29
941.828 16
941.848 30
941.868 16
941.888 47
941.908 39
941.928 20
941.948 32
941.968 30
941.987 25
942.007 22
942.027 46
942.047 55
942.067 21
942.087 29
942.107 20
942.127 23
942.146 17
942.166 50
942.186 49
942.206 31
942.226 23
942.246 63
942.266 58
942.286 38
942.305 33
942.325 38
942.345 32
942.365 20
942.385 48
942.405 32
942.425 35
942.445 22
942.464 17
942.484 30
942.504 33
942.524 28
942.544 24
942.564 6
942.584 12
942.604 18
942.624 12
942.643 24
942.663 30
942.683 18
942.703 21
942.723 5
942.743 5
942.763 20
942.783 13
942.802 25
942.822 44
942.842 75
942.862 27
942.882 20
942.902 32
942.922 25
942.942 15
942.962 27
942.981 21
943.001 15
943.021 14
943.041 24
943.061 33
943.081 31
943.101 11
943.121 4
943.141 23
943.160 45
943.180 44
943.200 50
943.220 44
943.240 30
943.260 34
943.280 40
943.300 23
943.320 9
943.339 27
943.359 20
943.379 22
943.399 44
943.419 31
943.439 30
943.459 12
943.479 5
943.499 11
943.518 9
943.538 10
943.558 16
943.578 19
943.598 25
943.618 24
943.638 34
943.658 32
943.678 19
943.697 17
943.717 28
943.737 18
943.757 25
943.777 13
943.797 47
943.817 32
943.837 17
943.857 22
943.877 6
943.896 28
943.916 30
943.936 32
943.956 34
943.976 29
943.996 16
944.016 11
944.036 15
944.056 11
944.075 17
944.095 12
944.115 20
944.135 31
944.155 26
944.175 22
944.195 16
944.215 13
944.235 29
944.255 55
944.274 53
944.294 49
944.314 54
944.334 36
944.354 20
944.374 19
944.394 19
944.414 9
944.434 34
944.454 24
944.473 15
944.493 7
944.513 14
944.533 24
944.553 48
944.573 35
944.593 13
944.613 17
944.633 16
944.653 7
944.673 14
944.692 6
944.712 21
944.732 6
944.752 23
944.772 27
944.792 34
944.812 30
944.832 4
944.852 9
944.872 25
944.891 38
944.911 15
944.931 15
944.951 22
944.971 11
944.991 6
945.011 14
945.031 32
945.051 23
945.071 6
945.091 20
945.110 26
945.130 17
945.150 31
945.170 27
945.190 28
945.210 32
945.230 40
945.250 35
945.270 20
945.290 27
945.310 25
945.329 27
945.349 10
945.369 27
945.389 15
945.409 10
945.429 11
945.449 7
945.469 3
945.489 13
945.509 20
945.529 29
945.548 19
945.568 11
945.588 22
945.608 14
945.628 26
945.648 15
945.668 19
945.688 16
945.708 5
945.728 13
945.748 12
945.768 18
945.787 27
945.807 5
945.827 17
945.847 15
945.867 20
945.887 20
945.907 19
945.927 25
945.947 22
945.967 11
945.987 16
946.007 13
946.026 20
946.046 24
946.066 32
946.086 21
946.106 9
946.126 8
946.146 8
946.166 28
946.186 15
946.206 16
946.226 34
946.246 39
946.265 69
946.285 57
946.305 41
946.325 24
946.345 35
946.365 18
946.385 46
946.405 37
946.425 23
946.445 30
946.465 28
946.485 43
946.505 19
946.524 29
946.544 7
946.564 6
946.584 18
946.604 14
946.624 7
946.644 7
946.664 7
946.684 13
946.704 30
946.724 21
946.744 16
946.764 25
946.783 16
946.803 24
946.823 25
946.843 21
946.863 11
946.883 34
946.903 42
946.923 17
946.943 23
946.963 25
946.983 43
947.003 23
947.023 22
947.043 22
947.062 18
947.082 28
947.102 28
947.122 32
947.142 28
947.162 35
947.182 21
947.202 30
947.222 39
947.242 24
947.262 29
947.282 37
947.302 33
947.322 39
947.342 38
947.361 28
947.381 14
947.401 29
947.421 21
947.441 24
947.461 23
947.481 11
947.501 29
947.521 50
947.541 42
947.561 44
947.581 45
947.601 22
947.621 13
947.641 28
947.660 49
947.680 30
947.700 7
947.720 19
947.740 25
947.760 26
947.780 8
947.800 28
947.820 44
947.840 43
947.860 27
947.880 24
947.900 35
947.920 7
947.940 22
947.960 35
947.979 28
947.999 23
948.019 10
948.039 22
948.059 32
948.079 12
948.099 34
948.119 23
948.139 21
948.159 39
948.179 34
948.199 14
948.219 13
948.239 12
948.259 28
948.279 18
948.298 36
948.318 54
948.338 46
948.358 21
948.378 12
948.398 32
948.418 33
948.438 15
948.458 22
948.478 44
948.498 48
948.518 37
948.538 18
948.558 22
948.578 19
948.598 44
948.618 52
948.638 42
948.657 23
948.677 41
948.697 51
948.717 28
948.737 12
948.757 9
948.777 5
948.797 2
948.817 18
948.837 32
948.857 26
948.877 27
948.897 17
948.917 16
948.937 39
948.957 21
948.977 20
948.997 14
949.017 10
949.036 4
949.056 19
949.076 8
949.096 8
949.116 26
949.136 24
949.156 20
949.176 25
949.196 13
949.216 35
949.236 37
949.256 72
949.276 73
949.296 27
949.316 11
949.336 16
949.356 22
949.376 12
949.396 11
949.416 25
949.436 6
949.455 21
949.475 15
949.495 47
949.515 46
949.535 32
949.555 19
949.575 15
949.595 17
949.615 39
949.635 37
949.655 39
949.675 31
949.695 35
949.715 30
949.735 19
949.755 23
949.775 25
949.795 13
949.815 13
949.835 26
949.855 34
949.875 36
949.895 30
949.914 32
949.934 20
949.954 15
949.974 18
949.994 21
950.014 12
950.034 30
950.054 8
950.074 15
950.094 17
950.114 8
950.134 6
950.154 13
950.174 22
950.194 22
950.214 28
950.234 36
950.254 42
950.274 64
950.294 28
950.314 35
950.334 51
950.354 55
950.374 37
950.394 16
950.414 37
950.433 23
950.453 28
950.473 30
950.493 27
950.513 19
950.533 20
950.553 36
950.573 36
950.593 15
950.613 15
950.633 16
950.653 22
950.673 32
950.693 49
950.713 21
950.733 25
950.753 52
950.773 22
950.793 24
950.813 27
950.833 45
950.853 33
950.873 40
950.893 21
950.913 25
950.933 10
950.953 5
950.973 10
950.993 38
951.013 39
951.033 14
951.052 32
951.072 15
951.092 29
951.112 23
951.132 13
951.152 5
951.172 7
951.192 16
951.212 31
951.232 42
951.252 69
951.272 47
951.292 30
951.312 34
951.332 25
951.352 12
951.372 32
951.392 33
951.412 69
951.432 54
951.452 35
951.472 27
951.492 29
951.512 24
951.532 13
951.552 26
951.572 51
951.592 22
951.612 4
951.632 9
951.652 17
951.672 21
951.692 11
951.712 9
951.732 22
951.752 31
951.772 43
951.792 33
951.812 37
951.832 25
951.852 37
951.871 38
951.891 34
951.911 26
951.931 46
951.951 17
951.971 25
951.991 13
952.011 14
952.031 22
952.051 22
952.071 26
952.091 16
952.111 11
952.131 10
952.151 17
952.171 27
952.191 30
952.211 42
952.231 35
952.251 25
952.271 24
952.291 15
952.311 9
952.331 16
952.351 27
952.371 28
952.391 51
952.411 34
952.431 10
952.451 28
952.471 38
952.491 30
952.511 23
952.531 36
952.551 16
952.571 27
952.591 59
952.611 25
952.631 31
952.651 22
952.671 19
952.691 17
952.711 28
952.731 18
952.751 10
952.771 22
952.791 21
952.811 29
952.831 33
952.851 27
952.871 35
952.891 12
952.911 27
952.931 11
952.951 36
952.971 20
952.991 16
953.011 19
953.031 16
953.051 38
953.071 28
953.091 17
953.111 25
953.131 50
953.151 31
953.171 11
953.191 22
953.211 20
953.231 23
953.251 33
953.271 55
953.291 56
953.311 35
953.331 19
953.351 30
953.371 42
953.391 10
953.411 5
953.431 5
953.451 11
953.471 30
953.491 21
953.511 25
953.531 26
953.551 10
953.571 18
953.591 38
953.611 26
953.631 20
953.651 20
953.671 4
953.691 4
953.711 18
953.731 19
953.751 21
953.771 20
953.791 10
953.811 5
953.831 37
953.851 10
953.871 19
953.891 37
953.911 27
953.931 10
953.951 12
953.971 33
953.991 27
954.011 14
954.031 7
954.051 16
954.071 9
954.091 22
954.111 14
954.131 13
954.151 26
954.171 16
954.191 31
954.211 22
954.231 36
954.251 53
954.271 24
954.291 33
954.311 37
954.331 11
954.351 23
954.371 20
954.391 14
954.411 6
954.431 7
954.451 10
954.471 27
954.491 31
954.511 14
954.531 12
954.551 4
954.571 13
954.591 28
954.611 19
954.631 21
954.651 20
954.671 28
954.691 28
954.711 23
954.731 15
954.751 27
954.771 46
954.791 26
954.811 19
954.831 21
954.851 19
954.871 36
954.891 58
954.911 36
954.931 13
954.951 35
954.971 26
954.991 9
955.011 33
955.031 42
955.051 15
955.071 21
955.091 20
955.111 11
955.131 20
955.151 15
955.171 26
955.191 25
955.211 13
955.231 13
955.251 36
955.271 20
955.291 15
955.311 23
955.331 25
955.351 34
955.371 37
955.391 17
955.411 26
955.431 21
955.451 22
955.471 47
955.491 33
955.511 29
955.531 21
955.551 17
955.571 23
955.591 8
955.611 11
955.631 8
955.651 20
955.671 15
955.691 33
955.711 34
955.731 19
955.752 22
955.772 34
955.792 15
955.812 15
955.832 25
955.852 12
955.872 13
955.892 12
955.912 15
955.932 3
955.952 16
955.972 16
955.992 9
956.012 34
956.032 11
956.052 14
956.072 17
956.092 12
956.112 16
956.132 30
956.152 33
956.172 19
956.192 13
956.212 20
956.232 20
956.252 19
956.272 50
956.292 49
956.312 24
956.332 22
956.352 20
956.372 18
956.392 27
956.412 33
956.432 6
956.452 19
956.472 24
956.492 40
956.512 40
956.532 12
956.552 10
956.573 22
956.593 26
956.613 18
956.633 16
956.653 17
956.673 30
956.693 21
956.713 17
956.733 21
956.753 10
956.773 29
956.793 14
956.813 19
956.833 13
956.853 6
956.873 7
956.893 8
956.913 13
956.933 14
956.953 13
956.973 8
956.993 26
957.013 27
957.033 31
957.053 30
957.073 23
957.093 24
957.113 19
957.133 22
957.153 34
957.173 19
957.194 27
957.214 35
957.234 44
957.254 71
957.274 56
957.294 18
957.314 11
957.334 3
957.354 13
957.374 25
957.394 40
957.414 26
957.434 32
957.454 13
957.474 17
957.494 24
957.514 31
957.534 29
957.554 8
957.574 10
957.594 12
957.614 27
957.634 36
957.654 27
957.674 29
957.694 3
957.715 33
957.735 32
957.755 13
957.775 39
957.795 40
957.815 19
957.835 38
957.855 29
957.875 24
957.895 25
957.915 30
957.935 17
957.955 19
957.975 20
957.995 14
958.015 58
958.035 57
958.055 30
958.075 14
958.095 23
958.115 17
958.135 30
958.155 41
958.176 23
958.196 30
958.216 24
958.236 22
958.256 33
958.276 44
958.296 36
958.316 62
958.336 38
958.356 26
958.376 25
958.396 27
958.416 37
958.436 29
958.456 34
958.476 28
958.496 32
958.516 20
958.536 11
958.556 8
958.576 12
958.597 17
958.617 25
958.637 28
958.657 29
958.677 11
958.697 33
958.717 50
958.737 50
958.757 38
958.777 18
958.797 18
958.817 8
958.837 21
958.857 17
958.877 32
958.897 32
958.917 43
958.937 50
958.957 24
958.978 32
958.998 27
959.018 17
959.038 21
959.058 46
959.078 21
959.098 4
959.118 14
959.138 61
959.158 52
959.178 12
959.198 26
959.218 37
959.238 37
959.258 34
959.278 33
959.298 13
959.318 30
959.339 45
959.359 43
959.379 20
959.399 26
959.419 26
959.439 29
959.459 9
959.479 27
959.499 42
959.519 33
959.539 19
959.559 9
959.579 24
959.599 35
959.619 53
959.639 33
959.659 16
959.680 30
959.700 30
959.720 12
959.740 55
959.760 62
959.780 19
959.800 18
959.820 45
959.840 28
959.860 28
959.880 40
959.900 27
959.920 24
959.940 19
959.960 18
959.981 20
960.001 13
960.021 7
960.041 20
960.061 9
960.081 13
960.101 25
960.121 34
960.141 47
960.161 26
960.181 23
960.201 35
960.221 17
960.241 33
960.261 37
960.281 24
960.302 14
960.322 30
960.342 48
960.362 38
960.382 32
960.402 14
960.422 37
960.442 27
960.462 19
960.482 16
960.502 5
960.522 34
960.542 40
960.562 30
960.583 56
960.603 20
960.623 10
960.643 33
960.663 36
960.683 22
960.703 32
960.723 40
960.743 18
960.763 19
960.783 32
960.803 28
960.823 32
960.843 36
960.864 14
960.884 13
960.904 17
960.924 25
960.944 10
960.964 13
960.984 30
961.004 26
961.024 17
961.044 18
961.064 25
961.084 28
961.104 27
961.125 29
961.145 25
961.165 52
961.185 27
961.205 38
961.225 52
961.245 40
961.265 46
961.285 38
961.305 51
961.325 38
961.345 36
961.365 39
961.386 42
961.406 16
961.426 21
961.446 19
961.466 9
961.486 8
961.506 11
961.526 12
961.546 11
961.566 10
961.586 26
961.606 7
961.627 24
961.647 19
961.667 16
961.687 15
961.707 26
961.727 9
961.747 13
961.767 31
961.787 17
961.807 23
961.827 4
961.847 17
961.868 25
961.888 15
961.908 15
961.928 22
961.948 19
961.968 19
961.988 29
962.008 29
962.028 29
962.048 14
962.068 8
962.088 34
962.109 41
962.129 17
962.149 11
962.169 1
962.189 16
962.209 17
962.229 35
962.249 54
962.269 37
962.289 30
962.309 26
962.330 16
962.350 21
962.370 34
962.390 33
962.410 37
962.430 21
962.450 29
962.470 19
962.490 19
962.510 20
962.530 7
962.551 25
962.571 14
962.591 15
962.611 17
962.631 37
962.651 51
962.671 13
962.691 16
962.711 19
962.731 22
962.751 7
962.772 15
962.792 10
962.812 38
962.832 25
962.852 12
962.872 15
962.892 23
962.912 26
962.932 14
962.952 15
962.972 35
962.993 11
963.013 29
963.033 18
963.053 28
963.073 14
963.093 14
963.113 25
963.133 9
963.153 14
963.173 11
963.194 26
963.214 31
963.234 28
963.254 20
963.274 28
963.294 23
963.314 24
963.334 21
963.354 19
963.374 13
963.395 16
963.415 21
963.435 36
963.455 8
963.475 9
963.495 15
963.515 7
963.535 20
963.555 26
963.575 27
963.596 18
963.616 28
963.636 23
963.656 19
963.676 10
963.696 17
963.716 28
963.736 27
963.756 22
963.777 13
963.797 15
963.817 19
963.837 45
963.857 18
963.877 9
963.897 22
963.917 23
963.937 10
963.957 27
963.978 26
963.998 22
964.018 18
964.038 20
964.058 38
964.078 14
964.098 16
964.118 7
964.138 11
964.159 31
964.179 33
964.199 54
964.219 26
964.239 23
964.259 18
964.279 28
964.299 28
964.319 29
964.340 32
964.360 21
964.380 32
964.400 45
964.420 14
964.440 1
964.460 10
964.480 18
964.500 12
964.521 13
964.541 13
964.561 38
964.581 13
964.601 8
964.621 14
964.641 19
964.661 14
964.681 15
964.702 7
964.722 11
964.742 5
964.762 30
964.782 27
964.802 6
964.822 2
964.842 8
964.862 19
964.883 45
964.903 43
964.923 19
964.943 28
964.963 17
964.983 12
965.003 21
965.023 6
965.044 6
965.064 19
965.084 24
965.104 36
965.124 18
965.144 18
965.164 49
965.184 18
965.204 15
965.225 14
965.245 21
965.265 51
965.285 18
965.305 14
965.325 17
965.345 35
965.365 45
965.386 30
965.406 21
965.426 11
965.446 5
965.466 18
965.486 13
965.506 10
965.526 6
965.547 16
965.567 16
965.587 20
965.607 21
965.627 8
965.647 3
965.667 24
965.687 38
965.708 9
965.728 10
965.748 20
965.768 28
965.788 17
965.808 14
965.828 18
965.848 12
965.869 18
965.889 19
965.909 34
965.929 15
965.949 11
965.969 16
965.989 15
966.009 14
966.030 34
966.050 38
966.070 22
966.090 48
966.110 24
966.130 34
966.150 22
966.170 41
966.191 30
966.211 12
966.231 26
966.251 36
966.271 24
966.291 40
966.311 26
966.331 7
966.352 23
966.372 20
966.392 28
966.412 25
966.432 11
966.452 25
966.472 10
966.493 4
966.513 8
966.533 31
966.553 31
966.573 23
966.593 6
966.613 3
966.633 7
966.654 7
966.674 21
966.694 23
966.714 10
966.734 18
966.754 23
966.774 12
966.795 13
966.815 34
966.835 7
966.855 3
966.875 2
966.895 6
966.915 12
966.935 18
966.956 30
966.976 16
966.996 37
967.016 26
967.036 28
967.056 26
967.076 2
967.097 15
967.117 20
967.137 25
967.157 20
967.177 24
967.197 28
967.217 34
967.238 21
967.258 13
967.278 24
967.298 26
967.318 18
967.338 29
967.358 43
967.379 33
967.399 17
967.419 1
967.439 9
967.459 24
967.479 15
967.499 15
967.520 29
967.540 21
967.560 35
967.580 20
967.600 11
967.620 10
967.640 17
967.661 10
967.681 11
967.701 13
967.721 7
967.741 9
967.761 13
967.781 16
967.802 10
967.822 17
967.842 24
967.862 22
967.882 22
967.902 9
967.922 15
967.943 21
967.963 22
967.983 17
968.003 20
968.023 18
968.043 6
968.064 11
968.084 11
968.104 28
968.124 23
968.144 27
968.164 60
968.184 49
968.205 33
968.225 49
968.245 60
968.265 52
968.285 52
968.305 31
968.325 39
968.346 27
968.366 24
968.386 28
968.406 32
968.426 21
968.446 23
968.467 36
968.487 47
968.507 30
968.527 2
968.547 22
968.567 24
968.587 42
968.608 22
968.628 15
968.648 19
968.668 17
968.688 30
968.708 19
968.729 20
968.749 18
968.769 33
968.789 41
968.809 8
968.829 6
968.850 23
968.870 22
968.890 11
968.910 6
968.930 8
968.950 8
968.970 12
968.991 32
969.011 31
969.031 16
969.051 15
969.071 9
969.091 17
969.112 32
969.132 25
969.152 30
969.172 18
969.192 12
969.212 14
969.233 17
969.253 32
969.273 58
969.293 51
969.313 14
969.333 9
969.354 15
969.374 36
969.394 37
969.414 23
969.434 14
969.454 19
969.474 19
969.495 13
969.515 45
969.535 36
969.555 22
969.575 8
969.595 12
969.616 31
969.636 26
969.656 26
969.676 38
969.696 19
969.716 18
969.737 22
969.757 19
969.777 11
969.797 8
969.817 16
969.837 19
969.858 26
969.878 16
969.898 17
969.918 7
969.938 6
969.958 10
969.979 25
969.999 17
970.019 15
970.039 8
970.059 24
970.079 14
970.100 9
970.120 28
970.140 41
970.160 33
970.180 19
970.201 29
970.221 12
970.241 24
970.261 42
970.281 21
970.301 21
970.322 34
970.342 54
970.362 22
970.382 20
970.402 32
970.422 31
970.443 18
970.463 6
970.483 20
970.503 20
970.523 18
970.543 33
970.564 34
970.584 33
970.604 29
970.624 25
970.644 12
970.665 8
970.685 14
970.705 20
970.725 7
970.745 24
970.765 14
970.786 29
970.806 15
970.826 22
970.846 21
970.866 15
970.886 14
970.907 18
970.927 16
970.947 12
970.967 15
970.987 5
971.008 12
971.028 9
971.048 25
971.068 23
971.088 14
971.108 18
971.129 27
971.149 10
971.169 8
971.189 37
971.209 29
971.230 7
971.250 1
971.270 7
971.290 31
971.310 17
971.330 9
971.351 30
971.371 35
971.391 5
971.411 20
971.431 10
971.452 16
971.472 24
971.492 17
971.512 28
971.532 24
971.552 19
971.573 20
971.593 17
971.613 10
971.633 19
971.653 20
971.674 17
971.694 21
971.714 21
971.734 14
971.754 23
971.775 9
971.795 13
971.815 15
971.835 14
971.855 3
971.875 15
971.896 27
971.916 32
971.936 9
971.956 11
971.976 25
971.997 15
972.017 25
972.037 13
972.057 9
972.077 7
972.098 22
972.118 40
972.138 27
972.158 24
972.178 33
972.199 38
972.219 23
972.239 29
972.259 22
972.279 11
972.299 16
972.320 7
972.340 36
972.360 11
972.380 43
972.400 52
972.421 27
972.441 12
972.461 3
972.481 16
972.501 15
972.522 7
972.542 8
972.562 11
972.582 12
972.602 15
972.623 14
972.643 20
972.663 28
972.683 11
972.703 3
972.724 8
972.744 12
972.764 21
972.784 45
972.804 27
972.825 16
972.845 41
972.865 34
972.885 39
972.905 37
972.926 38
972.946 25
972.966 12
972.986 30
973.006 33
973.027 33
973.047 66
973.067 32
973.087 12
973.107 3
973.128 21
973.148 28
973.168 39
973.188 27
973.208 16
973.229 35
973.249 42
973.269 27
973.289 24
973.309 8
973.330 39
973.350 29
973.370 21
973.390 21
973.410 13
973.431 15
973.451 8
973.471 19
973.491 24
973.511 33
973.532 39
973.552 48
973.572 32
973.592 20
973.613 26
973.633 37
973.653 41
973.673 24
973.693 40
973.714 22
973.734 7
973.754 7
973.774 30
973.794 44
973.815 39
973.835 26
973.855 13
973.875 33
973.895 60
973.916 59
973.936 37
973.956 22
973.976 25
973.996 39
974.017 22
974.037 57
974.057 90
974.077 72
974.098 46
974.118 42
974.138 39
974.158 29
974.178 56
974.199 35
974.219 54
974.239 84
974.259 60
974.279 60
974.300 30
974.320 38
974.340 61
974.360 36
974.381 35
974.401 28
974.421 20
974.441 21
974.461 28
974.482 15
974.502 37
974.522 56
974.542 52
974.562 34
974.583 33
974.603 54
974.623 50
974.643 38
974.664 58
974.684 48
974.704 47
974.724 35
974.744 44
974.765 48
974.785 30
974.805 25
974.825 35
974.846 32
974.866 24
974.886 28
974.906 34
974.926 20
974.947 33
974.967 23
974.987 18
975.007 9
975.028 17
975.048 29
975.068 26
975.088 27
975.108 26
975.129 29
975.149 18
975.169 22
975.189 23
975.210 36
975.230 29
975.250 28
975.270 38
975.290 45
975.311 42
975.331 32
975.351 15
975.371 15
975.392 8
975.412 22
975.432 46
975.452 46
975.472 37
975.493 32
975.513 22
975.533 35
975.553 27
975.574 18
975.594 15
975.614 21
975.634 45
975.654 17
975.675 26
975.695 56
975.715 21
975.735 28
975.756 18
975.776 32
975.796 35
975.816 24
975.837 10
975.857 32
975.877 21
975.897 22
975.917 13
975.938 22
975.958 32
975.978 21
975.998 23
976.019 27
976.039 42
976.059 25
976.079 23
976.100 18
976.120 18
976.140 22
976.160 15
976.180 31
976.201 35
976.221 19
976.241 57
976.261 67
976.282 68
976.302 50
976.322 42
976.342 21
976.363 26
976.383 21
976.403 5
976.423 3
976.444 16
976.464 8
976.484 13
976.504 11
976.524 31
976.545 45
976.565 23
976.585 16
976.605 23
976.626 7
976.646 30
976.666 18
976.686 19
976.707 7
976.727 29
976.747 51
976.767 34
976.788 23
976.808 19
976.828 29
976.848 34
976.869 34
976.889 35
976.909 13
976.929 8
976.950 6
976.970 14
976.990 20
977.010 25
977.030 17
977.051 24
977.071 37
977.091 22
977.111 8
977.132 15
977.152 21
977.172 29
977.192 6
977.213 29
977.233 29
977.253 31
977.273 23
977.294 34
977.314 36
977.334 34
977.354 40
977.375 56
977.395 27
977.415 27
977.435 31
977.456 27
977.476 25
977.496 17
977.516 32
977.537 23
977.557 7
977.577 19
977.597 19
977.618 20
977.638 8
977.658 15
977.678 18
977.699 11
977.719 12
977.739 28
977.759 19
977.780 20
977.800 16
977.820 35
977.840 16
977.861 23
977.881 19
977.901 12
977.921 5
977.942 18
977.962 9
977.982 22
978.002 26
978.023 8
978.043 13
978.063 14
978.083 20
978.104 5
978.124 17
978.144 22
978.164 33
978.185 30
978.205 8
978.225 22
978.245 18
978.266 23
978.286 29
978.306 24
978.326 21
978.347 5
978.367 19
978.387 19
978.407 24
978.428 20
978.448 19
978.468 10
978.488 4
978.509 13
978.529 6
978.549 2
978.570 18
978.590 25
978.610 14
978.630 8
978.651 35
978.671 37
978.691 21
978.711 11
978.732 13
978.752 16
978.772 27
978.792 12
978.813 11
978.833 8
978.853 7
978.873 20
978.894 8
978.914 13
978.934 17
978.954 6
978.975 20
978.995 9
979.015 7
979.036 16
979.056 13
979.076 4
979.096 0
979.117 7
979.137 10
979.157 31
979.177 25
979.198 50
979.218 28
979.238 12
979.258 29
979.279 20
979.299 15
979.319 30
979.340 19
979.360 16
979.380 5
979.400 7
979.421 8
979.441 15
979.461 40
979.481 22
979.502 30
979.522 30
979.542 23
979.562 7
979.583 14
979.603 14
979.623 19
979.644 5
979.664 14
979.684 21
979.704 14
979.725 8
979.745 31
979.765 39
979.785 18
979.806 11
979.826 25
979.846 16
979.867 14
979.887 12
979.907 22
979.927 40
979.948 10
979.968 7
979.988 11
980.008 10
980.029 7
980.049 7
980.069 14
980.090 21
980.110 12
980.130 12
980.150 16
980.171 8
980.191 20
980.211 4
980.231 13
980.252 22
980.272 42
980.292 44
980.313 27
980.333 34
980.353 15
980.373 15
980.394 22
980.414 18
980.434 7
980.454 23
980.475 24
980.495 12
980.515 17
980.536 16
980.556 15
980.576 7
980.596 34
980.617 37
980.637 25
980.657 19
980.678 30
980.698 13
980.718 14
980.738 12
980.759 14
980.779 15
980.799 15
980.820 55
980.840 20
980.860 15
980.880 39
980.901 38
980.921 12
980.941 6
980.961 16
980.982 8
981.002 30
981.022 18
981.043 19
981.063 15
981.083 32
981.103 12
981.124 24
981.144 28
981.164 40
981.185 17
981.205 25
981.225 67
981.245 41
981.266 7
981.286 12
981.306 7
981.327 33
981.347 32
981.367 37
981.387 26
981.408 21
981.428 32
981.448 12
981.469 16
981.489 25
981.509 12
981.530 25
981.550 38
981.570 52
981.590 22
981.611 4
981.631 14
981.651 8
981.672 21
981.692 28
981.712 35
981.732 24
981.753 11
981.773 18
981.793 17
981.814 13
981.834 18
981.854 35
981.874 25
981.895 25
981.915 14
981.935 16
981.956 41
981.976 30
981.996 18
982.017 22
982.037 15
982.057 42
982.077 26
982.098 18
982.118 14
982.138 28
982.159 18
982.179 18
982.199 20
982.219 10
982.240 23
982.260 26
982.280 11
982.301 38
982.321 38
982.341 18
982.362 19
982.382 27
982.402 30
982.422 12
982.443 21
982.463 13
982.483 30
982.504 23
982.524 28
982.544 16
982.565 41
982.585 29
982.605 29
982.625 11
982.646 12
982.666 6
982.686 25
982.707 43
982.727 36
982.747 19
982.768 40
982.788 37
982.808 11
982.828 20
982.849 23
982.869 32
982.889 20
982.910 28
982.930 11
982.950 14
982.971 17
982.991 9
983.011 16
983.031 45
983.052 43
983.072 19
983.092 11
983.113 17
983.133 47
983.153 28
983.174 11
983.194 4
983.214 23
983.235 25
983.255 44
983.275 25
983.295 32
983.316 35
983.336 29
983.356 20
983.377 33
983.397 32
983.417 6
983.438 51
983.458 28
983.478 21
983.499 28
983.519 19
983.539 47
983.559 22
983.580 22
983.600 11
983.620 15
983.641 16
983.661 24
983.681 45
983.702 13
983.722 4
983.742 25
983.763 40
983.783 31
983.803 27
983.824 23
983.844 22
983.864 18
983.884 5
983.905 21
983.925 14
983.945 11
983.966 11
983.986 30
984.006 29
984.027 21
984.047 5
984.067 9
984.088 10
984.108 14
984.128 31
984.149 19
984.169 20
984.189 23
984.210 8
984.230 25
984.250 18
984.270 31
984.291 42
984.311 26
984.331 21
984.352 33
984.372 20
984.392 37
984.413 22
984.433 18
984.453 7
984.474 10
984.494 23
984.514 13
984.535 18
984.555 28
984.575 13
984.596 25
984.616 22
984.636 6
984.657 10
984.677 22
984.697 21
984.717 20
984.738 13
984.758 3
984.778 20
984.799 18
984.819 20
984.839 10
984.860 7
984.880 23
984.900 25
984.921 11
984.941 23
984.961 46
984.982 18
985.002 11
985.022 12
985.043 21
985.063 22
985.083 8
985.104 15
985.124 21
985.144 32
985.165 19
985.185 7
985.205 6
985.226 22
985.246 30
985.266 25
985.287 49
985.307 31
985.327 35
985.348 23
985.368 24
985.388 15
985.409 11
985.429 4
985.449 18
985.470 26
985.490 16
985.510 29
985.531 26
985.551 49
985.571 14
985.592 20
985.612 32
985.632 18
985.653 29
985.673 21
985.693 10
985.714 20
985.734 25
985.754 16
985.775 19
985.795 13
985.815 9
985.836 19
985.856 16
985.876 6
985.897 15
985.917 12
985.937 19
985.958 22
985.978 19
985.998 19
986.019 19
986.039 12
986.059 20
986.080 17
986.100 31
986.120 22
986.141 28
986.161 12
986.181 14
986.202 11
986.222 4
986.242 17
986.263 26
986.283 31
986.303 35
986.324 18
986.344 2
986.364 27
986.385 20
986.405 2
986.425 12
986.446 12
986.466 19
986.486 30
986.507 33
986.527 33
986.547 41
986.568 8
986.588 13
986.608 13
986.629 10
986.649 14
986.669 19
986.690 10
986.710 18
986.730 15
986.751 15
986.771 19
986.791 7
986.812 8
986.832 6
986.852 15
986.873 10
986.893 10
986.914 4
986.934 30
986.954 41
986.975 14
986.995 18
987.015 21
987.036 39
987.056 4
987.076 25
987.097 28
987.117 12
987.137 8
987.158 2
987.178 13
987.198 14
987.219 15
987.239 24
987.259 30
987.280 28
987.300 4
987.320 17
987.341 15
987.361 15
987.381 25
987.402 31
987.422 23
987.443 17
987.463 45
987.483 20
987.504 11
987.524 17
987.544 4
987.565 8
987.585 17
987.605 12
987.626 1
987.646 12
987.666 22
987.687 21
987.707 20
987.727 16
987.748 25
987.768 30
987.789 35
987.809 27
987.829 13
987.850 12
987.870 11
987.890 24
987.911 12
987.931 4
987.951 10
987.972 21
987.992 35
988.012 16
988.033 16
988.053 23
988.073 23
988.094 18
988.114 17
988.135 14
988.155 7
988.175 13
988.196 14
988.216 37
988.236 30
988.257 34
988.277 31
988.297 29
988.318 21
988.338 20
988.359 11
988.379 10
988.399 16
988.420 12
988.440 32
988.460 19
988.481 17
988.501 5
988.521 15
988.542 19
988.562 22
988.582 15
988.603 17
988.623 15
988.644 32
988.664 35
988.684 36
988.705 37
988.725 45
988.745 20
988.766 9
988.786 8
988.806 17
988.827 29
988.847 9
988.868 37
988.888 33
988.908 48
988.929 24
988.949 7
988.969 9
988.990 10
989.010 13
989.031 9
989.051 18
989.071 15
989.092 20
989.112 30
989.132 19
989.153 22
989.173 34
989.193 50
989.214 41
989.234 27
989.255 16
989.275 35
989.295 23
989.316 22
989.336 20
989.356 11
989.377 21
989.397 29
989.418 50
989.438 53
989.458 43
989.479 34
989.499 32
989.519 39
989.540 28
989.560 51
989.580 39
989.601 34
989.621 44
989.642 56
989.662 42
989.682 12
989.703 20
989.723 18
989.743 54
989.764 51
989.784 26
989.805 35
989.825 35
989.845 23
989.866 32
989.886 37
989.906 36
989.927 28
989.947 38
989.968 32
989.988 44
990.008 29
990.029 23
990.049 30
990.069 37
990.090 35
990.110 26
990.131 28
990.151 15
990.171 40
990.192 35
990.212 33
990.232 23
990.253 42
990.273 40
990.294 28
990.314 35
990.334 36
990.355 30
990.375 27
990.396 47
990.416 22
990.436 15
990.457 30
990.477 30
990.497 15
990.518 7
990.538 18
990.559 28
990.579 17
990.599 18
990.620 8
990.640 14
990.661 16
990.681 11
990.701 22
990.722 37
990.742 41
990.762 4
990.783 12
990.803 20
990.824 30
990.844 19
990.864 16
990.885 17
990.905 27
990.926 42
990.946 26
990.966 27
990.987 20
991.007 3
991.027 23
991.048 27
991.068 35
991.089 48
991.109 19
991.129 7
991.150 9
991.170 23
991.191 18
991.211 38
991.231 44
991.252 33
991.272 63
991.292 54
991.313 38
991.333 40
991.354 55
991.374 44
991.394 34
991.415 19
991.435 12
991.456 17
991.476 24
991.496 35
991.517 35
991.537 16
991.558 11
991.578 44
991.598 41
991.619 46
991.639 32
991.660 27
991.680 14
991.700 7
991.721 11
991.741 16
991.762 17
991.782 20
991.802 18
991.823 22
991.843 17
991.863 24
991.884 21
991.904 26
991.925 8
991.945 7
991.965 10
991.986 12
992.006 22
992.027 27
992.047 23
992.067 26
992.088 43
992.108 50
992.129 62
992.149 25
992.169 13
992.190 34
992.210 31
992.231 27
992.251 13
992.271 19
992.292 10
992.312 23
992.333 9
992.353 16
992.373 25
992.394 27
992.414 26
992.435 22
992.455 28
992.475 21
992.496 28
992.516 6
992.537 0
992.557 5
992.577 37
992.598 23
992.618 13
992.639 24
992.659 10
992.679 15
992.700 4
992.720 17
992.741 22
992.761 18
992.782 6
992.802 3
992.822 6
992.843 9
992.863 13
992.884 14
992.904 18
992.924 18
992.945 14
992.965 20
992.986 14
993.006 4
993.026 14
993.047 28
993.067 19
993.088 19
993.108 7
993.128 36
993.149 21
993.169 30
993.190 26
993.210 18
993.230 17
993.251 36
993.271 20
993.292 22
993.312 51
993.333 32
993.353 46
993.373 29
993.394 26
993.414 18
993.435 18
993.455 32
993.475 11
993.496 1
993.516 11
993.537 14
993.557 23
993.577 27
993.598 7
993.618 13
993.639 18
993.659 18
993.680 21
993.700 19
993.720 20
993.741 9
993.761 4
993.782 24
993.802 23
993.822 27
993.843 10
993.863 31
993.884 19
993.904 13
993.925 7
993.945 12
993.965 21
993.986 4
994.006 44
994.027 21
994.047 20
994.067 6
994.088 11
994.108 23
994.129 35
994.149 31
994.170 23
994.190 18
994.210 28
994.231 30
994.251 29
994.272 9
994.292 27
994.313 46
994.333 60
994.353 28
994.374 9
994.394 7
994.415 23
994.435 37
994.455 31
994.476 28
994.496 14
994.517 16
994.537 12
994.558 8
994.578 26
994.598 34
994.619 25
994.639 18
994.660 6
994.680 11
994.701 11
994.721 29
994.741 27
994.762 4
994.782 4
994.803 19
994.823 9
994.844 13
994.864 18
994.884 23
994.905 17
994.925 11
994.946 29
994.966 15
994.987 42
995.007 22
995.027 13
995.048 8
995.068 18
995.089 14
995.109 15
995.130 9
995.150 8
995.170 16
995.191 1
995.211 23
995.232 20
995.252 33
995.273 33
995.293 34
995.313 23
995.334 27
995.354 12
995.375 6
995.395 12
995.416 16
995.436 24
995.456 19
995.477 7
995.497 17
995.518 10
995.538 28
995.559 33
995.579 19
995.599 50
995.620 34
995.640 12
995.661 11
995.681 11
995.702 17
995.722 18
995.743 23
995.763 17
995.783 15
995.804 21
995.824 9
995.845 6
995.865 23
995.886 12
995.906 12
995.926 14
995.947 26
995.967 16
995.988 7
996.008 17
996.029 19
996.049 13
996.070 24
996.090 12
996.110 26
996.131 28
996.151 42
996.172 19
996.192 13
996.213 30
996.233 19
996.253 11
996.274 23
996.294 27
996.315 28
996.335 32
996.356 14
996.376 24
996.397 14
996.417 11
996.437 20
996.458 8
996.478 28
996.499 35
996.519 17
996.540 17
996.560 27
996.581 12
996.601 16
996.621 7
996.642 5
996.662 17
996.683 21
996.703 31
996.724 35
996.744 24
996.765 26
996.785 20
996.805 20
996.826 21
996.846 7
996.867 1
996.887 7
996.908 17
996.928 35
996.949 8
996.969 15
996.989 28
997.010 16
997.030 30
997.051 23
997.071 24
997.092 10
997.112 12
997.133 22
997.153 15
997.174 36
997.194 24
997.214 29
997.235 24
997.255 34
997.276 18
997.296 24
997.317 31
997.337 39
997.358 17
997.378 18
997.398 21
997.419 22
997.439 29
997.460 19
997.480 39
997.501 23
997.521 22
997.542 30
997.562 25
997.583 31
997.603 24
997.623 18
997.644 30
997.664 26
997.685 7
997.705 19
997.726 18
997.746 22
997.767 9
997.787 24
997.808 9
997.828 6
997.849 18
997.869 20
997.889 41
997.910 22
997.930 22
997.951 10
997.971 18
997.992 11
998.012 10
998.033 20
998.053 3
998.074 1
998.094 9
998.114 21
998.135 10
998.155 24
998.176 8
998.196 9
998.217 13
998.237 35
998.258 39
998.278 36
998.299 12
998.319 28
998.340 16
998.360 19
998.380 33
998.401 7
998.421 10
998.442 41
998.462 39
998.483 27
998.503 42
998.524 22
998.544 14
998.565 11
998.585 8
998.606 7
998.626 30
998.647 12
998.667 23
998.687 19
998.708 9
998.728 10
998.749 7
998.769 6
998.790 18
998.810 21
998.831 10
998.851 11
998.872 22
998.892 31
998.913 11
998.933 11
998.954 37
998.974 44
998.994 19
999.015 10
999.035 2
999.056 12
999.076 21
999.097 21
999.117 10
999.138 5
999.158 10
999.179 28
999.199 27
999.220 30
999.240 22
999.261 10
999.281 11
999.302 9
999.322 14
999.342 9
999.363 11
999.383 15
999.404 7
999.424 5
999.445 14
999.465 14
999.486 9
999.506 13
999.527 22
999.547 9
999.568 9
999.588 2
999.609 5
999.629 1
999.650 24
999.670 20
999.691 6
999.711 22
999.731 17
999.752 10
999.772 11
999.793 22
999.813 32
999.834 14
999.854 22
999.875 7
999.895 11
999.916 25
999.936 12
999.957 11
999.977 9
999.998 1
1000.018 21
1000.039 14
1000.059 5
1000.080 9
1000.100 9
1000.121 15
1000.141 17
1000.162 33
1000.182 24
1000.202 40
1000.223 25
1000.243 34
1000.264 18
1000.284 24
1000.305 24
1000.325 51
1000.346 32
1000.366 34
1000.387 40
1000.407 38
1000.428 19
1000.448 25
1000.469 16
1000.489 31
1000.510 23
1000.530 29
1000.551 15
1000.571 14
1000.592 28
1000.612 23
1000.633 34
1000.653 15
1000.674 21
1000.694 28
1000.715 10
1000.735 15
1000.756 7
1000.776 18
1000.797 16
1000.817 16
1000.838 20
1000.858 22
1000.879 8
1000.899 13
1000.919 11
1000.940 24
1000.960 17
1000.981 22
1001.001 9
1001.022 10
1001.042 11
1001.063 27
1001.083 11
1001.104 5
1001.124 38
1001.145 10
1001.165 30
1001.186 26
1001.206 21
1001.227 18
1001.247 10
1001.268 23
1001.288 28
1001.309 46
1001.329 21
1001.350 22
1001.370 18
1001.391 21
1001.411 7
1001.432 25
1001.452 18
1001.473 26
1001.493 40
1001.514 33
1001.534 25
1001.555 26
1001.575 33
1001.596 12
1001.616 12
1001.637 26
1001.657 16
1001.678 18
1001.698 28
1001.719 32
1001.739 27
1001.760 14
1001.780 16
1001.801 14
1001.821 8
1001.842 7
1001.862 24
1001.883 25
1001.903 30
1001.924 31
1001.944 30
1001.965 6
1001.985 23
1002.006 54
1002.026 16
1002.047 12
1002.067 11
1002.088 21
1002.108 22
1002.129 8
1002.149 10
1002.170 7
1002.190 26
1002.211 17
1002.231 17
1002.252 12
1002.272 25
1002.293 25
1002.313 20
1002.334 12
1002.354 21
1002.375 40
1002.395 34
1002.416 10
1002.436 10
1002.457 20
1002.477 12
1002.498 14
1002.518 33
1002.539 22
1002.559 8
1002.580 10
1002.600 2
1002.621 18
1002.641 21
1002.662 19
1002.682 28
1002.703 31
1002.723 24
1002.744 19
1002.764 35
1002.785 9
1002.805 7
1002.826 11
1002.846 26
1002.867 22
1002.887 7
1002.908 9
1002.928 5
1002.949 12
1002.969 12
1002.990 18
1003.010 14
1003.031 8
1003.051 18
1003.072 11
1003.092 19
1003.113 21
1003.134 24
1003.154 30
1003.175 14
1003.195 6
1003.216 1
1003.236 4
1003.257 14
1003.277 28
1003.298 48
1003.318 33
1003.339 12
1003.359 13
1003.380 22
1003.400 6
1003.421 13
1003.441 12
1003.462 14
1003.482 17
1003.503 12
1003.523 22
1003.544 16
1003.564 29
1003.585 16
1003.605 6
1003.626 10
1003.646 20
1003.667 29
1003.687 23
1003.708 23
1003.728 15
1003.749 9
1003.769 1
1003.790 8
1003.811 17
1003.831 23
1003.852 41
1003.872 18
1003.893 13
1003.913 15
1003.934 7
1003.954 5
1003.975 12
1003.995 11
1004.016 4
1004.036 9
1004.057 2
1004.077 10
1004.098 24
1004.118 29
1004.139 7
1004.159 5
1004.180 22
1004.200 24
1004.221 27
1004.241 24
1004.262 31
1004.282 21
1004.303 16
1004.324 36
1004.344 39
1004.365 29
1004.385 9
1004.406 5
1004.426 10
1004.447 24
1004.467 9
1004.488 8
1004.508 18
1004.529 24
1004.549 30
1004.570 28
1004.590 24
1004.611 17
1004.631 15
1004.652 10
1004.672 19
1004.693 19
1004.714 6
1004.734 1
1004.755 8
1004.775 11
1004.796 3
1004.816 0
1004.837 5
1004.857 22
1004.878 24
1004.898 8
1004.919 14
1004.939 6
1004.960 14
1004.980 7
1005.001 9
1005.021 4
1005.042 27
1005.063 22
1005.083 13
1005.104 36
1005.124 36
1005.145 20
1005.165 26
1005.186 19
1005.206 28
1005.227 22
1005.247 24
1005.268 45
1005.288 29
1005.309 17
1005.329 7
1005.350 36
1005.371 9
1005.391 24
1005.412 9
1005.432 1
1005.453 5
1005.473 7
1005.494 22
1005.514 16
1005.535 39
1005.555 22
1005.576 12
1005.596 10
1005.617 19
1005.637 19
1005.658 21
1005.679 27
1005.699 47
1005.720 23
1005.740 11
1005.761 16
1005.781 16
1005.802 11
1005.822 12
1005.843 46
1005.863 33
1005.884 50
1005.904 41
1005.925 22
1005.946 28
1005.966 18
1005.987 8
1006.007 10
1006.028 30
1006.048 22
1006.069 26
1006.089 22
1006.110 15
1006.130 5
1006.151 15
1006.172 33
1006.192 44
1006.213 31
1006.233 17
1006.254 43
1006.274 29
1006.295 20
1006.315 11
1006.336 14
1006.356 12
1006.377 23
1006.398 11
1006.418 13
1006.439 14
1006.459 9
1006.480 4
1006.500 21
1006.521 40
1006.541 24
1006.562 23
1006.582 26
1006.603 24
1006.624 18
1006.644 21
1006.665 24
1006.685 6
1006.706 13
1006.726 11
1006.747 18
1006.767 8
1006.788 5
1006.808 7
1006.829 17
1006.850 35
1006.870 35
1006.891 19
1006.911 7
1006.932 12
1006.952 29
1006.973 42
1006.993 34
1007.014 10
1007.035 33
1007.055 28
1007.076 5
1007.096 16
1007.117 20
1007.137 13
1007.158 15
1007.178 16
1007.199 33
1007.219 32
1007.240 26
1007.261 36
1007.281 37
1007.302 33
1007.322 22
1007.343 37
1007.363 61
1007.384 18
1007.404 7
1007.425 16
1007.446 26
1007.466 17
1007.487 13
1007.507 23
1007.528 15
1007.548 18
1007.569 10
1007.589 11
1007.610 19
1007.631 20
1007.651 12
1007.672 15
1007.692 24
1007.713 57
1007.733 28
1007.754 23
1007.775 25
1007.795 13
1007.816 18
1007.836 25
1007.857 17
1007.877 21
1007.898 28
1007.918 15
1007.939 31
1007.960 28
1007.980 12
1008.001 11
1008.021 29
1008.042 11
1008.062 18
1008.083 9
1008.103 25
1008.124 20
1008.145 13
1008.165 19
1008.186 22
1008.206 50
1008.227 29
1008.247 14
1008.268 3
1008.289 15
1008.309 13
1008.330 35
1008.350 16
1008.371 13
1008.391 8
1008.412 25
1008.433 18
1008.453 10
1008.474 13
1008.494 29
1008.515 22
1008.535 18
1008.556 8
1008.576 22
1008.597 22
1008.618 4
1008.638 21
1008.659 13
1008.679 17
1008.700 11
1008.720 16
1008.741 8
1008.762 11
1008.782 24
1008.803 10
1008.823 9
1008.844 8
1008.864 6
1008.885 23
1008.906 20
1008.926 8
1008.947 10
1008.967 9
1008.988 13
1009.008 10
1009.029 21
1009.050 27
1009.070 19
1009.091 19
1009.111 16
1009.132 8
1009.152 28
1009.173 23
1009.194 11
1009.214 8
1009.235 11
1009.255 24
1009.276 28
1009.296 18
1009.317 30
1009.338 16
1009.358 14
1009.379 10
1009.399 11
1009.420 21
1009.440 42
1009.461 17
1009.482 14
1009.502 14
1009.523 11
1009.543 22
1009.564 18
1009.585 5
1009.605 12
1009.626 30
1009.646 24
1009.667 15
1009.687 26
1009.708 12
1009.729 4
1009.749 21
1009.770 11
1009.790 19
1009.811 13
1009.831 5
1009.852 30
1009.873 38
1009.893 15
1009.914 15
1009.934 22
1009.955 15
1009.976 21
1009.996 15
1010.017 22
1010.037 7
1010.058 18
1010.078 14
1010.099 20
1010.120 29
1010.140 17
1010.161 32
1010.181 38
1010.202 36
1010.223 17
1010.243 21
1010.264 35
1010.284 47
1010.305 31
1010.325 19
1010.346 24
1010.367 25
1010.387 17
1010.408 10
1010.428 12
1010.449 31
1010.470 41
1010.490 23
1010.511 12
1010.531 19
1010.552 4
1010.572 23
1010.593 20
1010.614 25
1010.634 5
1010.655 10
1010.675 5
1010.696 1
1010.717 28
1010.737 14
1010.758 11
1010.778 5
1010.799 12
1010.820 25
1010.840 15
1010.861 19
1010.881 16
1010.902 7
1010.923 11
1010.943 15
1010.964 15
1010.984 23
1011.005 39
1011.025 12
1011.046 7
1011.067 10
1011.087 27
1011.108 44
1011.128 27
1011.149 28
1011.170 8
1011.190 9
1011.211 13
1011.231 9
1011.252 25
1011.273 35
1011.293 14
1011.314 15
1011.334 23
1011.355 31
1011.376 26
1011.396 21
1011.417 23
1011.437 15
1011.458 18
1011.479 14
1011.499 8
1011.520 14
1011.540 15
1011.561 18
1011.582 16
1011.602 30
1011.623 18
1011.643 6
1011.664 19
1011.685 16
1011.705 10
1011.726 12
1011.746 14
1011.767 13
1011.788 19
1011.808 11
1011.829 4
1011.849 18
1011.870 14
1011.891 15
1011.911 20
1011.932 18
1011.952 19
1011.973 19
1011.994 22
1012.014 17
1012.035 23
1012.055 16
1012.076 10
1012.097 6
1012.117 24
1012.138 37
1012.158 26
1012.179 26
1012.200 19
1012.220 6
1012.241 14
1012.261 21
1012.282 9
1012.303 46
1012.323 35
1012.344 35
1012.364 22
1012.385 5
1012.406 25
1012.426 31
1012.447 11
1012.467 11
1012.488 14
1012.509 20
1012.529 42
1012.550 23
1012.570 19
1012.591 17
1012.612 14
1012.632 7
1012.653 23
1012.674 21
1012.694 30
1012.715 7
1012.735 16
1012.756 30
1012.777 14
1012.797 35
1012.818 24
1012.838 12
1012.859 22
1012.880 11
1012.900 18
1012.921 7
1012.941 18
1012.962 11
1012.983 9
1013.003 21
1013.024 19
1013.045 15
1013.065 25
1013.086 27
1013.106 8
1013.127 17
1013.148 25
1013.168 12
1013.189 14
1013.209 16
1013.230 22
1013.251 20
1013.271 16
1013.292 21
1013.313 11
1013.333 28
1013.354 29
1013.374 19
1013.395 9
1013.416 2
1013.436 11
1013.457 12
1013.477 22
1013.498 26
1013.519 10
1013.539 14
1013.560 17
1013.581 5
1013.601 6
1013.622 22
1013.642 17
1013.663 13
1013.684 29
1013.704 30
1013.725 19
1013.745 25
1013.766 24
1013.787 17
1013.807 11
1013.828 19
1013.849 13
1013.869 7
1013.890 1
1013.910 5
1013.931 15
1013.952 9
1013.972 12
1013.993 12
1014.014 18
1014.034 23
1014.055 9
1014.075 8
1014.096 16
1014.117 71
1014.137 108
1014.158 90
1014.179 64
1014.199 28
1014.220 50
1014.240 42
1014.261 14
1014.282 7
1014.302 17
1014.323 10
1014.344 47
1014.364 30
1014.385 24
1014.405 28
1014.426 35
1014.447 14
1014.467 12
1014.488 32
1014.509 32
1014.529 29
1014.550 23
1014.570 28
1014.591 17
1014.612 15
1014.632 7
1014.653 30
1014.674 15
1014.694 31
1014.715 47
1014.735 43
1014.756 24
1014.777 32
1014.797 27
1014.818 5
1014.839 13
1014.859 4
1014.880 10
1014.901 26
1014.921 19
1014.942 19
1014.962 29
1014.983 18
1015.004 20
1015.024 19
1015.045 20
1015.066 19
1015.086 16
1015.107 26
1015.127 58
1015.148 56
1015.169 31
1015.189 36
1015.210 36
1015.231 30
1015.251 20
1015.272 16
1015.293 24
1015.313 31
1015.334 21
1015.354 13
1015.375 17
1015.396 10
1015.416 2
1015.437 9
1015.458 19
1015.478 13
1015.499 19
1015.520 39
1015.540 29
1015.561 33
1015.581 19
1015.602 15
1015.623 6
1015.643 14
1015.664 22
1015.685 32
1015.705 27
1015.726 17
1015.747 14
1015.767 8
1015.788 17
1015.809 25
1015.829 15
1015.850 18
1015.870 34
1015.891 9
1015.912 12
1015.932 15
1015.953 7
1015.974 3
1015.994 18
1016.015 10
1016.036 4
1016.056 20
1016.077 35
1016.098 28
1016.118 23
1016.139 19
1016.159 40
1016.180 14
1016.201 14
1016.221 20
1016.242 9
1016.263 8
1016.283 11
1016.304 28
1016.325 41
1016.345 3
1016.366 19
1016.387 30
1016.407 14
1016.428 15
1016.449 8
1016.469 27
1016.490 26
1016.510 12
1016.531 24
1016.552 23
1016.572 48
1016.593 27
1016.614 17
1016.634 28
1016.655 21
1016.676 7
1016.696 7
1016.717 13
1016.738 21
1016.758 9
1016.779 5
1016.800 13
1016.820 26
1016.841 19
1016.861 16
1016.882 25
1016.903 9
1016.923 16
1016.944 17
1016.965 11
1016.985 13
1017.006 13
1017.027 12
1017.047 6
1017.068 18
1017.089 17
1017.109 16
1017.130 10
1017.151 14
1017.171 30
1017.192 40
1017.213 11
1017.233 9
1017.254 24
1017.275 18
1017.295 47
1017.316 25
1017.337 15
1017.357 12
1017.378 13
1017.399 22
1017.419 24
1017.440 65
1017.460 25
1017.481 31
1017.502 28
1017.522 19
1017.543 0
1017.564 3
1017.584 4
1017.605 11
1017.626 13
1017.646 24
1017.667 22
1017.688 8
1017.708 29
1017.729 21
1017.750 10
1017.770 21
1017.791 21
1017.812 15
1017.832 9
1017.853 13
1017.874 15
1017.894 12
1017.915 2
1017.936 18
1017.956 5
1017.977 6
1017.998 25
1018.018 19
1018.039 12
1018.060 5
1018.080 14
1018.101 25
1018.122 17
1018.142 18
1018.163 43
1018.184 24
1018.204 14
1018.225 29
1018.246 29
1018.266 23
1018.287 28
1018.308 26
1018.328 16
1018.349 15
1018.370 13
1018.390 12
1018.411 4
1018.432 18
1018.452 16
1018.473 9
1018.494 19
1018.514 16
1018.535 12
1018.556 40
1018.576 17
1018.597 17
1018.618 21
1018.638 18
1018.659 34
1018.680 11
1018.700 22
1018.721 16
1018.742 10
1018.762 2
1018.783 11
1018.804 15
1018.824 9
1018.845 1
1018.866 6
1018.886 15
1018.907 25
1018.928 20
1018.948 11
1018.969 22
1018.990 26
1019.010 29
1019.031 26
1019.052 6
1019.072 7
1019.093 16
1019.114 11
1019.134 7
1019.155 8
1019.176 13
1019.196 6
1019.217 21
1019.238 42
1019.259 18
1019.279 2
1019.300 20
1019.321 21
1019.341 24
1019.362 1
1019.383 9
1019.403 21
1019.424 19
1019.445 16
1019.465 20
1019.486 4
1019.507 9
1019.527 12
1019.548 7
1019.569 12
1019.589 11
1019.610 14
1019.631 7
1019.651 15
1019.672 8
1019.693 15
1019.713 25
1019.734 17
1019.755 14
1019.775 0
1019.796 6
1019.817 20
1019.838 9
1019.858 3
1019.879 14
1019.900 12
1019.920 14
1019.941 11
1019.962 15
1019.982 8
1020.003 6
1020.024 12
1020.044 7
1020.065 9
1020.086 9
1020.106 5
1020.127 8
1020.148 21
1020.168 9
1020.189 23
1020.210 18
1020.231 3
1020.251 5
1020.272 20
1020.293 18
1020.313 7
1020.334 22
1020.355 32
1020.375 12
1020.396 19
1020.417 33
1020.437 24
1020.458 21
1020.479 2
1020.499 6
1020.520 22
1020.541 20
1020.562 24
1020.582 25
1020.603 18
1020.624 23
1020.644 22
1020.665 14
1020.686 6
1020.706 6
1020.727 14
1020.748 13
1020.768 21
1020.789 12
1020.810 28
1020.831 23
1020.851 37
1020.872 17
1020.893 24
1020.913 15
1020.934 11
1020.955 8
1020.975 16
1020.996 32
1021.017 26
1021.037 12
1021.058 11
1021.079 9
1021.100 3
1021.120 1
1021.141 9
1021.162 2
1021.182 4
1021.203 17
1021.224 10
1021.244 35
1021.265 28
1021.286 9
1021.306 40
1021.327 29
1021.348 9
1021.369 13
1021.389 25
1021.410 39
1021.431 27
1021.451 23
1021.472 8
1021.493 12
1021.513 14
1021.534 13
1021.555 23
1021.576 22
1021.596 26
1021.617 10
1021.638 11
1021.658 5
1021.679 17
1021.700 34
1021.720 28
1021.741 22
1021.762 12
1021.783 18
1021.803 15
1021.824 23
1021.845 11
1021.865 16
1021.886 12
1021.907 14
1021.927 18
1021.948 5
1021.969 10
1021.990 17
1022.010 10
1022.031 25
1022.052 10
1022.072 26
1022.093 16
1022.114 11
1022.135 11
1022.155 9
1022.176 2
1022.197 11
1022.217 26
1022.238 25
1022.259 9
1022.279 9
1022.300 23
1022.321 7
1022.342 25
1022.362 14
1022.383 11
1022.404 12
1022.424 21
1022.445 24
1022.466 4
1022.487 17
1022.507 19
1022.528 32
1022.549 13
1022.569 8
1022.590 3
1022.611 11
1022.632 23
1022.652 15
1022.673 5
1022.694 9
1022.714 4
1022.735 5
1022.756 25
1022.776 7
1022.797 9
1022.818 1
1022.839 6
1022.859 20
1022.880 14
1022.901 32
1022.921 12
1022.942 15
1022.963 9
1022.984 12
1023.004 21
1023.025 10
1023.046 10
1023.066 25
1023.087 26
1023.108 8
1023.129 2
1023.149 3
1023.170 18
1023.191 34
1023.211 14
1023.232 13
1023.253 23
1023.274 28
1023.294 11
1023.315 7
1023.336 13
1023.357 6
1023.377 16
1023.398 9
1023.419 8
1023.439 7
1023.460 29
1023.481 26
1023.502 8
1023.522 14
1023.543 25
1023.564 8
1023.584 23
1023.605 14
1023.626 18
1023.647 36
1023.667 26
1023.688 26
1023.709 17
1023.729 25
1023.750 8
1023.771 8
1023.792 2
1023.812 10
1023.833 30
1023.854 14
1023.875 21
1023.895 18
1023.916 22
1023.937 14
1023.957 9
1023.978 8
1023.999 26
1024.020 47
1024.040 35
1024.061 27
1024.082 9
1024.102 7
1024.123 32
1024.144 30
1024.165 16
1024.185 13
1024.206 8
1024.227 33
1024.248 22
1024.268 27
1024.289 32
1024.310 30
1024.330 7
1024.351 23
1024.372 10
1024.393 12
1024.413 10
1024.434 5
1024.455 3
1024.476 17
1024.496 21
1024.517 18
1024.538 19
1024.558 23
1024.579 27
1024.600 20
1024.621 12
1024.641 22
1024.662 12
1024.683 11
1024.704 7
1024.724 2
1024.745 14
1024.766 13
1024.787 28
1024.807 15
1024.828 23
1024.849 16
1024.869 30
1024.890 18
1024.911 5
1024.932 6
1024.952 20
1024.973 18
1024.994 9
1025.015 8
1025.035 8
1025.056 36
1025.077 40
1025.098 27
1025.118 13
1025.139 5
1025.160 10
1025.180 8
1025.201 7
1025.222 21
1025.243 22
1025.263 17
1025.284 16
1025.305 39
1025.326 32
1025.346 14
1025.367 11
1025.388 34
1025.409 26
1025.429 17
1025.450 17
1025.471 24
1025.492 16
1025.512 1
1025.533 2
1025.554 12
1025.575 16
1025.595 18
1025.616 25
1025.637 9
1025.657 16
1025.678 8
1025.699 14
1025.720 3
1025.740 8
1025.761 22
1025.782 7
1025.803 4
1025.823 7
1025.844 20
1025.865 12
1025.886 20
1025.906 13
1025.927 22
1025.948 20
1025.969 10
1025.989 10
1026.010 15
1026.031 25
1026.052 2
1026.072 14
1026.093 12
1026.114 26
1026.135 16
1026.155 5
1026.176 6
1026.197 16
1026.218 13
1026.238 10
1026.259 11
1026.280 19
1026.301 9
1026.321 13
1026.342 23
1026.363 22
1026.384 8
1026.404 5
1026.425 16
1026.446 24
1026.467 30
1026.487 25
1026.508 14
1026.529 21
1026.550 17
1026.570 5
1026.591 15
1026.612 10
1026.633 9
1026.653 3
1026.674 11
1026.695 10
1026.716 10
1026.736 12
1026.757 23
1026.778 25
1026.799 22
1026.819 32
1026.840 27
1026.861 13
1026.882 22
1026.902 43
1026.923 22
1026.944 8
1026.965 16
1026.985 17
1027.006 13
1027.027 20
1027.048 22
1027.068 11
1027.089 9
1027.110 27
1027.131 21
1027.151 18
1027.172 24
1027.193 28
1027.214 20
1027.234 18
1027.255 20
1027.276 11
1027.297 18
1027.317 14
1027.338 34
1027.359 18
1027.380 31
1027.400 13
1027.421 21
1027.442 31
1027.463 20
1027.483 29
1027.504 19
1027.525 22
1027.546 24
1027.567 13
1027.587 20
1027.608 6
1027.629 5
1027.650 4
1027.670 16
1027.691 19
1027.712 9
1027.733 10
1027.753 25
1027.774 16
1027.795 23
1027.816 15
1027.836 7
1027.857 3
1027.878 20
1027.899 37
1027.919 14
1027.940 8
1027.961 2
1027.982 5
1028.003 9
1028.023 23
1028.044 12
1028.065 13
1028.086 18
1028.106 12
1028.127 16
1028.148 20
1028.169 11
1028.189 12
1028.210 5
1028.231 5
1028.252 27
1028.273 26
1028.293 39
1028.314 12
1028.335 18
1028.356 13
1028.376 18
1028.397 27
1028.418 10
1028.439 20
1028.459 19
1028.480 26
1028.501 17
1028.522 15
1028.543 37
1028.563 11
1028.584 13
1028.605 11
1028.626 14
1028.646 12
1028.667 11
1028.688 4
1028.709 15
1028.729 26
1028.750 34
1028.771 10
1028.792 11
1028.813 6
1028.833 10
1028.854 6
1028.875 8
1028.896 1
1028.916 27
1028.937 16
1028.958 14
1028.979 32
1028.999 14
1029.020 13
1029.041 14
1029.062 5
1029.083 13
1029.103 24
1029.124 27
1029.145 28
1029.166 21
1029.186 18
1029.207 26
1029.228 4
1029.249 12
1029.270 5
1029.290 11
1029.311 21
1029.332 19
1029.353 19
1029.373 13
1029.394 10
1029.415 6
1029.436 1
1029.457 5
1029.477 20
1029.498 25
1029.519 19
1029.540 11
1029.560 34
1029.581 40
1029.602 15
1029.623 9
1029.644 23
1029.664 21
1029.685 8
1029.706 12
1029.727 20
1029.748 16
1029.768 10
1029.789 15
1029.810 18
1029.831 13
1029.851 20
1029.872 10
1029.893 26
1029.914 26
1029.935 11
1029.955 12
1029.976 8
1029.997 3
1030.018 0
1030.039 11
1030.059 25
1030.080 86
1030.101 158
1030.122 137
1030.142 43
1030.163 26
1030.184 9
1030.205 32
1030.226 21
1030.246 41
1030.267 35
1030.288 32
1030.309 27
1030.330 25
1030.350 10
1030.371 18
1030.392 28
1030.413 36
1030.433 13
1030.454 17
1030.475 22
1030.496 34
1030.517 23
1030.537 19
1030.558 1
1030.579 8
1030.600 12
1030.621 27
1030.641 15
1030.662 20
1030.683 23
1030.704 15
1030.725 5
1030.745 9
1030.766 21
1030.787 40
1030.808 35
1030.828 29
1030.849 9
1030.870 24
1030.891 30
1030.912 9
1030.932 18
1030.953 13
1030.974 12
1030.995 7
1031.016 9
1031.036 33
1031.057 22
1031.078 31
1031.099 50
1031.120 60
1031.140 63
1031.161 26
1031.182 21
1031.203 23
1031.224 27
1031.244 16
1031.265 38
1031.286 36
1031.307 18
1031.328 19
1031.348 26
1031.369 21
1031.390 41
1031.411 30
1031.432 9
1031.452 5
1031.473 24
1031.494 9
1031.515 13
1031.536 29
1031.556 7
1031.577 6
1031.598 8
1031.619 9
1031.640 10
1031.660 8
1031.681 14
1031.702 19
1031.723 11
1031.744 11
1031.764 5
1031.785 16
1031.806 7
1031.827 8
1031.848 16
1031.868 12
1031.889 10
1031.910 9
1031.931 29
1031.952 27
1031.972 13
1031.993 14
1032.014 22
1032.035 22
1032.056 15
1032.076 18
1032.097 38
1032.118 52
1032.139 41
1032.160 21
1032.181 12
1032.201 1
1032.222 16
1032.243 2
1032.264 13
1032.285 28
1032.305 22
1032.326 31
1032.347 20
1032.368 3
1032.389 3
1032.409 5
1032.430 33
1032.451 20
1032.472 10
1032.493 2
1032.513 0
1032.534 7
1032.555 10
1032.576 14
1032.597 15
1032.618 17
1032.638 18
1032.659 13
1032.680 23
1032.701 19
1032.722 30
1032.742 25
1032.763 20
1032.784 11
1032.805 9
1032.826 6
1032.846 3
1032.867 18
1032.888 43
1032.909 26
1032.930 18
1032.951 5
1032.971 11
1032.992 14
1033.013 32
1033.034 16
1033.055 17
1033.075 4
1033.096 7
1033.117 7
1033.138 8
1033.159 9
1033.179 2
1033.200 13
1033.221 23
1033.242 18
1033.263 22
1033.284 37
1033.304 15
1033.325 24
1033.346 10
1033.367 10
1033.388 4
1033.408 17
1033.429 1
1033.450 11
1033.471 28
1033.492 12
1033.513 10
1033.533 13
1033.554 13
1033.575 2
1033.596 15
1033.617 25
1033.638 38
1033.658 37
1033.679 20
1033.700 18
1033.721 7
1033.742 11
1033.762 7
1033.783 12
1033.804 38
1033.825 34
1033.846 27
1033.867 24
1033.887 24
1033.908 24
1033.929 11
1033.950 7
1033.971 6
1033.992 7
1034.012 26
1034.033 14
1034.054 16
1034.075 40
1034.096 22
1034.116 36
1034.137 45
1034.158 47
1034.179 48
1034.200 41
1034.221 14
1034.241 16
1034.262 21
1034.283 17
1034.304 12
1034.325 58
1034.346 29
1034.366 16
1034.387 17
1034.408 31
1034.429 16
1034.450 21
1034.471 4
1034.491 8
1034.512 6
1034.533 18
1034.554 20
1034.575 12
1034.596 27
1034.616 51
1034.637 19
1034.658 10
1034.679 15
1034.700 19
1034.721 17
1034.741 17
1034.762 10
1034.783 5
1034.804 7
1034.825 7
1034.846 9
1034.866 8
1034.887 4
1034.908 8
1034.929 8
1034.950 11
1034.971 6
1034.991 3
1035.012 6
1035.033 8
1035.054 9
1035.075 20
1035.096 7
1035.116 13
1035.137 3
1035.158 6
1035.179 11
1035.200 32
1035.221 29
1035.241 34
1035.262 19
1035.283 23
1035.304 35
1035.325 23
1035.346 17
1035.366 16
1035.387 17
1035.408 18
1035.429 37
1035.450 26
1035.471 8
1035.491 10
1035.512 14
1035.533 2
1035.554 19
1035.575 18
1035.596 13
1035.617 38
1035.637 29
1035.658 36
1035.679 18
1035.700 24
1035.721 21
1035.742 39
1035.762 19
1035.783 14
1035.804 24
1035.825 29
1035.846 10
1035.867 1
1035.887 4
1035.908 5
1035.929 25
1035.950 8
1035.971 22
1035.992 17
1036.013 20
1036.033 11
1036.054 18
1036.075 39
1036.096 32
1036.117 14
1036.138 27
1036.158 50
1036.179 14
1036.200 7
1036.221 4
1036.242 10
1036.263 28
1036.284 33
1036.304 44
1036.325 46
1036.346 29
1036.367 19
1036.388 11
1036.409 21
1036.430 26
1036.450 12
1036.471 9
1036.492 24
1036.513 24
1036.534 20
1036.555 23
1036.575 15
1036.596 5
1036.617 18
1036.638 9
1036.659 14
1036.680 12
1036.701 16
1036.721 13
1036.742 10
1036.763 30
1036.784 24
1036.805 28
1036.826 21
1036.847 9
1036.867 8
1036.888 18
1036.909 14
1036.930 7
1036.951 2
1036.972 12
1036.993 19
1037.013 13
1037.034 25
1037.055 39
1037.076 37
1037.097 17
1037.118 11
1037.139 31
1037.159 23
1037.180 22
1037.201 33
1037.222 11
1037.243 27
1037.264 34
1037.285 28
1037.305 17
1037.326 12
1037.347 18
1037.368 21
1037.389 17
1037.410 18
1037.431 18
1037.451 8
1037.472 2
1037.493 16
1037.514 15
1037.535 20
1037.556 10
1037.577 14
1037.597 12
1037.618 5
1037.639 13
1037.660 20
1037.681 9
1037.702 9
1037.723 4
1037.743 18
1037.764 26
1037.785 10
1037.806 17
1037.827 20
1037.848 17
1037.869 18
1037.890 12
1037.910 30
1037.931 13
1037.952 27
1037.973 10
1037.994 10
1038.015 11
1038.036 11
1038.056 17
1038.077 12
1038.098 15
1038.119 9
1038.140 11
1038.161 16
1038.182 11
1038.203 19
1038.223 18
1038.244 32
1038.265 17
1038.286 23
1038.307 24
1038.328 26
1038.349 13
1038.369 20
1038.390 18
1038.411 27
1038.432 15
1038.453 0
1038.474 15
1038.495 22
1038.516 14
1038.536 10
1038.557 11
1038.578 14
1038.599 22
1038.620 22
1038.641 21
1038.662 15
1038.683 27
1038.703 11
1038.724 10
1038.745 29
1038.766 15
1038.787 9
1038.808 8
1038.829 8
1038.850 8
1038.870 15
1038.891 18
1038.912 6
1038.933 17
1038.954 10
1038.975 8
1038.996 18
1039.017 11
1039.037 19
1039.058 20
1039.079 16
1039.100 13
1039.121 23
1039.142 20
1039.163 11
1039.184 7
1039.204 6
1039.225 10
1039.246 36
1039.267 28
1039.288 16
1039.309 24
1039.330 11
1039.351 22
1039.371 12
1039.392 5
1039.413 9
1039.434 20
1039.455 18
1039.476 16
1039.497 14
1039.518 8
1039.538 22
1039.559 21
1039.580 9
1039.601 20
1039.622 22
1039.643 19
1039.664 15
1039.685 30
1039.706 24
1039.726 14
1039.747 22
1039.768 10
1039.789 17
1039.810 7
1039.831 11
1039.852 1
1039.873 7
1039.893 5
1039.914 18
1039.935 36
1039.956 25
1039.977 13
1039.998 3
1040.019 7
1040.040 21
1040.061 16
1040.081 9
1040.102 18
1040.123 15
1040.144 0
1040.165 6
1040.186 19
1040.207 14
1040.228 25
1040.249 38
1040.269 24
1040.290 32
1040.311 17
1040.332 21
1040.353 17
1040.374 15
1040.395 13
1040.416 9
1040.437 15
1040.457 24
1040.478 4
1040.499 8
1040.520 2
1040.541 7
1040.562 25
1040.583 10
1040.604 15
1040.625 16
1040.645 21
1040.666 26
1040.687 30
1040.708 17
1040.729 19
1040.750 30
1040.771 26
1040.792 13
1040.813 9
1040.834 20
1040.854 16
1040.875 12
1040.896 20
1040.917 23
1040.938 8
1040.959 15
1040.980 21
1041.001 11
1041.022 20
1041.042 17
1041.063 5
1041.084 8
1041.105 16
1041.126 7
1041.147 3
1041.168 11
1041.189 15
1041.210 14
1041.231 11
1041.251 30
1041.272 18
1041.293 8
1041.314 17
1041.335 38
1041.356 37
1041.377 24
1041.398 28
1041.419 42
1041.440 37
1041.460 17
1041.481 31
1041.502 18
1041.523 11
1041.544 18
1041.565 25
1041.586 27
1041.607 26
1041.628 7
1041.649 16
1041.669 13
1041.690 16
1041.711 27
1041.732 7
1041.753 9
1041.774 7
1041.795 11
1041.816 22
1041.837 4
1041.858 5
1041.878 6
1041.899 13
1041.920 12
1041.941 14
1041.962 25
1041.983 31
1042.004 6
1042.025 21
1042.046 8
1042.067 16
1042.088 13
1042.108 17
1042.129 20
1042.150 15
1042.171 27
1042.192 7
1042.213 8
1042.234 13
1042.255 15
1042.276 12
1042.297 15
1042.318 23
1042.338 8
1042.359 23
1042.380 35
1042.401 21
1042.422 1
1042.443 6
1042.464 17
1042.485 27
1042.506 25
1042.527 21
1042.548 20
1042.568 29
1042.589 33
1042.610 31
1042.631 29
1042.652 40
1042.673 36
1042.694 14
1042.715 18
1042.736 11
1042.757 5
1042.778 23
1042.799 25
1042.819 13
1042.840 7
1042.861 15
1042.882 16
1042.903 20
1042.924 21
1042.945 14
1042.966 10
1042.987 7
1043.008 34
1043.029 23
1043.049 4
1043.070 12
1043.091 11
1043.112 19
1043.133 4
1043.154 14
1043.175 16
1043.196 0
1043.217 22
1043.238 51
1043.259 27
1043.280 17
1043.300 11
1043.321 17
1043.342 28
1043.363 17
1043.384 13
1043.405 9
1043.426 7
1043.447 2
1043.468 6
1043.489 13
1043.510 28
1043.531 25
1043.552 8
1043.572 42
1043.593 29
1043.614 12
1043.635 28
1043.656 8
1043.677 16
1043.698 21
1043.719 10
1043.740 15
1043.761 20
1043.782 14
1043.803 7
1043.824 23
1043.844 13
1043.865 4
1043.886 30
1043.907 21
1043.928 0
1043.949 7
1043.970 15
1043.991 4
1044.012 3
1044.033 19
1044.054 51
1044.075 59
1044.096 34
1044.116 33
1044.137 8
1044.158 1
1044.179 24
1044.200 25
1044.221 18
1044.242 20
1044.263 19
1044.284 19
1044.305 19
1044.326 29
1044.347 25
1044.368 12
1044.389 17
1044.409 16
1044.430 9
1044.451 5
1044.472 1
1044.493 16
1044.514 29
1044.535 16
1044.556 4
1044.577 12
1044.598 9
1044.619 16
1044.640 23
1044.661 8
1044.682 17
1044.703 25
1044.723 36
1044.744 9
1044.765 8
1044.786 12
1044.807 14
1044.828 21
1044.849 8
1044.870 18
1044.891 29
1044.912 6
1044.933 17
1044.954 22
1044.975 13
1044.996 15
1045.017 11
1045.037 25
1045.058 17
1045.079 5
1045.100 17
1045.121 30
1045.142 27
1045.163 29
1045.184 23
1045.205 11
1045.226 14
1045.247 19
1045.268 6
1045.289 14
1045.310 36
1045.331 18
1045.352 31
1045.373 23
1045.393 16
1045.414 7
1045.435 6
1045.456 17
1045.477 28
1045.498 29
1045.519 45
1045.540 49
1045.561 106
1045.582 89
1045.603 78
1045.624 47
1045.645 22
1045.666 11
1045.687 15
1045.708 21
1045.729 20
1045.749 14
1045.770 18
1045.791 11
1045.812 11
1045.833 12
1045.854 12
1045.875 27
1045.896 23
1045.917 19
1045.938 23
1045.959 17
1045.980 23
1046.001 14
1046.022 14
1046.043 31
1046.064 46
1046.085 29
1046.106 31
1046.126 39
1046.147 29
1046.168 16
1046.189 9
1046.210 15
1046.231 22
1046.252 6
1046.273 10
1046.294 14
1046.315 13
1046.336 17
1046.357 14
1046.378 11
1046.399 5
1046.420 1
1046.441 27
1046.462 30
1046.483 17
1046.504 14
1046.525 26
1046.545 49
1046.566 38
1046.587 27
1046.608 15
1046.629 42
1046.650 12
1046.671 24
1046.692 7
1046.713 9
1046.734 20
1046.755 9
1046.776 5
1046.797 5
1046.818 14
1046.839 1
1046.860 9
1046.881 19
1046.902 6
1046.923 0
1046.944 2
1046.965 11
1046.985 9
1047.006 8
1047.027 19
1047.048 25
1047.069 18
1047.090 25
1047.111 14
1047.132 7
1047.153 24
1047.174 9
1047.195 7
1047.216 15
1047.237 22
1047.258 32
1047.279 34
1047.300 13
1047.321 17
1047.342 29
1047.363 18
1047.384 16
1047.405 4
1047.426 5
1047.447 2
1047.468 6
1047.489 10
1047.509 19
1047.530 30
1047.551 30
1047.572 57
1047.593 41
1047.614 20
1047.635 4
1047.656 0
1047.677 7
1047.698 3
1047.719 9
1047.740 12
1047.761 29
1047.782 31
1047.803 23
1047.824 1
1047.845 7
1047.866 22
1047.887 14
1047.908 8
1047.929 9
1047.950 16
1047.971 6
1047.992 20
1048.013 12
1048.034 22
1048.055 9
1048.075 14
1048.096 34
1048.117 11
1048.138 19
1048.159 23
1048.180 13
1048.201 6
1048.222 2
1048.243 19
1048.264 25
1048.285 14
1048.306 25
1048.327 27
1048.348 17
1048.369 27
1048.390 30
1048.411 18
1048.432 22
1048.453 32
1048.474 12
1048.495 22
1048.516 27
1048.537 18
1048.558 7
1048.579 26
1048.600 16
1048.621 11
1048.642 1
1048.663 3
1048.684 2
1048.705 10
1048.726 4
1048.747 8
1048.768 16
1048.788 13
1048.809 7
1048.830 12
1048.851 14
1048.872 6
1048.893 26
1048.914 19
1048.935 4
1048.956 0
1048.977 1
1048.998 8
1049.019 16
1049.040 24
1049.061 25
1049.082 15
1049.103 9
1049.124 7
1049.145 12
1049.166 8
1049.187 10
1049.208 30
1049.229 27
1049.250 7
1049.271 14
1049.292 10
1049.313 15
1049.334 13
1049.355 34
1049.376 25
1049.397 12
1049.418 11
1049.439 2
1049.460 6
1049.481 13
1049.502 5
1049.523 16
1049.544 17
1049.565 11
1049.586 3
1049.607 5
1049.628 4
1049.649 14
1049.670 16
1049.691 19
1049.712 20
1049.733 12
1049.754 14
1049.775 5
1049.795 19
1049.816 21
1049.837 2
1049.858 7
1049.879 5
1049.900 7
1049.921 21
1049.942 5
1049.963 12
1049.984 15
1050.005 13
1050.026 24
1050.047 18
1050.068 48
1050.089 42
1050.110 47
1050.131 52
1050.152 39
1050.173 10
1050.194 0
1050.215 3
1050.236 6
1050.257 11
1050.278 17
1050.299 22
1050.320 22
1050.341 31
1050.362 27
1050.383 13
1050.404 8
1050.425 10
1050.446 0
1050.467 8
1050.488 7
1050.509 17
1050.530 28
1050.551 57
1050.572 28
1050.593 17
1050.614 24
1050.635 12
1050.656 10
1050.677 35
1050.698 16
1050.719 19
1050.740 15
1050.761 5
1050.782 7
1050.803 19
1050.824 5
1050.845 10
1050.866 16
1050.887 20
1050.908 7
1050.929 13
1050.950 4
1050.971 9
1050.992 12
1051.013 6
1051.034 21
1051.055 15
1051.076 33
1051.097 35
1051.118 25
1051.139 13
1051.160 1
1051.181 13
1051.202 20
1051.223 7
1051.244 10
1051.265 10
1051.286 9
1051.307 34
1051.328 31
1051.349 14
1051.370 4
1051.391 15
1051.412 15
1051.433 19
1051.454 23
1051.475 33
1051.496 25
1051.517 20
1051.538 14
1051.559 15
1051.580 10
1051.601 7
1051.622 8
1051.643 53
1051.664 96
1051.685 180
1051.706 203
1051.727 203
1051.748 139
1051.769 84
1051.790 36
1051.811 7
1051.832 5
1051.853 7
1051.874 44
1051.895 38
1051.916 22
1051.937 6
1051.958 18
1051.979 9
1052.000 11
1052.021 18
1052.042 10
1052.063 6
1052.084 35
1052.105 27
1052.126 16
1052.147 31
1052.168 14
1052.189 25
1052.210 21
1052.231 24
1052.252 3
1052.273 11
1052.294 25
1052.315 16
1052.336 14
1052.357 31
1052.378 43
1052.399 30
1052.420 10
1052.441 6
1052.462 4
1052.483 23
1052.504 13
1052.525 19
1052.546 15
1052.567 19
1052.588 40
1052.609 26
1052.630 29
1052.651 84
1052.672 119
1052.693 135
1052.714 108
1052.735 49
1052.756 14
1052.777 17
1052.798 11
1052.819 6
1052.840 14
1052.861 23
1052.882 27
1052.903 32
1052.924 17
1052.945 28
1052.966 33
1052.988 20
1053.009 12
1053.030 0
1053.051 2
1053.072 5
1053.093 11
1053.114 7
1053.135 16
1053.156 36
1053.177 38
1053.198 17
1053.219 18
1053.240 14
1053.261 17
1053.282 21
1053.303 11
1053.324 1
1053.345 11
1053.366 23
1053.387 25
1053.408 26
1053.429 7
1053.450 19
1053.471 11
1053.492 19
1053.513 23
1053.534 7
1053.555 8
1053.576 8
1053.597 9
1053.618 27
1053.639 30
1053.660 36
1053.681 49
1053.702 29
1053.723 7
1053.744 7
1053.765 25
1053.786 25
1053.807 14
1053.828 5
1053.849 8
1053.870 20
1053.891 31
1053.912 20
1053.933 13
1053.954 17
1053.975 15
1053.997 15
1054.018 4
1054.039 0
1054.060 2
1054.081 10
1054.102 30
1054.123 19
1054.144 19
1054.165 7
1054.186 7
1054.207 21
1054.228 9
1054.249 21
1054.270 16
1054.291 30
1054.312 31
1054.333 18
1054.354 11
1054.375 34
1054.396 14
1054.417 11
1054.438 12
1054.459 15
1054.480 0
1054.501 2
1054.522 11
1054.543 13
1054.564 18
1054.585 15
1054.606 2
1054.627 5
1054.648 20
1054.669 32
1054.690 27
1054.712 21
1054.733 23
1054.754 19
1054.775 5
1054.796 12
1054.817 23
1054.838 14
1054.859 11
1054.880 7
1054.901 6
1054.922 17
1054.943 13
1054.964 5
1054.985 0
1055.006 13
1055.027 15
1055.048 23
1055.069 11
1055.090 8
1055.111 31
1055.132 16
1055.153 5
1055.174 17
1055.195 14
1055.216 7
1055.237 5
1055.258 12
1055.280 22
1055.301 44
1055.322 37
1055.343 39
1055.364 36
1055.385 14
1055.406 6
1055.427 13
1055.448 25
1055.469 19
1055.490 4
1055.511 6
1055.532 28
1055.553 8
1055.574 14
1055.595 11
1055.616 12
1055.637 16
1055.658 15
1055.679 22
1055.700 6
1055.721 1
1055.742 11
1055.763 16
1055.784 29
1055.806 24
1055.827 10
1055.848 9
1055.869 28
1055.890 7
1055.911 10
1055.932 14
1055.953 16
1055.974 10
1055.995 16
1056.016 13
1056.037 6
1056.058 9
1056.079 29
1056.100 22
1056.121 15
1056.142 34
1056.163 36
1056.184 21
1056.205 19
1056.226 11
1056.248 13
1056.269 22
1056.290 43
1056.311 27
1056.332 44
1056.353 64
1056.374 40
1056.395 22
1056.416 25
1056.437 30
1056.458 38
1056.479 20
1056.500 17
1056.521 24
1056.542 26
1056.563 26
1056.584 14
1056.605 25
1056.626 18
1056.647 22
1056.669 18
1056.690 10
1056.711 5
1056.732 31
1056.753 22
1056.774 8
1056.795 8
1056.816 10
1056.837 2
1056.858 13
1056.879 23
1056.900 8
1056.921 14
1056.942 6
1056.963 23
1056.984 24
1057.005 15
1057.026 25
1057.048 24
1057.069 11
1057.090 15
1057.111 18
1057.132 14
1057.153 13
1057.174 19
1057.195 12
1057.216 11
1057.237 40
1057.258 17
1057.279 58
1057.300 21
1057.321 28
1057.342 16
1057.363 11
1057.384 23
1057.406 13
1057.427 21
1057.448 7
1057.469 13
1057.490 18
1057.511 13
1057.532 7
1057.553 4
1057.574 3
1057.595 6
1057.616 1
1057.637 3
1057.658 11
1057.679 22
1057.700 20
1057.721 45
1057.743 42
1057.764 3
1057.785 6
1057.806 27
1057.827 19
1057.848 13
1057.869 16
1057.890 5
1057.911 11
1057.932 22
1057.953 15
1057.974 16
1057.995 21
1058.016 12
1058.037 20
1058.058 10
1058.080 12
1058.101 8
1058.122 7
1058.143 6
1058.164 15
1058.185 26
1058.206 22
1058.227 26
1058.248 4
1058.269 5
1058.290 17
1058.311 17
1058.332 8
1058.353 15
1058.375 25
1058.396 23
1058.417 12
1058.438 22
1058.459 19
1058.480 18
1058.501 28
1058.522 24
1058.543 14
1058.564 17
1058.585 8
1058.606 24
1058.627 7
1058.648 6
1058.670 6
1058.691 3
1058.712 16
1058.733 11
1058.754 1
1058.775 3
1058.796 5
1058.817 8
1058.838 6
1058.859 11
1058.880 14
1058.901 14
1058.922 8
1058.943 9
1058.965 6
1058.986 1
1059.007 12
1059.028 16
1059.049 20
1059.070 32
1059.091 22
1059.112 19
1059.133 13
1059.154 19
1059.175 9
1059.196 7
1059.217 13
1059.239 16
1059.260 34
1059.281 31
1059.302 5
1059.323 5
1059.344 14
1059.365 19
1059.386 28
1059.407 11
1059.428 33
1059.449 56
1059.470 30
1059.492 8
1059.513 17
1059.534 15
1059.555 29
1059.576 28
1059.597 6
1059.618 5
1059.639 3
1059.660 13
1059.681 6
1059.702 6
1059.723 4
1059.744 6
1059.766 10
1059.787 9
1059.808 13
1059.829 20
1059.850 4
1059.871 15
1059.892 14
1059.913 0
1059.934 0
1059.955 0
1059.976 1
1059.998 16
1060.019 30
1060.040 11
1060.061 43
1060.082 52
1060.103 15
1060.124 9
1060.145 35
1060.166 31
1060.187 19
1060.208 11
1060.229 25
1060.251 18
1060.272 15
1060.293 16
1060.314 8
1060.335 11
1060.356 10
1060.377 18
1060.398 11
1060.419 10
1060.440 22
1060.461 28
1060.483 10
1060.504 6
1060.525 3
1060.546 13
1060.567 27
1060.588 18
1060.609 17
1060.630 30
1060.651 18
1060.672 35
1060.693 22
1060.715 11
1060.736 1
1060.757 9
1060.778 34
1060.799 14
1060.820 19
1060.841 7
1060.862 27
1060.883 24
1060.904 27
1060.925 3
1060.947 7
1060.968 13
1060.989 12
1061.010 13
1061.031 6
1061.052 19
1061.073 18
1061.094 28
1061.115 22
1061.136 20
1061.158 24
1061.179 31
1061.200 9
1061.221 9
1061.242 10
1061.263 8
1061.284 13
1061.305 20
1061.326 12
1061.347 25
1061.369 12
1061.390 24
1061.411 8
1061.432 9
1061.453 18
1061.474 27
1061.495 4
1061.516 2
1061.537 1
1061.558 17
1061.580 15
1061.601 11
1061.622 3
1061.643 10
1061.664 13
1061.685 10
1061.706 25
1061.727 19
1061.748 18
1061.769 8
1061.791 8
1061.812 14
1061.833 10
1061.854 9
1061.875 41
1061.896 12
1061.917 6
1061.938 20
1061.959 15
1061.981 12
1062.002 7
1062.023 21
1062.044 20
1062.065 15
1062.086 15
1062.107 6
1062.128 13
1062.149 20
1062.170 14
1062.192 15
1062.213 5
1062.234 5
1062.255 19
1062.276 19
1062.297 14
1062.318 13
1062.339 24
1062.360 18
1062.382 26
1062.403 29
1062.424 6
1062.445 10
1062.466 1
1062.487 13
1062.508 18
1062.529 13
1062.550 6
1062.572 10
1062.593 5
1062.614 18
1062.635 19
1062.656 32
1062.677 30
1062.698 42
1062.719 23
1062.740 28
1062.762 23
1062.783 6
1062.804 11
1062.825 19
1062.846 5
1062.867 6
1062.888 15
1062.909 11
1062.930 10
1062.952 9
1062.973 6
1062.994 22
1063.015 17
1063.036 10
1063.057 3
1063.078 4
1063.099 30
1063.121 10
1063.142 10
1063.163 10
1063.184 7
1063.205 1
1063.226 27
1063.247 21
1063.268 14
1063.289 15
1063.311 21
1063.332 11
1063.353 33
1063.374 21
1063.395 21
1063.416 35
1063.437 22
1063.458 9
1063.480 27
1063.501 31
1063.522 31
1063.543 14
1063.564 20
1063.585 35
1063.606 20
1063.627 13
1063.649 0
1063.670 12
1063.691 8
1063.712 27
1063.733 12
1063.754 7
1063.775 13
1063.796 11
1063.818 26
1063.839 23
1063.860 10
1063.881 6
1063.902 25
1063.923 10
1063.944 4
1063.965 10
1063.987 22
1064.008 25
1064.029 20
1064.050 25
1064.071 26
1064.092 29
1064.113 26
1064.134 11
1064.156 6
1064.177 24
1064.198 21
1064.219 19
1064.240 15
1064.261 5
1064.282 22
1064.303 31
1064.325 14
1064.346 3
1064.367 19
1064.388 28
1064.409 17
1064.430 24
1064.451 13
1064.472 24
1064.494 8
1064.515 10
1064.536 13
1064.557 15
1064.578 14
1064.599 4
1064.620 19
1064.642 17
1064.663 15
1064.684 3
1064.705 6
1064.726 2
1064.747 13
1064.768 18
1064.789 12
1064.811 4
1064.832 7
1064.853 29
1064.874 43
1064.895 21
1064.916 19
1064.937 14
1064.959 23
1064.980 13
1065.001 24
1065.022 24
1065.043 21
1065.064 12
1065.085 3
1065.106 15
1065.128 8
1065.149 5
1065.170 7
1065.191 14
1065.212 12
1065.233 18
1065.254 22
1065.276 18
1065.297 20
1065.318 12
1065.339 26
1065.360 21
1065.381 25
1065.402 16
1065.424 16
1065.445 15
1065.466 9
1065.487 10
1065.508 14
1065.529 21
1065.550 47
1065.572 20
1065.593 16
1065.614 17
1065.635 28
1065.656 7
1065.677 25
1065.698 28
1065.720 32
1065.741 12
1065.762 7
1065.783 14
1065.804 18
1065.825 8
1065.846 9
1065.868 16
1065.889 32
1065.910 23
1065.931 25
1065.952 41
1065.973 17
1065.994 15
1066.016 34
1066.037 15
1066.058 35
1066.079 36
1066.100 36
1066.121 48
1066.142 17
1066.164 9
1066.185 18
1066.206 16
1066.227 12
1066.248 7
1066.269 8
1066.290 16
1066.312 9
1066.333 24
1066.354 53
1066.375 27
1066.396 26
1066.417 25
1066.439 3
1066.460 4
1066.481 27
1066.502 20
1066.523 9
1066.544 15
1066.565 33
1066.587 22
1066.608 20
1066.629 51
1066.650 14
1066.671 14
1066.692 21
1066.713 21
1066.735 16
1066.756 12
1066.777 14
1066.798 8
1066.819 8
1066.840 3
1066.862 11
1066.883 20
1066.904 9
1066.925 14
1066.946 16
1066.967 18
1066.988 4
1067.010 13
1067.031 7
1067.052 22
1067.073 26
1067.094 29
1067.115 10
1067.137 32
1067.158 28
1067.179 4
1067.200 9
1067.221 24
1067.242 24
1067.264 29
1067.285 26
1067.306 29
1067.327 19
1067.348 5
1067.369 33
1067.390 59
1067.412 18
1067.433 10
1067.454 18
1067.475 19
1067.496 26
1067.517 31
1067.539 25
1067.560 44
1067.581 20
1067.602 19
1067.623 21
1067.644 9
1067.666 15
1067.687 15
1067.708 8
1067.729 18
1067.750 10
1067.771 8
1067.793 6
1067.814 1
1067.835 10
1067.856 14
1067.877 22
1067.898 19
1067.920 22
1067.941 15
1067.962 11
1067.983 12
1068.004 11
1068.025 12
1068.047 18
1068.068 23
1068.089 24
1068.110 43
1068.131 26
1068.152 17
1068.174 12
1068.195 12
1068.216 14
1068.237 25
1068.258 15
1068.279 18
1068.301 11
1068.322 25
1068.343 25
1068.364 38
1068.385 27
1068.406 5
1068.428 22
1068.449 12
1068.470 13
1068.491 15
1068.512 23
1068.533 20
1068.555 23
1068.576 7
1068.597 5
1068.618 6
1068.639 20
1068.660 5
1068.682 15
1068.703 5
1068.724 18
1068.745 8
1068.766 17
1068.787 11
1068.809 15
1068.830 25
1068.851 36
1068.872 15
1068.893 10
1068.915 2
1068.936 10
1068.957 32
1068.978 10
1068.999 6
1069.020 24
1069.042 11
1069.063 7
1069.084 5
1069.105 39
1069.126 13
1069.147 20
1069.169 22
1069.190 8
1069.211 8
1069.232 13
1069.253 8
1069.275 28
1069.296 7
1069.317 17
1069.338 4
1069.359 24
1069.380 17
1069.402 26
1069.423 21
1069.444 22
1069.465 19
1069.486 18
1069.508 39
1069.529 27
1069.550 19
1069.571 13
1069.592 17
1069.613 18
1069.635 16
1069.656 12
1069.677 11
1069.698 10
1069.719 19
1069.741 7
1069.762 11
1069.783 25
1069.804 11
1069.825 5
1069.846 13
1069.868 6
1069.889 6
1069.910 25
1069.931 15
1069.952 5
1069.974 4
1069.995 9
1070.016 4
1070.037 13
1070.058 10
1070.079 32
1070.101 23
1070.122 8
1070.143 3
1070.164 15
1070.185 29
1070.207 53
1070.228 25
1070.249 31
1070.270 35
1070.291 20
1070.313 28
1070.334 16
1070.355 14
1070.376 32
1070.397 17
1070.418 19
1070.440 13
1070.461 15
1070.482 32
1070.503 36
1070.524 38
1070.546 46
1070.567 22
1070.588 36
1070.609 34
1070.630 23
1070.652 28
1070.673 17
1070.694 33
1070.715 18
1070.736 6
1070.758 13
1070.779 12
1070.800 2
1070.821 6
1070.842 7
1070.863 1
1070.885 13
1070.906 25
1070.927 21
1070.948 10
1070.969 7
1070.991 6
1071.012 31
1071.033 23
1071.054 17
1071.075 9
1071.097 4
1071.118 1
1071.139 9
1071.160 3
1071.181 2
1071.203 5
1071.224 1
1071.245 14
1071.266 12
1071.287 24
1071.309 16
1071.330 22
1071.351 38
1071.372 19
1071.393 2
1071.415 18
1071.436 17
1071.457 10
1071.478 17
1071.499 6
1071.521 12
1071.542 26
1071.563 12
1071.584 23
1071.605 21
1071.627 17
1071.648 35
1071.669 9
1071.690 9
1071.711 22
1071.733 20
1071.754 41
1071.775 23
1071.796 8
1071.817 12
1071.839 21
1071.860 10
1071.881 29
1071.902 22
1071.923 20
1071.945 5
1071.966 2
1071.987 9
1072.008 4
1072.029 27
1072.051 16
1072.072 16
1072.093 13
1072.114 19
1072.136 22
1072.157 30
1072.178 17
1072.199 12
1072.220 6
1072.242 17
1072.263 53
1072.284 47
1072.305 28
1072.326 35
1072.348 39
1072.369 32
1072.390 18
1072.411 38
1072.432 17
1072.454 16
1072.475 17
1072.496 19
1072.517 4
1072.538 7
1072.560 19
1072.581 17
1072.602 9
1072.623 14
1072.645 26
1072.666 24
1072.687 27
1072.708 7
1072.729 6
1072.751 13
1072.772 16
1072.793 27
1072.814 8
1072.835 4
1072.857 11
1072.878 15
1072.899 22
1072.920 20
1072.942 19
1072.963 4
1072.984 2
1073.005 6
1073.026 12
1073.048 22
1073.069 9
1073.090 15
1073.111 16
1073.132 17
1073.154 9
1073.175 16
1073.196 20
1073.217 18
1073.239 14
1073.260 16
1073.281 26
1073.302 34
1073.323 37
1073.345 15
1073.366 19
1073.387 19
1073.408 30
1073.430 18
1073.451 11
1073.472 21
1073.493 30
1073.514 51
1073.536 37
1073.557 46
1073.578 17
1073.599 7
1073.620 11
1073.642 19
1073.663 27
1073.684 53
1073.705 34
1073.727 9
1073.748 6
1073.769 14
1073.790 19
1073.811 8
1073.833 7
1073.854 25
1073.875 17
1073.896 26
1073.918 14
1073.939 28
1073.960 15
1073.981 2
1074.003 7
1074.024 2
1074.045 4
1074.066 9
1074.087 14
1074.109 14
1074.130 28
1074.151 33
1074.172 11
1074.194 11
1074.215 9
1074.236 32
1074.257 17
1074.278 8
1074.300 20
1074.321 31
1074.342 25
1074.363 16
1074.385 18
1074.406 10
1074.427 9
1074.448 15
1074.470 22
1074.491 35
1074.512 27
1074.533 23
1074.554 26
1074.576 17
1074.597 10
1074.618 13
1074.639 23
1074.661 26
1074.682 7
1074.703 3
1074.724 8
1074.746 20
1074.767 20
1074.788 18
1074.809 25
1074.830 17
1074.852 6
1074.873 1
1074.894 6
1074.915 20
1074.937 23
1074.958 10
1074.979 13
1075.000 23
1075.022 14
1075.043 24
1075.064 14
1075.085 31
1075.107 10
1075.128 7
1075.149 4
1075.170 4
1075.191 22
1075.213 18
1075.234 15
1075.255 16
1075.276 11
1075.298 5
1075.319 15
1075.340 20
1075.361 6
1075.383 6
1075.404 20
1075.425 20
1075.446 12
1075.468 9
1075.489 12
1075.510 28
1075.531 43
1075.553 8
1075.574 5
1075.595 8
1075.616 8
1075.637 1
1075.659 12
1075.680 29
1075.701 29
1075.722 17
1075.744 25
1075.765 6
1075.786 14
1075.807 7
1075.829 21
1075.850 27
1075.871 9
1075.892 11
1075.914 13
1075.935 13
1075.956 21
1075.977 24
1075.999 7
1076.020 10
1076.041 28
1076.062 51
1076.084 24
1076.105 6
1076.126 12
1076.147 22
1076.169 14
1076.190 4
1076.211 4
1076.232 14
1076.254 23
1076.275 11
1076.296 35
1076.317 21
1076.339 24
1076.360 20
1076.381 43
1076.402 31
1076.424 26
1076.445 13
1076.466 16
1076.487 30
1076.509 24
1076.530 15
1076.551 25
1076.572 12
1076.594 7
1076.615 10
1076.636 28
1076.657 16
1076.679 9
1076.700 15
1076.721 8
1076.742 24
1076.764 14
1076.785 15
1076.806 4
1076.827 9
1076.849 11
1076.870 25
1076.891 6
1076.912 2
1076.934 11
1076.955 19
1076.976 8
1076.997 11
1077.019 11
1077.040 18
1077.061 17
1077.082 3
1077.104 6
1077.125 21
1077.146 12
1077.167 24
1077.189 38
1077.210 17
1077.231 43
1077.252 39
1077.274 19
1077.295 23
1077.316 19
1077.337 20
1077.359 30
1077.380 10
1077.401 20
1077.422 27
1077.444 11
1077.465 30
1077.486 11
1077.508 10
1077.529 22
1077.550 34
1077.571 19
1077.593 26
1077.614 13
1077.635 4
1077.656 15
1077.678 7
1077.699 18
1077.720 10
1077.741 7
1077.763 10
1077.784 22
1077.805 10
1077.826 12
1077.848 25
1077.869 25
1077.890 6
1077.911 7
1077.933 2
1077.954 4
1077.975 8
1077.997 16
1078.018 14
1078.039 9
1078.060 16
1078.082 14
1078.103 21
1078.124 26
1078.145 21
1078.167 3
1078.188 3
1078.209 33
1078.230 17
1078.252 27
1078.273 30
1078.294 30
1078.316 20
1078.337 6
1078.358 16
1078.379 29
1078.401 14
1078.422 14
1078.443 15
1078.464 23
1078.486 12
1078.507 4
1078.528 8
1078.550 26
1078.571 14
1078.592 12
1078.613 19
1078.635 26
1078.656 14
1078.677 31
1078.698 16
1078.720 12
1078.741 22
1078.762 51
1078.783 40
1078.805 22
1078.826 29
1078.847 14
1078.869 33
1078.890 16
1078.911 27
1078.932 10
1078.954 6
1078.975 14
1078.996 40
1079.017 28
1079.039 24
1079.060 14
1079.081 7
1079.103 4
1079.124 8
1079.145 24
1079.166 37
1079.188 30
1079.209 37
1079.230 35
1079.252 35
1079.273 23
1079.294 10
1079.315 11
1079.337 1
1079.358 33
1079.379 23
1079.400 18
1079.422 28
1079.443 14
1079.464 9
1079.486 15
1079.507 36
1079.528 23
1079.549 8
1079.571 25
1079.592 7
1079.613 16
1079.635 15
1079.656 17
1079.677 21
1079.698 30
1079.720 9
1079.741 14
1079.762 21
1079.784 17
1079.805 31
1079.826 31
1079.847 22
1079.869 14
1079.890 19
1079.911 11
1079.933 24
1079.954 10
1079.975 0
1079.996 7
1080.018 5
1080.039 9
1080.060 20
1080.081 18
1080.103 30
1080.124 6
1080.145 15
1080.167 15
1080.188 10
1080.209 21
1080.231 30
1080.252 20
1080.273 25
1080.294 9
1080.316 11
1080.337 23
1080.358 27
1080.380 34
1080.401 10
1080.422 9
1080.443 13
1080.465 23
1080.486 12
1080.507 6
1080.529 15
1080.550 27
1080.571 32
1080.592 21
1080.614 31
1080.635 47
1080.656 10
1080.678 26
1080.699 37
1080.720 37
1080.741 30
1080.763 18
1080.784 31
1080.805 23
1080.827 15
1080.848 13
1080.869 7
1080.890 10
1080.912 12
1080.933 21
1080.954 9
1080.976 38
1080.997 19
1081.018 10
1081.040 22
1081.061 28
1081.082 32
1081.103 21
1081.125 20
1081.146 19
1081.167 11
1081.189 5
1081.210 23
1081.231 14
1081.253 18
1081.274 20
1081.295 23
1081.316 17
1081.338 22
1081.359 19
1081.380 13
1081.402 19
1081.423 38
1081.444 13
1081.465 6
1081.487 8
1081.508 22
1081.529 23
1081.551 16
1081.572 14
1081.593 25
1081.615 27
1081.636 20
1081.657 9
1081.678 24
1081.700 17
1081.721 13
1081.742 28
1081.764 27
1081.785 20
1081.806 17
1081.828 10
1081.849 5
1081.870 10
1081.892 12
1081.913 19
1081.934 6
1081.955 1
1081.977 8
1081.998 8
1082.019 48
1082.041 54
1082.062 67
1082.083 38
1082.105 26
1082.126 20
1082.147 21
1082.168 12
1082.190 8
1082.211 24
1082.232 13
1082.254 23
1082.275 27
1082.296 20
1082.318 2
1082.339 11
1082.360 33
1082.382 28
1082.403 17
1082.424 19
1082.445 25
1082.467 12
1082.488 6
1082.509 12
1082.531 21
1082.552 35
1082.573 15
1082.595 10
1082.616 2
1082.637 19
1082.659 21
1082.680 19
1082.701 9
1082.722 9
1082.744 26
1082.765 22
1082.786 16
1082.808 12
1082.829 20
1082.850 7
1082.872 9
1082.893 18
1082.914 24
1082.936 9
1082.957 29
1082.978 20
1083.000 18
1083.021 44
1083.042 48
1083.063 60
1083.085 30
1083.106 20
1083.127 18
1083.149 19
1083.170 16
1083.191 30
1083.213 11
1083.234 19
1083.255 13
1083.277 18
1083.298 9
1083.319 3
1083.341 10
1083.362 19
1083.383 52
1083.405 27
1083.426 6
1083.447 10
1083.469 2
1083.490 9
1083.511 17
1083.532 29
1083.554 16
1083.575 22
1083.596 18
1083.618 6
1083.639 18
1083.660 7
1083.682 13
1083.703 12
1083.724 10
1083.746 14
1083.767 13
1083.788 3
1083.810 6
1083.831 17
1083.852 26
1083.874 38
1083.895 24
1083.916 20
1083.938 16
1083.959 9
1083.980 22
1084.002 31
1084.023 34
1084.044 39
1084.066 25
1084.087 32
1084.108 12
1084.129 16
1084.151 31
1084.172 5
1084.193 12
1084.215 7
1084.236 22
1084.257 37
1084.279 21
1084.300 18
1084.321 10
1084.343 7
1084.364 11
1084.385 28
1084.407 14
1084.428 18
1084.449 5
1084.471 17
1084.492 20
1084.513 31
1084.535 21
1084.556 20
1084.577 8
1084.599 1
1084.620 10
1084.641 15
1084.663 15
1084.684 13
1084.705 15
1084.727 33
1084.748 31
1084.769 20
1084.791 14
1084.812 0
1084.833 8
1084.855 2
1084.876 11
1084.897 19
1084.919 16
1084.940 3
1084.961 12
1084.983 9
1085.004 6
1085.025 11
1085.047 10
1085.068 18
1085.089 12
1085.111 43
1085.132 28
1085.153 15
1085.175 17
1085.196 18
1085.217 29
1085.239 16
1085.260 18
1085.281 10
1085.303 5
1085.324 11
1085.345 13
1085.367 15
1085.388 38
1085.409 10
1085.431 12
1085.452 33
1085.473 27
1085.495 8
1085.516 10
1085.537 12
1085.559 11
1085.580 6
1085.601 21
1085.623 9
1085.644 14
1085.665 10
1085.687 30
1085.708 6
1085.729 20
1085.751 18
1085.772 8
1085.793 18
1085.815 5
1085.836 3
1085.858 24
1085.879 13
1085.900 18
1085.922 11
1085.943 6
1085.964 4
1085.986 22
1086.007 23
1086.028 10
1086.050 3
1086.071 17
1086.092 18
1086.114 33
1086.135 23
1086.156 9
1086.178 6
1086.199 12
1086.220 25
1086.242 13
1086.263 19
1086.284 17
1086.306 21
1086.327 8
1086.348 6
1086.370 12
1086.391 4
1086.412 9
1086.434 12
1086.455 6
1086.477 4
1086.498 11
1086.519 11
1086.541 10
1086.562 36
1086.583 39
1086.605 22
1086.626 25
1086.647 11
1086.669 16
1086.690 32
1086.711 27
1086.733 24
1086.754 7
1086.775 17
1086.797 24
1086.818 11
1086.839 2
1086.861 4
1086.882 14
1086.904 8
1086.925 11
1086.946 16
1086.968 16
1086.989 18
1087.010 12
1087.032 20
1087.053 24
1087.074 11
1087.096 9
1087.117 15
1087.138 23
1087.160 15
1087.181 15
1087.202 20
1087.224 17
1087.245 15
1087.267 9
1087.288 8
1087.309 5
1087.331 9
1087.352 10
1087.373 22
1087.395 20
1087.416 8
1087.437 16
1087.459 20
1087.480 29
1087.501 17
1087.523 15
1087.544 11
1087.566 8
1087.587 16
1087.608 9
1087.630 16
1087.651 13
1087.672 7
1087.694 6
1087.715 11
1087.736 7
1087.758 8
1087.779 11
1087.801 4
1087.822 4
1087.843 6
1087.865 12
1087.886 18
1087.907 18
1087.929 12
1087.950 20
1087.971 28
1087.993 20
1088.014 4
1088.036 16
1088.057 18
1088.078 30
1088.100 21
1088.121 10
1088.142 10
1088.164 14
1088.185 10
1088.206 8
1088.228 13
1088.249 29
1088.271 17
1088.292 21
1088.313 17
1088.335 21
1088.356 31
1088.377 29
1088.399 16
1088.420 2
1088.441 10
1088.463 15
1088.484 21
1088.506 11
1088.527 25
1088.548 6
1088.570 13
1088.591 21
1088.612 4
1088.634 8
1088.655 12
1088.677 5
1088.698 13
1088.719 9
1088.741 9
1088.762 26
1088.783 24
1088.805 6
1088.826 33
1088.847 22
1088.869 11
1088.890 6
1088.912 5
1088.933 6
1088.954 5
1088.976 16
1088.997 16
1089.018 13
1089.040 9
1089.061 17
1089.083 11
1089.104 3
1089.125 14
1089.147 6
1089.168 24
1089.189 18
1089.211 5
1089.232 3
1089.254 16
1089.275 25
1089.296 26
1089.318 22
1089.339 41
1089.360 32
1089.382 10
1089.403 24
1089.425 27
1089.446 19
1089.467 19
1089.489 29
1089.510 20
1089.531 26
1089.553 17
1089.574 13
1089.596 16
1089.617 24
1089.638 28
1089.660 12
1089.681 19
1089.703 12
1089.724 24
1089.745 7
1089.767 1
1089.788 6
1089.809 7
1089.831 30
1089.852 23
1089.874 11
1089.895 13
1089.916 7
1089.938 7
1089.959 16
1089.980 13
1090.002 1
1090.023 18
1090.045 35
1090.066 18
1090.087 12
1090.109 15
1090.130 14
1090.152 12
1090.173 4
1090.194 11
1090.216 24
1090.237 18
1090.258 7
1090.280 10
1090.301 3
1090.323 10
1090.344 25
1090.365 24
1090.387 11
1090.408 5
1090.430 10
1090.451 11
1090.472 2
1090.494 17
1090.515 14
1090.536 5
1090.558 12
1090.579 10
1090.601 6
1090.622 11
1090.643 9
1090.665 4
1090.686 9
1090.708 21
1090.729 9
1090.750 15
1090.772 10
1090.793 12
1090.815 19
1090.836 5
1090.857 7
1090.879 21
1090.900 17
1090.922 11
1090.943 17
1090.964 3
1090.986 22
1091.007 18
1091.028 19
1091.050 6
1091.071 17
1091.093 34
1091.114 24
1091.135 10
1091.157 17
1091.178 11
1091.200 17
1091.221 14
1091.242 14
1091.264 3
1091.285 5
1091.307 7
1091.328 23
1091.349 25
1091.371 20
1091.392 14
1091.414 21
1091.435 11
1091.456 10
1091.478 17
1091.499 19
1091.521 3
1091.542 7
1091.563 6
1091.585 30
1091.606 13
1091.628 27
1091.649 14
1091.670 2
1091.692 7
1091.713 18
1091.735 22
1091.756 18
1091.777 11
1091.799 16
1091.820 7
1091.842 11
1091.863 10
1091.884 7
1091.906 10
1091.927 14
1091.949 20
1091.970 15
1091.991 19
1092.013 7
1092.034 48
1092.056 32
1092.077 24
1092.098 28
1092.120 18
1092.141 29
1092.163 9
1092.184 23
1092.205 23
1092.227 20
1092.248 24
1092.270 46
1092.291 26
1092.312 6
1092.334 4
1092.355 25
1092.377 16
1092.398 7
1092.419 38
1092.441 49
1092.462 25
1092.484 31
1092.505 23
1092.527 3
1092.548 2
1092.569 15
1092.591 20
1092.612 12
1092.634 1
1092.655 14
1092.676 16
1092.698 4
1092.719 13
1092.741 10
1092.762 16
1092.783 5
1092.805 10
1092.826 18
1092.848 4
1092.869 12
1092.890 15
1092.912 9
1092.933 9
1092.955 3
1092.976 9
1092.998 1
1093.019 4
1093.040 10
1093.062 11
1093.083 16
1093.105 28
1093.126 31
1093.147 14
1093.169 8
1093.190 1
1093.212 3
1093.233 4
1093.254 9
1093.276 21
1093.297 30
1093.319 8
1093.340 8
1093.362 25
1093.383 18
1093.404 9
1093.426 15
1093.447 8
1093.469 24
1093.490 17
1093.511 30
1093.533 10
1093.554 9
1093.576 8
1093.597 16
1093.619 0
1093.640 4
1093.661 13
1093.683 12
1093.704 4
1093.726 13
1093.747 9
1093.769 9
1093.790 1
1093.811 12
1093.833 11
1093.854 31
1093.876 39
1093.897 24
1093.918 8
1093.940 5
1093.961 7
1093.983 8
1094.004 11
1094.026 22
1094.047 20
1094.068 33
1094.090 24
1094.111 36
1094.133 34
1094.154 18
1094.176 13
1094.197 18
1094.218 19
1094.240 20
1094.261 30
1094.283 33
1094.304 28
1094.326 15
1094.347 16
1094.368 5
1094.390 11
1094.411 31
1094.433 31
1094.454 22
1094.475 13
1094.497 6
1094.518 17
1094.540 22
1094.561 22
1094.583 15
1094.604 12
1094.625 10
1094.647 16
1094.668 9
1094.690 14
1094.711 16
1094.733 8
1094.754 14
1094.775 17
1094.797 19
1094.818 5
1094.840 17
1094.861 21
1094.883 16
1094.904 30
1094.925 20
1094.947 5
1094.968 10
1094.990 24
1095.011 13
1095.033 14
1095.054 17
1095.076 10
1095.097 14
1095.118 7
1095.140 18
1095.161 32
1095.183 16
1095.204 13
1095.226 26
1095.247 28
1095.268 32
1095.290 13
1095.311 11
1095.333 10
1095.354 26
1095.376 17
1095.397 11
1095.418 7
1095.440 8
1095.461 20
1095.483 28
1095.504 17
1095.526 19
1095.547 13
1095.569 22
1095.590 13
1095.611 21
1095.633 38
1095.654 23
1095.676 23
1095.697 8
1095.719 15
1095.740 24
1095.761 16
1095.783 27
1095.804 12
1095.826 3
1095.847 5
1095.869 39
1095.890 23
1095.912 19
1095.933 8
1095.954 18
1095.976 3
1095.997 17
1096.019 24
1096.040 25
1096.062 14
1096.083 10
1096.105 13
1096.126 20
1096.147 23
1096.169 38
1096.190 22
1096.212 5
1096.233 7
1096.255 20
1096.276 16
1096.298 19
1096.319 29
1096.340 26
1096.362 23
1096.383 11
1096.405 9
1096.426 1
1096.448 7
1096.469 13
1096.491 4
1096.512 4
1096.533 18
1096.555 36
1096.576 30
1096.598 17
1096.619 13
1096.641 13
1096.662 19
1096.684 10
1096.705 9
1096.726 27
1096.748 30
1096.769 23
1096.791 9
1096.812 20
1096.834 16
1096.855 33
1096.877 12
1096.898 22
1096.920 21
1096.941 7
1096.962 5
1096.984 8
1097.005 21
1097.027 26
1097.048 21
1097.070 19
1097.091 29
1097.113 10
1097.134 9
1097.155 12
1097.177 14
1097.198 17
1097.220 13
1097.241 14
1097.263 15
1097.284 10
1097.306 36
1097.327 12
1097.349 13
1097.370 3
1097.391 31
1097.413 41
1097.434 24
1097.456 9
1097.477 4
1097.499 45
1097.520 26
1097.542 18
1097.563 9
1097.585 6
1097.606 8
1097.628 14
1097.649 6
1097.670 5
1097.692 10
1097.713 12
1097.735 29
1097.756 16
1097.778 31
1097.799 19
1097.821 15
1097.842 8
1097.864 23
1097.885 11
1097.906 7
1097.928 5
1097.949 13
1097.971 26
1097.992 23
1098.014 31
1098.035 34
1098.057 32
1098.078 52
1098.100 27
1098.121 14
1098.143 5
1098.164 13
1098.185 12
1098.207 17
1098.228 22
1098.250 19
1098.271 25
1098.293 6
1098.314 36
1098.336 57
1098.357 40
1098.379 37
1098.400 38
1098.422 24
1098.443 14
1098.465 36
1098.486 24
1098.507 15
1098.529 7
1098.550 14
1098.572 21
1098.593 18
1098.615 18
1098.636 11
1098.658 17
1098.679 15
1098.701 13
1098.722 8
1098.744 7
1098.765 7
1098.787 6
1098.808 11
1098.829 13
1098.851 17
1098.872 11
1098.894 0
1098.915 14
1098.937 8
1098.958 24
1098.980 25
1099.001 32
1099.023 70
1099.044 41
1099.066 37
1099.087 24
1099.109 10
1099.130 13
1099.152 15
1099.173 28
1099.194 15
1099.216 29
1099.237 18
1099.259 5
1099.280 14
1099.302 28
1099.323 45
1099.345 31
1099.366 25
1099.388 11
1099.409 18
1099.431 12
1099.452 11
1099.474 20
1099.495 7
1099.517 18
1099.538 12
1099.560 19
1099.581 15
1099.603 14
1099.624 3
1099.645 12
1099.667 4
1099.688 20
1099.710 31
1099.731 23
1099.753 20
1099.774 8
1099.796 8
1099.817 5
1099.839 23
1099.860 20
1099.882 4
1099.903 7
1099.925 1
1099.946 2
1099.968 22
1099.989 8
1100.011 6
1100.032 20
1100.054 20
1100.075 22
1100.097 15
1100.118 13
1100.140 5
1100.161 7
1100.182 14
1100.204 3
1100.225 18
1100.247 18
1100.268 22
1100.290 15
1100.311 16
1100.333 9
1100.354 16
1100.376 16
1100.397 5
1100.419 1
1100.440 3
1100.462 3
1100.483 10
1100.505 7
1100.526 17
1100.548 11
1100.569 8
1100.591 23
1100.612 31
1100.634 10
1100.655 16
1100.677 13
1100.698 27
1100.720 12
1100.741 16
1100.763 10
1100.784 25
1100.806 16
1100.827 15
1100.849 30
1100.870 24
1100.892 13
1100.913 13
1100.934 14
1100.956 6
1100.977 12
1100.999 21
1101.020 25
1101.042 22
1101.063 43
1101.085 13
1101.106 11
1101.128 12
1101.149 7
1101.171 7
1101.192 19
1101.214 22
1101.235 15
1101.257 20
1101.278 23
1101.300 15
1101.321 12
1101.343 10
1101.364 28
1101.386 14
1101.407 6
1101.429 13
1101.450 14
1101.472 12
1101.493 20
1101.515 15
1101.536 2
1101.558 15
1101.579 8
1101.601 5
1101.622 27
1101.644 29
1101.665 9
1101.687 21
1101.708 18
1101.730 28
1101.751 4
1101.773 13
1101.794 18
1101.816 35
1101.837 22
1101.859 44
1101.880 12
1101.902 19
1101.923 29
1101.945 22
1101.966 28
1101.988 14
1102.009 18
1102.031 14
1102.052 8
1102.074 1
1102.095 10
1102.117 13
1102.138 15
1102.160 3
1102.181 7
1102.203 10
1102.224 9
1102.246 5
1102.267 6
1102.289 21
1102.310 41
1102.332 23
1102.353 6
1102.375 8
1102.396 17
1102.418 33
1102.439 20
1102.461 22
1102.482 4
1102.504 6
1102.525 21
1102.547 8
1102.568 14
1102.590 37
1102.611 15
1102.633 16
1102.654 0
1102.676 6
1102.697 9
1102.719 14
1102.740 11
1102.762 10
1102.783 17
1102.805 32
1102.826 9
1102.848 22
1102.869 14
1102.891 4
1102.912 0
1102.934 2
1102.955 12
1102.977 17
1102.999 11
1103.020 13
1103.042 11
1103.063 10
1103.085 24
1103.106 25
1103.128 10
1103.149 0
1103.171 9
1103.192 3
1103.214 4
1103.235 2
1103.257 6
1103.278 7
1103.300 5
1103.321 15
1103.343 10
1103.364 1
1103.386 7
1103.407 10
1103.429 8
1103.450 18
1103.472 28
1103.493 7
1103.515 9
1103.536 10
1103.558 11
1103.579 23
1103.601 26
1103.622 20
1103.644 23
1103.665 38
1103.687 30
1103.708 27
1103.730 40
1103.752 17
1103.773 14
1103.795 6
1103.816 7
1103.838 19
1103.859 14
1103.881 17
1103.902 31
1103.924 9
1103.945 10
1103.967 17
1103.988 0
1104.010 11
1104.031 29
1104.053 32
1104.074 10
1104.096 15
1104.117 28
1104.139 26
1104.160 7
1104.182 11
1104.203 16
1104.225 5
1104.246 9
1104.268 5
1104.290 11
1104.311 27
1104.333 24
1104.354 17
1104.376 20
1104.397 9
1104.419 19
1104.440 1
1104.462 11
1104.483 25
1104.505 21
1104.526 9
1104.548 41
1104.569 11
1104.591 12
1104.612 6
1104.634 23
1104.655 31
1104.677 13
1104.698 9
1104.720 34
1104.742 22
1104.763 15
1104.785 17
1104.806 17
1104.828 21
1104.849 36
1104.871 17
1104.892 5
1104.914 5
1104.935 9
1104.957 33
1104.978 20
1105.000 25
1105.021 9
1105.043 40
1105.064 17
1105.086 8
1105.108 16
1105.129 21
1105.151 37
1105.172 15
1105.194 13
1105.215 7
1105.237 9
1105.258 9
1105.280 29
1105.301 21
1105.323 21
1105.344 10
1105.366 17
1105.387 6
1105.409 8
1105.431 30
1105.452 23
1105.474 11
1105.495 18
1105.517 7
1105.538 7
1105.560 36
1105.581 17
1105.603 10
1105.624 19
1105.646 24
1105.667 43
1105.689 33
1105.710 12
1105.732 13
1105.754 8
1105.775 9
1105.797 8
1105.818 12
1105.840 18
1105.861 33
1105.883 20
1105.904 8
1105.926 6
1105.947 9
1105.969 17
1105.990 41
1106.012 24
1106.034 12
1106.055 20
1106.077 22
1106.098 4
1106.120 18
1106.141 14
1106.163 20
1106.184 19
1106.206 10
1106.227 4
1106.249 14
1106.271 21
1106.292 31
1106.314 22
1106.335 50
1106.357 19
1106.378 10
1106.400 18
1106.421 15
1106.443 14
1106.464 8
1106.486 19
1106.507 28
1106.529 44
1106.551 59
1106.572 21
1106.594 23
1106.615 20
1106.637 10
1106.658 26
1106.680 16
1106.701 10
1106.723 12
1106.744 26
1106.766 18
1106.788 13
1106.809 8
1106.831 8
1106.852 14
1106.874 11
1106.895 14
1106.917 12
1106.938 5
1106.960 4
1106.982 0
1107.003 14
1107.025 7
1107.046 38
1107.068 35
1107.089 68
1107.111 44
1107.132 26
1107.154 29
1107.175 17
1107.197 15
1107.219 16
1107.240 13
1107.262 7
1107.283 8
1107.305 11
1107.326 38
1107.348 34
1107.369 22
1107.391 9
1107.413 19
1107.434 25
1107.456 4
1107.477 10
1107.499 19
1107.520 25
1107.542 33
1107.563 41
1107.585 33
1107.607 26
1107.628 11
1107.650 12
1107.671 8
1107.693 33
1107.714 13
1107.736 8
1107.757 24
1107.779 13
1107.801 1
1107.822 10
1107.844 18
1107.865 9
1107.887 9
1107.908 24
1107.930 32
1107.951 35
1107.973 26
1107.995 27
1108.016 10
1108.038 30
1108.059 21
1108.081 9
1108.102 18
1108.124 21
1108.145 23
1108.167 38
1108.189 36
1108.210 37
1108.232 18
1108.253 13
1108.275 33
1108.296 40
1108.318 8
1108.340 11
1108.361 6
1108.383 5
1108.404 8
1108.426 15
1108.447 5
1108.469 10
1108.490 7
1108.512 25
1108.534 20
1108.555 14
1108.577 26
1108.598 22
1108.620 16
1108.641 10
1108.663 7
1108.685 9
1108.706 14
1108.728 8
1108.749 12
1108.771 24
1108.792 13
1108.814 9
1108.836 15
1108.857 16
1108.879 7
1108.900 15
1108.922 28
1108.943 17
1108.965 7
1108.987 7
1109.008 3
1109.030 17
1109.051 20
1109.073 31
1109.094 28
1109.116 26
1109.137 14
1109.159 23
1109.181 10
1109.202 3
1109.224 2
1109.245 4
1109.267 23
1109.288 14
1109.310 6
1109.332 18
1109.353 12
1109.375 8
1109.396 11
1109.418 25
1109.439 16
1109.461 31
1109.483 15
1109.504 4
1109.526 8
1109.547 15
1109.569 10
1109.591 38
1109.612 24
1109.634 10
1109.655 8
1109.677 16
1109.698 26
1109.720 18
1109.742 25
1109.763 9
1109.785 11
1109.806 42
1109.828 35
1109.849 27
1109.871 34
1109.893 31
1109.914 27
1109.936 17
1109.957 5
1109.979 3
1110.000 11
1110.022 15
1110.044 26
1110.065 21
1110.087 24
1110.108 15
1110.130 1
1110.152 6
1110.173 6
1110.195 19
1110.216 27
1110.238 28
1110.259 35
1110.281 18
1110.303 9
1110.324 19
1110.346 30
1110.367 28
1110.389 18
1110.410 13
1110.432 4
1110.454 32
1110.475 35
1110.497 23
1110.518 1
1110.540 13
1110.562 13
1110.583 3
1110.605 12
1110.626 20
1110.648 13
1110.670 9
1110.691 6
1110.713 15
1110.734 22
1110.756 12
1110.777 16
1110.799 7
1110.821 28
1110.842 17
1110.864 4
1110.885 16
1110.907 27
1110.929 29
1110.950 9
1110.972 17
1110.993 22
1111.015 12
1111.036 2
1111.058 17
1111.080 9
1111.101 4
1111.123 12
1111.144 16
1111.166 15
1111.188 15
1111.209 18
1111.231 19
1111.252 14
1111.274 8
1111.296 13
1111.317 16
1111.339 25
1111.360 17
1111.382 13
1111.404 6
1111.425 6
1111.447 18
1111.468 27
1111.490 24
1111.511 20
1111.533 14
1111.555 12
1111.576 20
1111.598 19
1111.619 2
1111.641 14
1111.663 7
1111.684 2
1111.706 8
1111.727 10
1111.749 12
1111.771 11
1111.792 12
1111.814 6
1111.835 15
1111.857 15
1111.879 11
1111.900 7
1111.922 3
1111.943 12
1111.965 21
1111.987 10
1112.008 5
1112.030 10
1112.051 15
1112.073 13
1112.095 5
1112.116 10
1112.138 14
1112.159 10
1112.181 3
1112.203 15
1112.224 24
1112.246 22
1112.267 25
1112.289 30
1112.311 10
1112.332 13
1112.354 39
1112.375 14
1112.397 24
1112.419 16
1112.440 13
1112.462 15
1112.483 25
1112.505 30
1112.527 24
1112.548 4
1112.570 22
1112.591 24
1112.613 13
1112.635 11
1112.656 10
1112.678 16
1112.699 14
1112.721 24
1112.743 8
1112.764 11
1112.786 14
1112.807 20
1112.829 24
1112.851 7
1112.872 6
1112.894 11
1112.915 23
1112.937 22
1112.959 43
1112.980 54
1113.002 23
1113.024 26
1113.045 10
1113.067 45
1113.088 33
1113.110 18
1113.132 15
1113.153 17
1113.175 19
1113.196 15
1113.218 22
1113.240 10
1113.261 23
1113.283 10
1113.304 4
1113.326 38
1113.348 14
1113.369 9
1113.391 15
1113.413 9
1113.434 14
1113.456 25
1113.477 13
1113.499 20
1113.521 26
1113.542 28
1113.564 49
1113.585 27
1113.607 46
1113.629 22
1113.650 21
1113.672 29
1113.693 19
1113.715 5
1113.737 23
1113.758 27
1113.780 9
1113.802 22
1113.823 14
1113.845 6
1113.866 11
1113.888 7
1113.910 5
1113.931 12
1113.953 15
1113.974 15
1113.996 29
1114.018 28
1114.039 49
1114.061 34
1114.083 6
1114.104 4
1114.126 11
1114.147 10
1114.169 15
1114.191 11
1114.212 3
1114.234 33
1114.256 36
1114.277 16
1114.299 5
1114.320 21
1114.342 7
1114.364 8
1114.385 12
1114.407 8
1114.428 4
1114.450 5
1114.472 12
1114.493 3
1114.515 11
1114.537 33
1114.558 28
1114.580 15
1114.601 30
1114.623 20
1114.645 20
1114.666 14
1114.688 16
1114.710 24
1114.731 17
1114.753 13
1114.774 22
1114.796 11
1114.818 4
1114.839 27
1114.861 27
1114.883 25
1114.904 23
1114.926 17
1114.947 16
1114.969 18
1114.991 15
1115.012 15
1115.034 44
1115.056 51
1115.077 27
1115.099 20
1115.120 28
1115.142 9
1115.164 10
1115.185 11
1115.207 18
1115.229 22
1115.250 16
1115.272 14
1115.294 11
1115.315 17
1115.337 18
1115.358 18
1115.380 0
1115.402 3
1115.423 5
1115.445 6
1115.467 20
1115.488 17
1115.510 7
1115.531 17
1115.553 23
1115.575 9
1115.596 9
1115.618 8
1115.640 14
1115.661 6
1115.683 4
1115.705 6
1115.726 7
1115.748 4
1115.769 32
1115.791 28
1115.813 18
1115.834 19
1115.856 15
1115.878 9
1115.899 5
1115.921 6
1115.943 17
1115.964 24
1115.986 11
1116.007 8
1116.029 18
1116.051 14
1116.072 15
1116.094 15
1116.116 14
1116.137 14
1116.159 10
1116.181 22
1116.202 23
1116.224 21
1116.245 17
1116.267 31
1116.289 26
1116.310 6
1116.332 18
1116.354 14
1116.375 10
1116.397 15
1116.419 19
1116.440 6
1116.462 9
1116.484 18
1116.505 10
1116.527 9
1116.548 10
1116.570 18
1116.592 12
1116.613 22
1116.635 33
1116.657 56
1116.678 19
1116.700 28
1116.722 21
1116.743 20
1116.765 19
1116.787 19
1116.808 32
1116.830 11
1116.851 17
1116.873 5
1116.895 2
1116.916 7
1116.938 14
1116.960 6
1116.981 12
1117.003 17
1117.025 28
1117.046 17
1117.068 24
1117.090 7
1117.111 11
1117.133 6
1117.154 10
1117.176 9
1117.198 27
1117.219 32
1117.241 18
1117.263 11
1117.284 21
1117.306 22
1117.328 36
1117.349 34
1117.371 30
1117.393 19
1117.414 22
1117.436 25
1117.458 24
1117.479 16
1117.501 21
1117.523 29
1117.544 17
1117.566 25
1117.588 8
1117.609 9
1117.631 23
1117.652 26
1117.674 7
1117.696 8
1117.717 1
1117.739 37
1117.761 33
1117.782 16
1117.804 36
1117.826 23
1117.847 6
1117.869 9
1117.891 7
1117.912 9
1117.934 13
1117.956 5
1117.977 10
1117.999 10
1118.021 12
1118.042 17
1118.064 35
1118.086 14
1118.107 6
1118.129 1
1118.151 5
1118.172 8
1118.194 14
1118.216 19
1118.237 19
1118.259 25
1118.280 15
1118.302 6
1118.324 23
1118.345 23
1118.367 16
1118.389 29
1118.410 37
1118.432 43
1118.454 26
1118.475 11
1118.497 10
1118.519 10
1118.540 25
1118.562 22
1118.584 5
1118.605 13
1118.627 14
1118.649 21
1118.670 37
1118.692 7
1118.714 6
1118.735 6
1118.757 18
1118.779 22
1118.800 11
1118.822 7
1118.844 15
1118.865 4
1118.887 23
1118.909 23
1118.930 15
1118.952 10
1118.974 11
1118.995 26
1119.017 32
1119.039 18
1119.060 5
1119.082 8
1119.104 23
1119.125 19
1119.147 20
1119.169 20
1119.190 7
1119.212 5
1119.234 7
1119.255 20
1119.277 20
1119.299 41
1119.320 15
1119.342 8
1119.364 4
1119.385 13
1119.407 18
1119.429 34
1119.450 8
1119.472 4
1119.494 12
1119.515 20
1119.537 27
1119.559 8
1119.580 20
1119.602 18
1119.624 23
1119.645 19
1119.667 23
1119.689 18
1119.710 27
1119.732 32
1119.754 17
1119.775 13
1119.797 38
1119.819 27
1119.840 25
1119.862 13
1119.884 8
1119.906 6
1119.927 23
1119.949 15
1119.971 15
1119.992 6
1120.014 3
1120.036 18
1120.057 25
1120.079 5
1120.101 12
1120.122 11
1120.144 13
1120.166 18
1120.187 18
1120.209 17
1120.231 34
1120.252 35
1120.274 23
1120.296 13
1120.317 18
1120.339 21
1120.361 47
1120.382 45
1120.404 22
1120.426 7
1120.447 7
1120.469 9
1120.491 26
1120.512 11
1120.534 17
1120.556 7
1120.578 13
1120.599 15
1120.621 37
1120.643 33
1120.664 13
1120.686 28
1120.708 17
1120.729 17
1120.751 7
1120.773 1
1120.794 8
1120.816 3
1120.838 12
1120.859 13
1120.881 1
1120.903 5
1120.924 0
1120.946 15
1120.968 13
1120.990 19
1121.011 12
1121.033 11
1121.055 19
1121.076 6
1121.098 10
1121.120 3
1121.141 39
1121.163 25
1121.185 2
1121.206 19
1121.228 19
1121.250 28
1121.271 20
1121.293 19
1121.315 16
1121.337 12
1121.358 11
1121.380 7
1121.402 24
1121.423 11
1121.445 1
1121.467 2
1121.488 6
1121.510 8
1121.532 1
1121.553 10
1121.575 26
1121.597 18
1121.618 15
1121.640 15
1121.662 9
1121.684 14
1121.705 14
1121.727 4
1121.749 9
1121.770 10
1121.792 14
1121.814 14
1121.835 5
1121.857 10
1121.879 2
1121.900 14
1121.922 24
1121.944 25
1121.966 16
1121.987 16
1122.009 6
1122.031 9
1122.052 13
1122.074 10
1122.096 1
1122.117 26
1122.139 15
1122.161 23
1122.183 19
1122.204 12
1122.226 16
1122.248 16
1122.269 16
1122.291 13
1122.313 14
1122.334 4
1122.356 20
1122.378 28
1122.400 23
1122.421 32
1122.443 7
1122.465 12
1122.486 17
1122.508 27
1122.530 18
1122.551 33
1122.573 25
1122.595 15
1122.617 12
1122.638 8
1122.660 7
1122.682 2
1122.703 24
1122.725 18
1122.747 9
1122.768 29
1122.790 17
1122.812 8
1122.834 9
1122.855 7
1122.877 2
1122.899 7
1122.920 4
1122.942 14
1122.964 2
1122.985 7
1123.007 13
1123.029 18
1123.051 10
1123.072 14
1123.094 12
1123.116 6
1123.137 17
1123.159 34
1123.181 35
1123.203 16
1123.224 1
1123.246 19
1123.268 20
1123.289 17
1123.311 16
1123.333 11
1123.354 7
1123.376 10
1123.398 11
1123.420 10
1123.441 14
1123.463 14
1123.485 16
1123.506 17
1123.528 10
1123.550 21
1123.572 28
1123.593 17
1123.615 7
1123.637 15
1123.658 11
1123.680 16
1123.702 14
1123.724 28
1123.745 24
1123.767 16
1123.789 12
1123.810 3
1123.832 5
1123.854 10
1123.876 21
1123.897 12
1123.919 7
1123.941 13
1123.962 21
1123.984 24
1124.006 31
1124.028 18
1124.049 27
1124.071 22
1124.093 20
1124.114 15
1124.136 16
1124.158 9
1124.180 1
1124.201 3
1124.223 15
1124.245 15
1124.266 11
1124.288 14
1124.310 28
1124.332 22
1124.353 3
1124.375 16
1124.397 26
1124.418 21
1124.440 8
1124.462 22
1124.484 19
1124.505 22
1124.527 22
1124.549 28
1124.570 11
1124.592 15
1124.614 10
1124.636 11
1124.657 26
1124.679 31
1124.701 12
1124.723 5
1124.744 24
1124.766 20
1124.788 8
1124.809 5
1124.831 4
1124.853 9
1124.875 1
1124.896 13
1124.918 7
1124.940 3
1124.961 9
1124.983 15
1125.005 19
1125.027 22
1125.048 15
1125.070 6
1125.092 3
1125.114 7
1125.135 16
1125.157 8
1125.179 2
1125.200 16
1125.222 15
1125.244 17
1125.266 19
1125.287 9
1125.309 11
1125.331 14
1125.353 3
1125.374 19
1125.396 17
1125.418 11
1125.439 11
1125.461 15
1125.483 17
1125.505 10
1125.526 20
1125.548 18
1125.570 4
1125.592 36
1125.613 20
1125.635 15
1125.657 16
1125.678 12
1125.700 17
1125.722 15
1125.744 23
1125.765 9
1125.787 20
1125.809 33
1125.831 20
1125.852 12
1125.874 12
1125.896 3
1125.918 9
1125.939 14
1125.961 16
1125.983 25
1126.004 12
1126.026 11
1126.048 11
1126.070 20
1126.091 6
1126.113 4
1126.135 0
1126.157 2
1126.178 9
1126.200 1
1126.222 16
1126.244 11
1126.265 13
1126.287 12
1126.309 3
1126.330 13
1126.352 33
1126.374 29
1126.396 34
1126.417 13
1126.439 8
1126.461 35
1126.483 19
1126.504 7
1126.526 26
1126.548 15
1126.570 7
1126.591 12
1126.613 20
1126.635 27
1126.657 24
1126.678 17
1126.700 17
1126.722 16
1126.744 7
1126.765 7
1126.787 2
1126.809 11
1126.830 17
1126.852 14
1126.874 7
1126.896 13
1126.917 28
1126.939 14
1126.961 11
1126.983 25
1127.004 9
1127.026 18
1127.048 15
1127.070 5
1127.091 11
1127.113 22
1127.135 13
1127.157 3
1127.178 6
1127.200 22
1127.222 5
1127.244 11
1127.265 15
1127.287 20
1127.309 23
1127.331 5
1127.352 1
1127.374 22
1127.396 8
1127.418 18
1127.439 15
1127.461 13
1127.483 21
1127.505 14
1127.526 14
1127.548 18
1127.570 9
1127.592 20
1127.613 5
1127.635 12
1127.657 31
1127.679 28
1127.700 20
1127.722 13
1127.744 8
1127.766 9
1127.787 19
1127.809 13
1127.831 22
1127.853 15
1127.874 12
1127.896 29
1127.918 22
1127.940 15
1127.961 18
1127.983 7
1128.005 12
1128.027 8
1128.048 14
1128.070 43
1128.092 44
1128.114 3
1128.135 14
1128.157 2
1128.179 8
1128.201 6
1128.222 17
1128.244 44
1128.266 14
1128.288 22
1128.309 19
1128.331 17
1128.353 16
1128.375 13
1128.396 19
1128.418 12
1128.440 31
1128.462 23
1128.483 11
1128.505 17
1128.527 11
1128.549 4
1128.571 24
1128.592 30
1128.614 21
1128.636 12
1128.658 13
1128.679 28
1128.701 28
1128.723 8
1128.745 1
1128.766 25
1128.788 26
1128.810 7
1128.832 15
1128.853 5
1128.875 12
1128.897 13
1128.919 6
1128.940 19
1128.962 27
1128.984 19
1129.006 14
1129.027 27
1129.049 25
1129.071 13
1129.093 12
1129.115 4
1129.136 12
1129.158 5
1129.180 19
1129.202 12
1129.223 2
1129.245 10
1129.267 11
1129.289 22
1129.310 38
1129.332 16
1129.354 29
1129.376 32
1129.397 37
1129.419 13
1129.441 20
1129.463 18
1129.485 8
1129.506 5
1129.528 5
1129.550 17
1129.572 25
1129.593 28
1129.615 25
1129.637 6
1129.659 8
1129.680 14
1129.702 18
1129.724 18
1129.746 4
1129.768 9
1129.789 9
1129.811 12
1129.833 9
1129.855 21
1129.876 19
1129.898 13
1129.920 22
1129.942 40
1129.963 27
1129.985 5
1130.007 20
1130.029 13
1130.051 19
1130.072 7
1130.094 18
1130.116 21
1130.138 13
1130.159 0
1130.181 14
1130.203 18
1130.225 19
1130.247 28
1130.268 22
1130.290 17
1130.312 18
1130.334 30
1130.355 17
1130.377 8
1130.399 37
1130.421 20
1130.443 8
1130.464 13
1130.486 32
1130.508 38
1130.530 20
1130.551 28
1130.573 20
1130.595 30
1130.617 14
1130.639 27
1130.660 14
1130.682 22
1130.704 10
1130.726 6
1130.747 7
1130.769 23
1130.791 37
1130.813 13
1130.835 20
1130.856 17
1130.878 11
1130.900 7
1130.922 20
1130.943 15
1130.965 8
1130.987 16
1131.009 23
1131.031 24
1131.052 10
1131.074 21
1131.096 32
1131.118 13
1131.139 17
1131.161 4
1131.183 15
1131.205 22
1131.227 12
1131.248 41
1131.270 47
1131.292 49
1131.314 28
1131.336 40
1131.357 35
1131.379 32
1131.401 23
1131.423 30
1131.444 32
1131.466 42
1131.488 22
1131.510 13
1131.532 33
1131.553 44
1131.575 23
1131.597 24
1131.619 23
1131.641 30
1131.662 28
1131.684 16
1131.706 14
1131.728 10
1131.750 11
1131.771 17
1131.793 32
1131.815 30
1131.837 24
1131.858 30
1131.880 14
1131.902 3
1131.924 11
1131.946 24
1131.967 20
1131.989 22
1132.011 10
1132.033 15
1132.055 9
1132.076 6
1132.098 6
1132.120 12
1132.142 22
1132.164 30
1132.185 35
1132.207 12
1132.229 27
1132.251 15
1132.273 6
1132.294 26
1132.316 17
1132.338 15
1132.360 47
1132.381 45
1132.403 20
1132.425 14
1132.447 4
1132.469 11
1132.490 30
1132.512 17
1132.534 9
1132.556 16
1132.578 40
1132.599 8
1132.621 13
1132.643 26
1132.665 30
1132.687 52
1132.708 25
1132.730 22
1132.752 6
1132.774 15
1132.796 30
1132.817 37
1132.839 43
1132.861 21
1132.883 11
1132.905 14
1132.926 2
1132.948 35
1132.970 48
1132.992 23
1133.014 21
1133.035 20
1133.057 18
1133.079 16
1133.101 7
1133.123 5
1133.144 9
1133.166 14
1133.188 27
1133.210 14
1133.232 18
1133.253 29
1133.275 28
1133.297 17
1133.319 39
1133.341 33
1133.363 10
1133.384 25
1133.406 25
1133.428 21
1133.450 25
1133.472 19
1133.493 34
1133.515 25
1133.537 4
1133.559 4
1133.581 8
1133.602 22
1133.624 19
1133.646 17
1133.668 2
1133.690 17
1133.711 19
1133.733 27
1133.755 14
1133.777 24
1133.799 13
1133.820 5
1133.842 21
1133.864 19
1133.886 38
1133.908 29
1133.930 16
1133.951 19
1133.973 10
1133.995 9
1134.017 20
1134.039 12
1134.060 13
1134.082 24
1134.104 14
1134.126 6
1134.148 15
1134.169 13
1134.191 14
1134.213 27
1134.235 16
1134.257 13
1134.278 17
1134.300 21
1134.322 18
1134.344 33
1134.366 16
1134.388 20
1134.409 9
1134.431 11
1134.453 12
1134.475 17
1134.497 17
1134.518 36
1134.540 16
1134.562 8
1134.584 25
1134.606 20
1134.628 13
1134.649 15
1134.671 20
1134.693 5
1134.715 3
1134.737 10
1134.758 17
1134.780 6
1134.802 17
1134.824 16
1134.846 10
1134.868 21
1134.889 21
1134.911 6
1134.933 15
1134.955 6
1134.977 5
1134.998 6
1135.020 5
1135.042 10
1135.064 5
1135.086 2
1135.108 21
1135.129 21
1135.151 19
1135.173 11
1135.195 21
1135.217 9
1135.239 28
1135.260 8
1135.282 14
1135.304 25
1135.326 12
1135.348 16
1135.369 20
1135.391 11
1135.413 22
1135.435 9
1135.457 15
1135.479 6
1135.500 2
1135.522 49
1135.544 20
1135.566 19
1135.588 23
1135.610 12
1135.631 17
1135.653 11
1135.675 24
1135.697 20
1135.719 14
1135.740 21
1135.762 23
1135.784 17
1135.806 15
1135.828 19
1135.850 24
1135.871 17
1135.893 14
1135.915 14
1135.937 21
1135.959 14
1135.981 19
1136.002 30
1136.024 23
1136.046 20
1136.068 22
1136.090 12
1136.112 4
1136.133 3
1136.155 8
1136.177 3
1136.199 0
1136.221 4
1136.243 4
1136.264 18
1136.286 9
1136.308 33
1136.330 44
1136.352 33
1136.374 44
1136.395 35
1136.417 13
1136.439 1
1136.461 15
1136.483 22
1136.505 19
1136.526 10
1136.548 14
1136.570 6
1136.592 20
1136.614 17
1136.636 18
1136.657 11
1136.679 21
1136.701 14
1136.723 11
1136.745 10
1136.767 26
1136.788 15
1136.810 18
1136.832 16
1136.854 13
1136.876 5
1136.898 6
1136.919 13
1136.941 34
1136.963 16
1136.985 41
1137.007 30
1137.029 9
1137.051 22
1137.072 16
1137.094 3
1137.116 12
1137.138 28
1137.160 23
1137.182 22
1137.203 26
1137.225 28
1137.247 24
1137.269 28
1137.291 13
1137.313 24
1137.334 11
1137.356 0
1137.378 9
1137.400 17
1137.422 40
1137.444 31
1137.466 16
1137.487 24
1137.509 19
1137.531 45
1137.553 23
1137.575 13
1137.597 17
1137.618 20
1137.640 9
1137.662 15
1137.684 8
1137.706 13
1137.728 21
1137.750 23
1137.771 18
1137.793 11
1137.815 18
1137.837 27
1137.859 16
1137.881 14
1137.902 9
1137.924 9
1137.946 18
1137.968 10
1137.990 13
1138.012 13
1138.034 22
1138.055 10
1138.077 0
1138.099 10
1138.121 9
1138.143 25
1138.165 17
1138.187 5
1138.208 25
1138.230 33
1138.252 36
1138.274 26
1138.296 1
1138.318 5
1138.339 27
1138.361 10
1138.383 14
1138.405 11
1138.427 40
1138.449 17
1138.471 15
1138.492 18
1138.514 5
1138.536 29
1138.558 26
1138.580 12
1138.602 24
1138.624 13
1138.645 3
1138.667 8
1138.689 6
1138.711 5
1138.733 16
1138.755 10
1138.777 0
1138.798 9
1138.820 13
1138.842 3
1138.864 9
1138.886 5
1138.908 12
1138.930 11
1138.951 4
1138.973 11
1138.995 17
1139.017 8
1139.039 26
1139.061 14
1139.083 2
1139.104 5
1139.126 13
1139.148 27
1139.170 15
1139.192 24
1139.214 45
1139.236 28
1139.257 26
1139.279 21
1139.301 14
1139.323 10
1139.345 23
1139.367 18
1139.389 20
1139.411 17
1139.432 29
1139.454 18
1139.476 14
1139.498 8
1139.520 9
1139.542 16
1139.564 30
1139.585 29
1139.607 11
1139.629 1
1139.651 11
1139.673 12
1139.695 19
1139.717 21
1139.739 10
1139.760 19
1139.782 21
1139.804 20
1139.826 15
1139.848 16
1139.870 11
1139.892 15
1139.913 14
1139.935 1
1139.957 13
1139.979 14
1140.001 24
1140.023 12
1140.045 8
1140.067 19
1140.088 11
1140.110 10
1140.132 21
1140.154 11
1140.176 17
1140.198 17
1140.220 11
1140.241 22
1140.263 14
1140.285 6
1140.307 3
1140.329 11
1140.351 9
1140.373 30
1140.395 19
1140.416 18
1140.438 21
1140.460 7
1140.482 11
1140.504 28
1140.526 15
1140.548 26
1140.570 35
1140.591 25
1140.613 47
1140.635 31
1140.657 23
1140.679 16
1140.701 11
1140.723 3
1140.745 1
1140.766 10
1140.788 6
1140.810 28
1140.832 17
1140.854 11
1140.876 2
1140.898 15
1140.920 12
1140.941 29
1140.963 26
1140.985 13
1141.007 14
1141.029 19
1141.051 13
1141.073 20
1141.095 6
1141.116 2
1141.138 10
1141.160 14
1141.182 18
1141.204 10
1141.226 15
1141.248 7
1141.270 18
1141.292 10
1141.313 20
1141.335 11
1141.357 3
1141.379 6
1141.401 15
1141.423 15
1141.445 12
1141.467 28
1141.488 14
1141.510 15
1141.532 43
1141.554 17
1141.576 10
1141.598 30
1141.620 41
1141.642 18
1141.664 15
1141.685 11
1141.707 9
1141.729 6
1141.751 17
1141.773 13
1141.795 12
1141.817 3
1141.839 20
1141.861 30
1141.882 25
1141.904 12
1141.926 11
1141.948 15
1141.970 22
1141.992 13
1142.014 32
1142.036 15
1142.058 24
1142.079 52
1142.101 49
1142.123 18
1142.145 6
1142.167 4
1142.189 11
1142.211 12
1142.233 10
1142.255 4
1142.276 3
1142.298 24
1142.320 31
1142.342 5
1142.364 8
1142.386 25
1142.408 25
1142.430 23
1142.452 22
1142.473 26
1142.495 13
1142.517 15
1142.539 25
1142.561 20
1142.583 8
1142.605 13
1142.627 18
1142.649 8
1142.670 25
1142.692 6
1142.714 3
1142.736 23
1142.758 20
1142.780 32
1142.802 8
1142.824 7
1142.846 5
1142.868 15
1142.889 19
1142.911 14
1142.933 14
1142.955 14
1142.977 15
1142.999 14
1143.021 15
1143.043 1
1143.065 17
1143.087 39
1143.108 23
1143.130 22
1143.152 13
1143.174 16
1143.196 3
1143.218 1
1143.240 13
1143.262 8
1143.284 2
1143.306 15
1143.327 30
1143.349 7
1143.371 4
1143.393 16
1143.415 24
1143.437 28
1143.459 14
1143.481 7
1143.503 26
1143.525 15
1143.546 32
1143.568 20
1143.590 43
1143.612 18
1143.634 7
1143.656 28
1143.678 18
1143.700 4
1143.722 4
1143.744 8
1143.765 4
1143.787 10
1143.809 8
1143.831 3
1143.853 15
1143.875 8
1143.897 13
1143.919 22
1143.941 11
1143.963 5
1143.985 7
1144.006 10
1144.028 18
1144.050 22
1144.072 26
1144.094 19
1144.116 17
1144.138 8
1144.160 0
1144.182 4
1144.204 11
1144.226 14
1144.247 21
1144.269 18
1144.291 20
1144.313 20
1144.335 5
1144.357 4
1144.379 12
1144.401 10
1144.423 20
1144.445 30
1144.467 17
1144.488 19
1144.510 7
1144.532 3
1144.554 13
1144.576 7
1144.598 27
1144.620 14
1144.642 25
1144.664 16
1144.686 27
1144.708 24
1144.729 18
1144.751 12
1144.773 19
1144.795 18
1144.817 11
1144.839 16
1144.861 12
1144.883 15
1144.905 13
1144.927 10
1144.949 17
1144.971 4
1144.992 14
1145.014 29
1145.036 14
1145.058 9
1145.080 12
1145.102 16
1145.124 14
1145.146 7
1145.168 11
1145.190 24
1145.212 8
1145.234 6
1145.255 6
1145.277 4
1145.299 4
1145.321 18
1145.343 21
1145.365 20
1145.387 19
1145.409 9
1145.431 16
1145.453 18
1145.475 8
1145.497 17
1145.519 22
1145.540 35
1145.562 26
1145.584 26
1145.606 37
1145.628 11
1145.650 18
1145.672 20
1145.694 33
1145.716 40
1145.738 34
1145.760 23
1145.782 14
1145.804 7
1145.825 6
1145.847 2
1145.869 9
1145.891 29
1145.913 11
1145.935 17
1145.957 16
1145.979 4
1146.001 12
1146.023 8
1146.045 7
1146.067 22
1146.089 15
1146.110 8
1146.132 12
1146.154 9
1146.176 8
1146.198 9
1146.220 23
1146.242 13
1146.264 20
1146.286 27
1146.308 30
1146.330 23
1146.352 26
1146.374 18
1146.396 8
1146.418 16
1146.439 25
1146.461 17
1146.483 28
1146.505 13
1146.527 12
1146.549 20
1146.571 15
1146.593 22
1146.615 14
1146.637 9
1146.659 15
1146.681 23
1146.703 23
1146.725 32
1146.746 2
1146.768 12
1146.790 19
1146.812 17
1146.834 18
1146.856 2
1146.878 11
1146.900 15
1146.922 12
1146.944 25
1146.966 19
1146.988 1
1147.010 8
1147.032 11
1147.054 26
1147.076 17
1147.097 14
1147.119 7
1147.141 12
1147.163 9
1147.185 23
1147.207 12
1147.229 13
1147.251 7
1147.273 15
1147.295 23
1147.317 28
1147.339 17
1147.361 6
1147.383 25
1147.405 25
1147.427 2
1147.448 7
1147.470 4
1147.492 32
1147.514 33
1147.536 17
1147.558 0
1147.580 1
1147.602 5
1147.624 9
1147.646 11
1147.668 9
1147.690 7
1147.712 21
1147.734 12
1147.756 11
1147.778 8
1147.800 19
1147.821 18
1147.843 3
1147.865 13
1147.887 4
1147.909 10
1147.931 10
1147.953 17
1147.975 19
1147.997 18
1148.019 3
1148.041 9
1148.063 24
1148.085 23
1148.107 24
1148.129 6
1148.151 19
1148.173 26
1148.195 21
1148.217 27
1148.238 27
1148.260 14
1148.282 29
1148.304 18
1148.326 18
1148.348 7
1148.370 16
1148.392 12
1148.414 14
1148.436 14
1148.458 16
1148.480 17
1148.502 26
1148.524 24
1148.546 18
1148.568 12
1148.590 6
1148.612 22
1148.634 23
1148.655 25
1148.677 21
1148.699 25
1148.721 20
1148.743 17
1148.765 12
1148.787 14
1148.809 20
1148.831 1
1148.853 16
1148.875 11
1148.897 14
1148.919 27
1148.941 27
1148.963 14
1148.985 16
1149.007 7
1149.029 10
1149.051 11
1149.073 35
1149.095 26
1149.117 29
1149.138 27
1149.160 11
1149.182 3
1149.204 1
1149.226 13
1149.248 13
1149.270 9
1149.292 19
1149.314 10
1149.336 2
1149.358 12
1149.380 22
1149.402 23
1149.424 31
1149.446 15
1149.468 32
1149.490 51
1149.512 41
1149.534 15
1149.556 17
1149.578 24
1149.600 17
1149.622 3
1149.644 7
1149.666 14
1149.687 12
1149.709 20
1149.731 30
1149.753 22
1149.775 26
1149.797 29
1149.819 11
1149.841 2
1149.863 15
1149.885 10
1149.907 5
1149.929 11
1149.951 7
1149.973 13
1149.995 43
1150.017 16
1150.039 3
1150.061 27
1150.083 47
1150.105 26
1150.127 28
1150.149 30
1150.171 40
1150.193 15
1150.215 26
1150.237 21
1150.259 19
1150.281 15
1150.302 9
1150.324 8
1150.346 21
1150.368 21
1150.390 14
1150.412 7
1150.434 18
1150.456 12
1150.478 11
1150.500 9
1150.522 13
1150.544 36
1150.566 18
1150.588 21
1150.610 27
1150.632 24
1150.654 9
1150.676 11
1150.698 14
1150.720 16
1150.742 15
1150.764 8
1150.786 3
1150.808 20
1150.830 20
1150.852 38
1150.874 28
1150.896 16
1150.918 21
1150.940 25
1150.962 11
1150.984 10
1151.006 7
1151.028 3
1151.049 0
1151.071 13
1151.093 29
1151.115 22
1151.137 19
1151.159 6
1151.181 7
1151.203 6
1151.225 3
1151.247 10
1151.269 17
1151.291 8
1151.313 21
1151.335 10
1151.357 14
1151.379 22
1151.401 29
1151.423 27
1151.445 14
1151.467 16
1151.489 39
1151.511 23
1151.533 19
1151.555 29
1151.577 35
1151.599 15
1151.621 18
1151.643 16
1151.665 27
1151.687 22
1151.709 22
1151.731 13
1151.753 1
1151.775 5
1151.797 9
1151.819 17
1151.841 6
1151.863 25
1151.885 6
1151.907 3
1151.929 16
1151.951 11
1151.973 26
1151.995 10
1152.017 17
1152.039 8
1152.061 12
1152.083 7
1152.105 3
1152.127 1
1152.148 17
1152.170 14
1152.192 20
1152.214 23
1152.236 46
1152.258 20
1152.280 11
1152.302 35
1152.324 34
1152.346 15
1152.368 8
1152.390 10
1152.412 23
1152.434 38
1152.456 39
1152.478 24
1152.500 17
1152.522 20
1152.544 13
1152.566 12
1152.588 9
1152.610 16
1152.632 18
1152.654 8
1152.676 8
1152.698 12
1152.720 4
1152.742 8
1152.764 4
1152.786 10
1152.808 33
1152.830 22
1152.852 15
1152.874 8
1152.896 6
1152.918 20
1152.940 28
[truncated: 1,013,222 more chars]
