# Supplementary material for: Identifying Archaeological Bone via Non-Destructive ZooMS and the Materiality of Symbolic Expression: Examples from Iroquoian Bone Points
Source: Sci Rep. 2019 Jul 30;9:11027. doi: 10.1038/s41598-019-47299-x (PMC6667708; doi:10.1038/s41598-019-47299-x)
Supplement: Supplementary file 2 — Supplementary Datafiles [file 41598_2019_47299_MOESM2_ESM.zip › McGrath et al Supplementary Datafiles/Data set S1_OriginalBagSpectra/EMPTY_BAG_ORIG_2.txt]

500.029 231
500.043 248
500.058 220
500.072 175
500.087 188
500.101 170
500.116 126
500.130 120
500.144 100
500.159 216
500.173 231
500.188 257
500.202 237
500.217 343
500.231 356
500.246 264
500.260 219
500.275 266
500.289 232
500.304 175
500.318 100
500.333 129
500.347 129
500.362 59
500.376 140
500.391 113
500.405 111
500.420 124
500.434 101
500.449 73
500.463 85
500.477 77
500.492 73
500.506 65
500.521 67
500.535 98
500.550 82
500.564 74
500.579 56
500.593 42
500.608 58
500.622 91
500.637 90
500.651 54
500.666 53
500.680 83
500.695 50
500.709 63
500.724 72
500.738 46
500.753 35
500.767 42
500.782 89
500.796 53
500.811 92
500.825 122
500.840 95
500.854 101
500.869 65
500.883 72
500.898 91
500.912 72
500.926 101
500.941 114
500.955 116
500.970 156
500.984 163
500.999 233
501.013 150
501.028 185
501.042 144
501.057 179
501.071 192
501.086 126
501.100 119
501.115 160
501.129 174
501.144 232
501.158 193
501.173 186
501.187 226
501.202 138
501.216 154
501.231 130
501.245 108
501.260 122
501.274 129
501.289 92
501.303 98
501.318 52
501.332 93
501.347 78
501.361 86
501.376 94
501.390 76
501.405 80
501.419 71
501.434 83
501.448 77
501.463 83
501.477 80
501.492 44
501.506 28
501.521 61
501.535 69
501.550 65
501.564 80
501.579 72
501.593 65
501.608 51
501.622 49
501.637 61
501.651 53
501.666 72
501.680 102
501.695 71
501.709 51
501.724 61
501.738 65
501.753 53
501.767 58
501.782 59
501.796 57
501.811 81
501.825 60
501.840 60
501.854 72
501.869 72
501.883 62
501.898 74
501.912 94
501.927 59
501.941 120
501.956 158
501.970 166
501.985 259
501.999 270
502.014 157
502.028 113
502.043 165
502.057 143
502.072 90
502.086 99
502.101 124
502.115 108
502.130 152
502.144 152
502.159 192
502.173 312
502.188 218
502.202 218
502.217 228
502.231 147
502.246 117
502.260 145
502.275 161
502.289 160
502.304 112
502.318 62
502.333 99
502.347 102
502.362 60
502.376 51
502.391 90
502.405 107
502.420 61
502.434 59
502.449 65
502.463 74
502.478 53
502.492 48
502.507 19
502.521 8
502.536 31
502.550 46
502.565 57
502.579 54
502.594 51
502.608 83
502.623 64
502.637 38
502.652 44
502.666 40
502.681 38
502.695 34
502.710 49
502.724 33
502.739 47
502.753 47
502.768 62
502.783 66
502.797 37
502.812 64
502.826 89
502.841 82
502.855 85
502.870 60
502.884 36
502.899 67
502.913 72
502.928 103
502.942 66
502.957 125
502.971 154
502.986 201
503.000 179
503.015 168
503.029 158
503.044 105
503.058 77
503.073 113
503.087 141
503.102 68
503.116 157
503.131 101
503.145 128
503.160 186
503.174 186
503.189 195
503.204 188
503.218 129
503.233 95
503.247 101
503.262 186
503.276 160
503.291 103
503.305 109
503.320 96
503.334 45
503.349 80
503.363 90
503.378 81
503.392 29
503.407 49
503.421 79
503.436 78
503.450 85
503.465 41
503.479 85
503.494 100
503.508 28
503.523 38
503.538 49
503.552 38
503.567 69
503.581 61
503.596 43
503.610 63
503.625 92
503.639 76
503.654 70
503.668 26
503.683 58
503.697 51
503.712 63
503.726 77
503.741 73
503.755 64
503.770 38
503.784 73
503.799 62
503.814 14
503.828 34
503.843 81
503.857 80
503.872 89
503.886 77
503.901 89
503.915 86
503.930 65
503.944 150
503.959 191
503.973 360
503.988 486
504.002 399
504.017 319
504.031 194
504.046 154
504.061 172
504.075 126
504.090 140
504.104 163
504.119 155
504.133 165
504.148 115
504.162 162
504.177 234
504.191 253
504.206 186
504.220 203
504.235 182
504.249 149
504.264 116
504.279 162
504.293 176
504.308 109
504.322 130
504.337 136
504.351 142
504.366 112
504.380 92
504.395 77
504.409 80
504.424 81
504.438 72
504.453 59
504.468 58
504.482 81
504.497 52
504.511 47
504.526 75
504.540 67
504.555 93
504.569 88
504.584 86
504.598 75
504.613 38
504.627 26
504.642 53
504.657 110
504.671 147
504.686 128
504.700 96
504.715 135
504.729 72
504.744 71
504.758 134
504.773 111
504.787 116
504.802 38
504.816 23
504.831 101
504.846 94
504.860 61
504.875 42
504.889 60
504.904 99
504.918 112
504.933 158
504.947 228
504.962 243
504.976 238
504.991 289
505.006 315
505.020 291
505.035 217
505.049 212
505.064 211
505.078 130
505.093 119
505.107 114
505.122 121
505.136 79
505.151 115
505.166 119
505.180 156
505.195 228
505.209 195
505.224 191
505.238 198
505.253 198
505.267 157
505.282 147
505.297 115
505.311 134
505.326 106
505.340 88
505.355 107
505.369 80
505.384 112
505.398 64
505.413 142
505.427 97
505.442 65
505.457 72
505.471 72
505.486 96
505.500 99
505.515 126
505.529 100
505.544 91
505.558 69
505.573 93
505.588 96
505.602 111
505.617 90
505.631 62
505.646 92
505.660 119
505.675 112
505.689 97
505.704 126
505.719 105
505.733 82
505.748 82
505.762 81
505.777 99
505.791 100
505.806 85
505.820 108
505.835 71
505.850 68
505.864 46
505.879 76
505.893 89
505.908 69
505.922 80
505.937 184
505.951 424
505.966 839
505.981 1755
505.995 2808
506.010 3091
506.024 2834
506.039 2176
506.053 1533
506.068 1222
506.083 724
506.097 487
506.112 394
506.126 300
506.141 329
506.155 350
506.170 306
506.184 279
506.199 243
506.214 238
506.228 268
506.243 275
506.257 325
506.272 320
506.286 363
506.301 425
506.316 397
506.330 356
506.345 389
506.359 347
506.374 432
506.388 536
506.403 476
506.418 632
506.432 676
506.447 698
506.461 546
506.476 486
506.490 510
506.505 550
506.519 482
506.534 391
506.549 576
506.563 541
506.578 406
506.592 421
506.607 430
506.621 497
506.636 483
506.651 388
506.665 388
506.680 384
506.694 389
506.709 397
506.723 435
506.738 377
506.753 357
506.767 294
506.782 303
506.796 348
506.811 267
506.825 182
506.840 191
506.855 140
506.869 101
506.884 222
506.898 239
506.913 224
506.927 232
506.942 300
506.957 418
506.971 556
506.986 623
507.000 987
507.015 1304
507.029 1055
507.044 811
507.059 560
507.073 512
507.088 317
507.102 203
507.117 182
507.132 247
507.146 250
507.161 279
507.175 372
507.190 324
507.204 204
507.219 232
507.234 264
507.248 250
507.263 127
507.277 129
507.292 142
507.306 197
507.321 128
507.336 103
507.350 161
507.365 213
507.379 154
507.394 155
507.408 177
507.423 191
507.438 219
507.452 244
507.467 208
507.481 223
507.496 202
507.511 179
507.525 164
507.540 100
507.554 136
507.569 133
507.583 131
507.598 180
507.613 183
507.627 172
507.642 138
507.656 194
507.671 201
507.686 100
507.700 130
507.715 118
507.729 112
507.744 129
507.758 169
507.773 157
507.788 131
507.802 144
507.817 96
507.831 97
507.846 59
507.861 91
507.875 56
507.890 63
507.904 123
507.919 51
507.934 97
507.948 175
507.963 250
507.977 360
507.992 403
508.006 407
508.021 455
508.036 417
508.050 285
508.065 189
508.079 130
508.094 107
508.109 205
508.123 183
508.138 129
508.152 164
508.167 222
508.182 189
508.196 270
508.211 191
508.225 181
508.240 211
508.255 261
508.269 214
508.284 268
508.298 284
508.313 242
508.327 314
508.342 387
508.357 529
508.371 944
508.386 1577
508.400 2128
508.415 2302
508.430 2222
508.444 1832
508.459 1409
508.473 941
508.488 613
508.503 440
508.517 288
508.532 240
508.546 251
508.561 217
508.576 196
508.590 174
508.605 115
508.619 188
508.634 136
508.649 119
508.663 117
508.678 112
508.692 115
508.707 120
508.722 112
508.736 140
508.751 69
508.765 75
508.780 151
508.795 147
508.809 126
508.824 72
508.838 112
508.853 92
508.868 73
508.882 81
508.897 146
508.911 105
508.926 63
508.941 88
508.955 105
508.970 164
508.984 308
508.999 345
509.014 223
509.028 196
509.043 212
509.057 212
509.072 158
509.087 153
509.101 161
509.116 233
509.130 208
509.145 204
509.160 173
509.174 153
509.189 154
509.203 165
509.218 97
509.233 73
509.247 152
509.262 208
509.277 138
509.291 94
509.306 132
509.320 180
509.335 199
509.350 261
509.364 255
509.379 292
509.393 537
509.408 889
509.423 1067
509.437 972
509.452 751
509.466 536
509.481 309
509.496 255
509.510 181
509.525 142
509.539 138
509.554 98
509.569 90
509.583 105
509.598 77
509.613 111
509.627 122
509.642 64
509.656 95
509.671 80
509.686 75
509.700 70
509.715 72
509.729 51
509.744 35
509.759 74
509.773 81
509.788 100
509.803 58
509.817 39
509.832 39
509.846 60
509.861 52
509.876 23
509.890 56
509.905 87
509.919 80
509.934 111
509.949 93
509.963 70
509.978 118
509.993 157
510.007 127
510.022 156
510.036 125
510.051 111
510.066 103
510.080 119
510.095 131
510.109 110
510.124 183
510.139 134
510.153 213
510.168 186
510.183 199
510.197 198
510.212 132
510.226 201
510.241 214
510.256 178
510.270 203
510.285 266
510.300 354
510.314 233
510.329 153
510.343 226
510.358 356
510.373 288
510.387 342
510.402 529
510.417 729
510.431 696
510.446 518
510.460 293
510.475 199
510.490 198
510.504 152
510.519 147
510.534 121
510.548 75
510.563 103
510.577 50
510.592 38
510.607 69
510.621 51
510.636 79
510.651 84
510.665 113
510.680 63
510.694 53
510.709 41
510.724 69
510.738 99
510.753 52
510.768 46
510.782 50
510.797 48
510.811 59
510.826 124
510.841 89
510.855 86
510.870 63
510.885 67
510.899 103
510.914 91
510.928 69
510.943 88
510.958 73
510.972 87
510.987 119
511.002 144
511.016 121
511.031 128
511.046 151
511.060 145
511.075 116
511.089 83
511.104 158
511.119 145
511.133 201
511.148 190
511.163 215
511.177 178
511.192 143
511.206 159
511.221 158
511.236 193
511.250 197
511.265 270
511.280 228
511.294 141
511.309 119
511.324 119
511.338 122
511.353 97
511.367 98
511.382 76
511.397 119
511.411 204
511.426 188
511.441 136
511.455 189
511.470 152
511.485 128
511.499 75
511.514 80
511.529 61
511.543 86
511.558 54
511.572 95
511.587 70
511.602 40
511.616 32
511.631 37
511.646 85
511.660 76
511.675 76
511.690 63
511.704 46
511.719 36
511.733 37
511.748 46
511.763 54
511.777 56
511.792 38
511.807 87
511.821 66
511.836 52
511.851 56
511.865 81
511.880 56
511.895 55
511.909 65
511.924 53
511.939 53
511.953 82
511.968 153
511.982 145
511.997 143
512.012 209
512.026 182
512.041 187
512.056 149
512.070 145
512.085 123
512.100 112
512.114 216
512.129 171
512.144 190
512.158 226
512.173 185
512.188 163
512.202 178
512.217 148
512.231 184
512.246 271
512.261 266
512.275 225
512.290 218
512.305 250
512.319 180
512.334 218
512.349 169
512.363 153
512.378 140
512.393 137
512.407 152
512.422 154
512.437 101
512.451 149
512.466 93
512.481 119
512.495 121
512.510 88
512.524 81
512.539 119
512.554 119
512.568 103
512.583 88
512.598 73
512.612 55
512.627 72
512.642 72
512.656 113
512.671 64
512.686 72
512.700 38
512.715 35
512.730 50
512.744 90
512.759 92
512.774 96
512.788 127
512.803 151
512.818 179
512.832 91
512.847 96
512.862 57
512.876 67
512.891 76
512.906 41
512.920 89
512.935 122
512.950 129
512.964 115
512.979 76
512.994 76
513.008 123
513.023 194
513.038 173
513.052 127
513.067 108
513.081 132
513.096 81
513.111 56
513.125 67
513.140 67
513.155 62
513.169 109
513.184 112
513.199 140
513.213 189
513.228 162
513.243 174
513.257 145
513.272 136
513.287 165
513.301 158
513.316 128
513.331 100
513.345 74
513.360 73
513.375 98
513.389 60
513.404 69
513.419 130
513.433 109
513.448 52
513.463 40
513.477 51
513.492 38
513.507 59
513.521 113
513.536 101
513.551 41
513.565 104
513.580 119
513.595 110
513.609 84
513.624 75
513.639 35
513.653 12
513.668 46
513.683 65
513.697 45
513.712 48
513.727 80
513.741 70
513.756 71
513.771 64
513.785 94
513.800 144
513.815 123
513.830 70
513.844 63
513.859 75
513.874 71
513.888 55
513.903 62
513.918 67
513.932 63
513.947 97
513.962 105
513.976 104
513.991 97
514.006 99
514.020 168
514.035 155
514.050 99
514.064 91
514.079 143
514.094 100
514.108 114
514.123 89
514.138 80
514.152 87
514.167 184
514.182 162
514.196 171
514.211 160
514.226 171
514.240 163
514.255 186
514.270 172
514.284 187
514.299 242
514.314 250
514.329 114
514.343 98
514.358 77
514.373 88
514.387 83
514.402 151
514.417 115
514.431 52
514.446 41
514.461 108
514.475 126
514.490 35
514.505 50
514.519 53
514.534 38
514.549 25
514.563 38
514.578 56
514.593 67
514.607 65
514.622 61
514.637 58
514.652 36
514.666 23
514.681 68
514.696 48
514.710 64
514.725 61
514.740 94
514.754 48
514.769 62
514.784 77
514.798 98
514.813 111
514.828 120
514.842 98
514.857 77
514.872 48
514.886 74
514.901 48
514.916 18
514.931 54
514.945 90
514.960 87
514.975 69
514.989 132
515.004 151
515.019 93
515.033 69
515.048 84
515.063 104
515.077 81
515.092 46
515.107 59
515.122 50
515.136 85
515.151 154
515.166 219
515.180 289
515.195 343
515.210 300
515.224 298
515.239 269
515.254 256
515.268 211
515.283 142
515.298 138
515.313 107
515.327 66
515.342 55
515.357 57
515.371 78
515.386 59
515.401 71
515.415 69
515.430 74
515.445 81
515.459 92
515.474 87
515.489 24
515.504 34
515.518 26
515.533 45
515.548 52
515.562 34
515.577 71
515.592 30
515.606 64
515.621 68
515.636 40
515.651 15
515.665 63
515.680 73
515.695 33
515.709 16
515.724 51
515.739 47
515.753 22
515.768 34
515.783 39
515.798 77
515.812 82
515.827 64
515.842 32
515.856 47
515.871 86
515.886 75
515.900 64
515.915 62
515.930 109
515.945 87
515.959 147
515.974 438
515.989 517
516.003 728
516.018 710
516.033 535
516.047 408
516.062 331
516.077 307
516.092 161
516.106 96
516.121 81
516.136 112
516.150 142
516.165 137
516.180 123
516.195 187
516.209 253
516.224 180
516.239 204
516.253 183
516.268 150
516.283 161
516.297 151
516.312 123
516.327 107
516.342 117
516.356 78
516.371 88
516.386 125
516.400 100
516.415 133
516.430 101
516.445 87
516.459 105
516.474 143
516.489 95
516.503 64
516.518 54
516.533 51
516.548 57
516.562 90
516.577 65
516.592 80
516.606 67
516.621 31
516.636 87
516.651 51
516.665 77
516.680 57
516.695 43
516.709 70
516.724 65
516.739 48
516.753 71
516.768 97
516.783 95
516.798 56
516.812 68
516.827 89
516.842 50
516.857 45
516.871 33
516.886 52
516.901 34
516.915 37
516.930 50
516.945 77
516.960 96
516.974 200
516.989 253
517.004 398
517.018 451
517.033 418
517.048 369
517.063 148
517.077 219
517.092 204
517.107 172
517.121 187
517.136 138
517.151 117
517.166 108
517.180 185
517.195 158
517.210 209
517.224 233
517.239 235
517.254 146
517.269 145
517.283 126
517.298 90
517.313 71
517.328 92
517.342 88
517.357 74
517.372 94
517.386 74
517.401 68
517.416 76
517.431 69
517.445 72
517.460 56
517.475 45
517.489 42
517.504 87
517.519 64
517.534 71
517.548 58
517.563 98
517.578 70
517.593 65
517.607 91
517.622 78
517.637 48
517.651 49
517.666 67
517.681 38
517.696 34
517.710 34
517.725 39
517.740 43
517.755 77
517.769 70
517.784 48
517.799 24
517.813 100
517.828 86
517.843 76
517.858 42
517.872 39
517.887 50
517.902 61
517.917 90
517.931 94
517.946 109
517.961 153
517.976 270
517.990 422
518.005 738
518.020 679
518.034 698
518.049 462
518.064 348
518.079 300
518.093 270
518.108 182
518.123 151
518.138 122
518.152 188
518.167 194
518.182 167
518.197 201
518.211 254
518.226 185
518.241 147
518.255 136
518.270 96
518.285 152
518.300 152
518.314 138
518.329 112
518.344 95
518.359 56
518.373 50
518.388 113
518.403 146
518.418 137
518.432 80
518.447 49
518.462 68
518.477 73
518.491 124
518.506 74
518.521 33
518.535 77
518.550 92
518.565 88
518.580 71
518.594 47
518.609 67
518.624 87
518.639 59
518.653 59
518.668 62
518.683 82
518.698 39
518.712 64
518.727 51
518.742 79
518.757 52
518.771 43
518.786 38
518.801 27
518.816 57
518.830 42
518.845 37
518.860 41
518.875 62
518.889 56
518.904 65
518.919 87
518.934 130
518.948 181
518.963 137
518.978 260
518.992 325
519.007 449
519.022 461
519.037 386
519.051 292
519.066 255
519.081 193
519.096 182
519.110 188
519.125 192
519.140 163
519.155 164
519.169 115
519.184 93
519.199 121
519.214 192
519.228 145
519.243 271
519.258 293
519.273 190
519.287 122
519.302 120
519.317 119
519.332 73
519.346 58
519.361 55
519.376 87
519.391 86
519.405 52
519.420 92
519.435 69
519.450 41
519.464 57
519.479 63
519.494 48
519.509 61
519.523 31
519.538 49
519.553 94
519.568 58
519.583 47
519.597 59
519.612 77
519.627 56
519.642 77
519.656 34
519.671 23
519.686 51
519.701 33
519.715 56
519.730 52
519.745 55
519.760 21
519.774 31
519.789 102
519.804 44
519.819 71
519.833 43
519.848 41
519.863 37
519.878 51
519.892 94
519.907 73
519.922 69
519.937 93
519.951 210
519.966 378
519.981 673
519.996 926
520.010 1118
520.025 1021
520.040 774
520.055 562
520.070 369
520.084 278
520.099 238
520.114 217
520.129 208
520.143 160
520.158 185
520.173 172
520.188 186
520.202 192
520.217 200
520.232 234
520.247 298
520.261 173
520.276 132
520.291 127
520.306 111
520.320 94
520.335 132
520.350 130
520.365 155
520.380 194
520.394 259
520.409 374
520.424 662
520.439 789
520.453 661
520.468 561
520.483 353
520.498 224
520.512 223
520.527 167
520.542 113
520.557 107
520.572 94
520.586 75
520.601 80
520.616 111
520.631 55
520.645 70
520.660 75
520.675 94
520.690 114
520.704 64
520.719 53
520.734 49
520.749 25
520.764 66
520.778 46
520.793 63
520.808 78
520.823 71
520.837 77
520.852 73
520.867 60
520.882 81
520.896 84
520.911 51
520.926 98
520.941 152
520.956 229
520.970 262
520.985 318
521.000 430
521.015 431
521.029 393
521.044 353
521.059 321
521.074 324
521.089 210
521.103 137
521.118 94
521.133 123
521.148 184
521.162 195
521.177 187
521.192 260
521.207 202
521.222 175
521.236 158
521.251 194
521.266 191
521.281 162
521.295 115
521.310 75
521.325 83
521.340 87
521.355 89
521.369 98
521.384 141
521.399 177
521.414 200
521.428 279
521.443 325
521.458 238
521.473 130
521.488 158
521.502 137
521.517 105
521.532 88
521.547 88
521.561 105
521.576 71
521.591 80
521.606 77
521.621 44
521.635 54
521.650 54
521.665 67
521.680 39
521.695 22
521.709 43
521.724 71
521.739 38
521.754 44
521.768 45
521.783 91
521.798 86
521.813 63
521.828 94
521.842 97
521.857 59
521.872 72
521.887 79
521.902 93
521.916 88
521.931 155
521.946 192
521.961 210
521.975 439
521.990 599
522.005 490
522.020 423
522.035 304
522.049 284
522.064 189
522.079 199
522.094 183
522.109 207
522.123 162
522.138 190
522.153 227
522.168 206
522.183 247
522.197 361
522.212 207
522.227 235
522.242 288
522.257 238
522.271 265
522.286 319
522.301 269
522.316 316
522.330 376
522.345 399
522.360 614
522.375 1260
522.390 1863
522.404 3163
522.419 6125
522.434 10695
522.449 14417
522.464 13650
522.478 11517
522.493 8916
522.508 6586
522.523 4966
522.538 3617
522.552 2580
522.567 1842
522.582 1467
522.597 1293
522.612 1038
522.626 900
522.641 827
522.656 802
522.671 692
522.686 543
522.700 449
522.715 381
522.730 390
522.745 344
522.760 304
522.774 227
522.789 241
522.804 243
522.819 246
522.834 250
522.848 302
522.863 255
522.878 263
522.893 244
522.908 161
522.922 154
522.937 298
522.952 415
522.967 519
522.982 594
522.996 556
523.011 720
523.026 768
523.041 685
523.056 722
523.070 747
523.085 823
523.100 698
523.115 569
523.130 518
523.144 328
523.159 387
523.174 364
523.189 315
523.204 271
523.218 280
523.233 273
523.248 257
523.263 281
523.278 248
523.292 213
523.307 241
523.322 293
523.337 229
523.352 229
523.367 412
523.381 605
523.396 1018
523.411 1871
523.426 3170
523.441 5221
523.455 6768
523.470 6239
523.485 5167
523.500 3965
523.515 2815
523.529 2078
523.544 1633
523.559 1228
523.574 871
523.589 661
523.603 531
523.618 479
523.633 414
523.648 396
523.663 387
523.678 351
523.692 273
523.707 231
523.722 220
523.737 237
523.752 191
523.766 137
523.781 198
523.796 232
523.811 246
523.826 229
523.841 216
523.855 180
523.870 142
523.885 178
523.900 212
523.915 238
523.929 289
523.944 400
523.959 655
523.974 1408
523.989 2382
524.003 3298
524.018 2895
524.033 2223
524.048 1707
524.063 1182
524.078 982
524.092 752
524.107 548
524.122 410
524.137 381
524.152 359
524.166 376
524.181 303
524.196 315
524.211 384
524.226 438
524.241 438
524.255 370
524.270 256
524.285 269
524.300 240
524.315 333
524.330 400
524.344 337
524.359 298
524.374 429
524.389 807
524.404 947
524.418 1008
524.433 1322
524.448 1797
524.463 1870
524.478 1409
524.493 1095
524.507 657
524.522 470
524.537 228
524.552 97
524.567 55
524.582 101
524.596 114
524.611 155
524.626 163
524.641 136
524.656 125
524.670 110
524.685 164
524.700 189
524.715 104
524.730 157
524.745 147
524.759 119
524.774 165
524.789 163
524.804 135
524.819 105
524.834 140
524.848 147
524.863 114
524.878 166
524.893 164
524.908 109
524.923 105
524.937 120
524.952 233
524.967 396
524.982 659
524.997 950
525.012 1117
525.026 912
525.041 675
525.056 596
525.071 521
525.086 500
525.101 487
525.115 369
525.130 291
525.145 264
525.160 283
525.175 277
525.190 226
525.204 247
525.219 208
525.234 199
525.249 268
525.264 341
525.279 294
525.293 271
525.308 241
525.323 214
525.338 236
525.353 238
525.368 224
525.382 273
525.397 329
525.412 411
525.427 379
525.442 411
525.457 410
525.471 375
525.486 256
525.501 192
525.516 164
525.531 119
525.546 114
525.560 75
525.575 104
525.590 110
525.605 107
525.620 90
525.635 86
525.649 113
525.664 96
525.679 90
525.694 79
525.709 96
525.724 105
525.739 57
525.753 74
525.768 110
525.783 135
525.798 130
525.813 132
525.828 92
525.842 75
525.857 66
525.872 91
525.887 126
525.902 143
525.917 106
525.932 152
525.946 139
525.961 132
525.976 263
525.991 500
526.006 705
526.021 685
526.035 628
526.050 455
526.065 412
526.080 287
526.095 272
526.110 200
526.124 198
526.139 223
526.154 166
526.169 218
526.184 193
526.199 281
526.214 289
526.228 227
526.243 212
526.258 155
526.273 227
526.288 289
526.303 285
526.318 244
526.332 239
526.347 206
526.362 169
526.377 221
526.392 236
526.407 246
526.421 228
526.436 185
526.451 159
526.466 65
526.481 91
526.496 90
526.511 107
526.525 61
526.540 103
526.555 112
526.570 73
526.585 87
526.600 79
526.615 88
526.629 85
526.644 88
526.659 74
526.674 106
526.689 111
526.704 74
526.719 103
526.733 97
526.748 35
526.763 47
526.778 133
526.793 144
526.808 85
526.823 45
526.837 91
526.852 124
526.867 56
526.882 33
526.897 111
526.912 140
526.927 132
526.941 137
526.956 173
526.971 171
526.986 158
527.001 141
527.016 256
527.031 419
527.045 430
527.060 388
527.075 345
527.090 259
527.105 229
527.120 273
527.135 224
527.149 267
527.164 213
527.179 141
527.194 185
527.209 187
527.224 226
527.239 213
527.253 162
527.268 169
527.283 153
527.298 100
527.313 134
527.328 133
527.343 100
527.358 89
527.372 86
527.387 144
527.402 148
527.417 94
527.432 119
527.447 137
527.462 150
527.476 125
527.491 162
527.506 108
527.521 92
527.536 123
527.551 113
527.566 125
527.581 136
527.595 95
527.610 114
527.625 93
527.640 125
527.655 149
527.670 104
527.685 60
527.699 68
527.714 95
527.729 126
527.744 89
527.759 93
527.774 91
527.789 83
527.804 123
527.818 96
527.833 96
527.848 78
527.863 63
527.878 109
527.893 178
527.908 203
527.923 111
527.937 116
527.952 122
527.967 117
527.982 238
527.997 235
528.012 262
528.027 251
528.042 314
528.056 311
528.071 241
528.086 252
528.101 241
528.116 252
528.131 131
528.146 165
528.161 221
528.175 194
528.190 210
528.205 181
528.220 180
528.235 232
528.250 285
528.265 233
528.280 298
528.294 315
528.309 213
528.324 208
528.339 255
528.354 261
528.369 222
528.384 205
528.399 236
528.413 189
528.428 118
528.443 97
528.458 115
528.473 120
528.488 95
528.503 185
528.518 233
528.533 173
528.547 129
528.562 118
528.577 87
528.592 106
528.607 118
528.622 56
528.637 86
528.652 108
528.666 78
528.681 97
528.696 116
528.711 147
528.726 134
528.741 120
528.756 154
528.771 136
528.786 123
528.800 128
528.815 149
528.830 145
528.845 95
528.860 83
528.875 108
528.890 162
528.905 128
528.919 87
528.934 149
528.949 192
528.964 130
528.979 91
528.994 184
529.009 205
529.024 194
529.039 214
529.053 233
529.068 169
529.083 116
529.098 104
529.113 139
529.128 170
529.143 153
529.158 103
529.173 99
529.187 123
529.202 132
529.217 221
529.232 219
529.247 188
529.262 165
529.277 170
529.292 194
529.307 185
529.322 149
529.336 143
529.351 94
529.366 72
529.381 43
529.396 81
529.411 105
529.426 84
529.441 75
529.456 83
529.470 115
529.485 98
529.500 74
529.515 63
529.530 70
529.545 99
529.560 109
529.575 76
529.590 78
529.604 34
529.619 62
529.634 106
529.649 67
529.664 63
529.679 108
529.694 101
529.709 94
529.724 74
529.739 61
529.753 66
529.768 119
529.783 97
529.798 57
529.813 105
529.828 101
529.843 53
529.858 60
529.873 102
529.888 102
529.902 88
529.917 104
529.932 183
529.947 178
529.962 166
529.977 211
529.992 258
530.007 309
530.022 257
530.037 285
530.051 307
530.066 230
530.081 204
530.096 204
530.111 186
530.126 167
530.141 124
530.156 152
530.171 190
530.186 246
530.201 192
530.215 200
530.230 128
530.245 126
530.260 167
530.275 226
530.290 190
530.305 177
530.320 88
530.335 141
530.350 154
530.364 153
530.379 131
530.394 116
530.409 83
530.424 85
530.439 117
530.454 104
530.469 133
530.484 122
530.499 85
530.514 66
530.528 104
530.543 104
530.558 90
530.573 83
530.588 58
530.603 69
530.618 79
530.633 55
530.648 121
530.663 106
530.678 98
530.692 71
530.707 72
530.722 83
530.737 95
530.752 83
530.767 80
530.782 93
530.797 105
530.812 113
530.827 129
530.842 116
530.857 87
530.871 77
530.886 100
530.901 146
530.916 92
530.931 85
530.946 136
530.961 164
530.976 123
530.991 167
531.006 171
531.021 116
531.036 213
531.050 235
531.065 169
531.080 162
531.095 131
531.110 164
531.125 149
531.140 186
531.155 187
531.170 123
531.185 156
531.200 128
531.215 116
531.229 137
531.244 140
531.259 131
531.274 169
531.289 151
531.304 137
531.319 82
531.334 97
531.349 155
531.364 106
531.379 93
531.394 115
531.408 47
531.423 50
531.438 120
531.453 111
531.468 68
531.483 47
531.498 92
531.513 79
531.528 46
531.543 57
531.558 86
531.573 116
531.588 57
531.602 41
531.617 79
531.632 76
531.647 102
531.662 66
531.677 66
531.692 58
531.707 55
531.722 54
531.737 52
531.752 79
531.767 75
531.782 81
531.797 79
531.811 110
531.826 85
531.841 64
531.856 65
531.871 56
531.886 103
531.901 105
531.916 76
531.931 116
531.946 157
531.961 141
531.976 204
531.991 192
532.006 253
532.020 249
532.035 200
532.050 201
532.065 220
532.080 200
532.095 218
532.110 167
532.125 128
532.140 157
532.155 144
532.170 104
532.185 131
532.200 146
532.215 177
532.230 165
532.244 164
532.259 222
532.274 225
532.289 196
532.304 166
532.319 119
532.334 116
532.349 50
532.364 68
532.379 129
532.394 120
532.409 105
532.424 97
532.439 114
532.454 62
532.468 63
532.483 99
532.498 120
532.513 100
532.528 66
532.543 83
532.558 98
532.573 46
532.588 63
532.603 81
532.618 57
532.633 87
532.648 94
532.663 115
532.678 90
532.693 56
532.707 39
532.722 53
532.737 98
532.752 56
532.767 107
532.782 107
532.797 77
532.812 51
532.827 86
532.842 57
532.857 73
532.872 94
532.887 126
532.902 132
532.917 107
532.932 95
532.947 89
532.961 89
532.976 111
532.991 115
533.006 115
533.021 121
533.036 159
533.051 154
533.066 99
533.081 127
533.096 180
533.111 139
533.126 155
533.141 189
533.156 124
533.171 150
533.186 176
533.201 192
533.216 187
533.231 253
533.245 180
533.260 135
533.275 80
533.290 97
533.305 138
533.320 130
533.335 121
533.350 128
533.365 120
533.380 88
533.395 110
533.410 101
533.425 175
533.440 120
533.455 67
533.470 64
533.485 101
533.500 102
533.515 76
533.529 104
533.544 72
533.559 50
533.574 55
533.589 109
533.604 86
533.619 68
533.634 53
533.649 60
533.664 72
533.679 83
533.694 82
533.709 80
533.724 76
533.739 75
533.754 101
533.769 49
533.784 39
533.799 51
533.814 105
533.829 103
533.844 81
533.858 55
533.873 119
533.888 133
533.903 158
533.918 114
533.933 106
533.948 114
533.963 145
533.978 206
533.993 276
534.008 347
534.023 362
534.038 282
534.053 264
534.068 175
534.083 130
534.098 139
534.113 118
534.128 128
534.143 165
534.158 229
534.173 181
534.188 146
534.203 165
534.217 131
534.232 147
534.247 183
534.262 239
534.277 217
534.292 129
534.307 127
534.322 127
534.337 133
534.352 122
534.367 142
534.382 156
534.397 237
534.412 375
534.427 366
534.442 363
534.457 467
534.472 394
534.487 241
534.502 134
534.517 102
534.532 109
534.547 94
534.562 65
534.577 75
534.592 114
534.607 90
534.622 89
534.636 74
534.651 78
534.666 82
534.681 88
534.696 66
534.711 65
534.726 83
534.741 69
534.756 71
534.771 77
534.786 60
534.801 76
534.816 120
534.831 132
534.846 67
534.861 95
534.876 69
534.891 68
534.906 66
534.921 56
534.936 145
534.951 118
534.966 118
534.981 116
534.996 198
535.011 184
535.026 181
535.041 222
535.056 181
535.071 161
535.086 200
535.101 189
535.116 181
535.131 146
535.145 207
535.160 214
535.175 134
535.190 171
535.205 213
535.220 198
535.235 340
535.250 423
535.265 374
535.280 363
535.295 207
535.310 174
535.325 151
535.340 90
535.355 134
535.370 120
535.385 94
535.400 129
535.415 255
535.430 234
535.445 257
535.460 205
535.475 130
535.490 146
535.505 137
535.520 97
535.535 77
535.550 80
535.565 59
535.580 61
535.595 75
535.610 103
535.625 51
535.640 35
535.655 40
535.670 83
535.685 108
535.700 83
535.715 83
535.730 71
535.745 84
535.760 92
535.775 117
535.790 97
535.805 74
535.820 86
535.835 80
535.849 94
535.864 105
535.879 65
535.894 82
535.909 83
535.924 60
535.939 66
535.954 94
535.969 116
535.984 147
535.999 179
536.014 211
536.029 167
536.044 158
536.059 132
536.074 144
536.089 176
536.104 145
536.119 183
536.134 197
536.149 165
536.164 147
536.179 216
536.194 248
536.209 234
536.224 162
536.239 240
536.254 270
536.269 248
536.284 180
536.299 187
536.314 166
536.329 142
536.344 211
536.359 406
536.374 507
536.389 660
536.404 1143
536.419 2690
536.434 4325
536.449 5255
536.464 4964
536.479 4191
536.494 3240
536.509 2180
536.524 1521
536.539 1085
536.554 832
536.569 610
536.584 473
536.599 415
536.614 329
536.629 252
536.644 297
536.659 240
536.674 231
536.689 206
536.704 159
536.719 101
536.734 143
536.749 104
536.764 138
536.779 106
536.794 110
536.809 133
536.824 126
536.839 130
536.854 193
536.869 184
536.884 238
536.899 194
536.914 279
536.929 202
536.944 136
536.959 158
536.974 179
536.989 253
537.004 265
537.019 233
537.034 275
537.049 386
537.064 491
537.079 473
537.094 418
537.109 280
537.124 226
537.139 259
537.154 253
537.169 178
537.184 212
537.199 172
537.214 161
537.229 148
537.244 177
537.259 112
537.274 123
537.289 155
537.304 185
537.319 204
537.334 129
537.349 137
537.364 297
537.379 286
537.394 399
537.409 491
537.424 1119
537.439 1601
537.454 1725
537.469 1772
537.484 1557
537.499 1038
537.514 739
537.529 580
537.544 445
537.559 279
537.574 212
537.589 211
537.604 207
537.619 131
537.634 141
537.649 109
537.664 138
537.679 150
537.694 160
537.709 124
537.724 102
537.739 106
537.754 150
537.769 130
537.784 147
537.799 131
537.814 116
537.829 141
537.844 148
537.859 197
537.874 177
537.889 115
537.904 220
537.919 150
537.934 146
537.949 129
537.964 135
537.979 132
537.994 234
538.009 279
538.024 362
538.039 328
538.054 237
538.069 208
538.084 218
538.099 209
538.114 187
538.129 198
538.145 162
538.160 144
538.175 187
538.190 167
538.205 211
538.220 296
538.235 242
538.250 207
538.265 292
538.280 311
538.295 320
538.310 268
538.325 210
538.340 264
538.355 355
538.370 436
538.385 470
538.400 542
538.415 652
538.430 898
538.445 1275
538.460 1506
538.475 1339
538.490 992
538.505 622
538.520 414
538.535 322
538.550 318
538.565 180
538.580 122
538.595 87
538.610 105
538.625 122
538.640 86
538.655 75
538.670 57
538.685 60
538.700 88
538.715 119
538.730 96
538.745 94
538.760 78
538.775 128
538.790 119
538.805 94
538.820 128
538.835 93
538.850 65
538.866 76
538.881 33
538.896 59
538.911 88
538.926 109
538.941 86
538.956 103
538.971 159
538.986 154
539.001 190
539.016 153
539.031 140
539.046 268
539.061 236
539.076 256
539.091 179
539.106 148
539.121 98
539.136 103
539.151 128
539.166 121
539.181 108
539.196 176
539.211 188
539.226 111
539.241 138
539.256 162
539.271 169
539.286 144
539.301 154
539.316 166
539.331 187
539.346 163
539.361 222
539.377 233
539.392 200
539.407 239
539.422 296
539.437 266
539.452 472
539.467 501
539.482 425
539.497 243
539.512 182
539.527 169
539.542 174
539.557 120
539.572 101
539.587 116
539.602 124
539.617 88
539.632 94
539.647 78
539.662 103
539.677 160
539.692 62
539.707 90
539.722 82
539.737 51
539.752 55
539.767 85
539.783 98
539.798 80
539.813 78
539.828 126
539.843 76
539.858 96
539.873 115
539.888 106
539.903 105
539.918 95
539.933 66
539.948 56
539.963 112
539.978 138
539.993 125
540.008 168
540.023 188
540.038 175
540.053 147
540.068 110
540.083 83
540.098 113
540.113 129
540.128 115
540.144 186
540.159 154
540.174 128
540.189 131
540.204 197
540.219 197
540.234 160
540.249 173
540.264 243
540.279 214
540.294 212
540.309 154
540.324 200
540.339 190
540.354 226
540.369 222
540.384 294
540.399 315
540.414 304
540.429 294
540.444 177
540.459 168
540.475 188
540.490 170
540.505 157
540.520 159
540.535 147
540.550 101
540.565 58
540.580 49
540.595 86
540.610 79
540.625 71
540.640 99
540.655 78
540.670 60
540.685 117
540.700 98
540.715 74
540.730 106
540.745 129
540.760 120
540.776 80
540.791 123
540.806 109
540.821 57
540.836 54
540.851 63
540.866 89
540.881 74
540.896 53
540.911 78
540.926 57
540.941 60
540.956 113
540.971 159
540.986 136
541.001 157
541.016 170
541.031 298
541.047 326
541.062 382
541.077 370
541.092 360
541.107 233
541.122 204
541.137 171
541.152 182
541.167 187
541.182 97
541.197 128
541.212 166
541.227 198
541.242 165
541.257 181
541.272 228
541.287 189
541.303 154
541.318 160
541.333 128
541.348 130
541.363 112
541.378 186
541.393 148
541.408 169
541.423 165
541.438 79
541.453 87
541.468 83
541.483 109
541.498 183
541.513 133
541.528 77
541.544 76
541.559 87
541.574 62
541.589 83
541.604 61
541.619 58
541.634 45
541.649 42
541.664 69
541.679 87
541.694 61
541.709 58
541.724 58
541.739 78
541.754 107
541.769 68
541.785 53
541.800 112
541.815 82
541.830 48
541.845 44
541.860 46
541.875 43
541.890 68
541.905 112
541.920 103
541.935 50
541.950 78
541.965 85
541.980 173
541.996 182
542.011 243
542.026 208
542.041 192
542.056 258
542.071 273
542.086 202
542.101 159
542.116 135
542.131 137
542.146 130
542.161 118
542.176 165
542.191 135
542.207 149
542.222 185
542.237 126
542.252 122
542.267 135
542.282 172
542.297 152
542.312 204
542.327 179
542.342 192
542.357 176
542.372 189
542.387 146
542.402 93
542.418 173
542.433 161
542.448 139
542.463 205
542.478 157
542.493 101
542.508 111
542.523 58
542.538 30
542.553 43
542.568 63
542.583 89
542.598 68
542.614 65
542.629 77
542.644 80
542.659 66
542.674 86
542.689 97
542.704 81
542.719 78
542.734 79
542.749 72
542.764 66
542.779 42
542.795 65
542.810 60
542.825 104
542.840 84
542.855 44
542.870 27
542.885 54
542.900 93
542.915 81
542.930 137
542.945 133
542.960 129
542.975 88
542.991 150
543.006 386
543.021 551
543.036 602
543.051 406
543.066 308
543.081 230
543.096 175
543.111 128
543.126 115
543.141 131
543.157 187
543.172 193
543.187 166
543.202 180
543.217 170
543.232 145
543.247 129
543.262 137
543.277 166
543.292 143
543.307 115
543.322 124
543.338 107
543.353 88
543.368 116
543.383 139
543.398 100
543.413 132
543.428 122
543.443 69
543.458 88
543.473 97
543.488 47
543.504 63
543.519 59
543.534 54
543.549 72
543.564 65
543.579 76
543.594 55
543.609 80
543.624 53
543.639 36
543.654 76
543.670 76
543.685 54
543.700 67
543.715 75
543.730 73
543.745 52
543.760 90
543.775 88
543.790 61
543.805 97
543.820 84
543.836 87
543.851 68
543.866 33
543.881 61
543.896 91
543.911 91
543.926 104
543.941 129
543.956 130
543.971 263
543.987 524
544.002 535
544.017 576
544.032 515
544.047 508
544.062 434
544.077 294
544.092 211
544.107 235
544.122 231
544.138 152
544.153 123
544.168 142
544.183 151
544.198 153
544.213 117
544.228 111
544.243 155
544.258 170
544.273 175
544.289 219
544.304 193
544.319 134
544.334 127
544.349 133
544.364 122
544.379 108
544.394 100
544.409 110
544.424 87
544.440 79
544.455 87
544.470 67
544.485 70
544.500 66
544.515 39
544.530 81
544.545 52
544.560 58
544.576 93
544.591 75
544.606 133
544.621 83
544.636 44
544.651 67
544.666 58
544.681 83
544.696 95
544.711 115
544.727 50
544.742 54
544.757 80
544.772 84
544.787 73
544.802 32
544.817 71
544.832 61
544.847 44
544.863 51
544.878 49
544.893 48
544.908 54
544.923 79
544.938 93
544.953 78
544.968 237
544.983 268
544.999 198
545.014 314
545.029 354
545.044 344
545.059 260
545.074 194
545.089 139
545.104 134
545.119 137
545.135 144
545.150 110
545.165 152
545.180 155
545.195 149
545.210 118
545.225 129
545.240 152
545.255 170
545.271 107
545.286 112
545.301 173
545.316 145
545.331 170
545.346 173
545.361 139
545.376 136
545.392 63
545.407 47
545.422 70
545.437 67
545.452 65
545.467 143
545.482 96
545.497 60
545.512 71
545.528 66
545.543 84
545.558 76
545.573 108
545.588 111
545.603 75
545.618 46
545.633 68
545.649 86
545.664 77
545.679 40
545.694 21
545.709 60
545.724 68
545.739 51
545.754 67
545.770 53
545.785 59
545.800 102
545.815 105
545.830 93
545.845 55
545.860 67
545.875 91
545.891 97
545.906 76
545.921 63
545.936 98
545.951 138
545.966 192
545.981 260
545.996 401
546.012 401
546.027 347
546.042 291
546.057 243
546.072 231
546.087 114
546.102 143
546.117 186
546.133 205
546.148 174
546.163 202
546.178 227
546.193 225
546.208 235
546.223 235
546.238 168
546.254 146
546.269 175
546.284 201
546.299 189
546.314 116
546.329 121
546.344 163
546.359 110
546.375 123
546.390 139
546.405 120
546.420 107
546.435 140
546.450 145
546.465 155
546.480 119
546.496 101
546.511 136
546.526 81
546.541 92
546.556 57
546.571 118
546.586 98
546.602 45
546.617 54
546.632 84
546.647 84
546.662 93
546.677 67
546.692 84
546.708 54
546.723 46
546.738 79
546.753 106
546.768 96
546.783 88
546.798 91
546.813 67
546.829 106
546.844 100
546.859 106
546.874 79
546.889 74
546.904 93
546.919 65
546.935 80
546.950 108
546.965 103
546.980 147
546.995 136
547.010 175
547.025 334
547.041 373
547.056 379
547.071 317
547.086 218
547.101 178
547.116 208
547.131 145
547.147 173
547.162 207
547.177 158
547.192 127
547.207 160
547.222 162
547.237 178
547.253 284
547.268 229
547.283 233
547.298 157
547.313 128
547.328 114
547.343 96
547.359 141
547.374 112
547.389 109
547.404 107
547.419 112
547.434 57
547.449 106
547.465 105
547.480 82
547.495 96
547.510 64
547.525 71
547.540 100
547.555 70
547.571 88
547.586 80
547.601 83
547.616 80
547.631 53
547.646 51
547.661 60
547.677 51
547.692 68
547.707 40
547.722 71
547.737 42
547.752 24
547.767 61
547.783 72
547.798 57
547.813 54
547.828 58
547.843 80
547.858 55
547.874 19
547.889 31
547.904 64
547.919 73
547.934 77
547.949 77
547.964 103
547.980 193
547.995 181
548.010 151
548.025 255
548.040 231
548.055 194
548.071 198
548.086 175
548.101 183
548.116 179
548.131 175
548.146 137
548.161 156
548.177 124
548.192 151
548.207 176
548.222 197
548.237 194
548.252 243
548.268 183
548.283 167
548.298 123
548.313 130
548.328 112
548.343 130
548.358 191
548.374 129
548.389 175
548.404 348
548.419 356
548.434 312
548.449 489
548.465 898
548.480 952
548.495 826
548.510 564
548.525 477
548.540 323
548.556 177
548.571 153
548.586 134
548.601 145
548.616 123
548.631 104
548.647 82
548.662 93
548.677 112
548.692 99
548.707 47
548.722 42
548.738 62
548.753 101
548.768 81
548.783 95
548.798 72
548.813 84
548.828 56
548.844 33
548.859 58
548.874 81
548.889 52
548.904 88
548.919 103
548.935 100
548.950 97
548.965 80
548.980 120
548.995 122
549.010 119
549.026 220
549.041 162
549.056 239
549.071 219
549.086 167
549.101 132
549.117 141
549.132 121
549.147 115
549.162 184
549.177 159
549.193 151
549.208 82
549.223 134
549.238 139
549.253 203
549.268 171
549.284 125
549.299 149
549.314 134
549.329 129
549.344 109
549.359 66
549.375 73
549.390 114
549.405 159
549.420 244
549.435 218
549.450 250
549.466 226
549.481 327
549.496 389
549.511 292
549.526 241
549.541 177
549.557 96
549.572 130
549.587 80
549.602 95
549.617 102
549.633 48
549.648 64
549.663 111
549.678 111
549.693 115
549.708 59
549.724 49
549.739 52
549.754 118
549.769 110
549.784 125
549.799 91
549.815 108
549.830 94
549.845 73
549.860 96
549.875 109
549.891 100
549.906 65
549.921 58
549.936 116
549.951 171
549.966 258
549.982 510
549.997 729
550.012 564
550.027 378
550.042 321
550.058 220
550.073 196
550.088 201
550.103 173
550.118 206
550.133 127
550.149 135
550.164 129
550.179 159
550.194 156
550.209 132
550.225 183
550.240 250
550.255 162
550.270 205
550.285 232
550.300 294
550.316 198
550.331 181
550.346 202
550.361 293
550.376 348
550.392 570
550.407 1050
550.422 1600
550.437 2336
550.452 3924
550.468 7401
550.483 12360
550.498 14916
550.513 13099
550.528 10303
550.543 7698
550.559 5564
550.574 3985
550.589 2730
550.604 1935
550.619 1455
550.635 1181
550.650 990
550.665 817
550.680 658
550.695 556
550.711 566
550.726 465
550.741 361
550.756 338
550.771 372
550.786 255
550.802 241
550.817 247
550.832 238
550.847 242
550.862 321
550.878 274
550.893 263
550.908 217
550.923 212
550.938 206
550.954 243
550.969 261
550.984 303
550.999 342
551.014 390
551.030 389
551.045 433
551.060 394
551.075 417
551.090 475
551.106 508
551.121 526
551.136 651
551.151 631
551.166 488
551.182 366
551.197 370
551.212 366
551.227 324
551.242 328
551.258 348
551.273 247
551.288 204
551.303 184
551.318 207
551.334 208
551.349 233
551.364 278
551.379 283
551.394 253
551.410 463
551.425 833
551.440 1157
551.455 1683
551.470 2735
551.486 5275
551.501 6807
551.516 6221
551.531 4942
551.546 3926
551.562 2683
551.577 1805
551.592 1426
551.607 937
551.622 605
551.638 556
551.653 486
551.668 451
551.683 393
551.698 293
551.714 255
551.729 244
551.744 229
551.759 226
551.774 243
551.790 189
551.805 191
551.820 216
551.835 214
551.850 204
551.866 219
551.881 203
551.896 231
551.911 183
551.926 230
551.942 122
551.957 188
551.972 291
551.987 300
552.002 326
552.018 334
552.033 326
552.048 291
552.063 294
552.079 310
552.094 360
552.109 355
552.124 389
552.139 333
552.155 347
552.170 331
552.185 276
552.200 261
552.215 274
552.231 235
552.246 287
552.261 338
552.276 297
552.291 308
552.307 323
552.322 267
552.337 286
552.352 436
552.368 401
552.383 403
552.398 565
552.413 730
552.428 1077
552.444 1610
552.459 1763
552.474 1724
552.489 1729
552.504 2033
552.520 1639
552.535 1236
552.550 886
552.565 694
552.581 511
552.596 361
552.611 241
552.626 135
552.641 167
552.657 159
552.672 126
552.687 95
552.702 73
552.718 68
552.733 111
552.748 113
552.763 81
552.778 157
552.794 105
552.809 67
552.824 153
552.839 172
552.854 153
552.870 179
552.885 133
552.900 174
552.915 222
552.931 263
552.946 195
552.961 237
552.976 228
552.991 224
553.007 195
553.022 287
553.037 316
553.052 273
553.068 227
553.083 279
553.098 279
553.113 229
553.128 265
553.144 260
553.159 227
553.174 239
553.189 219
553.205 221
553.220 223
553.235 240
553.250 181
553.266 225
553.281 204
553.296 176
553.311 178
553.326 130
553.342 190
553.357 271
553.372 272
553.387 238
553.403 266
553.418 356
553.433 462
553.448 594
553.463 609
553.479 519
553.494 506
553.509 390
553.524 332
553.540 351
553.555 250
553.570 152
553.585 161
553.601 112
553.616 98
553.631 85
553.646 91
553.661 103
553.677 93
553.692 131
553.707 131
553.722 75
553.738 107
553.753 115
553.768 124
553.783 90
553.799 122
553.814 95
553.829 57
553.844 48
553.859 74
553.875 85
553.890 120
553.905 115
553.920 121
553.936 110
553.951 149
553.966 155
553.981 149
553.997 201
554.012 274
554.027 240
554.042 172
554.058 180
554.073 157
554.088 177
554.103 175
554.118 184
554.134 178
554.149 174
554.164 195
554.179 191
554.195 176
554.210 162
554.225 134
554.240 213
554.256 234
554.271 252
554.286 191
554.301 183
554.317 232
554.332 265
554.347 261
554.362 235
554.378 330
554.393 362
554.408 348
554.423 354
554.439 401
554.454 462
554.469 320
554.484 260
554.500 316
554.515 227
554.530 244
554.545 192
554.560 119
554.576 140
554.591 112
554.606 87
554.621 80
554.637 49
554.652 68
554.667 76
554.682 117
554.698 115
554.713 133
554.728 111
554.743 115
554.759 70
554.774 123
554.789 136
554.804 144
554.820 105
554.835 117
554.850 96
554.865 102
554.881 117
554.896 128
554.911 102
554.926 112
554.942 142
554.957 129
554.972 171
554.987 220
555.003 243
555.018 280
555.033 194
555.048 267
555.064 276
555.079 237
555.094 216
555.109 221
555.125 187
555.140 188
555.155 193
555.170 150
555.186 160
555.201 186
555.216 162
555.231 210
555.247 203
555.262 141
555.277 137
555.292 172
555.308 162
555.323 170
555.338 128
555.353 101
555.369 127
555.384 152
555.399 153
555.414 171
555.430 149
555.445 146
555.460 156
555.475 131
555.491 62
555.506 111
555.521 107
555.537 75
555.552 130
555.567 131
555.582 80
555.598 86
555.613 89
555.628 90
555.643 82
555.659 63
555.674 81
555.689 107
555.704 81
555.720 64
555.735 87
555.750 98
555.765 98
555.781 73
555.796 137
555.811 119
555.826 123
555.842 135
555.857 71
555.872 52
555.887 92
555.903 112
555.918 70
555.933 71
555.949 143
555.964 177
555.979 136
555.994 121
556.010 163
556.025 231
556.040 244
556.055 249
556.071 284
556.086 188
556.101 160
556.116 161
556.132 186
556.147 204
556.162 148
556.177 153
556.193 152
556.208 157
556.223 161
556.239 138
556.254 280
556.269 276
556.284 200
556.300 230
556.315 273
556.330 195
556.345 154
556.361 169
556.376 160
556.391 125
556.407 165
556.422 237
556.437 263
556.452 257
556.468 157
556.483 149
556.498 146
556.513 92
556.529 109
556.544 86
556.559 91
556.574 130
556.590 143
556.605 109
556.620 116
556.636 107
556.651 118
556.666 89
556.681 136
556.697 114
556.712 64
556.727 66
556.742 90
556.758 74
556.773 63
556.788 100
556.804 147
556.819 118
556.834 102
556.849 96
556.865 94
556.880 57
556.895 130
556.911 118
556.926 87
556.941 61
556.956 99
556.972 145
556.987 243
557.002 191
557.017 199
557.033 216
557.048 288
557.063 313
557.079 239
557.094 292
557.109 211
557.124 148
557.140 195
557.155 141
557.170 174
557.186 185
557.201 174
557.216 175
557.231 204
557.247 204
557.262 269
557.277 239
557.292 278
557.308 180
557.323 196
557.338 147
557.354 139
557.369 109
557.384 166
557.399 242
557.415 212
557.430 209
557.445 205
557.461 145
557.476 146
557.491 120
557.506 95
557.522 108
557.537 113
557.552 96
557.568 103
557.583 91
557.598 66
557.613 95
557.629 100
557.644 65
557.659 63
557.675 115
557.690 175
557.705 100
557.720 67
557.736 67
557.751 105
557.766 117
557.782 92
557.797 32
557.812 48
557.827 86
557.843 76
557.858 74
557.873 89
557.889 94
557.904 121
557.919 95
557.934 146
557.950 132
557.965 83
557.980 94
557.996 106
558.011 203
558.026 257
558.042 235
558.057 251
558.072 276
558.087 256
558.103 210
558.118 185
558.133 138
558.149 102
558.164 117
558.179 156
558.194 202
558.210 173
558.225 192
558.240 235
558.256 255
558.271 232
558.286 176
558.301 204
558.317 237
558.332 264
558.347 145
558.363 84
558.378 118
558.393 179
558.409 117
558.424 125
558.439 120
558.454 106
558.470 62
558.485 78
558.500 109
558.516 87
558.531 104
558.546 111
558.562 86
558.577 109
558.592 160
558.607 99
558.623 123
558.638 146
558.653 104
558.669 108
558.684 98
558.699 92
558.715 81
558.730 67
558.745 115
558.760 95
558.776 74
558.791 68
558.806 100
558.822 95
558.837 106
558.852 117
558.868 111
558.883 111
558.898 147
558.913 101
558.929 102
558.944 92
558.959 71
558.975 92
558.990 174
559.005 157
559.021 259
559.036 289
559.051 232
559.067 286
559.082 294
559.097 245
559.112 173
559.128 140
559.143 120
559.158 130
559.174 149
559.189 128
559.204 137
559.220 169
559.235 188
559.250 187
559.266 131
559.281 125
559.296 128
559.311 93
559.327 73
559.342 114
559.357 135
559.373 109
559.388 106
559.403 111
559.419 102
559.434 82
559.449 127
559.465 142
559.480 80
559.495 70
559.510 126
559.526 131
559.541 90
559.556 84
559.572 141
559.587 117
559.602 65
559.618 105
559.633 119
559.648 99
559.664 98
559.679 100
559.694 73
559.710 55
559.725 81
559.740 64
559.755 27
559.771 102
559.786 143
559.801 115
559.817 140
559.832 110
559.847 77
559.863 69
559.878 72
559.893 67
559.909 120
559.924 148
559.939 115
559.955 131
559.970 160
559.985 175
560.001 191
560.016 173
560.031 208
560.047 231
560.062 143
560.077 143
560.092 166
560.108 147
560.123 137
560.138 105
560.154 170
560.169 156
560.184 126
560.200 149
560.215 151
560.230 204
560.246 203
560.261 249
560.276 235
560.292 168
560.307 172
560.322 155
560.338 99
560.353 101
560.368 157
560.384 152
560.399 115
560.414 123
560.430 132
560.445 135
560.460 126
560.476 140
560.491 131
560.506 78
560.521 118
560.537 139
560.552 75
560.567 100
560.583 38
560.598 88
560.613 104
560.629 135
560.644 72
560.659 71
560.675 99
560.690 137
560.705 134
560.721 57
560.736 64
560.751 49
560.767 59
560.782 72
560.797 87
560.813 78
560.828 88
560.843 50
560.859 46
560.874 73
560.889 107
560.905 127
560.920 72
560.935 69
560.951 70
560.966 89
560.981 192
560.997 259
561.012 393
561.027 518
561.043 935
561.058 748
561.073 492
561.089 328
561.104 240
561.119 185
561.135 170
561.150 128
561.165 220
561.181 171
561.196 217
561.211 187
561.227 171
561.242 176
561.257 136
561.273 152
561.288 187
561.303 135
561.319 140
561.334 178
561.349 129
561.365 122
561.380 114
561.395 119
561.411 84
561.426 72
561.441 77
561.457 106
561.472 158
561.487 126
561.503 104
561.518 121
561.533 89
561.549 78
561.564 117
561.579 114
561.595 96
561.610 96
561.625 100
561.641 45
561.656 54
561.672 54
561.687 55
561.702 81
561.718 96
561.733 69
561.748 67
561.764 90
561.779 75
561.794 130
561.810 97
561.825 88
561.840 116
561.856 109
561.871 59
561.886 68
561.902 32
561.917 94
561.932 158
561.948 163
561.963 150
561.978 204
561.994 247
562.009 252
562.024 350
562.040 370
562.055 484
562.070 423
562.086 297
562.101 239
562.116 190
562.132 202
562.147 168
562.163 176
562.178 161
562.193 149
562.209 190
562.224 242
562.239 179
562.255 134
562.270 230
562.285 204
562.301 160
562.316 157
562.331 121
562.347 151
562.362 144
562.377 183
562.393 197
562.408 230
562.423 179
562.439 223
562.454 277
562.470 435
562.485 428
562.500 332
562.516 259
562.531 200
562.546 150
562.562 174
562.577 116
562.592 115
562.608 71
562.623 56
562.638 32
562.654 61
562.669 41
562.684 34
562.700 74
562.715 57
562.731 89
562.746 53
562.761 66
562.777 90
562.792 109
562.807 137
562.823 113
562.838 91
562.853 113
562.869 71
562.884 72
562.899 64
562.915 85
562.930 91
562.946 134
562.961 154
562.976 148
562.992 134
563.007 182
563.022 166
563.038 246
563.053 296
563.068 245
563.084 235
563.099 148
563.115 126
563.130 179
563.145 167
563.161 208
563.176 192
563.191 187
563.207 168
563.222 168
563.237 182
563.253 219
563.268 197
563.283 183
563.299 199
563.314 173
563.330 147
563.345 125
563.360 99
563.376 129
563.391 97
563.406 100
563.422 136
563.437 111
563.453 176
563.468 193
563.483 170
563.499 237
563.514 211
563.529 116
563.545 141
563.560 74
563.575 51
563.591 75
563.606 75
563.622 79
563.637 127
563.652 91
563.668 114
563.683 122
563.698 78
563.714 64
563.729 72
563.744 71
563.760 85
563.775 82
563.791 98
563.806 112
563.821 100
563.837 75
563.852 89
563.867 118
563.883 71
563.898 83
563.914 72
563.929 64
563.944 112
563.960 140
563.975 191
563.990 291
564.006 377
564.021 429
564.037 346
564.052 176
564.067 205
564.083 261
564.098 231
564.113 207
564.129 138
564.144 164
564.160 157
564.175 120
564.190 161
564.206 159
564.221 173
564.236 149
564.252 135
564.267 126
564.283 126
564.298 161
564.313 164
564.329 222
564.344 202
564.359 238
564.375 275
564.390 411
564.406 739
564.421 959
564.436 1075
564.452 1655
564.467 2947
564.482 3871
564.498 3575
564.513 2798
564.529 1899
564.544 1360
564.559 923
564.575 572
564.590 485
564.606 380
564.621 263
564.636 265
564.652 305
564.667 216
564.682 179
564.698 140
564.713 99
564.729 113
564.744 113
564.759 144
564.775 117
564.790 136
564.805 122
564.821 120
564.836 95
564.852 151
564.867 156
564.882 137
564.898 119
564.913 90
564.929 73
564.944 155
564.959 150
564.975 207
564.990 205
565.006 241
565.021 282
565.036 229
565.052 271
565.067 239
565.082 207
565.098 185
565.113 185
565.129 155
565.144 170
565.159 153
565.175 165
565.190 206
565.206 185
565.221 160
565.236 140
565.252 181
565.267 193
565.282 143
565.298 102
565.313 132
565.329 101
565.344 139
565.359 186
565.375 188
565.390 187
565.406 285
565.421 319
565.436 363
565.452 588
565.467 1000
565.483 1480
565.498 1390
565.513 1182
565.529 830
565.544 540
565.560 380
565.575 271
565.590 233
565.606 177
565.621 196
565.637 121
565.652 116
565.667 142
565.683 115
565.698 128
565.714 125
565.729 115
565.744 89
565.760 155
565.775 105
565.791 150
565.806 131
565.821 78
565.837 66
565.852 42
565.867 75
565.883 88
565.898 81
565.914 73
565.929 112
565.944 98
565.960 134
565.975 210
565.991 327
566.006 314
566.021 232
566.037 175
566.052 190
566.068 210
566.083 210
566.098 207
566.114 175
566.129 146
566.145 155
566.160 201
566.176 195
566.191 197
566.206 161
566.222 256
566.237 262
566.253 228
566.268 164
566.283 184
566.299 198
566.314 253
566.330 286
566.345 318
566.360 309
566.376 334
566.391 378
566.407 736
566.422 1056
566.437 1143
566.453 1059
566.468 1188
566.484 1658
566.499 1757
566.514 1521
566.530 1032
566.545 660
566.561 519
566.576 339
566.591 225
566.607 211
566.622 172
566.638 146
566.653 133
566.669 134
566.684 125
566.699 146
566.715 116
566.730 110
566.746 154
566.761 144
566.776 74
566.792 87
566.807 86
566.823 121
566.838 106
566.853 102
566.869 89
566.884 143
566.900 94
566.915 63
566.930 117
566.946 145
566.961 133
566.977 237
566.992 302
567.008 277
567.023 428
567.038 349
567.054 242
567.069 314
567.085 307
567.100 227
567.115 227
567.131 191
567.146 204
567.162 174
567.177 173
567.193 196
567.208 218
567.223 185
567.239 167
567.254 168
567.270 147
567.285 175
567.300 187
567.316 145
567.331 105
567.347 121
567.362 152
567.378 163
567.393 179
567.408 237
567.424 370
567.439 524
567.455 575
567.470 535
567.485 574
567.501 631
567.516 545
567.532 475
567.547 372
567.563 228
567.578 168
567.593 161
567.609 139
567.624 163
567.640 151
567.655 133
567.671 109
567.686 96
567.701 139
567.717 130
567.732 101
567.748 84
567.763 98
567.779 76
567.794 80
567.809 65
567.825 90
567.840 84
567.856 124
567.871 153
567.887 145
567.902 165
567.917 151
567.933 181
567.948 285
567.964 834
567.979 3104
567.994 7135
568.010 10562
568.025 10556
568.041 7788
568.056 5463
568.072 3741
568.087 2480
568.102 1471
568.118 962
568.133 743
568.149 588
568.164 421
568.180 338
568.195 331
568.210 330
568.226 319
568.241 244
568.257 262
568.272 328
568.288 202
568.303 219
568.319 250
568.334 267
568.349 368
568.365 386
568.380 319
568.396 331
568.411 302
568.427 454
568.442 591
568.457 600
568.473 414
568.488 363
568.504 434
568.519 329
568.535 135
568.550 123
568.565 152
568.581 142
568.596 156
568.612 169
568.627 139
568.643 187
568.658 206
568.674 173
568.689 143
568.704 119
568.720 120
568.735 112
568.751 101
568.766 76
568.782 122
568.797 84
568.812 63
568.828 76
568.843 141
568.859 102
568.874 100
568.890 126
568.905 101
568.921 139
568.936 140
568.951 163
568.967 352
568.982 1105
568.998 2498
569.013 3718
569.029 3633
569.044 2747
569.059 2337
569.075 1559
569.090 1028
569.106 654
569.121 409
569.137 338
569.152 307
569.168 233
569.183 235
569.198 281
569.214 274
569.229 205
569.245 202
569.260 220
569.276 209
569.291 189
569.307 204
569.322 195
569.337 177
569.353 207
569.368 180
569.384 161
569.399 126
569.415 143
569.430 198
569.446 253
569.461 192
569.477 164
569.492 162
569.507 177
569.523 151
569.538 119
569.554 132
569.569 121
569.585 132
569.600 113
569.616 140
569.631 127
569.646 98
569.662 115
569.677 123
569.693 121
569.708 129
569.724 93
569.739 94
569.755 99
569.770 83
569.785 74
569.801 107
569.816 113
569.832 125
569.847 108
569.863 105
569.878 104
569.894 92
569.909 101
569.925 100
569.940 106
569.955 148
569.971 167
569.986 404
570.002 586
570.017 874
570.033 845
570.048 726
570.064 487
570.079 335
570.095 305
570.110 289
570.125 185
570.141 104
570.156 117
570.172 172
570.187 207
570.203 177
570.218 172
570.234 179
570.249 159
570.265 144
570.280 251
570.296 219
570.311 162
570.326 158
570.342 179
570.357 165
570.373 183
570.388 154
570.404 189
570.419 166
570.435 211
570.450 225
570.466 172
570.481 235
570.497 223
570.512 139
570.527 138
570.543 90
570.558 81
570.574 94
570.589 61
570.605 68
570.620 62
570.636 62
570.651 101
570.667 100
570.682 104
570.698 67
570.713 42
570.728 96
570.744 107
570.759 74
570.775 79
570.790 106
570.806 119
570.821 78
570.837 63
570.852 70
570.868 60
570.883 91
570.899 92
570.914 73
570.930 52
570.945 79
570.960 149
570.976 115
570.991 167
571.007 270
571.022 334
571.038 283
571.053 341
571.069 246
571.084 167
571.100 205
571.115 199
571.131 176
571.146 167
571.162 175
571.177 149
571.192 112
571.208 61
571.223 107
571.239 181
571.254 137
571.270 116
571.285 118
571.301 145
571.316 155
571.332 134
571.347 133
571.363 147
571.378 114
571.394 159
571.409 130
571.425 84
571.440 83
571.456 98
571.471 136
571.486 87
571.502 71
571.517 126
571.533 103
571.548 65
571.564 84
571.579 106
571.595 119
571.610 131
571.626 135
571.641 114
571.657 103
571.672 86
571.688 77
571.703 98
571.719 62
571.734 46
571.750 78
571.765 106
571.781 122
571.796 69
571.811 60
571.827 88
571.842 106
571.858 104
571.873 98
571.889 72
571.904 57
571.920 71
571.935 108
571.951 144
571.966 126
571.982 189
571.997 231
572.013 208
572.028 266
572.044 253
572.059 276
572.075 164
572.090 112
572.106 133
572.121 156
572.137 116
572.152 101
572.168 77
572.183 159
572.199 168
572.214 171
572.230 163
572.245 183
572.260 134
572.276 172
572.291 137
572.307 76
572.322 134
572.338 149
572.353 125
572.369 142
572.384 150
572.400 184
572.415 153
572.431 96
572.446 90
572.462 96
572.477 111
572.493 137
572.508 72
572.524 86
572.539 131
572.555 82
572.570 84
572.586 115
572.601 71
572.617 35
572.632 48
572.648 112
572.663 77
572.679 95
572.694 79
572.710 56
572.725 41
572.741 64
572.756 60
572.772 87
572.787 89
572.803 49
572.818 52
572.834 78
572.849 65
572.865 68
572.880 91
572.896 61
572.911 81
572.927 95
572.942 156
572.958 141
572.973 126
572.989 174
573.004 137
573.020 114
573.035 108
573.051 209
573.066 163
573.082 155
573.097 166
573.112 111
573.128 89
573.143 151
573.159 188
573.174 110
573.190 132
573.205 136
573.221 129
573.236 117
573.252 138
573.267 131
573.283 146
573.298 115
573.314 113
573.329 104
573.345 95
573.360 79
573.376 120
573.391 117
573.407 137
573.422 102
573.438 85
573.453 97
573.469 91
573.484 106
573.500 103
573.515 99
573.531 97
573.546 47
573.562 46
573.578 92
573.593 89
573.609 78
573.624 59
573.640 64
573.655 64
573.671 84
573.686 54
573.702 61
573.717 70
573.733 92
573.748 70
573.764 68
573.779 103
573.795 62
573.810 41
573.826 56
573.841 85
573.857 61
573.872 97
573.888 97
573.903 100
573.919 77
573.934 109
573.950 132
573.965 133
573.981 178
573.996 202
574.012 186
574.027 140
574.043 159
574.058 230
574.074 259
574.089 185
574.105 187
574.120 130
574.136 112
574.151 79
574.167 104
574.182 140
574.198 122
574.213 170
574.229 141
574.244 177
574.260 168
574.275 173
574.291 154
574.306 131
574.322 149
574.337 185
574.353 143
574.368 102
574.384 136
574.399 120
574.415 115
574.430 113
574.446 132
574.462 117
574.477 89
574.493 108
574.508 113
574.524 145
574.539 90
574.555 57
574.570 69
574.586 86
574.601 101
574.617 84
574.632 38
574.648 46
574.663 32
574.679 85
574.694 94
574.710 57
574.725 82
574.741 119
574.756 95
574.772 72
574.787 67
574.803 61
574.818 60
574.834 63
574.849 55
574.865 50
574.881 67
574.896 80
574.912 103
574.927 115
574.943 83
574.958 85
574.974 130
574.989 122
575.005 154
575.020 193
575.036 234
575.051 221
575.067 192
575.082 165
575.098 140
575.113 193
575.129 121
575.144 149
575.160 148
575.175 148
575.191 102
575.206 101
575.222 140
575.238 153
575.253 142
575.269 181
575.284 157
575.300 149
575.315 177
575.331 132
575.346 105
575.362 153
575.377 94
575.393 82
575.408 65
575.424 57
575.439 101
575.455 142
575.470 131
575.486 68
575.502 48
575.517 71
575.533 29
575.548 49
575.564 60
575.579 63
575.595 41
575.610 85
575.626 87
575.641 84
575.657 89
575.672 56
575.688 91
575.703 100
575.719 112
575.734 56
575.750 53
575.766 41
575.781 68
575.797 62
575.812 120
575.828 108
575.843 107
575.859 95
575.874 106
575.890 105
575.905 73
575.921 93
575.936 98
575.952 90
575.967 79
575.983 73
575.999 80
576.014 112
576.030 129
576.045 176
576.061 191
576.076 237
576.092 253
576.107 244
576.123 209
576.138 149
576.154 150
576.169 136
576.185 139
576.201 157
576.216 142
576.232 194
576.247 238
576.263 228
576.278 260
576.294 202
576.309 133
576.325 150
576.340 168
576.356 151
576.371 143
576.387 125
576.403 170
576.418 134
576.434 193
576.449 283
576.465 297
576.480 210
576.496 179
576.511 158
576.527 201
576.542 134
576.558 130
576.574 69
576.589 61
576.605 62
576.620 74
576.636 67
576.651 73
576.667 76
576.682 58
576.698 40
576.713 30
576.729 36
576.745 73
576.760 89
576.776 53
576.791 48
576.807 122
576.822 123
576.838 101
576.853 82
576.869 48
576.884 73
576.900 60
576.916 54
576.931 83
576.947 106
576.962 93
576.978 90
576.993 117
577.009 127
577.024 177
577.040 168
577.055 195
577.071 247
577.087 215
577.102 176
577.118 204
577.133 104
577.149 122
577.164 128
577.180 125
577.195 144
577.211 181
577.227 197
577.242 184
577.258 242
577.273 205
577.289 261
577.304 211
577.320 202
577.335 185
577.351 195
577.367 111
577.382 106
577.398 143
577.413 91
577.429 114
577.444 124
577.460 139
577.475 128
577.491 162
577.507 153
577.522 175
577.538 162
577.553 99
577.569 91
577.584 73
577.600 81
577.615 82
577.631 82
577.647 84
577.662 56
577.678 29
577.693 84
577.709 58
577.724 78
577.740 61
577.755 81
577.771 82
577.787 57
577.802 54
577.818 66
577.833 63
577.849 99
577.864 88
577.880 66
577.896 67
577.911 77
577.927 153
577.942 150
577.958 104
577.973 132
577.989 146
578.004 181
578.020 146
578.036 144
578.051 205
578.067 245
578.082 202
578.098 202
578.113 179
578.129 127
578.145 139
578.160 146
578.176 114
578.191 178
578.207 180
578.222 163
578.238 119
578.253 156
578.269 125
578.285 147
578.300 226
578.316 165
578.331 183
578.347 209
578.362 192
578.378 244
578.394 344
578.409 400
578.425 418
578.440 546
578.456 1044
578.471 1281
578.487 1295
578.503 993
578.518 997
578.534 1008
578.549 775
578.565 576
578.580 448
578.596 212
578.612 159
578.627 106
578.643 104
578.658 89
578.674 93
578.689 126
578.705 108
578.721 68
578.736 37
578.752 38
578.767 40
578.783 96
578.798 67
578.814 56
578.830 42
578.845 46
578.861 32
578.876 63
578.892 100
578.907 92
578.923 74
578.939 88
578.954 94
578.970 89
578.985 113
579.001 142
579.016 94
579.032 121
579.048 171
579.063 208
579.079 250
579.094 242
579.110 222
579.126 172
579.141 141
579.157 138
579.172 168
579.188 113
579.203 88
579.219 128
579.235 187
579.250 170
579.266 153
579.281 145
579.297 81
579.312 88
579.328 99
579.344 93
579.359 85
579.375 75
579.390 138
579.406 187
579.422 238
579.437 206
579.453 299
579.468 542
579.484 513
579.499 470
579.515 412
579.531 357
579.546 331
579.562 308
579.577 211
579.593 169
579.609 133
579.624 90
579.640 116
579.655 82
579.671 56
579.686 90
579.702 74
579.718 83
579.733 92
579.749 93
579.764 67
579.780 27
579.796 65
579.811 67
579.827 110
579.842 123
579.858 69
579.874 47
579.889 60
579.905 60
579.920 44
579.936 78
579.951 71
579.967 86
579.983 151
579.998 167
580.014 145
580.029 141
580.045 116
580.061 182
580.076 173
580.092 138
580.107 83
580.123 144
580.139 140
580.154 128
580.170 168
580.185 107
580.201 126
580.217 90
580.232 96
580.248 132
580.263 107
580.279 129
580.294 202
580.310 258
580.326 190
580.341 215
580.357 297
580.372 305
580.388 317
580.404 451
580.419 659
580.435 540
580.450 663
580.466 1002
580.482 1192
580.497 1185
580.513 974
580.528 706
580.544 501
580.560 309
580.575 268
580.591 149
580.606 163
580.622 138
580.638 108
580.653 114
580.669 80
580.684 98
580.700 101
580.716 94
580.731 105
580.747 100
580.762 71
580.778 67
580.794 56
580.809 70
580.825 121
580.840 118
580.856 121
580.872 109
580.887 116
580.903 87
580.918 57
580.934 125
580.950 109
580.965 77
580.981 101
580.996 103
581.012 122
581.028 236
581.043 191
581.059 160
581.074 208
581.090 212
581.106 190
581.121 129
581.137 88
581.152 149
581.168 182
581.184 121
581.199 172
581.215 160
581.230 145
581.246 124
581.262 125
581.277 180
581.293 141
581.309 184
581.324 168
581.340 159
581.355 122
581.371 141
581.387 120
581.402 141
581.418 242
581.433 253
581.449 279
581.465 384
581.480 416
581.496 402
581.511 368
581.527 335
581.543 238
581.558 123
581.574 102
581.590 74
581.605 124
581.621 89
581.636 85
581.652 82
581.668 86
581.683 80
581.699 53
581.714 63
581.730 108
581.746 121
581.761 79
581.777 79
581.792 51
581.808 69
581.824 106
581.839 78
581.855 59
581.871 51
581.886 85
581.902 90
581.917 80
581.933 31
581.949 90
581.964 121
581.980 148
581.995 114
582.011 148
582.027 174
582.042 171
582.058 241
582.074 147
582.089 136
582.105 168
582.120 212
582.136 130
582.152 154
582.167 160
582.183 125
582.199 134
582.214 130
582.230 171
582.245 133
582.261 98
582.277 67
582.292 103
582.308 153
582.323 218
582.339 206
582.355 261
582.370 236
582.386 217
582.402 247
582.417 383
582.433 465
582.448 503
582.464 403
582.480 461
582.495 464
582.511 357
582.527 272
582.542 164
582.558 96
582.573 77
582.589 55
582.605 82
582.620 75
582.636 71
582.652 44
582.667 72
582.683 45
582.698 50
582.714 55
582.730 68
582.745 73
582.761 100
582.777 84
582.792 63
582.808 58
582.823 41
582.839 62
582.855 84
582.870 81
582.886 38
582.902 69
582.917 55
582.933 56
582.948 101
582.964 136
582.980 131
582.995 135
583.011 173
583.027 214
583.042 230
583.058 247
583.074 215
583.089 190
583.105 161
583.120 172
583.136 174
583.152 127
583.167 172
583.183 167
583.199 154
583.214 122
583.230 156
583.245 128
583.261 133
583.277 107
583.292 100
583.308 125
583.324 118
583.339 152
583.355 151
583.371 126
583.386 139
583.402 125
583.417 133
583.433 192
583.449 175
583.464 151
583.480 108
583.496 149
583.511 146
583.527 147
583.543 108
583.558 85
583.574 74
583.589 74
583.605 83
583.621 66
583.636 88
583.652 73
583.668 58
583.683 72
583.699 57
583.715 43
583.730 32
583.746 37
583.762 61
583.777 88
583.793 65
583.808 50
583.824 94
583.840 92
583.855 118
583.871 93
583.887 80
583.902 89
583.918 86
583.934 157
583.949 139
583.965 106
583.980 152
583.996 213
584.012 195
584.027 147
584.043 174
584.059 199
584.074 281
584.090 214
584.106 225
584.121 231
584.137 275
584.153 229
584.168 158
584.184 151
584.200 152
584.215 124
584.231 171
584.246 132
584.262 114
584.278 147
584.293 128
584.309 147
584.325 154
584.340 110
584.356 149
584.372 198
584.387 223
584.403 154
584.419 160
584.434 165
584.450 283
584.466 261
584.481 235
584.497 153
584.512 126
584.528 111
584.544 124
584.559 69
584.575 86
584.591 81
584.606 90
584.622 120
584.638 82
584.653 64
584.669 60
584.685 52
584.700 82
584.716 120
584.732 60
584.747 79
584.763 72
584.779 46
584.794 81
584.810 82
584.826 73
584.841 35
584.857 46
584.873 38
584.888 60
584.904 98
584.919 100
584.935 98
584.951 59
584.966 59
584.982 94
584.998 138
585.013 250
585.029 334
585.045 512
585.060 441
585.076 420
585.092 338
585.107 280
585.123 189
585.139 178
585.154 137
585.170 207
585.186 165
585.201 183
585.217 160
585.233 199
585.248 202
585.264 198
585.280 140
585.295 153
585.311 175
585.327 188
585.342 187
585.358 190
585.374 149
585.389 91
585.405 118
585.421 103
585.436 157
585.452 207
585.468 145
585.483 134
585.499 135
585.515 76
585.530 48
585.546 75
585.562 90
585.577 119
585.593 121
585.609 82
585.624 64
585.640 57
585.656 27
585.671 71
585.687 79
585.703 86
585.718 99
585.734 126
585.750 100
585.765 55
585.781 68
585.797 54
585.812 51
585.828 36
585.844 27
585.859 74
585.875 41
585.891 71
585.906 52
585.922 72
585.938 73
585.953 89
585.969 82
585.985 70
586.000 83
586.016 106
586.032 220
586.047 257
586.063 313
586.079 290
586.094 232
586.110 288
586.126 223
586.141 163
586.157 177
586.173 169
586.188 196
586.204 183
586.220 141
586.235 188
586.251 146
586.267 108
586.282 158
586.298 182
586.314 121
586.329 132
586.345 188
586.361 133
586.376 168
586.392 119
586.408 126
586.423 150
586.439 113
586.455 130
586.470 112
586.486 128
586.502 147
586.517 87
586.533 55
586.549 45
586.565 113
586.580 84
586.596 54
586.612 80
586.627 101
586.643 52
586.659 42
586.674 36
586.690 59
586.706 33
586.721 52
586.737 51
586.753 48
586.768 58
586.784 48
586.800 52
586.815 69
586.831 62
586.847 41
586.862 48
586.878 45
586.894 21
586.909 14
586.925 77
586.941 68
586.957 62
586.972 96
586.988 148
587.004 224
587.019 424
587.035 552
587.051 513
587.066 351
587.082 304
587.098 250
587.113 159
587.129 155
587.145 185
587.160 128
587.176 100
587.192 141
587.207 135
587.223 160
587.239 127
587.255 119
587.270 129
587.286 123
587.302 107
587.317 64
587.333 111
587.349 158
587.364 130
587.380 147
587.396 137
587.411 110
587.427 99
587.443 86
587.459 120
587.474 106
587.490 106
587.506 90
587.521 112
587.537 104
587.553 84
587.568 48
587.584 69
587.600 96
587.615 47
587.631 53
587.647 43
587.662 80
587.678 78
587.694 77
587.710 73
587.725 60
587.741 87
587.757 38
587.772 32
587.788 49
587.804 34
587.819 40
587.835 72
587.851 44
587.867 63
587.882 30
587.898 76
587.914 99
587.929 95
587.945 165
587.961 175
587.976 174
587.992 263
588.008 342
588.023 441
588.039 405
588.055 317
588.071 249
588.086 184
588.102 152
588.118 140
588.133 87
588.149 67
588.165 71
588.180 94
588.196 100
588.212 112
588.228 158
588.243 121
588.259 129
588.275 125
588.290 117
588.306 93
588.322 103
588.337 121
588.353 160
588.369 135
588.385 104
588.400 100
588.416 87
588.432 143
588.447 123
588.463 118
588.479 118
588.494 93
588.510 163
588.526 112
588.542 67
588.557 71
588.573 48
588.589 75
588.604 102
588.620 68
588.636 91
588.652 76
588.667 67
588.683 56
588.699 61
588.714 38
588.730 68
588.746 82
588.761 66
588.777 79
588.793 65
588.809 60
588.824 71
588.840 45
588.856 50
588.871 58
588.887 88
588.903 79
588.919 40
588.934 36
588.950 67
588.966 67
588.981 132
588.997 192
589.013 205
589.029 253
589.044 376
589.060 293
589.076 224
589.091 259
589.107 252
589.123 176
589.139 159
589.154 100
589.170 100
589.186 79
589.201 96
589.217 106
589.233 97
589.249 147
589.264 192
589.280 135
589.296 102
589.311 116
589.327 141
589.343 107
589.359 119
589.374 105
589.390 81
589.406 80
589.421 108
589.437 86
589.453 91
589.469 28
589.484 48
589.500 49
589.516 83
589.531 58
589.547 77
589.563 39
589.579 62
589.594 55
589.610 37
589.626 49
589.641 39
589.657 52
589.673 108
589.689 98
589.704 93
589.720 91
589.736 84
589.751 68
589.767 48
589.783 62
589.799 56
589.814 28
589.830 54
589.846 107
589.862 109
589.877 52
589.893 42
589.909 54
589.924 40
589.940 109
589.956 111
589.972 125
589.987 155
590.003 249
590.019 222
590.034 304
590.050 315
590.066 253
590.082 270
590.097 210
590.113 136
590.129 98
590.145 90
590.160 92
590.176 69
590.192 123
590.207 104
590.223 121
590.239 108
590.255 142
590.270 152
590.286 157
590.302 263
590.318 183
590.333 100
590.349 152
590.365 111
590.380 100
590.396 104
590.412 112
590.428 132
590.443 110
590.459 160
590.475 146
590.491 127
590.506 154
590.522 174
590.538 136
590.554 87
590.569 82
590.585 97
590.601 81
590.616 83
590.632 72
590.648 87
590.664 80
590.679 35
590.695 55
590.711 56
590.727 45
590.742 40
590.758 67
590.774 40
590.789 49
590.805 101
590.821 81
590.837 56
590.852 53
590.868 88
590.884 60
590.900 82
590.915 52
590.931 37
590.947 49
590.963 49
590.978 120
590.994 168
591.010 161
591.026 244
591.041 543
591.057 925
591.073 926
591.088 723
591.104 381
591.120 245
591.136 214
591.151 188
591.167 177
591.183 144
591.199 137
591.214 162
591.230 135
591.246 137
591.262 114
591.277 141
591.293 97
591.309 163
591.325 134
591.340 127
591.356 132
591.372 93
591.388 70
591.403 57
591.419 100
591.435 98
591.451 119
591.466 74
591.482 96
591.498 62
591.514 116
591.529 57
591.545 96
591.561 97
591.576 58
591.592 92
591.608 80
591.624 51
591.639 60
591.655 47
591.671 60
591.687 58
591.702 39
591.718 37
591.734 35
591.750 32
591.765 42
591.781 75
591.797 72
591.813 104
591.828 70
591.844 48
591.860 61
591.876 88
591.891 83
591.907 42
591.923 64
591.939 81
591.954 139
591.970 182
591.986 237
592.002 298
592.017 213
592.033 216
592.049 282
592.065 336
592.080 309
592.096 296
592.112 219
592.128 175
592.143 133
592.159 143
592.175 107
592.191 162
592.206 128
592.222 70
592.238 69
592.254 170
592.269 145
592.285 128
592.301 107
592.317 88
592.332 140
592.348 125
592.364 131
592.380 168
592.396 208
592.411 187
592.427 196
592.443 301
592.459 416
592.474 415
592.490 358
592.506 314
592.522 240
592.537 181
592.553 158
592.569 112
592.585 76
592.600 89
592.616 41
592.632 56
592.648 69
592.663 45
592.679 45
592.695 57
592.711 76
592.726 61
592.742 57
592.758 64
592.774 91
592.789 120
592.805 76
592.821 43
592.837 116
592.853 79
592.868 60
592.884 40
592.900 47
592.916 37
592.931 32
592.947 62
592.963 85
592.979 160
592.994 164
593.010 129
593.026 123
593.042 143
593.057 150
593.073 178
593.089 143
593.105 170
593.120 156
593.136 118
593.152 83
593.168 77
593.184 91
593.199 58
593.215 71
593.231 84
593.247 91
593.262 92
593.278 144
593.294 98
593.310 105
593.325 74
593.341 142
593.357 116
593.373 96
593.389 108
593.404 80
593.420 82
593.436 111
593.452 215
593.467 273
593.483 228
593.499 203
593.515 216
593.530 163
593.546 128
593.562 100
593.578 95
593.594 86
593.609 77
593.625 82
593.641 77
593.657 49
593.672 64
593.688 61
593.704 71
593.720 60
593.736 40
593.751 67
593.767 71
593.783 51
593.799 60
593.814 44
593.830 66
593.846 47
593.862 32
593.877 57
593.893 43
593.909 42
593.925 51
593.941 86
593.956 65
593.972 70
593.988 92
594.004 99
594.019 66
594.035 116
594.051 187
594.067 190
594.083 136
594.098 146
594.114 128
594.130 123
594.146 109
594.161 133
594.177 117
594.193 154
594.209 126
594.225 110
594.240 81
594.256 109
594.272 115
594.288 82
594.304 117
594.319 157
594.335 117
594.351 98
594.367 102
594.382 309
594.398 323
594.414 282
594.430 295
594.446 310
594.461 486
594.477 622
594.493 524
594.509 502
594.524 414
594.540 272
594.556 192
594.572 186
594.588 159
594.603 85
594.619 95
594.635 88
594.651 79
594.667 63
594.682 74
594.698 66
594.714 69
594.730 81
594.745 80
594.761 96
594.777 68
594.793 37
594.809 22
594.824 93
594.840 69
594.856 60
594.872 77
594.888 61
594.903 120
594.919 108
594.935 84
594.951 69
594.967 84
594.982 128
594.998 100
595.014 183
595.030 180
595.045 202
595.061 130
595.077 127
595.093 87
595.109 130
595.124 159
595.140 155
595.156 149
595.172 192
595.188 226
595.203 155
595.219 156
595.235 127
595.251 135
595.267 164
595.282 168
595.298 164
595.314 212
595.330 194
595.346 174
595.361 167
595.377 218
595.393 253
595.409 183
595.425 163
595.440 184
595.456 353
595.472 412
595.488 392
595.503 228
595.519 175
595.535 183
595.551 149
595.567 138
595.582 102
595.598 90
595.614 87
595.630 127
595.646 147
595.661 123
595.677 73
595.693 68
595.709 85
595.725 78
595.740 44
595.756 32
595.772 73
595.788 41
595.804 86
595.819 63
595.835 80
595.851 90
595.867 114
595.883 65
595.898 78
595.914 88
595.930 76
595.946 149
595.962 172
595.977 133
595.993 123
596.009 78
596.025 97
596.041 134
596.057 163
596.072 144
596.088 182
596.104 169
596.120 178
596.136 170
596.151 143
596.167 157
596.183 105
596.199 86
596.215 108
596.230 98
596.246 144
596.262 140
596.278 126
596.294 107
596.309 149
596.325 151
596.341 156
596.357 176
596.373 175
596.388 252
596.404 197
596.420 181
596.436 238
596.452 278
596.468 314
596.483 334
596.499 330
596.515 271
596.531 268
596.547 229
596.562 202
596.578 198
596.594 126
596.610 92
596.626 78
596.641 74
596.657 64
596.673 49
596.689 54
596.705 51
596.720 58
596.736 59
596.752 55
596.768 45
596.784 91
596.800 93
596.815 88
596.831 57
596.847 49
596.863 75
596.879 68
596.894 61
596.910 77
596.926 68
596.942 60
596.958 108
596.974 102
596.989 108
597.005 83
597.021 98
597.037 111
597.053 131
597.068 107
597.084 95
597.100 84
597.116 67
597.132 141
597.148 123
597.163 66
597.179 81
597.195 111
597.211 132
597.227 136
597.242 142
597.258 136
597.274 121
597.290 159
597.306 127
597.322 114
597.337 154
597.353 103
597.369 106
597.385 71
597.401 127
597.416 163
597.432 162
597.448 146
597.464 112
597.480 106
597.496 137
597.511 190
597.527 113
597.543 111
597.559 97
597.575 83
597.591 92
597.606 75
597.622 62
597.638 49
597.654 76
597.670 73
597.685 78
597.701 68
597.717 50
597.733 55
597.749 66
597.765 67
597.780 73
597.796 86
597.812 67
597.828 64
597.844 54
597.860 70
597.875 81
597.891 62
597.907 45
597.923 41
597.939 40
597.955 71
597.970 85
597.986 80
598.002 74
598.018 107
598.034 125
598.050 143
598.065 178
598.081 176
598.097 189
598.113 177
598.129 140
598.145 111
598.160 99
598.176 102
598.192 118
598.208 59
598.224 121
598.240 142
598.255 148
598.271 148
598.287 124
598.303 138
598.319 139
598.335 73
598.350 153
598.366 150
598.382 229
598.398 234
598.414 246
598.430 209
598.445 221
598.461 152
598.477 195
598.493 174
598.509 140
598.525 131
598.540 106
598.556 129
598.572 84
598.588 76
598.604 79
598.620 55
598.635 33
598.651 72
598.667 77
598.683 73
598.699 67
598.715 88
598.730 94
598.746 43
598.762 62
598.778 59
598.794 33
598.810 52
598.826 74
598.841 71
598.857 75
598.873 62
598.889 95
598.905 47
598.921 34
598.936 76
598.952 105
598.968 78
598.984 70
599.000 84
599.016 116
599.031 108
599.047 147
599.063 156
599.079 181
599.095 189
599.111 138
599.127 109
599.142 87
599.158 74
599.174 83
599.190 169
599.206 130
599.222 121
599.237 106
599.253 112
599.269 119
599.285 118
599.301 99
599.317 121
599.333 96
599.348 129
599.364 131
599.380 87
599.396 79
599.412 123
599.428 142
599.443 95
599.459 102
599.475 60
599.491 54
599.507 87
599.523 87
599.539 84
599.554 58
599.570 78
599.586 66
599.602 60
599.618 47
599.634 69
599.650 68
599.665 60
599.681 55
599.697 25
599.713 47
599.729 37
599.745 75
599.761 70
599.776 52
599.792 58
599.808 63
599.824 65
599.840 46
599.856 50
599.872 85
599.887 98
599.903 88
599.919 125
599.935 77
599.951 98
599.967 87
599.982 116
599.998 86
600.014 113
600.030 136
600.046 156
600.062 231
600.078 139
600.094 168
600.109 177
600.125 167
600.141 148
600.157 121
600.173 108
600.189 136
600.205 98
600.220 103
600.236 123
600.252 98
600.268 81
600.284 100
600.300 151
600.316 109
600.331 106
600.347 158
600.363 146
600.379 154
600.395 105
600.411 97
600.427 151
600.442 151
600.458 114
600.474 103
600.490 76
600.506 80
600.522 56
600.538 91
600.553 108
600.569 122
600.585 77
600.601 49
600.617 62
600.633 66
600.649 107
600.665 55
600.680 44
600.696 57
600.712 40
600.728 37
600.744 50
600.760 37
600.776 33
600.791 67
600.807 44
600.823 61
600.839 52
600.855 63
600.871 66
600.887 40
600.903 53
600.918 62
600.934 70
600.950 70
600.966 86
600.982 106
600.998 120
601.014 168
601.029 256
601.045 310
601.061 276
601.077 219
601.093 212
601.109 156
601.125 108
601.141 95
601.156 94
601.172 116
601.188 101
601.204 63
601.220 115
601.236 201
601.252 135
601.268 79
601.283 84
601.299 81
601.315 105
601.331 102
601.347 109
601.363 91
601.379 127
601.395 47
601.410 91
601.426 152
601.442 133
601.458 105
601.474 42
601.490 80
601.506 87
601.522 46
601.537 53
601.553 84
601.569 51
601.585 65
601.601 91
601.617 39
601.633 78
601.649 97
601.664 87
601.680 50
601.696 37
601.712 33
601.728 34
601.744 44
601.760 55
601.776 64
601.792 42
601.807 51
601.823 43
601.839 75
601.855 62
601.871 42
601.887 57
601.903 87
601.919 52
601.934 61
601.950 71
601.966 83
601.982 115
601.998 99
602.014 77
602.030 162
602.046 283
602.062 217
602.077 230
602.093 302
602.109 249
602.125 202
602.141 160
602.157 170
602.173 134
602.189 55
602.204 69
602.220 111
602.236 144
602.252 121
602.268 125
602.284 106
602.300 121
602.316 98
602.332 72
602.347 70
602.363 114
602.379 127
602.395 145
602.411 166
602.427 102
602.443 63
602.459 104
602.475 102
602.490 79
602.506 28
602.522 72
602.538 92
602.554 94
602.570 87
602.586 94
602.602 44
602.618 43
602.633 50
602.649 48
602.665 43
602.681 48
602.697 36
602.713 51
602.729 37
602.745 40
602.761 28
602.777 52
602.792 24
602.808 24
602.824 43
602.840 57
602.856 53
602.872 13
602.888 21
602.904 43
602.920 51
602.935 56
602.951 82
602.967 61
602.983 121
602.999 99
603.015 102
603.031 111
603.047 141
603.063 204
603.079 231
603.094 308
603.110 295
603.126 157
603.142 150
603.158 120
603.174 124
603.190 115
603.206 118
603.222 91
603.238 102
603.253 158
603.269 92
603.285 64
603.301 84
603.317 98
603.333 140
603.349 82
603.365 82
603.381 81
603.397 94
603.412 98
603.428 46
603.444 78
603.460 71
603.476 56
603.492 59
603.508 103
603.524 70
603.540 69
603.556 74
603.571 90
603.587 54
603.603 44
603.619 79
603.635 55
603.651 61
603.667 49
603.683 42
603.699 23
603.715 53
603.730 56
603.746 68
603.762 51
603.778 36
603.794 29
603.810 59
603.826 39
603.842 51
603.858 72
603.874 30
603.890 57
603.905 70
603.921 77
603.937 133
603.953 118
603.969 93
603.985 101
604.001 78
604.017 63
604.033 124
604.049 150
604.065 203
604.080 192
604.096 187
604.112 128
604.128 110
604.144 99
604.160 88
604.176 89
604.192 136
604.208 132
604.224 118
604.240 86
604.256 114
604.271 142
604.287 96
604.303 91
604.319 94
604.335 157
604.351 129
604.367 116
604.383 68
604.399 63
604.415 81
604.431 89
604.446 49
604.462 86
604.478 65
604.494 95
604.510 101
604.526 91
604.542 76
604.558 103
604.574 94
604.590 74
604.606 57
604.622 45
604.637 70
604.653 67
604.669 62
604.685 61
604.701 58
604.717 58
604.733 62
604.749 65
604.765 86
604.781 41
604.797 52
604.813 64
604.829 47
604.844 39
604.860 50
604.876 48
604.892 77
604.908 50
604.924 35
604.940 84
604.956 82
604.972 90
604.988 79
605.004 104
605.020 107
605.036 177
605.051 188
605.067 174
605.083 194
605.099 166
605.115 145
605.131 91
605.147 136
605.163 144
605.179 231
605.195 214
605.211 249
605.227 209
605.243 168
605.258 114
605.274 186
605.290 228
605.306 139
605.322 129
605.338 105
605.354 54
605.370 52
605.386 102
605.402 86
605.418 137
605.434 127
605.450 109
605.466 102
605.481 67
605.497 61
605.513 55
605.529 80
605.545 104
605.561 107
605.577 57
605.593 45
605.609 26
605.625 13
605.641 51
605.657 68
605.673 70
605.689 57
605.704 55
605.720 51
605.736 53
605.752 47
605.768 75
605.784 69
605.800 45
605.816 54
605.832 65
605.848 69
605.864 44
605.880 103
605.896 134
605.912 52
605.928 38
605.943 96
605.959 130
605.975 93
605.991 111
606.007 47
606.023 90
606.039 139
606.055 196
606.071 182
606.087 175
606.103 159
606.119 121
606.135 124
606.151 90
606.167 126
606.183 114
606.198 182
606.214 171
606.230 126
606.246 129
606.262 127
606.278 147
606.294 177
606.310 114
606.326 90
606.342 103
606.358 80
606.374 72
606.390 120
606.406 152
606.422 197
606.438 219
606.454 195
606.469 238
606.485 183
606.501 146
606.517 141
606.533 123
606.549 111
606.565 110
606.581 102
606.597 88
606.613 68
606.629 25
606.645 85
606.661 75
606.677 50
606.693 63
606.709 67
606.725 44
606.741 42
606.756 43
606.772 47
606.788 75
606.804 76
606.820 67
606.836 55
606.852 65
606.868 37
606.884 31
606.900 58
606.916 26
606.932 54
606.948 61
606.964 113
606.980 93
606.996 82
607.012 154
607.028 159
607.044 130
607.059 92
607.075 104
607.091 132
607.107 136
607.123 167
607.139 125
607.155 112
607.171 114
607.187 135
607.203 103
607.219 125
607.235 77
607.251 45
607.267 80
607.283 133
607.299 86
607.315 60
607.331 129
607.347 87
607.363 97
607.379 80
607.394 69
607.410 92
607.426 124
607.442 171
607.458 120
607.474 82
607.490 77
607.506 58
607.522 68
607.538 95
607.554 65
607.570 123
607.586 135
607.602 84
607.618 82
607.634 103
607.650 94
607.666 59
607.682 27
607.698 55
607.714 64
607.730 54
607.746 55
607.761 52
607.777 72
607.793 51
607.809 37
607.825 66
607.841 94
607.857 57
607.873 32
607.889 66
607.905 34
607.921 53
607.937 62
607.953 80
607.969 96
607.985 102
608.001 137
608.017 111
608.033 145
608.049 213
608.065 213
608.081 136
608.097 112
608.113 135
608.129 88
608.145 78
608.161 94
608.176 80
608.192 55
608.208 59
608.224 49
608.240 91
608.256 137
608.272 125
608.288 129
608.304 122
608.320 105
608.336 112
608.352 126
608.368 189
608.384 229
608.400 130
608.416 174
608.432 172
608.448 277
608.464 282
608.480 329
608.496 302
608.512 192
608.528 137
608.544 115
608.560 54
608.576 66
608.592 94
608.608 54
608.624 29
608.640 58
608.656 111
608.671 58
608.687 34
608.703 61
608.719 37
608.735 42
608.751 84
608.767 31
608.783 22
608.799 43
608.815 42
608.831 55
608.847 24
608.863 25
608.879 44
608.895 40
608.911 10
608.927 50
608.943 63
608.959 81
608.975 85
608.991 91
609.007 111
609.023 92
609.039 143
609.055 169
609.071 150
609.087 115
609.103 52
609.119 97
609.135 128
609.151 144
609.167 143
609.183 156
609.199 113
609.215 165
609.231 120
609.247 79
609.263 80
609.279 147
609.295 111
609.310 65
609.326 87
609.342 142
609.358 122
609.374 104
609.390 75
609.406 137
609.422 130
609.438 172
609.454 212
609.470 207
609.486 135
609.502 112
609.518 91
609.534 82
609.550 63
609.566 68
609.582 55
609.598 43
609.614 27
609.630 31
609.646 78
609.662 63
609.678 49
609.694 54
609.710 50
609.726 54
609.742 49
609.758 39
609.774 42
609.790 50
609.806 35
609.822 31
609.838 45
609.854 59
609.870 54
609.886 92
609.902 97
609.918 73
609.934 41
609.950 33
609.966 55
609.982 97
609.998 90
610.014 81
610.030 122
610.046 151
610.062 242
610.078 280
610.094 245
610.110 178
610.126 108
610.142 135
610.158 124
610.174 115
610.190 91
610.206 89
610.222 71
610.238 108
610.254 103
610.270 131
610.286 139
610.302 158
610.318 130
610.334 101
610.350 150
610.366 173
610.382 192
610.398 278
610.414 277
610.430 273
610.446 146
610.462 209
610.478 238
610.494 173
610.510 176
610.526 113
610.542 102
610.558 127
610.574 63
610.590 42
610.606 46
610.622 69
610.638 106
610.654 82
610.670 63
610.686 75
610.702 51
610.718 44
610.734 48
610.750 70
610.766 82
610.781 71
610.797 65
610.813 64
610.829 29
610.845 30
610.861 31
610.877 20
610.893 37
610.909 17
610.925 77
610.941 93
610.957 79
610.974 61
610.990 72
611.006 99
611.022 222
611.038 232
611.054 217
611.070 247
611.086 230
611.102 192
611.118 163
611.134 125
611.150 86
611.166 85
611.182 81
611.198 63
611.214 61
611.230 97
611.246 73
611.262 116
611.278 100
611.294 101
611.310 134
611.326 84
611.342 74
611.358 121
611.374 103
611.390 96
611.406 100
611.422 81
611.438 98
611.454 98
611.470 106
611.486 144
611.502 86
611.518 57
611.534 65
611.550 47
611.566 45
611.582 70
611.598 87
611.614 94
611.630 84
611.646 88
611.662 78
611.678 31
611.694 35
611.710 46
611.726 38
611.742 26
611.758 31
611.774 84
611.790 99
611.806 89
611.822 107
611.838 99
611.854 65
611.870 52
611.886 50
611.902 25
611.918 90
611.934 76
611.950 69
611.966 106
611.982 149
611.998 171
612.014 137
612.030 183
612.046 243
612.062 445
612.078 602
612.094 869
612.110 885
612.126 632
612.142 416
612.158 279
612.174 187
612.190 115
612.206 118
612.222 112
612.238 96
612.254 146
612.270 193
612.286 212
612.302 168
612.318 204
612.334 184
612.350 122
612.366 104
612.382 129
612.398 130
612.414 172
612.430 167
612.447 169
612.463 163
612.479 171
612.495 146
612.511 111
612.527 102
612.543 97
612.559 52
612.575 60
612.591 75
612.607 79
612.623 53
612.639 49
612.655 36
612.671 49
612.687 68
612.703 45
612.719 30
612.735 50
612.751 72
612.767 64
612.783 48
612.799 62
612.815 66
612.831 56
612.847 50
612.863 74
612.879 35
612.895 51
612.911 73
612.927 90
612.943 87
612.959 65
612.975 64
612.991 72
613.007 99
613.023 147
613.039 180
613.055 217
613.071 276
613.088 318
613.104 411
613.120 323
613.136 216
613.152 178
613.168 170
613.184 131
613.200 106
613.216 113
613.232 92
613.248 55
613.264 96
613.280 74
613.296 109
613.312 116
613.328 100
613.344 106
613.360 89
613.376 104
613.392 80
613.408 205
613.424 144
613.440 138
613.456 102
613.472 128
613.488 131
613.504 80
613.520 72
613.536 79
613.552 45
613.568 65
613.585 61
613.601 51
613.617 51
613.633 46
613.649 54
613.665 34
613.681 60
613.697 64
613.713 56
613.729 71
613.745 50
613.761 33
613.777 52
613.793 68
613.809 66
613.825 80
613.841 74
613.857 63
613.873 49
613.889 26
613.905 98
613.921 158
613.937 422
613.953 848
613.969 1320
613.985 1316
614.002 1018
614.018 809
614.034 505
614.050 350
614.066 328
614.082 248
614.098 235
614.114 252
614.130 271
614.146 230
614.162 151
614.178 121
614.194 89
614.210 115
614.226 148
614.242 127
614.258 130
614.274 130
614.290 116
614.306 79
614.322 81
614.338 113
614.354 167
614.371 123
614.387 98
614.403 125
614.419 150
614.435 169
614.451 150
614.467 136
614.483 73
614.499 96
614.515 142
614.531 104
614.547 77
614.563 69
614.579 53
614.595 50
614.611 66
614.627 73
614.643 47
614.659 52
614.675 65
614.691 88
614.708 71
614.724 72
614.740 47
614.756 68
614.772 48
614.788 47
614.804 47
614.820 46
614.836 71
614.852 73
614.868 67
614.884 112
614.900 90
614.916 65
614.932 97
614.948 156
614.964 279
614.980 362
614.996 352
615.013 325
615.029 363
615.045 278
615.061 233
615.077 212
615.093 214
615.109 152
615.125 176
615.141 173
615.157 117
615.173 128
615.189 107
615.205 145
615.221 140
615.237 87
615.253 73
615.269 116
615.285 117
615.302 122
615.318 125
615.334 109
615.350 111
615.366 106
615.382 65
615.398 89
615.414 108
615.430 74
615.446 115
615.462 114
615.478 36
615.494 69
615.510 76
615.526 63
615.542 66
615.558 51
615.575 45
615.591 53
615.607 75
615.623 67
615.639 70
615.655 74
615.671 38
615.687 72
615.703 64
615.719 41
615.735 69
615.751 74
615.767 49
615.783 19
615.799 17
615.815 40
615.832 56
615.848 53
615.864 73
615.880 48
615.896 36
615.912 46
615.928 78
615.944 86
615.960 127
615.976 173
615.992 151
616.008 161
616.024 114
616.040 92
616.056 111
616.073 85
616.089 76
616.105 90
616.121 94
616.137 60
616.153 86
616.169 107
616.185 96
616.201 97
616.217 76
616.233 64
616.249 110
616.265 132
616.281 103
616.298 125
616.314 95
616.330 113
616.346 80
616.362 92
616.378 118
616.394 104
616.410 97
616.426 110
616.442 117
616.458 118
616.474 121
616.490 116
616.506 134
616.523 95
616.539 37
616.555 37
616.571 39
616.587 42
616.603 46
616.619 59
616.635 48
616.651 32
616.667 18
616.683 58
616.699 96
616.715 74
616.732 47
616.748 35
616.764 54
616.780 34
616.796 53
616.812 50
616.828 73
616.844 71
616.860 52
616.876 47
616.892 55
616.908 42
616.924 52
616.941 100
616.957 151
616.973 191
616.989 192
617.005 138
617.021 98
617.037 117
617.053 110
617.069 97
617.085 101
617.101 131
617.117 121
617.134 121
617.150 127
617.166 115
617.182 145
617.198 144
617.214 129
617.230 148
617.246 84
617.262 131
617.278 135
617.294 146
617.310 147
617.327 124
617.343 128
617.359 126
617.375 106
617.391 95
617.407 57
617.423 90
617.439 66
617.455 51
617.471 22
617.487 41
617.503 51
617.520 64
617.536 46
617.552 89
617.568 64
617.584 64
617.600 45
617.616 36
617.632 32
617.648 25
617.664 34
617.680 43
617.696 22
617.713 31
617.729 39
617.745 37
617.761 42
617.777 46
617.793 54
617.809 67
617.825 55
617.841 50
617.857 73
617.873 41
617.890 59
617.906 42
617.922 98
617.938 94
617.954 86
617.970 79
617.986 61
618.002 92
618.018 98
618.034 158
618.051 121
618.067 119
618.083 113
618.099 85
618.115 107
618.131 125
618.147 88
618.163 87
618.179 115
618.195 109
618.211 124
618.228 98
618.244 105
618.260 119
618.276 200
618.292 264
618.308 119
618.324 130
618.340 113
618.356 154
618.372 149
618.389 183
618.405 108
618.421 102
618.437 111
618.453 75
618.469 76
618.485 62
618.501 100
618.517 73
618.533 62
618.550 59
618.566 88
618.582 58
618.598 73
618.614 63
618.630 42
618.646 38
618.662 29
618.678 25
618.694 63
618.711 86
618.727 95
618.743 52
618.759 41
618.775 39
618.791 36
618.807 40
618.823 41
618.839 63
618.855 57
618.872 35
618.888 57
618.904 76
618.920 72
618.936 44
618.952 70
618.968 114
618.984 81
619.000 84
619.017 62
619.033 108
619.049 158
619.065 150
619.081 143
619.097 178
619.113 185
619.129 138
619.145 78
619.161 75
619.178 89
619.194 76
619.210 102
619.226 114
619.242 43
619.258 117
619.274 87
619.290 101
619.306 135
619.323 115
619.339 79
619.355 90
619.371 98
619.387 152
619.403 79
619.419 73
619.435 69
619.451 53
619.468 34
619.484 46
619.500 74
619.516 62
619.532 83
619.548 55
619.564 65
619.580 55
619.596 26
619.613 79
619.629 73
619.645 66
619.661 66
619.677 71
619.693 65
619.709 30
619.725 37
619.742 36
619.758 29
619.774 28
619.790 41
619.806 49
619.822 49
619.838 51
619.854 55
619.870 54
619.887 72
619.903 53
619.919 64
619.935 110
619.951 118
619.967 98
619.983 100
619.999 60
620.016 57
620.032 92
620.048 128
620.064 193
620.080 287
620.096 341
620.112 303
620.128 234
620.144 187
620.161 190
620.177 150
620.193 137
620.209 89
620.225 111
620.241 138
620.257 112
620.273 153
620.290 146
620.306 126
620.322 151
620.338 153
620.354 96
620.370 85
620.386 82
620.402 74
620.419 75
620.435 107
620.451 165
620.467 125
620.483 69
620.499 45
620.515 56
620.531 98
620.548 125
620.564 73
620.580 50
620.596 53
620.612 104
620.628 125
620.644 79
620.660 69
620.677 38
620.693 36
620.709 28
620.725 42
620.741 56
620.757 40
620.773 41
620.790 50
620.806 55
620.822 61
620.838 66
620.854 56
620.870 38
620.886 37
620.902 79
620.919 140
620.935 84
620.951 111
620.967 128
620.983 110
620.999 105
621.015 130
621.031 125
621.048 159
621.064 166
621.080 204
621.096 216
621.112 231
621.128 187
621.144 113
621.161 85
621.177 79
621.193 54
621.209 91
621.225 117
621.241 82
621.257 119
621.273 100
621.290 107
621.306 101
621.322 115
621.338 146
621.354 97
621.370 109
621.386 123
621.403 85
621.419 138
621.435 109
621.451 42
621.467 66
621.483 83
621.499 84
621.516 37
621.532 17
621.548 58
621.564 79
621.580 52
621.596 13
621.612 39
621.629 24
621.645 63
621.661 54
621.677 43
621.693 35
621.709 43
621.725 48
621.742 53
621.758 110
621.774 136
621.790 121
621.806 94
621.822 43
621.838 80
621.855 79
621.871 67
621.887 137
621.903 140
621.919 291
621.935 445
621.951 662
621.968 547
621.984 439
622.000 274
622.016 221
622.032 145
622.048 154
622.064 273
622.081 544
622.097 579
622.113 518
622.129 328
622.145 209
622.161 168
622.177 173
622.194 133
622.210 117
622.226 163
622.242 177
622.258 154
622.274 181
622.290 161
622.307 200
622.323 200
622.339 219
622.355 201
622.371 160
622.387 189
622.404 228
622.420 228
622.436 174
622.452 149
622.468 100
622.484 94
622.500 175
622.517 91
622.533 57
622.549 72
622.565 83
622.581 53
622.597 48
622.613 64
622.630 76
622.646 61
622.662 58
622.678 84
622.694 97
622.710 64
622.727 48
622.743 33
622.759 92
622.775 70
622.791 58
622.807 55
622.824 85
622.840 64
622.856 51
622.872 59
622.888 38
622.904 72
622.920 98
622.937 140
622.953 175
622.969 191
622.985 121
623.001 126
623.017 133
623.034 132
623.050 125
623.066 174
623.082 351
623.098 400
623.114 284
623.131 171
623.147 152
623.163 115
623.179 140
623.195 177
623.211 127
623.227 103
623.244 130
623.260 93
623.276 87
623.292 86
623.308 123
623.324 97
623.341 71
623.357 96
623.373 94
623.389 132
623.405 87
623.421 113
623.438 91
623.454 108
623.470 60
623.486 54
623.502 109
623.518 135
623.535 67
623.551 82
623.567 92
623.583 80
623.599 91
623.615 70
623.632 14
623.648 30
623.664 47
623.680 41
623.696 46
623.712 124
623.729 102
623.745 74
623.761 69
623.777 89
623.793 60
623.809 52
623.826 52
623.842 45
623.858 55
623.874 81
623.890 64
623.906 66
623.923 81
623.939 79
623.955 73
623.971 85
623.987 111
624.003 94
624.020 88
624.036 148
624.052 298
624.068 365
624.084 393
624.100 465
624.117 409
624.133 267
624.149 207
624.165 115
624.181 158
624.198 157
624.214 173
624.230 134
624.246 98
624.262 122
624.278 137
624.295 105
624.311 102
624.327 147
624.343 176
624.359 146
624.375 204
624.392 172
624.408 138
624.424 134
624.440 161
624.456 148
624.473 95
624.489 79
624.505 86
624.521 85
624.537 58
624.553 20
624.570 49
624.586 83
624.602 82
624.618 58
624.634 40
624.650 53
624.667 56
624.683 65
624.699 65
624.715 26
624.731 22
624.748 57
624.764 67
624.780 54
624.796 29
624.812 41
624.828 43
624.845 44
624.861 46
624.877 69
624.893 74
624.909 95
624.926 53
624.942 72
624.958 67
624.974 70
624.990 55
625.006 50
625.023 77
625.039 68
625.055 147
625.071 247
625.087 297
625.104 278
625.120 243
625.136 212
625.152 184
625.168 150
625.185 118
625.201 100
625.217 103
625.233 82
625.249 84
625.265 119
625.282 110
625.298 138
625.314 128
625.330 85
625.346 118
625.363 113
625.379 137
625.395 129
625.411 152
625.427 104
625.444 90
625.460 83
625.476 79
625.492 78
625.508 56
625.524 40
625.541 39
625.557 55
625.573 77
625.589 50
625.605 43
625.622 32
625.638 48
625.654 62
625.670 59
625.686 36
625.703 61
625.719 69
625.735 72
625.751 81
625.767 88
625.784 28
625.800 42
625.816 57
625.832 77
625.848 55
625.865 105
625.881 60
625.897 59
625.913 57
625.929 97
625.946 79
625.962 55
625.978 76
625.994 124
626.010 100
626.027 80
626.043 179
626.059 368
626.075 570
626.091 668
626.108 480
626.124 347
626.140 294
626.156 255
626.172 176
626.189 165
626.205 143
626.221 124
626.237 87
626.253 96
626.270 101
626.286 106
626.302 120
626.318 102
626.334 104
626.351 92
626.367 119
626.383 96
626.399 182
626.415 134
626.432 101
626.448 93
626.464 166
626.480 140
626.496 119
626.513 73
626.529 56
626.545 57
626.561 51
626.577 47
626.594 38
626.610 56
626.626 42
626.642 46
626.658 45
626.675 43
626.691 58
626.707 66
626.723 91
626.739 39
626.756 43
626.772 74
626.788 83
626.804 91
626.820 87
626.837 104
626.853 88
626.869 75
626.885 70
626.901 48
626.918 103
626.934 98
626.950 94
626.966 74
626.983 62
626.999 88
627.015 160
627.031 210
627.047 253
627.064 198
627.080 240
627.096 259
627.112 297
627.128 249
627.145 220
627.161 197
627.177 137
627.193 111
627.209 106
627.226 125
627.242 129
627.258 124
627.274 148
627.291 112
627.307 136
627.323 157
627.339 121
627.355 151
627.372 114
627.388 88
627.404 103
627.420 86
627.436 83
627.453 135
627.469 101
627.485 52
627.501 67
627.518 48
627.534 56
627.550 63
627.566 47
627.582 63
627.599 26
627.615 63
627.631 81
627.647 137
627.664 124
627.680 122
627.696 129
627.712 213
627.728 287
627.745 328
627.761 358
627.777 402
627.793 336
627.810 440
627.826 524
627.842 429
627.858 353
627.874 271
627.891 222
627.907 174
627.923 189
627.939 240
627.956 329
627.972 351
627.988 360
628.004 308
628.020 229
628.037 229
628.053 220
628.069 234
628.085 281
628.102 318
628.118 248
628.134 145
628.150 138
628.166 150
628.183 133
628.199 118
628.215 153
628.231 140
628.248 169
628.264 163
628.280 145
628.296 153
628.312 231
628.329 235
628.345 191
628.361 169
628.377 130
628.394 158
628.410 188
628.426 173
628.442 184
628.459 181
628.475 119
628.491 131
628.507 184
628.523 150
628.540 116
628.556 83
628.572 100
628.588 95
628.605 136
628.621 112
628.637 89
628.653 107
628.670 122
628.686 176
628.702 150
628.718 124
628.734 135
628.751 161
628.767 193
628.783 262
628.799 250
628.816 245
628.832 215
628.848 212
628.864 183
628.881 152
628.897 191
628.913 129
628.929 161
628.945 137
628.962 144
628.978 183
628.994 120
629.010 79
629.027 140
629.043 135
629.059 172
629.075 206
629.092 261
629.108 313
629.124 228
629.140 147
629.157 161
629.173 98
629.189 102
629.205 76
629.222 98
629.238 97
629.254 110
629.270 98
629.286 186
629.303 158
629.319 143
629.335 166
629.351 162
629.368 141
629.384 107
629.400 124
629.416 125
629.433 117
629.449 105
629.465 89
629.481 79
629.498 64
629.514 85
629.530 58
629.546 86
629.563 116
629.579 69
629.595 70
629.611 87
629.628 83
629.644 84
629.660 52
629.676 68
629.693 65
629.709 78
629.725 80
629.741 62
629.758 49
629.774 81
629.790 108
629.806 127
629.822 88
629.839 95
629.855 87
629.871 98
629.887 98
629.904 99
629.920 59
629.936 97
629.952 202
629.969 215
629.985 160
630.001 125
630.017 120
630.034 80
630.050 102
630.066 141
630.082 140
630.099 141
630.115 125
630.131 175
630.147 98
630.164 115
630.180 86
630.196 126
630.212 103
630.229 68
630.245 81
630.261 86
630.277 89
630.294 97
630.310 92
630.326 109
630.342 96
630.359 75
630.375 131
630.391 144
630.408 137
630.424 105
630.440 66
630.456 52
630.473 76
630.489 65
630.505 49
630.521 94
630.538 31
630.554 38
630.570 81
630.586 66
630.603 60
630.619 37
630.635 19
630.651 50
630.668 41
630.684 32
630.700 37
630.716 89
630.733 68
630.749 61
630.765 69
630.781 81
630.798 59
630.814 28
630.830 61
630.846 61
630.863 19
630.879 54
630.895 81
630.911 76
630.928 92
630.944 94
630.960 76
630.977 104
630.993 114
631.009 52
631.025 69
631.042 54
631.058 68
631.074 130
631.090 101
631.107 114
631.123 125
631.139 125
631.155 120
631.172 128
631.188 89
631.204 82
631.220 97
631.237 150
631.253 174
631.269 114
631.286 68
631.302 111
631.318 75
631.334 73
631.351 104
631.367 108
631.383 73
631.399 64
631.416 52
631.432 52
631.448 89
631.464 113
631.481 74
631.497 87
631.513 47
631.530 27
631.546 76
631.562 66
631.578 36
631.595 90
631.611 68
631.627 25
631.643 39
631.660 19
631.676 52
631.692 45
631.709 65
631.725 33
631.741 33
631.757 40
631.774 67
631.790 76
631.806 65
631.822 62
631.839 49
631.855 42
631.871 32
631.888 43
631.904 33
631.920 46
631.936 63
631.953 150
631.969 86
631.985 96
632.001 92
632.018 93
632.034 78
632.050 76
632.067 112
632.083 124
632.099 119
632.115 108
632.132 137
632.148 117
632.164 119
632.180 77
632.197 114
632.213 132
632.229 79
632.246 83
632.262 61
632.278 92
632.294 109
632.311 143
632.327 96
632.343 90
632.360 130
632.376 109
632.392 106
632.408 93
632.425 89
632.441 104
632.457 102
632.473 44
632.490 37
632.506 41
632.522 33
632.539 50
632.555 38
632.571 86
632.587 74
632.604 22
632.620 38
632.636 45
632.653 29
632.669 34
632.685 53
632.701 95
632.718 108
632.734 64
632.750 32
632.767 47
632.783 68
632.799 82
632.815 25
632.832 29
632.848 39
632.864 38
632.881 24
632.897 45
632.913 63
632.929 70
632.946 58
632.962 62
632.978 59
632.995 93
633.011 74
633.027 60
633.043 111
633.060 108
633.076 121
633.092 139
633.109 129
633.125 148
633.141 108
633.157 70
633.174 84
633.190 70
633.206 61
633.223 107
633.239 81
633.255 97
633.272 108
633.288 67
633.304 131
633.320 130
633.337 105
633.353 95
633.369 79
633.386 91
633.402 68
633.418 132
633.434 70
633.451 65
633.467 48
633.483 37
633.500 38
633.516 74
633.532 48
633.548 62
633.565 47
633.581 50
633.597 58
633.614 70
633.630 68
633.646 70
633.663 44
633.679 73
633.695 94
633.711 72
633.728 46
633.744 56
633.760 79
633.777 50
633.793 77
633.809 60
633.826 59
633.842 31
633.858 32
633.874 57
633.891 53
633.907 71
633.923 72
633.940 84
633.956 144
633.972 194
633.989 283
634.005 210
634.021 186
634.037 135
634.054 149
634.070 183
634.086 236
634.103 216
634.119 156
634.135 146
634.152 176
634.168 189
634.184 132
634.200 94
634.217 113
634.233 114
634.249 141
634.266 118
634.282 125
634.298 127
634.315 90
634.331 103
634.347 84
634.363 109
634.380 130
634.396 156
634.412 146
634.429 97
634.445 63
634.461 64
634.478 51
634.494 65
634.510 63
634.527 75
634.543 87
634.559 57
634.575 68
634.592 61
634.608 45
634.624 61
634.641 55
634.657 50
634.673 68
634.690 65
634.706 48
634.722 31
634.739 8
634.755 46
634.771 93
634.787 50
634.804 58
634.820 78
634.836 65
634.853 27
634.869 52
634.885 72
634.902 58
634.918 61
634.934 76
634.951 63
634.967 70
634.983 79
635.000 87
635.016 127
635.032 108
635.048 112
635.065 127
635.081 164
635.097 177
635.114 203
635.130 171
635.146 139
635.163 111
635.179 75
635.195 74
635.212 104
635.228 135
635.244 127
635.261 94
635.277 90
635.293 59
635.310 83
635.326 97
635.342 85
635.358 99
635.375 95
635.391 57
635.407 75
635.424 74
635.440 32
635.456 34
635.473 46
635.489 61
635.505 53
635.522 81
635.538 56
635.554 49
635.571 47
635.587 78
635.603 86
635.620 57
635.636 24
635.652 33
635.669 41
635.685 34
635.701 75
635.718 59
635.734 56
635.750 44
635.767 46
635.783 38
635.799 70
635.815 70
635.832 50
635.848 47
635.864 76
635.881 63
635.897 82
635.913 83
635.930 67
635.946 56
635.962 112
635.979 135
635.995 68
636.011 112
636.028 93
636.044 134
636.060 199
636.077 246
636.093 261
636.109 253
636.126 277
636.142 206
636.158 195
636.175 181
636.191 170
636.207 108
636.224 80
636.240 97
636.256 110
636.273 110
636.289 96
636.305 163
636.322 183
636.338 120
636.354 94
636.371 123
636.387 83
636.403 89
636.420 136
636.436 153
636.452 94
636.469 179
636.485 144
636.501 71
636.518 83
636.534 50
636.550 86
636.567 136
636.583 78
636.599 85
636.616 116
636.632 86
636.648 39
636.665 47
636.681 40
636.697 30
636.714 83
636.730 72
636.746 54
636.763 45
636.779 103
636.795 76
636.812 61
636.828 42
636.844 43
636.861 45
636.877 61
636.893 38
636.910 47
636.926 88
636.942 83
636.959 68
636.975 58
636.991 64
637.008 102
637.024 120
637.040 69
637.057 93
637.073 135
637.089 189
637.106 190
637.122 196
637.138 163
637.155 131
637.171 124
637.187 125
637.204 98
637.220 84
637.236 86
637.253 74
637.269 126
637.285 82
637.302 43
637.318 64
637.335 87
637.351 74
637.367 148
637.384 93
637.400 84
637.416 56
637.433 71
637.449 52
637.465 64
637.482 90
637.498 97
637.514 81
637.531 54
637.547 86
637.563 72
637.580 71
637.596 40
637.612 69
637.629 77
637.645 66
637.661 65
637.678 77
637.694 86
637.710 76
637.727 92
637.743 116
637.760 101
637.776 85
637.792 63
637.809 40
637.825 43
637.841 57
637.858 85
637.874 83
637.890 94
637.907 109
637.923 62
637.939 146
637.956 105
637.972 74
637.988 44
638.005 65
638.021 60
638.037 76
638.054 140
638.070 138
638.087 139
638.103 174
638.119 155
638.136 165
638.152 126
638.168 93
638.185 98
638.201 120
638.217 86
638.234 115
638.250 107
638.266 120
638.283 109
638.299 90
638.316 157
638.332 173
638.348 142
638.365 96
638.381 120
638.397 79
638.414 62
638.430 165
638.446 135
638.463 118
638.479 134
638.495 145
638.512 133
638.528 78
638.545 77
638.561 73
638.577 84
638.594 38
638.610 29
638.626 72
638.643 60
638.659 92
638.675 99
638.692 69
638.708 56
638.724 35
638.741 51
638.757 81
638.774 66
638.790 79
638.806 49
638.823 42
638.839 83
638.855 57
638.872 52
638.888 79
638.904 100
638.921 54
638.937 47
638.954 66
638.970 98
638.986 62
639.003 53
639.019 73
639.035 109
639.052 96
639.068 123
639.084 126
639.101 211
639.117 292
639.134 268
639.150 185
639.166 148
639.183 145
639.199 148
639.215 75
639.232 87
639.248 75
639.265 104
639.281 127
639.297 146
639.314 137
639.330 121
639.346 97
639.363 114
639.379 115
639.395 82
639.412 73
639.428 62
639.445 72
639.461 123
639.477 105
639.494 76
639.510 83
639.526 94
639.543 84
639.559 46
639.576 55
639.592 47
639.608 46
639.625 78
639.641 42
639.657 67
639.674 44
639.690 48
639.707 32
639.723 36
639.739 23
639.756 15
639.772 22
639.788 30
639.805 53
639.821 90
639.838 52
639.854 53
639.870 64
639.887 101
639.903 58
639.919 94
639.936 68
639.952 50
639.969 71
639.985 66
640.001 59
640.018 63
640.034 97
640.050 174
640.067 198
640.083 198
640.100 294
640.116 288
640.132 262
640.149 232
640.165 228
640.181 131
640.198 134
640.214 104
640.231 94
640.247 82
640.263 139
640.280 67
640.296 82
640.312 91
640.329 142
640.345 119
640.362 95
640.378 92
640.394 89
640.411 105
640.427 88
640.444 149
640.460 124
640.476 112
640.493 87
640.509 59
640.525 53
640.542 74
640.558 73
640.575 58
640.591 51
640.607 41
640.624 62
640.640 38
640.657 37
640.673 43
640.689 66
640.706 48
640.722 26
640.738 20
640.755 33
640.771 45
640.788 40
640.804 68
640.820 56
640.837 50
640.853 85
640.870 51
640.886 44
640.902 58
640.919 67
640.935 57
640.952 48
640.968 39
640.984 45
641.001 41
641.017 68
641.033 141
641.050 96
641.066 122
641.083 230
641.099 161
641.115 120
641.132 153
641.148 141
641.165 75
641.181 91
641.197 118
641.214 78
641.230 66
641.247 120
641.263 121
641.279 123
641.296 153
641.312 79
641.329 79
641.345 90
641.361 106
641.378 130
641.394 97
641.411 110
641.427 90
641.443 80
641.460 105
641.476 118
641.493 118
641.509 99
641.525 53
641.542 59
641.558 58
641.575 56
641.591 59
641.607 37
641.624 63
641.640 38
641.656 27
641.673 63
641.689 39
641.706 31
641.722 49
641.738 60
641.755 59
641.771 57
641.788 42
641.804 64
641.820 59
641.837 68
641.853 93
641.870 65
641.886 64
641.903 108
641.919 125
641.935 162
641.952 126
641.968 89
641.985 106
642.001 122
642.017 114
642.034 134
642.050 155
642.067 440
642.083 761
642.099 769
642.116 510
642.132 425
642.149 337
642.165 255
642.181 225
642.198 180
642.214 172
642.231 209
642.247 185
642.263 168
642.280 138
642.296 136
642.313 131
642.329 133
642.345 94
642.362 80
642.378 92
642.395 102
642.411 96
642.427 57
642.444 106
642.460 116
642.477 63
642.493 59
642.510 62
642.526 53
642.542 69
642.559 67
642.575 78
642.592 47
642.608 58
642.624 60
642.641 65
642.657 75
642.674 85
642.690 102
642.706 60
642.723 77
642.739 59
642.756 61
642.772 85
642.789 74
642.805 94
642.821 106
642.838 65
642.854 64
642.871 52
642.887 108
642.903 115
642.920 122
642.936 120
642.953 89
642.969 148
642.985 136
643.002 100
643.018 107
643.035 151
643.051 163
643.068 246
643.084 356
643.100 431
643.117 305
643.133 251
643.150 307
643.166 273
643.182 205
643.199 172
643.215 131
643.232 116
643.248 105
643.265 146
643.281 100
643.297 124
643.314 108
643.330 91
643.347 138
643.363 159
643.380 122
643.396 98
643.412 84
643.429 82
643.445 63
643.462 41
643.478 93
643.494 94
643.511 69
643.527 98
643.544 61
643.560 84
643.577 63
643.593 62
643.609 102
643.626 84
643.642 68
643.659 77
643.675 73
643.692 77
643.708 79
643.724 135
643.741 156
643.757 125
643.774 178
643.790 146
643.807 134
643.823 104
643.839 95
643.856 145
643.872 137
643.889 116
643.905 151
643.922 310
643.938 425
643.954 488
643.971 369
643.987 324
644.004 194
644.020 193
644.037 149
644.053 161
644.069 147
644.086 169
644.102 209
644.119 214
644.135 165
644.152 140
644.168 142
644.184 154
644.201 160
644.217 196
644.234 172
644.250 134
644.267 119
644.283 142
644.299 149
644.316 130
644.332 185
644.349 142
644.365 83
644.382 125
644.398 98
644.414 109
644.431 81
644.447 95
644.464 96
644.480 106
644.497 77
644.513 62
644.530 63
644.546 78
644.562 35
644.579 48
644.595 86
644.612 75
644.628 93
644.645 47
644.661 49
644.677 65
644.694 79
644.710 100
644.727 56
644.743 71
644.760 81
644.776 73
644.793 87
644.809 69
644.825 79
644.842 67
644.858 83
644.875 103
644.891 69
644.908 59
644.924 113
644.940 178
644.957 133
644.973 190
644.990 154
645.006 102
645.023 159
645.039 138
645.056 105
645.072 129
645.088 177
645.105 178
645.121 182
645.138 181
645.154 144
645.171 116
645.187 105
645.204 112
645.220 131
645.236 136
645.253 121
645.269 104
645.286 76
645.302 117
645.319 84
645.335 101
645.352 116
645.368 92
645.384 90
645.401 109
645.417 149
645.434 130
645.450 123
645.467 94
645.483 53
645.500 49
645.516 55
645.532 39
645.549 70
645.565 27
645.582 57
645.598 89
645.615 75
645.631 88
645.648 60
645.664 31
645.681 57
645.697 76
645.713 81
645.730 74
645.746 60
645.763 40
645.779 41
645.796 60
645.812 77
645.829 53
645.845 89
645.861 87
645.878 66
645.894 89
645.911 108
645.927 120
645.944 87
645.960 78
645.977 91
645.993 99
646.010 89
646.026 124
646.042 136
646.059 183
646.075 217
646.092 233
646.108 281
646.125 207
646.141 189
646.158 226
646.174 180
646.191 101
646.207 77
646.223 89
646.240 84
646.256 90
646.273 74
646.289 77
646.306 131
646.322 129
646.339 105
646.355 114
646.372 101
646.388 142
646.405 167
646.421 135
646.437 90
646.454 98
646.470 73
646.487 73
646.503 97
646.520 78
646.536 53
646.553 53
646.569 48
646.586 44
646.602 66
646.619 46
646.635 70
646.651 48
646.668 75
646.684 90
646.701 53
646.717 60
646.734 64
646.750 53
646.767 42
646.783 34
646.800 37
646.816 53
646.833 58
646.849 58
646.865 26
646.882 25
646.898 55
646.915 77
646.931 64
646.948 55
646.964 80
646.981 80
646.997 104
647.014 59
647.030 50
647.047 88
647.063 85
647.080 117
647.096 170
647.112 152
647.129 149
647.145 173
647.162 180
647.178 197
647.195 98
647.211 81
647.228 123
647.244 165
647.261 142
647.277 149
647.294 104
647.310 100
647.327 93
647.343 96
647.360 168
647.376 130
647.392 128
647.409 64
647.425 54
647.442 101
647.458 82
647.475 67
647.491 62
647.508 66
647.524 77
647.541 58
647.557 40
647.574 32
647.590 71
647.607 102
647.623 59
647.640 84
647.656 36
647.673 35
647.689 26
647.705 36
647.722 52
647.738 95
647.755 51
647.771 54
647.788 86
647.804 69
647.821 65
647.837 47
647.854 34
647.870 48
647.887 43
647.903 91
647.920 120
647.936 99
647.953 73
647.969 65
647.986 29
648.002 55
648.019 95
648.035 95
648.052 84
648.068 93
648.084 167
648.101 154
648.117 165
648.134 138
648.150 178
648.167 124
648.183 110
648.200 161
648.216 132
648.233 99
648.249 118
648.266 81
648.282 119
648.299 139
648.315 140
648.332 94
648.348 168
648.365 156
648.381 91
648.398 97
648.414 129
648.431 159
648.447 98
648.464 59
648.480 79
648.497 58
648.513 36
648.530 54
648.546 41
648.563 34
648.579 42
648.595 23
648.612 71
648.628 96
648.645 73
648.661 44
648.678 80
648.694 60
648.711 47
648.727 52
648.744 62
648.760 71
648.777 39
648.793 63
648.810 58
648.826 69
648.843 84
648.859 31
648.876 49
648.892 45
648.909 58
648.925 45
648.942 65
648.958 50
648.975 84
648.991 84
649.008 101
649.024 73
649.041 103
649.057 143
649.074 175
649.090 302
649.107 400
649.123 325
649.140 172
649.156 139
649.173 122
649.189 91
649.206 88
649.222 146
649.239 87
649.255 85
649.272 117
649.288 112
649.305 96
649.321 82
649.338 96
649.354 104
649.371 141
649.387 84
649.404 111
649.420 82
649.437 91
649.453 77
649.470 74
649.486 31
649.503 60
649.519 62
649.536 90
649.552 89
649.569 53
649.585 63
649.602 56
649.618 46
649.635 17
649.651 53
649.668 30
649.684 61
649.701 58
649.717 43
649.734 43
649.750 35
649.767 83
649.783 79
649.800 78
649.816 133
649.833 109
649.849 77
649.866 104
649.882 84
649.899 142
649.915 355
649.932 922
649.948 1787
649.965 1841
649.981 1414
649.998 906
650.014 788
650.031 537
650.047 389
650.064 413
650.080 393
650.097 402
650.113 344
650.130 289
650.146 217
650.163 125
650.179 161
650.196 217
650.212 169
650.229 89
650.245 95
650.262 111
650.278 116
650.295 92
650.311 127
650.328 178
650.344 138
650.361 107
650.377 111
650.394 101
650.410 135
650.427 84
650.443 62
650.460 41
650.476 74
650.493 122
650.509 106
650.526 65
650.542 43
650.559 47
650.575 48
650.592 35
650.609 64
650.625 54
650.642 81
650.658 108
650.675 78
650.691 61
650.708 76
650.724 36
650.741 63
650.757 56
650.774 59
650.790 63
650.807 73
650.823 57
650.840 43
650.856 50
650.873 55
650.889 49
650.906 83
650.922 215
650.939 378
650.955 518
650.972 527
650.988 448
651.005 369
651.021 277
651.038 189
651.054 133
651.071 163
651.087 219
651.104 255
651.121 274
651.137 213
651.154 160
651.170 131
651.187 109
651.203 100
651.220 96
651.236 147
651.253 150
651.269 106
651.286 80
651.302 133
651.319 100
651.335 118
651.352 98
651.368 64
651.385 70
651.401 54
651.418 109
651.434 87
651.451 66
651.467 44
651.484 43
651.501 56
651.517 52
651.534 106
651.550 95
651.567 52
651.583 49
651.600 63
651.616 52
651.633 25
651.649 43
651.666 60
651.682 38
651.699 29
651.715 27
651.732 60
651.748 71
651.765 62
651.781 59
651.798 58
651.815 75
651.831 52
651.848 70
651.864 58
651.881 75
651.897 76
651.914 101
651.930 196
651.947 234
651.963 253
651.980 192
651.996 111
652.013 74
652.029 97
652.046 123
652.062 182
652.079 248
652.096 244
652.112 292
652.129 261
652.145 170
652.162 161
652.178 155
652.195 101
652.211 85
652.228 149
652.244 140
652.261 128
652.277 106
652.294 70
652.310 144
652.327 170
652.344 170
652.360 119
652.377 101
652.393 161
652.410 144
652.426 125
652.443 143
652.459 96
652.476 70
652.492 97
652.509 104
652.525 62
652.542 60
652.559 70
652.575 64
652.592 40
652.608 42
652.625 59
652.641 47
652.658 40
652.674 56
652.691 34
652.707 68
652.724 85
652.740 86
652.757 73
652.774 38
652.790 49
652.807 28
652.823 26
652.840 36
652.856 42
652.873 19
652.889 58
652.906 95
652.922 101
652.939 68
652.955 108
652.972 90
652.989 90
653.005 75
653.022 79
653.038 96
653.055 85
653.071 96
653.088 121
653.104 225
653.121 178
653.137 189
653.154 161
653.171 141
653.187 139
653.204 166
653.220 106
653.237 112
653.253 94
653.270 71
653.286 64
653.303 95
653.319 86
653.336 135
653.353 120
653.369 89
653.386 109
653.402 79
653.419 88
653.435 85
653.452 55
653.468 60
653.485 86
653.502 52
653.518 85
653.535 87
653.551 77
653.568 37
653.584 63
653.601 47
653.617 24
653.634 103
653.650 75
653.667 53
653.684 64
653.700 66
653.717 82
653.733 65
653.750 26
653.766 19
653.783 48
653.799 72
653.816 74
653.833 57
653.849 47
653.866 58
653.882 90
653.899 98
653.915 72
653.932 101
653.948 150
653.965 123
653.982 146
653.998 130
654.015 99
654.031 96
654.048 106
654.064 156
654.081 189
654.097 157
654.114 121
654.131 115
654.147 148
654.164 173
654.180 130
654.197 102
654.213 109
654.230 111
654.246 147
654.263 110
654.280 94
654.296 90
654.313 95
654.329 124
654.346 143
654.362 113
654.379 137
654.395 110
654.412 123
654.429 111
654.445 106
654.462 116
654.478 96
654.495 82
654.511 66
654.528 63
654.545 68
654.561 37
654.578 37
654.594 55
654.611 53
654.627 34
654.644 36
654.660 37
654.677 54
654.694 62
654.710 20
654.727 26
654.743 45
654.760 43
654.776 63
654.793 83
654.810 40
654.826 84
654.843 102
654.859 51
654.876 75
654.892 68
654.909 75
654.926 70
654.942 69
654.959 102
654.975 105
654.992 134
655.008 151
655.025 142
655.042 50
655.058 93
655.075 139
655.091 109
655.108 105
655.124 163
655.141 196
655.158 153
655.174 95
655.191 105
655.207 92
655.224 94
655.240 104
655.257 118
655.274 118
655.290 118
655.307 155
655.323 168
655.340 110
655.356 96
655.373 123
655.390 117
655.406 71
655.423 58
655.439 64
655.456 117
655.472 83
655.489 32
655.506 66
655.522 58
655.539 32
655.555 53
655.572 42
655.588 29
655.605 55
655.622 61
655.638 51
655.655 66
655.671 55
655.688 38
655.704 56
655.721 89
655.738 44
655.754 45
655.771 52
655.787 36
655.804 56
655.821 59
655.837 54
655.854 73
655.870 99
655.887 61
655.903 95
655.920 76
655.937 229
655.953 627
655.970 1057
655.986 1044
656.003 721
656.019 487
656.036 351
656.053 278
656.069 269
656.086 235
656.102 168
656.119 146
656.136 124
656.152 113
656.169 128
656.185 119
656.202 68
656.218 117
656.235 175
656.252 123
656.268 114
656.285 137
656.301 116
656.318 120
656.335 98
656.351 83
656.368 109
656.384 112
656.401 73
656.418 123
656.434 130
656.451 58
656.467 55
656.484 66
656.500 62
656.517 46
656.534 46
656.550 35
656.567 77
656.583 61
656.600 46
656.617 53
656.633 38
656.650 27
656.666 81
656.683 77
656.700 63
656.716 78
656.733 65
656.749 90
656.766 97
656.782 48
656.799 60
656.816 37
656.832 37
656.849 47
656.865 91
656.882 45
656.899 51
656.915 107
656.932 114
656.948 112
656.965 342
656.982 363
656.998 277
657.015 235
657.031 178
657.048 134
657.065 110
657.081 144
657.098 124
657.114 108
657.131 174
657.148 196
657.164 111
657.181 98
657.197 114
657.214 78
657.231 94
657.247 94
657.264 97
657.280 130
657.297 134
657.313 144
657.330 120
657.347 162
657.363 132
657.380 112
657.396 146
657.413 151
657.430 103
657.446 56
657.463 60
657.479 62
657.496 68
657.513 75
657.529 102
657.546 88
657.562 82
657.579 110
657.596 130
657.612 96
657.629 135
657.645 96
657.662 73
657.679 141
657.695 156
657.712 107
657.729 95
657.745 85
657.762 105
657.778 138
657.795 91
657.812 54
657.828 76
657.845 107
657.861 137
657.878 138
657.895 168
657.911 116
657.928 160
657.944 133
657.961 184
657.978 192
657.994 223
658.011 217
658.027 172
658.044 224
658.061 250
658.077 232
658.094 203
658.110 194
658.127 202
658.144 208
658.160 195
658.177 127
658.193 108
658.210 135
658.227 158
658.243 167
658.260 101
658.277 111
658.293 128
658.310 109
658.326 110
658.343 90
658.360 119
658.376 143
658.393 110
658.409 61
658.426 64
658.443 101
658.459 103
658.476 80
658.492 93
658.509 126
658.526 89
658.542 66
658.559 44
658.576 31
658.592 65
658.609 36
658.625 37
658.642 70
658.659 78
658.675 83
658.692 80
658.708 67
658.725 86
658.742 73
658.758 79
658.775 88
658.792 91
658.808 82
658.825 115
658.841 62
658.858 63
658.875 72
658.891 90
658.908 139
658.924 190
658.941 190
658.958 121
658.974 115
658.991 103
659.008 112
659.024 117
659.041 128
659.057 142
659.074 195
659.091 220
659.107 218
659.124 177
659.141 151
659.157 219
659.174 158
659.190 92
659.207 110
659.224 141
659.240 103
659.257 56
659.274 37
659.290 57
659.307 125
659.323 122
659.340 102
659.357 59
659.373 103
659.390 118
659.407 52
659.423 54
659.440 56
659.456 85
659.473 83
659.490 70
659.506 66
659.523 69
659.540 43
659.556 47
659.573 58
659.589 33
659.606 44
659.623 26
659.639 38
659.656 68
659.673 43
659.689 72
659.706 88
659.722 86
659.739 63
659.756 58
659.772 76
659.789 67
659.806 82
659.822 90
659.839 129
659.855 98
659.872 100
659.889 221
659.905 362
659.922 391
659.939 268
659.955 205
659.972 181
659.988 168
660.005 121
660.022 99
660.038 122
660.055 145
660.072 154
660.088 141
660.105 167
660.122 225
660.138 189
660.155 145
660.171 113
660.188 77
660.205 117
660.221 136
660.238 108
660.255 74
660.271 84
660.288 59
660.305 126
660.321 172
660.338 103
660.354 126
660.371 104
660.388 108
660.404 74
660.421 53
660.438 79
660.454 44
660.471 68
660.488 90
660.504 48
660.521 65
660.537 62
660.554 78
660.571 108
660.587 82
660.604 116
660.621 67
660.637 66
660.654 41
660.671 42
660.687 54
660.704 63
660.720 65
660.737 57
660.754 71
660.770 50
660.787 53
660.804 56
660.820 55
660.837 58
660.854 58
660.870 45
660.887 77
660.904 138
660.920 215
660.937 194
660.953 150
660.970 105
660.987 79
661.003 49
661.020 85
661.037 97
661.053 102
661.070 132
661.087 90
661.103 174
661.120 169
661.137 151
661.153 178
661.170 175
661.187 129
661.203 81
661.220 92
661.236 127
661.253 123
661.270 131
661.286 129
661.303 98
661.320 113
661.336 122
661.353 153
661.370 140
661.386 97
661.403 83
661.420 83
661.436 48
661.453 67
661.470 87
661.486 87
661.503 56
661.519 56
661.536 74
661.553 122
661.569 109
661.586 82
661.603 53
661.619 54
661.636 62
661.653 76
661.669 92
661.686 71
661.703 79
661.719 116
661.736 86
661.753 56
661.769 44
661.786 48
661.803 62
661.819 48
661.836 85
661.853 83
661.869 71
661.886 54
661.903 57
661.919 80
661.936 100
661.952 79
661.969 82
661.986 46
662.002 55
662.019 125
662.036 117
662.052 96
662.069 99
662.086 105
662.102 171
662.119 255
662.136 206
662.152 184
662.169 227
662.186 174
662.202 152
662.219 104
662.236 156
662.252 140
662.269 81
662.286 86
662.302 92
662.319 111
662.336 151
662.352 139
662.369 135
662.386 129
662.402 95
662.419 60
662.436 69
662.452 108
662.469 74
662.486 48
662.502 59
662.519 106
662.536 65
662.552 108
662.569 115
662.586 94
662.602 81
662.619 77
662.636 43
662.652 81
662.669 80
662.686 51
662.702 35
662.719 32
662.736 60
662.752 55
662.769 53
662.786 84
662.802 70
662.819 71
662.836 45
662.852 33
662.869 50
662.886 82
662.902 104
662.919 99
662.936 66
662.952 50
662.969 63
662.986 68
663.002 68
663.019 32
663.036 89
663.052 117
663.069 113
663.086 118
663.102 126
663.119 163
663.136 197
663.152 176
663.169 173
663.186 134
663.202 119
663.219 90
663.236 130
663.252 101
663.269 125
663.286 162
663.302 126
663.319 99
663.336 75
663.352 118
663.369 155
663.386 113
663.402 96
663.419 47
663.436 74
663.452 83
663.469 69
663.486 82
663.502 78
663.519 52
663.536 90
663.552 67
663.569 59
663.586 80
663.603 82
663.619 71
663.636 100
663.653 97
663.669 58
663.686 111
663.703 128
663.719 147
663.736 111
663.753 121
663.769 103
663.786 106
663.803 167
663.819 115
663.836 141
663.853 183
663.869 221
663.886 226
663.903 277
663.919 359
663.936 388
663.953 484
663.969 375
663.986 384
664.003 368
664.020 353
664.036 276
664.053 290
664.070 271
664.086 331
664.103 373
664.120 466
664.136 483
664.153 411
664.170 319
664.186 319
664.203 304
664.220 306
664.236 226
664.253 261
664.270 292
664.286 249
664.303 226
664.320 147
664.337 135
664.353 221
664.370 180
664.387 177
664.403 121
664.420 91
664.437 86
664.453 62
664.470 152
664.487 145
664.503 76
664.520 113
664.537 138
664.553 117
664.570 81
664.587 106
664.604 113
664.620 64
664.637 56
664.654 74
664.670 100
664.687 75
664.704 68
664.720 44
664.737 74
664.754 74
664.770 57
664.787 80
664.804 112
664.821 118
664.837 97
664.854 97
664.871 80
664.887 176
664.904 199
664.921 491
664.937 677
664.954 513
664.971 348
664.987 296
665.004 327
665.021 287
665.038 187
665.054 160
665.071 202
665.088 214
665.104 375
665.121 359
665.138 288
665.154 288
665.171 221
665.188 169
665.205 130
665.221 100
665.238 127
665.255 160
665.271 130
665.288 115
665.305 151
665.321 156
665.338 154
665.355 135
665.371 109
665.388 136
665.405 108
665.422 108
665.438 88
665.455 76
665.472 125
665.488 119
665.505 79
665.522 63
665.539 68
665.555 104
665.572 103
665.589 55
665.605 61
665.622 82
665.639 82
665.655 76
665.672 65
665.689 85
665.706 84
665.722 58
665.739 69
665.756 113
665.772 65
665.789 63
665.806 92
665.822 130
665.839 117
665.856 111
665.873 191
665.889 468
665.906 1859
665.923 4289
665.939 5198
665.956 4204
665.973 2757
665.990 1830
666.006 1186
666.023 744
666.040 630
666.056 511
666.073 417
666.090 399
666.106 313
666.123 352
666.140 298
666.157 318
666.173 199
666.190 185
666.207 138
666.223 128
666.240 127
666.257 155
666.274 115
666.290 92
666.307 124
666.324 88
666.340 113
666.357 79
666.374 140
666.391 97
666.407 69
666.424 121
666.441 138
666.457 115
666.474 55
666.491 53
666.508 51
666.524 73
666.541 50
666.558 58
666.574 73
666.591 89
666.608 101
666.625 96
666.641 69
666.658 124
666.675 75
666.691 64
666.708 69
666.725 76
666.742 71
666.758 89
666.775 51
666.792 76
666.808 113
666.825 46
666.842 59
666.859 80
666.875 68
666.892 133
666.909 468
666.925 1014
666.942 1434
666.959 1218
666.976 874
666.992 666
667.009 386
667.026 320
667.043 239
667.059 204
667.076 243
667.093 239
667.109 350
667.126 310
667.143 304
667.160 299
667.176 242
667.193 125
667.210 161
667.226 135
667.243 131
667.260 105
667.277 77
667.293 103
667.310 112
667.327 102
667.344 180
667.360 114
667.377 51
667.394 60
667.410 81
667.427 83
667.444 51
667.461 75
667.477 80
667.494 55
667.511 81
667.527 118
667.544 82
667.561 130
667.578 104
667.594 47
667.611 75
667.628 96
667.645 93
667.661 100
667.678 98
667.695 90
667.711 54
667.728 42
667.745 103
667.762 94
667.778 80
667.795 89
667.812 53
667.829 71
667.845 81
667.862 79
667.879 82
667.896 114
667.912 200
667.929 332
667.946 499
667.962 490
667.979 381
667.996 194
668.013 86
668.029 140
668.046 151
668.063 178
668.080 242
668.096 188
668.113 204
668.130 217
668.147 202
668.163 194
668.180 131
668.197 187
668.213 169
668.230 97
668.247 81
668.264 130
668.280 118
668.297 111
668.314 101
668.331 150
668.347 96
668.364 121
668.381 83
668.398 72
668.414 141
668.431 108
668.448 105
668.465 86
668.481 53
668.498 74
668.515 50
668.531 57
668.548 54
668.565 33
668.582 56
668.598 72
668.615 58
668.632 76
668.649 71
668.665 36
668.682 64
668.699 52
668.716 22
668.732 73
668.749 35
668.766 56
668.783 51
668.799 58
668.816 62
668.833 41
668.850 27
668.866 60
668.883 110
668.900 118
668.917 125
668.933 131
668.950 109
668.967 104
668.984 90
669.000 117
669.017 140
669.034 90
669.050 96
669.067 109
669.084 159
669.101 183
669.117 200
669.134 203
669.151 118
669.168 137
669.184 108
669.201 154
669.218 133
669.235 118
669.251 92
669.268 94
669.285 85
669.302 78
669.318 73
669.335 96
669.352 67
669.369 103
669.385 99
669.402 42
669.419 44
669.436 88
669.452 77
669.469 46
669.486 55
669.503 48
669.519 48
669.536 79
669.553 51
669.570 56
669.586 63
669.603 39
669.620 58
669.637 38
669.653 25
669.670 66
669.687 57
669.704 57
669.720 67
669.737 89
669.754 65
669.771 63
669.787 60
669.804 66
669.821 51
669.838 60
669.855 88
669.871 58
669.888 86
669.905 57
669.922 107
669.938 145
669.955 148
669.972 88
669.989 102
670.005 83
670.022 65
670.039 56
670.056 105
670.072 197
670.089 197
670.106 221
670.123 217
670.139 162
670.156 161
670.173 76
670.190 80
670.206 104
670.223 100
670.240 118
670.257 72
670.273 91
670.290 69
670.307 114
670.324 120
670.341 105
670.357 110
670.374 77
670.391 83
670.408 102
670.424 102
670.441 64
670.458 42
670.475 87
670.491 68
670.508 32
670.525 55
670.542 60
670.558 70
670.575 87
670.592 46
670.609 52
670.626 49
670.642 105
670.659 92
670.676 50
670.693 73
670.709 86
670.726 109
670.743 79
670.760 61
670.776 54
670.793 53
670.810 51
670.827 45
670.843 29
670.860 52
670.877 52
670.894 62
670.911 89
670.927 88
670.944 91
670.961 79
670.978 79
670.994 99
671.011 87
671.028 104
671.045 84
671.061 93
671.078 111
671.095 109
671.112 98
671.129 164
671.145 140
671.162 115
671.179 122
671.196 69
671.212 77
671.229 99
671.246 100
671.263 105
671.280 98
671.296 104
671.313 134
671.330 104
671.347 134
671.363 109
671.380 93
671.397 62
671.414 96
671.430 92
671.447 103
671.464 107
671.481 73
671.498 76
671.514 49
671.531 106
671.548 71
671.565 43
671.581 49
671.598 74
671.615 77
671.632 55
671.649 74
671.665 61
671.682 79
671.699 89
671.716 56
671.732 77
671.749 84
671.766 79
671.783 111
671.800 104
671.816 73
671.833 67
671.850 64
671.867 71
671.884 97
671.900 91
671.917 147
671.934 280
671.951 409
671.967 469
671.984 306
672.001 312
672.018 220
672.035 187
672.051 180
672.068 185
672.085 191
672.102 199
672.118 153
672.135 158
672.152 87
672.169 52
672.186 75
672.202 41
672.219 39
672.236 76
672.253 89
672.270 78
672.286 65
672.303 100
672.320 137
672.337 132
672.353 110
672.370 103
672.387 110
672.404 89
672.421 83
672.437 25
672.454 66
672.471 72
672.488 59
672.505 52
672.521 61
672.538 74
672.555 87
672.572 65
672.589 95
672.605 93
672.622 110
672.639 132
672.656 113
672.672 101
672.689 81
672.706 78
672.723 74
672.740 72
672.756 57
672.773 96
672.790 114
672.807 85
672.824 66
672.840 80
672.857 93
672.874 63
672.891 79
672.908 87
672.924 88
672.941 158
672.958 222
672.975 181
672.992 160
673.008 166
673.025 108
673.042 129
673.059 104
673.076 132
673.092 105
673.109 153
673.126 156
673.143 152
673.159 141
673.176 96
673.193 78
673.210 68
673.227 83
673.243 118
673.260 83
673.277 103
673.294 106
673.311 121
673.327 144
673.344 99
673.361 119
673.378 139
673.395 172
673.411 146
673.428 90
673.445 78
673.462 96
673.479 88
673.495 122
673.512 124
673.529 119
673.546 73
673.563 96
673.579 110
673.596 100
673.613 106
673.630 103
673.647 99
673.663 126
673.680 79
673.697 105
673.714 95
673.731 68
673.748 90
673.764 128
673.781 114
673.798 99
673.815 88
673.832 81
673.848 96
673.865 82
673.882 103
673.899 113
673.916 124
673.932 181
673.949 197
673.966 139
673.983 177
674.000 140
674.016 163
674.033 127
674.050 169
674.067 242
674.084 220
674.100 175
674.117 294
674.134 224
674.151 162
674.168 184
674.185 183
674.201 132
674.218 80
674.235 81
674.252 117
674.269 157
674.285 144
674.302 119
674.319 105
674.336 72
674.353 66
674.369 116
674.386 138
674.403 153
674.420 116
674.437 81
674.453 55
674.470 78
674.487 75
674.504 101
674.521 93
674.538 91
674.554 91
674.571 85
674.588 46
674.605 67
674.622 113
674.638 100
674.655 44
674.672 57
674.689 73
674.706 76
674.723 70
674.739 68
674.756 90
674.773 56
674.790 63
674.807 64
674.823 46
674.840 41
674.857 92
674.874 112
674.891 103
674.908 120
674.924 161
674.941 146
674.958 112
674.975 119
674.992 115
675.008 147
675.025 145
675.042 120
675.059 154
675.076 136
675.093 206
675.109 218
675.126 185
675.143 140
675.160 108
675.177 92
675.193 98
675.210 89
675.227 87
675.244 81
675.261 72
675.278 105
675.294 100
675.311 127
675.328 103
675.345 82
675.362 106
675.379 96
675.395 102
675.412 63
675.429 34
675.446 58
675.463 100
675.479 59
675.496 48
675.513 35
675.530 73
675.547 89
675.564 64
675.580 42
675.597 47
675.614 36
675.631 42
675.648 68
675.665 91
675.681 53
675.698 31
675.715 68
675.732 53
675.749 42
675.766 30
675.782 60
675.799 48
675.816 36
675.833 50
675.850 53
675.867 80
675.883 57
675.900 131
675.917 150
675.934 153
675.951 99
675.968 97
675.984 122
676.001 107
676.018 77
676.035 87
676.052 111
676.069 120
676.085 103
676.102 124
676.119 204
676.136 197
676.153 135
676.170 126
676.186 120
676.203 79
676.220 76
676.237 83
676.254 107
676.271 122
676.287 82
676.304 64
676.321 143
676.338 113
676.355 108
676.372 134
676.388 112
676.405 86
676.422 104
676.439 77
676.456 111
676.473 77
676.489 81
676.506 57
676.523 72
676.540 72
676.557 68
676.574 85
676.590 87
676.607 91
676.624 62
676.641 66
676.658 81
676.675 81
676.692 47
676.708 75
676.725 92
676.742 34
676.759 56
676.776 80
676.793 22
676.809 76
676.826 107
676.843 96
676.860 88
676.877 108
676.894 176
676.910 138
676.927 113
676.944 96
676.961 49
676.978 66
676.995 107
677.012 84
677.028 98
677.045 103
677.062 93
677.079 101
677.096 147
677.113 162
677.129 171
677.146 136
677.163 109
677.180 98
677.197 92
677.214 124
677.231 123
677.247 92
677.264 113
677.281 110
677.298 66
677.315 76
677.332 98
677.348 112
677.365 64
677.382 67
677.399 39
677.416 79
677.433 91
677.450 38
677.466 70
677.483 85
677.500 106
677.517 77
677.534 65
677.551 35
677.568 71
677.584 69
677.601 61
677.618 58
677.635 35
677.652 65
677.669 74
677.686 70
677.702 72
677.719 83
677.736 82
677.753 41
677.770 84
677.787 75
677.803 100
677.820 100
677.837 120
677.854 129
677.871 127
677.888 144
677.905 105
677.921 85
677.938 158
677.955 165
677.972 185
677.989 145
678.006 135
678.023 112
678.039 127
678.056 141
678.073 149
678.090 137
678.107 126
678.124 175
678.141 109
678.158 100
678.174 96
678.191 143
678.208 108
678.225 108
678.242 87
678.259 102
678.276 87
678.292 88
678.309 128
678.326 108
678.343 63
678.360 98
678.377 90
678.394 119
678.410 131
678.427 89
678.444 55
678.461 47
678.478 35
678.495 55
678.512 94
678.528 98
678.545 53
678.562 112
678.579 93
678.596 113
678.613 145
678.630 90
678.647 51
678.663 62
678.680 45
678.697 58
678.714 100
678.731 125
678.748 83
678.765 63
678.781 54
678.798 46
678.815 56
678.832 44
678.849 44
678.866 43
678.883 45
678.900 46
678.916 106
678.933 102
678.950 84
678.967 38
678.984 34
679.001 74
679.018 114
679.034 79
679.051 118
679.068 140
679.085 138
679.102 155
679.119 155
679.136 179
679.153 137
679.169 92
679.186 112
679.203 75
679.220 64
679.237 68
679.254 70
679.271 69
679.288 67
679.304 109
679.321 92
679.338 102
679.355 68
679.372 49
679.389 73
679.406 103
679.423 164
679.439 182
679.456 131
679.473 89
679.490 61
679.507 108
679.524 77
679.541 98
679.558 82
679.574 94
679.591 40
679.608 60
679.625 80
679.642 73
679.659 74
679.676 60
679.693 119
679.709 125
679.726 43
679.743 100
679.760 104
679.777 92
679.794 133
679.811 145
679.828 197
679.845 149
679.861 125
679.878 119
679.895 115
679.912 138
679.929 191
679.946 139
679.963 167
679.980 158
679.996 154
680.013 136
680.030 171
680.047 171
680.064 173
680.081 162
680.098 171
680.115 169
680.131 178
680.148 144
680.165 166
680.182 163
680.199 203
680.216 199
680.233 129
680.250 109
680.267 94
680.283 114
680.300 115
680.317 143
680.334 165
680.351 141
680.368 164
680.385 122
680.402 104
680.419 121
680.435 117
680.452 135
680.469 109
680.486 64
680.503 105
680.520 106
680.537 91
680.554 127
680.571 104
680.587 48
680.604 82
680.621 59
680.638 56
680.655 47
680.672 57
680.689 78
680.706 95
680.723 82
680.739 92
680.756 73
680.773 74
680.790 74
680.807 70
680.824 47
680.841 60
680.858 89
680.875 131
680.891 165
680.908 193
680.925 266
680.942 237
680.959 128
680.976 128
680.993 91
681.010 86
681.027 75
681.044 84
681.060 91
681.077 120
681.094 150
681.111 197
681.128 171
681.145 203
681.162 236
681.179 210
681.196 146
681.213 193
681.229 131
681.246 144
681.263 136
681.280 119
681.297 92
681.314 91
681.331 113
681.348 83
681.365 66
681.381 137
681.398 177
681.415 180
681.432 139
681.449 119
681.466 156
681.483 147
681.500 145
681.517 163
681.534 141
681.551 170
681.567 129
681.584 96
681.601 130
681.618 175
681.635 227
681.652 211
681.669 179
681.686 149
681.703 139
681.720 152
681.736 187
681.753 201
681.770 188
681.787 182
681.804 183
681.821 122
681.838 97
681.855 190
681.872 248
681.889 642
681.905 1498
681.922 1594
681.939 1109
681.956 758
681.973 477
681.990 347
682.007 279
682.024 200
682.041 125
682.058 144
682.075 169
682.091 166
682.108 202
682.125 155
682.142 182
682.159 315
682.176 211
682.193 140
682.210 129
682.227 156
682.244 164
682.261 152
682.277 73
682.294 108
682.311 110
682.328 136
682.345 102
682.362 105
682.379 128
682.396 96
682.413 117
682.430 133
682.447 131
682.463 130
682.480 103
682.497 129
682.514 64
682.531 79
682.548 125
682.565 90
682.582 85
682.599 100
682.616 99
682.633 107
682.650 146
682.666 90
682.683 123
682.700 98
682.717 59
682.734 65
682.751 85
682.768 101
682.785 83
682.802 52
682.819 79
682.836 100
682.853 89
682.869 109
682.886 134
682.903 348
682.920 517
682.937 404
682.954 335
682.971 249
682.988 125
683.005 141
683.022 122
683.039 128
683.056 103
683.073 126
683.089 93
683.106 177
683.123 178
683.140 201
683.157 159
683.174 174
683.191 120
683.208 115
683.225 87
683.242 101
683.259 85
683.276 79
683.292 148
683.309 138
683.326 68
683.343 91
683.360 107
683.377 83
683.394 110
683.411 142
683.428 74
683.445 47
683.462 79
683.479 69
683.496 87
683.513 75
683.529 84
683.546 68
683.563 58
683.580 93
683.597 64
683.614 62
683.631 70
683.648 82
683.665 71
683.682 86
683.699 124
683.716 126
683.733 86
683.749 64
683.766 106
683.783 100
683.800 93
683.817 78
683.834 80
683.851 83
683.868 132
683.885 97
683.902 163
683.919 229
683.936 214
683.953 237
683.970 142
683.987 91
684.003 79
684.020 99
684.037 115
684.054 134
684.071 164
684.088 162
684.105 166
684.122 192
684.139 185
684.156 120
684.173 111
684.190 158
684.207 118
684.224 137
684.241 113
684.257 122
684.274 71
684.291 113
684.308 180
684.325 162
684.342 134
684.359 70
684.376 71
684.393 87
684.410 98
684.427 90
684.444 55
684.461 55
684.478 60
684.495 36
684.512 79
684.528 98
684.545 75
684.562 70
684.579 62
684.596 62
684.613 57
684.630 72
684.647 65
684.664 70
684.681 55
684.698 56
684.715 65
684.732 90
684.749 48
684.766 82
684.783 62
684.799 74
684.816 85
684.833 39
684.850 44
684.867 86
684.884 59
684.901 101
684.918 112
684.935 75
684.952 68
684.969 61
684.986 88
685.003 56
685.020 126
685.037 124
685.054 110
685.071 85
685.088 131
685.104 126
685.121 146
685.138 96
685.155 74
685.172 75
685.189 59
685.206 97
685.223 111
685.240 118
685.257 90
685.274 85
685.291 77
685.308 86
685.325 116
685.342 149
685.359 154
685.376 127
685.393 171
685.410 130
685.426 98
685.443 109
685.460 94
685.477 24
685.494 20
685.511 67
685.528 95
685.545 71
685.562 65
685.579 52
685.596 57
685.613 71
685.630 39
685.647 70
685.664 60
685.681 64
685.698 39
685.715 44
685.732 58
685.749 44
685.766 45
685.782 60
685.799 50
685.816 42
685.833 43
685.850 42
685.867 51
685.884 83
685.901 115
685.918 106
685.935 107
685.952 82
685.969 108
685.986 73
686.003 56
686.020 83
686.037 62
686.054 81
686.071 110
686.088 195
686.105 228
686.122 170
686.139 111
686.156 127
686.172 114
686.189 92
686.206 113
686.223 76
686.240 81
686.257 125
686.274 111
686.291 80
686.308 77
686.325 104
686.342 75
686.359 60
686.376 84
686.393 140
686.410 101
686.427 67
686.444 95
686.461 85
686.478 37
686.495 71
686.512 54
686.529 24
686.546 32
686.563 42
686.580 29
686.597 47
686.613 56
686.630 83
686.647 29
686.664 42
686.681 45
686.698 62
686.715 41
686.732 30
686.749 54
686.766 79
686.783 29
686.800 68
686.817 72
686.834 66
686.851 64
686.868 65
686.885 61
686.902 75
686.919 67
686.936 71
686.953 58
686.970 85
686.987 65
687.004 70
687.021 36
687.038 58
687.055 52
687.072 85
687.089 126
687.106 165
687.123 178
687.139 244
687.156 222
687.173 206
687.190 178
687.207 165
687.224 90
687.241 89
687.258 98
687.275 99
687.292 81
687.309 99
687.326 164
687.343 147
687.360 112
687.377 105
687.394 137
687.411 110
687.428 115
687.445 178
687.462 158
687.479 100
687.496 116
687.513 102
687.530 105
687.547 141
687.564 147
687.581 113
687.598 133
687.615 163
687.632 116
687.649 98
687.666 121
687.683 89
687.700 162
687.717 174
687.734 146
687.751 112
687.768 154
687.785 159
687.802 92
687.818 81
687.835 114
687.852 127
687.869 91
687.886 80
687.903 137
687.920 161
687.937 126
687.954 111
687.971 116
687.988 132
688.005 124
688.022 149
688.039 87
688.056 97
688.073 165
688.090 190
688.107 166
688.124 180
688.141 231
688.158 247
688.175 228
688.192 151
688.209 106
688.226 98
688.243 126
688.260 99
688.277 86
688.294 124
688.311 167
688.328 133
688.345 120
688.362 133
688.379 120
688.396 107
688.413 85
688.430 104
688.447 74
688.464 82
688.481 52
688.498 61
688.515 80
688.532 108
688.549 80
688.566 89
688.583 78
688.600 65
688.617 75
688.634 82
688.651 86
688.668 73
688.685 93
688.702 41
688.719 33
688.736 66
688.753 53
688.770 79
688.787 60
688.804 55
688.821 61
688.838 86
688.855 79
688.872 81
688.889 43
688.906 58
688.923 109
688.940 153
688.957 124
688.974 146
688.991 167
689.008 113
689.025 77
689.042 90
689.059 131
689.076 163
689.093 122
689.110 142
689.127 157
689.144 146
689.161 152
689.178 149
689.195 146
689.212 106
689.228 102
689.245 100
689.262 114
689.279 135
689.296 131
689.313 112
689.330 133
689.347 114
689.364 101
689.381 119
689.398 118
689.415 133
689.432 38
689.449 62
689.466 69
689.483 118
689.500 104
689.517 74
689.534 72
689.551 81
689.568 93
689.585 96
689.602 88
689.619 84
689.636 85
689.653 69
689.670 48
689.687 48
689.704 89
689.721 73
689.738 71
689.755 76
689.773 100
689.790 105
689.807 49
689.824 73
689.841 48
689.858 74
689.875 94
689.892 106
689.909 100
689.926 107
689.943 83
689.960 174
689.977 110
689.994 70
690.011 97
690.028 72
690.045 54
690.062 68
690.079 117
690.096 146
690.113 147
690.130 181
690.147 163
690.164 188
690.181 126
690.198 133
690.215 141
690.232 148
690.249 121
690.266 74
690.283 67
690.300 61
690.317 89
690.334 127
690.351 109
690.368 76
690.385 92
690.402 106
690.419 79
690.436 69
690.453 77
690.470 100
690.487 111
690.504 112
690.521 77
690.538 61
690.555 80
690.572 62
690.589 91
690.606 69
690.623 56
690.640 96
690.657 89
690.674 50
690.691 49
690.708 76
690.725 61
690.742 52
690.759 79
690.776 55
690.793 59
690.810 82
690.827 64
690.844 62
690.861 33
690.878 26
690.895 46
690.912 63
690.929 74
690.946 76
690.963 108
690.980 111
690.997 43
691.014 37
691.031 34
691.048 43
691.065 58
691.082 169
691.099 237
691.116 233
691.133 304
691.150 233
691.167 235
691.185 97
691.202 87
691.219 101
691.236 85
691.253 105
691.270 122
691.287 123
691.304 110
691.321 88
691.338 110
691.355 94
691.372 78
691.389 106
691.406 104
691.423 82
691.440 65
691.457 37
691.474 27
691.491 57
691.508 113
691.525 96
691.542 83
691.559 61
691.576 48
691.593 56
691.610 90
691.627 66
691.644 76
691.661 44
691.678 36
691.695 56
691.712 77
691.729 89
691.746 73
691.763 54
691.780 74
691.797 92
691.814 84
691.831 57
691.848 66
691.866 102
691.883 148
691.900 123
691.917 140
691.934 69
691.951 34
691.968 46
691.985 51
692.002 69
692.019 74
692.036 68
692.053 75
692.070 112
692.087 138
692.104 159
692.121 168
692.138 158
692.155 121
692.172 153
692.189 81
692.206 130
692.223 108
692.240 57
692.257 100
692.274 75
692.291 90
692.308 101
692.325 79
692.342 91
692.359 97
692.376 82
692.394 100
692.411 99
692.428 92
692.445 46
692.462 77
692.479 38
692.496 63
692.513 61
692.530 67
692.547 64
692.564 53
692.581 58
692.598 81
692.615 71
692.632 45
692.649 56
692.666 66
692.683 88
692.700 68
692.717 67
692.734 86
692.751 65
692.768 83
692.785 72
692.802 40
692.819 65
692.837 64
692.854 47
692.871 52
692.888 74
692.905 101
692.922 110
692.939 74
692.956 83
692.973 68
692.990 68
693.007 51
693.024 81
693.041 103
693.058 128
693.075 191
693.092 334
693.109 695
693.126 638
693.143 385
693.160 223
693.177 191
693.194 203
693.211 138
693.229 105
693.246 121
693.263 144
693.280 111
693.297 141
693.314 119
693.331 112
693.348 95
693.365 132
693.382 135
693.399 160
693.416 110
693.433 129
693.450 126
693.467 146
693.484 191
693.501 178
693.518 184
693.535 186
693.552 175
693.569 206
693.587 229
693.604 227
693.621 235
693.638 237
693.655 248
693.672 304
693.689 265
693.706 256
693.723 303
693.740 302
693.757 280
693.774 309
693.791 224
693.808 273
693.825 311
693.842 347
693.859 268
693.876 284
693.893 294
693.911 321
693.928 306
693.945 294
693.962 181
693.979 200
693.996 258
694.013 289
694.030 290
694.047 358
694.064 496
694.081 468
694.098 477
694.115 563
694.132 492
694.149 370
694.166 337
694.183 309
694.201 205
694.218 204
694.235 165
694.252 204
694.269 191
694.286 181
694.303 200
694.320 161
694.337 219
694.354 190
694.371 167
694.388 138
694.405 180
694.422 173
694.439 130
694.456 115
694.473 153
694.491 128
694.508 127
694.525 135
694.542 113
694.559 93
694.576 74
694.593 114
694.610 145
694.627 117
694.644 94
694.661 130
694.678 130
694.695 136
694.712 142
694.729 104
694.746 178
694.764 167
694.781 110
694.798 111
694.815 131
694.832 178
694.849 129
694.866 166
694.883 164
694.900 223
694.917 231
694.934 238
694.951 191
694.968 132
694.985 115
695.002 121
695.020 137
695.037 159
695.054 147
695.071 184
695.088 245
695.105 297
695.122 357
695.139 309
695.156 200
695.173 149
695.190 178
695.207 130
695.224 137
695.241 132
695.259 108
695.276 110
695.293 102
695.310 125
695.327 102
695.344 105
695.361 115
695.378 134
695.395 152
695.412 157
695.429 128
695.446 152
695.463 119
695.480 92
695.498 138
695.515 116
695.532 145
695.549 129
695.566 113
695.583 137
695.600 141
695.617 149
695.634 114
695.651 161
695.668 105
695.685 73
695.702 67
695.720 69
695.737 104
695.754 89
695.771 91
695.788 130
695.805 59
695.822 68
695.839 106
695.856 93
695.873 60
695.890 92
695.907 61
695.924 100
695.942 80
695.959 102
695.976 99
695.993 118
696.010 118
696.027 121
696.044 113
696.061 133
696.078 175
696.095 155
696.112 181
696.129 229
696.146 202
696.164 123
696.181 117
696.198 110
696.215 101
696.232 152
696.249 75
696.266 88
696.283 94
696.300 167
696.317 163
696.334 168
696.351 136
696.369 133
696.386 117
696.403 123
696.420 78
696.437 100
696.454 68
696.471 94
696.488 70
696.505 107
696.522 102
696.539 98
696.557 71
696.574 75
696.591 82
696.608 77
696.625 56
696.642 80
696.659 59
696.676 23
696.693 46
696.710 69
696.727 80
696.744 92
696.762 97
696.779 97
696.796 103
696.813 74
696.830 64
696.847 91
696.864 70
696.881 109
696.898 86
696.915 85
696.932 79
696.950 89
696.967 94
696.984 98
697.001 61
697.018 93
697.035 80
697.052 81
697.069 115
697.086 124
697.103 161
697.120 225
697.138 334
697.155 321
697.172 332
697.189 314
697.206 244
697.223 214
697.240 208
697.257 144
697.274 149
697.291 220
697.309 204
697.326 235
697.343 263
697.360 224
697.377 229
697.394 255
697.411 252
697.428 278
697.445 226
697.462 183
697.480 249
697.497 237
697.514 264
697.531 314
697.548 263
697.565 245
697.582 253
697.599 251
697.616 274
697.633 217
697.651 210
697.668 191
697.685 171
697.702 117
697.719 139
697.736 115
697.753 170
697.770 175
697.787 160
697.804 155
697.822 183
697.839 118
697.856 153
697.873 212
697.890 235
697.907 275
697.924 220
697.941 234
697.958 191
697.975 133
697.993 121
698.010 148
698.027 173
698.044 89
698.061 130
698.078 183
698.095 156
698.112 173
698.129 200
698.147 279
698.164 279
698.181 218
698.198 169
698.215 124
698.232 119
698.249 143
698.266 132
698.283 179
698.300 120
698.318 138
698.335 150
698.352 199
698.369 165
698.386 192
698.403 173
698.420 151
698.437 155
698.454 183
698.472 172
698.489 145
698.506 186
698.523 163
698.540 135
698.557 153
698.574 135
698.591 145
698.608 148
698.626 129
698.643 103
698.660 114
698.677 112
698.694 59
698.711 96
698.728 101
698.745 71
698.762 88
698.780 49
698.797 60
698.814 73
698.831 95
698.848 109
698.865 132
698.882 133
698.899 160
698.917 80
698.934 66
698.951 76
698.968 74
698.985 87
699.002 80
699.019 88
699.036 83
699.053 103
699.071 91
699.088 83
699.105 83
699.122 78
699.139 78
699.156 98
699.173 109
699.190 55
699.208 78
699.225 129
699.242 94
699.259 159
699.276 141
699.293 110
699.310 82
699.327 102
699.344 190
699.362 214
699.379 181
699.396 147
699.413 84
699.430 134
699.447 121
699.464 110
699.481 90
699.499 79
699.516 66
699.533 96
699.550 113
699.567 124
699.584 178
699.601 151
699.618 149
699.636 192
699.653 212
699.670 102
699.687 156
699.704 142
699.721 150
699.738 147
699.755 141
699.773 169
699.790 180
699.807 202
699.824 175
699.841 136
699.858 218
699.875 234
699.892 196
699.910 190
699.927 230
699.944 211
699.961 214
699.978 201
699.995 178
700.012 171
700.030 267
700.047 190
700.064 191
700.081 120
700.098 218
700.115 233
700.132 229
700.149 240
700.167 233
700.184 195
700.201 155
700.218 197
700.235 145
700.252 154
700.269 139
700.286 166
700.304 165
700.321 137
700.338 123
700.355 172
700.372 123
700.389 107
700.406 103
700.424 109
700.441 166
700.458 113
700.475 61
700.492 93
700.509 110
700.526 83
700.543 69
700.561 75
700.578 64
700.595 61
700.612 45
700.629 72
700.646 113
700.663 101
700.681 59
700.698 65
700.715 54
700.732 45
700.749 67
700.766 126
700.783 96
700.801 58
700.818 48
700.835 58
700.852 122
700.869 147
700.886 174
700.903 160
700.921 125
700.938 161
700.955 183
700.972 164
700.989 145
701.006 80
701.023 113
701.041 143
701.058 98
701.075 117
701.092 136
701.109 134
701.126 168
701.143 246
701.161 273
701.178 199
701.195 151
701.212 152
701.229 136
701.246 147
701.263 95
701.281 99
701.298 126
701.315 99
701.332 83
701.349 112
701.366 115
701.383 90
701.401 117
701.418 127
701.435 134
701.452 128
701.469 128
701.486 133
701.503 106
701.521 65
701.538 81
701.555 76
701.572 81
701.589 80
701.606 62
701.623 51
701.641 43
701.658 81
701.675 58
701.692 61
701.709 70
701.726 88
701.744 89
701.761 89
701.778 80
701.795 91
701.812 58
701.829 50
701.846 81
701.864 80
701.881 95
701.898 85
701.915 61
701.932 64
701.949 144
701.966 107
701.984 82
702.001 62
702.018 50
702.035 64
702.052 104
702.069 126
702.087 126
702.104 143
702.121 111
702.138 185
702.155 186
702.172 104
702.190 112
702.207 95
702.224 90
702.241 109
702.258 88
702.275 61
702.292 109
702.310 65
702.327 97
702.344 80
702.361 78
702.378 81
702.395 71
702.413 92
702.430 123
702.447 87
702.464 60
702.481 47
702.498 63
702.516 58
702.533 93
702.550 95
702.567 78
702.584 72
702.601 61
702.618 88
702.636 88
702.653 77
702.670 109
702.687 97
702.704 65
702.721 65
702.739 35
702.756 68
702.773 72
702.790 53
702.807 43
702.824 53
702.842 48
702.859 64
702.876 63
702.893 84
702.910 83
702.927 92
702.945 92
702.962 45
702.979 43
702.996 70
703.013 56
703.030 53
703.048 120
703.065 189
703.082 122
703.099 146
703.116 167
703.133 152
703.151 240
703.168 161
703.185 146
703.202 140
703.219 132
703.236 58
703.254 87
703.271 105
703.288 132
703.305 94
703.322 130
703.339 106
703.357 91
703.374 106
703.391 114
703.408 85
703.425 122
703.442 144
703.460 115
703.477 104
703.494 85
703.511 79
703.528 103
703.545 119
703.563 126
703.580 118
703.597 111
703.614 101
703.631 56
703.649 110
703.666 88
703.683 112
703.700 142
703.717 87
703.734 89
703.752 83
703.769 101
703.786 99
703.803 94
703.820 88
703.837 70
703.855 66
703.872 87
703.889 90
703.906 145
703.923 124
703.941 147
703.958 96
703.975 73
703.992 84
704.009 108
704.026 74
704.044 114
704.061 135
704.078 94
704.095 127
704.112 114
704.129 120
704.147 197
704.164 205
704.181 184
704.198 137
704.215 100
704.233 47
704.250 143
704.267 121
704.284 85
704.301 90
704.318 118
704.336 121
704.353 119
704.370 88
704.387 81
704.404 79
704.422 82
704.439 120
704.456 117
704.473 85
704.490 69
704.507 65
704.525 24
704.542 44
704.559 52
704.576 100
704.593 64
704.611 65
704.628 56
704.645 67
704.662 81
704.679 72
704.697 88
704.714 130
704.731 161
704.748 136
704.765 134
704.782 102
704.800 54
704.817 63
704.834 49
704.851 84
704.868 126
704.886 118
704.903 105
704.920 83
704.937 137
704.954 103
704.972 67
704.989 50
705.006 65
705.023 64
705.040 76
705.057 163
705.075 161
705.092 203
705.109 229
705.126 227
705.143 269
705.161 251
705.178 252
705.195 173
705.212 128
705.229 107
705.247 113
705.264 72
705.281 82
705.298 137
705.315 125
705.333 79
705.350 73
705.367 82
705.384 111
705.401 116
705.419 91
705.436 63
705.453 70
705.470 91
705.487 109
705.505 94
705.522 54
705.539 55
705.556 107
705.573 58
705.591 57
705.608 83
705.625 65
705.642 68
705.659 113
705.677 128
705.694 98
705.711 72
705.728 121
705.745 85
705.763 61
705.780 17
705.797 63
705.814 70
705.831 71
705.849 112
705.866 69
705.883 70
705.900 70
705.917 67
705.935 72
705.952 79
705.969 94
705.986 59
706.003 49
706.021 48
706.038 90
706.055 63
706.072 104
706.089 116
706.107 220
706.124 344
706.141 462
706.158 500
706.175 350
706.193 315
706.210 212
706.227 157
706.244 129
706.261 150
706.279 105
706.296 114
706.313 116
706.330 102
706.347 98
706.365 128
706.382 103
706.399 124
706.416 126
706.433 63
706.451 94
706.468 78
706.485 69
706.502 71
706.519 69
706.537 69
706.554 75
706.571 107
706.588 84
706.606 90
706.623 64
706.640 54
706.657 61
706.674 85
706.692 60
706.709 51
706.726 85
706.743 58
706.760 52
706.778 61
706.795 55
706.812 52
706.829 30
706.847 31
706.864 43
706.881 47
706.898 80
706.915 54
706.933 57
706.950 61
706.967 53
706.984 96
707.001 77
707.019 86
707.036 62
707.053 70
707.070 120
707.088 126
707.105 179
707.122 282
707.139 429
707.156 365
707.174 287
707.191 215
707.208 167
707.225 149
707.242 123
707.260 85
707.277 72
707.294 77
707.311 87
707.329 123
707.346 89
707.363 115
707.380 114
707.397 94
707.415 103
707.432 65
707.449 64
707.466 75
707.484 58
707.501 78
707.518 75
707.535 52
707.552 60
707.570 68
707.587 50
707.604 38
707.621 48
707.639 52
707.656 56
707.673 87
707.690 38
707.707 53
707.725 48
707.742 42
707.759 55
707.776 44
707.794 66
707.811 97
707.828 133
707.845 88
707.862 116
707.880 113
707.897 68
707.914 52
707.931 51
707.949 69
707.966 49
707.983 35
708.000 66
708.017 84
708.035 137
708.052 110
708.069 132
708.086 159
708.104 172
708.121 226
708.138 251
708.155 216
708.173 168
708.190 121
708.207 84
708.224 50
708.241 68
708.259 84
708.276 73
708.293 54
708.310 91
708.328 100
708.345 87
708.362 80
708.379 121
708.397 95
708.414 75
708.431 70
708.448 73
708.465 90
708.483 72
708.500 73
708.517 78
708.534 72
708.552 74
708.569 63
708.586 79
708.603 86
708.621 73
708.638 88
708.655 65
708.672 85
708.689 95
708.707 73
708.724 52
708.741 65
708.758 74
708.776 91
708.793 108
708.810 98
708.827 104
708.845 72
708.862 70
708.879 60
708.896 87
708.914 99
708.931 115
708.948 99
708.965 137
708.983 100
709.000 85
709.017 90
709.034 69
709.051 69
709.069 64
709.086 94
709.103 165
709.120 186
709.138 197
709.155 291
709.172 243
709.189 180
709.207 128
709.224 157
709.241 196
709.258 149
709.276 168
709.293 152
709.310 137
709.327 81
709.345 125
709.362 167
709.379 152
709.396 165
709.414 207
709.431 206
709.448 208
709.465 189
709.483 222
709.500 202
709.517 168
709.534 235
709.552 268
709.569 248
709.586 238
709.603 275
709.621 328
709.638 343
709.655 335
709.672 340
709.690 332
709.707 381
709.724 403
709.741 351
709.758 281
709.776 235
709.793 229
709.810 252
709.827 274
709.845 229
709.862 165
709.879 245
709.896 249
709.914 361
709.931 317
709.948 225
709.965 231
709.983 267
710.000 276
710.017 246
710.034 263
710.052 243
710.069 265
710.086 236
710.104 203
710.121 298
710.138 259
710.155 227
710.173 184
710.190 123
710.207 136
710.224 153
710.242 137
710.259 136
710.276 150
710.293 192
710.311 169
710.328 164
710.345 181
710.362 163
710.380 169
710.397 138
710.414 132
710.431 215
710.449 155
710.466 156
710.483 143
710.500 98
710.518 108
710.535 128
710.552 182
710.569 167
710.587 155
710.604 123
710.621 141
710.638 161
710.656 136
710.673 142
710.690 152
710.707 183
710.725 166
710.742 152
710.759 177
710.777 167
710.794 157
710.811 98
710.828 113
710.846 115
710.863 109
710.880 108
710.897 173
710.915 148
710.932 139
710.949 193
710.966 169
710.984 109
711.001 119
711.018 104
711.035 167
711.053 143
711.070 164
711.087 177
711.105 246
711.122 235
711.139 255
711.156 218
711.174 196
711.191 177
711.208 195
711.225 187
711.243 179
711.260 201
711.277 172
711.294 128
711.312 131
711.329 135
711.346 102
711.364 84
711.381 48
711.398 88
711.415 101
711.433 124
711.450 108
711.467 130
711.484 166
711.502 115
711.519 78
711.536 129
711.553 164
711.571 141
711.588 100
711.605 93
711.623 90
711.640 58
711.657 103
711.674 80
711.692 75
711.709 104
711.726 100
711.743 103
711.761 100
711.778 52
711.795 85
711.813 81
711.830 89
711.847 117
711.864 89
711.882 55
711.899 55
711.916 26
711.933 57
711.951 59
711.968 60
711.985 76
712.003 85
712.020 37
712.037 36
712.054 55
712.072 146
712.089 116
712.106 186
712.123 234
712.141 213
712.158 173
712.175 137
712.193 109
712.210 103
712.227 126
712.244 134
712.262 124
712.279 93
712.296 75
712.314 88
712.331 108
712.348 107
712.365 65
712.383 58
712.400 111
712.417 106
712.435 74
712.452 82
712.469 95
712.486 77
712.504 123
712.521 129
712.538 92
712.555 61
712.573 36
712.590 32
712.607 66
712.625 46
712.642 67
712.659 90
712.676 37
712.694 56
712.711 49
712.728 78
712.746 83
712.763 50
712.780 40
712.797 43
712.815 50
712.832 69
712.849 71
712.867 71
712.884 101
712.901 61
712.918 81
712.936 118
712.953 104
712.970 111
712.988 94
713.005 87
713.022 91
713.039 79
713.057 78
713.074 99
713.091 136
713.109 167
713.126 177
713.143 214
713.161 207
713.178 219
713.195 168
713.212 177
713.230 154
713.247 157
713.264 162
713.282 126
713.299 124
713.316 122
713.333 141
713.351 152
713.368 149
713.385 167
713.403 130
713.420 140
713.437 144
713.454 172
713.472 146
713.489 124
713.506 120
713.524 76
713.541 82
713.558 73
713.576 79
713.593 118
713.610 96
713.627 81
713.645 111
713.662 98
713.679 76
713.697 84
713.714 77
713.731 132
713.748 118
713.766 118
713.783 90
713.800 66
713.818 72
713.835 94
713.852 62
713.870 79
713.887 47
713.904 63
713.921 89
713.939 100
713.956 128
713.973 109
713.991 97
714.008 85
714.025 88
714.043 116
714.060 65
714.077 83
714.094 131
714.112 199
714.129 165
714.146 171
714.164 150
714.181 140
714.198 172
714.216 188
714.233 146
714.250 112
714.267 134
714.285 143
714.302 106
714.319 104
714.337 122
714.354 180
714.371 109
714.389 135
714.406 130
714.423 76
714.441 98
714.458 105
714.475 104
714.492 139
714.510 129
714.527 103
714.544 73
714.562 82
714.579 105
714.596 99
714.614 79
714.631 79
714.648 52
714.666 44
714.683 77
714.700 98
714.717 133
714.735 121
714.752 130
714.769 103
714.787 133
714.804 82
714.821 85
714.839 127
714.856 95
714.873 108
714.891 133
714.908 115
714.925 83
714.942 54
714.960 92
714.977 94
714.994 77
715.012 122
715.029 113
715.046 72
715.064 71
715.081 90
715.098 122
715.116 176
715.133 200
715.150 251
715.168 167
715.185 166
715.202 193
715.219 135
715.237 111
715.254 129
715.271 139
715.289 143
715.306 130
715.323 168
715.341 146
715.358 120
715.375 120
715.393 161
715.410 79
715.427 104
715.445 154
715.462 201
715.479 204
715.497 202
715.514 130
715.531 100
715.548 218
715.566 290
715.583 261
715.600 229
715.618 257
715.635 278
715.652 240
715.670 241
715.687 362
715.704 513
715.722 401
715.739 489
715.756 377
715.774 255
715.791 289
715.808 421
715.826 273
715.843 228
715.860 261
715.878 249
715.895 220
715.912 249
715.930 255
715.947 236
715.964 218
715.982 240
715.999 192
716.016 175
716.034 190
716.051 249
716.068 191
716.085 266
716.103 256
716.120 267
716.137 322
716.155 395
716.172 389
716.189 340
716.207 222
716.224 202
716.241 181
716.259 166
716.276 114
716.293 105
716.311 146
716.328 187
716.345 173
716.363 160
716.380 130
716.397 124
716.415 140
716.432 147
716.449 116
716.467 142
716.484 149
716.501 118
716.519 124
716.536 134
716.553 163
716.571 140
716.588 128
716.605 131
716.623 120
716.640 137
716.657 138
716.675 173
716.692 168
716.709 205
716.727 153
716.744 109
716.761 122
716.779 144
716.796 138
716.813 142
716.831 107
716.848 114
716.865 159
716.883 198
716.900 187
716.917 191
716.935 171
716.952 137
716.969 100
716.987 97
717.004 109
717.021 105
717.039 132
717.056 145
717.073 110
717.091 208
717.108 230
717.125 239
717.143 169
717.160 156
717.177 153
717.195 199
717.212 164
717.229 115
717.247 134
717.264 95
717.281 66
717.299 89
717.316 90
717.333 109
717.351 99
717.368 100
717.385 76
717.403 116
717.420 108
717.437 128
717.455 78
717.472 82
717.490 52
717.507 60
717.524 79
717.542 63
717.559 52
717.576 72
717.594 97
717.611 73
717.628 85
717.646 78
717.663 65
717.680 105
717.698 76
717.715 82
717.732 115
717.750 105
717.767 102
717.784 81
717.802 105
717.819 98
717.836 84
717.854 108
717.871 82
717.888 66
717.906 88
717.923 65
717.940 65
717.958 106
717.975 136
717.993 81
718.010 61
718.027 79
718.045 95
718.062 88
718.079 110
718.097 125
718.114 154
718.131 178
718.149 168
718.166 231
718.183 291
718.201 228
718.218 216
718.235 130
718.253 102
718.270 111
718.287 80
718.305 82
718.322 138
718.340 108
718.357 76
718.374 95
718.392 96
718.409 88
718.426 124
718.444 112
718.461 88
718.478 53
718.496 76
718.513 86
718.530 92
718.548 105
718.565 58
718.582 67
718.600 102
718.617 70
718.635 61
718.652 71
718.669 46
718.687 83
718.704 53
718.721 54
718.739 75
718.756 54
718.773 55
718.791 30
718.808 55
718.825 55
718.843 78
718.860 85
718.878 101
718.895 86
718.912 72
718.930 106
718.947 93
718.964 61
718.982 34
718.999 52
719.016 72
719.034 73
719.051 84
719.069 66
719.086 73
719.103 107
719.121 176
719.138 188
719.155 165
719.173 177
719.190 159
719.207 170
719.225 84
719.242 109
719.260 73
719.277 110
719.294 97
719.312 85
719.329 32
719.346 90
719.364 74
719.381 100
719.398 113
719.416 88
719.433 100
719.451 97
719.468 62
719.485 67
719.503 59
719.520 76
719.537 42
719.555 79
719.572 58
719.589 55
719.607 28
719.624 51
719.642 83
719.659 84
719.676 86
719.694 48
719.711 57
719.728 77
719.746 51
719.763 37
719.781 30
719.798 65
719.815 66
719.833 48
719.850 85
719.867 103
719.885 61
719.902 44
719.919 64
719.937 57
719.954 37
719.972 45
719.989 74
720.006 76
720.024 91
720.041 76
720.058 67
720.076 88
720.093 87
720.111 68
720.128 109
720.145 157
720.163 156
720.180 192
720.197 199
720.215 107
720.232 75
720.250 60
720.267 61
720.284 83
720.302 96
720.319 108
720.336 94
720.354 106
720.371 75
720.389 121
720.406 124
720.423 96
720.441 63
720.458 62
720.475 53
720.493 56
720.510 62
720.528 59
720.545 60
720.562 51
720.580 42
720.597 61
720.615 99
720.632 74
720.649 66
720.667 91
720.684 84
720.701 89
720.719 78
720.736 60
720.754 52
720.771 44
720.788 39
720.806 49
720.823 38
720.840 53
720.858 58
720.875 65
720.893 54
720.910 68
720.927 63
720.945 72
720.962 48
720.980 94
720.997 61
721.014 43
721.032 34
721.049 28
721.066 70
721.084 109
721.101 125
721.119 108
721.136 110
721.153 138
721.171 154
721.188 127
721.206 125
721.223 115
721.240 156
721.258 123
721.275 86
721.293 69
721.310 53
721.327 51
721.345 92
721.362 97
721.379 78
721.397 89
721.414 113
721.432 96
721.449 110
721.466 109
721.484 121
721.501 102
721.519 92
721.536 70
721.553 94
721.571 59
721.588 39
721.606 99
721.623 79
721.640 42
721.658 80
721.675 65
721.692 60
721.710 71
721.727 85
721.745 76
721.762 34
721.779 45
721.797 70
721.814 47
721.832 86
721.849 67
721.866 48
721.884 48
721.901 59
721.919 56
721.936 46
721.953 67
721.971 40
721.988 41
722.006 53
722.023 70
722.040 89
722.058 105
722.075 82
722.093 111
722.110 116
722.127 91
722.145 98
722.162 94
722.180 108
722.197 101
722.214 142
722.232 163
722.249 104
722.267 82
722.284 69
722.301 65
722.319 91
722.336 83
722.354 87
722.371 87
722.388 91
722.406 77
722.423 99
722.441 67
722.458 88
722.475 66
722.493 55
722.510 67
722.528 51
722.545 86
722.562 87
722.580 45
722.597 36
722.615 56
722.632 48
722.649 35
722.667 63
722.684 77
722.702 76
722.719 62
722.736 65
722.754 68
722.771 92
722.789 47
722.806 47
722.823 69
722.841 59
722.858 34
722.876 48
722.893 39
722.911 50
722.928 67
722.945 55
722.963 51
722.980 57
722.998 44
723.015 88
723.032 80
723.050 35
723.067 45
723.085 73
723.102 85
723.119 80
723.137 112
723.154 101
723.172 143
723.189 99
723.206 85
723.224 91
723.241 71
723.259 99
723.276 79
723.294 53
723.311 69
723.328 107
723.346 58
723.363 90
723.381 70
723.398 81
723.415 148
723.433 111
723.450 71
723.468 61
723.485 64
723.503 44
723.520 33
723.537 21
723.555 41
723.572 30
723.590 35
723.607 54
723.624 55
723.642 76
723.659 80
723.677 81
723.694 65
723.711 42
723.729 78
723.746 70
723.764 57
723.781 60
723.799 47
723.816 52
723.833 52
723.851 56
723.868 78
723.886 67
723.903 100
723.921 131
723.938 73
723.955 72
723.973 68
723.990 55
724.008 46
724.025 78
724.042 65
724.060 88
724.077 57
724.095 53
724.112 74
724.130 121
724.147 150
724.164 218
724.182 195
724.199 154
724.217 153
724.234 81
724.252 85
724.269 103
724.286 126
724.304 40
724.321 78
724.339 97
724.356 144
724.374 139
724.391 88
724.408 137
724.426 383
724.443 612
724.461 487
724.478 267
724.495 168
724.513 135
724.530 113
724.548 90
724.565 99
724.583 125
724.600 87
724.617 72
724.635 79
724.652 88
724.670 98
724.687 137
724.705 148
724.722 141
724.739 109
724.757 60
724.774 65
724.792 68
724.809 54
724.827 78
724.844 115
724.862 111
724.879 89
724.896 111
724.914 123
724.931 113
724.949 103
724.966 90
724.984 53
725.001 69
725.018 64
725.036 33
725.053 42
725.071 43
725.088 112
725.106 112
725.123 102
725.140 190
725.158 191
725.175 194
725.193 197
725.210 200
725.228 174
725.245 129
725.262 74
725.280 108
725.297 130
725.315 143
725.332 140
725.350 171
725.367 123
725.385 151
725.402 184
725.419 308
725.437 401
725.454 341
725.472 275
725.489 197
725.507 181
725.524 231
725.541 247
725.559 270
725.576 219
725.594 239
725.611 248
725.629 226
725.646 233
725.664 221
725.681 249
725.698 235
725.716 200
725.733 188
725.751 173
725.768 216
725.786 186
725.803 190
725.821 171
725.838 195
725.855 216
725.873 218
725.890 159
725.908 148
725.925 172
725.943 161
725.960 138
725.978 160
725.995 136
726.012 188
726.030 175
726.047 128
726.065 149
726.082 161
726.100 88
726.117 137
726.135 188
726.152 187
726.169 281
726.187 248
726.204 220
726.222 188
726.239 148
726.257 106
726.274 85
726.292 97
726.309 120
726.326 124
726.344 113
726.361 174
726.379 169
726.396 140
726.414 103
726.431 164
726.449 200
726.466 221
726.484 152
726.501 136
726.518 125
726.536 140
726.553 143
726.571 153
726.588 149
726.606 159
726.623 125
726.641 133
726.658 126
726.675 110
726.693 151
726.710 124
726.728 107
726.745 115
726.763 65
726.780 104
726.798 97
726.815 108
726.833 120
726.850 135
726.867 151
726.885 123
726.902 95
726.920 72
726.937 80
726.955 129
726.972 124
726.990 127
727.007 145
727.025 81
727.042 56
727.060 70
727.077 61
727.094 101
727.112 151
727.129 233
727.147 266
727.164 298
727.182 229
727.199 178
727.217 114
727.234 122
727.252 157
727.269 165
727.286 143
727.304 100
727.321 91
727.339 71
727.356 106
727.374 134
727.391 131
727.409 114
727.426 68
727.444 69
727.461 72
727.479 99
727.496 87
727.513 82
727.531 82
727.548 91
727.566 52
727.583 60
727.601 102
727.618 80
727.636 55
727.653 86
727.671 97
727.688 81
727.706 76
727.723 111
727.741 117
727.758 75
727.775 66
727.793 79
727.810 78
727.828 76
727.845 69
727.863 46
727.880 31
727.898 30
727.915 20
727.933 42
727.950 75
727.968 94
727.985 49
728.003 40
728.020 78
728.037 87
728.055 80
728.072 95
728.090 123
728.107 161
728.125 196
728.142 251
728.160 379
728.177 313
728.195 213
728.212 186
728.230 128
728.247 123
728.265 153
728.282 107
728.300 62
728.317 66
728.334 100
728.352 62
728.369 61
728.387 105
728.404 89
728.422 88
728.439 103
728.457 59
728.474 74
728.492 60
728.509 76
728.527 87
728.544 79
728.562 41
728.579 48
728.597 64
728.614 63
728.632 76
728.649 50
728.667 40
728.684 85
728.701 62
728.719 78
728.736 72
728.754 82
728.771 100
728.789 75
728.806 97
728.824 100
728.841 90
728.859 61
728.876 42
728.894 33
728.911 45
728.929 32
728.946 20
728.964 73
728.981 93
728.999 27
729.016 50
729.034 64
729.051 98
729.069 90
729.086 84
729.103 73
729.121 132
729.138 166
729.156 228
729.173 214
729.191 185
729.208 213
729.226 127
729.243 78
729.261 98
729.278 97
729.296 116
729.313 115
729.331 101
729.348 86
729.366 96
729.383 66
729.401 95
729.418 131
729.436 88
729.453 53
729.471 60
729.488 117
729.506 79
729.523 61
729.541 81
729.558 69
729.576 74
729.593 67
729.611 83
729.628 55
729.646 16
729.663 45
729.681 69
729.698 41
729.716 74
729.733 62
729.750 63
729.768 59
729.785 74
729.803 75
729.820 67
729.838 87
729.855 72
729.873 55
729.890 70
729.908 61
729.925 69
729.943 72
729.960 64
729.978 47
729.995 60
730.013 42
730.030 41
730.048 71
730.065 93
730.083 100
730.100 121
730.118 149
730.135 321
730.153 420
730.170 437
730.188 340
730.205 242
730.223 149
730.240 124
730.258 79
730.275 118
730.293 101
730.310 128
730.328 98
730.345 101
730.363 121
730.380 83
730.398 72
730.415 100
730.433 86
730.450 87
730.468 59
730.485 69
730.503 74
730.520 55
730.538 77
730.555 90
730.573 91
730.590 59
730.608 38
730.625 106
730.643 116
730.660 74
730.678 95
730.695 119
730.713 139
730.730 105
730.748 105
730.765 66
730.783 52
730.800 51
730.818 80
730.835 60
730.853 61
730.870 96
730.888 63
730.905 52
730.923 54
730.940 74
730.958 76
730.975 77
730.993 70
731.010 48
731.028 57
731.045 74
731.063 104
731.080 74
731.098 102
731.115 162
731.133 266
731.150 318
731.168 317
731.185 257
731.203 184
731.220 161
731.238 107
731.255 126
731.273 128
731.290 85
731.308 97
731.325 88
731.343 101
731.360 119
731.378 144
731.395 168
731.413 146
731.430 121
731.448 112
731.466 91
731.483 143
731.501 157
731.518 176
731.536 134
731.553 105
731.571 131
731.588 166
731.606 160
731.623 119
731.641 147
731.658 169
731.676 139
731.693 123
731.711 139
731.728 178
731.746 145
731.763 189
731.781 177
731.798 153
731.816 94
731.833 177
731.851 121
731.868 138
731.886 156
731.903 147
731.921 120
731.938 127
731.956 109
731.973 144
731.991 166
732.008 140
732.026 162
732.043 146
732.061 87
732.079 87
732.096 139
732.114 211
732.131 204
732.149 273
732.166 295
732.184 311
732.201 315
732.219 164
732.236 137
732.254 110
732.271 169
732.289 132
732.306 75
732.324 96
732.341 130
732.359 113
732.376 88
732.394 50
732.411 100
732.429 114
732.446 125
732.464 125
732.481 119
732.499 127
732.517 80
732.534 75
732.552 137
732.569 140
732.587 120
732.604 101
732.622 51
732.639 91
732.657 83
732.674 89
732.692 100
732.709 126
732.727 121
732.744 264
732.762 343
732.779 285
732.797 212
732.814 174
732.832 145
732.850 111
732.867 110
732.885 109
732.902 136
732.920 139
732.937 116
732.955 96
732.972 93
732.990 116
733.007 104
733.025 91
733.042 78
733.060 89
733.077 108
733.095 142
733.112 230
733.130 266
733.148 277
733.165 178
733.183 123
733.200 169
733.218 164
733.235 140
733.253 90
733.270 87
733.288 102
733.305 75
733.323 91
733.340 118
733.358 156
733.375 135
733.393 127
733.410 98
733.428 96
733.446 143
733.463 149
733.481 111
733.498 82
733.516 80
733.533 127
733.551 99
733.568 113
733.586 86
733.603 87
733.621 98
733.638 105
733.656 71
733.674 89
733.691 66
733.709 70
733.726 92
733.744 202
733.761 266
733.779 199
733.796 113
733.814 70
733.831 102
733.849 115
733.866 133
733.884 107
733.902 155
733.919 79
733.937 58
733.954 91
733.972 127
733.989 87
734.007 80
734.024 68
734.042 83
734.059 100
734.077 127
734.094 150
734.112 159
734.130 167
734.147 204
734.165 271
734.182 188
734.200 167
734.217 173
734.235 162
734.252 105
734.270 94
734.287 119
734.305 132
734.323 73
734.340 135
734.358 179
734.375 154
734.393 139
734.410 94
734.428 102
734.445 98
734.463 103
734.480 55
734.498 101
734.516 143
734.533 84
734.551 64
734.568 59
734.586 72
734.603 66
734.621 60
734.638 54
734.656 53
734.673 84
734.691 88
734.709 95
734.726 63
734.744 95
734.761 84
734.779 90
734.796 81
734.814 81
734.831 58
734.849 121
734.867 114
734.884 81
734.902 60
734.919 74
734.937 80
734.954 66
734.972 68
734.989 66
735.007 53
735.024 69
735.042 63
735.060 41
735.077 67
735.095 107
735.112 178
735.130 201
735.147 185
735.165 233
735.182 110
735.200 139
735.218 162
735.235 114
735.253 66
735.270 81
735.288 53
735.305 100
735.323 67
735.340 95
735.358 122
735.376 76
735.393 65
735.411 80
735.428 79
735.446 65
735.463 65
735.481 32
735.499 54
735.516 27
735.534 39
735.551 50
735.569 52
735.586 62
735.604 53
735.621 64
735.639 74
735.657 36
735.674 46
735.692 49
735.709 49
735.727 59
735.744 62
735.762 85
735.779 57
735.797 28
735.815 47
735.832 56
735.850 57
735.867 52
735.885 87
735.902 92
735.920 48
735.938 52
735.955 60
735.973 55
735.990 90
736.008 93
736.025 67
736.043 79
736.061 95
736.078 125
736.096 98
736.113 100
736.131 126
736.148 151
736.166 222
736.183 224
736.201 189
736.219 114
736.236 116
736.254 136
736.271 99
736.289 103
736.306 98
736.324 52
736.342 65
736.359 67
736.377 33
736.394 61
736.412 117
736.429 112
736.447 70
736.465 61
736.482 72
736.500 75
736.517 75
736.535 115
736.552 72
736.570 36
736.588 44
736.605 70
736.623 54
736.640 43
736.658 55
736.675 81
736.693 95
736.711 62
736.728 45
736.746 61
736.763 97
736.781 98
736.798 75
736.816 93
736.834 60
736.851 72
736.869 55
736.886 45
736.904 35
736.921 78
736.939 71
736.957 41
736.974 33
736.992 57
737.009 72
737.027 87
737.045 111
737.062 111
737.080 97
737.097 109
737.115 101
737.132 111
737.150 111
737.168 149
737.185 143
737.203 96
737.220 73
737.238 92
737.255 89
737.273 64
737.291 78
737.308 99
737.326 78
737.343 54
737.361 69
737.379 95
737.396 41
737.414 68
737.431 55
737.449 61
737.466 70
737.484 92
737.502 75
737.519 104
737.537 54
737.554 48
737.572 37
737.590 73
737.607 43
737.625 24
737.642 76
737.660 118
737.677 102
737.695 56
737.713 58
737.730 67
737.748 72
737.765 79
737.783 63
737.801 60
737.818 48
737.836 113
737.853 56
737.871 56
737.888 76
737.906 75
737.924 68
737.941 77
737.959 83
737.976 61
737.994 69
738.012 63
738.029 59
738.047 72
738.064 49
738.082 60
738.100 93
738.117 89
738.135 123
738.152 145
738.170 117
738.187 92
738.205 111
738.223 84
738.240 120
738.258 119
738.275 93
738.293 46
738.311 48
738.328 66
738.346 77
738.363 72
738.381 72
738.399 85
738.416 68
738.434 90
738.451 81
738.469 59
738.487 61
738.504 46
738.522 99
738.539 61
738.557 53
738.575 63
738.592 37
738.610 25
738.627 40
738.645 56
738.663 38
738.680 85
738.698 68
738.715 55
738.733 39
738.750 29
738.768 29
738.786 38
738.803 41
738.821 31
738.838 48
738.856 94
738.874 73
738.891 62
738.909 75
738.926 63
738.944 36
738.962 54
738.979 63
738.997 82
739.014 38
739.032 64
739.050 130
739.067 101
739.085 152
739.102 96
739.120 123
739.138 152
739.155 135
739.173 137
739.191 156
739.208 97
739.226 118
739.243 79
739.261 98
739.279 90
739.296 89
739.314 59
739.331 62
739.349 71
739.367 97
739.384 99
739.402 102
739.419 104
739.437 54
739.455 92
739.472 70
739.490 51
739.507 39
739.525 47
739.543 99
739.560 86
739.578 56
739.595 84
739.613 92
739.631 103
739.648 73
739.666 50
739.683 47
739.701 44
739.719 29
739.736 51
739.754 65
739.772 55
739.789 75
739.807 69
739.824 40
739.842 35
739.860 48
739.877 66
739.895 81
739.912 61
739.930 57
739.948 65
739.965 63
739.983 55
740.000 74
740.018 63
740.036 27
740.053 53
740.071 41
740.089 79
740.106 125
740.124 124
740.141 115
740.159 118
740.177 130
740.194 104
740.212 86
740.229 61
740.247 84
740.265 89
740.282 101
740.300 118
740.318 85
740.335 70
740.353 78
740.370 84
740.388 89
740.406 100
740.423 99
740.441 120
740.458 75
740.476 57
740.494 119
740.511 135
740.529 130
740.547 74
740.564 32
740.582 66
740.599 93
740.617 68
740.635 73
740.652 86
740.670 97
740.688 97
740.705 46
740.723 60
740.740 36
740.758 39
740.776 40
740.793 57
740.811 96
740.828 40
740.846 86
740.864 41
740.881 68
740.899 38
740.917 40
740.934 90
740.952 66
740.969 52
740.987 44
741.005 64
741.022 80
741.040 78
741.058 86
741.075 81
741.093 74
741.110 109
741.128 119
741.146 123
741.163 128
741.181 126
741.199 197
741.216 140
741.234 74
741.251 128
741.269 99
741.287 86
741.304 54
741.322 99
741.340 100
741.357 162
741.375 109
741.393 68
741.410 95
741.428 96
741.445 93
741.463 86
741.481 68
741.498 93
741.516 90
741.534 121
741.551 90
741.569 95
741.586 104
741.604 54
741.622 65
741.639 119
741.657 81
741.675 93
741.692 80
741.710 119
741.728 67
741.745 61
741.763 51
741.780 66
741.798 90
741.816 48
741.833 57
741.851 80
741.869 73
741.886 103
741.904 70
741.921 68
741.939 94
741.957 60
741.974 46
741.992 63
742.010 65
742.027 61
742.045 95
742.063 76
742.080 60
742.098 99
742.115 107
742.133 121
742.151 157
742.168 186
742.186 197
742.204 133
742.221 57
742.239 109
742.257 108
742.274 87
742.292 55
742.310 96
742.327 66
742.345 90
742.362 74
742.380 35
742.398 64
742.415 67
742.433 63
742.451 105
742.468 110
742.486 104
742.504 69
742.521 57
742.539 67
742.557 52
742.574 43
742.592 56
742.609 63
742.627 120
742.645 81
742.662 83
742.680 92
742.698 64
742.715 43
742.733 43
742.751 44
742.768 107
742.786 115
742.804 83
742.821 76
742.839 63
742.856 91
742.874 75
742.892 74
742.909 124
742.927 100
742.945 94
742.962 26
742.980 75
742.998 82
743.015 83
743.033 60
743.051 72
743.068 55
743.086 127
743.104 140
743.121 187
743.139 185
743.156 162
743.174 143
743.192 123
743.209 132
743.227 137
743.245 61
743.262 36
743.280 50
743.298 82
743.315 79
743.333 127
743.351 140
743.368 102
743.386 103
743.404 100
743.421 82
743.439 75
743.457 75
743.474 52
743.492 85
743.510 60
743.527 28
743.545 41
743.563 66
743.580 53
743.598 32
743.615 33
743.633 66
743.651 88
743.668 97
743.686 66
743.704 73
743.721 63
743.739 60
743.757 38
743.774 37
743.792 65
743.810 46
743.827 61
743.845 60
743.863 64
743.880 75
743.898 97
743.916 85
743.933 75
743.951 80
743.969 71
743.986 41
744.004 26
744.022 38
744.039 56
744.057 43
744.075 41
744.092 58
744.110 102
744.128 119
744.145 142
744.163 179
744.181 212
744.198 158
744.216 121
744.234 116
744.251 106
744.269 95
744.287 122
744.304 116
744.322 76
744.340 69
744.357 88
744.375 115
744.393 115
744.410 96
744.428 70
744.446 54
744.463 87
744.481 76
744.499 48
744.516 26
744.534 43
744.552 49
744.569 43
744.587 40
744.605 72
744.622 56
744.640 74
744.658 67
744.675 31
744.693 44
744.711 30
744.728 39
744.746 53
744.764 51
744.781 103
744.799 72
744.817 30
744.834 47
744.852 57
744.870 65
744.887 41
744.905 57
744.923 51
744.940 40
744.958 25
744.976 59
744.993 87
745.011 69
745.029 74
745.046 64
745.064 96
745.082 69
745.099 79
745.117 75
745.135 101
745.152 100
745.170 138
745.188 90
745.205 103
745.223 121
745.241 103
745.258 74
745.276 57
745.294 79
745.311 117
745.329 90
745.347 65
745.364 142
745.382 85
745.400 95
745.417 74
745.435 74
745.453 82
745.470 46
745.488 58
745.506 77
745.524 44
745.541 42
745.559 53
745.577 76
745.594 76
745.612 53
745.630 66
745.647 59
745.665 67
745.683 48
745.700 83
745.718 76
745.736 49
745.753 12
745.771 19
745.789 54
745.806 73
745.824 28
745.842 41
745.859 43
745.877 36
745.895 32
745.912 43
745.930 46
745.948 73
745.966 45
745.983 72
746.001 69
746.019 64
746.036 70
746.054 62
746.072 85
746.089 67
746.107 57
746.125 205
746.142 350
746.160 346
746.178 247
746.195 188
746.213 155
746.231 137
746.248 92
746.266 68
746.284 82
746.302 111
746.319 117
746.337 86
746.355 125
746.372 97
746.390 67
746.408 81
746.425 73
746.443 57
746.461 55
746.478 88
746.496 72
746.514 62
746.532 46
746.549 36
746.567 69
746.585 70
746.602 87
746.620 81
746.638 103
746.655 49
746.673 78
746.691 86
746.708 68
746.726 94
746.744 111
746.762 91
746.779 95
746.797 84
746.815 54
746.832 40
746.850 52
746.868 66
746.885 69
746.903 49
746.921 51
746.938 41
746.956 61
746.974 75
746.992 76
747.009 68
747.027 61
747.045 39
747.062 62
747.080 57
747.098 56
747.115 100
747.133 205
747.151 206
747.168 212
747.186 223
747.204 190
747.222 154
747.239 84
747.257 77
747.275 58
747.292 125
747.310 150
747.328 99
747.345 45
747.363 76
747.381 125
747.399 121
747.416 133
747.434 117
747.452 97
747.469 95
747.487 136
747.505 115
747.522 92
747.540 109
747.558 103
747.576 124
747.593 98
747.611 52
747.629 86
747.646 104
747.664 76
747.682 89
747.700 76
747.717 88
747.735 106
747.753 133
747.770 136
747.788 117
747.806 112
747.823 168
747.841 103
747.859 100
747.877 81
747.894 82
747.912 107
747.930 119
747.947 92
747.965 96
747.983 74
748.001 129
748.018 95
748.036 95
748.054 45
748.071 62
748.089 105
748.107 93
748.124 165
748.142 213
748.160 310
748.178 317
748.195 281
748.213 215
748.231 141
748.248 104
748.266 142
748.284 142
748.302 101
748.319 79
748.337 99
748.355 107
748.372 81
748.390 81
748.408 93
748.426 117
748.443 116
748.461 91
748.479 85
748.496 95
748.514 58
748.532 87
748.550 57
748.567 57
748.585 91
748.603 83
748.620 55
748.638 68
748.656 54
748.674 84
748.691 86
748.709 75
748.727 79
748.744 110
748.762 115
748.780 61
748.798 92
748.815 65
748.833 75
748.851 88
748.868 78
748.886 49
748.904 47
748.922 69
748.939 52
748.957 72
748.975 95
748.992 57
749.010 56
749.028 64
749.046 43
749.063 69
749.081 74
749.099 108
749.117 109
749.134 172
749.152 245
749.170 267
749.187 289
749.205 260
749.223 189
749.241 201
749.258 170
749.276 151
749.294 145
749.311 147
749.329 171
749.347 111
749.365 65
749.382 42
749.400 91
749.418 116
749.436 71
749.453 53
749.471 68
749.489 75
749.506 64
749.524 99
749.542 100
749.560 125
749.577 86
749.595 64
749.613 96
749.631 51
749.648 57
749.666 62
749.684 112
749.701 120
749.719 112
749.737 120
749.755 77
749.772 78
749.790 87
749.808 103
749.826 70
749.843 83
749.861 80
749.879 74
749.896 84
749.914 70
749.932 83
749.950 86
749.967 208
749.985 413
750.003 422
750.021 304
750.038 149
750.056 159
750.074 193
750.092 176
750.109 123
750.127 127
750.145 158
750.162 183
750.180 134
750.198 161
750.216 169
750.233 122
750.251 117
750.269 95
750.287 113
750.304 118
750.322 153
750.340 121
750.358 135
750.375 98
750.393 60
750.411 58
750.428 89
750.446 119
750.464 126
750.482 63
750.499 51
750.517 45
750.535 80
750.553 91
750.570 98
750.588 75
750.606 55
750.624 38
750.641 79
750.659 64
750.677 63
750.695 88
750.712 78
750.730 84
750.748 78
750.765 57
750.783 45
750.801 52
750.819 61
750.836 53
750.854 93
750.872 65
750.890 41
750.907 54
750.925 54
750.943 35
750.961 62
750.978 142
750.996 111
751.014 132
751.032 132
751.049 103
751.067 113
751.085 83
751.103 115
751.120 111
751.138 90
751.156 99
751.174 107
751.191 145
751.209 140
751.227 93
751.245 88
751.262 70
751.280 60
751.298 79
751.316 99
751.333 81
751.351 80
751.369 157
751.387 80
751.404 77
751.422 135
751.440 88
751.458 71
751.475 99
751.493 64
751.511 70
751.529 82
751.546 73
751.564 75
751.582 43
751.600 20
751.617 55
751.635 108
751.653 95
751.671 57
751.688 129
751.706 86
751.724 50
751.742 59
751.759 83
751.777 55
751.795 75
751.813 60
751.830 51
751.848 65
751.866 52
751.884 41
751.901 62
751.919 90
751.937 90
751.955 93
751.972 99
751.990 52
752.008 87
752.026 45
752.043 29
752.061 47
752.079 62
752.097 58
752.114 111
752.132 148
752.150 120
752.168 180
752.185 192
752.203 124
752.221 123
752.239 101
752.256 91
752.274 108
752.292 90
752.310 63
752.327 72
752.345 58
752.363 117
752.381 103
752.399 86
752.416 85
752.434 65
752.452 89
752.470 94
752.487 82
752.505 87
752.523 85
752.541 86
752.558 100
752.576 51
752.594 61
752.612 54
752.629 52
752.647 59
752.665 64
752.683 47
752.700 52
752.718 14
752.736 59
752.754 77
752.772 40
752.789 36
752.807 20
752.825 36
752.843 45
752.860 34
752.878 64
752.896 51
752.914 33
752.931 46
752.949 56
752.967 92
752.985 94
753.002 117
753.020 85
753.038 71
753.056 45
753.074 59
753.091 98
753.109 153
753.127 180
753.145 161
753.162 134
753.180 109
753.198 174
753.216 138
753.233 104
753.251 85
753.269 79
753.287 106
753.305 75
753.322 78
753.340 85
753.358 50
753.376 52
753.393 74
753.411 77
753.429 69
753.447 108
753.464 79
753.482 60
753.500 53
753.518 85
753.536 75
753.553 55
753.571 75
753.589 87
753.607 72
753.624 44
753.642 60
753.660 28
753.678 60
753.696 32
753.713 37
753.731 42
753.749 44
753.767 45
753.784 44
753.802 33
753.820 43
753.838 29
753.856 18
753.873 44
753.891 60
753.909 81
753.927 104
753.944 90
753.962 76
753.980 64
753.998 42
754.016 30
754.033 51
754.051 55
754.069 73
754.087 101
754.104 51
754.122 75
754.140 122
754.158 87
754.176 160
754.193 148
754.211 106
754.229 93
754.247 79
754.264 52
754.282 83
754.300 54
754.318 92
754.336 78
754.353 78
754.371 63
754.389 66
754.407 80
754.424 110
754.442 75
754.460 81
754.478 59
754.496 79
754.513 80
754.531 43
754.549 40
754.567 33
754.585 73
754.602 75
754.620 56
754.638 50
754.656 58
754.673 96
754.691 81
754.709 49
754.727 38
754.745 52
754.762 74
754.780 79
754.798 95
754.816 89
754.834 82
754.851 71
754.869 67
754.887 74
754.905 55
754.923 66
754.940 71
754.958 79
754.976 89
754.994 73
755.011 75
755.029 70
755.047 74
755.065 82
755.083 129
755.100 121
755.118 88
755.136 91
755.154 145
755.172 255
755.189 218
755.207 155
755.225 97
755.243 83
755.261 81
755.278 97
755.296 72
755.314 100
755.332 117
755.350 65
755.367 61
755.385 96
755.403 94
755.421 106
755.438 103
755.456 102
755.474 100
755.492 87
755.510 69
755.527 84
755.545 48
755.563 43
755.581 51
755.599 76
755.616 72
755.634 68
755.652 59
755.670 67
755.688 67
755.705 62
755.723 59
755.741 33
755.759 49
755.777 35
755.794 52
755.812 45
755.830 57
755.848 55
755.866 33
755.883 68
755.901 57
755.919 32
755.937 35
755.955 49
755.972 78
755.990 53
756.008 36
756.026 54
756.044 85
756.061 84
756.079 90
756.097 153
756.115 92
756.133 65
756.150 114
756.168 219
756.186 205
756.204 206
756.222 163
756.240 115
756.257 102
756.275 90
756.293 103
756.311 107
756.329 152
756.346 109
756.364 98
756.382 118
756.400 103
756.418 75
756.435 35
756.453 93
756.471 79
756.489 53
756.507 102
756.524 73
756.542 62
756.560 47
756.578 51
756.596 76
756.613 87
756.631 54
756.649 32
756.667 30
756.685 30
756.703 76
756.720 59
756.738 63
756.756 78
756.774 67
756.792 62
756.809 71
756.827 51
756.845 50
756.863 63
756.881 39
756.898 50
756.916 67
756.934 45
756.952 37
756.970 36
756.988 39
757.005 53
757.023 43
757.041 65
757.059 40
757.077 56
757.094 87
757.112 108
757.130 156
757.148 161
757.166 167
757.183 151
757.201 142
757.219 121
757.237 106
757.255 105
757.273 67
757.290 56
757.308 74
757.326 77
757.344 49
757.362 31
757.379 63
757.397 83
757.415 107
757.433 67
757.451 67
757.469 86
757.486 54
757.504 38
757.522 38
757.540 37
757.558 20
757.575 44
757.593 66
757.611 67
757.629 60
757.647 100
757.665 57
757.682 56
757.700 29
757.718 33
757.736 33
757.754 39
757.772 52
757.789 54
757.807 46
757.825 34
757.843 56
757.861 75
757.878 80
757.896 79
757.914 69
757.932 52
757.950 63
757.968 91
757.985 53
758.003 45
758.021 60
758.039 30
758.057 43
758.075 61
758.092 57
758.110 95
758.128 110
758.146 135
758.164 134
758.182 171
758.199 112
758.217 102
758.235 140
758.253 123
758.271 85
758.288 83
758.306 64
758.324 78
758.342 102
758.360 130
758.378 115
758.395 85
758.413 46
758.431 52
758.449 58
758.467 77
758.485 105
758.502 93
758.520 65
758.538 46
758.556 67
758.574 105
758.592 111
758.609 58
758.627 80
758.645 64
758.663 51
758.681 99
758.699 58
758.716 54
758.734 81
758.752 88
758.770 81
758.788 65
758.806 26
758.823 69
758.841 70
758.859 57
758.877 80
758.895 62
758.913 36
758.930 48
758.948 19
758.966 39
758.984 69
759.002 50
759.020 65
759.038 58
759.055 117
759.073 100
759.091 135
759.109 137
759.127 117
759.145 164
759.162 168
759.180 130
759.198 106
759.216 121
759.234 72
759.252 102
759.269 111
759.287 106
759.305 88
759.323 90
759.341 63
759.359 132
759.376 70
759.394 53
759.412 92
759.430 77
759.448 88
759.466 83
759.484 65
759.501 85
759.519 75
759.537 47
759.555 56
759.573 69
759.591 65
759.608 101
759.626 47
759.644 47
759.662 72
759.680 31
759.698 42
759.716 38
759.733 42
759.751 32
759.769 31
759.787 35
759.805 25
759.823 30
759.840 55
759.858 58
759.876 40
759.894 33
759.912 41
759.930 58
759.948 29
759.965 54
759.983 54
760.001 47
760.019 48
760.037 49
760.055 61
760.072 64
760.090 56
760.108 59
760.126 92
760.144 108
760.162 108
760.180 121
760.197 76
760.215 128
760.233 76
760.251 89
760.269 67
760.287 119
760.305 72
760.322 68
760.340 86
760.358 72
760.376 88
760.394 104
760.412 108
760.430 111
760.447 77
760.465 55
760.483 85
760.501 84
760.519 87
760.537 63
760.555 46
760.572 42
760.590 20
760.608 25
760.626 41
760.644 39
760.662 57
760.680 59
760.697 54
760.715 61
760.733 84
760.751 90
760.769 215
760.787 477
760.805 440
760.822 348
760.840 232
760.858 136
760.876 148
760.894 123
760.912 92
760.930 75
760.947 66
760.965 84
760.983 59
761.001 79
761.019 58
761.037 55
761.055 84
761.072 87
761.090 69
761.108 106
761.126 124
761.144 110
761.162 95
761.180 106
761.197 128
761.215 125
761.233 57
761.251 68
761.269 106
761.287 81
761.305 50
761.323 35
761.340 44
761.358 55
761.376 63
761.394 59
761.412 88
761.430 97
761.448 67
761.465 53
761.483 43
761.501 72
761.519 77
761.537 45
761.555 80
761.573 89
761.591 73
761.608 64
761.626 48
761.644 67
761.662 52
761.680 60
761.698 65
761.716 78
761.733 76
761.751 80
761.769 112
761.787 255
761.805 307
761.823 203
761.841 188
761.859 180
761.876 155
761.894 74
761.912 43
761.930 54
761.948 28
761.966 26
761.984 43
762.002 66
762.019 46
762.037 70
762.055 52
762.073 37
762.091 72
762.109 110
762.127 97
762.145 99
762.162 109
762.180 114
762.198 74
762.216 112
762.234 170
762.252 158
762.270 105
762.288 91
762.305 99
762.323 103
762.341 95
762.359 89
762.377 95
762.395 75
762.413 100
762.431 88
762.448 57
762.466 50
762.484 47
762.502 51
762.520 54
762.538 11
762.556 39
762.574 45
762.591 51
762.609 41
762.627 54
762.645 33
762.663 41
762.681 24
762.699 48
762.717 35
762.734 83
762.752 89
762.770 49
762.788 62
762.806 92
762.824 38
762.842 37
762.860 57
762.878 42
762.895 61
762.913 71
762.931 39
762.949 36
762.967 61
762.985 81
763.003 41
763.021 54
763.039 39
763.056 45
763.074 74
763.092 66
763.110 72
763.128 85
763.146 126
763.164 102
763.182 77
763.199 84
763.217 108
763.235 93
763.253 55
763.271 95
763.289 80
763.307 62
763.325 95
763.343 75
763.360 62
763.378 93
763.396 80
763.414 70
763.432 82
763.450 84
763.468 81
763.486 72
763.504 68
763.521 71
763.539 61
763.557 42
763.575 86
763.593 60
763.611 62
763.629 46
763.647 77
763.665 81
763.683 58
763.700 70
763.718 45
763.736 45
763.754 51
763.772 109
763.790 97
763.808 57
763.826 55
763.844 57
763.861 53
763.879 98
763.897 81
763.915 76
763.933 52
763.951 85
763.969 127
763.987 97
764.005 53
764.023 61
764.040 45
764.058 48
764.076 65
764.094 64
764.112 61
764.130 129
764.148 203
764.166 195
764.184 160
764.201 86
764.219 90
764.237 64
764.255 84
764.273 99
764.291 142
764.309 83
764.327 43
764.345 58
764.363 78
764.380 95
764.398 88
764.416 138
764.434 103
764.452 141
764.470 101
764.488 68
764.506 51
764.524 92
764.542 51
764.560 23
764.577 44
764.595 59
764.613 87
764.631 55
764.649 61
764.667 75
764.685 54
764.703 58
764.721 59
764.739 55
764.756 50
764.774 59
764.792 41
764.810 43
764.828 73
764.846 78
764.864 70
764.882 59
764.900 46
764.918 41
764.936 57
764.953 29
764.971 33
764.989 85
765.007 99
765.025 107
765.043 83
765.061 76
765.079 72
765.097 52
765.115 58
765.133 85
765.150 153
765.168 136
765.186 144
765.204 167
765.222 118
765.240 113
765.258 85
765.276 70
765.294 104
765.312 94
765.330 101
765.347 79
765.365 70
765.383 48
765.401 68
765.419 63
765.437 57
765.455 57
765.473 50
765.491 64
765.509 60
765.527 52
765.544 105
765.562 109
765.580 88
765.598 116
765.616 62
765.634 45
765.652 51
765.670 60
765.688 82
765.706 49
765.724 52
765.742 46
765.759 48
765.777 45
765.795 36
765.813 27
765.831 31
765.849 57
765.867 62
765.885 49
765.903 61
765.921 75
765.939 67
765.957 107
765.974 118
765.992 98
766.010 114
766.028 70
766.046 98
766.064 93
766.082 83
766.100 116
766.118 90
766.136 112
766.154 109
766.172 114
766.190 129
766.207 114
766.225 117
766.243 72
766.261 75
766.279 75
766.297 106
766.315 78
766.333 119
766.351 107
766.369 72
766.387 70
766.405 72
766.423 53
766.440 70
766.458 50
766.476 89
766.494 70
766.512 54
766.530 67
766.548 47
766.566 49
766.584 46
766.602 45
766.620 58
766.638 80
766.656 93
766.674 65
766.691 77
766.709 60
766.727 35
766.745 52
766.763 41
766.781 51
766.799 42
766.817 42
766.835 68
766.853 62
766.871 54
766.889 69
766.907 39
766.925 53
766.942 76
766.960 54
766.978 58
766.996 73
767.014 31
767.032 50
767.050 55
767.068 78
767.086 99
767.104 69
767.122 108
767.140 81
767.158 71
767.176 89
767.194 130
767.211 154
767.229 143
767.247 105
767.265 53
767.283 95
767.301 104
767.319 126
767.337 76
767.355 62
767.373 51
767.391 66
767.409 72
767.427 117
767.445 82
767.463 67
767.480 53
767.498 46
767.516 60
767.534 74
767.552 42
767.570 30
767.588 35
767.606 56
767.624 50
767.642 47
767.660 62
767.678 48
767.696 43
767.714 30
767.732 62
767.750 19
767.768 22
767.785 62
767.803 52
767.821 52
767.839 41
767.857 49
767.875 60
767.893 58
767.911 42
767.929 47
767.947 57
767.965 50
767.983 95
768.001 69
768.019 76
768.037 82
768.055 63
768.073 97
768.090 82
768.108 81
768.126 100
768.144 154
768.162 147
768.180 115
768.198 104
768.216 125
768.234 107
768.252 72
768.270 56
768.288 82
768.306 73
768.324 21
768.342 52
768.360 69
768.378 80
768.396 45
768.413 40
768.431 98
768.449 85
768.467 101
768.485 89
768.503 70
768.521 49
768.539 32
768.557 40
768.575 54
768.593 45
768.611 80
768.629 109
768.647 68
768.665 41
768.683 59
768.701 41
768.719 53
768.737 29
768.755 13
768.773 33
768.790 34
768.808 35
768.826 32
768.844 12
768.862 40
768.880 48
768.898 51
768.916 57
768.934 52
768.952 40
768.970 36
768.988 60
769.006 37
769.024 54
769.042 67
769.060 88
769.078 30
769.096 68
769.114 78
769.132 84
769.150 161
769.168 213
769.185 204
769.203 128
769.221 101
769.239 113
769.257 91
769.275 95
769.293 97
769.311 98
769.329 79
769.347 85
769.365 99
769.383 86
769.401 114
769.419 76
769.437 60
769.455 58
769.473 55
769.491 116
769.509 115
769.527 59
769.545 97
769.563 85
769.581 63
769.599 54
769.616 83
769.634 78
769.652 76
769.670 73
769.688 58
769.706 40
769.724 52
769.742 49
769.760 35
769.778 61
769.796 50
769.814 60
769.832 86
769.850 75
769.868 72
769.886 73
769.904 71
769.922 53
769.940 84
769.958 80
769.976 80
769.994 72
770.012 59
770.030 30
770.048 49
770.066 128
770.084 96
770.102 73
770.120 76
770.137 120
770.155 168
770.173 203
770.191 202
770.209 175
770.227 116
770.245 65
770.263 60
770.281 79
770.299 99
770.317 95
770.335 141
770.353 74
770.371 118
770.389 105
770.407 171
770.425 148
770.443 120
770.461 77
770.479 76
770.497 43
770.515 71
770.533 117
770.551 58
770.569 67
770.587 93
770.605 85
770.623 100
770.641 76
770.659 62
770.677 91
770.695 84
770.713 55
770.731 83
770.749 87
770.767 75
770.784 60
770.802 100
770.820 64
770.838 30
770.856 75
770.874 72
770.892 106
770.910 58
770.928 71
770.946 89
770.964 55
770.982 74
771.000 68
771.018 63
771.036 71
771.054 77
771.072 61
771.090 107
771.108 90
771.126 93
771.144 135
771.162 181
771.180 187
771.198 102
771.216 55
771.234 102
771.252 82
771.270 62
771.288 57
771.306 53
771.324 83
771.342 54
771.360 86
771.378 109
771.396 116
771.414 124
771.432 174
771.450 106
771.468 127
771.486 97
771.504 65
771.522 65
771.540 49
771.558 40
771.576 47
771.594 44
771.612 41
771.630 39
771.648 51
771.666 43
771.684 40
771.702 32
771.720 51
771.737 69
771.755 58
771.773 48
771.791 56
771.809 75
771.827 82
771.845 81
771.863 87
771.881 41
771.899 44
771.917 62
771.935 44
771.953 60
771.971 65
771.989 55
772.007 50
772.025 57
772.043 69
772.061 53
772.079 47
772.097 111
772.115 126
772.133 165
772.151 231
772.169 159
772.187 203
772.205 185
772.223 98
772.241 85
772.259 59
772.277 52
772.295 76
772.313 58
772.331 70
772.349 117
772.367 51
772.385 95
772.403 66
772.421 96
772.439 130
772.457 85
772.475 47
772.493 66
772.511 41
772.529 37
772.547 51
772.565 13
772.583 56
772.601 66
772.619 40
772.637 30
772.655 41
772.673 41
772.691 41
772.709 63
772.727 52
772.745 54
772.763 33
772.781 46
772.799 59
772.817 58
772.835 58
772.853 39
772.871 33
772.889 35
772.907 55
772.925 53
772.943 53
772.961 36
772.979 43
772.997 40
773.015 31
773.033 55
773.051 50
773.069 72
773.087 94
773.105 130
773.123 157
773.141 145
773.159 168
773.177 163
773.195 174
773.213 165
773.231 112
773.249 108
773.267 117
773.285 100
773.303 92
773.321 69
773.339 52
773.357 107
773.375 73
773.393 75
773.411 69
773.429 68
773.447 78
773.465 68
773.483 80
773.501 72
773.519 58
773.537 67
773.555 60
773.573 53
773.591 38
773.609 20
773.627 41
773.645 46
773.663 51
773.681 54
773.699 68
773.717 51
773.735 39
773.753 53
773.771 56
773.789 63
773.807 81
773.825 74
773.843 54
773.861 54
773.879 34
773.897 37
773.915 27
773.933 40
773.951 41
773.969 13
773.988 20
774.006 37
774.024 29
774.042 32
774.060 72
774.078 66
774.096 67
774.114 53
774.132 97
774.150 126
774.168 108
774.186 132
774.204 93
774.222 81
774.240 67
774.258 62
774.276 53
774.294 65
774.312 53
774.330 71
774.348 90
774.366 85
774.384 91
774.402 80
774.420 56
774.438 45
774.456 41
774.474 79
774.492 62
774.510 50
774.528 90
774.546 90
774.564 66
774.582 29
774.600 32
774.618 36
774.636 34
774.654 66
774.672 70
774.690 72
774.708 79
774.726 61
774.744 44
774.762 50
774.780 100
774.798 113
774.816 141
774.834 104
774.852 72
774.870 93
774.888 67
774.906 66
774.924 49
774.942 47
774.961 76
774.979 44
774.997 43
775.015 60
775.033 42
775.051 58
775.069 83
775.087 83
775.105 97
775.123 43
775.141 110
775.159 112
775.177 77
775.195 96
775.213 73
775.231 49
775.249 42
775.267 69
775.285 53
775.303 84
775.321 82
775.339 63
775.357 54
775.375 71
775.393 48
775.411 46
775.429 78
775.447 49
775.465 60
775.483 53
775.501 56
775.519 57
775.537 36
775.555 67
775.573 49
775.592 79
775.610 67
775.628 63
775.646 62
775.664 36
775.682 38
775.700 42
775.718 48
775.736 67
775.754 100
775.772 79
775.790 91
775.808 84
775.826 110
775.844 74
775.862 51
775.880 31
775.898 56
775.916 57
775.934 65
775.952 46
775.970 40
775.988 35
776.006 61
776.024 55
776.042 50
776.060 49
776.078 83
776.096 91
776.115 57
776.133 90
776.151 113
776.169 103
776.187 121
776.205 141
776.223 111
776.241 80
776.259 66
776.277 74
776.295 65
776.313 57
776.331 68
776.349 99
776.367 70
776.385 43
776.403 78
776.421 58
776.439 36
776.457 39
776.475 35
776.493 30
776.511 71
776.529 24
776.547 83
776.566 64
776.584 63
776.602 46
776.620 26
776.638 47
776.656 31
776.674 36
776.692 68
776.710 42
776.728 26
776.746 46
776.764 55
776.782 61
776.800 93
776.818 68
776.836 76
776.854 60
776.872 38
776.890 40
776.908 24
776.926 6
776.944 8
776.963 45
776.981 82
776.999 44
777.017 48
777.035 43
777.053 46
777.071 65
777.089 66
777.107 48
777.125 73
777.143 69
777.161 101
777.179 140
777.197 136
777.215 99
777.233 66
777.251 91
777.269 104
777.287 87
777.305 60
777.324 57
777.342 94
777.360 89
777.378 97
777.396 56
777.414 76
777.432 50
777.450 39
777.468 49
777.486 55
777.504 47
777.522 42
777.540 50
777.558 21
777.576 44
777.594 31
777.612 19
777.630 56
777.649 64
777.667 55
777.685 80
777.703 55
777.721 41
777.739 32
777.757 53
777.775 79
777.793 80
777.811 76
777.829 81
777.847 44
777.865 63
777.883 56
777.901 43
777.919 73
777.937 74
777.955 59
777.974 42
777.992 50
778.010 49
778.028 47
778.046 55
778.064 35
778.082 80
778.100 58
778.118 106
778.136 201
778.154 212
778.172 141
778.190 115
778.208 105
778.226 105
778.244 103
778.263 85
778.281 70
778.299 70
778.317 34
778.335 55
778.353 63
778.371 39
778.389 77
778.407 64
778.425 53
778.443 71
778.461 95
778.479 66
778.497 49
778.515 50
778.533 64
778.552 47
778.570 57
778.588 34
778.606 27
778.624 74
778.642 76
778.660 77
778.678 45
778.696 53
778.714 53
778.732 55
778.750 30
778.768 38
778.786 75
778.805 62
778.823 34
778.841 32
778.859 71
778.877 53
778.895 66
778.913 49
778.931 25
778.949 59
778.967 54
778.985 81
779.003 30
779.021 66
779.039 65
779.057 88
779.076 85
779.094 94
779.112 98
779.130 116
779.148 124
779.166 169
779.184 163
779.202 96
779.220 149
779.238 156
779.256 91
779.274 70
779.292 63
779.311 74
779.329 85
779.347 56
779.365 57
779.383 38
779.401 73
779.419 50
779.437 54
779.455 62
779.473 54
779.491 82
779.509 86
779.527 50
779.546 52
779.564 75
779.582 26
779.600 39
779.618 40
779.636 54
779.654 56
779.672 33
779.690 57
779.708 43
779.726 57
779.744 67
779.762 48
779.781 26
779.799 32
779.817 38
779.835 44
779.853 71
779.871 58
779.889 107
779.907 80
779.925 79
779.943 73
779.961 91
779.979 97
779.998 86
780.016 62
780.034 58
780.052 47
780.070 38
780.088 47
780.106 72
780.124 105
780.142 127
780.160 165
780.178 176
780.196 165
780.215 114
780.233 157
780.251 100
780.269 98
780.287 113
780.305 74
780.323 89
780.341 83
780.359 115
780.377 99
780.395 92
780.414 90
780.432 72
780.450 39
780.468 87
780.486 40
780.504 63
780.522 83
780.540 46
780.558 52
780.576 99
780.594 74
780.612 37
780.631 37
780.649 21
780.667 41
780.685 43
780.703 31
780.721 51
780.739 32
780.757 99
780.775 85
780.793 63
780.811 36
780.830 90
780.848 92
780.866 42
780.884 40
780.902 50
780.920 47
780.938 70
780.956 55
780.974 82
780.992 47
781.011 77
781.029 83
781.047 130
781.065 96
781.083 109
781.101 112
781.119 153
781.137 101
781.155 114
781.173 141
781.191 112
781.210 123
781.228 102
781.246 118
781.264 105
781.282 60
781.300 61
781.318 77
781.336 47
781.354 70
781.372 139
781.391 107
781.409 72
781.427 22
781.445 44
781.463 102
781.481 94
781.499 46
781.517 81
781.535 59
781.553 61
781.572 50
781.590 42
781.608 37
781.626 58
781.644 30
781.662 29
781.680 47
781.698 51
781.716 49
781.734 44
781.753 17
781.771 39
781.789 57
781.807 22
781.825 30
781.843 42
781.861 62
781.879 66
781.897 59
781.916 25
781.934 67
781.952 69
781.970 45
781.988 50
782.006 55
782.024 25
782.042 61
782.060 107
782.078 100
782.097 87
782.115 54
782.133 76
782.151 84
782.169 130
782.187 186
782.205 134
782.223 142
782.241 107
782.260 95
782.278 106
782.296 115
782.314 109
782.332 63
782.350 70
782.368 29
782.386 32
782.404 65
782.423 109
782.441 97
782.459 92
782.477 103
782.495 73
782.513 54
782.531 51
782.549 66
782.567 29
782.586 36
782.604 60
782.622 50
782.640 30
782.658 25
782.676 30
782.694 55
782.712 85
782.730 68
782.749 53
782.767 43
782.785 25
782.803 25
782.821 48
782.839 36
782.857 20
782.875 56
782.894 54
782.912 76
782.930 46
782.948 33
782.966 69
782.984 53
783.002 44
783.020 43
783.038 59
783.057 40
783.075 38
783.093 58
783.111 76
783.129 82
783.147 91
783.165 127
783.183 177
783.202 191
783.220 160
783.238 116
783.256 80
783.274 49
783.292 47
783.310 105
783.328 49
783.347 65
783.365 91
783.383 79
783.401 75
783.419 42
783.437 91
783.455 106
783.473 91
783.491 97
783.510 93
783.528 32
783.546 25
783.564 59
783.582 50
783.600 26
783.618 17
783.636 35
783.655 41
783.673 99
783.691 110
783.709 52
783.727 33
783.745 59
783.763 29
783.781 47
783.800 65
783.818 68
783.836 46
783.854 52
783.872 33
783.890 58
783.908 41
783.927 74
783.945 48
783.963 29
783.981 48
783.999 50
784.017 46
784.035 48
784.053 63
784.072 84
784.090 50
784.108 57
784.126 73
784.144 70
784.162 102
784.180 96
784.198 138
784.217 142
784.235 141
784.253 103
784.271 70
784.289 76
784.307 41
784.325 56
784.344 74
784.362 106
784.380 88
784.398 60
784.416 65
784.434 56
784.452 76
784.470 54
784.489 87
784.507 75
784.525 62
784.543 58
784.561 48
784.579 48
784.597 55
784.616 48
784.634 44
784.652 68
784.670 38
784.688 77
784.706 86
784.724 70
784.743 46
784.761 55
784.779 66
784.797 48
784.815 35
784.833 55
784.851 85
784.869 84
784.888 59
784.906 34
784.924 54
784.942 52
784.960 98
784.978 80
784.996 61
785.015 56
785.033 64
785.051 52
785.069 73
785.087 66
785.105 82
785.123 91
785.142 122
785.160 111
785.178 129
785.196 131
785.214 131
785.232 149
785.250 89
785.269 70
785.287 66
785.305 71
785.323 32
785.341 86
785.359 93
785.377 124
785.396 66
785.414 105
785.432 48
785.450 40
785.468 59
785.486 55
785.505 68
785.523 98
785.541 109
785.559 99
785.577 46
785.595 48
785.613 70
785.632 104
785.650 119
785.668 92
785.686 56
785.704 70
785.722 77
785.740 63
785.759 59
785.777 52
785.795 43
785.813 23
785.831 41
785.849 54
785.867 64
785.886 83
785.904 108
785.922 59
785.940 77
785.958 87
785.976 43
785.995 34
786.013 30
786.031 59
786.049 72
786.067 109
786.085 110
786.103 108
786.122 112
786.140 113
786.158 153
786.176 132
786.194 112
786.212 90
786.231 140
786.249 100
786.267 75
786.285 49
786.303 78
786.321 80
786.339 51
786.358 68
786.376 100
786.394 71
786.412 77
786.430 73
786.448 87
786.467 81
786.485 57
786.503 39
786.521 43
786.539 24
786.557 31
786.576 32
786.594 74
786.612 87
786.630 77
786.648 62
786.666 83
786.684 58
786.703 34
786.721 75
786.739 103
786.757 105
786.775 126
786.793 143
786.812 189
786.830 137
786.848 163
786.866 160
786.884 115
786.902 142
786.921 62
786.939 95
786.957 79
786.975 103
786.993 93
787.011 73
787.030 68
787.048 78
787.066 61
787.084 57
787.102 90
787.120 95
787.139 118
787.157 151
787.175 279
787.193 292
787.211 242
787.229 144
787.248 134
787.266 79
787.284 51
787.302 48
787.320 45
787.338 44
787.357 78
787.375 56
787.393 106
787.411 97
787.429 101
787.447 85
787.466 55
787.484 61
787.502 67
787.520 69
787.538 61
787.556 41
787.575 65
787.593 67
787.611 43
787.629 47
787.647 68
787.665 46
787.684 47
787.702 26
787.720 51
787.738 50
787.756 31
787.775 37
787.793 75
787.811 105
787.829 97
787.847 96
787.865 77
787.884 44
787.902 58
787.920 59
787.938 45
787.956 50
787.974 62
787.993 54
788.011 46
788.029 28
788.047 42
788.065 96
788.083 108
788.102 109
788.120 108
788.138 118
788.156 126
788.174 118
788.193 144
788.211 180
788.229 168
788.247 56
788.265 40
788.283 64
788.302 70
788.320 96
788.338 84
788.356 66
788.374 58
788.393 43
788.411 54
788.429 46
788.447 66
788.465 53
788.483 39
788.502 50
788.520 74
788.538 40
788.556 28
788.574 40
788.593 60
788.611 48
788.629 48
788.647 50
788.665 69
788.683 57
788.702 29
788.720 44
788.738 78
788.756 66
788.774 102
788.793 78
788.811 212
788.829 373
788.847 418
788.865 260
788.883 161
788.902 123
788.920 70
788.938 78
788.956 60
788.974 58
788.993 57
789.011 72
789.029 74
789.047 65
789.065 43
789.084 74
789.102 75
789.120 85
789.138 98
789.156 104
789.174 135
789.193 149
789.211 99
789.229 58
789.247 65
789.265 33
789.284 70
789.302 54
789.320 50
789.338 71
789.356 71
789.375 48
789.393 76
789.411 56
789.429 98
789.447 76
789.466 81
789.484 68
789.502 80
789.520 91
789.538 83
789.556 55
789.575 64
789.593 46
789.611 44
789.629 37
789.647 28
789.666 34
789.684 29
789.702 35
789.720 40
789.738 58
789.757 74
789.775 63
789.793 57
789.811 84
789.829 171
789.848 157
789.866 125
789.884 104
789.902 56
789.920 43
789.939 49
789.957 41
789.975 62
789.993 86
790.011 45
790.030 32
790.048 32
790.066 52
790.084 56
790.102 43
790.121 43
790.139 170
790.157 184
790.175 177
790.193 141
790.212 123
790.230 113
790.248 143
790.266 82
790.284 69
790.303 66
790.321 19
790.339 31
790.357 52
790.375 48
790.394 39
790.412 41
790.430 68
790.448 63
790.466 38
790.485 49
790.503 60
790.521 57
790.539 62
790.557 47
790.576 61
790.594 52
790.612 28
790.630 56
790.648 44
790.667 54
790.685 39
790.703 25
790.721 24
790.740 27
790.758 35
790.776 78
790.794 77
790.812 49
790.831 77
790.849 86
790.867 54
790.885 38
790.903 34
790.922 41
790.940 35
790.958 30
790.976 54
790.994 81
791.013 68
791.031 57
791.049 85
791.067 79
791.086 62
791.104 73
791.122 123
791.140 118
791.158 105
791.177 152
791.195 154
791.213 184
791.231 103
791.249 79
791.268 57
791.286 74
791.304 79
791.322 96
791.340 48
791.359 43
791.377 61
791.395 95
791.413 67
791.432 47
791.450 40
791.468 60
791.486 85
791.504 68
791.523 43
791.541 48
791.559 63
791.577 32
791.596 32
791.614 57
791.632 25
791.650 48
791.668 72
791.687 71
791.705 45
791.723 92
791.741 54
791.759 48
791.778 84
791.796 62
791.814 47
791.832 23
791.851 58
791.869 57
791.887 35
791.905 33
791.923 31
791.942 12
791.960 15
791.978 26
791.996 26
792.015 45
792.033 32
792.051 53
792.069 56
792.087 50
792.106 49
792.124 107
792.142 81
792.160 123
792.179 126
792.197 211
792.215 147
792.233 117
792.251 131
792.270 98
792.288 48
792.306 53
792.324 38
792.343 33
792.361 89
792.379 96
792.397 45
792.415 58
792.434 74
792.452 122
792.470 61
792.488 55
792.507 66
792.525 55
792.543 56
792.561 44
792.580 38
792.598 27
792.616 40
792.634 70
792.652 61
792.671 46
792.689 62
792.707 70
792.725 58
792.744 74
792.762 64
792.780 63
792.798 64
792.817 65
792.835 42
792.853 52
792.871 55
792.889 36
792.908 33
792.926 23
792.944 20
792.962 45
792.981 41
792.999 59
793.017 75
793.035 47
793.054 18
793.072 37
793.090 121
793.108 77
793.126 76
793.145 137
793.163 153
793.181 156
793.199 101
793.218 119
793.236 109
793.254 95
793.272 113
793.291 62
793.309 25
793.327 30
793.345 50
793.364 47
793.382 23
793.400 51
793.418 60
793.437 47
793.455 88
793.473 76
793.491 61
793.509 45
793.528 51
793.546 32
793.564 27
793.582 19
793.601 23
793.619 51
793.637 63
793.655 59
793.674 21
793.692 50
793.710 51
793.728 54
793.747 55
793.765 60
793.783 62
793.801 32
793.820 49
793.838 53
793.856 34
793.874 63
793.893 66
793.911 36
793.929 59
793.947 112
793.966 69
793.984 47
794.002 56
794.020 71
794.039 59
794.057 55
794.075 60
794.093 48
794.111 36
794.130 63
794.148 76
794.166 99
794.184 166
794.203 94
794.221 88
794.239 78
794.257 54
794.276 71
794.294 73
794.312 42
794.330 41
794.349 27
794.367 70
794.385 69
794.403 77
794.422 54
794.440 71
794.458 75
794.476 55
794.495 51
794.513 51
794.531 38
794.549 34
794.568 21
794.586 31
794.604 51
794.622 62
794.641 59
794.659 50
794.677 33
794.695 47
794.714 48
794.732 63
794.750 81
794.768 67
794.787 49
794.805 59
794.823 46
794.842 43
794.860 47
794.878 75
794.896 40
794.915 53
794.933 25
794.951 24
794.969 57
794.988 60
795.006 47
795.024 82
795.042 52
795.061 58
795.079 47
795.097 62
795.115 57
795.134 72
795.152 146
795.170 144
795.188 152
795.207 124
795.225 110
795.243 47
795.261 71
795.280 64
795.298 68
795.316 72
795.334 59
795.353 61
795.371 57
795.389 53
795.408 90
795.426 87
795.444 56
795.462 32
795.481 73
795.499 76
795.517 51
795.535 57
795.554 69
795.572 72
795.590 42
795.608 30
795.627 38
795.645 32
795.663 80
795.681 39
795.700 56
795.718 40
795.736 25
795.755 45
795.773 68
795.791 72
795.809 63
795.828 56
795.846 76
795.864 38
795.882 44
795.901 41
795.919 25
795.937 17
795.955 46
795.974 67
795.992 59
796.010 51
796.029 74
796.047 62
796.065 26
796.083 62
796.102 112
796.120 114
796.138 130
796.156 99
796.175 62
796.193 103
796.211 117
796.229 99
796.248 84
796.266 66
796.284 59
796.303 69
796.321 58
796.339 53
796.357 57
796.376 34
796.394 47
796.412 89
796.430 83
796.449 106
796.467 85
796.485 75
796.504 78
796.522 80
796.540 67
796.558 55
796.577 63
796.595 46
796.613 47
796.631 13
796.650 14
796.668 39
796.686 46
796.705 16
796.723 15
796.741 43
796.759 25
796.778 37
796.796 72
796.814 40
796.833 39
796.851 56
796.869 43
796.887 74
796.906 49
796.924 60
796.942 65
796.960 38
796.979 81
796.997 101
797.015 55
797.034 58
797.052 89
797.070 64
797.088 81
797.107 94
797.125 108
797.143 72
797.162 87
797.180 184
797.198 163
797.216 101
797.235 123
797.253 68
797.271 79
797.290 37
797.308 64
797.326 69
797.344 61
797.363 80
797.381 84
797.399 75
797.418 97
797.436 88
797.454 91
797.472 73
797.491 98
797.509 97
797.527 91
797.545 45
797.564 54
797.582 43
797.600 41
797.619 33
797.637 30
797.655 45
797.674 42
797.692 41
797.710 50
797.728 62
797.747 38
797.765 33
797.783 34
797.802 64
797.820 28
797.838 41
797.856 69
797.875 47
797.893 51
797.911 58
797.930 60
797.948 18
797.966 62
797.984 77
798.003 44
798.021 18
798.039 36
798.058 33
798.076 48
798.094 38
798.112 19
798.131 59
798.149 89
798.167 116
798.186 108
798.204 98
798.222 107
798.241 88
798.259 76
798.277 83
798.295 37
798.314 24
798.332 72
798.350 68
798.369 93
798.387 81
798.405 56
798.423 80
798.442 76
798.460 91
798.478 51
798.497 58
798.515 35
798.533 15
798.552 55
798.570 30
798.588 44
798.606 39
798.625 42
798.643 46
798.661 32
798.680 17
798.698 52
798.716 30
798.735 48
798.753 35
798.771 19
798.789 17
798.808 29
798.826 50
798.844 52
798.863 51
798.881 68
798.899 46
798.918 47
798.936 27
798.954 41
798.972 52
798.991 37
799.009 45
799.027 87
799.046 72
799.064 54
799.082 54
799.101 88
799.119 56
799.137 95
799.155 153
799.174 240
799.192 284
799.210 236
799.229 165
799.247 176
799.265 126
799.284 92
799.302 84
799.320 47
799.339 91
799.357 91
799.375 102
799.393 64
799.412 103
799.430 87
799.448 48
799.467 112
799.485 90
799.503 66
799.522 57
799.540 51
799.558 60
799.577 67
799.595 24
799.613 42
799.631 27
799.650 26
799.668 45
799.686 34
799.705 18
799.723 27
799.741 30
799.760 23
799.778 41
799.796 20
799.815 39
799.833 23
799.851 27
799.869 45
799.888 22
799.906 27
799.924 31
799.943 28
799.961 27
799.979 32
799.998 43
800.016 70
800.034 38
800.053 63
800.071 47
800.089 21
800.108 78
800.126 65
800.144 99
800.162 136
800.181 190
800.199 224
800.217 143
800.236 95
800.254 102
800.272 53
800.291 62
800.309 92
800.327 100
800.346 62
800.364 62
800.382 32
800.401 39
800.419 55
800.437 77
800.456 63
800.474 61
800.492 42
800.511 74
800.529 85
800.547 66
800.565 64
800.584 45
800.602 30
800.620 39
800.639 53
800.657 36
800.675 28
800.694 54
800.712 59
800.730 70
800.749 93
800.767 49
800.785 21
800.804 73
800.822 88
800.840 63
800.859 55
800.877 59
800.895 41
800.914 35
800.932 33
800.950 63
800.969 55
800.987 37
801.005 41
801.024 45
801.042 61
801.060 92
801.079 78
801.097 78
801.115 57
801.134 77
801.152 94
801.170 85
801.189 83
801.207 137
801.225 130
801.243 127
801.262 90
801.280 50
801.298 75
801.317 48
801.335 82
801.353 62
801.372 48
801.390 88
801.408 66
801.427 62
801.445 69
801.463 53
801.482 62
801.500 41
801.518 26
801.537 19
801.555 38
801.573 60
801.592 46
801.610 49
801.628 13
801.647 26
801.665 59
801.683 55
801.702 51
801.720 47
801.738 43
801.757 28
801.775 34
801.793 32
801.812 37
801.830 42
801.848 23
801.867 42
801.885 79
801.903 64
801.922 42
801.940 52
801.958 59
801.977 84
801.995 106
802.013 60
802.032 45
802.050 44
802.068 25
802.087 81
802.105 84
802.123 58
802.142 75
802.160 94
802.179 123
802.197 122
802.215 97
802.234 60
802.252 89
802.270 67
802.289 48
802.307 81
802.325 78
802.344 51
802.362 63
802.380 75
802.399 72
802.417 70
802.435 49
802.454 63
802.472 50
802.490 55
802.509 45
802.527 50
802.545 33
802.564 31
802.582 42
802.600 53
802.619 39
802.637 70
802.655 83
802.674 40
802.692 42
802.710 60
802.729 39
802.747 66
802.765 76
802.784 40
802.802 97
802.820 106
802.839 96
802.857 39
802.876 30
802.894 43
802.912 61
802.931 42
802.949 61
802.967 60
802.986 37
803.004 30
803.022 63
803.041 58
803.059 62
803.077 47
803.096 47
803.114 96
803.132 81
803.151 129
803.169 92
803.187 144
803.206 163
803.224 175
803.243 114
803.261 126
803.279 58
803.298 45
803.316 50
803.334 81
803.353 84
803.371 56
803.389 27
803.408 68
803.426 33
803.444 63
803.463 103
803.481 62
803.499 46
803.518 61
803.536 49
803.555 35
803.573 70
803.591 39
803.610 42
803.628 33
803.646 66
803.665 41
803.683 37
803.701 38
803.720 20
803.738 17
803.756 35
803.775 52
803.793 73
803.811 73
803.830 70
803.848 59
803.867 45
803.885 57
803.903 55
803.922 81
803.940 74
803.958 63
803.977 48
803.995 30
804.013 45
804.032 24
804.050 32
804.069 70
804.087 56
804.105 78
804.124 93
804.142 56
804.160 116
804.179 209
804.197 129
804.215 118
804.234 131
804.252 111
804.270 66
804.289 58
804.307 37
804.326 62
804.344 73
804.362 43
804.381 18
804.399 18
804.417 47
804.436 41
804.454 82
804.472 70
804.491 34
804.509 47
804.528 27
804.546 30
804.564 36
804.583 45
804.601 31
804.619 19
804.638 38
804.656 34
804.675 46
804.693 80
804.711 76
804.730 57
804.748 35
804.766 35
804.785 89
804.803 81
804.821 59
804.840 60
804.858 73
804.877 71
804.895 53
804.913 14
804.932 38
804.950 61
804.968 39
804.987 53
805.005 47
805.024 49
805.042 43
805.060 72
805.079 82
805.097 79
805.115 64
805.134 85
805.152 71
805.171 104
805.189 198
805.207 216
805.226 284
805.244 160
805.262 135
805.281 106
805.299 79
805.318 97
805.336 54
805.354 36
805.373 49
805.391 46
805.409 70
805.428 87
805.446 90
805.465 66
805.483 29
805.501 45
805.520 108
805.538 116
805.556 94
805.575 48
805.593 39
805.612 44
805.630 43
805.648 40
805.667 84
805.685 89
805.703 104
805.722 71
805.740 89
805.759 52
805.777 35
805.795 25
805.814 31
805.832 29
805.850 53
805.869 42
805.887 59
805.906 50
805.924 55
805.942 41
805.961 28
805.979 25
805.998 38
806.016 32
806.034 61
806.053 25
806.071 40
806.089 53
806.108 38
806.126 51
806.145 90
806.163 62
806.181 91
806.200 159
806.218 153
806.237 143
806.255 128
806.273 98
806.292 98
806.310 87
806.328 95
806.347 71
806.365 96
806.384 77
806.402 57
806.420 48
806.439 37
806.457 35
806.476 46
806.494 72
806.512 45
806.531 34
806.549 62
806.567 37
806.586 37
806.604 29
806.623 24
806.641 40
806.659 62
806.678 48
806.696 66
806.715 32
806.733 36
806.751 30
806.770 8
806.788 24
806.807 30
806.825 38
806.843 37
806.862 34
806.880 67
806.899 47
806.917 48
806.935 51
806.954 47
806.972 86
806.990 56
807.009 53
807.027 37
807.046 37
807.064 36
807.082 55
807.101 38
807.119 43
807.138 81
807.156 110
807.174 90
807.193 82
807.211 112
807.230 106
807.248 76
807.266 87
807.285 135
807.303 113
807.322 72
807.340 99
807.358 64
807.377 58
807.395 42
807.414 69
807.432 73
807.450 51
807.469 37
807.487 64
807.506 64
807.524 77
807.542 123
807.561 96
807.579 55
807.598 62
807.616 26
807.634 50
807.653 41
807.671 41
807.690 35
807.708 43
807.726 29
807.745 52
807.763 42
807.782 33
807.800 48
807.818 50
807.837 36
807.855 45
807.874 38
807.892 49
807.910 63
807.929 71
807.947 36
807.966 41
807.984 24
808.002 64
808.021 39
808.039 41
808.058 50
808.076 26
808.094 22
808.113 60
808.131 72
808.150 81
808.168 73
808.187 79
808.205 88
808.223 102
808.242 81
808.260 59
808.279 44
808.297 52
808.315 64
808.334 50
808.352 35
808.371 74
808.389 71
808.407 53
808.426 89
808.444 69
808.463 56
808.481 58
808.499 52
808.518 90
808.536 26
808.555 42
808.573 46
808.592 67
808.610 77
808.628 26
808.647 31
808.665 52
808.684 111
808.702 62
808.720 58
808.739 71
808.757 92
808.776 67
808.794 51
808.813 80
808.831 59
808.849 65
808.868 55
808.886 47
808.905 27
808.923 27
808.941 30
808.960 32
808.978 38
808.997 38
809.015 34
809.033 60
809.052 33
809.070 35
809.089 63
809.107 55
809.126 63
809.144 83
809.162 135
809.181 132
809.199 134
809.218 99
809.236 88
809.255 133
809.273 102
809.291 76
809.310 132
809.328 61
809.347 43
809.365 68
809.383 63
809.402 49
809.420 81
809.439 73
809.457 67
809.476 63
809.494 75
809.512 66
809.531 32
809.549 44
809.568 38
809.586 49
809.605 41
809.623 19
809.641 63
809.660 70
809.678 32
809.697 47
809.715 62
809.733 73
809.752 68
809.770 57
809.789 49
809.807 50
809.826 52
809.844 94
809.862 57
809.881 21
809.899 47
809.918 30
809.936 33
809.955 14
809.973 34
809.991 48
810.010 46
810.028 35
810.047 41
810.065 68
810.084 51
810.102 65
810.120 62
810.139 68
810.157 49
810.176 89
810.194 108
810.213 147
810.231 146
810.249 120
810.268 126
810.286 76
810.305 50
810.323 64
810.342 39
810.360 57
810.379 64
810.397 55
810.415 49
810.434 77
810.452 46
810.471 96
810.489 95
810.508 55
810.526 34
810.544 40
810.563 56
810.581 57
810.600 58
810.618 49
810.637 31
810.655 42
810.673 68
810.692 54
810.710 50
810.729 79
810.747 77
810.766 64
810.784 52
810.803 69
810.821 49
810.839 55
810.858 52
810.876 65
810.895 53
810.913 46
810.932 46
810.950 82
810.968 68
810.987 37
811.005 25
811.024 77
811.042 40
811.061 23
811.079 35
811.098 35
811.116 55
811.134 98
811.153 103
811.171 122
811.190 164
811.208 200
811.227 175
811.245 89
811.264 80
811.282 67
811.300 58
811.319 53
811.337 53
811.356 55
811.374 55
811.393 62
811.411 111
811.429 77
811.448 72
811.466 64
811.485 78
811.503 73
811.522 55
811.540 54
811.559 28
811.577 41
811.596 22
811.614 27
811.632 52
811.651 48
811.669 26
811.688 44
811.706 48
811.725 56
811.743 40
811.762 51
811.780 53
811.798 45
811.817 22
811.835 39
811.854 69
811.872 44
811.891 75
811.909 55
811.928 71
811.946 69
811.964 46
811.983 57
812.001 32
812.020 44
812.038 44
812.057 78
812.075 65
812.094 47
812.112 59
812.131 66
812.149 93
812.167 125
812.186 151
812.204 211
812.223 177
812.241 112
812.260 65
812.278 40
812.297 44
812.315 47
812.334 73
812.352 50
812.370 110
812.389 54
812.407 89
812.426 90
812.444 95
812.463 57
812.481 40
812.500 71
812.518 66
812.537 69
812.555 32
812.573 24
812.592 26
812.610 51
812.629 50
812.647 47
812.666 25
812.684 38
812.703 54
812.721 38
812.740 47
812.758 50
812.777 33
812.795 53
812.813 32
812.832 41
812.850 28
812.869 43
812.887 73
812.906 34
812.924 20
812.943 56
812.961 77
812.980 41
812.998 35
813.016 34
813.035 36
813.053 42
813.072 87
813.090 111
813.109 48
813.127 42
813.146 73
813.164 156
813.183 230
813.201 227
813.220 246
813.238 162
813.257 108
813.275 71
813.293 48
813.312 94
813.330 88
813.349 40
813.367 71
813.386 79
813.404 76
813.423 57
813.441 99
813.460 62
813.478 55
813.497 87
813.515 51
813.534 71
813.552 53
813.570 47
813.589 41
813.607 51
813.626 42
813.644 38
813.663 37
813.681 36
813.700 33
813.718 23
813.737 47
813.755 70
813.774 54
813.792 47
813.811 54
813.829 58
813.848 48
813.866 33
813.884 36
813.903 14
813.921 17
813.940 25
813.958 19
813.977 23
813.995 47
814.014 35
814.032 32
814.051 38
814.069 63
814.088 76
814.106 50
814.125 55
814.143 130
814.162 226
814.180 201
814.199 198
814.217 151
814.235 142
814.254 119
814.272 119
814.291 60
814.309 61
814.328 48
814.346 32
814.365 66
814.383 88
814.402 90
814.420 93
814.439 118
814.457 65
814.476 74
814.494 97
814.513 46
814.531 29
814.550 51
814.568 61
814.587 68
814.605 32
814.624 84
814.642 47
814.660 24
814.679 26
814.697 23
814.716 21
814.734 62
814.753 42
814.771 31
814.790 31
814.808 38
814.827 39
814.845 83
814.864 72
814.882 47
814.901 49
814.919 43
814.938 56
814.956 52
814.975 47
814.993 39
815.012 49
815.030 54
815.049 47
815.067 66
815.086 71
815.104 51
815.123 37
815.141 89
815.160 140
815.178 123
815.197 144
815.215 152
815.234 123
815.252 99
815.270 132
815.289 94
815.307 76
815.326 87
815.344 97
815.363 107
815.381 64
815.400 67
815.418 83
815.437 98
815.455 104
815.474 150
815.492 89
815.511 53
815.529 63
815.548 79
815.566 94
815.585 60
815.603 80
815.622 34
815.640 52
815.659 33
815.677 67
815.696 120
815.714 124
815.733 55
815.751 42
815.770 71
815.788 61
815.807 37
815.825 45
815.844 75
815.862 62
815.881 45
815.899 65
815.918 51
815.936 27
815.955 43
815.973 38
815.992 30
816.010 42
816.029 37
816.047 42
816.066 62
816.084 42
816.103 83
816.121 109
816.140 106
816.158 104
816.177 99
816.195 155
816.214 147
816.232 96
816.251 89
816.269 58
816.288 70
816.306 70
816.325 67
816.343 64
816.362 82
816.380 89
816.399 84
816.417 41
816.436 65
816.454 80
816.473 79
816.491 97
816.510 135
816.528 85
816.547 48
816.565 53
816.584 56
816.602 53
816.621 52
816.639 40
816.658 36
816.676 53
816.695 39
816.713 57
816.732 66
816.750 80
816.769 63
816.787 72
816.806 54
816.824 37
816.843 59
816.861 65
816.880 58
816.898 75
816.917 48
816.935 43
816.954 62
816.972 72
816.991 51
817.009 51
817.028 81
817.046 99
817.065 79
817.083 75
817.102 56
817.120 95
817.139 115
817.157 82
817.176 112
817.194 100
817.213 114
817.231 105
817.250 106
817.268 94
817.287 59
817.305 43
817.324 50
817.342 47
817.361 44
817.379 54
817.398 60
817.417 54
817.435 105
817.454 98
817.472 76
817.491 40
817.509 26
817.528 62
817.546 79
817.565 42
817.583 35
817.602 55
817.620 62
817.639 51
817.657 62
817.676 50
817.694 46
817.713 74
817.731 29
817.750 49
817.768 55
817.787 55
817.805 47
817.824 32
817.842 48
817.861 41
817.879 60
817.898 41
817.916 37
817.935 35
817.953 56
817.972 55
817.991 33
818.009 66
818.028 77
818.046 40
818.065 40
818.083 31
818.102 60
818.120 20
818.139 29
818.157 64
818.176 76
818.194 106
818.213 130
818.231 108
818.250 88
818.268 46
818.287 27
818.305 43
818.324 54
818.342 42
818.361 65
818.379 59
818.398 52
818.417 72
818.435 55
818.454 56
818.472 43
818.491 56
818.509 46
818.528 69
818.546 109
818.565 100
818.583 85
818.602 48
818.620 44
818.639 39
818.657 20
818.676 34
818.694 29
818.713 30
818.731 60
818.750 30
818.768 43
818.787 48
818.806 45
818.824 40
818.843 28
818.861 29
818.880 41
818.898 43
818.917 31
818.935 61
818.954 72
818.972 101
818.991 81
819.009 43
819.028 96
819.046 107
819.065 97
819.083 84
819.102 46
819.121 81
819.139 62
819.158 76
819.176 134
819.195 107
819.213 131
819.232 110
819.250 65
819.269 40
819.287 44
819.306 50
819.324 40
819.343 57
819.361 83
819.380 73
819.399 74
819.417 37
819.436 54
819.454 60
819.473 61
819.491 54
819.510 64
819.528 32
819.547 55
819.565 37
819.584 25
819.602 41
819.621 32
819.640 56
819.658 62
819.677 66
819.695 56
819.714 44
819.732 27
819.751 28
819.769 50
819.788 41
819.806 56
819.825 68
819.843 51
819.862 21
819.881 50
819.899 39
819.918 31
819.936 43
819.955 33
819.973 26
819.992 27
820.010 42
820.029 72
820.047 52
820.066 50
820.084 63
820.103 89
820.122 58
820.140 67
820.159 87
820.177 88
820.196 99
820.214 61
820.233 23
820.251 64
820.270 72
820.288 46
820.307 27
820.326 42
820.344 70
820.363 48
820.381 49
820.400 49
820.418 106
820.437 133
820.455 98
820.474 67
820.492 37
820.511 42
820.530 45
820.548 47
820.567 41
820.585 36
820.604 27
820.622 52
820.641 33
820.659 42
820.678 33
820.697 34
820.715 18
820.734 52
820.752 46
820.771 37
820.789 40
820.808 49
820.826 43
820.845 35
820.863 25
820.882 21
820.901 35
820.919 21
820.938 69
820.956 65
820.975 43
820.993 35
821.012 30
821.030 95
821.049 89
821.068 72
821.086 81
821.105 71
821.123 46
821.142 68
821.160 75
821.179 117
821.197 124
821.216 118
821.235 49
821.253 58
821.272 35
821.290 35
821.309 31
821.327 39
821.346 39
821.364 67
821.383 65
821.402 40
821.420 42
821.439 58
821.457 33
821.476 18
821.494 40
821.513 67
821.531 38
821.550 39
821.569 49
821.587 78
821.606 33
821.624 26
821.643 20
821.661 33
821.680 33
821.699 49
821.717 62
821.736 73
821.754 50
821.773 44
821.791 35
821.810 40
821.828 24
821.847 21
821.866 32
821.884 37
821.903 7
821.921 37
821.940 35
821.958 43
821.977 74
821.996 69
822.014 52
822.033 82
822.051 60
822.070 21
822.088 51
822.107 67
822.125 96
822.144 65
822.163 68
822.181 125
822.200 130
822.218 120
822.237 98
822.255 72
822.274 84
822.293 110
822.311 79
822.330 47
822.348 57
822.367 44
822.385 48
822.404 69
822.423 47
822.441 45
822.460 55
822.478 60
822.497 35
822.515 35
822.534 46
822.553 50
822.571 74
822.590 45
822.608 36
822.627 34
822.645 34
822.664 54
822.683 45
822.701 38
822.720 27
822.738 17
822.757 21
822.775 22
822.794 20
822.813 49
822.831 51
822.850 23
822.868 24
822.887 69
822.905 43
822.924 36
822.943 46
822.961 40
822.980 34
822.998 67
823.017 53
823.035 50
823.054 37
823.073 90
823.091 71
823.110 60
823.128 49
823.147 72
823.165 93
823.184 141
823.203 109
823.221 128
823.240 115
823.258 56
823.277 49
823.296 34
823.314 40
823.333 54
823.351 69
823.370 40
823.388 60
823.407 65
823.426 52
823.444 93
823.463 50
823.481 55
823.500 42
823.518 54
823.537 47
823.556 29
823.574 38
823.593 30
823.611 38
823.630 47
823.649 22
823.667 27
823.686 43
823.704 26
823.723 17
823.741 54
823.760 48
823.779 63
823.797 78
823.816 57
823.834 44
823.853 71
823.872 65
823.890 62
823.909 59
823.927 42
823.946 31
823.965 48
823.983 30
824.002 67
824.020 50
824.039 47
824.057 83
824.076 105
824.095 70
824.113 42
824.132 47
824.150 72
824.169 82
824.188 129
824.206 106
824.225 143
824.243 123
824.262 120
824.281 90
824.299 103
824.318 87
824.336 79
824.355 50
824.373 70
824.392 68
824.411 59
824.429 65
824.448 51
824.466 33
824.485 39
824.504 50
824.522 64
824.541 46
824.559 30
824.578 20
824.597 29
824.615 63
824.634 54
824.652 35
824.671 51
824.690 77
824.708 53
824.727 63
824.745 36
824.764 46
824.783 62
824.801 91
824.820 46
824.838 24
824.857 66
824.876 33
824.894 9
824.913 23
824.931 25
824.950 45
824.968 74
824.987 67
825.006 158
825.024 817
825.043 3553
825.061 5843
825.080 5167
825.099 3534
825.117 2300
825.136 1481
825.154 965
825.173 653
825.192 482
825.210 339
825.229 267
825.247 257
825.266 204
825.285 176
825.303 175
825.322 111
825.340 94
825.359 73
825.378 75
825.396 65
825.415 54
825.434 71
825.452 78
825.471 77
825.489 57
825.508 79
825.527 65
825.545 88
825.564 66
825.582 45
825.601 61
825.620 65
825.638 56
825.657 54
825.675 29
825.694 78
825.713 73
825.731 44
825.750 34
825.768 62
825.787 94
825.806 88
825.824 115
825.843 109
825.861 64
825.880 46
825.899 44
825.917 62
825.936 54
825.954 39
825.973 58
825.992 72
826.010 82
826.029 404
826.048 1557
826.066 2421
826.085 2485
826.103 1626
826.122 903
826.141 535
826.159 387
826.178 343
826.196 328
826.215 208
826.234 151
826.252 103
826.271 63
826.289 63
826.308 66
826.327 79
826.345 94
826.364 86
826.383 68
826.401 63
826.420 49
826.438 57
826.457 75
826.476 80
826.494 108
826.513 77
826.531 33
826.550 25
826.569 74
826.587 66
826.606 32
826.625 70
826.643 43
826.662 46
826.680 55
826.699 39
826.718 24
826.736 13
826.755 14
826.773 36
826.792 38
826.811 54
826.829 70
826.848 65
826.867 82
826.885 73
826.904 49
826.922 41
826.941 53
826.960 42
826.978 44
826.997 89
827.016 57
827.034 217
827.053 646
827.071 698
827.090 529
827.109 361
827.127 244
827.146 225
827.165 141
827.183 178
827.202 172
827.220 158
827.239 158
827.258 106
827.276 116
827.295 85
827.314 35
827.332 26
827.351 33
827.369 33
827.388 60
827.407 77
827.425 67
827.444 101
827.463 115
827.481 78
827.500 70
827.518 80
827.537 65
827.556 66
827.574 36
827.593 24
827.612 44
827.630 51
827.649 38
827.667 28
827.686 43
827.705 29
827.723 37
827.742 52
827.761 53
827.779 34
827.798 37
827.816 49
827.835 69
827.854 63
827.872 33
827.891 25
827.910 31
827.928 35
827.947 65
827.965 43
827.984 30
828.003 46
828.021 62
828.040 60
828.059 136
828.077 144
828.096 126
828.115 107
828.133 104
828.152 137
828.170 124
828.189 152
828.208 170
828.226 163
828.245 128
828.264 70
828.282 101
828.301 85
828.320 52
828.338 58
828.357 61
828.375 45
828.394 56
828.413 48
828.431 81
828.450 93
828.469 71
828.487 59
828.506 84
828.525 57
828.543 60
828.562 61
828.580 63
828.599 30
828.618 30
828.636 28
828.655 36
828.674 63
828.692 39
828.711 19
828.730 46
828.748 51
828.767 45
828.785 44
828.804 32
828.823 21
828.841 46
828.860 45
828.879 31
828.897 50
828.916 51
828.935 53
828.953 72
828.972 47
828.991 55
829.009 55
829.028 55
829.046 33
829.065 36
829.084 42
829.102 51
829.121 64
829.140 79
829.158 43
829.177 120
829.196 142
829.214 159
829.233 137
829.252 115
829.270 40
829.289 49
829.308 62
829.326 71
829.345 66
829.363 89
829.382 58
829.401 47
829.419 102
829.438 79
829.457 73
829.475 51
829.494 43
829.513 30
829.531 31
829.550 51
829.569 62
829.587 60
829.606 51
829.625 21
829.643 57
829.662 52
829.680 47
829.699 46
829.718 36
829.736 33
829.755 62
829.774 94
829.792 46
829.811 80
829.830 37
829.848 24
829.867 32
829.886 58
829.904 62
829.923 65
829.942 33
829.960 50
829.979 36
829.998 28
830.016 28
830.035 35
830.054 26
830.072 57
830.091 33
830.110 44
830.128 45
830.147 77
830.165 52
830.184 46
830.203 83
830.221 83
830.240 74
830.259 66
830.277 66
830.296 73
830.315 99
830.333 86
830.352 38
830.371 50
830.389 80
830.408 107
830.427 87
830.445 55
830.464 49
830.483 59
830.501 49
830.520 16
830.539 38
830.557 49
830.576 65
830.595 52
830.613 64
830.632 74
830.651 64
830.669 58
830.688 68
830.707 86
830.725 75
830.744 54
830.763 43
830.781 64
830.800 71
830.819 65
830.837 49
830.856 67
830.875 69
830.893 60
830.912 41
830.931 88
830.949 28
830.968 36
830.987 37
831.005 41
831.024 68
831.043 85
831.061 58
831.080 34
831.099 39
831.117 69
831.136 62
831.155 107
831.173 125
831.192 130
831.211 132
831.229 218
831.248 181
831.267 119
831.285 102
831.304 66
831.323 42
831.341 54
831.360 60
831.379 60
831.397 71
831.416 47
831.435 70
831.453 105
831.472 72
831.491 75
831.509 82
831.528 66
831.547 30
831.565 55
831.584 31
831.603 51
831.621 34
831.640 51
831.659 60
831.677 49
831.696 58
831.715 34
831.733 49
831.752 117
831.771 95
831.789 47
831.808 93
831.827 73
831.845 61
831.864 53
831.883 73
831.901 51
831.920 26
831.939 101
831.957 60
831.976 31
831.995 32
832.014 75
832.032 79
832.051 53
832.070 60
832.088 48
832.107 87
832.126 111
832.144 76
832.163 91
832.182 174
832.200 220
832.219 122
832.238 128
832.256 128
832.275 97
832.294 75
832.312 56
832.331 67
832.350 75
832.368 81
832.387 80
832.406 71
832.424 82
832.443 95
832.462 76
832.481 63
832.499 37
832.518 35
832.537 60
832.555 89
832.574 65
832.593 63
832.611 89
832.630 90
832.649 63
832.667 93
832.686 124
832.705 137
832.723 195
832.742 155
832.761 118
832.779 107
832.798 87
832.817 72
832.836 67
832.854 64
832.873 42
832.892 55
832.910 52
832.929 56
832.948 81
832.966 36
832.985 55
833.004 84
833.022 80
833.041 77
833.060 104
833.078 59
833.097 61
833.116 46
833.135 41
833.153 45
833.172 89
833.191 103
833.209 193
833.228 165
833.247 105
833.265 59
833.284 48
833.303 57
833.321 32
833.340 44
833.359 44
833.378 43
833.396 25
833.415 43
833.434 44
833.452 80
833.471 63
833.490 66
833.508 89
833.527 77
833.546 48
833.564 35
833.583 101
833.602 77
833.621 64
833.639 50
833.658 78
833.677 74
833.695 89
833.714 101
833.733 66
833.751 54
833.770 57
833.789 82
833.808 88
833.826 93
833.845 50
833.864 56
833.882 61
833.901 41
833.920 36
833.938 41
833.957 34
833.976 36
833.994 64
834.013 122
834.032 94
834.051 97
834.069 88
834.088 65
834.107 43
834.125 54
834.144 32
834.163 73
834.182 113
834.200 114
834.219 175
834.238 228
834.256 192
834.275 93
834.294 104
834.312 96
834.331 70
834.350 59
834.369 76
834.387 47
834.406 112
834.425 95
834.443 38
834.462 56
834.481 105
834.499 52
834.518 46
834.537 19
834.556 60
834.574 27
834.593 51
834.612 40
834.630 46
834.649 66
834.668 45
834.687 58
834.705 76
834.724 80
834.743 64
834.761 69
834.780 51
834.799 34
834.817 19
834.836 30
834.855 61
834.874 56
834.892 29
834.911 31
834.930 31
834.948 33
834.967 37
834.986 25
835.005 54
835.023 94
835.042 94
835.061 66
835.079 121
835.098 64
835.117 44
835.136 92
835.154 110
835.173 92
835.192 103
835.210 87
835.229 117
835.248 140
835.267 169
835.285 104
835.304 66
835.323 54
835.341 51
835.360 45
835.379 79
835.398 54
835.416 46
835.435 40
835.454 40
835.472 69
835.491 39
835.510 61
835.529 64
835.547 60
835.566 43
835.585 60
835.603 49
835.622 78
835.641 59
835.660 39
835.678 56
835.697 65
835.716 68
835.734 43
835.753 24
835.772 40
835.791 27
835.809 54
835.828 17
835.847 13
835.866 44
835.884 26
835.903 25
835.922 16
835.940 29
835.959 36
835.978 41
835.997 50
836.015 32
836.034 36
836.053 34
836.071 42
836.090 36
836.109 30
836.128 65
836.146 63
836.165 88
836.184 59
836.203 87
836.221 145
836.240 149
836.259 143
836.277 106
836.296 77
836.315 65
836.334 46
836.352 63
836.371 35
836.390 40
836.408 58
836.427 38
836.446 37
836.465 50
836.483 59
836.502 85
836.521 88
836.540 61
836.558 27
836.577 40
836.596 31
836.614 35
836.633 25
836.652 48
836.671 44
836.689 31
836.708 52
836.727 40
836.746 31
836.764 41
836.783 48
836.802 57
836.821 49
836.839 40
836.858 28
836.877 43
836.895 49
836.914 53
836.933 33
836.952 43
836.970 41
836.989 40
837.008 42
837.027 69
837.045 32
837.064 47
837.083 75
837.102 57
837.120 68
837.139 63
837.158 60
837.176 71
837.195 121
837.214 106
837.233 78
837.251 72
837.270 138
837.289 96
837.308 100
837.326 85
837.345 61
837.364 44
837.383 40
837.401 56
837.420 50
837.439 43
837.458 67
837.476 75
837.495 25
837.514 59
837.532 50
837.551 62
837.570 44
837.589 52
837.607 25
837.626 36
837.645 66
837.664 28
837.682 38
837.701 36
837.720 33
837.739 40
837.757 63
837.776 47
837.795 63
837.814 51
837.832 38
837.851 41
837.870 29
837.889 31
837.907 36
837.926 31
837.945 49
837.964 51
837.982 42
838.001 60
838.020 45
838.039 30
838.057 46
838.076 37
838.095 29
838.113 27
838.132 29
838.151 68
838.170 109
838.188 127
838.207 102
838.226 148
838.245 199
838.263 128
838.282 80
838.301 71
838.320 72
838.338 84
838.357 70
838.376 63
838.395 71
838.413 72
838.432 93
838.451 96
838.470 47
838.488 31
838.507 67
838.526 36
838.545 41
838.563 56
838.582 30
838.601 56
838.620 61
838.638 47
838.657 47
838.676 31
838.695 70
838.713 117
838.732 85
838.751 70
838.770 53
838.788 60
838.807 70
838.826 72
838.845 53
838.863 59
838.882 44
838.901 36
838.920 77
838.939 47
838.957 45
838.976 67
838.995 51
839.014 107
839.032 151
839.051 153
839.070 162
839.089 113
839.107 121
839.126 102
839.145 78
839.164 117
839.182 150
839.201 139
839.220 141
839.239 100
839.257 69
839.276 62
839.295 53
839.314 95
839.332 103
839.351 47
839.370 43
839.389 71
839.407 52
839.426 57
839.445 62
839.464 81
839.482 47
839.501 54
839.520 33
839.539 47
839.558 28
839.576 45
839.595 38
839.614 32
839.633 30
839.651 14
839.670 16
839.689 28
839.708 34
839.726 22
839.745 49
839.764 37
839.783 29
839.801 38
839.820 34
839.839 12
839.858 30
839.877 36
839.895 64
839.914 49
839.933 51
839.952 67
839.970 43
839.989 52
840.008 40
840.027 55
840.045 120
840.064 133
840.083 118
840.102 74
840.120 68
840.139 68
840.158 61
840.177 55
840.196 109
840.214 104
840.233 101
840.252 65
840.271 82
840.289 115
840.308 130
840.327 79
840.346 61
840.364 63
840.383 43
840.402 49
840.421 62
840.440 45
840.458 52
840.477 52
840.496 48
840.515 58
840.533 52
840.552 47
840.571 40
840.590 27
840.609 26
840.627 29
840.646 55
840.665 30
840.684 49
840.702 54
840.721 42
840.740 48
840.759 54
840.778 22
840.796 27
840.815 29
840.834 30
840.853 22
840.871 32
840.890 22
840.909 17
840.928 48
840.946 72
840.965 63
840.984 97
841.003 385
841.022 1392
841.040 2067
841.059 1772
841.078 1227
841.097 586
841.115 373
841.134 278
841.153 184
841.172 143
841.191 151
841.209 188
841.228 174
841.247 83
841.266 71
841.285 81
841.303 79
841.322 41
841.341 58
841.360 107
841.378 130
841.397 113
841.416 56
841.435 59
841.454 77
841.472 89
841.491 78
841.510 73
841.529 65
841.547 68
841.566 75
841.585 47
841.604 42
841.623 41
841.641 96
841.660 45
841.679 21
841.698 12
841.717 29
841.735 60
841.754 46
841.773 30
841.792 27
841.810 34
841.829 42
841.848 64
841.867 73
841.886 49
841.904 61
841.923 48
841.942 46
841.961 48
841.980 40
841.998 75
842.017 333
842.036 886
842.055 929
842.074 659
842.092 362
842.111 248
842.130 215
842.149 173
842.167 138
842.186 72
842.205 71
842.224 66
842.243 100
842.261 68
842.280 52
842.299 69
842.318 67
842.337 74
842.355 87
842.374 112
842.393 116
842.412 88
842.431 220
842.449 807
842.468 1708
842.487 1652
842.506 1030
842.525 603
842.543 484
842.562 334
842.581 148
842.600 102
842.619 94
842.637 87
842.656 73
842.675 41
842.694 39
842.713 54
842.731 64
842.750 64
842.769 44
842.788 52
842.806 83
842.825 63
842.844 50
842.863 52
842.882 64
842.900 57
842.919 24
842.938 19
842.957 64
842.976 68
842.994 54
843.013 173
843.032 287
843.051 405
843.070 330
843.088 158
843.107 81
843.126 121
843.145 78
843.164 92
843.183 78
843.201 67
843.220 96
843.239 93
843.258 89
843.277 49
843.295 55
843.314 86
843.333 71
843.352 34
843.371 56
843.389 87
843.408 83
843.427 96
843.446 212
843.465 527
843.483 845
843.502 607
843.521 300
843.540 177
843.559 103
843.577 86
843.596 67
843.615 46
843.634 22
843.653 55
843.671 42
843.690 28
843.709 5
843.728 34
843.747 65
843.765 62
843.784 55
843.803 33
843.822 24
843.841 21
843.860 50
843.878 47
843.897 52
843.916 23
843.935 39
843.954 29
843.972 53
843.991 43
844.010 54
844.029 89
844.048 110
844.066 125
844.085 123
844.104 87
844.123 54
844.142 76
844.161 77
844.179 92
844.198 103
844.217 106
844.236 121
844.255 94
844.273 96
844.292 83
844.311 58
844.330 83
844.349 71
844.367 26
844.386 58
844.405 69
844.424 68
844.443 91
844.462 183
844.480 201
844.499 168
844.518 115
844.537 69
844.556 55
844.574 61
844.593 51
844.612 38
844.631 20
844.650 29
844.669 40
844.687 52
844.706 52
844.725 57
844.744 83
844.763 49
844.781 37
844.800 46
844.819 19
844.838 24
844.857 37
844.876 48
844.894 76
844.913 44
844.932 37
844.951 31
844.970 37
844.989 61
845.007 34
845.026 80
845.045 216
845.064 226
845.083 194
845.101 158
845.120 73
845.139 82
845.158 101
845.177 61
845.196 72
845.214 74
845.233 101
845.252 88
845.271 96
845.290 56
845.309 46
845.327 59
845.346 68
845.365 69
845.384 34
845.403 63
845.421 56
845.440 39
845.459 66
845.478 148
845.497 133
845.516 81
845.534 60
845.553 46
845.572 41
845.591 29
845.610 34
845.629 37
845.647 23
845.666 20
845.685 37
845.704 69
845.723 42
845.742 40
845.760 36
845.779 36
845.798 41
845.817 55
845.836 15
845.855 36
845.873 38
845.892 46
845.911 60
845.930 38
845.949 52
845.968 37
845.986 38
846.005 59
846.024 57
846.043 151
846.062 121
846.081 80
846.099 85
846.118 71
846.137 59
846.156 56
846.175 67
846.194 68
846.212 95
846.231 116
846.250 150
846.269 121
846.288 75
846.307 72
846.325 52
846.344 37
846.363 67
846.382 102
846.401 67
846.420 33
846.438 31
846.457 62
846.476 72
846.495 84
846.514 60
846.533 72
846.552 50
846.570 52
846.589 50
846.608 98
846.627 58
846.646 53
846.665 80
846.683 56
846.702 32
846.721 47
846.740 17
846.759 23
846.778 50
846.796 44
846.815 53
846.834 71
846.853 39
846.872 60
846.891 29
846.910 43
846.928 40
846.947 65
846.966 56
846.985 73
847.004 69
847.023 131
847.041 177
847.060 158
847.079 126
847.098 99
847.117 110
847.136 63
847.154 40
847.173 79
847.192 100
847.211 61
847.230 119
847.249 115
847.268 81
847.286 59
847.305 79
847.324 89
847.343 73
847.362 53
847.381 51
847.400 65
847.418 48
847.437 50
847.456 68
847.475 73
847.494 30
847.513 41
847.531 85
847.550 73
847.569 55
847.588 72
847.607 64
847.626 42
847.645 56
847.663 58
847.682 95
847.701 63
847.720 71
847.739 47
847.758 41
847.777 50
847.795 77
847.814 72
847.833 85
847.852 56
847.871 51
847.890 56
847.909 52
847.927 53
847.946 33
847.965 61
847.984 74
848.003 69
848.022 81
848.041 84
848.059 69
848.078 57
848.097 55
848.116 56
848.135 39
848.154 61
848.173 76
848.191 58
848.210 92
848.229 137
848.248 128
848.267 72
848.286 66
848.305 55
848.323 58
848.342 67
848.361 69
848.380 76
848.399 60
848.418 94
848.437 66
848.455 47
848.474 93
848.493 82
848.512 68
848.531 41
848.550 71
848.569 85
848.587 67
848.606 97
848.625 111
848.644 73
848.663 82
848.682 92
848.701 107
848.720 133
848.738 106
848.757 59
848.776 74
848.795 57
848.814 66
848.833 71
848.852 75
848.870 83
848.889 40
848.908 44
848.927 44
848.946 45
848.965 33
848.984 60
849.002 52
849.021 74
849.040 52
849.059 62
849.078 108
849.097 114
849.116 78
849.135 74
849.153 95
849.172 136
849.191 118
849.210 92
849.229 150
849.248 115
849.267 129
849.286 98
849.304 99
849.323 95
849.342 74
849.361 45
849.380 81
849.399 98
849.418 73
849.436 54
849.455 36
849.474 57
849.493 58
849.512 73
849.531 33
849.550 37
849.569 66
849.587 25
849.606 13
849.625 44
849.644 68
849.663 37
849.682 45
849.701 60
849.720 68
849.738 89
849.757 57
849.776 46
849.795 48
849.814 49
849.833 33
849.852 24
849.871 36
849.889 33
849.908 52
849.927 59
849.946 50
849.965 51
849.984 48
850.003 53
850.022 78
850.041 61
850.059 32
850.078 53
850.097 51
850.116 33
850.135 43
850.154 43
850.173 64
850.192 108
850.210 148
850.229 150
850.248 124
850.267 118
850.286 70
850.305 76
850.324 65
850.343 88
850.361 51
850.380 70
850.399 49
850.418 38
850.437 16
850.456 42
850.475 77
850.494 47
850.513 49
850.531 93
850.550 64
850.569 64
850.588 61
850.607 62
850.626 70
850.645 81
850.664 67
850.683 49
850.701 25
850.720 24
850.739 64
850.758 53
850.777 43
850.796 40
850.815 31
850.834 30
850.853 38
850.871 71
850.890 75
850.909 44
850.928 50
850.947 57
850.966 90
850.985 68
851.004 75
851.023 58
851.041 33
851.060 54
851.079 78
851.098 50
851.117 63
851.136 65
851.155 69
851.174 88
851.193 118
851.211 98
851.230 108
851.249 157
851.268 83
851.287 99
851.306 89
851.325 69
851.344 66
851.363 66
851.381 65
851.400 88
851.419 70
851.438 41
851.457 43
851.476 65
851.495 63
851.514 46
851.533 58
851.551 53
851.570 16
851.589 51
851.608 34
851.627 28
851.646 51
851.665 40
851.684 20
851.703 21
851.722 30
851.740 22
851.759 46
851.778 23
851.797 33
851.816 43
851.835 33
851.854 30
851.873 15
851.892 43
851.911 73
851.929 34
851.948 30
851.967 53
851.986 47
852.005 56
852.024 56
852.043 81
852.062 85
852.081 59
852.100 61
852.118 38
852.137 72
852.156 100
852.175 102
852.194 147
852.213 214
852.232 215
852.251 196
852.270 136
852.289 119
852.307 124
852.326 123
852.345 116
852.364 83
852.383 130
852.402 103
852.421 87
852.440 118
852.459 83
852.478 74
852.497 99
852.515 37
852.534 23
852.553 65
852.572 76
852.591 41
852.610 43
852.629 42
852.648 21
852.667 49
852.686 47
852.705 72
852.723 62
852.742 34
852.761 37
852.780 58
852.799 32
852.818 42
852.837 40
852.856 37
852.875 48
852.894 15
852.913 31
852.931 72
852.950 48
852.969 25
852.988 32
853.007 56
853.026 50
853.045 57
853.064 47
853.083 54
853.102 40
853.121 33
853.139 42
853.158 79
853.177 127
853.196 221
853.215 246
853.234 145
853.253 149
853.272 105
853.291 83
853.310 61
853.329 60
853.348 94
853.366 81
853.385 73
853.404 69
853.423 79
853.442 65
853.461 50
853.480 59
853.499 54
853.518 53
853.537 58
853.556 73
853.575 21
853.593 33
853.612 71
853.631 65
853.650 66
853.669 41
853.688 35
853.707 40
853.726 49
853.745 51
853.764 44
853.783 28
853.802 39
853.820 59
853.839 11
853.858 36
853.877 46
853.896 34
853.915 32
853.934 45
853.953 49
853.972 23
853.991 147
854.010 425
854.029 550
854.048 472
854.066 321
854.085 232
854.104 111
854.123 98
854.142 83
854.161 77
854.180 134
854.199 102
854.218 156
854.237 231
854.256 153
854.275 119
854.294 87
854.313 75
854.331 40
854.350 67
854.369 58
854.388 86
854.407 86
854.426 111
854.445 83
854.464 91
854.483 57
854.502 49
854.521 52
854.540 64
854.559 76
854.578 60
854.596 49
854.615 81
854.634 64
854.653 45
854.672 37
854.691 50
854.710 53
854.729 75
854.748 77
854.767 51
854.786 30
854.805 44
854.824 36
854.843 67
854.861 52
854.880 45
854.899 47
854.918 53
854.937 47
854.956 74
854.975 75
854.994 317
855.013 747
855.032 1059
855.051 673
855.070 360
855.089 226
855.108 98
855.127 110
855.145 99
855.164 99
855.183 94
855.202 117
855.221 126
855.240 99
855.259 95
855.278 103
855.297 64
855.316 78
855.335 89
855.354 71
855.373 67
855.392 74
855.411 65
855.430 86
855.448 62
855.467 49
855.486 91
855.505 74
855.524 78
855.543 50
855.562 82
855.581 65
855.600 51
855.619 40
855.638 48
855.657 47
855.676 53
855.695 60
855.714 46
855.733 64
855.752 99
855.770 70
855.789 80
855.808 85
855.827 70
855.846 50
855.865 52
855.884 54
855.903 53
855.922 58
855.941 58
855.960 26
855.979 67
855.998 145
856.017 306
856.036 325
856.055 260
856.074 216
856.093 111
856.111 103
856.130 76
856.149 51
856.168 38
856.187 76
856.206 124
856.225 99
856.244 114
856.263 91
856.282 98
856.301 109
856.320 31
856.339 27
856.358 40
856.377 79
856.396 59
856.415 78
856.434 46
856.453 84
856.471 164
856.490 418
856.509 401
856.528 267
856.547 162
856.566 85
856.585 84
856.604 71
856.623 58
856.642 82
856.661 77
856.680 47
856.699 40
856.718 51
856.737 72
856.756 64
856.775 49
856.794 57
856.813 67
856.832 46
856.851 64
856.869 51
856.888 71
856.907 47
856.926 65
856.945 76
856.964 67
856.983 96
857.002 167
857.021 303
857.040 346
857.059 197
857.078 105
857.097 75
857.116 61
857.135 70
857.154 60
857.173 100
857.192 115
857.211 95
857.230 67
857.249 82
857.268 103
857.287 98
857.305 62
857.324 34
857.343 40
857.362 56
857.381 72
857.400 18
857.419 77
857.438 61
857.457 54
857.476 100
857.495 165
857.514 203
857.533 135
857.552 67
857.571 33
857.590 47
857.609 49
857.628 81
857.647 72
857.666 66
857.685 45
857.704 65
857.723 36
857.742 21
857.761 44
857.780 34
857.799 47
857.817 50
857.836 42
857.855 40
857.874 58
857.893 57
857.912 56
857.931 34
857.950 62
857.969 41
857.988 30
858.007 116
858.026 135
858.045 128
858.064 101
858.083 63
858.102 50
858.121 77
858.140 79
858.159 73
858.178 75
858.197 134
858.216 117
858.235 151
858.254 117
858.273 66
858.292 93
858.311 90
858.330 41
858.349 24
858.368 38
858.387 38
858.406 83
858.424 59
858.443 34
858.462 44
858.481 87
858.500 105
858.519 107
858.538 80
858.557 67
858.576 51
858.595 56
858.614 35
858.633 61
858.652 60
858.671 49
858.690 67
858.709 48
858.728 49
858.747 32
858.766 36
858.785 38
858.804 55
858.823 45
858.842 43
858.861 36
858.880 61
858.899 61
858.918 27
858.937 46
858.956 48
858.975 51
858.994 40
859.013 76
859.032 110
859.051 91
859.070 78
859.089 65
859.108 60
859.127 35
859.146 55
859.165 114
859.184 106
859.203 144
859.221 136
859.240 121
859.259 73
859.278 65
859.297 69
859.316 25
859.335 58
859.354 95
859.373 81
859.392 45
859.411 20
859.430 77
859.449 96
859.468 74
859.487 79
859.506 104
859.525 112
859.544 64
859.563 38
859.582 50
859.601 53
859.620 51
859.639 45
859.658 46
859.677 83
859.696 47
859.715 44
859.734 19
859.753 33
859.772 33
859.791 24
859.810 16
859.829 47
859.848 40
859.867 40
859.886 64
859.905 74
859.924 28
859.943 9
859.962 16
859.981 47
860.000 56
860.019 72
860.038 66
860.057 60
860.076 63
860.095 84
860.114 88
860.133 26
860.152 36
860.171 75
860.190 53
860.209 82
860.228 81
860.247 70
860.266 67
860.285 82
860.304 75
860.323 67
860.342 42
860.361 42
860.380 15
860.399 47
860.418 48
860.437 56
860.456 61
860.475 65
860.494 30
860.513 61
860.532 78
860.551 69
860.570 59
860.589 36
860.608 23
860.627 40
860.646 42
860.665 24
860.684 26
860.703 55
860.722 30
860.741 25
860.760 28
860.779 42
860.798 54
860.817 58
860.836 85
860.855 58
860.874 35
860.893 19
860.912 35
860.931 39
860.950 55
860.969 64
860.988 100
861.007 268
861.026 868
861.045 1172
861.064 1167
861.083 780
861.102 462
861.121 271
861.140 189
861.159 130
861.178 149
861.197 116
861.216 107
861.235 111
861.254 97
861.273 74
861.292 126
861.311 102
861.330 86
861.349 45
861.368 41
861.387 27
861.406 52
861.425 51
861.444 38
861.463 90
861.482 119
861.501 116
861.520 65
861.539 75
861.558 89
861.577 69
861.596 57
861.615 44
861.634 32
861.653 21
861.672 55
861.691 39
861.710 21
861.729 18
861.748 7
861.767 41
861.786 62
861.805 57
861.824 41
861.843 40
861.862 36
861.881 46
861.900 27
861.919 32
861.938 30
861.957 48
861.976 73
861.995 82
862.014 244
862.033 470
862.052 530
862.071 282
862.090 169
862.109 123
862.128 97
862.147 73
862.166 78
862.185 66
862.204 65
862.223 102
862.242 103
862.261 109
862.280 114
862.299 51
862.318 56
862.337 78
862.356 42
862.375 31
862.394 47
862.413 42
862.432 56
862.451 56
862.470 30
862.489 34
862.508 23
862.527 44
862.546 33
862.565 47
862.584 53
862.603 27
862.622 22
862.641 66
862.660 67
862.679 37
862.698 43
862.717 31
862.737 25
862.756 28
862.775 44
862.794 54
862.813 71
862.832 34
862.851 81
862.870 45
862.889 18
862.908 24
862.927 37
862.946 37
862.965 48
862.984 36
863.003 62
863.022 178
863.041 250
863.060 166
863.079 105
863.098 78
863.117 71
863.136 91
863.155 70
863.174 51
863.193 76
863.212 62
863.231 99
863.250 108
863.269 86
863.288 88
863.307 58
863.326 63
863.345 59
863.364 36
863.383 53
863.402 60
863.421 108
863.440 84
863.459 96
863.478 112
863.497 38
863.516 50
863.536 62
863.555 19
863.574 25
863.593 24
863.612 38
863.631 34
863.650 38
863.669 39
863.688 41
863.707 52
863.726 54
863.745 33
863.764 39
863.783 31
863.802 25
863.821 21
863.840 28
863.859 41
863.878 48
863.897 36
863.916 28
863.935 34
863.954 53
863.973 50
863.992 78
864.011 95
864.030 105
864.049 96
864.068 107
864.087 72
864.106 32
864.126 81
864.145 65
864.164 86
864.183 96
864.202 93
864.221 138
864.240 122
864.259 101
864.278 109
864.297 108
864.316 53
864.335 61
864.354 59
864.373 49
864.392 48
864.411 29
864.430 26
864.449 50
864.468 140
864.487 86
864.506 56
864.525 69
864.544 63
864.563 43
864.582 41
864.601 65
864.620 51
864.640 31
864.659 38
864.678 30
864.697 40
864.716 43
864.735 31
864.754 52
864.773 43
864.792 48
864.811 59
864.830 50
864.849 39
864.868 34
864.887 46
864.906 51
864.925 57
864.944 70
864.963 58
864.982 52
865.001 63
865.020 64
865.039 74
865.058 73
865.078 58
865.097 71
865.116 37
865.135 62
865.154 75
865.173 62
865.192 85
865.211 154
865.230 84
865.249 85
865.268 79
865.287 46
865.306 41
865.325 52
865.344 81
865.363 73
865.382 89
865.401 92
865.420 66
865.439 97
865.458 126
865.478 62
865.497 55
865.516 51
865.535 69
865.554 71
865.573 51
865.592 53
865.611 55
865.630 48
865.649 43
865.668 91
865.687 56
865.706 36
865.725 28
865.744 40
865.763 60
865.782 80
865.801 59
865.820 45
865.840 45
865.859 48
865.878 48
865.897 47
865.916 51
865.935 39
865.954 47
865.973 48
865.992 37
866.011 32
866.030 58
866.049 68
866.068 53
866.087 34
866.106 44
866.125 86
866.144 60
866.163 60
866.183 52
866.202 39
866.221 104
866.240 116
866.259 109
866.278 88
866.297 91
866.316 105
866.335 82
866.354 88
866.373 40
866.392 33
866.411 49
866.430 42
866.449 75
866.468 58
866.487 32
866.507 51
866.526 61
866.545 40
866.564 42
866.583 24
866.602 32
866.621 30
866.640 36
866.659 34
866.678 67
866.697 45
866.716 65
866.735 46
866.754 13
866.773 30
866.792 21
866.812 20
866.831 15
866.850 32
866.869 33
866.888 42
866.907 41
866.926 46
866.945 54
866.964 53
866.983 41
867.002 55
867.021 73
867.040 67
867.059 107
867.078 143
867.098 61
867.117 55
867.136 65
867.155 94
867.174 74
867.193 96
867.212 113
867.231 107
867.250 132
867.269 100
867.288 80
867.307 81
867.326 70
867.345 58
867.364 82
867.384 93
867.403 71
867.422 37
867.441 54
867.460 45
867.479 57
867.498 59
867.517 55
867.536 51
867.555 73
867.574 68
867.593 42
867.612 27
867.631 18
867.651 31
867.670 21
867.689 8
867.708 43
867.727 29
867.746 25
867.765 39
867.784 53
867.803 33
867.822 28
867.841 33
867.860 38
867.879 28
867.899 54
867.918 54
867.937 53
867.956 79
867.975 55
867.994 63
868.013 67
868.032 59
868.051 76
868.070 105
868.089 77
868.108 73
868.127 88
868.147 81
868.166 114
868.185 162
868.204 145
868.223 205
868.242 225
868.261 158
868.280 173
868.299 124
868.318 101
868.337 97
868.356 103
868.376 100
868.395 85
868.414 68
868.433 69
868.452 88
868.471 67
868.490 61
868.509 88
868.528 77
868.547 56
868.566 80
868.585 69
868.605 83
868.624 81
868.643 71
868.662 46
868.681 38
868.700 61
868.719 49
868.738 48
868.757 35
868.776 54
868.795 23
868.814 17
868.834 21
868.853 18
868.872 49
868.891 48
868.910 30
868.929 58
868.948 48
868.967 66
868.986 58
869.005 51
869.024 55
869.044 38
869.063 40
869.082 31
869.101 50
869.120 71
869.139 63
869.158 48
869.177 124
869.196 119
869.215 170
869.234 142
869.254 167
869.273 118
869.292 139
869.311 66
869.330 67
869.349 57
869.368 53
869.387 49
869.406 51
869.425 44
869.444 53
869.464 61
869.483 88
869.502 96
869.521 63
869.540 73
869.559 63
869.578 45
869.597 47
869.616 59
869.635 62
869.654 53
869.674 78
869.693 55
869.712 30
869.731 30
869.750 47
869.769 49
869.788 37
869.807 36
869.826 44
869.845 42
869.865 50
869.884 51
869.903 37
869.922 28
869.941 38
869.960 73
869.979 206
869.998 313
870.017 375
870.036 306
870.056 200
870.075 132
870.094 116
870.113 112
870.132 73
870.151 81
870.170 75
870.189 75
870.208 88
870.227 111
870.247 123
870.266 119
870.285 128
870.304 109
870.323 65
870.342 46
870.361 60
870.380 64
870.399 72
870.418 71
870.438 57
870.457 79
870.476 271
870.495 982
870.514 1613
870.533 1135
870.552 654
870.571 417
870.590 241
870.610 141
870.629 84
870.648 96
870.667 66
870.686 85
870.705 83
870.724 48
870.743 46
870.762 68
870.781 50
870.801 49
870.820 53
870.839 77
870.858 69
870.877 54
870.896 70
870.915 81
870.934 44
870.953 79
870.973 286
870.992 559
871.011 632
871.030 469
871.049 311
871.068 204
871.087 102
871.106 103
871.125 149
871.145 88
871.164 131
871.183 119
871.202 148
871.221 101
871.240 70
871.259 72
871.278 69
871.297 89
871.317 80
871.336 48
871.355 65
871.374 63
871.393 76
871.412 82
871.431 73
871.450 65
871.470 87
871.489 196
871.508 656
871.527 755
871.546 518
871.565 242
871.584 130
871.603 83
871.622 59
871.642 51
871.661 52
871.680 51
871.699 40
871.718 19
871.737 47
871.756 25
871.775 38
871.795 51
871.814 50
871.833 55
871.852 67
871.871 53
871.890 62
871.909 57
871.928 33
871.947 36
871.967 96
871.986 156
872.005 302
872.024 247
872.043 141
872.062 114
872.081 74
872.100 36
872.120 71
872.139 68
872.158 77
872.177 68
872.196 75
872.215 160
872.234 154
872.253 78
872.273 58
872.292 48
872.311 25
872.330 30
872.349 66
872.368 57
872.387 68
872.406 57
872.426 70
872.445 32
872.464 53
872.483 86
872.502 198
872.521 183
872.540 152
872.559 114
872.579 95
872.598 48
872.617 60
872.636 65
872.655 44
872.674 36
872.693 18
872.712 41
872.732 57
872.751 36
872.770 55
872.789 20
872.808 30
872.827 45
872.846 31
872.866 39
872.885 18
872.904 16
872.923 61
872.942 51
872.961 56
872.980 119
872.999 143
873.019 105
873.038 71
873.057 70
873.076 54
873.095 48
873.114 51
873.133 69
873.153 62
873.172 61
873.191 118
873.210 135
873.229 142
873.248 168
873.267 99
873.286 65
873.306 75
873.325 58
873.344 91
873.363 91
873.382 61
873.401 43
873.420 62
873.440 41
873.459 56
873.478 23
873.497 50
873.516 85
873.535 67
873.554 56
873.574 76
873.593 66
873.612 68
873.631 28
873.650 28
873.669 33
873.688 45
873.708 72
873.727 25
873.746 26
873.765 26
873.784 36
873.803 52
873.822 50
873.842 44
873.861 31
873.880 34
873.899 38
873.918 65
873.937 39
873.956 44
873.975 50
873.995 45
874.014 96
874.033 74
874.052 41
874.071 43
874.090 41
874.110 85
874.129 73
874.148 109
874.167 114
874.186 92
874.205 86
874.224 86
874.244 112
874.263 98
874.282 93
874.301 44
874.320 67
874.339 131
874.358 111
874.378 98
874.397 107
874.416 50
874.435 70
874.454 90
874.473 49
874.492 42
874.512 73
874.531 64
874.550 41
874.569 20
874.588 49
874.607 56
874.626 48
874.646 45
874.665 24
874.684 20
874.703 29
874.722 27
874.741 21
874.761 35
874.780 15
874.799 33
874.818 45
874.837 44
874.856 52
874.875 47
874.895 44
874.914 53
874.933 33
874.952 64
874.971 44
874.990 50
875.010 87
875.029 89
875.048 83
875.067 85
875.086 52
875.105 45
875.124 24
875.144 66
875.163 70
875.182 61
875.201 83
875.220 99
875.239 113
875.259 102
875.278 81
875.297 58
875.316 57
875.335 51
875.354 70
875.374 43
875.393 30
875.412 66
875.431 72
875.450 41
875.469 58
875.488 55
875.508 43
875.527 38
875.546 43
875.565 59
875.584 53
875.603 53
875.623 54
875.642 73
875.661 61
875.680 56
875.699 20
875.718 40
875.738 57
875.757 40
875.776 35
875.795 35
875.814 17
875.833 31
875.853 48
875.872 30
875.891 32
875.910 60
875.929 37
875.948 40
875.968 33
875.987 109
876.006 276
876.025 375
876.044 333
876.063 178
876.083 97
876.102 86
876.121 105
876.140 90
876.159 72
876.178 108
876.198 76
876.217 87
876.236 110
876.255 93
876.274 102
876.293 109
876.313 71
876.332 47
876.351 27
876.370 28
876.389 42
876.408 48
876.428 60
876.447 51
876.466 74
876.485 33
876.504 60
876.523 45
876.543 57
876.562 61
876.581 70
876.600 31
876.619 55
876.638 63
876.658 71
876.677 47
876.696 19
876.715 29
876.734 43
876.753 37
876.773 22
876.792 10
876.811 29
876.830 32
876.849 54
876.869 69
876.888 82
876.907 68
876.926 27
876.945 56
876.964 113
876.984 490
877.003 1518
877.022 2190
877.041 1845
877.060 1196
877.079 677
877.099 368
877.118 253
877.137 179
877.156 176
877.175 127
877.195 60
877.214 128
877.233 141
877.252 140
877.271 93
877.290 93
877.310 45
877.329 92
877.348 58
877.367 103
877.386 69
877.406 49
877.425 45
877.444 102
877.463 81
877.482 41
877.501 48
877.521 75
877.540 72
877.559 53
877.578 60
877.597 57
877.617 33
877.636 53
877.655 68
877.674 47
877.693 45
877.712 26
877.732 42
877.751 57
877.770 39
877.789 26
877.808 48
877.828 35
877.847 56
877.866 42
877.885 23
877.904 32
877.923 60
877.943 69
877.962 105
877.981 152
878.000 469
878.019 816
878.039 739
878.058 601
878.077 321
878.096 192
878.115 146
878.135 134
878.154 108
878.173 118
878.192 182
878.211 179
878.230 158
878.250 169
878.269 141
878.288 136
878.307 127
878.326 72
878.346 95
878.365 88
878.384 79
878.403 90
878.422 66
878.442 36
878.461 44
878.480 77
878.499 64
878.518 71
878.538 63
878.557 51
878.576 50
878.595 40
878.614 49
878.634 16
878.653 28
878.672 53
878.691 64
878.710 46
878.729 51
878.749 50
878.768 35
878.787 45
878.806 77
878.825 63
878.845 59
878.864 62
878.883 43
878.902 24
878.921 18
878.941 45
878.960 66
878.979 79
878.998 187
879.017 257
879.037 202
879.056 195
879.075 119
879.094 119
879.113 81
879.133 49
879.152 66
879.171 97
879.190 115
879.209 118
879.229 126
879.248 127
879.267 99
879.286 78
879.305 62
879.325 62
879.344 69
879.363 60
879.382 55
879.401 79
879.421 41
879.440 56
879.459 44
879.478 57
879.497 65
879.517 36
879.536 52
879.555 50
879.574 74
879.594 76
879.613 40
879.632 64
879.651 80
879.670 46
879.690 19
879.709 43
879.728 39
879.747 26
879.766 32
879.786 40
879.805 49
879.824 34
879.843 33
879.862 33
879.882 13
879.901 29
879.920 31
879.939 22
879.958 63
879.978 81
879.997 118
880.016 121
880.035 93
880.054 109
880.074 74
880.093 87
880.112 31
880.131 47
880.151 38
880.170 48
880.189 65
880.208 102
880.227 96
880.247 103
880.266 98
880.285 139
880.304 76
880.323 81
880.343 67
880.362 58
880.381 41
880.400 47
880.420 62
880.439 56
880.458 77
880.477 84
880.496 62
880.516 67
880.535 86
880.554 74
880.573 69
880.592 73
880.612 52
880.631 35
880.650 59
880.669 33
880.689 56
880.708 48
880.727 52
880.746 54
880.765 59
880.785 50
880.804 68
880.823 34
880.842 17
880.861 30
880.881 34
880.900 74
880.919 62
880.938 54
880.958 29
880.977 43
880.996 78
881.015 88
881.034 89
881.054 69
881.073 49
881.092 66
881.111 39
881.131 40
881.150 57
881.169 84
881.188 101
881.207 92
881.227 85
881.246 126
881.265 123
881.284 86
881.304 79
881.323 40
881.342 56
881.361 35
881.380 45
881.400 40
881.419 63
881.438 55
881.457 50
881.477 46
881.496 44
881.515 59
881.534 49
881.553 46
881.573 48
881.592 45
881.611 23
881.630 46
881.650 54
881.669 51
881.688 18
881.707 19
881.727 35
881.746 53
881.765 8
881.784 22
881.803 64
881.823 39
881.842 26
881.861 26
881.880 28
881.900 47
881.919 37
881.938 22
881.957 46
881.977 43
881.996 56
882.015 52
882.034 48
882.053 73
882.073 70
882.092 70
882.111 63
882.130 63
882.150 37
882.169 48
882.188 53
882.207 103
882.227 100
882.246 94
882.265 66
882.284 112
882.303 78
882.323 51
882.342 45
882.361 77
882.380 57
882.400 82
882.419 80
882.438 30
882.457 43
882.477 88
882.496 65
882.515 54
882.534 56
882.554 73
882.573 39
882.592 15
882.611 45
882.630 45
882.650 70
882.669 36
882.688 42
882.707 31
882.727 41
882.746 67
882.765 89
882.784 62
882.804 45
882.823 3
882.842 23
882.861 36
882.881 32
882.900 50
882.919 26
882.938 42
882.958 51
882.977 67
882.996 74
883.015 92
883.035 77
883.054 49
883.073 49
883.092 60
883.112 56
883.131 89
883.150 80
883.169 98
883.188 108
883.208 96
883.227 93
883.246 101
883.265 83
883.285 57
883.304 54
883.323 46
883.342 65
883.362 65
883.381 54
883.400 57
883.419 77
883.439 53
883.458 50
883.477 53
883.496 41
883.516 65
883.535 44
883.554 57
883.573 90
883.593 107
883.612 67
883.631 70
883.650 64
883.670 54
883.689 62
883.708 53
883.727 39
883.747 76
883.766 79
883.785 41
883.804 30
883.824 66
883.843 96
883.862 95
883.881 46
883.901 63
883.920 80
883.939 56
883.958 29
883.978 58
883.997 100
884.016 58
884.035 110
884.055 65
884.074 72
884.093 91
884.112 100
884.132 123
884.151 91
884.170 51
884.189 137
884.209 163
884.228 135
884.247 179
884.266 144
884.286 94
884.305 69
884.324 86
884.344 89
884.363 110
884.382 95
884.401 77
884.421 76
884.440 90
884.459 46
884.478 60
884.498 33
884.517 91
884.536 52
884.555 68
884.575 58
884.594 43
884.613 54
884.632 92
884.652 81
884.671 52
884.690 58
884.709 101
884.729 71
884.748 41
884.767 37
884.786 20
884.806 43
884.825 33
884.844 35
884.864 57
884.883 42
884.902 49
884.921 60
884.941 92
884.960 111
884.979 118
884.998 86
885.018 80
885.037 75
885.056 53
885.075 51
885.095 94
885.114 70
885.133 46
885.152 53
885.172 136
885.191 131
885.210 105
885.230 122
885.249 116
885.268 120
885.287 106
885.307 57
885.326 97
885.345 75
885.364 70
885.384 36
885.403 41
885.422 41
885.441 64
885.461 79
885.480 85
885.499 90
885.519 84
885.538 65
885.557 56
885.576 36
885.596 46
885.615 75
885.634 94
885.653 86
885.673 92
885.692 75
885.711 67
885.731 43
885.750 42
885.769 73
885.788 64
885.808 62
885.827 48
885.846 91
885.865 63
885.885 60
885.904 57
885.923 50
885.943 112
885.962 158
885.981 145
886.000 209
886.020 170
886.039 92
886.058 63
886.077 74
886.097 59
886.116 65
886.135 39
886.155 47
886.174 100
886.193 147
886.212 147
886.232 116
886.251 116
886.270 107
886.290 60
886.309 91
886.328 99
886.347 66
886.367 55
886.386 44
886.405 98
886.424 50
886.444 47
886.463 73
886.482 90
886.502 46
886.521 34
886.540 40
886.559 77
886.579 87
886.598 53
886.617 69
886.637 40
886.656 23
886.675 47
886.694 47
886.714 54
886.733 58
886.752 16
886.772 29
886.791 70
886.810 55
886.829 28
886.849 20
886.868 27
886.887 43
886.907 62
886.926 62
886.945 216
886.964 376
886.984 320
887.003 236
887.022 181
887.042 141
887.061 106
887.080 65
887.099 87
887.119 64
887.138 63
887.157 62
887.177 78
887.196 85
887.215 69
887.234 122
887.254 117
887.273 120
887.292 104
887.312 59
887.331 64
887.350 53
887.369 62
887.389 65
887.408 66
887.427 34
887.447 37
887.466 80
887.485 81
887.504 65
887.524 85
887.543 74
887.562 63
887.582 57
887.601 20
887.620 39
887.639 33
887.659 48
887.678 59
887.697 42
887.717 20
887.736 24
887.755 20
887.775 33
887.794 19
887.813 37
887.832 29
887.852 54
887.871 40
887.890 32
887.910 50
887.929 41
887.948 119
887.967 167
887.987 194
888.006 188
888.025 97
888.045 63
888.064 73
888.083 91
888.103 85
888.122 67
888.141 50
888.160 43
888.180 51
888.199 42
888.218 57
888.238 65
888.257 81
888.276 95
888.296 77
888.315 73
888.334 56
888.353 68
888.373 54
888.392 44
888.411 43
888.431 38
888.450 67
888.469 55
888.489 98
888.508 68
888.527 47
888.546 60
888.566 44
888.585 73
888.604 61
888.624 40
888.643 56
888.662 23
888.682 41
888.701 30
888.720 48
888.739 53
888.759 60
888.778 75
888.797 57
888.817 46
888.836 47
888.855 48
888.875 62
888.894 49
888.913 38
888.933 64
888.952 51
888.971 86
888.990 79
889.010 87
889.029 107
889.048 82
889.068 72
889.087 46
889.106 51
889.126 44
889.145 57
889.164 52
889.184 33
889.203 98
889.222 72
889.241 84
889.261 125
889.280 84
889.299 108
889.319 76
889.338 49
889.357 68
889.377 88
889.396 58
889.415 47
889.435 43
889.454 62
889.473 55
889.493 71
889.512 76
889.531 53
889.550 33
889.570 28
889.589 31
889.608 46
889.628 40
889.647 45
889.666 22
889.686 34
889.705 34
889.724 39
889.744 27
889.763 16
889.782 31
889.802 47
889.821 28
889.840 30
889.860 27
889.879 26
889.898 24
889.917 33
889.937 64
889.956 36
889.975 80
889.995 52
890.014 106
890.033 82
890.053 77
890.072 66
890.091 40
890.111 67
890.130 36
890.149 36
890.169 80
890.188 99
890.207 136
890.227 195
890.246 145
890.265 82
890.285 84
890.304 92
890.323 72
890.342 61
890.362 36
890.381 59
890.400 57
890.420 63
890.439 119
890.458 112
890.478 116
890.497 150
890.516 88
890.536 64
890.555 35
890.574 36
890.594 46
890.613 35
890.632 31
890.652 52
890.671 37
890.690 26
890.710 31
890.729 40
890.748 24
890.768 26
890.787 39
890.806 36
890.826 43
890.845 48
890.864 46
890.884 45
890.903 46
890.922 40
890.942 28
890.961 49
890.980 45
891.000 42
891.019 53
891.038 36
891.058 38
891.077 40
891.096 38
891.116 47
891.135 59
891.154 21
891.174 42
891.193 125
891.212 132
891.232 243
891.251 291
891.270 224
891.290 172
891.309 100
891.328 70
891.348 44
891.367 35
891.386 75
891.406 80
891.425 114
891.444 123
891.464 96
891.483 94
891.502 84
891.522 73
891.541 45
891.560 58
891.580 79
891.599 58
891.618 92
891.638 61
891.657 43
891.676 63
891.696 72
891.715 47
891.734 63
891.754 42
891.773 61
891.792 59
891.812 85
891.831 64
891.850 47
891.870 55
891.889 51
891.908 54
891.928 40
891.947 40
891.966 62
891.986 149
892.005 214
892.024 166
892.044 112
892.063 98
892.082 69
892.102 73
892.121 71
892.140 64
892.160 55
892.179 58
892.198 99
892.218 186
892.237 165
892.256 188
892.276 121
892.295 132
892.314 74
892.334 82
892.353 92
892.372 52
892.392 47
892.411 64
892.431 61
892.450 115
892.469 114
892.489 115
892.508 148
892.527 108
892.547 89
892.566 78
892.585 70
892.605 86
892.624 74
892.643 61
892.663 66
892.682 80
892.701 99
892.721 78
892.740 68
892.759 42
892.779 50
892.798 84
892.817 59
892.837 36
892.856 40
892.875 45
892.895 43
892.914 35
892.934 29
892.953 102
892.972 313
892.992 471
893.011 402
893.030 265
893.050 176
893.069 128
893.088 114
893.108 87
893.127 85
893.146 57
893.166 44
893.185 81
893.204 154
893.224 134
893.243 154
893.263 182
893.282 112
893.301 71
893.321 68
893.340 64
893.359 68
893.379 65
893.398 64
893.417 56
893.437 83
893.456 62
893.475 81
893.495 54
893.514 78
893.533 67
893.553 62
893.572 38
893.592 62
893.611 56
893.630 46
893.650 53
893.669 61
893.688 54
893.708 46
893.727 57
893.746 43
893.766 18
893.785 41
893.805 63
893.824 78
893.843 35
893.863 32
893.882 13
893.901 27
893.921 40
893.940 48
893.959 100
893.979 202
893.998 275
894.017 211
894.037 170
894.056 113
894.076 121
894.095 112
894.114 62
894.134 77
894.153 72
894.172 59
894.192 90
894.211 97
894.230 111
894.250 141
894.269 119
894.289 101
894.308 103
894.327 74
894.347 26
894.366 22
894.385 31
894.405 28
894.424 43
894.443 42
894.463 43
894.482 45
894.502 57
894.521 58
894.540 61
894.560 45
894.579 37
894.598 38
894.618 75
894.637 75
894.657 96
894.676 65
894.695 86
894.715 62
894.734 33
894.753 59
894.773 27
894.792 44
894.811 64
894.831 30
894.850 47
894.870 24
894.889 41
894.908 37
894.928 42
894.947 51
894.966 71
894.986 161
895.005 137
895.025 110
895.044 68
895.063 66
895.083 96
895.102 101
895.121 66
895.141 50
895.160 94
895.180 112
895.199 123
895.218 90
895.238 110
895.257 135
895.276 63
895.296 57
895.315 76
895.335 102
895.354 102
895.373 95
895.393 43
895.412 52
895.431 24
895.451 39
895.470 84
895.490 62
895.509 61
895.528 41
895.548 19
895.567 24
895.586 63
895.606 63
895.625 39
895.645 20
895.664 53
895.683 49
895.703 33
895.722 37
895.742 55
895.761 63
895.780 43
895.800 25
895.819 30
895.838 53
895.858 36
895.877 28
895.897 36
895.916 57
895.935 47
895.955 63
895.974 40
895.993 87
896.013 156
896.032 97
896.052 47
896.071 32
896.090 28
896.110 64
896.129 26
896.149 24
896.168 36
896.187 56
896.207 71
896.226 96
896.245 120
896.265 99
896.284 57
896.304 36
896.323 19
896.342 34
896.362 58
896.381 37
896.401 26
896.420 45
896.439 101
896.459 74
896.478 37
896.498 26
896.517 28
896.536 52
896.556 33
896.575 25
896.594 46
896.614 56
896.633 45
896.653 72
896.672 56
896.691 43
896.711 36
896.730 40
896.750 27
896.769 41
896.788 50
896.808 20
896.827 36
896.847 44
896.866 63
896.885 53
896.905 42
896.924 35
896.944 32
896.963 36
896.982 83
897.002 86
897.021 69
897.040 67
897.060 78
897.079 66
897.099 35
897.118 60
897.137 49
897.157 59
897.176 58
897.196 69
897.215 89
897.234 78
897.254 111
897.273 111
897.293 133
897.312 98
897.331 57
897.351 52
897.370 46
897.390 88
897.409 65
897.428 60
897.448 71
897.467 34
897.487 36
897.506 41
897.525 56
897.545 59
897.564 32
897.584 58
897.603 65
897.622 44
897.642 50
897.661 39
897.681 67
897.700 42
897.719 63
897.739 39
897.758 25
897.778 57
897.797 34
897.816 53
897.836 52
897.855 41
897.875 47
897.894 32
897.913 52
897.933 50
897.952 40
897.972 79
897.991 110
898.010 133
898.030 80
898.049 82
898.069 54
898.088 41
898.108 44
898.127 53
898.146 70
898.166 43
898.185 59
898.205 99
898.224 79
898.243 81
898.263 108
898.282 107
898.302 74
898.321 61
898.340 59
898.360 58
898.379 60
898.399 78
898.418 68
898.437 69
898.457 59
898.476 29
898.496 26
898.515 35
898.535 59
898.554 76
898.573 49
898.593 64
898.612 38
898.632 46
898.651 41
898.670 48
898.690 59
898.709 60
898.729 38
898.748 29
898.767 28
898.787 49
898.806 72
898.826 28
898.845 19
898.865 19
898.884 40
898.903 34
898.923 30
898.942 88
898.962 85
898.981 93
899.000 105
899.020 96
899.039 108
899.059 85
899.078 85
899.098 80
899.117 51
899.136 33
899.156 67
899.175 83
899.195 115
899.214 140
899.233 121
899.253 128
899.272 133
899.292 79
899.311 71
899.331 90
899.350 74
899.369 75
899.389 77
899.408 94
899.428 105
899.447 57
899.466 36
899.486 34
899.505 52
899.525 39
899.544 46
899.564 29
899.583 29
899.602 37
899.622 29
899.641 39
899.661 29
899.680 27
899.700 39
899.719 47
899.738 75
899.758 74
899.777 56
899.797 44
899.816 76
899.836 72
899.855 44
899.874 18
899.894 41
899.913 73
899.933 67
899.952 44
899.971 73
899.991 85
900.010 44
900.030 35
900.049 83
900.069 68
900.088 42
900.107 62
900.127 71
900.146 104
900.166 60
900.185 63
900.205 93
900.224 118
900.243 101
900.263 79
900.282 80
900.302 68
900.321 85
900.341 71
900.360 50
900.379 49
900.399 75
900.418 58
900.438 52
900.457 34
900.477 47
900.496 36
900.516 37
900.535 57
900.554 62
900.574 47
900.593 66
900.613 68
900.632 62
900.652 84
900.671 45
900.690 33
900.710 55
900.729 61
900.749 31
900.768 17
900.788 36
900.807 32
900.826 47
900.846 36
900.865 21
900.885 49
900.904 24
900.924 20
900.943 55
900.963 84
900.982 70
901.001 47
901.021 92
901.040 64
901.060 46
901.079 23
901.099 49
901.118 38
901.137 56
901.157 66
901.176 64
901.196 78
901.215 92
901.235 122
901.254 109
901.274 102
901.293 101
901.312 77
901.332 42
901.351 67
901.371 52
901.390 80
901.410 94
901.429 98
901.449 65
901.468 72
901.487 64
901.507 41
901.526 61
901.546 48
901.565 82
901.585 123
901.604 92
901.623 64
901.643 67
901.662 75
901.682 57
901.701 49
901.721 15
901.740 32
901.760 54
901.779 41
901.798 35
901.818 36
901.837 37
901.857 54
901.876 50
901.896 22
901.915 27
901.935 54
901.954 51
901.974 102
901.993 67
902.012 33
902.032 44
902.051 57
902.071 65
902.090 36
902.110 34
902.129 77
902.149 55
902.168 49
902.187 91
902.207 84
902.226 32
902.246 47
902.265 80
902.285 76
902.304 57
902.324 62
902.343 53
902.363 85
902.382 45
902.401 39
902.421 30
902.440 21
902.460 63
902.479 72
902.499 55
902.518 70
902.538 55
902.557 50
902.577 37
902.596 25
902.615 42
902.635 43
902.654 30
902.674 41
902.693 47
902.713 54
902.732 38
902.752 22
902.771 33
902.791 30
902.810 35
902.829 45
902.849 37
902.868 69
902.888 49
902.907 85
902.927 55
902.946 95
902.966 111
902.985 155
903.005 81
903.024 84
903.043 36
903.063 37
903.082 31
903.102 97
903.121 64
903.141 103
903.160 92
903.180 65
903.199 68
903.219 101
903.238 106
903.258 126
903.277 76
903.296 86
903.316 99
903.335 60
903.355 55
903.374 36
903.394 36
903.413 41
903.433 67
903.452 72
903.472 44
903.491 32
903.511 70
903.530 95
903.550 149
903.569 102
903.588 66
903.608 46
903.627 21
903.647 66
903.666 36
903.686 48
903.705 59
903.725 69
903.744 57
903.764 42
903.783 40
903.803 47
903.822 41
903.842 37
903.861 82
903.880 79
903.900 98
903.919 103
903.939 85
903.958 77
903.978 57
903.997 68
904.017 98
904.036 103
904.056 108
904.075 158
904.095 159
904.114 168
904.134 122
904.153 142
904.172 161
904.192 160
904.211 138
904.231 134
904.250 97
904.270 150
904.289 135
904.309 106
904.328 108
904.348 94
904.367 121
904.387 114
904.406 89
904.426 95
904.445 80
904.465 81
904.484 66
904.504 58
904.523 68
904.542 44
904.562 64
904.581 61
904.601 101
904.620 69
904.640 71
904.659 52
904.679 68
904.698 110
904.718 68
904.737 56
904.757 31
904.776 34
904.796 44
904.815 33
904.835 61
904.854 56
904.874 57
904.893 49
904.913 48
904.932 45
904.952 68
904.971 72
904.990 70
905.010 96
905.029 105
905.049 70
905.068 77
905.088 49
905.107 80
905.127 72
905.146 67
905.166 68
905.185 92
905.205 91
905.224 91
905.244 202
905.263 172
905.283 192
905.302 126
905.322 134
905.341 99
905.361 80
905.380 98
905.400 90
905.419 54
905.439 69
905.458 54
905.478 67
905.497 60
905.517 60
905.536 62
905.556 74
905.575 51
905.594 57
905.614 24
905.633 42
905.653 72
905.672 46
905.692 71
905.711 69
905.731 60
905.750 38
905.770 15
905.789 27
905.809 79
905.828 90
905.848 71
905.867 68
905.887 50
905.906 38
905.926 44
905.945 41
905.965 58
905.984 42
906.004 54
906.023 62
906.043 68
906.062 68
906.082 94
906.101 43
906.121 36
906.140 21
906.160 59
906.179 84
906.199 86
906.218 144
906.238 111
906.257 142
906.277 117
906.296 71
906.316 103
906.335 92
906.355 73
906.374 54
906.394 38
906.413 66
906.433 65
906.452 75
906.472 69
906.491 87
906.511 54
906.530 53
906.550 89
906.569 68
906.589 51
906.608 28
906.628 38
906.647 58
906.667 67
906.686 25
906.706 46
906.725 52
906.745 17
906.764 21
906.784 62
906.803 48
906.823 45
906.842 46
906.862 38
906.881 38
906.901 30
906.920 23
906.940 29
906.959 42
906.979 28
906.998 33
907.018 41
907.037 50
907.057 65
907.076 53
907.096 47
907.115 65
907.135 60
907.154 32
907.174 54
907.193 121
907.213 143
907.232 109
907.252 137
907.271 131
907.291 106
907.310 80
907.330 98
907.349 88
907.369 86
907.388 112
907.408 109
907.427 82
907.447 68
907.466 115
907.486 83
907.505 41
907.525 33
907.544 45
907.564 31
907.583 64
907.603 69
907.622 88
907.642 110
907.661 76
907.681 52
907.700 46
907.720 96
907.739 72
907.759 40
907.778 27
907.798 26
907.817 47
907.837 26
907.856 18
907.876 15
907.895 50
907.915 54
907.934 51
907.954 50
907.973 47
907.993 66
908.013 80
908.032 67
908.052 66
908.071 71
908.091 105
908.110 113
908.130 83
908.149 18
908.169 62
908.188 66
908.208 99
908.227 71
908.247 100
908.266 129
908.286 63
908.305 74
908.325 60
908.344 54
908.364 60
908.383 66
908.403 60
908.422 51
908.442 54
908.461 52
908.481 53
908.500 98
908.520 83
908.539 74
908.559 62
908.578 57
908.598 66
908.618 25
908.637 37
908.657 37
908.676 44
908.696 55
908.715 87
908.735 58
908.754 40
908.774 61
908.793 71
908.813 53
908.832 42
908.852 19
908.871 42
908.891 45
908.910 66
908.930 55
908.949 114
908.969 121
908.988 108
909.008 108
909.027 67
909.047 64
909.067 69
909.086 76
909.106 80
909.125 44
909.145 63
909.164 36
909.184 75
909.203 94
909.223 134
909.242 142
909.262 171
909.281 145
909.301 88
909.320 100
909.340 141
909.359 92
909.379 61
909.398 36
909.418 42
909.438 60
909.457 66
909.477 47
909.496 41
909.516 39
909.535 67
909.555 61
909.574 43
909.594 82
909.613 52
909.633 20
909.652 41
909.672 51
909.691 42
909.711 55
909.730 60
909.750 33
909.770 29
909.789 34
909.809 42
909.828 74
909.848 39
909.867 76
909.887 67
909.906 34
909.926 69
909.945 88
909.965 85
909.984 92
910.004 57
910.023 89
910.043 98
910.063 62
910.082 63
910.102 64
910.121 63
910.141 51
910.160 110
910.180 113
910.199 94
910.219 99
910.238 131
910.258 186
910.277 160
910.297 117
910.317 101
910.336 74
910.356 52
910.375 46
910.395 58
910.414 64
910.434 43
910.453 47
910.473 75
910.492 65
910.512 58
910.531 48
910.551 30
910.571 24
910.590 62
910.610 68
910.629 44
910.649 68
910.668 62
910.688 65
910.707 36
910.727 46
910.746 16
910.766 53
910.785 43
910.805 33
910.825 32
910.844 25
910.864 49
910.883 57
910.903 56
910.922 31
910.942 34
910.961 65
910.981 48
911.000 55
911.020 77
911.040 92
911.059 42
911.079 49
911.098 45
911.118 38
911.137 65
911.157 62
911.176 55
911.196 63
911.215 69
911.235 124
911.255 125
911.274 135
911.294 102
911.313 79
911.333 97
911.352 59
911.372 48
911.391 64
911.411 64
911.431 56
911.450 40
911.470 98
911.489 114
911.509 58
911.528 30
911.548 55
911.567 25
911.587 23
911.606 56
911.626 67
911.646 54
911.665 23
911.685 34
911.704 41
911.724 47
911.743 59
911.763 36
911.782 31
911.802 41
911.822 59
911.841 54
911.861 34
911.880 44
911.900 50
911.919 64
911.939 46
911.958 50
911.978 37
911.998 89
912.017 57
912.037 52
912.056 33
912.076 51
912.095 45
912.115 29
912.134 40
912.154 52
912.174 41
912.193 35
912.213 72
912.232 88
912.252 78
912.271 119
912.291 83
912.310 88
912.330 62
912.350 48
912.369 71
912.389 79
912.408 55
912.428 69
912.447 55
912.467 49
912.487 63
912.506 58
912.526 31
912.545 38
912.565 35
912.584 32
912.604 41
912.623 46
912.643 69
912.663 74
912.682 66
912.702 84
912.721 44
912.741 55
912.760 80
912.780 48
912.800 36
912.819 52
912.839 36
912.858 51
912.878 30
912.897 16
912.917 26
912.936 47
912.956 34
912.976 55
912.995 53
913.015 51
913.034 74
913.054 58
913.073 44
913.093 31
913.113 63
913.132 95
913.152 59
913.171 38
913.191 56
913.210 56
913.230 73
913.250 86
913.269 95
913.289 96
913.308 64
913.328 51
913.347 45
913.367 59
913.387 85
913.406 78
913.426 37
913.445 38
913.465 59
913.484 26
913.504 26
913.524 16
913.543 18
913.563 24
913.582 43
913.602 31
913.621 40
913.641 59
913.661 52
913.680 43
913.700 60
913.719 88
913.739 59
913.758 71
913.778 50
913.798 36
913.817 26
913.837 34
913.856 30
913.876 33
913.895 38
913.915 37
913.935 43
913.954 18
913.974 22
913.993 31
914.013 48
914.033 67
914.052 62
914.072 50
914.091 51
914.111 44
914.130 60
914.150 64
914.170 33
914.189 47
914.209 45
914.228 91
914.248 110
914.267 108
914.287 104
914.307 108
914.326 53
914.346 60
914.365 90
914.385 113
914.405 77
914.424 64
914.444 48
914.463 56
914.483 60
914.502 62
914.522 56
914.542 21
914.561 34
914.581 44
914.600 51
914.620 39
914.640 42
914.659 42
914.679 32
914.698 47
914.718 44
914.737 47
914.757 43
914.777 65
914.796 37
914.816 27
914.835 18
914.855 26
914.875 38
914.894 50
914.914 36
914.933 43
914.953 38
914.973 70
914.992 86
915.012 71
915.031 91
915.051 71
915.070 88
915.090 101
915.110 72
915.129 70
915.149 47
915.168 58
915.188 74
915.208 102
915.227 121
915.247 105
915.266 97
915.286 62
915.306 58
915.325 64
915.345 75
915.364 36
915.384 66
915.403 84
915.423 46
915.443 44
915.462 71
915.482 134
915.501 45
915.521 23
915.541 64
915.560 51
915.580 28
915.599 34
915.619 58
915.639 52
915.658 28
915.678 21
915.697 27
915.717 35
915.737 63
915.756 36
915.776 39
915.795 35
915.815 76
915.835 51
915.854 50
915.874 53
915.893 49
915.913 62
915.933 33
915.952 45
915.972 66
915.991 50
916.011 66
916.031 73
916.050 39
916.070 50
916.089 56
916.109 46
916.129 53
916.148 101
916.168 111
916.187 135
916.207 112
916.227 180
916.246 136
916.266 117
916.285 112
916.305 97
916.325 51
916.344 79
916.364 58
916.383 47
916.403 37
916.423 35
916.442 50
916.462 48
916.481 64
916.501 41
916.521 56
916.540 55
916.560 58
916.579 45
916.599 31
916.619 48
916.638 57
916.658 36
916.677 25
916.697 37
916.717 25
916.736 25
916.756 44
916.775 35
916.795 32
916.815 40
916.834 53
916.854 45
916.874 51
916.893 22
916.913 21
916.932 28
916.952 39
916.972 26
916.991 44
917.011 23
917.030 40
917.050 69
917.070 57
917.089 76
917.109 57
917.128 49
917.148 37
917.168 63
917.187 84
917.207 78
917.227 141
917.246 162
917.266 178
917.285 119
917.305 98
917.325 66
917.344 62
917.364 66
917.383 74
917.403 76
917.423 75
917.442 45
917.462 73
917.481 66
917.501 44
917.521 42
917.540 50
917.560 55
917.580 50
917.599 44
917.619 45
917.638 61
917.658 68
917.678 37
917.697 31
917.717 36
917.736 21
917.756 9
917.776 14
917.795 10
917.815 35
917.835 51
917.854 28
917.874 35
917.893 41
917.913 40
917.933 72
917.952 45
917.972 82
917.992 85
918.011 49
918.031 50
918.050 40
918.070 17
918.090 31
918.109 75
918.129 70
918.149 42
918.168 53
918.188 72
918.207 96
918.227 164
918.247 142
918.266 60
918.286 67
918.305 79
918.325 64
918.345 55
918.364 65
918.384 45
918.404 96
918.423 132
918.443 68
918.462 75
918.482 60
918.502 26
918.521 50
918.541 58
918.561 58
918.580 54
918.600 32
918.619 56
918.639 58
918.659 33
918.678 34
918.698 55
918.718 40
918.737 19
918.757 26
918.777 22
918.796 41
918.816 71
918.835 58
918.855 30
918.875 42
918.894 73
918.914 81
918.934 125
918.953 63
918.973 66
918.992 61
919.012 53
919.032 50
919.051 99
919.071 55
919.091 46
919.110 69
919.130 79
919.149 58
919.169 82
919.189 120
919.208 162
919.228 166
919.248 220
919.267 173
919.287 183
919.307 80
919.326 89
919.346 85
919.365 49
919.385 85
919.405 81
919.424 53
919.444 42
919.464 78
919.483 73
919.503 55
919.523 78
919.542 53
919.562 42
919.581 46
919.601 70
919.621 66
919.640 67
919.660 85
919.680 90
919.699 62
919.719 75
919.739 97
919.758 110
919.778 99
919.797 93
919.817 96
919.837 73
919.856 67
919.876 57
919.896 113
919.915 146
919.935 154
919.955 150
919.974 159
919.994 155
920.014 130
920.033 145
920.053 184
920.072 203
920.092 199
920.112 175
920.131 157
920.151 147
920.171 158
920.190 182
920.210 184
920.230 177
920.249 232
920.269 195
920.289 127
920.308 112
920.328 111
920.347 178
920.367 111
920.387 99
920.406 118
920.426 91
920.446 60
920.465 49
920.485 67
920.505 59
920.524 54
920.544 63
920.564 56
920.583 83
920.603 54
920.623 41
920.642 60
920.662 60
920.681 51
920.701 40
920.721 75
920.740 57
920.760 78
920.780 94
920.799 44
920.819 64
920.839 75
920.858 91
920.878 104
920.898 85
920.917 107
920.937 94
920.957 58
920.976 111
920.996 98
921.016 117
921.035 114
921.055 148
921.075 122
921.094 73
921.114 62
921.133 102
921.153 63
921.173 117
921.192 115
921.212 152
921.232 160
921.251 121
921.271 109
921.291 117
921.310 103
921.330 67
921.350 80
921.369 76
921.389 73
921.409 107
921.428 91
921.448 46
921.468 36
921.487 87
921.507 47
921.527 70
921.546 54
921.566 41
921.586 49
921.605 60
921.625 60
921.645 56
921.664 78
921.684 77
921.704 40
921.723 23
921.743 27
921.762 58
921.782 76
921.802 74
921.821 93
921.841 53
921.861 46
921.880 49
921.900 53
921.920 32
921.939 62
921.959 85
921.979 76
921.998 91
922.018 67
922.038 57
922.057 96
922.077 73
922.097 99
922.116 96
922.136 127
922.156 137
922.175 107
922.195 89
922.215 82
922.234 111
922.254 97
922.274 112
922.293 64
922.313 92
922.333 89
922.352 91
922.372 61
922.392 57
922.411 30
922.431 64
922.451 101
922.470 105
922.490 73
922.510 75
922.529 52
922.549 92
922.569 77
922.588 63
922.608 55
922.628 43
922.647 30
922.667 43
922.687 47
922.706 27
922.726 51
922.746 46
922.765 39
922.785 43
922.805 18
922.824 38
922.844 48
922.864 52
922.883 58
922.903 62
922.923 28
922.943 27
922.962 38
922.982 40
923.002 65
923.021 59
923.041 39
923.061 42
923.080 80
923.100 73
923.120 61
923.139 55
923.159 81
923.179 53
923.198 59
923.218 54
923.238 69
923.257 133
923.277 99
923.297 96
923.316 92
923.336 50
923.356 105
923.375 61
923.395 49
923.415 32
923.434 36
923.454 43
923.474 36
923.493 61
923.513 53
923.533 30
923.552 31
923.572 50
923.592 71
923.612 71
923.631 61
923.651 58
923.671 36
923.690 36
923.710 61
923.730 47
923.749 20
923.769 43
923.789 46
923.808 42
923.828 48
923.848 54
923.867 24
923.887 45
923.907 44
923.926 72
923.946 59
923.966 54
923.985 52
924.005 51
924.025 21
924.045 65
924.064 70
924.084 44
924.104 79
924.123 53
924.143 56
924.163 60
924.182 54
924.202 84
924.222 78
924.241 65
924.261 95
924.281 55
924.300 84
924.320 81
924.340 64
924.360 55
924.379 61
924.399 54
924.419 66
924.438 51
924.458 54
924.478 34
924.497 27
924.517 25
924.537 10
924.556 45
924.576 45
924.596 49
924.615 59
924.635 65
924.655 85
924.675 80
924.694 58
924.714 34
924.734 23
924.753 12
924.773 9
924.793 30
924.812 68
924.832 46
924.852 21
924.871 25
924.891 36
924.911 68
924.931 81
924.950 53
924.970 56
924.990 94
925.009 59
925.029 53
925.049 79
925.068 93
925.088 52
925.108 39
925.128 38
925.147 64
925.167 91
925.187 66
925.206 66
925.226 56
925.246 68
925.265 72
925.285 63
925.305 47
925.325 69
925.344 76
925.364 81
925.384 84
925.403 84
925.423 66
925.443 41
925.462 26
925.482 78
925.502 83
925.522 45
925.541 52
925.561 60
925.581 44
925.600 39
925.620 50
925.640 60
925.659 45
925.679 54
925.699 44
925.719 41
925.738 43
925.758 88
925.778 54
925.797 25
925.817 44
925.837 36
925.856 51
925.876 55
925.896 60
925.916 60
925.935 56
925.955 49
925.975 46
925.994 39
926.014 59
926.034 36
926.053 64
926.073 76
926.093 72
926.113 55
926.132 70
926.152 87
926.172 69
926.191 46
926.211 69
926.231 123
926.251 101
926.270 151
926.290 121
926.310 134
926.329 98
926.349 86
926.369 67
926.389 31
926.408 53
926.428 57
926.448 48
926.467 62
926.487 72
926.507 49
926.527 48
926.546 25
926.566 56
926.586 32
926.605 23
926.625 31
926.645 44
926.664 29
926.684 40
926.704 50
926.724 67
926.743 22
926.763 10
926.783 25
926.802 29
926.822 25
926.842 37
926.862 6
926.881 28
926.901 48
926.921 23
926.940 64
926.960 33
926.980 79
927.000 47
927.019 52
927.039 42
927.059 45
927.079 35
927.098 58
927.118 54
927.138 37
927.157 21
927.177 48
927.197 66
927.217 82
927.236 88
927.256 104
927.276 85
927.295 112
927.315 111
927.335 111
927.355 60
927.374 58
927.394 70
927.414 54
927.433 26
927.453 36
927.473 32
927.493 69
927.512 52
927.532 51
927.552 56
927.572 66
927.591 41
927.611 43
927.631 43
927.650 38
927.670 43
927.690 39
927.710 56
927.729 41
927.749 46
927.769 36
927.788 35
927.808 33
927.828 46
927.848 37
927.867 55
927.887 57
927.907 87
927.927 45
927.946 35
927.966 64
927.986 62
928.005 47
928.025 43
928.045 57
928.065 58
928.084 37
928.104 35
928.124 67
928.144 45
928.163 50
928.183 64
928.203 86
928.222 70
928.242 99
928.262 104
928.282 152
928.301 100
928.321 93
928.341 129
928.361 112
928.380 81
928.400 48
928.420 63
928.440 58
928.459 77
928.479 59
928.499 58
928.518 56
928.538 73
928.558 77
928.578 54
928.597 37
928.617 53
928.637 39
928.657 62
928.676 57
928.696 49
928.716 70
928.736 52
928.755 53
928.775 44
928.795 41
928.814 50
928.834 48
928.854 46
928.874 42
928.893 44
928.913 69
928.933 68
928.953 40
928.972 65
928.992 50
929.012 51
929.032 64
929.051 50
929.071 40
929.091 41
929.111 57
929.130 58
929.150 95
929.170 80
929.189 75
929.209 53
929.229 97
929.249 105
929.268 74
929.288 91
929.308 76
929.328 55
929.347 44
929.367 65
929.387 40
929.407 38
929.426 62
929.446 55
929.466 67
929.486 56
929.505 31
929.525 57
929.545 54
929.565 46
929.584 99
929.604 68
929.624 31
929.644 24
929.663 35
929.683 30
929.703 52
929.723 22
929.742 37
929.762 26
929.782 65
929.802 60
929.821 29
929.841 33
929.861 49
929.880 48
929.900 52
929.920 44
929.940 25
929.959 39
929.979 55
929.999 41
930.019 55
930.038 54
930.058 23
930.078 37
930.098 63
930.117 39
930.137 44
930.157 90
930.177 68
930.196 13
930.216 75
930.236 68
930.256 100
930.275 87
930.295 64
930.315 64
930.335 73
930.354 24
930.374 51
930.394 65
930.414 121
930.433 89
930.453 61
930.473 34
930.493 19
930.513 50
930.532 30
930.552 40
930.572 20
930.592 65
930.611 83
930.631 56
930.651 29
930.671 25
930.690 17
930.710 46
930.730 71
930.750 102
930.769 42
930.789 28
930.809 37
930.829 39
930.848 66
930.868 80
930.888 39
930.908 34
930.927 48
930.947 95
930.967 119
930.987 68
931.006 38
931.026 44
931.046 39
931.066 56
931.085 37
931.105 44
931.125 35
931.145 55
931.164 109
931.184 74
931.204 101
931.224 123
931.244 88
931.263 70
931.283 99
931.303 96
931.323 100
931.342 151
931.362 100
931.382 70
931.402 56
931.421 93
931.441 48
931.461 53
931.481 46
931.500 58
931.520 60
931.540 57
931.560 36
931.580 54
931.599 38
931.619 31
931.639 48
931.659 48
931.678 62
931.698 68
931.718 54
931.738 51
931.757 26
931.777 40
931.797 54
931.817 67
931.836 82
931.856 51
931.876 41
931.896 33
931.916 56
931.935 49
931.955 80
931.975 63
931.995 106
932.014 94
932.034 73
932.054 75
932.074 54
932.093 70
932.113 62
932.133 67
932.153 63
932.173 76
932.192 49
932.212 60
932.232 113
932.252 134
932.271 120
932.291 120
932.311 111
932.331 126
932.351 92
932.370 70
932.390 55
932.410 58
932.430 77
932.449 46
932.469 45
932.489 64
932.509 33
932.528 51
932.548 61
932.568 58
932.588 62
932.608 44
932.627 35
932.647 43
932.667 38
932.687 48
932.706 61
932.726 69
932.746 78
932.766 72
932.786 84
932.805 44
932.825 18
932.845 67
932.865 34
932.884 18
932.904 41
932.924 30
932.944 37
932.964 24
932.983 56
933.003 78
933.023 38
933.043 41
933.063 54
933.082 70
933.102 66
933.122 71
933.142 70
933.161 65
933.181 52
933.201 58
933.221 94
933.241 111
933.260 99
933.280 137
933.300 118
933.320 92
933.339 47
933.359 50
933.379 33
933.399 54
933.419 63
933.438 63
933.458 58
933.478 56
933.498 60
933.518 41
933.537 26
933.557 45
933.577 76
933.597 77
933.616 108
933.636 81
933.656 70
933.676 32
933.696 28
933.715 49
933.735 89
933.755 57
933.775 90
933.795 52
933.814 56
933.834 71
933.854 36
933.874 62
933.893 97
933.913 61
933.933 20
933.953 30
933.973 17
933.992 36
934.012 65
934.032 38
934.052 48
934.072 47
934.091 52
934.111 80
934.131 49
934.151 44
934.171 68
934.190 60
934.210 70
934.230 54
934.250 79
934.270 116
934.289 77
934.309 94
934.329 67
934.349 68
934.369 73
934.388 52
934.408 20
934.428 43
934.448 72
934.467 52
934.487 38
934.507 64
934.527 89
934.547 88
934.566 51
934.586 60
934.606 32
934.626 45
934.646 57
934.665 51
934.685 95
934.705 75
934.725 21
934.745 51
934.764 45
934.784 81
934.804 73
934.824 30
934.844 86
934.863 51
934.883 56
934.903 58
934.923 56
934.943 96
934.962 41
934.982 51
935.002 81
935.022 103
935.042 89
935.061 79
935.081 50
935.101 48
935.121 86
935.141 102
935.160 96
935.180 58
935.200 105
935.220 120
935.240 172
935.259 145
935.279 89
935.299 97
935.319 59
935.339 73
935.359 66
935.378 61
935.398 46
935.418 43
935.438 57
935.458 70
935.477 76
935.497 85
935.517 66
935.537 49
935.557 47
935.576 28
935.596 47
935.616 33
935.636 54
935.656 83
935.675 63
935.695 113
935.715 97
935.735 89
935.755 78
935.774 95
935.794 127
935.814 111
935.834 93
935.854 111
935.874 113
935.893 133
935.913 193
935.933 199
935.953 209
935.973 140
935.992 114
936.012 154
936.032 162
936.052 144
936.072 167
936.091 171
936.111 139
936.131 118
936.151 140
936.171 123
936.191 105
936.210 142
936.230 206
936.250 193
936.270 132
936.290 162
936.309 126
936.329 133
936.349 102
936.369 115
936.389 114
936.408 95
936.428 61
936.448 71
936.468 85
936.488 93
936.508 98
936.527 67
936.547 60
936.567 81
936.587 75
936.607 79
936.626 52
936.646 35
936.666 68
936.686 67
936.706 88
936.726 53
936.745 91
936.765 96
936.785 66
936.805 75
936.825 95
936.844 107
936.864 127
936.884 78
936.904 85
936.924 106
936.944 123
936.963 157
936.983 99
937.003 135
937.023 127
937.043 114
937.063 92
937.082 87
937.102 78
937.122 66
937.142 84
937.162 81
937.181 94
937.201 116
937.221 97
937.241 76
937.261 139
937.281 116
937.300 152
937.320 135
937.340 67
937.360 44
937.380 50
937.400 57
937.419 18
937.439 38
937.459 65
937.479 69
937.499 63
937.519 32
937.538 50
937.558 65
937.578 31
937.598 55
937.618 48
937.638 40
937.657 43
937.677 33
937.697 54
937.717 39
937.737 56
937.756 89
937.776 84
937.796 66
937.816 60
937.836 57
937.856 60
937.875 48
937.895 81
937.915 97
937.935 74
937.955 65
937.975 49
937.994 69
938.014 52
938.034 53
938.054 71
938.074 66
938.094 83
938.113 87
938.133 72
938.153 37
938.173 55
938.193 40
938.213 65
938.232 95
938.252 80
938.272 62
938.292 64
938.312 85
938.332 75
938.352 59
938.371 75
938.391 64
938.411 71
938.431 71
938.451 69
938.471 61
938.490 59
938.510 71
938.530 40
938.550 39
938.570 65
938.590 57
938.609 34
938.629 44
938.649 37
938.669 75
938.689 62
938.709 35
938.728 34
938.748 44
938.768 42
938.788 76
938.808 27
938.828 50
938.847 87
938.867 84
938.887 28
938.907 37
938.927 63
938.947 82
938.967 41
938.986 48
939.006 75
939.026 62
939.046 59
939.066 76
939.086 55
939.105 48
939.125 55
939.145 58
939.165 32
939.185 54
939.205 70
939.225 86
939.244 93
939.264 80
939.284 66
939.304 73
939.324 63
939.344 71
939.363 77
939.383 53
939.403 31
939.423 27
939.443 49
939.463 29
939.483 31
939.502 41
939.522 46
939.542 37
939.562 65
939.582 67
939.602 46
939.622 36
939.641 62
939.661 51
939.681 46
939.701 30
939.721 25
939.741 33
939.760 40
939.780 67
939.800 48
939.820 34
939.840 32
939.860 30
939.880 65
939.899 47
939.919 76
939.939 68
939.959 83
939.979 87
939.999 85
940.019 58
940.038 64
940.058 73
940.078 68
940.098 51
940.118 35
940.138 40
940.158 53
940.177 71
940.197 74
940.217 38
940.237 52
940.257 89
940.277 91
940.297 108
940.316 81
940.336 86
940.356 48
940.376 59
940.396 39
940.416 31
940.436 50
940.455 37
940.475 32
940.495 55
940.515 46
940.535 68
940.555 45
940.575 31
940.594 31
940.614 38
940.634 42
940.654 42
940.674 39
940.694 37
940.714 37
940.733 71
940.753 38
940.773 23
940.793 29
940.813 28
940.833 31
940.853 23
940.873 49
940.892 62
940.912 62
940.932 59
940.952 49
940.972 88
940.992 67
941.012 60
941.031 63
941.051 57
941.071 82
941.091 68
941.111 52
941.131 49
941.151 37
941.170 69
941.190 35
941.210 71
941.230 88
941.250 107
941.270 89
941.290 58
941.310 63
941.329 50
941.349 46
941.369 50
941.389 48
941.409 55
941.429 72
941.449 82
941.469 99
941.488 76
941.508 51
941.528 47
941.548 68
941.568 59
941.588 36
941.608 71
941.627 27
941.647 20
941.667 21
941.687 59
941.707 33
941.727 42
941.747 56
941.767 52
941.786 62
941.806 47
941.826 38
941.846 34
941.866 29
941.886 33
941.906 46
941.926 58
941.945 47
941.965 49
941.985 46
942.005 47
942.025 84
942.045 55
942.065 43
942.085 46
942.104 64
942.124 66
942.144 83
942.164 77
942.184 67
942.204 45
942.224 97
942.244 83
942.263 91
942.283 153
942.303 113
942.323 87
942.343 84
942.363 52
942.383 62
942.403 70
942.423 56
942.442 101
942.462 110
942.482 84
942.502 86
942.522 98
942.542 40
942.562 57
942.582 55
942.601 45
942.621 47
942.641 47
942.661 38
942.681 62
942.701 92
942.721 27
942.741 28
942.761 56
942.780 50
942.800 48
942.820 43
942.840 52
942.860 67
942.880 60
942.900 69
942.920 57
942.939 88
942.959 43
942.979 69
942.999 82
943.019 77
943.039 68
943.059 73
943.079 60
943.099 62
943.118 54
943.138 52
943.158 57
943.178 100
943.198 110
943.218 70
943.238 103
943.258 81
943.278 99
943.297 116
943.317 106
943.337 84
943.357 55
943.377 53
943.397 67
943.417 50
943.437 50
943.457 54
943.476 42
943.496 44
943.516 100
943.536 74
943.556 52
943.576 40
943.596 64
943.616 67
943.636 48
943.655 58
943.675 33
943.695 39
943.715 14
943.735 28
943.755 28
943.775 59
943.795 86
943.815 44
943.835 68
943.854 62
943.874 46
943.894 37
943.914 46
943.934 57
943.954 80
943.974 80
943.994 47
944.014 55
944.033 23
944.053 13
944.073 30
944.093 22
944.113 24
944.133 46
944.153 78
944.173 77
944.193 97
944.213 89
944.232 83
944.252 71
944.272 84
944.292 66
944.312 58
944.332 35
944.352 41
944.372 37
944.392 66
944.412 91
944.431 69
944.451 66
944.471 69
944.491 76
944.511 74
944.531 75
944.551 65
944.571 51
944.591 41
944.611 29
944.630 45
944.650 29
944.670 46
944.690 46
944.710 52
944.730 74
944.750 60
944.770 41
944.790 65
944.810 42
944.830 93
944.849 105
944.869 57
944.889 32
944.909 20
944.929 66
944.949 65
944.969 54
944.989 70
945.009 49
945.029 25
945.049 40
945.068 66
945.088 74
945.108 47
945.128 49
945.148 45
945.168 65
945.188 66
945.208 40
945.228 46
945.248 72
945.268 90
945.287 100
945.307 127
945.327 131
945.347 83
945.367 52
945.387 76
945.407 36
945.427 47
945.447 61
945.467 59
945.487 34
945.506 52
945.526 46
945.546 59
945.566 51
945.586 95
945.606 63
945.626 58
945.646 51
945.666 31
945.686 28
945.706 24
945.726 51
945.745 48
945.765 32
945.785 54
945.805 53
945.825 31
945.845 41
945.865 40
945.885 51
945.905 65
945.925 36
945.945 70
945.964 61
945.984 47
946.004 61
946.024 73
946.044 67
946.064 32
946.084 66
946.104 23
946.124 35
946.144 67
946.164 51
946.184 84
946.204 57
946.223 49
946.243 83
946.263 73
946.283 80
946.303 105
946.323 67
946.343 82
946.363 55
946.383 56
946.403 45
946.423 78
946.443 42
946.462 83
946.482 91
946.502 87
946.522 87
946.542 43
946.562 71
946.582 82
946.602 72
946.622 60
946.642 31
946.662 41
946.682 71
946.702 73
946.722 31
946.741 37
946.761 47
946.781 32
946.801 19
946.821 35
946.841 63
946.861 41
946.881 53
946.901 66
946.921 65
946.941 56
946.961 55
946.981 55
947.000 36
947.020 52
947.040 44
947.060 39
947.080 51
947.100 69
947.120 47
947.140 63
947.160 60
947.180 58
947.200 82
947.220 70
947.240 72
947.260 107
947.280 124
947.299 115
947.319 83
947.339 61
947.359 39
947.379 52
947.399 37
947.419 28
947.439 55
947.459 60
947.479 66
947.499 93
947.519 72
947.539 68
947.559 79
947.579 86
947.598 93
947.618 95
947.638 84
947.658 68
947.678 80
947.698 90
947.718 66
947.738 60
947.758 58
947.778 25
947.798 46
947.818 52
947.838 31
947.858 41
947.878 77
947.897 56
947.917 51
947.937 38
947.957 31
947.977 88
947.997 103
948.017 61
948.037 47
948.057 83
948.077 60
948.097 44
948.117 58
948.137 86
948.157 60
948.177 74
948.197 63
948.217 77
948.236 95
948.256 129
948.276 71
948.296 61
948.316 96
948.336 58
948.356 31
948.376 58
948.396 55
948.416 46
948.436 76
948.456 65
948.476 34
948.496 53
948.516 65
948.536 58
948.556 99
948.575 90
948.595 69
948.615 37
948.635 28
948.655 38
948.675 49
948.695 57
948.715 52
948.735 17
948.755 22
948.775 46
948.795 44
948.815 31
948.835 35
948.855 29
948.875 41
948.895 25
948.915 33
948.935 38
948.954 52
948.974 61
948.994 42
949.014 74
949.034 79
949.054 55
949.074 43
949.094 38
949.114 31
949.134 48
949.154 41
949.174 34
949.194 80
949.214 104
949.234 112
949.254 84
949.274 103
949.294 86
949.314 62
949.334 83
949.354 48
949.373 50
949.393 97
949.413 78
949.433 57
949.453 65
949.473 58
949.493 81
949.513 65
949.533 44
949.553 33
949.573 57
949.593 64
949.613 62
949.633 39
949.653 29
949.673 39
949.693 55
949.713 45
949.733 56
949.753 48
949.773 53
949.793 42
949.812 55
949.832 42
949.852 40
949.872 36
949.892 32
949.912 23
949.932 71
949.952 47
949.972 31
949.992 45
950.012 33
950.032 29
950.052 38
950.072 42
950.092 24
950.112 40
950.132 37
950.152 78
950.172 95
950.192 58
950.212 61
950.232 108
950.252 100
950.272 67
950.292 97
950.311 119
950.331 88
950.351 57
950.371 41
950.391 28
950.411 47
950.431 69
950.451 54
950.471 85
950.491 80
950.511 55
950.531 27
950.551 41
950.571 56
950.591 43
950.611 62
950.631 68
950.651 40
950.671 37
950.691 36
950.711 18
950.731 37
950.751 47
950.771 58
950.791 70
950.811 41
950.831 18
950.851 18
950.871 59
950.891 49
950.910 51
950.930 49
950.950 48
950.970 54
950.990 92
951.010 69
951.030 42
951.050 46
951.070 28
951.090 34
951.110 38
951.130 60
951.150 65
951.170 56
951.190 69
951.210 97
951.230 95
951.250 127
951.270 125
951.290 160
951.310 120
951.330 113
951.350 77
951.370 72
951.390 73
951.410 70
951.430 78
951.450 83
951.470 39
951.490 65
951.510 43
951.530 46
951.550 44
951.570 51
951.590 32
951.610 35
951.630 52
951.650 30
951.669 33
951.689 50
951.709 66
951.729 98
951.749 87
951.769 74
951.789 71
951.809 75
951.829 53
951.849 96
951.869 58
951.889 43
951.909 49
951.929 97
951.949 121
951.969 132
951.989 52
952.009 37
952.029 50
952.049 52
952.069 61
952.089 65
952.109 63
952.129 75
952.149 64
952.169 76
952.189 75
952.209 77
952.229 116
952.249 82
952.269 103
952.289 136
952.309 135
952.329 65
952.349 48
952.369 67
952.389 71
952.409 104
952.429 82
952.449 48
952.469 46
952.489 54
952.509 66
952.529 75
952.549 109
952.569 79
952.589 69
952.609 71
952.629 58
952.649 70
952.669 48
952.689 24
952.709 49
952.729 83
952.749 94
952.769 46
952.789 61
952.809 76
952.829 78
952.849 77
952.869 72
952.889 73
952.909 76
952.928 81
952.948 65
952.968 67
952.988 67
953.008 84
953.028 41
953.048 33
953.068 49
953.088 81
953.108 53
953.128 40
953.148 52
953.168 65
953.188 63
953.208 77
953.228 93
953.248 86
953.268 95
953.288 116
953.308 69
953.328 103
953.348 54
953.368 53
953.388 50
953.408 40
953.428 53
953.448 85
953.468 34
953.488 44
953.508 59
953.528 72
953.548 47
953.568 51
953.588 89
953.608 65
953.628 54
953.648 51
953.668 73
953.688 56
953.708 45
953.728 59
953.748 61
953.768 45
953.788 49
953.808 62
953.828 78
953.848 43
953.868 59
953.888 57
953.908 52
953.928 43
953.948 27
953.968 43
953.988 42
954.008 29
954.028 34
954.048 39
954.068 67
954.088 59
954.108 39
954.128 31
954.148 44
954.168 66
954.188 54
954.208 72
954.228 87
954.248 80
954.268 93
954.288 140
954.308 112
954.328 72
954.348 65
954.368 65
954.388 49
954.408 43
954.428 17
954.448 54
954.468 60
954.488 50
954.508 44
954.528 71
954.548 39
954.568 35
954.588 42
954.608 34
954.628 72
954.648 49
954.668 44
954.688 45
954.709 23
954.729 32
954.749 56
954.769 58
954.789 34
954.809 75
954.829 46
954.849 37
954.869 33
954.889 49
954.909 79
954.929 64
954.949 27
954.969 35
954.989 64
955.009 38
955.029 49
955.049 35
955.069 35
955.089 33
955.109 39
955.129 56
955.149 79
955.169 88
955.189 54
955.209 55
955.229 73
955.249 53
955.269 82
955.289 63
955.309 17
955.329 31
955.349 52
955.369 63
955.389 33
955.409 54
955.429 85
955.449 70
955.469 69
955.489 60
955.509 65
955.529 42
955.549 37
955.569 27
955.589 81
955.609 64
955.629 52
955.649 32
955.669 33
955.689 30
955.709 27
955.729 39
955.749 53
955.769 36
955.789 55
955.809 70
955.829 57
955.849 60
955.869 53
955.889 47
955.909 27
955.929 34
955.949 20
955.970 39
955.990 33
956.010 40
956.030 43
956.050 28
956.070 35
956.090 22
956.110 50
956.130 63
956.150 89
956.170 65
956.190 48
956.210 45
956.230 54
956.250 60
956.270 80
956.290 92
956.310 71
956.330 99
956.350 89
956.370 96
956.390 66
956.410 43
956.430 34
956.450 74
956.470 33
956.490 46
956.510 50
956.530 52
956.550 57
956.570 48
956.590 65
956.610 123
956.630 102
956.650 62
956.670 23
956.690 44
956.711 40
956.731 62
956.751 43
956.771 50
956.791 74
956.811 47
956.831 36
956.851 49
956.871 75
956.891 61
956.911 66
956.931 64
956.951 79
956.971 118
956.991 90
957.011 87
957.031 95
957.051 66
957.071 71
957.091 34
957.111 64
957.131 43
957.151 53
957.171 56
957.191 52
957.211 54
957.231 68
957.251 122
957.271 105
957.291 117
957.312 103
957.332 80
957.352 54
957.372 75
957.392 54
957.412 38
957.432 43
957.452 61
957.472 60
957.492 51
957.512 28
957.532 66
957.552 62
957.572 61
957.592 64
957.612 34
957.632 51
957.652 55
957.672 65
957.692 41
957.712 23
957.732 31
957.752 21
957.772 49
957.792 37
957.812 33
957.833 38
957.853 60
957.873 68
957.893 56
957.913 65
957.933 42
957.953 60
957.973 34
957.993 50
958.013 64
958.033 47
958.053 58
958.073 74
958.093 84
958.113 85
958.133 96
958.153 55
958.173 43
958.193 62
958.213 85
958.233 105
958.253 103
958.274 122
958.294 95
958.314 78
958.334 106
958.354 90
958.374 96
958.394 100
958.414 98
958.434 83
958.454 59
958.474 63
958.494 74
958.514 43
958.534 56
958.554 84
958.574 71
958.594 101
958.614 98
958.634 114
958.654 73
958.675 74
958.695 55
958.715 68
958.735 49
958.755 61
958.775 51
958.795 74
958.815 47
958.835 37
958.855 70
958.875 111
958.895 118
958.915 62
958.935 33
958.955 41
958.975 95
958.995 54
959.015 52
959.035 78
959.056 50
959.076 56
959.096 71
959.116 60
959.136 83
959.156 98
959.176 99
959.196 117
959.216 84
959.236 51
959.256 75
959.276 80
959.296 73
959.316 61
959.336 78
959.356 56
959.376 90
959.396 67
959.417 39
959.437 20
959.457 71
959.477 63
959.497 66
959.517 40
959.537 68
959.557 57
959.577 66
959.597 53
959.617 56
959.637 73
959.657 27
959.677 33
959.697 39
959.717 32
959.738 32
959.758 50
959.778 68
959.798 49
959.818 33
959.838 42
959.858 35
959.878 78
959.898 57
959.918 34
959.938 68
959.958 90
959.978 102
959.998 70
960.018 74
960.038 49
960.059 51
960.079 50
960.099 52
960.119 80
960.139 56
960.159 64
960.179 82
960.199 120
960.219 73
960.239 72
960.259 100
960.279 74
960.299 65
960.319 76
960.339 109
960.360 72
960.380 80
960.400 51
960.420 41
960.440 58
960.460 59
960.480 41
960.500 21
960.520 29
960.540 66
960.560 56
960.580 49
960.600 64
960.620 63
960.641 62
960.661 62
960.681 40
960.701 55
960.721 42
960.741 33
960.761 44
960.781 28
960.801 31
960.821 56
960.841 49
960.861 45
960.881 52
960.901 41
960.922 29
960.942 39
960.962 44
960.982 70
961.002 64
961.022 53
961.042 31
961.062 52
961.082 51
961.102 24
961.122 33
961.142 28
961.162 40
961.183 38
961.203 43
961.223 36
961.243 57
961.263 83
961.283 120
961.303 121
961.323 125
961.343 73
961.363 82
961.383 72
961.403 35
961.423 56
961.444 32
961.464 58
961.484 108
961.504 86
961.524 66
961.544 42
961.564 34
961.584 49
961.604 66
961.624 57
961.644 63
961.664 50
961.685 23
961.705 41
961.725 23
961.745 44
961.765 58
961.785 45
961.805 34
961.825 35
961.845 25
961.865 41
961.885 62
961.905 78
961.926 62
961.946 59
961.966 43
961.986 43
962.006 50
962.026 47
962.046 34
962.066 56
962.086 57
962.106 50
962.126 60
962.146 53
962.167 27
962.187 55
962.207 77
962.227 77
962.247 83
962.267 94
962.287 73
962.307 89
962.327 65
962.347 66
962.367 61
962.388 49
962.408 35
962.428 48
962.448 83
962.468 94
962.488 96
962.508 86
962.528 53
962.548 76
962.568 46
962.588 38
962.609 57
962.629 56
962.649 18
962.669 29
962.689 30
962.709 42
962.729 42
962.749 27
962.769 46
962.789 24
962.809 28
962.830 22
962.850 22
962.870 43
962.890 33
962.910 52
962.930 71
962.950 70
962.970 49
962.990 48
963.010 48
963.031 56
963.051 73
963.071 51
963.091 35
963.111 62
963.131 80
963.151 45
963.171 44
963.191 101
963.211 126
963.232 103
963.252 76
963.272 72
963.292 93
963.312 82
963.332 31
963.352 39
963.372 24
963.392 47
963.412 32
963.433 40
963.453 33
963.473 23
963.493 79
963.513 76
963.533 66
963.553 63
963.573 53
963.593 61
963.613 43
963.634 41
963.654 20
963.674 34
963.694 70
963.714 35
963.734 28
963.754 54
963.774 71
963.794 69
963.814 73
963.835 63
963.855 51
963.875 50
963.895 58
963.915 46
963.935 49
963.955 47
963.975 55
963.995 40
964.016 49
964.036 47
964.056 39
964.076 37
964.096 41
964.116 70
964.136 58
964.156 66
964.176 76
964.196 79
964.217 107
964.237 92
964.257 75
964.277 46
964.297 85
964.317 49
964.337 63
964.357 89
964.377 55
964.398 39
964.418 52
964.438 48
964.458 66
964.478 51
964.498 35
964.518 48
964.538 45
964.558 47
964.579 42
964.599 67
964.619 34
964.639 25
964.659 71
964.679 55
964.699 53
964.719 58
964.740 44
964.760 50
964.780 24
964.800 31
964.820 55
964.840 54
964.860 84
964.880 52
964.900 32
964.921 34
964.941 52
964.961 34
964.981 25
965.001 46
965.021 26
965.041 39
965.061 36
965.081 27
965.102 39
965.122 39
965.142 66
965.162 64
965.182 52
965.202 58
965.222 81
965.242 102
965.263 71
965.283 89
965.303 107
965.323 97
965.343 48
965.363 57
965.383 54
965.403 49
965.424 38
965.444 60
965.464 78
965.484 83
965.504 40
965.524 72
965.544 55
965.564 31
965.585 37
965.605 74
965.625 65
965.645 44
965.665 41
965.685 42
965.705 58
965.725 30
965.745 28
965.766 48
965.786 65
965.806 50
965.826 45
965.846 72
965.866 38
965.886 43
965.907 26
965.927 28
965.947 65
965.967 47
965.987 71
966.007 39
966.027 63
966.047 25
966.068 26
966.088 49
966.108 63
966.128 62
966.148 19
966.168 56
966.188 48
966.208 68
966.229 55
966.249 44
966.269 62
966.289 80
966.309 62
966.329 51
966.349 71
966.369 87
966.390 56
966.410 48
966.430 55
966.450 47
966.470 50
966.490 48
966.510 54
966.531 57
966.551 44
966.571 70
966.591 44
966.611 88
966.631 43
966.651 29
966.671 41
966.692 22
966.712 40
966.732 34
966.752 62
966.772 75
966.792 76
966.812 69
966.833 70
966.853 56
966.873 55
966.893 62
966.913 50
966.933 52
966.953 37
966.974 47
966.994 51
967.014 66
967.034 68
967.054 57
967.074 34
967.094 52
967.114 58
967.135 77
967.155 78
967.175 73
967.195 82
967.215 68
967.235 59
967.255 126
967.276 70
967.296 84
967.316 69
967.336 60
967.356 61
967.376 73
967.396 54
967.417 66
967.437 88
967.457 80
967.477 58
967.497 77
967.517 76
967.537 61
967.558 49
967.578 38
967.598 57
967.618 37
967.638 34
967.658 52
967.678 43
967.699 55
967.719 67
967.739 60
967.759 42
967.779 56
967.799 69
967.819 56
967.840 23
967.860 34
967.880 78
967.900 68
967.920 66
967.940 51
967.961 74
967.981 73
968.001 57
968.021 24
968.041 51
968.061 80
968.081 73
968.102 39
968.122 79
968.142 73
968.162 71
968.182 72
968.202 43
968.222 39
968.243 47
968.263 90
968.283 130
968.303 154
968.323 110
968.343 113
968.364 99
968.384 78
968.404 58
968.424 36
968.444 49
968.464 49
968.484 59
968.505 103
968.525 74
968.545 57
968.565 58
968.585 80
968.605 73
968.626 50
968.646 45
968.666 51
968.686 44
968.706 59
968.726 75
968.746 44
968.767 54
968.787 64
968.807 34
968.827 61
968.847 31
968.867 44
968.888 57
968.908 72
968.928 42
968.948 88
968.968 88
968.988 88
969.009 56
969.029 86
969.049 33
969.069 39
969.089 38
969.109 18
969.129 30
969.150 60
969.170 61
969.190 53
969.210 31
969.230 54
969.250 95
969.271 71
969.291 87
969.311 91
969.331 87
969.351 66
969.371 44
969.392 44
969.412 52
969.432 36
969.452 30
969.472 39
969.492 77
969.513 58
969.533 69
969.553 52
969.573 54
969.593 23
969.613 30
969.634 39
969.654 35
969.674 41
969.694 88
969.714 92
969.734 53
969.755 53
969.775 48
969.795 25
969.815 29
969.835 50
969.855 56
969.876 54
969.896 51
969.916 28
969.936 42
969.956 41
969.976 57
969.997 39
970.017 39
970.037 36
970.057 35
970.077 50
970.097 31
970.118 46
970.138 52
970.158 53
970.178 66
970.198 42
970.218 80
970.239 70
970.259 111
970.279 88
970.299 97
970.319 160
970.339 129
970.360 72
970.380 67
970.400 69
970.420 67
970.440 53
970.461 77
970.481 59
970.501 48
970.521 46
970.541 66
970.561 87
970.582 57
970.602 37
970.622 40
970.642 57
970.662 18
970.682 29
970.703 56
970.723 50
970.743 49
970.763 57
970.783 35
970.803 46
970.824 31
970.844 58
970.864 92
970.884 63
970.904 40
970.925 44
970.945 39
970.965 41
970.985 47
971.005 50
971.025 16
971.046 28
971.066 34
971.086 47
971.106 33
971.126 41
971.147 41
971.167 42
971.187 41
971.207 69
971.227 66
971.247 77
971.268 106
971.288 109
971.308 56
971.328 38
971.348 22
971.369 54
971.389 44
971.409 49
971.429 32
971.449 35
971.469 53
971.490 62
971.510 75
971.530 88
971.550 48
971.570 44
971.591 58
971.611 72
971.631 62
971.651 76
971.671 39
971.692 49
971.712 68
971.732 76
971.752 41
971.772 31
971.792 32
971.813 55
971.833 29
971.853 19
971.873 48
971.893 53
971.914 50
971.934 78
971.954 48
971.974 56
971.994 37
972.015 63
972.035 47
972.055 47
972.075 54
972.095 34
972.115 37
972.136 39
972.156 60
972.176 50
972.196 76
972.216 41
972.237 61
972.257 95
972.277 87
972.297 114
972.317 84
972.338 65
972.358 76
972.378 80
972.398 64
972.418 42
972.439 63
972.459 58
972.479 61
972.499 64
972.519 63
972.540 68
972.560 52
972.580 66
972.600 49
972.620 43
972.641 51
972.661 34
972.681 26
972.701 24
972.721 20
972.742 56
972.762 77
972.782 26
972.802 43
972.822 27
972.843 43
972.863 71
972.883 40
972.903 52
972.923 74
972.944 42
972.964 42
972.984 51
973.004 50
973.024 55
973.045 72
973.065 73
973.085 43
973.105 49
973.125 54
973.146 59
973.166 39
973.186 58
973.206 97
973.226 127
973.247 81
973.267 84
973.287 67
973.307 78
973.327 72
973.348 63
973.368 52
973.388 65
973.408 79
973.428 106
973.449 102
973.469 92
973.489 69
973.509 84
973.529 87
973.550 100
973.570 75
973.590 87
973.610 92
973.630 95
973.651 88
973.671 50
973.691 62
973.711 67
973.731 78
973.752 60
973.772 80
973.792 73
973.812 68
973.833 76
973.853 97
973.873 84
973.893 102
973.913 149
973.934 107
973.954 78
973.974 100
973.994 101
974.014 64
974.035 51
974.055 92
974.075 95
974.095 124
974.115 118
974.136 90
974.156 80
974.176 100
974.196 143
974.217 179
974.237 120
974.257 137
974.277 190
974.297 189
974.318 121
974.338 106
974.358 76
974.378 68
974.398 73
974.419 53
974.439 108
974.459 95
974.479 85
974.500 60
974.520 88
974.540 99
974.560 106
974.580 71
974.601 98
974.621 110
974.641 107
974.661 61
974.681 98
974.702 66
974.722 45
974.742 61
974.762 78
974.783 74
974.803 88
974.823 98
974.843 97
974.863 70
974.884 55
974.904 58
974.924 50
974.944 64
974.965 80
974.985 71
975.005 58
975.025 68
975.045 44
975.066 74
975.086 68
975.106 64
975.126 57
975.147 66
975.167 84
975.187 95
975.207 88
975.227 77
975.248 83
975.268 114
975.288 125
975.308 104
975.329 110
975.349 71
975.369 57
975.389 81
975.409 101
975.430 106
975.450 67
975.470 70
975.490 67
975.511 55
975.531 59
975.551 88
975.571 76
975.592 53
975.612 76
975.632 64
975.652 65
975.672 95
975.693 66
975.713 91
975.733 68
975.753 73
975.774 106
975.794 83
975.814 48
975.834 27
975.855 19
975.875 47
975.895 83
975.915 49
975.935 56
975.956 39
975.976 47
975.996 96
976.016 102
976.037 77
976.057 61
976.077 56
976.097 68
976.118 75
976.138 76
976.158 56
976.178 46
976.198 67
976.219 77
976.239 119
976.259 153
976.279 147
976.300 173
976.320 156
976.340 71
976.360 41
976.381 47
976.401 44
976.421 57
976.441 53
976.462 63
976.482 56
976.502 63
976.522 60
976.542 69
976.563 89
976.583 65
976.603 60
976.623 129
976.644 114
976.664 72
976.684 73
976.704 63
976.725 48
976.745 57
976.765 36
976.785 33
976.806 51
976.826 55
976.846 47
976.866 53
976.887 55
976.907 55
976.927 50
976.947 50
976.967 54
976.988 79
977.008 32
977.028 38
977.048 42
977.069 54
977.089 35
977.109 59
977.129 56
977.150 82
977.170 85
977.190 90
977.210 74
977.231 102
977.251 150
977.271 149
977.291 137
977.312 83
977.332 91
977.352 90
977.372 77
977.393 84
977.413 64
977.433 71
977.453 63
977.474 98
977.494 63
977.514 45
977.534 52
977.555 72
977.575 73
977.595 82
977.615 27
977.636 24
977.656 36
977.676 30
977.696 41
977.717 18
977.737 37
977.757 69
977.777 72
977.798 71
977.818 34
977.838 24
977.858 40
977.879 45
977.899 43
977.919 59
977.939 44
977.960 55
977.980 48
978.000 20
978.020 44
978.041 42
978.061 43
978.081 23
978.101 40
978.122 55
978.142 34
978.162 85
978.182 57
978.203 79
978.223 73
978.243 80
978.263 79
978.284 108
978.304 90
978.324 73
978.344 41
978.365 63
978.385 34
978.405 21
978.425 36
978.446 86
978.466 53
978.486 33
978.506 26
978.527 12
978.547 45
978.567 22
978.588 28
978.608 89
978.628 70
978.648 86
978.669 54
978.689 84
978.709 43
978.729 58
978.750 56
978.770 26
978.790 56
978.810 49
978.831 62
978.851 64
978.871 62
978.891 60
978.912 48
978.932 34
978.952 19
978.972 54
978.993 48
979.013 36
979.033 38
979.054 48
979.074 37
979.094 61
979.114 34
979.135 48
979.155 24
979.175 45
979.195 64
979.216 46
979.236 78
979.256 51
979.276 48
979.297 53
979.317 58
979.337 46
979.357 52
979.378 72
979.398 59
979.418 63
979.439 32
979.459 53
979.479 46
979.499 37
979.520 65
979.540 21
979.560 34
979.580 42
979.601 45
979.621 77
979.641 60
979.662 69
979.682 91
979.702 40
979.722 34
979.743 35
979.763 38
979.783 25
979.803 56
979.824 57
979.844 76
979.864 85
979.884 54
979.905 53
979.925 30
979.945 47
979.966 30
979.986 43
980.006 28
980.026 45
980.047 52
980.067 70
980.087 60
980.107 61
980.128 54
980.148 48
980.168 32
980.189 46
980.209 53
980.229 110
980.249 101
980.270 73
980.290 91
980.310 73
980.331 69
980.351 58
980.371 56
980.391 56
980.412 30
980.432 28
980.452 40
980.472 33
980.493 53
980.513 51
980.533 23
980.554 30
980.574 77
980.594 44
980.614 18
980.635 40
980.655 60
980.675 73
980.696 63
980.716 56
980.736 85
980.756 68
980.777 59
980.797 64
980.817 53
980.838 45
980.858 50
980.878 42
980.898 38
980.919 68
980.939 53
980.959 33
980.979 36
981.000 75
981.020 60
981.040 53
981.061 44
981.081 19
981.101 53
981.121 29
981.142 42
981.162 66
981.182 78
981.203 69
981.223 53
981.243 66
981.263 96
981.284 100
981.304 85
981.324 47
981.345 63
981.365 71
981.385 68
981.405 83
981.426 83
981.446 47
981.466 76
981.487 83
981.507 71
981.527 75
981.548 33
981.568 28
981.588 56
981.608 41
981.629 55
981.649 49
981.669 34
981.690 27
981.710 28
981.730 41
981.750 72
981.771 47
981.791 47
981.811 22
981.832 17
981.852 33
981.872 52
981.892 46
981.913 36
981.933 53
981.953 38
981.974 67
981.994 66
982.014 81
982.035 74
982.055 61
982.075 49
982.095 75
982.116 34
982.136 57
982.156 79
982.177 94
982.197 76
982.217 57
982.237 83
982.258 129
982.278 73
982.298 84
982.319 99
982.339 89
982.359 77
982.380 48
982.400 28
982.420 47
982.440 49
982.461 29
982.481 69
982.501 60
982.522 62
982.542 59
982.562 48
982.583 60
982.603 59
982.623 34
982.643 53
982.664 45
982.684 36
982.704 50
982.725 48
982.745 44
982.765 31
982.786 25
982.806 20
982.826 20
982.846 47
982.867 23
982.887 30
982.907 50
982.928 58
982.948 43
982.968 21
982.989 46
983.009 35
983.029 32
983.049 55
983.070 38
983.090 37
983.110 40
983.131 48
983.151 41
983.171 56
983.192 37
983.212 48
983.232 24
983.253 51
983.273 71
983.293 105
983.313 89
983.334 65
983.354 40
983.374 58
983.395 32
983.415 52
983.435 74
983.456 59
983.476 76
983.496 49
983.517 80
983.537 74
983.557 46
983.577 51
983.598 52
983.618 50
983.638 55
983.659 32
983.679 66
983.699 65
983.720 40
983.740 44
983.760 38
983.781 24
983.801 59
983.821 39
983.842 30
983.862 25
983.882 41
983.902 55
983.923 42
983.943 37
983.963 47
983.984 25
984.004 21
984.024 17
984.045 41
984.065 54
984.085 45
984.106 62
984.126 40
984.146 43
984.167 35
984.187 23
984.207 57
984.228 93
984.248 83
984.268 131
984.288 104
984.309 76
984.329 56
984.349 55
984.370 44
984.390 20
984.410 52
984.431 43
984.451 88
984.471 77
984.492 79
984.512 90
984.532 59
984.553 48
984.573 34
984.593 33
984.614 32
984.634 61
984.654 77
984.675 63
984.695 44
984.715 24
984.736 29
984.756 28
984.776 43
984.796 48
984.817 65
984.837 69
984.857 60
984.878 61
984.898 45
984.918 42
984.939 54
984.959 36
984.979 52
985.000 24
985.020 37
985.040 32
985.061 33
985.081 26
985.101 27
985.122 40
985.142 48
985.162 55
985.183 58
985.203 61
985.223 54
985.244 49
985.264 92
985.284 108
985.305 102
985.325 59
985.345 45
985.366 75
985.386 29
985.406 47
985.427 60
985.447 32
985.467 60
985.488 52
985.508 54
985.528 44
985.549 52
985.569 30
985.589 38
985.610 75
985.630 64
985.650 29
985.671 61
985.691 47
985.711 23
985.732 45
985.752 14
985.772 63
985.793 56
985.813 31
985.833 41
985.854 41
985.874 45
985.894 50
985.915 41
985.935 20
985.955 37
985.976 40
985.996 52
986.016 46
986.037 25
986.057 47
986.077 59
986.098 104
986.118 70
986.138 71
986.159 63
986.179 60
986.199 51
986.220 56
986.240 113
986.260 120
986.281 119
986.301 50
986.321 48
986.342 50
986.362 80
986.382 72
986.403 53
986.423 27
986.443 26
986.464 75
986.484 55
986.504 23
986.525 42
986.545 35
986.565 37
986.586 34
986.606 27
986.626 42
986.647 65
986.667 58
986.687 59
986.708 23
986.728 34
986.748 66
986.769 54
986.789 11
986.809 23
986.830 30
986.850 23
986.871 12
986.891 11
986.911 28
986.932 12
986.952 24
986.972 37
986.993 47
987.013 45
987.033 25
987.054 30
987.074 39
987.094 40
987.115 61
987.135 48
987.155 60
987.176 81
987.196 62
987.216 45
987.237 37
987.257 93
987.277 78
987.298 82
987.318 64
987.338 54
987.359 50
987.379 73
987.400 59
987.420 63
987.440 59
987.461 61
987.481 46
987.501 37
987.522 73
987.542 50
987.562 40
987.583 94
987.603 66
987.623 44
987.644 23
987.664 29
987.684 51
987.705 79
987.725 60
987.746 51
987.766 52
987.786 57
987.807 46
987.827 37
987.847 52
987.868 52
987.888 44
987.908 35
987.929 39
987.949 38
987.969 67
987.990 80
988.010 46
988.030 46
988.051 48
988.071 44
988.092 76
988.112 80
988.132 49
988.153 48
988.173 65
988.193 50
988.214 74
988.234 34
988.254 64
988.275 67
988.295 56
988.315 58
988.336 59
988.356 76
988.377 74
988.397 87
988.417 74
988.438 56
988.458 32
988.478 29
988.499 21
988.519 60
988.539 103
988.560 65
988.580 30
988.601 29
988.621 42
988.641 19
988.662 37
988.682 37
988.702 21
988.723 32
988.743 27
988.763 39
988.784 43
988.804 42
988.825 62
988.845 50
988.865 40
988.886 59
988.906 60
988.926 37
988.947 27
988.967 69
988.987 73
989.008 40
989.028 54
989.049 57
989.069 46
989.089 33
989.110 30
989.130 70
989.150 63
989.171 58
989.191 46
989.211 47
989.232 43
989.252 80
989.273 67
989.293 44
989.313 62
989.334 58
989.354 66
989.374 60
989.395 70
989.415 39
989.436 48
989.456 73
989.476 75
989.497 41
989.517 85
989.537 87
989.558 65
989.578 56
989.599 63
989.619 76
989.639 65
989.660 94
989.680 105
989.700 76
989.721 46
989.741 79
989.762 103
989.782 69
989.802 95
989.823 93
989.843 101
989.863 65
989.884 48
989.904 57
989.925 109
989.945 87
989.965 69
989.986 76
990.006 74
990.026 76
990.047 53
990.067 73
990.088 70
990.108 59
990.128 62
990.149 82
990.169 72
990.189 71
990.210 81
990.230 114
990.251 99
990.271 103
990.291 78
990.312 49
990.332 37
990.352 77
990.373 99
990.393 73
990.414 65
990.434 52
990.454 58
990.475 94
990.495 113
990.516 98
990.536 83
990.556 99
990.577 75
990.597 53
990.617 71
990.638 41
990.658 80
990.679 85
990.699 103
990.719 74
990.740 78
990.760 43
990.780 84
990.801 101
990.821 77
990.842 95
990.862 96
990.882 54
990.903 52
990.923 62
990.944 66
990.964 41
990.984 60
991.005 85
991.025 62
991.046 54
991.066 64
991.086 34
991.107 59
991.127 91
991.147 79
991.168 50
991.188 54
991.209 35
991.229 40
991.249 64
991.270 92
991.290 115
991.311 102
991.331 68
991.351 58
991.372 64
991.392 45
991.413 76
991.433 49
991.453 39
991.474 28
991.494 52
991.514 63
991.535 70
991.555 73
991.576 64
991.596 38
991.616 105
991.637 87
991.657 97
991.678 61
991.698 57
991.718 62
991.739 41
991.759 54
991.780 97
991.800 65
991.820 46
991.841 56
991.861 69
991.882 36
991.902 33
991.922 38
991.943 71
991.963 44
991.984 34
992.004 53
992.024 93
992.045 86
992.065 79
992.086 75
992.106 80
992.126 45
992.147 70
992.167 56
992.188 48
992.208 52
992.228 49
992.249 45
992.269 54
992.290 75
992.310 89
992.330 95
992.351 90
992.371 61
992.392 68
992.412 46
992.432 35
992.453 56
992.473 91
992.494 73
992.514 66
992.534 53
992.555 63
992.575 49
992.596 63
992.616 85
992.636 50
992.657 47
992.677 37
992.698 33
992.718 45
992.738 41
992.759 50
992.779 35
992.800 38
992.820 60
992.840 59
992.861 38
992.881 50
992.902 44
992.922 42
992.942 50
992.963 28
992.983 41
993.004 54
993.024 42
993.044 65
993.065 79
993.085 32
993.106 47
993.126 72
993.147 89
993.167 95
993.187 46
993.208 49
993.228 90
993.249 88
993.269 43
993.289 59
993.310 76
993.330 99
993.351 69
993.371 58
993.391 75
993.412 51
993.432 35
993.453 46
993.473 57
993.494 55
993.514 54
993.534 77
993.555 45
993.575 73
993.596 53
993.616 31
993.636 24
993.657 42
993.677 39
993.698 99
993.718 68
993.738 40
993.759 34
993.779 15
993.800 23
993.820 43
993.841 50
993.861 52
993.881 57
993.902 59
993.922 33
993.943 42
993.963 45
993.983 34
994.004 22
994.024 23
994.045 21
994.065 29
994.086 36
994.106 28
994.126 34
994.147 49
994.167 43
994.188 28
994.208 30
994.229 90
994.249 66
994.269 63
994.290 65
994.310 67
994.331 66
994.351 57
994.371 37
994.392 60
994.412 105
994.433 72
994.453 73
994.474 76
994.494 82
994.514 59
994.535 38
994.555 41
994.576 52
994.596 68
994.617 43
994.637 82
994.657 45
994.678 24
994.698 36
994.719 49
994.739 32
994.760 42
994.780 68
994.800 44
994.821 31
994.841 31
994.862 37
994.882 39
994.902 21
994.923 46
994.943 38
994.964 30
994.984 31
995.005 31
995.025 27
995.045 49
995.066 59
995.086 46
995.107 36
995.127 50
995.148 23
995.168 11
995.188 24
995.209 50
995.229 47
995.250 54
995.270 67
995.291 80
995.311 95
995.332 98
995.352 41
995.372 29
995.393 35
995.413 31
995.434 17
995.454 47
995.475 43
995.495 72
995.515 97
995.536 63
995.556 70
995.577 118
995.597 72
995.618 61
995.638 47
995.658 27
995.679 20
995.699 38
995.720 31
995.740 54
995.761 74
995.781 45
995.801 59
995.822 60
995.842 29
995.863 47
995.883 30
995.904 44
995.924 42
995.945 36
995.965 44
995.985 30
996.006 63
996.026 66
996.047 51
996.067 47
996.088 34
996.108 41
996.128 24
996.149 33
996.169 62
996.190 74
996.210 69
996.231 88
996.251 64
996.272 81
996.292 125
996.312 80
996.333 58
996.353 70
996.374 65
996.394 58
996.415 56
996.435 78
996.456 44
996.476 44
996.496 39
996.517 57
996.537 73
996.558 30
996.578 32
996.599 34
996.619 51
996.640 49
996.660 39
996.680 35
996.701 47
996.721 31
996.742 49
996.762 26
996.783 47
996.803 27
996.824 33
996.844 56
996.864 61
996.885 50
996.905 41
996.926 48
996.946 26
996.967 26
996.987 17
997.008 55
997.028 33
997.048 48
997.069 42
997.089 50
997.110 42
997.130 76
997.151 68
997.171 44
997.192 45
997.212 47
997.233 48
997.253 72
997.273 139
997.294 167
997.314 114
997.335 79
997.355 69
997.376 29
997.396 39
997.417 39
997.437 33
997.458 58
997.478 36
997.498 75
997.519 76
997.539 63
997.560 98
997.580 81
997.601 73
997.621 43
997.642 43
997.662 27
997.683 27
997.703 36
997.723 54
997.744 36
997.764 52
997.785 43
997.805 16
997.826 24
997.846 26
997.867 28
997.887 24
997.908 20
997.928 25
997.948 10
997.969 25
997.989 41
998.010 45
998.030 50
998.051 52
998.071 39
998.092 44
998.112 75
998.133 62
998.153 37
998.174 65
998.194 79
998.214 55
998.235 45
998.255 57
998.276 101
998.296 98
998.317 61
998.337 50
998.358 81
998.378 50
998.399 24
998.419 30
998.440 41
998.460 33
998.480 24
998.501 20
998.521 38
998.542 50
998.562 92
998.583 43
998.603 51
998.624 35
998.644 29
998.665 66
998.685 18
998.706 34
998.726 37
998.746 42
998.767 53
998.787 84
998.808 60
998.828 49
998.849 51
998.869 19
998.890 29
998.910 52
998.931 58
998.951 39
998.972 27
998.992 28
999.013 16
999.033 27
999.054 57
999.074 47
999.094 43
999.115 37
999.135 30
999.156 51
999.176 48
999.197 42
999.217 66
999.238 66
999.258 62
999.279 60
999.299 100
999.320 99
999.340 90
999.361 64
999.381 65
999.402 42
999.422 31
999.442 51
999.463 55
999.483 45
999.504 46
999.524 52
999.545 44
999.565 25
999.586 51
999.606 63
999.627 61
999.647 45
999.668 19
999.688 20
999.709 34
999.729 40
999.750 38
999.770 35
999.791 48
999.811 47
999.832 70
999.852 41
999.872 30
999.893 45
999.913 41
999.934 32
999.954 28
999.975 29
999.995 42
1000.016 43
1000.036 50
1000.057 31
1000.077 46
1000.098 52
1000.118 79
1000.139 78
1000.159 54
1000.180 50
1000.200 65
1000.221 70
1000.241 70
1000.262 52
1000.282 75
1000.303 92
1000.323 85
1000.344 64
1000.364 78
1000.384 56
1000.405 78
1000.425 63
1000.446 47
1000.466 44
1000.487 30
1000.507 54
1000.528 54
1000.548 31
1000.569 46
1000.589 27
1000.610 33
1000.630 29
1000.651 15
1000.671 45
1000.692 41
1000.712 42
1000.733 78
1000.753 50
1000.774 86
1000.794 52
1000.815 47
1000.835 43
1000.856 55
1000.876 26
1000.897 19
1000.917 47
1000.938 43
1000.958 37
1000.979 65
1000.999 41
1001.020 54
1001.040 25
1001.061 34
1001.081 51
1001.102 50
1001.122 28
1001.143 30
1001.163 41
1001.184 98
1001.204 70
1001.224 51
1001.245 86
1001.265 89
1001.286 88
1001.306 54
1001.327 73
1001.347 64
1001.368 53
1001.388 68
1001.409 76
1001.429 84
1001.450 35
1001.470 20
1001.491 44
1001.511 53
1001.532 36
1001.552 42
1001.573 56
1001.593 79
1001.614 42
1001.634 41
1001.655 42
1001.675 49
1001.696 40
1001.716 30
1001.737 31
1001.757 19
1001.778 39
1001.798 23
1001.819 33
1001.839 39
1001.860 60
1001.880 24
1001.901 28
1001.921 19
1001.942 51
1001.962 74
1001.983 25
1002.003 38
1002.024 26
1002.044 45
1002.065 37
1002.085 50
1002.106 47
1002.126 40
1002.147 26
1002.167 17
1002.188 31
1002.208 36
1002.229 44
1002.249 50
1002.270 52
1002.290 66
1002.311 57
1002.331 70
1002.352 20
1002.372 24
1002.393 49
1002.413 51
1002.434 48
1002.454 22
1002.475 35
1002.495 50
1002.516 72
1002.536 94
1002.557 36
1002.577 42
1002.598 35
1002.618 54
1002.639 29
1002.659 51
1002.680 55
1002.700 23
1002.721 19
1002.741 25
1002.762 48
1002.782 57
1002.803 57
1002.824 28
1002.844 23
1002.865 34
1002.885 26
1002.906 11
1002.926 44
1002.947 27
1002.967 31
1002.988 33
1003.008 52
1003.029 40
1003.049 58
1003.070 64
1003.090 57
1003.111 53
1003.131 43
1003.152 42
1003.172 61
1003.193 39
1003.213 75
1003.234 72
1003.254 74
1003.275 44
1003.295 81
1003.316 99
1003.336 47
1003.357 37
1003.377 43
1003.398 54
1003.418 39
1003.439 61
1003.459 74
1003.480 58
1003.500 48
1003.521 74
1003.541 59
1003.562 54
1003.582 55
1003.603 38
1003.623 32
1003.644 35
1003.665 39
1003.685 59
1003.706 50
1003.726 79
1003.747 45
1003.767 36
1003.788 59
1003.808 55
1003.829 27
1003.849 24
1003.870 29
1003.890 34
1003.911 47
1003.931 48
1003.952 28
1003.972 68
1003.993 38
1004.013 49
1004.034 47
1004.054 20
1004.075 6
1004.095 59
1004.116 51
1004.136 27
1004.157 46
1004.178 50
1004.198 42
1004.219 50
1004.239 64
1004.260 30
1004.280 25
1004.301 38
1004.321 68
1004.342 51
1004.362 72
1004.383 68
1004.403 46
1004.424 54
1004.444 54
1004.465 34
1004.485 21
1004.506 54
1004.526 10
1004.547 28
1004.567 30
1004.588 52
1004.609 31
1004.629 57
1004.650 45
1004.670 34
1004.691 44
1004.711 36
1004.732 37
1004.752 27
1004.773 29
1004.793 31
1004.814 38
1004.834 49
1004.855 33
1004.875 49
1004.896 50
1004.916 45
1004.937 47
1004.958 32
1004.978 19
1004.999 30
1005.019 42
1005.040 43
1005.060 27
1005.081 67
1005.101 67
1005.122 24
1005.142 20
1005.163 31
1005.183 55
1005.204 62
1005.224 62
1005.245 80
1005.266 45
1005.286 55
1005.307 77
1005.327 69
1005.348 65
1005.368 39
1005.389 61
1005.409 87
1005.430 64
1005.450 65
1005.471 40
1005.491 26
1005.512 72
1005.532 66
1005.553 65
1005.574 66
1005.594 38
1005.615 58
1005.635 66
1005.656 81
1005.676 68
1005.697 44
1005.717 36
1005.738 37
1005.758 64
1005.779 59
1005.799 62
1005.820 60
1005.841 58
1005.861 43
1005.882 35
1005.902 27
1005.923 13
1005.943 32
1005.964 35
1005.984 43
1006.005 55
1006.025 59
1006.046 75
1006.066 26
1006.087 36
1006.108 33
1006.128 43
1006.149 32
1006.169 23
1006.190 41
1006.210 37
1006.231 55
1006.251 52
1006.272 64
1006.292 54
1006.313 61
1006.334 54
1006.354 66
1006.375 62
1006.395 53
1006.416 59
1006.436 67
1006.457 53
1006.477 36
1006.498 53
1006.518 43
1006.539 58
1006.560 57
1006.580 56
1006.601 56
1006.621 39
1006.642 42
1006.662 49
1006.683 53
1006.703 77
1006.724 56
1006.744 22
1006.765 54
1006.786 34
1006.806 38
1006.827 50
1006.847 48
1006.868 70
1006.888 80
1006.909 36
1006.929 71
1006.950 31
1006.970 39
1006.991 58
1007.012 43
1007.032 35
1007.053 33
1007.073 37
1007.094 44
1007.114 42
1007.135 66
1007.155 47
1007.176 40
1007.197 56
1007.217 52
1007.238 22
1007.258 10
1007.279 64
1007.299 43
1007.320 53
1007.340 48
1007.361 36
1007.382 60
1007.402 69
1007.423 46
1007.443 72
1007.464 60
1007.484 37
1007.505 39
1007.525 61
1007.546 42
1007.567 41
1007.587 35
1007.608 47
1007.628 35
1007.649 34
1007.669 28
1007.690 11
1007.710 23
1007.731 60
1007.752 55
1007.772 50
1007.793 65
1007.813 48
1007.834 30
1007.854 59
1007.875 44
1007.895 64
1007.916 48
1007.937 40
1007.957 110
1007.978 80
1007.998 64
1008.019 47
1008.039 16
1008.060 37
1008.081 40
1008.101 59
1008.122 46
1008.142 60
1008.163 56
1008.183 38
1008.204 32
1008.224 46
1008.245 32
1008.266 67
1008.286 77
1008.307 54
1008.327 75
1008.348 49
1008.368 47
1008.389 58
1008.410 64
1008.430 43
1008.451 37
1008.471 49
1008.492 33
1008.512 55
1008.533 49
1008.554 67
1008.574 38
1008.595 50
1008.615 32
1008.636 43
1008.656 61
1008.677 47
1008.698 85
1008.718 65
1008.739 54
1008.759 32
1008.780 19
1008.800 39
1008.821 48
1008.841 34
1008.862 26
1008.883 53
1008.903 71
1008.924 50
1008.944 43
1008.965 42
1008.985 49
1009.006 40
1009.027 29
1009.047 30
1009.068 55
1009.088 57
1009.109 31
1009.129 47
1009.150 37
1009.171 47
1009.191 46
1009.212 26
1009.232 36
1009.253 28
1009.274 86
1009.294 76
1009.315 100
1009.335 121
1009.356 100
1009.376 56
1009.397 40
1009.418 39
1009.438 45
1009.459 25
1009.479 40
1009.500 31
1009.520 38
1009.541 57
1009.562 62
1009.582 44
1009.603 57
1009.623 36
1009.644 25
1009.664 46
1009.685 29
1009.706 42
1009.726 71
1009.747 47
1009.767 35
1009.788 31
1009.809 34
1009.829 32
1009.850 79
1009.870 43
1009.891 36
1009.911 6
1009.932 61
1009.953 69
1009.973 47
1009.994 47
1010.014 32
1010.035 38
1010.055 38
1010.076 64
1010.097 67
1010.117 55
1010.138 24
1010.158 61
1010.179 43
1010.200 70
1010.220 54
1010.241 98
1010.261 96
1010.282 66
1010.302 48
1010.323 74
1010.344 106
1010.364 60
1010.385 56
1010.405 64
1010.426 53
1010.447 32
1010.467 35
1010.488 43
1010.508 45
1010.529 36
1010.550 34
1010.570 45
1010.591 54
1010.611 68
1010.632 61
1010.652 103
1010.673 88
1010.694 44
1010.714 61
1010.735 49
1010.755 93
1010.776 88
1010.797 47
1010.817 44
1010.838 41
1010.858 33
1010.879 28
1010.900 42
1010.920 52
1010.941 49
1010.961 20
1010.982 46
1011.003 31
1011.023 46
1011.044 44
1011.064 40
1011.085 54
1011.105 39
1011.126 57
1011.147 49
1011.167 57
1011.188 77
1011.208 92
1011.229 63
1011.250 68
1011.270 76
1011.291 93
1011.311 91
1011.332 68
1011.353 44
1011.373 37
1011.394 48
1011.414 29
1011.435 50
1011.456 38
1011.476 41
1011.497 30
1011.517 51
1011.538 25
1011.559 22
1011.579 52
1011.600 58
1011.620 69
1011.641 80
1011.662 30
1011.682 25
1011.703 42
1011.723 36
1011.744 31
1011.765 70
1011.785 62
1011.806 35
1011.826 36
1011.847 54
1011.868 45
1011.888 38
1011.909 41
1011.929 36
1011.950 36
1011.971 48
1011.991 31
1012.012 43
1012.032 53
1012.053 49
1012.074 35
1012.094 59
1012.115 54
1012.135 40
1012.156 46
1012.177 35
1012.197 36
1012.218 35
1012.238 67
1012.259 73
1012.280 36
1012.300 49
1012.321 59
1012.341 49
1012.362 52
1012.383 47
1012.403 60
1012.424 35
1012.444 43
1012.465 59
1012.486 44
1012.506 45
1012.527 64
1012.547 30
1012.568 32
1012.589 81
1012.609 43
1012.630 54
1012.651 50
1012.671 54
1012.692 49
1012.712 60
1012.733 48
1012.754 39
1012.774 57
1012.795 18
1012.815 37
1012.836 38
1012.857 35
1012.877 40
1012.898 34
1012.918 30
1012.939 55
1012.960 33
1012.980 26
1013.001 33
1013.022 42
1013.042 28
1013.063 35
1013.083 34
1013.104 44
1013.125 34
1013.145 33
1013.166 30
1013.186 79
1013.207 53
1013.228 67
1013.248 80
1013.269 79
1013.290 92
1013.310 133
1013.331 102
1013.351 71
1013.372 61
1013.393 53
1013.413 38
1013.434 49
1013.454 26
1013.475 26
1013.496 39
1013.516 39
1013.537 40
1013.558 64
1013.578 51
1013.599 43
1013.619 31
1013.640 54
1013.661 31
1013.681 52
1013.702 26
1013.722 27
1013.743 41
1013.764 27
1013.784 49
1013.805 38
1013.826 46
1013.846 40
1013.867 43
1013.887 21
1013.908 23
1013.929 41
1013.949 62
1013.970 49
1013.991 47
1014.011 35
1014.032 42
1014.052 46
1014.073 75
1014.094 99
1014.114 110
1014.135 168
1014.156 220
1014.176 134
1014.197 86
1014.217 62
1014.238 83
1014.259 89
1014.279 66
1014.300 83
1014.321 86
1014.341 61
1014.362 65
1014.382 49
1014.403 40
1014.424 57
1014.444 70
1014.465 89
1014.486 52
1014.506 63
1014.527 37
1014.547 38
1014.568 46
1014.589 44
1014.609 48
1014.630 48
1014.651 32
1014.671 33
1014.692 30
1014.712 62
1014.733 49
1014.754 37
1014.774 29
1014.795 47
1014.816 46
1014.836 56
1014.857 55
1014.878 35
1014.898 24
1014.919 38
1014.939 46
1014.960 70
1014.981 22
1015.001 30
1015.022 49
1015.043 40
1015.063 24
1015.084 39
1015.104 72
1015.125 89
1015.146 123
1015.166 97
1015.187 68
1015.208 73
1015.228 79
1015.249 50
1015.270 93
1015.290 80
1015.311 74
1015.331 99
1015.352 82
1015.373 67
1015.393 30
1015.414 38
1015.435 44
1015.455 68
1015.476 47
1015.497 48
1015.517 25
1015.538 36
1015.558 37
1015.579 39
1015.600 49
1015.620 46
1015.641 28
1015.662 18
1015.682 44
1015.703 31
1015.724 31
1015.744 55
1015.765 29
1015.786 42
1015.806 34
1015.827 35
1015.847 19
1015.868 32
1015.889 27
1015.909 19
1015.930 22
1015.951 33
1015.971 26
1015.992 10
1016.013 27
1016.033 30
1016.054 16
1016.074 27
1016.095 94
1016.116 89
1016.136 59
1016.157 107
1016.178 42
1016.198 29
1016.219 57
1016.240 57
1016.260 56
1016.281 89
1016.302 110
1016.322 140
1016.343 77
1016.364 38
1016.384 33
1016.405 44
1016.425 60
1016.446 52
1016.467 25
1016.487 40
1016.508 41
1016.529 34
1016.549 49
1016.570 65
1016.591 55
1016.611 40
1016.632 27
1016.653 35
1016.673 35
1016.694 34
1016.715 9
1016.735 11
1016.756 24
1016.777 60
1016.797 63
1016.818 31
1016.838 51
1016.859 54
1016.880 35
1016.900 17
1016.921 33
1016.942 48
1016.962 20
1016.983 20
1017.004 37
1017.024 32
1017.045 35
1017.066 50
1017.086 19
1017.107 34
1017.128 53
1017.148 69
1017.169 66
1017.190 48
1017.210 61
1017.231 30
1017.252 34
1017.272 35
1017.293 56
1017.314 71
1017.334 73
1017.355 41
1017.375 38
1017.396 49
1017.417 47
1017.437 38
1017.458 35
1017.479 36
1017.499 12
1017.520 45
1017.541 62
1017.561 48
1017.582 67
1017.603 65
1017.623 51
1017.644 50
1017.665 51
1017.685 37
1017.706 47
1017.727 36
1017.747 58
1017.768 35
1017.789 30
1017.809 68
1017.830 46
1017.851 39
1017.871 43
1017.892 46
1017.913 57
1017.933 69
1017.954 58
1017.975 41
1017.995 57
1018.016 45
1018.037 76
1018.057 78
1018.078 38
1018.099 52
1018.119 45
1018.140 65
1018.161 33
1018.181 30
1018.202 15
1018.223 31
1018.243 44
1018.264 60
1018.285 57
1018.305 65
1018.326 28
1018.347 55
1018.367 51
1018.388 47
1018.409 37
1018.429 38
1018.450 45
1018.471 38
1018.491 30
1018.512 33
1018.533 32
1018.553 30
1018.574 29
1018.595 42
1018.615 29
1018.636 31
1018.657 47
1018.677 53
1018.698 47
1018.719 53
1018.739 31
1018.760 20
1018.781 34
1018.801 29
1018.822 44
1018.843 38
1018.863 27
1018.884 24
1018.905 23
1018.925 24
1018.946 19
1018.967 27
1018.987 23
1019.008 81
1019.029 48
1019.049 44
1019.070 50
1019.091 20
1019.111 21
1019.132 28
1019.153 40
1019.173 22
1019.194 16
1019.215 34
1019.235 23
1019.256 63
1019.277 103
1019.297 82
1019.318 54
1019.339 63
1019.360 58
1019.380 36
1019.401 7
1019.422 17
1019.442 37
1019.463 47
1019.484 40
1019.504 33
1019.525 61
1019.546 49
1019.566 29
1019.587 40
1019.608 50
1019.628 38
1019.649 61
1019.670 42
1019.690 69
1019.711 53
1019.732 76
1019.752 43
1019.773 47
1019.794 74
1019.814 44
1019.835 12
1019.856 15
1019.876 17
1019.897 42
1019.918 16
1019.939 14
1019.959 25
1019.980 65
1020.001 41
1020.021 65
1020.042 50
1020.063 35
1020.083 30
1020.104 29
1020.125 28
1020.145 51
1020.166 42
1020.187 41
1020.207 69
1020.228 45
1020.249 65
1020.270 60
1020.290 54
1020.311 42
1020.332 42
1020.352 71
1020.373 47
1020.394 25
1020.414 43
1020.435 43
1020.456 45
1020.476 46
1020.497 60
1020.518 28
1020.538 44
1020.559 38
1020.580 25
1020.601 39
1020.621 48
1020.642 41
1020.663 34
1020.683 21
1020.704 51
1020.725 47
1020.745 47
1020.766 45
1020.787 58
1020.807 41
1020.828 32
1020.849 32
1020.869 25
1020.890 8
1020.911 21
1020.932 30
1020.952 29
1020.973 24
1020.994 27
1021.014 23
1021.035 29
1021.056 37
1021.076 29
1021.097 83
1021.118 38
1021.139 26
1021.159 55
1021.180 54
1021.201 52
1021.221 24
1021.242 48
1021.263 71
1021.283 67
1021.304 72
1021.325 55
1021.345 50
1021.366 54
1021.387 35
1021.408 29
1021.428 33
1021.449 18
1021.470 33
1021.490 42
1021.511 46
1021.532 62
1021.552 81
1021.573 52
1021.594 24
1021.615 36
1021.635 28
1021.656 25
1021.677 53
1021.697 73
1021.718 43
1021.739 36
1021.759 45
1021.780 31
1021.801 22
1021.822 38
1021.842 33
1021.863 15
1021.884 32
1021.904 32
1021.925 24
1021.946 32
1021.966 45
1021.987 26
1022.008 23
1022.029 40
1022.049 47
1022.070 52
1022.091 37
1022.111 44
1022.132 55
1022.153 48
1022.174 21
1022.194 32
1022.215 24
1022.236 30
1022.256 26
1022.277 41
1022.298 44
1022.318 73
1022.339 52
1022.360 42
1022.381 44
1022.401 53
1022.422 32
1022.443 22
1022.463 39
1022.484 61
1022.505 41
1022.526 66
1022.546 36
1022.567 25
1022.588 23
1022.608 29
1022.629 17
1022.650 38
1022.671 35
1022.691 44
1022.712 25
1022.733 36
1022.753 22
1022.774 37
1022.795 38
1022.816 42
1022.836 24
1022.857 21
1022.878 61
1022.898 78
1022.919 65
1022.940 53
1022.961 20
1022.981 61
1023.002 33
1023.023 38
1023.043 46
1023.064 43
1023.085 39
1023.106 45
1023.126 30
1023.147 50
1023.168 58
1023.188 26
1023.209 35
1023.230 30
1023.251 52
1023.271 61
1023.292 61
1023.313 99
1023.333 84
1023.354 56
1023.375 18
1023.396 56
1023.416 56
1023.437 67
1023.458 52
1023.478 28
1023.499 83
1023.520 70
1023.541 31
1023.561 30
1023.582 29
1023.603 71
1023.623 52
1023.644 20
1023.665 37
1023.686 39
1023.706 39
1023.727 41
1023.748 52
1023.768 35
1023.789 38
1023.810 34
1023.831 16
1023.851 32
1023.872 22
1023.893 43
1023.914 52
1023.934 48
1023.955 37
1023.976 47
1023.996 32
1024.017 23
1024.038 27
1024.059 24
1024.079 22
1024.100 38
1024.121 48
1024.142 41
1024.162 35
1024.183 27
1024.204 53
1024.224 29
1024.245 49
1024.266 48
1024.287 92
1024.307 72
1024.328 59
1024.349 43
1024.370 36
1024.390 36
1024.411 34
1024.432 32
1024.452 31
1024.473 46
1024.494 31
1024.515 35
1024.535 40
1024.556 29
1024.577 47
1024.598 43
1024.618 38
1024.639 35
1024.660 47
1024.680 50
1024.701 17
1024.722 25
1024.743 43
1024.763 42
1024.784 28
1024.805 15
1024.826 18
1024.846 17
1024.867 22
1024.888 35
1024.909 34
1024.929 27
1024.950 35
1024.971 43
1024.991 58
1025.012 36
1025.033 30
1025.054 39
1025.074 27
1025.095 22
1025.116 32
1025.137 56
1025.157 50
1025.178 18
1025.199 43
1025.220 80
1025.240 62
1025.261 55
1025.282 79
1025.302 91
1025.323 87
1025.344 36
1025.365 31
1025.385 51
1025.406 46
1025.427 49
1025.448 40
1025.468 51
1025.489 28
1025.510 55
1025.531 70
1025.551 44
1025.572 48
1025.593 44
1025.614 51
1025.634 43
1025.655 48
1025.676 48
1025.697 65
1025.717 42
1025.738 51
1025.759 32
1025.780 51
1025.800 33
1025.821 22
1025.842 28
1025.862 31
1025.883 19
1025.904 27
1025.925 33
1025.945 24
1025.966 26
1025.987 51
1026.008 29
1026.028 24
1026.049 16
1026.070 39
1026.091 34
1026.111 19
1026.132 34
1026.153 24
1026.174 29
1026.194 17
1026.215 51
1026.236 66
1026.257 63
1026.277 69
1026.298 35
1026.319 65
1026.340 79
1026.360 39
1026.381 45
1026.402 53
1026.423 59
1026.443 33
1026.464 52
1026.485 44
1026.506 41
1026.526 51
1026.547 47
1026.568 58
1026.589 35
1026.609 29
1026.630 25
1026.651 40
1026.672 30
1026.692 36
1026.713 27
1026.734 26
1026.755 25
1026.775 18
1026.796 28
1026.817 30
1026.838 30
1026.858 36
1026.879 7
1026.900 13
1026.921 23
1026.941 32
1026.962 46
1026.983 31
1027.004 45
1027.024 30
1027.045 49
1027.066 70
1027.087 56
1027.107 30
1027.128 29
1027.149 49
1027.170 38
1027.190 60
1027.211 37
1027.232 31
1027.253 51
1027.273 52
1027.294 58
1027.315 72
1027.336 71
1027.357 75
1027.377 58
1027.398 40
1027.419 34
1027.440 15
1027.460 58
1027.481 43
1027.502 23
1027.523 28
1027.543 35
1027.564 43
1027.585 34
1027.606 32
1027.626 65
1027.647 58
1027.668 22
1027.689 26
1027.709 47
1027.730 35
1027.751 11
1027.772 14
1027.792 28
1027.813 21
1027.834 30
1027.855 38
1027.876 18
1027.896 29
1027.917 16
1027.938 57
1027.959 24
1027.979 29
1028.000 31
1028.021 32
1028.042 40
1028.062 47
1028.083 25
1028.104 56
1028.125 68
1028.145 54
1028.166 39
1028.187 42
1028.208 49
1028.229 52
1028.249 79
1028.270 53
1028.291 48
1028.312 76
1028.332 69
1028.353 33
1028.374 38
1028.395 43
1028.415 53
1028.436 33
1028.457 23
1028.478 66
1028.499 71
1028.519 67
1028.540 49
1028.561 51
1028.582 39
1028.602 58
1028.623 48
1028.644 27
1028.665 22
1028.685 16
1028.706 20
1028.727 31
1028.748 33
1028.769 39
1028.789 35
1028.810 22
1028.831 25
1028.852 36
1028.872 47
1028.893 24
1028.914 59
1028.935 45
1028.956 26
1028.976 30
1028.997 36
1029.018 30
1029.039 14
1029.059 35
1029.080 66
1029.101 62
1029.122 45
1029.143 44
1029.163 21
1029.184 35
1029.205 32
1029.226 54
1029.246 43
1029.267 100
1029.288 68
1029.309 64
1029.330 100
1029.350 88
1029.371 39
1029.392 58
1029.413 69
1029.433 66
1029.454 32
1029.475 62
1029.496 57
1029.517 43
1029.537 37
1029.558 36
1029.579 19
1029.600 30
1029.620 30
1029.641 41
1029.662 43
1029.683 40
1029.704 31
1029.724 19
1029.745 47
1029.766 22
1029.787 30
1029.807 29
1029.828 33
1029.849 36
1029.870 23
1029.891 34
1029.911 24
1029.932 56
1029.953 38
1029.974 32
1029.995 33
1030.015 33
1030.036 61
1030.057 55
1030.078 99
1030.098 140
1030.119 205
1030.140 216
1030.161 170
1030.182 128
1030.202 114
1030.223 123
1030.244 66
1030.265 57
1030.286 62
1030.306 76
1030.327 73
1030.348 80
1030.369 79
1030.389 69
1030.410 44
1030.431 37
1030.452 49
1030.473 52
1030.493 26
1030.514 37
1030.535 29
1030.556 36
1030.577 54
1030.597 52
1030.618 44
1030.639 56
1030.660 52
1030.681 24
1030.701 52
1030.722 44
1030.743 32
1030.764 49
1030.784 38
1030.805 42
1030.826 31
1030.847 65
1030.868 43
1030.888 28
1030.909 31
1030.930 30
1030.951 46
1030.972 50
1030.992 39
1031.013 29
1031.034 26
1031.055 43
1031.076 107
1031.096 131
1031.117 93
1031.138 158
1031.159 146
1031.180 96
1031.200 46
1031.221 46
1031.242 44
1031.263 65
1031.284 77
1031.304 76
1031.325 95
1031.346 58
1031.367 68
1031.388 56
1031.408 36
1031.429 46
1031.450 52
1031.471 55
1031.492 49
1031.512 58
1031.533 50
1031.554 52
1031.575 38
1031.596 48
1031.616 44
1031.637 37
1031.658 42
1031.679 55
1031.700 24
1031.720 27
1031.741 30
1031.762 28
1031.783 19
1031.804 34
1031.824 42
1031.845 23
1031.866 8
1031.887 30
1031.908 57
1031.928 53
1031.949 38
1031.970 27
1031.991 29
1032.012 12
1032.032 24
1032.053 36
1032.074 50
1032.095 59
1032.116 94
1032.136 91
1032.157 73
1032.178 62
1032.199 23
1032.220 36
1032.241 38
1032.261 50
1032.282 44
1032.303 60
1032.324 101
1032.345 71
1032.365 47
1032.386 43
1032.407 45
1032.428 27
1032.449 62
1032.469 21
1032.490 26
1032.511 30
1032.532 25
1032.553 35
1032.573 54
1032.594 26
1032.615 35
1032.636 45
1032.657 38
1032.678 45
1032.698 25
1032.719 7
1032.740 23
1032.761 35
1032.782 14
1032.802 23
1032.823 36
1032.844 28
1032.865 15
1032.886 28
1032.906 46
1032.927 42
1032.948 29
1032.969 25
1032.990 21
1033.011 31
1033.031 43
1033.052 53
1033.073 37
1033.094 66
1033.115 56
1033.135 27
1033.156 32
1033.177 44
1033.198 42
1033.219 30
1033.240 31
1033.260 42
1033.281 78
1033.302 87
1033.323 81
1033.344 51
1033.364 68
1033.385 67
1033.406 53
1033.427 26
1033.448 33
1033.469 46
1033.489 58
1033.510 39
1033.531 32
1033.552 40
1033.573 50
1033.593 43
1033.614 70
1033.635 65
1033.656 44
1033.677 41
1033.698 23
1033.718 52
1033.739 38
1033.760 40
1033.781 21
1033.802 29
1033.822 9
1033.843 29
1033.864 22
1033.885 25
1033.906 17
1033.927 19
1033.947 20
1033.968 34
1033.989 40
1034.010 33
1034.031 30
1034.052 29
1034.072 28
1034.093 40
1034.114 38
1034.135 63
1034.156 42
1034.177 28
1034.197 24
1034.218 26
1034.239 38
1034.260 40
1034.281 40
1034.301 43
1034.322 59
1034.343 70
1034.364 47
1034.385 42
1034.406 27
1034.426 35
1034.447 33
1034.468 50
1034.489 29
1034.510 29
1034.531 22
1034.551 30
1034.572 30
1034.593 34
1034.614 38
1034.635 37
1034.656 50
1034.676 41
1034.697 51
1034.718 60
1034.739 31
1034.760 65
1034.781 58
1034.801 22
1034.822 50
1034.843 45
1034.864 29
1034.885 24
1034.906 21
1034.926 23
1034.947 26
1034.968 29
1034.989 20
1035.010 34
1035.031 11
1035.051 24
1035.072 35
1035.093 40
1035.114 59
1035.135 37
1035.156 54
1035.176 46
1035.197 70
1035.218 63
1035.239 62
1035.260 73
1035.281 62
1035.301 52
1035.322 34
1035.343 40
1035.364 43
1035.385 18
1035.406 37
1035.427 47
1035.447 52
1035.468 61
1035.489 32
1035.510 54
1035.531 48
1035.552 10
1035.572 35
1035.593 60
1035.614 72
1035.635 87
1035.656 115
1035.677 77
1035.697 43
1035.718 22
1035.739 19
1035.760 25
1035.781 41
1035.802 24
1035.823 37
1035.843 41
1035.864 81
1035.885 59
1035.906 57
1035.927 58
1035.948 31
1035.968 27
1035.989 23
1036.010 43
1036.031 38
1036.052 33
1036.073 41
1036.094 63
1036.114 31
1036.135 41
1036.156 44
1036.177 30
1036.198 63
1036.219 24
1036.239 23
1036.260 71
1036.281 58
1036.302 70
1036.323 78
1036.344 62
1036.365 37
1036.385 34
1036.406 49
1036.427 49
1036.448 41
1036.469 47
1036.490 36
1036.510 36
1036.531 36
1036.552 31
1036.573 37
1036.594 49
1036.615 54
1036.636 43
1036.656 89
1036.677 30
1036.698 27
1036.719 39
1036.740 47
1036.761 51
1036.782 48
1036.802 41
1036.823 26
1036.844 32
1036.865 30
1036.886 32
1036.907 40
1036.928 47
1036.948 44
1036.969 26
1036.990 41
1037.011 48
1037.032 66
1037.053 77
1037.074 48
1037.094 58
1037.115 73
1037.136 79
1037.157 31
1037.178 48
1037.199 23
1037.220 30
1037.240 26
1037.261 42
1037.282 47
1037.303 74
1037.324 118
1037.345 93
1037.366 59
1037.386 63
1037.407 32
1037.428 21
1037.449 29
1037.470 19
1037.491 44
1037.512 44
1037.532 60
1037.553 40
1037.574 16
1037.595 58
1037.616 46
1037.637 64
1037.658 85
1037.678 84
1037.699 76
1037.720 77
1037.741 53
1037.762 40
1037.783 79
1037.804 62
1037.824 26
1037.845 13
1037.866 18
1037.887 32
1037.908 37
1037.929 40
1037.950 36
1037.971 23
1037.991 29
1038.012 45
1038.033 11
1038.054 21
1038.075 31
1038.096 42
1038.117 39
1038.137 35
1038.158 44
1038.179 50
1038.200 46
1038.221 27
1038.242 32
1038.263 25
1038.284 50
1038.304 70
1038.325 63
1038.346 63
1038.367 32
1038.388 44
1038.409 38
1038.430 27
1038.451 58
1038.471 71
1038.492 35
1038.513 30
1038.534 46
1038.555 20
1038.576 34
1038.597 34
1038.617 72
1038.638 49
1038.659 52
1038.680 54
1038.701 69
1038.722 54
1038.743 22
1038.764 53
1038.784 33
1038.805 9
1038.826 19
1038.847 30
1038.868 37
1038.889 29
1038.910 37
1038.931 54
1038.951 26
1038.972 17
1038.993 45
1039.014 11
1039.035 45
1039.056 40
1039.077 48
1039.098 44
1039.118 45
1039.139 51
1039.160 31
1039.181 42
1039.202 36
1039.223 36
1039.244 53
1039.265 104
1039.285 101
1039.306 77
1039.327 63
1039.348 44
1039.369 39
1039.390 25
1039.411 45
1039.432 30
1039.453 27
1039.473 34
1039.494 28
1039.515 36
1039.536 57
1039.557 48
1039.578 39
1039.599 29
1039.620 34
1039.640 27
1039.661 35
1039.682 39
1039.703 40
1039.724 44
1039.745 22
1039.766 49
1039.787 23
1039.808 19
1039.828 39
1039.849 46
1039.870 40
1039.891 31
1039.912 34
1039.933 21
1039.954 24
1039.975 17
1039.995 26
1040.016 30
1040.037 33
1040.058 22
1040.079 25
1040.100 36
1040.121 44
1040.142 25
1040.163 21
1040.183 20
1040.204 48
1040.225 44
1040.246 79
1040.267 45
1040.288 70
1040.309 113
1040.330 52
1040.351 49
1040.371 65
1040.392 37
1040.413 20
1040.434 43
1040.455 9
1040.476 18
1040.497 40
1040.518 37
1040.539 48
1040.559 48
1040.580 21
1040.601 28
1040.622 24
1040.643 40
1040.664 39
1040.685 45
1040.706 35
1040.727 40
1040.747 34
1040.768 28
1040.789 41
1040.810 25
1040.831 20
1040.852 26
1040.873 11
1040.894 24
1040.915 45
1040.936 30
1040.956 49
1040.977 24
1040.998 26
1041.019 36
1041.040 25
1041.061 30
1041.082 46
1041.103 39
1041.124 48
1041.145 23
1041.165 40
1041.186 60
1041.207 34
1041.228 16
1041.249 40
1041.270 74
1041.291 70
1041.312 49
1041.333 40
1041.353 45
1041.374 77
1041.395 88
1041.416 42
1041.437 32
1041.458 39
1041.479 41
1041.500 30
1041.521 31
1041.542 33
1041.562 39
1041.583 35
1041.604 42
1041.625 52
1041.646 42
1041.667 27
1041.688 24
1041.709 33
1041.730 25
1041.751 53
1041.772 64
1041.792 46
1041.813 31
1041.834 29
1041.855 42
1041.876 30
1041.897 15
1041.918 21
1041.939 41
1041.960 49
1041.981 31
1042.001 24
1042.022 38
1042.043 56
1042.064 65
1042.085 63
1042.106 38
1042.127 20
1042.148 39
1042.169 29
1042.190 32
1042.211 36
1042.231 14
1042.252 39
1042.273 50
1042.294 46
1042.315 79
1042.336 56
1042.357 39
1042.378 50
1042.399 40
1042.420 12
1042.441 26
1042.461 28
1042.482 30
1042.503 67
1042.524 60
1042.545 52
1042.566 31
1042.587 41
1042.608 39
1042.629 28
1042.650 77
1042.671 33
1042.691 22
1042.712 25
1042.733 10
1042.754 12
1042.775 39
1042.796 41
1042.817 17
1042.838 35
1042.859 25
1042.880 22
1042.901 21
1042.922 35
1042.942 23
1042.963 20
1042.984 39
1043.005 28
1043.026 30
1043.047 30
1043.068 46
1043.089 42
1043.110 22
1043.131 21
1043.152 35
1043.173 24
1043.193 46
1043.214 51
1043.235 39
1043.256 44
1043.277 62
1043.298 80
1043.319 72
1043.340 117
1043.361 77
1043.382 48
1043.403 31
1043.424 20
1043.444 9
1043.465 50
1043.486 49
1043.507 45
1043.528 42
1043.549 62
1043.570 26
1043.591 23
1043.612 25
1043.633 76
1043.654 55
1043.675 47
1043.696 47
1043.716 42
1043.737 28
1043.758 28
1043.779 28
1043.800 48
1043.821 51
1043.842 52
1043.863 31
1043.884 27
1043.905 40
1043.926 17
1043.947 30
1043.968 40
1043.988 60
1044.009 24
1044.030 31
1044.051 35
1044.072 39
1044.093 34
1044.114 38
1044.135 10
1044.156 52
1044.177 47
1044.198 59
1044.219 48
1044.240 29
1044.261 42
1044.281 54
1044.302 50
1044.323 60
1044.344 46
1044.365 26
1044.386 61
1044.407 37
1044.428 45
1044.449 33
1044.470 38
1044.491 72
1044.512 115
1044.533 60
1044.554 60
1044.574 52
1044.595 42
1044.616 12
1044.637 32
1044.658 50
1044.679 54
1044.700 25
1044.721 41
1044.742 56
1044.763 33
1044.784 35
1044.805 37
1044.826 35
1044.847 29
1044.868 28
1044.888 59
1044.909 34
1044.930 30
1044.951 45
1044.972 28
1044.993 44
1045.014 41
1045.035 55
1045.056 60
1045.077 45
1045.098 69
1045.119 66
1045.140 81
1045.161 67
1045.182 23
1045.203 25
1045.223 62
1045.244 76
1045.265 48
1045.286 49
1045.307 42
1045.328 44
1045.349 58
1045.370 27
1045.391 22
1045.412 26
1045.433 33
1045.454 85
1045.475 71
1045.496 57
1045.517 114
1045.538 169
1045.559 325
1045.579 335
1045.600 261
1045.621 128
1045.642 153
1045.663 95
1045.684 51
1045.705 91
1045.726 74
1045.747 63
1045.768 39
1045.789 42
1045.810 17
1045.831 20
1045.852 23
1045.873 29
1045.894 7
1045.915 11
1045.936 30
1045.956 37
1045.977 30
1045.998 36
1046.019 48
1046.040 68
1046.061 73
1046.082 126
1046.103 135
1046.124 102
1046.145 69
1046.166 42
1046.187 64
1046.208 50
1046.229 27
1046.250 12
1046.271 20
1046.292 31
1046.313 45
1046.334 52
1046.354 57
1046.375 42
1046.396 54
1046.417 40
1046.438 39
1046.459 45
1046.480 45
1046.501 42
1046.522 89
1046.543 142
1046.564 197
1046.585 164
1046.606 158
1046.627 131
1046.648 65
1046.669 33
1046.690 71
1046.711 54
1046.732 42
1046.753 50
1046.773 52
1046.794 19
1046.815 24
1046.836 13
1046.857 21
1046.878 52
1046.899 41
1046.920 38
1046.941 24
1046.962 30
1046.983 42
1047.004 27
1047.025 51
1047.046 71
1047.067 100
1047.088 74
1047.109 101
1047.130 56
1047.151 43
1047.172 40
1047.193 43
1047.214 72
1047.235 61
1047.255 54
1047.276 50
1047.297 59
1047.318 32
1047.339 61
1047.360 44
1047.381 49
1047.402 20
1047.423 15
1047.444 46
1047.465 47
1047.486 46
1047.507 42
1047.528 66
1047.549 44
1047.570 81
1047.591 74
1047.612 66
1047.633 53
1047.654 62
1047.675 52
1047.696 45
1047.717 39
1047.738 28
1047.759 31
1047.780 41
1047.800 53
1047.821 30
1047.842 28
1047.863 23
1047.884 50
1047.905 37
1047.926 16
1047.947 26
1047.968 14
1047.989 27
1048.010 28
1048.031 35
1048.052 14
1048.073 26
1048.094 43
1048.115 52
1048.136 30
1048.157 26
1048.178 29
1048.199 40
1048.220 56
1048.241 50
1048.262 35
1048.283 23
1048.304 66
1048.325 40
1048.346 43
1048.367 65
1048.388 40
1048.409 59
1048.429 44
1048.450 55
1048.471 61
1048.492 30
1048.513 36
1048.534 32
1048.555 44
1048.576 93
1048.597 59
1048.618 38
1048.639 29
1048.660 25
1048.681 31
1048.702 19
1048.723 79
1048.744 61
1048.765 42
1048.786 65
1048.807 29
1048.828 18
1048.849 28
1048.870 28
1048.891 48
1048.912 45
1048.933 19
1048.954 22
1048.975 23
1048.996 15
1049.017 34
1049.038 34
1049.059 20
1049.080 36
1049.101 82
1049.122 64
1049.143 21
1049.164 26
1049.185 36
1049.206 27
1049.227 19
1049.248 31
1049.268 33
1049.289 60
1049.310 41
1049.331 67
1049.352 64
1049.373 69
1049.394 34
1049.415 45
1049.436 22
1049.457 4
1049.478 12
1049.499 42
1049.520 18
1049.541 25
1049.562 40
1049.583 52
1049.604 89
1049.625 46
1049.646 34
1049.667 62
1049.688 42
1049.709 24
1049.730 31
1049.751 29
1049.772 25
1049.793 25
1049.814 31
1049.835 48
1049.856 21
1049.877 18
1049.898 40
1049.919 42
1049.940 37
1049.961 30
1049.982 24
1050.003 35
1050.024 25
1050.045 38
1050.066 55
1050.087 71
1050.108 69
1050.129 79
1050.150 91
1050.171 53
1050.192 29
1050.213 23
1050.234 23
1050.255 49
1050.276 22
1050.297 54
1050.318 39
1050.339 47
1050.360 75
1050.381 45
1050.402 56
1050.423 35
1050.444 50
1050.465 53
1050.486 23
1050.507 26
1050.528 59
1050.549 46
1050.570 34
1050.591 37
1050.612 23
1050.633 39
1050.654 46
1050.675 54
1050.696 44
1050.717 60
1050.738 46
1050.759 43
1050.780 30
1050.800 26
1050.821 46
1050.842 65
1050.863 7
1050.884 19
1050.905 35
1050.926 39
1050.947 13
1050.968 33
1050.989 20
1051.010 56
1051.031 56
1051.052 45
1051.073 37
1051.094 68
1051.115 51
1051.136 47
1051.157 57
1051.178 48
1051.199 52
1051.220 53
1051.241 38
1051.262 58
1051.283 37
1051.304 87
1051.325 78
1051.346 95
1051.367 61
1051.388 48
1051.409 27
1051.430 23
1051.451 25
1051.472 62
1051.493 72
1051.514 57
1051.535 57
1051.556 56
1051.577 69
1051.598 76
1051.619 47
1051.640 103
1051.661 327
1051.682 658
1051.703 737
1051.724 522
1051.745 253
1051.766 149
1051.787 86
1051.808 66
1051.829 89
1051.850 65
1051.871 62
1051.892 81
1051.913 57
1051.934 30
1051.955 17
1051.976 35
1051.998 40
1052.019 20
1052.040 45
1052.061 65
1052.082 52
1052.103 63
1052.124 60
1052.145 64
1052.166 52
1052.187 75
1052.208 58
1052.229 36
1052.250 31
1052.271 46
1052.292 75
1052.313 84
1052.334 113
1052.355 77
1052.376 55
1052.397 49
1052.418 30
1052.439 65
1052.460 34
1052.481 84
1052.502 32
1052.523 46
1052.544 24
1052.565 22
1052.586 43
1052.607 55
1052.628 39
1052.649 71
1052.670 229
1052.691 459
1052.712 639
1052.733 379
1052.754 225
1052.775 110
1052.796 69
1052.817 75
1052.838 57
1052.859 68
1052.880 72
1052.901 59
1052.922 52
1052.943 48
1052.964 45
1052.985 86
1053.006 34
1053.027 26
1053.048 33
1053.069 42
1053.090 39
1053.111 45
1053.132 20
1053.153 31
1053.174 48
1053.195 29
1053.216 28
1053.237 49
1053.258 80
1053.279 67
1053.300 57
1053.321 34
1053.342 49
1053.363 66
1053.384 65
1053.405 53
1053.426 78
1053.447 33
1053.468 36
1053.489 40
1053.510 68
1053.532 33
1053.553 26
1053.574 34
1053.595 53
1053.616 54
1053.637 42
1053.658 63
1053.679 126
1053.700 173
1053.721 137
1053.742 69
1053.763 48
1053.784 78
1053.805 40
1053.826 31
1053.847 15
1053.868 12
1053.889 53
1053.910 57
1053.931 28
1053.952 23
1053.973 29
1053.994 23
1054.015 51
1054.036 72
1054.057 35
1054.078 50
1054.099 20
1054.120 14
1054.141 18
1054.162 29
1054.183 26
1054.204 45
1054.225 18
1054.246 22
1054.267 44
1054.288 86
1054.309 82
1054.330 121
1054.352 77
1054.373 58
1054.394 88
1054.415 102
1054.436 54
1054.457 34
1054.478 56
1054.499 41
1054.520 18
1054.541 27
1054.562 27
1054.583 29
1054.604 34
1054.625 38
1054.646 74
1054.667 49
1054.688 54
1054.709 67
1054.730 52
1054.751 24
1054.772 34
1054.793 16
1054.814 46
1054.835 28
1054.856 25
1054.877 17
1054.898 10
1054.919 21
1054.940 19
1054.961 23
1054.982 33
1055.004 20
1055.025 36
1055.046 44
1055.067 26
1055.088 28
1055.109 41
1055.130 62
1055.151 54
1055.172 57
1055.193 46
1055.214 24
1055.235 54
1055.256 78
1055.277 88
1055.298 85
1055.319 132
1055.340 125
1055.361 82
1055.382 80
1055.403 56
1055.424 47
1055.445 43
1055.466 24
1055.487 17
1055.508 46
1055.530 68
1055.551 76
1055.572 48
1055.593 34
1055.614 33
1055.635 57
1055.656 30
1055.677 40
1055.698 49
1055.719 33
1055.740 60
1055.761 50
1055.782 43
1055.803 54
1055.824 22
1055.845 20
1055.866 31
1055.887 41
1055.908 23
1055.929 30
1055.950 38
1055.971 36
1055.992 65
1056.014 15
1056.035 15
1056.056 24
1056.077 25
1056.098 14
1056.119 12
1056.140 31
1056.161 23
1056.182 40
1056.203 26
1056.224 38
1056.245 24
1056.266 44
1056.287 62
1056.308 94
1056.329 111
1056.350 95
1056.371 88
1056.392 72
1056.413 58
1056.434 36
1056.456 18
1056.477 19
1056.498 37
1056.519 40
1056.540 56
1056.561 39
1056.582 33
1056.603 36
1056.624 43
1056.645 31
1056.666 54
1056.687 53
1056.708 34
1056.729 42
1056.750 43
1056.771 33
1056.792 24
1056.813 27
1056.834 21
1056.856 57
1056.877 39
1056.898 55
1056.919 49
1056.940 37
1056.961 37
1056.982 32
1057.003 21
1057.024 21
1057.045 31
1057.066 27
1057.087 36
1057.108 52
1057.129 61
1057.150 44
1057.171 20
1057.192 31
1057.213 12
1057.235 23
1057.256 77
1057.277 90
1057.298 95
1057.319 94
1057.340 65
1057.361 64
1057.382 49
1057.403 33
1057.424 50
1057.445 34
1057.466 54
1057.487 47
1057.508 38
1057.529 42
1057.550 37
1057.572 38
1057.593 28
1057.614 28
1057.635 38
1057.656 30
1057.677 30
1057.698 37
1057.719 45
1057.740 93
1057.761 58
1057.782 45
1057.803 42
1057.824 35
1057.845 41
1057.866 45
1057.887 22
1057.909 17
1057.930 27
1057.951 26
1057.972 28
1057.993 36
1058.014 19
1058.035 40
1058.056 59
1058.077 59
1058.098 45
1058.119 44
1058.140 31
1058.161 43
1058.182 52
1058.203 98
1058.225 83
1058.246 53
1058.267 37
1058.288 48
1058.309 77
1058.330 90
1058.351 38
1058.372 33
1058.393 66
1058.414 26
1058.435 38
1058.456 52
1058.477 64
1058.498 56
1058.520 54
1058.541 28
1058.562 44
1058.583 44
1058.604 9
1058.625 24
1058.646 35
1058.667 32
1058.688 49
1058.709 33
1058.730 41
1058.751 45
1058.772 50
1058.793 36
1058.815 45
1058.836 47
1058.857 33
1058.878 25
1058.899 57
1058.920 31
1058.941 27
1058.962 41
1058.983 29
1059.004 44
1059.025 16
1059.046 36
1059.067 27
1059.089 43
1059.110 25
1059.131 20
1059.152 21
1059.173 18
1059.194 36
1059.215 43
1059.236 35
1059.257 41
1059.278 69
1059.299 63
1059.320 62
1059.341 51
1059.363 72
1059.384 71
1059.405 31
1059.426 36
1059.447 31
1059.468 21
1059.489 50
1059.510 61
1059.531 58
1059.552 54
1059.573 88
1059.594 76
1059.615 41
1059.637 51
1059.658 41
1059.679 68
1059.700 51
1059.721 74
1059.742 27
1059.763 47
1059.784 45
1059.805 61
1059.826 62
1059.847 51
1059.868 30
1059.890 30
1059.911 30
1059.932 33
1059.953 30
1059.974 32
1059.995 18
1060.016 26
1060.037 51
1060.058 101
1060.079 117
1060.100 77
1060.122 52
1060.143 33
1060.164 50
1060.185 39
1060.206 45
1060.227 41
1060.248 28
1060.269 28
1060.290 46
1060.311 42
1060.332 98
1060.354 91
1060.375 58
1060.396 54
1060.417 29
1060.438 26
1060.459 29
1060.480 32
1060.501 31
1060.522 24
1060.543 53
1060.564 53
1060.586 37
1060.607 45
1060.628 30
1060.649 69
1060.670 26
1060.691 37
1060.712 53
1060.733 33
1060.754 24
1060.775 18
1060.796 19
1060.818 25
1060.839 9
1060.860 34
1060.881 34
1060.902 51
1060.923 63
1060.944 53
1060.965 55
1060.986 29
1061.007 59
1061.028 61
1061.050 18
1061.071 26
1061.092 22
1061.113 38
1061.134 39
1061.155 29
1061.176 23
1061.197 50
1061.218 51
1061.239 21
1061.261 33
1061.282 31
1061.303 47
1061.324 84
1061.345 77
1061.366 67
1061.387 63
1061.408 48
1061.429 66
1061.450 101
1061.472 46
1061.493 46
1061.514 25
1061.535 39
1061.556 28
1061.577 41
1061.598 29
1061.619 36
1061.640 55
1061.661 58
1061.683 22
1061.704 46
1061.725 46
1061.746 31
1061.767 27
1061.788 10
1061.809 38
1061.830 30
1061.851 28
1061.872 36
1061.894 50
1061.915 21
1061.936 6
1061.957 41
1061.978 36
1061.999 27
1062.020 18
1062.041 35
1062.062 33
1062.084 43
1062.105 45
1062.126 11
1062.147 27
1062.168 43
1062.189 39
1062.210 27
1062.231 37
1062.252 57
1062.274 62
1062.295 39
1062.316 47
1062.337 72
1062.358 69
1062.379 47
1062.400 55
1062.421 31
1062.442 66
1062.464 41
1062.485 32
1062.506 24
1062.527 45
1062.548 57
1062.569 43
1062.590 27
1062.611 43
1062.632 24
1062.654 57
1062.675 66
1062.696 49
1062.717 48
1062.738 19
1062.759 12
1062.780 32
1062.801 31
1062.822 14
1062.844 45
1062.865 47
1062.886 34
1062.907 22
1062.928 14
1062.949 8
1062.970 43
1062.991 43
1063.012 31
1063.034 40
1063.055 46
1063.076 32
1063.097 32
1063.118 41
1063.139 73
1063.160 35
1063.181 35
1063.203 28
1063.224 42
1063.245 34
1063.266 71
1063.287 76
1063.308 62
1063.329 65
1063.350 52
1063.371 62
1063.393 47
1063.414 71
1063.435 47
1063.456 15
1063.477 42
1063.498 36
1063.519 32
1063.540 34
1063.562 31
1063.583 29
1063.604 28
1063.625 42
1063.646 53
1063.667 40
1063.688 52
1063.709 65
1063.731 44
1063.752 33
1063.773 45
1063.794 39
1063.815 44
1063.836 39
1063.857 40
1063.878 23
1063.900 8
1063.921 21
1063.942 44
1063.963 69
1063.984 45
1064.005 24
1064.026 30
1064.047 40
1064.069 34
1064.090 28
1064.111 23
1064.132 38
1064.153 41
1064.174 27
1064.195 43
1064.216 22
1064.238 14
1064.259 41
1064.280 55
1064.301 39
1064.322 38
1064.343 37
1064.364 31
1064.385 50
1064.407 95
1064.428 35
1064.449 33
1064.470 13
1064.491 36
1064.512 22
1064.533 29
1064.554 43
1064.576 44
1064.597 51
1064.618 31
1064.639 41
1064.660 25
1064.681 23
1064.702 33
1064.724 33
1064.745 22
1064.766 31
1064.787 28
1064.808 23
1064.829 30
1064.850 25
1064.871 34
1064.893 39
1064.914 18
1064.935 25
1064.956 41
1064.977 18
1064.998 32
1065.019 32
1065.041 27
1065.062 25
1065.083 13
1065.104 32
1065.125 36
1065.146 23
1065.167 35
1065.189 19
1065.210 36
1065.231 87
1065.252 55
1065.273 42
1065.294 26
1065.315 46
1065.336 72
1065.358 73
1065.379 41
1065.400 54
1065.421 60
1065.442 59
1065.463 41
1065.484 36
1065.506 43
1065.527 52
1065.548 33
1065.569 57
1065.590 76
1065.611 80
1065.632 32
1065.654 66
1065.675 52
1065.696 41
1065.717 26
1065.738 51
1065.759 41
1065.780 67
1065.802 64
1065.823 42
1065.844 32
1065.865 37
1065.886 43
1065.907 25
1065.928 47
1065.950 35
1065.971 20
1065.992 62
1066.013 91
1066.034 71
1066.055 126
1066.076 251
1066.098 244
1066.119 161
1066.140 146
1066.161 41
1066.182 39
1066.203 46
1066.225 39
1066.246 30
1066.267 43
1066.288 74
1066.309 48
1066.330 63
1066.351 55
1066.373 44
1066.394 28
1066.415 20
1066.436 55
1066.457 63
1066.478 77
1066.499 77
1066.521 109
1066.542 91
1066.563 85
1066.584 81
1066.605 32
1066.626 21
1066.648 31
1066.669 43
1066.690 42
1066.711 50
1066.732 32
1066.753 28
1066.774 63
1066.796 45
1066.817 57
1066.838 63
1066.859 31
1066.880 60
1066.901 37
1066.923 39
1066.944 45
1066.965 51
1066.986 29
1067.007 21
1067.028 17
1067.049 72
1067.071 119
1067.092 100
1067.113 107
1067.134 92
1067.155 53
1067.176 53
1067.198 32
1067.219 32
1067.240 54
1067.261 61
1067.282 77
1067.303 57
1067.325 39
1067.346 31
1067.367 29
1067.388 42
1067.409 45
1067.430 37
1067.451 36
1067.473 32
1067.494 52
1067.515 89
1067.536 103
1067.557 70
1067.578 43
1067.600 74
1067.621 21
1067.642 47
1067.663 59
1067.684 31
1067.705 51
1067.727 34
1067.748 31
1067.769 27
1067.790 48
1067.811 38
1067.832 44
1067.854 31
1067.875 30
1067.896 40
1067.917 41
1067.938 31
1067.959 31
1067.981 27
1068.002 33
1068.023 42
1068.044 54
1068.065 52
1068.086 83
1068.108 150
1068.129 53
1068.150 41
1068.171 20
1068.192 43
1068.213 20
1068.235 37
1068.256 21
1068.277 40
1068.298 77
1068.319 38
1068.340 42
1068.362 20
1068.383 24
1068.404 17
1068.425 23
1068.446 43
1068.467 50
1068.489 25
1068.510 36
1068.531 39
1068.552 22
1068.573 50
1068.594 53
1068.616 42
1068.637 53
1068.658 36
1068.679 27
1068.700 77
1068.721 48
1068.743 15
1068.764 18
1068.785 24
1068.806 40
1068.827 22
1068.848 23
1068.870 39
1068.891 29
1068.912 45
1068.933 30
1068.954 59
1068.976 74
1068.997 44
1069.018 39
1069.039 26
1069.060 37
1069.081 47
1069.103 44
1069.124 44
1069.145 30
1069.166 40
1069.187 30
1069.208 44
1069.230 58
1069.251 35
1069.272 37
1069.293 30
1069.314 36
1069.336 49
1069.357 59
1069.378 50
1069.399 66
1069.420 61
1069.441 40
1069.463 39
1069.484 37
1069.505 32
1069.526 72
1069.547 34
1069.569 16
1069.590 35
1069.611 48
1069.632 28
1069.653 33
1069.674 18
1069.696 44
1069.717 56
1069.738 35
1069.759 15
1069.780 9
1069.802 10
1069.823 15
1069.844 10
1069.865 38
1069.886 22
1069.907 33
1069.929 53
1069.950 61
1069.971 70
1069.992 112
1070.013 44
1070.035 30
1070.056 37
1070.077 33
1070.098 19
1070.119 48
1070.140 41
1070.162 42
1070.183 31
1070.204 21
1070.225 27
1070.246 25
1070.268 41
1070.289 73
1070.310 42
1070.331 66
1070.352 64
1070.374 43
1070.395 45
1070.416 67
1070.437 26
1070.458 29
1070.480 48
1070.501 41
1070.522 32
1070.543 33
1070.564 16
1070.585 29
1070.607 28
1070.628 16
1070.649 26
1070.670 51
1070.691 65
1070.713 58
1070.734 21
1070.755 30
1070.776 49
1070.797 30
1070.819 18
1070.840 7
1070.861 27
1070.882 27
1070.903 31
1070.925 35
1070.946 16
1070.967 42
1070.988 43
1071.009 25
1071.031 27
1071.052 53
1071.073 47
1071.094 35
1071.115 33
1071.137 40
1071.158 54
1071.179 57
1071.200 14
1071.221 38
1071.242 52
1071.264 49
1071.285 56
1071.306 42
1071.327 37
1071.348 38
1071.370 45
1071.391 39
1071.412 43
1071.433 36
1071.454 33
1071.476 36
1071.497 35
1071.518 47
1071.539 40
1071.560 48
1071.582 55
1071.603 57
1071.624 43
1071.645 33
1071.666 33
1071.688 57
1071.709 48
1071.730 36
1071.751 46
1071.773 43
1071.794 24
1071.815 47
1071.836 35
1071.857 27
1071.879 14
1071.900 38
1071.921 33
1071.942 22
1071.963 13
1071.985 40
1072.006 39
1072.027 29
1072.048 58
1072.069 72
1072.091 57
1072.112 102
1072.133 70
1072.154 54
1072.175 42
1072.197 33
1072.218 22
1072.239 30
1072.260 32
1072.281 26
1072.303 57
1072.324 95
1072.345 82
1072.366 56
1072.387 54
1072.409 49
1072.430 56
1072.451 48
1072.472 40
1072.494 56
1072.515 32
1072.536 35
1072.557 42
1072.578 36
1072.600 50
1072.621 70
1072.642 39
1072.663 71
1072.684 37
1072.706 29
1072.727 37
1072.748 40
1072.769 16
1072.790 33
1072.812 33
1072.833 25
1072.854 20
1072.875 24
1072.897 45
1072.918 27
1072.939 44
1072.960 25
1072.981 26
1073.003 38
1073.024 53
1073.045 32
1073.066 60
1073.087 35
1073.109 22
1073.130 61
1073.151 56
1073.172 19
1073.194 32
1073.215 30
1073.236 30
1073.257 51
1073.278 56
1073.300 62
1073.321 73
1073.342 71
1073.363 93
1073.385 55
1073.406 23
1073.427 31
1073.448 30
1073.469 42
1073.491 48
1073.512 49
1073.533 56
1073.554 34
1073.576 66
1073.597 56
1073.618 36
1073.639 20
1073.660 34
1073.682 69
1073.703 88
1073.724 37
1073.745 12
1073.767 30
1073.788 35
1073.809 39
1073.830 17
1073.851 32
1073.873 37
1073.894 27
1073.915 25
1073.936 24
1073.958 38
1073.979 35
1074.000 24
1074.021 30
1074.042 42
1074.064 60
1074.085 34
1074.106 58
1074.127 40
1074.149 64
1074.170 63
1074.191 30
1074.212 31
1074.233 27
1074.255 22
1074.276 27
1074.297 82
1074.318 93
1074.340 60
1074.361 63
1074.382 38
1074.403 42
1074.425 56
1074.446 41
1074.467 33
1074.488 87
1074.509 93
1074.531 146
1074.552 110
1074.573 78
1074.594 77
1074.616 37
1074.637 34
1074.658 27
1074.679 50
1074.701 44
1074.722 49
1074.743 21
1074.764 19
1074.785 24
1074.807 25
1074.828 12
1074.849 27
1074.870 43
1074.892 40
1074.913 29
1074.934 26
1074.955 50
1074.977 34
1074.998 10
1075.019 33
1075.040 35
1075.061 19
1075.083 35
1075.104 57
1075.125 45
1075.146 31
1075.168 44
1075.189 38
1075.210 31
1075.231 32
1075.253 28
1075.274 53
1075.295 45
1075.316 32
1075.338 67
1075.359 59
1075.380 62
1075.401 39
1075.423 33
1075.444 23
1075.465 51
1075.486 75
1075.507 80
1075.529 69
1075.550 48
1075.571 50
1075.592 47
1075.614 37
1075.635 29
1075.656 15
1075.677 35
1075.699 57
1075.720 29
1075.741 22
1075.762 38
1075.784 50
1075.805 47
1075.826 15
1075.847 29
1075.869 32
1075.890 23
1075.911 20
1075.932 17
1075.954 24
1075.975 27
1075.996 46
1076.017 18
1076.039 12
1076.060 43
1076.081 38
1076.102 46
1076.124 40
1076.145 29
1076.166 36
1076.187 54
1076.209 54
1076.230 53
1076.251 57
1076.272 35
1076.294 53
1076.315 69
1076.336 41
1076.357 51
1076.379 47
1076.400 60
1076.421 83
1076.442 89
1076.464 50
1076.485 56
1076.506 40
1076.527 34
1076.549 40
1076.570 44
1076.591 29
1076.612 31
1076.634 23
1076.655 56
1076.676 42
1076.697 45
1076.719 54
1076.740 52
1076.761 50
1076.782 49
1076.804 21
1076.825 24
1076.846 31
1076.867 24
1076.889 16
1076.910 35
1076.931 44
1076.952 44
1076.974 34
1076.995 25
1077.016 38
1077.037 45
1077.059 73
1077.080 65
1077.101 29
1077.122 39
1077.144 52
1077.165 41
1077.186 71
1077.207 75
1077.229 48
1077.250 61
1077.271 51
1077.292 64
1077.314 75
1077.335 55
1077.356 82
1077.377 109
1077.399 64
1077.420 50
1077.441 53
1077.462 49
1077.484 32
1077.505 39
1077.526 15
1077.548 15
1077.569 15
1077.590 11
1077.611 27
1077.633 31
1077.654 36
1077.675 31
1077.696 17
1077.718 32
1077.739 41
1077.760 37
1077.781 29
1077.803 34
1077.824 46
1077.845 26
1077.866 16
1077.888 21
1077.909 24
1077.930 43
1077.951 45
1077.973 36
1077.994 50
1078.015 44
1078.037 53
1078.058 40
1078.079 20
1078.100 12
1078.122 19
1078.143 28
1078.164 55
1078.185 60
1078.207 75
1078.228 66
1078.249 63
1078.270 34
1078.292 30
1078.313 41
1078.334 47
1078.356 55
1078.377 44
1078.398 65
1078.419 41
1078.441 31
1078.462 34
1078.483 39
1078.504 40
1078.526 45
1078.547 33
1078.568 64
1078.590 75
1078.611 49
1078.632 37
1078.653 40
1078.675 42
1078.696 36
1078.717 46
1078.738 59
1078.760 78
1078.781 32
1078.802 51
1078.823 51
1078.845 24
1078.866 57
1078.887 67
1078.909 54
1078.930 32
1078.951 23
1078.972 37
1078.994 50
1079.015 26
1079.036 53
1079.058 54
1079.079 30
1079.100 19
1079.121 19
1079.143 27
1079.164 70
1079.185 66
1079.206 43
1079.228 42
1079.249 48
1079.270 25
1079.292 36
1079.313 54
1079.334 66
1079.355 44
1079.377 27
1079.398 36
1079.419 81
1079.440 90
1079.462 56
1079.483 34
1079.504 63
1079.526 47
1079.547 51
1079.568 58
1079.589 37
1079.611 46
1079.632 49
1079.653 58
1079.675 94
1079.696 55
1079.717 40
1079.738 71
1079.760 68
1079.781 27
1079.802 38
1079.824 36
1079.845 35
1079.866 64
1079.887 83
1079.909 51
1079.930 45
1079.951 22
1079.973 19
1079.994 43
1080.015 41
1080.036 42
1080.058 72
1080.079 33
1080.100 44
1080.122 48
1080.143 39
1080.164 36
1080.185 37
1080.207 78
1080.228 94
1080.249 33
1080.271 38
1080.292 86
1080.313 91
1080.334 73
1080.356 64
1080.377 59
1080.398 61
1080.420 50
1080.441 30
1080.462 40
1080.483 73
1080.505 33
1080.526 50
1080.547 36
1080.569 39
1080.590 39
1080.611 38
1080.632 55
1080.654 50
1080.675 58
1080.696 62
1080.718 58
1080.739 50
1080.760 62
1080.781 93
1080.803 66
1080.824 67
1080.845 35
1080.867 33
1080.888 19
1080.909 27
1080.931 15
1080.952 19
1080.973 21
1080.994 35
1081.016 53
1081.037 48
1081.058 87
1081.080 75
1081.101 62
1081.122 47
1081.143 34
1081.165 32
1081.186 22
1081.207 60
1081.229 48
1081.250 45
1081.271 41
1081.293 39
1081.314 53
1081.335 46
1081.356 56
1081.378 67
1081.399 27
1081.420 58
1081.442 36
1081.463 30
1081.484 62
1081.506 25
1081.527 42
1081.548 48
1081.569 18
1081.591 31
1081.612 24
1081.633 31
1081.655 29
1081.676 35
1081.697 33
1081.719 42
1081.740 33
1081.761 44
1081.782 78
1081.804 46
1081.825 52
1081.846 49
1081.868 33
1081.889 25
1081.910 22
1081.932 42
1081.953 29
1081.974 43
1081.995 53
1082.017 99
1082.038 153
1082.059 260
1082.081 266
1082.102 160
1082.123 105
1082.145 113
1082.166 64
1082.187 34
1082.209 59
1082.230 77
1082.251 34
1082.272 16
1082.294 68
1082.315 55
1082.336 43
1082.358 23
1082.379 61
1082.400 43
1082.422 43
1082.443 36
1082.464 39
1082.486 53
1082.507 67
1082.528 55
1082.549 23
1082.571 38
1082.592 36
1082.613 39
1082.635 49
1082.656 45
1082.677 42
1082.699 48
1082.720 11
1082.741 38
1082.763 34
1082.784 75
1082.805 37
1082.826 19
1082.848 36
1082.869 39
1082.890 24
1082.912 62
1082.933 47
1082.954 30
1082.976 45
1082.997 46
1083.018 52
1083.040 104
1083.061 192
1083.082 140
1083.104 71
1083.125 76
1083.146 55
1083.168 13
1083.189 14
1083.210 17
1083.231 41
1083.253 30
1083.274 47
1083.295 76
1083.317 43
1083.338 71
1083.359 47
1083.381 37
1083.402 35
1083.423 52
1083.445 16
1083.466 25
1083.487 18
1083.509 21
1083.530 21
1083.551 36
1083.573 33
1083.594 67
1083.615 42
1083.637 42
1083.658 40
1083.679 61
1083.700 40
1083.722 23
1083.743 26
1083.764 29
1083.786 24
1083.807 24
1083.828 20
1083.850 26
1083.871 15
1083.892 12
1083.914 25
1083.935 15
1083.956 23
1083.978 34
1083.999 17
1084.020 66
1084.042 96
1084.063 121
1084.084 92
1084.106 98
1084.127 49
1084.148 37
1084.170 58
1084.191 53
1084.212 56
1084.234 43
1084.255 45
1084.276 53
1084.298 78
1084.319 75
1084.340 94
1084.362 98
1084.383 48
1084.404 31
1084.426 14
1084.447 47
1084.468 39
1084.489 23
1084.511 33
1084.532 49
1084.553 25
1084.575 19
1084.596 19
1084.617 31
1084.639 31
1084.660 61
1084.681 49
1084.703 38
1084.724 17
1084.745 32
1084.767 26
1084.788 16
1084.809 38
1084.831 30
1084.852 16
1084.873 17
1084.895 25
1084.916 9
1084.937 19
1084.959 12
1084.980 23
1085.001 39
1085.023 27
1085.044 68
1085.065 41
1085.087 44
1085.108 31
1085.129 24
1085.151 58
1085.172 43
1085.193 18
1085.215 24
1085.236 37
1085.257 67
1085.279 76
1085.300 73
1085.321 69
1085.343 41
1085.364 64
1085.385 56
1085.407 45
1085.428 42
1085.449 40
1085.471 32
1085.492 46
1085.514 47
1085.535 28
1085.556 38
1085.578 35
1085.599 33
1085.620 25
1085.642 34
1085.663 19
1085.684 18
1085.706 29
1085.727 40
1085.748 37
1085.770 19
1085.791 5
1085.812 40
1085.834 47
1085.855 49
1085.876 22
1085.898 24
1085.919 36
1085.940 14
1085.962 17
1085.983 30
1086.004 35
1086.026 51
1086.047 78
1086.068 67
1086.090 19
1086.111 31
1086.132 38
1086.154 8
1086.175 27
1086.196 28
1086.218 38
1086.239 44
1086.260 47
1086.282 47
1086.303 38
1086.325 33
1086.346 56
1086.367 83
1086.389 53
1086.410 16
1086.431 38
1086.453 39
1086.474 36
1086.495 36
1086.517 35
1086.538 25
1086.559 43
1086.581 49
1086.602 62
1086.623 35
1086.645 28
1086.666 34
1086.687 45
1086.709 37
1086.730 23
1086.752 43
1086.773 36
1086.794 17
1086.816 23
1086.837 13
1086.858 24
1086.880 41
1086.901 45
1086.922 33
1086.944 30
1086.965 40
1086.986 40
1087.008 17
1087.029 30
1087.050 37
1087.072 52
1087.093 41
1087.115 34
1087.136 25
1087.157 43
1087.179 37
1087.200 47
1087.221 39
1087.243 26
1087.264 10
1087.285 42
1087.307 45
1087.328 28
1087.349 40
1087.371 43
1087.392 24
1087.413 36
1087.435 38
1087.456 47
1087.478 39
1087.499 51
1087.520 33
1087.542 26
1087.563 46
1087.584 48
1087.606 28
1087.627 45
1087.648 21
1087.670 8
1087.691 42
1087.713 40
1087.734 23
1087.755 31
1087.777 34
1087.798 35
1087.819 44
1087.841 29
1087.862 14
1087.883 34
1087.905 46
1087.926 30
1087.947 24
1087.969 29
1087.990 48
1088.012 39
1088.033 47
1088.054 65
1088.076 66
1088.097 61
1088.118 49
1088.140 13
1088.161 29
1088.182 47
1088.204 36
1088.225 33
1088.247 48
1088.268 62
1088.289 65
1088.311 55
1088.332 40
1088.353 29
1088.375 35
1088.396 66
1088.418 37
1088.439 17
1088.460 43
1088.482 53
1088.503 27
1088.524 25
1088.546 26
1088.567 18
1088.588 24
1088.610 84
1088.631 26
1088.653 38
1088.674 46
1088.695 36
1088.717 32
1088.738 22
1088.759 6
1088.781 22
1088.802 58
1088.824 44
1088.845 25
1088.866 28
1088.888 47
1088.909 37
1088.930 33
1088.952 22
1088.973 22
1088.995 31
1089.016 28
1089.037 27
1089.059 32
1089.080 25
1089.101 29
1089.123 32
1089.144 30
1089.166 44
1089.187 47
1089.208 35
1089.230 75
1089.251 46
1089.272 31
1089.294 26
1089.315 48
1089.337 61
1089.358 59
1089.379 44
1089.401 50
1089.422 43
1089.443 47
1089.465 47
1089.486 19
1089.508 24
1089.529 24
1089.550 49
1089.572 45
1089.593 42
1089.614 33
1089.636 23
1089.657 20
1089.679 29
1089.700 30
1089.721 22
1089.743 17
1089.764 25
1089.785 15
1089.807 16
1089.828 21
1089.850 26
1089.871 22
1089.892 21
1089.914 38
1089.935 41
1089.957 26
1089.978 22
1089.999 36
1090.021 56
1090.042 68
1090.063 64
1090.085 71
1090.106 34
1090.128 46
1090.149 60
1090.170 41
1090.192 39
1090.213 38
1090.235 23
1090.256 25
1090.277 68
1090.299 64
1090.320 30
1090.341 33
1090.363 29
1090.384 44
1090.406 25
1090.427 40
1090.448 43
1090.470 43
1090.491 19
1090.513 32
1090.534 57
1090.555 31
1090.577 34
1090.598 35
1090.619 37
1090.641 59
1090.662 41
1090.684 44
1090.705 24
1090.726 40
1090.748 64
1090.769 49
1090.791 56
1090.812 29
1090.833 39
1090.855 24
1090.876 37
1090.898 39
1090.919 40
1090.940 24
1090.962 28
1090.983 26
1091.005 24
1091.026 42
1091.047 68
1091.069 69
1091.090 30
1091.111 28
1091.133 39
1091.154 38
1091.176 38
1091.197 23
1091.218 39
1091.240 45
1091.261 35
1091.283 58
1091.304 38
1091.325 42
1091.347 35
1091.368 88
1091.390 78
1091.411 50
1091.432 49
1091.454 42
1091.475 50
1091.497 37
1091.518 30
1091.539 30
1091.561 46
1091.582 48
1091.604 30
1091.625 40
1091.646 25
1091.668 18
1091.689 23
1091.711 52
1091.732 51
1091.753 40
1091.775 39
1091.796 21
1091.818 50
1091.839 39
1091.860 28
1091.882 35
1091.903 23
1091.925 23
1091.946 28
1091.967 50
1091.989 23
1092.010 26
1092.032 42
1092.053 44
1092.074 35
1092.096 36
1092.117 22
1092.139 21
1092.160 29
1092.181 26
1092.203 21
1092.224 35
1092.246 52
1092.267 54
1092.288 65
1092.310 82
1092.331 57
1092.353 85
1092.374 91
1092.395 52
1092.417 64
1092.438 69
1092.460 40
1092.481 24
1092.503 56
1092.524 62
1092.545 27
1092.567 41
1092.588 43
1092.610 36
1092.631 33
1092.652 26
1092.674 17
1092.695 18
1092.717 51
1092.738 67
1092.759 24
1092.781 13
1092.802 15
1092.824 31
1092.845 53
1092.866 65
1092.888 33
1092.909 17
1092.931 10
1092.952 14
1092.974 27
1092.995 37
1093.016 34
1093.038 20
1093.059 40
1093.081 10
1093.102 23
1093.123 13
1093.145 21
1093.166 60
1093.188 30
1093.209 23
1093.230 37
1093.252 29
1093.273 26
1093.295 47
1093.316 54
1093.338 91
1093.359 73
1093.380 39
1093.402 29
1093.423 40
1093.445 35
1093.466 34
1093.487 38
1093.509 33
1093.530 78
1093.552 58
1093.573 37
1093.595 33
1093.616 27
1093.637 44
1093.659 38
1093.680 61
1093.702 101
1093.723 69
1093.745 23
1093.766 16
1093.787 30
1093.809 35
1093.830 39
1093.852 37
1093.873 34
1093.894 50
1093.916 36
1093.937 38
1093.959 41
1093.980 32
1094.002 14
1094.023 51
1094.044 98
1094.066 84
1094.087 27
1094.109 21
1094.130 15
1094.152 26
1094.173 47
1094.194 38
1094.216 40
1094.237 44
1094.259 82
1094.280 56
1094.301 50
1094.323 53
1094.344 72
1094.366 52
1094.387 30
1094.409 34
1094.430 67
1094.451 32
1094.473 34
1094.494 57
1094.516 49
1094.537 83
1094.559 74
1094.580 52
1094.601 37
1094.623 31
1094.644 21
1094.666 41
1094.687 33
1094.709 48
1094.730 40
1094.751 56
1094.773 31
1094.794 29
1094.816 22
1094.837 41
1094.859 20
1094.880 38
1094.901 36
1094.923 36
1094.944 30
1094.966 36
1094.987 30
1095.009 41
1095.030 36
1095.052 21
1095.073 45
1095.094 59
1095.116 19
1095.137 29
1095.159 52
1095.180 55
1095.202 39
1095.223 39
1095.244 50
1095.266 37
1095.287 53
1095.309 66
1095.330 36
1095.352 84
1095.373 78
1095.394 59
1095.416 45
1095.437 24
1095.459 16
1095.480 41
1095.502 86
1095.523 52
1095.545 45
1095.566 40
1095.587 38
1095.609 13
1095.630 40
1095.652 49
1095.673 72
1095.695 41
1095.716 54
1095.737 57
1095.759 65
1095.780 76
1095.802 45
1095.823 15
1095.845 33
1095.866 34
1095.888 29
1095.909 23
1095.930 37
1095.952 40
1095.973 31
1095.995 47
1096.016 27
1096.038 38
1096.059 59
1096.081 38
1096.102 41
1096.123 30
1096.145 34
1096.166 18
1096.188 46
1096.209 31
1096.231 39
1096.252 49
1096.273 65
1096.295 93
1096.316 70
1096.338 46
1096.359 27
1096.381 44
1096.402 20
1096.424 36
1096.445 70
1096.467 59
1096.488 58
1096.509 43
1096.531 29
1096.552 26
1096.574 27
1096.595 43
1096.617 54
1096.638 30
1096.660 57
1096.681 46
1096.702 53
1096.724 53
1096.745 46
1096.767 29
1096.788 23
1096.810 23
1096.831 30
1096.853 39
1096.874 45
1096.895 29
1096.917 34
1096.938 43
1096.960 37
1096.981 42
1097.003 45
1097.024 92
1097.046 63
1097.067 34
1097.089 33
1097.110 36
1097.131 81
1097.153 74
1097.174 36
1097.196 50
1097.217 57
1097.239 37
1097.260 28
1097.282 22
1097.303 22
1097.325 52
1097.346 58
1097.367 59
1097.389 57
1097.410 25
1097.432 20
1097.453 25
1097.475 44
1097.496 19
1097.518 25
1097.539 55
1097.561 51
1097.582 47
1097.603 22
1097.625 21
1097.646 14
1097.668 54
1097.689 50
1097.711 56
1097.732 31
1097.754 32
1097.775 40
1097.797 39
1097.818 44
1097.840 32
1097.861 38
1097.882 43
1097.904 43
1097.925 36
1097.947 27
1097.968 33
1097.990 95
1098.011 146
1098.033 223
1098.054 148
1098.076 99
1098.097 98
1098.118 59
1098.140 42
1098.161 41
1098.183 65
1098.204 40
1098.226 42
1098.247 59
1098.269 45
1098.290 46
1098.312 63
1098.333 51
1098.355 53
1098.376 34
1098.398 20
1098.419 35
1098.440 64
1098.462 60
1098.483 29
1098.505 23
1098.526 96
1098.548 40
1098.569 43
1098.591 69
1098.612 54
1098.634 57
1098.655 69
1098.677 30
1098.698 19
1098.720 51
1098.741 91
1098.762 56
1098.784 22
1098.805 22
1098.827 36
1098.848 27
1098.870 11
1098.891 31
1098.913 40
1098.934 41
1098.956 32
1098.977 41
1098.999 64
1099.020 93
1099.042 122
1099.063 91
1099.085 55
1099.106 45
1099.127 21
1099.149 27
1099.170 39
1099.192 30
1099.213 41
1099.235 58
1099.256 57
1099.278 71
1099.299 52
1099.321 63
1099.342 82
1099.364 113
1099.385 84
1099.407 41
1099.428 48
1099.450 25
1099.471 23
1099.493 36
1099.514 54
1099.535 31
1099.557 31
1099.578 43
1099.600 43
1099.621 22
1099.643 14
1099.664 25
1099.686 25
1099.707 19
1099.729 38
1099.750 46
1099.772 30
1099.793 14
1099.815 17
1099.836 26
1099.858 38
1099.879 48
1099.901 50
1099.922 40
1099.944 24
1099.965 11
1099.987 35
1100.008 55
1100.029 90
1100.051 62
1100.072 74
1100.094 49
1100.115 41
1100.137 39
1100.158 16
1100.180 32
1100.201 40
1100.223 27
1100.244 34
1100.266 39
1100.287 51
1100.309 65
1100.330 43
1100.352 41
1100.373 55
1100.395 31
1100.416 38
1100.438 37
1100.459 58
1100.481 30
1100.502 60
1100.524 46
1100.545 45
1100.567 64
1100.588 58
1100.610 36
1100.631 46
1100.653 29
1100.674 37
1100.696 35
1100.717 25
1100.738 22
1100.760 44
1100.781 62
1100.803 54
1100.824 30
1100.846 9
1100.867 20
1100.889 60
1100.910 42
1100.932 32
1100.953 24
1100.975 15
1100.996 25
1101.018 38
1101.039 35
1101.061 38
1101.082 40
1101.104 68
1101.125 46
1101.147 35
1101.168 21
1101.190 32
1101.211 41
1101.233 27
1101.254 46
1101.276 27
1101.297 37
1101.319 38
1101.340 35
1101.362 43
1101.383 49
1101.405 39
1101.426 34
1101.448 26
1101.469 65
1101.491 50
1101.512 29
1101.534 22
1101.555 67
1101.577 39
1101.598 28
1101.620 50
1101.641 41
1101.663 53
1101.684 54
1101.706 38
1101.727 52
1101.749 42
1101.770 60
1101.792 64
1101.813 37
1101.835 45
1101.856 47
1101.878 30
1101.899 22
1101.921 15
1101.942 28
1101.964 43
1101.985 51
1102.007 91
1102.028 89
1102.050 79
1102.071 38
1102.093 30
1102.114 12
1102.136 4
1102.157 31
1102.179 43
1102.200 28
1102.222 26
1102.243 9
1102.265 28
1102.286 47
1102.308 50
1102.329 57
1102.351 52
1102.372 15
1102.394 13
1102.415 44
1102.437 41
1102.458 34
1102.480 35
1102.501 50
1102.523 53
1102.544 30
1102.566 19
1102.587 32
1102.609 49
1102.630 40
1102.652 11
1102.673 61
1102.695 53
1102.716 25
1102.738 52
1102.759 39
1102.781 50
1102.802 53
1102.824 37
1102.845 13
1102.867 47
1102.888 26
1102.910 25
1102.931 55
1102.953 18
1102.974 25
1102.996 53
1103.017 64
1103.039 64
1103.060 25
1103.082 23
1103.103 40
1103.125 39
1103.146 44
1103.168 37
1103.190 31
1103.211 18
1103.233 30
1103.254 40
1103.276 20
1103.297 36
1103.319 55
1103.340 38
1103.362 39
1103.383 54
1103.405 38
1103.426 36
1103.448 41
1103.469 37
1103.491 56
1103.512 29
1103.534 32
1103.555 32
1103.577 37
1103.598 22
1103.620 64
1103.641 67
1103.663 49
1103.684 26
1103.706 40
1103.727 54
1103.749 23
1103.770 28
1103.792 59
1103.813 23
1103.835 18
1103.856 34
1103.878 41
1103.900 32
1103.921 27
1103.943 35
1103.964 36
1103.986 41
1104.007 68
1104.029 43
1104.050 53
1104.072 32
1104.093 15
1104.115 41
1104.136 99
1104.158 59
1104.179 71
1104.201 44
1104.222 38
1104.244 45
1104.265 104
1104.287 61
1104.308 62
1104.330 50
1104.351 30
1104.373 41
1104.395 54
1104.416 52
1104.438 48
1104.459 42
1104.481 66
1104.502 30
1104.524 28
1104.545 37
1104.567 67
1104.588 72
1104.610 42
1104.631 52
1104.653 39
1104.674 49
1104.696 49
1104.717 38
1104.739 32
1104.760 45
1104.782 31
1104.804 31
1104.825 32
1104.847 40
1104.868 27
1104.890 18
1104.911 29
1104.933 41
1104.954 26
1104.976 36
1104.997 31
1105.019 39
1105.040 49
1105.062 32
1105.083 30
1105.105 28
1105.126 23
1105.148 21
1105.170 48
1105.191 40
1105.213 41
1105.234 37
1105.256 48
1105.277 53
1105.299 31
1105.320 78
1105.342 48
1105.363 53
1105.385 69
1105.406 59
1105.428 56
1105.449 24
1105.471 41
1105.493 35
1105.514 52
1105.536 42
1105.557 44
1105.579 51
1105.600 15
1105.622 29
1105.643 63
1105.665 59
1105.686 34
1105.708 43
1105.729 43
1105.751 34
1105.772 53
1105.794 34
1105.816 29
1105.837 32
1105.859 19
1105.880 30
1105.902 57
1105.923 56
1105.945 19
1105.966 0
1105.988 35
1106.009 76
1106.031 87
1106.052 86
1106.074 64
1106.096 62
1106.117 32
1106.139 12
1106.160 18
1106.182 21
1106.203 23
1106.225 53
1106.246 25
1106.268 49
1106.289 42
1106.311 24
1106.333 55
1106.354 45
1106.376 78
1106.397 78
1106.419 58
1106.440 48
1106.462 45
1106.483 37
1106.505 27
1106.526 40
1106.548 92
1106.570 123
1106.591 52
1106.613 62
1106.634 58
1106.656 50
1106.677 62
1106.699 56
1106.720 42
1106.742 46
1106.763 35
1106.785 22
1106.807 32
1106.828 28
1106.850 16
1106.871 31
1106.893 28
1106.914 28
1106.936 31
1106.957 18
1106.979 77
1107.000 91
1107.022 53
1107.044 51
1107.065 97
1107.087 114
1107.108 42
1107.130 29
1107.151 42
1107.173 55
1107.194 37
1107.216 41
1107.238 34
1107.259 42
1107.281 42
1107.302 59
1107.324 52
1107.345 55
1107.367 72
1107.388 30
1107.410 36
1107.431 19
1107.453 38
1107.475 40
1107.496 38
1107.518 44
1107.539 92
1107.561 95
1107.582 61
1107.604 25
1107.625 31
1107.647 14
1107.669 38
1107.690 27
1107.712 26
1107.733 21
1107.755 22
1107.776 21
1107.798 28
1107.819 19
1107.841 19
1107.863 39
1107.884 25
1107.906 33
1107.927 21
1107.949 36
1107.970 41
1107.992 34
1108.014 33
1108.035 44
1108.057 41
1108.078 44
1108.100 25
1108.121 52
1108.143 79
1108.164 50
1108.186 23
1108.208 11
1108.229 28
1108.251 36
1108.272 51
1108.294 24
1108.315 37
1108.337 29
1108.358 35
1108.380 33
1108.402 18
1108.423 40
1108.445 40
1108.466 23
1108.488 15
1108.509 38
1108.531 40
1108.553 39
1108.574 60
1108.596 52
1108.617 55
1108.639 70
1108.660 44
1108.682 36
1108.704 20
1108.725 37
1108.747 44
1108.768 40
1108.790 47
1108.811 49
1108.833 35
1108.854 7
1108.876 14
1108.898 17
1108.919 25
1108.941 25
1108.962 23
1108.984 20
1109.005 24
1109.027 28
1109.049 18
1109.070 37
1109.092 49
1109.113 45
1109.135 36
1109.156 45
1109.178 66
1109.200 16
1109.221 23
1109.243 43
1109.264 46
1109.286 27
1109.307 53
1109.329 23
1109.351 54
1109.372 55
1109.394 31
1109.415 26
1109.437 16
1109.458 28
1109.480 33
1109.502 52
1109.523 42
1109.545 40
1109.566 75
1109.588 59
1109.609 63
1109.631 45
1109.653 32
1109.674 25
1109.696 16
1109.717 21
1109.739 21
1109.760 71
1109.782 47
1109.804 29
1109.825 30
1109.847 34
1109.868 40
1109.890 35
1109.912 36
1109.933 40
1109.955 26
1109.976 39
1109.998 20
1110.019 22
1110.041 30
1110.063 38
1110.084 37
1110.106 18
1110.127 29
1110.149 32
1110.170 46
1110.192 30
1110.214 44
1110.235 28
1110.257 28
1110.278 61
1110.300 29
1110.322 29
1110.343 36
1110.365 30
1110.386 45
1110.408 68
1110.429 47
1110.451 73
1110.473 32
1110.494 30
1110.516 51
1110.537 61
1110.559 37
1110.581 57
1110.602 32
1110.624 26
1110.645 25
1110.667 37
1110.688 41
1110.710 47
1110.732 26
1110.753 25
1110.775 31
1110.796 31
1110.818 38
1110.840 40
1110.861 42
1110.883 29
1110.904 20
1110.926 14
1110.948 21
1110.969 27
1110.991 38
1111.012 51
1111.034 39
1111.055 25
1111.077 5
1111.099 23
1111.120 26
1111.142 33
1111.163 21
1111.185 24
1111.207 51
1111.228 58
1111.250 44
1111.271 60
1111.293 51
1111.315 42
1111.336 36
1111.358 44
1111.379 35
1111.401 51
1111.422 63
1111.444 44
1111.466 43
1111.487 68
1111.509 33
1111.530 42
1111.552 67
1111.574 49
1111.595 21
1111.617 26
1111.638 34
1111.660 26
1111.682 43
1111.703 55
1111.725 43
1111.746 25
1111.768 15
1111.790 17
1111.811 20
1111.833 38
1111.854 29
1111.876 24
1111.898 32
1111.919 63
1111.941 55
1111.962 50
1111.984 38
1112.006 46
1112.027 65
1112.049 69
1112.070 42
1112.092 45
1112.114 26
1112.135 11
1112.157 28
1112.178 58
1112.200 32
1112.222 36
1112.243 41
1112.265 35
1112.286 44
1112.308 44
1112.330 78
1112.351 62
1112.373 72
1112.394 55
1112.416 33
1112.438 21
1112.459 10
1112.481 17
1112.502 31
1112.524 44
1112.546 25
1112.567 47
1112.589 29
1112.610 44
1112.632 59
1112.654 29
1112.675 9
1112.697 52
1112.718 50
1112.740 43
1112.762 43
1112.783 61
1112.805 33
1112.826 49
1112.848 25
1112.870 30
1112.891 26
1112.913 52
1112.934 24
1112.956 22
1112.978 49
1112.999 67
1113.021 47
1113.043 35
1113.064 28
1113.086 43
1113.107 39
1113.129 28
1113.151 36
1113.172 27
1113.194 25
1113.215 28
1113.237 25
1113.259 36
1113.280 48
1113.302 38
1113.323 65
1113.345 59
1113.367 57
1113.388 61
1113.410 62
1113.431 64
1113.453 44
1113.475 32
1113.496 34
1113.518 38
1113.540 19
1113.561 86
1113.583 75
1113.604 91
1113.626 66
1113.648 60
1113.669 41
1113.691 45
1113.712 24
1113.734 14
1113.756 19
1113.777 17
1113.799 25
1113.821 34
1113.842 19
1113.864 15
1113.885 29
1113.907 33
1113.929 10
1113.950 33
1113.972 41
1113.993 76
1114.015 69
1114.037 54
1114.058 62
1114.080 55
1114.102 33
1114.123 85
1114.145 39
1114.166 34
1114.188 31
1114.210 29
1114.231 27
1114.253 35
1114.275 36
1114.296 47
1114.318 42
1114.339 47
1114.361 101
1114.383 89
1114.404 76
1114.426 56
1114.447 42
1114.469 38
1114.491 30
1114.512 57
1114.534 89
1114.556 83
1114.577 85
1114.599 56
1114.620 57
1114.642 47
1114.664 36
1114.685 47
1114.707 43
1114.729 38
1114.750 34
1114.772 39
1114.793 29
1114.815 14
1114.837 16
1114.858 32
1114.880 35
1114.902 39
1114.923 33
1114.945 43
1114.966 43
1114.988 33
1115.010 54
1115.031 65
1115.053 31
1115.075 39
1115.096 39
1115.118 28
1115.139 23
1115.161 36
1115.183 34
1115.204 49
1115.226 36
1115.248 46
1115.269 62
1115.291 66
1115.313 74
1115.334 49
1115.356 74
1115.377 65
1115.399 58
1115.421 57
1115.442 48
1115.464 51
1115.486 38
1115.507 66
1115.529 49
1115.550 87
1115.572 69
1115.594 95
1115.615 92
1115.637 78
1115.659 52
1115.680 57
1115.702 54
1115.724 36
1115.745 27
1115.767 25
1115.788 25
1115.810 53
1115.832 31
1115.853 26
1115.875 42
1115.897 41
1115.918 27
1115.940 41
1115.962 28
1115.983 29
1116.005 54
1116.026 60
1116.048 57
1116.070 68
1116.091 42
1116.113 21
1116.135 29
1116.156 4
1116.178 9
1116.200 29
1116.221 29
1116.243 38
1116.264 36
1116.286 64
1116.308 53
1116.329 39
1116.351 79
1116.373 57
1116.394 82
1116.416 55
1116.438 41
1116.459 48
1116.481 50
1116.503 60
1116.524 44
1116.546 59
1116.567 16
1116.589 22
1116.611 42
1116.632 32
1116.654 47
1116.676 49
1116.697 64
1116.719 32
1116.741 20
1116.762 16
1116.784 16
1116.806 19
1116.827 33
1116.849 26
1116.870 25
1116.892 25
1116.914 24
1116.935 23
1116.957 16
1116.979 22
1117.000 25
1117.022 57
1117.044 45
1117.065 50
1117.087 78
1117.109 57
1117.130 42
1117.152 20
1117.173 27
1117.195 69
1117.217 38
1117.238 26
1117.260 22
1117.282 71
1117.303 111
1117.325 82
1117.347 72
1117.368 102
1117.390 106
1117.412 57
1117.433 18
1117.455 43
1117.477 77
1117.498 50
1117.520 34
1117.542 70
1117.563 56
1117.585 33
1117.607 55
1117.628 46
1117.650 19
1117.671 36
1117.693 74
1117.715 57
1117.736 47
1117.758 22
1117.780 44
1117.801 23
1117.823 43
1117.845 37
1117.866 24
1117.888 36
1117.910 34
1117.931 21
1117.953 46
1117.975 34
1117.996 23
1118.018 19
1118.040 35
1118.061 42
1118.083 52
1118.105 39
1118.126 52
1118.148 50
1118.170 32
1118.191 61
1118.213 47
1118.235 22
1118.256 24
1118.278 52
1118.299 48
1118.321 47
1118.343 44
1118.364 63
1118.386 50
1118.408 41
1118.429 33
1118.451 40
1118.473 43
1118.494 62
1118.516 50
1118.538 31
1118.559 27
1118.581 44
1118.603 40
1118.624 35
1118.646 27
1118.668 38
1118.689 18
1118.711 26
1118.733 43
1118.754 37
1118.776 25
1118.798 40
1118.819 50
1118.841 36
1118.863 25
1118.884 26
1118.906 34
1118.928 54
1118.949 20
1118.971 22
1118.993 34
1119.014 40
1119.036 52
1119.058 60
1119.079 34
1119.101 31
1119.123 23
1119.144 30
1119.166 14
1119.188 22
1119.209 22
1119.231 51
1119.253 38
1119.274 56
1119.296 15
1119.318 50
1119.339 73
1119.361 58
1119.383 42
1119.404 75
1119.426 42
1119.448 47
1119.469 34
1119.491 47
1119.513 42
1119.534 37
1119.556 63
1119.578 54
1119.599 36
1119.621 29
1119.643 37
1119.664 12
1119.686 8
1119.708 33
1119.729 29
1119.751 18
1119.773 32
1119.794 37
1119.816 22
1119.838 31
1119.860 54
1119.881 50
1119.903 24
1119.925 48
1119.946 34
1119.968 20
1119.990 23
1120.011 26
1120.033 35
1120.055 22
1120.076 18
1120.098 31
1120.120 8
1120.141 24
1120.163 41
1120.185 31
1120.206 28
1120.228 44
1120.250 47
1120.271 52
1120.293 47
1120.315 54
1120.336 31
1120.358 40
1120.380 64
1120.401 48
1120.423 65
1120.445 54
1120.466 55
1120.488 38
1120.510 40
1120.532 52
1120.553 43
1120.575 23
1120.597 29
1120.618 35
1120.640 59
1120.662 46
1120.683 19
1120.705 38
1120.727 61
1120.748 47
1120.770 44
1120.792 34
1120.813 32
1120.835 45
1120.857 58
1120.878 34
1120.900 30
1120.922 46
1120.943 26
1120.965 39
1120.987 53
1121.009 49
1121.030 41
1121.052 19
1121.074 21
1121.095 29
1121.117 25
1121.139 38
1121.160 26
1121.182 36
1121.204 16
1121.225 24
1121.247 20
1121.269 31
1121.290 30
1121.312 73
1121.334 46
1121.356 56
1121.377 74
1121.399 58
1121.421 29
1121.442 29
1121.464 34
1121.486 38
1121.507 30
1121.529 36
1121.551 21
1121.572 23
1121.594 26
1121.616 19
1121.638 49
1121.659 33
1121.681 21
1121.703 42
1121.724 56
1121.746 47
1121.768 39
1121.789 54
1121.811 26
1121.833 34
1121.854 29
1121.876 23
1121.898 29
1121.920 27
1121.941 30
1121.963 20
1121.985 10
1122.006 33
1122.028 33
1122.050 17
1122.071 50
1122.093 47
1122.115 70
1122.136 58
1122.158 31
1122.180 45
1122.202 43
1122.223 29
1122.245 50
1122.267 49
1122.288 46
1122.310 41
1122.332 59
1122.353 30
1122.375 43
1122.397 44
1122.419 56
1122.440 26
1122.462 9
1122.484 35
1122.505 27
1122.527 27
1122.549 37
1122.570 61
1122.592 47
1122.614 40
1122.636 55
1122.657 41
1122.679 34
1122.701 51
1122.722 73
1122.744 47
1122.766 40
1122.787 45
1122.809 37
1122.831 40
1122.853 26
1122.874 30
1122.896 35
1122.918 39
1122.939 22
1122.961 18
1122.983 21
1123.005 57
1123.026 36
1123.048 36
1123.070 16
1123.091 35
1123.113 47
1123.135 35
1123.156 15
1123.178 36
1123.200 57
1123.222 25
1123.243 33
1123.265 29
1123.287 37
1123.308 51
1123.330 44
1123.352 53
1123.374 34
1123.395 33
1123.417 56
1123.439 27
1123.460 8
1123.482 17
1123.504 26
1123.525 32
1123.547 17
1123.569 44
1123.591 59
1123.612 66
1123.634 35
1123.656 53
1123.677 53
1123.699 100
1123.721 65
1123.743 38
1123.764 50
1123.786 31
1123.808 35
1123.829 39
1123.851 39
1123.873 73
1123.895 53
1123.916 30
1123.938 22
1123.960 34
1123.981 34
1124.003 36
1124.025 48
1124.047 23
1124.068 40
1124.090 27
1124.112 25
1124.133 27
1124.155 16
1124.177 30
1124.199 29
1124.220 41
1124.242 55
1124.264 28
1124.285 48
1124.307 62
1124.329 39
1124.351 58
1124.372 65
1124.394 66
1124.416 58
1124.437 34
1124.459 41
1124.481 30
1124.503 33
1124.524 60
1124.546 52
1124.568 41
1124.590 62
1124.611 37
1124.633 68
1124.655 58
1124.676 34
1124.698 58
1124.720 46
1124.742 38
1124.763 47
1124.785 50
1124.807 47
1124.828 37
1124.850 43
1124.872 20
1124.894 9
1124.915 49
1124.937 45
1124.959 40
1124.981 68
1125.002 55
1125.024 53
1125.046 81
1125.067 51
1125.089 19
1125.111 22
1125.133 23
1125.154 27
1125.176 38
1125.198 38
1125.219 40
1125.241 19
1125.263 38
1125.285 41
1125.306 61
1125.328 58
1125.350 50
1125.372 43
1125.393 64
1125.415 46
1125.437 66
1125.458 93
1125.480 63
1125.502 50
1125.524 43
1125.545 29
1125.567 55
1125.589 38
1125.611 54
1125.632 64
1125.654 34
1125.676 47
1125.698 69
1125.719 23
1125.741 25
1125.763 53
1125.784 46
1125.806 36
1125.828 27
1125.850 36
1125.871 25
1125.893 30
1125.915 23
1125.937 19
1125.958 29
1125.980 41
1126.002 54
1126.024 57
1126.045 42
1126.067 34
1126.089 26
1126.110 26
1126.132 24
1126.154 28
1126.176 45
1126.197 35
1126.219 48
1126.241 43
1126.263 48
1126.284 21
1126.306 50
1126.328 39
1126.350 39
1126.371 51
1126.393 58
1126.415 29
1126.436 65
1126.458 52
1126.480 17
1126.502 43
1126.523 51
1126.545 41
1126.567 69
1126.589 68
1126.610 38
1126.632 22
1126.654 32
1126.676 43
1126.697 45
1126.719 58
1126.741 68
1126.763 34
1126.784 18
1126.806 16
1126.828 20
1126.850 31
1126.871 27
1126.893 21
1126.915 46
1126.937 20
1126.958 8
1126.980 14
1127.002 48
1127.023 45
1127.045 72
1127.067 58
1127.089 23
1127.110 21
1127.132 21
1127.154 14
1127.176 41
1127.197 52
1127.219 28
1127.241 27
1127.263 24
1127.284 17
1127.306 58
1127.328 65
1127.350 65
1127.371 42
1127.393 27
1127.415 39
1127.437 35
1127.458 55
1127.480 35
1127.502 53
1127.524 71
1127.545 63
1127.567 54
1127.589 20
1127.611 20
1127.632 33
1127.654 60
1127.676 30
1127.698 44
1127.719 20
1127.741 17
1127.763 14
1127.785 16
1127.806 19
1127.828 32
1127.850 17
1127.872 31
1127.893 24
1127.915 25
1127.937 34
1127.959 26
1127.980 25
1128.002 25
1128.024 49
1128.046 52
1128.067 45
1128.089 39
1128.111 24
1128.133 29
1128.154 10
1128.176 22
1128.198 31
1128.220 45
1128.241 32
1128.263 31
1128.285 36
1128.307 37
1128.328 40
1128.350 52
1128.372 57
1128.394 68
1128.416 54
1128.437 51
1128.459 40
1128.481 20
1128.503 32
1128.524 39
1128.546 53
1128.568 37
1128.590 23
1128.611 31
1128.633 30
1128.655 37
1128.677 51
1128.698 29
1128.720 24
1128.742 25
1128.764 36
1128.785 28
1128.807 14
1128.829 14
1128.851 11
1128.872 22
1128.894 39
1128.916 27
1128.938 24
1128.960 30
1128.981 14
1129.003 40
1129.025 35
1129.047 21
1129.068 30
1129.090 25
1129.112 23
1129.134 9
1129.155 11
1129.177 36
1129.199 10
1129.221 22
1129.242 20
1129.264 39
1129.286 44
1129.308 47
1129.330 64
1129.351 52
1129.373 48
1129.395 69
1129.417 66
1129.438 48
1129.460 44
1129.482 42
1129.504 45
1129.525 44
1129.547 48
1129.569 42
1129.591 52
1129.612 41
1129.634 18
1129.656 44
1129.678 19
1129.700 44
1129.721 36
1129.743 36
1129.765 18
1129.787 25
1129.808 51
1129.830 29
1129.852 30
1129.874 18
1129.895 20
1129.917 40
1129.939 39
1129.961 24
1129.983 46
1130.004 38
1130.026 39
1130.048 30
1130.070 62
1130.091 90
1130.113 55
1130.135 35
1130.157 45
1130.179 23
1130.200 35
1130.222 29
1130.244 21
1130.266 30
1130.287 55
1130.309 75
1130.331 77
1130.353 53
1130.375 46
1130.396 74
1130.418 53
1130.440 39
1130.462 66
1130.483 44
1130.505 46
1130.527 54
1130.549 57
1130.571 51
1130.592 34
1130.614 47
1130.636 62
1130.658 69
1130.679 58
1130.701 61
1130.723 42
1130.745 50
1130.767 51
1130.788 55
1130.810 52
1130.832 64
1130.854 45
1130.875 45
1130.897 25
1130.919 28
1130.941 28
1130.963 48
1130.984 73
1131.006 67
1131.028 47
1131.050 35
1131.071 43
1131.093 41
1131.115 34
1131.137 44
1131.159 36
1131.180 22
1131.202 48
1131.224 46
1131.246 40
1131.268 39
1131.289 38
1131.311 64
1131.333 90
1131.355 62
1131.376 54
1131.398 63
1131.420 76
1131.442 64
1131.464 56
1131.485 33
1131.507 56
1131.529 34
1131.551 61
1131.573 86
1131.594 60
1131.616 67
1131.638 61
1131.660 84
1131.681 46
1131.703 39
1131.725 40
1131.747 32
1131.769 55
1131.790 87
1131.812 51
1131.834 47
1131.856 58
1131.878 77
1131.899 23
1131.921 46
1131.943 50
1131.965 53
[truncated: 1,046,659 more chars]
