# Supplementary material for: Identifying Archaeological Bone via Non-Destructive ZooMS and the Materiality of Symbolic Expression: Examples from Iroquoian Bone Points
Source: Sci Rep. 2019 Jul 30;9:11027. doi: 10.1038/s41598-019-47299-x (PMC6667708; doi:10.1038/s41598-019-47299-x)
Supplement: Supplementary file 2 — Supplementary Datafiles [file 41598_2019_47299_MOESM2_ESM.zip › McGrath et al Supplementary Datafiles/Data set S1_OriginalBagSpectra/EMPTY_BAG_ORIG_3.txt]

500.022 98
500.036 89
500.051 82
500.065 89
500.080 110
500.094 100
500.109 73
500.123 106
500.138 94
500.152 111
500.167 76
500.181 83
500.196 140
500.210 133
500.224 122
500.239 115
500.253 97
500.268 84
500.282 86
500.297 57
500.311 59
500.326 81
500.340 99
500.355 100
500.369 39
500.384 60
500.398 38
500.413 27
500.427 16
500.442 27
500.456 62
500.471 69
500.485 44
500.500 25
500.514 22
500.529 23
500.543 56
500.557 61
500.572 38
500.586 67
500.601 27
500.615 28
500.630 14
500.644 25
500.659 48
500.673 33
500.688 31
500.702 35
500.717 60
500.731 42
500.746 34
500.760 38
500.775 52
500.789 60
500.804 51
500.818 52
500.833 64
500.847 61
500.862 31
500.876 34
500.891 54
500.905 22
500.920 23
500.934 35
500.949 41
500.963 129
500.978 164
500.992 103
501.006 83
501.021 85
501.035 89
501.050 76
501.064 39
501.079 45
501.093 90
501.108 81
501.122 45
501.137 46
501.151 57
501.166 62
501.180 50
501.195 133
501.209 145
501.224 115
501.238 36
501.253 28
501.267 31
501.282 45
501.296 60
501.311 48
501.325 52
501.340 64
501.354 49
501.369 45
501.383 87
501.398 60
501.412 31
501.427 28
501.441 35
501.456 29
501.470 51
501.485 53
501.499 39
501.514 56
501.528 50
501.543 49
501.557 61
501.572 27
501.586 29
501.601 41
501.615 29
501.630 6
501.644 28
501.659 34
501.673 55
501.688 33
501.702 21
501.717 31
501.731 71
501.746 55
501.760 36
501.775 37
501.789 45
501.804 15
501.818 27
501.833 25
501.847 58
501.862 41
501.876 25
501.891 17
501.905 16
501.920 36
501.934 30
501.949 55
501.963 70
501.978 125
501.992 120
502.007 136
502.021 88
502.036 77
502.050 68
502.065 67
502.079 70
502.094 65
502.108 67
502.123 44
502.137 37
502.152 44
502.166 79
502.181 95
502.195 35
502.210 65
502.224 123
502.239 57
502.253 81
502.268 81
502.282 41
502.297 55
502.311 75
502.326 56
502.340 67
502.355 31
502.369 52
502.384 29
502.398 67
502.413 50
502.427 32
502.442 77
502.456 39
502.471 22
502.485 29
502.500 55
502.514 32
502.529 55
502.543 57
502.558 43
502.572 57
502.587 55
502.601 16
502.616 16
502.630 19
502.645 47
502.659 33
502.674 38
502.688 63
502.703 65
502.717 64
502.732 21
502.747 32
502.761 26
502.776 37
502.790 49
502.805 45
502.819 23
502.834 15
502.848 29
502.863 30
502.877 27
502.892 37
502.906 29
502.921 24
502.935 22
502.950 62
502.964 76
502.979 85
502.993 75
503.008 91
503.022 79
503.037 49
503.051 67
503.066 66
503.080 69
503.095 107
503.109 124
503.124 70
503.138 75
503.153 82
503.167 97
503.182 83
503.197 100
503.211 60
503.226 46
503.240 38
503.255 54
503.269 57
503.284 48
503.298 54
503.313 20
503.327 55
503.342 91
503.356 73
503.371 28
503.385 40
503.400 14
503.414 39
503.429 30
503.443 18
503.458 6
503.472 21
503.487 22
503.501 16
503.516 31
503.531 28
503.545 33
503.560 29
503.574 14
503.589 21
503.603 22
503.618 23
503.632 13
503.647 22
503.661 57
503.676 25
503.690 31
503.705 32
503.719 22
503.734 27
503.748 23
503.763 33
503.777 28
503.792 21
503.807 3
503.821 18
503.836 32
503.850 37
503.865 37
503.879 33
503.894 40
503.908 55
503.923 44
503.937 68
503.952 62
503.966 60
503.981 135
503.995 193
504.010 147
504.024 114
504.039 141
504.054 126
504.068 125
504.083 100
504.097 78
504.112 118
504.126 87
504.141 64
504.155 40
504.170 57
504.184 91
504.199 145
504.213 102
504.228 103
504.242 126
504.257 94
504.272 104
504.286 139
504.301 92
504.315 58
504.330 38
504.344 60
504.359 64
504.373 31
504.388 25
504.402 27
504.417 46
504.431 71
504.446 82
504.460 63
504.475 50
504.490 47
504.504 14
504.519 30
504.533 38
504.548 66
504.562 41
504.577 30
504.591 34
504.606 28
504.620 42
504.635 32
504.649 67
504.664 47
504.679 24
504.693 19
504.708 22
504.722 49
504.737 72
504.751 51
504.766 56
504.780 29
504.795 56
504.809 43
504.824 19
504.839 32
504.853 16
504.868 52
504.882 37
504.897 45
504.911 20
504.926 28
504.940 88
504.955 86
504.969 120
504.984 113
504.999 84
505.013 155
505.028 104
505.042 79
505.057 81
505.071 118
505.086 84
505.100 92
505.115 80
505.129 66
505.144 73
505.159 101
505.173 125
505.188 80
505.202 70
505.217 78
505.231 60
505.246 98
505.260 105
505.275 75
505.289 62
505.304 81
505.319 77
505.333 51
505.348 72
505.362 59
505.377 62
505.391 50
505.406 54
505.420 41
505.435 68
505.450 47
505.464 43
505.479 50
505.493 46
505.508 64
505.522 63
505.537 61
505.551 38
505.566 63
505.581 111
505.595 92
505.610 60
505.624 53
505.639 49
505.653 55
505.668 93
505.682 63
505.697 58
505.711 56
505.726 54
505.741 62
505.755 56
505.770 49
505.784 70
505.799 68
505.813 48
505.828 58
505.843 57
505.857 67
505.872 51
505.886 32
505.901 27
505.915 52
505.930 61
505.944 72
505.959 107
505.974 263
505.988 541
506.003 984
506.017 1064
506.032 895
506.046 775
506.061 692
506.075 440
506.090 337
506.105 260
506.119 275
506.134 211
506.148 209
506.163 197
506.177 162
506.192 154
506.207 178
506.221 220
506.236 205
506.250 179
506.265 141
506.279 169
506.294 177
506.308 258
506.323 192
506.338 162
506.352 157
506.367 205
506.381 217
506.396 336
506.410 255
506.425 297
506.440 288
506.454 358
506.469 305
506.483 207
506.498 209
506.512 281
506.527 358
506.542 425
506.556 414
506.571 272
506.585 227
506.600 249
506.614 282
506.629 286
506.643 236
506.658 316
506.673 305
506.687 362
506.702 329
506.716 269
506.731 230
506.745 219
506.760 273
506.775 243
506.789 223
506.804 154
506.818 155
506.833 145
506.847 191
506.862 192
506.877 124
506.891 112
506.906 108
506.920 118
506.935 89
506.949 188
506.964 275
506.979 328
506.993 456
507.008 500
507.022 428
507.037 498
507.051 419
507.066 386
507.081 316
507.095 161
507.110 128
507.124 154
507.139 184
507.154 105
507.168 127
507.183 163
507.197 116
507.212 129
507.226 128
507.241 108
507.256 108
507.270 96
507.285 121
507.299 93
507.314 129
507.328 138
507.343 124
507.358 123
507.372 111
507.387 108
507.401 68
507.416 104
507.431 112
507.445 106
507.460 124
507.474 111
507.489 108
507.503 117
507.518 141
507.533 114
507.547 121
507.562 119
507.576 136
507.591 89
507.605 104
507.620 83
507.635 88
507.649 52
507.664 52
507.678 49
507.693 108
507.708 94
507.722 71
507.737 83
507.751 49
507.766 30
507.781 29
507.795 65
507.810 63
507.824 53
507.839 87
507.853 96
507.868 71
507.883 98
507.897 76
507.912 60
507.926 29
507.941 61
507.956 73
507.970 89
507.985 88
507.999 130
508.014 149
508.028 152
508.043 189
508.058 188
508.072 95
508.087 94
508.101 56
508.116 54
508.131 74
508.145 67
508.160 87
508.174 92
508.189 104
508.204 87
508.218 83
508.233 83
508.247 97
508.262 57
508.277 77
508.291 139
508.306 128
508.320 158
508.335 181
508.349 189
508.364 276
508.379 362
508.393 713
508.408 694
508.422 658
508.437 566
508.452 438
508.466 337
508.481 267
508.495 186
508.510 123
508.525 107
508.539 116
508.554 87
508.568 98
508.583 48
508.598 51
508.612 68
508.627 43
508.641 75
508.656 73
508.671 95
508.685 64
508.700 26
508.714 33
508.729 30
508.744 27
508.758 43
508.773 38
508.787 13
508.802 45
508.817 61
508.831 52
508.846 52
508.860 60
508.875 51
508.890 68
508.904 47
508.919 50
508.933 67
508.948 91
508.963 87
508.977 127
508.992 125
509.006 115
509.021 149
509.036 95
509.050 101
509.065 66
509.079 75
509.094 59
509.109 51
509.123 82
509.138 99
509.152 85
509.167 80
509.182 89
509.196 56
509.211 68
509.225 96
509.240 82
509.255 85
509.269 55
509.284 56
509.299 89
509.313 85
509.328 102
509.342 81
509.357 90
509.372 118
509.386 128
509.401 209
509.415 295
509.430 242
509.445 234
509.459 175
509.474 161
509.488 128
509.503 75
509.518 70
509.532 95
509.547 120
509.561 77
509.576 46
509.591 57
509.605 26
509.620 42
509.635 28
509.649 30
509.664 32
509.678 44
509.693 46
509.708 69
509.722 55
509.737 55
509.751 36
509.766 35
509.781 36
509.795 31
509.810 31
509.825 26
509.839 29
509.854 23
509.868 25
509.883 28
509.898 21
509.912 10
509.927 54
509.941 46
509.956 66
509.971 47
509.985 81
510.000 112
510.015 101
510.029 92
510.044 61
510.058 54
510.073 77
510.088 59
510.102 29
510.117 42
510.131 92
510.146 90
510.161 63
510.175 75
510.190 68
510.205 71
510.219 43
510.234 59
510.248 95
510.263 69
510.278 90
510.292 82
510.307 74
510.322 72
510.336 121
510.351 117
510.365 102
510.380 104
510.395 129
510.409 166
510.424 231
510.439 181
510.453 202
510.468 131
510.482 81
510.497 26
510.512 30
510.526 22
510.541 65
510.556 36
510.570 57
510.585 34
510.599 38
510.614 21
510.629 34
510.643 16
510.658 47
510.673 38
510.687 48
510.702 31
510.716 38
510.731 59
510.746 33
510.760 31
510.775 40
510.790 73
510.804 76
510.819 51
510.833 48
510.848 23
510.863 18
510.877 38
510.892 52
510.907 8
510.921 20
510.936 61
510.950 33
510.965 14
510.980 33
510.994 71
511.009 64
511.024 39
511.038 86
511.053 51
511.068 47
511.082 67
511.097 89
511.111 77
511.126 58
511.141 54
511.155 36
511.170 55
511.185 85
511.199 98
511.214 87
511.228 69
511.243 61
511.258 83
511.272 80
511.287 95
511.302 62
511.316 57
511.331 75
511.346 93
511.360 88
511.375 63
511.389 63
511.404 62
511.419 87
511.433 68
511.448 85
511.463 64
511.477 50
511.492 37
511.507 53
511.521 34
511.536 52
511.551 93
511.565 72
511.580 41
511.594 24
511.609 21
511.624 24
511.638 26
511.653 20
511.668 27
511.682 33
511.697 39
511.712 34
511.726 25
511.741 16
511.755 19
511.770 24
511.785 45
511.799 48
511.814 61
511.829 67
511.843 61
511.858 18
511.873 34
511.887 39
511.902 50
511.917 50
511.931 26
511.946 24
511.960 31
511.975 41
511.990 67
512.004 65
512.019 37
512.034 50
512.048 55
512.063 45
512.078 35
512.092 65
512.107 44
512.122 69
512.136 108
512.151 75
512.166 85
512.180 117
512.195 54
512.209 61
512.224 109
512.239 105
512.253 153
512.268 135
512.283 144
512.297 147
512.312 146
512.327 180
512.341 132
512.356 178
512.371 127
512.385 120
512.400 69
512.415 94
512.429 64
512.444 37
512.459 92
512.473 107
512.488 111
512.503 56
512.517 46
512.532 78
512.546 73
512.561 56
512.576 87
512.590 74
512.605 74
512.620 91
512.634 87
512.649 84
512.664 75
512.678 59
512.693 63
512.708 40
512.722 45
512.737 51
512.752 38
512.766 32
512.781 47
512.796 51
512.810 99
512.825 93
512.840 77
512.854 81
512.869 73
512.884 50
512.898 35
512.913 54
512.928 31
512.942 52
512.957 94
512.972 137
512.986 86
513.001 89
513.016 148
513.030 101
513.045 91
513.059 103
513.074 56
513.089 74
513.103 70
513.118 54
513.133 58
513.147 56
513.162 72
513.177 60
513.191 62
513.206 53
513.221 69
513.235 55
513.250 80
513.265 61
513.279 51
513.294 110
513.309 90
513.323 65
513.338 34
513.353 53
513.367 61
513.382 37
513.397 34
513.411 31
513.426 24
513.441 33
513.455 36
513.470 49
513.485 63
513.499 33
513.514 31
513.529 76
513.543 87
513.558 51
513.573 16
513.587 29
513.602 32
513.617 49
513.631 65
513.646 66
513.661 43
513.675 9
513.690 30
513.705 28
513.719 30
513.734 17
513.749 33
513.763 41
513.778 20
513.793 32
513.807 28
513.822 51
513.837 65
513.851 40
513.866 20
513.881 19
513.896 28
513.910 31
513.925 20
513.940 57
513.954 42
513.969 65
513.984 58
513.998 66
514.013 60
514.028 60
514.042 74
514.057 82
514.072 63
514.086 82
514.101 18
514.116 39
514.130 53
514.145 90
514.160 87
514.174 59
514.189 56
514.204 69
514.218 56
514.233 94
514.248 126
514.262 116
514.277 66
514.292 100
514.306 90
514.321 81
514.336 47
514.350 68
514.365 76
514.380 52
514.395 34
514.409 63
514.424 73
514.439 48
514.453 58
514.468 35
514.483 29
514.497 16
514.512 76
514.527 56
514.541 52
514.556 76
514.571 23
514.585 7
514.600 10
514.615 69
514.629 64
514.644 38
514.659 29
514.673 47
514.688 39
514.703 51
514.718 25
514.732 12
514.747 23
514.762 31
514.776 37
514.791 22
514.806 51
514.820 41
514.835 26
514.850 56
514.864 51
514.879 21
514.894 26
514.908 33
514.923 29
514.938 15
514.953 54
514.967 67
514.982 63
514.997 28
515.011 23
515.026 66
515.041 71
515.055 40
515.070 25
515.085 47
515.099 65
515.114 58
515.129 27
515.143 39
515.158 67
515.173 106
515.188 113
515.202 95
515.217 114
515.232 117
515.246 106
515.261 89
515.276 72
515.290 67
515.305 71
515.320 80
515.334 45
515.349 42
515.364 62
515.379 58
515.393 32
515.408 69
515.423 65
515.437 37
515.452 52
515.467 39
515.481 32
515.496 40
515.511 28
515.526 42
515.540 25
515.555 20
515.570 28
515.584 37
515.599 60
515.614 32
515.628 17
515.643 5
515.658 20
515.672 38
515.687 26
515.702 36
515.717 38
515.731 11
515.746 22
515.761 50
515.775 49
515.790 35
515.805 38
515.819 77
515.834 65
515.849 51
515.864 29
515.878 33
515.893 29
515.908 22
515.922 15
515.937 64
515.952 74
515.966 114
515.981 158
515.996 225
516.011 332
516.025 318
516.040 229
516.055 146
516.069 146
516.084 112
516.099 93
516.114 52
516.128 49
516.143 44
516.158 77
516.172 64
516.187 85
516.202 63
516.216 75
516.231 105
516.246 65
516.261 67
516.275 70
516.290 99
516.305 96
516.319 32
516.334 23
516.349 64
516.364 83
516.378 49
516.393 45
516.408 49
516.422 17
516.437 33
516.452 35
516.467 46
516.481 66
516.496 61
516.511 71
516.525 27
516.540 12
516.555 46
516.569 56
516.584 52
516.599 38
516.614 45
516.628 25
516.643 17
516.658 22
516.672 40
516.687 34
516.702 19
516.717 12
516.731 17
516.746 30
516.761 28
516.775 46
516.790 37
516.805 47
516.820 34
516.834 10
516.849 26
516.864 14
516.878 20
516.893 27
516.908 39
516.923 14
516.937 27
516.952 43
516.967 45
516.981 50
516.996 84
517.011 139
517.026 100
517.040 153
517.055 142
517.070 126
517.084 96
517.099 95
517.114 140
517.129 75
517.143 82
517.158 70
517.173 64
517.188 89
517.202 107
517.217 62
517.232 53
517.246 73
517.261 64
517.276 55
517.291 32
517.305 26
517.320 18
517.335 37
517.349 39
517.364 15
517.379 3
517.394 21
517.408 21
517.423 13
517.438 28
517.453 46
517.467 36
517.482 33
517.497 71
517.511 42
517.526 64
517.541 48
517.556 70
517.570 52
517.585 30
517.600 40
517.615 71
517.629 17
517.644 26
517.659 34
517.673 41
517.688 48
517.703 48
517.718 27
517.732 53
517.747 57
517.762 30
517.777 44
517.791 25
517.806 29
517.821 40
517.835 35
517.850 28
517.865 34
517.880 29
517.894 27
517.909 9
517.924 30
517.939 38
517.953 39
517.968 29
517.983 94
517.997 198
518.012 276
518.027 293
518.042 322
518.056 181
518.071 153
518.086 162
518.101 190
518.115 123
518.130 84
518.145 73
518.160 80
518.174 79
518.189 111
518.204 123
518.218 117
518.233 129
518.248 62
518.263 90
518.277 143
518.292 130
518.307 82
518.322 108
518.336 78
518.351 43
518.366 74
518.381 53
518.395 29
518.410 36
518.425 41
518.439 36
518.454 44
518.469 47
518.484 41
518.498 20
518.513 54
518.528 36
518.543 24
518.557 43
518.572 34
518.587 28
518.602 32
518.616 28
518.631 36
518.646 25
518.661 23
518.675 28
518.690 21
518.705 3
518.720 19
518.734 16
518.749 20
518.764 31
518.779 45
518.793 28
518.808 59
518.823 59
518.837 34
518.852 45
518.867 54
518.882 44
518.896 36
518.911 29
518.926 28
518.941 105
518.955 94
518.970 73
518.985 71
519.000 68
519.014 118
519.029 207
519.044 186
519.059 153
519.073 186
519.088 64
519.103 15
519.118 25
519.132 56
519.147 69
519.162 68
519.177 50
519.191 80
519.206 98
519.221 115
519.236 118
519.250 93
519.265 116
519.280 88
519.295 90
519.309 63
519.324 84
519.339 42
519.354 53
519.368 40
519.383 11
519.398 17
519.413 41
519.427 42
519.442 57
519.457 58
519.472 51
519.486 30
519.501 52
519.516 61
519.531 29
519.545 29
519.560 29
519.575 36
519.590 84
519.604 63
519.619 20
519.634 44
519.649 46
519.663 29
519.678 49
519.693 44
519.708 23
519.722 26
519.737 10
519.752 25
519.767 23
519.782 20
519.796 13
519.811 23
519.826 15
519.841 46
519.855 49
519.870 20
519.885 28
519.900 30
519.914 26
519.929 76
519.944 32
519.959 62
519.973 166
519.988 195
520.003 224
520.018 214
520.032 253
520.047 295
520.062 261
520.077 182
520.091 206
520.106 117
520.121 62
520.136 81
520.150 85
520.165 74
520.180 111
520.195 110
520.210 118
520.224 131
520.239 89
520.254 79
520.269 78
520.283 81
520.298 105
520.313 115
520.328 107
520.342 78
520.357 88
520.372 96
520.387 71
520.401 64
520.416 94
520.431 99
520.446 135
520.461 182
520.475 133
520.490 80
520.505 50
520.520 52
520.534 66
520.549 38
520.564 42
520.579 42
520.593 42
520.608 35
520.623 52
520.638 37
520.653 35
520.667 30
520.682 42
520.697 34
520.712 19
520.726 8
520.741 9
520.756 20
520.771 19
520.785 47
520.800 23
520.815 30
520.830 31
520.845 13
520.859 17
520.874 28
520.889 29
520.904 35
520.918 23
520.933 30
520.948 36
520.963 41
520.978 64
520.992 132
521.007 170
521.022 187
521.037 140
521.051 147
521.066 156
521.081 92
521.096 115
521.110 114
521.125 79
521.140 88
521.155 81
521.170 82
521.184 86
521.199 82
521.214 74
521.229 119
521.243 105
521.258 72
521.273 72
521.288 64
521.303 78
521.317 101
521.332 60
521.347 32
521.362 48
521.376 80
521.391 60
521.406 79
521.421 85
521.436 121
521.450 142
521.465 106
521.480 96
521.495 134
521.510 88
521.524 26
521.539 42
521.554 58
521.569 27
521.583 20
521.598 30
521.613 48
521.628 25
521.643 24
521.657 51
521.672 52
521.687 55
521.702 58
521.716 63
521.731 18
521.746 11
521.761 17
521.776 41
521.790 47
521.805 33
521.820 43
521.835 44
521.850 38
521.864 43
521.879 37
521.894 45
521.909 59
521.923 61
521.938 74
521.953 91
521.968 82
521.983 185
521.997 139
522.012 134
522.027 139
522.042 194
522.057 219
522.071 184
522.086 161
522.101 142
522.116 148
522.131 144
522.145 104
522.160 142
522.175 136
522.190 175
522.204 135
522.219 169
522.234 145
522.249 142
522.264 143
522.278 140
522.293 143
522.308 220
522.323 143
522.338 129
522.352 163
522.367 223
522.382 469
522.397 698
522.412 1037
522.426 1734
522.441 3440
522.456 4925
522.471 4729
522.486 3713
522.500 2620
522.515 1885
522.530 1388
522.545 1032
522.560 622
522.574 445
522.589 362
522.604 338
522.619 345
522.634 273
522.648 219
522.663 134
522.678 106
522.693 162
522.707 108
522.722 111
522.737 117
522.752 67
522.767 58
522.781 78
522.796 105
522.811 56
522.826 58
522.841 92
522.855 72
522.870 29
522.885 51
522.900 58
522.915 70
522.929 89
522.944 69
522.959 165
522.974 206
522.989 166
523.004 201
523.018 254
523.033 200
523.048 178
523.063 185
523.078 244
523.092 254
523.107 191
523.122 153
523.137 157
523.152 152
523.166 135
523.181 113
523.196 108
523.211 77
523.226 91
523.240 89
523.255 108
523.270 107
523.285 116
523.300 137
523.314 115
523.329 110
523.344 119
523.359 157
523.374 132
523.388 151
523.403 226
523.418 330
523.433 625
523.448 1305
523.462 1914
523.477 1654
523.492 1429
523.507 1099
523.522 844
523.537 499
523.551 329
523.566 245
523.581 181
523.596 192
523.611 143
523.625 117
523.640 123
523.655 97
523.670 115
523.685 103
523.699 85
523.714 67
523.729 45
523.744 81
523.759 117
523.774 108
523.788 80
523.803 74
523.818 48
523.833 47
523.848 55
523.862 67
523.877 71
523.892 91
523.907 85
523.922 85
523.936 61
523.951 91
523.966 138
523.981 380
523.996 614
524.011 885
524.025 914
524.040 716
524.055 655
524.070 622
524.085 438
524.099 308
524.114 193
524.129 167
524.144 163
524.159 124
524.174 145
524.188 126
524.203 155
524.218 127
524.233 89
524.248 63
524.262 153
524.277 169
524.292 91
524.307 107
524.322 141
524.337 190
524.351 191
524.366 199
524.381 226
524.396 372
524.411 374
524.426 275
524.440 318
524.455 398
524.470 479
524.485 407
524.500 297
524.514 351
524.529 227
524.544 173
524.559 128
524.574 64
524.589 50
524.603 53
524.618 55
524.633 42
524.648 20
524.663 35
524.678 65
524.692 60
524.707 42
524.722 12
524.737 35
524.752 32
524.767 42
524.781 43
524.796 52
524.811 65
524.826 45
524.841 43
524.855 18
524.870 43
524.885 35
524.900 76
524.915 38
524.930 46
524.944 63
524.959 93
524.974 153
524.989 228
525.004 375
525.019 355
525.033 369
525.048 364
525.063 240
525.078 200
525.093 207
525.108 187
525.122 166
525.137 167
525.152 130
525.167 117
525.182 117
525.197 74
525.211 63
525.226 107
525.241 121
525.256 98
525.271 112
525.286 113
525.300 150
525.315 152
525.330 142
525.345 183
525.360 113
525.375 112
525.389 100
525.404 114
525.419 154
525.434 135
525.449 157
525.464 135
525.478 116
525.493 114
525.508 79
525.523 102
525.538 45
525.553 34
525.568 41
525.582 62
525.597 23
525.612 56
525.627 68
525.642 66
525.657 94
525.671 97
525.686 55
525.701 43
525.716 90
525.731 66
525.746 68
525.760 47
525.775 76
525.790 88
525.805 69
525.820 55
525.835 42
525.849 25
525.864 46
525.879 38
525.894 51
525.909 49
525.924 72
525.939 64
525.953 62
525.968 139
525.983 84
525.998 154
526.013 163
526.028 252
526.042 283
526.057 251
526.072 168
526.087 163
526.102 160
526.117 154
526.132 139
526.146 101
526.161 141
526.176 134
526.191 88
526.206 51
526.221 57
526.235 65
526.250 98
526.265 129
526.280 134
526.295 75
526.310 88
526.325 70
526.339 103
526.354 92
526.369 112
526.384 67
526.399 54
526.414 155
526.429 124
526.443 66
526.458 42
526.473 69
526.488 125
526.503 75
526.518 36
526.532 62
526.547 55
526.562 65
526.577 67
526.592 54
526.607 29
526.622 59
526.636 42
526.651 37
526.666 59
526.681 60
526.696 66
526.711 75
526.726 36
526.740 48
526.755 51
526.770 41
526.785 44
526.800 49
526.815 62
526.830 47
526.844 21
526.859 34
526.874 33
526.889 50
526.904 66
526.919 59
526.934 62
526.948 79
526.963 61
526.978 43
526.993 55
527.008 78
527.023 94
527.038 160
527.052 185
527.067 151
527.082 119
527.097 119
527.112 99
527.127 110
527.142 66
527.156 42
527.171 41
527.186 86
527.201 49
527.216 62
527.231 53
527.246 60
527.261 85
527.275 78
527.290 85
527.305 77
527.320 101
527.335 90
527.350 59
527.365 67
527.379 72
527.394 95
527.409 73
527.424 59
527.439 52
527.454 54
527.469 46
527.483 41
527.498 63
527.513 86
527.528 81
527.543 61
527.558 24
527.573 35
527.588 42
527.602 59
527.617 49
527.632 54
527.647 42
527.662 42
527.677 27
527.692 22
527.706 44
527.721 58
527.736 33
527.751 57
527.766 60
527.781 73
527.796 85
527.811 59
527.825 45
527.840 76
527.855 72
527.870 68
527.885 37
527.900 54
527.915 32
527.930 9
527.944 26
527.959 37
527.974 80
527.989 100
528.004 111
528.019 80
528.034 78
528.049 101
528.063 97
528.078 104
528.093 99
528.108 40
528.123 79
528.138 90
528.153 59
528.168 77
528.182 68
528.197 54
528.212 63
528.227 128
528.242 108
528.257 74
528.272 119
528.287 167
528.301 127
528.316 154
528.331 92
528.346 109
528.361 143
528.376 128
528.391 115
528.406 111
528.420 108
528.435 116
528.450 104
528.465 95
528.480 97
528.495 75
528.510 52
528.525 23
528.539 50
528.554 33
528.569 41
528.584 85
528.599 55
528.614 60
528.629 68
528.644 44
528.659 45
528.673 69
528.688 65
528.703 21
528.718 28
528.733 38
528.748 45
528.763 41
528.778 41
528.792 102
528.807 103
528.822 103
528.837 83
528.852 84
528.867 76
528.882 42
528.897 58
528.912 51
528.926 51
528.941 40
528.956 51
528.971 53
528.986 96
529.001 55
529.016 79
529.031 83
529.046 97
529.060 95
529.075 85
529.090 66
529.105 73
529.120 82
529.135 61
529.150 86
529.165 49
529.180 80
529.194 100
529.209 89
529.224 55
529.239 31
529.254 67
529.269 115
529.284 76
529.299 81
529.314 54
529.328 52
529.343 40
529.358 45
529.373 52
529.388 65
529.403 66
529.418 46
529.433 39
529.448 54
529.463 48
529.477 101
529.492 112
529.507 66
529.522 71
529.537 90
529.552 56
529.567 70
529.582 79
529.597 44
529.611 28
529.626 52
529.641 49
529.656 57
529.671 51
529.686 24
529.701 31
529.716 24
529.731 20
529.746 22
529.760 38
529.775 26
529.790 28
529.805 24
529.820 32
529.835 33
529.850 60
529.865 47
529.880 26
529.895 36
529.909 41
529.924 36
529.939 53
529.954 33
529.969 27
529.984 35
529.999 91
530.014 131
530.029 198
530.044 170
530.058 111
530.073 123
530.088 158
530.103 132
530.118 92
530.133 76
530.148 84
530.163 66
530.178 87
530.193 98
530.207 74
530.222 59
530.237 93
530.252 109
530.267 162
530.282 84
530.297 81
530.312 51
530.327 43
530.342 46
530.357 41
530.371 76
530.386 68
530.401 122
530.416 106
530.431 44
530.446 38
530.461 43
530.476 63
530.491 38
530.506 51
530.521 69
530.535 67
530.550 73
530.565 86
530.580 37
530.595 77
530.610 73
530.625 43
530.640 44
530.655 22
530.670 36
530.685 27
530.699 75
530.714 56
530.729 60
530.744 37
530.759 43
530.774 30
530.789 31
530.804 48
530.819 59
530.834 27
530.849 9
530.863 14
530.878 21
530.893 24
530.908 48
530.923 48
530.938 43
530.953 30
530.968 25
530.983 61
530.998 55
531.013 68
531.028 115
531.042 202
531.057 178
531.072 102
531.087 105
531.102 80
531.117 63
531.132 114
531.147 98
531.162 92
531.177 95
531.192 66
531.207 107
531.221 117
531.236 81
531.251 97
531.266 85
531.281 75
531.296 58
531.311 81
531.326 91
531.341 84
531.356 63
531.371 27
531.386 10
531.400 23
531.415 36
531.430 34
531.445 38
531.460 23
531.475 25
531.490 30
531.505 37
531.520 37
531.535 32
531.550 37
531.565 7
531.580 9
531.594 21
531.609 43
531.624 37
531.639 75
531.654 111
531.669 61
531.684 31
531.699 22
531.714 23
531.729 38
531.744 40
531.759 25
531.774 54
531.789 34
531.803 56
531.818 59
531.833 50
531.848 41
531.863 33
531.878 43
531.893 46
531.908 58
531.923 33
531.938 53
531.953 89
531.968 99
531.983 94
531.998 80
532.012 118
532.027 90
532.042 81
532.057 98
532.072 95
532.087 90
532.102 46
532.117 35
532.132 63
532.147 78
532.162 82
532.177 100
532.192 88
532.207 40
532.221 75
532.236 77
532.251 103
532.266 167
532.281 112
532.296 32
532.311 38
532.326 89
532.341 95
532.356 105
532.371 59
532.386 43
532.401 39
532.416 46
532.431 46
532.445 46
532.460 42
532.475 29
532.490 38
532.505 61
532.520 29
532.535 39
532.550 83
532.565 62
532.580 55
532.595 68
532.610 75
532.625 32
532.640 46
532.655 25
532.670 7
532.684 55
532.699 47
532.714 36
532.729 27
532.744 27
532.759 37
532.774 53
532.789 26
532.804 49
532.819 50
532.834 26
532.849 45
532.864 65
532.879 63
532.894 42
532.909 50
532.924 15
532.938 38
532.953 75
532.968 87
532.983 26
532.998 35
533.013 29
533.028 55
533.043 105
533.058 106
533.073 141
533.088 66
533.103 54
533.118 70
533.133 86
533.148 91
533.163 57
533.178 39
533.193 79
533.207 90
533.222 52
533.237 82
533.252 129
533.267 125
533.282 83
533.297 124
533.312 69
533.327 89
533.342 90
533.357 46
533.372 73
533.387 68
533.402 57
533.417 64
533.432 52
533.447 39
533.462 24
533.477 25
533.492 31
533.506 66
533.521 36
533.536 45
533.551 30
533.566 49
533.581 58
533.596 27
533.611 22
533.626 20
533.641 44
533.656 35
533.671 59
533.686 94
533.701 43
533.716 27
533.731 34
533.746 28
533.761 30
533.776 42
533.791 37
533.806 53
533.820 65
533.835 58
533.850 63
533.865 44
533.880 18
533.895 41
533.910 71
533.925 64
533.940 52
533.955 73
533.970 95
533.985 64
534.000 98
534.015 159
534.030 126
534.045 103
534.060 138
534.075 113
534.090 92
534.105 53
534.120 64
534.135 80
534.150 73
534.165 62
534.179 47
534.194 39
534.209 22
534.224 49
534.239 56
534.254 86
534.269 78
534.284 135
534.299 108
534.314 118
534.329 65
534.344 135
534.359 115
534.374 122
534.389 99
534.404 83
534.419 135
534.434 148
534.449 178
534.464 94
534.479 73
534.494 61
534.509 72
534.524 69
534.539 52
534.554 52
534.568 57
534.583 42
534.598 64
534.613 54
534.628 33
534.643 56
534.658 51
534.673 46
534.688 50
534.703 20
534.718 9
534.733 16
534.748 65
534.763 44
534.778 29
534.793 14
534.808 15
534.823 35
534.838 58
534.853 47
534.868 25
534.883 11
534.898 50
534.913 43
534.928 31
534.943 18
534.958 30
534.973 55
534.988 68
535.003 63
535.018 109
535.033 118
535.048 66
535.062 71
535.077 68
535.092 100
535.107 67
535.122 129
535.137 72
535.152 67
535.167 54
535.182 101
535.197 104
535.212 134
535.227 146
535.242 317
535.257 284
535.272 174
535.287 185
535.302 136
535.317 132
535.332 131
535.347 44
535.362 61
535.377 137
535.392 77
535.407 51
535.422 86
535.437 71
535.452 78
535.467 41
535.482 31
535.497 70
535.512 45
535.527 59
535.542 48
535.557 61
535.572 58
535.587 51
535.602 45
535.617 46
535.632 37
535.647 22
535.662 61
535.677 42
535.692 70
535.706 55
535.721 47
535.736 53
535.751 36
535.766 38
535.781 36
535.796 36
535.811 52
535.826 50
535.841 61
535.856 52
535.871 78
535.886 62
535.901 75
535.916 53
535.931 56
535.946 34
535.961 56
535.976 72
535.991 55
536.006 80
536.021 83
536.036 70
536.051 122
536.066 87
536.081 73
536.096 93
536.111 57
536.126 49
536.141 48
536.156 75
536.171 26
536.186 40
536.201 98
536.216 77
536.231 34
536.246 159
536.261 139
536.276 108
536.291 79
536.306 133
536.321 164
536.336 169
536.351 156
536.366 176
536.381 203
536.396 277
536.411 502
536.426 816
536.441 1248
536.456 1379
536.471 1254
536.486 903
536.501 798
536.516 692
536.531 443
536.546 259
536.561 170
536.576 133
536.591 111
536.606 66
536.621 92
536.636 73
536.651 55
536.666 47
536.681 52
536.696 37
536.711 64
536.726 54
536.741 70
536.756 52
536.771 64
536.786 63
536.801 53
536.816 45
536.831 58
536.846 63
536.861 98
536.876 91
536.891 113
536.906 112
536.921 67
536.936 113
536.951 85
536.966 72
536.981 131
536.996 134
537.011 75
537.026 86
537.041 150
537.056 180
537.071 162
537.086 154
537.101 136
537.116 93
537.131 94
537.146 111
537.161 75
537.176 66
537.191 48
537.206 72
537.221 145
537.236 146
537.251 122
537.266 105
537.281 129
537.296 115
537.311 69
537.326 79
537.341 74
537.356 71
537.371 88
537.386 84
537.401 84
537.416 118
537.431 294
537.446 460
537.461 542
537.476 515
537.491 419
537.506 310
537.521 214
537.536 194
537.551 154
537.566 111
537.581 80
537.596 90
537.611 47
537.626 45
537.641 51
537.656 24
537.671 39
537.686 30
537.701 5
537.716 7
537.731 47
537.746 84
537.761 73
537.776 45
537.791 47
537.806 36
537.821 55
537.836 70
537.851 55
537.866 62
537.881 106
537.896 67
537.911 91
537.926 62
537.941 67
537.956 82
537.971 67
537.986 97
538.001 147
538.016 161
538.031 142
538.046 97
538.061 122
538.076 102
538.091 61
538.106 85
538.121 148
538.136 61
538.151 31
538.166 48
538.181 112
538.196 74
538.211 92
538.226 115
538.241 128
538.256 106
538.271 68
538.286 80
538.301 106
538.316 82
538.331 93
538.347 63
538.362 144
538.377 197
538.392 265
538.407 256
538.422 358
538.437 437
538.452 455
538.467 494
538.482 515
538.497 381
538.512 257
538.527 180
538.542 143
538.557 79
538.572 69
538.587 37
538.602 43
538.617 43
538.632 59
538.647 50
538.662 49
538.677 57
538.692 34
538.707 44
538.722 33
538.737 63
538.752 29
538.767 31
538.782 77
538.797 44
538.812 54
538.827 25
538.842 13
538.857 37
538.872 113
538.887 82
538.902 105
538.917 132
538.932 97
538.947 70
538.962 75
538.977 82
538.992 54
539.008 116
539.023 93
539.038 115
539.053 135
539.068 89
539.083 63
539.098 108
539.113 91
539.128 59
539.143 66
539.158 96
539.173 56
539.188 68
539.203 87
539.218 81
539.233 82
539.248 55
539.263 60
539.278 50
539.293 44
539.308 81
539.323 73
539.338 62
539.353 33
539.368 105
539.383 122
539.398 94
539.413 96
539.428 106
539.443 103
539.458 122
539.473 136
539.489 116
539.504 111
539.519 99
539.534 128
539.549 76
539.564 39
539.579 51
539.594 58
539.609 30
539.624 40
539.639 62
539.654 55
539.669 65
539.684 27
539.699 23
539.714 19
539.729 23
539.744 47
539.759 32
539.774 32
539.789 27
539.804 46
539.819 53
539.834 41
539.849 29
539.864 68
539.879 68
539.895 31
539.910 41
539.925 36
539.940 68
539.955 67
539.970 75
539.985 82
540.000 92
540.015 96
540.030 77
540.045 61
540.060 116
540.075 117
540.090 112
540.105 86
540.120 66
540.135 46
540.150 42
540.165 66
540.180 92
540.195 114
540.210 82
540.225 100
540.241 97
540.256 99
540.271 75
540.286 80
540.301 139
540.316 92
540.331 103
540.346 129
540.361 70
540.376 85
540.391 125
540.406 111
540.421 185
540.436 160
540.451 118
540.466 115
540.481 106
540.496 87
540.511 49
540.526 64
540.541 42
540.556 36
540.572 42
540.587 33
540.602 62
540.617 37
540.632 44
540.647 56
540.662 85
540.677 51
540.692 60
540.707 34
540.722 27
540.737 21
540.752 57
540.767 62
540.782 37
540.797 13
540.812 26
540.827 27
540.842 25
540.858 58
540.873 29
540.888 23
540.903 21
540.918 29
540.933 64
540.948 38
540.963 32
540.978 74
540.993 45
541.008 80
541.023 76
541.038 116
541.053 102
541.068 146
541.083 144
541.098 175
541.113 120
541.129 120
541.144 88
541.159 83
541.174 99
541.189 108
541.204 111
541.219 91
541.234 54
541.249 60
541.264 73
541.279 58
541.294 57
541.309 56
541.324 45
541.339 70
541.354 61
541.369 42
541.385 59
541.400 47
541.415 52
541.430 84
541.445 81
541.460 27
541.475 7
541.490 34
541.505 52
541.520 70
541.535 85
541.550 83
541.565 56
541.580 32
541.595 39
541.610 36
541.626 14
541.641 42
541.656 58
541.671 38
541.686 52
541.701 41
541.716 51
541.731 63
541.746 53
541.761 23
541.776 6
541.791 35
541.806 51
541.821 14
541.836 30
541.852 13
541.867 30
541.882 50
541.897 52
541.912 42
541.927 28
541.942 43
541.957 77
541.972 68
541.987 61
542.002 105
542.017 153
542.032 136
542.047 116
542.062 132
542.078 152
542.093 102
542.108 103
542.123 110
542.138 152
542.153 80
542.168 59
542.183 55
542.198 81
542.213 76
542.228 60
542.243 73
542.258 67
542.273 47
542.289 46
542.304 122
542.319 128
542.334 144
542.349 80
542.364 55
542.379 66
542.394 101
542.409 102
542.424 73
542.439 119
542.454 68
542.469 26
542.485 64
542.500 78
542.515 31
542.530 36
542.545 45
542.560 27
542.575 24
542.590 2
542.605 23
542.620 20
542.635 51
542.650 40
542.665 46
542.681 10
542.696 39
542.711 24
542.726 20
542.741 34
542.756 45
542.771 52
542.786 28
542.801 87
542.816 60
542.831 41
542.846 34
542.861 30
542.877 39
542.892 59
542.907 12
542.922 28
542.937 50
542.952 43
542.967 39
542.982 91
542.997 146
543.012 228
543.027 259
543.042 228
543.058 261
543.073 223
543.088 122
543.103 29
543.118 57
543.133 31
543.148 21
543.163 38
543.178 84
543.193 65
543.208 54
543.224 59
543.239 49
543.254 112
543.269 119
543.284 94
543.299 72
543.314 75
543.329 62
543.344 49
543.359 47
543.374 58
543.389 37
543.405 41
543.420 70
543.435 76
543.450 64
543.465 35
543.480 51
543.495 62
543.510 89
543.525 58
543.540 33
543.555 28
543.571 51
543.586 55
543.601 19
543.616 9
543.631 41
543.646 39
543.661 31
543.676 32
543.691 3
543.706 27
543.721 71
543.737 68
543.752 43
543.767 8
543.782 24
543.797 51
543.812 40
543.827 26
543.842 28
543.857 37
543.872 47
543.888 63
543.903 43
543.918 39
543.933 47
543.948 42
543.963 63
543.978 114
543.993 132
544.008 140
544.023 144
544.038 188
544.054 248
544.069 234
544.084 226
544.099 128
544.114 73
544.129 123
544.144 171
544.159 99
544.174 86
544.189 96
544.205 95
544.220 75
544.235 103
544.250 95
544.265 132
544.280 101
544.295 120
544.310 114
544.325 80
544.340 75
544.356 99
544.371 93
544.386 96
544.401 70
544.416 50
544.431 64
544.446 54
544.461 61
544.476 41
544.492 28
544.507 27
544.522 60
544.537 57
544.552 47
544.567 49
544.582 30
544.597 49
544.612 58
544.627 44
544.643 34
544.658 12
544.673 18
544.688 39
544.703 21
544.718 36
544.733 21
544.748 20
544.763 30
544.779 49
544.794 41
544.809 29
544.824 36
544.839 11
544.854 18
544.869 25
544.884 37
544.899 20
544.915 22
544.930 39
544.945 61
544.960 82
544.975 76
544.990 80
545.005 85
545.020 137
545.035 98
545.051 132
545.066 151
545.081 159
545.096 118
545.111 100
545.126 73
545.141 68
545.156 71
545.171 74
545.187 30
545.202 53
545.217 79
545.232 97
545.247 73
545.262 57
545.277 70
545.292 79
545.307 114
545.323 99
545.338 92
545.353 65
545.368 55
545.383 48
545.398 60
545.413 45
545.428 43
545.443 61
545.459 37
545.474 25
545.489 35
545.504 17
545.519 52
545.534 28
545.549 11
545.564 45
545.580 58
545.595 28
545.610 16
545.625 63
545.640 47
545.655 43
545.670 38
545.685 44
545.701 26
545.716 21
545.731 19
545.746 32
545.761 37
545.776 44
545.791 67
545.806 38
545.821 39
545.837 48
545.852 71
545.867 74
545.882 59
545.897 61
545.912 36
545.927 39
545.942 19
545.958 71
545.973 115
545.988 140
546.003 178
546.018 177
546.033 114
546.048 108
546.063 78
546.079 65
546.094 67
546.109 77
546.124 97
546.139 85
546.154 128
546.169 87
546.184 58
546.200 94
546.215 106
546.230 60
546.245 55
546.260 103
546.275 95
546.290 103
546.306 117
546.321 59
546.336 50
546.351 103
546.366 95
546.381 69
546.396 36
546.411 53
546.427 77
546.442 45
546.457 76
546.472 61
546.487 45
546.502 54
546.517 52
546.532 39
546.548 25
546.563 23
546.578 55
546.593 15
546.608 43
546.623 48
546.638 55
546.654 14
546.669 44
546.684 24
546.699 73
546.714 43
546.729 55
546.744 48
546.759 43
546.775 30
546.790 50
546.805 43
546.820 51
546.835 42
546.850 31
546.865 19
546.881 51
546.896 37
546.911 39
546.926 68
546.941 74
546.956 124
546.971 60
546.987 42
547.002 66
547.017 127
547.032 106
547.047 117
547.062 112
547.077 131
547.093 119
547.108 113
547.123 145
547.138 118
547.153 90
547.168 73
547.183 102
547.199 98
547.214 61
547.229 82
547.244 79
547.259 103
547.274 108
547.289 105
547.305 63
547.320 70
547.335 53
547.350 44
547.365 48
547.380 63
547.395 78
547.411 62
547.426 57
547.441 59
547.456 64
547.471 43
547.486 34
547.501 38
547.517 52
547.532 54
547.547 59
547.562 86
547.577 54
547.592 15
547.607 25
547.623 13
547.638 37
547.653 60
547.668 39
547.683 42
547.698 38
547.713 63
547.729 44
547.744 59
547.759 38
547.774 36
547.789 22
547.804 18
547.819 25
547.835 13
547.850 58
547.865 58
547.880 40
547.895 45
547.910 54
547.926 38
547.941 62
547.956 52
547.971 43
547.986 55
548.001 78
548.016 82
548.032 104
548.047 90
548.062 90
548.077 83
548.092 104
548.107 64
548.123 71
548.138 68
548.153 122
548.168 143
548.183 156
548.198 84
548.213 54
548.229 65
548.244 38
548.259 109
548.274 150
548.289 111
548.304 98
548.320 103
548.335 120
548.350 151
548.365 104
548.380 106
548.395 119
548.411 114
548.426 153
548.441 117
548.456 219
548.471 207
548.486 201
548.501 184
548.517 146
548.532 111
548.547 117
548.562 84
548.577 43
548.592 30
548.608 69
548.623 63
548.638 70
548.653 48
548.668 45
548.683 71
548.699 32
548.714 42
548.729 62
548.744 46
548.759 61
548.774 81
548.790 58
548.805 48
548.820 33
548.835 67
548.850 58
548.865 38
548.881 31
548.896 64
548.911 63
548.926 51
548.941 34
548.956 59
548.972 53
548.987 51
549.002 83
549.017 57
549.032 39
549.047 83
549.063 97
549.078 53
549.093 46
549.108 89
549.123 108
549.138 41
549.154 58
549.169 100
549.184 85
549.199 39
549.214 63
549.229 76
549.245 95
549.260 98
549.275 78
549.290 129
549.305 86
549.320 109
549.336 72
549.351 60
549.366 41
549.381 70
549.396 89
549.411 66
549.427 84
549.442 94
549.457 66
549.472 98
549.487 86
549.502 135
549.518 125
549.533 54
549.548 64
549.563 46
549.578 33
549.594 35
549.609 52
549.624 57
549.639 35
549.654 24
549.669 36
549.685 10
549.700 21
549.715 21
549.730 41
549.745 49
549.760 46
549.776 30
549.791 19
549.806 8
549.821 24
549.836 50
549.852 57
549.867 23
549.882 28
549.897 24
549.912 35
549.927 18
549.943 23
549.958 47
549.973 86
549.988 189
550.003 329
550.018 309
550.034 195
550.049 131
550.064 117
550.079 108
550.094 74
550.110 61
550.125 92
550.140 90
550.155 57
550.170 50
550.185 38
550.201 86
550.216 57
550.231 96
550.246 72
550.261 85
550.277 61
550.292 65
550.307 100
550.322 150
550.337 155
550.353 186
550.368 156
550.383 156
550.398 285
550.413 518
550.428 517
550.444 609
550.459 999
550.474 2157
550.489 3946
550.504 4547
550.520 4171
550.535 3200
550.550 2306
550.565 1709
550.580 1228
550.596 912
550.611 633
550.626 436
550.641 251
550.656 193
550.671 187
550.687 211
550.702 141
550.717 137
550.732 141
550.747 127
550.763 95
550.778 55
550.793 62
550.808 63
550.823 100
550.839 78
550.854 60
550.869 121
550.884 80
550.899 87
550.915 121
550.930 121
550.945 43
550.960 41
550.975 99
550.990 92
551.006 107
551.021 95
551.036 153
551.051 129
551.066 119
551.082 169
551.097 139
551.112 134
551.127 133
551.142 106
551.158 104
551.173 115
551.188 111
551.203 110
551.218 130
551.234 186
551.249 198
551.264 137
551.279 99
551.294 161
551.310 125
551.325 123
551.340 97
551.355 118
551.370 70
551.386 86
551.401 154
551.416 216
551.431 262
551.446 381
551.462 570
551.477 1105
551.492 1513
551.507 1816
551.522 1633
551.538 1194
551.553 966
551.568 706
551.583 482
551.598 427
551.614 244
551.629 153
551.644 108
551.659 128
551.674 103
551.690 91
551.705 65
551.720 54
551.735 55
551.750 85
551.766 124
551.781 97
551.796 67
551.811 59
551.826 108
551.842 88
551.857 44
551.872 72
551.887 55
551.903 71
551.918 56
551.933 54
551.948 60
551.963 59
551.979 61
551.994 116
552.009 162
552.024 150
552.039 134
552.055 119
552.070 87
552.085 103
552.100 99
552.115 107
552.131 83
552.146 45
552.161 88
552.176 58
552.191 76
552.207 81
552.222 65
552.237 98
552.252 139
552.268 118
552.283 71
552.298 130
552.313 150
552.328 143
552.344 178
552.359 201
552.374 191
552.389 185
552.404 278
552.420 375
552.435 457
552.450 558
552.465 486
552.481 425
552.496 535
552.511 588
552.526 495
552.541 335
552.557 256
552.572 151
552.587 114
552.602 93
552.617 44
552.633 72
552.648 79
552.663 57
552.678 31
552.694 39
552.709 17
552.724 22
552.739 50
552.754 57
552.770 38
552.785 56
552.800 59
552.815 82
552.831 63
552.846 42
552.861 61
552.876 59
552.891 39
552.907 26
552.922 38
552.937 82
552.952 68
552.967 71
552.983 62
552.998 95
553.013 107
553.028 114
553.044 112
553.059 118
553.074 106
553.089 70
553.104 62
553.120 103
553.135 98
553.150 119
553.165 135
553.181 110
553.196 153
553.211 145
553.226 140
553.242 157
553.257 80
553.272 105
553.287 125
553.302 69
553.318 50
553.333 71
553.348 69
553.363 86
553.379 140
553.394 167
553.409 251
553.424 195
553.439 246
553.455 269
553.470 212
553.485 143
553.500 169
553.516 105
553.531 94
553.546 91
553.561 91
553.577 48
553.592 35
553.607 25
553.622 23
553.637 83
553.653 88
553.668 30
553.683 37
553.698 75
553.714 43
553.729 33
553.744 54
553.759 34
553.775 71
553.790 72
553.805 45
553.820 40
553.835 69
553.851 69
553.866 47
553.881 59
553.896 64
553.912 64
553.927 52
553.942 61
553.957 45
553.973 29
553.988 80
554.003 57
554.018 81
554.033 88
554.049 51
554.064 71
554.079 89
554.094 66
554.110 71
554.125 80
554.140 52
554.155 66
554.171 73
554.186 80
554.201 91
554.216 89
554.232 60
554.247 50
554.262 56
554.277 55
554.293 88
554.308 99
554.323 81
554.338 89
554.354 99
554.369 136
554.384 156
554.399 206
554.414 213
554.430 216
554.445 198
554.460 256
554.475 212
554.491 106
554.506 108
554.521 66
554.536 66
554.552 113
554.567 78
554.582 58
554.597 43
554.613 27
554.628 32
554.643 25
554.658 30
554.674 54
554.689 33
554.704 45
554.719 32
554.735 66
554.750 41
554.765 47
554.780 30
554.796 31
554.811 35
554.826 40
554.841 33
554.857 45
554.872 61
554.887 69
554.902 67
554.918 53
554.933 34
554.948 38
554.963 61
554.979 90
554.994 64
555.009 75
555.024 39
555.040 108
555.055 175
555.070 156
555.085 151
555.101 135
555.116 133
555.131 76
555.146 99
555.162 94
555.177 91
555.192 96
555.207 74
555.223 52
555.238 101
555.253 88
555.268 113
555.284 114
555.299 108
555.314 106
555.329 73
555.345 62
555.360 83
555.375 111
555.390 98
555.406 107
555.421 125
555.436 81
555.451 112
555.467 76
555.482 67
555.497 93
555.512 106
555.528 93
555.543 62
555.558 34
555.573 38
555.589 81
555.604 64
555.619 37
555.634 32
555.650 42
555.665 17
555.680 37
555.695 41
555.711 46
555.726 75
555.741 57
555.757 30
555.772 44
555.787 31
555.802 30
555.818 32
555.833 20
555.848 9
555.863 21
555.879 40
555.894 100
555.909 71
555.924 58
555.940 60
555.955 46
555.970 43
555.985 49
556.001 78
556.016 124
556.031 98
556.046 125
556.062 212
556.077 144
556.092 81
556.108 70
556.123 96
556.138 93
556.153 101
556.169 112
556.184 80
556.199 99
556.214 85
556.230 59
556.245 55
556.260 56
556.275 78
556.291 107
556.306 77
556.321 57
556.337 77
556.352 122
556.367 92
556.382 117
556.398 116
556.413 119
556.428 102
556.443 100
556.459 106
556.474 59
556.489 55
556.504 82
556.520 96
556.535 51
556.550 50
556.566 73
556.581 54
556.596 23
556.611 10
556.627 12
556.642 8
556.657 20
556.672 31
556.688 31
556.703 50
556.718 44
556.734 37
556.749 68
556.764 73
556.779 39
556.795 33
556.810 72
556.825 33
556.840 10
556.856 24
556.871 57
556.886 58
556.902 49
556.917 50
556.932 21
556.947 25
556.963 59
556.978 77
556.993 86
557.009 87
557.024 84
557.039 47
557.054 58
557.070 123
557.085 167
557.100 121
557.115 105
557.131 112
557.146 55
557.161 72
557.177 73
557.192 83
557.207 139
557.222 86
557.238 89
557.253 99
557.268 104
557.284 68
557.299 97
557.314 93
557.329 61
557.345 50
557.360 68
557.375 75
557.391 83
557.406 94
557.421 59
557.436 38
557.452 41
557.467 44
557.482 17
557.497 32
557.513 58
557.528 48
557.543 51
557.559 49
557.574 56
557.589 30
557.604 59
557.620 78
557.635 35
557.650 28
557.666 56
557.681 76
557.696 46
557.711 45
557.727 47
557.742 35
557.757 23
557.773 34
557.788 45
557.803 82
557.818 58
557.834 15
557.849 9
557.864 57
557.880 51
557.895 47
557.910 39
557.926 27
557.941 68
557.956 53
557.971 54
557.987 77
558.002 108
558.017 162
558.033 149
558.048 135
558.063 118
558.078 148
558.094 144
558.109 65
558.124 81
558.140 89
558.155 63
558.170 39
558.185 38
558.201 71
558.216 71
558.231 54
558.247 64
558.262 66
558.277 86
558.293 109
558.308 93
558.323 68
558.338 48
558.354 62
558.369 45
558.384 49
558.400 39
558.415 87
558.430 61
558.445 71
558.461 81
558.476 49
558.491 34
558.507 82
558.522 90
558.537 39
558.553 25
558.568 36
558.583 56
558.598 45
558.614 84
558.629 51
558.644 14
558.660 28
558.675 32
558.690 36
558.706 48
558.721 38
558.736 50
558.751 47
558.767 53
558.782 49
558.797 24
558.813 38
558.828 36
558.843 70
558.859 47
558.874 30
558.889 61
558.904 52
558.920 22
558.935 29
558.950 41
558.966 58
558.981 35
558.996 45
559.012 58
559.027 91
559.042 91
559.058 91
559.073 134
559.088 116
559.103 105
559.119 64
559.134 95
559.149 88
559.165 30
559.180 20
559.195 48
559.211 76
559.226 71
559.241 78
559.256 67
559.272 87
559.287 86
559.302 77
559.318 95
559.333 61
559.348 94
559.364 105
559.379 82
559.394 71
559.410 50
559.425 39
559.440 38
559.456 15
559.471 11
559.486 10
559.501 41
559.517 30
559.532 34
559.547 30
559.563 43
559.578 24
559.593 30
559.609 24
559.624 31
559.639 32
559.655 46
559.670 38
559.685 19
559.701 56
559.716 42
559.731 43
559.746 22
559.762 11
559.777 23
559.792 40
559.808 42
559.823 43
559.838 50
559.854 26
559.869 34
559.884 48
559.900 39
559.915 36
559.930 34
559.946 34
559.961 43
559.976 55
559.992 78
560.007 82
560.022 98
560.037 61
560.053 53
560.068 90
560.083 94
560.099 106
560.114 100
560.129 81
560.145 63
560.160 78
560.175 71
560.191 53
560.206 53
560.221 72
560.237 77
560.252 57
560.267 46
560.283 82
560.298 78
560.313 79
560.329 82
560.344 36
560.359 64
560.375 80
560.390 87
560.405 95
560.420 64
560.436 43
560.451 70
560.466 56
560.482 59
560.497 46
560.512 34
560.528 61
560.543 73
560.558 44
560.574 73
560.589 37
560.604 67
560.620 66
560.635 46
560.650 45
560.666 41
560.681 48
560.696 61
560.712 43
560.727 43
560.742 61
560.758 39
560.773 46
560.788 95
560.804 40
560.819 43
560.834 57
560.850 44
560.865 44
560.880 33
560.896 54
560.911 26
560.926 51
560.942 91
560.957 52
560.972 35
560.988 50
561.003 36
561.018 105
561.034 259
561.049 244
561.064 215
561.080 144
561.095 112
561.110 143
561.126 162
561.141 133
561.156 97
561.172 113
561.187 93
561.202 31
561.218 44
561.233 71
561.248 46
561.264 36
561.279 69
561.294 96
561.310 106
561.325 97
561.340 96
561.356 52
561.371 45
561.386 48
561.402 86
561.417 106
561.432 49
561.448 32
561.463 54
561.478 90
561.494 44
561.509 47
561.524 22
561.540 62
561.555 52
561.570 46
561.586 28
561.601 10
561.616 32
561.632 47
561.647 36
561.662 58
561.678 54
561.693 29
561.708 29
561.724 83
561.739 44
561.754 55
561.770 73
561.785 58
561.800 14
561.816 9
561.831 27
561.847 29
561.862 33
561.877 30
561.893 49
561.908 33
561.923 62
561.939 34
561.954 51
561.969 82
561.985 61
562.000 96
562.015 96
562.031 156
562.046 159
562.061 165
562.077 134
562.092 83
562.107 86
562.123 55
562.138 88
562.153 106
562.169 91
562.184 86
562.199 74
562.215 100
562.230 97
562.246 132
562.261 120
562.276 94
562.292 71
562.307 74
562.322 66
562.338 88
562.353 107
562.368 61
562.384 35
562.399 142
562.414 112
562.430 67
562.445 120
562.460 176
562.476 124
562.491 117
562.506 207
562.522 121
562.537 84
562.553 85
562.568 46
562.583 35
562.599 42
562.614 47
562.629 62
562.645 51
562.660 28
562.675 30
562.691 34
562.706 48
562.721 56
562.737 77
562.752 51
562.767 32
562.783 35
562.798 55
562.814 46
562.829 52
562.844 40
562.860 15
562.875 21
562.890 40
562.906 46
562.921 23
562.936 31
562.952 51
562.967 25
562.982 19
562.998 51
563.013 27
563.029 37
563.044 30
563.059 38
563.075 84
563.090 107
563.105 80
563.121 107
563.136 62
563.151 81
563.167 65
563.182 62
563.198 97
563.213 90
563.228 46
563.244 75
563.259 95
563.274 41
563.290 83
563.305 90
563.320 78
563.336 57
563.351 45
563.367 26
563.382 44
563.397 84
563.413 88
563.428 68
563.443 66
563.459 68
563.474 65
563.489 40
563.505 73
563.520 62
563.536 49
563.551 31
563.566 30
563.582 49
563.597 64
563.612 33
563.628 31
563.643 30
563.658 40
563.674 83
563.689 52
563.705 67
563.720 80
563.735 43
563.751 26
563.766 34
563.781 101
563.797 49
563.812 34
563.828 50
563.843 54
563.858 62
563.874 50
563.889 43
563.904 34
563.920 10
563.935 31
563.951 47
563.966 52
563.981 71
563.997 141
564.012 227
564.027 227
564.043 228
564.058 193
564.073 139
564.089 60
564.104 52
564.120 99
564.135 85
564.150 92
564.166 74
564.181 71
564.196 27
564.212 78
564.227 97
564.243 96
564.258 92
564.273 78
564.289 78
564.304 59
564.319 56
564.335 95
564.350 93
564.366 57
564.381 113
564.396 209
564.412 261
564.427 272
564.443 359
564.458 599
564.473 1033
564.489 1129
564.504 1055
564.519 807
564.535 583
564.550 430
564.566 415
564.581 232
564.596 144
564.612 107
564.627 99
564.642 73
564.658 92
564.673 45
564.689 44
564.704 68
564.719 56
564.735 53
564.750 53
564.766 64
564.781 48
564.796 25
564.812 24
564.827 13
564.842 46
564.858 56
564.873 56
564.889 75
564.904 58
564.919 21
564.935 55
564.950 83
564.966 79
564.981 60
564.996 124
565.012 138
565.027 184
565.042 155
565.058 120
565.073 134
565.089 97
565.104 44
565.119 24
565.135 54
565.150 68
565.166 73
565.181 104
565.196 138
565.212 117
565.227 90
565.242 74
565.258 70
565.273 117
565.289 95
565.304 61
565.319 65
565.335 48
565.350 63
565.366 53
565.381 48
565.396 100
565.412 123
565.427 170
565.443 283
565.458 241
565.473 329
565.489 481
565.504 467
565.520 314
565.535 238
565.550 240
565.566 166
565.581 159
565.597 78
565.612 56
565.627 96
565.643 65
565.658 66
565.673 50
565.689 52
565.704 23
565.720 62
565.735 46
565.750 81
565.766 91
565.781 90
565.797 74
565.812 33
565.827 84
565.843 67
565.858 46
565.874 34
565.889 53
565.904 51
565.920 43
565.935 65
565.951 62
565.966 43
565.981 69
565.997 170
566.012 137
566.028 143
566.043 162
566.058 183
566.074 106
566.089 76
566.105 74
566.120 80
566.135 126
566.151 92
566.166 73
566.182 104
566.197 57
566.212 52
566.228 73
566.243 92
566.259 100
566.274 84
566.289 88
566.305 98
566.320 128
566.336 151
566.351 131
566.366 142
566.382 148
566.397 226
566.413 319
566.428 490
566.444 449
566.459 515
566.474 440
566.490 496
566.505 564
566.521 488
566.536 364
566.551 258
566.567 185
566.582 111
566.598 130
566.613 48
566.628 41
566.644 45
566.659 103
566.675 74
566.690 44
566.705 87
566.721 85
566.736 95
566.752 41
566.767 63
566.783 53
566.798 75
566.813 54
566.829 55
566.844 66
566.860 40
566.875 63
566.890 41
566.906 45
566.921 72
566.937 101
566.952 108
566.967 78
566.983 81
566.998 70
567.014 93
567.029 142
567.045 183
567.060 206
567.075 159
567.091 106
567.106 79
567.122 63
567.137 77
567.152 79
567.168 69
567.183 105
567.199 98
567.214 76
567.230 72
567.245 61
567.260 52
567.276 120
567.291 72
567.307 101
567.322 132
567.337 176
567.353 163
567.368 196
567.384 100
567.399 101
567.415 162
567.430 228
567.445 183
567.461 197
567.476 186
567.492 178
567.507 163
567.522 190
567.538 186
567.553 124
567.569 77
567.584 72
567.600 62
567.615 84
567.630 80
567.646 55
567.661 37
567.677 42
567.692 67
567.708 55
567.723 66
567.738 72
567.754 35
567.769 61
567.785 44
567.800 30
567.815 36
567.831 65
567.846 53
567.862 82
567.877 76
567.893 88
567.908 68
567.923 73
567.939 75
567.954 74
567.970 164
567.985 728
568.001 2123
568.016 3633
568.031 3971
568.047 3081
568.062 2459
568.078 1882
568.093 1375
568.109 928
568.124 586
568.139 366
568.155 284
568.170 185
568.186 151
568.201 141
568.217 172
568.232 155
568.247 150
568.263 128
568.278 108
568.294 95
568.309 158
568.325 116
568.340 55
568.355 81
568.371 160
568.386 184
568.402 171
568.417 181
568.433 233
568.448 261
568.464 240
568.479 204
568.494 123
568.510 85
568.525 116
568.541 88
568.556 50
568.572 84
568.587 57
568.602 63
568.618 46
568.633 19
568.649 33
568.664 41
568.680 46
568.695 44
568.710 42
568.726 60
568.741 38
568.757 59
568.772 61
568.788 59
568.803 58
568.819 45
568.834 29
568.849 67
568.865 108
568.880 65
568.896 100
568.911 73
568.927 30
568.942 46
568.957 44
568.973 100
568.988 187
569.004 535
569.019 1006
569.035 1211
569.050 981
569.066 797
569.081 733
569.096 551
569.112 423
569.127 340
569.143 248
569.158 202
569.174 145
569.189 151
569.205 96
569.220 93
569.235 109
569.251 156
569.266 180
569.282 92
569.297 49
569.313 47
569.328 55
569.344 86
569.359 85
569.374 71
569.390 68
569.405 69
569.421 103
569.436 117
569.452 122
569.467 121
569.483 129
569.498 119
569.513 66
569.529 32
569.544 79
569.560 55
569.575 49
569.591 22
569.606 73
569.622 59
569.637 21
569.653 32
569.668 22
569.683 30
569.699 34
569.714 103
569.730 48
569.745 55
569.761 51
569.776 61
569.792 39
569.807 18
569.822 25
569.838 34
569.853 48
569.869 52
569.884 87
569.900 72
569.915 55
569.931 28
569.946 24
569.962 36
569.977 89
569.992 122
570.008 130
570.023 180
570.039 254
570.054 247
570.070 228
570.085 205
570.101 173
570.116 203
570.132 156
570.147 120
570.162 105
570.178 71
570.193 90
570.209 69
570.224 62
570.240 97
570.255 90
570.271 101
570.286 76
570.302 36
570.317 43
570.332 110
570.348 127
570.363 97
570.379 98
570.394 144
570.410 137
570.425 146
570.441 141
570.456 131
570.472 112
570.487 120
570.503 70
570.518 56
570.533 32
570.549 28
570.564 46
570.580 38
570.595 47
570.611 48
570.626 42
570.642 56
570.657 32
570.673 22
570.688 49
570.704 49
570.719 39
570.734 37
570.750 42
570.765 58
570.781 52
570.796 54
570.812 63
570.827 45
570.843 43
570.858 54
570.874 44
570.889 18
570.905 35
570.920 64
570.936 69
570.951 14
570.966 11
570.982 25
570.997 34
571.013 96
571.028 109
571.044 120
571.059 143
571.075 76
571.090 110
571.106 89
571.121 102
571.137 48
571.152 81
571.168 102
571.183 64
571.199 54
571.214 81
571.229 69
571.245 53
571.260 50
571.276 76
571.291 53
571.307 78
571.322 67
571.338 65
571.353 34
571.369 45
571.384 82
571.400 82
571.415 100
571.431 65
571.446 42
571.462 42
571.477 30
571.492 56
571.508 38
571.523 26
571.539 29
571.554 28
571.570 26
571.585 50
571.601 87
571.616 59
571.632 53
571.647 20
571.663 40
571.678 33
571.694 76
571.709 49
571.725 61
571.740 34
571.756 31
571.771 40
571.787 46
571.802 51
571.818 48
571.833 45
571.848 48
571.864 61
571.879 59
571.895 41
571.910 38
571.926 26
571.941 31
571.957 40
571.972 33
571.988 87
572.003 93
572.019 108
572.034 113
572.050 83
572.065 97
572.081 120
572.096 131
572.112 134
572.127 116
572.143 79
572.158 40
572.174 43
572.189 60
572.205 89
572.220 135
572.236 87
572.251 150
572.266 89
572.282 85
572.297 89
572.313 70
572.328 67
572.344 111
572.359 103
572.375 117
572.390 47
572.406 43
572.421 64
572.437 54
572.452 39
572.468 68
572.483 70
572.499 58
572.514 42
572.530 26
572.545 29
572.561 16
572.576 31
572.592 41
572.607 33
572.623 37
572.638 47
572.654 36
572.669 63
572.685 57
572.700 54
572.716 29
572.731 42
572.747 30
572.762 33
572.778 57
572.793 27
572.809 44
572.824 48
572.840 52
572.855 51
572.871 39
572.886 22
572.902 24
572.917 41
572.933 67
572.948 56
572.964 72
572.979 62
572.995 89
573.010 93
573.026 128
573.041 94
573.056 61
573.072 42
573.087 60
573.103 44
573.118 66
573.134 44
573.149 71
573.165 63
573.180 100
573.196 67
573.211 58
573.227 46
573.242 43
573.258 68
573.273 53
573.289 82
573.304 56
573.320 63
573.335 45
573.351 72
573.366 54
573.382 66
573.397 53
573.413 72
573.428 50
573.444 44
573.459 57
573.475 56
573.490 62
573.506 36
573.521 20
573.537 8
573.552 31
573.568 58
573.583 42
573.599 37
573.614 34
573.630 47
573.645 37
573.661 51
573.676 58
573.692 54
573.708 49
573.723 27
573.739 25
573.754 13
573.770 28
573.785 26
573.801 29
573.816 22
573.832 33
573.847 42
573.863 48
573.878 55
573.894 73
573.909 50
573.925 26
573.940 40
573.956 65
573.971 68
573.987 58
574.002 60
574.018 87
574.033 99
574.049 81
574.064 60
574.080 56
574.095 86
574.111 85
574.126 82
574.142 58
574.157 50
574.173 27
574.188 33
574.204 19
574.219 53
574.235 89
574.250 90
574.266 97
574.281 73
574.297 111
574.312 85
574.328 52
574.343 49
574.359 88
574.374 101
574.390 88
574.405 47
574.421 74
574.436 50
574.452 22
574.467 36
574.483 28
574.499 41
574.514 34
574.530 45
574.545 42
574.561 45
574.576 65
574.592 56
574.607 40
574.623 24
574.638 32
574.654 56
574.669 39
574.685 47
574.700 17
574.716 12
574.731 30
574.747 66
574.762 53
574.778 43
574.793 53
574.809 22
574.824 24
574.840 38
574.855 22
574.871 35
574.886 37
574.902 39
574.918 39
574.933 28
574.949 62
574.964 36
574.980 34
574.995 34
575.011 38
575.026 87
575.042 118
575.057 93
575.073 58
575.088 79
575.104 102
575.119 70
575.135 50
575.150 65
575.166 94
575.181 70
575.197 93
575.212 61
575.228 62
575.243 56
575.259 61
575.275 75
575.290 72
575.306 46
575.321 33
575.337 70
575.352 46
575.368 50
575.383 80
575.399 106
575.414 51
575.430 41
575.445 18
575.461 27
575.476 38
575.492 35
575.507 77
575.523 57
575.539 55
575.554 25
575.570 22
575.585 33
575.601 26
575.616 53
575.632 45
575.647 30
575.663 39
575.678 37
575.694 21
575.709 17
575.725 21
575.740 25
575.756 44
575.771 89
575.787 54
575.803 36
575.818 32
575.834 40
575.849 31
575.865 42
575.880 62
575.896 53
575.911 32
575.927 62
575.942 51
575.958 40
575.973 34
575.989 50
576.004 63
576.020 70
576.036 49
576.051 75
576.067 71
576.082 75
576.098 51
576.113 54
576.129 68
576.144 36
576.160 26
576.175 43
576.191 61
576.206 34
576.222 53
576.238 45
576.253 90
576.269 123
576.284 88
576.300 101
576.315 113
576.331 70
576.346 53
576.362 41
576.377 49
576.393 63
576.408 58
576.424 62
576.440 91
576.455 132
576.471 122
576.486 119
576.502 80
576.517 79
576.533 82
576.548 54
576.564 65
576.579 72
576.595 37
576.611 50
576.626 63
576.642 91
576.657 68
576.673 42
576.688 30
576.704 28
576.719 27
576.735 36
576.750 20
576.766 33
576.782 49
576.797 50
576.813 68
576.828 46
576.844 60
576.859 58
576.875 50
576.890 86
576.906 89
576.921 62
576.937 47
576.953 86
576.968 67
576.984 85
576.999 52
577.015 73
577.030 57
577.046 59
577.061 95
577.077 72
577.092 74
577.108 79
577.124 63
577.139 93
577.155 53
577.170 34
577.186 66
577.201 62
577.217 61
577.232 68
577.248 85
577.264 95
577.279 76
577.295 64
577.310 50
577.326 67
577.341 80
577.357 81
577.372 106
577.388 46
577.404 51
577.419 70
577.435 86
577.450 64
577.466 68
577.481 57
577.497 61
577.512 38
577.528 52
577.544 41
577.559 35
577.575 42
577.590 49
577.606 29
577.621 13
577.637 20
577.652 31
577.668 29
577.684 26
577.699 9
577.715 19
577.730 25
577.746 42
577.761 14
577.777 25
577.792 27
577.808 42
577.824 20
577.839 39
577.855 34
577.870 43
577.886 37
577.901 24
577.917 45
577.933 42
577.948 79
577.964 56
577.979 83
577.995 79
578.010 86
578.026 69
578.041 95
578.057 70
578.073 65
578.088 47
578.104 53
578.119 56
578.135 47
578.150 65
578.166 47
578.182 76
578.197 112
578.213 81
578.228 56
578.244 45
578.259 92
578.275 117
578.290 114
578.306 98
578.322 84
578.337 60
578.353 86
578.368 93
578.384 166
578.399 196
578.415 159
578.431 123
578.446 290
578.462 530
578.477 490
578.493 405
578.508 295
578.524 265
578.540 199
578.555 156
578.571 153
578.586 129
578.602 76
578.617 25
578.633 76
578.649 67
578.664 84
578.680 42
578.695 45
578.711 35
578.726 23
578.742 42
578.758 64
578.773 42
578.789 31
578.804 24
578.820 42
578.835 38
578.851 39
578.867 53
578.882 29
578.898 18
578.913 45
578.929 54
578.944 44
578.960 64
578.976 71
578.991 55
579.007 56
579.022 54
579.038 52
579.053 55
579.069 92
579.085 106
579.100 92
579.116 62
579.131 18
579.147 57
579.163 72
579.178 49
579.194 89
579.209 83
579.225 103
579.240 79
579.256 81
579.272 118
579.287 65
579.303 48
579.318 57
579.334 68
579.349 34
579.365 45
579.381 81
579.396 88
579.412 88
579.427 56
579.443 106
579.459 158
579.474 219
579.490 201
579.505 187
579.521 215
579.536 141
579.552 160
579.568 126
579.583 67
579.599 82
579.614 53
579.630 55
579.646 40
579.661 59
579.677 78
579.692 31
579.708 17
579.723 69
579.739 53
579.755 48
579.770 73
579.786 40
579.801 38
579.817 68
579.833 63
579.848 56
579.864 46
579.879 48
579.895 55
579.911 64
579.926 45
579.942 34
579.957 41
579.973 27
579.988 49
580.004 72
580.020 50
580.035 36
580.051 54
580.066 61
580.082 143
580.098 110
580.113 70
580.129 45
580.144 64
580.160 74
580.176 111
580.191 68
580.207 36
580.222 77
580.238 91
580.254 66
580.269 52
580.285 47
580.300 78
580.316 131
580.331 93
580.347 91
580.363 107
580.378 106
580.394 143
580.409 187
580.425 165
580.441 257
580.456 246
580.472 338
580.487 459
580.503 547
580.519 365
580.534 298
580.550 152
580.565 125
580.581 133
580.597 78
580.612 39
580.628 45
580.643 74
580.659 99
580.675 73
580.690 36
580.706 57
580.721 40
580.737 43
580.753 36
580.768 25
580.784 47
580.799 43
580.815 33
580.831 29
580.846 37
580.862 45
580.877 54
580.893 41
580.909 42
580.924 54
580.940 50
580.955 33
580.971 67
580.987 68
581.002 58
581.018 53
581.033 45
581.049 60
581.065 27
581.080 42
581.096 44
581.111 92
581.127 64
581.143 57
581.158 61
581.174 93
581.189 75
581.205 99
581.221 81
581.236 68
581.252 62
581.268 49
581.283 66
581.299 59
581.314 72
581.330 108
581.346 47
581.361 22
581.377 47
581.392 61
581.408 87
581.424 106
581.439 100
581.455 129
581.470 157
581.486 170
581.502 146
581.517 123
581.533 116
581.548 70
581.564 66
581.580 60
581.595 56
581.611 51
581.627 71
581.642 49
581.658 53
581.673 67
581.689 29
581.705 17
581.720 58
581.736 72
581.751 42
581.767 34
581.783 31
581.798 64
581.814 58
581.829 64
581.845 66
581.861 35
581.876 45
581.892 35
581.908 39
581.923 39
581.939 52
581.954 51
581.970 38
581.986 46
582.001 39
582.017 42
582.032 91
582.048 192
582.064 174
582.079 128
582.095 72
582.111 77
582.126 83
582.142 75
582.157 45
582.173 75
582.189 69
582.204 93
582.220 90
582.236 66
582.251 86
582.267 111
582.282 72
582.298 52
582.314 74
582.329 52
582.345 90
582.360 158
582.376 150
582.392 112
582.407 121
582.423 163
582.439 228
582.454 217
582.470 176
582.485 189
582.501 178
582.517 143
582.532 68
582.548 71
582.564 88
582.579 62
582.595 80
582.610 61
582.626 46
582.642 46
582.657 15
582.673 31
582.689 35
582.704 33
582.720 57
582.735 65
582.751 48
582.767 54
582.782 17
582.798 10
582.814 30
582.829 35
582.845 20
582.860 18
582.876 50
582.892 31
582.907 70
582.923 51
582.939 26
582.954 34
582.970 45
582.986 52
583.001 66
583.017 68
583.032 114
583.048 125
583.064 102
583.079 115
583.095 137
583.111 70
583.126 40
583.142 29
583.157 71
583.173 105
583.189 65
583.204 51
583.220 45
583.236 43
583.251 60
583.267 61
583.283 90
583.298 73
583.314 46
583.329 32
583.345 65
583.361 88
583.376 72
583.392 35
583.408 47
583.423 50
583.439 88
583.454 101
583.470 36
583.486 70
583.501 42
583.517 82
583.533 88
583.548 46
583.564 29
583.580 18
583.595 17
583.611 39
583.626 47
583.642 16
583.658 36
583.673 42
583.689 39
583.705 75
583.720 54
583.736 21
583.752 36
583.767 25
583.783 14
583.799 28
583.814 13
583.830 50
583.845 61
583.861 61
583.877 63
583.892 43
583.908 31
583.924 38
583.939 34
583.955 65
583.971 85
583.986 72
584.002 44
584.018 71
584.033 59
584.049 60
584.064 44
584.080 63
584.096 79
584.111 114
584.127 81
584.143 59
584.158 68
584.174 71
584.190 29
584.205 60
584.221 51
584.237 26
584.252 72
584.268 99
584.283 74
584.299 77
584.315 57
584.330 57
584.346 140
584.362 145
584.377 88
584.393 88
584.409 79
584.424 105
584.440 147
584.456 148
584.471 166
584.487 156
584.503 111
584.518 99
584.534 106
584.550 57
584.565 25
584.581 38
584.596 26
584.612 44
584.628 51
584.643 21
584.659 13
584.675 72
584.690 27
584.706 5
584.722 26
584.737 12
584.753 24
584.769 31
584.784 32
584.800 46
584.816 25
584.831 25
584.847 30
584.863 38
584.878 16
584.894 26
584.910 52
584.925 63
584.941 57
584.957 26
584.972 65
584.988 81
585.003 66
585.019 139
585.035 190
585.050 241
585.066 264
585.082 170
585.097 229
585.113 170
585.129 141
585.144 137
585.160 109
585.176 131
585.191 114
585.207 106
585.223 100
585.238 88
585.254 80
585.270 54
585.285 145
585.301 144
585.317 129
585.332 91
585.348 70
585.364 85
585.379 77
585.395 76
585.411 109
585.426 112
585.442 100
585.458 115
585.473 89
585.489 71
585.505 46
585.520 58
585.536 68
585.552 52
585.567 22
585.583 41
585.599 49
585.614 82
585.630 63
585.646 46
585.661 49
585.677 32
585.693 38
585.708 52
585.724 50
585.740 41
585.755 37
585.771 51
585.787 60
585.802 40
585.818 38
585.834 60
585.849 73
585.865 87
585.881 52
585.896 35
585.912 17
585.928 31
585.943 53
585.959 39
585.975 38
585.990 50
586.006 92
586.022 116
586.037 128
586.053 185
586.069 126
586.084 89
586.100 68
586.116 97
586.131 97
586.147 68
586.163 86
586.178 56
586.194 49
586.210 39
586.225 63
586.241 41
586.257 84
586.272 108
586.288 56
586.304 89
586.319 90
586.335 71
586.351 76
586.366 94
586.382 89
586.398 117
586.413 104
586.429 88
586.445 49
586.460 66
586.476 87
586.492 86
586.507 55
586.523 42
586.539 56
586.555 47
586.570 52
586.586 23
586.602 19
586.617 22
586.633 24
586.649 21
586.664 59
586.680 28
586.696 44
586.711 48
586.727 49
586.743 36
586.758 48
586.774 38
586.790 21
586.805 35
586.821 15
586.837 7
586.852 34
586.868 25
586.884 51
586.899 21
586.915 30
586.931 25
586.947 46
586.962 57
586.978 27
586.994 28
587.009 92
587.025 135
587.041 153
587.056 143
587.072 132
587.088 157
587.103 109
587.119 70
587.135 60
587.150 48
587.166 57
587.182 69
587.197 77
587.213 36
587.229 76
587.245 70
587.260 68
587.276 87
587.292 84
587.307 73
587.323 84
587.339 73
587.354 73
587.370 92
587.386 66
587.401 47
587.417 71
587.433 70
587.448 48
587.464 37
587.480 43
587.496 45
587.511 35
587.527 42
587.543 55
587.558 56
587.574 26
587.590 76
587.605 58
587.621 56
587.637 29
587.652 45
587.668 50
587.684 53
587.700 41
587.715 38
587.731 51
587.747 52
587.762 25
587.778 34
587.794 30
587.809 26
587.825 38
587.841 21
587.856 30
587.872 43
587.888 14
587.904 21
587.919 19
587.935 38
587.951 35
587.966 36
587.982 73
587.998 71
588.013 163
588.029 202
588.045 168
588.061 192
588.076 123
588.092 119
588.108 131
588.123 92
588.139 58
588.155 65
588.170 66
588.186 55
588.202 46
588.218 49
588.233 67
588.249 60
588.265 31
588.280 27
588.296 56
588.312 38
588.327 61
588.343 72
588.359 88
588.375 78
588.390 80
588.406 50
588.422 50
588.437 46
588.453 50
588.469 35
588.484 20
588.500 18
588.516 20
588.532 36
588.547 58
588.563 15
588.579 11
588.594 23
588.610 29
588.626 31
588.641 34
588.657 20
588.673 25
588.689 8
588.704 41
588.720 59
588.736 45
588.751 25
588.767 47
588.783 37
588.799 16
588.814 24
588.830 17
588.846 30
588.861 31
588.877 23
588.893 18
588.908 47
588.924 43
588.940 38
588.956 69
588.971 59
588.987 49
589.003 61
589.018 48
589.034 91
589.050 106
589.066 176
589.081 205
589.097 136
589.113 147
589.128 132
589.144 61
589.160 85
589.176 79
589.191 75
589.207 79
589.223 44
589.238 57
589.254 72
589.270 78
589.286 67
589.301 48
589.317 50
589.333 75
589.348 70
589.364 28
589.380 51
589.396 64
589.411 35
589.427 48
589.443 60
589.458 52
589.474 64
589.490 56
589.506 17
589.521 40
589.537 45
589.553 12
589.568 17
589.584 11
589.600 30
589.616 43
589.631 38
589.647 13
589.663 19
589.678 18
589.694 32
589.710 27
589.726 21
589.741 34
589.757 34
589.773 31
589.789 38
589.804 28
589.820 34
589.836 30
589.851 8
589.867 12
589.883 49
589.899 53
589.914 33
589.930 54
589.946 31
589.961 30
589.977 66
589.993 80
590.009 78
590.024 127
590.040 161
590.056 101
590.072 73
590.087 88
590.103 83
590.119 63
590.134 60
590.150 54
590.166 47
590.182 49
590.197 41
590.213 55
590.229 63
590.245 70
590.260 47
590.276 66
590.292 72
590.307 48
590.323 64
590.339 73
590.355 57
590.370 58
590.386 45
590.402 63
590.418 78
590.433 72
590.449 74
590.465 72
590.480 43
590.496 89
590.512 78
590.528 34
590.543 5
590.559 35
590.575 52
590.591 44
590.606 17
590.622 42
590.638 44
590.653 32
590.669 23
590.685 53
590.701 57
590.716 20
590.732 14
590.748 32
590.764 9
590.779 18
590.795 8
590.811 26
590.827 34
590.842 35
590.858 26
590.874 33
590.889 26
590.905 19
590.921 25
590.937 40
590.952 36
590.968 36
590.984 39
591.000 49
591.015 85
591.031 81
591.047 185
591.063 326
591.078 393
591.094 284
591.110 182
591.126 150
591.141 228
591.157 143
591.173 103
591.188 58
591.204 49
591.220 63
591.236 64
591.251 59
591.267 93
591.283 108
591.299 54
591.314 21
591.330 65
591.346 98
591.362 108
591.377 56
591.393 42
591.409 25
591.425 47
591.440 62
591.456 33
591.472 20
591.488 49
591.503 37
591.519 42
591.535 72
591.551 59
591.566 37
591.582 57
591.598 41
591.614 33
591.629 22
591.645 10
591.661 5
591.677 32
591.692 25
591.708 21
591.724 13
591.739 16
591.755 34
591.771 57
591.787 40
591.802 21
591.818 37
591.834 39
591.850 26
591.865 20
591.881 27
591.897 8
591.913 13
591.928 31
591.944 25
591.960 86
591.976 68
591.991 48
592.007 60
592.023 138
592.039 138
592.054 170
592.070 248
592.086 174
592.102 123
592.117 100
592.133 99
592.149 139
592.165 97
592.180 92
592.196 76
592.212 42
592.228 57
592.244 85
592.259 80
592.275 68
592.291 98
592.307 62
592.322 49
592.338 57
592.354 50
592.370 91
592.385 110
592.401 131
592.417 115
592.433 150
592.448 150
592.464 209
592.480 171
592.496 163
592.511 159
592.527 168
592.543 133
592.559 130
592.574 94
592.590 86
592.606 59
592.622 48
592.637 30
592.653 48
592.669 55
592.685 31
592.700 16
592.716 18
592.732 27
592.748 30
592.763 68
592.779 44
592.795 48
592.811 29
592.827 31
592.842 53
592.858 41
592.874 24
592.890 41
592.905 69
592.921 23
592.937 10
592.953 20
592.968 68
592.984 94
593.000 81
593.016 84
593.031 147
593.047 145
593.063 145
593.079 108
593.094 111
593.110 89
593.126 144
593.142 127
593.158 67
593.173 63
593.189 60
593.205 65
593.221 92
593.236 85
593.252 60
593.268 95
593.284 94
593.299 57
593.315 49
593.331 48
593.347 55
593.363 69
593.378 57
593.394 45
593.410 48
593.426 100
593.441 76
593.457 102
593.473 74
593.489 88
593.504 112
593.520 95
593.536 81
593.552 51
593.568 70
593.583 45
593.599 44
593.615 32
593.631 15
593.646 24
593.662 33
593.678 19
593.694 50
593.709 59
593.725 32
593.741 34
593.757 18
593.773 20
593.788 27
593.804 26
593.820 35
593.836 40
593.851 45
593.867 60
593.883 23
593.899 25
593.915 32
593.930 28
593.946 46
593.962 41
593.978 61
593.993 41
594.009 27
594.025 67
594.041 60
594.057 51
594.072 85
594.088 93
594.104 50
594.120 30
594.135 31
594.151 27
594.167 42
594.183 35
594.199 24
594.214 77
594.230 53
594.246 37
594.262 23
594.277 72
594.293 86
594.309 57
594.325 49
594.341 63
594.356 77
594.372 133
594.388 130
594.404 125
594.419 119
594.435 163
594.451 179
594.467 270
594.483 274
594.498 265
594.514 208
594.530 175
594.546 142
594.562 72
594.577 82
594.593 68
594.609 57
594.625 48
594.640 37
594.656 42
594.672 79
594.688 59
594.704 37
594.719 48
594.735 62
594.751 63
594.767 109
594.783 51
594.798 45
594.814 72
594.830 89
594.846 97
594.861 55
594.877 60
594.893 55
594.909 45
594.925 41
594.940 18
594.956 43
594.972 60
594.988 64
595.004 41
595.019 63
595.035 67
595.051 70
595.067 56
595.083 64
595.098 80
595.114 59
595.130 76
595.146 94
595.161 73
595.177 92
595.193 80
595.209 93
595.225 106
595.240 91
595.256 90
595.272 155
595.288 155
595.304 121
595.319 79
595.335 65
595.351 81
595.367 73
595.383 59
595.398 126
595.414 127
595.430 167
595.446 112
595.462 153
595.477 179
595.493 158
595.509 120
595.525 126
595.541 136
595.556 73
595.572 85
595.588 83
595.604 76
595.620 66
595.635 57
595.651 61
595.667 33
595.683 54
595.699 68
595.714 59
595.730 64
595.746 68
595.762 59
595.778 71
595.793 104
595.809 78
595.825 63
595.841 44
595.857 31
595.872 36
595.888 56
595.904 42
595.920 56
595.936 58
595.951 47
595.967 68
595.983 62
595.999 73
596.015 71
596.030 60
596.046 73
596.062 115
596.078 118
596.094 121
596.109 58
596.125 41
596.141 41
596.157 89
596.173 126
596.188 96
596.204 56
596.220 81
596.236 54
596.252 48
596.267 80
596.283 86
596.299 65
596.315 72
596.331 92
596.346 83
596.362 76
596.378 116
596.394 130
596.410 118
596.426 160
596.441 178
596.457 195
596.473 161
596.489 152
596.505 180
596.520 144
596.536 88
596.552 75
596.568 58
596.584 38
596.599 54
596.615 45
596.631 30
596.647 41
596.663 38
596.678 44
596.694 39
596.710 37
596.726 52
596.742 33
596.758 37
596.773 33
596.789 30
596.805 29
596.821 7
596.837 27
596.852 57
596.868 48
596.884 27
596.900 51
596.916 60
596.932 48
596.947 41
596.963 60
596.979 55
596.995 38
597.011 43
597.026 58
597.042 65
597.058 57
597.074 75
597.090 106
597.106 87
597.121 39
597.137 50
597.153 48
597.169 57
597.185 45
597.200 34
597.216 45
597.232 59
597.248 29
597.264 54
597.280 81
597.295 87
597.311 73
597.327 17
597.343 25
597.359 62
597.374 102
597.390 84
597.406 87
597.422 115
597.438 79
597.454 90
597.469 104
597.485 65
597.501 96
597.517 110
597.533 57
597.548 51
597.564 22
597.580 14
597.596 18
597.612 15
597.628 22
597.643 22
597.659 47
597.675 26
597.691 8
597.707 43
597.723 24
597.738 25
597.754 14
597.770 42
597.786 34
597.802 18
597.818 27
597.833 35
597.849 48
597.865 56
597.881 36
597.897 34
597.912 17
597.928 51
597.944 37
597.960 49
597.976 43
597.992 59
598.007 59
598.023 59
598.039 79
598.055 112
598.071 127
598.087 110
598.102 87
598.118 80
598.134 91
598.150 60
598.166 56
598.182 23
598.197 59
598.213 83
598.229 95
598.245 94
598.261 83
598.277 49
598.292 74
598.308 119
598.324 153
598.340 76
598.356 91
598.372 114
598.387 133
598.403 111
598.419 112
598.435 119
598.451 107
598.467 85
598.482 65
598.498 41
598.514 29
598.530 48
598.546 94
598.562 69
598.577 43
598.593 52
598.609 39
598.625 19
598.641 24
598.657 56
598.673 50
598.688 38
598.704 10
598.720 12
598.736 43
598.752 41
598.768 32
598.783 29
598.799 19
598.815 21
598.831 38
598.847 27
598.863 52
598.878 63
598.894 35
598.910 29
598.926 42
598.942 68
598.958 42
598.973 32
598.989 24
599.005 26
599.021 43
599.037 55
599.053 53
599.069 80
599.084 102
599.100 100
599.116 84
599.132 70
599.148 56
599.164 36
599.179 40
599.195 66
599.211 42
599.227 32
599.243 31
599.259 27
599.275 34
599.290 68
599.306 35
599.322 93
599.338 84
599.354 33
599.370 33
599.385 35
599.401 28
599.417 40
599.433 62
599.449 93
599.465 89
599.481 50
599.496 62
599.512 62
599.528 49
599.544 59
599.560 27
599.576 15
599.592 35
599.607 22
599.623 16
599.639 38
599.655 44
599.671 22
599.687 24
599.702 5
599.718 18
599.734 41
599.750 51
599.766 27
599.782 29
599.798 17
599.813 41
599.829 39
599.845 53
599.861 14
599.877 5
599.893 32
599.909 43
599.924 75
599.940 42
599.956 72
599.972 54
599.988 43
600.004 50
600.020 83
600.035 43
600.051 46
600.067 61
600.083 88
600.099 67
600.115 51
600.131 57
600.146 56
600.162 43
600.178 62
600.194 74
600.210 39
600.226 21
600.242 63
600.257 139
600.273 92
600.289 44
600.305 73
600.321 110
600.337 84
600.353 64
600.368 57
600.384 87
600.400 38
600.416 48
600.432 119
600.448 54
600.464 37
600.480 44
600.495 77
600.511 89
600.527 64
600.543 39
600.559 44
600.575 51
600.591 19
600.606 61
600.622 41
600.638 23
600.654 41
600.670 33
600.686 30
600.702 32
600.717 18
600.733 51
600.749 49
600.765 25
600.781 20
600.797 45
600.813 47
600.829 16
600.844 22
600.860 41
600.876 60
600.892 34
600.908 37
600.924 59
600.940 55
600.955 75
600.971 28
600.987 16
601.003 49
601.019 73
601.035 110
601.051 80
601.067 99
601.082 143
601.098 98
601.114 136
601.130 104
601.146 86
601.162 69
601.178 59
601.194 33
601.209 22
601.225 66
601.241 73
601.257 70
601.273 43
601.289 46
601.305 40
601.321 56
601.336 40
601.352 30
601.368 35
601.384 60
601.400 50
601.416 72
601.432 76
601.448 42
601.463 12
601.479 35
601.495 38
601.511 35
601.527 52
601.543 66
601.559 50
601.575 41
601.590 39
601.606 30
601.622 12
601.638 34
601.654 29
601.670 30
601.686 24
601.702 23
601.717 11
601.733 22
601.749 27
601.765 20
601.781 24
601.797 25
601.813 25
601.829 12
601.844 19
601.860 24
601.876 55
601.892 42
601.908 56
601.924 30
601.940 16
601.956 32
601.972 58
601.987 41
602.003 33
602.019 54
602.035 58
602.051 68
602.067 139
602.083 162
602.099 140
602.114 73
602.130 88
602.146 47
602.162 62
602.178 83
602.194 93
602.210 101
602.226 75
602.242 71
602.257 50
602.273 55
602.289 51
602.305 86
602.321 64
602.337 56
602.353 49
602.369 43
602.385 59
602.400 49
602.416 53
602.432 41
602.448 39
602.464 34
602.480 54
602.496 42
602.512 63
602.528 33
602.543 29
602.559 48
602.575 43
602.591 22
602.607 31
602.623 31
602.639 38
602.655 35
602.671 27
602.686 24
602.702 22
602.718 21
602.734 21
602.750 52
602.766 50
602.782 31
602.798 16
602.814 37
602.829 25
602.845 20
602.861 9
602.877 41
602.893 26
602.909 29
602.925 25
602.941 36
602.957 34
602.973 21
602.988 15
603.004 34
603.020 36
603.036 67
603.052 87
603.068 110
603.084 137
603.100 139
603.116 104
603.132 87
603.147 66
603.163 67
603.179 59
603.195 48
603.211 43
603.227 37
603.243 26
603.259 51
603.275 68
603.290 46
603.306 63
603.322 42
603.338 58
603.354 58
603.370 69
603.386 46
603.402 65
603.418 60
603.434 46
603.450 46
603.465 9
603.481 52
603.497 63
603.513 40
603.529 47
603.545 43
603.561 49
603.577 30
603.593 27
603.609 26
603.624 25
603.640 24
603.656 46
603.672 21
603.688 24
603.704 29
603.720 58
603.736 51
603.752 25
603.768 17
603.783 31
603.799 41
603.815 26
603.831 43
603.847 28
603.863 9
603.879 38
603.895 24
603.911 65
603.927 71
603.943 34
603.958 44
603.974 60
603.990 53
604.006 53
604.022 34
604.038 24
604.054 44
604.070 105
604.086 67
604.102 67
604.118 41
604.133 24
604.149 37
604.165 54
604.181 32
604.197 78
604.213 91
604.229 60
604.245 50
604.261 46
604.277 66
604.293 86
604.309 45
604.324 39
604.340 46
604.356 81
604.372 28
604.388 59
604.404 48
604.420 74
604.436 79
604.452 71
604.468 81
604.484 52
604.499 33
604.515 21
604.531 40
604.547 43
604.563 15
604.579 22
604.595 9
604.611 13
604.627 32
604.643 32
604.659 17
604.675 49
604.690 46
604.706 30
604.722 20
604.738 38
604.754 39
604.770 30
604.786 15
604.802 16
604.818 19
604.834 27
604.850 35
604.866 24
604.882 32
604.897 16
604.913 34
604.929 28
604.945 42
604.961 56
604.977 66
604.993 51
605.009 11
605.025 48
605.041 53
605.057 88
605.073 94
605.089 107
605.104 178
605.120 92
605.136 60
605.152 59
605.168 106
605.184 158
605.200 152
605.216 82
605.232 93
605.248 65
605.264 44
605.280 41
605.296 41
605.311 62
605.327 66
605.343 37
605.359 50
605.375 39
605.391 70
605.407 48
605.423 33
605.439 35
605.455 48
605.471 49
605.487 34
605.503 40
605.519 57
605.534 33
605.550 21
605.566 37
605.582 47
605.598 29
605.614 21
605.630 37
605.646 56
605.662 38
605.678 16
605.694 8
605.710 20
605.726 16
605.742 27
605.757 24
605.773 44
605.789 57
605.805 45
605.821 28
605.837 69
605.853 38
605.869 21
605.885 43
605.901 45
605.917 33
605.933 32
605.949 43
605.965 48
605.981 54
605.997 81
606.012 62
606.028 81
606.044 101
606.060 87
606.076 106
606.092 81
606.108 84
606.124 74
606.140 79
606.156 58
606.172 119
606.188 111
606.204 78
606.220 106
606.236 78
606.252 98
606.267 112
606.283 85
606.299 45
606.315 78
606.331 81
606.347 65
606.363 83
606.379 58
606.395 26
606.411 62
606.427 125
606.443 89
606.459 43
606.475 93
606.491 77
606.507 84
606.522 39
606.538 3
606.554 10
606.570 20
606.586 26
606.602 27
606.618 44
606.634 45
606.650 28
606.666 38
606.682 62
606.698 68
606.714 71
606.730 26
606.746 21
606.762 28
606.778 60
606.794 59
606.809 32
606.825 40
606.841 39
606.857 43
606.873 49
606.889 19
606.905 42
606.921 75
606.937 37
606.953 49
606.969 52
606.985 46
607.001 39
607.017 46
607.033 72
607.049 67
607.065 84
607.081 86
607.097 82
607.113 51
607.128 63
607.144 28
607.160 29
607.176 17
607.192 15
607.208 34
607.224 37
607.240 17
607.256 45
607.272 47
607.288 51
607.304 94
607.320 36
607.336 38
607.352 67
607.368 59
607.384 54
607.400 49
607.416 30
607.432 71
607.448 44
607.463 35
607.479 56
607.495 63
607.511 57
607.527 70
607.543 44
607.559 64
607.575 59
607.591 33
607.607 10
607.623 19
607.639 16
607.655 4
607.671 18
607.687 44
607.703 34
607.719 29
607.735 23
607.751 30
607.767 33
607.783 45
607.799 52
607.815 19
607.830 40
607.846 27
607.862 21
607.878 32
607.894 39
607.910 39
607.926 29
607.942 18
607.958 35
607.974 44
607.990 72
608.006 81
608.022 101
608.038 59
608.054 51
608.070 66
608.086 49
608.102 53
608.118 81
608.134 64
608.150 29
608.166 20
608.182 19
608.198 33
608.214 63
608.230 54
608.246 51
608.261 76
608.277 91
608.293 54
608.309 38
608.325 46
608.341 68
608.357 49
608.373 55
608.389 82
608.405 134
608.421 153
608.437 122
608.453 143
608.469 145
608.485 130
608.501 85
608.517 98
608.533 98
608.549 108
608.565 49
608.581 37
608.597 31
608.613 38
608.629 40
608.645 69
608.661 49
608.677 59
608.693 35
608.709 26
608.725 13
608.741 21
608.756 26
608.772 15
608.788 11
608.804 16
608.820 12
608.836 17
608.852 32
608.868 33
608.884 26
608.900 45
608.916 69
608.932 45
608.948 28
608.964 25
608.980 37
608.996 52
609.012 42
609.028 79
609.044 59
609.060 68
609.076 82
609.092 49
609.108 32
609.124 71
609.140 39
609.156 30
609.172 38
609.188 65
609.204 65
609.220 94
609.236 64
609.252 42
609.268 59
609.284 65
609.300 69
609.316 95
609.332 84
609.348 111
609.364 73
609.380 37
609.396 53
609.412 46
609.427 89
609.443 84
609.459 89
609.475 62
609.491 116
609.507 53
609.523 74
609.539 61
609.555 66
609.571 52
609.587 65
609.603 57
609.619 66
609.635 61
609.651 28
609.667 33
609.683 26
609.699 21
609.715 20
609.731 33
609.747 27
609.763 29
609.779 31
609.795 23
609.811 8
609.827 1
609.843 13
609.859 20
609.875 1
609.891 8
609.907 31
609.923 32
609.939 10
609.955 13
609.971 41
609.987 44
610.003 40
610.019 15
610.035 39
610.051 101
610.067 128
610.083 119
610.099 91
610.115 108
610.131 81
610.147 76
610.163 38
610.179 36
610.195 54
610.211 39
610.227 40
610.243 61
610.259 64
610.275 65
610.291 57
610.307 68
610.323 52
610.339 26
610.355 41
610.371 38
610.387 60
610.403 138
610.419 157
610.435 162
610.451 114
610.467 110
610.483 73
610.499 95
610.515 116
610.531 108
610.547 98
610.563 53
610.579 78
610.595 100
610.611 100
610.627 52
610.643 40
610.659 19
610.675 36
610.691 50
610.707 31
610.723 45
610.739 52
610.755 40
610.771 58
610.787 37
610.803 20
610.819 22
610.835 18
610.851 17
610.867 26
610.883 15
610.899 41
610.915 56
610.931 32
610.947 24
610.963 33
610.979 34
610.995 57
611.011 56
611.027 99
611.043 107
611.059 111
611.075 100
611.091 109
611.107 91
611.123 75
611.139 78
611.155 79
611.171 49
611.187 90
611.203 55
611.219 70
611.235 61
611.251 63
611.267 74
611.283 99
611.299 128
611.315 142
611.331 112
611.347 84
611.363 94
611.379 60
611.395 62
611.411 115
611.427 97
611.443 42
611.459 61
611.475 80
611.491 43
611.507 66
611.523 87
611.539 65
611.555 45
611.571 44
611.587 39
611.603 32
611.619 34
611.635 41
611.651 42
611.667 20
611.683 54
611.699 46
611.715 27
611.731 55
611.747 75
611.763 70
611.779 67
611.795 24
611.811 34
611.827 53
611.843 56
611.859 47
611.875 71
611.891 95
611.907 66
611.923 58
611.939 36
611.955 35
611.971 31
611.987 60
612.003 72
612.019 69
612.035 98
612.051 84
612.067 69
612.083 185
612.099 360
612.115 288
612.131 272
612.147 219
612.163 106
612.179 114
612.195 124
612.211 98
612.227 76
612.243 92
612.259 98
612.275 69
612.291 66
612.307 58
612.323 42
612.339 94
612.355 97
612.371 67
612.388 97
612.404 105
612.420 103
612.436 99
612.452 83
612.468 97
612.484 77
612.500 72
612.516 72
612.532 89
612.548 41
612.564 15
612.580 63
612.596 78
612.612 66
612.628 55
612.644 40
612.660 28
612.676 15
612.692 42
612.708 72
612.724 42
612.740 20
612.756 42
612.772 15
612.788 41
612.804 30
612.820 25
612.836 15
612.852 20
612.868 27
612.884 50
612.900 35
612.916 26
612.932 29
612.948 43
612.964 23
612.980 48
612.996 55
613.012 45
613.028 50
613.044 84
613.061 87
613.077 110
613.093 192
613.109 174
613.125 143
613.141 170
613.157 107
613.173 125
613.189 96
613.205 106
613.221 71
613.237 62
613.253 88
613.269 38
613.285 59
613.301 101
613.317 91
613.333 46
613.349 33
613.365 42
613.381 43
613.397 63
613.413 37
613.429 48
613.445 75
613.461 38
613.477 29
613.493 41
613.509 45
613.525 45
613.541 46
613.557 33
613.574 28
613.590 13
613.606 26
613.622 24
613.638 39
613.654 28
613.670 46
613.686 49
613.702 35
613.718 13
613.734 28
613.750 27
613.766 24
613.782 16
613.798 25
613.814 18
613.830 17
613.846 32
613.862 28
613.878 12
613.894 24
613.910 24
613.926 42
613.942 161
613.958 409
613.974 573
613.991 468
614.007 441
614.023 370
614.039 281
614.055 329
614.071 350
614.087 259
614.103 205
614.119 135
614.135 174
614.151 158
614.167 80
614.183 90
614.199 67
614.215 37
614.231 55
614.247 81
614.263 42
614.279 87
614.295 100
614.311 55
614.327 68
614.343 54
614.359 46
614.376 66
614.392 70
614.408 66
614.424 85
614.440 87
614.456 65
614.472 44
614.488 45
614.504 36
614.520 80
614.536 56
614.552 44
614.568 29
614.584 11
614.600 31
614.616 18
614.632 38
614.648 70
614.664 70
614.680 59
614.696 43
614.713 60
614.729 51
614.745 20
614.761 29
614.777 36
614.793 51
614.809 28
614.825 24
614.841 25
614.857 41
614.873 27
614.889 28
614.905 46
614.921 31
614.937 59
614.953 80
614.969 135
614.985 129
615.001 154
615.018 154
615.034 159
615.050 144
615.066 124
615.082 78
615.098 81
615.114 78
615.130 92
615.146 107
615.162 73
615.178 39
615.194 60
615.210 76
615.226 110
615.242 75
615.258 75
615.274 52
615.290 32
615.307 63
615.323 77
615.339 96
615.355 31
615.371 35
615.387 71
615.403 76
615.419 105
615.435 76
615.451 47
615.467 30
615.483 32
615.499 18
615.515 16
615.531 18
615.547 21
615.563 27
615.580 17
615.596 20
615.612 19
615.628 18
615.644 13
615.660 37
615.676 57
615.692 43
615.708 33
615.724 31
615.740 30
615.756 13
615.772 20
615.788 15
615.804 22
615.820 17
615.837 21
615.853 39
615.869 35
615.885 17
615.901 23
615.917 32
615.933 48
615.949 51
615.965 41
615.981 80
615.997 48
616.013 62
616.029 66
616.045 92
616.061 61
616.078 97
616.094 67
616.110 66
616.126 75
616.142 89
616.158 72
616.174 78
616.190 74
616.206 51
616.222 62
616.238 51
616.254 49
616.270 39
616.286 39
616.303 46
616.319 50
616.335 60
616.351 48
616.367 78
616.383 87
616.399 69
616.415 35
616.431 85
616.447 50
616.463 57
616.479 51
616.495 29
616.511 60
616.528 75
616.544 56
616.560 51
616.576 70
616.592 60
616.608 58
616.624 73
616.640 35
616.656 28
616.672 36
616.688 31
616.704 19
616.720 20
616.736 54
616.753 23
616.769 23
616.785 11
616.801 28
616.817 23
616.833 10
616.849 48
616.865 48
616.881 25
616.897 35
616.913 10
616.929 24
616.945 22
616.962 65
616.978 66
616.994 32
617.010 42
617.026 31
617.042 22
617.058 78
617.074 78
617.090 81
617.106 38
617.122 84
617.138 97
617.155 75
617.171 59
617.187 44
617.203 62
617.219 45
617.235 62
617.251 49
617.267 43
617.283 54
617.299 28
617.315 60
617.331 49
617.348 69
617.364 49
617.380 15
617.396 97
617.412 72
617.428 29
617.444 44
617.460 51
617.476 22
617.492 9
617.508 22
617.524 34
617.541 24
617.557 19
617.573 30
617.589 32
617.605 39
617.621 13
617.637 8
617.653 7
617.669 13
617.685 26
617.701 15
617.718 9
617.734 23
617.750 48
617.766 42
617.782 27
617.798 46
617.814 17
617.830 35
617.846 39
617.862 34
617.878 20
617.895 10
617.911 18
617.927 35
617.943 34
617.959 77
617.975 41
617.991 12
618.007 63
618.023 54
618.039 20
618.055 25
618.072 65
618.088 94
618.104 99
618.120 23
618.136 41
618.152 50
618.168 43
618.184 45
618.200 26
618.216 20
618.232 46
618.249 27
618.265 47
618.281 54
618.297 71
618.313 63
618.329 45
618.345 66
618.361 70
618.377 59
618.393 68
618.410 57
618.426 57
618.442 36
618.458 43
618.474 48
618.490 33
618.506 50
618.522 11
618.538 26
618.554 49
618.571 52
618.587 61
618.603 27
618.619 23
618.635 28
618.651 49
618.667 15
618.683 13
618.699 17
618.715 9
618.732 12
618.748 28
618.764 15
618.780 13
618.796 16
618.812 24
618.828 43
618.844 31
618.860 36
618.876 44
618.893 25
618.909 53
618.925 23
618.941 41
618.957 41
618.973 25
618.989 55
619.005 49
619.021 70
619.038 59
619.054 86
619.070 93
619.086 55
619.102 139
619.118 141
619.134 109
619.150 84
619.166 37
619.183 63
619.199 65
619.215 79
619.231 116
619.247 82
619.263 92
619.279 93
619.295 84
619.311 90
619.327 82
619.344 62
619.360 75
619.376 47
619.392 61
619.408 47
619.424 49
619.440 39
619.456 37
619.472 39
619.489 71
619.505 44
619.521 6
619.537 49
619.553 42
619.569 15
619.585 24
619.601 39
619.618 33
619.634 24
619.650 47
619.666 29
619.682 46
619.698 20
619.714 25
619.730 22
619.746 19
619.763 5
619.779 22
619.795 29
619.811 13
619.827 31
619.843 26
619.859 18
619.875 44
619.891 16
619.908 16
619.924 3
619.940 21
619.956 51
619.972 54
619.988 50
620.004 61
620.020 47
620.037 48
620.053 82
620.069 81
620.085 84
620.101 107
620.117 97
620.133 92
620.149 77
620.166 104
620.182 102
620.198 87
620.214 45
620.230 41
620.246 68
620.262 90
620.278 71
620.294 94
620.311 64
620.327 57
620.343 59
620.359 67
620.375 64
620.391 78
620.407 78
620.423 111
620.440 132
620.456 115
620.472 69
620.488 49
620.504 60
620.520 69
620.536 52
620.552 14
620.569 57
620.585 73
620.601 69
620.617 43
620.633 37
620.649 29
620.665 60
620.681 27
620.698 42
620.714 23
620.730 42
620.746 69
620.762 31
620.778 30
620.794 58
620.811 54
620.827 21
620.843 26
620.859 23
620.875 48
620.891 85
620.907 55
620.923 26
620.940 24
620.956 39
620.972 55
620.988 58
621.004 59
621.020 53
621.036 43
621.052 68
621.069 90
621.085 109
621.101 105
621.117 90
621.133 89
621.149 89
621.165 52
621.182 46
621.198 49
621.214 68
621.230 85
621.246 62
621.262 55
621.278 121
621.294 79
621.311 72
621.327 41
621.343 19
621.359 37
621.375 26
621.391 43
621.407 32
621.424 52
621.440 69
621.456 56
621.472 33
621.488 26
621.504 35
621.520 74
621.537 59
621.553 31
621.569 10
621.585 32
621.601 45
621.617 31
621.633 24
621.650 23
621.666 50
621.682 27
621.698 27
621.714 23
621.730 23
621.746 38
621.763 31
621.779 30
621.795 21
621.811 35
621.827 28
621.843 26
621.859 18
621.876 37
621.892 32
621.908 74
621.924 86
621.940 84
621.956 123
621.972 142
621.989 138
622.005 133
622.021 102
622.037 73
622.053 75
622.069 107
622.085 194
622.102 275
622.118 238
622.134 142
622.150 112
622.166 144
622.182 113
622.198 83
622.215 62
622.231 68
622.247 66
622.263 38
622.279 58
622.295 95
622.311 73
622.328 65
622.344 77
622.360 56
622.376 45
622.392 47
622.408 64
622.425 75
622.441 72
622.457 144
622.473 136
622.489 114
622.505 102
622.521 50
622.538 61
622.554 75
622.570 55
622.586 69
622.602 19
622.618 26
622.634 37
622.651 33
622.667 25
622.683 44
622.699 59
622.715 34
622.731 22
622.748 29
622.764 22
622.780 41
622.796 45
622.812 18
622.828 21
622.844 26
622.861 27
622.877 37
622.893 76
622.909 62
622.925 42
622.941 65
622.958 79
622.974 67
622.990 73
623.006 68
623.022 87
623.038 77
623.055 56
623.071 88
623.087 131
623.103 154
623.119 112
623.135 98
623.151 100
623.168 65
623.184 42
623.200 40
623.216 55
623.232 79
623.248 65
623.265 63
623.281 47
623.297 46
623.313 78
623.329 70
623.345 31
623.362 47
623.378 61
623.394 113
623.410 90
623.426 98
623.442 32
623.459 50
623.475 54
623.491 92
623.507 59
623.523 35
623.539 21
623.556 15
623.572 35
623.588 31
623.604 27
623.620 20
623.636 18
623.653 19
623.669 32
623.685 36
623.701 43
623.717 45
623.733 33
623.750 17
623.766 37
623.782 41
623.798 41
623.814 50
623.830 53
623.847 33
623.863 57
623.879 62
623.895 21
623.911 22
623.927 79
623.944 78
623.960 68
623.976 49
623.992 33
624.008 27
624.024 18
624.041 27
624.057 92
624.073 212
624.089 212
624.105 181
624.121 113
624.138 120
624.154 118
624.170 152
624.186 105
624.202 124
624.218 78
624.235 44
624.251 93
624.267 54
624.283 37
624.299 63
624.316 65
624.332 82
624.348 73
624.364 86
624.380 77
624.396 31
624.413 58
624.429 53
624.445 56
624.461 102
624.477 124
624.493 102
624.510 110
624.526 97
624.542 54
624.558 38
624.574 40
624.591 38
624.607 27
624.623 18
624.639 44
624.655 36
624.671 32
624.688 33
624.704 27
624.720 24
624.736 13
624.752 43
624.769 31
624.785 47
624.801 42
624.817 58
624.833 55
624.849 35
624.866 49
624.882 31
624.898 66
624.914 36
624.930 22
624.947 76
624.963 47
624.979 43
624.995 46
625.011 77
625.027 62
625.044 87
625.060 147
625.076 119
625.092 100
625.108 175
625.125 107
625.141 47
625.157 37
625.173 46
625.189 65
625.205 84
625.222 96
625.238 115
625.254 52
625.270 46
625.286 50
625.303 80
625.319 79
625.335 77
625.351 66
625.367 62
625.384 121
625.400 62
625.416 48
625.432 40
625.448 49
625.464 47
625.481 60
625.497 47
625.513 31
625.529 31
625.545 20
625.562 28
625.578 38
625.594 28
625.610 46
625.626 41
625.643 22
625.659 17
625.675 27
625.691 32
625.707 37
625.724 38
625.740 30
625.756 28
625.772 24
625.788 30
625.805 33
625.821 26
625.837 43
625.853 43
625.869 28
625.885 23
625.902 35
625.918 12
625.934 32
625.950 40
625.966 18
625.983 51
625.999 77
626.015 65
626.031 64
626.047 54
626.064 155
626.080 144
626.096 209
626.112 288
626.128 194
626.145 201
626.161 159
626.177 91
626.193 82
626.209 67
626.226 105
626.242 83
626.258 78
626.274 71
626.290 70
626.307 41
626.323 41
626.339 82
626.355 69
626.371 59
626.388 65
626.404 79
626.420 90
626.436 47
626.452 41
626.469 40
626.485 62
626.501 122
626.517 85
626.533 44
626.550 40
626.566 54
626.582 32
626.598 16
626.614 46
626.631 29
626.647 37
626.663 42
626.679 66
626.696 28
626.712 27
626.728 75
626.744 91
626.760 82
626.777 61
626.793 39
626.809 45
626.825 36
626.841 50
626.858 42
626.874 51
626.890 45
626.906 33
626.922 45
626.939 80
626.955 49
626.971 47
626.987 23
627.003 41
627.020 67
627.036 113
627.052 166
627.068 158
627.085 193
627.101 185
627.117 149
627.133 114
627.149 65
627.166 63
627.182 33
627.198 62
627.214 79
627.230 87
627.247 87
627.263 54
627.279 73
627.295 53
627.311 50
627.328 22
627.344 12
627.360 60
627.376 48
627.393 36
627.409 58
627.425 52
627.441 48
627.457 56
627.474 39
627.490 75
627.506 52
627.522 53
627.539 48
627.555 36
627.571 10
627.587 18
627.603 41
627.620 36
627.636 27
627.652 46
627.668 67
627.684 61
627.701 50
627.717 86
627.733 107
627.749 143
627.766 165
627.782 185
627.798 134
627.814 153
627.830 111
627.847 145
627.863 118
627.879 134
627.895 135
627.912 138
627.928 108
627.944 142
627.960 184
627.976 183
627.993 186
628.009 192
628.025 135
628.041 121
628.058 145
628.074 124
628.090 177
628.106 144
628.122 92
628.139 134
628.155 156
628.171 128
628.187 97
628.204 113
628.220 71
628.236 67
628.252 95
628.268 103
628.285 77
628.301 121
628.317 80
628.333 73
628.350 80
628.366 120
628.382 60
628.398 93
628.415 108
628.431 128
628.447 141
628.463 121
628.479 110
628.496 73
628.512 93
628.528 77
628.544 101
628.561 105
628.577 80
628.593 49
628.609 81
628.625 78
628.642 97
628.658 82
628.674 46
628.690 84
628.707 109
628.723 140
628.739 81
628.755 60
628.772 83
628.788 141
628.804 166
628.820 110
628.837 136
628.853 129
628.869 101
628.885 113
628.901 114
628.918 80
628.934 50
628.950 52
628.966 59
628.983 74
628.999 100
629.015 120
629.031 75
629.048 74
629.064 97
629.080 143
629.096 180
629.113 106
629.129 103
629.145 103
629.161 79
629.177 93
629.194 97
629.210 69
629.226 68
629.242 70
629.259 58
629.275 89
629.291 73
629.307 112
629.324 101
629.340 70
629.356 73
629.372 62
629.389 53
629.405 69
629.421 42
629.437 50
629.454 63
629.470 58
629.486 48
629.502 65
629.519 66
629.535 44
629.551 36
629.567 41
629.583 35
629.600 45
629.616 66
629.632 66
629.648 42
629.665 47
629.681 73
629.697 77
629.713 63
629.730 39
629.746 26
629.762 39
629.778 49
629.795 63
629.811 54
629.827 76
629.843 55
629.860 40
629.876 41
629.892 59
629.908 56
629.925 44
629.941 72
629.957 119
629.973 116
629.990 78
630.006 83
630.022 51
630.038 69
630.055 64
630.071 66
630.087 55
630.103 82
630.120 99
630.136 113
630.152 87
630.168 84
630.185 65
630.201 76
630.217 81
630.233 54
630.250 94
630.266 59
630.282 60
630.298 66
630.315 71
630.331 55
630.347 69
630.363 74
630.380 93
630.396 59
630.412 77
630.428 55
630.445 44
630.461 54
630.477 20
630.493 41
630.510 43
630.526 17
630.542 58
630.558 63
630.575 42
630.591 62
630.607 49
630.623 17
630.640 41
630.656 44
630.672 40
630.688 54
630.705 63
630.721 39
630.737 37
630.754 78
630.770 78
630.786 45
630.802 51
630.819 75
630.835 75
630.851 67
630.867 46
630.884 47
630.900 51
630.916 40
630.932 65
630.949 51
630.965 58
630.981 58
630.997 54
631.014 44
631.030 23
631.046 36
631.062 36
631.079 32
631.095 50
631.111 42
631.128 27
631.144 69
631.160 51
631.176 63
631.193 95
631.209 56
631.225 60
631.241 65
631.258 66
631.274 76
631.290 96
631.306 72
631.323 67
631.339 82
631.355 90
631.371 63
631.388 56
631.404 51
631.420 18
631.437 25
631.453 46
631.469 49
631.485 21
631.502 29
631.518 42
631.534 23
631.550 27
631.567 9
631.583 18
631.599 57
631.616 20
631.632 16
631.648 18
631.664 40
631.681 28
631.697 29
631.713 33
631.729 44
631.746 86
631.762 47
631.778 9
631.794 21
631.811 17
631.827 6
631.843 26
631.860 17
631.876 18
631.892 35
631.908 18
631.925 26
631.941 37
631.957 46
631.973 23
631.990 12
632.006 16
632.022 20
632.039 58
632.055 79
632.071 64
632.087 36
632.104 58
632.120 66
632.136 35
632.153 33
632.169 36
632.185 34
632.201 80
632.218 69
632.234 57
632.250 29
632.266 53
632.283 65
632.299 34
632.315 67
632.332 69
632.348 47
632.364 83
632.380 70
632.397 46
632.413 40
632.429 43
632.446 32
632.462 43
632.478 31
632.494 24
632.511 45
632.527 50
632.543 36
632.559 59
632.576 52
632.592 49
632.608 29
632.625 53
632.641 47
632.657 43
632.673 42
632.690 49
632.706 32
632.722 55
632.739 51
632.755 20
632.771 36
632.787 32
632.804 18
632.820 18
632.836 24
632.853 40
632.869 51
632.885 25
632.901 45
632.918 26
632.934 23
632.950 34
632.967 30
632.983 23
632.999 28
633.015 37
633.032 52
633.048 47
633.064 65
633.081 58
633.097 59
633.113 81
633.129 45
633.146 31
633.162 21
633.178 43
633.195 78
633.211 46
633.227 22
633.243 29
633.260 46
633.276 64
633.292 74
633.309 48
633.325 32
633.341 53
633.358 78
633.374 86
633.390 56
633.406 39
633.423 73
633.439 77
633.455 90
633.472 40
633.488 24
633.504 37
633.520 29
633.537 26
633.553 12
633.569 21
633.586 45
633.602 42
633.618 55
633.635 47
633.651 29
633.667 34
633.683 5
633.700 5
633.716 26
633.732 15
633.749 8
633.765 36
633.781 62
633.797 43
633.814 55
633.830 39
633.846 30
633.863 25
633.879 26
633.895 59
633.912 55
633.928 42
633.944 52
633.960 115
633.977 139
633.993 184
634.009 158
634.026 128
634.042 95
634.058 71
634.075 46
634.091 44
634.107 62
634.123 133
634.140 89
634.156 57
634.172 53
634.189 78
634.205 94
634.221 60
634.238 114
634.254 64
634.270 40
634.287 40
634.303 67
634.319 60
634.335 49
634.352 82
634.368 79
634.384 59
634.401 49
634.417 70
634.433 74
634.450 21
634.466 20
634.482 40
634.498 90
634.515 82
634.531 34
634.547 34
634.564 49
634.580 45
634.596 26
634.613 28
634.629 31
634.645 33
634.662 17
634.678 26
634.694 29
634.710 23
634.727 20
634.743 61
634.759 43
634.776 20
634.792 55
634.808 55
634.825 18
634.841 25
634.857 23
634.874 48
634.890 29
634.906 7
634.923 9
634.939 35
634.955 57
634.971 100
634.988 109
635.004 59
635.020 69
635.037 46
635.053 49
635.069 46
635.086 71
635.102 45
635.118 41
635.135 51
635.151 45
635.167 51
635.184 39
635.200 77
635.216 47
635.232 43
635.249 44
635.265 52
635.281 30
635.298 64
635.314 63
635.330 59
635.347 37
635.363 46
635.379 53
635.396 105
635.412 77
635.428 49
635.445 27
635.461 48
635.477 39
635.494 30
635.510 18
635.526 25
635.543 42
635.559 23
635.575 12
635.591 45
635.608 29
635.624 49
635.640 35
635.657 62
635.673 54
635.689 36
635.706 19
635.722 46
635.738 32
635.755 43
635.771 30
635.787 41
635.804 28
635.820 26
635.836 45
635.853 64
635.869 24
635.885 27
635.902 41
635.918 47
635.934 35
635.951 43
635.967 75
635.983 56
636.000 25
636.016 94
636.032 37
636.049 45
636.065 100
636.081 118
636.098 141
636.114 117
636.130 130
636.147 150
636.163 106
636.179 78
636.195 71
636.212 55
636.228 59
636.244 46
636.261 36
636.277 28
636.293 46
636.310 85
636.326 84
636.342 89
636.359 108
636.375 75
636.391 49
636.408 68
636.424 66
636.440 65
636.457 60
636.473 69
636.489 50
636.506 76
636.522 74
636.538 59
636.555 52
636.571 67
636.587 42
636.604 28
636.620 16
636.636 42
636.653 42
636.669 16
636.685 36
636.702 44
636.718 52
636.734 45
636.751 47
636.767 53
636.783 62
636.800 49
636.816 4
636.832 14
636.849 46
636.865 32
636.881 29
636.898 30
636.914 25
636.930 25
636.947 42
636.963 29
636.979 29
636.996 64
637.012 39
637.029 21
637.045 52
637.061 99
637.078 42
637.094 37
637.110 44
637.127 59
637.143 73
637.159 64
637.176 39
637.192 57
637.208 81
637.225 29
637.241 54
637.257 88
637.274 62
637.290 83
637.306 56
637.323 46
637.339 91
637.355 72
637.372 61
637.388 39
637.404 76
637.421 53
637.437 33
637.453 33
637.470 55
637.486 63
637.502 61
637.519 32
637.535 26
637.551 24
637.568 17
637.584 31
637.601 46
637.617 54
637.633 34
637.650 32
637.666 40
637.682 23
637.699 15
637.715 35
637.731 41
637.748 10
637.764 33
637.780 23
637.797 53
637.813 41
637.829 43
637.846 43
637.862 15
637.878 39
637.895 35
637.911 37
637.927 29
637.944 54
637.960 53
637.977 42
637.993 39
638.009 50
638.026 21
638.042 38
638.058 44
638.075 49
638.091 86
638.107 88
638.124 128
638.140 103
638.156 92
638.173 69
638.189 68
638.205 59
638.222 59
638.238 62
638.255 70
638.271 65
638.287 60
638.304 63
638.320 74
638.336 32
638.353 56
638.369 95
638.385 76
638.402 82
638.418 67
638.434 53
638.451 70
638.467 103
638.484 59
638.500 36
638.516 28
638.533 29
638.549 27
638.565 27
638.582 52
638.598 72
638.614 26
638.631 17
638.647 44
638.663 49
638.680 22
638.696 46
638.713 43
638.729 47
638.745 23
638.762 36
638.778 55
638.794 42
638.811 37
638.827 18
638.843 49
638.860 19
638.876 16
638.893 56
638.909 34
638.925 21
638.942 36
638.958 17
638.974 64
638.991 38
639.007 34
639.023 32
639.040 33
639.056 90
639.073 63
639.089 72
639.105 91
639.122 141
639.138 116
639.154 89
639.171 71
639.187 57
639.203 27
639.220 49
639.236 50
639.253 68
639.269 83
639.285 74
639.302 69
639.318 51
639.334 40
639.351 67
639.367 53
639.384 49
639.400 56
639.416 76
639.433 59
639.449 46
639.465 38
639.482 39
639.498 71
639.514 67
639.531 37
639.547 39
639.564 48
639.580 34
639.596 37
639.613 21
639.629 22
639.645 42
639.662 66
639.678 44
639.695 52
639.711 17
639.727 39
639.744 34
639.760 26
639.776 38
639.793 32
639.809 16
639.826 47
639.842 20
639.858 28
639.875 33
639.891 37
639.907 30
639.924 24
639.940 39
639.957 44
639.973 16
639.989 14
640.006 33
640.022 69
640.038 48
640.055 44
640.071 62
640.088 74
640.104 131
640.120 181
640.137 153
640.153 96
640.169 76
640.186 94
640.202 92
640.219 58
640.235 45
640.251 61
640.268 8
640.284 39
640.301 62
640.317 57
640.333 45
640.350 37
640.366 38
640.382 71
640.399 91
640.415 80
640.432 62
640.448 55
640.464 81
640.481 67
640.497 75
640.513 50
640.530 60
640.546 49
640.563 45
640.579 47
640.595 19
640.612 22
640.628 32
640.645 20
640.661 17
640.677 44
640.694 39
640.710 30
640.726 40
640.743 29
640.759 11
640.776 21
640.792 30
640.808 37
640.825 10
640.841 14
640.858 6
640.874 59
640.890 37
640.907 47
640.923 51
640.940 35
640.956 36
640.972 23
640.989 13
641.005 55
641.021 49
641.038 51
641.054 94
641.071 71
641.087 103
641.103 118
641.120 87
641.136 100
641.153 58
641.169 72
641.185 54
641.202 20
641.218 63
641.235 61
641.251 36
641.267 35
641.284 52
641.300 95
641.317 141
641.333 76
641.349 71
641.366 36
641.382 24
641.399 45
641.415 32
641.431 64
641.448 59
641.464 47
641.480 68
641.497 50
641.513 27
641.530 27
641.546 41
641.562 25
641.579 24
641.595 46
641.612 57
641.628 33
641.644 28
641.661 19
641.677 50
641.694 58
641.710 39
641.726 22
641.743 38
641.759 68
641.776 24
641.792 21
641.808 26
641.825 49
641.841 73
641.858 37
641.874 27
641.890 22
641.907 16
641.923 44
641.940 51
641.956 66
641.972 46
641.989 67
642.005 55
642.022 50
642.038 43
642.054 99
642.071 192
642.087 312
642.104 403
642.120 363
642.137 326
642.153 270
642.169 220
642.186 179
642.202 110
642.219 58
642.235 64
642.251 77
642.268 101
642.284 78
642.301 34
642.317 92
642.333 101
642.350 72
642.366 58
642.383 49
642.399 30
642.415 30
642.432 37
642.448 43
642.465 64
642.481 67
642.497 34
642.514 36
642.530 22
642.547 40
642.563 50
642.580 30
642.596 38
642.612 25
642.629 20
642.645 30
642.662 11
642.678 27
642.694 49
642.711 40
642.727 13
642.744 19
642.760 32
642.776 49
642.793 25
642.809 22
642.826 34
642.842 18
642.859 35
642.875 49
642.891 40
642.908 32
642.924 63
642.941 120
642.957 94
642.973 81
642.990 67
643.006 46
643.023 79
643.039 77
643.055 113
643.072 136
643.088 104
643.105 177
643.121 194
643.138 157
643.154 190
643.170 102
643.187 97
643.203 85
643.220 104
643.236 92
643.253 62
643.269 54
643.285 33
643.302 51
643.318 73
643.335 78
643.351 92
643.367 111
643.384 98
643.400 61
643.417 126
643.433 77
643.450 66
643.466 61
643.482 37
643.499 15
643.515 14
643.532 67
643.548 61
643.564 47
643.581 55
643.597 39
643.614 28
643.630 19
643.647 41
643.663 54
643.679 40
643.696 60
643.712 67
643.729 82
643.745 62
643.762 57
643.778 85
643.794 113
643.811 65
643.827 66
643.844 135
643.860 103
643.877 79
643.893 70
643.909 74
643.926 158
643.942 161
643.959 148
643.975 126
643.992 118
644.008 102
644.024 151
644.041 82
644.057 51
644.074 95
644.090 93
644.107 49
644.123 87
644.139 99
644.156 89
644.172 83
644.189 88
644.205 59
644.222 68
644.238 75
644.254 82
644.271 83
644.287 81
644.304 81
644.320 53
644.337 62
644.353 62
644.369 66
644.386 32
644.402 33
644.419 69
644.435 106
644.452 53
644.468 90
644.485 68
644.501 39
644.517 50
644.534 41
644.550 44
644.567 24
644.583 50
644.600 68
644.616 62
644.632 53
644.649 51
644.665 39
644.682 27
644.698 69
644.715 32
644.731 38
644.747 35
644.764 61
644.780 37
644.797 38
644.813 44
644.830 56
644.846 28
644.863 36
644.879 47
644.895 71
644.912 39
644.928 47
644.945 41
644.961 91
644.978 67
644.994 64
645.011 50
645.027 21
645.043 38
645.060 64
645.076 93
645.093 65
645.109 71
645.126 76
645.142 73
645.158 83
645.175 87
645.191 49
645.208 65
645.224 65
645.241 73
645.257 77
645.274 75
645.290 60
645.306 27
645.323 24
645.339 52
645.356 38
645.372 51
645.389 47
645.405 22
645.422 25
645.438 45
645.455 72
645.471 41
645.487 55
645.504 31
645.520 16
645.537 36
645.553 33
645.570 32
645.586 56
645.603 28
645.619 18
645.635 16
645.652 20
645.668 46
645.685 55
645.701 51
645.718 22
645.734 20
645.751 12
645.767 50
645.783 88
645.800 44
645.816 61
645.833 33
645.849 44
645.866 45
645.882 36
645.899 45
645.915 94
645.932 65
645.948 36
645.964 32
645.981 30
645.997 37
646.014 68
646.030 63
646.047 88
646.063 98
646.080 125
646.096 156
646.113 112
646.129 73
646.145 56
646.162 87
646.178 90
646.195 72
646.211 61
646.228 46
646.244 51
646.261 65
646.277 59
646.294 73
646.310 49
646.326 48
646.343 48
646.359 30
646.376 88
646.392 81
646.409 66
646.425 49
646.442 108
646.458 55
646.475 24
646.491 28
646.508 26
646.524 68
646.540 58
646.557 47
646.573 55
646.590 40
646.606 43
646.623 23
646.639 20
646.656 13
646.672 25
646.689 33
646.705 24
646.722 28
646.738 23
646.754 25
646.771 48
646.787 53
646.804 32
646.820 31
646.837 45
646.853 28
646.870 30
646.886 39
646.903 42
646.919 26
646.936 28
646.952 64
646.969 34
646.985 32
647.001 57
647.018 74
647.034 50
647.051 32
647.067 32
647.084 94
647.100 169
647.117 130
647.133 121
647.150 108
647.166 89
647.183 75
647.199 77
647.216 84
647.232 67
647.248 69
647.265 81
647.281 48
647.298 19
647.314 18
647.331 81
647.347 77
647.364 35
647.380 76
647.397 40
647.413 25
647.430 33
647.446 44
647.463 43
647.479 56
647.496 41
647.512 33
647.528 34
647.545 70
647.561 66
647.578 27
647.594 37
647.611 38
647.627 36
647.644 22
647.660 65
647.677 44
647.693 29
647.710 42
647.726 53
647.743 53
647.759 32
647.776 52
647.792 70
647.809 73
647.825 27
647.842 29
647.858 49
647.874 61
647.891 39
647.907 26
647.924 28
647.940 60
647.957 45
647.973 57
647.990 56
648.006 30
648.023 40
648.039 47
648.056 64
648.072 79
648.089 47
648.105 88
648.122 133
648.138 117
648.155 149
648.171 120
648.188 77
648.204 48
648.221 48
648.237 90
648.254 66
648.270 69
648.286 65
648.303 36
648.319 59
648.336 74
648.352 89
648.369 61
648.385 46
648.402 24
648.418 33
648.435 42
648.451 36
648.468 38
648.484 25
648.501 39
648.517 40
648.534 56
648.550 16
648.567 25
648.583 14
648.600 39
648.616 62
648.633 35
648.649 38
648.666 47
648.682 34
648.699 41
648.715 39
648.732 41
648.748 29
648.765 57
648.781 33
648.798 21
648.814 25
648.831 33
648.847 40
648.864 40
648.880 53
648.896 33
648.913 28
648.929 47
648.946 40
648.962 64
648.979 82
648.995 56
649.012 31
649.028 53
649.045 27
649.061 44
649.078 49
649.094 60
649.111 162
649.127 136
649.144 74
649.160 115
649.177 83
649.193 83
649.210 80
649.226 58
649.243 91
649.259 71
649.276 33
649.292 28
649.309 77
649.325 57
649.342 43
649.358 29
649.375 28
649.391 53
649.408 69
649.424 57
649.441 59
649.457 48
649.474 21
649.490 52
649.507 83
649.523 45
649.540 47
649.556 32
649.573 46
649.589 48
649.606 68
649.622 51
649.639 28
649.655 24
649.672 4
649.688 22
649.705 32
649.721 40
649.738 33
649.754 31
649.771 41
649.787 58
649.804 77
649.820 27
649.837 44
649.853 59
649.870 28
649.886 20
649.903 27
649.919 139
649.936 460
649.952 919
649.969 946
649.985 781
650.002 757
650.018 617
650.035 401
650.051 286
650.068 264
650.084 242
650.101 210
650.117 202
650.134 176
650.150 202
650.167 148
650.183 96
650.200 79
650.216 120
650.233 77
650.249 58
650.266 94
650.282 111
650.299 65
650.315 71
650.332 50
650.348 63
650.365 79
650.382 77
650.398 74
650.415 40
650.431 53
650.448 31
650.464 31
650.481 32
650.497 53
650.514 31
650.530 38
650.547 48
650.563 23
650.580 7
650.596 43
650.613 33
650.629 27
650.646 20
650.662 18
650.679 27
650.695 24
650.712 30
650.728 11
650.745 32
650.761 19
650.778 23
650.794 29
650.811 49
650.827 40
650.844 49
650.860 35
650.877 47
650.893 30
650.910 28
650.926 64
650.943 159
650.959 251
650.976 282
650.993 211
651.009 221
651.026 193
651.042 160
651.059 136
651.075 162
651.092 142
651.108 60
651.125 77
651.141 102
651.158 111
651.174 91
651.191 60
651.207 39
651.224 77
651.240 93
651.257 94
651.273 72
651.290 38
651.306 58
651.323 76
651.339 69
651.356 93
651.372 76
651.389 29
651.406 25
651.422 27
651.439 28
651.455 47
651.472 71
651.488 52
651.505 26
651.521 34
651.538 49
651.554 54
651.571 17
651.587 35
651.604 64
651.620 49
651.637 34
651.653 43
651.670 23
651.686 10
651.703 30
651.719 31
651.736 45
651.753 58
651.769 31
651.786 36
651.802 33
651.819 41
651.835 40
651.852 30
651.868 23
651.885 46
651.901 63
651.918 46
651.934 56
651.951 76
651.967 83
651.984 108
652.000 123
652.017 111
652.034 80
652.050 80
652.067 91
652.083 71
652.100 67
652.116 104
652.133 105
652.149 76
652.166 37
652.182 65
652.199 56
652.215 86
652.232 76
652.248 54
652.265 80
652.282 67
652.298 85
652.315 68
652.331 60
652.348 59
652.364 39
652.381 70
652.397 51
652.414 88
652.430 54
652.447 46
652.463 73
652.480 67
652.496 56
652.513 76
652.530 56
652.546 44
652.563 47
652.579 28
652.596 21
652.612 25
652.629 35
652.645 25
652.662 37
652.678 44
652.695 42
652.711 42
652.728 35
652.745 37
652.761 45
652.778 43
652.794 38
652.811 37
652.827 13
652.844 19
652.860 18
652.877 13
652.893 46
652.910 56
652.926 34
652.943 39
652.960 38
652.976 38
652.993 58
653.009 28
653.026 28
653.042 62
653.059 61
653.075 21
653.092 28
653.108 62
653.125 71
653.142 101
653.158 110
653.175 83
653.191 94
653.208 91
653.224 79
653.241 52
653.257 47
653.274 38
653.290 48
653.307 29
653.324 47
653.340 37
653.357 76
653.373 74
653.390 55
653.406 43
653.423 47
653.439 42
653.456 45
653.472 52
653.489 82
653.506 101
653.522 76
653.539 47
653.555 37
653.572 24
653.588 28
653.605 31
653.621 32
653.638 20
653.655 19
653.671 14
653.688 4
653.704 39
653.721 30
653.737 35
653.754 28
653.770 22
653.787 29
653.804 9
653.820 20
653.837 18
653.853 24
653.870 13
653.886 31
653.903 47
653.919 46
653.936 74
653.952 50
653.969 50
653.986 52
654.002 84
654.019 108
654.035 81
654.052 66
654.068 62
654.085 61
654.101 71
654.118 37
654.135 54
654.151 57
654.168 70
654.184 112
654.201 131
654.217 102
654.234 91
654.251 106
654.267 98
654.284 81
654.300 42
654.317 34
654.333 70
654.350 71
654.366 77
654.383 77
654.400 87
654.416 128
654.433 69
654.449 41
654.466 71
654.482 94
654.499 42
654.515 35
654.532 49
654.549 80
654.565 38
654.582 39
654.598 29
654.615 36
654.631 47
654.648 48
654.665 16
654.681 29
654.698 29
654.714 36
654.731 25
654.747 28
654.764 43
654.781 34
654.797 39
654.814 30
654.830 33
654.847 53
654.863 35
654.880 41
654.896 37
654.913 67
654.930 70
654.946 23
654.963 47
654.979 60
654.996 74
655.012 83
655.029 88
655.046 101
655.062 44
655.079 46
655.095 78
655.112 71
655.128 74
655.145 83
655.162 84
655.178 45
655.195 64
655.211 44
655.228 41
655.244 50
655.261 41
655.278 32
655.294 36
655.311 57
655.327 66
655.344 82
655.360 36
655.377 31
655.394 45
655.410 65
655.427 101
655.443 55
655.460 101
655.476 71
655.493 56
655.510 33
655.526 17
655.543 28
655.559 30
655.576 35
655.592 30
655.609 27
655.626 30
655.642 41
655.659 43
655.675 29
655.692 33
655.708 30
655.725 32
655.742 46
655.758 41
655.775 40
655.791 46
655.808 54
655.825 52
655.841 23
655.858 36
655.874 31
655.891 38
655.907 52
655.924 64
655.941 193
655.957 621
655.974 1049
655.990 1053
656.007 1000
656.024 806
656.040 555
656.057 522
656.073 428
656.090 336
656.106 277
656.123 179
656.140 129
656.156 79
656.173 86
656.189 69
656.206 58
656.222 55
656.239 48
656.256 65
656.272 52
656.289 50
656.305 81
656.322 108
656.339 98
656.355 123
656.372 63
656.388 56
656.405 79
656.422 88
656.438 45
656.455 93
656.471 68
656.488 68
656.504 49
656.521 54
656.538 69
656.554 64
656.571 29
656.587 35
656.604 31
656.621 29
656.637 33
656.654 46
656.670 35
656.687 19
656.704 37
656.720 40
656.737 34
656.753 44
656.770 49
656.786 26
656.803 28
656.820 25
656.836 30
656.853 28
656.869 25
656.886 33
656.903 51
656.919 73
656.936 65
656.952 128
656.969 256
656.986 301
657.002 283
657.019 282
657.035 241
657.052 173
657.069 170
657.085 159
657.102 147
657.118 144
657.135 129
657.152 117
657.168 117
657.185 71
657.201 62
657.218 50
657.234 61
657.251 83
657.268 76
657.284 68
657.301 73
657.317 69
657.334 67
657.351 49
657.367 47
657.384 52
657.400 87
657.417 39
657.434 46
657.450 47
657.467 59
657.483 75
657.500 92
657.517 60
657.533 59
657.550 83
657.566 103
657.583 99
657.600 60
657.616 46
657.633 61
657.649 71
657.666 66
657.683 84
657.699 129
657.716 101
657.732 86
657.749 44
657.766 55
657.782 37
657.799 34
657.815 62
657.832 41
657.849 56
657.865 70
657.882 47
657.899 69
657.915 62
657.932 62
657.948 79
657.965 79
657.982 139
657.998 130
658.015 100
658.031 111
658.048 159
658.065 122
658.081 78
658.098 109
658.114 88
658.131 106
658.148 113
658.164 131
658.181 97
658.197 48
658.214 56
658.231 104
658.247 95
658.264 77
658.280 104
658.297 68
658.314 60
658.330 44
658.347 89
658.364 101
658.380 71
658.397 55
658.413 64
658.430 110
658.447 77
658.463 52
658.480 86
658.496 71
658.513 53
658.530 52
658.546 48
658.563 30
658.579 53
658.596 58
658.613 45
658.629 37
658.646 35
658.663 55
658.679 60
658.696 78
658.712 82
658.729 36
658.746 54
658.762 52
658.779 25
658.795 23
658.812 30
658.829 54
658.845 55
658.862 50
658.879 71
658.895 42
658.912 73
658.928 60
658.945 67
658.962 60
658.978 15
658.995 89
659.012 73
659.028 72
659.045 66
659.061 50
659.078 24
659.095 47
659.111 58
659.128 59
659.144 99
659.161 105
659.178 107
659.194 74
659.211 70
659.228 102
659.244 84
659.261 44
659.277 54
659.294 70
659.311 61
659.327 79
659.344 69
659.361 29
659.377 40
659.394 62
659.410 65
659.427 69
659.444 61
659.460 68
659.477 51
659.494 40
659.510 28
659.527 49
659.543 66
659.560 47
659.577 59
659.593 46
659.610 69
659.627 38
659.643 31
659.660 25
659.676 34
659.693 27
659.710 43
659.726 64
659.743 47
659.760 74
659.776 47
659.793 38
659.809 36
659.826 33
659.843 29
659.859 33
659.876 49
659.893 58
659.909 103
659.926 124
659.943 74
659.959 85
659.976 77
659.992 64
660.009 54
660.026 56
660.042 54
660.059 72
660.076 46
660.092 70
660.109 129
660.125 136
660.142 101
660.159 63
660.175 82
660.192 70
660.209 70
660.225 57
660.242 92
660.259 70
660.275 67
660.292 70
660.308 50
660.325 57
660.342 79
660.358 68
660.375 31
660.392 80
660.408 78
660.425 55
660.442 51
660.458 49
660.475 41
660.491 54
660.508 37
660.525 62
660.541 42
660.558 54
660.575 53
660.591 27
660.608 45
660.625 53
660.641 35
660.658 28
660.674 24
660.691 25
660.708 13
660.724 63
660.741 66
660.758 39
660.774 26
660.791 43
660.808 33
660.824 16
660.841 47
660.858 41
660.874 38
660.891 33
660.907 14
660.924 32
660.941 49
660.957 48
660.974 38
660.991 25
661.007 53
661.024 26
661.041 32
661.057 64
661.074 61
661.091 44
661.107 78
661.124 117
661.140 104
661.157 110
661.174 95
661.190 73
661.207 80
661.224 89
661.240 51
661.257 95
661.274 82
661.290 78
661.307 55
661.324 94
661.340 71
661.357 90
661.374 58
661.390 85
661.407 79
661.423 81
661.440 89
661.457 37
661.473 38
661.490 56
661.507 48
661.523 49
661.540 31
661.557 41
661.573 43
661.590 55
661.607 31
661.623 25
661.640 46
661.657 47
661.673 38
661.690 57
661.707 54
661.723 74
661.740 54
661.757 52
661.773 45
661.790 45
661.806 35
661.823 38
661.840 40
661.856 21
661.873 32
661.890 25
661.906 31
661.923 50
661.940 34
661.956 47
661.973 78
661.990 58
662.006 48
662.023 44
662.040 55
662.056 53
662.073 59
662.090 81
662.106 129
662.123 100
662.140 82
662.156 137
662.173 118
662.190 65
662.206 68
662.223 116
662.240 106
662.256 68
662.273 62
662.290 89
662.306 84
662.323 89
662.340 69
662.356 68
662.373 96
662.390 83
662.406 46
662.423 64
662.439 76
662.456 94
662.473 57
662.489 93
662.506 82
662.523 59
662.539 59
662.556 60
662.573 45
662.589 50
662.606 70
662.623 44
662.639 55
662.656 65
662.673 44
662.689 23
662.706 22
662.723 35
662.739 40
662.756 57
662.773 44
662.789 39
662.806 44
662.823 54
662.839 34
662.856 44
662.873 34
662.889 36
662.906 26
662.923 22
662.939 17
662.956 49
662.973 70
662.989 35
663.006 53
663.023 36
663.039 28
663.056 56
663.073 36
663.089 45
663.106 88
663.123 125
663.139 122
663.156 95
663.173 80
663.189 108
663.206 122
663.223 100
663.240 86
663.256 72
663.273 54
663.290 47
663.306 39
663.323 36
663.340 41
663.356 42
663.373 47
663.390 69
663.406 45
663.423 36
663.440 54
663.456 54
663.473 45
663.490 56
663.506 40
663.523 51
663.540 77
663.556 43
663.573 53
663.590 48
663.606 53
663.623 38
663.640 19
663.656 24
663.673 57
663.690 89
663.706 101
663.723 92
663.740 63
663.756 83
663.773 124
663.790 89
663.806 83
663.823 108
663.840 86
663.857 95
663.873 145
663.890 168
663.907 210
663.923 188
663.940 220
663.957 248
663.973 197
663.990 232
664.007 283
664.023 299
664.040 300
664.057 317
664.073 366
664.090 382
664.107 336
664.123 317
664.140 324
664.157 303
664.173 304
664.190 379
664.207 316
664.224 214
664.240 212
664.257 153
664.274 186
664.290 143
664.307 139
664.324 125
664.340 138
664.357 157
664.374 197
664.390 174
664.407 161
664.424 135
664.440 140
664.457 124
664.474 90
664.491 111
664.507 150
664.524 167
664.541 113
664.557 104
664.574 96
664.591 85
664.607 57
664.624 22
664.641 46
664.657 62
664.674 58
664.691 74
664.707 38
664.724 44
664.741 60
664.758 46
664.774 30
664.791 39
664.808 40
664.824 92
664.841 72
664.858 74
664.874 92
664.891 69
664.908 116
664.924 284
664.941 315
664.958 361
664.975 315
664.991 320
665.008 275
665.025 226
665.041 208
665.058 190
665.075 227
665.091 309
665.108 262
665.125 185
665.142 230
665.158 178
665.175 144
665.192 97
665.208 98
665.225 97
665.242 114
665.258 78
665.275 71
665.292 98
665.308 134
665.325 121
665.342 86
665.359 108
665.375 124
665.392 92
665.409 114
665.425 75
665.442 65
665.459 43
665.475 50
665.492 49
665.509 52
665.526 52
665.542 56
665.559 70
665.576 29
665.592 42
665.609 67
665.626 71
665.643 65
665.659 56
665.676 87
665.693 75
665.709 40
665.726 42
665.743 57
665.759 92
665.776 94
665.793 76
665.810 77
665.826 37
665.843 54
665.860 65
665.876 76
665.893 163
665.910 596
665.926 1934
665.943 2791
665.960 2407
665.977 2010
665.993 1598
666.010 1302
666.027 933
666.043 619
666.060 504
666.077 406
666.094 296
666.110 276
666.127 228
666.144 195
666.160 174
666.177 118
666.194 117
666.211 74
666.227 77
666.244 76
666.261 83
666.277 90
666.294 122
666.311 114
666.327 100
666.344 119
666.361 101
666.378 87
666.394 102
666.411 104
666.428 95
666.444 44
666.461 46
666.478 73
666.495 54
666.511 41
666.528 45
666.545 106
666.561 87
666.578 46
666.595 52
666.612 28
666.628 44
666.645 109
666.662 71
666.678 58
666.695 89
666.712 85
666.729 48
666.745 52
666.762 47
666.779 55
666.795 49
666.812 74
666.829 89
666.846 135
666.862 85
666.879 43
666.896 39
666.912 150
666.929 548
666.946 889
666.963 786
666.979 610
666.996 496
667.013 372
667.030 241
667.046 203
667.063 160
667.080 167
667.096 153
667.113 143
667.130 174
667.147 147
667.163 160
667.180 111
667.197 95
667.213 86
667.230 90
667.247 81
667.264 39
667.280 24
667.297 61
667.314 44
667.331 63
667.347 59
667.364 43
667.381 35
667.397 44
667.414 84
667.431 96
667.448 65
667.464 71
667.481 37
667.498 36
667.514 42
667.531 60
667.548 48
667.565 73
667.581 42
667.598 36
667.615 19
667.632 35
667.648 36
667.665 79
667.682 73
667.698 63
667.715 36
667.732 37
667.749 70
667.765 67
667.782 42
667.799 12
667.816 16
667.832 18
667.849 22
667.866 41
667.883 62
667.899 34
667.916 53
667.933 138
667.949 196
667.966 220
667.983 196
668.000 201
668.016 133
668.033 122
668.050 102
668.067 124
668.083 83
668.100 92
668.117 149
668.134 115
668.150 149
668.167 142
668.184 99
668.200 50
668.217 57
668.234 85
668.251 71
668.267 73
668.284 86
668.301 65
668.318 37
668.334 44
668.351 91
668.368 32
668.385 36
668.401 37
668.418 76
668.435 77
668.451 32
668.468 54
668.485 35
668.502 39
668.518 68
668.535 38
668.552 26
668.569 37
668.585 41
668.602 31
668.619 60
668.636 37
668.652 41
668.669 40
668.686 20
668.703 20
668.719 29
668.736 12
668.753 36
668.770 48
668.786 37
668.803 18
668.820 28
668.837 56
668.853 56
668.870 43
668.887 34
668.903 9
668.920 49
668.937 101
668.954 130
668.970 53
668.987 96
669.004 82
669.021 34
669.037 42
669.054 23
669.071 42
669.088 64
669.104 58
669.121 58
669.138 109
669.155 134
669.171 91
669.188 82
669.205 89
669.222 53
669.238 66
669.255 45
669.272 23
669.289 32
669.305 40
669.322 53
669.339 48
669.356 50
669.372 44
669.389 18
669.406 31
669.423 66
669.439 73
669.456 28
669.473 13
669.490 47
669.506 60
669.523 39
669.540 42
669.557 39
669.573 58
669.590 35
669.607 20
669.624 42
669.640 41
669.657 35
669.674 25
669.691 27
669.707 21
669.724 19
669.741 25
669.758 21
669.774 18
669.791 39
669.808 30
669.825 20
669.841 27
669.858 27
669.875 38
669.892 49
669.908 34
669.925 63
669.942 72
669.959 54
669.975 66
669.992 62
670.009 69
670.026 51
670.043 43
670.059 101
670.076 55
670.093 84
670.110 99
670.126 111
670.143 90
670.160 61
670.177 36
670.193 29
670.210 34
670.227 58
670.244 54
670.260 61
670.277 95
670.294 52
670.311 60
670.327 77
670.344 40
670.361 28
670.378 56
670.394 79
670.411 72
670.428 71
670.445 64
670.462 62
670.478 31
670.495 58
670.512 55
670.529 40
670.545 42
670.562 46
670.579 48
670.596 23
670.612 21
670.629 16
670.646 16
670.663 23
670.679 33
670.696 22
670.713 36
670.730 47
670.747 36
670.763 33
670.780 18
670.797 10
670.814 14
670.830 43
670.847 41
670.864 27
670.881 16
670.897 30
670.914 37
670.931 36
670.948 46
670.965 39
670.981 45
670.998 20
671.015 27
671.032 58
671.048 70
671.065 75
671.082 83
671.099 73
671.115 84
671.132 68
671.149 49
671.166 67
671.183 51
671.199 46
671.216 48
671.233 34
671.250 36
671.266 35
671.283 43
671.300 54
671.317 53
671.333 30
671.350 38
671.367 49
671.384 31
671.401 42
671.417 71
671.434 98
671.451 70
671.468 60
671.484 47
671.501 72
671.518 44
671.535 51
671.552 38
671.568 50
671.585 25
671.602 45
671.619 46
671.635 36
671.652 12
671.669 23
671.686 66
671.703 61
671.719 61
671.736 44
671.753 15
671.770 30
671.786 13
671.803 19
671.820 30
671.837 27
671.854 34
671.870 34
671.887 49
671.904 41
671.921 111
671.937 212
671.954 365
671.971 364
671.988 278
672.005 190
672.021 159
672.038 150
672.055 144
672.072 89
672.089 100
672.105 159
672.122 162
672.139 93
672.156 76
672.172 65
672.189 47
672.206 61
672.223 74
672.240 71
672.256 93
672.273 50
672.290 81
672.307 84
672.324 57
672.340 81
672.357 90
672.374 86
672.391 65
672.407 67
672.424 43
672.441 37
672.458 44
672.475 38
672.491 27
672.508 43
672.525 30
672.542 52
672.559 35
672.575 51
672.592 43
672.609 40
672.626 24
672.642 17
672.659 45
672.676 78
672.693 77
672.710 19
672.726 8
672.743 34
672.760 48
672.777 23
672.794 27
672.810 41
672.827 44
672.844 67
672.861 66
672.878 60
672.894 39
672.911 37
672.928 66
672.945 109
672.962 107
672.978 162
672.995 143
673.012 138
673.029 112
673.046 96
673.062 113
673.079 93
673.096 118
673.113 103
673.129 114
673.146 111
673.163 83
673.180 64
673.197 80
673.213 52
673.230 48
673.247 59
673.264 55
673.281 88
673.297 87
673.314 62
673.331 64
673.348 64
673.365 52
673.381 48
673.398 35
673.415 39
673.432 57
673.449 79
673.465 64
673.482 37
673.499 33
673.516 25
673.533 47
673.549 70
673.566 103
673.583 97
673.600 70
673.617 49
673.633 48
673.650 76
673.667 45
673.684 24
673.701 31
673.717 47
673.734 58
673.751 69
673.768 75
673.785 65
673.802 31
673.818 61
673.835 51
673.852 63
673.869 70
673.886 54
673.902 76
673.919 70
673.936 67
673.953 74
673.970 58
673.986 37
674.003 54
674.020 73
674.037 77
674.054 47
674.070 55
674.087 74
674.104 107
674.121 137
674.138 140
674.154 97
674.171 64
674.188 65
674.205 66
674.222 75
674.239 63
674.255 78
674.272 88
674.289 64
674.306 77
674.323 95
674.339 91
674.356 73
674.373 105
674.390 81
674.407 46
674.423 48
674.440 85
674.457 71
674.474 60
674.491 62
674.507 115
674.524 94
674.541 39
674.558 68
674.575 83
674.592 46
674.608 50
674.625 55
674.642 37
674.659 51
674.676 85
674.692 73
674.709 85
674.726 49
674.743 36
674.760 47
674.777 82
674.793 54
674.810 43
674.827 38
674.844 40
674.861 43
674.877 38
674.894 19
674.911 51
674.928 74
674.945 76
674.962 64
674.978 63
674.995 47
675.012 76
675.029 61
675.046 31
675.062 54
675.079 42
675.096 89
675.113 109
675.130 108
675.147 86
675.163 41
675.180 32
675.197 72
675.214 69
675.231 36
675.247 65
675.264 69
675.281 65
675.298 74
675.315 62
675.332 54
675.348 32
675.365 43
675.382 62
675.399 60
675.416 48
675.433 22
675.449 35
675.466 13
675.483 81
675.500 69
675.517 49
675.534 62
675.550 56
675.567 62
675.584 40
675.601 53
675.618 42
675.634 48
675.651 41
675.668 44
675.685 31
675.702 46
675.719 34
675.735 27
675.752 25
675.769 38
675.786 37
675.803 17
675.820 16
675.836 24
675.853 35
675.870 24
675.887 38
675.904 65
675.921 69
675.937 104
675.954 59
675.971 60
675.988 39
676.005 68
676.022 44
676.038 47
676.055 71
676.072 82
676.089 94
676.106 68
676.123 82
676.139 64
676.156 53
676.173 69
676.190 76
676.207 54
676.224 49
676.240 62
676.257 81
676.274 52
676.291 46
676.308 43
676.325 62
676.341 48
676.358 39
676.375 40
676.392 37
676.409 43
676.426 43
676.442 35
676.459 10
676.476 28
676.493 38
676.510 25
676.527 21
676.543 50
676.560 47
676.577 50
676.594 55
676.611 21
676.628 40
676.645 32
676.661 51
676.678 39
676.695 40
676.712 33
676.729 29
676.746 33
676.762 49
676.779 60
676.796 57
676.813 22
676.830 53
676.847 34
676.863 27
676.880 20
676.897 56
676.914 51
676.931 23
676.948 36
676.965 18
676.981 18
676.998 33
677.015 92
677.032 118
677.049 82
677.066 114
677.082 91
677.099 74
677.116 108
677.133 122
677.150 89
677.167 73
677.184 42
677.200 52
677.217 45
677.234 30
677.251 41
677.268 44
677.285 44
677.301 70
677.318 29
677.335 59
677.352 49
677.369 40
677.386 41
677.403 25
677.419 52
677.436 58
677.453 45
677.470 52
677.487 46
677.504 17
677.520 16
677.537 36
677.554 42
677.571 20
677.588 47
677.605 60
677.622 56
677.638 45
677.655 44
677.672 27
677.689 17
677.706 34
677.723 28
677.740 47
677.756 67
677.773 30
677.790 7
677.807 38
677.824 55
677.841 75
677.858 58
677.874 52
677.891 63
677.908 59
677.925 69
677.942 110
677.959 117
677.976 128
677.992 78
678.009 105
678.026 102
678.043 80
678.060 52
678.077 58
678.094 83
678.110 74
678.127 80
678.144 94
678.161 67
678.178 76
678.195 73
678.212 44
678.228 47
678.245 63
678.262 27
678.279 52
678.296 72
678.313 69
678.330 72
678.346 99
678.363 76
678.380 66
678.397 100
678.414 54
678.431 34
678.448 27
678.464 43
678.481 60
678.498 44
678.515 42
678.532 26
678.549 57
678.566 71
678.583 59
678.599 24
678.616 26
678.633 24
678.650 36
678.667 47
678.684 39
678.701 19
678.717 46
678.734 39
678.751 32
678.768 70
678.785 28
678.802 23
678.819 28
678.836 32
678.852 44
678.869 82
678.886 48
678.903 63
678.920 62
678.937 45
678.954 25
678.970 33
678.987 45
679.004 50
679.021 36
679.038 55
679.055 49
679.072 79
679.089 50
679.105 92
679.122 76
679.139 100
679.156 88
679.173 93
679.190 71
679.207 42
679.224 53
679.240 30
679.257 22
679.274 28
679.291 23
679.308 55
679.325 69
679.342 61
679.359 56
679.375 64
679.392 72
679.409 35
679.426 37
679.443 72
679.460 94
679.477 80
679.493 43
679.510 86
679.527 104
679.544 37
679.561 30
679.578 32
679.595 35
679.612 72
679.629 41
679.645 36
679.662 71
679.679 86
679.696 89
679.713 35
679.730 65
679.747 64
679.764 45
679.780 60
679.797 89
679.814 101
679.831 101
679.848 76
679.865 79
679.882 58
679.899 89
679.915 79
679.932 54
679.949 117
679.966 105
679.983 94
680.000 113
680.017 80
680.034 91
680.051 86
680.067 94
680.084 106
680.101 125
680.118 75
680.135 88
680.152 77
680.169 84
680.186 94
680.202 123
680.219 118
680.236 100
680.253 76
680.270 101
680.287 82
680.304 58
680.321 50
680.338 48
680.354 40
680.371 42
680.388 25
680.405 40
680.422 62
680.439 75
680.456 57
680.473 103
680.490 76
680.506 47
680.523 48
680.540 71
680.557 46
680.574 52
680.591 48
680.608 36
680.625 56
680.642 80
680.658 67
680.675 23
680.692 39
680.709 49
680.726 75
680.743 57
680.760 44
680.777 63
680.794 26
680.810 53
680.827 68
680.844 45
680.861 28
680.878 50
680.895 109
680.912 89
680.929 90
680.946 100
680.962 98
680.979 51
680.996 70
681.013 93
681.030 92
681.047 86
681.064 76
681.081 80
681.098 73
681.115 67
681.131 70
681.148 109
681.165 115
681.182 79
681.199 99
681.216 74
681.233 72
681.250 65
681.267 58
681.283 66
681.300 48
681.317 66
681.334 66
681.351 60
681.368 65
681.385 90
681.402 128
681.419 107
681.436 91
681.452 80
681.469 65
681.486 82
681.503 163
681.520 131
681.537 113
681.554 74
681.571 73
681.588 129
681.605 91
681.621 69
681.638 153
681.655 165
681.672 187
681.689 135
681.706 140
681.723 106
681.740 148
681.757 148
681.774 112
681.791 112
681.807 161
681.824 123
681.841 100
681.858 101
681.875 112
681.892 207
681.909 460
681.926 651
681.943 607
681.960 473
681.976 390
681.993 378
682.010 297
682.027 261
682.044 177
682.061 155
682.078 163
682.095 125
682.112 128
682.129 126
682.146 200
682.162 172
682.179 152
682.196 141
682.213 131
682.230 97
682.247 89
682.264 117
682.281 103
682.298 98
682.315 80
682.332 74
682.348 68
682.365 43
682.382 64
682.399 69
682.416 57
682.433 98
682.450 81
682.467 78
682.484 90
682.501 79
682.518 73
682.535 73
682.551 69
682.568 57
682.585 100
682.602 146
682.619 112
682.636 82
682.653 39
682.670 91
682.687 100
682.704 54
682.721 67
682.737 49
682.754 76
682.771 48
682.788 70
682.805 46
682.822 53
682.839 80
682.856 124
682.873 92
682.890 78
682.907 153
682.924 215
682.941 221
682.957 183
682.974 151
682.991 89
683.008 74
683.025 75
683.042 45
683.059 65
683.076 46
683.093 42
683.110 96
683.127 110
683.144 93
683.160 103
683.177 74
683.194 67
683.211 57
683.228 52
683.245 66
683.262 64
683.279 31
683.296 58
683.313 122
683.330 78
683.347 55
683.364 65
683.380 56
683.397 47
683.414 65
683.431 67
683.448 69
683.465 41
683.482 18
683.499 43
683.516 53
683.533 43
683.550 56
683.567 54
683.584 88
683.600 74
683.617 58
683.634 107
683.651 69
683.668 37
683.685 48
683.702 33
683.719 58
683.736 58
683.753 71
683.770 78
683.787 89
683.804 104
683.821 86
683.837 51
683.854 79
683.871 116
683.888 107
683.905 123
683.922 115
683.939 113
683.956 130
683.973 122
683.990 121
684.007 72
684.024 84
684.041 126
684.058 120
684.075 85
684.091 115
684.108 130
684.125 121
684.142 134
684.159 119
684.176 66
684.193 57
684.210 76
684.227 43
684.244 102
684.261 78
684.278 96
684.295 84
684.312 64
684.329 71
684.345 44
684.362 63
684.379 60
684.396 48
684.413 59
684.430 56
684.447 63
684.464 45
684.481 44
684.498 38
684.515 61
684.532 53
684.549 19
684.566 71
684.583 63
684.600 41
684.616 29
684.633 36
684.650 48
684.667 32
684.684 40
684.701 61
684.718 31
684.735 24
684.752 15
684.769 29
684.786 31
684.803 76
684.820 63
684.837 49
684.854 49
684.871 54
684.888 58
684.904 68
684.921 80
684.938 79
684.955 92
684.972 60
684.989 78
685.006 69
685.023 40
685.040 39
685.057 59
685.074 61
685.091 37
685.108 26
685.125 48
685.142 96
685.159 102
685.176 56
685.193 51
685.209 73
685.226 55
685.243 47
685.260 71
685.277 74
685.294 45
685.311 61
685.328 84
685.345 46
685.362 85
685.379 103
685.396 53
685.413 50
685.430 50
685.447 35
685.464 43
685.481 36
685.498 68
685.515 39
685.531 52
685.548 64
685.565 63
685.582 24
685.599 23
685.616 29
685.633 27
685.650 37
685.667 46
685.684 56
685.701 28
685.718 27
685.735 36
685.752 43
685.769 59
685.786 23
685.803 41
685.820 32
685.837 63
685.854 73
685.871 90
685.887 63
685.904 77
685.921 97
685.938 76
685.955 29
685.972 37
685.989 41
686.006 33
686.023 43
686.040 56
686.057 52
686.074 34
686.091 80
686.108 105
686.125 124
686.142 108
686.159 50
686.176 104
686.193 110
686.210 60
686.227 75
686.244 67
686.261 65
686.278 30
686.294 63
686.311 39
686.328 80
686.345 80
686.362 75
686.379 44
686.396 35
686.413 48
686.430 46
686.447 50
686.464 76
686.481 67
686.498 68
686.515 66
686.532 70
686.549 63
686.566 39
686.583 42
686.600 63
686.617 46
686.634 29
686.651 32
686.668 29
686.685 27
686.702 39
686.719 38
686.736 35
686.752 31
686.769 31
686.786 20
686.803 46
686.820 52
686.837 42
686.854 36
686.871 36
686.888 57
686.905 63
686.922 52
686.939 66
686.956 34
686.973 29
686.990 20
687.007 65
687.024 40
687.041 27
687.058 59
687.075 68
687.092 84
687.109 73
687.126 52
687.143 71
687.160 102
687.177 146
687.194 89
687.211 67
687.228 51
687.245 76
687.262 87
687.279 122
687.295 124
687.312 133
687.329 95
687.346 101
687.363 48
687.380 130
687.397 73
687.414 54
687.431 58
687.448 60
687.465 102
687.482 94
687.499 85
687.516 80
687.533 74
687.550 118
687.567 62
687.584 61
687.601 56
687.618 128
687.635 104
687.652 91
687.669 94
687.686 58
687.703 47
687.720 60
687.737 72
687.754 72
687.771 73
687.788 73
687.805 70
687.822 80
687.839 95
687.856 87
687.873 56
687.890 57
687.907 81
687.924 80
687.941 109
687.958 109
687.975 84
687.992 64
688.009 124
688.025 107
688.042 112
688.059 103
688.076 86
688.093 55
688.110 54
688.127 75
688.144 118
688.161 83
688.178 97
688.195 129
688.212 90
688.229 67
688.246 76
688.263 55
688.280 58
688.297 94
688.314 62
688.331 74
688.348 81
688.365 86
688.382 65
688.399 40
688.416 50
688.433 58
688.450 93
688.467 57
688.484 93
688.501 73
688.518 56
688.535 74
688.552 49
688.569 26
688.586 41
688.603 70
688.620 97
688.637 64
688.654 37
688.671 33
688.688 55
688.705 61
688.722 48
688.739 52
688.756 85
688.773 67
688.790 38
688.807 38
688.824 60
688.841 74
688.858 52
688.875 78
688.892 70
688.909 43
688.926 52
688.943 53
688.960 37
688.977 31
688.994 79
689.011 70
689.028 40
689.045 57
689.062 60
689.079 66
689.096 93
689.113 94
689.130 90
689.147 111
689.164 117
689.181 108
689.198 63
689.215 65
689.232 85
689.249 43
689.266 27
689.283 60
689.300 70
689.317 53
689.334 72
689.351 50
689.368 100
689.385 73
689.402 48
689.419 61
689.436 33
689.453 56
689.470 64
689.487 59
689.504 75
689.521 88
689.538 61
689.555 59
689.572 65
689.589 52
689.606 55
689.623 67
689.640 60
689.657 43
689.674 65
689.691 45
689.708 48
689.725 31
689.742 30
689.759 39
689.776 42
689.793 28
689.810 37
689.827 35
689.844 40
689.861 39
689.878 39
689.895 31
689.912 27
689.929 47
689.946 79
689.963 58
689.980 80
689.997 40
690.014 86
690.031 94
690.048 49
690.065 62
690.082 87
690.099 86
690.116 80
690.133 51
690.150 59
690.167 79
690.184 73
690.201 42
690.218 61
690.235 78
690.252 77
690.269 72
690.286 40
690.303 27
690.320 52
690.337 22
690.354 61
690.371 61
690.388 42
690.405 25
690.422 48
690.439 46
690.456 64
690.473 44
690.490 45
690.507 64
690.524 50
690.541 26
690.558 39
690.575 30
690.592 27
690.609 20
690.626 25
690.643 66
690.660 39
690.677 21
690.694 25
690.711 50
690.728 35
690.745 45
690.762 28
690.779 35
690.796 20
690.813 41
690.830 46
690.847 28
690.864 57
690.881 68
690.898 68
690.915 72
690.932 48
690.949 59
690.966 39
690.983 37
691.000 42
691.017 43
691.034 27
691.052 21
691.069 30
691.086 42
691.103 58
691.120 121
691.137 152
691.154 153
691.171 98
691.188 68
691.205 26
691.222 52
691.239 46
691.256 52
691.273 72
691.290 80
691.307 91
691.324 50
691.341 43
691.358 61
691.375 90
691.392 64
691.409 36
691.426 70
691.443 68
691.460 60
691.477 76
691.494 70
691.511 82
691.528 43
691.545 52
691.562 40
691.579 55
691.596 35
691.613 50
691.630 59
691.647 23
691.664 51
691.681 41
691.698 44
691.715 61
691.732 54
691.749 38
691.766 34
691.784 33
691.801 18
691.818 50
691.835 47
691.852 49
691.869 24
691.886 18
691.903 58
691.920 67
691.937 23
691.954 47
691.971 47
691.988 54
692.005 47
692.022 59
692.039 80
692.056 36
692.073 78
692.090 78
692.107 70
692.124 94
692.141 88
692.158 74
692.175 109
692.192 113
692.209 80
692.226 57
692.243 69
692.260 42
692.277 31
692.294 71
692.311 60
692.329 45
692.346 78
692.363 98
692.380 59
692.397 40
692.414 52
692.431 35
692.448 48
692.465 53
692.482 37
692.499 36
692.516 38
692.533 67
692.550 34
692.567 28
692.584 38
692.601 25
692.618 48
692.635 56
692.652 31
692.669 49
692.686 63
692.703 61
692.720 45
692.737 52
692.754 60
692.771 78
692.789 61
692.806 47
692.823 56
692.840 57
692.857 70
692.874 61
692.891 35
692.908 31
692.925 43
692.942 55
692.959 55
692.976 29
692.993 70
693.010 74
693.027 85
693.044 68
693.061 90
693.078 103
693.095 145
693.112 222
693.129 214
693.146 187
693.163 128
693.180 121
693.198 83
693.215 122
693.232 84
693.249 71
693.266 72
693.283 67
693.300 118
693.317 88
693.334 91
693.351 104
693.368 82
693.385 90
693.402 122
693.419 68
693.436 66
693.453 136
693.470 135
693.487 144
693.504 112
693.521 112
693.538 78
693.556 99
693.573 120
693.590 104
693.607 105
693.624 124
693.641 192
693.658 204
693.675 199
693.692 193
693.709 208
693.726 138
693.743 150
693.760 196
693.777 185
693.794 208
693.811 200
693.828 190
693.845 217
693.862 204
693.880 193
693.897 222
693.914 210
693.931 202
693.948 174
693.965 137
693.982 124
693.999 135
694.016 159
694.033 142
694.050 152
694.067 167
694.084 221
694.101 251
694.118 227
694.135 196
694.152 204
694.169 187
694.187 169
694.204 164
694.221 126
694.238 121
694.255 96
694.272 94
694.289 122
694.306 139
694.323 91
694.340 51
694.357 70
694.374 91
694.391 103
694.408 90
694.425 105
694.442 102
694.459 91
694.477 97
694.494 88
694.511 102
694.528 57
694.545 66
694.562 92
694.579 80
694.596 81
694.613 88
694.630 103
694.647 90
694.664 84
694.681 83
694.698 92
694.715 78
694.732 109
694.750 78
694.767 87
694.784 94
694.801 91
694.818 109
694.835 110
694.852 155
694.869 125
694.886 77
694.903 81
694.920 92
694.937 99
694.954 85
694.971 80
694.988 63
695.006 56
695.023 63
695.040 91
695.057 62
695.074 140
695.091 170
695.108 151
695.125 162
695.142 112
695.159 99
695.176 165
695.193 147
695.210 106
695.227 108
695.244 122
695.262 99
695.279 75
695.296 134
695.313 104
695.330 64
695.347 69
695.364 88
695.381 96
695.398 73
695.415 82
695.432 108
695.449 86
695.466 85
695.483 67
695.501 96
695.518 115
695.535 107
695.552 83
695.569 46
695.586 40
695.603 71
695.620 73
695.637 52
695.654 69
695.671 80
695.688 40
695.705 29
695.723 45
695.740 69
695.757 53
695.774 33
695.791 68
695.808 54
695.825 74
695.842 52
695.859 81
695.876 54
695.893 77
695.910 86
695.927 89
695.945 124
695.962 98
695.979 72
695.996 48
696.013 45
696.030 96
696.047 65
696.064 67
696.081 67
696.098 80
696.115 115
696.132 138
696.150 96
696.167 79
696.184 70
696.201 35
696.218 41
696.235 77
696.252 80
696.269 68
696.286 79
696.303 74
696.320 68
696.337 79
696.355 103
696.372 72
696.389 64
696.406 56
696.423 94
696.440 91
696.457 102
696.474 100
696.491 91
696.508 95
696.525 111
696.542 111
696.560 97
696.577 70
696.594 81
696.611 92
696.628 46
696.645 82
696.662 79
696.679 56
696.696 68
696.713 73
696.730 77
696.747 51
696.765 50
696.782 68
696.799 60
696.816 60
696.833 24
696.850 38
696.867 69
696.884 67
696.901 92
696.918 89
696.935 75
696.953 65
696.970 68
696.987 88
697.004 66
697.021 53
697.038 68
697.055 75
697.072 115
697.089 122
697.106 123
697.124 102
697.141 182
697.158 254
697.175 139
697.192 79
697.209 132
697.226 132
697.243 127
697.260 119
697.277 146
697.294 143
697.312 178
697.329 207
697.346 204
697.363 251
697.380 219
697.397 225
697.414 206
697.431 177
697.448 214
697.465 243
697.483 258
697.500 239
697.517 222
697.534 284
697.551 285
697.568 261
697.585 212
697.602 226
697.619 249
697.636 224
697.654 207
697.671 194
697.688 208
697.705 229
697.722 215
697.739 200
697.756 181
697.773 143
697.790 161
697.807 127
697.825 158
697.842 124
697.859 143
697.876 156
697.893 115
697.910 103
697.927 131
697.944 152
697.961 99
697.978 102
697.996 93
698.013 107
698.030 80
698.047 91
698.064 100
698.081 33
698.098 69
698.115 110
698.132 84
698.149 155
698.167 134
698.184 154
698.201 124
698.218 146
698.235 128
698.252 90
698.269 148
698.286 165
698.303 123
698.321 147
698.338 138
698.355 105
698.372 125
698.389 120
698.406 124
698.423 131
698.440 132
698.457 102
698.475 138
698.492 108
698.509 117
698.526 90
698.543 104
698.560 93
698.577 91
698.594 131
698.611 109
698.629 78
698.646 104
698.663 111
698.680 78
698.697 58
698.714 64
698.731 93
698.748 59
698.765 67
698.783 95
698.800 102
698.817 73
698.834 81
698.851 91
698.868 70
698.885 80
698.902 75
698.919 119
698.937 96
698.954 80
698.971 52
698.988 54
699.005 121
699.022 81
699.039 43
699.056 64
699.074 56
699.091 93
699.108 69
699.125 85
699.142 98
699.159 63
699.176 74
699.193 88
699.210 72
699.228 89
699.245 68
699.262 108
699.279 45
699.296 15
699.313 25
699.330 67
699.347 106
699.365 115
699.382 94
699.399 89
699.416 85
699.433 82
699.450 71
699.467 87
699.484 110
699.502 66
699.519 77
699.536 77
699.553 95
699.570 154
699.587 124
699.604 96
699.621 141
699.639 136
699.656 123
699.673 131
699.690 83
699.707 123
699.724 143
699.741 163
699.758 136
699.776 173
699.793 231
699.810 185
699.827 204
699.844 169
699.861 185
699.878 215
699.895 223
699.913 169
699.930 130
699.947 174
699.964 186
699.981 165
699.998 132
700.015 106
700.032 121
700.050 144
700.067 157
700.084 176
700.101 230
700.118 222
700.135 224
700.152 214
700.169 187
700.187 180
700.204 134
700.221 114
700.238 100
700.255 107
700.272 112
700.289 83
700.307 114
700.324 116
700.341 96
700.358 114
700.375 95
700.392 90
700.409 65
700.426 83
700.444 64
700.461 90
700.478 86
700.495 69
700.512 81
700.529 49
700.546 53
700.564 73
700.581 64
700.598 77
700.615 62
700.632 83
700.649 49
700.666 57
700.683 52
700.701 59
700.718 73
700.735 81
700.752 55
700.769 95
700.786 105
700.803 102
700.821 102
700.838 54
700.855 92
700.872 84
700.889 56
700.906 118
700.923 115
700.941 118
700.958 87
700.975 98
700.992 112
701.009 75
701.026 77
701.043 87
701.061 65
701.078 88
701.095 75
701.112 104
701.129 150
701.146 126
701.163 119
701.181 90
701.198 94
701.215 100
701.232 132
701.249 94
701.266 72
701.283 77
701.301 62
701.318 75
701.335 84
701.352 60
701.369 41
701.386 75
701.403 86
701.421 41
701.438 72
701.455 42
701.472 75
701.489 66
701.506 50
701.523 61
701.541 34
701.558 43
701.575 48
701.592 87
701.609 66
701.626 37
701.644 63
701.661 44
701.678 44
701.695 66
701.712 62
701.729 47
701.746 29
701.764 15
701.781 18
701.798 27
701.815 46
701.832 44
701.849 66
701.866 98
701.884 92
701.901 75
701.918 53
701.935 44
701.952 98
701.969 84
701.987 85
702.004 47
702.021 50
702.038 44
702.055 57
702.072 75
702.089 104
702.107 67
702.124 82
702.141 86
702.158 65
702.175 66
702.192 77
702.210 71
702.227 64
702.244 57
702.261 52
702.278 98
702.295 93
702.312 66
702.330 26
702.347 44
702.364 36
702.381 55
702.398 45
702.415 70
702.433 87
702.450 65
702.467 53
702.484 13
702.501 30
702.518 24
702.536 44
702.553 32
702.570 23
702.587 31
702.604 34
702.621 18
702.638 31
702.656 55
702.673 44
702.690 70
702.707 69
702.724 58
702.741 36
702.759 19
702.776 23
702.793 33
702.810 13
702.827 35
702.844 42
702.862 19
702.879 34
702.896 37
702.913 16
702.930 33
702.947 35
702.965 21
702.982 35
702.999 54
703.016 40
703.033 44
703.050 72
703.068 72
703.085 103
703.102 84
703.119 130
703.136 116
703.153 59
703.171 30
703.188 47
703.205 74
703.222 63
703.239 77
703.256 48
703.274 26
703.291 52
703.308 45
703.325 64
703.342 74
703.359 66
703.377 68
703.394 47
703.411 54
703.428 50
703.445 86
703.462 67
703.480 57
703.497 66
703.514 78
703.531 107
703.548 80
703.565 31
703.583 62
703.600 85
703.617 51
703.634 41
703.651 23
703.669 43
703.686 47
703.703 15
703.720 42
703.737 75
703.754 97
703.772 74
703.789 38
703.806 23
703.823 51
703.840 86
703.857 45
703.875 60
703.892 55
703.909 91
703.926 66
703.943 37
703.961 29
703.978 100
703.995 89
704.012 76
704.029 45
704.046 55
704.064 48
704.081 47
704.098 41
704.115 96
704.132 99
704.149 134
704.167 85
704.184 59
704.201 87
704.218 90
704.235 35
704.253 56
704.270 89
704.287 79
704.304 87
704.321 72
704.338 58
704.356 45
704.373 56
704.390 67
704.407 42
704.424 66
704.442 63
704.459 71
704.476 47
704.493 32
704.510 47
704.527 45
704.545 49
704.562 68
704.579 32
704.596 15
704.613 43
704.631 54
704.648 45
704.665 33
704.682 69
704.699 56
704.717 56
704.734 71
704.751 79
704.768 50
704.785 45
704.802 36
704.820 26
704.837 35
704.854 50
704.871 62
704.888 47
704.906 76
704.923 51
704.940 28
704.957 39
704.974 57
704.992 59
705.009 24
705.026 64
705.043 37
705.060 52
705.077 71
705.095 97
705.112 116
705.129 131
705.146 126
705.163 91
705.181 76
705.198 113
705.215 78
705.232 67
705.249 36
705.267 65
705.284 102
705.301 57
705.318 30
705.335 32
705.353 35
705.370 43
705.387 48
705.404 60
705.421 82
705.439 92
705.456 76
705.473 84
705.490 83
705.507 39
705.525 39
705.542 28
705.559 47
705.576 58
705.593 45
705.611 50
705.628 33
705.645 50
705.662 39
705.679 36
705.696 45
705.714 59
705.731 52
705.748 43
705.765 63
705.782 57
705.800 50
705.817 41
705.834 25
705.851 35
705.868 52
705.886 59
705.903 51
705.920 62
705.937 54
705.954 56
705.972 33
705.989 36
706.006 37
706.023 20
706.041 31
706.058 38
706.075 62
706.092 73
706.109 88
706.127 165
706.144 249
706.161 199
706.178 155
706.195 183
706.213 244
706.230 152
706.247 113
706.264 88
706.281 54
706.299 60
706.316 66
706.333 65
706.350 68
706.367 41
706.385 27
706.402 27
706.419 69
706.436 48
706.453 29
706.471 28
706.488 28
706.505 26
706.522 38
706.539 48
706.557 64
706.574 41
706.591 38
706.608 36
706.626 24
706.643 40
706.660 28
706.677 26
706.694 17
706.712 33
706.729 30
706.746 48
706.763 64
706.780 33
706.798 38
706.815 27
706.832 40
706.849 22
706.866 46
706.884 45
706.901 28
706.918 36
706.935 24
706.953 20
706.970 36
706.987 43
707.004 54
707.021 88
707.039 59
707.056 73
707.073 63
707.090 54
707.107 59
707.125 132
707.142 165
707.159 156
707.176 109
707.194 79
707.211 102
707.228 101
707.245 135
707.262 119
707.280 70
707.297 37
707.314 63
707.331 58
707.349 34
707.366 52
707.383 54
707.400 42
707.417 50
707.435 39
707.452 29
707.469 54
707.486 35
707.503 38
707.521 33
707.538 34
707.555 64
707.572 31
707.590 38
707.607 36
707.624 41
707.641 35
707.658 71
707.676 29
707.693 21
707.710 35
707.727 52
707.745 49
707.762 42
707.779 48
707.796 39
707.813 43
707.831 57
707.848 42
707.865 32
707.882 31
707.900 28
707.917 36
707.934 19
707.951 34
707.969 32
707.986 31
708.003 22
708.020 13
708.037 29
708.055 27
708.072 40
708.089 63
708.106 66
708.124 76
708.141 93
708.158 89
708.175 107
708.192 58
708.210 69
708.227 75
708.244 83
708.261 57
708.279 30
708.296 53
708.313 65
708.330 67
708.348 47
708.365 54
708.382 28
708.399 48
708.416 29
708.434 31
708.451 33
708.468 44
708.485 28
708.503 47
708.520 43
708.537 51
708.554 29
708.572 35
708.589 37
708.606 20
708.623 21
708.641 33
708.658 29
708.675 32
708.692 40
708.709 55
708.727 52
708.744 65
708.761 62
708.778 70
708.796 55
708.813 42
708.830 47
708.847 45
708.865 40
708.882 22
708.899 10
708.916 28
708.934 50
708.951 69
708.968 46
708.985 53
709.002 45
709.020 91
709.037 58
709.054 57
709.071 42
709.089 59
709.106 88
709.123 132
709.140 154
709.158 131
709.175 138
709.192 130
709.209 96
709.227 92
709.244 94
709.261 73
709.278 91
709.296 58
709.313 71
709.330 101
709.347 58
709.365 67
709.382 54
709.399 62
709.416 92
709.434 96
709.451 83
709.468 125
709.485 110
709.502 137
709.520 159
709.537 104
709.554 86
709.571 85
709.589 97
709.606 117
709.623 131
709.640 178
709.658 128
709.675 144
709.692 153
709.709 199
709.727 177
709.744 168
709.761 127
709.778 143
709.796 115
709.813 113
709.830 138
709.847 171
709.865 189
709.882 190
709.899 128
709.916 143
709.934 164
709.951 141
709.968 85
709.985 123
710.003 111
710.020 107
710.037 92
710.054 120
710.072 136
710.089 117
710.106 204
710.123 147
710.141 167
710.158 183
710.175 98
710.192 62
710.210 77
710.227 81
710.244 88
710.261 81
710.279 91
710.296 84
710.313 124
710.330 82
710.348 67
710.365 103
710.382 45
710.399 102
710.417 89
710.434 107
710.451 180
710.469 109
710.486 114
710.503 100
710.520 68
710.538 44
710.555 55
710.572 86
710.589 89
710.607 94
710.624 60
710.641 81
710.658 48
710.676 100
710.693 85
710.710 63
710.727 61
710.745 97
710.762 106
710.779 63
710.796 79
710.814 94
710.831 118
710.848 104
710.865 73
710.883 54
710.900 85
710.917 91
710.935 72
710.952 104
710.969 70
710.986 44
711.004 58
711.021 45
711.038 52
711.055 77
711.073 78
711.090 120
711.107 85
711.124 97
711.142 144
711.159 126
711.176 116
711.193 74
711.211 94
711.228 64
711.245 72
711.263 93
711.280 99
711.297 54
711.314 39
711.332 54
711.349 66
711.366 60
711.383 44
711.401 84
711.418 62
711.435 55
711.452 60
711.470 61
711.487 26
711.504 108
711.522 108
711.539 96
711.556 75
711.573 69
711.591 41
711.608 52
711.625 57
711.642 87
711.660 101
711.677 87
711.694 74
711.712 126
711.729 101
711.746 60
711.763 55
711.781 51
711.798 57
711.815 34
711.832 32
711.850 84
711.867 69
711.884 55
711.902 37
711.919 60
711.936 34
711.953 30
711.971 66
711.988 65
712.005 47
712.022 62
712.040 64
712.057 64
712.074 80
712.092 91
712.109 51
712.126 72
712.143 80
712.161 78
712.178 56
712.195 69
712.213 87
712.230 122
712.247 115
712.264 86
712.282 64
712.299 38
712.316 67
712.333 87
712.351 42
712.368 44
712.385 57
712.403 85
712.420 65
712.437 86
712.454 74
712.472 73
712.489 64
712.506 97
712.524 82
712.541 68
712.558 78
712.575 29
712.593 23
712.610 29
712.627 30
712.645 35
712.662 23
712.679 25
712.696 24
712.714 22
712.731 47
712.748 36
712.766 27
712.783 28
712.800 39
712.817 57
712.835 38
712.852 36
712.869 46
712.887 32
712.904 49
712.921 47
712.938 67
712.956 62
712.973 23
712.990 49
713.008 78
713.025 89
713.042 48
713.059 34
713.077 22
713.094 57
713.111 105
713.129 92
713.146 74
713.163 87
713.180 91
713.198 89
713.215 120
713.232 141
713.250 97
713.267 61
713.284 80
713.301 100
713.319 133
713.336 164
713.353 129
713.371 140
713.388 141
713.405 120
713.422 129
713.440 140
713.457 93
713.474 77
713.492 63
713.509 98
713.526 99
713.544 51
713.561 51
713.578 54
713.595 69
713.613 75
713.630 93
713.647 108
713.665 68
713.682 68
713.699 94
713.716 115
713.734 102
713.751 69
713.768 59
713.786 69
713.803 83
713.820 89
713.838 89
713.855 75
713.872 84
713.889 49
713.907 42
713.924 86
713.941 96
713.959 58
713.976 68
713.993 104
714.011 81
714.028 65
714.045 43
714.062 78
714.080 75
714.097 61
714.114 111
714.132 91
714.149 96
714.166 107
714.184 86
714.201 63
714.218 45
714.235 61
714.253 68
714.270 55
714.287 68
714.305 59
714.322 50
714.339 52
714.357 67
714.374 67
714.391 99
714.408 71
714.426 49
714.443 87
714.460 88
714.478 69
714.495 88
714.512 93
714.530 45
714.547 42
714.564 51
714.582 67
714.599 65
714.616 73
714.633 97
714.651 102
714.668 84
714.685 103
714.703 113
714.720 75
714.737 77
714.755 86
714.772 95
714.789 76
714.807 92
714.824 76
714.841 89
714.858 71
714.876 63
714.893 63
714.910 69
714.928 87
714.945 93
714.962 100
714.980 119
714.997 121
715.014 68
715.032 77
715.049 105
715.066 112
715.084 75
715.101 85
715.118 64
715.135 104
715.153 119
715.170 103
715.187 90
715.205 104
715.222 100
715.239 100
715.257 67
715.274 70
715.291 79
715.309 75
715.326 72
715.343 78
715.361 71
715.378 85
715.395 103
715.412 116
715.430 113
715.447 143
715.464 127
715.482 130
715.499 129
715.516 160
715.534 181
715.551 154
715.568 164
715.586 197
715.603 228
715.620 322
715.638 285
715.655 280
715.672 249
715.690 265
715.707 311
715.724 295
715.742 305
715.759 271
715.776 288
715.794 204
715.811 306
715.828 340
715.845 294
715.863 289
715.880 362
715.897 376
715.915 278
715.932 254
715.949 281
715.967 293
715.984 235
716.001 225
716.019 200
716.036 224
716.053 217
716.071 183
716.088 158
716.105 109
716.123 128
716.140 162
716.157 226
716.175 200
716.192 121
716.209 115
716.227 80
716.244 86
716.261 92
716.279 91
716.296 112
716.313 121
716.331 72
716.348 87
716.365 118
716.383 107
716.400 63
716.417 83
716.435 93
716.452 88
716.469 140
716.487 99
716.504 105
716.521 89
716.539 72
716.556 71
716.573 84
716.591 85
716.608 120
716.625 138
716.643 154
716.660 131
716.677 157
716.695 148
716.712 158
716.729 140
716.746 162
716.764 152
716.781 101
716.798 152
716.816 122
716.833 120
716.850 154
716.868 154
716.885 132
716.903 128
716.920 184
716.937 154
716.955 173
716.972 160
716.989 145
717.007 109
717.024 104
717.041 77
717.059 79
717.076 85
717.093 86
717.111 162
717.128 136
717.145 130
717.163 133
717.180 117
717.197 103
717.215 185
717.232 100
717.249 91
717.267 78
717.284 62
717.301 94
717.319 91
717.336 58
717.353 78
717.371 108
717.388 127
717.405 86
717.423 61
717.440 57
717.457 29
717.475 49
717.492 93
717.509 58
717.527 70
717.544 37
717.561 28
717.579 34
717.596 94
717.613 61
717.631 95
717.648 82
717.665 82
717.683 44
717.700 41
717.717 28
717.735 75
717.752 45
717.769 46
717.787 67
717.804 79
717.822 99
717.839 71
717.856 40
717.874 57
717.891 38
717.908 72
717.926 64
717.943 60
717.960 54
717.978 53
717.995 64
718.012 48
718.030 44
718.047 58
718.064 53
718.082 88
718.099 52
718.116 64
718.134 75
718.151 80
718.168 114
718.186 127
718.203 135
718.221 153
718.238 107
718.255 80
718.273 55
718.290 50
718.307 104
718.325 86
718.342 105
718.359 68
718.377 47
718.394 31
718.411 54
718.429 34
718.446 83
718.463 72
718.481 40
718.498 66
718.516 45
718.533 36
718.550 50
718.568 48
718.585 51
718.602 70
718.620 38
718.637 33
718.654 31
718.672 54
718.689 30
718.706 55
718.724 54
718.741 55
718.759 82
718.776 75
718.793 66
718.811 65
718.828 48
718.845 30
718.863 30
718.880 48
718.897 68
718.915 45
718.932 37
718.949 42
718.967 38
718.984 15
719.002 33
719.019 37
719.036 53
719.054 62
719.071 80
719.088 60
719.106 81
719.123 104
719.140 76
719.158 94
719.175 71
719.193 65
719.210 65
719.227 71
719.245 48
719.262 56
719.279 66
719.297 43
719.314 50
719.331 48
719.349 41
719.366 59
719.384 81
719.401 59
719.418 70
719.436 50
719.453 53
719.470 52
719.488 71
719.505 44
719.522 52
719.540 59
719.557 60
719.575 58
719.592 29
719.609 39
719.627 61
719.644 80
719.661 58
719.679 41
719.696 56
719.713 51
719.731 31
719.748 56
719.766 61
719.783 64
719.800 34
719.818 53
719.835 56
719.852 31
719.870 49
719.887 33
719.905 22
719.922 62
719.939 60
719.957 38
719.974 62
719.991 44
720.009 44
720.026 50
720.044 64
720.061 53
720.078 27
720.096 51
720.113 85
720.130 64
720.148 51
720.165 66
720.183 67
720.200 46
720.217 76
720.235 64
720.252 48
720.269 57
720.287 35
720.304 25
720.322 49
720.339 74
720.356 77
720.374 83
720.391 58
720.408 39
720.426 76
720.443 56
720.461 50
720.478 33
720.495 50
720.513 50
720.530 77
720.547 71
720.565 57
720.582 26
720.600 31
720.617 34
720.634 28
720.652 45
720.669 51
720.686 37
720.704 38
720.721 19
720.739 31
720.756 42
720.773 36
720.791 17
720.808 10
720.826 32
720.843 43
720.860 45
720.878 42
720.895 38
720.912 40
720.930 27
720.947 8
720.965 35
720.982 34
720.999 33
721.017 13
721.034 33
721.051 32
721.069 47
721.086 31
721.104 33
721.121 57
721.138 52
721.156 54
721.173 92
721.191 73
721.208 59
721.225 47
721.243 56
721.260 79
721.278 57
721.295 51
721.312 41
721.330 26
721.347 22
721.364 82
721.382 69
721.399 45
721.417 38
721.434 39
721.451 25
721.469 34
721.486 58
721.504 49
721.521 29
721.538 31
721.556 36
721.573 49
721.591 26
721.608 19
721.625 41
721.643 35
721.660 49
721.677 51
721.695 26
721.712 14
721.730 17
721.747 35
721.764 34
721.782 38
721.799 25
721.817 43
721.834 29
721.851 19
721.869 42
721.886 42
721.904 39
721.921 36
721.938 26
721.956 40
721.973 32
721.991 26
722.008 17
722.025 24
722.043 44
722.060 43
722.078 28
722.095 26
722.112 63
722.130 52
722.147 53
722.165 82
722.182 85
722.199 84
722.217 47
722.234 57
722.252 56
722.269 42
722.286 53
722.304 41
722.321 44
722.339 44
722.356 42
722.373 77
722.391 53
722.408 33
722.426 78
722.443 74
722.460 39
722.478 31
722.495 47
722.513 27
722.530 15
722.547 36
722.565 26
722.582 38
722.600 24
722.617 38
722.634 70
722.652 36
722.669 36
722.687 35
722.704 57
722.721 44
722.739 42
722.756 36
722.774 35
722.791 33
722.808 26
722.826 64
722.843 55
722.861 36
722.878 39
722.895 31
722.913 29
722.930 30
722.948 45
722.965 40
722.982 31
723.000 18
723.017 21
723.035 13
723.052 28
723.070 52
723.087 37
723.104 26
723.122 60
723.139 76
723.157 45
723.174 32
723.191 62
723.209 97
723.226 62
723.244 62
723.261 43
723.278 19
723.296 28
723.313 22
723.331 27
723.348 30
723.366 45
723.383 19
723.400 25
723.418 60
723.435 38
723.453 31
723.470 81
723.487 89
723.505 62
723.522 37
723.540 30
723.557 62
723.574 71
723.592 54
723.609 39
723.627 25
723.644 43
723.662 54
723.679 62
723.696 36
723.714 26
723.731 13
723.749 33
723.766 40
723.783 39
723.801 33
723.818 30
723.836 70
723.853 49
723.871 53
723.888 50
723.905 55
723.923 31
723.940 34
723.958 37
723.975 45
723.993 53
724.010 33
724.027 50
724.045 27
724.062 20
724.080 36
724.097 48
724.114 33
724.132 92
724.149 140
724.167 104
724.184 121
724.202 87
724.219 86
724.236 89
724.254 63
724.271 57
724.289 56
724.306 104
724.324 77
724.341 68
724.358 64
724.376 46
724.393 48
724.411 56
724.428 213
724.446 252
724.463 172
724.480 150
724.498 110
724.515 118
724.533 78
724.550 129
724.568 97
724.585 66
724.602 55
724.620 44
724.637 53
724.655 32
724.672 60
724.690 49
724.707 43
724.724 43
724.742 34
724.759 53
724.777 61
724.794 71
724.812 77
724.829 90
724.846 45
724.864 55
724.881 50
724.899 52
724.916 75
724.934 39
724.951 48
724.968 58
724.986 55
725.003 58
725.021 62
725.038 33
725.056 39
725.073 82
725.090 91
725.108 88
725.125 88
725.143 92
725.160 131
725.178 136
725.195 105
725.212 84
725.230 74
725.247 65
725.265 84
725.282 78
725.300 68
725.317 64
725.335 61
725.352 61
725.369 118
725.387 98
725.404 92
725.422 143
725.439 168
725.457 163
725.474 170
725.491 130
725.509 153
725.526 144
725.544 82
725.561 83
725.579 102
725.596 141
725.614 184
725.631 137
725.648 134
725.666 130
725.683 92
725.701 127
725.718 161
725.736 162
725.753 110
725.770 88
725.788 93
725.805 85
725.823 101
725.840 83
725.858 65
725.875 107
725.893 104
725.910 105
725.927 88
725.945 84
725.962 60
725.980 113
725.997 100
726.015 57
726.032 68
726.050 45
726.067 99
726.084 68
726.102 108
726.119 77
726.137 56
726.154 111
726.172 118
726.189 80
726.207 104
726.224 81
726.241 65
726.259 64
726.276 75
726.294 67
726.311 65
726.329 34
726.346 64
726.364 73
726.381 63
726.399 68
726.416 63
726.433 51
726.451 75
726.468 81
726.486 91
726.503 74
726.521 48
726.538 26
726.556 53
726.573 76
726.590 38
726.608 40
726.625 50
726.643 65
726.660 49
726.678 45
726.695 47
726.713 45
726.730 50
726.748 44
726.765 47
726.782 52
726.800 75
726.817 49
726.835 57
726.852 63
726.870 71
726.887 44
726.905 26
726.922 50
726.940 40
726.957 29
726.974 32
726.992 57
727.009 38
727.027 38
727.044 56
727.062 60
727.079 54
727.097 34
727.114 54
727.132 58
727.149 92
727.166 84
727.184 56
727.201 69
727.219 82
727.236 79
727.254 93
727.271 58
727.289 15
727.306 29
727.324 49
727.341 85
727.359 42
727.376 22
727.393 24
727.411 29
727.428 49
727.446 47
727.463 46
727.481 59
727.498 59
727.516 46
727.533 26
727.551 34
727.568 38
727.586 49
727.603 70
727.620 37
727.638 61
727.655 46
727.673 59
727.690 57
727.708 31
727.725 63
727.743 56
727.760 52
727.778 31
727.795 31
727.813 24
727.830 30
727.848 76
727.865 71
727.882 53
727.900 60
727.917 34
727.935 24
727.952 41
727.970 59
727.987 35
728.005 44
728.022 26
728.040 43
728.057 43
728.075 43
728.092 43
728.110 57
728.127 95
728.145 149
728.162 168
728.179 130
728.197 81
728.214 95
728.232 65
728.249 82
728.267 81
728.284 61
728.302 57
728.319 70
728.337 73
728.354 75
728.372 55
728.389 35
728.407 57
728.424 49
728.442 45
728.459 52
728.476 63
728.494 80
728.511 62
728.529 46
728.546 15
728.564 26
728.581 34
728.599 31
728.616 35
728.634 41
728.651 37
728.669 69
728.686 39
728.704 33
728.721 21
728.739 22
728.756 44
728.774 37
728.791 73
728.809 55
728.826 29
728.843 28
728.861 43
728.878 73
728.896 89
728.913 59
728.931 43
728.948 52
728.966 31
728.983 18
729.001 48
729.018 53
729.036 37
729.053 28
729.071 28
729.088 56
729.106 49
729.123 51
729.141 78
729.158 116
729.176 110
729.193 87
729.211 150
729.228 112
729.246 89
729.263 43
729.281 46
729.298 61
729.315 51
729.333 18
729.350 21
729.368 74
729.385 69
729.403 67
729.420 119
729.438 79
729.455 63
729.473 30
729.490 51
729.508 64
729.525 41
729.543 60
729.560 63
729.578 54
729.595 18
729.613 20
729.630 47
729.648 56
729.665 33
729.683 32
729.700 30
729.718 29
729.735 27
729.753 26
729.770 14
729.788 35
729.805 58
729.823 51
729.840 24
729.858 47
729.875 55
729.893 35
729.910 36
729.928 30
729.945 29
729.963 32
729.980 50
729.998 57
730.015 29
730.033 25
730.050 31
730.068 48
730.085 63
730.102 54
730.120 88
730.137 152
730.155 226
730.172 235
730.190 239
730.207 244
730.225 194
730.242 136
730.260 100
730.277 89
730.295 90
730.312 82
730.330 54
730.347 48
730.365 22
730.382 27
730.400 51
730.417 35
730.435 48
730.452 47
730.470 48
730.487 63
730.505 53
730.522 66
730.540 48
730.557 36
730.575 56
730.592 76
730.610 65
730.627 74
730.645 68
730.662 58
730.680 63
730.697 44
730.715 45
730.732 35
730.750 42
730.767 25
730.785 36
730.802 41
730.820 38
730.837 42
730.855 50
730.872 66
730.890 20
730.907 42
730.925 30
730.942 71
730.960 47
730.977 22
730.995 32
731.012 37
731.030 51
731.047 50
731.065 65
731.082 71
731.100 86
731.117 69
731.135 130
731.153 128
731.170 211
731.188 123
731.205 58
731.223 44
731.240 73
731.258 95
731.275 134
731.293 117
731.310 110
731.328 75
731.345 81
731.363 83
731.380 114
731.398 107
731.415 83
731.433 78
731.450 108
731.468 105
731.485 113
731.503 93
731.520 98
731.538 95
731.555 80
731.573 106
731.590 81
731.608 73
731.625 119
731.643 128
731.660 128
731.678 155
731.695 94
731.713 105
731.730 90
731.748 129
731.765 175
731.783 157
731.800 186
731.818 177
731.835 158
731.853 127
731.870 98
731.888 117
731.905 81
731.923 104
731.941 108
731.958 82
731.976 50
731.993 103
732.011 75
732.028 96
732.046 80
732.063 88
732.081 105
732.098 88
732.116 74
732.133 77
732.151 130
732.168 192
732.186 168
732.203 191
732.221 138
732.238 126
732.256 86
732.273 81
732.291 86
732.308 56
732.326 57
732.343 69
732.361 40
732.378 47
732.396 87
732.414 96
732.431 78
732.449 52
732.466 93
732.484 101
732.501 158
732.519 116
732.536 92
732.554 56
732.571 74
732.589 87
732.606 65
732.624 59
732.641 76
732.659 51
732.676 93
732.694 119
732.711 122
732.729 87
732.746 110
732.764 126
732.782 147
732.799 107
732.817 79
732.834 90
732.852 132
732.869 103
732.887 83
732.904 69
732.922 49
732.939 58
732.957 83
732.974 83
732.992 47
733.009 67
733.027 47
733.044 60
733.062 80
733.079 98
733.097 67
733.115 80
733.132 85
733.150 107
733.167 123
733.185 115
733.202 90
733.220 125
733.237 108
733.255 103
733.272 56
733.290 77
733.307 56
733.325 97
733.342 120
733.360 116
733.378 81
733.395 45
733.413 46
733.430 55
733.448 122
733.465 83
733.483 53
733.500 21
733.518 41
733.535 71
733.553 72
733.570 54
733.588 72
733.605 75
733.623 74
733.641 117
733.658 73
733.676 104
733.693 87
733.711 68
733.728 112
733.746 83
733.763 55
733.781 80
733.798 95
733.816 99
733.833 95
733.851 59
733.869 57
733.886 75
733.904 49
733.921 42
733.939 21
733.956 47
733.974 61
733.991 56
734.009 68
734.026 52
734.044 32
734.061 43
734.079 43
734.097 60
734.114 101
734.132 100
734.149 123
734.167 149
734.184 170
734.202 139
734.219 113
734.237 83
734.254 65
734.272 62
734.290 97
734.307 78
734.325 74
734.342 65
734.360 69
734.377 81
734.395 68
734.412 60
734.430 86
734.447 101
734.465 77
734.483 40
734.500 24
734.518 54
734.535 71
734.553 40
734.570 56
734.588 79
734.605 53
734.623 50
734.640 54
734.658 52
734.676 80
734.693 66
734.711 62
734.728 30
734.746 30
734.763 53
734.781 44
734.798 39
734.816 24
734.833 20
734.851 13
734.869 57
734.886 51
734.904 46
734.921 71
734.939 35
734.956 42
734.974 50
734.991 77
735.009 48
735.027 39
735.044 76
735.062 50
735.079 58
735.097 44
735.114 65
735.132 102
735.149 64
735.167 55
735.185 60
735.202 54
735.220 43
735.237 69
735.255 129
735.272 85
735.290 61
735.307 63
735.325 22
735.343 22
735.360 47
735.378 50
735.395 26
735.413 36
735.430 37
735.448 68
735.465 44
735.483 32
735.501 43
735.518 46
735.536 22
735.553 33
735.571 34
735.588 36
735.606 51
735.623 56
735.641 34
735.659 36
735.676 40
735.694 29
735.711 35
735.729 16
735.746 25
735.764 19
735.782 27
735.799 28
735.817 23
735.834 40
735.852 18
735.869 22
735.887 11
735.904 27
735.922 43
735.940 44
735.957 35
735.975 63
735.992 87
736.010 50
736.027 35
736.045 37
736.063 77
736.080 48
736.098 43
736.115 35
736.133 45
736.150 67
736.168 63
736.185 45
736.203 58
736.221 53
736.238 49
736.256 43
736.273 85
736.291 88
736.308 57
736.326 78
736.344 69
736.361 52
736.379 55
736.396 70
736.414 28
736.431 32
736.449 53
736.467 14
736.484 20
736.502 37
736.519 56
736.537 54
736.554 62
736.572 71
736.590 39
736.607 48
736.625 48
736.642 56
736.660 45
736.677 33
736.695 21
736.713 20
736.730 25
736.748 43
736.765 34
736.783 30
736.800 35
736.818 38
736.836 37
736.853 28
736.871 33
736.888 32
736.906 36
736.923 45
736.941 63
736.959 46
736.976 38
736.994 33
737.011 45
737.029 69
737.046 35
737.064 22
737.082 28
737.099 35
737.117 62
737.134 70
737.152 58
737.170 63
737.187 51
737.205 38
737.222 33
737.240 62
737.257 34
737.275 38
737.293 22
737.310 56
737.328 58
737.345 45
737.363 82
737.380 70
737.398 66
737.416 29
737.433 42
737.451 51
737.468 53
737.486 44
737.504 44
737.521 60
737.539 91
737.556 66
737.574 67
737.591 51
737.609 54
737.627 73
737.644 45
737.662 68
737.679 63
737.697 72
737.715 53
737.732 32
737.750 50
737.767 65
737.785 61
737.802 52
737.820 55
737.838 55
737.855 41
737.873 49
737.890 117
737.908 49
737.926 49
737.943 61
737.961 66
737.978 38
737.996 31
738.014 46
738.031 21
738.049 18
738.066 18
738.084 20
738.101 38
738.119 75
738.137 57
738.154 64
738.172 63
738.189 62
738.207 59
738.225 40
738.242 38
738.260 72
738.277 44
738.295 22
738.313 45
738.330 46
738.348 34
738.365 26
738.383 57
738.401 43
738.418 53
738.436 60
738.453 49
738.471 59
738.489 60
738.506 51
738.524 31
738.541 36
738.559 26
738.576 38
738.594 30
738.612 53
738.629 46
738.647 27
738.664 25
738.682 40
738.700 33
738.717 47
738.735 46
738.752 36
738.770 8
738.788 29
738.805 23
738.823 24
738.840 28
738.858 20
738.876 38
738.893 35
738.911 36
738.928 39
738.946 32
738.964 20
738.981 29
738.999 33
739.016 36
739.034 20
739.052 68
739.069 47
739.087 44
739.104 52
739.122 48
739.140 63
739.157 81
739.175 104
739.192 84
739.210 68
739.228 28
739.245 32
739.263 65
739.280 90
739.298 57
739.316 58
739.333 22
739.351 11
739.368 25
739.386 38
739.404 61
739.421 45
739.439 82
739.457 76
739.474 83
739.492 83
739.509 65
739.527 39
739.545 36
739.562 34
739.580 31
739.597 29
739.615 31
739.633 17
739.650 29
739.668 32
739.685 73
739.703 51
739.721 48
739.738 58
739.756 30
739.773 45
739.791 35
739.809 23
739.826 44
739.844 49
739.861 49
739.879 54
739.897 57
739.914 54
739.932 44
739.950 46
739.967 33
739.985 67
740.002 45
740.020 60
740.038 24
740.055 16
740.073 20
740.090 32
740.108 36
740.126 15
740.143 51
740.161 61
740.179 95
740.196 78
740.214 57
740.231 90
740.249 57
740.267 49
740.284 65
740.302 58
740.319 59
740.337 66
740.355 32
740.372 36
740.390 15
740.408 19
740.425 34
740.443 57
740.460 50
740.478 60
740.496 71
740.513 58
740.531 28
740.548 30
740.566 27
740.584 52
740.601 31
740.619 54
740.637 59
740.654 44
740.672 32
740.689 66
740.707 55
740.725 33
740.742 40
740.760 54
740.778 44
740.795 35
740.813 31
740.830 32
740.848 50
740.866 62
740.883 51
740.901 31
740.918 24
740.936 41
740.954 43
740.971 51
740.989 49
741.007 60
741.024 54
741.042 57
741.059 64
741.077 43
741.095 68
741.112 52
741.130 37
741.148 32
741.165 51
741.183 56
741.200 81
741.218 43
741.236 16
741.253 43
741.271 53
741.289 19
741.306 33
741.324 52
741.342 48
741.359 39
741.377 45
741.394 58
741.412 47
741.430 93
741.447 79
741.465 84
741.483 52
741.500 72
741.518 71
741.535 55
741.553 68
741.571 33
741.588 65
741.606 55
741.624 42
741.641 27
741.659 11
741.676 28
741.694 25
741.712 35
741.729 24
741.747 56
741.765 75
741.782 43
741.800 44
741.818 64
741.835 31
741.853 30
741.870 34
741.888 54
741.906 42
741.923 45
741.941 41
741.959 41
741.976 39
741.994 31
742.012 42
742.029 53
742.047 43
742.064 36
742.082 66
742.100 39
742.117 29
742.135 41
742.153 76
742.170 57
742.188 118
742.206 122
742.223 38
742.241 48
742.258 49
742.276 44
742.294 55
742.311 42
742.329 27
742.347 63
742.364 52
742.382 71
742.400 52
742.417 80
742.435 46
742.453 79
742.470 72
742.488 52
742.505 38
742.523 45
742.541 51
742.558 82
742.576 24
742.594 23
742.611 43
742.629 54
742.647 33
742.664 12
742.682 26
742.700 45
742.717 54
742.735 59
742.752 49
742.770 55
742.788 46
742.805 33
742.823 36
742.841 42
742.858 38
742.876 48
742.894 44
742.911 32
742.929 20
742.947 45
742.964 36
742.982 36
742.999 64
743.017 61
743.035 37
743.052 19
743.070 42
743.088 79
743.105 53
743.123 65
743.141 33
743.158 42
743.176 72
743.194 77
743.211 63
743.229 67
743.247 55
743.264 97
743.282 106
743.300 77
743.317 50
743.335 56
743.352 48
743.370 92
743.388 82
743.405 95
743.423 45
743.441 56
743.458 61
743.476 66
743.494 72
743.511 86
743.529 61
743.547 42
743.564 15
743.582 39
743.600 71
743.617 67
743.635 39
743.653 28
743.670 45
743.688 21
743.706 67
743.723 37
743.741 54
743.759 44
743.776 74
743.794 71
743.812 64
743.829 39
743.847 31
743.864 48
743.882 52
743.900 71
743.917 115
743.935 52
743.953 47
743.970 79
743.988 75
744.006 35
744.023 17
744.041 51
744.059 29
744.076 46
744.094 63
744.112 48
744.129 78
744.147 67
744.165 104
744.182 98
744.200 111
744.218 107
744.235 87
744.253 104
744.271 62
744.288 35
744.306 34
744.324 33
744.341 46
744.359 38
744.377 38
744.394 40
744.412 43
744.430 89
744.447 66
744.465 37
744.483 38
744.500 47
744.518 66
744.536 76
744.553 63
744.571 65
744.589 43
744.606 26
744.624 33
744.642 58
744.659 40
744.677 26
744.695 47
744.712 26
744.730 15
744.748 32
744.765 40
744.783 47
744.801 19
744.818 37
744.836 43
744.854 45
744.871 14
744.889 32
744.907 41
744.924 50
744.942 22
744.960 35
744.977 30
744.995 47
745.013 41
745.030 57
745.048 41
745.066 53
745.083 30
745.101 26
745.119 30
745.136 54
745.154 58
745.172 70
745.189 84
745.207 64
745.225 101
745.242 60
745.260 30
745.278 32
745.295 34
745.313 51
745.331 42
745.349 50
745.366 72
745.384 78
745.402 40
745.419 24
745.437 47
745.455 55
745.472 58
745.490 54
745.508 26
745.525 24
745.543 35
745.561 26
745.578 34
745.596 33
745.614 28
745.631 35
745.649 41
745.667 42
745.684 30
745.702 37
745.720 37
745.737 36
745.755 40
745.773 54
745.790 50
745.808 38
745.826 38
745.844 34
745.861 38
745.879 20
745.897 49
745.914 37
745.932 37
745.950 40
745.967 32
745.985 24
746.003 15
746.020 5
746.038 41
746.056 21
746.073 46
746.091 30
746.109 36
746.126 77
746.144 149
746.162 140
746.180 125
746.197 107
746.215 73
746.233 68
746.250 75
746.268 61
746.286 35
746.303 57
746.321 81
746.339 71
746.356 92
746.374 40
746.392 31
746.409 89
746.427 74
746.445 34
746.463 14
746.480 49
746.498 58
746.516 33
746.533 14
746.551 20
746.569 11
746.586 63
746.604 48
746.622 37
746.639 54
746.657 55
746.675 26
746.692 24
746.710 29
746.728 49
746.746 48
746.763 58
746.781 44
746.799 58
746.816 72
746.834 104
746.852 63
746.869 49
746.887 34
746.905 51
746.922 27
746.940 16
746.958 39
746.976 54
746.993 32
747.011 20
747.029 17
747.046 40
747.064 37
747.082 50
747.099 48
747.117 69
747.135 115
747.153 122
747.170 161
747.188 141
747.206 124
747.223 83
747.241 72
747.259 43
747.276 50
747.294 46
747.312 53
747.330 34
747.347 51
747.365 50
747.383 40
747.400 31
747.418 59
747.436 61
747.453 74
747.471 60
747.489 90
747.507 74
747.524 27
747.542 30
747.560 53
747.577 86
747.595 82
747.613 95
747.630 107
747.648 47
747.666 61
747.684 63
747.701 48
747.719 52
747.737 76
747.754 122
747.772 70
747.790 50
747.807 51
747.825 32
747.843 32
747.861 78
747.878 43
747.896 46
747.914 72
747.931 59
747.949 45
747.967 92
747.985 93
748.002 72
748.020 69
748.038 23
748.055 23
748.073 22
748.091 39
748.108 26
748.126 45
748.144 75
748.162 138
748.179 286
748.197 197
748.215 155
748.232 120
748.250 95
748.268 93
748.286 59
748.303 72
748.321 61
748.339 38
748.356 51
748.374 68
748.392 34
748.410 31
748.427 63
748.445 96
748.463 49
748.480 32
748.498 26
748.516 44
748.534 39
748.551 59
748.569 66
748.587 47
748.604 56
748.622 38
748.640 38
748.658 61
748.675 39
748.693 43
748.711 62
748.728 82
748.746 82
748.764 53
748.782 49
748.799 85
748.817 54
748.835 33
748.852 39
748.870 34
748.888 34
748.906 42
748.923 67
748.941 64
748.959 64
748.976 73
748.994 34
749.012 57
749.030 56
749.047 37
749.065 27
749.083 63
749.100 76
749.118 55
749.136 126
749.154 142
749.171 114
749.189 105
749.207 107
749.225 80
749.242 88
749.260 84
749.278 49
749.295 51
749.313 48
749.331 46
749.349 73
749.366 54
749.384 55
749.402 33
749.419 31
749.437 61
749.455 49
749.473 41
749.490 40
749.508 28
749.526 42
749.544 67
749.561 34
749.579 24
749.597 43
749.614 87
749.632 72
749.650 28
749.668 52
749.685 71
749.703 40
749.721 40
749.739 96
749.756 76
749.774 39
749.792 41
749.809 36
749.827 64
749.845 80
749.863 78
749.880 62
749.898 69
749.916 46
749.934 42
749.951 46
749.969 42
749.987 107
750.005 142
750.022 147
750.040 123
750.058 154
750.075 81
750.093 98
750.111 83
750.129 77
750.146 50
750.164 64
750.182 95
750.200 84
750.217 120
750.235 88
750.253 80
750.270 46
750.288 69
750.306 59
750.324 69
750.341 68
750.359 42
750.377 31
750.395 25
750.412 34
750.430 46
750.448 58
750.466 34
750.483 50
750.501 64
750.519 70
750.537 41
750.554 38
750.572 43
750.590 43
750.607 50
750.625 54
750.643 53
750.661 38
750.678 24
750.696 36
750.714 39
750.732 36
750.749 40
750.767 59
750.785 46
750.803 55
750.820 69
750.838 38
750.856 53
750.874 70
750.891 69
750.909 68
750.927 47
750.945 35
750.962 20
750.980 60
750.998 118
751.016 81
751.033 79
751.051 88
751.069 45
751.086 38
751.104 17
751.122 70
751.140 106
751.157 89
751.175 84
751.193 51
751.211 80
751.228 93
751.246 58
751.264 51
751.282 63
751.299 79
751.317 53
751.335 28
751.353 69
751.370 58
751.388 26
751.406 21
751.424 80
751.441 72
751.459 94
751.477 78
751.495 69
751.512 35
751.530 23
751.548 50
751.566 29
751.583 32
751.601 76
751.619 69
751.637 44
751.654 43
751.672 41
751.690 25
751.708 45
751.725 31
751.743 49
751.761 31
751.779 55
751.796 53
751.814 22
751.832 47
751.850 30
751.867 26
751.885 28
751.903 22
751.921 39
751.938 50
751.956 30
751.974 25
751.992 43
752.009 67
752.027 38
752.045 22
752.063 81
752.080 40
752.098 27
752.116 98
752.134 110
752.151 98
752.169 129
752.187 53
752.205 50
752.223 65
752.240 91
752.258 105
752.276 87
752.294 69
752.311 67
752.329 110
752.347 60
752.365 41
752.382 28
752.400 53
752.418 30
752.436 40
752.453 66
752.471 63
752.489 32
752.507 13
752.524 21
752.542 35
752.560 44
752.578 24
752.595 38
752.613 55
752.631 35
752.649 34
752.667 52
752.684 18
752.702 39
752.720 45
752.738 48
752.755 57
752.773 20
752.791 28
752.809 24
752.826 25
752.844 15
752.862 6
752.880 27
752.897 36
752.915 39
752.933 40
752.951 42
752.969 61
752.986 25
753.004 26
753.022 26
753.040 40
753.057 11
753.075 23
753.093 40
753.111 55
753.128 87
753.146 62
753.164 80
753.182 92
753.199 90
753.217 90
753.235 108
753.253 81
753.271 49
753.288 26
753.306 41
753.324 26
753.342 5
753.359 46
753.377 36
753.395 37
753.413 44
753.430 50
753.448 76
753.466 55
753.484 55
753.502 56
753.519 41
753.537 64
753.555 53
753.573 35
753.590 40
753.608 39
753.626 12
753.644 30
753.662 36
753.679 39
753.697 54
753.715 64
753.733 53
753.750 43
753.768 38
753.786 17
753.804 32
753.822 37
753.839 23
753.857 20
753.875 42
753.893 29
753.910 68
753.928 51
753.946 76
753.964 35
753.982 85
753.999 41
754.017 48
754.035 45
754.053 52
754.070 106
754.088 59
754.106 45
754.124 46
754.142 71
754.159 82
754.177 117
754.195 134
754.213 66
754.230 54
754.248 67
754.266 42
754.284 39
754.302 61
754.319 29
754.337 52
754.355 76
754.373 84
754.390 34
754.408 40
754.426 30
754.444 35
754.462 59
754.479 75
754.497 36
754.515 32
754.533 39
754.551 54
754.568 79
754.586 76
754.604 94
754.622 33
754.639 7
754.657 22
754.675 60
754.693 41
754.711 72
754.728 45
754.746 37
754.764 45
754.782 42
754.800 36
754.817 22
754.835 75
754.853 63
754.871 43
754.888 44
754.906 72
754.924 65
754.942 40
754.960 32
754.977 16
754.995 21
755.013 43
755.031 23
755.049 11
755.066 36
755.084 52
755.102 60
755.120 46
755.138 95
755.155 112
755.173 125
755.191 103
755.209 86
755.226 92
755.244 70
755.262 73
755.280 81
755.298 42
755.315 52
755.333 56
755.351 64
755.369 43
755.387 73
755.404 95
755.422 57
755.440 46
755.458 57
755.476 85
755.493 52
755.511 67
755.529 34
755.547 34
755.565 43
755.582 63
755.600 44
755.618 57
755.636 68
755.654 50
755.671 47
755.689 45
755.707 34
755.725 36
755.743 29
755.760 57
755.778 33
755.796 37
755.814 42
755.832 52
755.849 76
755.867 30
755.885 32
755.903 32
755.921 43
755.938 54
755.956 68
755.974 62
755.992 68
756.010 63
756.027 47
756.045 55
756.063 62
756.081 53
756.099 53
756.116 83
756.134 51
756.152 68
756.170 48
756.188 61
756.205 82
756.223 87
756.241 54
756.259 40
756.277 42
756.294 56
756.312 60
756.330 49
756.348 41
756.366 54
756.383 54
756.401 66
756.419 80
756.437 69
756.455 53
756.472 47
756.490 67
756.508 65
756.526 31
756.544 35
756.562 60
756.579 90
756.597 37
756.615 22
756.633 26
756.651 24
756.668 39
756.686 48
756.704 32
756.722 48
756.740 32
756.757 37
756.775 31
756.793 27
756.811 31
756.829 38
756.846 53
756.864 36
756.882 23
756.900 7
756.918 49
756.936 39
756.953 55
756.971 27
756.989 21
757.007 29
757.025 48
757.042 45
757.060 32
757.078 24
757.096 23
757.114 55
757.132 80
757.149 95
757.167 89
757.185 107
757.203 72
757.221 85
757.238 75
757.256 74
757.274 64
757.292 29
757.310 13
757.327 28
757.345 36
757.363 32
757.381 64
757.399 36
757.417 64
757.434 37
757.452 50
757.470 56
757.488 32
757.506 50
757.523 50
757.541 41
757.559 55
757.577 88
757.595 81
757.613 66
757.630 42
757.648 14
757.666 22
757.684 30
757.702 29
757.720 51
757.737 40
757.755 25
757.773 34
757.791 46
757.809 31
757.826 32
757.844 44
757.862 7
757.880 10
757.898 15
757.916 32
757.933 57
757.951 39
757.969 50
757.987 31
758.005 24
758.023 42
758.040 25
758.058 24
758.076 15
758.094 23
758.112 18
758.129 39
758.147 52
758.165 62
758.183 83
758.201 48
758.219 48
758.236 30
758.254 31
758.272 46
758.290 63
758.308 35
758.326 28
758.343 21
758.361 17
758.379 25
758.397 25
758.415 50
758.433 33
758.450 52
758.468 31
758.486 39
758.504 49
758.522 31
758.540 45
758.557 41
758.575 54
758.593 28
758.611 31
758.629 15
758.647 28
758.664 45
758.682 32
758.700 13
758.718 28
758.736 28
758.754 34
758.771 46
758.789 43
758.807 39
758.825 33
758.843 25
758.861 74
758.878 46
758.896 11
758.914 20
758.932 32
758.950 53
758.968 30
758.985 31
759.003 25
759.021 12
759.039 14
759.057 32
759.075 36
759.092 27
759.110 23
759.128 46
759.146 30
759.164 50
759.182 61
759.199 45
759.217 91
759.235 91
759.253 96
759.271 90
759.289 53
759.307 47
759.324 91
759.342 55
759.360 20
759.378 54
759.396 35
759.414 53
759.431 39
759.449 66
759.467 63
759.485 36
759.503 30
759.521 28
759.538 46
759.556 31
759.574 38
759.592 34
759.610 40
759.628 26
759.646 32
759.663 27
759.681 20
759.699 33
759.717 15
759.735 47
759.753 57
759.770 47
759.788 39
759.806 39
759.824 38
759.842 68
759.860 78
759.878 54
759.895 53
759.913 37
759.931 37
759.949 38
759.967 24
759.985 44
760.002 45
760.020 29
760.038 26
760.056 31
760.074 23
760.092 28
760.110 26
760.127 49
760.145 70
760.163 79
760.181 68
760.199 100
760.217 89
760.235 63
760.252 76
760.270 68
760.288 49
760.306 27
760.324 32
760.342 65
760.359 57
760.377 33
760.395 71
760.413 55
760.431 46
760.449 38
760.467 39
760.484 24
760.502 55
760.520 44
760.538 37
760.556 42
760.574 20
760.592 13
760.609 14
760.627 25
760.645 25
760.663 41
760.681 41
760.699 28
760.717 52
760.734 23
760.752 40
760.770 75
760.788 120
760.806 107
760.824 83
760.842 74
760.859 38
760.877 32
760.895 41
760.913 33
760.931 22
760.949 44
760.967 34
760.984 27
761.002 30
761.020 11
761.038 24
761.056 31
761.074 48
761.092 77
761.110 49
761.127 28
761.145 49
761.163 47
761.181 70
761.199 84
761.217 83
761.235 51
761.252 64
761.270 47
761.288 35
761.306 19
761.324 34
761.342 39
761.360 44
761.377 66
761.395 70
761.413 57
761.431 35
761.449 13
761.467 7
761.485 25
761.503 9
761.520 45
761.538 81
761.556 56
761.574 46
761.592 34
761.610 9
761.628 11
761.645 24
761.663 48
761.681 37
761.699 36
761.717 45
761.735 24
761.753 31
761.771 62
761.788 56
761.806 77
761.824 53
761.842 44
761.860 46
761.878 53
761.896 16
761.914 29
761.931 38
761.949 47
761.967 77
761.985 47
762.003 39
762.021 29
762.039 14
762.056 32
762.074 33
762.092 26
762.110 31
762.128 52
762.146 55
762.164 55
762.182 73
762.199 91
762.217 53
762.235 49
762.253 53
762.271 37
762.289 12
762.307 47
762.325 75
762.342 65
762.360 21
762.378 15
762.396 33
762.414 39
762.432 33
762.450 49
762.468 68
762.486 76
762.503 63
762.521 63
762.539 61
762.557 26
762.575 27
762.593 14
762.611 13
762.629 35
762.646 39
762.664 39
762.682 33
762.700 41
762.718 38
762.736 17
762.754 24
762.772 29
762.789 35
762.807 65
762.825 55
762.843 46
762.861 60
762.879 31
762.897 19
762.915 59
762.933 30
762.950 69
762.968 55
762.986 29
763.004 21
763.022 19
763.040 72
763.058 64
763.076 29
763.093 27
763.111 31
763.129 50
763.147 93
763.165 105
763.183 99
763.201 62
763.219 64
763.237 61
763.254 86
763.272 35
763.290 20
763.308 19
763.326 31
763.344 28
763.362 33
763.380 61
763.398 48
763.415 29
763.433 39
763.451 29
763.469 24
763.487 69
763.505 32
763.523 38
763.541 23
763.559 27
763.576 22
763.594 18
763.612 15
763.630 46
763.648 82
763.666 31
763.684 19
763.702 43
763.720 78
763.737 41
763.755 66
763.773 50
763.791 46
763.809 45
763.827 47
763.845 38
763.863 48
763.881 38
763.899 74
763.916 57
763.934 50
763.952 42
763.970 18
763.988 19
764.006 35
764.024 44
764.042 57
764.060 53
764.077 42
764.095 50
764.113 51
764.131 80
764.149 79
764.167 72
764.185 50
764.203 83
764.221 40
764.239 61
764.256 84
764.274 37
764.292 43
764.310 51
764.328 67
764.346 61
764.364 57
764.382 48
764.400 51
764.418 64
764.435 70
764.453 49
764.471 40
764.489 64
764.507 55
764.525 32
764.543 34
764.561 37
764.579 41
764.597 43
764.614 58
764.632 73
764.650 59
764.668 66
764.686 32
764.704 38
764.722 25
764.740 49
764.758 40
764.776 60
764.794 48
764.811 77
764.829 68
764.847 54
764.865 26
764.883 14
764.901 42
764.919 44
764.937 41
764.955 53
764.973 45
764.991 23
765.008 38
765.026 53
765.044 60
765.062 64
765.080 56
765.098 61
765.116 102
765.134 99
765.152 62
765.170 69
765.188 111
765.205 94
765.223 89
765.241 81
765.259 78
765.277 59
765.295 32
765.313 32
765.331 34
765.349 43
765.367 34
765.385 47
765.402 61
765.420 60
765.438 58
765.456 49
765.474 51
765.492 43
765.510 30
765.528 30
765.546 30
765.564 48
765.582 26
765.599 32
765.617 7
765.635 21
765.653 25
765.671 13
765.689 32
765.707 20
765.725 21
765.743 46
765.761 23
765.779 35
765.797 35
765.814 13
765.832 22
765.850 27
765.868 21
765.886 52
765.904 10
765.922 17
765.940 61
765.958 98
765.976 62
765.994 51
766.012 51
766.030 38
766.047 53
766.065 56
766.083 27
766.101 40
766.119 60
766.137 44
766.155 32
766.173 56
766.191 35
766.209 38
766.227 74
766.245 73
766.262 45
766.280 50
766.298 45
766.316 36
766.334 70
766.352 48
766.370 73
766.388 63
766.406 33
766.424 14
766.442 43
766.460 48
766.478 48
766.495 25
766.513 20
766.531 27
766.549 57
766.567 67
766.585 54
766.603 43
766.621 52
766.639 64
766.657 46
766.675 17
766.693 46
766.711 23
766.729 33
766.746 21
766.764 41
766.782 31
766.800 27
766.818 46
766.836 39
766.854 24
766.872 26
766.890 51
766.908 34
766.926 43
766.944 47
766.962 39
766.980 33
766.997 30
767.015 49
767.033 45
767.051 44
767.069 62
767.087 66
767.105 81
767.123 49
767.141 48
767.159 79
767.177 50
767.195 69
767.213 49
767.231 67
767.249 80
767.266 69
767.284 47
767.302 27
767.320 21
767.338 54
767.356 77
767.374 40
767.392 39
767.410 43
767.428 45
767.446 50
767.464 48
767.482 45
767.500 97
767.518 44
767.536 11
767.553 43
767.571 57
767.589 27
767.607 17
767.625 15
767.643 41
767.661 21
767.679 13
767.697 24
767.715 46
767.733 26
767.751 48
767.769 62
767.787 30
767.805 26
767.823 6
767.840 12
767.858 11
767.876 16
767.894 38
767.912 31
767.930 10
767.948 22
767.966 33
767.984 38
768.002 68
768.020 39
768.038 27
768.056 46
768.074 27
768.092 41
768.110 45
768.128 49
768.145 89
768.163 68
768.181 42
768.199 43
768.217 80
768.235 86
768.253 78
768.271 48
768.289 83
768.307 48
768.325 23
768.343 15
768.361 39
768.379 52
768.397 52
768.415 49
768.433 25
768.451 36
768.469 28
768.486 35
768.504 82
768.522 53
768.540 24
768.558 22
768.576 10
768.594 36
768.612 27
768.630 41
768.648 53
768.666 36
768.684 44
768.702 57
768.720 74
768.738 45
768.756 30
768.774 25
768.792 47
768.810 42
768.828 48
768.845 14
768.863 40
768.881 62
768.899 59
768.917 60
768.935 44
768.953 42
768.971 22
768.989 25
769.007 38
769.025 54
769.043 51
769.061 31
769.079 16
769.097 47
769.115 66
769.133 39
769.151 68
769.169 83
769.187 95
769.205 112
769.223 83
769.240 32
769.258 58
769.276 72
769.294 65
769.312 35
769.330 61
769.348 46
769.366 45
769.384 61
769.402 34
769.420 21
769.438 39
769.456 52
769.474 31
769.492 46
769.510 31
769.528 29
769.546 27
769.564 29
769.582 38
769.600 35
769.618 33
769.636 49
769.654 69
769.672 30
769.689 32
769.707 43
769.725 32
769.743 33
769.761 44
769.779 42
769.797 45
769.815 55
769.833 27
769.851 41
769.869 41
769.887 33
769.905 39
769.923 46
769.941 24
769.959 33
769.977 24
769.995 48
770.013 77
770.031 23
770.049 34
770.067 45
770.085 52
770.103 39
770.121 49
770.139 102
770.157 154
770.175 130
770.193 94
770.210 121
770.228 80
770.246 42
770.264 62
770.282 70
770.300 100
770.318 66
770.336 32
770.354 39
770.372 66
770.390 75
770.408 57
770.426 113
770.444 75
770.462 21
770.480 28
770.498 58
770.516 46
770.534 62
770.552 46
770.570 65
770.588 69
770.606 55
770.624 57
770.642 51
770.660 40
770.678 45
770.696 27
770.714 28
770.732 35
770.750 35
770.768 47
770.786 57
770.804 45
770.822 45
770.840 34
770.858 36
770.875 42
770.893 37
770.911 30
770.929 34
770.947 32
770.965 57
770.983 37
771.001 48
771.019 57
771.037 56
771.055 81
771.073 58
771.091 54
771.109 30
771.127 43
771.145 58
771.163 43
771.181 55
771.199 70
771.217 83
771.235 69
771.253 75
771.271 80
771.289 54
771.307 37
771.325 38
771.343 52
771.361 62
771.379 60
771.397 72
771.415 80
771.433 56
771.451 43
771.469 67
771.487 62
771.505 90
771.523 61
771.541 69
771.559 50
771.577 60
771.595 33
771.613 41
771.631 37
771.649 26
771.667 40
771.685 66
771.703 80
771.721 53
771.739 62
771.757 48
771.775 27
771.793 31
771.811 37
771.829 61
771.847 17
771.865 6
771.882 19
771.900 30
771.918 33
771.936 17
771.954 17
771.972 26
771.990 32
772.008 72
772.026 44
772.044 18
772.062 48
772.080 45
772.098 64
772.116 43
772.134 48
772.152 63
772.170 103
772.188 74
772.206 68
772.224 64
772.242 58
772.260 52
772.278 44
772.296 33
772.314 52
772.332 67
772.350 36
772.368 31
772.386 26
772.404 21
772.422 31
772.440 31
772.458 45
772.476 42
772.494 42
772.512 53
772.530 55
772.548 11
772.566 23
772.584 46
772.602 42
772.620 59
772.638 38
772.656 19
772.674 23
772.692 32
772.710 42
772.728 46
772.746 39
772.764 18
772.782 38
772.800 27
772.818 36
772.836 19
772.854 23
772.872 19
772.890 16
772.908 47
772.926 32
772.944 20
772.962 39
772.980 43
772.998 73
773.016 78
773.034 47
773.052 38
773.070 57
773.088 33
773.106 45
773.124 84
773.142 66
773.160 72
773.178 64
773.196 67
773.214 108
773.232 69
773.250 26
773.268 32
773.286 34
773.304 39
773.322 38
773.340 56
773.358 31
773.376 36
773.394 102
773.412 63
773.430 40
773.448 21
773.466 31
773.484 45
773.502 63
773.520 51
773.538 26
773.556 27
773.574 6
773.592 10
773.610 10
773.628 12
773.646 26
773.664 48
773.682 46
773.700 38
773.718 43
773.736 62
773.754 52
773.772 42
773.790 46
773.808 32
773.826 42
773.844 22
773.862 31
773.880 25
773.898 22
773.916 18
773.935 33
773.953 27
773.971 22
773.989 27
774.007 40
774.025 34
774.043 33
774.061 20
774.079 33
774.097 31
774.115 38
774.133 48
774.151 85
774.169 66
774.187 66
774.205 37
774.223 53
774.241 45
774.259 57
774.277 58
774.295 35
774.313 41
774.331 51
774.349 28
774.367 50
774.385 84
774.403 47
774.421 18
774.439 45
774.457 56
774.475 53
774.493 38
774.511 39
774.529 23
774.547 17
774.565 18
774.583 37
774.601 32
774.619 29
774.637 22
774.655 18
774.673 23
774.691 37
774.709 31
774.727 35
774.745 32
774.763 35
774.781 59
774.799 70
774.817 30
774.835 25
774.853 23
774.871 33
774.889 31
774.907 65
774.925 72
774.944 51
774.962 34
774.980 59
774.998 60
775.016 48
775.034 42
775.052 32
775.070 47
775.088 56
775.106 40
775.124 49
775.142 54
775.160 48
775.178 63
775.196 65
775.214 57
775.232 64
775.250 62
775.268 49
775.286 51
775.304 90
775.322 41
775.340 28
775.358 48
775.376 48
775.394 19
775.412 40
775.430 72
775.448 29
775.466 33
775.484 57
775.502 48
775.520 50
775.538 32
775.556 31
775.574 64
775.593 34
775.611 25
775.629 23
775.647 31
775.665 39
775.683 48
775.701 49
775.719 23
775.737 41
775.755 39
775.773 84
775.791 63
775.809 26
775.827 68
775.845 57
775.863 42
775.881 23
775.899 36
775.917 28
775.935 36
775.953 50
775.971 55
775.989 31
776.007 23
776.025 8
776.043 17
776.061 11
776.079 6
776.097 33
776.116 52
776.134 43
776.152 74
776.170 116
776.188 102
776.206 87
776.224 75
776.242 47
776.260 30
776.278 34
776.296 48
776.314 58
776.332 42
776.350 29
776.368 25
776.386 35
776.404 42
776.422 32
776.440 19
776.458 34
776.476 24
776.494 21
776.512 18
776.530 34
776.548 46
776.567 31
776.585 33
776.603 36
776.621 15
776.639 20
776.657 39
776.675 26
776.693 17
776.711 22
776.729 41
776.747 42
776.765 35
776.783 36
776.801 39
776.819 53
776.837 39
776.855 39
776.873 63
776.891 24
776.909 16
776.927 23
776.945 35
776.963 38
776.982 19
777.000 9
777.018 31
777.036 29
777.054 64
777.072 63
777.090 66
777.108 34
777.126 56
777.144 79
777.162 55
777.180 77
777.198 79
777.216 88
777.234 68
777.252 49
777.270 35
777.288 56
777.306 27
777.324 60
777.343 28
777.361 6
777.379 27
777.397 38
777.415 29
777.433 42
777.451 30
777.469 43
777.487 78
777.505 57
777.523 58
777.541 61
777.559 28
777.577 33
777.595 17
777.613 22
777.631 34
777.649 44
777.668 52
777.686 30
777.704 18
777.722 20
777.740 15
777.758 21
777.776 17
777.794 42
777.812 16
777.830 4
777.848 32
777.866 47
777.884 44
777.902 45
777.920 38
777.938 45
777.956 43
777.974 29
777.993 32
778.011 50
778.029 46
778.047 71
778.065 29
778.083 45
778.101 56
778.119 39
778.137 62
778.155 84
778.173 56
778.191 51
778.209 39
778.227 27
778.245 31
778.263 32
778.282 37
778.300 61
778.318 44
778.336 34
778.354 32
778.372 33
778.390 31
778.408 41
778.426 20
778.444 61
778.462 36
778.480 48
778.498 26
778.516 10
778.534 29
778.552 27
778.571 25
778.589 59
778.607 59
778.625 39
778.643 40
778.661 47
778.679 39
778.697 42
778.715 32
778.733 32
778.751 29
778.769 33
778.787 32
778.805 45
778.823 47
778.842 30
778.860 11
778.878 19
778.896 15
778.914 25
778.932 26
778.950 46
778.968 30
778.986 61
779.004 73
779.022 49
779.040 63
779.058 40
779.076 36
779.095 58
779.113 47
779.131 42
779.149 52
779.167 74
779.185 88
779.203 109
779.221 101
779.239 65
779.257 45
779.275 65
779.293 55
779.311 50
779.330 51
779.348 72
779.366 81
779.384 55
779.402 25
779.420 43
779.438 28
779.456 44
779.474 45
779.492 49
779.510 41
779.528 42
779.546 34
779.564 30
779.583 36
779.601 18
779.619 25
779.637 23
779.655 46
779.673 44
779.691 22
779.709 26
779.727 28
779.745 22
779.763 40
779.781 20
779.800 27
779.818 30
779.836 22
779.854 46
779.872 31
779.890 6
779.908 6
779.926 40
779.944 31
779.962 37
779.980 15
779.998 20
780.017 20
780.035 64
780.053 30
780.071 30
780.089 43
780.107 32
780.125 48
780.143 47
780.161 80
780.179 60
780.197 74
780.215 60
780.234 52
780.252 79
780.270 61
780.288 80
780.306 73
780.324 52
780.342 55
780.360 70
780.378 67
780.396 77
780.414 99
780.432 94
780.451 48
780.469 49
780.487 65
780.505 45
780.523 47
780.541 37
780.559 49
780.577 51
780.595 68
780.613 68
780.631 39
780.650 63
780.668 58
780.686 73
780.704 35
780.722 30
780.740 41
780.758 44
780.776 17
780.794 30
780.812 19
780.830 43
780.849 50
780.867 23
780.885 57
780.903 37
780.921 22
780.939 43
780.957 56
780.975 47
780.993 62
781.011 41
781.029 43
781.048 86
781.066 66
781.084 99
781.102 65
781.120 53
781.138 73
781.156 82
781.174 108
781.192 76
781.210 54
781.229 78
781.247 90
781.265 71
781.283 48
781.301 50
781.319 76
781.337 57
781.355 69
781.373 81
781.391 57
781.410 45
781.428 35
781.446 61
781.464 58
781.482 54
781.500 66
781.518 70
781.536 51
781.554 66
781.572 50
781.591 30
781.609 22
781.627 40
781.645 45
781.663 43
781.681 30
781.699 30
781.717 30
781.735 13
781.753 27
781.772 42
781.790 31
781.808 27
781.826 18
781.844 33
781.862 43
781.880 49
781.898 32
781.916 28
781.934 48
781.953 18
781.971 17
781.989 38
782.007 32
782.025 34
782.043 29
782.061 36
782.079 31
782.097 32
782.116 65
782.134 69
782.152 73
782.170 81
782.188 44
782.206 57
782.224 87
782.242 68
782.260 59
782.278 55
782.297 52
782.315 46
782.333 41
782.351 38
782.369 36
782.387 68
782.405 42
782.423 38
782.441 47
782.460 54
782.478 45
782.496 30
782.514 28
782.532 36
782.550 48
782.568 58
782.586 29
782.604 13
782.623 35
782.641 46
782.659 37
782.677 38
782.695 25
782.713 33
782.731 26
782.749 24
782.768 7
782.786 20
782.804 29
782.822 26
782.840 29
782.858 24
782.876 28
782.894 31
782.912 23
782.931 34
782.949 39
782.967 49
782.985 65
783.003 59
783.021 58
783.039 24
783.057 57
783.076 34
783.094 67
783.112 85
783.130 54
783.148 53
783.166 69
783.184 72
783.202 37
783.220 67
783.239 54
783.257 45
783.275 72
783.293 33
783.311 27
783.329 44
783.347 35
783.365 70
783.384 51
783.402 38
783.420 38
783.438 39
783.456 15
783.474 40
783.492 29
783.510 42
783.529 38
783.547 35
783.565 48
783.583 56
783.601 59
783.619 33
783.637 21
783.655 21
783.674 21
783.692 53
783.710 42
783.728 26
783.746 22
783.764 29
783.782 24
783.800 35
783.819 30
783.837 41
783.855 57
783.873 37
783.891 35
783.909 59
783.927 51
783.945 38
783.964 18
783.982 14
784.000 51
784.018 44
784.036 30
784.054 24
784.072 22
784.090 23
784.109 19
784.127 42
784.145 35
784.163 35
784.181 31
784.199 42
784.217 49
784.236 60
784.254 34
784.272 30
784.290 31
784.308 37
784.326 19
784.344 16
784.362 43
784.381 29
784.399 17
784.417 33
784.435 41
784.453 26
784.471 26
784.489 22
784.508 37
784.526 24
784.544 13
784.562 37
784.580 32
784.598 45
784.616 46
784.634 26
784.653 49
784.671 42
784.689 58
784.707 58
784.725 30
784.743 35
784.761 47
784.780 45
784.798 72
784.816 47
784.834 45
784.852 43
784.870 39
784.888 59
784.907 39
784.925 45
784.943 34
784.961 58
784.979 48
784.997 65
785.015 58
785.034 38
785.052 28
785.070 43
785.088 64
785.106 54
785.124 34
785.142 68
785.160 92
785.179 96
785.197 77
785.215 67
785.233 57
785.251 56
785.269 48
785.287 37
785.306 48
785.324 59
785.342 62
785.360 73
785.378 53
785.396 75
785.415 59
785.433 53
785.451 41
785.469 75
785.487 88
785.505 63
785.523 78
785.542 62
785.560 39
785.578 37
785.596 19
785.614 26
785.632 33
785.650 28
785.669 42
785.687 66
785.705 73
785.723 23
785.741 30
785.759 48
785.777 37
785.796 26
785.814 25
785.832 52
785.850 72
785.868 51
785.886 39
785.905 26
785.923 46
785.941 46
785.959 49
785.977 36
785.995 40
786.013 49
786.032 37
786.050 49
786.068 40
786.086 68
786.104 60
786.122 51
786.140 57
786.159 67
786.177 54
786.195 49
786.213 69
786.231 59
786.249 61
786.268 56
786.286 44
786.304 22
786.322 29
786.340 86
786.358 105
786.377 86
786.395 60
786.413 55
786.431 22
786.449 61
786.467 33
786.485 49
786.504 60
786.522 32
786.540 33
786.558 36
786.576 43
786.594 52
786.613 23
786.631 22
786.649 20
786.667 33
786.685 28
786.703 26
786.722 46
786.740 30
786.758 18
786.776 111
786.794 106
786.812 74
786.830 82
786.849 94
786.867 64
786.885 93
786.903 58
786.921 60
786.939 82
786.958 72
786.976 60
786.994 33
787.012 23
787.030 41
787.048 37
787.067 26
787.085 41
787.103 76
787.121 84
787.139 56
787.157 80
787.176 178
787.194 135
787.212 94
787.230 100
787.248 132
787.266 116
787.285 113
787.303 123
787.321 78
787.339 39
787.357 29
787.375 39
787.394 48
787.412 56
787.430 65
787.448 78
787.466 71
787.484 33
787.503 41
787.521 36
787.539 26
787.557 48
787.575 33
787.593 39
787.612 16
787.630 14
787.648 13
787.666 16
787.684 26
787.703 11
787.721 37
787.739 41
787.757 38
787.775 46
787.793 26
787.812 60
787.830 53
787.848 34
787.866 53
787.884 63
787.902 43
787.921 40
787.939 66
787.957 44
787.975 35
787.993 20
788.011 38
788.030 57
788.048 46
788.066 31
788.084 38
788.102 89
788.121 102
788.139 81
788.157 120
788.175 97
788.193 82
788.211 88
788.230 85
788.248 72
788.266 59
788.284 41
788.302 28
788.320 36
788.339 42
788.357 79
788.375 32
788.393 28
788.411 35
788.430 41
788.448 55
788.466 68
788.484 49
788.502 17
788.520 15
788.539 17
788.557 19
788.575 42
788.593 28
788.611 30
788.630 37
788.648 29
788.666 41
788.684 22
788.702 17
788.720 24
788.739 61
788.757 17
788.775 23
788.793 67
788.811 109
788.830 64
788.848 85
788.866 63
788.884 50
788.902 27
788.920 25
788.939 32
788.957 69
788.975 92
788.993 25
789.011 13
789.030 19
789.048 18
789.066 41
789.084 48
789.102 38
789.121 48
789.139 47
789.157 56
789.175 77
789.193 129
789.211 82
789.230 46
789.248 25
789.266 35
789.284 37
789.302 19
789.321 15
789.339 44
789.357 21
789.375 28
789.393 49
789.412 43
789.430 42
789.448 48
789.466 82
789.484 47
789.503 21
789.521 42
789.539 48
789.557 34
789.575 32
789.594 36
789.612 34
789.630 35
789.648 13
789.666 31
789.684 21
789.703 29
789.721 23
789.739 28
789.757 52
789.775 53
789.794 41
789.812 57
789.830 74
789.848 48
789.866 44
789.885 40
789.903 30
789.921 31
789.939 26
789.957 17
789.976 33
789.994 20
790.012 19
790.030 3
790.048 23
790.067 28
790.085 30
790.103 30
790.121 61
790.139 76
790.158 74
790.176 84
790.194 83
790.212 60
790.230 56
790.249 51
790.267 43
790.285 32
790.303 33
790.321 59
790.340 33
790.358 25
790.376 45
790.394 58
790.412 59
790.431 13
790.449 11
790.467 20
790.485 19
790.503 21
790.522 18
790.540 29
790.558 23
790.576 37
790.594 27
790.613 28
790.631 17
790.649 46
790.667 37
790.686 6
790.704 39
790.722 36
790.740 39
790.758 28
790.777 5
790.795 28
790.813 21
790.831 42
790.849 34
790.868 35
790.886 43
790.904 29
790.922 20
790.940 16
790.959 18
790.977 31
790.995 12
791.013 42
791.031 53
791.050 68
791.068 24
791.086 16
791.104 23
791.123 42
791.141 55
791.159 90
791.177 114
791.195 114
791.214 79
791.232 56
791.250 30
791.268 41
791.286 59
791.305 42
791.323 33
791.341 27
791.359 34
791.378 35
791.396 35
791.414 31
791.432 32
791.450 19
791.469 25
791.487 39
791.505 14
791.523 31
791.541 23
791.560 37
791.578 17
791.596 13
791.614 20
791.633 20
791.651 41
791.669 50
791.687 61
791.705 40
791.724 39
791.742 13
791.760 21
791.778 32
791.796 35
791.815 12
791.833 27
791.851 48
791.869 21
791.888 9
791.906 13
791.924 13
791.942 27
791.960 28
791.979 16
791.997 17
792.015 33
792.033 23
792.052 56
792.070 27
792.088 39
792.106 32
792.124 27
792.143 25
792.161 65
792.179 86
792.197 69
792.216 70
792.234 41
792.252 29
792.270 55
792.288 42
792.307 39
792.325 31
792.343 20
792.361 24
792.380 41
792.398 17
792.416 15
792.434 32
792.453 54
792.471 51
792.489 24
792.507 45
792.525 23
792.544 36
792.562 41
792.580 33
792.598 38
792.617 28
792.635 42
792.653 22
792.671 42
792.689 41
792.708 14
792.726 43
792.744 29
792.762 21
792.781 37
792.799 46
792.817 46
792.835 40
792.854 16
792.872 26
792.890 5
792.908 28
792.926 16
792.945 19
792.963 22
792.981 35
792.999 32
793.018 23
793.036 17
793.054 31
793.072 17
793.091 21
793.109 21
793.127 25
793.145 47
793.164 59
793.182 38
793.200 44
793.218 50
793.236 62
793.255 58
793.273 56
793.291 51
793.309 35
793.328 33
793.346 26
793.364 37
793.382 46
793.401 39
793.419 55
793.437 52
793.455 47
793.474 18
793.492 12
793.510 34
793.528 11
793.546 45
793.565 60
793.583 50
793.601 23
793.619 43
793.638 45
793.656 30
793.674 30
793.692 31
793.711 43
793.729 27
793.747 16
793.765 19
793.784 16
793.802 19
793.820 38
793.838 31
793.857 51
793.875 28
793.893 42
793.911 27
793.930 35
793.948 24
793.966 17
793.984 10
794.003 15
794.021 32
794.039 19
794.057 32
794.076 32
794.094 24
794.112 18
794.130 38
794.148 24
794.167 21
794.185 51
794.203 39
794.221 52
794.240 51
794.258 38
794.276 30
794.294 48
794.313 36
794.331 19
794.349 18
794.367 45
794.386 56
794.404 27
794.422 61
794.440 19
794.459 22
794.477 30
794.495 35
794.513 51
794.532 50
794.550 37
794.568 18
794.586 18
794.605 21
794.623 43
794.641 25
794.659 28
794.678 32
794.696 25
794.714 33
794.732 35
794.751 27
794.769 27
794.787 35
794.805 21
794.824 58
794.842 31
794.860 50
794.879 39
794.897 51
794.915 56
794.933 52
794.952 46
794.970 19
794.988 20
795.006 17
795.025 16
795.043 40
795.061 50
795.079 46
795.098 35
795.116 36
795.134 32
795.152 60
795.171 71
795.189 64
795.207 81
795.225 100
795.244 61
795.262 80
795.280 31
795.298 21
795.317 39
795.335 34
795.353 13
795.371 25
795.390 63
795.408 34
795.426 22
795.445 23
795.463 26
795.481 35
795.499 29
795.518 24
795.536 13
795.554 27
795.572 20
795.591 40
795.609 30
795.627 41
795.645 27
795.664 21
795.682 23
795.700 18
795.718 39
795.737 40
795.755 21
795.773 19
795.792 74
795.810 60
795.828 29
795.846 50
795.865 37
795.883 20
795.901 33
795.919 37
795.938 17
795.956 44
795.974 33
795.992 14
796.011 42
796.029 55
796.047 49
796.066 17
796.084 43
796.102 51
796.120 29
796.139 29
796.157 52
796.175 62
796.193 91
796.212 98
796.230 83
796.248 55
796.266 60
796.285 61
796.303 30
796.321 43
796.340 56
796.358 44
796.376 69
796.394 77
796.413 54
796.431 21
796.449 22
796.467 19
796.486 52
796.504 55
796.522 38
796.541 44
796.559 59
796.577 36
796.595 32
796.614 47
796.632 20
796.650 14
796.668 16
796.687 21
796.705 14
796.723 28
796.742 38
796.760 28
796.778 18
796.796 13
796.815 46
796.833 38
796.851 12
796.870 15
796.888 24
796.906 35
796.924 31
796.943 52
796.961 27
796.979 28
796.997 34
797.016 23
797.034 30
797.052 35
797.071 22
797.089 67
797.107 37
797.125 25
797.144 28
797.162 37
797.180 34
797.199 58
797.217 97
797.235 92
797.253 56
797.272 70
797.290 49
797.308 48
797.327 28
797.345 26
797.363 14
797.381 26
797.400 64
797.418 28
797.436 39
797.454 46
797.473 73
797.491 46
797.509 36
797.528 27
797.546 45
797.564 96
797.582 68
797.601 51
797.619 41
797.637 25
797.656 18
797.674 16
797.692 15
797.710 34
797.729 15
797.747 15
797.765 20
797.784 17
797.802 15
797.820 28
797.839 34
797.857 26
797.875 16
797.893 34
797.912 31
797.930 21
797.948 36
797.967 27
797.985 25
798.003 22
798.021 32
798.040 40
798.058 47
798.076 29
798.095 12
798.113 27
798.131 27
798.149 62
798.168 98
798.186 91
798.204 83
798.223 36
798.241 39
798.259 53
798.277 76
798.296 52
798.314 40
798.332 16
798.351 11
798.369 28
798.387 30
798.406 54
798.424 60
798.442 46
798.460 36
798.479 21
798.497 42
798.515 34
798.534 42
798.552 15
798.570 20
798.589 5
798.607 17
798.625 55
798.643 58
798.662 42
798.680 24
798.698 14
798.717 17
798.735 29
798.753 46
798.772 23
798.790 21
798.808 27
798.826 20
798.845 2
798.863 20
798.881 8
798.900 17
798.918 11
798.936 19
798.955 37
798.973 22
798.991 24
799.009 37
799.028 78
799.046 114
799.064 70
799.083 16
799.101 14
799.119 37
799.138 49
799.156 55
799.174 58
799.192 137
799.211 142
799.229 72
799.247 64
799.266 82
799.284 86
799.302 62
799.321 58
799.339 62
799.357 26
799.375 31
799.394 28
799.412 31
799.430 37
799.449 42
799.467 68
799.485 64
799.504 49
799.522 37
799.540 42
799.559 31
799.577 19
799.595 22
799.613 8
799.632 21
799.650 27
799.668 34
799.687 45
799.705 32
799.723 21
799.742 34
799.760 30
799.778 6
799.797 16
799.815 61
799.833 53
799.852 34
799.870 28
799.888 32
799.906 19
799.925 43
799.943 50
799.961 20
799.980 24
799.998 27
800.016 31
800.035 35
800.053 49
800.071 51
800.090 41
800.108 36
800.126 66
800.145 53
800.163 57
800.181 57
800.199 84
800.218 69
800.236 35
800.254 57
800.273 66
800.291 33
800.309 22
800.328 36
800.346 62
800.364 28
800.383 22
800.401 51
800.419 27
800.438 44
800.456 27
800.474 48
800.493 49
800.511 52
800.529 66
800.548 67
800.566 42
800.584 37
800.602 41
800.621 27
800.639 22
800.657 29
800.676 15
800.694 14
800.712 17
800.731 14
800.749 41
800.767 57
800.786 49
800.804 25
800.822 48
800.841 53
800.859 29
800.877 35
800.896 56
800.914 48
800.932 32
800.951 29
800.969 16
800.987 37
801.006 50
801.024 44
801.042 39
801.061 35
801.079 24
801.097 46
801.116 66
801.134 118
801.152 80
801.171 90
801.189 99
801.207 123
801.225 69
801.244 118
801.262 68
801.280 24
801.299 35
801.317 42
801.335 50
801.354 58
801.372 40
801.390 49
801.409 73
801.427 54
801.445 69
801.464 73
801.482 70
801.500 38
801.519 49
801.537 42
801.555 41
801.574 47
801.592 36
801.610 42
801.629 25
801.647 34
801.665 43
801.684 25
801.702 37
801.720 44
801.739 24
801.757 46
801.775 81
801.794 49
801.812 37
801.830 23
801.849 37
801.867 55
801.885 47
801.904 25
801.922 33
801.940 34
801.959 24
801.977 33
801.995 42
802.014 13
802.032 31
802.050 27
802.069 44
802.087 22
802.105 18
802.124 27
802.142 35
802.160 46
802.179 48
802.197 62
802.215 29
802.234 83
802.252 70
802.270 46
802.289 59
802.307 96
802.326 72
802.344 48
802.362 66
802.381 26
802.399 41
802.417 46
802.436 39
802.454 42
802.472 31
802.491 15
802.509 4
802.527 30
802.546 44
802.564 36
802.582 63
802.601 36
802.619 17
802.637 34
802.656 41
802.674 30
802.692 10
802.711 29
802.729 26
802.747 38
802.766 78
802.784 49
802.802 67
802.821 32
802.839 20
802.857 25
802.876 27
802.894 32
802.913 34
802.931 24
802.949 26
802.968 57
802.986 53
803.004 24
803.023 32
803.041 45
803.059 35
803.078 81
803.096 68
803.114 35
803.133 51
803.151 55
803.169 39
803.188 19
803.206 38
803.224 63
803.243 97
803.261 68
803.279 43
803.298 66
803.316 41
803.335 43
803.353 40
803.371 58
803.390 44
803.408 54
803.426 46
803.445 43
803.463 23
803.481 36
803.500 31
803.518 26
803.536 34
803.555 42
803.573 30
803.591 28
803.610 30
803.628 33
803.647 42
803.665 79
803.683 63
803.702 35
803.720 22
803.738 33
803.757 42
803.775 28
803.793 20
803.812 17
803.830 39
803.848 42
803.867 31
803.885 18
803.904 34
803.922 24
803.940 37
803.959 14
803.977 6
803.995 18
804.014 19
804.032 22
804.050 37
804.069 9
804.087 42
804.105 45
804.124 22
804.142 33
804.161 47
804.179 50
804.197 75
804.216 61
804.234 51
804.252 63
804.271 47
804.289 47
804.307 36
804.326 61
804.344 37
804.363 24
804.381 20
804.399 38
804.418 54
804.436 38
804.454 42
804.473 33
804.491 35
804.509 28
804.528 25
804.546 20
804.565 30
804.583 26
804.601 34
804.620 68
804.638 19
804.656 20
804.675 37
804.693 22
804.711 5
804.730 19
804.748 45
804.767 39
804.785 23
804.803 29
804.822 37
804.840 46
804.858 22
804.877 15
804.895 15
804.914 10
804.932 49
804.950 43
804.969 60
804.987 61
805.005 71
805.024 64
805.042 32
805.061 11
805.079 17
805.097 30
805.116 36
805.134 24
805.152 23
805.171 14
805.189 87
805.207 127
805.226 134
805.244 117
805.263 80
805.281 45
805.299 47
805.318 27
805.336 19
805.354 32
805.373 19
805.391 27
805.410 57
805.428 32
805.446 33
805.465 27
805.483 22
805.501 21
805.520 19
805.538 33
805.557 40
805.575 27
805.593 5
805.612 50
805.630 40
805.649 20
805.667 30
805.685 24
805.704 23
805.722 23
805.740 9
805.759 27
805.777 40
805.796 40
805.814 27
805.832 26
805.851 44
805.869 20
805.887 17
805.906 20
805.924 20
805.943 27
805.961 21
805.979 33
805.998 32
806.016 26
806.034 31
806.053 29
806.071 23
806.090 36
806.108 39
806.126 65
806.145 44
806.163 48
806.182 51
806.200 56
806.218 48
806.237 92
806.255 69
806.273 40
806.292 75
806.310 57
806.329 49
806.347 47
806.365 40
806.384 27
806.402 23
806.421 66
806.439 31
806.457 39
806.476 42
806.494 25
806.513 17
806.531 20
806.549 34
806.568 34
806.586 30
806.604 24
806.623 25
806.641 12
806.660 21
806.678 32
806.696 26
806.715 39
806.733 38
806.752 50
806.770 56
806.788 15
806.807 28
806.825 34
806.844 32
806.862 21
806.880 25
806.899 58
806.917 65
806.935 31
806.954 17
806.972 14
806.991 28
807.009 26
807.027 46
807.046 61
807.064 17
807.083 49
807.101 51
807.119 44
807.138 34
807.156 41
807.175 67
807.193 80
807.211 78
807.230 98
807.248 80
807.267 36
807.285 48
807.303 47
807.322 56
807.340 24
807.359 26
807.377 37
807.395 43
807.414 41
807.432 32
807.451 29
807.469 33
807.487 34
807.506 59
807.524 30
807.543 19
807.561 52
807.579 47
807.598 49
807.616 21
807.635 14
807.653 19
807.671 45
807.690 33
807.708 22
807.727 42
807.745 9
807.763 31
807.782 29
807.800 45
807.819 22
807.837 13
807.855 3
807.874 2
807.892 19
807.911 29
807.929 30
807.947 34
807.966 33
807.984 34
808.003 40
808.021 43
808.039 31
808.058 11
808.076 26
808.095 37
808.113 38
808.131 34
808.150 45
808.168 40
808.187 56
808.205 51
808.223 45
808.242 53
808.260 40
808.279 25
808.297 14
808.316 35
808.334 47
808.352 55
808.371 41
808.389 29
808.408 26
808.426 34
808.444 44
808.463 44
808.481 41
808.500 22
808.518 27
808.536 17
808.555 5
808.573 13
808.592 32
808.610 26
808.629 29
808.647 44
808.665 23
808.684 33
808.702 28
808.721 24
808.739 11
808.757 15
808.776 30
808.794 42
808.813 45
808.831 37
808.849 22
808.868 20
808.886 33
808.905 16
808.923 34
808.942 37
808.960 29
808.978 28
808.997 28
809.015 21
809.034 32
809.052 37
809.070 18
809.089 78
809.107 41
809.126 31
809.144 35
809.163 57
809.181 36
809.199 47
809.218 42
809.236 49
809.255 53
809.273 80
809.291 75
809.310 30
809.328 27
809.347 30
809.365 28
809.384 38
809.402 51
809.420 33
809.439 36
809.457 32
809.476 31
809.494 25
809.513 11
809.531 20
809.549 44
809.568 38
809.586 29
809.605 42
809.623 38
809.641 15
809.660 14
809.678 31
809.697 57
809.715 38
809.734 37
809.752 40
809.770 24
809.789 23
809.807 26
809.826 18
809.844 39
809.863 21
809.881 15
809.899 21
809.918 43
809.936 27
809.955 37
809.973 46
809.992 39
810.010 41
810.028 20
810.047 17
810.065 61
810.084 40
810.102 45
810.121 38
810.139 58
810.157 46
810.176 85
810.194 68
810.213 56
810.231 49
810.250 52
810.268 38
810.286 43
810.305 37
810.323 39
810.342 16
810.360 17
810.379 28
810.397 50
810.415 95
810.434 78
810.452 52
810.471 33
810.489 26
810.508 38
810.526 24
810.544 33
810.563 41
810.581 36
810.600 24
810.618 12
810.637 27
810.655 35
810.674 36
810.692 31
810.710 34
810.729 25
810.747 23
810.766 10
810.784 22
810.803 16
810.821 25
810.839 47
810.858 37
810.876 66
810.895 54
810.913 21
810.932 10
810.950 5
810.969 34
810.987 32
811.005 28
811.024 25
811.042 23
811.061 37
811.079 49
811.098 23
811.116 19
811.134 25
811.153 12
811.171 67
811.190 82
811.208 67
811.227 83
811.245 72
811.264 48
811.282 55
811.300 42
811.319 44
811.337 25
811.356 29
811.374 57
811.393 32
811.411 27
811.430 19
811.448 27
811.466 35
811.485 40
811.503 40
811.522 40
811.540 44
811.559 24
811.577 33
811.596 26
811.614 30
811.632 8
811.651 14
811.669 18
811.688 26
811.706 21
811.725 47
811.743 20
811.762 23
811.780 17
811.798 6
811.817 10
811.835 14
811.854 11
811.872 17
811.891 35
811.909 37
811.928 43
811.946 58
811.965 39
811.983 41
812.001 41
812.020 21
812.038 32
812.057 19
812.075 20
812.094 11
812.112 22
812.131 64
812.149 47
812.167 46
812.186 63
812.204 120
812.223 75
812.241 87
812.260 66
812.278 73
812.297 66
812.315 16
812.334 13
812.352 30
812.370 27
812.389 37
812.407 29
812.426 26
812.444 41
812.463 32
812.481 13
812.500 8
812.518 9
812.537 24
812.555 29
812.573 49
812.592 36
812.610 25
812.629 33
812.647 31
812.666 19
812.684 19
812.703 9
812.721 15
812.740 26
812.758 40
812.777 34
812.795 40
812.813 34
812.832 29
812.850 32
812.869 46
812.887 47
812.906 39
812.924 22
812.943 54
812.961 38
812.980 43
812.998 51
813.017 47
813.035 28
813.053 20
813.072 37
813.090 52
813.109 26
813.127 43
813.146 14
813.164 61
813.183 116
813.201 169
813.220 127
813.238 71
813.257 70
813.275 46
813.293 86
813.312 36
813.330 45
813.349 45
813.367 79
813.386 52
813.404 42
813.423 24
813.441 22
813.460 25
813.478 16
813.497 30
813.515 45
813.534 49
813.552 22
813.570 37
813.589 54
813.607 37
813.626 31
813.644 46
813.663 31
813.681 25
813.700 42
813.718 29
813.737 18
813.755 22
813.774 29
813.792 26
813.811 36
813.829 15
813.848 20
813.866 22
813.884 20
813.903 17
813.921 20
813.940 30
813.958 10
813.977 36
813.995 40
814.014 41
814.032 38
814.051 23
814.069 12
814.088 17
814.106 19
814.125 28
814.143 33
814.162 47
814.180 90
814.199 99
814.217 127
814.235 92
814.254 46
814.272 90
814.291 56
814.309 35
814.328 36
814.346 28
814.365 19
814.383 54
814.402 50
814.420 29
814.439 45
814.457 31
814.476 26
814.494 16
814.513 22
814.531 32
814.550 18
814.568 39
814.587 27
814.605 16
814.624 49
814.642 52
814.660 38
814.679 20
814.697 21
814.716 14
814.734 10
814.753 8
814.771 18
814.790 18
814.808 2
814.827 20
814.845 39
814.864 45
814.882 21
814.901 19
814.919 30
814.938 18
814.956 47
814.975 13
814.993 8
815.012 17
815.030 29
815.049 23
815.067 33
815.086 70
815.104 40
815.123 47
815.141 29
815.160 21
815.178 70
815.196 55
815.215 59
815.233 81
815.252 66
815.270 48
815.289 19
815.307 19
815.326 27
815.344 33
815.363 49
815.381 51
815.400 61
815.418 50
815.437 43
815.455 57
815.474 59
815.492 42
815.511 40
815.529 64
815.548 90
815.566 81
815.585 79
815.603 96
815.622 86
815.640 69
815.659 63
815.677 49
815.696 56
815.714 34
815.733 24
815.751 20
815.770 42
815.788 33
815.807 25
815.825 29
815.844 24
815.862 40
815.881 24
815.899 34
815.918 53
815.936 37
815.955 42
815.973 21
815.992 33
816.010 27
816.029 32
816.047 48
816.066 91
816.084 28
816.103 58
816.121 56
816.140 70
816.158 62
816.177 47
816.195 44
816.214 82
816.232 71
816.251 64
816.269 65
816.288 75
816.306 52
816.325 35
816.343 43
816.362 24
816.380 47
816.399 48
816.417 64
816.436 76
816.454 50
816.473 18
816.491 40
816.510 37
816.528 46
816.547 52
816.565 39
816.584 83
816.602 37
816.621 45
816.639 61
816.658 31
816.676 51
816.695 42
816.713 35
816.732 30
816.750 17
816.769 25
816.787 56
816.806 63
816.824 32
816.843 39
816.861 36
816.880 15
816.898 27
816.917 59
816.935 21
816.954 31
816.972 32
816.991 24
817.009 27
817.028 31
817.046 36
817.065 44
817.083 63
817.102 26
817.120 21
817.139 49
817.157 53
817.176 41
817.194 63
817.213 80
817.231 97
817.250 78
817.268 66
817.287 44
817.305 49
817.324 84
817.342 45
817.361 14
817.379 18
817.398 30
817.416 24
817.435 46
817.453 41
817.472 53
817.490 43
817.509 42
817.528 62
817.546 50
817.565 41
817.583 47
817.602 17
817.620 37
817.639 37
817.657 33
817.676 23
817.694 18
817.713 23
817.731 20
817.750 30
817.768 41
817.787 40
817.805 41
817.824 30
817.842 25
817.861 21
817.879 58
817.898 29
817.916 31
817.935 40
817.953 37
817.972 57
817.990 30
818.009 18
818.027 45
818.046 36
818.064 18
818.083 27
818.102 29
818.120 39
818.139 55
818.157 25
818.176 19
818.194 33
818.213 29
818.231 39
818.250 53
818.268 34
818.287 31
818.305 26
818.324 24
818.342 43
818.361 33
818.379 48
818.398 46
818.416 17
818.435 34
818.453 53
818.472 29
818.490 70
818.509 40
818.528 35
818.546 20
818.565 16
818.583 17
818.602 36
818.620 31
818.639 31
818.657 48
818.676 77
818.694 62
818.713 46
818.731 44
818.750 36
818.768 33
818.787 37
818.805 29
818.824 25
818.842 29
818.861 43
818.880 21
818.898 46
818.917 15
818.935 2
818.954 15
818.972 38
818.991 17
819.009 34
819.028 46
819.046 67
819.065 56
819.083 89
819.102 70
819.120 42
819.139 28
819.157 23
819.176 10
819.195 48
819.213 71
819.232 29
819.250 19
819.269 17
819.287 14
819.306 26
819.324 33
819.343 57
819.361 33
819.380 38
819.398 31
819.417 57
819.435 40
819.454 29
819.473 19
819.491 31
819.510 61
819.528 52
819.547 37
819.565 23
819.584 11
819.602 12
819.621 27
819.639 40
819.658 23
819.676 21
819.695 16
819.714 27
819.732 34
819.751 7
819.769 5
819.788 25
819.806 23
819.825 29
819.843 14
819.862 13
819.880 34
819.899 56
819.917 45
819.936 42
819.955 14
819.973 24
819.992 32
820.010 17
820.029 24
820.047 34
820.066 48
820.084 42
820.103 39
820.121 67
820.140 51
820.158 19
820.177 38
820.196 49
820.214 42
820.233 114
820.251 87
820.270 54
820.288 18
820.307 26
820.325 49
820.344 41
820.362 45
820.381 27
820.400 38
820.418 55
820.437 28
820.455 50
820.474 27
820.492 26
820.511 33
820.529 28
820.548 42
820.566 45
820.585 33
820.604 43
820.622 20
820.641 34
820.659 23
820.678 86
820.696 60
820.715 12
820.733 29
820.752 54
820.771 30
820.789 33
820.808 42
820.826 26
820.845 21
820.863 10
820.882 17
820.900 3
820.919 23
820.937 19
820.956 18
820.975 16
820.993 19
821.012 26
821.030 38
821.049 34
821.067 41
821.086 34
821.104 33
821.123 32
821.142 35
821.160 49
821.179 65
821.197 66
821.216 67
821.234 54
821.253 75
821.271 75
821.290 36
821.309 14
821.327 33
821.346 27
821.364 43
821.383 43
821.401 31
821.420 25
821.438 42
821.457 52
821.476 39
821.494 19
821.513 15
821.531 17
821.550 32
821.568 19
821.587 25
821.605 20
821.624 20
821.643 21
821.661 13
821.680 13
821.698 22
821.717 8
821.735 42
821.754 45
821.773 37
821.791 12
821.810 5
821.828 13
821.847 36
821.865 31
821.884 55
821.902 26
821.921 13
821.940 17
821.958 22
821.977 16
821.995 28
822.014 12
822.032 29
822.051 37
822.070 27
822.088 36
822.107 17
822.125 34
822.144 35
822.162 31
822.181 40
822.200 60
822.218 84
822.237 65
822.255 39
822.274 56
822.292 56
822.311 27
822.329 52
822.348 30
822.367 35
822.385 59
822.404 28
822.422 17
822.441 29
822.459 59
822.478 41
822.497 42
822.515 26
822.534 36
822.552 52
822.571 54
822.589 53
822.608 39
822.627 22
822.645 29
822.664 22
822.682 32
822.701 22
822.719 30
822.738 53
822.757 43
822.775 24
822.794 37
822.812 26
822.831 33
822.849 14
822.868 19
822.887 32
822.905 31
822.924 12
822.942 11
822.961 17
822.979 17
822.998 29
823.017 18
823.035 29
823.054 10
823.072 33
823.091 32
823.110 32
823.128 40
823.147 25
823.165 38
823.184 44
823.202 45
823.221 41
823.240 62
823.258 60
823.277 75
823.295 54
823.314 41
823.332 46
823.351 23
823.370 34
823.388 27
823.407 30
823.425 26
823.444 18
823.462 23
823.481 19
823.500 29
823.518 35
823.537 40
823.555 32
823.574 31
823.593 36
823.611 28
823.630 50
823.648 35
823.667 43
823.685 17
823.704 30
823.723 20
823.741 24
823.760 21
823.778 25
823.797 35
823.816 35
823.834 25
823.853 21
823.871 18
823.890 24
823.908 18
823.927 20
823.946 14
823.964 18
823.983 11
824.001 35
824.020 56
824.039 34
824.057 46
824.076 49
824.094 47
824.113 93
824.132 73
824.150 48
824.169 45
824.187 54
824.206 61
824.224 73
824.243 58
824.262 50
824.280 34
824.299 37
824.317 69
824.336 35
824.355 30
824.373 26
824.392 36
824.410 40
824.429 27
824.448 37
824.466 33
824.485 22
824.503 22
824.522 40
824.541 67
824.559 36
824.578 24
824.596 32
824.615 30
824.633 48
824.652 34
824.671 16
824.689 2
824.708 6
824.726 17
824.745 18
824.764 18
824.782 39
824.801 49
824.819 54
824.838 37
824.857 19
824.875 42
824.894 54
824.912 56
824.931 42
824.950 17
824.968 22
824.987 40
825.005 19
825.024 359
825.043 1556
825.061 3100
825.080 3929
825.098 3682
825.117 2781
825.136 2249
825.154 1717
825.173 1298
825.191 909
825.210 599
825.229 421
825.247 327
825.266 231
825.284 146
825.303 119
825.322 75
825.340 72
825.359 86
825.377 90
825.396 48
825.415 41
825.433 78
825.452 82
825.470 61
825.489 41
825.508 43
825.526 42
825.545 43
825.563 83
825.582 93
825.601 69
825.619 34
825.638 30
825.656 19
825.675 8
825.694 39
825.712 39
825.731 32
825.749 62
825.768 56
825.787 44
825.805 33
825.824 61
825.843 50
825.861 87
825.880 101
825.898 59
825.917 55
825.936 45
825.954 31
825.973 49
825.991 45
826.010 72
826.029 236
826.047 738
826.066 1412
826.084 1656
826.103 1410
826.122 1089
826.140 964
826.159 739
826.177 535
826.196 367
826.215 265
826.233 160
826.252 138
826.271 139
826.289 92
826.308 72
826.326 71
826.345 53
826.364 56
826.382 71
826.401 29
826.419 22
826.438 53
826.457 70
826.475 41
826.494 25
826.513 28
826.531 38
826.550 42
826.568 33
826.587 23
826.606 24
826.624 12
826.643 26
826.661 46
826.680 30
826.699 15
826.717 9
826.736 16
826.755 33
826.773 15
826.792 31
826.810 33
826.829 24
826.848 22
826.866 49
826.885 30
826.903 51
826.922 25
826.941 18
826.959 52
826.978 55
826.997 40
827.015 31
827.034 52
827.052 232
827.071 423
827.090 446
827.108 347
827.127 239
827.146 227
827.164 158
827.183 136
827.201 124
827.220 129
827.239 89
827.257 43
827.276 34
827.295 45
827.313 33
827.332 73
827.350 74
827.369 37
827.388 51
827.406 44
827.425 68
827.444 66
827.462 39
827.481 35
827.499 27
827.518 31
827.537 40
827.555 20
827.574 16
827.593 23
827.611 21
827.630 23
827.648 43
827.667 29
827.686 12
827.704 23
827.723 49
827.742 22
827.760 19
827.779 17
827.797 32
827.816 38
827.835 16
827.853 10
827.872 18
827.891 32
827.909 17
827.928 15
827.946 21
827.965 11
827.984 20
828.002 37
828.021 9
828.040 10
828.058 44
828.077 71
828.096 58
828.114 66
828.133 66
828.151 55
828.170 69
828.189 47
828.207 27
828.226 25
828.245 77
828.263 40
828.282 36
828.301 44
828.319 73
828.338 54
828.356 58
828.375 55
828.394 38
828.412 16
828.431 11
828.450 19
828.468 35
828.487 47
828.506 27
828.524 30
828.543 19
828.561 29
828.580 25
828.599 34
828.617 32
828.636 43
828.655 24
828.673 36
828.692 17
828.711 15
828.729 33
828.748 45
828.766 38
828.785 30
828.804 38
828.822 25
828.841 24
828.860 47
828.878 22
828.897 36
828.916 32
828.934 30
828.953 29
828.972 35
828.990 31
829.009 18
829.027 22
829.046 37
829.065 41
829.083 21
829.102 27
829.121 54
829.139 81
829.158 42
829.177 33
829.195 64
829.214 46
829.233 90
829.251 62
829.270 31
829.288 32
829.307 47
829.326 34
829.344 43
829.363 40
829.382 15
829.400 23
829.419 26
829.438 18
829.456 31
829.475 24
829.494 36
829.512 40
829.531 33
829.550 35
829.568 26
829.587 16
829.605 13
829.624 18
829.643 13
829.661 24
829.680 26
829.699 15
829.717 20
829.736 32
829.755 32
829.773 21
829.792 12
829.811 5
829.829 42
829.848 45
829.867 20
829.885 21
829.904 27
829.923 31
829.941 28
829.960 28
829.979 32
829.997 41
830.016 39
830.034 27
830.053 25
830.072 28
830.090 24
830.109 42
830.128 29
830.146 49
830.165 37
830.184 51
830.202 35
830.221 31
830.240 51
830.258 61
830.277 60
830.296 43
830.314 20
830.333 35
830.352 29
830.370 34
830.389 23
830.408 25
830.426 37
830.445 21
830.464 15
830.482 19
830.501 26
830.520 56
830.538 25
830.557 20
830.576 45
830.594 33
830.613 68
830.632 52
830.650 37
830.669 47
830.688 29
830.706 55
830.725 16
830.743 32
830.762 31
830.781 13
830.799 37
830.818 34
830.837 29
830.855 43
830.874 17
830.893 27
830.911 31
830.930 46
830.949 33
830.967 34
830.986 26
831.005 60
831.023 64
831.042 30
831.061 47
831.079 21
831.098 19
831.117 29
831.135 35
831.154 99
831.173 100
831.191 122
831.210 131
831.229 54
831.247 73
831.266 66
831.285 82
831.303 62
831.322 42
831.341 53
831.359 46
831.378 92
831.397 74
831.415 57
831.434 71
831.453 50
831.471 45
831.490 46
831.509 68
831.528 57
831.546 54
831.565 63
831.584 44
831.602 97
831.621 61
831.640 30
831.658 20
831.677 36
831.696 32
831.714 31
831.733 30
831.752 41
831.770 38
831.789 25
831.808 35
831.826 28
831.845 9
831.864 53
831.882 63
831.901 20
831.920 31
831.938 34
831.957 29
831.976 49
831.994 54
832.013 50
832.032 57
832.050 18
832.069 21
832.088 31
832.106 46
832.125 29
832.144 22
832.162 47
832.181 62
832.200 73
832.218 74
832.237 53
832.256 63
832.275 70
832.293 70
832.312 55
832.331 52
832.349 41
832.368 57
832.387 59
832.405 58
832.424 37
832.443 37
832.461 68
832.480 79
832.499 61
832.517 61
832.536 47
832.555 24
832.573 25
832.592 48
832.611 75
832.629 72
832.648 40
832.667 41
832.686 32
832.704 39
832.723 44
832.742 37
832.760 41
832.779 40
832.798 37
832.816 18
832.835 31
832.854 24
832.872 36
832.891 29
832.910 18
832.928 31
832.947 15
832.966 47
832.985 58
833.003 59
833.022 68
833.041 46
833.059 70
833.078 74
833.097 85
833.115 32
833.134 32
833.153 48
833.171 75
833.190 84
833.209 65
833.227 70
833.246 60
833.265 45
833.284 50
833.302 46
833.321 22
833.340 32
833.358 77
833.377 37
833.396 19
833.414 42
833.433 34
833.452 21
833.470 23
833.489 59
833.508 49
833.527 24
833.545 43
833.564 35
833.583 38
833.601 51
833.620 48
833.639 28
833.657 26
833.676 14
833.695 39
833.713 92
833.732 31
833.751 4
833.770 38
833.788 57
833.807 29
833.826 40
833.844 27
833.863 35
833.882 56
833.900 63
833.919 46
833.938 32
833.957 17
833.975 31
833.994 44
834.013 51
834.031 52
834.050 61
834.069 62
834.087 59
834.106 51
834.125 44
834.144 36
834.162 45
834.181 81
834.200 128
834.218 93
834.237 104
834.256 92
834.274 42
834.293 33
834.312 58
834.331 46
834.349 43
834.368 36
834.387 25
834.405 31
834.424 53
834.443 42
834.462 24
834.480 26
834.499 20
834.518 43
834.536 59
834.555 57
834.574 54
834.592 23
834.611 22
834.630 39
834.649 35
834.667 36
834.686 27
834.705 40
834.723 40
834.742 31
834.761 23
834.780 22
834.798 27
834.817 35
834.836 29
834.854 39
834.873 10
834.892 30
834.910 22
834.929 29
834.948 52
834.967 32
834.985 42
835.004 39
835.023 11
835.041 49
835.060 69
835.079 26
835.098 22
835.116 32
835.135 41
835.154 25
835.172 27
835.191 64
835.210 55
835.229 49
835.247 51
835.266 34
835.285 44
835.303 58
835.322 56
835.341 50
835.360 31
835.378 28
835.397 45
835.416 42
835.434 15
835.453 17
835.472 52
835.491 80
835.509 60
835.528 40
835.547 38
835.565 23
835.584 35
835.603 23
835.622 22
835.640 32
835.659 39
835.678 34
835.696 29
835.715 33
835.734 37
835.753 50
835.771 32
835.790 17
835.809 19
835.827 28
835.846 16
835.865 10
835.884 19
835.902 34
835.921 42
835.940 9
835.959 15
835.977 16
835.996 39
836.015 21
836.033 39
836.052 55
836.071 32
836.090 18
836.108 22
836.127 26
836.146 32
836.164 28
836.183 39
836.202 49
836.221 92
836.239 97
836.258 55
836.277 65
836.296 50
836.314 70
836.333 44
836.352 32
836.370 29
836.389 36
836.408 35
836.427 21
836.445 40
836.464 34
836.483 11
836.502 22
836.520 25
836.539 24
836.558 25
836.576 22
836.595 37
836.614 19
836.633 16
836.651 38
836.670 18
836.689 52
836.708 33
836.726 22
836.745 28
836.764 28
836.782 26
836.801 15
836.820 29
836.839 19
836.857 10
836.876 24
836.895 10
836.914 7
836.932 9
836.951 2
836.970 21
836.989 22
837.007 18
837.026 22
837.045 10
837.063 17
837.082 26
837.101 25
837.120 22
837.138 29
837.157 25
837.176 41
837.195 34
837.213 66
837.232 69
837.251 95
837.270 122
837.288 83
837.307 46
837.326 41
837.344 36
837.363 30
837.382 22
837.401 15
837.419 38
837.438 24
837.457 17
837.476 21
837.494 31
837.513 12
837.532 5
837.551 17
837.569 32
837.588 49
837.607 26
837.626 35
837.644 17
837.663 8
837.682 17
837.700 3
837.719 33
837.738 14
837.757 15
837.775 27
837.794 16
837.813 47
837.832 26
837.850 25
837.869 38
837.888 13
837.907 5
837.925 30
837.944 14
837.963 28
837.982 27
838.000 17
838.019 16
838.038 22
838.057 23
838.075 18
838.094 9
838.113 36
838.132 38
838.150 20
838.169 42
838.188 46
838.207 92
838.225 114
838.244 57
838.263 93
838.282 34
838.300 36
838.319 49
838.338 61
838.357 46
838.375 35
838.394 40
838.413 37
838.432 36
838.450 54
838.469 45
838.488 23
838.507 13
838.525 25
838.544 14
838.563 65
838.582 49
838.600 20
838.619 44
838.638 43
838.657 23
838.675 35
838.694 37
838.713 46
838.732 43
838.750 51
838.769 62
838.788 59
838.807 29
838.825 15
838.844 24
838.863 23
838.882 36
838.900 25
838.919 16
838.938 18
838.957 29
838.975 49
838.994 39
839.013 29
839.032 51
839.050 101
839.069 128
839.088 105
839.107 44
839.125 47
839.144 80
839.163 81
839.182 66
839.200 70
839.219 83
839.238 65
839.257 94
839.275 72
839.294 57
839.313 77
839.332 93
839.350 56
839.369 50
839.388 23
839.407 25
839.426 57
839.444 49
839.463 78
839.482 55
839.501 35
839.519 16
839.538 27
839.557 36
839.576 37
839.594 30
839.613 54
839.632 53
839.651 21
839.669 28
839.688 48
839.707 23
839.726 29
839.744 20
839.763 44
839.782 48
839.801 35
839.820 43
839.838 41
839.857 26
839.876 18
839.895 15
839.913 31
839.932 29
839.951 30
839.970 31
839.988 29
840.007 23
840.026 38
840.045 59
840.063 72
840.082 45
840.101 81
840.120 46
840.139 52
840.157 52
840.176 59
840.195 74
840.214 68
840.232 42
840.251 27
840.270 54
840.289 62
840.307 41
840.326 40
840.345 44
840.364 40
840.383 33
840.401 40
840.420 17
840.439 28
840.458 22
840.476 27
840.495 43
840.514 26
840.533 32
840.551 26
840.570 19
840.589 54
840.608 69
840.627 22
840.645 33
840.664 43
840.683 42
840.702 24
840.720 46
840.739 49
840.758 34
840.777 47
840.796 68
840.814 74
840.833 49
840.852 24
840.871 15
840.889 40
840.908 29
840.927 27
840.946 16
840.965 12
840.983 28
841.002 100
841.021 423
841.040 900
841.058 1076
841.077 962
841.096 714
841.115 529
841.134 403
841.152 280
841.171 246
841.190 160
841.209 138
841.227 137
841.246 107
841.265 115
841.284 105
841.303 92
841.321 70
841.340 61
841.359 70
841.378 57
841.396 95
841.415 98
841.434 80
841.453 44
841.472 56
841.490 36
841.509 45
841.528 57
841.547 36
841.566 29
841.584 24
841.603 31
841.622 9
841.641 21
841.659 17
841.678 24
841.697 17
841.716 24
841.735 51
841.753 59
841.772 37
841.791 11
841.810 14
841.829 19
841.847 41
841.866 33
841.885 33
841.904 46
841.922 36
841.941 34
841.960 44
841.979 40
841.998 27
842.016 103
842.035 320
842.054 487
842.073 422
842.092 373
842.110 248
842.129 200
842.148 166
842.167 171
842.186 114
842.204 115
842.223 101
842.242 46
842.261 86
842.279 107
842.298 55
842.317 49
842.336 42
842.355 33
842.373 16
842.392 30
842.411 31
842.430 39
842.449 189
842.467 267
842.486 399
842.505 354
842.524 299
842.543 257
842.561 209
842.580 154
842.599 135
842.618 46
842.637 27
842.655 50
842.674 62
842.693 34
842.712 30
842.731 24
842.749 18
842.768 17
842.787 18
842.806 43
842.825 37
842.843 19
842.862 14
842.881 23
842.900 30
842.919 37
842.937 25
842.956 21
842.975 52
842.994 59
843.013 58
843.031 138
843.050 199
843.069 140
843.088 144
843.107 128
843.125 126
843.144 93
843.163 87
843.182 63
843.201 52
843.219 83
843.238 72
843.257 44
843.276 51
843.295 57
843.313 49
843.332 43
843.351 25
843.370 28
843.389 22
843.407 30
843.426 42
843.445 90
843.464 145
843.483 145
843.501 194
843.520 173
843.539 124
843.558 105
843.577 40
843.595 59
843.614 57
843.633 46
843.652 19
843.671 25
843.689 21
843.708 18
843.727 13
843.746 18
843.765 12
843.783 31
843.802 31
843.821 20
843.840 13
843.859 18
843.878 21
843.896 29
843.915 35
843.934 15
843.953 35
843.972 63
843.990 40
844.009 30
844.028 33
844.047 49
844.066 75
844.084 52
844.103 40
844.122 36
844.141 37
844.160 52
844.179 33
844.197 34
844.216 48
844.235 61
844.254 68
844.273 57
844.291 25
844.310 36
844.329 42
844.348 28
844.367 17
844.385 26
844.404 13
844.423 20
844.442 47
844.461 77
844.480 57
844.498 72
844.517 77
844.536 44
844.555 71
844.574 88
844.592 50
844.611 27
844.630 53
844.649 48
844.668 24
844.687 15
844.705 24
844.724 22
844.743 24
844.762 40
844.781 25
844.799 21
844.818 35
844.837 17
844.856 34
844.875 37
844.894 21
844.912 26
844.931 25
844.950 35
844.969 31
844.988 24
845.006 19
845.025 72
845.044 70
845.063 125
845.082 202
845.101 195
845.119 156
845.138 126
845.157 72
845.176 98
845.195 56
845.214 86
845.232 91
845.251 63
845.270 54
845.289 67
845.308 45
845.327 54
845.345 50
845.364 32
845.383 36
845.402 39
845.421 40
845.439 35
845.458 39
845.477 46
845.496 42
845.515 109
845.534 51
845.552 43
845.571 41
845.590 39
845.609 38
845.628 37
845.647 47
845.665 53
845.684 58
845.703 20
845.722 40
845.741 18
845.760 8
845.778 10
845.797 26
845.816 21
845.835 4
845.854 29
845.873 40
845.891 43
845.910 23
845.929 15
845.948 40
845.967 20
845.986 15
846.004 16
846.023 27
846.042 70
846.061 77
846.080 113
846.099 127
846.117 137
846.136 104
846.155 75
846.174 93
846.193 84
846.212 46
846.230 37
846.249 50
846.268 65
846.287 73
846.306 72
846.325 65
846.343 42
846.362 38
846.381 26
846.400 29
846.419 37
846.438 38
846.456 36
846.475 60
846.494 63
846.513 50
846.532 40
846.551 52
846.569 40
846.588 56
846.607 72
846.626 42
846.645 52
846.664 43
846.683 20
846.701 13
846.720 10
846.739 24
846.758 23
846.777 22
846.796 53
846.814 49
846.833 47
846.852 26
846.871 33
846.890 27
846.909 58
846.927 26
846.946 17
846.965 11
846.984 7
847.003 35
847.022 21
847.041 79
847.059 131
847.078 109
847.097 119
847.116 104
847.135 70
847.154 82
847.172 89
847.191 60
847.210 94
847.229 64
847.248 84
847.267 67
847.286 86
847.304 69
847.323 56
847.342 44
847.361 72
847.380 60
847.399 63
847.417 65
847.436 40
847.455 38
847.474 20
847.493 64
847.512 62
847.531 33
847.549 33
847.568 25
847.587 61
847.606 57
847.625 71
847.644 64
847.663 15
847.681 15
847.700 32
847.719 9
847.738 24
847.757 36
847.776 18
847.795 14
847.813 24
847.832 17
847.851 15
847.870 20
847.889 8
847.908 25
847.926 13
847.945 24
847.964 17
847.983 32
848.002 73
848.021 36
848.040 17
848.058 98
848.077 66
848.096 59
848.115 69
848.134 71
848.153 54
848.172 56
848.190 46
848.209 60
848.228 37
848.247 48
848.266 46
848.285 43
848.304 54
848.322 35
848.341 43
848.360 33
848.379 49
848.398 53
848.417 19
848.436 41
848.455 48
848.473 33
848.492 34
848.511 27
848.530 29
848.549 39
848.568 44
848.587 51
848.605 38
848.624 29
848.643 34
848.662 28
848.681 28
848.700 68
848.719 28
848.737 34
848.756 52
848.775 43
848.794 39
848.813 35
848.832 15
848.851 13
848.869 10
848.888 6
848.907 12
848.926 11
848.945 15
848.964 13
848.983 19
849.002 36
849.020 55
849.039 42
849.058 21
849.077 45
849.096 47
849.115 34
849.134 36
849.152 45
849.171 59
849.190 48
849.209 76
849.228 60
849.247 37
849.266 45
849.285 29
849.303 38
849.322 44
849.341 40
849.360 13
849.379 7
849.398 16
849.417 7
849.436 28
849.454 26
849.473 26
849.492 25
849.511 17
849.530 17
849.549 22
849.568 21
849.587 43
849.605 36
849.624 40
849.643 48
849.662 43
849.681 53
849.700 30
849.719 36
849.738 24
849.756 9
849.775 25
849.794 14
849.813 22
849.832 16
849.851 14
849.870 31
849.889 14
849.907 12
849.926 15
849.945 13
849.964 15
849.983 31
850.002 30
850.021 20
850.040 19
850.058 56
850.077 24
850.096 17
850.115 30
850.134 47
850.153 52
850.172 30
850.191 40
850.209 58
850.228 56
850.247 61
850.266 45
850.285 49
850.304 31
850.323 55
850.342 40
850.361 36
850.379 46
850.398 57
850.417 53
850.436 15
850.455 25
850.474 29
850.493 39
850.512 53
850.530 58
850.549 52
850.568 43
850.587 16
850.606 12
850.625 21
850.644 22
850.663 20
850.682 17
850.700 36
850.719 43
850.738 43
850.757 41
850.776 38
850.795 18
850.814 28
850.833 20
850.852 26
850.870 44
850.889 21
850.908 18
850.927 52
850.946 23
850.965 15
850.984 42
851.003 36
851.022 28
851.040 16
851.059 51
851.078 56
851.097 27
851.116 34
851.135 33
851.154 35
851.173 67
851.192 60
851.210 78
851.229 100
851.248 91
851.267 48
851.286 47
851.305 28
851.324 57
851.343 33
851.362 45
851.380 54
851.399 50
851.418 39
851.437 34
851.456 15
851.475 35
851.494 40
851.513 36
851.532 45
851.550 35
851.569 39
851.588 67
851.607 81
851.626 42
851.645 41
851.664 20
851.683 23
851.702 52
851.721 41
851.739 61
851.758 57
851.777 28
851.796 30
851.815 24
851.834 4
851.853 24
851.872 49
851.891 40
851.910 55
851.928 32
851.947 28
851.966 41
851.985 37
852.004 26
852.023 48
852.042 48
852.061 46
852.080 29
852.099 36
852.117 38
852.136 41
852.155 36
852.174 56
852.193 51
852.212 64
852.231 81
852.250 63
852.269 83
852.288 100
852.306 88
852.325 78
852.344 44
852.363 68
852.382 71
852.401 41
852.420 59
852.439 87
852.458 71
852.477 64
852.496 55
852.514 50
852.533 35
852.552 57
852.571 53
852.590 34
852.609 53
852.628 52
852.647 17
852.666 20
852.685 39
852.703 21
852.722 41
852.741 49
852.760 20
852.779 24
852.798 33
852.817 41
852.836 30
852.855 14
852.874 27
852.893 41
852.911 31
852.930 47
852.949 26
852.968 24
852.987 33
853.006 45
853.025 12
853.044 46
853.063 70
853.082 33
853.101 39
853.120 43
853.138 70
853.157 74
853.176 46
853.195 40
853.214 55
853.233 48
853.252 32
853.271 65
853.290 63
853.309 73
853.328 111
853.346 68
853.365 40
853.384 44
853.403 37
853.422 37
853.441 40
853.460 45
853.479 41
853.498 23
853.517 49
853.536 78
853.555 50
853.573 24
853.592 32
853.611 23
853.630 16
853.649 28
853.668 46
853.687 22
853.706 21
853.725 15
853.744 31
853.763 14
853.782 19
853.801 40
853.819 44
853.838 25
853.857 36
853.876 42
853.895 38
853.914 21
853.933 30
853.952 14
853.971 32
853.990 85
854.009 149
854.028 263
854.046 293
854.065 220
854.084 177
854.103 130
854.122 124
854.141 53
854.160 57
854.179 74
854.198 54
854.217 89
854.236 93
854.255 84
854.274 63
854.293 55
854.311 85
854.330 60
854.349 40
854.368 43
854.387 60
854.406 46
854.425 55
854.444 42
854.463 26
854.482 51
854.501 43
854.520 45
854.539 22
854.557 25
854.576 51
854.595 39
854.614 30
854.633 56
854.652 57
854.671 42
854.690 47
854.709 41
854.728 17
854.747 38
854.766 22
854.785 22
854.804 35
854.823 17
854.841 20
854.860 28
854.879 26
854.898 29
854.917 34
854.936 39
854.955 31
854.974 31
854.993 96
855.012 164
855.031 317
855.050 369
855.069 258
855.088 173
855.107 131
855.125 107
855.144 75
855.163 59
855.182 88
855.201 63
855.220 89
855.239 118
855.258 113
855.277 56
855.296 65
855.315 44
855.334 37
855.353 46
855.372 21
855.391 29
855.409 36
855.428 30
855.447 78
855.466 50
855.485 45
855.504 48
855.523 43
855.542 35
855.561 21
855.580 41
855.599 57
855.618 65
855.637 51
855.656 39
855.675 45
855.694 43
855.713 64
855.731 52
855.750 28
855.769 41
855.788 18
855.807 61
855.826 49
855.845 66
855.864 68
855.883 55
855.902 43
855.921 22
855.940 26
855.959 49
855.978 50
855.997 81
856.016 161
856.035 162
856.053 138
856.072 107
856.091 113
856.110 70
856.129 63
856.148 33
856.167 45
856.186 61
856.205 87
856.224 124
856.243 89
856.262 84
856.281 65
856.300 35
856.319 51
856.338 34
856.357 17
856.376 51
856.395 30
856.413 66
856.432 65
856.451 52
856.470 97
856.489 102
856.508 178
856.527 123
856.546 102
856.565 84
856.584 73
856.603 79
856.622 62
856.641 58
856.660 55
856.679 55
856.698 57
856.717 40
856.736 42
856.755 16
856.774 38
856.793 23
856.811 12
856.830 12
856.849 20
856.868 34
856.887 38
856.906 34
856.925 26
856.944 50
856.963 55
856.982 82
857.001 109
857.020 154
857.039 181
857.058 173
857.077 142
857.096 87
857.115 72
857.134 53
857.153 68
857.172 94
857.191 88
857.210 71
857.229 63
857.247 50
857.266 38
857.285 50
857.304 35
857.323 12
857.342 18
857.361 38
857.380 29
857.399 59
857.418 17
857.437 23
857.456 38
857.475 64
857.494 102
857.513 78
857.532 106
857.551 58
857.570 75
857.589 70
857.608 51
857.627 29
857.646 23
857.665 29
857.684 32
857.703 41
857.721 34
857.740 27
857.759 9
857.778 18
857.797 21
857.816 45
857.835 32
857.854 27
857.873 28
857.892 18
857.911 36
857.930 50
857.949 52
857.968 18
857.987 22
858.006 50
858.025 58
858.044 64
858.063 80
858.082 50
858.101 46
858.120 22
858.139 26
858.158 44
858.177 84
858.196 65
858.215 93
858.234 102
858.253 53
858.272 27
858.290 67
858.309 74
858.328 62
858.347 54
858.366 28
858.385 61
858.404 44
858.423 29
858.442 50
858.461 45
858.480 49
858.499 73
858.518 62
858.537 32
858.556 40
858.575 22
858.594 42
858.613 43
858.632 22
858.651 23
858.670 12
858.689 20
858.708 26
858.727 39
858.746 20
858.765 7
858.784 16
858.803 21
858.822 22
858.841 15
858.860 18
858.879 21
858.898 1
858.917 31
858.936 26
858.955 14
858.974 18
858.993 13
859.012 11
859.030 41
859.049 51
859.068 61
859.087 50
859.106 32
859.125 29
859.144 62
859.163 47
859.182 42
859.201 47
859.220 32
859.239 50
859.258 56
859.277 48
859.296 47
859.315 43
859.334 33
859.353 23
859.372 53
859.391 50
859.410 35
859.429 16
859.448 12
859.467 30
859.486 24
859.505 52
859.524 28
859.543 14
859.562 28
859.581 33
859.600 58
859.619 69
859.638 39
859.657 30
859.676 33
859.695 38
859.714 21
859.733 11
859.752 22
859.771 22
859.790 17
859.809 23
859.828 1
859.847 15
859.866 19
859.885 23
859.904 6
859.923 22
859.942 18
859.961 34
859.980 43
859.999 44
860.018 18
860.037 26
860.056 47
860.075 19
860.094 35
860.113 38
860.132 20
860.151 8
860.170 34
860.189 40
860.208 78
860.227 66
860.246 58
860.265 70
860.283 49
860.302 22
860.321 19
860.340 58
860.359 20
860.378 13
860.397 72
860.416 33
860.435 58
860.454 42
860.473 27
860.492 42
860.511 27
860.530 21
860.549 16
860.568 12
860.587 37
860.606 15
860.625 19
860.644 47
860.663 35
860.682 15
860.701 21
860.720 11
860.739 19
860.758 17
860.777 25
860.796 18
860.815 11
860.834 22
860.853 25
860.872 20
860.891 18
860.910 39
860.929 31
860.948 12
860.967 12
860.986 34
861.005 157
861.024 380
861.043 699
861.062 642
861.081 542
861.100 497
861.119 428
861.138 341
861.157 276
861.176 120
861.195 102
861.214 73
861.233 101
861.252 118
861.271 94
861.290 75
861.309 79
861.328 62
861.347 57
861.366 33
861.385 42
861.404 39
861.423 28
861.442 41
861.461 52
861.480 53
861.499 81
861.518 43
861.537 43
861.556 51
861.575 35
861.594 33
861.613 10
861.632 18
861.651 56
861.670 39
861.689 24
861.708 28
861.727 19
861.747 21
861.766 11
861.785 33
861.804 54
861.823 25
861.842 21
861.861 21
861.880 12
861.899 26
861.918 55
861.937 48
861.956 16
861.975 26
861.994 37
862.013 135
862.032 275
862.051 371
862.070 283
862.089 296
862.108 273
862.127 294
862.146 244
862.165 134
862.184 126
862.203 77
862.222 57
862.241 45
862.260 42
862.279 56
862.298 63
862.317 54
862.336 56
862.355 59
862.374 36
862.393 36
862.412 39
862.431 58
862.450 56
862.469 63
862.488 49
862.507 34
862.526 21
862.545 32
862.564 43
862.583 40
862.602 25
862.621 14
862.640 36
862.659 28
862.678 15
862.697 10
862.716 18
862.735 9
862.754 9
862.773 20
862.792 25
862.811 26
862.830 23
862.849 30
862.868 24
862.887 23
862.906 65
862.925 58
862.944 20
862.963 23
862.982 40
863.002 29
863.021 54
863.040 102
863.059 122
863.078 114
863.097 89
863.116 107
863.135 83
863.154 91
863.173 58
863.192 79
863.211 53
863.230 42
863.249 52
863.268 44
863.287 46
863.306 41
863.325 63
863.344 57
863.363 43
863.382 41
863.401 43
863.420 59
863.439 37
863.458 30
863.477 23
863.496 58
863.515 37
863.534 18
863.553 40
863.572 36
863.591 33
863.610 42
863.629 40
863.648 21
863.667 27
863.686 18
863.705 39
863.724 26
863.744 59
863.763 41
863.782 37
863.801 32
863.820 44
863.839 37
863.858 20
863.877 22
863.896 22
863.915 31
863.934 24
863.953 12
863.972 13
863.991 31
864.010 33
864.029 57
864.048 57
864.067 46
864.086 30
864.105 20
864.124 18
864.143 18
864.162 25
864.181 36
864.200 81
864.219 120
864.238 66
864.257 32
864.276 46
864.295 31
864.315 25
864.334 20
864.353 17
864.372 15
864.391 19
864.410 31
864.429 66
864.448 50
864.467 75
864.486 49
864.505 47
864.524 52
864.543 40
864.562 25
864.581 42
864.600 32
864.619 46
864.638 13
864.657 5
864.676 24
864.695 12
864.714 29
864.733 54
864.752 97
864.771 45
864.790 11
864.810 14
864.829 30
864.848 20
864.867 34
864.886 19
864.905 23
864.924 41
864.943 26
864.962 41
864.981 35
865.000 50
865.019 77
865.038 85
865.057 103
865.076 84
865.095 35
865.114 51
865.133 38
865.152 37
865.171 45
865.190 48
865.209 55
865.229 32
865.248 48
865.267 51
865.286 31
865.305 72
865.324 62
865.343 37
865.362 26
865.381 28
865.400 32
865.419 55
865.438 46
865.457 60
865.476 54
865.495 52
865.514 42
865.533 32
865.552 27
865.571 23
865.590 62
865.609 45
865.629 40
865.648 27
865.667 31
865.686 61
865.705 29
865.724 22
865.743 56
865.762 29
865.781 39
865.800 32
865.819 26
865.838 22
865.857 14
865.876 30
865.895 8
865.914 24
865.933 43
865.952 29
865.971 30
865.991 35
866.010 63
866.029 49
866.048 48
866.067 70
866.086 31
866.105 28
866.124 37
866.143 43
866.162 60
866.181 47
866.200 26
866.219 42
866.238 107
866.257 95
866.276 66
866.295 54
866.315 67
866.334 64
866.353 43
866.372 28
866.391 46
866.410 55
866.429 79
866.448 41
866.467 25
866.486 28
866.505 31
866.524 25
866.543 38
866.562 35
866.581 12
866.600 47
866.619 36
866.639 20
866.658 14
866.677 15
866.696 16
866.715 27
866.734 20
866.753 20
866.772 4
866.791 3
866.810 22
866.829 21
866.848 30
866.867 22
866.886 18
866.905 13
866.924 20
866.944 31
866.963 28
866.982 35
867.001 39
867.020 19
867.039 42
867.058 81
867.077 60
867.096 48
867.115 57
867.134 23
867.153 44
867.172 78
867.191 57
867.210 77
867.230 77
867.249 80
867.268 84
867.287 64
867.306 55
867.325 30
867.344 40
867.363 38
867.382 38
867.401 42
867.420 44
867.439 58
867.458 37
867.477 50
867.497 27
867.516 27
867.535 16
867.554 15
867.573 41
867.592 41
867.611 11
867.630 33
867.649 34
867.668 21
867.687 35
867.706 20
867.725 27
867.744 49
867.764 39
867.783 21
867.802 8
867.821 7
867.840 27
867.859 11
867.878 30
867.897 30
867.916 36
867.935 38
867.954 45
867.973 50
867.992 43
868.012 68
868.031 58
868.050 49
868.069 85
868.088 102
868.107 57
868.126 47
868.145 66
868.164 48
868.183 85
868.202 87
868.221 67
868.241 115
868.260 116
868.279 78
868.298 50
868.317 45
868.336 68
868.355 68
868.374 87
868.393 93
868.412 48
868.431 35
868.450 46
868.469 45
868.489 58
868.508 71
868.527 40
868.546 49
868.565 34
868.584 26
868.603 22
868.622 15
868.641 38
868.660 26
868.679 25
868.698 23
868.718 25
868.737 24
868.756 25
868.775 35
868.794 54
868.813 57
868.832 42
868.851 29
868.870 29
868.889 23
868.908 26
868.928 35
868.947 21
868.966 14
868.985 29
869.004 39
869.023 79
869.042 74
869.061 90
869.080 65
869.099 51
869.118 41
869.137 51
869.157 73
869.176 116
869.195 80
869.214 92
869.233 97
869.252 86
869.271 95
869.290 81
869.309 61
869.328 53
869.347 50
869.367 20
869.386 50
869.405 54
869.424 62
869.443 27
869.462 47
869.481 21
869.500 15
869.519 17
869.538 26
869.558 31
869.577 17
869.596 22
869.615 59
869.634 24
869.653 22
869.672 49
869.691 36
869.710 23
869.729 30
869.748 31
869.768 23
869.787 50
869.806 45
869.825 18
869.844 46
869.863 37
869.882 13
869.901 36
869.920 31
869.939 15
869.959 31
869.978 74
869.997 119
870.016 102
870.035 76
870.054 119
870.073 75
870.092 60
870.111 29
870.130 24
870.150 32
870.169 59
870.188 56
870.207 93
870.226 118
870.245 98
870.264 48
870.283 41
870.302 31
870.321 29
870.341 27
870.360 43
870.379 50
870.398 44
870.417 34
870.436 49
870.455 92
870.474 126
870.493 173
870.512 262
870.532 280
870.551 250
870.570 181
870.589 116
870.608 78
870.627 67
870.646 90
870.665 58
870.684 36
870.704 27
870.723 23
870.742 17
870.761 26
870.780 28
870.799 47
870.818 47
870.837 43
870.856 19
870.876 16
870.895 10
870.914 26
870.933 10
870.952 23
870.971 75
870.990 242
871.009 252
871.028 261
871.048 178
871.067 91
871.086 97
871.105 87
871.124 59
871.143 76
871.162 90
871.181 51
871.200 44
871.220 41
871.239 43
871.258 35
871.277 70
871.296 45
871.315 36
871.334 40
871.353 45
871.372 29
871.392 26
871.411 32
871.430 39
871.449 19
871.468 21
871.487 38
871.506 111
871.525 160
871.544 81
871.564 67
871.583 46
871.602 58
871.621 55
871.640 39
871.659 33
871.678 43
871.697 22
871.717 17
871.736 39
871.755 35
871.774 23
871.793 28
871.812 30
871.831 27
871.850 25
871.869 29
871.889 28
871.908 24
871.927 24
871.946 22
871.965 25
871.984 74
872.003 96
872.022 85
872.042 85
872.061 85
872.080 94
872.099 73
872.118 34
872.137 37
872.156 46
872.175 24
872.195 59
872.214 36
872.233 42
872.252 34
872.271 31
872.290 36
872.309 61
872.328 39
872.348 36
872.367 27
872.386 10
872.405 26
872.424 36
872.443 40
872.462 40
872.481 46
872.501 32
872.520 40
872.539 80
872.558 48
872.577 77
872.596 49
872.615 30
872.634 38
872.654 67
872.673 37
872.692 10
872.711 11
872.730 23
872.749 40
872.768 18
872.787 12
872.807 46
872.826 38
872.845 48
872.864 22
872.883 26
872.902 29
872.921 47
872.940 21
872.960 24
872.979 51
872.998 51
873.017 49
873.036 30
873.055 20
873.074 32
873.094 51
873.113 52
873.132 37
873.151 27
873.170 52
873.189 68
873.208 85
873.227 71
873.247 75
873.266 79
873.285 43
873.304 31
873.323 36
873.342 18
873.361 25
873.381 50
873.400 38
873.419 37
873.438 24
873.457 14
873.476 13
873.495 30
873.515 38
873.534 49
873.553 57
873.572 60
873.591 57
873.610 75
873.629 74
873.648 36
873.668 34
873.687 24
873.706 25
873.725 23
873.744 24
873.763 14
873.782 20
873.802 19
873.821 39
873.840 34
873.859 22
873.878 29
873.897 27
873.916 23
873.936 17
873.955 26
873.974 44
873.993 32
874.012 14
874.031 27
874.050 36
874.070 47
874.089 39
874.108 33
874.127 23
874.146 11
874.165 22
874.184 24
874.204 49
874.223 53
874.242 68
874.261 52
874.280 44
874.299 44
874.318 44
874.338 56
874.357 56
874.376 26
874.395 28
874.414 49
874.433 29
874.453 43
874.472 35
874.491 27
874.510 24
874.529 45
874.548 18
874.567 18
874.587 67
874.606 36
874.625 26
874.644 15
874.663 14
874.682 35
874.701 67
874.721 30
874.740 15
874.759 32
874.778 43
874.797 45
874.816 39
874.836 21
874.855 24
874.874 57
874.893 41
874.912 36
874.931 35
874.950 23
874.970 25
874.989 37
875.008 106
875.027 132
875.046 78
875.065 58
875.085 48
875.104 33
875.123 37
875.142 31
875.161 54
875.180 37
875.199 51
875.219 53
875.238 16
875.257 56
875.276 54
875.295 60
875.314 63
875.334 30
875.353 27
875.372 56
875.391 36
875.410 13
875.429 37
875.449 59
875.468 21
875.487 51
875.506 56
875.525 41
875.544 26
875.563 33
875.583 72
875.602 55
875.621 45
875.640 34
875.659 28
875.678 34
875.698 29
875.717 38
875.736 20
875.755 37
875.774 34
875.793 15
875.813 6
875.832 4
875.851 12
875.870 20
875.889 8
875.908 20
875.928 28
875.947 19
875.966 39
875.985 115
876.004 253
876.023 245
876.043 281
876.062 291
876.081 172
876.100 157
876.119 109
876.138 128
876.158 79
876.177 69
876.196 61
876.215 40
876.234 57
876.253 67
876.273 48
876.292 46
876.311 14
876.330 16
876.349 40
876.368 42
876.388 54
876.407 45
876.426 74
876.445 60
876.464 45
876.483 16
876.503 31
876.522 29
876.541 28
876.560 33
876.579 18
876.598 38
876.618 55
876.637 43
876.656 22
876.675 38
876.694 38
876.713 38
876.733 18
876.752 41
876.771 39
876.790 36
876.809 36
876.828 41
876.848 30
876.867 42
876.886 29
876.905 54
876.924 35
876.944 61
876.963 65
876.982 219
877.001 688
877.020 1221
877.039 1277
877.059 1114
877.078 819
877.097 570
877.116 399
877.135 291
877.154 217
877.174 181
877.193 148
877.212 118
877.231 63
877.250 78
877.270 107
877.289 77
877.308 57
877.327 31
877.346 45
877.365 55
877.385 23
877.404 16
877.423 47
877.442 35
877.461 46
877.481 65
877.500 83
877.519 64
877.538 35
877.557 28
877.576 32
877.596 49
877.615 48
877.634 35
877.653 44
877.672 9
877.692 26
877.711 28
877.730 26
877.749 30
877.768 30
877.787 26
877.807 46
877.826 84
877.845 42
877.864 52
877.883 37
877.903 27
877.922 44
877.941 42
877.960 28
877.979 85
877.999 304
878.018 476
878.037 526
878.056 524
878.075 407
878.094 288
878.114 231
878.133 181
878.152 157
878.171 115
878.190 108
878.210 138
878.229 128
878.248 108
878.267 69
878.286 48
878.306 49
878.325 38
878.344 53
878.363 33
878.382 52
878.401 66
878.421 83
878.440 57
878.459 26
878.478 38
878.497 63
878.517 25
878.536 27
878.555 20
878.574 29
878.593 33
878.613 38
878.632 32
878.651 26
878.670 37
878.689 29
878.709 12
878.728 20
878.747 51
878.766 36
878.785 17
878.805 16
878.824 39
878.843 23
878.862 22
878.881 17
878.901 21
878.920 29
878.939 13
878.958 24
878.977 29
878.997 92
879.016 245
879.035 281
879.054 173
879.073 118
879.093 115
879.112 88
879.131 94
879.150 53
879.169 42
879.188 78
879.208 42
879.227 80
879.246 89
879.265 59
879.284 103
879.304 62
879.323 44
879.342 45
879.361 37
879.381 42
879.400 19
879.419 25
879.438 29
879.457 30
879.477 46
879.496 46
879.515 58
879.534 42
879.553 35
879.573 45
879.592 32
879.611 43
879.630 29
879.649 21
879.669 10
879.688 18
879.707 11
879.726 24
879.745 18
879.765 19
879.784 32
879.803 29
879.822 32
879.841 23
879.861 27
879.880 32
879.899 27
879.918 35
879.937 31
879.957 30
879.976 30
879.995 55
880.014 35
880.033 108
880.053 109
880.072 55
880.091 70
880.110 47
880.130 40
880.149 46
880.168 15
880.187 64
880.206 65
880.226 65
880.245 84
880.264 73
880.283 60
880.302 65
880.322 41
880.341 24
880.360 38
880.379 30
880.399 15
880.418 38
880.437 36
880.456 38
880.475 39
880.495 27
880.514 19
880.533 14
880.552 11
880.571 20
880.591 26
880.610 19
880.629 10
880.648 8
880.668 9
880.687 16
880.706 37
880.725 35
880.744 17
880.764 14
880.783 31
880.802 12
880.821 9
880.840 11
880.860 30
880.879 37
880.898 37
880.917 17
880.937 23
880.956 33
880.975 19
880.994 38
881.013 37
881.033 44
881.052 50
881.071 50
881.090 48
881.110 43
881.129 70
881.148 45
881.167 45
881.186 44
881.206 56
881.225 68
881.244 28
881.263 62
881.283 57
881.302 65
881.321 35
881.340 47
881.359 43
881.379 28
881.398 39
881.417 18
881.436 45
881.456 19
881.475 25
881.494 25
881.513 14
881.532 21
881.552 46
881.571 37
881.590 54
881.609 28
881.629 20
881.648 26
881.667 42
881.686 30
881.705 41
881.725 42
881.744 33
881.763 27
881.782 44
881.802 24
881.821 5
881.840 5
881.859 24
881.879 17
881.898 17
881.917 16
881.936 17
881.955 19
881.975 13
881.994 25
882.013 40
882.032 40
882.052 36
882.071 7
882.090 24
882.109 15
882.129 14
882.148 30
882.167 34
882.186 50
882.205 76
882.225 41
882.244 20
882.263 31
882.282 37
882.302 36
882.321 16
882.340 23
882.359 55
882.379 29
882.398 6
882.417 21
882.436 23
882.456 47
882.475 45
882.494 46
882.513 47
882.532 37
882.552 12
882.571 44
882.590 23
882.609 40
882.629 33
882.648 34
882.667 25
882.686 15
882.706 28
882.725 38
882.744 34
882.763 35
882.783 32
882.802 21
882.821 23
882.840 51
882.860 26
882.879 30
882.898 23
882.917 21
882.936 59
882.956 33
882.975 29
882.994 28
883.013 38
883.033 41
883.052 33
883.071 61
883.090 40
883.110 19
883.129 45
883.148 44
883.167 54
883.187 84
883.206 67
883.225 74
883.244 76
883.264 38
883.283 75
883.302 87
883.321 55
883.341 83
883.360 68
883.379 45
883.398 40
883.418 38
883.437 43
883.456 34
883.475 36
883.495 29
883.514 33
883.533 27
883.552 61
883.572 53
883.591 57
883.610 27
883.629 10
883.649 8
883.668 10
883.687 15
883.706 12
883.726 18
883.745 8
883.764 7
883.783 8
883.803 14
883.822 23
883.841 33
883.860 31
883.880 41
883.899 33
883.918 28
883.937 16
883.957 19
883.976 29
883.995 44
884.014 27
884.034 27
884.053 40
884.072 45
884.091 46
884.111 54
884.130 108
884.149 80
884.168 53
884.188 62
884.207 61
884.226 84
884.245 122
884.265 75
884.284 79
884.303 89
884.322 40
884.342 28
884.361 31
884.380 68
884.399 44
884.419 48
884.438 28
884.457 46
884.476 40
884.496 40
884.515 19
884.534 23
884.553 9
884.573 27
884.592 21
884.611 45
884.630 40
884.650 38
884.669 41
884.688 27
884.708 16
884.727 21
884.746 32
884.765 51
884.785 71
884.804 50
884.823 28
884.842 23
884.862 17
884.881 16
884.900 14
884.919 6
884.939 24
884.958 36
884.977 38
884.996 30
885.016 43
885.035 59
885.054 25
885.074 26
885.093 37
885.112 37
885.131 25
885.151 21
885.170 28
885.189 42
885.208 41
885.228 38
885.247 91
885.266 84
885.285 38
885.305 59
885.324 59
885.343 17
885.362 23
885.382 40
885.401 31
885.420 37
885.440 55
885.459 31
885.478 40
885.497 24
885.517 77
885.536 39
885.555 38
885.574 63
885.594 50
885.613 38
885.632 39
885.652 66
885.671 62
885.690 36
885.709 61
885.729 59
885.748 44
885.767 29
885.786 43
885.806 46
885.825 42
885.844 42
885.864 44
885.883 44
885.902 46
885.921 42
885.941 52
885.960 39
885.979 81
885.998 95
886.018 107
886.037 97
886.056 70
886.076 44
886.095 40
886.114 48
886.133 40
886.153 27
886.172 35
886.191 42
886.210 44
886.230 77
886.249 92
886.268 47
886.288 34
886.307 48
886.326 41
886.345 58
886.365 64
886.384 38
886.403 21
886.423 22
886.442 22
886.461 53
886.480 48
886.500 57
886.519 21
886.538 16
886.557 17
886.577 41
886.596 22
886.615 25
886.635 29
886.654 61
886.673 40
886.692 28
886.712 38
886.731 40
886.750 28
886.770 17
886.789 15
886.808 15
886.827 22
886.847 30
886.866 15
886.885 29
886.905 85
886.924 47
886.943 82
886.962 98
886.982 125
887.001 123
887.020 78
887.040 51
887.059 58
887.078 58
887.097 48
887.117 58
887.136 53
887.155 66
887.175 66
887.194 58
887.213 54
887.232 33
887.252 36
887.271 42
887.290 48
887.310 51
887.329 78
887.348 45
887.367 40
887.387 35
887.406 35
887.425 33
887.445 19
887.464 12
887.483 34
887.502 18
887.522 43
887.541 20
887.560 23
887.580 14
887.599 16
887.618 27
887.637 17
887.657 40
887.676 40
887.695 45
887.715 17
887.734 33
887.753 39
887.773 48
887.792 38
887.811 17
887.830 12
887.850 36
887.869 19
887.888 27
887.908 33
887.927 37
887.946 37
887.965 95
887.985 73
888.004 49
888.023 76
888.043 47
888.062 29
888.081 28
888.101 28
888.120 27
888.139 56
888.158 31
888.178 33
888.197 31
888.216 33
888.236 23
888.255 47
888.274 46
888.294 51
888.313 54
888.332 43
888.351 51
888.371 58
888.390 44
888.409 75
888.429 38
888.448 55
888.467 79
888.487 69
888.506 73
888.525 29
888.544 26
888.564 32
888.583 38
888.602 49
888.622 36
888.641 61
888.660 68
888.680 36
888.699 28
888.718 19
888.737 32
888.757 18
888.776 12
888.795 12
888.815 44
888.834 29
888.853 23
888.873 24
888.892 12
888.911 46
888.931 58
888.950 84
888.969 69
888.988 43
889.008 21
889.027 26
889.046 43
889.066 51
889.085 35
889.104 51
889.124 38
889.143 24
889.162 36
889.182 48
889.201 52
889.220 48
889.239 64
889.259 74
889.278 64
889.297 39
889.317 32
889.336 29
889.355 46
889.375 31
889.394 36
889.413 42
889.433 28
889.452 35
889.471 46
889.491 51
889.510 30
889.529 54
889.548 55
889.568 50
889.587 45
889.606 28
889.626 10
889.645 24
889.664 47
889.684 34
889.703 20
889.722 29
889.742 9
889.761 20
889.780 35
889.800 26
889.819 33
889.838 26
889.857 16
889.877 20
889.896 20
889.915 20
889.935 37
889.954 19
889.973 49
889.993 35
890.012 32
890.031 11
890.051 23
890.070 25
890.089 27
890.109 23
890.128 16
890.147 27
890.167 22
890.186 66
890.205 30
890.225 37
890.244 68
890.263 74
890.282 62
890.302 66
890.321 84
890.340 71
890.360 36
890.379 45
890.398 31
890.418 79
890.437 85
890.456 34
890.476 42
890.495 57
890.514 38
890.534 37
890.553 47
890.572 52
890.592 29
890.611 10
890.630 12
890.650 27
890.669 26
890.688 15
890.708 8
890.727 27
890.746 25
890.766 15
890.785 10
890.804 19
890.824 34
890.843 36
890.862 34
890.882 24
890.901 22
890.920 21
890.940 23
890.959 24
890.978 38
890.998 39
891.017 29
891.036 34
891.055 37
891.075 31
891.094 39
891.113 52
891.133 42
891.152 31
891.171 47
891.191 48
891.210 39
891.229 52
891.249 120
891.268 139
891.287 100
891.307 55
891.326 46
891.345 53
891.365 46
891.384 45
891.403 48
891.423 73
891.442 84
891.461 91
891.481 66
891.500 115
891.519 90
891.539 41
891.558 51
891.577 80
891.597 61
891.616 35
891.635 40
891.655 53
891.674 45
891.693 30
891.713 52
891.732 63
891.751 48
891.771 40
891.790 40
891.809 45
891.829 65
891.848 97
891.868 61
891.887 22
891.906 32
891.926 30
891.945 35
891.964 49
891.984 65
892.003 105
892.022 102
892.042 108
892.061 128
892.080 92
892.100 62
892.119 51
892.138 44
892.158 38
892.177 74
892.196 46
892.216 62
892.235 151
892.254 116
892.274 67
892.293 61
892.312 75
892.332 94
892.351 66
892.370 38
892.390 75
892.409 68
892.428 52
892.448 90
892.467 68
892.486 74
892.506 87
892.525 45
892.544 35
892.564 52
892.583 67
892.603 36
892.622 36
892.641 36
892.661 25
892.680 27
892.699 28
892.719 26
892.738 29
892.757 20
892.777 41
892.796 51
892.815 30
892.835 69
892.854 35
892.873 24
892.893 30
892.912 22
892.931 48
892.951 112
892.970 229
892.989 261
893.009 253
893.028 244
893.048 230
893.067 205
893.086 135
893.106 79
893.125 65
893.144 106
893.164 83
893.183 47
893.202 61
893.222 24
893.241 36
893.260 43
893.280 58
893.299 110
893.318 86
893.338 67
893.357 57
893.377 43
893.396 35
893.415 16
893.435 30
893.454 28
893.473 39
893.493 40
893.512 59
893.531 64
893.551 66
893.570 53
893.589 29
893.609 48
893.628 22
893.647 33
893.667 38
893.686 40
893.706 29
893.725 30
893.744 33
893.764 21
893.783 20
893.802 25
893.822 20
893.841 31
893.860 34
893.880 43
893.899 28
893.919 20
893.938 14
893.957 34
893.977 100
893.996 177
894.015 128
894.035 83
894.054 101
894.073 141
894.093 141
894.112 98
894.131 71
894.151 69
894.170 76
894.190 44
894.209 57
894.228 71
894.248 104
894.267 79
894.286 52
894.306 91
894.325 68
894.345 56
894.364 43
894.383 28
894.403 50
894.422 19
894.441 22
894.461 38
894.480 22
894.499 40
894.519 49
894.538 48
894.558 29
894.577 17
894.596 28
894.616 65
894.635 57
894.654 37
894.674 18
894.693 23
894.712 37
894.732 31
894.751 50
894.771 41
894.790 35
894.809 61
894.829 30
894.848 40
894.867 39
894.887 26
894.906 25
894.926 38
894.945 44
894.964 59
894.984 59
895.003 76
895.022 59
895.042 65
895.061 139
895.081 73
895.100 54
895.119 34
895.139 25
895.158 35
895.177 70
895.197 60
895.216 67
895.236 70
895.255 47
895.274 74
895.294 59
895.313 28
895.332 39
895.352 40
895.371 43
895.391 40
895.410 28
895.429 36
895.449 44
895.468 55
895.487 14
895.507 48
895.526 44
895.546 43
895.565 22
895.584 36
895.604 21
895.623 34
895.642 57
895.662 46
895.681 43
895.701 21
895.720 18
895.739 23
895.759 25
895.778 33
895.797 32
895.817 27
895.836 17
895.856 18
895.875 23
895.894 29
895.914 15
895.933 20
895.953 23
895.972 26
895.991 63
896.011 81
896.030 75
896.049 45
896.069 40
896.088 43
896.108 59
896.127 53
896.146 60
896.166 68
896.185 43
896.205 49
896.224 86
896.243 98
896.263 84
896.282 95
896.301 115
896.321 76
896.340 37
896.360 53
896.379 67
896.398 46
896.418 43
896.437 60
896.457 14
896.476 29
896.495 14
896.515 31
896.534 45
896.553 29
896.573 35
896.592 30
896.612 25
896.631 24
896.650 34
896.670 37
896.689 17
896.709 4
896.728 16
896.747 33
896.767 32
896.786 58
896.806 44
896.825 39
896.844 31
896.864 22
896.883 7
896.903 15
896.922 34
896.941 24
896.961 12
896.980 40
896.999 41
897.019 43
897.038 37
897.058 30
897.077 25
897.096 11
897.116 18
897.135 20
897.155 43
897.174 55
897.193 42
897.213 18
897.232 35
897.252 72
897.271 86
897.290 67
897.310 41
897.329 43
897.349 46
897.368 26
897.387 24
897.407 51
897.426 60
897.446 39
897.465 43
897.484 22
897.504 44
897.523 40
897.543 54
897.562 68
897.581 38
897.601 36
897.620 69
897.640 72
897.659 37
897.678 22
897.698 34
897.717 15
897.737 25
897.756 22
897.775 12
897.795 18
897.814 15
897.834 9
897.853 52
897.872 38
897.892 33
897.911 11
897.931 20
897.950 39
897.969 52
897.989 60
898.008 67
898.028 48
898.047 36
898.066 19
898.086 18
898.105 23
898.125 30
898.144 61
898.163 32
898.183 54
898.202 59
898.222 69
898.241 70
898.261 66
898.280 40
898.299 29
898.319 31
898.338 62
898.358 68
898.377 60
898.396 40
898.416 30
898.435 26
898.455 23
898.474 31
898.493 19
898.513 22
898.532 44
898.552 48
898.571 28
898.590 5
898.610 34
898.629 24
898.649 23
898.668 22
898.688 20
898.707 34
898.726 33
898.746 24
898.765 34
898.785 30
898.804 35
898.823 49
898.843 51
898.862 15
898.882 19
898.901 4
898.920 31
898.940 32
898.959 25
898.979 28
898.998 27
899.018 29
899.037 35
899.056 68
899.076 63
899.095 42
899.115 32
899.134 60
899.153 51
899.173 46
899.192 45
899.212 51
899.231 42
899.251 46
899.270 67
899.289 36
899.309 22
899.328 17
899.348 23
899.367 39
899.386 43
899.406 20
899.425 44
899.445 43
899.464 45
899.484 43
899.503 25
899.522 32
899.542 20
899.561 39
899.581 37
899.600 36
899.620 24
899.639 36
899.658 31
899.678 32
899.697 21
899.717 29
899.736 5
899.756 20
899.775 42
899.794 29
899.814 41
899.833 46
899.853 50
899.872 23
899.891 8
899.911 16
899.930 26
899.950 43
899.969 42
899.989 32
900.008 47
900.027 37
900.047 31
900.066 22
900.086 17
900.105 21
900.125 39
900.144 23
900.163 22
900.183 27
900.202 35
900.222 35
900.241 27
900.261 47
900.280 18
900.299 45
900.319 44
900.338 40
900.358 50
900.377 53
900.397 48
900.416 55
900.435 37
900.455 17
900.474 11
900.494 27
900.513 61
900.533 39
900.552 51
900.571 67
900.591 58
900.610 54
900.630 32
900.649 45
900.669 42
900.688 23
900.708 22
900.727 35
900.746 40
900.766 16
900.785 17
900.805 23
900.824 24
900.844 8
900.863 30
900.882 21
900.902 23
900.921 39
900.941 30
900.960 41
900.980 30
900.999 34
901.018 25
901.038 47
901.057 46
901.077 49
901.096 39
901.116 38
901.135 23
901.155 32
901.174 26
901.193 66
901.213 27
901.232 41
901.252 28
901.271 55
901.291 47
901.310 78
901.330 54
901.349 22
901.368 30
901.388 31
901.407 35
901.427 22
901.446 20
901.466 22
901.485 40
901.504 60
901.524 41
901.543 28
901.563 41
901.582 29
901.602 47
901.621 38
901.641 30
901.660 17
901.679 29
901.699 23
901.718 13
901.738 13
901.757 16
901.777 29
901.796 12
901.816 10
901.835 32
901.854 37
901.874 13
901.893 2
901.913 41
901.932 24
901.952 33
901.971 45
901.991 20
902.010 30
902.029 51
902.049 40
902.068 30
902.088 41
902.107 29
902.127 21
902.146 28
902.166 40
902.185 44
902.205 65
902.224 62
902.243 27
902.263 41
902.282 59
902.302 36
902.321 26
902.341 38
902.360 33
902.380 19
902.399 45
902.419 76
902.438 72
902.457 44
902.477 32
902.496 25
902.516 22
902.535 11
902.555 10
902.574 33
902.594 18
902.613 9
902.632 46
902.652 42
902.671 33
902.691 14
902.710 11
902.730 24
902.749 22
902.769 33
902.788 13
902.808 22
902.827 30
902.847 25
902.866 32
902.885 32
902.905 29
902.924 26
902.944 40
902.963 43
902.983 33
903.002 38
903.022 47
903.041 66
903.061 52
903.080 33
903.099 23
903.119 20
903.138 30
903.158 47
903.177 48
903.197 37
903.216 35
903.236 62
903.255 73
903.275 63
903.294 50
903.314 78
903.333 51
903.352 27
903.372 11
903.391 23
903.411 36
903.430 34
903.450 33
903.469 21
903.489 44
903.508 72
903.528 31
903.547 30
903.567 31
903.586 28
903.605 37
903.625 38
903.644 26
903.664 32
903.683 41
903.703 43
903.722 48
903.742 60
903.761 34
903.781 25
903.800 40
903.820 23
903.839 36
903.859 33
903.878 27
903.897 48
903.917 58
903.936 30
903.956 45
903.975 61
903.995 37
904.014 49
904.034 63
904.053 70
904.073 90
904.092 70
904.112 85
904.131 92
904.151 93
904.170 78
904.190 77
904.209 77
904.228 96
904.248 73
904.267 72
904.287 92
904.306 71
904.326 80
904.345 87
904.365 93
904.384 49
904.404 43
904.423 48
904.443 54
904.462 14
904.482 40
904.501 53
904.521 55
904.540 71
904.560 47
904.579 46
904.598 32
904.618 46
904.637 66
904.657 28
904.676 12
904.696 45
904.715 26
904.735 9
904.754 12
904.774 26
904.793 62
904.813 50
904.832 33
904.852 38
904.871 31
904.891 35
904.910 49
904.930 23
904.949 35
904.969 66
904.988 32
905.008 43
905.027 34
905.046 49
905.066 40
905.085 37
905.105 39
905.124 41
905.144 51
905.163 47
905.183 70
905.202 47
905.222 70
905.241 64
905.261 69
905.280 89
905.300 54
905.319 41
905.339 65
905.358 58
905.378 32
905.397 22
905.417 35
905.436 45
905.456 68
905.475 54
905.495 28
905.514 45
905.534 61
905.553 47
905.573 31
905.592 17
905.612 12
905.631 30
905.650 55
905.670 39
905.689 34
905.709 24
905.728 32
905.748 27
905.767 22
905.787 24
905.806 24
905.826 30
905.845 31
905.865 36
905.884 16
905.904 25
905.923 49
905.943 49
905.962 74
905.982 47
906.001 65
906.021 45
906.040 47
906.060 57
906.079 85
906.099 76
906.118 24
906.138 40
906.157 59
906.177 57
906.196 60
906.216 45
906.235 40
906.255 76
906.274 41
906.294 57
906.313 53
906.333 34
906.352 45
906.372 74
906.391 26
906.411 55
906.430 49
906.450 39
906.469 31
906.489 43
906.508 49
906.528 38
906.547 52
906.567 42
906.586 38
906.606 17
906.625 19
906.645 20
906.664 19
906.684 30
906.703 12
906.723 6
906.742 48
906.762 38
906.781 40
906.801 36
906.820 38
906.840 21
906.859 20
906.879 21
906.898 17
906.918 22
906.937 27
906.957 39
906.976 31
906.996 37
907.015 30
907.035 43
907.054 48
907.074 54
907.093 68
907.113 63
907.132 43
907.152 31
907.171 35
907.191 37
907.210 58
907.230 54
907.249 71
907.269 66
907.288 71
907.308 72
907.327 60
907.347 42
907.366 57
907.386 48
907.405 29
907.425 19
907.444 18
907.464 39
907.483 76
907.503 63
907.522 46
907.542 54
907.561 47
907.581 32
907.600 52
907.620 66
907.639 39
907.659 34
907.678 45
907.698 55
907.717 66
907.737 72
907.756 74
907.776 35
907.795 37
907.815 29
907.834 46
907.854 35
907.873 26
907.893 21
907.912 21
907.932 12
907.951 25
907.971 41
907.990 35
908.010 36
908.029 29
908.049 32
908.069 27
908.088 25
908.108 24
908.127 30
908.147 23
908.166 40
908.186 38
908.205 51
908.225 68
908.244 58
908.264 83
908.283 73
908.303 35
908.322 71
908.342 68
908.361 64
908.381 43
908.400 26
908.420 28
908.439 16
908.459 26
908.478 38
908.498 25
908.517 30
908.537 68
908.556 40
908.576 63
908.595 55
908.615 30
908.634 32
908.654 56
908.674 47
908.693 18
908.713 44
908.732 44
908.752 39
908.771 43
908.791 38
908.810 34
908.830 29
908.849 30
908.869 34
908.888 29
908.908 37
908.927 35
908.947 50
908.966 42
908.986 70
909.005 48
909.025 66
909.044 58
909.064 48
909.083 38
909.103 20
909.123 45
909.142 41
909.162 37
909.181 54
909.201 37
909.220 62
909.240 78
909.259 146
909.279 85
909.298 69
909.318 83
909.337 66
909.357 49
909.376 28
909.396 43
909.415 47
909.435 14
909.454 28
909.474 38
909.494 30
909.513 18
909.533 44
909.552 26
909.572 43
909.591 49
909.611 36
909.630 35
909.650 34
909.669 35
909.689 33
909.708 38
909.728 31
909.747 35
909.767 18
909.786 24
909.806 41
909.826 24
909.845 17
909.865 24
909.884 16
909.904 61
909.923 39
909.943 46
909.962 58
909.982 52
910.001 50
910.021 49
910.040 53
910.060 40
910.079 57
910.099 55
910.119 63
910.138 30
910.158 21
910.177 28
910.197 48
910.216 49
910.236 60
910.255 125
910.275 136
910.294 84
910.314 73
910.333 39
910.353 32
910.373 52
910.392 48
910.412 32
910.431 21
910.451 23
910.470 61
910.490 57
910.509 27
910.529 25
910.548 5
910.568 29
910.587 20
910.607 13
910.627 35
910.646 40
910.666 50
910.685 27
910.705 34
910.724 15
910.744 21
910.763 16
910.783 35
910.802 29
910.822 28
910.842 33
910.861 41
910.881 36
910.900 42
910.920 43
910.939 40
910.959 33
910.978 49
910.998 55
911.017 63
911.037 34
911.057 38
911.076 17
911.096 28
911.115 37
911.135 54
911.154 35
911.174 20
911.193 24
911.213 59
911.232 60
911.252 55
911.272 55
911.291 58
911.311 38
911.330 37
911.350 25
911.369 42
911.389 39
911.408 30
911.428 56
911.447 41
911.467 41
911.487 34
911.506 21
911.526 38
911.545 64
911.565 31
911.584 36
911.604 30
911.623 27
911.643 27
911.663 25
911.682 51
911.702 34
911.721 10
911.741 41
911.760 35
911.780 46
911.799 31
911.819 53
911.838 52
911.858 45
911.878 16
911.897 18
911.917 27
911.936 21
911.956 41
911.975 35
911.995 13
912.014 22
912.034 9
912.054 39
912.073 40
912.093 50
912.112 41
912.132 43
912.151 22
912.171 51
912.190 47
912.210 28
912.230 26
912.249 63
912.269 53
912.288 49
912.308 23
912.327 34
912.347 62
912.367 45
912.386 41
912.406 22
912.425 22
912.445 48
912.464 47
912.484 61
912.503 34
912.523 40
912.543 33
912.562 28
912.582 49
912.601 32
912.621 45
912.640 29
912.660 36
912.679 26
912.699 34
912.719 43
912.738 29
912.758 37
912.777 53
912.797 62
912.816 30
912.836 25
912.856 9
912.875 23
912.895 21
912.914 6
912.934 8
912.953 18
912.973 25
912.993 31
913.012 44
913.032 35
913.051 39
913.071 35
913.090 38
913.110 22
913.129 29
913.149 29
913.169 35
913.188 17
913.208 38
913.227 77
913.247 54
913.266 49
913.286 44
913.306 42
913.325 49
913.345 34
913.364 72
913.384 52
913.403 25
913.423 31
913.443 42
913.462 29
913.482 31
913.501 74
913.521 76
913.540 22
913.560 38
913.580 27
913.599 46
913.619 21
913.638 26
913.658 13
913.677 28
913.697 8
913.717 14
913.736 50
913.756 29
913.775 17
913.795 15
913.814 42
913.834 26
913.854 19
913.873 26
913.893 15
913.912 40
913.932 31
913.952 24
913.971 29
913.991 28
914.010 31
914.030 48
914.049 51
914.069 19
914.089 17
914.108 10
914.128 28
914.147 53
914.167 52
914.186 31
914.206 39
914.226 29
914.245 43
914.265 60
914.284 38
914.304 61
914.324 57
914.343 75
914.363 29
914.382 12
914.402 33
914.421 28
914.441 34
914.461 32
914.480 66
914.500 40
914.519 27
914.539 25
914.558 17
914.578 27
914.598 47
914.617 58
914.637 61
914.656 28
914.676 16
914.696 27
914.715 26
914.735 32
914.754 42
914.774 30
914.794 47
914.813 29
914.833 29
914.852 80
914.872 48
914.891 28
914.911 33
914.931 28
914.950 34
914.970 44
914.989 37
915.009 68
915.029 34
915.048 21
915.068 41
915.087 21
915.107 43
915.126 48
915.146 46
915.166 66
915.185 35
915.205 29
915.224 13
915.244 90
915.264 74
915.283 83
915.303 72
915.322 39
915.342 22
915.362 60
915.381 58
915.401 29
915.420 29
915.440 20
915.460 45
915.479 44
915.499 36
915.518 28
915.538 22
915.557 24
915.577 23
915.597 25
915.616 28
915.636 25
915.655 17
915.675 12
915.695 19
915.714 22
915.734 22
915.753 25
915.773 22
915.793 56
915.812 40
915.832 25
915.851 49
915.871 36
915.891 18
915.910 16
915.930 36
915.949 63
915.969 43
915.989 48
916.008 20
916.028 33
916.047 44
916.067 50
916.087 56
916.106 44
916.126 19
916.145 31
916.165 25
916.185 19
916.204 22
916.224 16
916.243 52
916.263 46
916.283 49
916.302 44
916.322 13
916.341 35
916.361 24
916.381 20
916.400 61
916.420 29
916.439 26
916.459 19
916.479 23
916.498 30
916.518 14
916.537 26
916.557 31
916.577 33
916.596 25
916.616 24
916.635 23
916.655 30
916.675 22
916.694 21
916.714 61
916.733 49
916.753 34
916.773 19
916.792 19
916.812 14
916.832 26
916.851 13
916.871 38
916.890 42
916.910 49
916.930 21
916.949 32
916.969 81
916.988 56
917.008 35
917.028 18
917.047 51
917.067 46
917.086 35
917.106 22
917.126 30
917.145 43
917.165 31
917.184 24
917.204 20
917.224 45
917.243 36
917.263 50
917.283 57
917.302 32
917.322 28
917.341 62
917.361 44
917.381 14
917.400 29
917.420 36
917.439 18
917.459 38
917.479 38
917.498 16
917.518 6
917.538 30
917.557 39
917.577 52
917.596 11
917.616 26
917.636 22
917.655 31
917.675 23
917.694 43
917.714 41
917.734 50
917.753 33
917.773 27
917.793 20
917.812 26
917.832 29
917.851 31
917.871 22
917.891 32
917.910 32
917.930 28
917.949 19
917.969 18
917.989 8
918.008 12
918.028 15
918.048 45
918.067 44
918.087 22
918.106 16
918.126 41
918.146 42
918.165 39
918.185 33
918.205 35
918.224 42
918.244 48
918.263 71
918.283 74
918.303 68
918.322 51
918.342 34
918.362 27
918.381 38
918.401 44
918.420 65
918.440 84
918.460 46
918.479 20
918.499 53
918.519 60
918.538 42
918.558 33
918.577 22
918.597 20
918.617 30
918.636 22
918.656 22
918.676 25
918.695 22
918.715 39
918.734 28
918.754 49
918.774 42
918.793 57
918.813 46
918.833 35
918.852 40
918.872 43
918.891 22
918.911 21
918.931 25
918.950 42
918.970 30
918.990 34
919.009 56
919.029 56
919.049 53
919.068 25
919.088 36
919.107 36
919.127 40
919.147 27
919.166 66
919.186 84
919.206 48
919.225 50
919.245 80
919.264 74
919.284 73
919.304 38
919.323 34
919.343 50
919.363 63
919.382 82
919.402 64
919.422 28
919.441 33
919.461 33
919.480 26
919.500 22
919.520 38
919.539 56
919.559 52
919.579 29
919.598 49
919.618 31
919.638 39
919.657 27
919.677 25
919.696 53
919.716 43
919.736 44
919.755 54
919.775 82
919.795 64
919.814 65
919.834 104
919.854 85
919.873 87
919.893 79
919.912 98
919.932 117
919.952 129
919.971 107
919.991 92
920.011 100
920.030 107
920.050 154
920.070 136
920.089 110
920.109 120
920.129 117
920.148 120
920.168 98
920.187 79
920.207 108
920.227 170
920.246 139
920.266 126
920.286 113
920.305 106
920.325 114
920.345 86
920.364 74
920.384 74
920.404 66
920.423 66
920.443 35
920.462 50
920.482 73
920.502 68
920.521 83
920.541 64
920.561 42
920.580 45
920.600 38
920.620 37
920.639 48
920.659 42
920.679 25
920.698 36
920.718 43
920.738 46
920.757 42
920.777 50
920.797 35
920.816 30
920.836 44
920.855 38
920.875 51
920.895 56
920.914 74
920.934 61
920.954 63
920.973 50
920.993 78
921.013 100
921.032 65
921.052 49
921.072 54
921.091 55
921.111 30
921.131 70
921.150 46
921.170 51
921.190 65
921.209 74
921.229 47
921.249 70
921.268 71
921.288 72
921.307 108
921.327 72
921.347 59
921.366 27
921.386 36
921.406 59
921.425 31
921.445 25
921.465 62
921.484 32
921.504 26
921.524 25
921.543 16
921.563 56
921.583 35
921.602 44
921.622 70
921.642 53
921.661 32
921.681 66
921.701 37
921.720 21
921.740 51
921.760 32
921.779 31
921.799 35
921.819 45
921.838 59
921.858 31
921.878 42
921.897 53
921.917 43
921.937 45
921.956 57
921.976 42
921.996 30
922.015 46
922.035 33
922.055 53
922.074 51
922.094 62
922.114 44
922.133 79
922.153 84
922.172 42
922.192 46
922.212 65
922.231 70
922.251 52
922.271 37
922.290 29
922.310 41
922.330 40
922.349 50
922.369 51
922.389 49
922.408 56
922.428 48
922.448 66
922.467 49
922.487 41
922.507 28
922.526 41
922.546 24
922.566 30
922.585 48
922.605 43
922.625 37
922.645 34
922.664 24
922.684 19
922.704 38
922.723 35
922.743 43
922.763 45
922.782 44
922.802 14
922.822 16
922.841 23
922.861 44
922.881 43
922.900 22
922.920 57
922.940 71
922.959 63
922.979 52
922.999 22
923.018 26
923.038 24
923.058 27
923.077 55
923.097 43
923.117 42
923.136 30
923.156 27
923.176 62
923.195 54
923.215 47
923.235 63
923.254 39
923.274 43
923.294 80
923.313 63
923.333 45
923.353 53
923.372 62
923.392 51
923.412 31
923.431 26
923.451 26
923.471 59
923.490 56
923.510 58
923.530 46
923.550 40
923.569 29
923.589 40
923.609 58
923.628 63
923.648 47
923.668 29
923.687 10
923.707 35
923.727 25
923.746 36
923.766 38
923.786 44
923.805 27
923.825 30
923.845 40
923.864 28
923.884 60
923.904 46
923.923 33
923.943 34
923.963 27
923.983 16
924.002 17
924.022 12
924.042 20
924.061 40
924.081 33
924.101 35
924.120 31
924.140 54
924.160 41
924.179 76
924.199 48
924.219 49
924.238 39
924.258 23
924.278 42
924.297 56
924.317 35
924.337 36
924.357 60
924.376 46
924.396 30
924.416 51
924.435 40
924.455 32
924.475 58
924.494 35
924.514 27
924.534 46
924.553 53
924.573 59
924.593 35
924.613 29
924.632 22
924.652 21
924.672 27
924.691 15
924.711 18
924.731 41
924.750 32
924.770 26
924.790 27
924.809 28
924.829 23
924.849 32
924.869 10
924.888 20
924.908 26
924.928 19
924.947 29
924.967 28
924.987 20
925.006 31
925.026 31
925.046 27
925.065 41
925.085 40
925.105 26
925.125 10
925.144 8
925.164 17
925.184 31
925.203 27
925.223 56
925.243 64
925.262 81
925.282 69
925.302 60
925.322 57
925.341 30
925.361 23
925.381 24
925.400 24
925.420 11
925.440 45
925.459 24
925.479 48
925.499 36
925.518 30
925.538 43
925.558 54
925.578 33
925.597 28
925.617 23
925.637 38
925.656 27
925.676 25
925.696 65
925.716 57
925.735 32
925.755 31
925.775 24
925.794 51
925.814 49
925.834 32
925.853 27
925.873 29
925.893 36
925.913 12
925.932 36
925.952 23
925.972 31
925.991 23
926.011 32
926.031 36
926.050 41
926.070 40
926.090 16
926.110 6
926.129 22
926.149 53
926.169 63
926.188 54
926.208 20
926.228 39
926.248 77
926.267 61
926.287 22
926.307 36
926.326 66
926.346 71
926.366 39
926.386 48
926.405 31
926.425 64
926.445 37
926.464 28
926.484 61
926.504 30
926.523 46
926.543 30
926.563 30
926.583 37
926.602 57
926.622 49
926.642 46
926.661 26
926.681 30
926.701 23
926.721 33
926.740 15
926.760 17
926.780 43
926.799 34
926.819 65
926.839 25
926.859 20
926.878 36
926.898 21
926.918 16
926.937 19
926.957 31
926.977 38
926.997 58
927.016 57
927.036 42
927.056 43
927.075 32
927.095 34
927.115 29
927.135 21
927.154 32
927.174 46
927.194 58
927.213 25
927.233 34
927.253 52
927.273 97
927.292 105
927.312 75
927.332 50
927.352 36
927.371 33
927.391 38
927.411 69
927.430 57
927.450 28
927.470 18
927.490 32
927.509 31
927.529 16
927.549 44
927.568 23
927.588 25
927.608 27
927.628 24
927.647 29
927.667 30
927.687 47
927.707 27
927.726 30
927.746 25
927.766 19
927.785 11
927.805 29
927.825 18
927.845 12
927.864 37
927.884 44
927.904 47
927.923 30
927.943 28
927.963 33
927.983 48
928.002 52
928.022 37
928.042 30
928.062 25
928.081 27
928.101 30
928.121 58
928.140 24
928.160 23
928.180 18
928.200 47
928.219 30
928.239 39
928.259 70
928.279 54
928.298 58
928.318 39
928.338 29
928.357 25
928.377 20
928.397 19
928.417 43
928.436 30
928.456 20
928.476 48
928.496 33
928.515 34
928.535 21
928.555 19
928.575 24
928.594 54
928.614 40
928.634 31
928.653 61
928.673 78
928.693 28
928.713 31
928.732 25
928.752 10
928.772 25
928.792 25
928.811 31
928.831 23
928.851 16
928.871 28
928.890 17
928.910 19
928.930 19
928.950 21
928.969 21
928.989 30
929.009 53
929.028 35
929.048 25
929.068 42
929.088 34
929.107 30
929.127 41
929.147 34
929.167 32
929.186 36
929.206 29
929.226 62
929.246 79
929.265 98
929.285 50
929.305 25
929.325 26
929.344 40
929.364 30
929.384 16
929.404 24
929.423 20
929.443 37
929.463 34
929.482 33
929.502 26
929.522 31
929.542 18
929.561 29
929.581 16
929.601 53
929.621 46
929.640 8
929.660 20
929.680 41
929.700 59
929.719 33
929.739 40
929.759 47
929.779 49
929.798 33
929.818 33
929.838 18
929.858 7
929.877 43
929.897 30
929.917 21
929.937 29
929.956 52
929.976 41
929.996 44
930.016 42
930.035 30
930.055 36
930.075 54
930.095 20
930.114 19
930.134 47
930.154 45
930.174 29
930.193 54
930.213 40
930.233 38
930.253 42
930.272 37
930.292 61
930.312 58
930.332 62
930.351 41
930.371 28
930.391 19
930.411 32
930.430 34
930.450 43
930.470 39
930.490 17
930.509 29
930.529 8
930.549 11
930.569 10
930.588 21
930.608 24
930.628 17
930.648 24
930.667 15
930.687 40
930.707 48
930.727 35
930.746 22
930.766 41
930.786 39
930.806 38
930.825 19
930.845 21
930.865 25
930.885 33
930.904 38
930.924 39
930.944 41
930.964 44
930.984 60
931.003 82
931.023 49
931.043 42
931.063 39
931.082 66
931.102 86
931.122 64
931.142 47
931.161 26
931.181 28
931.201 40
931.221 54
931.240 58
931.260 77
931.280 83
931.300 57
931.319 16
931.339 26
931.359 19
931.379 26
931.398 19
931.418 24
931.438 46
931.458 35
931.478 37
931.497 28
931.517 32
931.537 52
931.557 39
931.576 34
931.596 73
931.616 67
931.636 28
931.655 34
931.675 67
931.695 61
931.715 60
931.734 39
931.754 60
931.774 54
931.794 67
931.814 33
931.833 15
931.853 24
931.873 33
931.893 37
931.912 41
931.932 55
931.952 40
931.972 46
931.991 60
932.011 54
932.031 77
932.051 28
932.071 49
932.090 46
932.110 42
932.130 42
932.150 70
932.169 57
932.189 67
932.209 59
932.229 65
932.248 70
932.268 33
932.288 32
932.308 52
932.328 55
932.347 40
932.367 45
932.387 25
932.407 20
932.426 33
932.446 19
932.466 20
932.486 40
932.506 44
932.525 36
932.545 56
932.565 37
932.585 40
932.604 20
932.624 63
932.644 49
932.664 43
932.683 78
932.703 34
932.723 35
932.743 29
932.763 20
932.782 28
932.802 23
932.822 31
932.842 15
932.861 19
932.881 35
932.901 47
932.921 24
932.941 17
932.960 37
932.980 39
933.000 36
933.020 34
933.040 36
933.059 34
933.079 33
933.099 52
933.119 62
933.138 25
933.158 26
933.178 39
933.198 31
933.218 36
933.237 49
933.257 50
933.277 73
933.297 63
933.316 62
933.336 41
933.356 66
933.376 52
933.396 34
933.415 32
933.435 63
933.455 55
933.475 41
933.495 68
933.514 36
933.534 39
933.554 52
933.574 39
933.593 64
933.613 37
933.633 34
933.653 50
933.673 39
933.692 37
933.712 45
933.732 8
933.752 23
933.772 26
933.791 15
933.811 8
933.831 22
933.851 32
933.870 34
933.890 18
933.910 38
933.930 20
933.950 39
933.969 21
933.989 20
934.009 17
934.029 26
934.049 45
934.068 38
934.088 33
934.108 38
934.128 33
934.148 53
934.167 59
934.187 39
934.207 36
934.227 29
934.246 35
934.266 55
934.286 103
934.306 69
934.326 43
934.345 54
934.365 45
934.385 50
934.405 36
934.425 36
934.444 32
934.464 53
934.484 39
934.504 21
934.524 14
934.543 19
934.563 24
934.583 33
934.603 37
934.623 51
934.642 44
934.662 32
934.682 27
934.702 56
934.722 20
934.741 57
934.761 21
934.781 19
934.801 26
934.821 23
934.840 46
934.860 61
934.880 34
934.900 39
934.920 41
934.939 38
934.959 53
934.979 65
934.999 53
935.019 46
935.038 48
935.058 39
935.078 38
935.098 36
935.118 50
935.137 57
935.157 65
935.177 68
935.197 65
935.217 74
935.236 65
935.256 66
935.276 61
935.296 61
935.316 46
935.335 55
935.355 36
935.375 42
935.395 64
935.415 57
935.434 51
935.454 71
935.474 43
935.494 19
935.514 41
935.533 65
935.553 66
935.573 48
935.593 48
935.613 59
935.633 63
935.652 54
935.672 32
935.692 37
935.712 45
935.732 56
935.751 59
935.771 43
935.791 43
935.811 15
935.831 73
935.850 68
935.870 89
935.890 67
935.910 61
935.930 87
935.949 95
935.969 114
935.989 85
936.009 99
936.029 82
936.049 59
936.068 60
936.088 49
936.108 58
936.128 59
936.148 42
936.167 57
936.187 82
936.207 83
936.227 82
936.247 61
936.266 59
936.286 106
936.306 76
936.326 83
936.346 65
936.366 48
936.385 43
936.405 51
936.425 36
936.445 10
936.465 18
936.484 42
936.504 31
936.524 17
936.544 46
936.564 31
936.584 41
936.603 39
936.623 41
936.643 42
936.663 31
936.683 25
936.702 44
936.722 32
936.742 35
936.762 54
936.782 53
936.802 36
936.821 39
936.841 66
936.861 69
936.881 39
936.901 69
936.920 72
936.940 90
936.960 81
936.980 81
937.000 78
937.020 43
937.039 29
937.059 45
937.079 65
937.099 49
937.119 57
937.139 48
937.158 43
937.178 54
937.198 68
937.218 75
937.238 80
937.257 56
937.277 59
937.297 56
937.317 51
937.337 53
937.357 33
937.376 36
937.396 39
937.416 56
937.436 29
937.456 61
937.476 34
937.495 47
937.515 22
937.535 28
937.555 16
937.575 48
937.595 75
937.614 53
937.634 42
937.654 50
937.674 46
937.694 34
937.713 23
937.733 46
937.753 34
937.773 31
937.793 18
937.813 35
937.832 45
937.852 58
937.872 50
937.892 26
937.912 59
937.932 50
937.951 48
937.971 36
937.991 10
938.011 17
938.031 28
938.051 63
938.070 50
938.090 42
938.110 20
938.130 52
938.150 64
938.170 27
938.189 45
938.209 81
938.229 32
938.249 108
938.269 81
938.289 52
938.308 27
938.328 16
938.348 33
938.368 22
938.388 20
938.408 30
938.427 59
938.447 32
938.467 41
938.487 24
938.507 35
938.527 46
938.547 31
938.566 31
938.586 29
938.606 43
938.626 38
938.646 21
938.666 15
938.685 11
938.705 20
938.725 42
938.745 39
938.765 15
938.785 20
938.804 39
938.824 15
938.844 34
938.864 46
938.884 46
938.904 50
938.923 41
938.943 40
938.963 42
938.983 56
939.003 59
939.023 38
939.043 45
939.062 35
939.082 19
939.102 20
939.122 9
939.142 35
939.162 49
939.181 33
939.201 38
939.221 40
939.241 40
939.261 45
939.281 36
939.301 38
939.320 44
939.340 51
939.360 48
939.380 23
939.400 31
939.420 41
939.439 30
939.459 13
939.479 22
939.499 44
939.519 38
939.539 41
939.559 30
939.578 5
939.598 4
939.618 17
939.638 27
939.658 33
939.678 43
939.698 43
939.717 32
939.737 28
939.757 40
939.777 16
939.797 21
939.817 7
939.836 29
939.856 20
939.876 18
939.896 26
939.916 12
939.936 17
939.956 15
939.975 40
939.995 29
940.015 14
940.035 21
940.055 16
940.075 25
940.095 24
940.114 5
940.134 20
940.154 30
940.174 12
940.194 23
940.214 26
940.234 17
940.253 28
940.273 11
940.293 26
940.313 32
940.333 23
940.353 29
940.373 25
940.392 24
940.412 38
940.432 38
940.452 22
940.472 31
940.492 21
940.512 14
940.531 31
940.551 9
940.571 6
940.591 21
940.611 18
940.631 21
940.651 35
940.670 29
940.690 40
940.710 39
940.730 29
940.750 35
940.770 57
940.790 48
940.809 68
940.829 52
940.849 27
940.869 25
940.889 37
940.909 33
940.929 28
940.949 25
940.968 18
940.988 30
941.008 31
941.028 28
941.048 22
941.068 18
941.088 32
941.107 48
941.127 38
941.147 22
941.167 28
941.187 26
941.207 29
941.227 41
941.247 34
941.266 20
941.286 9
941.306 21
941.326 30
941.346 56
941.366 57
941.386 42
941.405 42
941.425 68
941.445 31
941.465 34
941.485 35
941.505 48
941.525 48
941.545 59
941.564 44
941.584 19
941.604 37
941.624 58
941.644 26
941.664 25
941.684 43
941.704 57
941.723 60
941.743 49
941.763 24
941.783 41
941.803 66
941.823 37
941.843 59
941.862 59
941.882 25
941.902 40
941.922 55
941.942 39
941.962 37
941.982 32
942.002 44
942.021 44
942.041 46
942.061 52
942.081 54
942.101 75
942.121 60
942.141 36
942.161 23
942.181 38
942.200 33
942.220 45
942.240 73
942.260 63
942.280 55
942.300 56
942.320 68
942.340 52
942.359 27
942.379 30
942.399 20
942.419 26
942.439 49
942.459 56
942.479 49
942.499 40
942.518 44
942.538 31
942.558 25
942.578 33
942.598 24
942.618 26
942.638 38
942.658 46
942.677 50
942.697 47
942.717 50
942.737 42
942.757 49
942.777 40
942.797 40
942.817 48
942.837 66
942.856 49
942.876 22
942.896 26
942.916 31
942.936 26
942.956 31
942.976 64
942.996 33
943.016 30
943.035 48
943.055 67
943.075 37
943.095 37
943.115 48
943.135 38
943.155 44
943.175 39
943.195 31
943.214 43
943.234 62
943.254 32
943.274 48
943.294 40
943.314 55
943.334 58
943.354 47
943.374 27
943.393 52
943.413 34
943.433 38
943.453 30
943.473 34
943.493 34
943.513 40
943.533 46
943.553 40
943.572 32
943.592 43
943.612 37
943.632 15
943.652 35
943.672 78
943.692 49
943.712 41
943.732 42
943.751 49
943.771 38
943.791 16
943.811 19
943.831 41
943.851 69
943.871 25
943.891 16
943.911 17
943.930 42
943.950 48
943.970 54
943.990 30
944.010 38
944.030 23
944.050 24
944.070 42
944.090 29
944.110 23
944.129 41
944.149 68
944.169 19
944.189 35
944.209 79
944.229 67
944.249 62
944.269 71
944.289 69
944.309 46
944.328 39
944.348 51
944.368 48
944.388 36
944.408 28
944.428 29
944.448 44
944.468 58
944.488 36
944.508 34
944.527 37
944.547 36
944.567 32
944.587 24
944.607 47
944.627 31
944.647 19
944.667 18
944.687 27
944.707 30
944.726 49
944.746 25
944.766 26
944.786 33
944.806 21
944.826 31
944.846 23
944.866 31
944.886 40
944.906 48
944.926 72
944.945 65
944.965 36
944.985 28
945.005 29
945.025 43
945.045 44
945.065 52
945.085 38
945.105 8
945.125 19
945.145 15
945.164 28
945.184 49
945.204 63
945.224 55
945.244 51
945.264 28
945.284 46
945.304 21
945.324 20
945.344 23
945.364 30
945.383 35
945.403 58
945.423 25
945.443 43
945.463 28
945.483 13
945.503 26
945.523 53
945.543 53
945.563 42
945.583 29
945.602 33
945.622 28
945.642 26
945.662 33
945.682 34
945.702 42
945.722 41
945.742 63
945.762 54
945.782 31
945.802 16
945.822 22
945.841 25
945.861 15
945.881 27
945.901 15
945.921 17
945.941 46
945.961 18
945.981 29
946.001 28
946.021 25
946.041 19
946.061 35
946.080 36
946.100 40
946.120 42
946.140 38
946.160 42
946.180 27
946.200 30
946.220 32
946.240 16
946.260 29
946.280 44
946.300 66
946.319 68
946.339 26
946.359 34
946.379 28
946.399 28
946.419 55
946.439 38
946.459 55
946.479 59
946.499 37
946.519 56
946.539 79
946.559 36
946.578 35
946.598 18
946.618 27
946.638 33
946.658 27
946.678 40
946.698 48
946.718 37
946.738 38
946.758 59
946.778 49
946.798 63
946.818 41
946.837 47
946.857 43
946.877 24
946.897 27
946.917 37
946.937 52
946.957 61
946.977 58
946.997 25
947.017 24
947.037 47
947.057 31
947.077 30
947.097 32
947.116 9
947.136 25
947.156 37
947.176 35
947.196 60
947.216 48
947.236 60
947.256 17
947.276 22
947.296 65
947.316 78
947.336 61
947.356 53
947.376 58
947.395 44
947.415 41
947.435 45
947.455 12
947.475 35
947.495 43
947.515 26
947.535 19
947.555 42
947.575 53
947.595 23
947.615 37
947.635 32
947.655 22
947.675 40
947.694 26
947.714 51
947.734 36
947.754 12
947.774 8
947.794 41
947.814 50
947.834 29
947.854 21
947.874 30
947.894 31
947.914 50
947.934 63
947.954 25
947.974 15
947.994 17
948.013 6
948.033 45
948.053 67
948.073 42
948.093 43
948.113 32
948.133 23
948.153 42
948.173 31
948.193 30
948.213 36
948.233 57
948.253 71
948.273 63
948.293 56
948.313 69
948.333 51
948.352 39
948.372 41
948.392 34
948.412 31
948.432 45
948.452 37
948.472 13
948.492 19
948.512 27
948.532 39
948.552 36
948.572 26
948.592 56
948.612 36
948.632 30
948.652 15
948.672 24
948.692 31
948.711 72
948.731 48
948.751 25
948.771 24
948.791 40
948.811 41
948.831 46
948.851 29
948.871 23
948.891 30
948.911 24
948.931 60
948.951 34
948.971 51
948.991 28
949.011 28
949.031 38
949.051 26
949.071 41
949.090 30
949.110 50
949.130 46
949.150 52
949.170 28
949.190 37
949.210 47
949.230 41
949.250 75
949.270 59
949.290 50
949.310 40
949.330 36
949.350 57
949.370 62
949.390 38
949.410 47
949.430 72
949.450 35
949.470 18
949.490 42
949.509 44
949.529 44
949.549 26
949.569 12
949.589 4
949.609 23
949.629 38
949.649 11
949.669 46
949.689 32
949.709 40
949.729 29
949.749 31
949.769 21
949.789 28
949.809 26
949.829 17
949.849 39
949.869 12
949.889 12
949.909 27
949.929 22
949.949 24
949.968 24
949.988 28
950.008 41
950.028 33
950.048 10
950.068 36
950.088 52
950.108 32
950.128 45
950.148 40
950.168 31
950.188 42
950.208 36
950.228 37
950.248 35
950.268 33
950.288 48
950.308 79
950.328 44
950.348 55
950.368 46
950.388 56
950.408 34
950.428 50
950.448 55
950.468 30
950.487 33
950.507 39
950.527 24
950.547 25
950.567 13
950.587 15
950.607 28
950.627 35
950.647 35
950.667 23
950.687 15
950.707 38
950.727 36
950.747 30
950.767 27
950.787 43
950.807 59
950.827 27
950.847 32
950.867 25
950.887 15
950.907 19
950.927 6
950.947 17
950.967 15
950.987 33
951.007 40
951.027 58
951.047 49
951.067 26
951.087 31
951.106 40
951.126 24
951.146 33
951.166 54
951.186 43
951.206 48
951.226 66
951.246 75
951.266 92
951.286 111
951.306 65
951.326 63
951.346 57
951.366 66
951.386 43
951.406 13
951.426 31
951.446 48
951.466 21
951.486 27
951.506 42
951.526 46
951.546 75
951.566 37
951.586 28
951.606 22
951.626 21
951.646 29
951.666 26
951.686 34
951.706 40
951.726 36
951.746 44
951.766 41
951.786 56
951.806 44
951.826 50
951.846 37
951.866 35
951.886 70
951.906 44
951.925 50
951.945 58
951.965 56
951.985 35
952.005 39
952.025 40
952.045 52
952.065 58
952.085 41
952.105 39
952.125 40
952.145 42
952.165 36
952.185 43
952.205 51
952.225 61
952.245 57
952.265 58
952.285 73
952.305 59
952.325 73
952.345 43
952.365 47
952.385 44
952.405 30
952.425 34
952.445 43
952.465 35
952.485 25
952.505 19
952.525 44
952.545 42
952.565 27
952.585 49
952.605 54
952.625 53
952.645 36
952.665 55
952.685 64
952.705 44
952.725 28
952.745 41
952.765 15
952.785 40
952.805 22
952.825 14
952.845 20
952.865 28
952.885 22
952.905 31
952.925 28
952.945 42
952.965 46
952.985 37
953.005 24
953.025 54
953.045 39
953.065 40
953.085 38
953.105 42
953.125 68
953.145 54
953.165 42
953.185 56
953.205 41
953.225 58
953.245 60
953.265 48
953.285 51
953.305 40
953.325 37
953.345 45
953.365 55
953.385 38
953.405 26
953.425 37
953.445 50
953.465 25
953.485 24
953.505 28
953.525 49
953.545 37
953.565 39
953.585 30
953.605 52
953.625 20
953.645 13
953.665 10
953.685 15
953.705 23
953.725 54
953.745 44
953.765 24
953.785 32
953.805 16
953.825 42
953.845 36
953.865 37
953.885 35
953.905 24
953.925 17
953.945 36
953.965 36
953.985 26
954.005 37
954.025 50
954.045 44
954.065 35
954.085 20
954.105 34
954.125 50
954.145 47
954.165 44
954.185 48
954.205 87
954.225 53
954.245 50
954.265 73
954.285 71
954.305 80
954.325 72
954.345 70
954.365 52
954.385 51
954.405 38
954.425 38
954.445 43
954.465 51
954.485 28
954.505 19
954.525 23
954.545 36
954.565 26
954.585 21
954.605 32
954.625 12
954.645 31
954.665 23
954.685 28
954.705 58
954.725 33
954.745 24
954.765 41
954.785 35
954.805 20
954.825 43
954.845 28
954.865 12
954.885 20
954.905 40
954.925 39
954.945 25
954.965 59
954.985 52
955.005 27
955.025 26
955.045 50
955.065 46
955.085 34
955.105 25
955.125 46
955.145 41
955.165 47
955.185 51
955.205 48
955.225 56
955.245 70
955.265 44
955.285 79
955.305 55
955.325 53
955.345 43
955.365 33
955.385 39
955.405 38
955.425 45
955.445 91
955.465 84
955.485 38
955.505 28
955.525 35
955.545 23
955.565 22
955.585 31
955.605 65
955.625 61
955.645 30
955.665 47
955.685 56
955.705 50
955.725 21
955.745 14
955.765 46
955.785 45
955.806 24
955.826 5
955.846 12
955.866 28
955.886 40
955.906 51
955.926 36
955.946 28
955.966 11
955.986 25
956.006 30
956.026 27
956.046 39
956.066 37
956.086 35
956.106 18
956.126 17
956.146 15
956.166 35
956.186 69
956.206 33
956.226 38
956.246 46
956.266 59
956.286 77
956.306 38
956.326 36
956.346 31
956.366 31
956.386 56
956.406 33
956.426 20
956.446 43
956.466 29
956.486 35
956.506 35
956.526 48
956.546 48
956.566 27
956.586 32
956.606 33
956.627 37
956.647 35
956.667 32
956.687 31
956.707 59
956.727 35
956.747 14
956.767 36
956.787 61
956.807 72
956.827 42
956.847 42
956.867 43
956.887 30
956.907 36
956.927 52
956.947 24
956.967 63
956.987 65
957.007 56
957.027 52
957.047 42
957.067 25
957.087 21
957.107 14
957.127 32
957.147 51
957.167 28
957.187 49
957.207 30
957.227 48
957.248 44
957.268 38
957.288 46
957.308 36
957.328 31
957.348 40
957.368 30
957.388 25
957.408 31
957.428 29
957.448 39
957.468 29
957.488 22
957.508 35
957.528 24
957.548 15
957.568 21
957.588 27
957.608 33
957.628 27
957.648 61
957.668 67
957.688 35
957.708 18
957.728 49
957.748 45
957.769 28
957.789 40
957.809 44
957.829 49
957.849 42
957.869 36
957.889 36
957.909 56
957.929 51
957.949 37
957.969 17
957.989 28
958.009 14
958.029 38
958.049 36
958.069 64
958.089 48
958.109 57
958.129 40
958.149 31
958.169 30
958.189 34
958.209 38
958.230 52
958.250 62
958.270 67
958.290 73
958.310 91
958.330 113
958.350 71
958.370 78
958.390 55
958.410 64
958.430 61
958.450 59
958.470 27
958.490 23
958.510 23
958.530 12
958.550 31
958.570 52
958.590 40
958.610 27
958.630 44
958.651 44
958.671 37
958.691 24
958.711 29
958.731 33
958.751 38
958.771 36
958.791 22
958.811 49
958.831 35
958.851 33
958.871 35
958.891 34
958.911 41
958.931 40
958.951 45
958.971 42
958.991 47
959.011 46
959.032 32
959.052 35
959.072 21
959.092 32
959.112 31
959.132 42
959.152 38
959.172 49
959.192 49
959.212 47
959.232 32
959.252 19
959.272 42
959.292 37
959.312 44
959.332 86
959.352 70
959.372 33
959.393 34
959.413 37
959.433 35
959.453 28
959.473 20
959.493 40
959.513 44
959.533 64
959.553 45
959.573 32
959.593 36
959.613 25
959.633 20
959.653 26
959.673 26
959.693 21
959.713 28
959.734 24
959.754 23
959.774 35
959.794 41
959.814 59
959.834 35
959.854 50
959.874 65
959.894 54
959.914 33
959.934 68
959.954 66
959.974 40
959.994 28
960.014 9
960.035 21
960.055 30
960.075 33
960.095 69
960.115 31
960.135 22
960.155 56
960.175 47
960.195 58
960.215 46
960.235 39
960.255 60
960.275 47
960.295 40
960.315 45
960.336 51
960.356 28
960.376 35
960.396 26
960.416 10
960.436 18
960.456 12
960.476 10
960.496 29
960.516 47
960.536 47
960.556 27
960.576 42
960.596 54
960.616 16
960.637 33
960.657 46
960.677 33
960.697 19
960.717 34
960.737 16
960.757 32
960.777 34
960.797 21
960.817 24
960.837 34
960.857 51
960.877 39
960.897 21
960.918 46
960.938 35
960.958 19
960.978 24
960.998 38
961.018 56
961.038 37
961.058 27
961.078 39
961.098 43
961.118 52
961.138 12
961.158 28
961.179 34
961.199 44
961.219 39
961.239 28
961.259 63
961.279 45
961.299 40
961.319 50
961.339 57
961.359 47
961.379 56
961.399 42
961.419 48
961.440 28
961.460 16
961.480 14
961.500 40
961.520 57
961.540 25
961.560 27
961.580 32
961.600 29
961.620 17
961.640 33
961.660 37
961.681 42
961.701 56
961.721 29
961.741 26
961.761 28
961.781 28
961.801 21
961.821 34
961.841 45
961.861 38
961.881 34
961.901 31
961.922 46
961.942 32
961.962 14
961.982 17
962.002 20
962.022 50
962.042 54
962.062 39
962.082 33
962.102 17
962.122 31
962.142 37
962.163 25
962.183 66
962.203 87
962.223 56
962.243 24
962.263 48
962.283 99
962.303 53
962.323 17
962.343 30
962.363 23
962.384 15
962.404 22
962.424 47
962.444 56
962.464 15
962.484 35
962.504 32
962.524 44
962.544 38
962.564 36
962.584 27
962.605 32
962.625 44
962.645 70
962.665 49
962.685 33
962.705 9
962.725 44
962.745 25
962.765 29
962.785 24
962.805 37
962.826 59
962.846 41
962.866 40
962.886 50
962.906 35
962.926 42
962.946 32
962.966 41
962.986 39
963.006 32
963.026 19
963.047 21
963.067 35
963.087 41
963.107 56
963.127 42
963.147 43
963.167 53
963.187 47
963.207 39
963.227 29
963.248 30
963.268 58
963.288 38
963.308 14
963.328 27
963.348 43
963.368 31
963.388 26
963.408 30
963.428 57
963.449 53
963.469 21
963.489 58
963.509 31
963.529 18
963.549 50
963.569 40
963.589 32
963.609 19
963.629 28
963.650 27
963.670 18
963.690 47
963.710 58
963.730 49
963.750 39
963.770 38
963.790 53
963.810 32
963.831 20
963.851 41
963.871 17
963.891 26
963.911 41
963.931 32
963.951 28
963.971 20
963.991 32
964.011 53
964.032 39
964.052 22
964.072 5
964.092 17
964.112 31
964.132 28
964.152 24
964.172 24
964.192 46
964.213 41
964.233 41
964.253 41
964.273 64
964.293 38
964.313 28
964.333 14
964.353 16
964.373 28
964.394 23
964.414 37
964.434 28
964.454 24
964.474 37
964.494 21
964.514 37
964.534 53
964.554 43
964.575 27
964.595 27
964.615 31
964.635 26
964.655 18
964.675 23
964.695 41
964.715 46
964.735 22
964.756 24
964.776 34
964.796 15
964.816 39
964.836 33
964.856 16
964.876 18
964.896 33
964.916 30
964.937 34
964.957 28
964.977 53
964.997 52
965.017 30
965.037 33
965.057 29
965.077 30
965.098 42
965.118 45
965.138 23
965.158 28
965.178 43
965.198 46
965.218 21
965.238 31
965.258 70
965.279 59
965.299 44
965.319 27
965.339 57
965.359 31
965.379 26
965.399 36
965.419 35
965.440 25
965.460 24
965.480 31
965.500 24
965.520 42
965.540 23
965.560 30
965.580 34
965.601 12
965.621 27
965.641 50
965.661 45
965.681 32
965.701 26
965.721 32
965.741 18
965.762 16
965.782 27
965.802 57
965.822 22
965.842 35
965.862 44
965.882 64
965.902 39
965.923 14
965.943 11
965.963 12
965.983 32
966.003 48
966.023 43
966.043 60
966.063 49
966.084 34
966.104 50
966.124 63
966.144 74
966.164 32
966.184 46
966.204 20
966.224 58
966.245 75
966.265 43
966.285 44
966.305 19
966.325 22
966.345 49
966.365 47
966.385 36
966.406 21
966.426 11
966.446 24
966.466 36
966.486 48
966.506 33
966.526 41
966.547 28
966.567 31
966.587 40
966.607 52
966.627 43
966.647 51
966.667 32
966.687 26
966.708 32
966.728 39
966.748 45
966.768 47
966.788 25
966.808 34
966.828 35
966.849 26
966.869 36
966.889 51
966.909 29
966.929 36
966.949 40
966.969 62
966.990 32
967.010 40
967.030 38
967.050 31
967.070 19
967.090 20
967.110 14
967.130 50
967.151 33
967.171 21
967.191 29
967.211 46
967.231 45
967.251 52
967.271 44
967.292 36
967.312 38
967.332 62
967.352 37
967.372 38
967.392 32
967.412 11
967.433 19
967.453 29
967.473 25
967.493 17
967.513 31
967.533 56
967.553 55
967.574 37
967.594 33
967.614 19
967.634 58
967.654 31
967.674 12
967.694 22
967.715 29
967.735 56
967.755 90
967.775 40
967.795 52
967.815 39
967.835 57
967.856 65
967.876 36
967.896 36
967.916 69
967.936 40
967.956 29
967.976 44
967.997 38
968.017 24
968.037 13
968.057 44
968.077 26
968.097 48
968.118 37
968.138 37
968.158 44
968.178 48
968.198 32
968.218 21
968.238 28
968.259 56
968.279 99
968.299 51
968.319 63
968.339 39
968.359 40
968.379 63
968.400 33
968.420 5
968.440 49
968.460 49
968.480 28
968.500 29
968.521 73
968.541 43
968.561 30
968.581 21
968.601 15
968.621 27
968.641 17
968.662 29
968.682 40
968.702 47
968.722 25
968.742 43
968.762 38
968.783 29
968.803 36
968.823 30
968.843 18
968.863 21
968.883 24
968.904 29
968.924 41
968.944 33
968.964 59
968.984 27
969.004 16
969.024 23
969.045 25
969.065 32
969.085 30
969.105 32
969.125 30
969.145 14
969.166 33
969.186 55
969.206 61
969.226 53
969.246 66
969.266 87
969.287 47
969.307 24
969.327 69
969.347 49
969.367 47
969.387 73
969.408 49
969.428 33
969.448 44
969.468 36
969.488 27
969.508 39
969.529 46
969.549 32
969.569 13
969.589 14
969.609 40
969.629 39
969.649 43
969.670 30
969.690 23
969.710 26
969.730 30
969.750 23
969.770 18
969.791 28
969.811 30
969.831 26
969.851 28
969.871 18
969.891 22
969.912 11
969.932 17
969.952 11
969.972 24
969.992 37
970.012 43
970.033 52
970.053 46
970.073 18
970.093 22
970.113 50
970.134 50
970.154 44
970.174 30
970.194 20
970.214 30
970.234 34
970.255 43
970.275 55
970.295 63
970.315 59
970.335 38
970.355 30
970.376 29
970.396 27
970.416 34
970.436 45
970.456 18
970.476 36
970.497 33
970.517 15
970.537 35
970.557 27
970.577 22
970.597 36
970.618 36
970.638 41
970.658 36
970.678 8
970.698 24
970.719 33
970.739 23
970.759 42
970.779 68
970.799 55
970.819 36
970.840 14
970.860 12
970.880 46
970.900 22
970.920 24
970.940 23
970.961 37
970.981 35
971.001 47
971.021 41
971.041 21
971.062 22
971.082 60
971.102 55
971.122 16
971.142 25
971.162 23
971.183 71
971.203 85
971.223 42
971.243 39
971.263 91
971.284 60
971.304 63
971.324 22
971.344 48
971.364 41
971.384 21
971.405 26
971.425 38
971.445 43
971.465 46
971.485 24
971.506 24
971.526 33
971.546 17
971.566 21
971.586 38
971.607 31
971.627 34
971.647 17
971.667 56
971.687 19
971.707 31
971.728 49
971.748 21
971.768 26
971.788 9
971.808 21
971.829 62
971.849 65
971.869 38
971.889 38
971.909 27
971.929 12
971.950 18
971.970 22
971.990 16
972.010 12
972.030 20
972.051 35
972.071 22
972.091 26
972.111 15
972.131 22
972.152 37
972.172 24
972.192 53
972.212 32
972.232 53
972.253 45
972.273 58
972.293 76
972.313 55
972.333 62
972.354 46
972.374 18
972.394 43
972.414 39
972.434 18
972.454 37
972.475 54
972.495 38
972.515 37
972.535 49
972.555 30
972.576 22
972.596 9
972.616 30
972.636 38
972.656 30
972.677 34
972.697 25
972.717 21
972.737 40
972.757 31
972.778 15
972.798 21
972.818 15
972.838 23
972.858 36
972.879 6
972.899 18
972.919 26
972.939 42
972.959 44
972.980 36
973.000 12
973.020 24
973.040 40
973.060 38
973.081 32
973.101 45
973.121 25
973.141 36
973.161 28
973.182 35
973.202 43
973.222 56
973.242 61
973.262 32
973.283 45
973.303 45
973.323 61
973.343 68
973.363 73
973.384 77
973.404 60
973.424 55
973.444 31
973.464 28
973.485 41
973.505 28
973.525 65
973.545 61
973.565 26
973.586 58
973.606 52
973.626 50
973.646 85
973.667 77
973.687 55
973.707 49
973.727 34
973.747 50
973.768 46
973.788 59
973.808 35
973.828 29
973.848 31
973.869 52
973.889 51
973.909 52
973.929 48
973.949 63
973.970 70
973.990 68
974.010 75
974.030 55
974.050 46
974.071 67
974.091 71
974.111 55
974.131 46
974.152 34
974.172 57
974.192 44
974.212 27
974.232 56
974.253 72
974.273 89
974.293 86
974.313 75
974.333 99
974.354 104
974.374 84
974.394 105
974.414 108
974.435 123
974.455 70
974.475 50
974.495 44
974.515 55
974.536 63
974.556 49
974.576 85
974.596 67
974.616 95
974.637 68
974.657 49
974.677 52
974.697 56
974.718 37
974.738 36
974.758 80
974.778 54
974.798 67
974.819 33
974.839 74
974.859 51
974.879 65
974.900 58
974.920 66
974.940 53
974.960 53
974.980 55
975.001 79
975.021 55
975.041 59
975.061 55
975.082 43
975.102 49
975.122 36
975.142 46
975.162 37
975.183 24
975.203 32
975.223 40
975.243 17
975.264 37
975.284 47
975.304 48
975.324 44
975.344 43
975.365 64
975.385 65
975.405 56
975.425 54
975.446 41
975.466 52
975.486 38
975.506 67
975.526 71
975.547 38
975.567 38
975.587 37
975.607 22
975.628 33
975.648 19
975.668 14
975.688 20
975.709 51
975.729 39
975.749 49
975.769 64
975.789 77
975.810 32
975.830 41
975.850 26
975.870 39
975.891 22
975.911 46
975.931 30
975.951 32
975.971 45
975.992 34
976.012 28
976.032 38
976.052 37
976.073 30
976.093 31
976.113 33
976.133 73
976.154 56
976.174 60
976.194 62
976.214 41
976.235 83
976.255 95
976.275 98
976.295 87
976.315 89
976.336 96
976.356 66
976.376 44
976.396 50
976.417 43
976.437 24
976.457 43
976.477 53
976.498 40
976.518 47
976.538 40
976.558 45
976.579 40
976.599 60
976.619 38
976.639 26
976.659 34
976.680 13
976.700 35
976.720 39
976.740 47
976.761 64
976.781 33
976.801 45
976.821 25
976.842 19
976.862 22
976.882 44
976.902 34
976.923 16
976.943 36
976.963 52
976.983 12
977.004 18
977.024 17
977.044 12
977.064 43
977.085 41
977.105 59
977.125 35
977.145 13
977.165 30
977.186 33
977.206 31
977.226 25
977.246 52
977.267 107
977.287 83
977.307 74
977.327 75
977.348 77
977.368 23
977.388 33
977.408 34
977.429 29
977.449 49
977.469 69
977.489 30
977.510 41
977.530 40
977.550 22
977.570 27
977.591 15
977.611 56
977.631 41
977.651 37
977.672 28
977.692 34
977.712 37
977.732 29
977.753 18
977.773 9
977.793 18
977.813 42
977.834 50
977.854 36
977.874 47
977.894 36
977.915 37
977.935 33
977.955 43
977.975 46
977.996 24
978.016 16
978.036 13
978.056 40
978.077 52
978.097 53
978.117 30
978.137 36
978.158 56
978.178 46
978.198 20
978.218 18
978.239 32
978.259 16
978.279 13
978.299 60
978.320 50
978.340 23
978.360 16
978.380 37
978.401 40
978.421 37
978.441 27
978.461 38
978.482 43
978.502 12
978.522 42
978.543 33
978.563 20
978.583 34
978.603 44
978.624 14
978.644 25
978.664 35
978.684 31
978.705 32
978.725 29
978.745 37
978.765 37
978.786 53
978.806 62
978.826 27
978.846 27
978.867 20
978.887 29
978.907 18
978.927 18
978.948 39
978.968 36
978.988 20
979.009 19
979.029 44
979.049 21
979.069 37
979.090 63
979.110 46
979.130 19
979.150 26
979.171 60
979.191 49
979.211 48
979.231 61
979.252 59
979.272 56
979.292 32
979.312 54
979.333 56
979.353 35
979.373 21
979.394 37
979.414 25
979.434 56
979.454 24
979.475 14
979.495 23
979.515 33
979.535 27
979.556 37
979.576 57
979.596 42
979.616 35
979.637 27
979.657 27
979.677 32
979.698 38
979.718 34
979.738 42
979.758 44
979.779 60
979.799 53
979.819 21
979.839 56
979.860 66
979.880 42
979.900 52
979.921 26
979.941 19
979.961 35
979.981 31
980.002 14
980.022 33
980.042 43
980.062 38
980.083 31
980.103 39
980.123 33
980.144 50
980.164 55
980.184 38
980.204 35
980.225 46
980.245 70
980.265 38
980.285 54
980.306 43
980.326 73
980.346 40
980.367 55
980.387 79
980.407 55
980.427 17
980.448 31
980.468 40
980.488 35
980.509 24
980.529 29
980.549 85
980.569 61
980.590 25
980.610 40
980.630 32
980.650 35
980.671 23
980.691 16
980.711 46
980.732 11
980.752 35
980.772 51
980.792 41
980.813 39
980.833 20
980.853 37
980.874 42
980.894 22
980.914 28
980.934 49
980.955 33
980.975 33
980.995 40
981.016 28
981.036 58
981.056 51
981.076 43
981.097 31
981.117 21
981.137 35
981.158 39
981.178 14
981.198 43
981.218 32
981.239 13
981.259 31
981.279 60
981.300 43
981.320 24
981.340 34
981.360 30
981.381 34
981.401 38
981.421 26
981.442 29
981.462 22
981.482 34
981.502 55
981.523 33
981.543 29
981.563 46
981.584 61
981.604 26
981.624 23
981.644 30
981.665 35
981.685 54
981.705 44
981.726 35
981.746 34
981.766 20
981.786 24
981.807 14
981.827 32
981.847 22
981.868 33
981.888 23
981.908 35
981.928 34
981.949 14
981.969 22
981.989 38
982.010 16
982.030 19
982.050 42
982.071 39
982.091 18
982.111 26
982.131 33
982.152 38
982.172 20
982.192 19
982.213 39
982.233 29
982.253 22
982.273 28
982.294 57
982.314 90
982.334 68
982.355 34
982.375 25
982.395 45
982.416 46
982.436 38
982.456 26
982.476 40
982.497 27
982.517 50
982.537 54
982.558 39
982.578 24
982.598 36
982.619 23
982.639 29
982.659 11
982.679 15
982.700 32
982.720 21
982.740 53
982.761 57
982.781 20
982.801 10
982.822 20
982.842 40
982.862 39
982.882 18
982.903 20
982.923 31
982.943 20
982.964 10
982.984 17
983.004 45
983.025 51
983.045 34
983.065 28
983.086 19
983.106 28
983.126 30
983.146 60
983.167 46
983.187 53
983.207 43
983.228 58
983.248 50
983.268 39
983.289 32
983.309 56
983.329 29
983.349 23
983.370 23
983.390 43
983.410 29
983.431 48
983.451 33
983.471 11
983.492 5
983.512 40
983.532 32
983.553 37
983.573 35
983.593 51
983.613 53
983.634 28
983.654 15
983.674 28
983.695 35
983.715 19
983.735 46
983.756 28
983.776 41
983.796 36
983.817 52
983.837 25
983.857 33
983.878 16
983.898 20
983.918 18
983.938 31
983.959 38
983.979 25
983.999 25
984.020 25
984.040 19
984.060 18
984.081 17
984.101 29
984.121 53
984.142 24
984.162 31
984.182 34
984.203 27
984.223 29
984.243 38
984.264 52
984.284 48
984.304 37
984.324 45
984.345 46
984.365 32
984.385 34
984.406 19
984.426 36
984.446 32
984.467 66
984.487 42
984.507 22
984.528 31
984.548 15
984.568 35
984.589 22
984.609 18
984.629 13
984.650 45
984.670 30
984.690 22
984.711 19
984.731 44
984.751 31
984.772 31
984.792 19
984.812 47
984.832 42
984.853 15
984.873 34
984.893 31
984.914 32
984.934 37
984.954 46
984.975 53
984.995 42
985.015 30
985.036 19
985.056 26
985.076 20
985.097 26
985.117 11
985.137 19
985.158 14
985.178 15
985.198 30
985.219 29
985.239 18
985.259 13
985.280 39
985.300 42
985.320 42
985.341 34
985.361 34
985.381 37
985.402 19
985.422 23
985.442 43
985.463 36
985.483 66
985.503 54
985.524 48
985.544 56
985.564 17
985.585 29
985.605 48
985.625 39
985.646 28
985.666 21
985.686 9
985.707 38
985.727 28
985.747 10
985.768 22
985.788 44
985.808 43
985.829 24
985.849 46
985.869 43
985.890 14
985.910 25
985.930 27
985.951 32
985.971 21
985.991 19
986.012 17
986.032 27
986.052 16
986.073 31
986.093 34
986.113 16
986.134 21
986.154 18
986.174 24
986.195 50
986.215 44
986.235 24
986.256 37
986.276 31
986.296 36
986.317 42
986.337 52
986.357 45
986.378 15
986.398 24
986.418 16
986.439 31
986.459 28
986.479 28
986.500 46
986.520 22
986.540 9
986.561 24
986.581 19
986.601 17
986.622 30
986.642 19
986.662 8
986.683 15
986.703 22
986.723 28
986.744 22
986.764 16
986.784 17
986.805 39
986.825 8
986.845 14
986.866 8
986.886 24
986.907 39
986.927 39
986.947 32
986.968 33
986.988 31
987.008 20
987.029 22
987.049 32
987.069 37
987.090 30
987.110 13
987.130 25
987.151 28
987.171 20
987.191 16
987.212 27
987.232 26
987.252 44
987.273 48
987.293 36
987.313 57
987.334 57
987.354 57
987.374 41
987.395 50
987.415 34
987.436 36
987.456 30
987.476 38
987.497 30
987.517 16
987.537 45
987.558 38
987.578 20
987.598 40
987.619 27
987.639 10
987.659 31
987.680 34
987.700 30
987.720 21
987.741 41
987.761 20
987.781 16
987.802 19
987.822 31
987.843 23
987.863 27
987.883 25
987.904 25
987.924 29
987.944 19
987.965 26
987.985 16
988.005 22
988.026 37
988.046 34
988.066 25
988.087 18
988.107 38
988.128 20
988.148 16
988.168 3
988.189 34
988.209 13
988.229 13
988.250 18
988.270 47
988.290 79
988.311 61
988.331 53
988.351 28
988.372 42
988.392 43
988.413 48
988.433 65
988.453 62
988.474 60
988.494 44
988.514 27
988.535 56
988.555 40
988.575 29
988.596 31
988.616 22
988.637 27
988.657 34
988.677 36
988.698 25
988.718 22
988.738 17
988.759 20
988.779 28
988.799 9
988.820 6
988.840 9
988.861 38
988.881 23
988.901 20
988.922 24
988.942 25
988.962 18
988.983 23
989.003 9
989.023 13
989.044 27
989.064 29
989.085 45
989.105 29
989.125 22
989.146 27
989.166 21
989.186 42
989.207 30
989.227 45
989.247 39
989.268 35
989.288 42
989.309 73
989.329 28
989.349 52
989.370 59
989.390 40
989.410 67
989.431 68
989.451 52
989.472 41
989.492 39
989.512 45
989.533 27
989.553 24
989.573 30
989.594 50
989.614 86
989.635 64
989.655 37
989.675 53
989.696 32
989.716 45
989.736 40
989.757 35
989.777 33
989.797 30
989.818 35
989.838 64
989.859 50
989.879 44
989.899 70
989.920 76
989.940 45
989.960 38
989.981 55
990.001 79
990.022 40
990.042 39
990.062 54
990.083 31
990.103 34
990.124 27
990.144 23
990.164 28
990.185 37
990.205 58
990.225 48
990.246 59
990.266 75
990.287 91
990.307 84
990.327 86
990.348 53
990.368 48
990.388 42
990.409 22
990.429 21
990.450 51
990.470 74
990.490 51
990.511 52
990.531 63
990.551 49
990.572 48
990.592 32
990.613 40
990.633 45
990.653 29
990.674 51
990.694 29
990.715 60
990.735 57
990.755 79
990.776 56
990.796 37
990.816 44
990.837 54
990.857 55
990.878 63
990.898 79
990.918 68
990.939 58
990.959 69
990.980 44
991.000 48
991.020 43
991.041 32
991.061 48
991.081 49
991.102 36
991.122 36
991.143 27
991.163 51
991.183 49
991.204 29
991.224 33
991.245 16
991.265 18
991.285 44
991.306 91
991.326 62
991.347 23
991.367 50
991.387 29
991.408 48
991.428 52
991.448 36
991.469 21
991.489 21
991.510 31
991.530 44
991.550 55
991.571 30
991.591 38
991.612 25
991.632 52
991.652 37
991.673 19
991.693 26
991.714 25
991.734 51
991.754 72
991.775 49
991.795 25
991.816 37
991.836 34
991.856 58
991.877 47
991.897 32
991.918 44
991.938 37
991.958 30
991.979 11
991.999 47
992.020 35
992.040 10
992.060 15
992.081 43
992.101 68
992.122 82
992.142 52
992.162 17
992.183 28
992.203 30
992.223 57
992.244 37
992.264 41
992.285 70
992.305 99
992.325 62
992.346 41
992.366 35
992.387 38
992.407 29
992.427 30
992.448 53
992.468 74
992.489 46
992.509 38
992.530 55
992.550 43
992.570 42
992.591 21
992.611 46
992.632 40
992.652 41
992.672 18
992.693 41
992.713 71
992.734 47
992.754 49
992.774 63
992.795 30
992.815 22
992.836 9
992.856 28
992.876 32
992.897 32
992.917 37
992.938 24
992.958 31
992.978 46
992.999 36
993.019 26
993.040 35
993.060 19
993.080 35
993.101 26
993.121 31
993.142 23
993.162 23
993.182 36
993.203 46
993.223 40
993.244 21
993.264 36
993.285 36
993.305 42
993.325 21
993.346 23
993.366 46
993.387 21
993.407 25
993.427 33
993.448 41
993.468 41
993.489 24
993.509 19
993.529 18
993.550 21
993.570 41
993.591 32
993.611 28
993.632 38
993.652 29
993.672 33
993.693 42
993.713 32
993.734 9
993.754 37
993.774 35
993.795 23
993.815 17
993.836 21
993.856 4
993.877 10
993.897 13
993.917 13
993.938 24
993.958 33
993.979 22
993.999 51
994.019 41
994.040 33
994.060 20
994.081 42
994.101 51
994.122 23
994.142 31
994.162 47
994.183 29
994.203 33
994.224 40
994.244 61
994.264 55
994.285 52
994.305 46
994.326 31
994.346 40
994.367 35
994.387 49
994.407 30
994.428 34
994.448 38
994.469 60
994.489 65
994.510 46
994.530 47
994.550 37
994.571 27
994.591 33
994.612 27
994.632 24
994.652 37
994.673 25
994.693 34
994.714 22
994.734 21
994.755 46
994.775 24
994.795 29
994.816 32
994.836 22
994.857 30
994.877 36
994.898 31
994.918 15
994.938 27
994.959 26
994.979 62
995.000 33
995.020 17
995.041 12
995.061 30
995.081 24
995.102 17
995.122 34
995.143 17
995.163 8
995.184 31
995.204 22
995.224 25
995.245 26
995.265 28
995.286 90
995.306 90
995.327 79
995.347 63
995.367 57
995.388 15
995.408 29
995.429 46
995.449 49
995.470 67
995.490 60
995.510 28
995.531 40
995.551 21
995.572 43
995.592 39
995.613 25
995.633 22
995.653 23
995.674 39
995.694 21
995.715 21
995.735 14
995.756 28
995.776 17
995.797 23
995.817 27
995.837 43
995.858 24
995.878 7
995.899 35
995.919 16
995.940 17
995.960 11
995.980 37
996.001 28
996.021 28
996.042 21
996.062 17
996.083 13
996.103 21
996.124 16
996.144 38
996.164 54
996.185 50
996.205 47
996.226 25
996.246 31
996.267 25
996.287 37
996.308 49
996.328 67
996.348 21
996.369 49
996.389 39
996.410 18
996.430 41
996.451 36
996.471 5
996.491 14
996.512 22
996.532 11
996.553 9
996.573 21
996.594 29
996.614 31
996.635 8
996.655 10
996.675 10
996.696 14
996.716 35
996.737 44
996.757 24
996.778 57
996.798 68
996.819 36
996.839 15
996.859 25
996.880 22
996.900 41
996.921 22
996.941 20
996.962 25
996.982 18
997.003 22
997.023 13
997.044 23
997.064 45
997.084 39
997.105 15
997.125 19
997.146 18
997.166 18
997.187 24
997.207 28
997.228 29
997.248 22
997.268 51
997.289 68
997.309 93
997.330 52
997.350 49
997.371 77
997.391 59
997.412 33
997.432 19
997.453 27
997.473 52
997.493 37
997.514 23
997.534 22
997.555 29
997.575 11
997.596 18
997.616 32
997.637 43
997.657 29
997.678 31
997.698 40
997.718 16
997.739 52
997.759 19
997.780 47
997.800 61
997.821 74
997.841 29
997.862 57
997.882 49
997.903 37
997.923 38
997.943 18
997.964 19
997.984 26
998.005 29
998.025 35
998.046 41
998.066 44
998.087 17
998.107 30
998.128 34
998.148 15
998.169 19
998.189 23
998.209 38
998.230 48
998.250 44
998.271 48
998.291 41
998.312 29
998.332 34
998.353 25
998.373 32
998.394 39
998.414 18
998.435 25
998.455 14
998.475 15
998.496 18
998.516 12
998.537 21
998.557 19
998.578 16
998.598 7
998.619 22
998.639 24
998.660 7
998.680 19
998.701 31
998.721 31
998.741 33
998.762 45
998.782 23
998.803 14
998.823 26
998.844 27
998.864 24
998.885 38
998.905 42
998.926 36
998.946 25
998.967 45
998.987 33
999.008 19
999.028 39
999.048 23
999.069 39
999.089 44
999.110 35
999.130 38
999.151 25
999.171 20
999.192 12
999.212 5
999.233 40
999.253 39
999.274 41
999.294 62
999.315 28
999.335 50
999.356 36
999.376 24
999.396 22
999.417 34
999.437 27
999.458 46
999.478 42
999.499 28
999.519 31
999.540 21
999.560 29
999.581 34
999.601 34
999.622 34
999.642 25
999.663 9
999.683 26
999.704 27
999.724 19
999.745 31
999.765 67
999.786 31
999.806 20
999.826 28
999.847 18
999.867 15
999.888 16
999.908 31
999.929 16
999.949 18
999.970 13
999.990 8
1000.011 22
1000.031 49
1000.052 38
1000.072 15
1000.093 19
1000.113 13
1000.134 17
1000.154 18
1000.175 7
1000.195 18
1000.216 13
1000.236 21
1000.257 34
1000.277 56
1000.297 23
1000.318 9
1000.338 22
1000.359 20
1000.379 15
1000.400 30
1000.420 21
1000.441 40
1000.461 31
1000.482 39
1000.502 35
1000.523 36
1000.543 18
1000.564 20
1000.584 14
1000.605 18
1000.625 19
1000.646 11
1000.666 36
1000.687 32
1000.707 24
1000.728 33
1000.748 19
1000.769 15
1000.789 29
1000.810 23
1000.830 51
1000.851 33
1000.871 12
1000.892 22
1000.912 40
1000.933 8
1000.953 13
1000.974 19
1000.994 22
1001.014 22
1001.035 23
1001.055 18
1001.076 33
1001.096 43
1001.117 22
1001.137 33
1001.158 22
1001.178 11
1001.199 24
1001.219 28
1001.240 13
1001.260 19
1001.281 27
1001.301 27
1001.322 43
1001.342 22
1001.363 23
1001.383 35
1001.404 21
1001.424 14
1001.445 33
1001.465 24
1001.486 22
1001.506 19
1001.527 30
1001.547 21
1001.568 24
1001.588 8
1001.609 31
1001.629 26
1001.650 24
1001.670 17
1001.691 27
1001.711 106
1001.732 61
1001.752 30
1001.773 17
1001.793 48
1001.814 58
1001.834 35
1001.855 20
1001.875 22
1001.896 30
1001.916 22
1001.937 44
1001.957 52
1001.978 28
1001.998 37
1002.019 31
1002.039 17
1002.060 9
1002.080 33
1002.101 15
1002.121 37
1002.142 30
1002.162 4
1002.183 13
1002.203 7
1002.224 30
1002.244 39
1002.265 64
1002.285 55
1002.306 45
1002.326 50
1002.347 20
1002.367 35
1002.388 25
1002.408 24
1002.429 22
1002.449 29
1002.470 19
1002.490 0
1002.511 29
1002.531 29
1002.552 21
1002.572 33
1002.593 34
1002.613 24
1002.634 25
1002.654 16
1002.675 13
1002.695 22
1002.716 19
1002.736 10
1002.757 6
1002.777 20
1002.798 13
1002.818 54
1002.839 46
1002.859 25
1002.880 28
1002.900 18
1002.921 15
1002.941 18
1002.962 16
1002.982 29
1003.003 36
1003.023 28
1003.044 17
1003.064 15
1003.085 14
1003.106 21
1003.126 35
1003.147 23
1003.167 50
1003.188 53
1003.208 39
1003.229 25
1003.249 27
1003.270 22
1003.290 30
1003.311 33
1003.331 30
1003.352 41
1003.372 67
1003.393 41
1003.413 23
1003.434 28
1003.454 27
1003.475 11
1003.495 9
1003.516 13
1003.536 14
1003.557 29
1003.577 27
1003.598 83
1003.618 52
1003.639 42
1003.659 18
1003.680 12
1003.700 54
1003.721 75
1003.741 59
1003.762 28
1003.782 18
1003.803 19
1003.824 13
1003.844 11
1003.865 31
1003.885 21
1003.906 15
1003.926 21
1003.947 46
1003.967 14
1003.988 13
1004.008 23
1004.029 22
1004.049 41
1004.070 35
1004.090 38
1004.111 34
1004.131 29
1004.152 48
1004.172 31
1004.193 15
1004.213 22
1004.234 55
1004.254 47
1004.275 39
1004.295 57
1004.316 36
1004.337 35
1004.357 55
1004.378 31
1004.398 37
1004.419 40
1004.439 38
1004.460 50
1004.480 24
1004.501 33
1004.521 42
1004.542 19
1004.562 23
1004.583 50
1004.603 57
1004.624 30
1004.644 58
1004.665 30
1004.685 40
1004.706 43
1004.727 77
1004.747 68
1004.768 46
1004.788 24
1004.809 23
1004.829 23
1004.850 33
1004.870 31
1004.891 28
1004.911 25
1004.932 29
1004.952 38
1004.973 48
1004.993 52
1005.014 31
1005.034 11
1005.055 24
1005.076 34
1005.096 18
1005.117 17
1005.137 32
1005.158 17
1005.178 29
1005.199 24
1005.219 19
1005.240 34
1005.260 34
1005.281 71
1005.301 38
1005.322 42
1005.342 45
1005.363 41
1005.383 43
1005.404 17
1005.425 45
1005.445 25
1005.466 15
1005.486 26
1005.507 32
1005.527 40
1005.548 33
1005.568 61
1005.589 48
1005.609 39
1005.630 57
1005.650 51
1005.671 56
1005.692 36
1005.712 14
1005.733 36
1005.753 41
1005.774 35
1005.794 23
1005.815 35
1005.835 19
1005.856 20
1005.876 10
1005.897 39
1005.917 17
1005.938 32
1005.959 44
1005.979 31
1006.000 39
1006.020 54
1006.041 32
1006.061 20
1006.082 26
1006.102 27
1006.123 46
1006.143 38
1006.164 41
1006.184 45
1006.205 28
1006.226 27
1006.246 47
1006.267 34
1006.287 38
1006.308 62
1006.328 27
1006.349 29
1006.369 31
1006.390 37
1006.410 13
1006.431 15
1006.452 39
1006.472 42
1006.493 30
1006.513 21
1006.534 17
1006.554 25
1006.575 38
1006.595 17
1006.616 25
1006.636 45
1006.657 51
1006.678 26
1006.698 40
1006.719 20
1006.739 16
1006.760 22
1006.780 17
1006.801 7
1006.821 23
1006.842 15
1006.862 19
1006.883 23
1006.904 34
1006.924 29
1006.945 23
1006.965 47
1006.986 17
1007.006 33
1007.027 20
1007.047 7
1007.068 30
1007.089 24
1007.109 7
1007.130 25
1007.150 30
1007.171 38
1007.191 42
1007.212 46
1007.232 58
1007.253 35
1007.274 46
1007.294 56
1007.315 25
1007.335 45
1007.356 53
1007.376 73
1007.397 36
1007.417 60
1007.438 80
1007.459 35
1007.479 20
1007.500 20
1007.520 14
1007.541 24
1007.561 25
1007.582 42
1007.602 16
1007.623 19
1007.644 34
1007.664 20
1007.685 49
1007.705 51
1007.726 32
1007.746 20
1007.767 23
1007.787 30
1007.808 24
1007.829 39
1007.849 26
1007.870 11
1007.890 16
1007.911 20
1007.931 13
1007.952 5
1007.972 26
1007.993 17
1008.014 13
1008.034 6
1008.055 27
1008.075 25
1008.096 29
1008.116 26
1008.137 32
1008.158 34
1008.178 46
1008.199 36
1008.219 38
1008.240 33
1008.260 40
1008.281 40
1008.301 70
1008.322 51
1008.343 75
1008.363 34
1008.384 33
1008.404 26
1008.425 37
1008.445 23
1008.466 31
1008.487 16
1008.507 29
1008.528 26
1008.548 12
1008.569 24
1008.589 13
1008.610 26
1008.631 16
1008.651 13
1008.672 36
1008.692 34
1008.713 13
1008.733 6
1008.754 27
1008.774 9
1008.795 16
1008.816 31
1008.836 21
1008.857 15
1008.877 27
1008.898 12
1008.918 5
1008.939 12
1008.960 12
1008.980 11
1009.001 38
1009.021 23
1009.042 8
1009.062 20
1009.083 31
1009.104 26
1009.124 16
1009.145 30
1009.165 42
1009.186 40
1009.206 64
1009.227 46
1009.248 50
1009.268 18
1009.289 21
1009.309 47
1009.330 32
1009.350 33
1009.371 34
1009.392 28
1009.412 41
1009.433 21
1009.453 15
1009.474 42
1009.495 30
1009.515 27
1009.536 29
1009.556 21
1009.577 17
1009.597 3
1009.618 17
1009.639 7
1009.659 28
1009.680 51
1009.700 45
1009.721 26
1009.741 28
1009.762 7
1009.783 11
1009.803 35
1009.824 18
1009.844 23
1009.865 28
1009.886 14
1009.906 10
1009.927 16
1009.947 26
1009.968 17
1009.988 19
1010.009 9
1010.030 37
1010.050 29
1010.071 22
1010.091 34
1010.112 27
1010.132 14
1010.153 16
1010.174 27
1010.194 27
1010.215 18
1010.235 19
1010.256 27
1010.277 30
1010.297 34
1010.318 39
1010.338 37
1010.359 43
1010.379 44
1010.400 91
1010.421 47
1010.441 25
1010.462 36
1010.482 21
1010.503 21
1010.524 22
1010.544 26
1010.565 27
1010.585 24
1010.606 24
1010.627 17
1010.647 12
1010.668 18
1010.688 36
1010.709 53
1010.729 28
1010.750 43
1010.771 24
1010.791 26
1010.812 7
1010.832 2
1010.853 20
1010.874 29
1010.894 15
1010.915 19
1010.935 29
1010.956 14
1010.977 13
1010.997 3
1011.018 16
1011.038 14
1011.059 13
1011.080 24
1011.100 14
1011.121 31
1011.141 26
1011.162 29
1011.182 35
1011.203 20
1011.224 26
1011.244 36
1011.265 36
1011.285 27
1011.306 35
1011.327 47
1011.347 49
1011.368 33
1011.388 27
1011.409 27
1011.430 34
1011.450 25
1011.471 37
1011.491 27
1011.512 22
1011.533 22
1011.553 26
1011.574 17
1011.594 24
1011.615 45
1011.636 31
1011.656 11
1011.677 29
1011.697 40
1011.718 39
1011.739 27
1011.759 12
1011.780 30
1011.800 29
1011.821 35
1011.842 53
1011.862 33
1011.883 48
1011.903 22
1011.924 36
1011.945 48
1011.965 57
1011.986 73
1012.006 40
1012.027 52
1012.048 27
1012.068 22
1012.089 37
1012.109 34
1012.130 33
1012.151 47
1012.171 61
1012.192 47
1012.212 34
1012.233 56
1012.254 37
1012.274 26
1012.295 24
1012.315 45
1012.336 49
1012.357 54
1012.377 55
1012.398 13
1012.418 21
1012.439 15
1012.460 20
1012.480 30
1012.501 28
1012.521 23
1012.542 33
1012.563 37
1012.583 33
1012.604 10
1012.625 4
1012.645 14
1012.666 33
1012.686 21
1012.707 7
1012.728 10
1012.748 38
1012.769 20
1012.789 9
1012.810 15
1012.831 16
1012.851 34
1012.872 23
1012.892 10
1012.913 28
1012.934 34
1012.954 34
1012.975 29
1012.995 42
1013.016 20
1013.037 34
1013.057 24
1013.078 37
1013.099 41
1013.119 32
1013.140 56
1013.160 43
1013.181 20
1013.202 52
1013.222 49
1013.243 48
1013.263 71
1013.284 31
1013.305 23
1013.325 37
1013.346 30
1013.367 56
1013.387 36
1013.408 25
1013.428 33
1013.449 47
1013.470 27
1013.490 38
1013.511 49
1013.531 34
1013.552 30
1013.573 41
1013.593 30
1013.614 50
1013.635 29
1013.655 23
1013.676 26
1013.696 28
1013.717 41
1013.738 29
1013.758 22
1013.779 23
1013.800 29
1013.820 40
1013.841 25
1013.861 10
1013.882 4
1013.903 27
1013.923 42
1013.944 53
1013.964 28
1013.985 13
1014.006 25
1014.026 37
1014.047 19
1014.068 6
1014.088 10
1014.109 26
1014.129 75
1014.150 135
1014.171 155
1014.191 99
1014.212 59
1014.233 65
1014.253 74
1014.274 52
1014.294 31
1014.315 41
1014.336 43
1014.356 43
1014.377 29
1014.398 44
1014.418 24
1014.439 26
1014.459 39
1014.480 42
1014.501 49
1014.521 31
1014.542 51
1014.563 71
1014.583 20
1014.604 27
1014.624 18
1014.645 14
1014.666 35
1014.686 29
1014.707 28
1014.728 27
1014.748 12
1014.769 31
1014.790 20
1014.810 7
1014.831 13
1014.851 19
1014.872 22
1014.893 12
1014.913 12
1014.934 29
1014.955 29
1014.975 21
1014.996 22
1015.016 43
1015.037 39
1015.058 30
1015.078 35
1015.099 39
1015.120 58
1015.140 77
1015.161 63
1015.182 71
1015.202 77
1015.223 67
1015.243 48
1015.264 26
1015.285 24
1015.305 43
1015.326 58
1015.347 57
1015.367 59
1015.388 45
1015.409 29
1015.429 40
1015.450 36
1015.470 26
1015.491 19
1015.512 25
1015.532 48
1015.553 12
1015.574 15
1015.594 27
1015.615 22
1015.636 12
1015.656 20
1015.677 35
1015.697 37
1015.718 37
1015.739 29
1015.759 34
1015.780 32
1015.801 20
1015.821 16
1015.842 23
1015.863 5
1015.883 18
1015.904 20
1015.924 19
1015.945 17
1015.966 16
1015.986 24
1016.007 10
1016.028 30
1016.048 35
1016.069 33
1016.090 16
1016.110 46
1016.131 34
1016.152 47
1016.172 28
1016.193 53
1016.214 40
1016.234 8
1016.255 18
1016.275 27
1016.296 25
1016.317 30
1016.337 26
1016.358 49
1016.379 36
1016.399 23
1016.420 31
1016.441 18
1016.461 25
1016.482 16
1016.503 20
1016.523 44
1016.544 37
1016.564 16
1016.585 29
1016.606 53
1016.626 63
1016.647 51
1016.668 31
1016.688 33
1016.709 28
1016.730 27
1016.750 13
1016.771 17
1016.792 51
1016.812 22
1016.833 21
1016.854 18
1016.874 4
1016.895 37
1016.916 28
1016.936 11
1016.957 23
1016.977 7
1016.998 16
1017.019 20
1017.039 17
1017.060 28
1017.081 8
1017.101 10
1017.122 48
1017.143 43
1017.163 48
1017.184 21
1017.205 13
1017.225 21
1017.246 23
1017.267 41
1017.287 37
1017.308 33
1017.329 26
1017.349 40
1017.370 38
1017.391 24
1017.411 30
1017.432 41
1017.453 22
1017.473 41
1017.494 31
1017.515 37
1017.535 28
1017.556 20
1017.577 41
1017.597 35
1017.618 28
1017.638 22
1017.659 23
1017.680 20
1017.700 30
1017.721 30
1017.742 18
1017.762 34
1017.783 53
1017.804 38
1017.824 32
1017.845 18
1017.866 21
1017.886 33
1017.907 31
1017.928 27
1017.948 23
1017.969 30
1017.990 17
1018.010 46
1018.031 20
1018.052 23
1018.072 24
1018.093 19
1018.114 21
1018.134 31
1018.155 17
1018.176 13
1018.196 16
1018.217 9
1018.238 9
1018.258 6
1018.279 48
1018.300 78
1018.320 50
1018.341 43
1018.362 43
1018.382 19
1018.403 57
1018.424 56
1018.444 37
1018.465 25
1018.486 10
1018.506 23
1018.527 13
1018.548 14
1018.568 30
1018.589 19
1018.610 23
1018.630 11
1018.651 13
1018.672 20
1018.692 57
1018.713 62
1018.734 38
1018.754 44
1018.775 19
1018.796 25
1018.816 19
1018.837 31
1018.858 43
1018.878 28
1018.899 20
1018.920 10
1018.940 28
1018.961 20
1018.982 23
1019.002 29
1019.023 50
1019.044 23
1019.064 12
1019.085 28
1019.106 18
1019.126 38
1019.147 23
1019.168 18
1019.189 24
1019.209 16
1019.230 32
1019.251 25
1019.271 42
1019.292 27
1019.313 32
1019.333 37
1019.354 36
1019.375 29
1019.395 36
1019.416 18
1019.437 40
1019.457 17
1019.478 26
1019.499 41
1019.519 20
1019.540 22
1019.561 9
1019.581 38
1019.602 49
1019.623 46
1019.643 27
1019.664 42
1019.685 53
1019.705 48
1019.726 39
1019.747 33
1019.767 41
1019.788 34
1019.809 11
1019.830 35
1019.850 34
1019.871 19
1019.892 24
1019.912 32
1019.933 18
1019.954 17
1019.974 46
1019.995 22
1020.016 11
1020.036 9
1020.057 31
1020.078 16
1020.098 18
1020.119 27
1020.140 16
1020.160 17
1020.181 13
1020.202 19
1020.223 23
1020.243 24
1020.264 33
1020.285 27
1020.305 37
1020.326 46
1020.347 29
1020.367 26
1020.388 18
1020.409 26
1020.429 21
1020.450 33
1020.471 31
1020.491 20
1020.512 32
1020.533 34
1020.554 23
1020.574 17
1020.595 23
1020.616 29
1020.636 28
1020.657 22
1020.678 17
1020.698 15
1020.719 32
1020.740 16
1020.760 30
1020.781 34
1020.802 32
1020.822 29
1020.843 40
1020.864 43
1020.885 21
1020.905 30
1020.926 20
1020.947 15
1020.967 25
1020.988 19
1021.009 11
1021.029 22
1021.050 12
1021.071 10
1021.091 23
1021.112 25
1021.133 23
1021.154 26
1021.174 18
1021.195 36
1021.216 57
1021.236 37
1021.257 41
1021.278 49
1021.298 48
1021.319 52
1021.340 53
1021.361 31
1021.381 38
1021.402 19
1021.423 26
1021.443 23
1021.464 19
1021.485 7
1021.505 22
1021.526 16
1021.547 28
1021.568 10
1021.588 8
1021.609 12
1021.630 14
1021.650 28
1021.671 48
1021.692 28
1021.712 17
1021.733 26
1021.754 26
1021.775 28
1021.795 19
1021.816 20
1021.837 21
1021.857 17
1021.878 26
1021.899 22
1021.919 11
1021.940 30
1021.961 20
1021.982 8
1022.002 27
1022.023 40
1022.044 46
1022.064 40
1022.085 44
1022.106 25
1022.126 21
1022.147 27
1022.168 35
1022.189 51
1022.209 29
1022.230 45
1022.251 18
1022.271 7
1022.292 13
1022.313 28
1022.334 27
1022.354 48
1022.375 57
1022.396 40
1022.416 19
1022.437 26
1022.458 19
1022.478 30
1022.499 65
1022.520 56
1022.541 12
1022.561 23
1022.582 38
1022.603 27
1022.623 45
1022.644 26
1022.665 21
1022.686 16
1022.706 15
1022.727 14
1022.748 15
1022.768 36
1022.789 34
1022.810 56
1022.831 38
1022.851 22
1022.872 22
1022.893 8
1022.913 15
1022.934 18
1022.955 19
1022.976 23
1022.996 25
1023.017 16
1023.038 20
1023.058 23
1023.079 34
1023.100 37
1023.121 39
1023.141 33
1023.162 30
1023.183 16
1023.203 14
1023.224 32
1023.245 29
1023.266 44
1023.286 34
1023.307 47
1023.328 38
1023.348 53
1023.369 43
1023.390 23
1023.411 4
1023.431 15
1023.452 13
1023.473 23
1023.493 24
1023.514 14
1023.535 28
1023.556 21
1023.576 25
1023.597 21
1023.618 31
1023.638 11
1023.659 29
1023.680 44
1023.701 31
1023.721 12
1023.742 29
1023.763 15
1023.784 11
1023.804 16
1023.825 20
1023.846 57
1023.866 36
1023.887 31
1023.908 29
1023.929 29
1023.949 14
1023.970 26
1023.991 26
1024.011 18
1024.032 19
1024.053 25
1024.074 20
1024.094 43
1024.115 59
1024.136 39
1024.157 32
1024.177 21
1024.198 34
1024.219 51
1024.239 40
1024.260 17
1024.281 26
1024.302 44
1024.322 33
1024.343 20
1024.364 33
1024.385 36
1024.405 27
1024.426 15
1024.447 26
1024.467 38
1024.488 25
1024.509 21
1024.530 4
1024.550 7
1024.571 6
1024.592 19
1024.613 9
1024.633 22
1024.654 19
1024.675 43
1024.695 45
1024.716 8
1024.737 13
1024.758 44
1024.778 20
1024.799 12
1024.820 14
1024.841 13
1024.861 28
1024.882 15
1024.903 8
1024.924 12
1024.944 11
1024.965 7
1024.986 5
1025.006 14
1025.027 48
1025.048 33
1025.069 14
1025.089 10
1025.110 21
1025.131 49
1025.152 13
1025.172 12
1025.193 19
1025.214 32
1025.235 19
1025.255 7
1025.276 28
1025.297 35
1025.317 13
1025.338 7
1025.359 15
1025.380 21
1025.400 27
1025.421 26
1025.442 50
1025.463 25
1025.483 30
1025.504 36
1025.525 36
1025.546 16
1025.566 22
1025.587 26
1025.608 49
1025.629 34
1025.649 21
1025.670 29
1025.691 26
1025.712 26
1025.732 22
1025.753 7
1025.774 33
1025.794 30
1025.815 13
1025.836 5
1025.857 34
1025.877 51
1025.898 36
1025.919 22
1025.940 32
1025.960 25
1025.981 32
1026.002 28
1026.023 23
1026.043 23
1026.064 18
1026.085 20
1026.106 26
1026.126 21
1026.147 20
1026.168 14
1026.189 8
1026.209 29
1026.230 25
1026.251 17
1026.272 40
1026.292 32
1026.313 26
1026.334 15
1026.355 15
1026.375 17
1026.396 23
1026.417 34
1026.438 27
1026.458 20
1026.479 19
1026.500 18
1026.521 18
1026.541 24
1026.562 15
1026.583 25
1026.604 13
1026.624 6
1026.645 6
1026.666 67
1026.687 50
1026.707 22
1026.728 34
1026.749 36
1026.770 29
1026.790 44
1026.811 27
1026.832 7
1026.853 15
1026.873 34
1026.894 21
1026.915 17
1026.936 23
1026.956 25
1026.977 24
1026.998 16
1027.019 36
1027.039 44
1027.060 32
1027.081 19
1027.102 20
1027.122 3
1027.143 20
1027.164 19
1027.185 31
1027.205 63
1027.226 75
1027.247 38
1027.268 34
1027.288 22
1027.309 17
1027.330 27
1027.351 11
1027.371 27
1027.392 29
1027.413 11
1027.434 20
1027.454 7
1027.475 19
1027.496 31
1027.517 55
1027.538 34
1027.558 29
1027.579 37
1027.600 32
1027.621 31
1027.641 38
1027.662 29
1027.683 27
1027.704 28
1027.724 42
1027.745 37
1027.766 17
1027.787 17
1027.807 22
1027.828 31
1027.849 33
1027.870 31
1027.890 30
1027.911 45
1027.932 25
1027.953 21
1027.974 33
1027.994 13
1028.015 18
1028.036 30
1028.057 9
1028.077 21
1028.098 25
1028.119 30
1028.140 39
1028.160 30
1028.181 12
1028.202 39
1028.223 17
1028.243 20
1028.264 33
1028.285 28
1028.306 35
1028.327 43
1028.347 42
1028.368 22
1028.389 36
1028.410 42
1028.430 29
1028.451 30
1028.472 28
1028.493 37
1028.513 65
1028.534 48
1028.555 22
1028.576 25
1028.597 27
1028.617 26
1028.638 8
1028.659 33
1028.680 20
1028.700 16
1028.721 21
1028.742 22
1028.763 26
1028.783 48
1028.804 46
1028.825 37
1028.846 40
1028.867 17
1028.887 27
1028.908 36
1028.929 17
1028.950 5
1028.970 4
1028.991 22
1029.012 16
1029.033 38
1029.054 52
1029.074 18
1029.095 31
1029.116 28
1029.137 26
1029.157 20
1029.178 28
1029.199 43
1029.220 34
1029.241 18
1029.261 19
1029.282 59
1029.303 30
1029.324 25
1029.344 41
1029.365 34
1029.386 36
1029.407 22
1029.428 30
1029.448 26
1029.469 28
1029.490 23
1029.511 26
1029.531 30
1029.552 36
1029.573 49
1029.594 18
1029.615 51
1029.635 35
1029.656 20
1029.677 12
1029.698 37
1029.718 42
1029.739 17
1029.760 30
1029.781 37
1029.802 22
1029.822 20
1029.843 61
1029.864 36
1029.885 22
1029.905 9
1029.926 24
1029.947 23
1029.968 15
1029.989 19
1030.009 26
1030.030 14
1030.051 33
1030.072 39
1030.093 44
1030.113 97
1030.134 94
1030.155 68
1030.176 62
1030.196 42
1030.217 68
1030.238 64
1030.259 30
1030.280 13
1030.300 24
1030.321 54
1030.342 52
1030.363 32
1030.384 68
1030.404 39
1030.425 20
1030.446 20
1030.467 29
1030.488 39
1030.508 31
1030.529 44
1030.550 21
1030.571 30
1030.591 36
1030.612 42
1030.633 27
1030.654 14
1030.675 30
1030.695 27
1030.716 20
1030.737 22
1030.758 25
1030.779 15
1030.799 21
1030.820 4
1030.841 14
1030.862 14
1030.883 16
1030.903 18
1030.924 21
1030.945 37
1030.966 18
1030.987 10
1031.007 4
1031.028 10
1031.049 20
1031.070 38
1031.090 27
1031.111 34
1031.132 53
1031.153 88
1031.174 74
1031.194 39
1031.215 45
1031.236 70
1031.257 48
1031.278 41
1031.298 24
1031.319 18
1031.340 54
1031.361 40
1031.382 45
1031.402 37
1031.423 12
1031.444 20
1031.465 23
1031.486 28
1031.506 22
1031.527 37
1031.548 31
1031.569 26
1031.590 30
1031.610 16
1031.631 26
1031.652 18
1031.673 24
1031.694 18
1031.714 14
1031.735 28
1031.756 17
1031.777 27
1031.798 26
1031.818 25
1031.839 43
1031.860 16
1031.881 5
1031.902 9
1031.922 18
1031.943 24
1031.964 9
1031.985 9
1032.006 32
1032.026 32
1032.047 13
1032.068 29
1032.089 40
1032.110 39
1032.131 65
1032.151 38
1032.172 64
1032.193 30
1032.214 25
1032.235 14
1032.255 16
1032.276 20
1032.297 27
1032.318 28
1032.339 30
1032.359 41
1032.380 45
1032.401 22
1032.422 28
1032.443 57
1032.463 39
1032.484 16
1032.505 6
1032.526 2
1032.547 24
1032.567 27
1032.588 26
1032.609 32
1032.630 22
1032.651 36
1032.672 35
1032.692 23
1032.713 14
1032.734 29
1032.755 21
1032.776 14
1032.796 17
1032.817 16
1032.838 12
1032.859 11
1032.880 21
1032.900 29
1032.921 9
1032.942 25
1032.963 2
1032.984 11
1033.005 11
1033.025 24
1033.046 36
1033.067 10
1033.088 25
1033.109 22
1033.129 25
1033.150 22
1033.171 23
1033.192 7
1033.213 37
1033.234 29
1033.254 18
1033.275 35
1033.296 19
1033.317 28
1033.338 43
1033.358 30
1033.379 20
1033.400 42
1033.421 50
1033.442 16
1033.463 17
1033.483 13
1033.504 21
1033.525 32
1033.546 26
1033.567 7
1033.587 7
1033.608 42
1033.629 39
1033.650 27
1033.671 24
1033.692 9
1033.712 38
1033.733 53
1033.754 43
1033.775 37
1033.796 28
1033.816 27
1033.837 34
1033.858 24
1033.879 22
1033.900 41
1033.921 28
1033.941 36
1033.962 19
1033.983 26
1034.004 46
1034.025 24
1034.046 62
1034.066 15
1034.087 14
1034.108 30
1034.129 44
1034.150 51
1034.171 40
1034.191 23
1034.212 44
1034.233 13
1034.254 17
1034.275 34
1034.295 29
1034.316 27
1034.337 36
1034.358 30
1034.379 21
1034.400 12
1034.420 19
1034.441 39
1034.462 27
1034.483 28
1034.504 26
1034.525 8
1034.545 19
1034.566 15
1034.587 8
1034.608 24
1034.629 24
1034.650 58
1034.670 53
1034.691 33
1034.712 5
1034.733 31
1034.754 38
1034.775 31
1034.795 20
1034.816 5
1034.837 21
1034.858 14
1034.879 13
1034.900 18
1034.920 15
1034.941 22
1034.962 11
1034.983 19
1035.004 16
1035.025 23
1035.045 18
1035.066 26
1035.087 35
1035.108 32
1035.129 17
1035.150 23
1035.170 44
1035.191 53
1035.212 36
1035.233 37
1035.254 37
1035.275 38
1035.295 30
1035.316 38
1035.337 81
1035.358 58
1035.379 38
1035.400 27
1035.420 5
1035.441 15
1035.462 13
1035.483 17
1035.504 10
1035.525 36
1035.546 22
1035.566 24
1035.587 25
1035.608 21
1035.629 55
1035.650 47
1035.671 22
1035.691 24
1035.712 33
1035.733 16
1035.754 24
1035.775 34
1035.796 29
1035.816 21
1035.837 16
1035.858 24
1035.879 27
1035.900 15
1035.921 34
1035.942 45
1035.962 33
1035.983 26
1036.004 20
1036.025 38
1036.046 27
1036.067 35
1036.087 33
1036.108 25
1036.129 53
1036.150 69
1036.171 46
1036.192 32
1036.213 19
1036.233 32
1036.254 30
1036.275 42
1036.296 40
1036.317 35
1036.338 39
1036.358 49
1036.379 16
1036.400 35
1036.421 22
1036.442 13
1036.463 36
1036.484 39
1036.504 26
1036.525 16
1036.546 32
1036.567 20
1036.588 14
1036.609 35
1036.630 34
1036.650 29
1036.671 31
1036.692 14
1036.713 29
1036.734 34
1036.755 49
1036.775 15
1036.796 13
1036.817 19
1036.838 15
1036.859 30
1036.880 11
1036.901 31
1036.921 24
1036.942 35
1036.963 21
1036.984 8
1037.005 34
1037.026 17
1037.047 24
1037.067 15
1037.088 26
1037.109 27
1037.130 31
1037.151 46
1037.172 54
1037.193 33
1037.213 7
1037.234 22
1037.255 42
1037.276 37
1037.297 25
1037.318 39
1037.339 45
1037.359 75
1037.380 45
1037.401 25
1037.422 38
1037.443 18
1037.464 26
1037.485 32
1037.505 23
1037.526 36
1037.547 38
1037.568 47
1037.589 61
1037.610 32
1037.631 22
1037.651 21
1037.672 34
1037.693 29
1037.714 12
1037.735 10
1037.756 18
1037.777 41
1037.798 54
1037.818 47
1037.839 31
1037.860 31
1037.881 29
1037.902 31
1037.923 19
1037.944 38
1037.964 35
1037.985 16
1038.006 6
1038.027 45
1038.048 26
1038.069 23
1038.090 19
1038.110 21
1038.131 30
1038.152 32
1038.173 26
1038.194 42
1038.215 18
1038.236 22
1038.257 43
1038.277 33
1038.298 18
1038.319 21
1038.340 11
1038.361 37
1038.382 55
1038.403 39
1038.424 42
1038.444 32
1038.465 25
1038.486 10
1038.507 14
1038.528 18
1038.549 23
1038.570 43
1038.590 32
1038.611 33
1038.632 26
1038.653 24
1038.674 36
1038.695 22
1038.716 44
1038.737 31
1038.757 24
1038.778 28
1038.799 24
1038.820 20
1038.841 23
1038.862 23
1038.883 32
1038.904 27
1038.924 15
1038.945 24
1038.966 27
1038.987 31
1039.008 19
1039.029 21
1039.050 13
1039.071 40
1039.091 32
1039.112 18
1039.133 35
1039.154 20
1039.175 19
1039.196 20
1039.217 12
1039.238 26
1039.258 12
1039.279 46
1039.300 55
1039.321 33
1039.342 5
1039.363 19
1039.384 31
1039.405 24
1039.425 12
1039.446 12
1039.467 17
1039.488 4
1039.509 10
1039.530 11
1039.551 24
1039.572 38
1039.593 36
1039.613 19
1039.634 34
1039.655 25
1039.676 43
1039.697 30
1039.718 23
1039.739 13
1039.760 22
1039.780 28
1039.801 10
1039.822 23
1039.843 20
1039.864 14
1039.885 31
1039.906 29
1039.927 19
1039.948 20
1039.968 13
1039.989 23
1040.010 16
1040.031 15
1040.052 18
1040.073 22
1040.094 9
1040.115 15
1040.136 30
1040.156 13
1040.177 31
1040.198 39
1040.219 30
1040.240 27
1040.261 7
1040.282 35
1040.303 52
1040.323 58
1040.344 39
1040.365 38
1040.386 22
1040.407 24
1040.428 20
1040.449 12
1040.470 26
1040.491 25
1040.511 25
1040.532 1
1040.553 4
1040.574 3
1040.595 14
1040.616 26
1040.637 12
1040.658 3
1040.679 22
1040.700 22
1040.720 22
1040.741 52
1040.762 32
1040.783 12
1040.804 21
1040.825 31
1040.846 25
1040.867 32
1040.888 18
1040.908 20
1040.929 21
1040.950 36
1040.971 23
1040.992 35
1041.013 39
1041.034 30
1041.055 28
1041.076 38
1041.097 17
1041.117 3
1041.138 8
1041.159 13
1041.180 26
1041.201 23
1041.222 16
1041.243 26
1041.264 41
1041.285 57
1041.305 33
1041.326 31
1041.347 26
1041.368 13
1041.389 21
1041.410 7
1041.431 16
1041.452 21
1041.473 22
1041.494 17
1041.514 35
1041.535 20
1041.556 21
1041.577 14
1041.598 16
1041.619 44
1041.640 44
1041.661 23
1041.682 10
1041.703 21
1041.723 23
1041.744 9
1041.765 21
1041.786 34
1041.807 20
1041.828 24
1041.849 32
1041.870 27
1041.891 21
1041.912 22
1041.933 20
1041.953 3
1041.974 14
1041.995 6
1042.016 20
1042.037 16
1042.058 32
1042.079 33
1042.100 13
1042.121 30
1042.142 29
1042.162 21
1042.183 16
1042.204 9
1042.225 7
1042.246 15
1042.267 57
1042.288 67
1042.309 31
1042.330 41
1042.351 28
1042.372 39
1042.392 45
1042.413 38
1042.434 27
1042.455 14
1042.476 22
1042.497 26
1042.518 24
1042.539 36
1042.560 24
1042.581 43
1042.602 12
1042.623 31
1042.643 17
1042.664 40
1042.685 33
1042.706 46
1042.727 27
1042.748 31
1042.769 52
1042.790 23
1042.811 15
1042.832 29
1042.853 30
1042.873 28
1042.894 16
1042.915 14
1042.936 16
1042.957 32
1042.978 11
1042.999 18
1043.020 24
1043.041 34
1043.062 43
1043.083 36
1043.104 17
1043.124 6
1043.145 13
1043.166 14
1043.187 38
1043.208 33
1043.229 9
1043.250 9
1043.271 14
1043.292 23
1043.313 44
1043.334 26
1043.355 19
1043.375 13
1043.396 30
1043.417 69
1043.438 60
1043.459 42
1043.480 28
1043.501 16
1043.522 27
1043.543 54
1043.564 36
1043.585 21
1043.606 23
1043.627 25
1043.647 16
1043.668 10
1043.689 24
1043.710 23
1043.731 31
1043.752 42
1043.773 8
1043.794 20
1043.815 11
1043.836 18
1043.857 20
1043.878 8
1043.899 15
1043.919 13
1043.940 14
1043.961 20
1043.982 32
1044.003 38
1044.024 34
1044.045 21
1044.066 37
1044.087 22
1044.108 31
1044.129 32
1044.150 51
1044.171 23
1044.191 50
1044.212 39
1044.233 43
1044.254 33
1044.275 28
1044.296 33
1044.317 31
1044.338 35
1044.359 20
1044.380 25
1044.401 13
1044.422 30
1044.443 34
1044.464 41
1044.484 31
1044.505 12
1044.526 41
1044.547 23
1044.568 9
1044.589 17
1044.610 18
1044.631 29
1044.652 34
1044.673 37
1044.694 20
1044.715 29
1044.736 48
1044.757 19
1044.778 22
1044.798 19
1044.819 22
1044.840 12
1044.861 23
1044.882 22
1044.903 17
1044.924 26
1044.945 47
1044.966 24
1044.987 17
1045.008 7
1045.029 18
1045.050 19
1045.071 20
1045.092 46
1045.112 22
1045.133 20
1045.154 26
1045.175 18
1045.196 50
1045.217 39
1045.238 55
1045.259 38
1045.280 38
1045.301 39
1045.322 30
1045.343 12
1045.364 26
1045.385 17
1045.406 14
1045.427 20
1045.447 5
1045.468 64
1045.489 40
1045.510 49
1045.531 50
1045.552 61
1045.573 143
1045.594 126
1045.615 69
1045.636 42
1045.657 48
1045.678 52
1045.699 39
1045.720 29
1045.741 19
1045.762 12
1045.783 15
1045.803 29
1045.824 36
1045.845 25
1045.866 21
1045.887 22
1045.908 30
1045.929 30
1045.950 22
1045.971 18
1045.992 26
1046.013 16
1046.034 44
1046.055 45
1046.076 64
1046.097 35
1046.118 34
1046.139 60
1046.160 42
1046.181 35
1046.201 39
1046.222 12
1046.243 34
1046.264 47
1046.285 37
1046.306 29
1046.327 30
1046.348 10
1046.369 32
1046.390 32
1046.411 24
1046.432 23
1046.453 22
1046.474 32
1046.495 40
1046.516 40
1046.537 64
1046.558 90
1046.579 102
1046.600 95
1046.620 93
1046.641 51
1046.662 33
1046.683 24
1046.704 36
1046.725 48
1046.746 25
1046.767 4
1046.788 11
1046.809 36
1046.830 24
1046.851 22
1046.872 34
1046.893 36
1046.914 28
1046.935 30
1046.956 32
1046.977 41
1046.998 27
1047.019 19
1047.040 36
1047.060 31
1047.081 30
1047.102 28
1047.123 29
1047.144 6
1047.165 31
1047.186 14
1047.207 3
1047.228 22
1047.249 29
1047.270 33
1047.291 50
1047.312 28
1047.333 26
1047.354 42
1047.375 26
1047.396 17
1047.417 25
1047.438 19
1047.459 31
1047.480 28
1047.501 16
1047.522 31
1047.543 27
1047.564 40
1047.584 30
1047.605 30
1047.626 23
1047.647 28
1047.668 41
1047.689 22
1047.710 48
1047.731 41
1047.752 26
1047.773 43
1047.794 15
1047.815 24
1047.836 40
1047.857 40
1047.878 27
1047.899 24
1047.920 15
1047.941 17
1047.962 23
1047.983 28
1048.004 22
1048.025 7
1048.046 19
1048.067 15
1048.088 12
1048.109 20
1048.130 26
1048.150 25
1048.171 10
1048.192 17
1048.213 18
1048.234 9
1048.255 12
1048.276 26
1048.297 32
1048.318 41
1048.339 34
1048.360 19
1048.381 31
1048.402 20
1048.423 20
1048.444 39
1048.465 28
1048.486 21
1048.507 22
1048.528 5
1048.549 16
1048.570 58
1048.591 38
1048.612 24
1048.633 34
1048.654 30
1048.675 28
1048.696 18
1048.717 19
1048.738 17
1048.759 21
1048.780 32
1048.801 23
1048.822 29
1048.843 26
1048.864 28
1048.884 17
1048.905 20
1048.926 32
1048.947 20
1048.968 22
1048.989 12
1049.010 13
1049.031 22
1049.052 30
1049.073 28
1049.094 36
1049.115 24
1049.136 7
1049.157 15
1049.178 35
1049.199 25
1049.220 30
1049.241 28
1049.262 28
1049.283 24
1049.304 36
1049.325 43
1049.346 23
1049.367 33
1049.388 42
1049.409 11
1049.430 16
1049.451 39
1049.472 31
1049.493 7
1049.514 6
1049.535 30
1049.556 12
1049.577 7
1049.598 18
1049.619 15
1049.640 13
1049.661 31
1049.682 59
1049.703 36
1049.724 32
1049.745 44
1049.766 13
1049.787 23
1049.808 17
1049.829 24
1049.850 29
1049.871 18
1049.891 28
1049.912 17
1049.933 18
1049.954 20
1049.975 15
1049.996 18
1050.017 11
1050.038 15
1050.059 12
1050.080 30
1050.101 42
1050.122 60
1050.143 57
1050.164 29
1050.185 35
1050.206 39
1050.227 30
1050.248 46
1050.269 51
1050.290 42
1050.311 39
1050.332 55
1050.353 66
1050.374 40
1050.395 10
1050.416 11
1050.437 27
1050.458 52
1050.479 55
1050.500 30
1050.521 30
1050.542 22
1050.563 29
1050.584 28
1050.605 32
1050.626 17
1050.647 15
1050.668 53
1050.689 47
1050.710 44
1050.731 40
1050.752 27
1050.773 22
1050.794 38
1050.815 48
1050.836 39
1050.857 49
1050.878 33
1050.899 15
1050.920 29
1050.941 40
1050.962 16
1050.983 18
1051.004 32
1051.025 30
1051.046 8
1051.067 16
1051.088 40
1051.109 47
1051.130 55
1051.151 30
1051.172 44
1051.193 23
1051.214 18
1051.235 25
1051.256 33
1051.277 39
1051.298 32
1051.319 56
1051.340 60
1051.361 40
1051.382 26
1051.403 31
1051.424 18
1051.445 12
1051.466 12
1051.487 12
1051.508 26
1051.529 23
1051.550 28
1051.571 46
1051.592 29
1051.613 37
1051.634 53
1051.655 99
1051.676 226
1051.697 295
1051.718 180
1051.739 116
1051.760 93
1051.781 152
1051.802 118
1051.823 93
1051.844 83
1051.865 55
1051.886 26
1051.907 23
1051.928 30
1051.949 29
1051.970 28
1051.991 13
1052.012 23
1052.033 31
1052.054 47
1052.075 28
1052.096 19
1052.117 28
1052.138 25
1052.159 20
1052.180 26
1052.201 32
1052.222 36
1052.243 39
1052.264 24
1052.285 34
1052.306 35
1052.327 49
1052.348 24
1052.369 27
1052.390 22
1052.411 16
1052.432 18
1052.453 31
1052.474 30
1052.495 46
1052.516 47
1052.537 31
1052.558 13
1052.579 27
1052.600 27
1052.621 23
1052.642 44
1052.663 85
1052.684 152
1052.705 185
1052.726 122
1052.747 114
1052.768 73
1052.789 73
1052.810 65
1052.831 62
1052.852 27
1052.873 31
1052.894 34
1052.915 25
1052.936 19
1052.957 15
1052.978 13
1053.000 29
1053.021 36
1053.042 49
1053.063 31
1053.084 44
1053.105 39
1053.126 18
1053.147 12
1053.168 9
1053.189 35
1053.210 31
1053.231 12
1053.252 34
1053.273 23
1053.294 32
1053.315 32
1053.336 34
1053.357 31
1053.378 14
1053.399 16
1053.420 16
1053.441 17
1053.462 19
1053.483 23
1053.504 11
1053.525 17
1053.546 13
1053.567 26
1053.588 43
1053.609 53
1053.630 52
1053.651 52
1053.672 58
1053.693 91
1053.714 70
1053.735 42
1053.756 66
1053.777 25
1053.798 55
1053.819 48
1053.840 54
1053.861 35
1053.882 27
1053.903 11
1053.924 14
1053.945 20
1053.966 33
1053.987 42
1054.008 27
1054.030 20
1054.051 22
1054.072 35
1054.093 18
1054.114 39
1054.135 27
1054.156 48
1054.177 38
1054.198 25
1054.219 18
1054.240 20
1054.261 23
1054.282 19
1054.303 43
1054.324 67
1054.345 57
1054.366 65
1054.387 54
1054.408 53
1054.429 31
1054.450 15
1054.471 26
1054.492 45
1054.513 50
1054.534 36
1054.555 24
1054.576 16
1054.597 21
1054.618 16
1054.639 23
1054.660 15
1054.681 28
1054.702 47
1054.723 20
1054.745 3
1054.766 34
1054.787 34
1054.808 12
1054.829 35
1054.850 15
1054.871 11
1054.892 15
1054.913 15
1054.934 13
1054.955 14
1054.976 15
1054.997 12
1055.018 15
1055.039 8
1055.060 11
1055.081 19
1055.102 7
1055.123 14
1055.144 19
1055.165 28
1055.186 37
1055.207 24
1055.228 33
1055.249 19
1055.270 21
1055.291 41
1055.312 45
1055.334 40
1055.355 65
1055.376 55
1055.397 69
1055.418 57
1055.439 43
1055.460 20
1055.481 40
1055.502 37
1055.523 15
1055.544 9
1055.565 16
1055.586 41
1055.607 52
1055.628 27
1055.649 25
1055.670 30
1055.691 44
1055.712 35
1055.733 14
1055.754 16
1055.775 16
1055.796 3
1055.817 8
1055.839 19
1055.860 11
1055.881 20
1055.902 34
1055.923 15
1055.944 8
1055.965 24
1055.986 19
1056.007 14
1056.028 17
1056.049 17
1056.070 31
1056.091 32
1056.112 37
1056.133 24
1056.154 21
1056.175 11
1056.196 8
1056.217 12
1056.238 21
1056.259 15
1056.281 26
1056.302 73
1056.323 57
1056.344 46
1056.365 27
1056.386 19
1056.407 45
1056.428 59
1056.449 36
1056.470 31
1056.491 40
1056.512 30
1056.533 9
1056.554 19
1056.575 52
1056.596 29
1056.617 20
1056.638 22
1056.659 21
1056.680 20
1056.702 7
1056.723 9
1056.744 10
1056.765 22
1056.786 24
1056.807 9
1056.828 18
1056.849 29
1056.870 37
1056.891 35
1056.912 30
1056.933 31
1056.954 23
1056.975 18
1056.996 9
1057.017 19
1057.038 10
1057.059 18
1057.080 11
1057.102 8
1057.123 15
1057.144 15
1057.165 9
1057.186 20
1057.207 22
1057.228 16
1057.249 42
1057.270 8
1057.291 58
1057.312 56
1057.333 53
1057.354 51
1057.375 29
1057.396 31
1057.417 40
1057.438 28
1057.460 45
1057.481 30
1057.502 68
1057.523 44
1057.544 15
1057.565 29
1057.586 25
1057.607 8
1057.628 8
1057.649 9
1057.670 17
1057.691 21
1057.712 26
1057.733 35
1057.754 29
1057.775 17
1057.797 18
1057.818 0
1057.839 12
1057.860 9
1057.881 11
1057.902 15
1057.923 14
1057.944 9
1057.965 11
1057.986 14
1058.007 9
1058.028 20
1058.049 30
1058.070 30
1058.091 28
1058.113 27
1058.134 11
1058.155 9
1058.176 11
1058.197 15
1058.218 25
1058.239 25
1058.260 18
1058.281 35
1058.302 33
1058.323 32
1058.344 70
1058.365 43
1058.386 24
1058.407 47
1058.429 23
1058.450 23
1058.471 7
1058.492 30
1058.513 40
1058.534 24
1058.555 3
1058.576 6
1058.597 7
1058.618 20
1058.639 19
1058.660 38
1058.681 39
1058.702 41
1058.724 35
1058.745 29
1058.766 26
1058.787 16
1058.808 15
1058.829 27
1058.850 39
1058.871 38
1058.892 21
1058.913 23
1058.934 16
1058.955 10
1058.976 32
1058.997 31
1059.019 30
1059.040 9
1059.061 12
1059.082 5
1059.103 22
1059.124 29
1059.145 19
1059.166 42
1059.187 19
1059.208 11
1059.229 43
1059.250 27
1059.271 28
1059.293 24
1059.314 43
1059.335 33
1059.356 64
1059.377 42
1059.398 41
1059.419 46
1059.440 46
1059.461 32
1059.482 11
1059.503 4
1059.524 15
1059.546 20
1059.567 17
1059.588 12
1059.609 30
1059.630 40
1059.651 39
1059.672 38
1059.693 39
1059.714 56
1059.735 18
1059.756 23
1059.777 38
1059.799 36
1059.820 20
1059.841 16
1059.862 22
1059.883 26
1059.904 23
1059.925 7
1059.946 27
1059.967 17
1059.988 7
1060.009 30
1060.030 19
1060.052 24
1060.073 31
1060.094 46
1060.115 46
1060.136 16
1060.157 19
1060.178 6
1060.199 39
1060.220 18
1060.241 9
1060.262 28
1060.283 27
1060.305 13
1060.326 9
1060.347 28
1060.368 17
1060.389 44
1060.410 45
1060.431 35
1060.452 20
1060.473 10
1060.494 28
1060.515 10
1060.537 26
1060.558 28
1060.579 24
1060.600 25
1060.621 23
1060.642 31
1060.663 10
1060.684 36
1060.705 32
1060.726 16
1060.747 33
1060.769 27
1060.790 2
1060.811 12
1060.832 23
1060.853 33
1060.874 21
1060.895 17
1060.916 20
1060.937 11
1060.958 10
1060.980 13
1061.001 16
1061.022 31
1061.043 37
1061.064 8
1061.085 11
1061.106 15
1061.127 22
1061.148 42
1061.169 39
1061.190 38
1061.212 14
1061.233 24
1061.254 40
1061.275 43
1061.296 43
1061.317 39
1061.338 33
1061.359 41
1061.380 54
1061.401 45
1061.423 18
1061.444 26
1061.465 24
1061.486 25
1061.507 17
1061.528 28
1061.549 23
1061.570 28
1061.591 22
1061.612 27
1061.634 36
1061.655 47
1061.676 47
1061.697 13
1061.718 44
1061.739 37
1061.760 33
1061.781 19
1061.802 26
1061.824 25
1061.845 24
1061.866 15
1061.887 4
1061.908 12
1061.929 33
1061.950 10
1061.971 18
1061.992 14
1062.013 17
1062.035 14
1062.056 44
1062.077 40
1062.098 18
1062.119 27
1062.140 27
1062.161 24
1062.182 21
1062.203 22
1062.225 32
1062.246 35
1062.267 32
1062.288 29
1062.309 21
1062.330 12
1062.351 39
1062.372 35
1062.393 36
1062.414 26
1062.436 23
1062.457 5
1062.478 19
1062.499 43
1062.520 24
1062.541 16
1062.562 17
1062.583 5
1062.604 23
1062.626 26
1062.647 29
1062.668 24
1062.689 34
1062.710 52
1062.731 42
1062.752 38
1062.773 42
1062.794 37
1062.816 18
1062.837 22
1062.858 43
1062.879 37
1062.900 15
1062.921 15
1062.942 27
1062.963 18
1062.985 9
1063.006 33
1063.027 19
1063.048 9
1063.069 12
1063.090 19
1063.111 10
1063.132 9
1063.153 19
1063.175 21
1063.196 18
1063.217 15
1063.238 26
1063.259 22
1063.280 13
1063.301 44
1063.322 55
1063.344 28
1063.365 17
1063.386 29
1063.407 14
1063.428 13
1063.449 17
1063.470 9
1063.491 20
1063.512 36
1063.534 36
1063.555 16
1063.576 22
1063.597 20
1063.618 21
1063.639 14
1063.660 30
1063.681 34
1063.703 38
1063.724 25
1063.745 33
1063.766 39
1063.787 24
1063.808 28
1063.829 10
1063.850 18
1063.872 13
1063.893 8
1063.914 11
1063.935 17
1063.956 17
1063.977 24
1063.998 15
1064.019 24
1064.041 27
1064.062 24
1064.083 19
1064.104 20
1064.125 37
1064.146 43
1064.167 38
1064.188 23
1064.210 26
1064.231 21
1064.252 25
1064.273 3
1064.294 18
1064.315 46
1064.336 39
1064.357 26
1064.379 27
1064.400 38
1064.421 42
1064.442 47
1064.463 31
1064.484 32
1064.505 40
1064.526 18
1064.548 27
1064.569 33
1064.590 46
1064.611 48
1064.632 37
1064.653 32
1064.674 26
1064.696 8
1064.717 13
1064.738 27
1064.759 28
1064.780 15
1064.801 41
1064.822 27
1064.843 29
1064.865 31
1064.886 25
1064.907 24
1064.928 32
1064.949 21
1064.970 9
1064.991 6
1065.013 22
1065.034 20
1065.055 30
1065.076 34
1065.097 29
1065.118 16
1065.139 25
1065.161 17
1065.182 15
1065.203 28
1065.224 26
1065.245 26
1065.266 28
1065.287 29
1065.308 19
1065.330 61
1065.351 31
1065.372 35
1065.393 24
1065.414 13
1065.435 20
1065.456 41
1065.478 51
1065.499 16
1065.520 12
1065.541 31
1065.562 47
1065.583 40
1065.604 18
1065.626 24
1065.647 24
1065.668 36
1065.689 29
1065.710 66
1065.731 43
1065.752 8
1065.774 40
1065.795 28
1065.816 23
1065.837 28
1065.858 42
1065.879 19
1065.900 42
1065.922 26
1065.943 18
1065.964 19
1065.985 21
1066.006 20
1066.027 38
1066.048 56
1066.070 94
1066.091 139
1066.112 125
1066.133 117
1066.154 78
1066.175 57
1066.196 29
1066.218 31
1066.239 33
1066.260 31
1066.281 47
1066.302 37
1066.323 32
1066.345 41
1066.366 26
1066.387 22
1066.408 39
1066.429 49
1066.450 22
1066.471 33
1066.493 31
1066.514 34
1066.535 33
1066.556 27
1066.577 20
1066.598 8
1066.619 14
1066.641 5
1066.662 2
1066.683 27
1066.704 48
1066.725 28
1066.746 13
1066.768 6
1066.789 10
1066.810 33
1066.831 29
1066.852 17
1066.873 21
1066.894 29
1066.916 13
1066.937 23
1066.958 29
1066.979 6
1067.000 17
1067.021 28
1067.043 20
1067.064 22
1067.085 77
1067.106 97
1067.127 59
1067.148 38
1067.169 37
1067.191 39
1067.212 55
1067.233 29
1067.254 22
1067.275 58
1067.296 23
1067.318 27
1067.339 38
1067.360 36
1067.381 18
1067.402 30
1067.423 25
1067.445 21
1067.466 18
1067.487 12
1067.508 15
1067.529 17
1067.550 36
1067.571 10
1067.593 43
1067.614 25
1067.635 21
1067.656 40
1067.677 38
1067.698 37
1067.720 14
1067.741 21
1067.762 12
1067.783 23
1067.804 9
1067.825 20
1067.847 36
1067.868 36
1067.889 23
1067.910 13
1067.931 20
1067.952 8
1067.974 3
1067.995 29
1068.016 27
1068.037 21
1068.058 31
1068.079 47
1068.101 50
1068.122 40
1068.143 35
1068.164 43
1068.185 62
1068.206 65
1068.228 37
1068.249 5
1068.270 19
1068.291 28
1068.312 21
1068.333 25
1068.355 16
1068.376 31
1068.397 22
1068.418 21
1068.439 37
1068.460 34
1068.482 55
1068.503 16
1068.524 20
1068.545 9
1068.566 11
1068.587 23
1068.609 28
1068.630 38
1068.651 25
1068.672 19
1068.693 20
1068.714 17
1068.736 28
1068.757 37
1068.778 22
1068.799 35
1068.820 31
1068.842 41
1068.863 12
1068.884 12
1068.905 20
1068.926 39
1068.947 23
1068.969 30
1068.990 33
1069.011 25
1069.032 50
1069.053 31
1069.074 43
1069.096 68
1069.117 60
1069.138 37
1069.159 37
1069.180 24
1069.201 2
1069.223 17
1069.244 10
1069.265 33
1069.286 63
1069.307 52
1069.329 37
1069.350 25
1069.371 9
1069.392 37
1069.413 13
1069.434 2
1069.456 15
1069.477 19
1069.498 24
1069.519 55
1069.540 33
1069.562 12
1069.583 22
1069.604 21
1069.625 25
1069.646 17
1069.667 30
1069.689 46
1069.710 17
1069.731 32
1069.752 55
1069.773 25
1069.795 7
1069.816 27
1069.837 10
1069.858 31
1069.879 8
1069.900 10
1069.922 34
1069.943 22
1069.964 25
1069.985 22
1070.006 17
1070.028 19
1070.049 31
1070.070 17
1070.091 22
1070.112 32
1070.133 9
1070.155 18
1070.176 38
1070.197 41
1070.218 25
1070.239 11
1070.261 22
1070.282 31
1070.303 37
1070.324 27
1070.345 31
1070.367 20
1070.388 19
1070.409 25
1070.430 22
1070.451 16
1070.472 17
1070.494 29
1070.515 21
1070.536 3
1070.557 6
1070.578 30
1070.600 26
1070.621 23
1070.642 10
1070.663 10
1070.684 22
1070.706 42
1070.727 34
1070.748 10
1070.769 12
1070.790 17
1070.812 56
1070.833 40
1070.854 10
1070.875 15
1070.896 11
1070.918 25
1070.939 28
1070.960 16
1070.981 12
1071.002 10
1071.023 22
1071.045 23
1071.066 28
1071.087 34
1071.108 15
1071.129 8
1071.151 21
1071.172 25
1071.193 15
1071.214 9
1071.235 24
1071.257 25
1071.278 31
1071.299 58
1071.320 68
1071.341 49
1071.363 37
1071.384 32
1071.405 13
1071.426 8
1071.447 19
1071.469 36
1071.490 49
1071.511 12
1071.532 26
1071.553 22
1071.575 21
1071.596 20
1071.617 13
1071.638 15
1071.659 22
1071.681 16
1071.702 26
1071.723 27
1071.744 32
1071.765 15
1071.787 12
1071.808 10
1071.829 17
1071.850 10
1071.871 12
1071.893 18
1071.914 34
1071.935 1
1071.956 11
1071.977 16
1071.999 19
1072.020 13
1072.041 39
1072.062 48
1072.084 38
1072.105 47
1072.126 54
1072.147 52
1072.168 41
1072.190 34
1072.211 30
1072.232 47
1072.253 36
1072.274 19
1072.296 35
1072.317 42
1072.338 24
1072.359 64
1072.380 51
1072.402 42
1072.423 37
1072.444 32
1072.465 20
1072.486 14
1072.508 31
1072.529 22
1072.550 34
1072.571 44
1072.592 28
1072.614 17
1072.635 9
1072.656 24
1072.677 30
1072.699 36
1072.720 32
1072.741 33
1072.762 21
1072.783 20
1072.805 23
1072.826 6
1072.847 13
1072.868 37
1072.889 24
1072.911 12
1072.932 27
1072.953 37
1072.974 17
1072.996 17
1073.017 20
1073.038 58
1073.059 49
1073.080 23
1073.102 23
1073.123 28
1073.144 40
1073.165 44
1073.186 18
1073.208 12
1073.229 15
1073.250 34
1073.271 29
1073.293 31
1073.314 36
1073.335 57
1073.356 41
1073.377 35
1073.399 38
1073.420 37
1073.441 30
1073.462 30
1073.484 25
1073.505 76
1073.526 90
1073.547 91
1073.568 36
1073.590 15
1073.611 19
1073.632 33
1073.653 62
1073.675 63
1073.696 64
1073.717 48
1073.738 40
1073.759 43
1073.781 36
1073.802 32
1073.823 11
1073.844 25
1073.866 14
1073.887 16
1073.908 18
1073.929 22
1073.950 27
1073.972 28
1073.993 20
1074.014 27
1074.035 7
1074.057 6
1074.078 55
1074.099 47
1074.120 57
1074.141 8
1074.163 31
1074.184 30
1074.205 34
1074.226 60
1074.248 51
1074.269 35
1074.290 57
1074.311 32
1074.332 32
1074.354 20
1074.375 22
1074.396 65
1074.417 42
1074.439 35
1074.460 27
1074.481 24
1074.502 47
1074.524 69
1074.545 79
1074.566 38
1074.587 31
1074.608 41
1074.630 57
1074.651 42
1074.672 47
1074.693 21
1074.715 13
1074.736 20
1074.757 34
1074.778 26
1074.800 19
1074.821 31
1074.842 9
1074.863 17
1074.884 26
1074.906 31
1074.927 14
1074.948 4
1074.969 11
1074.991 31
1075.012 13
1075.033 17
1075.054 27
1075.076 27
1075.097 42
1075.118 33
1075.139 24
1075.161 50
1075.182 24
1075.203 31
1075.224 35
1075.245 29
1075.267 30
1075.288 24
1075.309 17
1075.330 16
1075.352 16
1075.373 15
1075.394 27
1075.415 6
1075.437 30
1075.458 17
1075.479 26
1075.500 42
1075.522 58
1075.543 28
1075.564 40
1075.585 25
1075.607 49
1075.628 52
1075.649 22
1075.670 10
1075.691 10
1075.713 25
1075.734 33
1075.755 32
1075.776 35
1075.798 28
1075.819 23
1075.840 16
1075.861 19
1075.883 25
1075.904 12
1075.925 11
1075.946 14
1075.968 25
1075.989 6
1076.010 18
1076.031 14
1076.053 16
1076.074 18
1076.095 9
1076.116 6
1076.138 16
1076.159 30
1076.180 19
1076.201 23
1076.223 19
1076.244 22
1076.265 12
1076.286 12
1076.308 26
1076.329 44
1076.350 37
1076.371 54
1076.393 57
1076.414 27
1076.435 28
1076.456 38
1076.478 34
1076.499 29
1076.520 16
1076.541 27
1076.563 34
1076.584 25
1076.605 11
1076.626 26
1076.648 35
1076.669 28
1076.690 41
1076.711 25
1076.733 15
1076.754 13
1076.775 18
1076.796 9
1076.818 7
1076.839 7
1076.860 17
1076.881 28
1076.903 22
1076.924 14
1076.945 34
1076.966 31
1076.988 10
1077.009 21
1077.030 31
1077.051 43
1077.073 29
1077.094 24
1077.115 42
1077.136 27
1077.158 56
1077.179 30
1077.200 42
1077.221 53
1077.243 30
1077.264 32
1077.285 24
1077.306 29
1077.328 40
1077.349 48
1077.370 16
1077.391 8
1077.413 10
1077.434 4
1077.455 10
1077.477 29
1077.498 29
1077.519 38
1077.540 43
1077.562 42
1077.583 27
1077.604 45
1077.625 31
1077.647 31
1077.668 29
1077.689 46
1077.710 51
1077.732 29
1077.753 2
1077.774 7
1077.795 14
1077.817 15
1077.838 33
1077.859 29
1077.880 13
1077.902 20
1077.923 31
1077.944 43
1077.966 27
1077.987 27
1078.008 31
1078.029 11
1078.051 19
1078.072 28
1078.093 32
1078.114 9
1078.136 12
1078.157 44
1078.178 38
1078.199 62
1078.221 57
1078.242 12
1078.263 15
1078.284 14
1078.306 40
1078.327 28
1078.348 37
1078.370 49
1078.391 37
1078.412 21
1078.433 31
1078.455 41
1078.476 43
1078.497 30
1078.518 15
1078.540 9
1078.561 19
1078.582 38
1078.604 26
1078.625 5
1078.646 13
1078.667 26
1078.689 22
1078.710 26
1078.731 21
1078.752 35
1078.774 15
1078.795 32
1078.816 36
1078.838 22
1078.859 19
1078.880 32
1078.901 26
1078.923 43
1078.944 14
1078.965 15
1078.986 8
1079.008 9
1079.029 4
1079.050 12
1079.072 25
1079.093 6
1079.114 8
1079.135 22
1079.157 24
1079.178 13
1079.199 5
1079.220 15
1079.242 30
1079.263 38
1079.284 37
1079.306 29
1079.327 11
1079.348 29
1079.369 15
1079.391 33
1079.412 30
1079.433 16
1079.454 21
1079.476 33
1079.497 19
1079.518 26
1079.540 37
1079.561 25
1079.582 23
1079.603 22
1079.625 21
1079.646 39
1079.667 37
1079.689 43
1079.710 50
1079.731 64
1079.752 51
1079.774 41
1079.795 24
1079.816 21
1079.838 27
1079.859 13
1079.880 14
1079.901 27
1079.923 16
1079.944 24
1079.965 29
1079.987 21
1080.008 42
1080.029 22
1080.050 16
1080.072 21
1080.093 42
1080.114 23
1080.136 17
1080.157 27
1080.178 49
1080.199 24
1080.221 8
1080.242 13
1080.263 32
1080.285 20
1080.306 37
1080.327 45
1080.348 63
1080.370 21
1080.391 19
1080.412 20
1080.434 12
1080.455 32
1080.476 34
1080.497 25
1080.519 29
1080.540 38
1080.561 29
1080.583 32
1080.604 12
1080.625 17
1080.646 16
1080.668 18
1080.689 36
1080.710 19
1080.732 17
1080.753 30
1080.774 25
1080.795 36
1080.817 37
1080.838 42
1080.859 29
1080.881 41
1080.902 24
1080.923 19
1080.945 21
1080.966 8
1080.987 20
1081.008 21
1081.030 43
1081.051 31
1081.072 12
1081.094 37
1081.115 30
1081.136 15
1081.157 38
1081.179 43
1081.200 17
1081.221 16
1081.243 26
1081.264 12
1081.285 47
1081.307 31
1081.328 33
1081.349 36
1081.370 29
1081.392 5
1081.413 25
1081.434 33
1081.456 31
1081.477 22
1081.498 21
1081.519 23
1081.541 24
1081.562 9
1081.583 10
1081.605 16
1081.626 22
1081.647 23
1081.669 18
1081.690 42
1081.711 55
1081.732 44
1081.754 27
1081.775 29
1081.796 36
1081.818 33
1081.839 20
1081.860 24
1081.882 18
1081.903 16
1081.924 14
1081.946 12
1081.967 7
1081.988 15
1082.009 31
1082.031 87
1082.052 117
1082.073 95
1082.095 133
1082.116 145
1082.137 91
1082.159 65
1082.180 73
1082.201 33
1082.222 38
1082.244 27
1082.265 20
1082.286 35
1082.308 27
1082.329 28
1082.350 42
1082.372 31
1082.393 22
1082.414 24
1082.436 31
1082.457 54
1082.478 29
1082.499 12
1082.521 17
1082.542 17
1082.563 18
1082.585 7
1082.606 13
1082.627 26
1082.649 36
1082.670 38
1082.691 22
1082.713 16
1082.734 16
1082.755 32
1082.776 14
1082.798 13
1082.819 8
1082.840 10
1082.862 11
1082.883 4
1082.904 14
1082.926 21
1082.947 19
1082.968 36
1082.990 30
1083.011 31
1083.032 25
1083.054 24
1083.075 61
1083.096 46
1083.118 68
1083.139 47
1083.160 34
1083.181 11
1083.203 22
1083.224 19
1083.245 34
1083.267 36
1083.288 11
1083.309 5
1083.331 8
1083.352 13
1083.373 41
1083.395 51
1083.416 23
1083.437 27
1083.459 26
1083.480 18
1083.501 11
1083.523 15
1083.544 17
1083.565 26
1083.586 12
1083.608 27
1083.629 42
1083.650 33
1083.672 29
1083.693 18
1083.714 12
1083.736 11
1083.757 18
1083.778 10
1083.800 2
1083.821 20
1083.842 16
1083.864 20
1083.885 17
1083.906 24
1083.928 16
1083.949 26
1083.970 40
1083.992 42
1084.013 45
1084.034 32
1084.056 19
1084.077 38
1084.098 27
1084.120 27
1084.141 46
1084.162 21
1084.183 46
1084.205 37
1084.226 25
1084.247 36
1084.269 38
1084.290 65
1084.311 50
1084.333 21
1084.354 32
1084.375 46
1084.397 39
1084.418 26
1084.439 22
1084.461 33
1084.482 36
1084.503 21
1084.525 18
1084.546 33
1084.567 22
1084.589 27
1084.610 23
1084.631 21
1084.653 18
1084.674 14
1084.695 15
1084.717 23
1084.738 36
1084.759 21
1084.781 24
1084.802 19
1084.823 24
1084.845 32
1084.866 24
1084.887 34
1084.909 30
1084.930 17
1084.951 14
1084.973 11
1084.994 5
1085.015 20
1085.037 26
1085.058 47
1085.079 26
1085.101 21
1085.122 28
1085.143 26
1085.165 15
1085.186 4
1085.207 10
1085.229 23
1085.250 31
1085.271 39
1085.293 20
1085.314 27
1085.335 18
1085.357 37
1085.378 31
1085.399 33
1085.421 12
1085.442 4
1085.463 21
1085.485 20
1085.506 23
1085.527 14
1085.549 31
1085.570 34
1085.591 38
1085.613 33
1085.634 15
1085.655 15
1085.677 21
1085.698 21
1085.719 38
1085.741 11
1085.762 23
1085.783 28
1085.805 11
1085.826 27
1085.847 21
1085.869 31
1085.890 39
1085.912 40
1085.933 18
1085.954 16
1085.976 27
1085.997 18
1086.018 29
1086.040 51
1086.061 20
1086.082 30
1086.104 31
1086.125 18
1086.146 19
1086.168 29
1086.189 25
1086.210 45
1086.232 33
1086.253 23
1086.274 24
1086.296 36
1086.317 35
1086.338 25
1086.360 44
1086.381 45
1086.402 48
1086.424 32
1086.445 14
1086.466 28
1086.488 22
1086.509 17
1086.531 15
1086.552 27
1086.573 12
1086.595 36
1086.616 29
1086.637 25
1086.659 36
1086.680 14
1086.701 11
1086.723 14
1086.744 21
1086.765 8
1086.787 7
1086.808 22
1086.829 7
1086.851 9
1086.872 45
1086.893 19
1086.915 16
1086.936 12
1086.958 11
1086.979 15
1087.000 28
1087.022 45
1087.043 21
1087.064 30
1087.086 56
1087.107 32
1087.128 17
1087.150 12
1087.171 24
1087.192 18
1087.214 17
1087.235 25
1087.256 18
1087.278 12
1087.299 12
1087.321 5
1087.342 15
1087.363 23
1087.385 29
1087.406 32
1087.427 8
1087.449 24
1087.470 5
1087.491 2
1087.513 11
1087.534 5
1087.555 4
1087.577 10
1087.598 17
1087.620 18
1087.641 20
1087.662 22
1087.684 44
1087.705 30
1087.726 44
1087.748 25
1087.769 48
1087.790 22
1087.812 8
1087.833 6
1087.855 32
1087.876 48
1087.897 27
1087.919 7
1087.940 13
1087.961 19
1087.983 35
1088.004 38
1088.025 12
1088.047 45
1088.068 67
1088.090 46
1088.111 65
1088.132 41
1088.154 14
1088.175 14
1088.196 25
1088.218 25
1088.239 30
1088.260 17
1088.282 22
1088.303 32
1088.325 33
1088.346 29
1088.367 71
1088.389 44
1088.410 22
1088.431 37
1088.453 47
1088.474 35
1088.495 28
1088.517 14
1088.538 39
1088.560 29
1088.581 8
1088.602 13
1088.624 17
1088.645 37
1088.666 32
1088.688 30
1088.709 24
1088.731 34
1088.752 21
1088.773 9
1088.795 14
1088.816 16
1088.837 28
1088.859 28
1088.880 34
1088.901 22
1088.923 23
1088.944 18
1088.966 19
1088.987 33
1089.008 28
1089.030 5
1089.051 7
1089.072 16
1089.094 22
1089.115 27
1089.137 54
1089.158 28
1089.179 14
1089.201 26
1089.222 36
1089.243 55
1089.265 30
1089.286 18
1089.308 10
1089.329 29
1089.350 28
1089.372 16
1089.393 6
1089.414 14
1089.436 27
1089.457 35
1089.479 37
1089.500 22
1089.521 28
1089.543 46
1089.564 21
1089.585 30
1089.607 32
1089.628 31
1089.650 50
1089.671 25
1089.692 25
1089.714 22
1089.735 26
1089.757 31
1089.778 31
1089.799 13
1089.821 33
1089.842 36
1089.863 33
1089.885 24
1089.906 9
1089.928 16
1089.949 12
1089.970 6
1089.992 12
1090.013 30
1090.034 50
1090.056 51
1090.077 20
1090.099 10
1090.120 40
1090.141 44
1090.163 20
1090.184 27
1090.206 17
1090.227 22
1090.248 12
1090.270 13
1090.291 34
1090.312 35
1090.334 65
1090.355 35
1090.377 29
1090.398 22
1090.419 45
1090.441 19
1090.462 39
1090.484 33
1090.505 17
1090.526 22
1090.548 44
1090.569 46
1090.590 23
1090.612 19
1090.633 28
1090.655 23
1090.676 20
1090.697 40
1090.719 13
1090.740 17
1090.762 28
1090.783 21
1090.804 29
1090.826 13
1090.847 20
1090.869 10
1090.890 17
1090.911 27
1090.933 20
1090.954 16
1090.976 8
1090.997 2
1091.018 21
1091.040 34
1091.061 35
1091.082 22
1091.104 35
1091.125 38
1091.147 17
1091.168 28
1091.189 21
1091.211 21
1091.232 28
1091.254 18
1091.275 15
1091.296 7
1091.318 31
1091.339 25
1091.361 25
1091.382 35
1091.403 16
1091.425 28
1091.446 50
1091.468 40
1091.489 10
1091.510 16
1091.532 37
1091.553 41
1091.575 28
1091.596 25
1091.617 18
1091.639 7
1091.660 16
1091.682 18
1091.703 24
1091.724 30
1091.746 29
1091.767 25
1091.789 26
1091.810 30
1091.831 24
1091.853 31
1091.874 29
1091.896 22
1091.917 10
1091.938 24
1091.960 12
1091.981 13
1092.003 19
1092.024 20
1092.045 46
1092.067 40
1092.088 24
1092.110 19
1092.131 35
1092.152 21
1092.174 22
1092.195 27
1092.217 20
1092.238 23
1092.259 23
1092.281 22
1092.302 14
1092.324 23
1092.345 40
1092.366 33
1092.388 23
1092.409 19
1092.431 20
1092.452 24
1092.473 25
1092.495 32
1092.516 45
1092.538 31
1092.559 4
1092.581 21
1092.602 23
1092.623 22
1092.645 18
1092.666 21
1092.688 18
1092.709 24
1092.730 31
1092.752 20
1092.773 10
1092.795 19
1092.816 17
1092.837 15
1092.859 24
1092.880 21
1092.902 13
1092.923 11
1092.944 16
1092.966 10
1092.987 34
1093.009 68
1093.030 56
1093.052 59
1093.073 52
1093.094 15
1093.116 27
1093.137 26
1093.159 29
1093.180 29
1093.201 39
1093.223 31
1093.244 47
1093.266 19
1093.287 27
1093.308 38
1093.330 31
1093.351 31
1093.373 31
1093.394 39
1093.416 52
1093.437 56
1093.458 33
1093.480 18
1093.501 18
1093.523 17
1093.544 36
1093.565 26
1093.587 31
1093.608 24
1093.630 25
1093.651 76
1093.673 35
1093.694 32
1093.715 44
1093.737 3
1093.758 19
1093.780 11
1093.801 14
1093.823 37
1093.844 20
1093.865 12
1093.887 32
1093.908 22
1093.930 23
1093.951 12
1093.972 17
1093.994 23
1094.015 14
1094.037 30
1094.058 22
1094.080 15
1094.101 4
1094.122 10
1094.144 9
1094.165 12
1094.187 20
1094.208 21
1094.230 17
1094.251 34
1094.272 14
1094.294 45
1094.315 26
1094.337 26
1094.358 25
1094.379 26
1094.401 25
1094.422 17
1094.444 25
1094.465 45
1094.487 39
1094.508 27
1094.529 16
1094.551 28
1094.572 33
1094.594 31
1094.615 33
1094.637 33
1094.658 28
1094.679 16
1094.701 7
1094.722 16
1094.744 9
1094.765 11
1094.787 26
1094.808 5
1094.829 19
1094.851 22
1094.872 4
1094.894 10
1094.915 21
1094.937 19
1094.958 24
1094.979 18
1095.001 12
1095.022 9
1095.044 31
1095.065 35
1095.087 36
1095.108 39
1095.130 22
1095.151 15
1095.172 13
1095.194 7
1095.215 9
1095.237 39
1095.258 48
1095.280 30
1095.301 18
1095.322 12
1095.344 27
1095.365 28
1095.387 23
1095.408 12
1095.430 33
1095.451 49
1095.472 19
1095.494 24
1095.515 24
1095.537 7
1095.558 31
1095.580 17
1095.601 25
1095.623 21
1095.644 15
1095.665 27
1095.687 33
1095.708 24
1095.730 34
1095.751 21
1095.773 18
1095.794 23
1095.815 45
1095.837 50
1095.858 56
1095.880 40
1095.901 12
1095.923 32
1095.944 28
1095.966 32
1095.987 31
1096.008 54
1096.030 21
1096.051 20
1096.073 38
1096.094 41
1096.116 46
1096.137 31
1096.159 33
1096.180 18
1096.201 16
1096.223 23
1096.244 22
1096.266 48
1096.287 64
1096.309 25
1096.330 44
1096.352 25
1096.373 29
1096.394 25
1096.416 39
1096.437 58
1096.459 46
1096.480 35
1096.502 45
1096.523 38
1096.545 39
1096.566 37
1096.587 32
1096.609 23
1096.630 9
1096.652 54
1096.673 35
1096.695 27
1096.716 37
1096.738 62
1096.759 39
1096.780 21
1096.802 13
1096.823 23
1096.845 30
1096.866 39
1096.888 42
1096.909 23
1096.931 17
1096.952 35
1096.974 20
1096.995 22
1097.016 71
1097.038 48
1097.059 65
1097.081 51
1097.102 43
1097.124 66
1097.145 38
1097.167 29
1097.188 16
1097.209 33
1097.231 36
1097.252 29
1097.274 17
1097.295 26
1097.317 34
1097.338 41
1097.360 28
1097.381 14
1097.403 37
1097.424 29
1097.445 13
1097.467 25
1097.488 10
1097.510 30
1097.531 29
1097.553 24
1097.574 13
1097.596 29
1097.617 21
1097.639 21
1097.660 30
1097.681 59
1097.703 53
1097.724 19
1097.746 35
1097.767 45
1097.789 20
1097.810 27
1097.832 35
1097.853 31
1097.875 26
1097.896 17
1097.918 19
1097.939 13
1097.960 12
1097.982 37
1098.003 37
1098.025 68
1098.046 71
1098.068 71
1098.089 84
1098.111 48
1098.132 37
1098.154 17
1098.175 16
1098.197 27
1098.218 23
1098.239 28
1098.261 17
1098.282 24
1098.304 38
1098.325 64
1098.347 38
1098.368 28
1098.390 27
1098.411 29
1098.433 20
1098.454 21
1098.476 18
1098.497 34
1098.519 32
1098.540 34
1098.561 37
1098.583 39
1098.604 39
1098.626 46
1098.647 50
1098.669 58
1098.690 42
1098.712 19
1098.733 32
1098.755 28
1098.776 19
1098.798 43
1098.819 26
1098.841 22
1098.862 20
1098.883 15
1098.905 19
1098.926 25
1098.948 26
1098.969 33
1098.991 36
1099.012 46
1099.034 69
1099.055 66
1099.077 47
1099.098 31
1099.120 38
1099.141 42
1099.163 34
1099.184 20
1099.206 51
1099.227 30
1099.248 29
1099.270 15
1099.291 16
1099.313 45
1099.334 42
1099.356 43
1099.377 62
1099.399 51
1099.420 30
1099.442 18
1099.463 25
1099.485 47
1099.506 27
1099.528 19
1099.549 28
1099.571 28
1099.592 26
1099.614 30
1099.635 11
1099.656 9
1099.678 16
1099.699 17
1099.721 12
1099.742 22
1099.764 26
1099.785 27
1099.807 15
1099.828 28
1099.850 29
1099.871 10
1099.893 20
1099.914 68
1099.936 51
1099.957 33
1099.979 25
1100.000 29
1100.022 61
1100.043 66
1100.065 33
1100.086 28
1100.108 13
1100.129 42
1100.151 37
1100.172 29
1100.193 35
1100.215 29
1100.236 15
1100.258 48
1100.279 26
1100.301 18
1100.322 32
1100.344 34
1100.365 47
1100.387 12
1100.408 11
1100.430 38
1100.451 48
1100.473 57
1100.494 23
1100.516 19
1100.537 11
1100.559 13
1100.580 28
1100.602 31
1100.623 34
1100.645 36
1100.666 33
1100.688 25
1100.709 23
1100.731 33
1100.752 23
1100.774 12
1100.795 24
1100.817 8
1100.838 10
1100.860 23
1100.881 16
1100.903 21
1100.924 5
1100.946 14
1100.967 31
1100.988 35
1101.010 28
1101.031 25
1101.053 26
1101.074 33
1101.096 13
1101.117 24
1101.139 18
1101.160 23
1101.182 17
1101.203 3
1101.225 7
1101.246 22
1101.268 21
1101.289 14
1101.311 36
1101.332 15
1101.354 45
1101.375 24
1101.397 28
1101.418 25
1101.440 23
1101.461 13
1101.483 15
1101.504 16
1101.526 12
1101.547 38
1101.569 26
1101.590 54
1101.612 49
1101.633 33
1101.655 13
1101.676 24
1101.698 10
1101.719 34
1101.741 17
1101.762 16
1101.784 29
1101.805 18
1101.827 21
1101.848 31
1101.870 15
1101.891 9
1101.913 10
1101.934 35
1101.956 34
1101.977 28
1101.999 32
1102.020 56
1102.042 74
1102.063 55
1102.085 27
1102.106 28
1102.128 23
1102.149 18
1102.171 10
1102.192 18
1102.214 24
1102.235 24
1102.257 8
1102.278 19
1102.300 23
1102.321 22
1102.343 39
1102.364 38
1102.386 19
1102.407 29
1102.429 24
1102.450 16
1102.472 32
1102.493 21
1102.515 28
1102.536 32
1102.558 34
1102.579 31
1102.601 12
1102.622 24
1102.644 12
1102.665 18
1102.687 27
1102.708 14
1102.730 51
1102.751 39
1102.773 25
1102.794 13
1102.816 26
1102.837 41
1102.859 15
1102.880 26
1102.902 24
1102.923 18
1102.945 18
1102.966 40
1102.988 36
1103.009 31
1103.031 28
1103.053 14
1103.074 16
1103.096 15
1103.117 11
1103.139 14
1103.160 29
1103.182 35
1103.203 20
1103.225 21
1103.246 28
1103.268 25
1103.289 19
1103.311 18
1103.332 31
1103.354 6
1103.375 11
1103.397 12
1103.418 22
1103.440 19
1103.461 27
1103.483 10
1103.504 27
1103.526 37
1103.547 32
1103.569 36
1103.590 39
1103.612 31
1103.633 57
1103.655 23
1103.676 22
1103.698 25
1103.719 22
1103.741 36
1103.762 17
1103.784 34
1103.805 19
1103.827 28
1103.849 36
1103.870 35
1103.892 23
1103.913 19
1103.935 37
1103.956 24
1103.978 33
1103.999 14
1104.021 46
1104.042 58
1104.064 29
1104.085 20
1104.107 38
1104.128 56
1104.150 34
1104.171 27
1104.193 27
1104.214 19
1104.236 18
1104.257 21
1104.279 9
1104.300 29
1104.322 13
1104.343 15
1104.365 27
1104.387 47
1104.408 25
1104.430 23
1104.451 30
1104.473 39
1104.494 28
1104.516 33
1104.537 36
1104.559 38
1104.580 31
1104.602 26
1104.623 21
1104.645 19
1104.666 30
1104.688 32
1104.709 22
1104.731 30
1104.752 29
1104.774 15
1104.796 13
1104.817 30
1104.839 22
1104.860 3
1104.882 16
1104.903 17
1104.925 20
1104.946 15
1104.968 53
1104.989 11
1105.011 33
1105.032 27
1105.054 14
1105.075 8
1105.097 13
1105.118 20
1105.140 23
1105.162 19
1105.183 22
1105.205 19
1105.226 5
1105.248 24
1105.269 21
1105.291 34
1105.312 42
1105.334 39
1105.355 65
1105.377 34
1105.398 33
1105.420 23
1105.441 15
1105.463 24
1105.485 20
1105.506 14
1105.528 37
1105.549 19
1105.571 22
1105.592 29
1105.614 22
1105.635 25
1105.657 26
1105.678 16
1105.700 21
1105.721 14
1105.743 18
1105.764 37
1105.786 20
1105.808 18
1105.829 21
1105.851 21
1105.872 40
1105.894 13
1105.915 16
1105.937 15
1105.958 15
1105.980 7
1106.001 36
1106.023 32
1106.044 50
1106.066 56
1106.088 29
1106.109 55
1106.131 27
1106.152 15
1106.174 17
1106.195 13
1106.217 13
1106.238 14
1106.260 26
1106.281 15
1106.303 25
1106.324 16
1106.346 10
1106.368 4
1106.389 23
1106.411 23
1106.432 36
1106.454 28
1106.475 20
1106.497 39
1106.518 77
1106.540 74
1106.561 73
1106.583 49
1106.605 41
1106.626 49
1106.648 27
1106.669 37
1106.691 46
1106.712 25
1106.734 9
1106.755 8
1106.777 20
1106.798 17
1106.820 15
1106.842 17
1106.863 3
1106.885 15
1106.906 35
1106.928 22
1106.949 10
1106.971 29
1106.992 41
1107.014 33
1107.035 28
1107.057 59
1107.079 36
1107.100 26
1107.122 40
1107.143 23
1107.165 14
1107.186 13
1107.208 11
1107.229 10
1107.251 12
1107.273 2
1107.294 22
1107.316 19
1107.337 14
1107.359 18
1107.380 19
1107.402 16
1107.423 40
1107.445 31
1107.467 37
1107.488 30
1107.510 52
1107.531 72
1107.553 36
1107.574 33
1107.596 36
1107.617 42
1107.639 46
1107.661 31
1107.682 41
1107.704 27
1107.725 24
1107.747 20
1107.768 28
1107.790 22
1107.811 29
1107.833 34
1107.855 24
1107.876 29
1107.898 17
1107.919 14
1107.941 20
1107.962 29
1107.984 18
1108.005 15
1108.027 15
1108.049 5
1108.070 28
1108.092 32
1108.113 27
1108.135 18
1108.156 7
1108.178 16
1108.199 23
1108.221 17
1108.243 30
1108.264 29
1108.286 17
1108.307 23
1108.329 16
1108.350 20
1108.372 31
1108.394 22
1108.415 19
1108.437 12
1108.458 16
1108.480 46
1108.501 31
1108.523 20
1108.544 39
1108.566 22
1108.588 8
1108.609 7
1108.631 17
1108.652 20
1108.674 17
1108.695 16
1108.717 13
1108.739 24
1108.760 14
1108.782 21
1108.803 15
1108.825 5
1108.846 17
1108.868 26
1108.890 12
1108.911 26
1108.933 32
1108.954 16
1108.976 12
1108.997 17
1109.019 18
1109.040 16
1109.062 19
1109.084 30
1109.105 35
1109.127 6
1109.148 16
1109.170 26
1109.191 26
1109.213 16
1109.235 13
1109.256 8
1109.278 4
1109.299 36
1109.321 40
1109.342 15
1109.364 30
1109.386 28
1109.407 24
1109.429 22
1109.450 17
1109.472 20
1109.493 15
1109.515 43
1109.537 52
1109.558 48
1109.580 21
1109.601 46
1109.623 43
1109.644 14
1109.666 16
1109.688 28
1109.709 20
1109.731 17
1109.752 9
1109.774 24
1109.796 25
1109.817 16
1109.839 10
1109.860 14
1109.882 10
1109.903 42
1109.925 15
1109.947 14
1109.968 10
1109.990 23
1110.011 34
1110.033 28
1110.054 22
1110.076 24
1110.098 21
1110.119 9
1110.141 11
1110.162 46
1110.184 30
1110.205 41
1110.227 36
1110.249 26
1110.270 16
1110.292 5
1110.313 7
1110.335 19
1110.357 23
1110.378 39
1110.400 31
1110.421 26
1110.443 31
1110.464 14
1110.486 22
1110.508 31
1110.529 27
1110.551 24
1110.572 33
1110.594 23
1110.616 13
1110.637 5
1110.659 4
1110.680 15
1110.702 21
1110.723 16
1110.745 19
1110.767 16
1110.788 16
1110.810 6
1110.831 13
1110.853 29
1110.875 29
1110.896 10
1110.918 35
1110.939 23
1110.961 13
1110.983 11
1111.004 32
1111.026 36
1111.047 12
1111.069 17
1111.090 43
1111.112 25
1111.134 22
1111.155 23
1111.177 11
1111.198 17
1111.220 15
1111.242 28
1111.263 4
1111.285 22
1111.306 16
1111.328 26
1111.350 29
1111.371 19
1111.393 38
1111.414 20
1111.436 21
1111.457 21
1111.479 33
1111.501 32
1111.522 38
1111.544 44
1111.565 43
1111.587 30
1111.609 18
1111.630 42
1111.652 37
1111.673 15
1111.695 14
1111.717 27
1111.738 31
1111.760 47
1111.781 24
1111.803 14
1111.825 19
1111.846 21
1111.868 24
1111.889 25
1111.911 18
1111.933 14
1111.954 9
1111.976 20
1111.997 14
1112.019 61
1112.041 35
1112.062 49
1112.084 43
1112.105 26
1112.127 18
1112.149 28
1112.170 22
1112.192 35
1112.213 39
1112.235 29
1112.257 17
1112.278 26
1112.300 26
1112.321 17
1112.343 13
1112.365 23
1112.386 47
1112.408 60
1112.429 54
1112.451 27
1112.473 37
1112.494 29
1112.516 14
1112.537 10
1112.559 18
1112.581 9
1112.602 17
1112.624 22
1112.645 31
1112.667 27
1112.689 31
1112.710 35
1112.732 13
1112.753 20
1112.775 26
1112.797 6
1112.818 30
1112.840 20
1112.861 20
1112.883 3
1112.905 6
1112.926 16
1112.948 13
1112.969 22
1112.991 34
1113.013 34
1113.034 75
1113.056 46
1113.077 21
1113.099 14
1113.121 51
1113.142 39
1113.164 8
1113.186 8
1113.207 10
1113.229 36
1113.250 27
1113.272 14
1113.294 37
1113.315 41
1113.337 31
1113.358 52
1113.380 48
1113.402 32
1113.423 40
1113.445 27
1113.466 38
1113.488 30
1113.510 25
1113.531 45
1113.553 61
1113.575 46
1113.596 23
1113.618 12
1113.639 20
1113.661 46
1113.683 45
1113.704 48
1113.726 36
1113.747 22
1113.769 25
1113.791 32
1113.812 30
1113.834 28
1113.856 15
1113.877 16
1113.899 24
1113.920 14
1113.942 12
1113.964 37
1113.985 32
1114.007 29
1114.028 17
1114.050 36
1114.072 35
1114.093 57
1114.115 36
1114.137 37
1114.158 40
1114.180 40
1114.201 16
1114.223 17
1114.245 11
1114.266 45
1114.288 35
1114.309 39
1114.331 25
1114.353 37
1114.374 38
1114.396 51
1114.418 34
1114.439 31
1114.461 34
1114.482 63
1114.504 43
1114.526 35
1114.547 32
1114.569 46
1114.591 40
1114.612 38
1114.634 52
1114.655 40
1114.677 24
1114.699 23
1114.720 22
1114.742 26
1114.764 24
1114.785 24
1114.807 40
1114.828 20
1114.850 17
1114.872 42
1114.893 12
1114.915 23
1114.937 35
1114.958 28
1114.980 26
1115.001 46
1115.023 34
1115.045 38
1115.066 40
1115.088 48
1115.110 28
1115.131 36
1115.153 36
1115.174 37
1115.196 9
1115.218 26
1115.239 38
1115.261 45
1115.283 22
1115.304 16
1115.326 46
1115.347 64
1115.369 53
1115.391 50
1115.412 28
1115.434 55
1115.456 36
1115.477 27
1115.499 28
1115.521 20
1115.542 46
1115.564 50
1115.585 39
1115.607 44
1115.629 32
1115.650 27
1115.672 7
1115.694 37
1115.715 49
1115.737 37
1115.759 41
1115.780 30
1115.802 32
1115.823 46
1115.845 23
1115.867 26
1115.888 23
1115.910 21
1115.932 5
1115.953 32
1115.975 29
1115.996 34
1116.018 15
1116.040 46
1116.061 32
1116.083 39
1116.105 25
1116.126 13
1116.148 12
1116.170 16
1116.191 6
1116.213 30
1116.235 35
1116.256 39
1116.278 42
1116.299 47
1116.321 23
1116.343 20
1116.364 46
1116.386 40
1116.408 28
1116.429 34
1116.451 11
1116.473 14
1116.494 32
1116.516 44
1116.537 32
1116.559 27
1116.581 27
1116.602 23
1116.624 38
1116.646 32
1116.667 37
1116.689 31
1116.711 24
1116.732 47
1116.754 55
1116.776 23
1116.797 40
1116.819 29
1116.840 44
1116.862 45
1116.884 26
1116.905 27
1116.927 43
1116.949 46
1116.970 39
1116.992 14
1117.014 12
1117.035 15
1117.057 32
1117.079 21
1117.100 19
1117.122 38
1117.144 29
1117.165 24
1117.187 38
1117.208 37
1117.230 23
1117.252 6
1117.273 22
1117.295 12
1117.317 39
1117.338 41
1117.360 19
1117.382 43
1117.403 57
1117.425 43
1117.447 35
1117.468 48
1117.490 21
1117.512 20
1117.533 23
1117.555 16
1117.577 23
1117.598 65
1117.620 48
1117.641 30
1117.663 31
1117.685 26
1117.706 9
1117.728 9
1117.750 18
1117.771 45
1117.793 25
1117.815 21
1117.836 33
1117.858 37
1117.880 38
1117.901 44
1117.923 18
1117.945 16
1117.966 12
1117.988 18
1118.010 32
1118.031 59
1118.053 40
1118.075 19
1118.096 22
1118.118 15
1118.140 20
1118.161 38
1118.183 35
1118.204 30
1118.226 25
1118.248 5
1118.269 41
1118.291 34
1118.313 13
1118.334 29
1118.356 28
1118.378 41
1118.399 45
1118.421 50
1118.443 51
1118.464 46
1118.486 39
1118.508 38
1118.529 20
1118.551 21
1118.573 28
1118.594 19
1118.616 18
1118.638 6
1118.659 13
1118.681 23
1118.703 24
1118.724 26
1118.746 17
1118.768 27
1118.789 22
1118.811 26
1118.833 35
1118.854 30
1118.876 8
1118.898 20
1118.919 12
1118.941 22
1118.963 20
1118.984 25
1119.006 23
1119.028 31
1119.049 37
1119.071 27
1119.093 19
1119.114 15
1119.136 6
1119.158 16
1119.179 7
1119.201 8
1119.223 14
1119.244 21
1119.266 16
1119.288 19
1119.309 36
1119.331 31
1119.353 40
1119.374 47
1119.396 23
1119.418 29
1119.439 27
1119.461 41
1119.483 35
1119.504 23
1119.526 55
1119.548 28
1119.569 37
1119.591 26
1119.613 22
1119.634 31
1119.656 37
1119.678 34
1119.699 21
1119.721 30
1119.743 40
1119.764 17
1119.786 10
1119.808 3
1119.829 32
1119.851 37
1119.873 22
1119.894 13
1119.916 19
1119.938 14
1119.959 16
1119.981 30
1120.003 46
1120.024 46
1120.046 43
1120.068 25
1120.090 19
1120.111 7
1120.133 18
1120.155 17
1120.176 8
1120.198 3
1120.220 12
1120.241 8
1120.263 13
1120.285 18
1120.306 22
1120.328 25
1120.350 31
1120.371 46
1120.393 36
1120.415 21
1120.436 34
1120.458 36
1120.480 13
1120.501 21
1120.523 35
1120.545 22
1120.566 42
1120.588 33
1120.610 21
1120.631 31
1120.653 15
1120.675 28
1120.697 32
1120.718 15
1120.740 18
1120.762 34
1120.783 37
1120.805 30
1120.827 35
1120.848 39
1120.870 30
1120.892 23
1120.913 10
1120.935 5
1120.957 12
1120.978 9
1121.000 13
1121.022 2
1121.043 21
1121.065 22
1121.087 11
1121.109 24
1121.130 25
1121.152 10
1121.174 18
1121.195 36
1121.217 31
1121.239 4
1121.260 20
1121.282 24
1121.304 32
1121.325 60
1121.347 28
1121.369 28
1121.390 22
1121.412 28
1121.434 16
1121.456 22
1121.477 26
1121.499 36
1121.521 36
1121.542 42
1121.564 11
1121.586 3
1121.607 10
1121.629 37
1121.651 37
1121.672 20
1121.694 19
1121.716 28
1121.738 46
1121.759 38
1121.781 20
1121.803 24
1121.824 25
1121.846 18
1121.868 34
1121.889 53
1121.911 37
1121.933 15
1121.954 18
1121.976 13
1121.998 21
1122.020 15
1122.041 14
1122.063 22
1122.085 42
1122.106 20
1122.128 24
1122.150 15
1122.171 25
1122.193 36
1122.215 37
1122.236 30
1122.258 11
1122.280 13
1122.302 26
1122.323 13
1122.345 16
1122.367 30
1122.388 19
1122.410 20
1122.432 17
1122.453 44
1122.475 22
1122.497 24
1122.519 14
1122.540 21
1122.562 28
1122.584 15
1122.605 27
1122.627 17
1122.649 21
1122.670 40
1122.692 13
1122.714 7
1122.736 50
1122.757 39
1122.779 39
1122.801 44
1122.822 18
1122.844 11
1122.866 20
1122.887 19
1122.909 19
1122.931 30
1122.953 33
1122.974 18
1122.996 25
1123.018 19
1123.039 15
1123.061 37
1123.083 27
1123.105 10
1123.126 2
1123.148 24
1123.170 38
1123.191 57
1123.213 26
1123.235 12
1123.256 29
1123.278 27
1123.300 37
1123.322 46
1123.343 45
1123.365 21
1123.387 41
1123.408 51
1123.430 25
1123.452 28
1123.474 29
1123.495 13
1123.517 18
1123.539 16
1123.560 31
1123.582 46
1123.604 35
1123.626 35
1123.647 12
1123.669 6
1123.691 22
1123.712 24
1123.734 35
1123.756 18
1123.777 47
1123.799 40
1123.821 23
1123.843 26
1123.864 27
1123.886 29
1123.908 19
1123.929 22
1123.951 26
1123.973 46
1123.995 19
1124.016 20
1124.038 13
1124.060 25
1124.081 25
1124.103 26
1124.125 39
1124.147 24
1124.168 20
1124.190 24
1124.212 37
1124.233 11
1124.255 14
1124.277 6
1124.299 11
1124.320 25
1124.342 36
1124.364 22
1124.385 16
1124.407 13
1124.429 16
1124.451 12
1124.472 10
1124.494 40
1124.516 46
1124.538 24
1124.559 40
1124.581 27
1124.603 25
1124.624 33
1124.646 31
1124.668 27
1124.690 37
1124.711 25
1124.733 14
1124.755 15
1124.776 23
1124.798 7
1124.820 20
1124.842 22
1124.863 29
1124.885 8
1124.907 17
1124.929 7
1124.950 16
1124.972 8
1124.994 20
1125.015 15
1125.037 12
1125.059 13
1125.081 27
1125.102 15
1125.124 8
1125.146 24
1125.167 24
1125.189 18
1125.211 15
1125.233 20
1125.254 26
1125.276 28
1125.298 22
1125.320 51
1125.341 75
1125.363 49
1125.385 39
1125.406 39
1125.428 16
1125.450 7
1125.472 32
1125.493 22
1125.515 15
1125.537 35
1125.559 24
1125.580 37
1125.602 50
1125.624 20
1125.645 38
1125.667 26
1125.689 30
1125.711 35
1125.732 13
1125.754 10
1125.776 35
1125.798 23
1125.819 10
1125.841 12
1125.863 12
1125.885 5
1125.906 19
1125.928 21
1125.950 12
1125.971 3
1125.993 7
1126.015 34
1126.037 46
1126.058 16
1126.080 21
1126.102 17
1126.124 18
1126.145 24
1126.167 30
1126.189 41
1126.211 33
1126.232 37
1126.254 45
1126.276 9
1126.297 37
1126.319 12
1126.341 26
1126.363 46
1126.384 11
1126.406 42
1126.428 24
1126.450 26
1126.471 21
1126.493 41
1126.515 25
1126.537 20
1126.558 27
1126.580 26
1126.602 19
1126.624 14
1126.645 13
1126.667 40
1126.689 38
1126.710 17
1126.732 10
1126.754 25
1126.776 15
1126.797 7
1126.819 13
1126.841 20
1126.863 6
1126.884 11
1126.906 12
1126.928 36
1126.950 73
1126.971 39
1126.993 12
1127.015 7
1127.037 19
1127.058 35
1127.080 35
1127.102 34
1127.124 31
1127.145 62
1127.167 36
1127.189 6
1127.211 10
1127.232 9
1127.254 28
1127.276 27
1127.298 29
1127.319 35
1127.341 26
1127.363 29
1127.385 55
1127.406 30
1127.428 30
1127.450 42
1127.472 40
1127.493 40
1127.515 23
1127.537 11
1127.559 30
1127.580 12
1127.602 19
1127.624 22
1127.646 18
1127.667 32
1127.689 14
1127.711 45
1127.733 29
1127.754 15
1127.776 30
1127.798 55
1127.820 33
1127.841 21
1127.863 12
1127.885 13
1127.907 18
1127.928 8
1127.950 7
1127.972 11
1127.994 16
1128.015 30
1128.037 41
1128.059 34
1128.081 14
1128.102 16
1128.124 12
1128.146 15
1128.168 22
1128.189 14
1128.211 8
1128.233 27
1128.255 19
1128.276 18
1128.298 33
1128.320 35
1128.342 68
1128.363 37
1128.385 30
1128.407 40
1128.429 29
1128.450 18
1128.472 29
1128.494 22
1128.516 10
1128.537 26
1128.559 44
1128.581 46
1128.603 26
1128.624 50
1128.646 28
1128.668 11
1128.690 39
1128.711 35
1128.733 20
1128.755 25
1128.777 13
1128.799 18
1128.820 1
1128.842 5
1128.864 11
1128.886 33
1128.907 15
1128.929 15
1128.951 30
1128.973 34
1128.994 28
1129.016 16
1129.038 20
1129.060 14
1129.081 11
1129.103 22
1129.125 19
1129.147 17
1129.168 20
1129.190 8
1129.212 22
1129.234 14
1129.256 15
1129.277 28
1129.299 32
1129.321 32
1129.343 14
1129.364 25
1129.386 30
1129.408 17
1129.430 25
1129.451 32
1129.473 13
1129.495 9
1129.517 23
1129.538 33
1129.560 17
1129.582 25
1129.604 26
1129.626 32
1129.647 12
1129.669 19
1129.691 31
1129.713 43
1129.734 28
1129.756 38
1129.778 35
1129.800 39
1129.821 31
1129.843 11
1129.865 24
1129.887 17
1129.909 5
1129.930 4
1129.952 18
1129.974 21
1129.996 19
1130.017 17
1130.039 12
1130.061 32
1130.083 48
1130.105 38
1130.126 22
1130.148 19
1130.170 18
1130.192 16
1130.213 33
1130.235 30
1130.257 23
1130.279 20
1130.300 32
1130.322 50
1130.344 50
1130.366 75
1130.388 63
1130.409 43
1130.431 31
1130.453 30
1130.475 39
1130.496 45
1130.518 60
1130.540 42
1130.562 37
1130.584 44
1130.605 57
1130.627 60
1130.649 17
1130.671 22
1130.692 26
1130.714 25
1130.736 43
1130.758 18
1130.780 13
1130.801 17
1130.823 24
1130.845 22
1130.867 47
1130.888 35
1130.910 29
1130.932 44
1130.954 31
1130.976 50
1130.997 57
1131.019 22
1131.041 43
1131.063 33
1131.085 26
1131.106 43
1131.128 17
1131.150 37
1131.172 28
1131.193 27
1131.215 16
1131.237 10
1131.259 28
1131.281 32
1131.302 24
1131.324 26
1131.346 37
1131.368 24
1131.389 22
1131.411 28
1131.433 49
1131.455 47
1131.477 37
1131.498 34
1131.520 50
1131.542 45
1131.564 39
1131.586 33
1131.607 35
1131.629 33
1131.651 26
1131.673 39
1131.695 70
1131.716 33
1131.738 36
1131.760 29
1131.782 41
1131.803 27
1131.825 38
1131.847 31
1131.869 21
1131.891 24
1131.912 16
1131.934 8
1131.956 16
1131.978 31
1132.000 37
1132.021 21
1132.043 29
1132.065 29
1132.087 18
1132.109 21
1132.130 30
1132.152 15
1132.174 25
1132.196 53
1132.217 38
1132.239 40
1132.261 28
1132.283 15
1132.305 21
1132.326 28
1132.348 33
1132.370 30
1132.392 46
1132.414 40
1132.435 47
1132.457 31
1132.479 29
1132.501 36
1132.523 42
1132.544 25
1132.566 30
1132.588 36
1132.610 42
1132.632 43
1132.653 34
1132.675 28
1132.697 15
1132.719 50
1132.741 46
1132.762 34
1132.784 42
1132.806 36
1132.828 21
1132.850 16
1132.871 22
1132.893 26
1132.915 16
1132.937 19
1132.959 30
1132.980 32
1133.002 32
1133.024 35
1133.046 26
1133.068 40
1133.089 53
1133.111 60
1133.133 31
1133.155 10
1133.177 17
1133.198 9
1133.220 36
1133.242 28
1133.264 23
1133.286 28
1133.307 27
1133.329 19
1133.351 22
1133.373 21
1133.395 9
1133.416 35
1133.438 19
1133.460 17
1133.482 23
1133.504 12
1133.525 30
1133.547 45
1133.569 21
1133.591 33
1133.613 42
1133.634 45
1133.656 23
1133.678 34
1133.700 28
1133.722 46
1133.744 48
1133.765 23
1133.787 17
1133.809 32
1133.831 31
1133.853 21
1133.874 22
1133.896 14
1133.918 22
1133.940 24
1133.962 9
1133.983 32
1134.005 24
1134.027 10
1134.049 24
1134.071 40
1134.092 15
1134.114 17
1134.136 30
1134.158 68
1134.180 40
1134.202 13
1134.223 20
1134.245 21
1134.267 5
1134.289 10
1134.311 23
1134.332 33
1134.354 13
1134.376 18
1134.398 27
1134.420 16
1134.441 36
1134.463 54
1134.485 35
1134.507 43
1134.529 25
1134.551 23
1134.572 26
1134.594 24
1134.616 33
1134.638 37
1134.660 48
1134.681 20
1134.703 22
1134.725 10
1134.747 13
1134.769 19
1134.791 40
1134.812 43
1134.834 24
1134.856 15
1134.878 35
1134.900 40
1134.921 47
1134.943 31
1134.965 19
1134.987 11
1135.009 25
1135.031 23
1135.052 19
1135.074 25
1135.096 23
1135.118 36
1135.140 21
1135.161 19
1135.183 20
1135.205 25
1135.227 30
1135.249 15
1135.271 16
1135.292 20
1135.314 20
1135.336 41
1135.358 29
1135.380 45
1135.402 80
1135.423 58
1135.445 49
1135.467 36
1135.489 36
1135.511 49
1135.532 40
1135.554 26
1135.576 31
1135.598 22
1135.620 48
1135.642 45
1135.663 57
1135.685 55
1135.707 21
1135.729 9
1135.751 17
1135.773 20
1135.794 27
1135.816 17
1135.838 13
1135.860 21
1135.882 11
1135.904 26
1135.925 21
1135.947 12
1135.969 8
1135.991 8
1136.013 29
1136.035 7
1136.056 37
1136.078 21
1136.100 25
1136.122 28
1136.144 44
1136.166 31
1136.187 18
1136.209 16
1136.231 27
1136.253 27
1136.275 44
1136.297 23
1136.318 13
1136.340 21
1136.362 23
1136.384 23
1136.406 47
1136.428 43
1136.449 19
1136.471 18
1136.493 32
1136.515 17
1136.537 13
1136.559 34
1136.580 34
1136.602 36
1136.624 37
1136.646 14
1136.668 18
1136.690 14
1136.711 48
1136.733 48
1136.755 27
1136.777 25
1136.799 26
1136.821 24
1136.842 19
1136.864 27
1136.886 30
1136.908 24
1136.930 29
1136.952 30
1136.973 26
1136.995 16
1137.017 28
1137.039 31
1137.061 18
1137.083 13
1137.104 15
1137.126 12
1137.148 10
1137.170 19
1137.192 14
1137.214 19
1137.236 29
1137.257 30
1137.279 12
1137.301 16
1137.323 35
1137.345 20
1137.367 14
1137.388 33
1137.410 20
1137.432 15
1137.454 3
1137.476 25
1137.498 25
1137.519 23
1137.541 24
1137.563 15
1137.585 22
1137.607 24
1137.629 44
1137.651 44
1137.672 19
1137.694 10
1137.716 15
1137.738 56
1137.760 42
1137.782 31
1137.803 28
1137.825 12
1137.847 9
1137.869 6
1137.891 23
1137.913 36
1137.935 30
1137.956 32
1137.978 32
1138.000 19
1138.022 30
1138.044 23
1138.066 25
1138.087 35
1138.109 38
1138.131 26
1138.153 4
1138.175 11
1138.197 21
1138.219 15
1138.240 23
1138.262 30
1138.284 24
1138.306 57
1138.328 32
1138.350 40
1138.372 47
1138.393 24
1138.415 18
1138.437 20
1138.459 32
1138.481 52
1138.503 31
1138.525 36
1138.546 25
1138.568 36
1138.590 33
1138.612 28
1138.634 37
1138.656 33
1138.678 12
1138.699 12
1138.721 46
1138.743 42
1138.765 27
1138.787 25
1138.809 31
1138.831 13
1138.852 35
1138.874 29
1138.896 19
1138.918 22
1138.940 26
1138.962 24
1138.984 10
1139.005 24
1139.027 4
1139.049 19
1139.071 17
1139.093 11
1139.115 21
1139.137 18
1139.158 4
1139.180 22
1139.202 47
1139.224 13
1139.246 23
1139.268 25
1139.290 41
1139.311 63
1139.333 52
1139.355 52
1139.377 29
1139.399 14
1139.421 15
1139.443 30
1139.464 43
1139.486 26
1139.508 22
1139.530 26
1139.552 23
1139.574 18
1139.596 21
1139.617 17
1139.639 22
1139.661 22
1139.683 26
1139.705 18
1139.727 15
1139.749 17
1139.771 14
1139.792 13
1139.814 18
1139.836 13
1139.858 4
1139.880 18
1139.902 40
1139.924 25
1139.945 19
1139.967 12
1139.989 14
1140.011 27
1140.033 34
1140.055 8
1140.077 1
1140.099 10
1140.120 10
1140.142 27
1140.164 29
1140.186 13
1140.208 8
1140.230 21
1140.252 24
1140.274 45
1140.295 33
1140.317 18
1140.339 37
1140.361 20
1140.383 26
1140.405 49
1140.427 57
1140.449 19
1140.470 45
1140.492 21
1140.514 28
1140.536 38
1140.558 28
1140.580 21
1140.602 47
1140.623 36
1140.645 18
1140.667 11
1140.689 46
1140.711 44
1140.733 25
1140.755 8
1140.777 33
1140.798 35
1140.820 27
1140.842 23
1140.864 46
1140.886 54
1140.908 16
1140.930 16
1140.952 12
1140.974 14
1140.995 29
1141.017 46
1141.039 62
1141.061 43
1141.083 16
1141.105 15
1141.127 17
1141.149 28
1141.170 32
1141.192 13
1141.214 33
1141.236 35
1141.258 24
1141.280 23
1141.302 13
1141.324 8
1141.345 32
1141.367 38
1141.389 32
1141.411 22
1141.433 26
1141.455 35
1141.477 33
1141.499 67
1141.521 55
1141.542 36
1141.564 24
1141.586 25
1141.608 22
1141.630 40
1141.652 59
1141.674 55
1141.696 38
1141.717 29
1141.739 65
1141.761 23
1141.783 27
1141.805 12
1141.827 8
1141.849 10
1141.871 23
1141.893 9
1141.914 12
1141.936 18
1141.958 10
1141.980 17
1142.002 21
1142.024 22
1142.046 24
1142.068 35
1142.090 29
1142.111 6
1142.133 16
1142.155 21
1142.177 28
1142.199 24
1142.221 24
1142.243 23
1142.265 47
1142.287 39
1142.308 28
1142.330 40
1142.352 45
1142.374 29
1142.396 40
1142.418 47
1142.440 39
1142.462 24
1142.484 23
1142.505 33
1142.527 45
1142.549 72
1142.571 49
1142.593 46
1142.615 45
1142.637 71
1142.659 81
1142.681 45
1142.702 40
1142.724 39
1142.746 26
1142.768 13
1142.790 13
1142.812 19
1142.834 18
1142.856 20
1142.878 29
1142.900 21
1142.921 25
1142.943 6
1142.965 11
1142.987 17
1143.009 29
1143.031 20
1143.053 15
1143.075 29
1143.097 33
1143.119 34
1143.140 28
1143.162 17
1143.184 3
1143.206 14
1143.228 25
1143.250 11
1143.272 28
1143.294 25
1143.316 21
1143.338 6
1143.359 18
1143.381 22
1143.403 22
1143.425 20
1143.447 21
1143.469 17
1143.491 9
1143.513 32
1143.535 34
1143.557 16
1143.578 5
1143.600 17
1143.622 61
1143.644 56
1143.666 18
1143.688 21
1143.710 15
1143.732 14
1143.754 17
1143.776 26
1143.797 13
1143.819 34
1143.841 28
1143.863 17
1143.885 29
1143.907 28
1143.929 23
1143.951 24
1143.973 29
1143.995 25
1144.017 35
1144.038 31
1144.060 55
1144.082 33
1144.104 19
1144.126 9
1144.148 11
1144.170 13
1144.192 8
1144.214 4
1144.236 22
1144.258 20
1144.279 17
1144.301 19
1144.323 18
1144.345 29
1144.367 28
1144.389 31
1144.411 25
1144.433 11
1144.455 36
1144.477 45
1144.499 39
1144.520 29
1144.542 17
1144.564 35
1144.586 54
1144.608 28
1144.630 19
1144.652 32
1144.674 21
1144.696 14
1144.718 11
1144.740 16
1144.761 12
1144.783 23
1144.805 16
1144.827 26
1144.849 29
1144.871 14
1144.893 9
1144.915 16
1144.937 39
1144.959 32
1144.981 30
1145.003 41
1145.024 30
1145.046 10
1145.068 14
1145.090 25
1145.112 40
1145.134 33
1145.156 28
1145.178 17
1145.200 21
1145.222 28
1145.244 11
1145.266 10
1145.287 17
1145.309 19
1145.331 26
1145.353 47
1145.375 30
1145.397 17
1145.419 9
1145.441 15
1145.463 21
1145.485 16
1145.507 22
1145.529 30
1145.551 22
1145.572 36
1145.594 24
1145.616 26
1145.638 32
1145.660 27
1145.682 29
1145.704 12
1145.726 16
1145.748 14
1145.770 28
1145.792 41
1145.814 62
1145.836 27
1145.857 19
1145.879 27
1145.901 22
1145.923 28
1145.945 19
1145.967 16
[truncated: 1,030,936 more chars]
