# Supplementary material for: Identifying Archaeological Bone via Non-Destructive ZooMS and the Materiality of Symbolic Expression: Examples from Iroquoian Bone Points
Source: Sci Rep. 2019 Jul 30;9:11027. doi: 10.1038/s41598-019-47299-x (PMC6667708; doi:10.1038/s41598-019-47299-x)
Supplement: Supplementary file 2 — Supplementary Datafiles [file 41598_2019_47299_MOESM2_ESM.zip › McGrath et al Supplementary Datafiles/Data set S2_ForcedBagSpectra/DR-1454s_FORCED_1.txt]

820.05655089631	17
820.075091694953	22
820.093632703494	25
820.112173921933	17
820.13071535027	24
820.149256988658	15
820.167798836793	14
820.186340894826	12
820.204883163062	10
820.223425640891	16
820.241968328924	25
820.260511226703	45
820.279054334381	29
820.29759765211	17
820.316141179737	44
820.334684917262	23
820.353228864838	28
820.371773022161	21
820.390317389382	34
820.408861966654	19
820.427406753977	37
820.445951750894	42
820.464496958014	26
820.483042375033	18
820.501588001798	31
820.520133838615	26
820.538679885329	19
820.557226141943	9
820.575772608607	15
820.594319285171	13
820.61286617148	20
820.631413267841	9
820.649960574252	11
820.668508090411	15
820.687055816467	8
820.705603752575	15
820.724151898582	13
820.742700254487	11
820.761248820444	9
820.779797596147	4
820.798346581749	11
820.816895777402	10
820.835445182954	10
820.853994798405	20
820.872544623907	21
820.891094659308	19
820.909644904455	12
820.928195359654	18
820.946746024751	21
820.965296899748	24
820.983847984795	7
821.002399279589	5
821.020950784435	16
821.03950249918	20
821.058054423823	13
821.076606558366	10
821.09515890296	17
821.113711457452	15
821.132264221692	13
821.150817195983	10
821.169370380325	19
821.187923774414	18
821.206477378402	20
821.225031192442	25
821.24358521638	27
821.262139450218	24
821.280693894107	19
821.299248547743	21
821.317803411431	42
821.336358485017	50
821.35491376835	35
821.373469261888	67
821.392024965172	74
821.410580878355	66
821.429137001589	44
821.447693334876	37
821.466249877757	31
821.484806630842	37
821.503363593673	26
821.521920766556	18
821.540478149339	23
821.559035742021	15
821.577593544602	16
821.596151557082	4
821.614709779614	13
821.633268211893	13
821.651826854224	24
821.670385706606	19
821.688944768583	14
821.707504040765	13
821.726063522845	15
821.744623214673	18
821.763183116552	6
821.781743228483	6
821.800303550161	16
821.818864081739	12
821.837424823368	17
821.855985774897	6
821.874546936325	12
821.893108307653	12
821.911669889033	7
821.930231680159	6
821.948793681338	7
821.967355892416	14
821.985918313394	12
822.004480944424	16
822.0230437852	17
822.041606836029	13
822.060170096757	23
822.078733567385	11
822.097297247912	14
822.11586113834	12
822.134425238819	2
822.152989549045	17
822.171554069476	22
822.190118799654	22
822.208683739732	17
822.227248889861	20
822.245814249738	22
822.264379819668	17
822.282945599496	20
822.301511589225	19
822.320077788853	20
822.338644198534	30
822.357210818114	27
822.375777647594	42
822.394344686974	42
822.412911936253	33
822.431479395432	54
822.450047064664	55
822.468614943795	38
822.487183032826	26
822.505751331757	40
822.524319840741	31
822.542888559471	29
822.561457488254	18
822.580026626937	29
822.59859597552	17
822.617165534003	15
822.635735302538	13
822.65430528082	7
822.672875469155	13
822.69144586739	20
822.710016475677	7
822.728587293712	11
822.747158321647	6
822.765729559634	19
822.784301007521	17
822.802872665308	16
822.821444532996	18
822.840016610583	6
822.858588898223	11
822.877161395763	12
822.895734103202	2
822.914307020542	6
822.932880147935	5
822.951453485075	17
822.970027032268	14
822.988600789361	16
823.007174756201	8
823.025748933247	15
823.04432332004	13
823.062897916886	15
823.081472723632	7
823.100047740279	21
823.118622966673	12
823.137198403272	12
823.155774049771	23
823.174349906018	34
823.192925972318	29
823.211502248519	16
823.230078734619	21
823.248655430772	23
823.267232336673	28
823.285809452627	21
823.304386778481	17
823.322964314235	15
823.34154205989	39
823.360120015598	41
823.378698181206	37
823.397276556561	34
823.41585514197	51
823.434433937432	52
823.453012942641	42
823.471592157751	35
823.490171582914	36
823.508751217977	43
823.527331062941	14
823.545911117957	29
823.564491382722	22
823.583071857387	24
823.601652542258	14
823.620233436876	11
823.638814541243	11
823.657395855815	25
823.675977380288	21
823.694559114508	19
823.713141058782	6
823.731723212956	19
823.750305577031	15
823.768888151159	13
823.787470935188	5
823.806053928964	15
823.824637132794	8
823.843220546677	11
823.861804170308	6
823.88038800384	14
823.898972047425	11
823.917556300911	4
823.936140764297	9
823.954725437584	12
823.973310320771	2
823.991895414012	10
824.010480717154	10
824.029066230196	12
824.04765195314	15
824.066237886136	22
824.084824028881	13
824.103410381679	16
824.121996944378	18
824.140583716825	18
824.159170699478	23
824.177757891879	10
824.196345294181	25
824.214932906537	8
824.233520728946	25
824.25210876095	21
824.270697003161	26
824.28928545512	10
824.307874117133	23
824.326462989046	34
824.345052070861	29
824.363641362576	34
824.382230864192	38
824.400820575862	43
824.41941049728	26
824.438000628904	19
824.456590970277	36
824.475181521551	35
824.493772282725	33
824.512363253954	11
824.530954435083	25
824.549545826114	20
824.568137427045	13
824.58672923803	12
824.605321258764	19
824.623913489551	11
824.64250593024	23
824.661098580829	7
824.67969144132	12
824.698284511865	23
824.716877792157	17
824.735471282504	5
824.754064982752	6
824.772658892901	10
824.791253013104	10
824.809847343055	9
824.828441883061	4
824.847036632967	14
824.865631592775	10
824.884226762484	13
824.902822142094	11
824.921417731758	29
824.940013531324	55
824.95860954079	74
824.977205760158	142
824.995802189428	323
825.014398828751	698
825.032995677976	981
825.051592736949	1320
825.070190005976	1571
825.088787485057	1463
825.107385173887	1198
825.125983072771	845
825.144581181557	510
825.163179500091	344
825.181778028679	228
825.200376767322	126
825.218975715713	107
825.237574874158	82
825.256174242505	59
825.274773820753	54
825.293373608903	48
825.311973607107	57
825.330573815059	25
825.349174233066	32
825.367774860975	36
825.386375698784	43
825.404976746496	35
825.423578004262	31
825.442179471929	30
825.460781149345	36
825.479383036816	41
825.497985134341	38
825.516587441614	36
825.535189958789	32
825.553792686019	26
825.57239562315	41
825.590998770183	21
825.609602127271	25
825.628205694107	22
825.646809470845	13
825.66541345779	21
825.684017654332	19
825.702622060927	20
825.721226677578	13
825.739831503977	26
825.758436540431	22
825.777041786786	16
825.795647243044	31
825.814252909203	17
825.832858785416	16
825.851464871379	21
825.870071167397	12
825.888677673316	12
825.907284389136	16
825.925891315012	22
825.944498450637	10
825.963105796316	28
825.981713351897	51
826.000321117381	99
826.018929092765	209
826.037537278052	287
826.056145673394	405
826.074754278637	399
826.093363093783	431
826.11197211883	342
826.13058135378	223
826.149190798784	136
826.16780045369	91
826.186410318345	56
826.205020393056	60
826.223630677821	49
826.242241172335	43
826.260851876904	32
826.279462791375	39
826.298073915749	13
826.316685249871	19
826.335296794201	12
826.353908548433	24
826.372520512415	34
826.391132686452	56
826.40974507039	49
826.428357664231	36
826.446970467974	30
826.465583481772	35
826.484196705472	25
826.502810139074	29
826.521423782579	21
826.540037635986	25
826.558651699447	18
826.577265972659	18
826.595880455925	9
826.614495149093	13
826.633110052164	25
826.651725165137	19
826.670340488165	12
826.688956021096	9
826.707571763929	2
826.726187716664	20
826.744803879301	6
826.763420251841	7
826.782036834436	27
826.800653626933	23
826.819270629333	28
826.837887841635	16
826.856505263992	5
826.875122896099	5
826.893740738261	15
826.912358790326	9
826.93097705214	12
826.949595524163	11
826.968214206088	20
826.986833097762	31
827.005452199492	44
827.024071511124	32
827.042691032659	58
827.061310764096	61
827.079930705589	92
827.098550856831	79
827.117171218129	54
827.135791789482	34
827.154412570432	34
827.173033561591	38
827.191654762652	29
827.210276173615	25
827.228897794328	21
827.24751962525	28
827.266141665922	20
827.284763916496	32
827.303386377126	21
827.322009047658	29
827.340631928093	34
827.359255018431	39
827.377878318824	49
827.396501828967	58
827.415125549166	60
827.433749479267	66
827.452373619271	70
827.470997969178	58
827.489622529141	48
827.508247298854	42
827.526872278622	26
827.545497468293	34
827.564122867867	39
827.582748477497	17
827.601374297029	9
827.620000326311	16
827.638626565649	24
827.65725301489	26
827.675879674034	27
827.694506543234	17
827.713133622337	7
827.731760911189	13
827.750388410098	12
827.769016119062	12
827.787644037777	9
827.806272166394	10
827.824900505067	12
827.843529053643	13
827.862157812122	13
827.880786780657	8
827.899415958943	5
827.918045347131	9
827.936674945375	18
827.955304753522	16
827.973934771572	18
827.992564999679	13
828.011195437535	19
828.029826085448	19
828.048456943263	14
828.067088010982	17
828.085719288604	8
828.104350776282	18
828.122982473863	22
828.141614381194	11
828.160246498581	26
828.178878825872	32
828.197511363065	17
828.216144110315	25
828.234777067468	22
828.253410234372	16
828.272043611484	33
828.290677198347	35
828.309310995113	23
828.327945001935	18
828.346579218661	16
828.365213645137	11
828.383848281822	33
828.402483128257	36
828.421118184596	47
828.439753450991	59
828.45838892729	53
828.477024613491	33
828.495660509597	39
828.514296615758	18
828.53293293167	27
828.551569457638	22
828.57020619351	12
828.588843139285	16
828.607480294964	5
828.626117660699	10
828.644755236184	27
828.663393021726	17
828.682031017171	14
828.70066922252	11
828.719307637925	16
828.737946263234	14
828.756585098294	9
828.77522414341	13
828.793863398429	14
828.812502863352	17
828.831142538332	11
828.849782423215	8
828.868422517848	12
828.887062822539	4
828.905703337286	5
828.924344061783	13
828.942984996184	17
828.961626140642	22
828.980267495004	13
828.998909059269	16
829.017550833438	14
829.036192817663	5
829.05483501164	4
829.073477415672	23
829.092120029609	12
829.11076285345	19
829.129405887347	11
829.148049130995	16
829.166692584699	15
829.185336248308	27
829.20398012182	19
829.222624205236	23
829.241268498709	15
829.259913001932	19
829.278557715213	22
829.297202638397	19
829.315847771485	17
829.334493114477	40
829.353138667526	55
829.371784430479	39
829.390430403183	33
829.409076585943	72
829.427722978761	84
829.44636958133	102
829.465016393955	75
829.483663416485	76
829.502310648765	94
829.520958091102	52
829.539605743497	50
829.558253605642	43
829.576901677844	20
829.595549959951	31
829.614198451808	30
829.632847153876	17
829.651496065694	21
829.67014518757	8
829.68879451935	16
829.707444061034	8
829.726093812468	14
829.744743774113	12
829.763393945663	22
829.782044326963	15
829.80069491832	14
829.819345719582	31
829.837996730748	9
829.856647951817	11
829.875299382945	15
829.893951023823	9
829.912602874759	17
829.931254935752	17
829.949907206495	18
829.968559687144	10
829.987212377849	20
830.005865278459	8
830.024518388973	6
830.043171709392	18
830.061825239868	20
830.080478980095	17
830.099132930379	20
830.117787090568	15
830.136441460508	14
830.155096040658	15
830.173750830713	12
830.192405830519	16
830.211061040383	12
830.229716460151	28
830.248372089823	18
830.2670279294	27
830.285683979034	28
830.30434023842	30
830.322996707863	12
830.341653387211	13
830.360310276463	22
830.378967375773	23
830.397624684987	43
830.416282203953	43
830.434939932976	45
830.453597872057	58
830.472256020736	49
830.490914379626	45
830.50957294842	44
830.528231726966	24
830.546890715723	35
830.565549914231	20
830.584209322644	25
830.602868941115	18
830.62152876949	16
830.640188807617	17
830.658849055955	20
830.677509514044	16
830.696170182037	24
830.714831060089	19
830.733492148045	20
830.752153445906	13
830.770814953672	12
830.789476671496	9
830.808138599071	13
830.826800736704	10
830.845463084242	14
830.864125641685	11
830.882788409032	22
830.901451386437	6
830.920114573748	10
830.938777970809	14
830.957441577929	20
830.976105395107	20
830.994769421883	9
831.01343365887	17
831.032098105763	14
831.05076276256	13
831.069427629262	15
831.088092705869	8
831.10675799238	17
831.125423488951	21
831.144089195425	13
831.162755111805	22
831.18142123809	13
831.200087574433	17
831.218754120528	14
831.237420876681	31
831.256087842739	27
831.274755018548	22
831.293422404569	22
831.312090000495	26
831.330757806173	21
831.34942582191	47
831.368094047551	55
831.386762483097	46
831.405431128548	66
831.424099984058	100
831.44276904932	94
831.46143832464	106
831.480107809865	70
831.498777504995	52
831.517447410184	37
831.536117525278	30
831.554787850123	43
831.573458385027	43
831.592129129836	18
831.610800084551	22
831.629471249324	23
831.648142624002	24
831.666814208432	20
831.685486003074	9
831.704158007468	5
831.722830221767	13
831.741502646125	15
831.760175280388	13
831.778848124556	9
831.797521178629	10
831.816194442608	10
831.834867916646	6
831.853541600435	8
831.872215494283	8
831.890889598037	5
831.909563911696	6
831.928238435414	13
831.946913168883	20
831.965588112412	18
831.984263265845	17
832.002938629184	8
832.021614202429	5
832.040289985733	8
832.058965978788	12
832.077642181902	22
832.096318594922	17
832.114995217847	18
832.133672050678	7
832.152349093568	14
832.171026346363	18
832.189703808911	26
832.20838148167	21
832.227059364182	18
832.245737456599	21
832.264415759075	23
832.283094271457	21
832.301772993745	32
832.320451925938	37
832.339131068036	24
832.357810420194	29
832.376489982104	30
832.395169754227	51
832.413849735948	44
832.432529927881	41
832.451210329567	61
832.469890941159	42
832.48857176281	54
832.50725279452	36
832.525934035828	25
832.54461548735	28
832.563297148777	25
832.581979019956	49
832.600661101195	50
832.619343392339	49
832.638025893389	36
832.656708604499	34
832.67539152536	21
832.694074656281	39
832.712757997108	34
832.731441547841	22
832.750125308633	12
832.768809279177	8
832.787493459781	13
832.806177850291	27
832.824862450552	15
832.843547261027	5
832.862232281255	15
832.880917511388	12
832.899602951581	20
832.918288601679	16
832.936974461684	16
832.955660531748	7
832.974346811564	17
832.993033301287	16
833.011720001222	16
833.03040691091	31
833.049094030504	27
833.067781360004	22
833.086468899564	16
833.105156648876	21
833.123844608247	23
833.142532777679	13
833.161221156709	21
833.179909745952	23
833.198598545102	38
833.217287554004	25
833.235976772966	25
833.254666201987	35
833.273355840761	31
833.292045689595	30
833.310735748181	26
833.329426016828	34
833.34811649538	36
833.366807183992	29
833.385498082357	44
833.404189190628	55
833.422880508958	43
833.441572037195	51
833.460263775339	47
833.478955723542	45
833.497647881498	31
833.516340249513	40
833.535032827435	38
833.553725615263	36
833.572418612998	27
833.591111820793	18
833.60980523834	5
833.628498865947	20
833.647192703461	30
833.665886750881	23
833.684581008207	16
833.703275475593	17
833.721970152886	26
833.740665039932	19
833.759360137037	15
833.778055444203	10
833.796750961121	7
833.8154466881	13
833.834142624985	14
833.852838771622	6
833.87153512832	13
833.890231695079	7
833.90892847159	6
833.927625458161	4
833.946322654639	10
833.965020061023	12
833.983717677314	17
834.002415503665	20
834.021113539769	20
834.039811785933	17
834.058510242004	24
834.077208907827	16
834.095907783865	26
834.114606869809	19
834.133306165507	7
834.152005671264	18
834.170705386929	15
834.1894053125	34
834.208105447977	36
834.226805793515	35
834.245506348806	27
834.264207114158	29
834.28290808957	19
834.301609274735	26
834.320310669806	27
834.339012274938	28
834.357714089824	40
834.376416114923	23
834.395118349776	41
834.413820794535	50
834.432523449355	44
834.451226314081	39
834.469929388561	44
834.488632673101	38
834.507336167702	24
834.526039872056	23
834.544743786471	26
834.563447910793	25
834.582152245021	35
834.600856789003	20
834.619561543199	13
834.638266507302	13
834.656971681158	23
834.675677065075	20
834.694382658899	16
834.71308846263	13
834.731794476421	11
834.75050070012	15
834.769207133572	13
834.787913777084	18
834.806620630504	12
834.82532769383	13
834.844034967218	19
834.862742450512	13
834.88145014356	10
834.900158046823	12
834.918866159839	6
834.937574482762	14
834.956283015745	12
834.974991758636	8
834.993700711281	10
835.012409873986	13
835.031119246752	18
835.049828829272	19
835.068538621852	17
835.08724862434	21
835.105958836735	24
835.124669259037	19
835.1433798914	15
835.162090733517	20
835.180801785694	25
835.19951304778	20
835.218224519618	21
835.236936201671	17
835.255648093632	19
835.274360195346	28
835.293072507121	25
835.311785028804	28
835.330497760394	28
835.349210701891	24
835.367923853449	29
835.386637214761	43
835.405350786134	30
835.424064567569	31
835.442778558757	32
835.461492759852	40
835.480207171009	34
835.498921792073	26
835.517636623044	20
835.536351663923	23
835.555066914864	25
835.573782375558	14
835.592498046313	11
835.611213926976	30
835.629930017392	25
835.648646318024	15
835.667362828409	12
835.686079548702	12
835.704796479056	8
835.723513619472	13
835.742230969488	11
835.760948529718	18
835.779666299857	12
835.798384279749	16
835.817102469703	6
835.835820869564	13
835.854539479333	14
835.873258299164	9
835.891977328748	20
835.910696568394	11
835.929416017947	7
835.948135677408	1
835.966855546778	11
835.985575626208	12
836.004295915546	6
836.023016414639	7
836.041737123792	13
836.060458043008	11
836.079179171977	18
836.097900510854	11
836.116622059793	13
836.13534381864	8
836.154065787394	19
836.17278796621	19
836.19151035478	40
836.210232953412	43
836.228955761952	29
836.247678780245	26
836.266402008755	35
836.285125447018	31
836.303849095189	27
836.322572953422	42
836.341297021563	104
836.360021299766	91
836.378745787723	161
836.397470485588	208
836.416195393515	250
836.434920511196	246
836.453645839092	188
836.472371376743	133
836.491097124302	108
836.509823081922	66
836.528549249451	46
836.547275626734	51
836.566002214079	29
836.584729011486	37
836.603456018647	30
836.62218323587	28
836.640910663001	23
836.659638299887	23
836.678366146988	21
836.697094203843	16
836.715822470607	15
836.734550947433	12
836.753279634167	20
836.772008530809	14
836.790737637359	12
836.809466953972	10
836.828196480338	12
836.846926216767	9
836.865656163105	12
836.88438631935	11
836.903116685657	13
836.921847261719	7
836.940578047689	15
836.959309043876	13
836.978040249817	18
836.996771665666	16
837.015503291423	15
837.034235127243	8
837.052967172817	6
837.071699428453	13
837.090431894152	14
837.109164569605	16
837.127897454967	25
837.146630550391	30
837.165363855723	23
837.184097370964	24
837.202831096113	31
837.221565031325	26
837.240299176291	18
837.259033531319	25
837.277768096256	18
837.296502871102	32
837.315237855856	39
837.333973050672	51
837.352708455243	49
837.371444069877	54
837.390179894419	80
837.40891592887	102
837.427652173383	92
837.446388627805	103
837.465125291981	73
837.48386216622	65
837.502599250368	38
837.521336544424	44
837.540074048543	39
837.55881176257	36
837.577549686353	30
837.596287820197	19
837.615026164105	8
837.633764717613	12
837.652503481338	14
837.671242454972	10
837.689981638514	5
837.708721031965	7
837.727460635325	7
837.746200448593	31
837.764940471925	23
837.783680705165	15
837.802421148314	16
837.821161801372	10
837.839902664492	16
837.858643737367	24
837.877385020306	15
837.896126513153	7
837.914868215755	12
837.933610128573	13
837.952352251147	12
837.971094583784	6
837.989837126329	19
838.008579878783	13
838.027322840993	9
838.046066013419	13
838.064809395754	13
838.083552987844	11
838.102296789997	15
838.12104080206	9
838.139785024185	7
838.158529456065	10
838.177274097854	18
838.196018949706	25
838.214764011467	7
838.233509283137	16
838.252254764871	17
838.271000456359	20
838.289746357911	31
838.308492469371	21
838.327238790587	23
838.34598532202	27
838.364732063207	37
838.383479014304	44
838.402226175465	52
838.420973546534	48
838.439721127512	54
838.458468918554	56
838.477216919351	32
838.495965130211	33
838.514713550981	17
838.533462181659	27
838.552211022247	17
838.570960072744	27
838.589709333304	24
838.60845880362	34
838.627208483999	8
838.645958374441	17
838.664708474485	35
838.683458784745	11
838.702209304916	17
838.720960034841	10
838.73971097483	15
838.758462124882	13
838.77721348469	17
838.795965054407	14
838.814716834187	15
838.833468823877	11
838.852221023476	14
838.870973433139	13
838.889726052557	16
838.908478881884	19
838.927231921275	18
838.945985170576	14
838.964738629786	15
838.98349229906	18
839.002246178088	20
839.021000267181	19
839.039754566183	41
839.058509075095	37
839.077263793916	53
839.096018722801	37
839.114773861441	35
839.133529210145	49
839.152284768758	18
839.171040537281	24
839.189796515714	23
839.208552704211	18
839.227309102617	16
839.246065710778	19
839.264822529004	11
839.283579557293	23
839.302336795337	25
839.321094243446	13
839.339851901464	27
839.358609769238	34
839.377367847075	34
839.396126134977	34
839.414884632634	32
839.433643340355	33
839.452402257985	39
839.471161385372	44
839.489920722976	45
839.508680270336	29
839.52744002776	24
839.546199995094	14
839.564960172338	26
839.583720559337	40
839.602481156554	18
839.621241963527	21
839.640002980565	15
839.658764207512	18
839.677525644369	23
839.696287291136	16
839.715049147812	18
839.733811214553	13
839.75257349105	14
839.771335977611	13
839.790098674236	15
839.808861580616	13
839.827624696907	13
839.846388023262	17
839.865151559372	10
839.883915305701	9
839.902679261786	10
839.921443427781	14
839.94020780384	10
839.958972389809	14
839.977737185688	14
839.996502191323	15
840.015267407177	12
840.034032832786	29
840.05279846846	30
840.071564314044	31
840.090330369538	24
840.109096634788	30
840.127863110256	21
840.146629795635	15
840.16539669077	22
840.184163795969	21
840.202931111078	19
840.221698636097	13
840.240466371181	20
840.259234316175	20
840.278002470925	19
840.29677083574	13
840.315539410465	19
840.3343081951	20
840.353077189799	22
840.371846394409	33
840.390615808775	23
840.409385433206	45
840.428155267701	41
840.446925311952	32
840.465695566268	24
840.484466030494	23
840.503236704476	14
840.522007588523	39
840.540778682635	24
840.559549986502	33
840.578321500435	12
840.597093224278	16
840.615865157876	35
840.634637301694	24
840.653409655268	13
840.672182218907	11
840.690954992457	9
840.709727975916	10
840.728501169132	16
840.747274572567	19
840.766048185759	11
840.784822009015	15
840.803596042182	10
840.822370285259	15
840.841144738247	13
840.859919401145	19
840.878694274108	11
840.897469356982	10
840.916244649612	33
840.935020152462	39
840.953795865067	111
840.972571787584	266
840.991347920165	521
841.010124262657	788
841.02890081506	1037
841.047677577373	1186
841.066454549751	1031
841.085231731886	650
841.104009123932	535
841.122786726196	363
841.141564538063	261
841.16034256015	188
841.179120791992	112
841.197899233746	84
841.216677885565	62
841.235456747448	65
841.254235818934	33
841.273015100639	47
841.291794592256	28
841.310574293628	34
841.329354205066	36
841.348134326415	26
841.366914657675	43
841.385695199	52
841.404475950081	38
841.423256911228	62
841.442038082285	41
841.460819463254	49
841.479601054133	51
841.498382855078	52
841.517164865933	34
841.535947086546	43
841.554729517223	35
841.573512157966	35
841.592295008466	25
841.611078069031	29
841.629861339507	15
841.64864481974	37
841.667428510038	21
841.686212410401	29
841.704996520521	18
841.723780840707	21
841.742565370804	23
841.761350110657	8
841.780135060731	11
841.798920220561	10
841.817705590456	10
841.836491170109	13
841.855276959981	16
841.87406295961	28
841.89284916915	18
841.911635588602	9
841.930422218119	16
841.949209057547	38
841.967996106887	54
841.986783366137	116
842.005570835299	166
842.024358514527	269
842.043146403666	251
842.061934502561	233
842.080722811677	189
842.09951133055	167
842.118300059334	91
842.137088998184	80
842.155878146945	51
842.174667505463	37
842.193457074201	29
842.212246852696	24
842.231036841102	38
842.249827039575	21
842.268617447958	18
842.287408066254	27
842.306198894615	14
842.324989932733	17
842.343781180762	31
842.362572638857	37
842.381364307019	40
842.400156184782	53
842.418948272767	80
842.437740570508	116
842.456533078315	108
842.475325796034	144
842.494118723664	128
842.512911861205	122
842.531705208659	86
842.550498766178	60
842.569292533609	44
842.588086510951	44
842.606880698205	24
842.625675095371	44
842.644469702603	18
842.663264519746	21
842.682059546647	9
842.700854783613	17
842.719650230646	19
842.738445887436	26
842.757241754138	15
842.776037830905	13
842.794834117585	10
842.813630614176	14
842.832427320834	8
842.851224237248	21
842.870021363729	15
842.888818700122	12
842.907616246426	19
842.926414002643	12
842.94521196877	22
842.964010144965	41
842.982808530916	40
843.001607126934	76
843.020405933019	76
843.039204948706	76
843.058004174614	87
843.076803610433	109
843.095603256011	59
843.114403111809	54
843.133203177364	24
843.152003452832	28
843.170803938365	50
843.189604633811	37
843.208405539014	26
843.227206654284	41
843.24600797962	29
843.264809514714	11
843.283611259874	16
843.302413214946	29
843.321215379776	32
843.340017754826	38
843.358820339635	18
843.377623134355	21
843.396426139141	32
843.41522935384	49
843.434032778451	79
843.452836412974	93
843.471640257564	111
843.490444311911	90
843.509248576325	68
843.528053050651	57
843.546857734889	48
843.56566262904	44
843.584467733257	31
843.603273047231	26
843.622078571427	26
843.640884305381	21
843.659690249247	28
843.678496403024	20
843.697302766869	15
843.716109340626	12
843.734916124141	19
843.753723117877	12
843.772530321371	11
843.791337734777	9
843.81014535825	21
843.828953191635	9
843.847761234933	6
843.866569488143	13
843.885377951419	21
843.904186624454	15
843.922995507555	12
843.941804600569	11
843.960613903496	21
843.979423416334	14
843.99823313924	36
844.017043071903	23
844.035853214634	26
844.054663567431	28
844.073474129832	25
844.092284902455	18
844.111095884989	15
844.129907077282	16
844.148718479642	28
844.167530091915	28
844.186341914099	15
844.205153946351	17
844.223966188516	34
844.242778640438	20
844.261591302428	20
844.280404174485	26
844.2992172563	12
844.318030548027	15
844.336844049822	30
844.355657761529	46
844.374471683149	21
844.393285814836	32
844.412100156126	45
844.430914707639	33
844.449729469064	39
844.468544440402	46
844.487359621652	52
844.50617501297	45
844.524990614046	26
844.543806425189	24
844.562622446245	39
844.581438677213	18
844.600255118095	30
844.619071769044	17
844.63788862975	21
844.656705700525	17
844.675522981212	14
844.694340471812	9
844.713158172325	17
844.731976082905	6
844.750794203398	8
844.76961253365	7
844.788431073969	15
844.807249824355	10
844.8260687845	8
844.844887954712	9
844.863707334837	9
844.88252692472	2
844.901346724826	10
844.92016673469	11
844.938986954466	11
844.957807384311	7
844.976628024068	24
844.995448873739	34
845.014269933322	40
845.033091202973	58
845.051912682383	61
845.07073437186	45
845.08955627125	40
845.108378380553	42
845.12720069977	26
845.146023229054	26
845.164845968096	20
845.183668917206	19
845.20249207623	20
845.221315445166	18
845.240139024171	17
845.258962812933	19
845.277786811764	25
845.296611020507	13
845.315435439165	19
845.334260067734	28
845.353084906372	36
845.371909954769	40
845.390735213233	42
845.409560681611	49
845.428386359902	84
845.447212248106	112
845.466038346378	120
845.484864654563	95
845.503691172662	108
845.522517900674	82
845.541344838599	32
845.560171986592	19
845.578999344344	28
845.597826912164	27
845.616654689897	29
845.635482677544	25
845.654310875104	19
845.673139282732	10
845.691967900119	12
845.710796727729	29
845.729625765097	14
845.748455012379	3
845.767284469574	6
845.786114136837	12
845.804944013859	15
845.823774101104	10
845.842604398108	12
845.861434905025	14
845.880265622011	19
845.899096548755	13
845.917927685568	19
845.936759032294	14
845.955590589088	10
845.974422355641	12
845.993254332108	17
846.012086518643	33
846.030918915092	39
846.049751521454	33
846.068584337885	26
846.087417364074	31
846.106250600332	28
846.125084046504	25
846.143917702434	27
846.162751568588	25
846.1815856445	37
846.200419930326	19
846.219254426221	25
846.238089132184	25
846.256924047751	32
846.275759173542	10
846.294594509092	36
846.31343005471	23
846.332265810242	21
846.351101775687	29
846.369937951047	23
846.38877433632	47
846.407610931662	49
846.426447736918	62
846.445284751932	54
846.46412197717	55
846.482959412168	57
846.501797057079	53
846.520634912058	30
846.539472976952	35
846.55831125176	24
846.577149736481	27
846.595988431271	16
846.61482733582	20
846.633666450438	6
846.652505774971	17
846.671345309262	19
846.690185053776	14
846.70902500805	8
846.727865172393	9
846.74670554665	13
846.76554613082	8
846.784386924905	7
846.803227928904	3
846.822069142972	7
846.840910566799	10
846.859752200694	9
846.878594044504	6
846.897436098228	16
846.916278362021	15
846.935120835728	8
846.953963519194	10
846.97280641273	7
846.991649516334	26
847.010492829543	9
847.029336352976	21
847.048180086322	26
847.067024029583	19
847.085868182759	23
847.104712545848	26
847.123557118851	14
847.142401901924	20
847.161246894911	17
847.180092097658	20
847.198937510628	27
847.217783133358	22
847.236628966002	32
847.255475008715	30
847.274321261343	27
847.293167723885	16
847.312014396341	18
847.330861278866	37
847.349708371306	36
847.368555673505	38
847.387403185774	27
847.406250907957	40
847.425098840054	53
847.443946982221	29
847.462795334302	55
847.481643896142	39
847.500492668207	23
847.519341650031	37
847.53819084177	40
847.557040243579	31
847.575889855301	27
847.594739676783	12
847.613589708335	17
847.632439949956	17
847.651290401337	20
847.670141062787	19
847.688991934152	16
847.707843015277	14
847.726694306625	15
847.745545807734	10
847.764397518757	9
847.78324943985	10
847.802101570857	16
847.820953911779	12
847.839806462615	17
847.858659223521	14
847.877512194187	15
847.896365374923	14
847.915218765728	19
847.934072366137	15
847.952926176772	5
847.971780197321	10
847.99063442763	11
848.009488868009	22
848.028343518302	6
848.04719837851	17
848.066053448788	13
848.084908728826	14
848.103764218933	15
848.122619918955	18
848.141475828892	12
848.160331948744	18
848.179188278666	23
848.198044818502	21
848.216901568254	27
848.235758527765	31
848.254615697501	20
848.273473077152	19
848.292330666563	23
848.311188466044	18
848.33004647544	18
848.348904694595	23
848.367763123976	20
848.386621763271	35
848.405480612327	39
848.424339671452	28
848.443198940493	45
848.462058419449	57
848.480918108474	25
848.499778007259	33
848.518638116115	42
848.537498434886	29
848.556358963571	18
848.575219702172	20
848.594080650843	22
848.612941809429	16
848.631803177775	11
848.650664756191	12
848.669526544677	21
848.688388542923	14
848.707250751085	24
848.726113169316	22
848.744975797463	20
848.763838635525	11
848.782701683658	10
848.80156494155	20
848.820428409358	11
848.839292087235	13
848.858155975028	21
848.877020072737	13
848.895884380515	16
848.914748898054	11
848.933613625663	16
848.952478563188	5
848.971343710627	1
848.990209067982	9
849.009074635408	13
849.027940412593	20
849.046806399849	35
849.065672597021	24
849.084539004108	14
849.10340562111	14
849.122272448182	13
849.14113948517	26
849.160006732074	23
849.178874188892	35
849.197741855627	40
849.216609732276	19
849.235477818997	19
849.254346115632	21
849.273214622183	20
849.29208333865	21
849.310952265187	19
849.329821401484	13
849.348690747698	15
849.367560304136	32
849.38643007018	23
849.40530004645	27
849.424170232481	32
849.443040628427	38
849.461911234443	30
849.48078205053	46
849.499653076223	27
849.518524312141	28
849.53739575782	20
849.55626741357	17
849.575139279235	26
849.594011354817	12
849.612883640313	24
849.631756135726	26
849.650628841209	19
849.669501756453	18
849.688374881922	12
849.707248217152	9
849.726121762299	10
849.74499551736	7
849.763869482493	12
849.782743657541	5
849.801618042506	5
849.820492637386	9
849.839367442181	5
849.858242457048	5
849.877117681831	17
849.895993116374	6
849.914868761143	13
849.933744615673	7
849.952620680119	18
849.971496954636	15
849.990373439069	25
850.009250133418	18
850.028127037682	28
850.047004152018	29
850.065881476114	21
850.084759010282	29
850.103636754365	16
850.122514708365	14
850.14139287228	21
850.160271246267	10
850.179149830014	18
850.198028623833	20
850.216907627568	10
850.235786841218	13
850.254666264785	19
850.273545898423	9
850.292425741977	27
850.311305795292	33
850.330186058833	12
850.349066532135	20
850.367947215353	31
850.386828108643	30
850.405709211849	37
850.424590524815	51
850.443472048009	55
850.462353780963	53
850.481235723833	43
850.500117876775	43
850.519000239633	23
850.537882812407	25
850.556765595097	30
850.575648587859	24
850.594531790382	13
850.613415202976	21
850.632298825486	8
850.651182657913	13
850.670066700412	9
850.688950952671	9
850.707835414846	9
850.726720087249	12
850.745604969412	3
850.764490061492	8
850.783375363488	9
850.802260875556	16
850.821146597385	12
850.840032529285	14
850.858918671257	18
850.877805022991	14
850.89669158464	11
850.915578356362	14
850.934465338	2
850.953352529554	20
850.972239931024	13
850.991127542567	8
851.01001536387	16
851.028903395246	19
851.047791636537	22
851.066680087746	14
851.085568748871	13
851.104457620067	14
851.123346701025	16
851.142235992055	22
851.161125493001	23
851.180015203864	17
851.198905124799	24
851.217795255495	20
851.236685596263	22
851.255576146947	27
851.274466907548	25
851.293357878066	18
851.312249058501	17
851.331140449007	40
851.35003204943	33
851.36892385977	18
851.387815880026	31
851.406708110199	33
851.425600550445	27
851.444493200607	26
851.46338606053	30
851.48227913068	24
851.501172410593	43
851.520065900422	29
851.538959600323	20
851.55785351014	18
851.576747629719	29
851.595641959526	15
851.614536499094	18
851.63343124858	22
851.652326208137	20
851.671221377611	15
851.690116757002	14
851.709012346309	6
851.727908145689	16
851.746804154831	15
851.765700374045	11
851.784596803176	16
851.803493442223	9
851.822390291188	7
851.841287350225	18
851.860184619023	7
851.879082097894	10
851.897979786837	7
851.916877685542	2
851.935775794164	19
851.954674112858	12
851.973572641469	7
851.992471379843	9
852.011370328443	16
852.030269486805	13
852.049168855085	20
852.068068433437	9
852.086968221706	13
852.105868219892	18
852.124768427995	15
852.143668846171	20
852.162569474109	24
852.181470312119	27
852.200371360046	17
852.21927261789	30
852.238174085652	20
852.257075763486	25
852.275977651082	29
852.294879748751	23
852.313782056336	13
852.332684573839	32
852.351587301415	31
852.370490238753	39
852.389393386163	37
852.40829674349	26
852.427200310735	23
852.446104087897	38
852.465008074976	52
852.483912272129	47
852.502816679198	26
852.521721296185	33
852.540626123089	19
852.559531159911	15
852.578436406805	22
852.597341863617	24
852.61624753019	11
852.635153406992	10
852.654059493556	9
852.672965790038	10
852.691872296592	6
852.710779013064	6
852.729685939297	4
852.748593075759	10
852.767500421983	6
852.786407978125	14
852.80531574434	8
852.824223720472	6
852.843131906677	12
852.862040302489	11
852.880948908529	8
852.899857724487	3
852.918766750206	7
852.937675985999	2
852.956585431865	12
852.975495087338	14
852.994404953039	7
853.013315028658	7
853.032225314195	13
853.051135809649	17
853.070046515021	7
853.08895743031	11
853.107868555673	14
853.126779890953	22
853.145691435996	16
853.164603191267	22
853.1835151563	19
853.202427331251	13
853.221339716276	18
853.240252311218	22
853.259165116078	30
853.278078130856	26
853.296991355707	10
853.31590479032	12
853.334818435007	24
853.353732289612	20
853.372646354134	44
853.391560628574	42
853.410475113088	40
853.429389807364	44
853.448304711713	41
853.46721982598	37
853.486135150165	35
853.505050684424	39
853.523966428445	19
853.542882382539	16
853.561798546551	30
853.580714920482	26
853.59963150433	11
853.618548298252	21
853.637465301936	11
853.656382515694	12
853.675299939369	11
853.694217572963	8
853.713135416475	5
853.732053470061	6
853.750971733564	15
853.769890206985	13
853.788808890325	14
853.807727783583	5
853.826646886914	12
853.845566200008	10
853.864485723176	6
853.883405456261	19
853.902325399265	4
853.921245552187	14
853.940165915183	14
853.959086487941	21
853.978007270774	11
853.996928263679	27
854.015849466348	16
854.034770878935	28
854.053692501595	53
854.072614334018	27
854.091536376515	28
854.110458629086	16
854.12938109142	16
854.148303763672	22
854.167226645998	16
854.186149738241	31
854.205073040404	20
854.223996552484	23
854.242920274483	22
854.261844206556	22
854.280768348548	31
854.299692700457	12
854.318617262286	26
854.337542034032	31
854.356467015852	9
854.375392207436	29
854.394317609093	28
854.413243220669	35
854.432169042163	32
854.451095073731	28
854.470021315062	29
854.488947766468	28
854.507874427791	38
854.526801299034	17
854.545728380194	31
854.564655671429	21
854.583583172427	11
854.602510883499	21
854.621438804645	21
854.640366935399	25
854.659295276382	18
854.678223827284	22
854.697152588104	26
854.716081558688	33
854.735010739346	16
854.753940130078	13
854.772869730573	17
854.791799541142	12
854.81072956163	7
854.829659791881	14
854.848590232362	23
854.867520882606	20
854.886451742769	16
854.905382813006	25
854.924314093162	27
854.943245583237	76
854.96217728323	78
854.981109193298	209
855.000041313129	280
855.018973643034	405
855.037906182858	468
855.056838932601	458
855.075771892419	380
855.094705061999	313
855.113638441654	194
855.132572031228	98
855.151505830721	71
855.170439840133	93
855.189374059619	56
855.208308488869	20
855.227243128193	31
855.246177977436	22
855.265113036598	37
855.284048305679	40
855.302983784835	30
855.321919473909	29
855.340855372747	26
855.359791481659	27
855.378727800646	37
855.397664329397	40
855.416601068222	40
855.435538016966	30
855.454475175474	42
855.473412544056	24
855.492350122713	33
855.511287911134	38
855.530225909629	45
855.549164118043	26
855.568102536221	27
855.587041164629	16
855.605980002801	24
855.624919051048	19
855.643858309213	29
855.662797777298	22
855.681737455302	9
855.700677343226	25
855.719617441224	13
855.738557748985	9
855.757498266822	5
855.776438994578	15
855.795379932253	18
855.814321079847	7
855.833262437516	13
855.852204005105	16
855.871145782613	24
855.89008777004	20
855.909029967386	15
855.927972374652	27
855.946914991993	34
855.965857819253	42
855.984800856432	74
856.003744103531	127
856.022687560705	175
856.041631227643	215
856.060575104655	162
856.079519191588	137
856.098463488439	108
856.11740799521	72
856.136352712056	52
856.155297638666	58
856.174242775351	46
856.193188121956	38
856.21213367848	27
856.231079444923	26
856.250025421442	27
856.268971607725	19
856.287918004083	22
856.306864610516	9
856.325811426557	25
856.344758452829	39
856.363705689021	30
856.382653134977	31
856.401600791007	18
856.420548657114	26
856.439496732984	42
856.458445018774	61
856.477393514639	61
856.496342220424	39
856.515291136128	40
856.534240261753	44
856.553189597452	53
856.572139142916	37
856.591088898455	16
856.610038863914	12
856.628989039292	27
856.647939424746	20
856.666890019964	15
856.685840825102	11
856.704791840471	5
856.723743065604	9
856.742694500657	12
856.76164614563	7
856.780598000678	10
856.79955006549	20
856.818502340378	8
856.837454825342	15
856.856407520069	16
856.875360424717	19
856.89431353944	13
856.913266864083	17
856.932220398646	19
856.951174143129	52
856.970128097532	77
856.98908226201	99
857.008036636409	132
857.026991220571	154
857.045946014965	157
857.064901019124	129
857.083856233202	95
857.102811657356	67
857.121767291431	39
857.140723135425	35
857.159679189339	22
857.178635453329	21
857.197591927084	24
857.216548610914	22
857.235505504664	17
857.254462608179	19
857.273419921925	8
857.292377445436	16
857.311335179022	18
857.330293122529	37
857.349251275956	21
857.368209639303	25
857.38716821257	31
857.406126995913	33
857.425085989021	22
857.444045192204	43
857.463004605308	57
857.481964228488	74
857.500924061432	55
857.519884104453	75
857.538844357393	50
[truncated: 104,813 more rows]
