# Supplementary material for: Identifying Archaeological Bone via Non-Destructive ZooMS and the Materiality of Symbolic Expression: Examples from Iroquoian Bone Points
Source: Sci Rep. 2019 Jul 30;9:11027. doi: 10.1038/s41598-019-47299-x (PMC6667708; doi:10.1038/s41598-019-47299-x)
Supplement: Supplementary file 2 — Supplementary Datafiles [file 41598_2019_47299_MOESM2_ESM.zip › McGrath et al Supplementary Datafiles/Data set S2_ForcedBagSpectra/DR-1454s_FORCED_2.txt]

820.05739778449	9
820.07594115821	19
820.094484741961	30
820.113028535743	15
820.131572539366	12
820.150116752831	30
820.168661176326	28
820.187205809663	45
820.205750652841	34
820.22429570605	31
820.24284096929	34
820.261386442371	48
820.279932125293	54
820.298478018057	50
820.317024120852	67
820.335570433678	61
820.354116956345	65
820.372663688853	41
820.391210631392	68
820.409757783773	60
820.428305145996	56
820.446852718249	70
820.465400500533	61
820.483948492469	59
820.502496694437	40
820.521045106435	38
820.539593728275	58
820.558142559956	38
820.576691601668	31
820.595240853222	24
820.613790314807	29
820.632339986233	22
820.650889867501	29
820.6694399588	20
820.68799025994	15
820.706540771112	30
820.725091492125	18
820.74364242298	19
820.762193563866	9
820.780744914594	40
820.799296475352	14
820.817848245953	21
820.836400226395	30
820.854952416868	33
820.873504817182	37
820.892057427528	36
820.910610247906	17
820.929163277935	10
820.947716517996	22
820.966269967898	19
820.984823627831	19
821.003377497606	15
821.021931577413	18
821.040485867061	21
821.059040366551	29
821.077595076072	42
821.096149995435	32
821.11470512464	28
821.133260463876	25
821.151816013144	24
821.170371772063	28
821.188927741204	17
821.207483920186	28
821.22604030901	27
821.244596907676	36
821.263153716374	46
821.281710734913	34
821.300267963484	46
821.318825401896	59
821.33738305034	56
821.355940908626	75
821.374498976754	91
821.393057254913	91
821.411615742914	95
821.430174440757	99
821.448733348631	96
821.467292466347	86
821.485851794285	60
821.504411331875	55
821.522971079306	43
821.54153103677	35
821.560091204264	50
821.578651581601	33
821.59721216878	21
821.615772965801	16
821.634333972853	23
821.652895189937	41
821.671456616863	28
821.690018253631	25
821.708580100431	40
821.727142157073	37
821.745704423557	25
821.764266900262	16
821.782829586619	16
821.801392483008	7
821.819955589239	26
821.838518905313	20
821.857082431418	14
821.875646167365	23
821.894210113344	33
821.912774269165	15
821.931338635018	27
821.949903210713	27
821.96846799625	13
821.987032991818	17
822.00559819723	14
822.024163612672	15
822.042729237957	19
822.061295073274	18
822.079861118433	20
822.098427373434	30
822.116993838278	20
822.135560513343	33
822.15412739806	33
822.17269449281	37
822.191261797401	23
822.209829312025	34
822.228397036491	38
822.246964970799	31
822.265533115139	53
822.284101469511	53
822.302670033536	47
822.321238807592	39
822.339807791681	39
822.358376985802	50
822.376946389575	59
822.39551600338	67
822.414085827028	48
822.432655860707	65
822.451226104229	66
822.469796557594	64
822.48836722099	77
822.506938094229	53
822.5255091775	37
822.544080470613	39
822.562651973569	36
822.581223686557	33
822.599795609387	30
822.618367742249	24
822.636940085144	29
822.655512637691	27
822.67408540027	38
822.692658372692	28
822.711231555147	29
822.729804947443	25
822.748378549772	18
822.766952361943	19
822.785526383957	22
822.804100616003	22
822.822675057892	35
822.841249709812	21
822.859824571576	23
822.878399643182	17
822.89697492482	13
822.915550416301	23
822.934126117814	21
822.952702029169	18
822.971278150558	17
822.989854481788	10
823.008431022861	19
823.027007773777	11
823.045584734915	17
823.064161905706	17
823.082739286529	21
823.101316877195	36
823.119894677893	43
823.138472688434	24
823.157050909008	44
823.175629339424	38
823.194207979682	53
823.212786829974	50
823.231365890108	45
823.249945160274	29
823.268524640283	29
823.287104330135	33
823.305684230019	63
823.324264339746	52
823.342844659506	39
823.361425189108	49
823.380005928744	65
823.398586878032	49
823.417168037542	91
823.435749406705	82
823.454330985901	74
823.47291277513	57
823.491494774201	75
823.510076983305	41
823.528659402062	52
823.547242030852	26
823.565824869674	48
823.584407918339	27
823.602991176847	36
823.621574645388	41
823.640158323772	20
823.658742212188	19
823.677326310448	14
823.69591061855	19
823.714495136685	24
823.733079864662	18
823.751664802673	27
823.770249950527	21
823.788835308413	20
823.807420876143	28
823.826006653715	21
823.84459264132	13
823.863178838768	27
823.881765246059	9
823.900351863383	28
823.91893869055	16
823.93752572775	12
823.956112974792	20
823.974700431868	10
823.993288098787	15
824.011875975549	27
824.030464062344	25
824.049052358981	34
824.067640865462	21
824.086229582166	29
824.104818508523	25
824.123407644913	17
824.141996991145	29
824.160586547412	32
824.179176313521	35
824.197766289473	32
824.216356475458	18
824.234946871286	24
824.253537477148	45
824.272128292853	33
824.29071931859	39
824.309310553981	52
824.327901999595	55
824.346493654862	44
824.365085520353	73
824.383677595686	68
824.402269880863	60
824.420862375883	67
824.439455080936	70
824.458047995832	59
824.476641120571	60
824.495234455344	48
824.51382800015	65
824.532421754799	46
824.551015719292	33
824.569609893627	39
824.588204277997	39
824.606798872399	25
824.625393676644	31
824.643988690733	20
824.662583914856	34
824.681179348821	26
824.69977499282	26
824.718370846472	25
824.736966910348	14
824.755563183876	26
824.774159667629	29
824.792756361034	18
824.811353264473	15
824.829950377755	25
824.848547701071	27
824.867145234231	26
824.885742977423	17
824.904340930459	19
824.922939093339	22
824.941537466252	45
824.960136049198	60
824.978734841798	67
824.997333844431	101
825.015933057098	127
825.034532479418	202
825.053132111962	221
825.071731954159	214
825.09033200639	227
825.108932268654	206
825.127532740762	181
825.146133422714	152
825.164734314698	129
825.183335416527	96
825.201936728199	54
825.220538249905	54
825.239139981644	35
825.257741923227	43
825.276344074653	52
825.294946436114	43
825.313549007227	69
825.332151788565	54
825.350754779746	60
825.36935798077	54
825.387961391639	66
825.40656501254	83
825.425168843476	96
825.443772884256	68
825.462377134879	47
825.480981595345	57
825.499586265846	49
825.51819114638	59
825.536796236758	52
825.55540153717	36
825.574007047235	49
825.592612767334	38
825.611218697467	29
825.629824837444	39
825.648431187265	51
825.667037747119	25
825.685644516817	23
825.704251496549	19
825.722858685935	26
825.741466085544	24
825.760073694998	27
825.778681514295	26
825.797289543436	15
825.815897782801	27
825.83450623182	13
825.853114890873	22
825.87172375977	18
825.890332838701	21
825.908942127475	22
825.927551626093	23
825.946161334746	46
825.964771253433	36
825.983381381773	37
826.001991720147	71
826.020602268555	52
826.039213026807	57
826.057823994904	101
826.076435173034	104
826.095046561008	90
826.113658159016	101
826.132269966869	93
826.150881984565	66
826.169494212295	68
826.188106649869	82
826.206719297478	59
826.22533215493	33
826.243945222227	34
826.262558499557	44
826.281171986732	53
826.299785683941	55
826.318399590994	37
826.337013707891	47
826.355628034822	60
826.374242571598	48
826.392857318598	48
826.411472275251	47
826.430087441749	62
826.448702818281	73
826.467318404657	69
826.485934201068	49
826.504550207322	52
826.523166423611	46
826.541782849744	44
826.560399485722	35
826.579016331733	38
826.597633387589	28
826.616250653289	40
826.634868129023	34
826.653485814792	21
826.672103710405	30
826.690721816052	30
826.709340131354	16
826.72795865669	30
826.74657739206	28
826.765196337084	20
826.783815492333	26
826.802434857236	16
826.821054432174	32
826.839674217146	45
826.858294211962	19
826.876914416622	18
826.895534831318	23
826.914155455857	13
826.932776290241	17
826.951397334659	19
826.970018589112	28
826.988640053409	20
827.007261727551	44
827.025883611727	35
827.044505705748	23
827.063128009613	41
827.081750523512	29
827.100373247256	32
827.118996181035	44
827.137619324658	30
827.156242678125	28
827.174866241627	44
827.193490014974	29
827.212113998355	43
827.230738191581	34
827.249362594651	29
827.267987207946	18
827.286612030896	31
827.30523706388	43
827.323862306708	42
827.342487759381	63
827.361113422089	83
827.379739294832	94
827.398365377229	139
827.416991669851	109
827.435618172127	124
827.454244884439	126
827.472871806594	131
827.491498938785	127
827.51012628082	140
827.52875383289	120
827.547381594995	86
827.566009566754	60
827.584637748548	62
827.603266140187	37
827.621894741861	46
827.640523553379	41
827.659152574742	43
827.67778180614	27
827.696411247382	42
827.71504089866	35
827.733670759782	13
827.75230083094	22
827.770931111942	24
827.789561602788	24
827.80819230367	11
827.826823214396	17
827.845454335158	25
827.864085665764	23
827.882717206215	20
827.901348956701	22
827.919980917031	31
827.938613087397	11
827.957245467608	14
827.975878057663	24
827.994510857754	22
828.013143867689	26
828.031777087659	26
828.050410517475	23
828.069044157325	25
828.08767800683	20
828.106312066561	22
828.124946336136	27
828.143580815556	27
828.162215505012	23
828.180850404122	41
828.199485513457	26
828.218120832638	38
828.236756361663	45
828.255392100533	33
828.274028049439	38
828.292664208189	38
828.311300576975	55
828.329937155606	36
828.348573944272	56
828.367210942783	81
828.385848151138	58
828.40448556953	70
828.423123197957	78
828.441761036228	95
828.460399084345	69
828.479037342307	64
828.497675810304	44
828.516314488146	44
828.534953376023	69
828.553592473746	42
828.572231781504	35
828.590871298916	47
828.609511026555	21
828.628150964039	29
828.646791111367	27
828.665431468541	34
828.68407203575	23
828.702712812995	20
828.721353800085	21
828.73999499702	21
828.758636403991	21
828.777278020807	25
828.795919847467	12
828.814561884164	10
828.833204130705	27
828.851846587283	14
828.870489253705	10
828.889132129973	11
828.907775216276	7
828.926418512424	13
828.945062018608	13
828.963705734638	8
828.982349660512	16
829.000993796613	11
829.019638142368	16
829.03828269816	26
829.056927463796	16
829.075572439468	9
829.094217624986	21
829.112863020348	23
829.131508625747	21
829.150154440991	25
829.168800466079	29
829.187446701204	46
829.206093146365	41
829.224739801371	54
829.243386666222	43
829.262033740919	32
829.280681025842	40
829.299328520611	51
829.317976225034	50
829.336624139684	83
829.355272263988	103
829.373920598328	143
829.392569142705	231
829.411217896927	306
829.429866860994	277
829.448516035097	353
829.467165419046	369
829.48581501284	365
829.504464816669	351
829.523114830535	286
829.541765054056	207
829.560415487804	176
829.579066131397	153
829.597716984835	95
829.616368048119	78
829.635019321439	76
829.653670804604	70
829.672322497806	63
829.690974400853	61
829.709626513745	55
829.728278836674	52
829.746931369448	42
829.765584112259	35
829.784237064915	30
829.802890227607	21
829.821543599954	27
829.840197182528	39
829.858850974756	20
829.877504977212	19
829.896159189514	32
829.914813611661	21
829.933468243653	17
829.952123085682	20
829.970778137556	17
829.989433399276	18
830.008088871032	7
830.026744552825	14
830.045400444463	23
830.064056545947	15
830.082712857277	32
830.101369378643	31
830.120026110045	31
830.138683051293	37
830.157340202387	42
830.175997563517	42
830.194655134493	21
830.213312915505	33
830.231970906363	35
830.250629107067	41
830.269287517807	19
830.287946138393	35
830.306604968825	62
830.325264009293	69
830.343923259607	61
830.362582719957	53
830.381242390153	95
830.399902270386	108
830.418562360465	144
830.437222660389	149
830.455883170541	144
830.474543890348	179
830.49320482	176
830.51186595969	146
830.530527309416	113
830.549188868987	78
830.567850638405	72
830.586512617859	47
830.605174807159	64
830.623837206305	32
830.642499815488	30
830.661162634517	34
830.679825663582	35
830.698488902493	35
830.71715235125	35
830.735816010235	31
830.754479878875	26
830.773143957551	20
830.791808246074	25
830.810472744633	19
830.829137453038	30
830.84780237129	26
830.866467499578	12
830.885132837712	28
830.903798385883	38
830.9224641439	21
830.941130111763	30
830.959796289662	23
830.978462677408	17
830.997129275191	10
831.01579608282	22
831.034463100485	23
831.053130327997	25
831.071797765355	18
831.09046541275	26
831.109133269991	23
831.127801337078	23
831.146469614202	34
831.165138101363	24
831.183806798179	27
831.202475705032	36
831.221144821922	44
831.239814148658	59
831.258483685241	44
831.27715343186	40
831.295823388326	53
831.314493554829	54
831.333163931178	58
831.351834517564	104
831.370505313796	147
831.389176319875	224
831.40784753599	245
831.426518961952	254
831.44519059776	315
831.463862443606	368
831.482534499297	324
831.501206765026	247
831.519879240601	211
831.538551926022	154
831.55722482148	130
831.575897926976	98
831.594571242127	72
831.613244767506	88
831.631918502731	76
831.650592447803	83
831.669266602721	43
831.687940967677	40
831.706615542479	39
831.725290327127	37
831.743965321812	32
831.762640526535	15
831.781315941104	15
831.799991565519	21
831.818667399781	25
831.837343444272	27
831.856019698417	19
831.8746961626	15
831.893372836821	21
831.912049720697	20
831.93072681461	31
831.949404118561	24
831.968081632358	21
831.986759356002	29
832.005437289683	18
832.02411543321	28
832.042793786776	29
832.061472349997	20
832.080151123445	25
832.098830106741	28
832.117509299883	19
832.136188702872	20
832.154868315898	21
832.173548138962	23
832.192228171872	36
832.210908414629	42
832.229588867424	35
832.248269530065	38
832.266950402553	22
832.285631485078	57
832.304312777641	48
832.322994279859	54
832.341675992116	59
832.360357914409	75
832.37904004655	74
832.397722388537	64
832.416404940562	117
832.435087702433	114
832.453770674151	148
832.472453856098	138
832.491137247701	105
832.509820849341	90
832.528504660828	65
832.547188682353	89
832.565872913724	78
832.584557354942	59
832.603242006199	78
832.621926867301	74
832.640611938442	74
832.659297219429	72
832.677982710263	43
832.696668411135	45
832.715354321854	47
832.73404044261	37
832.752726773214	27
832.771413313855	43
832.790100064343	46
832.808787024678	30
832.827474195051	33
832.84616157527	37
832.864849165528	20
832.883536965632	16
832.902224975584	22
832.920913195573	21
832.939601625409	27
832.958290265092	20
832.976979114813	21
832.995668174572	27
833.014357443987	38
833.033046923631	58
833.051736612931	43
833.07042651246	34
833.089116621645	28
833.107806940868	34
833.126497469938	38
833.145188209046	29
833.163879158001	37
833.182570316994	38
833.201261685643	58
833.219953264521	46
833.238645053055	72
833.257337051818	39
833.276029260238	62
833.294721678695	52
833.313414307	52
833.332107145342	33
833.350800193723	62
833.36949345176	70
833.388186919835	99
833.406880597949	112
833.425574485909	91
833.444268583716	105
833.462962891371	93
833.481657409064	109
833.500352136795	83
833.519047074373	79
833.537742221799	54
833.556437579071	56
833.575133146573	56
833.593828923732	52
833.612524910928	57
833.631221107972	58
833.649917515245	35
833.668614132174	32
833.68731095895	39
833.706007995765	25
833.724705242427	34
833.743402699128	44
833.762100365675	37
833.780798242262	41
833.799496328695	27
833.818194624976	23
833.836893131295	23
833.855591847461	35
833.874290773666	25
833.892989909719	25
833.911689255618	17
833.930388811747	6
833.949088577533	17
833.967788553166	16
833.986488738837	9
834.005189134547	24
834.023889740104	35
834.042590555508	35
834.061291580952	32
834.079992816242	28
834.09869426138	40
834.117395916557	40
834.136097781772	37
834.154799856643	35
834.173502141554	32
834.192204636502	50
834.210907341298	32
834.229610256133	40
834.248313380815	47
834.267016715345	47
834.285720259914	52
834.30442401433	49
834.323127978593	47
834.341832152896	54
834.360536537045	67
834.379241131234	86
834.39794593527	62
834.416650949153	79
834.435356173076	65
834.454061606846	84
834.472767250654	59
834.491473104311	62
834.510179168006	70
834.528885441548	44
834.547591924939	39
834.566298618368	36
834.585005521645	35
834.60371263496	23
834.622419958124	31
834.641127491135	39
834.659835234185	28
834.678543187082	26
834.697251350019	25
834.715959722803	11
834.734668305435	18
834.753377098105	36
834.772086100624	20
834.790795313181	32
834.809504735586	18
834.828214368031	15
834.846924210322	15
834.865634262462	23
834.884344524641	14
834.903054996667	24
834.921765678541	21
834.940476570455	24
834.959187672216	17
834.977898984016	22
834.996610505664	14
835.015322237351	6
835.034034178886	5
835.052746330268	28
835.07145869169	24
835.090171263151	34
835.108884044268	24
835.127597035425	22
835.146310236621	23
835.165023647473	34
835.183737268556	30
835.202451099296	45
835.221165140074	30
835.239879390892	51
835.258593851558	25
835.277308522072	39
835.296023402433	34
835.314738493026	45
835.333453793275	38
835.352169303563	45
835.370885023699	52
835.389600954065	67
835.408317094089	60
835.42703344396	46
835.445750003871	65
835.46446677363	76
835.483183753428	83
835.501900943074	57
835.52061834276	42
835.539335952293	38
835.558053771675	20
835.576771801096	20
835.595490040365	22
835.614208489673	38
835.63292714883	19
835.651646017835	24
835.67036509707	7
835.689084385962	28
835.707803884894	14
835.726523593674	25
835.745243512302	14
835.763963640969	19
835.782683979676	8
835.80140452804	12
835.820125286443	15
835.838846254886	11
835.857567433177	22
835.876288821316	12
835.895010419495	16
835.913732227522	6
835.932454245589	19
835.951176473504	22
835.969898911458	20
835.988621559069	26
836.007344416912	28
836.026067484411	20
836.04479076195	14
836.063514249528	18
836.082237946955	34
836.10096185423	43
836.119685971354	13
836.138410298708	24
836.157134835719	21
836.175859582771	40
836.19458453967	47
836.213309706609	31
836.232035083397	37
836.250760670224	49
836.2694864669	62
836.288212473424	62
836.306938689988	87
836.3256651164	118
836.344391752852	181
836.363118599153	211
836.381845655302	306
836.400572921491	394
836.419300397528	333
836.438028083605	314
836.45675597953	255
836.475484085304	237
836.494212401118	235
836.512940926781	171
836.531669662483	153
836.550398608225	119
836.569127763624	88
836.587857129064	65
836.606586704351	49
836.625316489679	56
836.644046484855	55
836.662776690072	31
836.681507105136	26
836.70023773005	30
836.718968565003	36
836.737699609805	18
836.756430864455	21
836.775162329146	14
836.793894003877	10
836.812625888264	14
836.831357982884	22
836.850090287352	29
836.868822801668	20
836.887555525833	23
836.906288460039	12
836.925021604093	14
836.943754958187	10
836.96248852213	26
836.981222296113	22
836.999956279753	29
837.018690473625	22
837.037424877154	10
837.056159490723	19
837.074894314333	20
837.093629347791	19
837.112364591098	27
837.131100044637	41
837.149835707832	37
837.168571580877	34
837.187307663962	49
837.206043957088	28
837.22478045987	29
837.243517172884	40
837.262254095556	40
837.280991228268	71
837.299728571021	58
837.31846612343	49
837.337203886072	70
837.35594185837	95
837.37468004071	132
837.393418433089	140
837.412157035318	149
837.430895847587	176
837.449634869513	177
837.46837410148	121
837.487113543487	126
837.505853195343	113
837.524593057048	76
837.543333128793	57
837.562073410388	61
837.580813901831	50
837.599554603315	40
837.618295514839	39
837.637036636213	27
837.655777967435	26
837.674519508506	30
837.693261259618	41
837.71200322077	30
837.730745391772	21
837.749487772622	14
837.768230363513	16
837.786973164253	27
837.805716175034	15
837.824459395472	10
837.843202826143	27
837.86194646647	16
837.880690316839	11
837.899434377248	14
837.918178647506	16
837.936923127614	32
837.955667817762	17
837.974412717759	7
837.993157827797	19
838.011903147684	5
838.030648677612	24
838.049394417197	19
838.068140366823	22
838.08688652649	32
838.105632896006	36
838.124379475371	37
838.143126264777	26
838.161873264033	16
838.180620473329	14
838.199367892474	34
838.21811552166	44
838.236863360504	41
838.25561140958	40
838.274359668314	38
838.29310813728	28
838.311856816096	36
838.330605704569	51
838.349354803275	76
838.368104111638	75
838.386853630234	57
838.405603358488	70
838.424353296783	79
838.443103444927	75
838.461853803112	81
838.480604371146	99
838.499355149221	54
838.518106137146	65
838.53685733492	65
838.555608742735	31
838.574360360399	38
838.593112188296	37
838.611864225851	22
838.630616473255	24
838.649368930701	44
838.668121597995	19
838.686874475331	28
838.705627562517	31
838.724380859551	17
838.743134366627	28
838.761888083744	21
838.780642010519	19
838.799396147335	39
838.818150494192	25
838.836905050899	34
838.855659817455	25
838.874414794244	29
838.893169980691	17
838.911925376987	24
838.930680983325	17
838.949436799704	23
838.968192825932	32
838.98694906201	29
839.005705507938	45
839.024462163906	41
839.043219029916	31
839.061976105776	39
839.080733391485	40
839.099490887236	88
839.118248592836	78
839.137006508286	38
839.155764633777	55
839.17452296931	29
839.193281514692	24
839.212040269924	33
839.230799235006	25
839.249558410129	14
839.268317795293	33
839.287077390116	46
839.305837195171	39
839.324597209885	43
839.34335743464	30
839.362117869244	58
839.38087851389	58
839.399639368386	75
839.418400432924	62
839.437161707311	93
839.45592319174	51
839.474684886018	74
839.493446790147	59
839.512208904316	58
839.530971228336	60
839.549733762205	41
839.568496506116	26
839.587259460069	36
839.606022623679	35
839.624785997332	47
839.643549581026	24
839.662313374569	23
839.681077377963	17
839.699841591398	16
839.718606014683	22
839.73737064801	15
839.756135491187	17
839.774900544405	19
839.793665807282	15
839.812431280392	20
839.83119696316	17
839.84996285597	11
839.868728958822	10
839.887495271332	16
839.906261794075	20
839.925028526477	13
839.94379546892	19
839.962562621405	21
839.98132998374	22
840.000097555925	34
840.018865338152	41
840.037633330229	29
840.056401532348	34
840.075169944317	39
840.093938566136	40
840.112707397997	27
840.131476439708	28
840.15024569146	40
840.169015153063	28
840.187784824516	36
840.206554706011	34
840.225324797356	26
840.244095098743	45
840.26286560998	36
840.281636331067	33
840.300407262196	30
840.319178403176	29
840.337949754197	43
840.356721315068	50
840.375493085982	49
840.394265066746	54
840.413037257359	50
840.431809658015	39
840.450582268521	50
840.469355088878	42
840.488128119276	51
840.506901359717	50
840.525674809815	56
840.544448469956	58
840.56322234014	22
840.581996420173	29
840.600770710056	30
840.619545209982	25
840.63831991995	28
840.657094839769	26
840.675869969437	28
840.694645308956	24
840.713420858517	35
840.732196617929	34
840.750972587382	24
840.769748766686	25
840.78852515584	18
840.807301755037	15
840.826078564084	24
840.844855583173	30
840.863632812113	19
840.882410251095	35
840.901187899927	23
840.91996575861	49
840.938743827335	53
840.95752210591	71
840.976300594528	81
840.995079292996	93
841.013858201315	128
841.032637319676	200
841.051416647888	188
841.070196186142	155
841.088975934246	208
841.107755892201	152
841.126536060198	121
841.145316438046	89
841.164097025937	65
841.182877823677	59
841.201658831269	69
841.220440049095	52
841.239221476579	53
841.258003114106	39
841.276784961484	54
841.295567018712	55
841.314349285982	77
841.333131763296	59
841.351914450267	64
841.370697347282	93
841.389480454338	79
841.408263771246	104
841.427047298004	101
841.445831034805	122
841.464614981456	108
841.483399138151	106
841.502183504695	122
841.520968081283	121
841.539752867721	90
841.55853786401	55
841.577323070341	74
841.596108486523	49
841.614894112556	36
841.633679948632	39
841.652465994558	38
841.671252250527	31
841.690038716347	39
841.708825392017	18
841.72761227773	37
841.746399373486	19
841.765186678901	21
841.783974194359	36
841.802761920051	20
841.821549855402	17
841.840338000604	29
841.859126355849	39
841.877914920945	19
841.896703695892	29
841.915492680881	12
841.934281875913	25
841.953071280797	31
841.97186089553	29
841.990650720115	20
842.009440754743	44
842.028230999414	60
842.047021453935	73
842.065812118308	89
842.084602992723	84
842.10339407699	68
842.122185371299	46
842.14097687546	44
842.159768589471	31
842.178560513525	53
842.197352647431	72
842.216144991187	29
842.234937544986	29
842.253730308828	33
842.272523282522	29
842.291316466066	28
842.310109859461	33
842.3289034629	40
842.347697276381	40
842.366491299522	60
842.385285532898	74
842.404079976125	116
842.422874629202	122
842.441669492131	158
842.460464565103	153
842.479259847926	175
842.498055340793	168
842.51685104351	152
842.535646956271	133
842.554443078883	125
842.573239411346	81
842.592035953852	104
842.610832706209	81
842.629629668417	66
842.648426840669	53
842.667224222964	45
842.68602181511	22
842.704819617108	30
842.723617629148	26
842.74241585104	23
842.761214282783	26
842.78001292457	27
842.798811776208	19
842.817610837889	24
842.836410109421	27
842.855209590804	33
842.874009282231	22
842.892809183509	17
842.911609294831	20
842.930409616004	32
842.949210147028	20
842.968010888288	27
842.986811839207	36
843.005613000169	29
843.024414370983	31
843.043215951648	23
843.062017742356	37
843.080819743109	33
843.09962195352	52
843.118424374167	36
843.137227004473	44
843.156029844823	22
843.174832895216	42
843.193636155268	40
843.212439625557	28
843.231243305504	16
843.250047195687	57
843.26885129553	38
843.287655605416	43
843.306460125154	34
843.325264854935	39
843.344069794568	56
843.362874944244	87
843.38168030358	115
843.400485873151	130
843.419291652382	165
843.438097641656	183
843.456903840975	254
843.475710250145	282
843.494516869166	306
843.513323698231	265
843.532130737147	212
843.550937986108	162
843.56974544492	145
843.588553113775	111
843.60736099229	92
843.626169081041	88
843.644977379452	80
843.663785887906	76
843.682594606404	34
843.701403534754	24
843.720212672956	31
843.739022021009	23
843.757831579105	22
843.776641347246	32
843.795451325239	30
843.814261513083	23
843.833071910971	32
843.851882518903	23
843.870693336494	29
843.889504364129	17
843.908315601617	17
843.927127049148	23
843.94593870653	20
843.964750573957	27
843.983562651236	13
844.002374938366	15
844.02118743554	19
844.040000142566	28
844.058813059636	33
844.077626186558	28
844.096439523332	36
844.11525307015	37
844.134066827011	25
844.152880793533	35
844.171694970098	18
844.190509356708	33
844.209323953169	28
844.228138759482	21
844.24695377584	12
844.265769002049	18
844.28458443811	25
844.303400084216	39
844.322215940365	43
844.341032006174	35
844.359848282028	40
844.378664767925	59
844.397481463675	84
844.416298369276	82
844.435115485114	111
844.453932810612	94
844.472750346154	106
844.491568091547	86
844.510386046793	86
844.529204212083	93
844.548022587226	73
844.566841172412	73
844.58565996745	42
844.604478972341	35
844.623298187276	48
844.642117612062	33
844.660937246894	36
844.679757091577	41
844.698577146305	42
844.717397410884	27
844.736217885316	15
844.755038569792	16
844.773859464121	11
844.792680568493	20
844.811501882718	14
844.830323406795	7
844.849145140916	9
844.86796708489	18
844.886789238908	24
844.905611602778	19
844.924434176501	27
844.943256960267	19
844.962079953887	31
844.98090315755	32
844.999726571066	33
845.018550194626	54
845.037374028039	55
845.056198071303	70
845.075022324613	64
845.093846787775	49
845.112671460788	72
845.131496343847	44
845.150321436757	42
845.169146739713	37
845.18797225252	30
845.206797975373	23
845.225623908077	29
845.244450050634	41
845.263276403236	51
845.28210296569	44
845.300929738188	42
845.319756720539	59
845.338583912935	55
845.357411315183	116
845.376238927283	140
845.395066749236	163
845.413894781234	218
845.432723023276	289
845.451551475171	368
845.470380136918	366
845.48920900871	384
845.508038090354	315
845.526867381851	262
845.545696883392	225
845.564526594786	191
845.583356516225	139
845.602186647709	112
845.621016988853	94
845.639847540042	94
845.658678301275	57
845.677509272169	50
845.6963404533	45
845.715171844091	43
845.734003444927	30
845.752835255808	25
845.771667276349	30
845.790499507128	19
845.809331947566	10
845.82816459805	18
845.846997458579	33
845.86583052896	15
845.884663809194	22
845.903497299473	34
845.922330999604	36
845.94116490978	19
845.95999902981	19
845.978833359691	29
845.997667899618	32
846.016502649398	38
846.03533760903	32
846.054172778707	46
846.073008158429	34
846.091843747812	38
846.11067954724	42
846.129515556712	28
846.148351776038	33
846.167188205216	37
846.186024844632	37
846.204861693708	24
846.22369875283	40
846.242536021804	49
846.261373500631	35
846.280211189503	33
846.299049088228	35
846.317887196998	42
846.336725515621	50
846.355564044097	55
846.374402782618	67
846.393241731184	93
846.412080889411	126
846.430920257683	133
846.449759836	121
846.468599624363	144
846.487439622386	141
846.506279830454	141
846.525120248375	133
846.543960876149	121
846.562801713969	113
846.581642761833	97
846.600484019359	61
846.619325487122	45
846.638167164546	56
846.657009052015	43
846.675851149529	42
846.694693456897	37
846.713535974117	27
846.73237870119	33
846.751221638502	30
846.770064785666	23
846.788908142683	22
846.807751709554	24
846.826595486469	21
846.845439473238	25
846.86428366986	24
846.883128076527	24
846.901972693048	20
846.920817519614	30
846.939662556033	29
846.958507802498	21
846.977353258815	28
846.996198924986	23
847.015044801203	39
847.033890887272	29
847.052737183387	27
847.071583689548	23
847.09043040537	28
847.109277331237	29
847.128124466957	25
847.146971812723	27
847.165819368342	28
847.184667133814	40
847.203515109332	28
847.222363294703	47
847.24121169012	35
847.26006029539	29
847.278909110706	31
847.297758135875	53
847.316607370898	41
847.335456815966	57
847.354306470887	53
847.373156335855	80
847.392006410675	85
847.410856695348	86
847.429707190068	94
847.448557894641	126
847.467408809259	144
847.486259933732	154
847.505111268057	146
847.523962812428	116
847.542814566652	65
847.561666530923	60
847.580518705047	54
847.599371089216	49
847.618223683047	33
847.637076487116	42
847.655929501038	32
847.674782724814	38
847.693636158636	20
847.712489802311	27
847.731343655839	20
847.750197719414	25
847.769051992842	19
847.787906476123	21
847.806761169451	17
847.825616072824	15
847.844471186051	26
847.863326509132	17
847.882182042066	20
847.901037785046	24
847.919893738072	12
847.938749900951	18
847.957606273685	26
847.976462856464	18
847.995319649097	19
848.014176651776	27
848.033033864115	20
848.051891286694	22
848.070748918934	30
848.089606761412	14
848.108464813551	30
848.127323075737	29
848.146181547776	30
848.165040229862	20
848.1838991218	37
848.202758223786	40
848.221617535625	25
848.24047705751	39
848.259336789056	35
848.278196730841	37
848.297056882287	41
848.31591724378	49
848.334777815319	24
848.353638596518	54
848.372499587957	65
848.391360789057	45
848.410222200203	56
848.429083821396	38
848.447945652442	60
848.466807693342	82
848.485669944289	59
848.504532405089	41
848.523395075936	62
848.542257956636	59
848.56112104719	67
848.579984347791	29
848.598847858245	19
848.617711578553	32
848.636575508908	24
848.655439649309	28
848.674303999564	28
848.693168559673	21
848.712033329636	26
848.730898309645	23
848.749763499701	29
848.768628899611	29
848.787494509374	20
848.806360328991	32
848.825226358848	19
848.844092598559	15
848.862959047931	7
848.881825707542	11
848.900692576814	13
848.919559656133	18
848.938426945499	25
848.957294444719	28
848.976162153792	30
848.995030072913	34
849.013898201887	24
849.032766540908	37
849.05163508959	30
849.070503848511	24
849.089372817287	20
849.108241995917	20
849.127111384593	24
849.145980983124	21
849.164850791508	24
849.18372080994	33
849.202591038225	29
849.221461476557	30
849.240332124743	66
849.259202982976	31
849.278074050871	35
849.296945329005	18
849.3158168168	33
849.334688514642	66
849.353560422531	82
849.372432540274	58
849.391304867872	51
849.410177405516	57
849.429050153207	60
849.44792311056	101
849.466796277959	93
849.485669655213	88
849.504543242514	77
849.523417039669	49
849.54229104687	69
849.561165263926	77
849.580039690837	33
849.598914327794	43
849.617789174605	31
849.636664231464	26
849.655539498177	35
849.674414974744	25
849.693290661551	35
849.712166558019	28
849.731042664535	17
849.749918980904	18
849.768795507128	16
849.7876722434	30
849.806549189718	30
849.825426345698	13
849.844303711725	18
849.863181287799	23
849.882059073727	18
849.90093706951	14
849.91981527534	23
849.938693691025	23
849.957572316756	12
849.976451152342	15
849.995330197976	35
850.014209453463	40
850.033088918805	33
850.051968594002	40
850.070848479245	42
850.089728574537	20
850.108608879682	49
850.127489394682	49
850.146370119729	29
850.165251054631	28
850.184132199387	29
850.203013554191	12
850.221895118849	27
850.240776893554	35
850.259658878114	31
850.278541072722	38
850.297423477183	49
850.316306091693	44
850.335188915864	30
850.354071950275	56
850.372955194348	48
850.391838648468	67
850.410722312443	68
850.429606186465	69
850.448490270342	62
850.467374564267	76
850.486259068046	67
850.505143781873	71
850.524028705361	57
850.54291383909	49
850.56179918248	48
850.580684736111	40
850.599570499404	41
850.618456472744	26
850.637342656132	14
850.656229049182	21
850.675115652279	31
850.694002465424	33
850.712889488424	12
850.731776721278	22
850.75066416418	18
850.769551816937	20
850.788439679741	31
850.8073277524	16
850.826216034914	25
850.845104527475	25
850.863993229892	25
850.882882142356	34
850.901771264675	17
850.920660597041	23
850.939550139263	13
850.958439891339	38
850.97732985327	24
850.996220025442	35
851.015110407275	26
851.034000999157	18
851.052891800893	14
851.071782812677	20
851.090674034316	26
851.10956546581	31
851.128457107352	27
851.147348958941	39
851.166241020386	41
851.185133291685	17
851.204025773032	24
851.222918464235	25
851.241811365292	38
851.260704476397	39
851.279597797357	30
851.298491328365	42
851.317385069228	39
851.336279019946	53
851.355173180712	55
851.374067551333	44
851.392962132002	46
851.411856922526	54
851.430751922905	71
851.449647133331	61
851.468542553807	76
851.487438184136	66
851.506334024322	58
851.525230074555	58
851.54412633445	48
851.563022804586	64
851.581919484578	48
851.600816374424	25
851.619713474126	36
851.638610783875	37
851.657508303674	26
851.676406033133	41
851.695303972835	19
851.714202122198	15
851.733100481609	31
851.751999051069	15
851.770897830384	21
851.789796819554	23
851.808696018772	19
851.827595427845	10
851.846495046774	23
851.865394875751	16
851.884294914776	13
851.903195163463	16
851.922095622199	23
851.940996290983	12
851.959897169622	15
851.978798258116	10
851.997699556659	15
852.016601065057	20
852.035502783503	15
852.054404711805	20
852.073306850155	16
852.092209198167	18
852.111111756421	13
852.130014524337	17
852.148917502301	38
852.167820690314	38
852.186724087989	29
852.205627695906	33
852.224531513485	42
852.243435541112	25
852.262339778788	30
852.281244226319	39
852.300148883705	50
852.31905375114	28
852.337958828431	55
852.35686411577	46
852.375769612964	67
852.394675320014	34
852.413581237113	30
852.432487364066	56
852.451393700876	61
852.470300247734	34
852.48920700464	31
852.508113971402	82
852.52702114802	36
852.545928534493	38
852.564836131014	18
852.583743937585	37
852.60265195401	34
852.621560180292	43
852.640468616622	37
852.659377262807	26
852.678286119042	17
852.697195184938	17
852.716104461077	21
852.735013946878	16
852.753923642727	15
852.772833548626	32
852.79174366438	20
852.81065398999	21
852.829564525648	32
852.848475271162	19
852.867386226725	23
852.886297391951	28
852.905208767418	6
852.924120352741	14
852.94303214792	11
852.961944153148	7
852.980856368231	18
852.99976879317	27
853.018681428158	29
853.037594273001	19
853.056507327894	18
853.075420592642	16
853.094334067439	23
853.113247751899	32
853.132161646601	27
853.151075750965	27
853.169990065378	34
853.188904589841	24
853.207819324159	28
853.226734268526	32
853.245649422749	32
853.264564786828	24
853.283480360762	49
853.302396144746	28
853.321312138586	41
853.340228342474	47
853.359144756218	31
853.378061380012	36
853.396978213661	54
853.415895257166	73
853.434812510721	64
853.453729974131	67
853.47264764759	64
853.491565530906	53
853.51048362427	36
853.52940192749	46
853.548320440566	58
853.567239163692	55
853.586158096673	46
853.605077239704	19
853.623996592397	31
853.642916155333	31
853.661835927932	31
853.680755910773	20
853.699676103277	12
853.71859650583	17
853.737517118239	14
853.756437940697	19
853.775358973012	27
853.794280215375	14
853.813201667789	11
853.832123329864	18
853.851045201989	19
853.86996728397	23
853.888889576001	22
853.907812077888	23
853.926734789631	13
853.945657711423	26
853.964580843071	26
853.983504184769	32
854.002427736322	47
854.021351497732	36
854.040275469192	37
854.059199650701	45
854.078124041873	35
854.097048643094	39
854.115973454558	35
854.134898475685	36
854.153823706668	37
854.1727491477	14
854.191674798589	31
854.210600659334	54
854.229526730129	52
854.248453010973	32
854.267379501673	29
854.28630620223	62
854.305233112643	36
854.324160233105	24
854.343087563617	40
854.362015103986	41
854.38094285421	60
854.399870814485	69
854.418798984615	66
854.437727364796	49
854.456655954832	61
854.475584754725	54
854.494513764668	58
854.513442984467	51
854.532372414122	66
854.551302053827	67
854.570231903582	31
854.589161963	20
854.608092232468	24
854.627022711985	31
854.645953401359	21
854.664884300589	25
854.683815409869	18
854.702746729199	31
854.721678258385	18
854.740609997428	29
854.759541946327	14
854.778474105276	20
854.797406474081	23
854.816339052937	14
854.835271841648	29
854.854204840217	36
854.873138048835	19
854.892071467503	36
854.911005095834	46
854.929938934215	67
854.948872982647	142
854.967807240934	201
854.986741709272	240
855.005676387466	410
855.024611275517	516
855.043546373424	464
855.062481681382	433
855.081417199389	401
855.100352927059	327
855.119288864974	245
855.138225012551	168
855.157161370178	162
855.176097937856	115
855.19503471539	80
855.21397170278	80
855.232908900027	74
855.251846307325	64
855.270783924672	40
855.289721751876	60
855.308659789131	52
855.327598036048	49
855.34653649321	54
855.365475160034	75
855.384414036909	47
855.40335312364	83
855.422292420422	83
855.44123192706	73
855.460171643749	80
855.479111570294	78
855.498051706696	83
855.516992053148	80
855.535932609457	84
855.554873375817	77
855.573814352033	46
855.5927555383	52
855.611696934423	40
855.630638540403	35
855.649580356434	37
855.668522382321	31
855.687464618065	17
855.70640706386	18
855.725349719511	28
855.744292585213	22
855.763235660772	40
855.782178946381	24
855.801122441653	27
855.82006614717	26
855.839010062543	21
855.857954187774	21
855.876898523054	22
855.895843068192	17
855.914787823187	39
855.933732788232	50
855.952677963134	58
855.971623348086	85
855.990568942896	108
856.009514747562	115
856.02846076228	172
856.047406986854	174
856.066353421478	147
856.08530006596	129
856.104246920299	147
856.123193984688	96
856.142141259128	76
856.161088743425	65
856.180036437579	48
856.198984341784	49
856.217932455652	45
856.236880779764	30
856.25582931354	28
856.27477805756	49
856.293727011244	55
856.312676174979	36
856.331625548764	32
856.350575132212	40
856.369524925712	62
856.388474929262	61
856.407425142669	74
856.426375565934	83
856.445326199249	81
856.464277042615	86
856.483228095838	115
856.502179358919	79
856.521130831856	92
856.540082514845	94
856.55903440769	78
856.577986510587	60
856.596938823341	69
856.615891346145	33
856.634844078807	42
856.653797021326	30
856.672750173897	46
856.691703536324	44
856.710657108608	32
856.729610890944	26
856.74856488333	30
856.767519085574	16
856.786473497675	18
856.805428119828	14
856.824382951837	22
856.843337993704	30
856.862293245621	28
856.881248707397	29
856.900204379223	30
856.919160260906	32
856.938116352641	35
856.957072654039	40
856.976029165682	58
856.994985886989	80
857.013942818347	77
857.032899959756	110
857.051857311022	99
857.07081487234	76
857.089772643515	60
857.108730624547	56
857.127688815437	48
857.146647216378	56
857.16560582737	42
857.184564648026	42
857.203523678734	50
857.222482919492	33
857.241442370108	21
857.260402030581	37
857.279361901106	50
857.298321981488	29
857.317282271922	49
857.336242772407	38
857.355203482555	33
857.374164402755	50
857.393125532812	74
857.412086872921	84
857.431048422888	130
857.450010182905	142
857.468972152781	173
857.487934332514	163
857.506896722298	166
857.52585932194	146
857.544822131439	129
[truncated: 104,813 more rows]
