# Supplementary material for: Identifying Archaeological Bone via Non-Destructive ZooMS and the Materiality of Symbolic Expression: Examples from Iroquoian Bone Points
Source: Sci Rep. 2019 Jul 30;9:11027. doi: 10.1038/s41598-019-47299-x (PMC6667708; doi:10.1038/s41598-019-47299-x)
Supplement: Supplementary file 2 — Supplementary Datafiles [file 41598_2019_47299_MOESM2_ESM.zip › McGrath et al Supplementary Datafiles/Data set S2_ForcedBagSpectra/DR-1454s_FORCED_3.txt]

820.078471205338	21
820.097013759652	23
820.115556523758	25
820.134099497988	30
820.15264268201	24
820.17118607599	19
820.189729679928	28
820.208273493824	30
820.226817517513	50
820.245361751325	52
820.26390619493	37
820.282450848658	36
820.300995712179	48
820.319540785657	54
820.338086069094	57
820.356631562324	51
820.375177265676	62
820.393723178822	66
820.412269301926	41
820.430815635153	44
820.449362178173	56
820.467908930985	70
820.486455893921	59
820.505003066815	50
820.523550449502	39
820.542098042148	22
820.560645844751	22
820.579193857312	26
820.597742079832	18
820.61629051231	24
820.634839154746	36
820.653388006974	29
820.671937069162	24
820.690486341307	31
820.709035823411	20
820.727585515472	21
820.746135417492	20
820.764685529471	24
820.783235851242	29
820.801786382972	29
820.82033712466	26
820.838888076306	24
820.85743923791	22
820.875990609473	10
820.894542190994	22
820.913093982308	5
820.931645983581	13
820.950198194812	32
820.968750616001	14
820.987303247149	5
821.005856088255	11
821.02440913932	10
821.042962400177	10
821.061515870993	22
821.080069551933	29
821.098623442666	23
821.117177543192	34
821.135731853842	21
821.154286374451	42
821.172841104852	32
821.191396045377	35
821.209951195696	35
821.228506555973	30
821.247062126209	44
821.265617906238	38
821.284173896391	43
821.302730096337	37
821.321286506242	61
821.339843126105	50
821.358399955926	55
821.376956995707	74
821.395514245446	49
821.414071705144	72
821.432629374635	96
821.451187254084	94
821.469745343658	90
821.488303643025	67
821.506862152185	50
821.525420871469	59
821.543979800713	51
821.562538939749	40
821.581098288909	43
821.599657847863	23
821.618217616776	26
821.636777595647	32
821.655337784478	26
821.673898183101	12
821.692458791849	34
821.71101961039	19
821.72958063889	20
821.748141877349	24
821.766703325767	31
821.785264984143	27
821.803826852479	26
821.822388930608	26
821.840951218696	6
821.859513716908	11
821.878076424913	10
821.896639342878	22
821.915202470636	9
821.933765808518	9
821.952329356359	17
821.970893113994	9
821.989457081588	23
822.008021259141	23
822.026585646653	17
822.045150244123	23
822.063715051553	14
822.082280068777	26
822.100845295959	22
822.119410733266	22
822.137976380366	30
822.156542237426	40
822.175108304279	38
822.193674581257	38
822.212241068194	28
822.230807764924	29
822.249374671614	38
822.267941788262	44
822.28650911487	38
822.305076651437	60
822.323644397963	57
822.342212354283	64
822.360780520728	50
822.379348896966	39
822.397917483164	51
822.41648627932	68
822.435055285436	84
822.453624501346	65
822.47219392738	51
822.490763563209	47
822.509333409161	57
822.527903464908	59
822.546473730614	43
822.565044206114	50
822.583614891739	39
822.602185787323	41
822.6207568927	47
822.639328208038	27
822.657899733334	31
822.67647146859	35
822.695043413805	29
822.71361556898	19
822.732187933948	18
822.750760509042	25
822.769333293929	19
822.787906288776	16
822.806479493582	28
822.825052908348	28
822.843626533073	17
822.862200367592	25
822.880774412236	22
822.899348666674	14
822.917923131071	23
822.936497805429	15
822.955072689745	16
822.973647784021	28
822.992223088091	19
823.010798602287	21
823.029374326276	17
823.047950260225	11
823.066526404133	34
823.085102758001	23
823.103679321663	33
823.12225609545	42
823.140833079032	31
823.159410272738	43
823.177987676239	37
823.196565289699	45
823.215143113119	42
823.233721146333	33
823.252299389673	28
823.270877842806	19
823.289456506065	24
823.308035379118	53
823.326614462131	73
823.345193755103	69
823.36377325787	55
823.382352970762	51
823.400932893613	61
823.419513026259	72
823.438093368865	82
823.456673921431	81
823.475254683956	55
823.493835656441	56
823.512416838721	51
823.530998231126	58
823.549579833325	26
823.568161645484	54
823.586743667603	68
823.605325899682	44
823.623908341721	43
823.642490993554	27
823.661073855513	38
823.679656927265	31
823.698240208979	20
823.716823700651	22
823.735407402284	17
823.753991313877	16
823.77257543543	21
823.791159766777	18
823.809744308084	29
823.828329059352	19
823.846914020745	29
823.865499191766	27
823.884084572914	29
823.902670164021	12
823.921255964923	25
823.939841975951	26
823.958428196773	16
823.977014627555	14
823.995601268298	11
824.014188118835	29
824.032775179497	15
824.05136245012	26
824.069949930537	24
824.088537620915	32
824.107125521252	21
824.12571363155	24
824.144301951808	25
824.162890481861	55
824.18147922204	26
824.200068172013	65
824.218657331946	44
824.237246702005	48
824.255836281694	42
824.274426071508	34
824.293016071282	34
824.311606280852	43
824.330196700547	36
824.348787330036	42
824.367378169487	46
824.385969218897	66
824.404560478268	76
824.423151947433	57
824.441743626725	59
824.460335515811	73
824.478927614858	47
824.497519923865	46
824.516112442832	30
824.53470517176	50
824.553298110648	36
824.571891259332	51
824.590484618141	45
824.609078186745	23
824.627671965309	23
824.646265953834	22
824.66486015232	26
824.683454560601	27
824.702049179007	20
824.720644007209	18
824.739239045536	28
824.757834293659	18
824.776429751742	21
824.79502541962	20
824.813621297459	22
824.832217385423	25
824.850813683183	24
824.869410191069	19
824.88800690875	32
824.906603836392	38
824.925200973829	21
824.943798321392	19
824.962395878915	22
824.980993646234	42
824.999591623513	90
825.018189810753	184
825.036788207954	241
825.055386815116	338
825.073985632238	358
825.092584659155	329
825.111183896199	270
825.129783343038	264
825.148382999837	223
825.166982866597	145
825.185582943319	99
825.204183230001	87
825.222783726478	68
825.241384433081	73
825.25998534948	65
825.27858647584	51
825.29718781216	44
825.315789358441	38
825.334391114518	50
825.352993080721	64
825.371595256719	76
825.390197642844	65
825.408800238764	59
825.427403044645	52
825.446006060487	78
825.464609286125	65
825.483212721889	82
825.501816367448	48
825.520420223134	59
825.539024288615	72
825.557628564057	47
825.57623304946	49
825.594837744659	54
825.613442649984	39
825.632047765105	36
825.650653090352	27
825.669258625395	29
825.687864370399	28
825.706470325363	36
825.725076490124	36
825.743682865011	38
825.762289449693	19
825.780896244503	24
825.799503249107	11
825.818110463674	36
825.8367178882	26
825.855325522523	38
825.873933366973	26
825.892541421218	22
825.91114968559	14
825.929758159757	19
825.948366843886	16
825.966975737975	34
825.985584841861	33
826.004194155873	48
826.022803679847	71
826.041413413616	65
826.060023357346	94
826.078633511038	101
826.097243874691	146
826.115854448306	130
826.134465231716	82
826.153076225252	94
826.171687428585	54
826.190298841879	29
826.208910465135	41
826.227522298352	27
826.24613434153	48
826.264746594504	27
826.283359057605	32
826.301971730502	27
826.32058461336	40
826.339197706345	42
826.35781100896	57
826.376424521703	71
826.395038244407	61
826.413652176907	62
826.432266319534	90
826.450880671956	89
826.469495234341	72
826.488110006686	53
826.506724988828	43
826.525340181097	34
826.543955583327	39
826.562571195354	36
826.581187017342	42
826.599803049291	21
826.618419291202	25
826.637035743075	20
826.655652404909	20
826.67426927654	21
826.692886358132	21
826.711503649851	19
826.730121151366	13
826.748738862843	9
826.767356784116	13
826.785974915516	14
826.804593256712	12
826.823211808036	13
826.841830569156	17
826.860449540237	19
826.87906872128	17
826.897688112285	13
826.916307713086	14
826.934927524015	20
826.953547544739	25
826.972167775591	32
826.990788216239	23
827.009408866849	40
827.028029727255	39
827.046650797789	29
827.065272078285	30
827.083893568576	30
827.10251526883	41
827.121137179045	31
827.139759299222	54
827.158381629362	39
827.177004169463	31
827.19562691936	38
827.214249879385	35
827.232873049206	46
827.251496428989	42
827.270120018734	45
827.288743818442	38
827.307367827945	52
827.325992047576	55
827.344616477003	48
827.363241116392	59
827.38186596591	74
827.400491025223	69
827.419116294333	94
827.43774177357	81
827.45636746277	71
827.474993361766	62
827.493619470724	80
827.512245789644	68
827.530872318526	46
827.549499057371	33
827.568126006177	54
827.58675316478	32
827.605380533511	29
827.624008112038	38
827.642635900528	32
827.661263898979	44
827.679892107393	26
827.698520525769	35
827.717149153942	25
827.735777992242	12
827.754407040339	13
827.773036298398	27
827.79166576642	16
827.810295444404	22
827.828925332184	17
827.847555430092	28
827.866185737797	26
827.88481625563	25
827.90344698326	27
827.922077920851	21
827.940709068406	35
827.959340425756	23
827.977971993235	22
827.996603770511	9
828.015235757915	21
828.033867955115	20
828.052500362278	27
828.071132979403	25
828.089765806324	36
828.108398843374	27
828.127032090221	22
828.145665547196	25
828.164299213968	18
828.182933090702	32
828.201567177398	29
828.220201473892	31
828.238835980513	24
828.257470696932	29
828.276105623313	35
828.294740759656	32
828.313376105962	60
828.332011662231	46
828.350647428462	64
828.36928340449	45
828.387919590646	55
828.406555986599	56
828.425192592515	60
828.443829408393	59
828.462466434234	82
828.481103670038	69
828.499741115804	63
828.518378771368	53
828.537016636894	37
828.555654712548	29
828.574292997999	32
828.592931493414	32
828.611570198624	35
828.630209113964	29
828.6488482391	50
828.667487574365	30
828.686127119427	17
828.704766874452	19
828.72340683944	25
828.74204701439	20
828.760687399137	9
828.779327994013	28
828.797968798686	19
828.816609813322	17
828.835251037921	10
828.853892472482	19
828.872534117007	20
828.891175971328	21
828.909818035779	12
828.928460310026	14
828.947102794236	18
828.965745488575	15
828.984388392545	17
829.003031506644	17
829.021674830706	19
829.040318364565	17
829.058962108553	19
829.077606062338	21
829.096250226086	25
829.114894599797	26
829.133539183472	18
829.152183976943	18
829.170828980543	30
829.18947419394	37
829.208119617301	25
829.226765250625	32
829.245411093911	39
829.264057147161	43
829.282703410374	48
829.301349883384	58
829.319996566523	50
829.338643459459	65
829.357290562359	63
829.375937875222	98
829.394585398047	117
829.41323313067	110
829.431881073423	156
829.450529225972	171
829.469177588485	199
829.487826160961	184
829.5064749434	181
829.525123935803	152
829.543773138169	95
829.562422550332	76
829.581072172624	74
829.599722004714	43
829.618372046767	59
829.637022298783	40
829.655672760763	38
829.674323432706	27
829.692974314446	22
829.71162540615	40
829.730276707983	26
829.748928219613	16
829.767579941207	24
829.786231872764	22
829.804884014119	18
829.823536365603	19
829.842188926885	12
829.86084169813	17
829.879494679504	15
829.898147870676	25
829.916801271646	26
829.935454882745	20
829.954108703807	13
829.972762734667	17
829.991416975491	16
830.010071426278	20
830.028726087028	13
830.047380957742	14
830.06603603842	16
830.084691328895	15
830.1033468295	22
830.122002539903	32
830.140658460269	34
830.159314590598	32
830.177970930892	29
830.196627481149	46
830.215284241203	50
830.233941211387	57
830.252598391369	60
830.271255781315	51
830.289913381224	47
830.308571191097	35
830.327229210934	40
830.345887440568	57
830.364545880332	54
830.383204529894	82
830.40186338942	66
830.420522458909	83
830.439181738362	88
830.457841227779	105
830.476500926994	85
830.495160836339	91
830.513820955481	65
830.532481284587	74
830.551141823657	58
830.569802572691	54
830.588463531689	58
830.607124700485	55
830.62578607941	58
830.644447668133	36
830.663109466821	24
830.681771475472	37
830.700433694087	21
830.719096122666	24
830.737758761043	23
830.75642160955	19
830.775084667855	26
830.793747936124	21
830.812411414356	26
830.831075102553	23
830.849739000714	23
830.868403108839	31
830.887067426762	24
830.905731954649	22
830.924396692499	11
830.943061640315	23
830.961726798094	19
830.980392165837	17
830.999057743544	19
831.017723531049	22
831.036389528518	33
831.055055736118	27
831.073722153516	25
831.092388780878	19
831.111055618037	22
831.129722665328	23
831.148389922416	18
831.167057389634	44
831.185725066651	26
831.204392953632	42
831.223061050577	24
831.241729357486	40
831.260397874194	47
831.279066601032	49
831.297735537667	51
831.316404684268	49
831.335074040832	58
831.353743607361	68
831.372413383854	71
831.391083370312	87
831.409753566567	139
831.428423972954	185
831.447094589138	193
831.465765415287	195
831.4844364514	156
831.503107697311	155
831.521779153353	130
831.540450819359	106
831.559122695164	83
831.577794780933	61
831.596467076666	51
831.615139582364	57
831.633812298026	46
831.652485223653	43
831.671158359079	38
831.689831704468	39
831.708505259988	37
831.727179025307	24
831.745853000424	26
831.764527185672	17
831.783201580718	21
831.801876185895	23
831.82055100087	18
831.839226025976	17
831.85790126088	25
831.876576705749	31
831.895252360417	28
831.913928225215	32
831.932604299978	16
831.951280584539	17
831.969957079065	29
831.988633783556	20
832.007310698011	14
832.025987822431	22
832.044665156816	20
832.063342700999	20
832.082020455313	16
832.100698419425	29
832.119376593503	36
832.138054977545	39
832.156733571552	43
832.175412375357	40
832.194091389294	34
832.212770613029	52
832.231450046895	71
832.250129690559	50
832.268809544189	29
832.287489607783	38
832.306169881176	44
832.3248503647	39
832.343531058022	63
832.36221196131	49
832.380893074729	61
832.399574397779	95
832.418255930962	80
832.436937674109	103
832.455619627221	86
832.474301790132	84
832.492984163007	93
832.511666745848	76
832.530349538654	62
832.549032541424	58
832.56771575416	60
832.586399176694	77
832.60508280936	75
832.623766651824	82
832.642450704254	47
832.661134966648	64
832.679819439008	52
832.698504121332	39
832.717189013456	55
832.735874115711	52
832.754559427764	85
832.773244949783	65
832.791930681767	46
832.810616623716	56
832.82930277563	27
832.847989137343	40
832.866675709188	23
832.885362490831	40
832.904049482439	42
832.922736684013	23
832.941424095552	26
832.960111717056	34
832.978799548359	41
832.997487589794	38
833.016175841028	25
833.034864302226	33
833.05355297339	40
833.07224185452	50
833.090930945615	42
833.109620246675	45
833.128309757534	48
833.146999478358	40
833.165689409148	41
833.184379549903	58
833.203069900623	53
833.221760461309	46
833.24045123196	48
833.25914221241	38
833.277833402826	61
833.296524803373	49
833.31521641372	34
833.333908234031	37
833.352600264142	61
833.371292504385	78
833.389984954427	66
833.408677614601	78
833.427370484574	95
833.446063564512	60
833.464756854416	70
833.483450354285	111
833.502144063954	75
833.520837983754	51
833.539532113354	74
833.558226452919	47
833.57692100245	43
833.595615761946	46
833.614310731408	48
833.633005910836	60
833.651701300062	54
833.670396899255	52
833.689092708579	46
833.707788727703	29
833.726484956792	32
833.745181395681	34
833.763878044702	37
833.782574903522	36
833.801271972474	29
833.819969251225	25
833.838666739942	23
833.857364438625	23
833.876062347274	18
833.894760465722	27
833.913458794302	22
833.932157332682	24
833.950856081027	21
833.969555039338	23
833.988254207615	18
834.006953585858	26
834.025653174066	27
834.044352972074	24
834.063052980214	25
834.081753198154	23
834.10045362606	26
834.119154263931	19
834.137855111768	24
834.156556169405	33
834.175257437174	26
834.193958914743	59
834.212660602444	52
834.231362499945	26
834.250064607411	47
834.268766924677	43
834.287469452076	65
834.30617218944	54
834.324875136604	73
834.343578293734	46
834.36228166083	59
834.380985237892	48
834.39968902492	57
834.418393021914	67
834.437097228708	76
834.455801645634	61
834.47450627236	88
834.493211109052	59
834.511916155711	33
834.530621412335	60
834.549326878759	51
834.568032555315	40
834.586738441671	29
834.60544453816	49
834.624150844449	37
834.642857360703	34
834.661564086758	23
834.680271022945	35
834.698978169098	44
834.717685525051	39
834.73639309097	9
834.755100866856	14
834.773808852708	34
834.792517048526	23
834.81122545431	28
834.829934070061	33
834.848642895611	22
834.867351931128	24
834.886061176611	8
834.90477063206	23
834.923480297476	17
834.942190172858	19
834.96090025804	17
834.979610553355	15
834.998321058469	27
835.017031773551	33
835.035742698598	13
835.054453833612	29
835.073165178592	19
835.091876733372	29
835.110588498286	20
835.129300472999	30
835.148012657678	35
835.166725052325	41
835.185437656937	53
835.204150471516	31
835.222863495895	52
835.241576730241	45
835.260290174553	48
835.279003828998	32
835.297717693243	28
835.316431767289	71
835.335146051467	46
835.353860545612	68
835.372575249557	59
835.391290163635	65
835.410005287514	77
835.428720621358	73
835.44743616517	84
835.466151918781	71
835.484867882526	72
835.503584056071	50
835.522300439749	56
835.541017033227	27
835.559733836673	24
835.578450850084	38
835.597168073296	38
835.615885506641	38
835.634603149953	30
835.653321003065	37
835.672039066144	15
835.69075733919	28
835.709475822202	30
835.728194515181	19
835.746913417961	18
835.765632530874	17
835.784351853587	20
835.803071386267	14
835.821791128914	8
835.840511081527	8
835.859231244108	30
835.877951616655	20
835.896672199003	14
835.915392991318	14
835.934113993766	20
835.952835206014	14
835.97155662823	20
835.990278260245	27
836.009000102395	21
836.027722154344	31
836.046444416428	32
836.065166888311	18
836.083889570162	19
836.10261246198	19
836.121335563764	40
836.140058875349	31
836.158782397068	27
836.177506128587	18
836.196230070074	26
836.214954221527	34
836.233678582948	49
836.252403154335	56
836.27112793569	46
836.289852926845	51
836.308578128134	90
836.327303539223	129
836.34602916028	200
836.364754991303	260
836.383481032294	324
836.402207283086	383
836.420933744011	429
836.439660414737	399
836.45838729543	345
836.477114386257	268
836.495841686718	210
836.514569197312	183
836.533296917874	140
836.552024848237	81
836.570752988733	79
836.589481339031	59
836.608209899295	57
836.626938669527	45
836.645667649726	45
836.664396839893	51
836.68312623986	41
836.701855849794	39
836.720585669863	19
836.739315699732	22
836.758045939569	19
836.776776389372	17
836.795507048977	30
836.814237918716	14
836.832968998256	15
836.851700287762	15
836.870431787237	25
836.889163496679	27
836.907895416088	15
836.926627545465	20
836.945359884809	17
836.964092433955	15
836.982825193067	24
837.001558162147	23
837.020291341195	21
837.03902473021	19
837.057758329193	27
837.076492137977	29
837.095226156895	24
837.113960385614	39
837.1326948243	32
837.151429472954	26
837.170164331576	41
837.188899400165	39
837.207634678556	33
837.22637016708	54
837.245105865406	33
837.263841773699	30
837.28257789196	50
837.301314220188	40
837.320050758385	54
837.338787506382	96
837.357524464514	84
837.376261632446	136
837.394999010347	128
837.413736598215	198
837.432474396051	243
837.451212403688	212
837.46995062146	158
837.488689049032	140
837.50742768674	77
837.526166534248	95
837.544905591724	70
837.563644859168	47
837.58238433658	46
837.601124023793	42
837.61986392114	38
837.638604028289	16
837.657344345406	42
837.67608487249	23
837.694825609542	18
837.713566556563	10
837.732307713384	13
837.75104908034	25
837.769790657098	17
837.788532443823	21
837.807274440517	26
837.826016647178	16
837.844759063807	14
837.863501690238	15
837.882244526803	16
837.90098757317	20
837.919730829505	11
837.938474295807	14
837.957217972078	18
837.975961858317	8
837.994705954524	19
838.013450260532	20
838.032194776509	14
838.050939502453	25
838.069684438533	23
838.088429584247	20
838.107174940095	15
838.125920505913	12
838.144666281531	11
838.163412267285	17
838.182158462839	34
838.200904868362	34
838.219651483854	32
838.238398309146	49
838.257145344574	32
838.27589258997	44
838.294640045168	41
838.313387710333	50
838.332135585467	51
838.350883670569	62
838.36963196564	69
838.388380470512	56
838.407129185519	87
838.425878110328	99
838.444627245272	101
838.463376590017	86
838.482126144731	86
838.500875909246	83
838.519625883897	54
838.538376068349	56
838.557126462936	49
838.575877067325	39
838.594627881682	49
838.613378906008	46
838.632130140302	25
838.650881584398	35
838.669633238629	33
838.688385102662	27
838.707137176664	25
838.725889460633	18
838.744641954572	23
838.763394658478	18
838.782147572187	22
838.800900696031	30
838.819654029676	29
838.83840757329	31
838.857161326873	15
838.875915290425	12
838.894669463945	13
838.913423847433	9
838.932178440723	23
838.950933244149	13
838.969688257377	22
838.988443480573	59
839.007198913738	38
839.025954556871	76
839.044710409973	72
839.063466472877	83
839.08222274575	64
839.100979228759	70
839.119735921569	61
839.138492824348	83
839.157249937095	61
839.176007259645	51
839.19476479233	45
839.213522534817	49
839.232280487273	42
839.251038649865	49
839.269797022258	48
839.288555604453	55
839.307314396784	45
839.326073399084	55
839.344832611186	49
839.363592033257	54
839.382351665297	62
839.401111507305	40
839.419871559283	57
839.438631821229	57
839.457392292977	53
839.476152974862	90
839.494913866548	77
839.513674968203	67
839.532436279827	83
839.55119780142	56
839.569959532982	59
839.588721474346	43
839.607483625846	36
839.626245987149	32
839.64500855842	48
839.66377133966	36
839.682534330869	28
839.701297532047	37
839.720060943028	22
839.738824564144	24
839.757588395063	30
839.77635243595	20
839.795116686807	31
839.813881147633	19
839.832645818428	19
839.851410699026	35
839.870175789759	11
839.888941090294	15
839.907706600799	22
839.926472321273	7
839.945238251716	11
839.964004392128	21
839.982770742343	21
840.001537302694	20
840.020304072847	22
840.039071052969	37
840.05783824306	43
840.076605643121	46
840.095373253151	51
840.114141072984	43
840.132909102952	39
840.151677342723	76
840.170445792464	42
840.189214452173	31
840.207983321852	45
840.226752401501	54
840.245521691118	44
840.264291190538	42
840.283060899928	32
840.301830819454	63
840.320600948782	55
840.33937128808	42
840.35814183718	35
840.376912596416	60
840.395683565455	38
840.414454744631	72
840.433226133609	69
840.451997732556	85
840.470769541473	84
840.48954156036	85
840.508313789049	56
840.527086227874	54
840.545858876502	57
840.564631735099	51
840.583404803666	46
840.602178082203	27
840.62095157071	21
840.639725269185	30
840.658499177464	25
840.677273295712	8
840.696047624096	28
840.714822162283	24
840.73359691044	34
840.7523718684	20
840.771147036496	21
840.789922414395	20
840.80869800243	27
840.827473800269	19
840.846249808077	27
840.865026025854	30
840.883802453602	21
840.902579091152	22
840.921355938838	22
840.940132996328	24
840.958910263787	42
840.977687741384	73
840.996465428782	136
841.015243325984	180
841.034021433322	202
841.052799750464	243
841.071578277742	212
841.090357014823	170
841.109135961873	121
841.127915118894	124
841.146694485885	103
841.165474062845	78
841.184253849608	59
841.203033846342	42
841.221814053212	60
841.240594469885	54
841.259375096527	56
841.27815593314	61
841.296936979556	48
841.315718236109	43
841.334499702465	45
841.35328137879	73
841.372063265086	101
841.390845361352	109
841.409627667587	105
841.428410183793	115
841.447192909802	124
841.465975845948	94
841.484758991897	82
841.503542347816	112
841.522325913705	82
841.541109689564	54
841.559893675393	39
841.578677871025	39
841.597462276795	45
841.616246892367	39
841.63503171791	27
841.653816753422	44
841.672601998906	41
841.691387454192	33
841.710173119615	35
841.728958994841	20
841.747745080205	31
841.766531375372	17
841.785317880509	24
841.804104595617	22
841.822891520527	17
841.841678655575	18
841.860466000426	17
841.879253555414	14
841.898041320206	13
841.916829294968	15
841.9356174797	31
841.954405874236	34
841.973194478909	19
841.991983293385	38
842.010772317999	47
842.029561552415	68
842.048350996803	74
842.067140651161	83
842.085930515321	40
842.10472058962	27
842.123510873722	36
842.142301367961	34
842.161092072004	43
842.179882986017	44
842.19867411	59
842.217465443787	30
842.236256987545	23
842.25504874144	44
842.273840705138	55
842.292632878807	43
842.311425262446	63
842.330217856057	50
842.349010659637	48
842.367803673021	68
842.386596896543	83
842.405390329868	102
842.424183973164	107
842.44297782643	162
842.461771889667	206
842.480566162875	233
842.499360645886	271
842.518155339034	220
842.536950241987	220
842.55574535491	173
842.574540677803	123
842.593336210668	86
842.612131953503	61
842.630927906309	55
842.649724068918	44
842.668520441666	39
842.687317024216	29
842.706113816738	21
842.72491081923	16
842.743708031526	19
842.76250545396	24
842.781303086198	26
842.800100928573	17
842.818898980752	25
842.837697242902	14
842.856495715023	14
842.875294397115	20
842.89409328901	22
842.912892391044	18
842.931691702881	27
842.950491224689	40
842.969290956467	46
842.988090898217	38
843.006891049938	32
843.02569141163	33
843.044491983125	33
843.063292764759	33
843.082093756196	37
843.100894957604	52
843.119696368984	53
843.138497990334	28
843.157299821488	41
843.17610186278	28
843.194904113876	18
843.213706574943	26
843.232509245981	40
843.251312126991	18
843.270115217971	42
843.288918518923	22
843.307722029678	29
843.326525750571	31
843.345329681269	49
843.364133821938	70
843.382938172577	69
843.401742733188	81
843.420547503603	115
843.439352484156	159
843.458157674514	209
843.476963074842	169
843.495768685309	198
843.514574505412	196
843.533380535654	140
843.552186775868	137
843.570993225885	109
843.589799886041	108
843.608606756	81
843.627413835931	40
843.646221125834	17
843.665028625707	38
843.683836335552	47
843.702644255201	25
843.721452384989	19
843.74026072458	32
843.759069274143	17
843.777878033678	15
843.796687003183	21
843.815496182493	26
843.834305571942	25
843.853115171194	24
843.871924980586	26
843.890734999781	31
843.909545228948	26
843.928355667919	13
843.947166317029	20
843.96597717611	16
843.984788244995	33
844.003599523852	22
844.022411012848	14
844.041222711648	34
844.060034620252	55
844.078846738995	28
844.09765906771	33
844.116471606228	13
844.135284354719	36
844.154097313181	25
844.172910481614	31
844.191723860019	10
844.210537448396	29
844.229351246744	37
844.248165254897	30
844.266979473021	40
844.285793901117	29
844.304608539185	18
844.323423387224	45
844.342238445235	47
844.361053713218	57
844.379869191004	47
844.398684878763	45
844.417500776493	66
844.436316884195	88
844.455133201869	106
844.473949729515	115
844.492766467132	114
844.511583414554	91
844.530400571948	56
844.549217939313	66
844.568035516651	50
844.58685330396	58
844.60567130124	50
844.624489508493	44
844.643307925551	43
844.662126552579	41
844.680945389748	18
844.699764436721	23
844.718583693665	18
844.737403160415	20
844.756222837303	21
844.775042723996	23
844.793862820829	17
844.812683127466	31
844.831503644074	17
844.850324370656	32
844.869145307041	37
844.887966453566	37
844.906787810063	20
844.925609376364	24
844.944431152638	26
844.963253138883	31
844.982075335101	32
845.000897741291	33
845.019720357285	52
845.038543183419	67
845.057366219357	67
845.076189465268	95
845.09501292115	56
845.113836587005	74
845.132660462832	41
845.151484548631	70
845.170308844235	60
845.189133349978	44
845.207958065527	43
845.226782991047	43
845.245608126539	32
845.264433471837	55
845.283259027274	43
845.302084792683	46
845.320910767897	57
845.339736953083	45
845.358563348241	54
845.377389953372	90
845.396216768475	102
845.41504379355	144
845.433871028431	169
845.452698473283	169
845.471526128275	141
845.490353993072	145
845.509182067842	148
845.528010352416	93
845.54683884713	100
845.565667551817	96
845.584496466308	87
845.603325590772	77
845.622154925209	41
845.640984469617	27
845.659814223998	39
845.678644188352	33
845.69747436251	41
845.716304746809	36
845.735135340745	16
845.753966144821	30
845.772797158869	23
845.79162838289	24
845.810459816884	18
845.829291460682	16
845.848123314621	19
845.866955378364	11
845.88578765208	16
845.904620135769	19
845.923452829431	21
845.942285732897	17
845.961118846503	15
845.979952169915	15
845.998785703467	19
846.017619446823	33
846.036453400153	35
846.055287563287	47
846.074121936562	59
846.09295651981	38
846.111791312862	38
846.130626315888	48
846.149461528886	23
846.168296951856	26
846.1871325848	25
846.205968427716	18
846.224804480437	42
846.243640743299	47
846.262477215966	50
846.281313898606	29
846.300150791219	43
846.318987893804	34
846.337825206362	31
846.356662728725	33
846.375500461229	50
846.394338403538	74
846.41317655582	82
846.432014918075	122
846.450853490303	103
846.469692272504	98
846.488531264509	103
846.507370466656	77
846.526209878608	74
846.545049500533	53
846.56388933243	51
846.582729374301	31
846.601569626144	32
846.620410087793	34
846.639250759583	40
846.658091641178	34
846.676932732745	17
846.695774034286	33
846.7146155458	35
846.733457267287	22
846.75229919858	26
846.771141340013	19
846.789983691252	30
846.808826252463	15
846.827669023648	40
846.846512004806	24
846.865355195937	32
846.884198596874	20
846.903042207951	22
846.921886028834	11
846.94073005969	14
846.959574300519	16
846.978418751321	15
846.997263412097	26
847.016108282845	32
847.034953363399	35
847.053798653927	27
847.072644154595	27
847.091489865069	39
847.110335785517	39
847.129181915769	32
847.148028256163	33
847.166874806362	23
847.185721566703	35
847.204568536849	30
847.223415716968	38
847.242263107061	24
847.261110707127	46
847.279958516998	51
847.298806537011	30
847.317654766829	35
847.336503206621	36
847.355351856387	44
847.374200716125	55
847.393049785837	81
847.411899065522	78
847.430748555014	86
847.449598254478	84
847.468448164084	62
847.487298283496	72
847.506148612881	67
847.524999152071	68
847.543849901403	58
847.562700860541	57
847.58155202982	50
847.600403408905	39
847.619254997964	21
847.638106796996	33
847.656958806001	25
847.675811024812	25
847.694663453765	22
847.713516092524	25
847.732368941256	26
847.75122200013	23
847.770075268641	29
847.788928747294	11
847.807782435921	18
847.826636334354	13
847.845490442928	14
847.864344761308	23
847.883199289662	24
847.902054027989	23
847.92090897629	27
847.939764134565	17
847.958619502646	18
847.977475080701	28
847.996330868897	16
848.015186866899	20
848.034043074875	31
848.052899492657	37
848.07175612058	29
848.090612958477	26
848.109470006181	24
848.128327263858	24
848.147184731509	37
848.166042409134	36
848.184900296733	31
848.203758394306	25
848.222616701684	35
848.241475219205	23
848.260333946531	29
848.279192883832	41
848.298052031106	32
848.316911388355	59
848.335770955577	37
848.354630732605	49
848.373490719775	35
848.392350916752	41
848.411211323702	64
848.430071940627	58
848.448932767525	49
848.46779380423	67
848.486655051076	48
848.505516507729	52
848.524378174524	61
848.543240051125	54
848.5621021377	42
848.580964434249	60
848.599826940604	43
848.618689657101	47
848.637552583405	28
848.65641571985	33
848.675279066102	45
848.694142622328	25
848.713006388528	31
848.731870364535	29
848.750734550683	35
848.769598946638	22
848.788463552735	40
848.807328368638	16
848.826193394516	24
848.845058630368	42
848.863924076026	37
848.882789731826	32
848.901655597433	18
848.920521673181	18
848.939387958737	27
848.958254454266	30
848.97712115977	33
848.995988075081	30
849.014855200533	27
849.033722535792	35
849.052590081193	28
849.071457836401	17
849.090325801583	23
849.10919397674	20
849.128062361703	29
849.146930956808	34
849.165799761888	39
849.184668776774	34
849.203538001635	33
849.22240743647	32
849.24127708128	40
849.260146935896	40
849.279017000655	41
849.29788727522	40
849.31675775976	28
849.335628454442	31
849.354499358931	66
849.373370473226	64
849.392241797664	85
849.411113332076	62
849.429985076296	64
849.448857030657	48
849.467729194825	61
849.486601568968	54
849.505474153086	49
849.524346947178	45
849.543219951077	39
849.562093165118	24
849.580966588966	26
849.599840222789	29
849.618714066586	35
849.637588120358	24
849.656462384106	30
849.675336857827	30
849.694211541355	21
849.713086434858	16
849.731961538504	25
849.750836851957	24
849.769712375384	24
849.788588108618	27
849.807464051995	13
849.826340205179	19
849.845216568505	22
849.864093141639	15
849.882969924747	13
849.90184691783	25
849.920724120888	6
849.939601533753	15
849.95847915676	10
849.977356989575	29
849.996235032532	39
850.015113285297	47
850.033991748036	56
850.052870420582	41
850.071749303271	36
850.090628395935	24
850.109507698406	25
850.128387210852	41
850.147266933273	40
850.166146865669	35
850.18502700804	57
850.203907360386	50
850.222787922539	51
850.241668694667	51
850.260549676938	42
850.279430869016	36
850.298312271069	39
850.317193883098	44
850.336075704933	33
850.354957736911	43
850.373839978697	56
850.392722430457	58
850.411605092361	57
850.430487963904	67
850.44937104559	70
850.468254337251	70
850.487137838888	96
850.506021550332	72
850.52490547175	81
850.543789603144	89
850.562673944513	67
850.581558495858	45
850.600443257177	53
850.619328228304	31
850.638213409574	32
850.657098800652	27
850.675984401704	17
850.694870212732	26
850.713756233735	22
850.732642464714	28
850.7515289055	18
850.770415556428	22
850.789302417165	20
850.808189487877	21
850.827076768564	19
850.845964259227	19
850.864851959864	29
850.88373987031	27
850.902627990898	17
850.921516321294	23
850.940404861666	17
850.959293612013	10
850.978182572335	20
850.997071742633	29
851.015961122738	34
851.034850712987	35
851.053740513043	28
851.072630523075	34
851.091520743082	43
851.110411173065	39
851.129301813023	22
851.148192662789	17
851.167083722698	24
851.185974992415	16
851.204866472107	17
851.223758161775	28
851.242650061419	41
851.261542171038	33
851.280434490465	25
851.299327020035	33
851.318219759413	43
851.337112708767	45
851.356005868096	50
851.374899237401	49
851.393792816682	57
851.41268660577	57
851.431580605002	63
851.450474814042	66
851.469369233057	74
851.488263862048	75
851.507158701015	62
851.526053749958	67
851.544949008876	50
851.563844477602	28
851.582740156304	31
851.601636045149	48
851.620532143803	42
851.639428452264	25
851.658324970869	20
851.67722169945	13
851.696118637838	19
851.715015786371	21
851.733913144711	13
851.752810713028	18
851.77170849132	24
851.790606479588	23
851.809504677664	12
851.828403085884	14
851.847301703911	16
851.866200531915	31
851.885099569894	17
851.90399881785	15
851.922898275782	13
851.941797943689	15
851.960697821404	19
851.979597909096	16
851.998498206931	14
852.017398714575	30
852.036299432194	13
852.055200359622	16
852.074101497193	29
852.093002844741	35
852.111904402096	14
852.130806169428	19
852.149708146736	27
852.16861033402	32
852.18751273128	30
852.206415338516	33
852.22531815556	33
852.24422118258	32
852.263124419745	34
852.282027866717	30
852.300931523666	57
852.319835390423	40
852.338739467324	58
852.357643754202	43
852.376548250887	47
852.395452957549	64
852.414357874187	48
852.433263000801	76
852.452168337392	57
852.471073883959	68
852.489979640334	72
852.508885606853	91
852.527791783181	47
852.546698169485	41
852.565604765765	42
852.584511572021	35
852.603418588086	39
852.622325814296	34
852.641233250313	23
852.660140896475	19
852.679048752445	20
852.697956818392	20
852.716865094315	35
852.735773580047	15
852.754682275923	13
852.773591181607	18
852.792500297267	18
852.811409622905	19
852.830319158518	17
852.849228904109	18
852.868138859507	19
852.88704902505	18
852.905959400402	12
852.924869985898	18
852.943780781203	22
852.962691786484	10
852.981603001742	18
853.000514426808	37
853.019426062018	15
853.038337907038	19
853.057249962202	22
853.076162227174	28
853.095074702124	34
853.11398738705	45
853.132900281784	29
853.151813386663	29
853.17072670135	32
853.189640226015	37
853.208553960824	40
853.227467905441	22
853.246382059868	14
853.265296424439	25
853.284210998987	43
853.303125783343	47
853.322040777844	56
853.340955982154	28
853.359871396441	39
853.378787020704	64
853.397702854776	61
853.416618898993	64
853.435535153019	68
853.45445161719	96
853.473368291169	88
853.492285175126	67
853.511202269059	46
853.5301195728	57
853.549037086687	48
853.567954810382	60
853.586872744223	48
853.605790887873	24
853.624709241499	17
853.643627805102	30
853.662546578682	20
853.681465562071	24
853.700384755605	38
853.719304158948	23
853.738223772267	22
853.757143595564	17
853.776063628838	18
853.794983872089	33
853.813904325148	17
853.832824988354	20
853.851745861367	22
853.870666944358	20
853.889588237326	28
853.908509740271	20
853.927431453193	21
853.946353376092	24
853.9652755088	20
853.984197851653	50
854.003120404315	62
854.022043166955	68
854.040966139571	102
854.059889321997	86
854.078812714568	61
854.097736317116	66
854.116660129473	41
854.135584151807	49
854.154508384119	42
854.173432826407	39
854.192357478673	20
854.211282340916	33
854.230207412969	49
854.249132694998	50
854.268058187173	27
854.286983889157	40
854.305909801119	41
854.324835922889	33
854.343762254805	28
854.362688796698	43
854.381615548401	50
854.400542510081	51
854.419469681738	88
854.438397063372	83
854.457324654984	51
854.476252456574	37
854.495180467972	44
854.514108689348	76
854.533037120869	39
854.5519657622	58
854.570894613508	44
854.589823674794	49
854.608752945889	54
854.62768242713	50
854.64661211818	18
854.665542019207	33
854.684472130212	33
854.703402451194	20
854.722332982154	39
854.741263723091	32
854.760194673838	20
854.779125834731	25
854.798057205433	31
854.816988786112	31
854.835920576769	26
854.854852577404	7
854.873784788016	44
854.892717208438	31
854.911649839006	44
854.930582679383	95
854.949515729737	130
854.96844899007	320
854.98738246038	518
855.006316140499	713
855.025250030764	870
855.044184130839	887
855.06311844106	794
855.08205296109	602
855.100987691098	480
855.119922631084	362
855.138857780879	260
855.15779314082	211
855.176728710571	130
855.195664490468	131
855.214600480175	105
855.233536679859	83
855.252473089353	76
855.271409708992	61
855.29034653861	47
855.309283578038	47
855.328220827443	49
855.347158286994	56
855.366095956355	59
855.385033835526	42
855.403971924842	67
855.422910224137	73
855.441848733241	83
855.460787452324	76
855.479726381552	72
855.498665520591	72
855.517604869607	101
855.536544428433	93
855.555484197405	81
855.574424176187	74
855.593364365115	69
855.612304763853	39
855.631245372569	44
855.650186191263	24
855.669127219766	33
855.688068458417	44
855.707009906877	17
855.725951565483	40
855.744893433899	38
855.763835512293	28
855.782777800666	29
855.801720298848	39
855.820663007176	39
855.839605925483	36
855.8585490536	33
855.877492391695	44
855.896435939768	27
855.915379697819	27
855.934323665848	47
855.953267843688	73
855.972212231673	83
855.991156829469	156
856.010101637243	165
856.029046654995	230
856.047991882726	313
856.066937320435	292
856.085882968122	199
856.104828825619	156
856.123774893094	129
856.142721170717	86
856.161667658149	80
856.180614355559	69
856.19956126278	51
856.218508380147	64
856.237455707324	58
856.256403244648	35
856.275350991782	42
856.294298948894	61
856.313247115816	57
856.332195492886	50
856.351144079933	34
856.370092876791	47
856.389041883796	50
856.407991100611	76
856.426940527404	75
856.445890164175	97
856.464840010926	116
856.483790067486	135
856.502740334193	118
856.52169081071	106
856.540641497206	94
856.559592393681	90
856.578543500134	63
856.597494816565	49
856.616446342976	71
856.635398079196	59
856.654350025564	44
856.673302181741	34
856.692254547898	40
856.711207124033	38
856.730159910146	21
856.74911290607	23
856.768066112141	37
856.787019528022	30
856.805973153882	29
856.82492698989	24
856.843881035707	38
856.862835291335	40
856.881789757109	25
856.900744432863	30
856.919699318427	29
856.93865441397	31
856.957609719491	35
856.976565234992	50
856.995520960471	82
857.014476895929	97
857.033433041197	89
857.052389396613	111
857.071345961839	108
857.090302737044	84
857.109259722227	76
857.12821691739	58
857.147174322532	45
857.166131937483	53
857.185089762414	54
857.204047797493	30
857.223006042381	44
857.241964497249	35
857.260923162096	39
857.279882036753	52
857.298841121558	24
857.317800416173	44
857.336759920935	59
857.355719635508	62
857.37467956006	51
857.393639694592	53
857.412600038933	50
857.431560593423	80
857.450521357722	98
857.46948233217	99
857.488443516428	151
857.507404910665	167
857.526366514881	151
857.545328328908	125
857.564290353083	119
[truncated: 104,813 more rows]
