# Supplementary material for: Identifying Archaeological Bone via Non-Destructive ZooMS and the Materiality of Symbolic Expression: Examples from Iroquoian Bone Points
Source: Sci Rep. 2019 Jul 30;9:11027. doi: 10.1038/s41598-019-47299-x (PMC6667708; doi:10.1038/s41598-019-47299-x)
Supplement: Supplementary file 2 — Supplementary Datafiles [file 41598_2019_47299_MOESM2_ESM.zip › McGrath et al Supplementary Datafiles/Data set S2_ForcedBagSpectra/DR-1466s_FORCED_1.txt]

820.05655089631	7
820.075091694953	9
820.093632703494	13
820.112173921933	9
820.13071535027	6
820.149256988658	19
820.167798836793	27
820.186340894826	15
820.204883163062	14
820.223425640891	10
820.241968328924	9
820.260511226703	20
820.279054334381	22
820.29759765211	17
820.316141179737	7
820.334684917262	20
820.353228864838	23
820.371773022161	22
820.390317389382	22
820.408861966654	18
820.427406753977	17
820.445951750894	32
820.464496958014	8
820.483042375033	14
820.501588001798	15
820.520133838615	25
820.538679885329	14
820.557226141943	22
820.575772608607	6
820.594319285171	10
820.61286617148	5
820.631413267841	9
820.649960574252	12
820.668508090411	16
820.687055816467	8
820.705603752575	9
820.724151898582	5
820.742700254487	9
820.761248820444	5
820.779797596147	8
820.798346581749	13
820.816895777402	7
820.835445182954	10
820.853994798405	4
820.872544623907	8
820.891094659308	8
820.909644904455	6
820.928195359654	10
820.946746024751	11
820.965296899748	5
820.983847984795	8
821.002399279589	19
821.020950784435	4
821.03950249918	4
821.058054423823	4
821.076606558366	5
821.09515890296	13
821.113711457452	7
821.132264221692	9
821.150817195983	15
821.169370380325	33
821.187923774414	25
821.206477378402	14
821.225031192442	23
821.24358521638	15
821.262139450218	28
821.280693894107	13
821.299248547743	33
821.317803411431	22
821.336358485017	19
821.35491376835	13
821.373469261888	20
821.392024965172	14
821.410580878355	15
821.429137001589	25
821.447693334876	23
821.466249877757	8
821.484806630842	23
821.503363593673	27
821.521920766556	10
821.540478149339	8
821.559035742021	6
821.577593544602	13
821.596151557082	11
821.614709779614	10
821.633268211893	7
821.651826854224	11
821.670385706606	9
821.688944768583	5
821.707504040765	9
821.726063522845	10
821.744623214673	19
821.763183116552	17
821.781743228483	18
821.800303550161	10
821.818864081739	4
821.837424823368	11
821.855985774897	5
821.874546936325	8
821.893108307653	9
821.911669889033	10
821.930231680159	4
821.948793681338	3
821.967355892416	13
821.985918313394	6
822.004480944424	29
822.0230437852	6
822.041606836029	11
822.060170096757	18
822.078733567385	7
822.097297247912	6
822.11586113834	14
822.134425238819	11
822.152989549045	18
822.171554069476	19
822.190118799654	21
822.208683739732	16
822.227248889861	11
822.245814249738	19
822.264379819668	10
822.282945599496	12
822.301511589225	6
822.320077788853	6
822.338644198534	13
822.357210818114	19
822.375777647594	16
822.394344686974	9
822.412911936253	25
822.431479395432	13
822.450047064664	7
822.468614943795	18
822.487183032826	18
822.505751331757	11
822.524319840741	15
822.542888559471	8
822.561457488254	25
822.580026626937	25
822.59859597552	8
822.617165534003	18
822.635735302538	3
822.65430528082	10
822.672875469155	21
822.69144586739	26
822.710016475677	16
822.728587293712	9
822.747158321647	19
822.765729559634	13
822.784301007521	5
822.802872665308	11
822.821444532996	11
822.840016610583	11
822.858588898223	10
822.877161395763	12
822.895734103202	8
822.914307020542	5
822.932880147935	4
822.951453485075	2
822.970027032268	3
822.988600789361	5
823.007174756201	18
823.025748933247	10
823.04432332004	6
823.062897916886	9
823.081472723632	13
823.100047740279	17
823.118622966673	11
823.137198403272	23
823.155774049771	13
823.174349906018	7
823.192925972318	16
823.211502248519	15
823.230078734619	22
823.248655430772	9
823.267232336673	16
823.285809452627	19
823.304386778481	30
823.322964314235	18
823.34154205989	11
823.360120015598	11
823.378698181206	24
823.397276556561	14
823.41585514197	14
823.434433937432	11
823.453012942641	28
823.471592157751	22
823.490171582914	24
823.508751217977	16
823.527331062941	10
823.545911117957	18
823.564491382722	13
823.583071857387	15
823.601652542258	13
823.620233436876	12
823.638814541243	17
823.657395855815	14
823.675977380288	8
823.694559114508	8
823.713141058782	3
823.731723212956	6
823.750305577031	7
823.768888151159	5
823.787470935188	7
823.806053928964	5
823.824637132794	13
823.843220546677	17
823.861804170308	12
823.88038800384	11
823.898972047425	9
823.917556300911	11
823.936140764297	5
823.954725437584	17
823.973310320771	9
823.991895414012	7
824.010480717154	4
824.029066230196	10
824.04765195314	3
824.066237886136	8
824.084824028881	2
824.103410381679	10
824.121996944378	9
824.140583716825	8
824.159170699478	3
824.177757891879	16
824.196345294181	18
824.214932906537	14
824.233520728946	18
824.25210876095	13
824.270697003161	18
824.28928545512	15
824.307874117133	12
824.326462989046	15
824.345052070861	6
824.363641362576	18
824.382230864192	7
824.400820575862	26
824.41941049728	23
824.438000628904	17
824.456590970277	12
824.475181521551	6
824.493772282725	12
824.512363253954	16
824.530954435083	21
824.549545826114	17
824.568137427045	16
824.58672923803	12
824.605321258764	22
824.623913489551	3
824.64250593024	11
824.661098580829	10
824.67969144132	12
824.698284511865	9
824.716877792157	5
824.735471282504	9
824.754064982752	6
824.772658892901	4
824.791253013104	11
824.809847343055	16
824.828441883061	13
824.847036632967	6
824.865631592775	5
824.884226762484	8
824.902822142094	6
824.921417731758	7
824.940013531324	8
824.95860954079	3
824.977205760158	6
824.995802189428	16
825.014398828751	20
825.032995677976	14
825.051592736949	21
825.070190005976	38
825.088787485057	48
825.107385173887	55
825.125983072771	34
825.144581181557	22
825.163179500091	17
825.181778028679	20
825.200376767322	25
825.218975715713	17
825.237574874158	20
825.256174242505	24
825.274773820753	17
825.293373608903	21
825.311973607107	7
825.330573815059	19
825.349174233066	12
825.367774860975	21
825.386375698784	17
825.404976746496	19
825.423578004262	30
825.442179471929	30
825.460781149345	20
825.479383036816	22
825.497985134341	24
825.516587441614	27
825.535189958789	19
825.553792686019	17
825.57239562315	16
825.590998770183	10
825.609602127271	11
825.628205694107	4
825.646809470845	12
825.66541345779	7
825.684017654332	14
825.702622060927	11
825.721226677578	9
825.739831503977	7
825.758436540431	4
825.777041786786	16
825.795647243044	17
825.814252909203	11
825.832858785416	10
825.851464871379	12
825.870071167397	7
825.888677673316	10
825.907284389136	13
825.925891315012	12
825.944498450637	11
825.963105796316	8
825.981713351897	8
826.000321117381	14
826.018929092765	7
826.037537278052	18
826.056145673394	6
826.074754278637	24
826.093363093783	16
826.11197211883	30
826.13058135378	20
826.149190798784	9
826.16780045369	10
826.186410318345	9
826.205020393056	6
826.223630677821	16
826.242241172335	19
826.260851876904	11
826.279462791375	10
826.298073915749	16
826.316685249871	10
826.335296794201	13
826.353908548433	15
826.372520512415	16
826.391132686452	13
826.40974507039	22
826.428357664231	14
826.446970467974	13
826.465583481772	19
826.484196705472	14
826.502810139074	5
826.521423782579	8
826.540037635986	22
826.558651699447	7
826.577265972659	11
826.595880455925	9
826.614495149093	15
826.633110052164	11
826.651725165137	10
826.670340488165	18
826.688956021096	12
826.707571763929	11
826.726187716664	8
826.744803879301	11
826.763420251841	5
826.782036834436	4
826.800653626933	5
826.819270629333	19
826.837887841635	15
826.856505263992	9
826.875122896099	9
826.893740738261	4
826.912358790326	3
826.93097705214	4
826.949595524163	12
826.968214206088	8
826.986833097762	9
827.005452199492	7
827.024071511124	8
827.042691032659	10
827.061310764096	21
827.079930705589	25
827.098550856831	20
827.117171218129	8
827.135791789482	8
827.154412570432	11
827.173033561591	11
827.191654762652	8
827.210276173615	25
827.228897794328	19
827.24751962525	17
827.266141665922	15
827.284763916496	16
827.303386377126	6
827.322009047658	14
827.340631928093	8
827.359255018431	9
827.377878318824	14
827.396501828967	20
827.415125549166	17
827.433749479267	18
827.452373619271	19
827.470997969178	19
827.489622529141	25
827.508247298854	25
827.526872278622	14
827.545497468293	18
827.564122867867	19
827.582748477497	7
827.601374297029	3
827.620000326311	7
827.638626565649	12
827.65725301489	18
827.675879674034	12
827.694506543234	3
827.713133622337	13
827.731760911189	5
827.750388410098	6
827.769016119062	18
827.787644037777	11
827.806272166394	16
827.824900505067	9
827.843529053643	19
827.862157812122	4
827.880786780657	13
827.899415958943	6
827.918045347131	11
827.936674945375	14
827.955304753522	22
827.973934771572	8
827.992564999679	1
828.011195437535	10
828.029826085448	17
828.048456943263	21
828.067088010982	19
828.085719288604	10
828.104350776282	10
828.122982473863	2
828.141614381194	9
828.160246498581	8
828.178878825872	12
828.197511363065	11
828.216144110315	14
828.234777067468	11
828.253410234372	14
828.272043611484	11
828.290677198347	11
828.309310995113	6
828.327945001935	16
828.346579218661	7
828.365213645137	17
828.383848281822	22
828.402483128257	10
828.421118184596	18
828.439753450991	22
828.45838892729	42
828.477024613491	36
828.495660509597	15
828.514296615758	14
828.53293293167	14
828.551569457638	14
828.57020619351	21
828.588843139285	7
828.607480294964	5
828.626117660699	11
828.644755236184	12
828.663393021726	4
828.682031017171	4
828.70066922252	13
828.719307637925	7
828.737946263234	9
828.756585098294	9
828.77522414341	14
828.793863398429	10
828.812502863352	7
828.831142538332	8
828.849782423215	10
828.868422517848	9
828.887062822539	10
828.905703337286	4
828.924344061783	3
828.942984996184	12
828.961626140642	17
828.980267495004	5
828.998909059269	7
829.017550833438	20
829.036192817663	17
829.05483501164	9
829.073477415672	6
829.092120029609	8
829.11076285345	8
829.129405887347	10
829.148049130995	10
829.166692584699	6
829.185336248308	19
829.20398012182	9
829.222624205236	20
829.241268498709	18
829.259913001932	6
829.278557715213	13
829.297202638397	15
829.315847771485	22
829.334493114477	13
829.353138667526	6
829.371784430479	18
829.390430403183	32
829.409076585943	15
829.427722978761	19
829.44636958133	36
829.465016393955	51
829.483663416485	40
829.502310648765	58
829.520958091102	27
829.539605743497	32
829.558253605642	32
829.576901677844	17
829.595549959951	17
829.614198451808	13
829.632847153876	16
829.651496065694	14
829.67014518757	8
829.68879451935	12
829.707444061034	15
829.726093812468	8
829.744743774113	10
829.763393945663	10
829.782044326963	8
829.80069491832	12
829.819345719582	16
829.837996730748	12
829.856647951817	8
829.875299382945	10
829.893951023823	9
829.912602874759	6
829.931254935752	4
829.949907206495	6
829.968559687144	10
829.987212377849	12
830.005865278459	8
830.024518388973	4
830.043171709392	3
830.061825239868	3
830.080478980095	6
830.099132930379	3
830.117787090568	9
830.136441460508	4
830.155096040658	23
830.173750830713	17
830.192405830519	19
830.211061040383	7
830.229716460151	16
830.248372089823	29
830.2670279294	16
830.285683979034	19
830.30434023842	12
830.322996707863	9
830.341653387211	13
830.360310276463	12
830.378967375773	22
830.397624684987	17
830.416282203953	23
830.434939932976	19
830.453597872057	26
830.472256020736	15
830.490914379626	20
830.50957294842	34
830.528231726966	24
830.546890715723	29
830.565549914231	21
830.584209322644	21
830.602868941115	8
830.62152876949	12
830.640188807617	11
830.658849055955	8
830.677509514044	8
830.696170182037	3
830.714831060089	7
830.733492148045	9
830.752153445906	7
830.770814953672	7
830.789476671496	10
830.808138599071	17
830.826800736704	11
830.845463084242	13
830.864125641685	7
830.882788409032	9
830.901451386437	11
830.920114573748	2
830.938777970809	12
830.957441577929	13
830.976105395107	5
830.994769421883	5
831.01343365887	1
831.032098105763	11
831.05076276256	7
831.069427629262	13
831.088092705869	5
831.10675799238	11
831.125423488951	14
831.144089195425	5
831.162755111805	11
831.18142123809	13
831.200087574433	29
831.218754120528	27
831.237420876681	7
831.256087842739	28
831.274755018548	13
831.293422404569	12
831.312090000495	24
831.330757806173	16
831.34942582191	11
831.368094047551	12
831.386762483097	14
831.405431128548	21
831.424099984058	33
831.44276904932	29
831.46143832464	22
831.480107809865	38
831.498777504995	55
831.517447410184	33
831.536117525278	27
831.554787850123	15
831.573458385027	32
831.592129129836	22
831.610800084551	13
831.629471249324	14
831.648142624002	11
831.666814208432	12
831.685486003074	12
831.704158007468	17
831.722830221767	14
831.741502646125	13
831.760175280388	13
831.778848124556	14
831.797521178629	7
831.816194442608	5
831.834867916646	6
831.853541600435	22
831.872215494283	4
831.890889598037	6
831.909563911696	12
831.928238435414	16
831.946913168883	16
831.965588112412	18
831.984263265845	10
832.002938629184	29
832.021614202429	6
832.040289985733	8
832.058965978788	7
832.077642181902	11
832.096318594922	4
832.114995217847	15
832.133672050678	6
832.152349093568	12
832.171026346363	18
832.189703808911	12
832.20838148167	9
832.227059364182	13
832.245737456599	12
832.264415759075	12
832.283094271457	24
832.301772993745	12
832.320451925938	14
832.339131068036	8
832.357810420194	7
832.376489982104	12
832.395169754227	10
832.413849735948	14
832.432529927881	24
832.451210329567	24
832.469890941159	18
832.48857176281	31
832.50725279452	20
832.525934035828	27
832.54461548735	23
832.563297148777	11
832.581979019956	15
832.600661101195	13
832.619343392339	19
832.638025893389	26
832.656708604499	21
832.67539152536	36
832.694074656281	12
832.712757997108	16
832.731441547841	19
832.750125308633	14
832.768809279177	25
832.787493459781	22
832.806177850291	18
832.824862450552	15
832.843547261027	20
832.862232281255	12
832.880917511388	17
832.899602951581	16
832.918288601679	9
832.936974461684	16
832.955660531748	17
832.974346811564	8
832.993033301287	13
833.011720001222	9
833.03040691091	8
833.049094030504	11
833.067781360004	8
833.086468899564	12
833.105156648876	19
833.123844608247	14
833.142532777679	12
833.161221156709	19
833.179909745952	16
833.198598545102	29
833.217287554004	13
833.235976772966	19
833.254666201987	11
833.273355840761	19
833.292045689595	18
833.310735748181	29
833.329426016828	16
833.34811649538	20
833.366807183992	23
833.385498082357	14
833.404189190628	19
833.422880508958	17
833.441572037195	28
833.460263775339	26
833.478955723542	19
833.497647881498	18
833.516340249513	14
833.535032827435	20
833.553725615263	20
833.572418612998	13
833.591111820793	5
833.60980523834	25
833.628498865947	14
833.647192703461	19
833.665886750881	11
833.684581008207	12
833.703275475593	12
833.721970152886	14
833.740665039932	12
833.759360137037	7
833.778055444203	12
833.796750961121	8
833.8154466881	10
833.834142624985	12
833.852838771622	12
833.87153512832	4
833.890231695079	12
833.90892847159	11
833.927625458161	10
833.946322654639	4
833.965020061023	12
833.983717677314	9
834.002415503665	7
834.021113539769	9
834.039811785933	5
834.058510242004	16
834.077208907827	5
834.095907783865	9
834.114606869809	10
834.133306165507	7
834.152005671264	8
834.170705386929	4
834.1894053125	14
834.208105447977	7
834.226805793515	8
834.245506348806	21
834.264207114158	26
834.28290808957	4
834.301609274735	14
834.320310669806	10
834.339012274938	26
834.357714089824	27
834.376416114923	20
834.395118349776	19
834.413820794535	10
834.432523449355	8
834.451226314081	19
834.469929388561	7
834.488632673101	18
834.507336167702	20
834.526039872056	10
834.544743786471	18
834.563447910793	22
834.582152245021	13
834.600856789003	18
834.619561543199	19
834.638266507302	10
834.656971681158	4
834.675677065075	6
834.694382658899	7
834.71308846263	10
834.731794476421	10
834.75050070012	7
834.769207133572	10
834.787913777084	7
834.806620630504	17
834.82532769383	12
834.844034967218	10
834.862742450512	10
834.88145014356	6
834.900158046823	13
834.918866159839	14
834.937574482762	5
834.956283015745	6
834.974991758636	4
834.993700711281	4
835.012409873986	10
835.031119246752	15
835.049828829272	7
835.068538621852	6
835.08724862434	14
835.105958836735	10
835.124669259037	15
835.1433798914	13
835.162090733517	13
835.180801785694	26
835.19951304778	22
835.218224519618	17
835.236936201671	11
835.255648093632	10
835.274360195346	17
835.293072507121	16
835.311785028804	13
835.330497760394	7
835.349210701891	20
835.367923853449	14
835.386637214761	14
835.405350786134	17
835.424064567569	23
835.442778558757	19
835.461492759852	17
835.480207171009	26
835.498921792073	25
835.517636623044	12
835.536351663923	5
835.555066914864	12
835.573782375558	7
835.592498046313	12
835.611213926976	19
835.629930017392	2
835.648646318024	8
835.667362828409	8
835.686079548702	10
835.704796479056	11
835.723513619472	16
835.742230969488	7
835.760948529718	4
835.779666299857	20
835.798384279749	10
835.817102469703	9
835.835820869564	12
835.854539479333	9
835.873258299164	13
835.891977328748	5
835.910696568394	7
835.929416017947	3
835.948135677408	6
835.966855546778	4
835.985575626208	2
836.004295915546	5
836.023016414639	4
836.041737123792	11
836.060458043008	6
836.079179171977	7
836.097900510854	7
836.116622059793	13
836.13534381864	15
836.154065787394	13
836.17278796621	17
836.19151035478	14
836.210232953412	15
836.228955761952	15
836.247678780245	32
836.266402008755	13
836.285125447018	10
836.303849095189	8
836.322572953422	9
836.341297021563	9
836.360021299766	18
836.378745787723	42
836.397470485588	37
836.416195393515	41
836.434920511196	60
836.453645839092	52
836.472371376743	47
836.491097124302	24
836.509823081922	16
836.528549249451	20
836.547275626734	20
836.566002214079	14
836.584729011486	13
836.603456018647	8
836.62218323587	4
836.640910663001	13
836.659638299887	7
836.678366146988	15
836.697094203843	11
836.715822470607	2
836.734550947433	4
836.753279634167	8
836.772008530809	10
836.790737637359	11
836.809466953972	14
836.828196480338	7
836.846926216767	4
836.865656163105	9
836.88438631935	4
836.903116685657	1
836.921847261719	20
836.940578047689	18
836.959309043876	4
836.978040249817	6
836.996771665666	8
837.015503291423	6
837.034235127243	5
837.052967172817	11
837.071699428453	6
837.090431894152	24
837.109164569605	11
837.127897454967	6
837.146630550391	13
837.165363855723	11
837.184097370964	18
837.202831096113	28
837.221565031325	26
837.240299176291	26
837.259033531319	15
837.277768096256	21
837.296502871102	24
837.315237855856	19
837.333973050672	33
837.352708455243	17
837.371444069877	14
837.390179894419	19
837.40891592887	17
837.427652173383	23
837.446388627805	20
837.465125291981	10
837.48386216622	11
837.502599250368	22
837.521336544424	20
837.540074048543	12
837.55881176257	10
837.577549686353	14
837.596287820197	16
837.615026164105	15
837.633764717613	8
837.652503481338	10
837.671242454972	12
837.689981638514	10
837.708721031965	7
837.727460635325	9
837.746200448593	5
837.764940471925	4
837.783680705165	19
837.802421148314	4
837.821161801372	12
837.839902664492	6
837.858643737367	12
837.877385020306	11
837.896126513153	5
837.914868215755	3
837.933610128573	8
837.952352251147	19
837.971094583784	1
837.989837126329	4
838.008579878783	4
838.027322840993	10
838.046066013419	11
838.064809395754	12
838.083552987844	5
838.102296789997	9
838.12104080206	10
838.139785024185	16
838.158529456065	16
838.177274097854	9
838.196018949706	12
838.214764011467	21
838.233509283137	22
838.252254764871	6
838.271000456359	5
838.289746357911	16
838.308492469371	13
838.327238790587	17
838.34598532202	18
838.364732063207	17
838.383479014304	17
838.402226175465	34
838.420973546534	11
838.439721127512	16
838.458468918554	21
838.477216919351	19
838.495965130211	11
838.514713550981	20
838.533462181659	27
838.552211022247	22
838.570960072744	6
838.589709333304	20
838.60845880362	3
838.627208483999	10
838.645958374441	7
838.664708474485	10
838.683458784745	3
838.702209304916	9
838.720960034841	10
838.73971097483	11
838.758462124882	9
838.77721348469	7
838.795965054407	16
838.814716834187	22
838.833468823877	11
838.852221023476	4
838.870973433139	7
838.889726052557	2
838.908478881884	4
838.927231921275	12
838.945985170576	6
838.964738629786	3
838.98349229906	8
839.002246178088	11
839.021000267181	23
839.039754566183	24
839.058509075095	36
839.077263793916	37
839.096018722801	43
839.114773861441	19
839.133529210145	26
839.152284768758	17
839.171040537281	20
839.189796515714	14
839.208552704211	28
839.227309102617	21
839.246065710778	14
839.264822529004	8
839.283579557293	17
839.302336795337	10
839.321094243446	23
839.339851901464	16
839.358609769238	17
839.377367847075	18
839.396126134977	14
839.414884632634	25
839.433643340355	14
839.452402257985	21
839.471161385372	18
839.489920722976	22
839.508680270336	19
839.52744002776	19
839.546199995094	30
839.564960172338	7
839.583720559337	14
839.602481156554	13
839.621241963527	8
839.640002980565	16
839.658764207512	9
839.677525644369	25
839.696287291136	21
839.715049147812	8
839.733811214553	13
839.75257349105	7
839.771335977611	12
839.790098674236	11
839.808861580616	15
839.827624696907	8
839.846388023262	10
839.865151559372	19
839.883915305701	12
839.902679261786	4
839.921443427781	14
839.94020780384	11
839.958972389809	7
839.977737185688	3
839.996502191323	6
840.015267407177	10
840.034032832786	7
840.05279846846	8
840.071564314044	17
840.090330369538	20
840.109096634788	34
840.127863110256	19
840.146629795635	20
840.16539669077	11
840.184163795969	23
840.202931111078	11
840.221698636097	19
840.240466371181	18
840.259234316175	15
840.278002470925	16
840.29677083574	26
840.315539410465	16
840.3343081951	7
840.353077189799	14
840.371846394409	7
840.390615808775	9
840.409385433206	4
840.428155267701	26
840.446925311952	38
840.465695566268	12
840.484466030494	17
840.503236704476	21
840.522007588523	25
840.540778682635	11
840.559549986502	18
840.578321500435	22
840.597093224278	9
840.615865157876	7
840.634637301694	12
840.653409655268	7
840.672182218907	19
840.690954992457	8
840.709727975916	13
840.728501169132	3
840.747274572567	13
840.766048185759	8
840.784822009015	10
840.803596042182	6
840.822370285259	12
840.841144738247	4
840.859919401145	16
840.878694274108	4
840.897469356982	3
840.916244649612	11
840.935020152462	4
840.953795865067	13
840.972571787584	10
840.991347920165	13
841.010124262657	29
841.02890081506	29
841.047677577373	35
841.066454549751	43
841.085231731886	36
841.104009123932	34
841.122786726196	13
841.141564538063	9
841.16034256015	19
841.179120791992	15
841.197899233746	15
841.216677885565	10
841.235456747448	11
841.254235818934	8
841.273015100639	18
841.291794592256	17
841.310574293628	11
841.329354205066	12
841.348134326415	12
841.366914657675	19
841.385695199	17
841.404475950081	13
841.423256911228	25
841.442038082285	20
841.460819463254	16
841.479601054133	26
841.498382855078	21
841.517164865933	5
841.535947086546	5
841.554729517223	13
841.573512157966	18
841.592295008466	10
841.611078069031	8
841.629861339507	13
841.64864481974	9
841.667428510038	1
841.686212410401	10
841.704996520521	6
841.723780840707	6
841.742565370804	5
841.761350110657	6
841.780135060731	7
841.798920220561	16
841.817705590456	9
841.836491170109	12
841.855276959981	4
841.87406295961	5
841.89284916915	5
841.911635588602	4
841.930422218119	9
841.949209057547	18
841.967996106887	11
841.986783366137	17
842.005570835299	4
842.024358514527	18
842.043146403666	21
842.061934502561	16
842.080722811677	17
842.09951133055	17
842.118300059334	13
842.137088998184	16
842.155878146945	16
842.174667505463	16
842.193457074201	7
842.212246852696	12
842.231036841102	20
842.249827039575	20
842.268617447958	12
842.287408066254	17
842.306198894615	14
842.324989932733	8
842.343781180762	18
842.362572638857	19
842.381364307019	19
842.400156184782	16
842.418948272767	29
842.437740570508	25
842.456533078315	51
842.475325796034	36
842.494118723664	62
842.512911861205	77
842.531705208659	73
842.550498766178	55
842.569292533609	31
842.588086510951	32
842.606880698205	20
842.625675095371	23
842.644469702603	13
842.663264519746	17
842.682059546647	12
842.700854783613	9
842.719650230646	11
842.738445887436	10
842.757241754138	5
842.776037830905	8
842.794834117585	10
842.813630614176	8
842.832427320834	5
842.851224237248	9
842.870021363729	11
842.888818700122	9
842.907616246426	11
842.926414002643	4
842.94521196877	6
842.964010144965	12
842.982808530916	5
843.001607126934	23
843.020405933019	22
843.039204948706	4
843.058004174614	3
843.076803610433	12
843.095603256011	17
843.114403111809	14
843.133203177364	14
843.152003452832	12
843.170803938365	13
843.189604633811	18
843.208405539014	14
843.227206654284	7
843.24600797962	6
843.264809514714	4
843.283611259874	10
843.302413214946	7
843.321215379776	4
843.340017754826	10
843.358820339635	5
843.377623134355	14
843.396426139141	11
843.41522935384	16
843.434032778451	25
843.452836412974	36
843.471640257564	36
843.490444311911	46
843.509248576325	51
843.528053050651	48
843.546857734889	34
843.56566262904	27
843.584467733257	17
843.603273047231	20
843.622078571427	12
843.640884305381	15
843.659690249247	16
843.678496403024	23
843.697302766869	21
843.716109340626	5
843.734916124141	7
843.753723117877	9
843.772530321371	21
843.791337734777	4
843.81014535825	7
843.828953191635	3
843.847761234933	11
843.866569488143	17
843.885377951419	11
843.904186624454	7
843.922995507555	5
843.941804600569	1
843.960613903496	15
843.979423416334	17
843.99823313924	10
844.017043071903	6
844.035853214634	7
844.054663567431	5
844.073474129832	8
844.092284902455	10
844.111095884989	7
844.129907077282	13
844.148718479642	9
844.167530091915	8
844.186341914099	8
844.205153946351	8
844.223966188516	20
844.242778640438	17
844.261591302428	13
844.280404174485	22
844.2992172563	12
844.318030548027	4
844.336844049822	9
844.355657761529	15
844.374471683149	15
844.393285814836	10
844.412100156126	16
844.430914707639	13
844.449729469064	19
844.468544440402	16
844.487359621652	22
844.50617501297	20
844.524990614046	26
844.543806425189	12
844.562622446245	14
844.581438677213	11
844.600255118095	22
844.619071769044	14
844.63788862975	14
844.656705700525	24
844.675522981212	9
844.694340471812	11
844.713158172325	8
844.731976082905	14
844.750794203398	4
844.76961253365	12
844.788431073969	5
844.807249824355	7
844.8260687845	3
844.844887954712	13
844.863707334837	9
844.88252692472	9
844.901346724826	13
844.92016673469	10
844.938986954466	11
844.957807384311	11
844.976628024068	8
844.995448873739	10
845.014269933322	15
845.033091202973	40
845.051912682383	26
845.07073437186	30
845.08955627125	36
845.108378380553	28
845.12720069977	26
845.146023229054	18
845.164845968096	15
845.183668917206	8
845.20249207623	16
845.221315445166	9
845.240139024171	16
845.258962812933	13
845.277786811764	15
845.296611020507	6
845.315435439165	14
845.334260067734	12
845.353084906372	11
845.371909954769	20
845.390735213233	23
845.409560681611	21
845.428386359902	30
845.447212248106	39
845.466038346378	40
845.484864654563	35
845.503691172662	29
845.522517900674	28
845.541344838599	32
845.560171986592	22
845.578999344344	16
845.597826912164	21
845.616654689897	8
845.635482677544	16
845.654310875104	16
845.673139282732	6
845.691967900119	6
845.710796727729	15
845.729625765097	9
845.748455012379	11
845.767284469574	5
845.786114136837	11
845.804944013859	8
845.823774101104	8
845.842604398108	6
845.861434905025	8
845.880265622011	6
845.899096548755	8
845.917927685568	11
845.936759032294	19
845.955590589088	12
845.974422355641	6
845.993254332108	7
846.012086518643	18
846.030918915092	20
846.049751521454	21
846.068584337885	26
846.087417364074	20
846.106250600332	17
846.125084046504	24
846.143917702434	12
846.162751568588	20
846.1815856445	24
846.200419930326	17
846.219254426221	26
846.238089132184	22
846.256924047751	34
846.275759173542	16
846.294594509092	28
846.31343005471	19
846.332265810242	3
846.351101775687	12
846.369937951047	14
846.38877433632	21
846.407610931662	20
846.426447736918	22
846.445284751932	22
846.46412197717	21
846.482959412168	28
846.501797057079	22
846.520634912058	13
846.539472976952	18
846.55831125176	19
846.577149736481	10
846.595988431271	9
846.61482733582	13
846.633666450438	8
846.652505774971	11
846.671345309262	4
846.690185053776	10
846.70902500805	7
846.727865172393	13
846.74670554665	11
846.76554613082	12
846.784386924905	12
846.803227928904	0
846.822069142972	19
846.840910566799	7
846.859752200694	5
846.878594044504	10
846.897436098228	19
846.916278362021	17
846.935120835728	15
846.953963519194	16
846.97280641273	9
846.991649516334	11
847.010492829543	13
847.029336352976	19
847.048180086322	9
847.067024029583	8
847.085868182759	20
847.104712545848	17
847.123557118851	13
847.142401901924	14
847.161246894911	14
847.180092097658	18
847.198937510628	17
847.217783133358	9
847.236628966002	16
847.255475008715	6
847.274321261343	10
847.293167723885	16
847.312014396341	19
847.330861278866	27
847.349708371306	16
847.368555673505	22
847.387403185774	11
847.406250907957	13
847.425098840054	26
847.443946982221	19
847.462795334302	34
847.481643896142	19
847.500492668207	18
847.519341650031	20
847.53819084177	20
847.557040243579	11
847.575889855301	22
847.594739676783	12
847.613589708335	14
847.632439949956	6
847.651290401337	7
847.670141062787	18
847.688991934152	4
847.707843015277	2
847.726694306625	4
847.745545807734	9
847.764397518757	9
847.78324943985	4
847.802101570857	4
847.820953911779	8
847.839806462615	5
847.858659223521	5
847.877512194187	6
847.896365374923	11
847.915218765728	10
847.934072366137	10
847.952926176772	7
847.971780197321	20
847.99063442763	7
848.009488868009	14
848.028343518302	8
848.04719837851	15
848.066053448788	11
848.084908728826	5
848.103764218933	2
848.122619918955	6
848.141475828892	3
848.160331948744	9
848.179188278666	8
848.198044818502	16
848.216901568254	6
848.235758527765	13
848.254615697501	30
848.273473077152	12
848.292330666563	10
848.311188466044	13
848.33004647544	13
848.348904694595	10
848.367763123976	7
848.386621763271	14
848.405480612327	10
848.424339671452	11
848.443198940493	13
848.462058419449	16
848.480918108474	15
848.499778007259	18
848.518638116115	10
848.537498434886	8
848.556358963571	9
848.575219702172	22
848.594080650843	19
848.612941809429	18
848.631803177775	6
848.650664756191	10
848.669526544677	8
848.688388542923	4
848.707250751085	13
848.726113169316	8
848.744975797463	17
848.763838635525	7
848.782701683658	13
848.80156494155	14
848.820428409358	11
848.839292087235	10
848.858155975028	10
848.877020072737	10
848.895884380515	8
848.914748898054	9
848.933613625663	6
848.952478563188	4
848.971343710627	15
848.990209067982	10
849.009074635408	2
849.027940412593	8
849.046806399849	6
849.065672597021	13
849.084539004108	11
849.10340562111	12
849.122272448182	4
849.14113948517	10
849.160006732074	13
849.178874188892	14
849.197741855627	6
849.216609732276	22
849.235477818997	14
849.254346115632	16
849.273214622183	23
849.29208333865	18
849.310952265187	27
849.329821401484	10
849.348690747698	13
849.367560304136	23
849.38643007018	22
849.40530004645	27
849.424170232481	22
849.443040628427	18
849.461911234443	14
849.48078205053	9
849.499653076223	23
849.518524312141	12
849.53739575782	12
849.55626741357	8
849.575139279235	18
849.594011354817	10
849.612883640313	8
849.631756135726	15
849.650628841209	11
849.669501756453	9
849.688374881922	4
849.707248217152	3
849.726121762299	7
849.74499551736	10
849.763869482493	9
849.782743657541	7
849.801618042506	3
849.820492637386	5
849.839367442181	9
849.858242457048	16
849.877117681831	8
849.895993116374	3
849.914868761143	5
849.933744615673	11
849.952620680119	5
849.971496954636	3
849.990373439069	15
850.009250133418	14
850.028127037682	6
850.047004152018	13
850.065881476114	17
850.084759010282	12
850.103636754365	12
850.122514708365	20
850.14139287228	11
850.160271246267	8
850.179149830014	16
850.198028623833	24
850.216907627568	14
850.235786841218	4
850.254666264785	21
850.273545898423	18
850.292425741977	16
850.311305795292	5
850.330186058833	12
850.349066532135	12
850.367947215353	22
850.386828108643	15
850.405709211849	22
850.424590524815	17
850.443472048009	18
850.462353780963	17
850.481235723833	11
850.500117876775	5
850.519000239633	11
850.537882812407	10
850.556765595097	15
850.575648587859	20
850.594531790382	15
850.613415202976	8
850.632298825486	10
850.651182657913	7
850.670066700412	7
850.688950952671	8
850.707835414846	5
850.726720087249	9
850.745604969412	7
850.764490061492	10
850.783375363488	18
850.802260875556	7
850.821146597385	2
850.840032529285	9
850.858918671257	7
850.877805022991	2
850.89669158464	7
850.915578356362	6
850.934465338	11
850.953352529554	6
850.972239931024	8
850.991127542567	7
851.01001536387	9
851.028903395246	10
851.047791636537	24
851.066680087746	22
851.085568748871	3
851.104457620067	11
851.123346701025	5
851.142235992055	12
851.161125493001	10
851.180015203864	11
851.198905124799	30
851.217795255495	28
851.236685596263	19
851.255576146947	14
851.274466907548	24
851.293357878066	21
851.312249058501	17
851.331140449007	3
851.35003204943	11
851.36892385977	11
851.387815880026	14
851.406708110199	17
851.425600550445	10
851.444493200607	16
851.46338606053	18
851.48227913068	11
851.501172410593	16
851.520065900422	3
851.538959600323	5
851.55785351014	14
851.576747629719	9
851.595641959526	18
851.614536499094	16
851.63343124858	11
851.652326208137	8
851.671221377611	10
851.690116757002	3
851.709012346309	3
851.727908145689	5
851.746804154831	1
851.765700374045	6
851.784596803176	7
851.803493442223	2
851.822390291188	9
851.841287350225	1
851.860184619023	11
851.879082097894	5
851.897979786837	13
851.916877685542	14
851.935775794164	6
851.954674112858	10
851.973572641469	8
851.992471379843	7
852.011370328443	5
852.030269486805	12
852.049168855085	7
852.068068433437	13
852.086968221706	7
852.105868219892	6
852.124768427995	3
852.143668846171	7
852.162569474109	18
852.181470312119	11
852.200371360046	14
852.21927261789	21
852.238174085652	14
852.257075763486	16
852.275977651082	19
852.294879748751	13
852.313782056336	7
852.332684573839	9
852.351587301415	17
852.370490238753	14
852.389393386163	17
852.40829674349	17
852.427200310735	8
852.446104087897	10
852.465008074976	19
852.483912272129	21
852.502816679198	17
852.521721296185	14
852.540626123089	17
852.559531159911	10
852.578436406805	13
852.597341863617	10
852.61624753019	12
852.635153406992	15
852.654059493556	10
852.672965790038	12
852.691872296592	6
852.710779013064	8
852.729685939297	8
852.748593075759	7
852.767500421983	5
852.786407978125	3
852.80531574434	7
852.824223720472	9
852.843131906677	10
852.862040302489	8
852.880948908529	7
852.899857724487	0
852.918766750206	3
852.937675985999	6
852.956585431865	2
852.975495087338	4
852.994404953039	1
853.013315028658	7
853.032225314195	6
853.051135809649	4
853.070046515021	5
853.08895743031	13
853.107868555673	17
853.126779890953	0
853.145691435996	13
853.164603191267	14
853.1835151563	10
853.202427331251	15
853.221339716276	7
853.240252311218	15
853.259165116078	5
853.278078130856	14
853.296991355707	12
853.31590479032	4
853.334818435007	6
853.353732289612	11
853.372646354134	7
853.391560628574	16
853.410475113088	21
853.429389807364	22
853.448304711713	10
853.46721982598	18
853.486135150165	21
853.505050684424	16
853.523966428445	23
853.542882382539	25
853.561798546551	14
853.580714920482	19
853.59963150433	15
853.618548298252	16
853.637465301936	12
853.656382515694	11
853.675299939369	10
853.694217572963	12
853.713135416475	9
853.732053470061	2
853.750971733564	5
853.769890206985	7
853.788808890325	10
853.807727783583	6
853.826646886914	8
853.845566200008	6
853.864485723176	14
853.883405456261	5
853.902325399265	7
853.921245552187	6
853.940165915183	9
853.959086487941	13
853.978007270774	9
853.996928263679	16
854.015849466348	17
854.034770878935	44
854.053692501595	23
854.072614334018	32
854.091536376515	28
854.110458629086	12
854.12938109142	12
854.148303763672	12
854.167226645998	9
854.186149738241	6
854.205073040404	10
854.223996552484	23
854.242920274483	14
854.261844206556	23
854.280768348548	25
854.299692700457	20
854.318617262286	19
854.337542034032	12
854.356467015852	9
854.375392207436	9
854.394317609093	8
854.413243220669	9
854.432169042163	18
854.451095073731	16
854.470021315062	20
854.488947766468	8
854.507874427791	21
854.526801299034	16
854.545728380194	16
854.564655671429	20
854.583583172427	11
854.602510883499	10
854.621438804645	6
854.640366935399	5
854.659295276382	14
854.678223827284	10
854.697152588104	7
854.716081558688	15
854.735010739346	18
854.753940130078	13
854.772869730573	10
854.791799541142	11
854.81072956163	4
854.829659791881	6
854.848590232362	10
854.867520882606	7
854.886451742769	7
854.905382813006	8
854.924314093162	16
854.943245583237	15
854.96217728323	38
854.981109193298	75
855.000041313129	149
855.018973643034	248
855.037906182858	363
855.056838932601	425
855.075771892419	348
855.094705061999	233
855.113638441654	152
855.132572031228	82
855.151505830721	31
855.170439840133	38
855.189374059619	32
855.208308488869	31
855.227243128193	15
855.246177977436	22
855.265113036598	14
855.284048305679	15
855.302983784835	15
855.321919473909	17
855.340855372747	15
855.359791481659	14
855.378727800646	15
855.397664329397	24
855.416601068222	27
855.435538016966	24
855.454475175474	20
855.473412544056	21
855.492350122713	22
855.511287911134	25
855.530225909629	24
855.549164118043	19
855.568102536221	18
855.587041164629	19
855.605980002801	16
855.624919051048	11
855.643858309213	14
855.662797777298	7
855.681737455302	11
855.700677343226	21
855.719617441224	15
855.738557748985	13
855.757498266822	5
855.776438994578	12
855.795379932253	17
855.814321079847	10
855.833262437516	14
855.852204005105	3
855.871145782613	2
855.89008777004	16
855.909029967386	13
855.927972374652	12
855.946914991993	18
855.965857819253	18
855.984800856432	14
856.003744103531	27
856.022687560705	54
856.041631227643	125
856.060575104655	116
856.079519191588	89
856.098463488439	59
856.11740799521	55
856.136352712056	25
856.155297638666	26
856.174242775351	23
856.193188121956	31
856.21213367848	4
856.231079444923	13
856.250025421442	12
856.268971607725	20
856.287918004083	8
856.306864610516	10
856.325811426557	17
856.344758452829	9
856.363705689021	16
856.382653134977	12
856.401600791007	11
856.420548657114	10
856.439496732984	17
856.458445018774	22
856.477393514639	28
856.496342220424	23
856.515291136128	24
856.534240261753	28
856.553189597452	44
856.572139142916	30
856.591088898455	10
856.610038863914	19
856.628989039292	15
856.647939424746	16
856.666890019964	6
856.685840825102	6
856.704791840471	1
856.723743065604	7
856.742694500657	8
856.76164614563	5
856.780598000678	7
856.79955006549	3
856.818502340378	3
856.837454825342	3
856.856407520069	11
856.875360424717	6
856.89431353944	11
856.913266864083	9
856.932220398646	9
856.951174143129	10
856.970128097532	4
856.98908226201	16
857.008036636409	17
857.026991220571	29
857.045946014965	29
857.064901019124	30
857.083856233202	24
857.102811657356	9
857.121767291431	22
857.140723135425	25
857.159679189339	19
857.178635453329	12
857.197591927084	23
857.216548610914	18
857.235505504664	9
857.254462608179	10
857.273419921925	21
857.292377445436	26
857.311335179022	26
857.330293122529	10
857.349251275956	13
857.368209639303	18
857.38716821257	6
857.406126995913	6
857.425085989021	20
857.444045192204	25
857.463004605308	14
857.481964228488	20
857.500924061432	26
857.519884104453	22
857.538844357393	36
[truncated: 104,813 more rows]
