# Supplementary material for: Identifying Archaeological Bone via Non-Destructive ZooMS and the Materiality of Symbolic Expression: Examples from Iroquoian Bone Points
Source: Sci Rep. 2019 Jul 30;9:11027. doi: 10.1038/s41598-019-47299-x (PMC6667708; doi:10.1038/s41598-019-47299-x)
Supplement: Supplementary file 2 — Supplementary Datafiles [file 41598_2019_47299_MOESM2_ESM.zip › McGrath et al Supplementary Datafiles/Data set S2_ForcedBagSpectra/DR-1466s_FORCED_2.txt]

820.05739778449	6
820.07594115821	5
820.094484741961	7
820.113028535743	18
820.131572539366	12
820.150116752831	18
820.168661176326	15
820.187205809663	17
820.205750652841	25
820.22429570605	28
820.24284096929	27
820.261386442371	20
820.279932125293	18
820.298478018057	36
820.317024120852	23
820.335570433678	15
820.354116956345	20
820.372663688853	23
820.391210631392	29
820.409757783773	39
820.428305145996	46
820.446852718249	30
820.465400500533	9
820.483948492469	21
820.502496694437	14
820.521045106435	17
820.539593728275	12
820.558142559956	23
820.576691601668	36
820.595240853222	18
820.613790314807	8
820.632339986233	14
820.650889867501	4
820.6694399588	11
820.68799025994	6
820.706540771112	17
820.725091492125	12
820.74364242298	12
820.762193563866	22
820.780744914594	12
820.799296475352	13
820.817848245953	7
820.836400226395	10
820.854952416868	15
820.873504817182	10
820.892057427528	7
820.910610247906	4
820.929163277935	12
820.947716517996	19
820.966269967898	17
820.984823627831	17
821.003377497606	5
821.021931577413	7
821.040485867061	19
821.059040366551	7
821.077595076072	21
821.096149995435	16
821.11470512464	12
821.133260463876	10
821.151816013144	18
821.170371772063	18
821.188927741204	18
821.207483920186	30
821.22604030901	21
821.244596907676	37
821.263153716374	23
821.281710734913	23
821.300267963484	14
821.318825401896	22
821.33738305034	41
821.355940908626	23
821.374498976754	36
821.393057254913	14
821.411615742914	22
821.430174440757	13
821.448733348631	13
821.467292466347	25
821.485851794285	34
821.504411331875	8
821.522971079306	32
821.54153103677	16
821.560091204264	18
821.578651581601	13
821.59721216878	5
821.615772965801	13
821.634333972853	11
821.652895189937	16
821.671456616863	17
821.690018253631	10
821.708580100431	9
821.727142157073	7
821.745704423557	6
821.764266900262	5
821.782829586619	5
821.801392483008	2
821.819955589239	4
821.838518905313	9
821.857082431418	14
821.875646167365	3
821.894210113344	11
821.912774269165	12
821.931338635018	10
821.949903210713	15
821.96846799625	10
821.987032991818	20
822.00559819723	5
822.024163612672	9
822.042729237957	11
822.061295073274	9
822.079861118433	15
822.098427373434	13
822.116993838278	11
822.135560513343	13
822.15412739806	11
822.17269449281	13
822.191261797401	16
822.209829312025	22
822.228397036491	20
822.246964970799	15
822.265533115139	19
822.284101469511	18
822.302670033536	12
822.321238807592	16
822.339807791681	20
822.358376985802	27
822.376946389575	23
822.39551600338	26
822.414085827028	32
822.432655860707	18
822.451226104229	32
822.469796557594	33
822.48836722099	28
822.506938094229	39
822.5255091775	29
822.544080470613	21
822.562651973569	23
822.581223686557	14
822.599795609387	10
822.618367742249	7
822.636940085144	11
822.655512637691	10
822.67408540027	19
822.692658372692	25
822.711231555147	26
822.729804947443	14
822.748378549772	15
822.766952361943	10
822.785526383957	11
822.804100616003	14
822.822675057892	10
822.841249709812	6
822.859824571576	20
822.878399643182	14
822.89697492482	21
822.915550416301	10
822.934126117814	7
822.952702029169	7
822.971278150558	6
822.989854481788	2
823.008431022861	12
823.027007773777	8
823.045584734915	17
823.064161905706	12
823.082739286529	13
823.101316877195	17
823.119894677893	27
823.138472688434	30
823.157050909008	19
823.175629339424	29
823.194207979682	27
823.212786829974	25
823.231365890108	21
823.249945160274	29
823.268524640283	26
823.287104330135	27
823.305684230019	33
823.324264339746	27
823.342844659506	7
823.361425189108	17
823.380005928744	12
823.398586878032	19
823.417168037542	20
823.435749406705	31
823.454330985901	19
823.47291277513	27
823.491494774201	26
823.510076983305	16
823.528659402062	21
823.547242030852	17
823.565824869674	15
823.584407918339	14
823.602991176847	12
823.621574645388	19
823.640158323772	20
823.658742212188	13
823.677326310448	15
823.69591061855	10
823.714495136685	18
823.733079864662	11
823.751664802673	13
823.770249950527	22
823.788835308413	14
823.807420876143	10
823.826006653715	12
823.84459264132	15
823.863178838768	12
823.881765246059	9
823.900351863383	11
823.91893869055	3
823.93752572775	6
823.956112974792	15
823.974700431868	8
823.993288098787	23
824.011875975549	5
824.030464062344	15
824.049052358981	21
824.067640865462	17
824.086229582166	12
824.104818508523	12
824.123407644913	17
824.141996991145	21
824.160586547412	29
824.179176313521	15
824.197766289473	28
824.216356475458	29
824.234946871286	26
824.253537477148	30
824.272128292853	43
824.29071931859	44
824.309310553981	28
824.327901999595	24
824.346493654862	34
824.365085520353	24
824.383677595686	15
824.402269880863	12
824.420862375883	11
824.439455080936	23
824.458047995832	22
824.476641120571	20
824.495234455344	24
824.51382800015	19
824.532421754799	34
824.551015719292	20
824.569609893627	10
824.588204277997	5
824.606798872399	9
824.625393676644	13
824.643988690733	6
824.662583914856	13
824.681179348821	11
824.69977499282	14
824.718370846472	15
824.736966910348	11
824.755563183876	18
824.774159667629	7
824.792756361034	14
824.811353264473	15
824.829950377755	19
824.848547701071	12
824.867145234231	18
824.885742977423	5
824.904340930459	9
824.922939093339	10
824.941537466252	11
824.960136049198	14
824.978734841798	8
824.997333844431	21
825.015933057098	42
825.034532479418	48
825.053132111962	39
825.071731954159	54
825.09033200639	60
825.108932268654	55
825.127532740762	52
825.146133422714	29
825.164734314698	30
825.183335416527	26
825.201936728199	27
825.220538249905	39
825.239139981644	34
825.257741923227	17
825.276344074653	16
825.294946436114	23
825.313549007227	15
825.332151788565	19
825.350754779746	16
825.36935798077	21
825.387961391639	27
825.40656501254	21
825.425168843476	26
825.443772884256	33
825.462377134879	26
825.480981595345	37
825.499586265846	39
825.51819114638	35
825.536796236758	20
825.55540153717	28
825.574007047235	29
825.592612767334	21
825.611218697467	13
825.629824837444	31
825.648431187265	20
825.667037747119	16
825.685644516817	36
825.704251496549	23
825.722858685935	4
825.741466085544	6
825.760073694998	8
825.778681514295	8
825.797289543436	1
825.815897782801	6
825.83450623182	13
825.853114890873	11
825.87172375977	11
825.890332838701	8
825.908942127475	5
825.927551626093	7
825.946161334746	3
825.964771253433	10
825.983381381773	7
826.001991720147	19
826.020602268555	15
826.039213026807	20
826.057823994904	14
826.076435173034	14
826.095046561008	42
826.113658159016	11
826.132269966869	19
826.150881984565	39
826.169494212295	34
826.188106649869	13
826.206719297478	17
826.22533215493	27
826.243945222227	15
826.262558499557	36
826.281171986732	22
826.299785683941	7
826.318399590994	9
826.337013707891	22
826.355628034822	9
826.374242571598	19
826.392857318598	19
826.411472275251	24
826.430087441749	33
826.448702818281	22
826.467318404657	23
826.485934201068	36
826.504550207322	20
826.523166423611	21
826.541782849744	25
826.560399485722	33
826.579016331733	23
826.597633387589	25
826.616250653289	24
826.634868129023	11
826.653485814792	7
826.672103710405	10
826.690721816052	9
826.709340131354	13
826.72795865669	14
826.74657739206	13
826.765196337084	11
826.783815492333	15
826.802434857236	8
826.821054432174	7
826.839674217146	11
826.858294211962	5
826.876914416622	3
826.895534831318	10
826.914155455857	7
826.932776290241	9
826.951397334659	9
826.970018589112	9
826.988640053409	23
827.007261727551	7
827.025883611727	16
827.044505705748	6
827.063128009613	9
827.081750523512	10
827.100373247256	18
827.118996181035	26
827.137619324658	28
827.156242678125	27
827.174866241627	20
827.193490014974	16
827.212113998355	15
827.230738191581	16
827.249362594651	21
827.267987207946	14
827.286612030896	21
827.30523706388	23
827.323862306708	18
827.342487759381	19
827.361113422089	22
827.379739294832	18
827.398365377229	36
827.416991669851	22
827.435618172127	20
827.454244884439	36
827.472871806594	42
827.491498938785	40
827.51012628082	33
827.52875383289	16
827.547381594995	27
827.566009566754	28
827.584637748548	11
827.603266140187	33
827.621894741861	7
827.640523553379	9
827.659152574742	6
827.67778180614	13
827.696411247382	3
827.71504089866	10
827.733670759782	15
827.75230083094	16
827.770931111942	6
827.789561602788	17
827.80819230367	10
827.826823214396	11
827.845454335158	26
827.864085665764	7
827.882717206215	9
827.901348956701	18
827.919980917031	12
827.938613087397	7
827.957245467608	8
827.975878057663	2
827.994510857754	10
828.013143867689	20
828.031777087659	16
828.050410517475	19
828.069044157325	12
828.08767800683	10
828.106312066561	22
828.124946336136	14
828.143580815556	22
828.162215505012	28
828.180850404122	33
828.199485513457	28
828.218120832638	29
828.236756361663	28
828.255392100533	16
828.274028049439	15
828.292664208189	19
828.311300576975	18
828.329937155606	25
828.348573944272	23
828.367210942783	27
828.385848151138	22
828.40448556953	26
828.423123197957	17
828.441761036228	26
828.460399084345	24
828.479037342307	25
828.497675810304	20
828.516314488146	33
828.534953376023	17
828.553592473746	25
828.572231781504	26
828.590871298916	15
828.609511026555	10
828.628150964039	13
828.646791111367	14
828.665431468541	23
828.68407203575	16
828.702712812995	9
828.721353800085	6
828.73999499702	10
828.758636403991	15
828.777278020807	5
828.795919847467	8
828.814561884164	6
828.833204130705	8
828.851846587283	8
828.870489253705	20
828.889132129973	17
828.907775216276	14
828.926418512424	10
828.945062018608	9
828.963705734638	10
828.982349660512	6
829.000993796613	8
829.019638142368	9
829.03828269816	13
829.056927463796	4
829.075572439468	4
829.094217624986	9
829.112863020348	27
829.131508625747	18
829.150154440991	15
829.168800466079	17
829.187446701204	8
829.206093146365	14
829.224739801371	17
829.243386666222	19
829.262033740919	34
829.280681025842	24
829.299328520611	15
829.317976225034	30
829.336624139684	29
829.355272263988	51
829.373920598328	45
829.392569142705	29
829.411217896927	22
829.429866860994	49
829.448516035097	58
829.467165419046	70
829.48581501284	93
829.504464816669	77
829.523114830535	67
829.541765054056	46
829.560415487804	36
829.579066131397	34
829.597716984835	33
829.616368048119	25
829.635019321439	32
829.653670804604	10
829.672322497806	17
829.690974400853	15
829.709626513745	21
829.728278836674	14
829.746931369448	8
829.765584112259	11
829.784237064915	15
829.802890227607	5
829.821543599954	10
829.840197182528	10
829.858850974756	7
829.877504977212	10
829.896159189514	7
829.914813611661	8
829.933468243653	20
829.952123085682	26
829.970778137556	10
829.989433399276	16
830.008088871032	11
830.026744552825	3
830.045400444463	9
830.064056545947	13
830.082712857277	21
830.101369378643	10
830.120026110045	13
830.138683051293	18
830.157340202387	18
830.175997563517	19
830.194655134493	23
830.213312915505	27
830.231970906363	17
830.250629107067	33
830.269287517807	32
830.287946138393	34
830.306604968825	31
830.325264009293	17
830.343923259607	10
830.362582719957	23
830.381242390153	21
830.399902270386	24
830.418562360465	20
830.437222660389	52
830.455883170541	56
830.474543890348	46
830.49320482	32
830.51186595969	35
830.530527309416	35
830.549188868987	21
830.567850638405	28
830.586512617859	19
830.605174807159	10
830.623837206305	26
830.642499815488	11
830.661162634517	4
830.679825663582	7
830.698488902493	21
830.71715235125	10
830.735816010235	13
830.754479878875	6
830.773143957551	9
830.791808246074	11
830.810472744633	19
830.829137453038	7
830.84780237129	15
830.866467499578	12
830.885132837712	12
830.903798385883	25
830.9224641439	8
830.941130111763	9
830.959796289662	14
830.978462677408	12
830.997129275191	11
831.01579608282	8
831.034463100485	9
831.053130327997	13
831.071797765355	30
831.09046541275	7
831.109133269991	10
831.127801337078	14
831.146469614202	23
831.165138101363	23
831.183806798179	18
831.202475705032	27
831.221144821922	14
831.239814148658	34
831.258483685241	29
831.27715343186	17
831.295823388326	20
831.314493554829	29
831.333163931178	21
831.351834517564	21
831.370505313796	15
831.389176319875	48
831.40784753599	25
831.426518961952	56
831.44519059776	43
831.463862443606	57
831.482534499297	54
831.501206765026	60
831.519879240601	40
831.538551926022	48
831.55722482148	34
831.575897926976	21
831.594571242127	28
831.613244767506	25
831.631918502731	14
831.650592447803	13
831.669266602721	16
831.687940967677	24
831.706615542479	21
831.725290327127	15
831.743965321812	14
831.762640526535	11
831.781315941104	5
831.799991565519	9
831.818667399781	13
831.837343444272	17
831.856019698417	11
831.8746961626	7
831.893372836821	23
831.912049720697	24
831.93072681461	10
831.949404118561	6
831.968081632358	9
831.986759356002	19
832.005437289683	10
832.02411543321	11
832.042793786776	24
832.061472349997	20
832.080151123445	10
832.098830106741	8
832.117509299883	4
832.136188702872	20
832.154868315898	31
832.173548138962	22
832.192228171872	26
832.210908414629	23
832.229588867424	24
832.248269530065	19
832.266950402553	22
832.285631485078	25
832.304312777641	16
832.322994279859	10
832.341675992116	14
832.360357914409	23
832.37904004655	26
832.397722388537	17
832.416404940562	34
832.435087702433	43
832.453770674151	35
832.472453856098	57
832.491137247701	31
832.509820849341	48
832.528504660828	40
832.547188682353	34
832.565872913724	37
832.584557354942	33
832.603242006199	33
832.621926867301	37
832.640611938442	44
832.659297219429	36
832.677982710263	41
832.696668411135	27
832.715354321854	43
832.73404044261	41
832.752726773214	22
832.771413313855	23
832.790100064343	32
832.808787024678	16
832.827474195051	14
832.84616157527	8
832.864849165528	22
832.883536965632	24
832.902224975584	18
832.920913195573	13
832.939601625409	13
832.958290265092	6
832.976979114813	12
832.995668174572	16
833.014357443987	15
833.033046923631	31
833.051736612931	36
833.07042651246	26
833.089116621645	22
833.107806940868	9
833.126497469938	26
833.145188209046	29
833.163879158001	20
833.182570316994	18
833.201261685643	21
833.219953264521	9
833.238645053055	10
833.257337051818	26
833.276029260238	34
833.294721678695	21
833.313414307	16
833.332107145342	20
833.350800193723	19
833.36949345176	43
833.388186919835	22
833.406880597949	20
833.425574485909	30
833.444268583716	37
833.462962891371	35
833.481657409064	31
833.500352136795	39
833.519047074373	32
833.537742221799	32
833.556437579071	29
833.575133146573	13
833.593828923732	18
833.612524910928	28
833.631221107972	16
833.649917515245	19
833.668614132174	23
833.68731095895	25
833.706007995765	21
833.724705242427	18
833.743402699128	23
833.762100365675	20
833.780798242262	16
833.799496328695	11
833.818194624976	8
833.836893131295	17
833.855591847461	5
833.874290773666	11
833.892989909719	12
833.911689255618	5
833.930388811747	14
833.949088577533	8
833.967788553166	11
833.986488738837	18
834.005189134547	29
834.023889740104	12
834.042590555508	23
834.061291580952	26
834.079992816242	24
834.09869426138	28
834.117395916557	19
834.136097781772	23
834.154799856643	18
834.173502141554	25
834.192204636502	35
834.210907341298	21
834.229610256133	31
834.248313380815	30
834.267016715345	25
834.285720259914	24
834.30442401433	30
834.323127978593	11
834.341832152896	22
834.360536537045	20
834.379241131234	13
834.39794593527	29
834.416650949153	22
834.435356173076	12
834.454061606846	20
834.472767250654	19
834.491473104311	27
834.510179168006	27
834.528885441548	28
834.547591924939	17
834.566298618368	14
834.585005521645	19
834.60371263496	13
834.622419958124	11
834.641127491135	13
834.659835234185	12
834.678543187082	13
834.697251350019	12
834.715959722803	17
834.734668305435	9
834.753377098105	13
834.772086100624	10
834.790795313181	12
834.809504735586	14
834.828214368031	8
834.846924210322	20
834.865634262462	15
834.884344524641	12
834.903054996667	1
834.921765678541	8
834.940476570455	17
834.959187672216	22
834.977898984016	8
834.996610505664	9
835.015322237351	16
835.034034178886	13
835.052746330268	9
835.07145869169	11
835.090171263151	14
835.108884044268	6
835.127597035425	16
835.146310236621	5
835.165023647473	20
835.183737268556	25
835.202451099296	26
835.221165140074	21
835.239879390892	23
835.258593851558	23
835.277308522072	26
835.296023402433	28
835.314738493026	14
835.333453793275	23
835.352169303563	35
835.370885023699	31
835.389600954065	34
835.408317094089	44
835.42703344396	41
835.445750003871	25
835.46446677363	17
835.483183753428	36
835.501900943074	33
835.52061834276	36
835.539335952293	11
835.558053771675	31
835.576771801096	12
835.595490040365	18
835.614208489673	13
835.63292714883	8
835.651646017835	9
835.67036509707	9
835.689084385962	2
835.707803884894	11
835.726523593674	16
835.745243512302	5
835.763963640969	13
835.782683979676	11
835.80140452804	7
835.820125286443	7
835.838846254886	7
835.857567433177	8
835.876288821316	9
835.895010419495	7
835.913732227522	7
835.932454245589	14
835.951176473504	12
835.969898911458	11
835.988621559069	13
836.007344416912	8
836.026067484411	7
836.04479076195	17
836.063514249528	5
836.082237946955	8
836.10096185423	12
836.119685971354	20
836.138410298708	13
836.157134835719	12
836.175859582771	29
836.19458453967	39
836.213309706609	41
836.232035083397	38
836.250760670224	34
836.2694864669	34
836.288212473424	43
836.306938689988	28
836.3256651164	49
836.344391752852	36
836.363118599153	45
836.381845655302	51
836.400572921491	54
836.419300397528	91
836.438028083605	93
836.45675597953	70
836.475484085304	40
836.494212401118	59
836.512940926781	33
836.531669662483	15
836.550398608225	19
836.569127763624	26
836.587857129064	29
836.606586704351	26
836.625316489679	13
836.644046484855	12
836.662776690072	14
836.681507105136	22
836.70023773005	25
836.718968565003	12
836.737699609805	17
836.756430864455	8
836.775162329146	7
836.793894003877	7
836.812625888264	7
836.831357982884	8
836.850090287352	5
836.868822801668	2
836.887555525833	13
836.906288460039	13
836.925021604093	14
836.943754958187	7
836.96248852213	5
836.981222296113	6
836.999956279753	4
837.018690473625	8
837.037424877154	9
837.056159490723	9
837.074894314333	8
837.093629347791	27
837.112364591098	11
837.131100044637	20
837.149835707832	16
837.168571580877	26
837.187307663962	26
837.206043957088	16
837.22478045987	27
837.243517172884	28
837.262254095556	27
837.280991228268	31
837.299728571021	28
837.31846612343	34
837.337203886072	29
837.35594185837	41
837.37468004071	46
837.393418433089	37
837.412157035318	52
837.430895847587	35
837.449634869513	71
837.46837410148	50
837.487113543487	54
837.505853195343	50
837.524593057048	19
837.543333128793	16
837.562073410388	25
837.580813901831	17
837.599554603315	9
837.618295514839	18
837.637036636213	22
837.655777967435	24
837.674519508506	5
837.693261259618	11
837.71200322077	8
837.730745391772	11
837.749487772622	5
837.768230363513	13
837.786973164253	10
837.805716175034	16
837.824459395472	10
837.843202826143	11
837.86194646647	14
837.880690316839	13
837.899434377248	17
837.918178647506	6
837.936923127614	10
837.955667817762	11
837.974412717759	7
837.993157827797	2
838.011903147684	11
838.030648677612	8
838.049394417197	7
838.068140366823	7
838.08688652649	8
838.105632896006	15
838.124379475371	20
838.143126264777	17
838.161873264033	12
838.180620473329	22
838.199367892474	20
838.21811552166	25
838.236863360504	34
838.25561140958	40
838.274359668314	18
838.29310813728	17
838.311856816096	25
838.330605704569	25
838.349354803275	5
838.368104111638	31
838.386853630234	13
838.405603358488	20
838.424353296783	12
838.443103444927	23
838.461853803112	26
838.480604371146	22
838.499355149221	27
838.518106137146	19
838.53685733492	18
838.555608742735	28
838.574360360399	20
838.593112188296	19
838.611864225851	14
838.630616473255	14
838.649368930701	18
838.668121597995	17
838.686874475331	16
838.705627562517	11
838.724380859551	16
838.743134366627	15
838.761888083744	6
838.780642010519	1
838.799396147335	5
838.818150494192	7
838.836905050899	4
838.855659817455	7
838.874414794244	4
838.893169980691	12
838.911925376987	14
838.930680983325	5
838.949436799704	11
838.968192825932	24
838.98694906201	20
839.005705507938	28
839.024462163906	35
839.043219029916	52
839.061976105776	67
839.080733391485	63
839.099490887236	76
839.118248592836	56
839.137006508286	43
839.155764633777	44
839.17452296931	28
839.193281514692	15
839.212040269924	25
839.230799235006	37
839.249558410129	23
839.268317795293	27
839.287077390116	23
839.305837195171	26
839.324597209885	20
839.34335743464	19
839.362117869244	30
839.38087851389	14
839.399639368386	30
839.418400432924	22
839.437161707311	40
839.45592319174	26
839.474684886018	22
839.493446790147	25
839.512208904316	30
839.530971228336	16
839.549733762205	26
839.568496506116	39
839.587259460069	26
839.606022623679	18
839.624785997332	27
839.643549581026	18
839.662313374569	8
839.681077377963	21
839.699841591398	17
839.718606014683	15
839.73737064801	10
839.756135491187	10
839.774900544405	21
839.793665807282	6
839.812431280392	8
839.83119696316	9
839.84996285597	22
839.868728958822	13
839.887495271332	12
839.906261794075	12
839.925028526477	18
839.94379546892	18
839.962562621405	23
839.98132998374	15
840.000097555925	21
840.018865338152	23
840.037633330229	37
840.056401532348	22
840.075169944317	28
840.093938566136	40
840.112707397997	30
840.131476439708	42
840.15024569146	41
840.169015153063	37
840.187784824516	23
840.206554706011	29
840.225324797356	17
840.244095098743	32
840.26286560998	16
840.281636331067	21
840.300407262196	24
840.319178403176	16
840.337949754197	26
840.356721315068	16
840.375493085982	20
840.394265066746	33
840.413037257359	34
840.431809658015	35
840.450582268521	39
840.469355088878	33
840.488128119276	33
840.506901359717	39
840.525674809815	35
840.544448469956	42
840.56322234014	28
840.581996420173	17
840.600770710056	10
840.619545209982	11
840.63831991995	12
840.657094839769	22
840.675869969437	18
840.694645308956	16
840.713420858517	12
840.732196617929	14
840.750972587382	14
840.769748766686	13
840.78852515584	15
840.807301755037	11
840.826078564084	8
840.844855583173	7
840.863632812113	8
840.882410251095	4
840.901187899927	10
840.91996575861	14
840.938743827335	20
840.95752210591	25
840.976300594528	14
840.995079292996	33
841.013858201315	38
841.032637319676	33
841.051416647888	46
841.070196186142	48
841.088975934246	57
841.107755892201	57
841.126536060198	37
841.145316438046	29
841.164097025937	27
841.182877823677	18
841.201658831269	30
841.220440049095	32
841.239221476579	33
841.258003114106	24
841.276784961484	13
841.295567018712	19
841.314349285982	33
841.333131763296	15
841.351914450267	17
841.370697347282	9
841.389480454338	29
841.408263771246	30
841.427047298004	18
841.445831034805	28
841.464614981456	39
841.483399138151	29
841.502183504695	38
841.520968081283	53
841.539752867721	36
841.55853786401	24
841.577323070341	14
841.596108486523	15
841.614894112556	20
841.633679948632	15
841.652465994558	12
841.671252250527	21
841.690038716347	7
841.708825392017	12
841.72761227773	5
841.746399373486	10
841.765186678901	8
841.783974194359	6
841.802761920051	17
841.821549855402	5
841.840338000604	11
841.859126355849	10
841.877914920945	20
841.896703695892	8
841.915492680881	16
841.934281875913	9
841.953071280797	2
841.97186089553	6
841.990650720115	5
842.009440754743	18
842.028230999414	23
842.047021453935	29
842.065812118308	39
842.084602992723	28
842.10339407699	29
842.122185371299	15
842.14097687546	9
842.159768589471	18
842.178560513525	12
842.197352647431	17
842.216144991187	17
842.234937544986	23
842.253730308828	20
842.272523282522	21
842.291316466066	22
842.310109859461	22
842.3289034629	31
842.347697276381	33
842.366491299522	28
842.385285532898	39
842.404079976125	50
842.422874629202	52
842.441669492131	65
842.460464565103	116
842.479259847926	177
842.498055340793	196
842.51685104351	218
842.535646956271	199
842.554443078883	168
842.573239411346	149
842.592035953852	90
842.610832706209	88
842.629629668417	54
842.648426840669	49
842.667224222964	29
842.68602181511	18
842.704819617108	25
842.723617629148	24
842.74241585104	9
842.761214282783	26
842.78001292457	21
842.798811776208	32
842.817610837889	15
842.836410109421	5
842.855209590804	16
842.874009282231	17
842.892809183509	8
842.911609294831	14
842.930409616004	22
842.949210147028	9
842.968010888288	19
842.986811839207	14
843.005613000169	15
843.024414370983	9
843.043215951648	18
843.062017742356	19
843.080819743109	14
843.09962195352	10
843.118424374167	11
843.137227004473	21
843.156029844823	14
843.174832895216	13
843.193636155268	18
843.212439625557	23
843.231243305504	9
843.250047195687	29
843.26885129553	26
843.287655605416	16
843.306460125154	12
843.325264854935	19
843.344069794568	16
843.362874944244	15
843.38168030358	17
843.400485873151	36
843.419291652382	42
843.438097641656	51
843.456903840975	58
843.475710250145	84
843.494516869166	111
843.513323698231	117
843.532130737147	129
843.550937986108	115
843.56974544492	81
843.588553113775	83
843.60736099229	69
843.626169081041	28
843.644977379452	26
843.663785887906	30
843.682594606404	24
843.701403534754	35
843.720212672956	23
843.739022021009	16
843.757831579105	6
843.776641347246	16
843.795451325239	14
843.814261513083	16
843.833071910971	19
843.851882518903	17
843.870693336494	7
843.889504364129	2
843.908315601617	2
843.927127049148	13
843.94593870653	6
843.964750573957	9
843.983562651236	20
844.002374938366	11
844.02118743554	10
844.040000142566	10
844.058813059636	11
844.077626186558	14
844.096439523332	14
844.11525307015	14
844.134066827011	19
844.152880793533	16
844.171694970098	22
844.190509356708	16
844.209323953169	17
844.228138759482	16
844.24695377584	14
844.265769002049	19
844.28458443811	16
844.303400084216	14
844.322215940365	33
844.341032006174	11
844.359848282028	20
844.378664767925	24
844.397481463675	43
844.416298369276	25
844.435115485114	37
844.453932810612	28
844.472750346154	40
844.491568091547	56
844.510386046793	57
844.529204212083	51
844.548022587226	36
844.566841172412	39
844.58565996745	19
844.604478972341	31
844.623298187276	13
844.642117612062	11
844.660937246894	21
844.679757091577	22
844.698577146305	5
844.717397410884	13
844.736217885316	17
844.755038569792	23
844.773859464121	13
844.792680568493	11
844.811501882718	14
844.830323406795	10
844.849145140916	11
844.86796708489	10
844.886789238908	5
844.905611602778	4
844.924434176501	5
844.943256960267	6
844.962079953887	8
844.98090315755	18
844.999726571066	27
845.018550194626	50
845.037374028039	59
845.056198071303	52
845.075022324613	81
845.093846787775	81
845.112671460788	63
845.131496343847	48
845.150321436757	42
845.169146739713	40
845.18797225252	17
845.206797975373	38
845.225623908077	34
845.244450050634	31
845.263276403236	21
845.28210296569	24
845.300929738188	32
845.319756720539	27
845.338583912935	26
845.357411315183	12
845.376238927283	36
845.395066749236	30
845.413894781234	28
845.432723023276	56
845.451551475171	49
845.470380136918	61
845.48920900871	63
845.508038090354	51
845.526867381851	56
845.545696883392	59
845.564526594786	53
845.583356516225	34
845.602186647709	21
845.621016988853	15
845.639847540042	15
845.658678301275	23
845.677509272169	12
845.6963404533	5
845.715171844091	7
845.734003444927	18
845.752835255808	9
845.771667276349	11
845.790499507128	11
845.809331947566	9
845.82816459805	19
845.846997458579	8
845.86583052896	15
845.884663809194	6
845.903497299473	8
845.922330999604	8
845.94116490978	8
845.95999902981	10
845.978833359691	19
845.997667899618	15
846.016502649398	11
846.03533760903	13
846.054172778707	24
846.073008158429	46
846.091843747812	40
846.11067954724	19
846.129515556712	25
846.148351776038	23
846.167188205216	34
846.186024844632	18
846.204861693708	27
846.22369875283	23
846.242536021804	29
846.261373500631	37
846.280211189503	22
846.299049088228	35
846.317887196998	33
846.336725515621	26
846.355564044097	24
846.374402782618	31
846.393241731184	32
846.412080889411	26
846.430920257683	43
846.449759836	31
846.468599624363	24
846.487439622386	37
846.506279830454	48
846.525120248375	57
846.543960876149	42
846.562801713969	29
846.581642761833	41
846.600484019359	23
846.619325487122	18
846.638167164546	15
846.657009052015	25
846.675851149529	24
846.694693456897	10
846.713535974117	7
846.73237870119	13
846.751221638502	15
846.770064785666	5
846.788908142683	9
846.807751709554	14
846.826595486469	4
846.845439473238	9
846.86428366986	12
846.883128076527	16
846.901972693048	13
846.920817519614	13
846.939662556033	7
846.958507802498	6
846.977353258815	9
846.996198924986	27
847.015044801203	17
847.033890887272	17
847.052737183387	18
847.071583689548	17
847.09043040537	15
847.109277331237	19
847.128124466957	24
847.146971812723	13
847.165819368342	15
847.184667133814	13
847.203515109332	14
847.222363294703	11
847.24121169012	11
847.26006029539	17
847.278909110706	21
847.297758135875	16
847.316607370898	18
847.335456815966	8
847.354306470887	16
847.373156335855	18
847.392006410675	25
847.410856695348	34
847.429707190068	49
847.448557894641	42
847.467408809259	35
847.486259933732	20
847.505111268057	30
847.523962812428	31
847.542814566652	16
847.561666530923	15
847.580518705047	10
847.599371089216	21
847.618223683047	24
847.637076487116	13
847.655929501038	23
847.674782724814	13
847.693636158636	9
847.712489802311	22
847.731343655839	6
847.750197719414	10
847.769051992842	14
847.787906476123	8
847.806761169451	16
847.825616072824	10
847.844471186051	16
847.863326509132	6
847.882182042066	10
847.901037785046	6
847.919893738072	12
847.938749900951	3
847.957606273685	8
847.976462856464	4
847.995319649097	11
848.014176651776	20
848.033033864115	17
848.051891286694	16
848.070748918934	14
848.089606761412	13
848.108464813551	16
848.127323075737	13
848.146181547776	4
848.165040229862	17
848.1838991218	23
848.202758223786	25
848.221617535625	14
848.24047705751	34
848.259336789056	25
848.278196730841	35
848.297056882287	41
848.31591724378	24
848.334777815319	25
848.353638596518	26
848.372499587957	20
848.391360789057	32
848.410222200203	18
848.429083821396	33
848.447945652442	44
848.466807693342	25
848.485669944289	35
848.504532405089	34
848.523395075936	31
848.542257956636	29
848.56112104719	18
848.579984347791	17
848.598847858245	14
848.617711578553	7
848.636575508908	10
848.655439649309	13
848.674303999564	11
848.693168559673	15
848.712033329636	10
848.730898309645	14
848.749763499701	14
848.768628899611	17
848.787494509374	12
848.806360328991	11
848.825226358848	15
848.844092598559	5
848.862959047931	5
848.881825707542	9
848.900692576814	6
848.919559656133	4
848.938426945499	14
848.957294444719	7
848.976162153792	9
848.995030072913	16
849.013898201887	22
849.032766540908	20
849.05163508959	9
849.070503848511	7
849.089372817287	8
849.108241995917	12
849.127111384593	8
849.145980983124	20
849.164850791508	11
849.18372080994	12
849.202591038225	14
849.221461476557	10
849.240332124743	19
849.259202982976	21
849.278074050871	23
849.296945329005	30
849.3158168168	27
849.334688514642	23
849.353560422531	23
849.372432540274	21
849.391304867872	34
849.410177405516	30
849.429050153207	30
849.44792311056	22
849.466796277959	25
849.485669655213	23
849.504543242514	20
849.523417039669	17
849.54229104687	37
849.561165263926	17
849.580039690837	34
849.598914327794	30
849.617789174605	13
849.636664231464	16
849.655539498177	15
849.674414974744	30
849.693290661551	15
849.712166558019	16
849.731042664535	21
849.749918980904	15
849.768795507128	17
849.7876722434	5
849.806549189718	9
849.825426345698	16
849.844303711725	18
849.863181287799	8
849.882059073727	9
849.90093706951	8
849.91981527534	9
849.938693691025	16
849.957572316756	3
849.976451152342	7
849.995330197976	19
850.014209453463	10
850.033088918805	18
850.051968594002	15
850.070848479245	15
850.089728574537	10
850.108608879682	10
850.127489394682	11
850.146370119729	16
850.165251054631	23
850.184132199387	24
850.203013554191	24
850.221895118849	24
850.240776893554	16
850.259658878114	9
850.278541072722	8
850.297423477183	22
850.316306091693	20
850.335188915864	20
850.354071950275	15
850.372955194348	24
850.391838648468	23
850.410722312443	27
850.429606186465	23
850.448490270342	15
850.467374564267	12
850.486259068046	24
850.505143781873	12
850.524028705361	25
850.54291383909	13
850.56179918248	11
850.580684736111	23
850.599570499404	27
850.618456472744	20
850.637342656132	17
850.656229049182	14
850.675115652279	10
850.694002465424	16
850.712889488424	9
850.731776721278	7
850.75066416418	7
850.769551816937	4
850.788439679741	7
850.8073277524	10
850.826216034914	7
850.845104527475	8
850.863993229892	17
850.882882142356	12
850.901771264675	10
850.920660597041	6
850.939550139263	5
850.958439891339	10
850.97732985327	9
850.996220025442	18
851.015110407275	26
851.034000999157	20
851.052891800893	13
851.071782812677	25
851.090674034316	30
851.10956546581	13
851.128457107352	15
851.147348958941	17
851.166241020386	14
851.185133291685	33
851.204025773032	16
851.222918464235	27
851.241811365292	20
851.260704476397	31
851.279597797357	29
851.298491328365	13
851.317385069228	16
851.336279019946	19
851.355173180712	20
851.374067551333	20
851.392962132002	30
851.411856922526	19
851.430751922905	20
851.449647133331	18
851.468542553807	18
851.487438184136	18
851.506334024322	13
851.525230074555	26
851.54412633445	13
851.563022804586	13
851.581919484578	10
851.600816374424	21
851.619713474126	16
851.638610783875	12
851.657508303674	13
851.676406033133	10
851.695303972835	10
851.714202122198	4
851.733100481609	8
851.751999051069	12
851.770897830384	14
851.789796819554	15
851.808696018772	8
851.827595427845	5
851.846495046774	14
851.865394875751	14
851.884294914776	16
851.903195163463	11
851.922095622199	9
851.940996290983	12
851.959897169622	4
851.978798258116	15
851.997699556659	19
852.016601065057	17
852.035502783503	12
852.054404711805	6
852.073306850155	12
852.092209198167	5
852.111111756421	15
852.130014524337	18
852.148917502301	2
852.167820690314	12
852.186724087989	17
852.205627695906	23
852.224531513485	21
852.243435541112	30
852.262339778788	37
852.281244226319	22
852.300148883705	16
852.31905375114	12
852.337958828431	23
852.35686411577	21
852.375769612964	30
852.394675320014	22
852.413581237113	29
852.432487364066	20
852.451393700876	37
852.470300247734	46
852.48920700464	38
852.508113971402	19
852.52702114802	27
852.545928534493	37
852.564836131014	21
852.583743937585	19
852.60265195401	18
852.621560180292	29
852.640468616622	14
852.659377262807	10
852.678286119042	10
852.697195184938	13
852.716104461077	9
852.735013946878	8
852.753923642727	5
852.772833548626	12
852.79174366438	18
852.81065398999	10
852.829564525648	3
852.848475271162	8
852.867386226725	9
852.886297391951	9
852.905208767418	8
852.924120352741	12
852.94303214792	6
852.961944153148	10
852.980856368231	8
852.99976879317	17
853.018681428158	8
853.037594273001	15
853.056507327894	10
853.075420592642	11
853.094334067439	24
853.113247751899	13
853.132161646601	6
853.151075750965	10
853.169990065378	10
853.188904589841	30
853.207819324159	17
853.226734268526	28
853.245649422749	23
853.264564786828	28
853.283480360762	25
853.302396144746	17
853.321312138586	11
853.340228342474	14
853.359144756218	17
853.378061380012	25
853.396978213661	32
853.415895257166	20
853.434812510721	32
853.453729974131	32
853.47264764759	25
853.491565530906	22
853.51048362427	24
853.52940192749	31
853.548320440566	35
853.567239163692	14
853.586158096673	25
853.605077239704	11
853.623996592397	17
853.642916155333	12
853.661835927932	14
853.680755910773	19
853.699676103277	12
853.71859650583	12
853.737517118239	8
853.756437940697	4
853.775358973012	8
853.794280215375	13
853.813201667789	6
853.832123329864	10
853.851045201989	12
853.86996728397	6
853.888889576001	8
853.907812077888	8
853.926734789631	7
853.945657711423	12
853.964580843071	21
853.983504184769	22
854.002427736322	23
854.021351497732	29
854.040275469192	59
854.059199650701	48
854.078124041873	25
854.097048643094	15
854.115973454558	10
854.134898475685	11
854.153823706668	26
854.1727491477	27
854.191674798589	23
854.210600659334	16
854.229526730129	37
854.248453010973	16
854.267379501673	15
854.28630620223	21
854.305233112643	26
854.324160233105	13
854.343087563617	19
854.362015103986	32
854.38094285421	19
854.399870814485	19
854.418798984615	22
854.437727364796	23
854.456655954832	23
854.475584754725	40
854.494513764668	40
854.513442984467	31
854.532372414122	19
854.551302053827	14
854.570231903582	9
854.589161963	9
854.608092232468	8
854.627022711985	22
854.645953401359	28
854.664884300589	18
854.683815409869	11
854.702746729199	17
854.721678258385	11
854.740609997428	8
854.759541946327	12
854.778474105276	17
854.797406474081	4
854.816339052937	9
854.835271841648	13
854.854204840217	22
854.873138048835	15
854.892071467503	10
854.911005095834	22
854.929938934215	33
854.948872982647	52
854.967807240934	85
854.986741709272	216
855.005676387466	458
855.024611275517	714
855.043546373424	836
855.062481681382	814
855.081417199389	672
855.100352927059	481
855.119288864974	309
855.138225012551	221
855.157161370178	140
855.176097937856	120
855.19503471539	99
855.21397170278	75
855.232908900027	64
855.251846307325	39
855.270783924672	26
855.289721751876	22
855.308659789131	31
855.327598036048	15
855.34653649321	26
855.365475160034	23
855.384414036909	28
855.40335312364	36
855.422292420422	24
855.44123192706	43
855.460171643749	46
855.479111570294	38
855.498051706696	43
855.516992053148	41
855.535932609457	29
855.554873375817	31
855.573814352033	13
855.5927555383	8
855.611696934423	20
855.630638540403	26
855.649580356434	27
855.668522382321	12
855.687464618065	15
855.70640706386	12
855.725349719511	20
855.744292585213	16
855.763235660772	16
855.782178946381	8
855.801122441653	9
855.82006614717	5
855.839010062543	13
855.857954187774	8
855.876898523054	12
855.895843068192	10
855.914787823187	19
855.933732788232	26
855.952677963134	43
855.971623348086	52
855.990568942896	76
856.009514747562	129
856.02846076228	177
856.047406986854	208
856.066353421478	237
856.08530006596	197
856.104246920299	127
856.123193984688	116
856.142141259128	69
856.161088743425	80
856.180036437579	68
856.198984341784	36
856.217932455652	37
856.236880779764	19
856.25582931354	41
856.27477805756	25
856.293727011244	32
856.312676174979	10
856.331625548764	28
856.350575132212	36
856.369524925712	14
856.388474929262	16
856.407425142669	25
856.426375565934	21
856.445326199249	34
856.464277042615	51
856.483228095838	85
856.502179358919	75
856.521130831856	95
856.540082514845	102
856.55903440769	68
856.577986510587	67
856.596938823341	50
856.615891346145	40
856.634844078807	28
856.653797021326	48
856.672750173897	27
856.691703536324	20
856.710657108608	28
856.729610890944	11
856.74856488333	24
856.767519085574	13
856.786473497675	13
856.805428119828	6
856.824382951837	6
856.843337993704	9
856.862293245621	8
856.881248707397	12
856.900204379223	11
856.919160260906	12
856.938116352641	18
856.957072654039	13
856.976029165682	14
856.994985886989	19
857.013942818347	32
857.032899959756	69
857.051857311022	79
857.07081487234	51
857.089772643515	48
857.108730624547	44
857.127688815437	29
857.146647216378	15
857.16560582737	32
857.184564648026	31
857.203523678734	28
857.222482919492	25
857.241442370108	22
857.260402030581	18
857.279361901106	12
857.298321981488	15
857.317282271922	49
857.336242772407	21
857.355203482555	19
857.374164402755	21
857.393125532812	27
857.412086872921	33
857.431048422888	30
857.450010182905	38
857.468972152781	32
857.487934332514	48
857.506896722298	46
857.52585932194	35
857.544822131439	50
[truncated: 104,813 more rows]
