# Supplementary material for: Identifying Archaeological Bone via Non-Destructive ZooMS and the Materiality of Symbolic Expression: Examples from Iroquoian Bone Points
Source: Sci Rep. 2019 Jul 30;9:11027. doi: 10.1038/s41598-019-47299-x (PMC6667708; doi:10.1038/s41598-019-47299-x)
Supplement: Supplementary file 2 — Supplementary Datafiles [file 41598_2019_47299_MOESM2_ESM.zip › McGrath et al Supplementary Datafiles/Data set S2_ForcedBagSpectra/DR-1466s_FORCED_3.txt]

820.078471205338	15
820.097013759652	11
820.115556523758	11
820.134099497988	10
820.15264268201	18
820.17118607599	22
820.189729679928	19
820.208273493824	24
820.226817517513	13
820.245361751325	26
820.26390619493	29
820.282450848658	16
820.300995712179	11
820.319540785657	26
820.338086069094	12
820.356631562324	11
820.375177265676	17
820.393723178822	14
820.412269301926	20
820.430815635153	19
820.449362178173	23
820.467908930985	34
820.486455893921	17
820.505003066815	9
820.523550449502	10
820.542098042148	15
820.560645844751	12
820.579193857312	13
820.597742079832	7
820.61629051231	13
820.634839154746	7
820.653388006974	13
820.671937069162	4
820.690486341307	17
820.709035823411	9
820.727585515472	9
820.746135417492	12
820.764685529471	9
820.783235851242	10
820.801786382972	14
820.82033712466	9
820.838888076306	7
820.85743923791	15
820.875990609473	11
820.894542190994	3
820.913093982308	4
820.931645983581	9
820.950198194812	9
820.968750616001	5
820.987303247149	5
821.005856088255	4
821.02440913932	4
821.042962400177	6
821.061515870993	14
821.080069551933	15
821.098623442666	11
821.117177543192	25
821.135731853842	19
821.154286374451	14
821.172841104852	24
821.191396045377	22
821.209951195696	30
821.228506555973	12
821.247062126209	11
821.265617906238	16
821.284173896391	21
821.302730096337	12
821.321286506242	19
821.339843126105	21
821.358399955926	18
821.376956995707	21
821.395514245446	29
821.414071705144	11
821.432629374635	30
821.451187254084	17
821.469745343658	20
821.488303643025	19
821.506862152185	7
821.525420871469	17
821.543979800713	4
821.562538939749	8
821.581098288909	16
821.599657847863	9
821.618217616776	13
821.636777595647	13
821.655337784478	9
821.673898183101	5
821.692458791849	2
821.71101961039	6
821.72958063889	7
821.748141877349	3
821.766703325767	7
821.785264984143	5
821.803826852479	14
821.822388930608	17
821.840951218696	9
821.859513716908	6
821.878076424913	3
821.896639342878	1
821.915202470636	7
821.933765808518	8
821.952329356359	7
821.970893113994	8
821.989457081588	9
822.008021259141	3
822.026585646653	7
822.045150244123	7
822.063715051553	10
822.082280068777	14
822.100845295959	12
822.119410733266	9
822.137976380366	11
822.156542237426	17
822.175108304279	13
822.193674581257	11
822.212241068194	17
822.230807764924	16
822.249374671614	13
822.267941788262	9
822.28650911487	12
822.305076651437	17
822.323644397963	14
822.342212354283	14
822.360780520728	13
822.379348896966	25
822.397917483164	24
822.41648627932	20
822.435055285436	21
822.453624501346	31
822.47219392738	26
822.490763563209	23
822.509333409161	20
822.527903464908	11
822.546473730614	13
822.565044206114	16
822.583614891739	8
822.602185787323	16
822.6207568927	12
822.639328208038	5
822.657899733334	14
822.67647146859	15
822.695043413805	16
822.71361556898	4
822.732187933948	15
822.750760509042	14
822.769333293929	12
822.787906288776	11
822.806479493582	12
822.825052908348	12
822.843626533073	12
822.862200367592	17
822.880774412236	14
822.899348666674	4
822.917923131071	9
822.936497805429	7
822.955072689745	7
822.973647784021	7
822.992223088091	4
823.010798602287	2
823.029374326276	8
823.047950260225	17
823.066526404133	5
823.085102758001	9
823.103679321663	17
823.12225609545	18
823.140833079032	16
823.159410272738	22
823.177987676239	28
823.196565289699	24
823.215143113119	28
823.233721146333	29
823.252299389673	14
823.270877842806	16
823.289456506065	21
823.308035379118	12
823.326614462131	25
823.345193755103	15
823.36377325787	22
823.382352970762	26
823.400932893613	23
823.419513026259	14
823.438093368865	25
823.456673921431	28
823.475254683956	17
823.493835656441	18
823.512416838721	16
823.530998231126	13
823.549579833325	14
823.568161645484	19
823.586743667603	7
823.605325899682	12
823.623908341721	6
823.642490993554	23
823.661073855513	11
823.679656927265	9
823.698240208979	5
823.716823700651	3
823.735407402284	17
823.753991313877	6
823.77257543543	19
823.791159766777	12
823.809744308084	9
823.828329059352	10
823.846914020745	18
823.865499191766	20
823.884084572914	18
823.902670164021	10
823.921255964923	4
823.939841975951	13
823.958428196773	17
823.977014627555	13
823.995601268298	10
824.014188118835	9
824.032775179497	13
824.05136245012	7
824.069949930537	14
824.088537620915	8
824.107125521252	7
824.12571363155	20
824.144301951808	21
824.162890481861	16
824.18147922204	23
824.200068172013	17
824.218657331946	12
824.237246702005	22
824.255836281694	32
824.274426071508	19
824.293016071282	16
824.311606280852	16
824.330196700547	15
824.348787330036	20
824.367378169487	12
824.385969218897	11
824.404560478268	24
824.423151947433	17
824.441743626725	17
824.460335515811	21
824.478927614858	18
824.497519923865	22
824.516112442832	10
824.53470517176	13
824.553298110648	17
824.571891259332	10
824.590484618141	12
824.609078186745	4
824.627671965309	12
824.646265953834	3
824.66486015232	6
824.683454560601	8
824.702049179007	8
824.720644007209	1
824.739239045536	10
824.757834293659	10
824.776429751742	8
824.79502541962	9
824.813621297459	3
824.832217385423	6
824.850813683183	11
824.869410191069	1
824.88800690875	3
824.906603836392	3
824.925200973829	2
824.943798321392	4
824.962395878915	4
824.980993646234	7
824.999591623513	2
825.018189810753	6
825.036788207954	5
825.055386815116	18
825.073985632238	11
825.092584659155	25
825.111183896199	9
825.129783343038	19
825.148382999837	23
825.166982866597	23
825.185582943319	18
825.204183230001	25
825.222783726478	31
825.241384433081	19
825.25998534948	12
825.27858647584	24
825.29718781216	18
825.315789358441	16
825.334391114518	19
825.352993080721	21
825.371595256719	16
825.390197642844	13
825.408800238764	16
825.427403044645	15
825.446006060487	34
825.464609286125	22
825.483212721889	27
825.501816367448	21
825.520420223134	25
825.539024288615	30
825.557628564057	30
825.57623304946	18
825.594837744659	15
825.613442649984	7
825.632047765105	13
825.650653090352	13
825.669258625395	7
825.687864370399	11
825.706470325363	13
825.725076490124	5
825.743682865011	8
825.762289449693	6
825.780896244503	6
825.799503249107	7
825.818110463674	7
825.8367178882	6
825.855325522523	3
825.873933366973	5
825.892541421218	9
825.91114968559	6
825.929758159757	6
825.948366843886	3
825.966975737975	9
825.985584841861	0
826.004194155873	8
826.022803679847	13
826.041413413616	8
826.060023357346	11
826.078633511038	4
826.097243874691	9
826.115854448306	14
826.134465231716	23
826.153076225252	15
826.171687428585	17
826.190298841879	7
826.208910465135	13
826.227522298352	10
826.24613434153	21
826.264746594504	18
826.283359057605	24
826.301971730502	23
826.32058461336	20
826.339197706345	21
826.35781100896	17
826.376424521703	10
826.395038244407	9
826.413652176907	18
826.432266319534	25
826.450880671956	11
826.469495234341	19
826.488110006686	23
826.506724988828	21
826.525340181097	11
826.543955583327	10
826.562571195354	15
826.581187017342	16
826.599803049291	22
826.618419291202	3
826.637035743075	10
826.655652404909	9
826.67426927654	1
826.692886358132	2
826.711503649851	10
826.730121151366	3
826.748738862843	13
826.767356784116	10
826.785974915516	5
826.804593256712	8
826.823211808036	12
826.841830569156	12
826.860449540237	13
826.87906872128	6
826.897688112285	5
826.916307713086	14
826.934927524015	7
826.953547544739	12
826.972167775591	8
826.990788216239	9
827.009408866849	7
827.028029727255	16
827.046650797789	16
827.065272078285	13
827.083893568576	11
827.10251526883	3
827.121137179045	8
827.139759299222	5
827.158381629362	11
827.177004169463	5
827.19562691936	10
827.214249879385	28
827.232873049206	17
827.251496428989	7
827.270120018734	20
827.288743818442	7
827.307367827945	17
827.325992047576	18
827.344616477003	14
827.363241116392	13
827.38186596591	15
827.400491025223	20
827.419116294333	30
827.43774177357	22
827.45636746277	42
827.474993361766	14
827.493619470724	27
827.512245789644	27
827.530872318526	15
827.549499057371	15
827.568126006177	9
827.58675316478	15
827.605380533511	12
827.624008112038	27
827.642635900528	14
827.661263898979	15
827.679892107393	4
827.698520525769	12
827.717149153942	12
827.735777992242	18
827.754407040339	10
827.773036298398	6
827.79166576642	13
827.810295444404	6
827.828925332184	4
827.847555430092	4
827.866185737797	12
827.88481625563	20
827.90344698326	4
827.922077920851	5
827.940709068406	6
827.959340425756	1
827.977971993235	6
827.996603770511	16
828.015235757915	5
828.033867955115	12
828.052500362278	7
828.071132979403	4
828.089765806324	15
828.108398843374	9
828.127032090221	23
828.145665547196	10
828.164299213968	23
828.182933090702	16
828.201567177398	19
828.220201473892	16
828.238835980513	17
828.257470696932	13
828.276105623313	12
828.294740759656	11
828.313376105962	13
828.332011662231	17
828.350647428462	13
828.36928340449	13
828.387919590646	8
828.406555986599	23
828.425192592515	20
828.443829408393	32
828.462466434234	32
828.481103670038	19
828.499741115804	17
828.518378771368	9
828.537016636894	17
828.555654712548	20
828.574292997999	12
828.592931493414	21
828.611570198624	18
828.630209113964	19
828.6488482391	7
828.667487574365	4
828.686127119427	10
828.704766874452	6
828.72340683944	6
828.74204701439	9
828.760687399137	4
828.779327994013	18
828.797968798686	12
828.816609813322	12
828.835251037921	10
828.853892472482	5
828.872534117007	10
828.891175971328	11
828.909818035779	7
828.928460310026	6
828.947102794236	4
828.965745488575	8
828.984388392545	14
829.003031506644	4
829.021674830706	5
829.040318364565	9
829.058962108553	6
829.077606062338	7
829.096250226086	11
829.114894599797	10
829.133539183472	5
829.152183976943	11
829.170828980543	13
829.18947419394	7
829.208119617301	5
829.226765250625	15
829.245411093911	9
829.264057147161	10
829.282703410374	19
829.301349883384	14
829.319996566523	15
829.338643459459	16
829.357290562359	11
829.375937875222	23
829.394585398047	36
829.41323313067	39
829.431881073423	33
829.450529225972	47
829.469177588485	44
829.487826160961	45
829.5064749434	31
829.525123935803	28
829.543773138169	11
829.562422550332	18
829.581072172624	16
829.599722004714	10
829.618372046767	11
829.637022298783	7
829.655672760763	11
829.674323432706	11
829.692974314446	0
829.71162540615	5
829.730276707983	10
829.748928219613	10
829.767579941207	6
829.786231872764	7
829.804884014119	8
829.823536365603	4
829.842188926885	15
829.86084169813	11
829.879494679504	7
829.898147870676	4
829.916801271646	13
829.935454882745	5
829.954108703807	6
829.972762734667	5
829.991416975491	5
830.010071426278	10
830.028726087028	8
830.047380957742	5
830.06603603842	11
830.084691328895	4
830.1033468295	4
830.122002539903	14
830.140658460269	17
830.159314590598	7
830.177970930892	11
830.196627481149	16
830.215284241203	16
830.233941211387	21
830.252598391369	25
830.271255781315	13
830.289913381224	19
830.308571191097	13
830.327229210934	23
830.345887440568	13
830.364545880332	6
830.383204529894	12
830.40186338942	17
830.420522458909	17
830.439181738362	9
830.457841227779	13
830.476500926994	32
830.495160836339	18
830.513820955481	13
830.532481284587	24
830.551141823657	23
830.569802572691	27
830.588463531689	20
830.607124700485	9
830.62578607941	6
830.644447668133	7
830.663109466821	7
830.681771475472	2
830.700433694087	4
830.719096122666	9
830.737758761043	5
830.75642160955	9
830.775084667855	13
830.793747936124	12
830.812411414356	10
830.831075102553	9
830.849739000714	5
830.868403108839	7
830.887067426762	9
830.905731954649	6
830.924396692499	14
830.943061640315	9
830.961726798094	8
830.980392165837	1
830.999057743544	1
831.017723531049	7
831.036389528518	10
831.055055736118	6
831.073722153516	7
831.092388780878	8
831.111055618037	12
831.129722665328	8
831.148389922416	15
831.167057389634	27
831.185725066651	15
831.204392953632	10
831.223061050577	14
831.241729357486	12
831.260397874194	14
831.279066601032	15
831.297735537667	6
831.316404684268	32
831.335074040832	17
831.353743607361	21
831.372413383854	51
831.391083370312	64
831.409753566567	76
831.428423972954	80
831.447094589138	114
831.465765415287	112
831.4844364514	86
831.503107697311	77
831.521779153353	67
831.540450819359	42
831.559122695164	29
831.577794780933	22
831.596467076666	25
831.615139582364	21
831.633812298026	17
831.652485223653	8
831.671158359079	8
831.689831704468	10
831.708505259988	4
831.727179025307	13
831.745853000424	15
831.764527185672	12
831.783201580718	15
831.801876185895	11
831.82055100087	10
831.839226025976	8
831.85790126088	8
831.876576705749	10
831.895252360417	10
831.913928225215	11
831.932604299978	12
831.951280584539	11
831.969957079065	4
831.988633783556	3
832.007310698011	6
832.025987822431	11
832.044665156816	15
832.063342700999	11
832.082020455313	17
832.100698419425	9
832.119376593503	17
832.138054977545	10
832.156733571552	26
832.175412375357	8
832.194091389294	20
832.212770613029	17
832.231450046895	26
832.250129690559	21
832.268809544189	9
832.287489607783	11
832.306169881176	17
832.3248503647	18
832.343531058022	10
832.36221196131	12
832.380893074729	19
832.399574397779	26
832.418255930962	51
832.436937674109	52
832.455619627221	57
832.474301790132	32
832.492984163007	32
832.511666745848	29
832.530349538654	16
832.549032541424	14
832.56771575416	12
832.586399176694	23
832.60508280936	6
832.623766651824	9
832.642450704254	15
832.661134966648	11
832.679819439008	7
832.698504121332	19
832.717189013456	10
832.735874115711	17
832.754559427764	8
832.773244949783	8
832.791930681767	6
832.810616623716	4
832.82930277563	11
832.847989137343	10
832.866675709188	10
832.885362490831	3
832.904049482439	17
832.922736684013	13
832.941424095552	11
832.960111717056	14
832.978799548359	10
832.997487589794	11
833.016175841028	17
833.034864302226	10
833.05355297339	4
833.07224185452	13
833.090930945615	14
833.109620246675	18
833.128309757534	20
833.146999478358	12
833.165689409148	12
833.184379549903	23
833.203069900623	12
833.221760461309	20
833.24045123196	21
833.25914221241	12
833.277833402826	19
833.296524803373	19
833.31521641372	18
833.333908234031	8
833.352600264142	25
833.371292504385	25
833.389984954427	22
833.408677614601	32
833.427370484574	30
833.446063564512	24
833.464756854416	28
833.483450354285	16
833.502144063954	11
833.520837983754	22
833.539532113354	8
833.558226452919	13
833.57692100245	24
833.595615761946	6
833.614310731408	14
833.633005910836	10
833.651701300062	6
833.670396899255	11
833.689092708579	9
833.707788727703	7
833.726484956792	5
833.745181395681	7
833.763878044702	10
833.782574903522	23
833.801271972474	16
833.819969251225	6
833.838666739942	5
833.857364438625	5
833.876062347274	13
833.894760465722	2
833.913458794302	8
833.932157332682	16
833.950856081027	4
833.969555039338	10
833.988254207615	9
834.006953585858	16
834.025653174066	8
834.044352972074	22
834.063052980214	11
834.081753198154	5
834.10045362606	8
834.119154263931	17
834.137855111768	12
834.156556169405	15
834.175257437174	7
834.193958914743	15
834.212660602444	15
834.231362499945	15
834.250064607411	20
834.268766924677	17
834.287469452076	10
834.30617218944	14
834.324875136604	13
834.343578293734	8
834.36228166083	16
834.380985237892	21
834.39968902492	22
834.418393021914	23
834.437097228708	11
834.455801645634	14
834.47450627236	14
834.493211109052	17
834.511916155711	15
834.530621412335	25
834.549326878759	25
834.568032555315	28
834.586738441671	13
834.60544453816	9
834.624150844449	14
834.642857360703	8
834.661564086758	12
834.680271022945	8
834.698978169098	14
834.717685525051	17
834.73639309097	9
834.755100866856	8
834.773808852708	10
834.792517048526	8
834.81122545431	14
834.829934070061	7
834.848642895611	16
834.867351931128	7
834.886061176611	8
834.90477063206	7
834.923480297476	9
834.942190172858	5
834.96090025804	8
834.979610553355	6
834.998321058469	7
835.017031773551	6
835.035742698598	12
835.054453833612	7
835.073165178592	5
835.091876733372	7
835.110588498286	6
835.129300472999	12
835.148012657678	8
835.166725052325	21
835.185437656937	13
835.204150471516	8
835.222863495895	23
835.241576730241	16
835.260290174553	14
835.279003828998	16
835.297717693243	28
835.316431767289	22
835.335146051467	15
835.353860545612	17
835.372575249557	13
835.391290163635	17
835.410005287514	26
835.428720621358	15
835.44743616517	16
835.466151918781	13
835.484867882526	22
835.503584056071	12
835.522300439749	29
835.541017033227	24
835.559733836673	14
835.578450850084	10
835.597168073296	7
835.615885506641	7
835.634603149953	27
835.653321003065	11
835.672039066144	5
835.69075733919	4
835.709475822202	18
835.728194515181	5
835.746913417961	7
835.765632530874	14
835.784351853587	7
835.803071386267	5
835.821791128914	8
835.840511081527	19
835.859231244108	3
835.877951616655	6
835.896672199003	2
835.915392991318	7
835.934113993766	4
835.952835206014	11
835.97155662823	11
835.990278260245	4
836.009000102395	7
836.027722154344	11
836.046444416428	9
836.065166888311	4
836.083889570162	5
836.10261246198	16
836.121335563764	6
836.140058875349	5
836.158782397068	19
836.177506128587	8
836.196230070074	12
836.214954221527	21
836.233678582948	16
836.252403154335	22
836.27112793569	23
836.289852926845	24
836.308578128134	31
836.327303539223	25
836.34602916028	29
836.364754991303	24
836.383481032294	43
836.402207283086	62
836.420933744011	57
836.439660414737	28
836.45838729543	32
836.477114386257	34
836.495841686718	24
836.514569197312	22
836.533296917874	21
836.552024848237	15
836.570752988733	13
836.589481339031	17
836.608209899295	9
836.626938669527	3
836.645667649726	10
836.664396839893	5
836.68312623986	11
836.701855849794	9
836.720585669863	7
836.739315699732	13
836.758045939569	11
836.776776389372	1
836.795507048977	7
836.814237918716	6
836.832968998256	7
836.851700287762	16
836.870431787237	12
836.889163496679	11
836.907895416088	11
836.926627545465	4
836.945359884809	6
836.964092433955	4
836.982825193067	7
837.001558162147	12
837.020291341195	3
837.03902473021	6
837.057758329193	6
837.076492137977	2
837.095226156895	5
837.113960385614	9
837.1326948243	5
837.151429472954	4
837.170164331576	12
837.188899400165	13
837.207634678556	19
837.22637016708	23
837.245105865406	33
837.263841773699	29
837.28257789196	26
837.301314220188	22
837.320050758385	15
837.338787506382	20
837.357524464514	18
837.376261632446	18
837.394999010347	32
837.413736598215	41
837.432474396051	21
837.451212403688	22
837.46995062146	10
837.488689049032	29
837.50742768674	16
837.526166534248	12
837.544905591724	15
837.563644859168	26
837.58238433658	10
837.601124023793	12
837.61986392114	7
837.638604028289	6
837.657344345406	3
837.67608487249	9
837.694825609542	5
837.713566556563	4
837.732307713384	2
837.75104908034	7
837.769790657098	3
837.788532443823	5
837.807274440517	6
837.826016647178	20
837.844759063807	5
837.863501690238	14
837.882244526803	7
837.90098757317	7
837.919730829505	3
837.938474295807	9
837.957217972078	2
837.975961858317	5
837.994705954524	13
838.013450260532	6
838.032194776509	6
838.050939502453	16
838.069684438533	16
838.088429584247	15
838.107174940095	13
838.125920505913	15
838.144666281531	13
838.163412267285	14
838.182158462839	17
838.200904868362	20
838.219651483854	12
838.238398309146	14
838.257145344574	16
838.27589258997	22
838.294640045168	14
838.313387710333	15
838.332135585467	19
838.350883670569	14
838.36963196564	21
838.388380470512	14
838.407129185519	24
838.425878110328	10
838.444627245272	14
838.463376590017	32
838.482126144731	27
838.500875909246	16
838.519625883897	7
838.538376068349	15
838.557126462936	16
838.575877067325	24
838.594627881682	4
838.613378906008	8
838.632130140302	5
838.650881584398	18
838.669633238629	14
838.688385102662	14
838.707137176664	8
838.725889460633	5
838.744641954572	10
838.763394658478	5
838.782147572187	3
838.800900696031	4
838.819654029676	10
838.83840757329	16
838.857161326873	2
838.875915290425	0
838.894669463945	11
838.913423847433	9
838.932178440723	2
838.950933244149	7
838.969688257377	6
838.988443480573	8
839.007198913738	12
839.025954556871	20
839.044710409973	12
839.063466472877	23
839.08222274575	10
839.100979228759	11
839.119735921569	10
839.138492824348	13
839.157249937095	11
839.176007259645	20
839.19476479233	18
839.213522534817	17
839.232280487273	23
839.251038649865	24
839.269797022258	27
839.288555604453	32
839.307314396784	11
839.326073399084	17
839.344832611186	11
839.363592033257	18
839.382351665297	16
839.401111507305	20
839.419871559283	25
839.438631821229	12
839.457392292977	20
839.476152974862	30
839.494913866548	15
839.513674968203	15
839.532436279827	20
839.55119780142	18
839.569959532982	22
839.588721474346	7
839.607483625846	13
839.626245987149	18
839.64500855842	10
839.66377133966	19
839.682534330869	22
839.701297532047	14
839.720060943028	15
839.738824564144	11
839.757588395063	6
839.77635243595	11
839.795116686807	12
839.813881147633	12
839.832645818428	9
839.851410699026	7
839.870175789759	13
839.888941090294	7
839.907706600799	8
839.926472321273	10
839.945238251716	13
839.964004392128	5
839.982770742343	6
840.001537302694	7
840.020304072847	6
840.039071052969	9
840.05783824306	10
840.076605643121	10
840.095373253151	6
840.114141072984	8
840.132909102952	14
840.151677342723	24
840.170445792464	10
840.189214452173	20
840.207983321852	16
840.226752401501	13
840.245521691118	5
840.264291190538	19
840.283060899928	20
840.301830819454	26
840.320600948782	16
840.33937128808	18
840.35814183718	20
840.376912596416	8
840.395683565455	15
840.414454744631	21
840.433226133609	26
840.451997732556	12
840.470769541473	22
840.48954156036	24
840.508313789049	22
840.527086227874	15
840.545858876502	13
840.564631735099	10
840.583404803666	14
840.602178082203	14
840.62095157071	20
840.639725269185	14
840.658499177464	14
840.677273295712	16
840.696047624096	11
840.714822162283	20
840.73359691044	10
840.7523718684	3
840.771147036496	13
840.789922414395	3
840.80869800243	6
840.827473800269	2
840.846249808077	3
840.865026025854	11
840.883802453602	9
840.902579091152	3
840.921355938838	16
840.940132996328	8
840.958910263787	15
840.977687741384	6
840.996465428782	7
841.015243325984	12
841.034021433322	24
841.052799750464	7
841.071578277742	12
841.090357014823	11
841.109135961873	14
841.127915118894	13
841.146694485885	16
841.165474062845	19
841.184253849608	23
841.203033846342	13
841.221814053212	14
841.240594469885	7
841.259375096527	24
841.27815593314	14
841.296936979556	18
841.315718236109	13
841.334499702465	19
841.35328137879	21
841.372063265086	18
841.390845361352	37
841.409627667587	39
841.428410183793	34
841.447192909802	26
841.465975845948	24
841.484758991897	16
841.503542347816	24
841.522325913705	31
841.541109689564	29
841.559893675393	15
841.578677871025	5
841.597462276795	13
841.616246892367	20
841.63503171791	6
841.653816753422	15
841.672601998906	12
841.691387454192	5
841.710173119615	10
841.728958994841	7
841.747745080205	10
841.766531375372	3
841.785317880509	9
841.804104595617	5
841.822891520527	0
841.841678655575	8
841.860466000426	9
841.879253555414	16
841.898041320206	1
841.916829294968	9
841.9356174797	6
841.954405874236	2
841.973194478909	0
841.991983293385	5
842.010772317999	6
842.029561552415	12
842.048350996803	6
842.067140651161	10
842.085930515321	7
842.10472058962	10
842.123510873722	17
842.142301367961	6
842.161092072004	15
842.179882986017	12
842.19867411	18
842.217465443787	10
842.236256987545	7
842.25504874144	16
842.273840705138	19
842.292632878807	23
842.311425262446	16
842.330217856057	13
842.349010659637	19
842.367803673021	13
842.386596896543	18
842.405390329868	27
842.424183973164	43
842.44297782643	38
842.461771889667	71
842.480566162875	53
842.499360645886	66
842.518155339034	98
842.536950241987	58
842.55574535491	33
842.574540677803	12
842.593336210668	28
842.612131953503	20
842.630927906309	15
842.649724068918	23
842.668520441666	16
842.687317024216	13
842.706113816738	10
842.72491081923	4
842.743708031526	6
842.76250545396	4
842.781303086198	6
842.800100928573	10
842.818898980752	15
842.837697242902	2
842.856495715023	5
842.875294397115	6
842.89409328901	12
842.912892391044	11
842.931691702881	8
842.950491224689	2
842.969290956467	6
842.988090898217	8
843.006891049938	12
843.02569141163	10
843.044491983125	23
843.063292764759	10
843.082093756196	9
843.100894957604	6
843.119696368984	5
843.138497990334	11
843.157299821488	27
843.17610186278	11
843.194904113876	15
843.213706574943	20
843.232509245981	12
843.251312126991	23
843.270115217971	17
843.288918518923	10
843.307722029678	12
843.326525750571	15
843.345329681269	12
843.364133821938	13
843.382938172577	19
843.401742733188	15
843.420547503603	26
843.439352484156	27
843.458157674514	37
843.476963074842	60
843.495768685309	58
843.514574505412	38
843.533380535654	44
843.552186775868	37
843.570993225885	38
843.589799886041	29
843.608606756	13
843.627413835931	21
843.646221125834	17
843.665028625707	19
843.683836335552	13
843.702644255201	7
843.721452384989	14
843.74026072458	10
843.759069274143	12
843.777878033678	9
843.796687003183	14
843.815496182493	3
843.834305571942	14
843.853115171194	5
843.871924980586	16
843.890734999781	7
843.909545228948	1
843.928355667919	10
843.947166317029	6
843.96597717611	6
843.984788244995	3
844.003599523852	7
844.022411012848	5
844.041222711648	9
844.060034620252	6
844.078846738995	15
844.09765906771	5
844.116471606228	15
844.135284354719	4
844.154097313181	2
844.172910481614	11
844.191723860019	11
844.210537448396	9
844.229351246744	12
844.248165254897	7
844.266979473021	23
844.285793901117	8
844.304608539185	2
844.323423387224	10
844.342238445235	18
844.361053713218	16
844.379869191004	7
844.398684878763	14
844.417500776493	26
844.436316884195	21
844.455133201869	18
844.473949729515	22
844.492766467132	33
844.511583414554	22
844.530400571948	20
844.549217939313	14
844.568035516651	13
844.58685330396	12
844.60567130124	7
844.624489508493	13
844.643307925551	16
844.662126552579	4
844.680945389748	8
844.699764436721	5
844.718583693665	7
844.737403160415	6
844.756222837303	3
844.775042723996	6
844.793862820829	7
844.812683127466	13
844.831503644074	0
844.850324370656	3
844.869145307041	2
844.887966453566	4
844.906787810063	14
844.925609376364	7
844.944431152638	16
844.963253138883	12
844.982075335101	7
845.000897741291	12
845.019720357285	11
845.038543183419	17
845.057366219357	22
845.076189465268	21
845.09501292115	22
845.113836587005	31
845.132660462832	9
845.151484548631	15
845.170308844235	16
845.189133349978	28
845.207958065527	33
845.226782991047	24
845.245608126539	15
845.264433471837	10
845.283259027274	5
845.302084792683	14
845.320910767897	21
845.339736953083	6
845.358563348241	22
845.377389953372	29
845.396216768475	34
845.41504379355	44
845.433871028431	57
845.452698473283	52
845.471526128275	44
845.490353993072	42
845.509182067842	53
845.528010352416	32
845.54683884713	15
845.565667551817	20
845.584496466308	22
845.603325590772	26
845.622154925209	18
845.640984469617	17
845.659814223998	19
845.678644188352	9
845.69747436251	6
845.716304746809	16
845.735135340745	8
845.753966144821	5
845.772797158869	0
845.79162838289	4
845.810459816884	6
845.829291460682	2
845.848123314621	8
845.866955378364	3
845.88578765208	4
845.904620135769	5
845.923452829431	10
845.942285732897	18
845.961118846503	26
845.979952169915	14
845.998785703467	15
846.017619446823	13
846.036453400153	20
846.055287563287	17
846.074121936562	16
846.09295651981	25
846.111791312862	11
846.130626315888	7
846.149461528886	7
846.168296951856	7
846.1871325848	11
846.205968427716	9
846.224804480437	5
846.243640743299	13
846.262477215966	14
846.281313898606	17
846.300150791219	17
846.318987893804	10
846.337825206362	18
846.356662728725	18
846.375500461229	26
846.394338403538	25
846.41317655582	18
846.432014918075	19
846.450853490303	35
846.469692272504	22
846.488531264509	44
846.507370466656	31
846.526209878608	16
846.545049500533	25
846.56388933243	19
846.582729374301	14
846.601569626144	9
846.620410087793	2
846.639250759583	7
846.658091641178	4
846.676932732745	12
846.695774034286	5
846.7146155458	8
846.733457267287	8
846.75229919858	11
846.771141340013	4
846.789983691252	4
846.808826252463	8
846.827669023648	4
846.846512004806	6
846.865355195937	14
846.884198596874	10
846.903042207951	9
846.921886028834	5
846.94073005969	8
846.959574300519	16
846.978418751321	12
846.997263412097	10
847.016108282845	13
847.034953363399	6
847.053798653927	9
847.072644154595	15
847.091489865069	17
847.110335785517	8
847.129181915769	2
847.148028256163	14
847.166874806362	6
847.185721566703	7
847.204568536849	8
847.223415716968	17
847.242263107061	10
847.261110707127	15
847.279958516998	8
847.298806537011	4
847.317654766829	19
847.336503206621	11
847.355351856387	31
847.374200716125	11
847.393049785837	11
847.411899065522	26
847.430748555014	19
847.449598254478	46
847.468448164084	13
847.487298283496	29
847.506148612881	39
847.524999152071	22
847.543849901403	14
847.562700860541	22
847.58155202982	17
847.600403408905	14
847.619254997964	27
847.638106796996	21
847.656958806001	18
847.675811024812	4
847.694663453765	2
847.713516092524	7
847.732368941256	6
847.75122200013	13
847.770075268641	13
847.788928747294	13
847.807782435921	4
847.826636334354	10
847.845490442928	12
847.864344761308	11
847.883199289662	14
847.902054027989	16
847.92090897629	10
847.939764134565	8
847.958619502646	8
847.977475080701	2
847.996330868897	7
848.015186866899	3
848.034043074875	8
848.052899492657	9
848.07175612058	8
848.090612958477	10
848.109470006181	7
848.128327263858	21
848.147184731509	12
848.166042409134	17
848.184900296733	20
848.203758394306	13
848.222616701684	27
848.241475219205	27
848.260333946531	21
848.279192883832	23
848.298052031106	14
848.316911388355	24
848.335770955577	23
848.354630732605	15
848.373490719775	18
848.392350916752	20
848.411211323702	29
848.430071940627	16
848.448932767525	20
848.46779380423	13
848.486655051076	12
848.505516507729	23
848.524378174524	19
848.543240051125	21
848.5621021377	21
848.580964434249	16
848.599826940604	22
848.618689657101	6
848.637552583405	4
848.65641571985	5
848.675279066102	3
848.694142622328	6
848.713006388528	8
848.731870364535	9
848.750734550683	7
848.769598946638	4
848.788463552735	8
848.807328368638	2
848.826193394516	16
848.845058630368	9
848.863924076026	7
848.882789731826	9
848.901655597433	8
848.920521673181	13
848.939387958737	11
848.958254454266	13
848.97712115977	6
848.995988075081	8
849.014855200533	2
849.033722535792	10
849.052590081193	10
849.071457836401	6
849.090325801583	9
849.10919397674	11
849.128062361703	15
849.146930956808	7
849.165799761888	10
849.184668776774	8
849.203538001635	18
849.22240743647	10
849.24127708128	17
849.260146935896	25
849.279017000655	21
849.29788727522	17
849.31675775976	7
849.335628454442	12
849.354499358931	9
849.373370473226	13
849.392241797664	26
849.411113332076	29
849.429985076296	16
849.448857030657	20
849.467729194825	8
849.486601568968	26
849.505474153086	15
849.524346947178	13
849.543219951077	23
849.562093165118	11
849.580966588966	14
849.599840222789	14
849.618714066586	8
849.637588120358	8
849.656462384106	8
849.675336857827	5
849.694211541355	11
849.713086434858	12
849.731961538504	6
849.750836851957	3
849.769712375384	15
849.788588108618	6
849.807464051995	11
849.826340205179	11
849.845216568505	6
849.864093141639	5
849.882969924747	5
849.90184691783	2
849.920724120888	5
849.939601533753	3
849.95847915676	10
849.977356989575	13
849.996235032532	11
850.015113285297	10
850.033991748036	8
850.052870420582	11
850.071749303271	9
850.090628395935	13
850.109507698406	2
850.128387210852	17
850.147266933273	14
850.166146865669	15
850.18502700804	15
850.203907360386	7
850.222787922539	12
850.241668694667	21
850.260549676938	43
850.279430869016	19
850.298312271069	18
850.317193883098	20
850.336075704933	8
850.354957736911	11
850.373839978697	19
850.392722430457	15
850.411605092361	6
850.430487963904	11
850.44937104559	9
850.468254337251	10
850.487137838888	14
850.506021550332	11
850.52490547175	4
850.543789603144	8
850.562673944513	15
850.581558495858	17
850.600443257177	4
850.619328228304	6
850.638213409574	15
850.657098800652	9
850.675984401704	2
850.694870212732	11
850.713756233735	10
850.732642464714	7
850.7515289055	4
850.770415556428	8
850.789302417165	3
850.808189487877	7
850.827076768564	6
850.845964259227	13
850.864851959864	8
850.88373987031	5
850.902627990898	14
850.921516321294	10
850.940404861666	7
850.959293612013	4
850.978182572335	7
850.997071742633	10
851.015961122738	11
851.034850712987	9
851.053740513043	6
851.072630523075	8
851.091520743082	4
851.110411173065	5
851.129301813023	8
851.148192662789	25
851.167083722698	35
851.185974992415	16
851.204866472107	24
851.223758161775	13
851.242650061419	15
851.261542171038	9
851.280434490465	18
851.299327020035	12
851.318219759413	16
851.337112708767	21
851.356005868096	21
851.374899237401	15
851.393792816682	16
851.41268660577	13
851.431580605002	16
851.450474814042	23
851.469369233057	16
851.488263862048	19
851.507158701015	23
851.526053749958	24
851.544949008876	25
851.563844477602	6
851.582740156304	3
851.601636045149	13
851.620532143803	4
851.639428452264	13
851.658324970869	8
851.67722169945	16
851.696118637838	4
851.715015786371	1
851.733913144711	9
851.752810713028	4
851.77170849132	1
851.790606479588	2
851.809504677664	6
851.828403085884	2
851.847301703911	13
851.866200531915	14
851.885099569894	7
851.90399881785	1
851.922898275782	5
851.941797943689	12
851.960697821404	4
851.979597909096	6
851.998498206931	16
852.017398714575	9
852.036299432194	13
852.055200359622	10
852.074101497193	7
852.093002844741	7
852.111904402096	19
852.130806169428	25
852.149708146736	21
852.16861033402	17
852.18751273128	14
852.206415338516	9
852.22531815556	37
852.24422118258	29
852.263124419745	17
852.282027866717	14
852.300931523666	14
852.319835390423	14
852.338739467324	15
852.357643754202	19
852.376548250887	7
852.395452957549	26
852.414357874187	19
852.433263000801	19
852.452168337392	28
852.471073883959	27
852.489979640334	22
852.508885606853	24
852.527791783181	24
852.546698169485	16
852.565604765765	11
852.584511572021	18
852.603418588086	12
852.622325814296	9
852.641233250313	8
852.660140896475	6
852.679048752445	7
852.697956818392	12
852.716865094315	15
852.735773580047	7
852.754682275923	3
852.773591181607	9
852.792500297267	6
852.811409622905	7
852.830319158518	2
852.849228904109	3
852.868138859507	0
852.88704902505	7
852.905959400402	2
852.924869985898	10
852.943780781203	12
852.962691786484	5
852.981603001742	10
853.000514426808	14
853.019426062018	5
853.038337907038	3
853.057249962202	9
853.076162227174	18
853.095074702124	15
853.11398738705	13
853.132900281784	13
853.151813386663	9
853.17072670135	11
853.189640226015	11
853.208553960824	21
853.227467905441	17
853.246382059868	14
853.265296424439	12
853.284210998987	23
853.303125783343	15
853.322040777844	18
853.340955982154	13
853.359871396441	17
853.378787020704	15
853.397702854776	18
853.416618898993	31
853.435535153019	30
853.45445161719	18
853.473368291169	15
853.492285175126	18
853.511202269059	35
853.5301195728	14
853.549037086687	12
853.567954810382	18
853.586872744223	19
853.605790887873	13
853.624709241499	8
853.643627805102	13
853.662546578682	6
853.681465562071	4
853.700384755605	11
853.719304158948	7
853.738223772267	13
853.757143595564	8
853.776063628838	8
853.794983872089	7
853.813904325148	8
853.832824988354	12
853.851745861367	3
853.870666944358	7
853.889588237326	3
853.908509740271	5
853.927431453193	12
853.946353376092	9
853.9652755088	6
853.984197851653	6
854.003120404315	4
854.022043166955	9
854.040966139571	6
854.059889321997	6
854.078812714568	7
854.097736317116	13
854.116660129473	9
854.135584151807	7
854.154508384119	11
854.173432826407	6
854.192357478673	6
854.211282340916	9
854.230207412969	19
854.249132694998	23
854.268058187173	22
854.286983889157	9
854.305909801119	26
854.324835922889	16
854.343762254805	7
854.362688796698	9
854.381615548401	10
854.400542510081	26
854.419469681738	13
854.438397063372	27
854.457324654984	28
854.476252456574	18
854.495180467972	16
854.514108689348	23
854.533037120869	13
854.5519657622	14
854.570894613508	8
854.589823674794	8
854.608752945889	25
854.62768242713	26
854.64661211818	18
854.665542019207	7
854.684472130212	5
854.703402451194	26
854.722332982154	24
854.741263723091	14
854.760194673838	9
854.779125834731	12
854.798057205433	24
854.816988786112	6
854.835920576769	15
854.854852577404	9
854.873784788016	3
854.892717208438	7
854.911649839006	6
854.930582679383	10
854.949515729737	10
854.96844899007	24
854.98738246038	29
855.006316140499	35
855.025250030764	48
855.044184130839	59
855.06311844106	41
855.08205296109	50
855.100987691098	49
855.119922631084	22
855.138857780879	22
855.15779314082	18
855.176728710571	21
855.195664490468	47
855.214600480175	20
855.233536679859	25
855.252473089353	25
855.271409708992	14
855.29034653861	18
855.309283578038	25
855.328220827443	13
855.347158286994	13
855.366095956355	7
855.385033835526	16
855.403971924842	26
855.422910224137	12
855.441848733241	29
855.460787452324	14
855.479726381552	27
855.498665520591	32
855.517604869607	16
855.536544428433	32
855.555484197405	31
855.574424176187	30
855.593364365115	23
855.612304763853	22
855.631245372569	12
855.650186191263	16
855.669127219766	10
855.688068458417	10
855.707009906877	9
855.725951565483	8
855.744893433899	5
855.763835512293	9
855.782777800666	10
855.801720298848	3
855.820663007176	6
855.839605925483	2
855.8585490536	2
855.877492391695	6
855.896435939768	9
855.915379697819	4
855.934323665848	3
855.953267843688	8
855.972212231673	20
855.991156829469	20
856.010101637243	25
856.029046654995	19
856.047991882726	28
856.066937320435	28
856.085882968122	32
856.104828825619	32
856.123774893094	20
856.142721170717	25
856.161667658149	15
856.180614355559	10
856.19956126278	13
856.218508380147	8
856.237455707324	13
856.256403244648	13
856.275350991782	18
856.294298948894	15
856.313247115816	14
856.332195492886	15
856.351144079933	25
856.370092876791	14
856.389041883796	13
856.407991100611	8
856.426940527404	16
856.445890164175	32
856.464840010926	23
856.483790067486	30
856.502740334193	38
856.52169081071	53
856.540641497206	45
856.559592393681	32
856.578543500134	23
856.597494816565	14
856.616446342976	17
856.635398079196	21
856.654350025564	11
856.673302181741	4
856.692254547898	4
856.711207124033	10
856.730159910146	8
856.74911290607	14
856.768066112141	4
856.787019528022	3
856.805973153882	7
856.82492698989	9
856.843881035707	7
856.862835291335	6
856.881789757109	5
856.900744432863	10
856.919699318427	14
856.93865441397	8
856.957609719491	9
856.976565234992	12
856.995520960471	12
857.014476895929	18
857.033433041197	23
857.052389396613	20
857.071345961839	9
857.090302737044	21
857.109259722227	18
857.12821691739	10
857.147174322532	17
857.166131937483	10
857.185089762414	11
857.204047797493	14
857.223006042381	8
857.241964497249	7
857.260923162096	21
857.279882036753	10
857.298841121558	8
857.317800416173	11
857.336759920935	23
857.355719635508	19
857.37467956006	11
857.393639694592	16
857.412600038933	29
857.431560593423	17
857.450521357722	40
857.46948233217	47
857.488443516428	40
857.507404910665	42
857.526366514881	19
857.545328328908	37
857.564290353083	17
[truncated: 104,813 more rows]
