# Supplementary material for: Identifying Archaeological Bone via Non-Destructive ZooMS and the Materiality of Symbolic Expression: Examples from Iroquoian Bone Points
Source: Sci Rep. 2019 Jul 30;9:11027. doi: 10.1038/s41598-019-47299-x (PMC6667708; doi:10.1038/s41598-019-47299-x)
Supplement: Supplementary file 2 — Supplementary Datafiles [file 41598_2019_47299_MOESM2_ESM.zip › McGrath et al Supplementary Datafiles/Data set S2_ForcedBagSpectra/DR-1588s_FORCED_1.txt]

799.884884520174	16
799.903195081332	6
799.921505852367	11
799.939816833277	8
799.958128024063	16
799.976439424875	10
799.994751035563	6
800.013062856127	3
800.031374886566	4
800.049687126882	12
800.067999577223	5
800.086312237291	13
800.104625107384	4
800.122938187353	6
800.141251477349	6
800.15956497707	6
800.177878686817	11
800.19619260629	12
800.21450673594	14
800.232821075315	14
800.251135624566	11
800.269450383844	14
800.287765352997	14
800.306080532027	17
800.324395920932	14
800.342711519714	10
800.361027328522	14
800.379343347206	15
800.397659575766	14
800.415976014052	20
800.434292662515	22
800.452609520853	20
800.470926588918	35
800.489243867009	39
800.507561355126	30
800.525879052969	29
800.544196960689	38
800.562515078434	30
800.580833406056	23
800.599151943555	14
800.617470690929	21
800.63578964818	15
800.654108815457	26
800.67242819261	13
800.69074777964	14
800.709067576546	21
800.727387583478	6
800.745707800137	15
800.764028226822	11
800.782348863383	6
800.800669709821	5
800.818990766135	10
800.837312032476	4
800.855633508542	9
800.873955194636	7
800.892277090756	12
800.910599196602	7
800.928921512325	3
800.947244038074	6
800.965566773699	9
800.983889719202	2
801.00221287458	2
801.020536239835	2
801.038859815267	10
801.057183600275	9
801.07550759531	9
801.093831800221	3
801.112156215159	10
801.130480839974	9
801.148805674515	6
801.167130719083	14
801.185455973677	11
801.203781437998	5
801.222107112195	12
801.240432996419	3
801.25875909052	7
801.277085394498	15
801.295411908352	17
801.313738632233	8
801.332065565991	17
801.350392709625	23
801.368720063136	45
801.387047626524	61
801.405375399938	82
801.423703383079	97
801.442031576247	129
801.460359979292	156
801.478688592364	197
801.497017415163	223
801.515346447838	186
801.53367569054	163
801.552005143269	146
801.570334805725	78
801.588664678057	61
801.606994760267	57
801.625325052503	56
801.643655554616	43
801.661986266607	35
801.680317188473	43
801.698648320368	28
801.716979662139	22
801.735311213787	11
801.753642975312	16
801.771974946713	14
801.790307128142	10
801.808639519298	14
801.826972120481	21
801.845304931541	13
801.863637952628	7
801.881971183442	8
801.900304624283	5
801.918638274851	12
801.936972135596	19
801.955306206068	8
801.973640486418	2
801.991974976644	11
802.010309677048	10
802.028644587179	5
802.046979707187	2
802.065315037072	2
802.083650576984	5
802.101986326623	13
802.12032228629	13
802.138658455833	10
802.156994835404	2
802.175331424703	6
802.193668224028	13
802.212005233231	10
802.230342452311	10
802.248679881268	18
802.267017520252	16
802.285355368964	7
802.303693427703	5
802.32203169632	9
802.340370174813	13
802.358708863335	20
802.377047761733	20
802.395386869859	42
802.413726188012	26
802.432065716042	51
802.4504054541	56
802.468745402036	61
802.487085559698	56
802.505425927389	62
802.523766505106	69
802.542107292551	79
802.560448289874	58
802.578789497224	41
802.597130914451	29
802.615472541556	21
802.633814378538	16
802.652156425549	16
802.670498682436	21
802.688841149051	9
802.707183825694	19
802.725526712214	16
802.743869808762	16
802.762213115187	8
802.78055663134	6
802.79890035752	13
802.817244293578	13
802.835588439664	6
802.853932795628	12
802.872277361319	12
802.890622137037	21
802.908967122784	23
802.927312318258	19
802.94565772361	29
802.964003338989	15
802.982349164247	9
803.000695199381	9
803.019041444545	5
803.037387899435	8
803.055734564353	17
803.074081439149	7
803.092428523823	10
803.110775818374	12
803.129123322954	22
803.147471037261	10
803.165818961596	10
803.184167095809	13
803.20251544005	10
803.220863994019	8
803.239212757865	10
803.257561731739	13
803.275910915492	9
803.294260309122	6
803.31260991278	17
803.330959726166	23
803.34930974958	23
803.367659982872	15
803.386010426042	46
803.40436107909	43
803.422711942166	60
803.44106301512	59
803.459414297952	91
803.477765790511	75
803.49611749325	103
803.514469405866	94
803.53282152821	54
803.551173860582	58
803.569526402832	60
803.58787915496	34
803.606232117117	39
803.624585289001	28
803.642938670914	18
803.661292262705	12
803.679646064374	14
803.698000076071	10
803.716354297647	13
803.73470872895	16
803.753063370282	7
803.771418221492	5
803.78977328258	16
803.808128553696	10
803.826484034691	14
803.844839725564	8
803.863195626315	15
803.881551736944	12
803.899908057602	18
803.918264587988	15
803.936621328402	21
803.954978278845	36
803.973335439016	17
803.991692809065	12
804.010050388992	12
804.028408179099	15
804.046766178933	13
804.065124388646	11
804.083482808237	8
804.101841437856	7
804.120200277354	7
804.138559326731	10
804.156918585985	10
804.175278055119	13
804.193637734281	6
804.211997623171	9
804.230357722089	12
804.248718031037	26
804.267078549712	10
804.285439278267	5
804.303800216849	13
804.322161365311	4
804.340522723651	10
804.358884291869	10
804.377246070116	17
804.395608058242	23
804.413970256096	29
804.432332663979	29
804.45069528174	49
804.469058109531	33
804.487421147199	50
804.505784394747	19
804.524147852023	52
804.542511519478	50
804.560875396661	39
804.579239483873	19
804.597603780814	23
804.615968287934	20
804.634333004782	23
804.652697931509	15
804.671063068115	13
804.6894284149	9
804.707793971263	7
804.726159737655	5
804.744525713926	9
804.762891900226	4
804.781258296405	10
804.799624902462	6
804.817991718399	12
804.836358744214	21
804.854725980058	12
804.873093425631	14
804.891461081232	17
804.909828946713	12
804.928197022073	16
804.946565307462	14
804.964933802579	16
804.983302507726	15
805.001671422751	6
805.020040547655	15
805.038409882439	9
805.056779427251	6
805.075149181943	6
805.093519146513	8
805.111889320963	7
805.130259705291	3
805.148630299649	5
805.167001103735	3
805.185372117851	7
805.203743341846	14
805.22211477587	9
805.240486419623	8
805.258858273405	10
805.277230336916	8
805.295602610607	9
805.313975094026	13
805.332347787324	12
805.350720690653	3
805.36909380386	20
805.387467126946	13
805.405840659912	19
805.424214402756	47
805.44258835563	45
805.460962518384	30
805.479336890865	47
805.497711473377	40
805.516086265918	34
805.534461268339	25
805.552836480488	22
805.571211902667	21
805.589587534876	28
805.607963376813	21
805.62633942863	17
805.644715690476	14
805.663092162202	12
805.681468843807	15
805.699845735291	13
805.718222836655	7
805.736600148048	11
805.754977669321	3
805.773355400473	9
805.791733341504	9
805.810111492415	7
805.828489853356	1
805.846868424176	18
805.865247204875	11
805.883626195454	8
805.902005396063	7
805.920384806401	15
805.938764426768	9
805.957144256865	11
805.975524297142	11
805.993904547148	6
806.012285007034	5
806.030665676949	4
806.049046556744	15
806.067427646419	7
806.085808945973	9
806.104190455557	3
806.122572175021	6
806.140954104364	8
806.159336243436	19
806.177718592539	18
806.196101151672	6
806.214483920684	8
806.232866899425	10
806.251250088196	20
806.269633486998	12
806.288017095529	14
806.30640091409	9
806.32478494238	13
806.343169180851	9
806.361553629051	7
806.37993828713	17
806.39832315509	14
806.416708233079	13
806.435093520949	21
806.453479018698	13
806.471864726327	24
806.490250643986	21
806.508636771525	26
806.527023108793	33
806.545409656092	28
806.563796413421	18
806.582183380479	15
806.600570557568	14
806.618957944386	23
806.637345541385	16
806.655733348113	5
806.674121364721	7
806.69250959136	10
806.710898027727	15
806.729286674276	7
806.747675530555	8
806.766064596713	13
806.784453872751	8
806.802843358971	6
806.821233054769	6
806.839622960597	9
806.858013076306	8
806.876403402045	13
806.894793937665	12
806.913184683164	7
806.931575638543	10
806.949966803803	9
806.968358179093	6
806.986749764112	12
807.005141559162	7
807.023533564093	11
807.041925778903	8
807.060318203744	5
807.078710838315	5
807.097103682916	5
807.115496737398	6
807.133890001759	12
807.152283476001	17
807.170677160424	11
807.189071054427	9
807.20746515846	7
807.225859472373	9
807.244253996317	8
807.26264872999	5
807.281043673695	10
807.299438827129	5
807.317834190745	15
807.33622976409	19
807.354625547316	12
807.373021540572	23
807.391417743709	26
807.409814156726	19
807.428210779624	26
807.446607612402	18
807.465004655362	15
807.4834019079	25
807.50179937047	22
807.52019704292	13
807.538594925401	19
807.556993017611	18
807.575391319853	27
807.593789831976	25
807.612188554129	14
807.630587486012	6
807.648986627776	8
807.667385979571	7
807.685785541246	7
807.704185312802	12
807.722585294238	10
807.740985485705	4
807.759385886903	7
807.777786498131	5
807.79618731924	13
807.81458835023	7
807.832989591251	13
807.851391042152	9
807.869792702934	4
807.888194573446	5
807.906596653989	10
807.924998944564	4
807.943401445019	4
807.961804155205	5
807.980207075421	7
807.998610205669	1
808.017013545647	3
808.035417095656	2
808.053820855395	10
808.072224825317	14
808.090629004968	7
808.1090333945	8
808.127437993913	7
808.145842803358	9
808.164247822683	10
808.182653051889	4
808.201058490976	9
808.219464140094	8
808.237869999093	6
808.256276067822	18
808.274682346583	10
808.293088835375	14
808.311495533898	17
808.329902442451	8
808.348309560736	6
808.366716889202	20
808.385124427399	21
808.403532175476	19
808.421940133435	14
808.440348301576	21
808.458756679296	15
808.477165267048	14
808.495574064832	29
808.513983072497	16
808.532392289892	14
808.550801717318	17
808.569211354626	19
808.587621201966	16
808.606031259036	11
808.624441526137	14
808.642852002969	20
808.661262689984	2
808.679673586729	7
808.698084693354	10
808.716496010012	12
808.7349075364	8
808.753319272971	8
808.771731219272	11
808.790143375454	11
808.808555741669	18
808.826968317764	19
808.84538110374	4
808.863794099598	3
808.882207305337	6
808.900620721108	4
808.91903434676	5
808.937448182142	3
808.955862227557	4
808.974276483004	0
808.992690948181	5
809.01110562339	13
809.02952050848	4
809.047935603452	8
809.066350908305	6
809.08476642319	4
809.103182147806	11
809.121598082605	2
809.140014226983	8
809.158430581545	14
809.176847145836	8
809.195263920161	13
809.213680904366	14
809.232098098302	11
809.25051550227	14
809.268933116271	9
809.287350940153	21
809.305768973765	18
809.32418721741	11
809.342605671088	17
809.361024334495	7
809.379443207785	11
809.397862291107	7
809.41628158431	10
809.434701087395	19
809.453120800361	18
809.471540723359	14
809.48996085624	22
809.508381199001	20
809.526801751645	21
809.54522251417	17
809.563643486727	21
809.582064669015	22
809.600486061336	29
809.618907663538	31
809.637329475622	18
809.655751497588	24
809.674173729586	10
809.692596171465	17
809.711018823076	7
809.72944168487	8
809.747864756395	8
809.766288037952	15
809.784711529241	2
809.803135230712	10
809.821559141915	12
809.839983263	11
809.858407593966	7
809.876832134965	3
809.895256885845	6
809.913681846608	7
809.932107017252	7
809.950532397929	5
809.968957988337	1
809.987383788778	8
810.0058097991	10
810.024236019456	11
810.042662449542	4
810.06108908951	7
810.079515939511	5
810.097942999545	6
810.11637026931	5
810.134797748957	4
810.153225438486	4
810.171653338199	9
810.190081447491	16
810.208509766817	6
810.226938296024	6
810.245367035265	2
810.263795984388	11
810.282225143392	6
810.300654512279	5
810.319084091198	12
810.337513879849	11
810.355943878382	2
810.374374086947	17
810.392804505547	21
810.411235133877	8
810.429665972089	13
810.448097020183	21
810.466528278461	26
810.484959746471	21
810.503391424362	20
810.521823312136	31
810.540255409943	28
810.558687717632	30
810.577120235052	17
810.595552962506	17
810.613985899993	19
810.632419047362	16
810.650852404462	11
810.669285971595	16
810.687719748611	3
810.70615373566	8
810.72458793244	6
810.743022339254	7
810.761456955799	2
810.779891782528	18
810.798326818989	5
810.816762065331	3
810.835197521707	14
810.853633187966	9
810.872069064107	1
810.89050515013	6
810.908941446036	10
810.927377951975	7
810.945814667797	2
810.964251593501	4
810.982688729087	9
811.001126074707	2
811.019563630058	4
811.038001395443	2
811.056439370711	6
811.07487755586	8
811.093315950893	10
811.111754555959	8
811.130193370756	4
811.148632395738	6
811.167071630451	4
811.185511075047	8
811.203950729526	4
811.222390594038	10
811.240830668433	9
811.25927095271	19
811.277711446871	8
811.296152151064	6
811.314593064989	17
811.333034188948	7
811.35147552279	13
811.369917066665	14
811.388358820272	12
811.406800783762	26
811.425242957285	28
811.443685340692	44
811.46212793398	23
811.480570737303	22
811.499013750357	20
811.517456973446	28
811.535900406417	20
811.55434404927	45
811.572787902007	23
811.591231964777	14
811.60967623743	14
811.628120719815	15
811.646565412234	21
811.665010314687	20
811.683455426871	22
811.70190074909	12
811.72034628104	9
811.738792023024	12
811.757237975043	13
811.775684136793	18
811.794130508577	7
811.812577090093	9
811.831023881794	11
811.849470883227	11
811.867918094542	8
811.886365515741	5
811.904813147126	12
811.92326098809	10
811.941709039089	3
811.960157300122	5
811.978605771038	6
811.997054451686	2
812.015503342368	4
812.033952442934	7
812.052401753533	4
812.070851273865	6
812.089301004079	4
812.107750944328	11
812.126201094611	10
812.144651454626	9
812.163102024524	4
812.181552804305	6
812.200003794272	4
812.218454993971	9
812.236906403553	8
812.255358023018	15
812.273809852517	23
812.2922618919	6
812.310714141015	13
812.329166600164	16
812.347619269347	8
812.366072148414	24
812.384525237213	14
812.402978536046	29
812.421432044914	25
812.439885763514	32
812.458339691998	26
812.476793830515	34
812.495248178916	29
812.513702737201	21
812.532157505369	17
812.55061248342	30
812.569067671506	29
812.587523069475	39
812.605978677327	20
812.624434495063	21
812.642890522833	15
812.661346760336	18
812.679803207874	17
812.698259865295	11
812.716716732599	15
812.735173809938	20
812.753631097009	9
812.772088594115	12
812.790546300953	8
812.809004217978	2
812.827462344734	4
812.845920681525	8
812.864379228049	4
812.882837984607	10
812.90129695105	9
812.919756127526	11
812.938215513735	5
812.95667510998	8
812.975134916107	9
812.993594932118	14
813.012055158013	6
813.030515593943	3
813.048976239605	2
813.067437095302	3
813.085898160883	11
813.104359436348	7
813.122820921696	6
813.141282617079	16
813.159744522195	4
813.178206637497	6
813.196668962531	9
813.215131497449	7
813.233594242251	17
813.252057197239	20
813.270520361809	10
813.288983736413	13
813.307447321053	7
813.325911115576	4
813.344375119832	8
813.362839334123	16
813.381303758298	13
813.399768392357	17
813.418233236451	40
813.436698290278	30
813.45516355414	29
813.473629027885	31
813.492094711515	43
813.51056060518	66
813.529026708577	46
813.54749302201	49
813.565959545327	33
813.584426278527	31
813.602893221612	32
813.621360374883	27
813.639827737736	14
813.658295310624	6
813.676763093396	10
813.695231086052	16
813.713699288744	12
813.732167701319	19
813.750636323627	11
813.769105155971	12
813.78757419835	11
813.806043450462	5
813.824512912609	15
813.842982584641	15
813.861452466556	13
813.879922558356	20
813.89839286004	9
813.916863371759	5
813.935334093363	7
813.953805024851	9
813.972276166223	6
813.990747517479	2
814.009219078771	8
814.027690849947	12
814.046162831007	6
814.064635021952	9
814.083107422932	8
814.101580033645	3
814.120052854242	7
814.138525884875	14
814.156999125544	14
814.175472575946	6
814.193946236232	10
814.212420106554	7
814.23089418676	10
814.24936847685	9
814.267842976825	11
814.286317686684	11
814.304792606731	5
814.323267736359	11
814.341743076022	15
814.360218625571	8
814.378694385155	14
814.397170354623	15
814.415646533825	19
814.434122923063	33
814.452599522336	48
814.471076331343	25
814.489553350234	14
814.508030579161	26
814.526508017972	23
814.544985666668	26
814.563463525248	33
814.581941593865	29
814.600419872366	34
814.618898360752	22
814.637377059022	18
814.655855967177	17
814.674335085368	4
814.692814413292	7
814.711293951253	11
814.729773699097	9
814.748253656827	10
814.766733824593	17
814.785214202091	12
814.803694789627	11
814.822175587046	8
814.840656594351	8
814.859137811691	10
814.877619238765	9
814.896100875875	12
814.91458272287	13
814.93306477975	17
814.951547046514	17
814.970029523315	13
814.988512210001	7
815.006995106571	10
815.025478212875	13
815.043961529366	6
815.062445055742	9
815.080928791852	12
815.099412737998	6
815.117896894029	6
815.136381259945	0
815.154865835897	3
815.173350621582	7
815.191835617304	13
815.210320822911	12
815.228806238403	12
815.247291863932	4
815.265777699193	6
815.284263744492	15
815.302749999675	8
815.321236464743	11
815.339723139697	20
815.358210024686	15
815.376697119561	19
815.395184424321	37
815.413671938966	36
815.432159663648	68
815.450647598063	98
815.469135742363	123
815.4876240967	129
815.506112661073	147
815.52460143518	143
815.543090419172	166
815.561579613201	100
815.580069017115	81
815.598558630914	53
815.617048454598	39
815.635538488168	45
815.654028731774	39
815.672519185265	15
815.691009848642	23
815.709500721904	25
815.727991805051	19
815.746483098235	21
815.764974601304	10
815.783466314258	8
815.801958236946	9
815.820450369823	6
815.838942712585	8
815.857435265081	19
815.875928027613	5
815.894421000183	3
815.912914182486	4
815.931407574674	3
815.9499011769	13
815.968394989011	9
815.986889011007	6
816.005383242889	9
816.023877684656	6
816.04237233646	15
816.060867198149	5
816.079362269724	10
816.097857551185	7
816.116353042682	4
816.134848743914	8
816.153344655182	19
816.171840776336	10
816.190337107376	12
816.208833648452	8
816.227330399263	8
816.245827359959	9
816.264324530844	11
816.282821911462	9
816.301319501967	8
816.319817302357	10
816.338315312935	16
816.356813533097	23
816.375311963295	16
816.393810603379	13
816.4123094535	19
816.430808513507	27
816.449307783249	26
816.467807263027	51
816.486306952842	34
816.504806852392	54
816.523306961979	66
816.5418072813	47
816.56030781081	30
816.578808550055	40
816.597309499184	26
816.615810658352	29
816.634312027405	23
816.652813606344	12
816.671315395169	30
816.689817393879	20
816.708319602476	12
816.726822021109	6
816.745324649629	12
816.763827488035	13
816.782330536326	8
816.800833794655	9
816.81933726287	5
816.837840940819	8
816.856344828805	13
816.874848926829	19
816.893353234588	14
816.911857752384	18
816.930362479914	21
816.948867417634	22
816.967372565088	10
816.985877922428	15
817.004383489805	13
817.022889267069	14
817.041395254219	7
817.059901451254	5
817.078407858176	8
817.096914475135	7
817.115421301829	10
817.133928338561	14
817.152435585178	7
817.170943041834	17
817.189450708223	9
817.207958584651	7
817.226466670965	17
817.244974967165	4
817.263483473251	14
817.281992189375	12
817.300501115233	8
817.319010251129	12
817.337519596912	8
817.35602915258	20
817.374538918287	26
817.39304889388	48
817.411559079207	55
817.430069474572	91
817.448580079824	96
817.467090895113	108
817.485601920137	118
817.504113155199	124
817.522624600148	116
817.541136255134	83
817.559648119855	60
817.578160194462	50
817.596672479108	46
817.61518497364	38
817.633697678058	35
817.652210592362	34
817.670723716553	31
817.689237050782	25
817.707750594898	20
817.7262643489	19
817.744778312788	17
817.763292486714	20
817.781806870527	13
817.800321464075	19
817.818836267661	15
817.837351281133	14
817.855866504644	15
817.874381938041	12
817.892897581173	16
817.911413434343	8
817.929929497552	12
817.948445770495	14
817.966962253325	18
817.985478946193	20
818.003995848948	21
818.022512961589	21
818.041030284117	18
818.059547816683	15
818.078065559136	9
818.096583511476	20
818.11510167355	6
818.133620045815	9
818.152138627815	2
818.170657419853	10
818.189176421778	18
818.207695633589	12
818.226215055288	20
818.244734687024	14
818.263254528496	10
818.281774580006	10
818.300294841403	8
818.318815312687	11
818.337335993857	7
818.355856885067	14
818.374377986163	12
818.392899297145	16
818.411420818015	14
818.429942548771	21
818.448464489567	43
818.466986640097	42
818.485509000666	36
818.504031571121	61
818.522554351616	44
818.541077341845	49
818.559600542113	48
818.578123952117	44
818.596647572311	36
818.61517140224	36
818.633695442056	20
818.65221969191	22
818.670744151652	10
818.689268821281	7
818.707793700797	6
818.7263187902	13
818.744844089641	10
818.76336959897	12
818.781895318186	8
818.800421247288	8
818.818947386278	9
818.837473735307	10
818.856000294223	7
818.874527062874	10
818.893054041564	8
818.911581230293	7
818.930108628757	13
818.948636237261	14
818.967164055651	13
818.985692083929	11
819.004220322094	7
819.022748770298	14
819.041277428237	13
819.059806296215	3
819.078335374081	5
819.096864661833	2
819.115394159625	5
819.133923867305	8
819.152453784719	12
819.170983912173	10
819.189514249514	4
819.208044796894	10
819.226575554161	10
819.245106521164	11
819.263637698206	13
819.282169085288	11
819.300700682104	9
819.319232488809	12
819.337764505552	20
819.356296732183	18
819.374829168701	16
819.393361815107	11
819.4118946714	18
819.430427737884	15
819.448961013952	33
819.467494500059	35
819.486028196054	54
819.504562102088	47
819.52309621801	28
819.541630543667	22
819.560165079363	35
819.578699825099	22
819.597234780571	23
819.61576994593	15
819.634305321329	11
819.652840906767	19
819.671376701941	11
819.689912707002	22
819.708448921951	6
819.72698534694	16
819.745521981816	6
819.764058826579	14
819.782595881231	11
819.801133145922	19
819.8196706205	3
819.838208304815	11
819.856746199169	4
819.87528430341	8
819.893822617692	7
819.912361141861	7
819.930899875917	9
819.94943881971	7
819.967977973694	11
819.986517337414	4
820.005056911174	11
820.023596694669	10
820.042136688357	7
820.06067689178	8
820.079217305091	4
820.097757928442	9
820.11629876168	5
820.134839804806	4
820.153381057821	7
820.171922520723	10
820.190464193665	6
820.209006076342	19
820.22754816906	14
820.246090471666	11
820.264632984312	8
820.283175706693	9
820.301718639114	7
820.320261781272	9
820.338805133621	7
820.357348695707	23
820.37589246768	13
820.394436449693	24
820.412980641595	11
820.431525043384	18
820.450069655061	30
820.468614476627	22
820.487159508232	22
820.505704749726	20
820.524250201108	14
820.542795862377	32
820.561341733535	19
820.579887814733	24
820.598434105667	15
820.616980606641	21
820.635527317656	15
820.654074238406	12
820.672621369045	13
820.691168709724	9
820.709716260291	2
820.728264020746	3
820.746811991089	6
820.765360171321	5
820.783908561593	3
820.802457161753	7
820.821005971801	5
820.839554991738	10
820.858104221563	7
820.87665366158	6
820.895203311182	3
820.913753170824	9
820.932303240354	7
820.950853519925	6
820.969404009232	9
820.987954708579	2
821.006505617814	4
821.025056736938	4
821.043608065951	4
821.062159605004	12
821.080711353793	8
821.099263312774	9
821.117815481492	7
821.136367860099	7
821.154920448594	2
821.173473247129	5
821.192026255553	6
821.210579473866	10
821.229132902067	15
821.247686540308	7
821.266240388286	7
821.284794446305	11
821.303348714212	9
821.32190319216	8
821.340457879844	4
821.359012777417	9
821.37756788503	23
821.396123202532	21
821.414678729922	13
821.433234467202	23
821.451790414522	28
821.47034657173	15
821.488902938827	10
821.507459515813	27
821.526016302688	16
821.544573299603	26
821.563130506255	21
821.581687922948	22
821.600245549529	18
821.618803386152	19
821.63736143251	16
821.65591968891	11
821.674478155047	5
821.693036831224	12
821.711595717442	3
821.730154813397	10
821.748714119393	7
821.767273635125	7
821.785833361051	9
821.804393296713	7
821.822953442264	3
821.841513797704	13
821.860074363337	8
821.878635138555	9
821.897196123813	3
821.915757318961	3
821.934318724302	10
821.952880339227	2
821.971442164193	9
821.990004199049	17
822.008566443945	5
822.027128898579	5
822.045691563101	4
822.064254437664	5
822.082817522269	9
822.101380816611	8
822.119944320841	6
822.13850803496	19
822.157071959273	15
822.175636093323	11
822.194200437262	7
822.21276499109	14
822.231329754959	2
822.249894728565	14
822.268459912212	8
822.287025305749	18
822.305590909326	16
822.324156722793	19
822.342722745997	7
822.361288979242	7
822.379855422377	10
822.398422075553	23
822.416988938465	13
822.435556011267	21
822.454123294263	13
822.472690786995	28
822.491258489617	18
822.509826402128	20
822.528394524681	17
822.546962857123	23
822.565531399454	28
822.584100151674	24
822.602669113936	15
822.621238285935	21
822.639807667976	17
822.658377259905	12
822.676947061725	14
822.695517073585	17
822.714087295183	10
822.732657726823	7
822.751228368199	5
822.76979921977	14
822.788370281078	1
822.806941552275	11
822.825513033514	5
822.844084724642	9
822.86265662566	9
822.881228736567	13
822.899801057516	0
822.918373588354	7
822.936946329082	1
822.955519279699	2
822.974092440206	4
822.992665810755	7
823.011239391041	6
823.029813181369	10
823.048387181586	9
823.066961391693	2
823.08553581169	5
823.104110441728	6
823.122685281504	3
823.141260331474	3
823.159835591181	4
823.178411060778	4
823.196986740264	6
823.215562629945	9
823.234138729211	9
823.252715038519	14
823.271291557868	9
823.289868287108	10
823.308445226085	10
823.327022375104	2
823.345599734012	7
823.364177302811	12
823.382755081652	14
823.401333070229	21
823.419911268849	25
823.438489677359	15
823.457068295911	27
823.475647124201	23
823.49422616238	16
823.512805410601	20
823.531384868713	17
823.549964536714	25
823.568544414757	14
823.58712450269	14
823.605704800361	11
823.624285308074	14
823.642866025677	12
823.661446953322	3
823.680028090705	8
823.69860943813	8
823.717190995293	6
823.735772762498	13
823.754354739745	12
823.77293692673	8
823.791519323757	15
823.810101930674	11
823.828684747481	10
823.847267774179	9
823.865851010919	5
823.884434457396	10
823.903018113916	2
823.921601980326	7
823.940186056626	7
823.958770342816	4
823.977354839048	3
823.995939545171	0
824.014524461184	9
824.033109587087	1
824.051694923032	5
824.070280468716	7
824.088866224441	0
824.107452189905	12
824.126038365564	3
824.14462475096	7
824.163211346399	6
824.181798151576	5
824.200385166796	9
824.218972391905	17
824.237559826905	7
824.256147471948	11
824.274735326881	9
824.293323391704	11
824.311911666265	3
824.330500150869	11
824.349088845516	9
824.367677750052	8
824.386266864327	20
824.404856188645	18
824.423445723005	9
824.442035467104	22
824.460625421245	23
824.479215585124	21
824.497805959198	19
824.516396543011	24
824.534987336714	32
824.553578340307	27
824.572169553943	21
824.59076097747	24
824.609352610887	21
824.627944454195	18
824.646536507545	21
824.665128770786	12
824.683721243766	18
824.702313926788	15
824.720906819701	16
824.739499922656	17
824.758093235502	12
824.776686758087	2
824.795280490714	9
824.813874433385	3
824.832468585793	1
824.851062948092	3
824.869657520435	7
824.88825230282	21
824.906847294944	18
824.925442496958	6
824.944037908863	8
824.962633530811	8
824.98122936265	3
824.99982540438	5
825.018421656	7
825.037018117663	0
825.055614789218	6
825.07421167051	10
825.092808761846	9
825.111406063225	14
825.130003574342	13
825.148601295503	17
825.167199226554	6
825.185797367496	4
825.204395718329	11
825.222994279053	11
825.24159304982	12
825.260192030478	14
825.278791221027	19
825.297390621467	9
825.315990231798	6
825.334590052172	4
825.353190082437	16
825.371790322593	8
825.39039077264	7
825.408991432578	11
825.427592302559	11
825.446193382279	14
825.464794672042	24
825.483396171849	24
825.501997881394	25
825.52059980083	14
825.53920193031	16
825.557804269681	27
825.576406818943	18
825.595009578096	20
825.61361254714	23
825.632215726228	24
825.650819115207	20
825.669422714077	18
825.688026522838	19
825.706630541642	12
825.725234770185	11
825.743839208772	11
825.76244385725	7
825.78104871562	8
825.79965378388	9
825.818259062184	9
825.836864550227	16
825.855470248314	10
825.874076156444	5
825.892682274313	6
825.911288602074	5
825.929895139878	3
825.948501887573	8
825.96710884516	7
825.985716012638	7
826.004323390007	8
826.022930977572	8
826.041538774724	5
826.06014678192	6
826.078754999007	6
826.097363426138	4
826.115972063008	7
826.134580909922	12
826.153189966727	11
826.171799233576	8
826.190408710164	10
826.209018396644	11
826.227628293167	7
826.246238399582	5
826.264848715888	9
826.283459242086	12
826.302069978328	16
826.320680924461	20
826.339292080486	5
826.357903446403	2
826.37651502221	14
826.395126808063	14
826.413738803654	9
826.432351009289	13
826.450963424815	10
826.469576050386	18
826.488188885696	30
826.506801930897	15
826.525415186143	24
826.54402865128	25
826.562642326309	20
826.581256211383	18
826.599870306195	22
826.618484611051	23
826.637099125799	13
826.655713850439	10
826.674328784971	9
826.692943929546	11
826.711559284014	9
826.730174848373	13
826.748790622624	11
826.767406606767	9
826.786022800954	16
826.804639204881	2
826.823255818851	6
826.841872642714	6
826.860489676621	6
826.879106920267	5
826.897724373958	8
826.916342037388	10
826.934959911015	15
826.953577994381	9
826.972196287639	2
826.990814790941	6
827.009433504136	14
827.028052427222	5
827.0466715602	9
827.065290903071	4
827.083910455986	6
827.102530218792	10
827.121150191338	11
827.139770373929	5
827.158390766565	10
827.177011368939	2
827.195632181359	4
827.21425320367	4
827.232874435873	6
827.251495877969	4
827.270117530109	4
827.288739391988	8
827.307361464065	10
827.325983745882	6
827.34460623759	21
827.363228939191	16
827.381851850836	12
827.400474972374	21
827.419098303803	25
827.437721845125	17
827.456345596339	24
827.474969557598	18
827.493593728596	36
827.512218109639	39
827.530842700727	30
827.549467501555	20
827.568092512427	27
827.586717733039	34
827.605343163849	20
827.623968804245	28
827.64259465484	25
827.661220715173	25
827.679846985552	21
827.698473465823	10
827.717100155986	15
827.735727056042	9
827.75435416599	14
827.772981485984	19
827.791609015869	8
827.810236755647	8
827.828864705317	10
827.847492865032	6
827.866121234487	13
827.884749813987	11
827.90337860338	10
827.922007602665	7
827.940636811995	8
827.959266231065	5
827.97789586018	8
827.996525699187	5
828.015155748087	7
828.03378600688	7
828.052416475718	5
828.071047154448	8
828.089678043071	11
828.108309141434	6
828.126940449994	4
828.145571968447	3
828.16420369664	10
828.182835634879	22
828.20146778301	9
828.220100141034	11
828.238732709102	9
828.257365486911	9
828.275998474766	4
828.294631672512	8
828.313265080152	9
828.331898697837	7
828.350532525262	6
828.369166562732	16
828.387800810096	18
828.406435267351	8
828.4250699345	12
828.443704811694	19
828.462339898781	15
828.48097519576	17
828.499610702633	15
828.518246419398	21
828.536882346208	40
828.555518482759	21
828.574154829356	18
828.592791385998	18
828.611428152379	16
828.630065128654	12
828.648702314822	9
828.667339711188	13
828.685977317294	9
828.704615133293	8
828.723253159186	14
828.741891394971	11
828.760529840954	1
828.779168496678	10
828.797807362294	3
828.816446437804	5
828.835085723359	8
828.853725218655	12
828.872364923996	9
828.89100483923	13
828.90964496451	6
828.928285299531	7
828.946925844597	5
828.965566599556	10
828.984207564408	5
829.002848739154	6
829.021490123945	13
829.040131718477	2
829.058773523207	11
829.077415537525	1
829.096057762041	4
829.114700196298	10
829.133342840601	7
829.151985694797	2
829.170628758733	0
829.189272032868	11
829.207915516744	6
829.226559210665	4
829.245203114327	9
829.263847228035	13
829.282491551789	13
829.301136085284	8
829.319780828824	7
829.338425782105	12
829.357070945586	18
829.375716318653	18
829.394361901919	25
829.413007694927	14
829.43165369798	51
829.450299910926	37
829.468946333766	52
829.4875929665	64
829.506239809279	67
829.524886861799	66
829.543534124365	101
829.562181596825	83
829.580829279331	54
829.599477171577	54
829.618125273717	43
829.636773585903	30
829.655422107983	24
829.674070839956	22
829.692719781976	18
829.711368933736	11
829.730018295542	13
829.748667867242	5
829.767317648836	7
829.785967640323	9
829.804617841856	14
829.823268253283	9
829.841918874604	12
829.860569705818	15
829.879220746926	5
829.89787199808	11
829.916523458975	5
829.935175129917	13
829.953827010752	16
829.97247910148	10
829.991131402256	8
830.009783912772	6
830.028436633334	12
830.047089563791	3
830.065742704141	4
830.084396054537	0
830.103049614675	1
830.121703384859	12
830.140357364937	3
830.159011554908	2
830.177665954774	8
830.196320564686	10
830.214975384492	12
830.233630414191	6
830.252285653785	9
830.270941103425	9
830.289596762806	8
830.308252632081	16
830.326908711403	12
830.345565000771	11
830.36422149988	16
830.382878208884	10
830.401535127934	19
830.420192256878	18
830.438849595716	20
830.457507144448	21
830.476164903074	33
830.494822871746	58
830.513481050313	39
830.532139438774	37
830.550798037128	35
830.56945684553	39
830.588115863673	27
830.606775091862	22
830.625434529793	25
830.644094177924	33
830.662754035795	31
830.681414103714	20
830.700074381374	9
830.718734869234	9
830.737395566835	7
830.75605647433	5
830.774717591719	6
830.793378919002	3
830.812040456486	3
830.83070220371	13
830.849364160829	5
830.868026327842	7
830.886688704902	9
830.905351291856	5
830.924014088705	11
830.942677095447	6
830.961340312237	11
830.980003738768	8
830.998667375347	13
831.01733122182	2
831.035995278186	5
831.054659544448	9
831.073324020756	5
831.091988706806	4
831.110653603056	5
831.129318709047	9
831.147984024933	7
831.166649550713	7
831.18531528654	4
831.203981232262	5
831.222647387878	4
831.241313753389	6
831.259980328947	16
831.278647114399	19
831.297314109593	23
831.315981314835	14
831.334648730123	10
831.353316355153	11
831.371984190231	19
831.39065223505	24
831.40932049007	56
831.427988954831	74
831.446657629486	101
831.465326514037	161
831.483995608787	197
831.502664913279	184
831.521334427666	153
831.540004151948	148
831.558674086276	161
831.577344230347	82
831.596014584465	64
831.614685148478	53
831.633355922538	27
831.65202690634	32
831.67069810019	42
831.689369503781	37
831.708041117574	27
831.726712941107	9
831.745384974535	11
831.764057218012	13
831.782729671229	8
831.801402334648	2
831.820075207808	12
831.838748290863	11
831.857421583966	8
831.876095086964	8
831.894768799856	8
831.913442722643	8
831.932116855325	12
831.950791198055	6
831.96946575068	10
831.988140513046	10
832.00681548546	16
832.025490667923	4
832.044166060126	17
832.062841662379	14
832.081517474526	22
832.100193496567	17
832.118869728504	4
832.137546170488	8
832.156222822215	5
832.174899684142	8
832.193576755659	10
832.212254037223	9
832.230931528836	11
832.249609230343	11
832.268287141746	8
832.28696526289	14
832.305643594083	15
832.324322135323	9
832.343000886459	16
832.361679847337	21
832.380359018263	20
832.399038399236	20
832.417717989952	22
832.436397790563	36
832.455077801223	29
832.473758021777	44
832.492438452226	56
832.511119092571	66
832.529799942964	58
832.548481003252	51
832.567162273435	42
832.58584375336	39
832.604525443487	42
832.623207343356	33
832.641889453273	28
832.660571773085	18
832.67925430264	28
832.697937042396	19
832.716619991894	31
832.73530315144	15
832.753986520729	14
832.772670100066	11
832.791353889451	11
832.810037888579	2
832.828722097755	12
832.847406516674	17
832.866091145793	16
832.884775984656	12
832.903461033413	9
832.922146292066	8
832.940831760768	13
832.959517439364	9
832.978203327857	10
832.996889426244	15
833.015575734681	8
833.034262252859	8
833.052948981086	10
833.071635919209	4
833.09032306738	5
833.109010425294	9
833.127697993256	3
833.146385770961	6
833.165073758867	7
833.183761956516	15
833.20245036406	12
833.2211389815	13
833.239827809142	10
833.258516846373	6
833.277206093653	16
833.295895550982	21
833.314585218206	15
833.333275095173	19
833.351965182188	13
833.370655479099	18
833.389345986059	28
833.408036702762	29
833.426727629513	46
833.445418766007	43
833.464110112703	69
833.482801669141	77
833.501493435475	72
833.520185411859	66
833.538877598137	45
833.557569994312	34
833.576262600382	43
833.594955416348	27
833.613648442363	25
833.632341678274	22
833.651035124081	22
833.669728779783	28
833.688422645535	30
833.707116721029	8
833.725811006572	9
833.744505501858	22
833.763200207346	14
833.781895122577	16
833.800590247704	8
833.81928558288	4
833.837981127952	10
833.856676882919	11
833.875372847783	5
833.894069022696	11
833.912765407351	6
833.93146200221	3
833.950158806657	3
833.968855821307	7
833.9875530457	3
834.006250480142	8
834.02494812448	12
834.043645978561	7
834.062344042691	5
834.08104231687	3
834.099740800946	4
834.118439494764	8
834.137138398632	4
834.155837512549	4
834.174536836209	8
834.193236369765	8
834.21193611337	3
834.230636066872	6
834.24933623027	12
834.268036603563	10
834.286737186907	22
834.305437980146	7
834.324138983282	6
834.342840196314	1
834.361541619242	15
834.38024325222	24
834.398945094941	16
834.417647147711	15
834.436349410377	42
834.45505188294	29
834.473754565552	25
834.492457457908	24
834.511160560313	38
834.529863872614	26
834.548567394811	55
834.567271126905	28
834.585975069049	23
834.604679221089	37
834.623383583025	15
834.642088154858	17
834.660792936587	13
834.679497928366	13
834.698203130041	10
834.71690854146	6
834.735614162928	7
834.754319994446	9
834.773026035707	3
834.791732287018	9
834.810438748225	6
834.829145419176	8
834.847852300329	6
834.866559391226	3
834.885266692173	10
834.903974203016	9
834.922681923756	13
834.941389854392	5
834.960097994925	5
834.978806345508	10
834.997514905987	8
835.016223676364	7
835.034932656636	2
835.053641846805	4
835.072351247025	6
835.091060857141	6
835.109770677	10
835.128480706909	1
835.147190946869	7
835.165901396571	6
835.184612056324	3
835.203322925974	7
835.22203400552	10
835.240745294963	13
835.259456794456	12
835.278168503692	9
835.296880422979	13
835.315592552162	0
835.334304891242	16
835.353017440373	10
835.3717301994	17
835.39044316817	17
835.409156346991	28
835.427869735709	16
835.446583334477	20
835.465297143141	16
835.484011161549	34
835.502725390008	32
835.521439828517	21
835.540154476769	25
835.558869334918	32
835.577584403118	26
835.596299681215	13
835.615015169208	13
835.633730867099	11
835.652446774886	6
835.671162892877	13
835.689879220459	2
835.70859575809	8
835.727312505619	6
835.746029463199	6
835.764746630675	7
835.783464007895	8
835.802181595165	8
835.820899392333	9
835.839617399551	10
835.858335616513	2
835.877054043525	6
835.895772680435	13
835.914491527394	6
835.933210584098	1
835.951929850699	6
835.97064932735	4
835.989369013899	2
836.008088910345	8
836.026809016688	5
836.045529333082	10
836.064249859372	5
836.082970595407	4
836.101691541492	4
836.120412697628	9
836.139134063508	2
836.157855639439	14
836.176577425267	13
836.195299420992	8
836.214021626614	7
836.232744042134	8
836.251466667705	7
836.270189503173	4
836.288912548538	12
836.307635803801	10
836.326359268961	27
836.345082944172	21
836.36380682928	17
836.382530924285	42
836.401255229188	59
836.419979743989	78
836.43870446884	92
836.457429403436	105
836.476154548082	132
836.494879902626	105
836.513605467221	70
836.532331241559	50
836.551057225949	37
836.569783420083	23
836.588509824421	13
836.607236438503	33
836.625963262483	30
836.644690296514	15
836.663417540443	15
836.682144994269	16
836.700872657993	6
836.719600531614	12
836.738328615287	11
836.757056908856	21
836.775785412324	9
836.794514125689	5
836.813243049106	8
836.831972182267	6
836.850701525479	9
836.869431078434	4
836.888160841442	11
836.9068908145	4
[truncated: 105,896 more rows]
