# Supplementary material for: Identifying Archaeological Bone via Non-Destructive ZooMS and the Materiality of Symbolic Expression: Examples from Iroquoian Bone Points
Source: Sci Rep. 2019 Jul 30;9:11027. doi: 10.1038/s41598-019-47299-x (PMC6667708; doi:10.1038/s41598-019-47299-x)
Supplement: Supplementary file 2 — Supplementary Datafiles [file 41598_2019_47299_MOESM2_ESM.zip › McGrath et al Supplementary Datafiles/Data set S2_ForcedBagSpectra/DR-1588s_FORCED_2.txt]

799.881994668686	6
799.900305833032	3
799.918617207279	6
799.936928791428	8
799.955240585479	8
799.973552589431	7
799.99186480344	12
800.010177227195	8
800.028489860852	4
800.046802704566	3
800.065115758026	7
800.083429021388	10
800.101742494807	4
800.120056177972	12
800.138370071195	6
800.156684174163	6
800.174998487189	2
800.193313010116	4
800.211627742789	2
800.22994268552	8
800.248257838153	5
800.266573200531	21
800.284888772967	7
800.303204555305	6
800.321520547545	2
800.339836749686	9
800.358153161729	13
800.376469783674	5
800.394786615521	4
800.413103657269	14
800.43142090892	14
800.449738370472	33
800.468056041926	28
800.486373923438	18
800.504692014695	26
800.523010315855	35
800.541328827073	28
800.559647548036	21
800.577966479057	12
800.596285619825	20
800.614604970494	12
800.632924531221	15
800.651244301694	5
800.669564282225	13
800.687884472658	16
800.706204872837	17
800.724525483075	10
800.742846303213	8
800.761167333099	16
800.779488573197	12
800.797810022887	10
800.816131682634	10
800.834453552283	2
800.852775631834	4
800.871097921288	3
800.889420420643	5
800.907743129901	1
800.926066049061	7
800.944389178279	4
800.962712517243	5
800.981036066109	8
800.999359824877	11
801.017683793548	4
801.036007972276	9
801.054332360751	5
801.072656959128	3
801.090981767563	3
801.109306785901	1
801.127632013985	1
801.145957452127	6
801.164283100015	4
801.182608957961	9
801.20093502581	12
801.219261303405	12
801.237587791059	3
801.255914488614	8
801.274241396072	8
801.292568513433	10
801.310895840696	15
801.329223377705	17
801.347551124928	17
801.365879081742	42
801.38420724877	48
801.402535625545	66
801.420864212222	107
801.439193008801	161
801.457522015283	166
801.475851231668	151
801.49418065811	118
801.512510294299	105
801.530840140391	86
801.549170196541	64
801.567500462438	40
801.585830938393	26
801.604161624095	45
801.622492519855	20
801.640823625518	12
801.659154940927	31
801.67748646624	8
801.695818201766	13
801.714150146883	9
801.732482302059	7
801.750814667137	2
801.769147241962	7
801.787480027001	10
801.805813021632	8
801.824146226321	2
801.842479641068	3
801.860813265406	4
801.879147099803	3
801.897481144259	3
801.915815398461	7
801.934149862566	3
801.952484536574	1
801.970819420484	4
801.989154514453	7
802.007489818169	0
802.025825331788	1
802.044161055465	0
802.06249698889	0
802.080833132217	4
802.099169485603	7
802.117506048892	6
802.135842821927	9
802.154179805022	6
802.172516998019	9
802.190854400919	10
802.209192013566	12
802.227529836272	4
802.245867868881	6
802.264206111393	7
802.282544563651	5
802.300883226125	10
802.31922209819	20
802.337561180313	16
802.355900472495	26
802.374239974269	24
802.392579686257	24
802.410919607993	38
802.429259739631	40
802.447600081173	58
802.465940632773	64
802.484281394121	51
802.502622365371	44
802.520963546525	34
802.539304937738	27
802.557646538854	21
802.575988349717	40
802.594330370639	8
802.612672601308	15
802.63101504188	11
802.649357692668	13
802.667700553046	12
802.686043623328	25
802.704386903825	8
802.722730393913	8
802.74107409406	4
802.759418004111	14
802.777762124064	11
802.796106453921	6
802.814450993682	10
802.832795743345	13
802.851140702912	16
802.869485872382	11
802.887831251755	15
802.906176841032	19
802.924522640211	9
802.942868649295	8
802.961214868437	9
802.979561297327	16
802.997907936276	4
803.016254784973	17
803.034601843573	7
803.052949112232	5
803.071296590639	4
803.089644279105	14
803.107992177474	1
803.126340285591	13
803.144688603768	11
803.163037131847	3
803.181385869675	9
803.199734817561	13
803.218083975352	9
803.236433343045	8
803.254782920643	7
803.273132707987	12
803.291482705391	4
803.309832912855	9
803.328183329911	11
803.346533957025	24
803.3648847942	47
803.383235841122	49
803.401587097948	57
803.419938564677	71
803.43829024131	54
803.456642128002	80
803.474994224442	62
803.493346530786	44
803.511699047189	22
803.53005177334	32
803.548404709395	21
803.566757855509	21
803.585111211527	12
803.603464777449	22
803.621818553119	19
803.640172538848	14
803.658526734481	12
803.676881139862	12
803.695235755302	6
803.713590580646	4
803.731945615895	3
803.75030086089	8
803.768656316102	5
803.787011980906	4
803.805367855925	12
803.823723940536	13
803.842080235207	5
803.860436739938	9
803.878793454417	18
803.897150378799	21
803.915507513086	7
803.933864857276	8
803.95222241137	4
803.970580175525	6
803.988938149427	1
804.007296333389	5
804.025654727099	7
804.044013330869	8
804.062372144543	5
804.080731167965	2
804.099090401291	7
804.117449844677	5
804.135809497967	7
804.154169361005	5
804.172529434103	0
804.190889717106	6
804.209250210012	5
804.227610912822	5
804.245971825537	11
804.264332948155	5
804.282694280678	13
804.301055822949	10
804.319417575436	13
804.337779537671	11
804.35614170981	11
804.374504091853	16
804.392866683801	8
804.411229485808	16
804.429592497564	22
804.447955719224	18
804.466319150945	29
804.484682792413	24
804.503046643786	13
804.521410705219	14
804.539774976401	9
804.558139457642	7
804.576504148788	7
804.594869049682	12
804.613234160637	9
804.63159948134	9
804.649965012103	13
804.66833075277	9
804.686696703342	3
804.705062863662	6
804.723429234199	1
804.741795814328	7
804.760162604673	6
804.778529604611	8
804.796896814609	2
804.815264234668	13
804.833631864319	7
804.85199970403	8
804.870367753802	19
804.888736013323	13
804.907104482747	10
804.925473162233	11
804.943842051467	5
804.962211150761	5
804.980580459804	3
804.998949978752	0
805.017319707759	4
805.035689646516	6
805.054059795177	7
805.072430153899	6
805.090800722525	4
805.1091715009	0
805.127542489336	3
805.145913687676	4
805.16428509592	11
805.18265671407	6
805.201028541968	8
805.219400579927	13
805.23777282779	11
805.256145285558	5
805.274517953231	11
805.292890830808	6
805.311263918291	10
805.329637215678	7
805.348010722969	6
805.366384440322	24
805.384758367423	24
805.403132504429	22
805.421506851496	30
805.439881408311	31
805.458256175032	31
805.476631151813	21
805.495006338343	26
805.513381734778	12
805.531757341273	20
805.550133157674	11
805.56850918398	11
805.586885420034	13
805.605261865993	2
805.623638522169	5
805.642015387938	12
805.660392463768	10
805.678769749503	7
805.697147244987	0
805.715524950532	5
805.733902865982	9
805.752280991336	1
805.770659326752	10
805.789037871761	6
805.807416626831	11
805.825795591962	4
805.844174766842	7
805.862554151626	11
805.880933746316	6
805.899313550911	4
805.917693565411	2
805.936073789973	8
805.954454224283	2
805.972834868654	5
805.991215722775	2
806.009596786957	7
806.027978061043	6
806.046359544879	3
806.06474123862	6
806.083123142423	2
806.10150525613	6
806.119887579587	4
806.138270113261	11
806.156652856528	6
806.175035809856	5
806.19341897309	1
806.211802346229	6
806.230185929273	5
806.248569722223	7
806.266953725077	6
806.285337937837	11
806.303722360502	8
806.322106993073	4
806.340491835549	10
806.35887688793	7
806.377262150373	14
806.395647622565	21
806.414033304662	16
806.432419196821	15
806.450805298729	17
806.469191610543	11
806.487578132418	27
806.505964864042	18
806.524351805728	6
806.54273895732	20
806.56112631866	13
806.579513890062	5
806.59790167137	12
806.616289662427	10
806.634677863546	4
806.65306627457	8
806.6714548955	5
806.689843726335	4
806.708232767076	6
806.726622017567	14
806.745011478275	10
806.763401148576	6
806.781791029095	6
806.800181119364	12
806.818571419538	8
806.836961929618	9
806.855352649604	2
806.873743579495	7
806.892134719448	18
806.910526069151	8
806.928917628759	2
806.947309398429	5
806.965701377849	6
806.98409356733	4
807.002485966717	6
807.020878575854	2
807.039271395053	3
807.057664424001	1
807.076057663011	4
807.094451111927	7
807.112844770592	2
807.13123863932	11
807.149632717953	8
807.168027006492	4
807.186421504937	7
807.204816213288	11
807.223211131388	12
807.241606259707	9
807.260001597776	6
807.27839714575	6
807.29679290363	8
807.315188871416	12
807.333585049108	12
807.351981436862	24
807.370378034366	10
807.388774841775	5
807.407171859247	13
807.425569086469	10
807.443966523753	12
807.462364170786	17
807.480762027726	6
807.499160094728	13
807.517558371479	7
807.535956858293	5
807.554355555013	15
807.572754461483	17
807.591153578015	14
807.609552904453	24
807.627952440641	7
807.646352187048	12
807.664752143048	3
807.68315230911	4
807.701552685079	6
807.719953270954	4
807.738354066734	7
807.756755072421	9
807.775156288015	3
807.79355771367	7
807.811959349076	4
807.830361194388	2
807.848763249606	5
807.86716551473	4
807.885567989761	7
807.903970674854	7
807.922373569697	3
807.940776674602	5
807.959179989258	3
807.977583513976	1
807.9959872486	1
808.014391192975	4
808.032795347255	6
808.051199711599	6
808.069604285849	6
808.088009069848	7
808.106414064067	1
808.12481926788	8
808.143224681755	10
808.161630305536	4
808.180036139224	6
808.198442182819	6
808.21684843632	6
808.235254899727	8
808.253661573041	6
808.272068456261	9
808.290475549388	7
808.308882852577	8
808.327290365517	13
808.345698088363	10
808.364106021116	9
808.382514163775	19
808.400922516497	8
808.419331078969	14
808.437739851504	10
808.45614883379	23
808.474558026138	21
808.492967428237	17
808.511377040398	14
808.52978686231	15
808.548196894285	6
808.566607136166	17
808.585017587798	6
808.603428249649	4
808.621839121094	9
808.640250202602	6
808.658661494017	9
808.677072995338	3
808.695484706566	3
808.713896627701	8
808.732308758743	7
808.750721099691	7
808.769133650546	3
808.787546411308	6
808.805959382133	4
808.824372562708	3
808.842785953191	2
808.861199553736	3
808.879613364032	0
808.898027384235	2
808.916441614501	4
808.934856054517	3
808.953270704597	7
808.971685564427	3
808.990100634163	3
809.008515913964	4
809.026931403671	2
809.045347103129	1
809.06376301265	3
809.082179132078	2
809.100595461256	3
809.119012000655	4
809.137428749647	7
809.155845708859	2
809.174262877666	7
809.192680256535	6
809.211097845469	8
809.229515643996	9
809.247933652587	2
809.266351871241	5
809.284770299646	18
809.303188937958	5
809.321607786178	9
809.340026844304	6
809.358446112494	5
809.376865590434	6
809.395285278281	14
809.413705176193	12
809.432125283855	11
809.45054560158	16
809.468966129213	15
809.487386866596	11
809.505807813886	7
809.524228971397	21
809.542650338502	12
809.561071915671	8
809.579493702747	8
809.597915699573	17
809.616337906463	12
809.634760323261	16
809.653182949966	12
809.671605786578	9
809.690028833097	11
809.708452089524	4
809.726875555858	4
809.745299232099	4
809.763723118405	6
809.782147214461	3
809.800571520424	5
809.818996036295	1
809.837420762073	3
809.855845697758	6
809.874270843508	4
809.892696199008	7
809.911121764573	3
809.929547539888	8
809.947973525267	1
809.966399720554	1
809.984826125591	1
810.003252740536	5
810.021679565702	22
810.040106600462	7
810.058533845286	0
810.076961300018	8
810.0953889645	6
810.113816839047	3
810.132244923501	6
810.150673217863	3
810.169101722132	8
810.187530436309	5
810.205959360394	5
810.224388494386	6
810.242817838286	4
810.261247392093	2
810.279677155965	5
810.298107129588	11
810.316537313118	7
810.334967706713	12
810.353398310058	4
810.371829123312	11
810.390260146629	7
810.408691379698	13
810.427122822832	11
810.445554475716	5
810.463986338508	4
810.482418411364	12
810.500850694128	11
810.519283186644	9
810.537715889223	9
810.556148801711	16
810.574581924106	22
810.59301525641	9
810.611448798464	17
810.629882550739	20
810.648316512609	16
810.666750684544	18
810.685185066543	7
810.703619658137	6
810.722054459795	5
810.740489471518	4
810.758924692992	1
810.777360124374	2
810.795795765664	0
810.814231616862	6
810.832667678124	6
810.851103949138	1
810.86954043006	4
810.887977121046	4
810.906414021784	1
810.924851132586	5
810.943288453297	0
810.961725983759	3
810.980163724285	1
810.998601674563	3
811.017039834906	3
811.035478205157	3
811.053916785316	5
811.072355575226	0
811.090794575201	4
811.109233785085	6
811.127673204876	4
811.146112834576	13
811.164552674183	3
811.182992723699	10
811.201432983123	9
811.219873452455	14
811.238314131852	11
811.256755021001	3
811.275196120058	9
811.293637429023	14
811.312078947896	6
811.330520676678	5
811.348962615525	12
811.367404764123	10
811.385847122786	12
811.404289691201	10
811.42273246968	12
811.441175458068	28
811.459618656208	31
811.478062064256	29
811.496505682369	11
811.514949510391	20
811.533393548164	17
811.551837796159	21
811.570282253748	23
811.58872692156	15
811.607171798967	15
811.625616886439	15
811.644062183819	13
811.662507691108	9
811.680953408305	8
811.699399335411	8
811.717845472425	7
811.736291819348	5
811.754738376335	6
811.773185143075	4
811.791632119723	6
811.81007930628	17
811.828526702902	7
811.846974309276	6
811.865422125715	8
811.883870151906	11
811.902318388162	4
811.920766834171	2
811.939215490087	2
811.95766435607	3
811.97611343196	2
811.99456271776	5
812.013012213311	3
812.031461918928	1
812.049911834453	2
812.068361959888	3
812.086812295074	3
812.105262840482	22
812.123713595486	10
812.142164560555	7
812.160615735532	3
812.179067120419	8
812.197518715371	15
812.215970520075	4
812.234422534688	14
812.252874759209	5
812.27132719364	6
812.289779837979	7
812.308232692384	7
812.326685756541	7
812.345139030607	8
812.363592514738	12
812.382046208622	9
812.400500112571	16
812.418954226429	17
812.437408550039	22
812.455863083715	31
812.474317827143	30
812.492772780637	36
812.51122794404	33
812.529683317351	34
812.548138900415	21
812.566594693545	22
812.585050696583	30
812.603506909531	17
812.621963332388	7
812.640419965153	7
812.658876807828	20
812.677333860412	16
812.695791122904	6
812.714248595463	10
812.732706277617	3
812.751164169837	2
812.769622272123	6
812.788080584161	17
812.806539106266	6
812.824997838122	1
812.843456779888	13
812.861915931719	1
812.880375293303	4
812.898834864953	5
812.917294646512	7
812.935754637824	1
812.954214839045	1
812.972675250331	1
812.991135871527	4
813.009596702633	1
813.028057743647	2
813.046518994414	8
813.064980455247	3
813.083442125989	5
813.101904006641	9
813.120366097202	5
813.138828397672	8
813.157290908052	7
813.175753628341	10
813.194216558539	5
813.212679698803	4
813.23114304882	4
813.249606608747	6
813.268070378582	8
813.286534358328	10
813.304998548139	7
813.323462947703	7
813.341927557176	12
813.360392376716	10
813.378857406165	16
813.397322645367	22
813.415788094635	14
813.434253753656	33
813.452719622743	27
813.47118570174	22
813.489651990489	15
813.508118489305	28
813.52658519803	13
813.545052116665	27
813.563519245209	24
813.581986583663	27
813.60045413187	13
813.6189218903	26
813.637389858326	18
813.655858036418	9
813.674326424577	6
813.692795022489	6
813.71126383031	6
813.729732848041	5
813.748202075682	7
813.766671513389	7
813.785141160849	4
813.803611018219	5
813.822081085655	2
813.840551362844	0
813.859021849943	6
813.877492547109	6
813.895963454184	3
813.914434571012	3
813.932905897907	0
813.951377434555	6
813.969849181269	3
813.988321137894	5
814.006793304271	5
814.025265680872	1
814.043738267069	0
814.062211063332	5
814.080684069506	3
814.099157285589	2
814.117630711583	10
814.136104347486	9
814.154578193299	4
814.173052249179	3
814.191526514655	6
814.210000990198	3
814.228475675808	3
814.246950571171	6
814.265425676443	2
814.283900991783	5
814.302376516876	9
814.320852251879	8
814.339328196949	10
814.357804351772	15
814.376280716661	15
814.394757291461	10
814.413234076014	15
814.431711070634	10
814.450188275008	12
814.468665689448	26
814.487143313798	22
814.505621148059	28
814.524099192072	19
814.542577446153	18
814.561055910144	19
814.579534584045	16
814.598013467856	22
814.616492561578	30
814.634971865209	8
814.653451378751	14
814.671931102203	18
814.690411035722	8
814.708891178995	8
814.727371532178	2
814.745852095271	3
814.764332868274	8
814.782813851344	2
814.801295044168	8
814.819776446902	10
814.838258059704	4
814.856739882416	1
814.875221914881	5
814.893704157413	5
814.912186609699	13
814.930669272052	4
814.949152144316	10
814.967635226333	4
814.986118518417	4
815.004602020412	3
815.023085732317	7
815.041569654133	2
815.060053785859	0
815.078538127338	7
815.097022679042	10
815.115507440343	4
815.133992411711	9
815.152477593146	4
815.170962984335	4
815.189448585435	0
815.207934396445	4
815.226420417365	2
815.244906648353	4
815.263393089095	8
815.281879739747	1
815.300366600467	1
815.31885367094	5
815.337340951324	11
815.355828441776	14
815.374316142138	22
815.392804052411	34
815.411292172438	62
815.429780502375	77
815.44826904238	96
815.466757792295	134
815.485246752122	91
815.503735921859	110
815.522225301349	90
815.540714890908	66
815.559204690377	51
815.577694699757	39
815.596184919047	27
815.614675348249	30
815.633165987361	17
815.651656836541	19
815.670147895475	19
815.688639164163	17
815.707130643075	8
815.725622331741	4
815.744114230318	8
815.762606338964	4
815.781098657362	7
815.799591185829	6
815.81808392405	2
815.836576872181	6
815.855070030381	6
815.873563398491	7
815.892056976355	2
815.910550764288	8
815.929044761974	4
815.947538969728	11
815.966033387393	5
815.984528014969	2
816.003022852457	6
816.021517899697	3
816.040013157007	4
816.058508624227	7
816.077004301358	1
816.0955001884	4
816.113996285354	10
816.132492592218	5
816.150989108994	8
816.169485835837	5
816.187982772435	2
816.206479918944	8
816.224977275364	6
816.243474841695	8
816.261972618094	7
816.280470604248	13
816.298968800469	13
816.317467206445	13
816.335965822489	2
816.354464648287	14
816.372963684154	9
816.391462929774	17
816.409962385463	12
816.428462051063	25
816.446961926418	32
816.465462011997	49
816.483962307174	43
816.502462812419	46
816.520963527576	36
816.539464452644	31
816.557965587466	37
816.576466932514	12
816.594968487315	10
816.613470252029	9
816.631972226653	16
816.650474411189	19
816.668976805636	12
816.687479409995	9
816.705982224265	11
816.724485248604	7
816.742988482697	4
816.761491926701	6
816.779995580774	11
816.798499444602	5
816.817003518498	3
816.835507802148	17
816.854012295867	21
816.872516999497	9
816.891021912882	9
816.909527036336	19
816.928032369701	8
816.94653791282	5
816.965043666008	4
816.983549629108	11
817.002055802119	2
817.020562185042	4
817.039068777877	2
817.057575580465	10
817.07608259328	2
817.094589815692	5
817.113097248174	4
817.131604890723	3
817.150112743028	3
817.168620805244	7
817.187129077371	3
817.205637559411	5
817.224146251519	20
817.242655153382	13
817.261164265156	3
817.279673587	4
817.298183118598	3
817.316692860265	11
817.335202811687	11
817.353712973177	31
817.372223344422	34
817.390733925736	60
817.409244716962	50
817.4277557181	102
817.446266928993	109
817.464778349954	82
817.483289980828	56
817.501801821613	67
817.520313872153	54
817.538826132919	42
817.557338603283	26
817.575851283873	22
817.594364174218	44
817.612877274474	37
817.631390584643	32
817.649904104724	27
817.668417834716	7
817.686931774778	12
817.705445924595	4
817.723960284323	14
817.742474853964	8
817.760989633674	5
817.779504623139	1
817.798019822673	9
817.816535231961	8
817.835050851319	12
817.853566680432	4
817.872082719614	12
817.890598968709	13
817.909115427558	10
817.927632096477	9
817.946148975307	5
817.964666063893	13
817.983183362705	10
818.001700871115	4
818.020218589594	16
818.038736517986	11
818.05725465629	5
818.075773004506	3
818.094291562634	2
818.112810330674	3
818.131329308627	8
818.149848496649	6
818.168367894426	4
818.186887502115	5
818.205407319717	7
818.223927347231	7
818.242447584815	7
818.260968032153	7
818.279488689562	5
818.298009556725	8
818.316530633958	8
818.335051920946	6
818.353573418003	9
818.372095124816	13
818.390617041856	19
818.409139168494	26
818.427661505043	34
818.446184051821	27
818.464706808195	28
818.48322977464	39
818.501752950997	37
818.520276337266	28
818.538799933448	25
818.557323739543	19
818.57584775555	11
818.594371981469	12
818.612896417301	14
818.631421063046	11
818.64994591886	21
818.66847098443	6
818.686996259912	12
818.705521745307	5
818.724047440614	9
818.742573345991	12
818.761099461124	4
818.779625786326	3
818.798152321442	4
818.816679066312	7
818.835206021095	1
818.853733185948	4
818.872260560714	7
818.890788145235	1
818.909315939826	10
818.92784394433	7
818.946372158589	8
818.964900582919	7
818.983429217161	10
819.001958061316	2
819.020487115383	2
819.039016379364	2
819.057545853257	4
819.076075537063	1
819.094605430781	1
819.11313553457	2
819.131665847957	13
819.150196371414	3
819.168727104942	16
819.187258048225	5
819.205789201578	4
819.224320564687	2
819.242852137708	4
819.2613839208	5
819.279915913647	3
819.298448116408	14
819.316980529238	7
819.335513151982	8
819.354045984481	6
819.37257902705	11
819.391112279533	16
819.409645741928	20
819.428179414079	22
819.446713296301	21
819.465247388435	19
819.483781690483	17
819.502316202286	23
819.520850924317	10
819.539385856104	15
819.557920997646	10
819.576456349416	19
819.594991910942	9
819.613527682381	17
819.632063663733	7
819.650599854998	11
819.669136256334	7
819.687672867426	6
819.70620968843	8
819.724746719506	6
819.743283960337	0
819.761821411081	2
819.780359071896	1
819.798896942467	4
819.817435023108	5
819.835973313663	0
819.854511813973	11
819.873050524354	12
819.891589444649	6
819.910128574699	2
819.92866791482	1
819.947207464854	0
819.965747224644	2
819.984287194662	10
820.002827374279	6
820.021367764124	0
820.039908363725	6
820.058449173082	5
820.076990192667	4
820.095531422008	5
820.114072861262	3
820.13261451043	2
820.151156369511	10
820.169698438506	6
820.188240717572	3
820.206783206393	7
820.225325905286	7
820.243868813934	9
820.262411932496	3
820.280955261129	10
820.299498799676	4
820.318042547978	3
820.336586506352	11
820.355130674482	8
820.373675052682	15
820.392219640796	22
820.410764438667	9
820.429309446766	18
820.447854664463	7
820.466400092232	18
820.484945729914	17
820.50349157751	18
820.522037635019	11
820.540583902442	13
820.559130379779	17
820.577677067029	14
820.596223964193	5
820.614771071271	9
820.63331838842	8
820.651865915325	3
820.670413652144	0
820.688961599035	3
820.707509755681	3
820.726058122241	7
820.744606698873	4
820.76315548526	4
820.781704481562	2
820.800253687935	4
820.818803104064	1
820.837352730264	4
820.855902566378	4
820.874452612249	4
820.893002868349	6
820.911553334047	7
820.930104009817	2
820.9486548955	1
820.967205991098	2
820.985757296452	0
821.004308812035	2
821.022860537216	6
821.041412472627	1
821.059964617794	6
821.078516972718	1
821.09706953787	6
821.11562231278	8
821.134175297603	8
821.152728492497	0
821.171281897148	8
821.189835511714	9
821.20838933635	3
821.226943370743	1
821.245497615208	10
821.26405206943	3
821.282606733565	4
821.301161607772	1
821.319716691736	3
821.338271985771	12
821.356827489721	12
821.375383203426	20
821.393939127204	15
821.412495260896	16
821.431051604502	16
821.449608158022	17
821.468164921457	17
821.486721894648	19
821.505279078068	22
821.523836471088	21
821.542394074179	19
821.560951887342	22
821.579509910262	12
821.598068143096	17
821.616626585844	15
821.635185238507	2
821.653744101241	5
821.672303173732	7
821.690862456138	8
821.709421948615	9
821.72798165085	11
821.746541562998	7
821.765101685219	6
821.783662017196	6
821.802222559245	4
821.820783311209	5
821.839344272929	4
821.857905444722	2
821.876466826429	5
821.895028417893	3
821.913590219586	1
821.932152230879	7
821.950714452243	2
821.969276883523	1
821.987839524716	5
822.006402375825	2
822.024965436848	1
822.043528707785	4
822.062092188637	5
822.080655879403	4
822.099219780084	8
822.117783890837	2
822.136348211347	3
822.154912741772	4
822.173477482269	6
822.192042432523	7
822.210607592849	10
822.229172962932	2
822.24773854293	7
822.266304333	3
822.284870332827	4
822.303436542726	6
822.32200296254	6
822.340569592111	2
822.359136431597	7
822.377703481313	10
822.396270740628	8
822.414838210016	12
822.433405889319	11
822.451973778536	23
822.470541877668	13
822.489110186715	6
822.507678705518	11
822.526247434553	14
822.544816373344	19
822.56338552205	5
822.581954880671	8
822.600524449206	10
822.619094227815	12
822.63766421618	10
822.656234414461	9
822.674804822814	10
822.693375440924	3
822.711946268949	5
822.730517307047	9
822.749088554901	8
822.767660012671	3
822.786231680514	3
822.804803558271	5
822.823375645944	5
822.841947943373	5
822.860520450876	11
822.879093168293	5
822.897666095468	5
822.916239232716	7
822.934812579878	3
822.953386136956	3
822.971959903949	6
822.990533880857	4
823.009108067679	1
823.027682464417	7
823.04625707107	1
823.064831887639	6
823.083406914122	6
823.10198215052	2
823.120557596834	1
823.139133253221	3
823.157709119365	3
823.176285195424	5
823.194861481556	7
823.213437977445	6
823.232014683408	11
823.250591599128	6
823.269168724921	2
823.287746060629	7
823.306323606095	6
823.324901361634	10
823.343479327088	11
823.3620575023	6
823.380635887584	9
823.399214482784	5
823.417793287741	6
823.43637230293	7
823.454951527718	17
823.47353096258	21
823.492110607514	19
823.510690462048	15
823.529270526656	8
823.547850801337	16
823.566431285775	6
823.585011980129	26
823.603592884398	10
823.622173998583	8
823.64075532284	9
823.659336856856	12
823.677918600787	17
823.696500554791	15
823.715082718553	9
823.733665092231	4
823.752247675982	4
823.770830469648	5
823.789413473072	3
823.807996686569	2
823.826580109825	2
823.845163743311	6
823.863747586397	4
823.882331639557	1
823.900915902633	2
823.919500375466	2
823.938085058373	3
823.956669951195	1
823.975255053933	5
823.993840366586	1
824.012425889156	7
824.031011621641	5
824.049597564199	4
824.068183716515	3
824.086770078747	3
824.105356650895	3
824.123943432959	3
824.142530424938	7
824.161117626991	5
824.179705038802	3
824.198292660528	5
824.216880492329	5
824.235468534045	6
824.254056785677	13
824.272645247066	5
824.291233918372	4
824.309822799751	8
824.328411891047	7
824.3470011921	15
824.365590703227	14
824.38418042427	8
824.402770355228	11
824.421360496103	24
824.439950846736	23
824.4585414076	17
824.477132178223	24
824.495723158603	23
824.514314349215	10
824.532905749586	8
824.551497359872	26
824.570089180074	15
824.588681210193	24
824.607273450227	25
824.625865900335	8
824.644458560202	19
824.663051430142	16
824.681644509841	4
824.700237799455	4
824.718831299144	8
824.737425008591	7
824.756018927954	4
824.77461305739	3
824.793207396744	3
824.811801945855	2
824.83039670504	7
824.848991674142	9
824.867586853159	2
824.886182242093	4
824.904777840785	2
824.92337364971	4
824.941969668234	7
824.960565896833	9
824.979162335348	2
824.997758983779	10
825.016355842126	10
825.03495291039	5
825.05355018857	6
825.072147676824	6
825.090745374837	11
825.109343282765	6
825.127941400769	9
825.14653972853	7
825.165138266208	4
825.18373701396	9
825.202335971471	9
825.220935138898	5
825.239534516399	12
825.258134103659	8
825.276733900993	3
825.295333908243	8
825.313934125252	2
825.332534552336	13
825.351135189335	16
825.369736036094	12
825.388337093085	17
825.406938359676	27
825.425539836342	16
825.444141522924	17
825.462743419423	20
825.481345525996	12
825.49994784217	9
825.518550368418	14
825.537153104741	16
825.555756050823	11
825.574359206821	22
825.592962572736	8
825.611566148567	21
825.630169934315	15
825.648773930137	18
825.667378135718	19
825.685982551374	16
825.704587176789	16
825.723192012278	14
825.741797057684	9
825.760402312848	5
825.779007777929	2
825.797613453085	2
825.816219338158	5
825.834825432989	5
825.853431737895	8
825.872038252718	5
825.890644977458	7
825.909251912115	5
825.927859056688	1
825.946466411178	0
825.965073975584	3
825.98368174975	3
826.002289734149	2
826.020897928306	3
826.03950633238	7
826.058114946371	6
826.076723770279	2
826.095332804262	6
826.113942048003	2
826.132551501662	1
826.151161165396	8
826.169771038888	0
826.188381122297	1
826.206991415782	8
826.225601919025	8
826.244212632343	8
826.262823555579	12
826.281434688573	9
826.300046031642	8
826.318657584628	9
826.337269347374	12
826.355881320194	3
826.374493502932	9
826.393105895428	17
826.411718498157	9
826.430331310488	7
826.448944333052	13
826.467557565375	14
826.486171007456	16
826.504784659772	11
826.523398521846	20
826.542012593837	7
826.560626875745	14
826.579241367571	20
826.597856069314	11
826.616470981132	15
826.635086102709	22
826.653701434362	9
826.672316975773	7
826.690932727102	9
826.709548688506	12
826.728164859828	8
826.746781240908	16
826.765397832064	5
826.78401463298	12
826.80263164397	2
826.821248864878	11
826.839866295545	10
826.858483936446	8
826.877101786947	4
826.895719847525	5
826.914338118019	5
826.932956598431	6
826.951575288761	2
826.970194189007	2
826.988813299171	0
827.007432619253	4
827.026052149252	5
827.044671889168	8
827.06329183916	3
827.081911998912	1
827.10053236858	5
827.119152948167	3
827.137773737828	4
827.156394737249	5
827.175015946747	4
827.193637366003	4
827.212258995176	6
827.230880834426	7
827.249502883435	4
827.268125142519	12
827.286747611522	4
827.305370290283	6
827.323993179121	0
827.342616277876	3
827.361239586548	2
827.379863105139	8
827.398486833488	11
827.417110771914	22
827.435734920257	25
827.454359278518	19
827.472983846855	16
827.491608624951	16
827.510233612807	26
827.528858810897	18
827.547484218746	34
827.566109836513	30
827.584735664356	19
827.603361701959	14
827.621987949479	15
827.640614406918	28
827.659241074432	19
827.677867951864	15
827.696495039055	11
827.715122336165	8
827.73374984335	4
827.752377560295	4
827.771005487317	5
827.789633624256	12
827.808261970955	1
827.826890527729	7
827.845519294422	5
827.864148271033	2
827.882777457561	9
827.901406854008	11
827.920036460214	2
827.938666276655	1
827.957296302697	1
827.975926538815	1
827.99455698501	0
828.013187640964	3
828.031818506678	7
828.050449582627	6
828.069080868335	1
828.08771236412	5
828.106344069665	2
828.124975985127	3
828.143608110666	3
828.162240445965	7
828.180872991181	8
828.199505746475	8
828.218138711528	7
828.236771886657	0
828.255405271705	10
828.274038866512	5
828.292672671396	6
828.311306686198	3
828.32994091076	3
828.348575345398	9
828.367209989955	3
828.38584484443	5
828.404479908823	6
828.423115183134	19
828.441750667205	22
828.460386361512	27
828.479022265578	18
828.497658379562	18
828.516294703465	27
828.534931237286	15
828.553567981184	21
828.572204934841	17
828.590842098417	17
828.60947947207	15
828.628117055482	9
828.646754848813	3
828.665392852221	4
828.684031065389	10
828.702669488633	1
828.721308121638	5
828.73994696456	5
828.758586017719	5
828.777225280478	5
828.795864753157	5
828.81450443607	1
828.833144328585	8
828.851784431177	5
828.870424743688	6
828.889065266117	7
828.907705998465	4
828.926346940731	3
828.944988092757	6
828.963629455019	5
828.98227102704	4
829.000912808981	1
829.019554800839	5
829.038197002617	2
829.056839414313	1
829.075482036086	2
829.094124867619	6
829.11276790923	13
829.131411160601	9
829.15005462189	3
829.168698293256	4
829.187342174383	3
829.205986265428	1
829.224630566551	4
829.243275077592	10
829.261919798393	6
829.280564729272	10
829.299209870069	12
829.317855220785	3
829.336500781261	8
829.355146551815	11
829.373792532287	10
829.392438722679	23
829.411085122989	43
829.429731733217	48
829.448378553365	45
829.467025583432	70
829.485672823417	53
829.504320273321	72
829.522967933303	65
829.541615803045	78
829.560263882705	58
829.578912172285	32
829.597560671784	38
829.616209381202	28
829.634858300697	13
829.653507429952	4
829.672156769285	22
829.690806318537	14
829.709456077549	5
829.728106046639	2
829.74675622549	2
829.765406614417	4
829.784057213264	5
829.802708021872	6
829.821359040557	3
829.840010269161	8
829.858661707684	3
829.877313355968	2
829.895965214488	1
829.914617282609	2
829.933269560967	3
829.951922049086	3
829.970574746965	1
829.989227655081	4
830.007880772957	5
830.026534100752	11
830.045187638466	7
830.0638413861	6
830.082495343652	1
830.101149511283	9
830.119803888674	5
830.138458476143	5
830.157113273373	3
830.17576828068	7
830.194423497907	9
830.213078924894	8
830.231734561801	2
830.250390408786	4
830.26904646569	3
830.287702732354	10
830.306359209097	7
830.325015895758	6
830.34367279234	2
830.36232989884	9
830.380987215102	5
830.3996447416	17
830.4183024777	14
830.436960423878	22
830.455618580134	23
830.474276946151	27
830.492935522087	30
830.511594307943	20
830.530253303718	33
830.548912509572	35
830.567571925186	21
830.58623155072	22
830.604891386173	21
830.623551431704	24
830.642211686996	17
830.660872152367	11
830.679532827498	9
830.698193712707	10
830.716854807678	5
830.735516112726	6
830.754177627694	0
830.772839352424	7
830.791501287231	2
830.810163431958	9
830.828825786446	14
830.847488351012	1
830.866151125498	4
830.884814109904	7
830.903477304229	3
830.922140708474	2
830.940804322639	6
830.959468146723	5
830.978132180727	5
830.996796424651	5
831.015460878653	3
831.034125542416	4
831.052790416099	4
831.071455499702	7
831.090120793225	5
831.108786296826	3
831.127452010188	7
831.146117933628	7
831.16478406683	6
831.18345041011	4
831.202116963152	4
831.220783726272	4
831.239450699153	13
831.258117882113	2
831.276785274993	2
831.295452877633	6
831.314120690511	10
831.332788712992	8
831.351456945551	13
831.370125388031	25
831.38879404043	33
831.407462902749	59
831.426131974988	92
831.444801257147	153
831.463470749226	165
831.482140451225	172
831.500810363145	147
831.519480485142	110
831.538150816902	69
831.556821358581	70
831.57549211018	32
831.5941630717	34
831.612834243298	31
831.631505624657	31
831.650177216096	18
831.668849017296	17
831.687521028574	10
831.706193249614	12
831.724865680733	8
831.743538321772	3
831.762211172573	2
831.780884233452	3
831.799557504252	2
831.818230984813	4
831.836904675453	11
831.855578576013	2
831.874252686493	4
831.892927006894	1
831.911601537215	3
831.930276277456	5
831.948951227618	1
831.9676263877	3
831.986301757861	7
832.004977337624	2
832.023653127467	8
832.042329127389	7
832.061005337072	4
832.079681756676	2
832.098358386359	8
832.117035225804	12
832.135712275327	2
832.154389534612	4
832.173067003818	9
832.191744683103	5
832.210422572308	12
832.229100671275	8
832.247778980321	9
832.266457499288	9
832.285136228017	0
832.303815166824	6
832.322494315552	4
832.341173674201	2
832.35985324277	17
832.37853302126	14
832.39721300967	18
832.415893208001	28
832.434573616093	24
832.453254234424	28
832.471935062516	44
832.490616100529	42
832.509297348463	45
832.527978806317	41
832.546660474251	28
832.565342351946	20
832.584024439563	19
832.602706737258	17
832.621389244716	16
832.640071962094	13
832.658754889551	13
832.677438026771	9
832.69612137407	5
832.71480493129	6
832.733488698272	16
832.752172675333	6
832.770856862315	6
832.789541259059	5
832.808225865883	5
832.826910682627	4
832.845595709292	16
832.864280945878	10
832.882966392385	2
832.901652048654	1
832.920337915161	9
832.93902399143	6
832.95771027762	4
832.976396773731	19
832.995083479763	3
833.013770395875	2
833.032457521749	2
833.051144857543	3
833.069832403259	3
833.088520158895	3
833.107208124612	6
833.12589630009	5
833.144584685649	4
833.163273281128	7
833.181962086369	2
833.200651101531	5
833.219340326773	7
833.238029761937	4
833.256719406862	18
833.275409261868	8
833.294099326794	11
833.312789601483	13
833.33148008641	10
833.350170780941	9
833.36886168571	16
833.387552800083	21
833.406244124536	35
833.424935659069	59
833.443627403205	37
833.462319357422	65
833.481011521718	56
833.499703895777	43
833.518396479757	29
833.537089273658	29
833.555782277481	28
833.574475491383	35
833.593168915048	21
833.611862548634	9
833.6305563923	12
833.649250445887	9
833.667944709237	5
833.686639182667	5
833.705333865859	6
833.724028759132	13
833.742723862326	5
833.761419175282	3
833.780114698319	13
833.798810431277	4
833.817506373997	7
833.836202526957	1
833.85489888952	2
833.873595462164	3
833.892292244728	1
833.910989237215	2
833.929686439622	4
833.948383851951	2
833.967081474202	4
833.985779306533	5
834.004477348626	2
834.023175600641	2
834.041874062578	0
834.060572734595	1
834.079271616374	3
834.097970708075	0
834.116670009856	3
834.135369521401	7
834.154069243025	9
834.172769174412	5
834.19146931588	4
834.21016966711	6
834.228870228421	9
834.247570999654	9
834.266271980649	7
834.284973171725	12
834.303674572722	10
834.322376183641	16
834.341078004323	1
834.359780035244	6
834.378482275769	9
834.397184726534	13
834.415887387062	12
834.434590257352	38
834.453293337882	26
834.471996628174	31
834.490700128389	28
834.509403838525	19
834.528107758583	21
834.546811888563	21
834.565516228623	21
834.584220778447	13
834.602925538351	13
834.621630508018	5
834.640335687766	4
834.659041077276	11
834.677746676868	9
834.696452486222	6
834.715158505657	2
834.733864735015	7
834.752571174134	2
834.771277823335	7
834.789984682458	5
834.808691751503	6
834.82739903047	2
834.8461065192	10
834.864814218169	6
834.883522126743	6
834.902230245398	2
834.920938573974	5
834.939647112473	10
834.958355861052	4
834.977064819395	2
834.99577398766	2
835.014483365847	2
835.033192953956	2
835.051902751987	0
835.070612760099	3
835.089322977974	3
835.108033405771	7
835.12674404365	3
835.14545489145	1
835.164165949173	2
835.182877216658	9
835.201588694066	6
835.220300381555	7
835.239012278967	8
835.257724386141	7
835.276436703397	1
835.295149230575	10
835.313861967675	11
835.332574914697	8
835.351288071483	7
835.370001438509	12
835.388715015298	14
835.407428801851	23
835.426142798643	6
835.444857005199	19
835.463571421678	9
835.482286048078	14
835.501000884401	9
835.519715930647	14
835.538431186974	11
835.557146653064	8
835.575862329235	12
835.59457821517	18
835.613294311027	10
835.632010616966	10
835.650727132668	9
835.669443858293	8
835.688160793999	1
835.706877939627	8
835.725595295019	4
835.744312860493	6
835.763030635888	4
835.781748621207	5
835.800466816448	5
835.819185221452	7
835.837903836538	7
835.856622661547	6
835.875341696478	8
835.894060941332	9
835.912780396108	5
835.931500060806	3
835.950219935428	4
835.968940019972	4
835.987660314598	3
836.006380818987	2
836.025101533299	10
836.043822457692	2
836.062543591849	2
836.081264935929	3
836.099986490091	2
836.118708254016	2
836.137430227864	2
836.156152411794	7
836.174874805487	5
836.193597409262	6
836.212320222961	8
836.231043246422	6
836.249766479966	8
836.268489923432	11
836.287213576662	8
836.305937440133	6
836.324661513208	4
836.343385796366	9
836.362110289446	16
836.380834992449	24
836.399559905375	22
836.418285028224	38
836.437010360996	35
836.45573590385	36
836.474461656467	43
836.493187619008	18
836.511913791471	8
836.530640173857	22
836.549366766167	18
836.568093568558	27
836.586820580713	13
836.605547802951	23
836.624275234952	25
836.643002877035	16
836.661730728882	12
836.680458790811	7
836.699187062505	4
836.71791554428	8
836.736644235978	11
836.755373137441	4
836.774102248985	6
836.792831570453	6
836.811561101844	12
836.830290843157	8
836.849020794394	3
836.867750955555	10
836.886481326638	0
836.905211907485	2
[truncated: 105,896 more rows]
