# Supplementary material for: Identifying Archaeological Bone via Non-Destructive ZooMS and the Materiality of Symbolic Expression: Examples from Iroquoian Bone Points
Source: Sci Rep. 2019 Jul 30;9:11027. doi: 10.1038/s41598-019-47299-x (PMC6667708; doi:10.1038/s41598-019-47299-x)
Supplement: Supplementary file 2 — Supplementary Datafiles [file 41598_2019_47299_MOESM2_ESM.zip › McGrath et al Supplementary Datafiles/Data set S2_ForcedBagSpectra/DR-1588s_FORCED_3.txt]

799.923790796262	3
799.942101628804	2
799.960412671066	1
799.978723923342	0
799.997035385483	0
800.01534705749	1
800.03365893951	1
800.051971031249	0
800.070283333149	1
800.088595844767	3
800.106908566399	8
800.125221497897	10
800.143534639261	5
800.161847990638	3
800.180161551734	2
800.198475322991	9
800.216789303966	7
800.235103494955	9
800.25341789581	7
800.271732506532	4
800.290047327119	5
800.30836235772	2
800.326677598187	8
800.34499304852	12
800.363308708867	7
800.381624579079	7
800.399940659158	8
800.418256949251	9
800.436573449063	7
800.454890158888	10
800.473207078579	6
800.491524208284	27
800.509841547855	12
800.528159097293	9
800.546476856744	6
800.564794825914	9
800.583113005098	18
800.601431394148	13
800.619749993212	7
800.638068802142	10
800.656387820939	6
800.674707049602	4
800.693026488278	1
800.711346136822	5
800.729665995231	5
800.747986063654	1
800.766306341944	3
800.784626829953	3
800.802947528123	4
800.821268436012	1
800.839589553915	2
800.857910881831	3
800.876232419468	2
800.894554167117	0
800.912876124486	6
800.931198292016	5
800.949520669266	0
800.967843256529	0
800.986166053806	1
801.004489060803	0
801.022812277813	4
801.041135704543	0
801.059459341434	2
801.077783188044	7
801.096107244669	5
801.11443151116	3
801.132755987517	0
801.151080673889	1
801.169405570127	4
801.187730676232	4
801.206055992204	5
801.22438151819	4
801.24270725419	5
801.261033199909	2
801.279359355495	5
801.297685721095	9
801.316012296562	8
801.334339081896	4
801.352666077244	4
801.370993282606	13
801.38932069754	23
801.407648322636	19
801.425976157598	38
801.444304202428	50
801.462632457124	25
801.480960921835	55
801.499289596412	45
801.517618480857	63
801.535947575315	37
801.554276879494	20
801.572606393833	19
801.590936117893	7
801.609266051967	20
801.627596195907	9
801.645926549568	11
801.66425711339	8
801.682587887079	8
801.700918870635	4
801.719250064058	1
801.737581467496	3
801.7559130808	5
801.774244903972	3
801.792576937011	3
801.810909180064	0
801.829241632984	3
801.847574295772	5
801.865907168426	6
801.884240251243	1
801.902573543632	3
801.920907046183	1
801.939240758453	8
801.957574680738	10
801.97590881289	2
801.994243155057	0
802.012577707091	0
802.030912468993	3
802.049247440761	4
802.067582622544	4
802.085918014195	2
802.104253615565	0
802.122589427097	1
802.140925448497	2
802.159261679764	3
802.177598120898	5
802.195934772047	1
802.214271633063	1
802.232608703799	1
802.250945984698	1
802.269283475464	2
802.287621176097	3
802.305959086597	3
802.324297206965	12
802.342635537348	7
802.360974077598	16
802.379312827863	3
802.397651787996	9
802.415990957848	7
802.434330337863	12
802.452669927598	20
802.471009727347	16
802.489349736817	12
802.507689956449	15
802.526030385949	20
802.544371025169	32
802.562711874551	15
802.581052933653	11
802.599394202771	9
802.617735681755	9
802.636077370608	6
802.654419269476	6
802.672761378063	9
802.691103696813	2
802.709446225284	3
802.727788963769	6
802.746131912122	6
802.764475070343	4
802.782818438432	3
802.801162016535	2
802.819505804507	5
802.837849802345	6
802.8561940102	8
802.874538427922	5
802.892883055511	8
802.911227893116	3
802.929572940441	1
802.947918197782	4
802.96626366499	2
802.984609342213	6
803.002955229305	1
803.021301326264	2
803.039647633238	5
803.057994149933	1
803.076340876643	0
803.094687813221	7
803.113034959814	3
803.131382316275	3
803.149729882604	11
803.168077658801	2
803.186425645014	6
803.204773841094	2
803.223122247042	8
803.241470862859	2
803.25981968869	5
803.27816872439	1
803.296517970105	3
803.314867425541	11
803.333217090992	7
803.351566966311	5
803.369917051646	9
803.388267346848	9
803.406617851772	12
803.424968566858	31
803.443319491665	43
803.461670626487	28
803.480021971178	25
803.498373525884	25
803.516725290458	20
803.535077264754	2
803.553429449211	11
803.57178184339	13
803.590134447585	8
803.608487261647	14
803.626840285578	7
803.645193519525	5
803.663546963339	4
803.681900617022	0
803.700254480573	0
803.71860855414	1
803.736962837576	4
803.755317330879	2
803.773672034198	6
803.792026947386	2
803.810382070442	3
803.828737403366	2
803.847092946306	4
803.865448699114	4
803.883804661791	1
803.902160834483	3
803.920517217044	0
803.938873809474	4
803.957230611771	5
803.975587624085	1
803.993944846267	5
804.012302278318	2
804.030659920384	3
804.049017772171	2
804.067375834122	1
804.085734105794	1
804.104092587334	1
804.12245127889	3
804.140810180315	5
804.159169291756	7
804.177528613066	3
804.195888144243	1
804.21424788529	2
804.232607836352	2
804.250967997136	13
804.269328367936	2
804.287688948752	2
804.306049739289	4
804.324410739989	2
804.342771950411	6
804.361133370701	5
804.379495001155	12
804.397856841183	3
804.416218891375	9
804.434581151287	13
804.452943621216	12
804.471306301013	18
804.489669190827	14
804.50803229051	4
804.526395600061	15
804.544759119481	11
804.56312284877	9
804.581486788222	8
804.599850937249	6
804.618215296439	6
804.636579865498	2
804.654944644426	2
804.673309633223	2
804.691674832036	2
804.710040240718	3
804.728405859121	3
804.746771687688	3
804.765137726124	2
804.783503974429	1
804.801870432603	5
804.820237100646	4
804.838603978706	2
804.856971066634	2
804.875338364579	9
804.893705872393	10
804.912073589928	3
804.930441517627	8
804.948809655048	3
804.967178002485	3
804.985546559644	3
805.003915326967	2
805.022284304159	0
805.040653491073	2
805.05902288815	2
805.07739249495	1
805.095762311766	0
805.114132338303	3
805.132502575005	0
805.150873021576	10
805.169243677868	2
805.187614544325	7
805.205985620503	0
805.224356906698	5
805.242728402615	4
805.261100108696	1
805.279472024498	4
805.297844150318	10
805.316216486006	1
805.334589031564	2
805.352961787139	3
805.371334752583	6
805.389707927896	12
805.408081313226	7
805.426454908278	17
805.444828713347	20
805.463202728285	15
805.481576953239	17
805.499951388064	8
805.518326032757	17
805.536700887468	17
805.5550759519	6
805.57345122635	6
805.591826710668	7
805.610202405004	3
805.628578309062	8
805.646954423284	5
805.665330747228	2
805.683707281189	0
805.70208402502	0
805.72046097872	5
805.738838142437	12
805.757215515876	2
805.775593099332	4
805.793970892805	5
805.812348896	2
805.830727109213	0
805.849105532295	1
805.867484165394	7
805.885863008215	1
805.904242061053	1
805.922621323909	1
805.941000796486	5
805.959380479081	2
805.977760371545	3
805.996140474026	3
806.01452078623	0
806.032901308451	2
806.051282040689	2
806.069662982649	3
806.088044134627	2
806.106425496474	4
806.124807068191	1
806.143188849926	1
806.16157084153	2
806.179953043004	3
806.198335454347	0
806.216718075708	1
806.235100906939	2
806.253483948188	4
806.271867199158	0
806.290250660146	3
806.308634331004	1
806.327018211731	7
806.345402302476	4
806.363786603091	4
806.382171113724	8
806.400555834078	9
806.41894076445	6
806.437325904693	7
806.455711254805	11
806.474096814934	14
806.492482584934	7
806.510868564804	6
806.529254754691	4
806.5476411543	14
806.566027764075	20
806.584414583572	5
806.602801613087	1
806.621188852324	8
806.639576301727	8
806.657963960852	5
806.676351829995	5
806.694739909007	4
806.71312819789	3
806.731516696791	3
806.749905405414	2
806.768294324202	7
806.786683452713	2
806.805072791242	6
806.823462339641	4
806.84185209791	4
806.860242066197	2
806.878632244206	5
806.897022632233	3
806.915413230278	4
806.933804038046	0
806.952195055979	3
806.970586283487	4
806.988977721161	2
807.007369368705	1
807.025761226119	0
807.044153293552	0
807.062545570707	3
807.080938057879	1
807.099330754922	1
807.117723661836	1
807.136116778767	7
807.154510105569	11
807.172903642389	5
807.191297388932	0
807.209691345492	5
807.228085511923	1
807.246479888225	0
807.264874474544	2
807.283269270734	7
807.301664276795	3
807.320059492873	0
807.338454918822	7
807.356850554494	2
807.375246400332	8
807.393642455892	5
807.412038721471	4
807.430435197068	14
807.448831882388	5
807.467228777726	8
807.485625882934	6
807.504023198013	7
807.522420723111	13
807.540818458079	16
807.559216402917	7
807.577614557626	11
807.596012922354	4
807.614411496952	9
807.632810281421	6
807.651209275908	2
807.669608480266	3
807.688007894494	2
807.706407518593	3
807.724807352711	3
807.7432073967	3
807.761607650558	2
807.780008114288	2
807.798408788036	4
807.816809671803	2
807.835210765293	0
807.853612068653	1
807.872013582032	5
807.890415305282	4
807.908817238551	6
807.92721938169	0
807.9456217347	4
807.964024297581	4
807.98242707048	5
808.000830053103	1
808.019233245892	5
808.037636648404	4
808.056040260934	7
808.074444083336	7
808.092848115609	4
808.1112523579	1
808.129656809914	0
808.148061471947	0
808.166466343999	5
808.184871425774	5
808.203276717568	1
808.221682219233	1
808.240087930917	3
808.258493852323	1
808.276899983897	1
808.295306325193	3
808.313712876509	5
808.332119637696	9
808.350526608753	6
808.368933789682	2
808.387341180629	1
808.405748781448	4
808.424156592286	1
808.442564612847	7
808.460972843427	4
808.479381283878	8
808.4977899342	10
808.516198794541	12
808.534607864753	4
808.553017144837	9
808.571426634939	6
808.589836334913	8
808.60824624461	4
808.626656364474	4
808.645066694062	4
808.663477233668	6
808.681887983294	5
808.700298942643	3
808.718710112011	1
808.737121491251	4
808.755533080361	3
808.773944879344	0
808.792356888493	0
808.810769107365	2
808.829181536109	3
808.847594174873	5
808.866007023507	2
808.884420082013	0
808.90283335039	1
808.921246828935	1
808.939660517203	1
808.958074415343	2
808.976488523501	0
808.994902841532	0
809.013317369433	1
809.031732107206	0
809.050147054999	1
809.068562212811	0
809.086977580346	1
809.105393157753	2
809.12380894518	1
809.142224942478	0
809.160641149795	6
809.179057566984	2
809.197474194045	3
809.215891030977	1
809.234308077929	0
809.252725334604	6
809.271142801447	2
809.289560478013	2
809.307978364599	2
809.326396461057	1
809.344814767386	7
809.363233283735	7
809.381652009808	7
809.4000709459	13
809.418490091864	12
809.436909447848	5
809.455329013851	5
809.47374878943	9
809.492168775177	6
809.510588970795	10
809.529009376286	17
809.547429991648	14
809.56585081703	20
809.584271852283	2
809.602693097408	10
809.621114552406	7
809.639536217423	3
809.657958092311	5
809.676380177072	2
809.694802471853	2
809.713224976505	2
809.731647691029	1
809.750070615425	5
809.768493749841	3
809.786917094129	1
809.805340648289	0
809.823764412469	0
809.842188386521	3
809.860612570296	1
809.87903696424	2
809.897461567908	1
809.915886381743	3
809.934311405303	7
809.952736638734	1
809.971162082186	2
809.98958773551	2
810.008013598706	0
810.026439671922	0
810.04486595501	0
810.063292447969	2
810.081719150802	2
810.100146063654	2
810.118573186378	0
810.137000518974	0
810.155428061591	1
810.17385581408	2
810.19228377644	5
810.210711948674	3
810.229140330927	2
810.247568923052	7
810.26599772505	1
810.28442673692	6
810.30285595881	1
810.32128539072	4
810.339715032355	4
810.358144884009	3
810.376574945388	2
810.395005216936	6
810.413435698208	5
810.4318663895	3
810.450297290664	6
810.468728401701	1
810.487159722758	7
810.505591253539	16
810.524022994489	7
810.542454945163	6
810.560887105858	18
810.579319476425	13
810.597752056864	14
810.616184847324	0
810.634617847508	10
810.653051057861	8
810.671484477938	8
810.689918108035	2
810.708351948006	1
810.726785997848	1
810.745220257563	4
810.763654727299	1
810.782089406907	2
810.800524296388	1
810.818959395889	2
810.837394705263	3
810.855830224509	2
810.874265953776	3
810.892701892768	6
810.91113804178	7
810.929574400664	2
810.94801096957	1
810.966447748348	4
810.984884736999	0
811.00332193567	1
811.021759344067	0
811.040196962483	0
811.058634790773	0
811.077072829083	4
811.095511077266	1
811.113949535322	5
811.13238820325	2
811.150827081199	4
811.169266169021	2
811.187705466716	0
811.206144974284	5
811.22458469202	4
811.243024619333	5
811.261464756815	2
811.279905104022	2
811.29834566125	4
811.31678642835	3
811.335227405472	5
811.353668592466	10
811.372109989185	5
811.390551596073	9
811.408993412687	5
811.42743543932	4
811.445877675827	8
811.464320122355	4
811.482762778756	18
811.501205644882	17
811.519648721177	13
811.538092007197	8
811.556535503238	11
811.574979209151	5
811.593423124938	4
811.611867250747	9
811.630311586428	5
811.648756131982	3
811.667200887409	3
811.685645852857	3
811.704091028327	2
811.722536413521	3
811.740982008589	3
811.759427813677	1
811.777873828639	1
811.796320053474	6
811.814766488331	4
811.833213133208	0
811.851659987811	5
811.870107052287	5
811.888554326784	5
811.907001811154	2
811.925449505398	1
811.943897409663	1
811.962345523801	0
811.980793847812	2
811.999242381845	3
812.017691125603	1
812.03614007953	0
812.054589243183	1
812.073038616857	1
812.091488200404	0
812.109937993825	5
812.128387997119	4
812.146838210434	5
812.165288633623	1
812.183739266685	4
812.202190109769	4
812.220641162726	1
812.239092425557	3
812.25754389826	10
812.275995580986	2
812.294447473585	1
812.312899576057	2
812.331351888551	7
812.349804410919	2
812.368257143011	4
812.386710085274	3
812.405163237262	3
812.42361659942	9
812.442070171154	10
812.460523953059	8
812.478977944838	12
812.49743214649	9
812.515886558015	11
812.534341179562	18
812.552796010983	25
812.571251052277	9
812.589706303445	8
812.608161764635	5
812.626617435699	12
812.645073316784	2
812.663529407595	6
812.681985708427	5
812.700442219134	6
812.718898939713	4
812.737355870315	4
812.755813010791	0
812.77427036114	2
812.792727921511	2
812.811185691756	0
812.829643671727	4
812.848101861868	1
812.866560261882	2
812.885018871622	0
812.903477691532	3
812.921936721168	0
812.940395960826	4
812.958855410358	3
812.977315069763	5
812.995774939191	3
813.014235018492	2
813.032695307668	2
813.051155806717	1
813.069616515788	0
813.088077434734	0
813.106538563553	0
813.124999902394	4
813.143461451109	1
813.161923209699	4
813.180385178162	4
813.198847356647	7
813.217309745007	6
813.23577234324	4
813.254235151496	8
813.272698169477	2
813.291161397629	1
813.309624835507	3
813.328088483258	10
813.346552341181	2
813.365016408681	3
813.383480686351	10
813.401945173896	9
813.420409871315	2
813.438874778607	30
813.457339895922	12
813.475805223112	18
813.494270760175	18
813.512736507113	11
813.531202464073	10
813.549668630907	10
813.568135007616	11
813.586601594347	2
813.605068390952	10
813.623535397283	12
813.642002613785	3
813.660470040013	12
813.678937676412	4
813.697405522388	3
813.715873578535	4
813.734341844557	2
813.752810320453	6
813.771279006371	4
813.789747902016	1
813.808217007683	2
813.826686323224	1
813.84515584864	6
813.863625584079	3
813.882095529392	1
813.900565684727	2
813.919036049789	0
813.937506624873	1
813.955977409832	6
813.974448404665	2
813.992919609522	2
814.011391024252	0
814.029862649006	9
814.048334483485	2
814.066806527987	1
814.085278782215	0
814.103751246615	0
814.122223920889	1
814.140696805038	0
814.159169899061	1
814.177643202959	0
814.19611671688	5
814.214590440675	1
814.233064374345	1
814.251538518038	0
814.270012871605	6
814.288487435047	12
814.306962208364	9
814.325437191703	11
814.343912384918	3
814.362387788155	2
814.380863401119	1
814.399339224105	9
814.417815256966	12
814.436291499703	6
814.454767952462	7
814.473244615096	14
814.491721487605	4
814.510198570136	12
814.528675862543	15
814.547153364824	10
814.56563107698	5
814.58410899916	5
814.602587131065	4
814.621065473143	9
814.639544025095	6
814.658022786773	5
814.676501758475	5
814.694980940052	3
814.713460331652	8
814.731939932978	0
814.750419744476	3
814.76889976585	2
814.787379996949	0
814.805860438072	3
814.82434108907	1
814.842821950091	1
814.861303020839	0
814.879784301758	5
814.898265792405	4
814.916747493074	3
814.935229403619	4
814.953711524038	4
814.972193854481	0
814.990676394651	5
815.009159144844	1
815.027642105061	6
815.046125275004	4
815.06460865497	2
815.083092244812	1
815.101576044678	4
815.12006005427	4
815.138544274034	3
815.157028703524	3
815.17551334289	3
815.19399819228	0
815.212483251545	1
815.230968520833	2
815.249453999996	7
815.267939688887	6
815.286425587949	4
815.304911696738	4
815.323398015551	7
815.341884544239	5
815.360371282951	8
815.378858231538	1
815.397345389852	9
815.415832758338	15
815.434320336551	30
815.452808124788	27
815.471296122751	36
815.489784330887	69
815.508272748898	44
815.526761376637	38
815.545250214547	34
815.563739262184	24
815.582228519845	19
815.600717987382	11
815.619207664794	10
815.63769755223	9
815.656187649393	8
815.674677956728	3
815.69316847379	6
815.711659200877	0
815.73015013769	2
815.748641284676	2
815.767132641537	0
815.785624208125	0
815.804115984737	4
815.822607971225	2
815.841100167737	1
815.859592574124	4
815.878085190387	4
815.896578016674	0
815.915071052837	4
815.933564298875	2
815.952057754789	4
815.970551420727	1
815.989045296392	2
816.00753938223	4
816.026033677795	4
816.044528183384	4
816.063022898849	0
816.081517824189	0
816.100012959554	0
816.118508304646	3
816.137003859762	2
816.155499624902	4
816.17399559977	1
816.19249178481	0
816.210988179578	2
816.229484784221	1
816.247981598889	3
816.266478623433	1
816.284975858001	2
816.303473302296	1
816.321970956616	7
816.340468820811	1
816.358966895031	2
816.377465178978	8
816.39596367295	9
816.414462376945	6
816.432961290669	16
816.451460414417	15
816.46995974804	18
816.488459291689	14
816.506959045064	26
816.525459008465	18
816.543959181889	12
816.562459565041	11
816.580960158218	11
816.599460961271	12
816.617961974348	9
816.636463197153	4
816.654964629982	10
816.673466272836	4
816.691968125417	6
816.710470188023	5
816.728972460357	1
816.747474942864	1
816.765977635098	5
816.784480537357	9
816.802983649641	2
816.821486971652	6
816.839990503688	6
816.8584942456	7
816.876998197389	2
816.895502359053	7
816.914006730742	9
816.932511312457	8
816.951016103898	9
816.969521105364	2
816.988026316559	1
817.006531737926	7
817.02503736917	3
817.043543210142	9
817.062049261287	2
817.080555522159	0
817.099061992908	3
817.117568673682	8
817.136075564481	13
817.154582665008	3
817.173089975559	4
817.191597495987	3
817.210105226291	5
817.22861316662	3
817.247121316678	3
817.265629676908	3
817.284138246867	4
817.30264702685	4
817.32115601671	2
817.339665216446	4
817.358174626208	14
817.376684245697	6
817.39519407536	16
817.413704114751	30
817.432214364167	30
817.45072482346	39
817.469235492629	57
817.487746371823	60
817.506257460745	31
817.524768759692	26
817.543280268665	14
817.561791987365	10
817.580303916091	16
817.598816054693	13
817.617328403321	10
817.635840961676	7
817.654353730206	5
817.672866708463	14
817.691379896597	3
817.709893294906	0
817.728406902793	3
817.746920720855	2
817.765434748644	3
817.783948986608	4
817.802463434299	2
817.820978091867	1
817.839492959461	2
817.858008036932	1
817.876523324428	4
817.895038821652	9
817.913554528901	7
817.932070446176	3
817.950586573179	7
817.969102910208	8
817.987619457113	4
818.006136213896	2
818.024653180703	4
818.043170357388	1
818.06168774395	2
818.080205340388	5
818.098723146852	4
818.117241163193	3
818.13575938956	4
818.154277825655	2
818.172796471775	5
818.191315327772	1
818.209834393647	0
818.228353669547	5
818.246873155324	1
818.265392850978	4
818.283912756658	8
818.302432872215	5
818.320953197648	4
818.339473732959	3
818.357994478296	0
818.376515433509	1
818.3950365986	6
818.413557973568	11
818.432079558562	20
818.450601353581	5
818.469123358329	14
818.487645572954	11
818.506167997605	11
818.524690632133	10
818.543213476538	10
818.561736530969	10
818.580259795427	11
818.598783269612	7
818.617306953675	14
818.635830847763	8
818.654354951729	3
818.672879265572	5
818.691403789441	5
818.709928523337	2
818.728453466812	10
818.746978620461	3
818.765503983988	5
818.784029557393	0
818.802555340823	2
818.821081333982	5
818.839607537167	5
818.858133950229	6
818.876660573318	3
818.895187406135	3
818.913714448978	3
818.932241701848	1
818.950769164446	2
818.96929683707	2
818.987824719572	3
819.0063528121	6
819.024881114357	8
819.043409626788	0
819.061938348948	0
819.080467280986	0
819.09899642305	1
819.117525774992	0
819.13605533696	1
819.154585108656	3
819.173115090379	5
819.191645282129	3
819.210175683607	6
819.228706295111	4
819.247237116493	0
819.265768147753	5
819.284299389039	3
819.302830840203	3
819.321362501244	3
819.339894372163	3
819.358426453108	5
819.376958743931	4
819.395491244781	12
819.414023955359	10
819.432556875964	5
819.451090006446	7
819.469623346807	9
819.488156897194	8
819.506690657458	13
819.525224627749	8
819.543758807769	10
819.562293197816	4
819.580827797741	6
819.599362607543	7
819.617897627372	8
819.636432857079	11
819.654968296663	4
819.673503946125	8
819.692039805614	3
819.71057587513	2
819.729112154375	1
819.747648643647	0
819.766185342647	7
819.784722251823	1
819.803259370729	2
819.821796699661	1
819.840334238471	3
819.858871987159	2
819.877409945873	2
819.895948114317	2
819.914486492936	0
819.933025081285	2
819.951563879661	5
819.970102887914	3
819.988642106046	3
820.007181534204	4
820.025721172092	0
820.044261020006	2
820.062801077799	1
820.081341345619	6
820.099881823316	2
820.118422510892	3
820.136963408495	6
820.155504515827	0
820.174045833335	6
820.192587360572	3
820.211129097836	5
820.229671044979	4
820.248213201999	1
820.266755568898	2
820.285298145824	4
820.303840932628	2
820.32238392931	5
820.34092713602	10
820.359470552607	0
820.378014178924	4
820.396558015417	9
820.41510206164	17
820.433646318039	3
820.452190784166	5
820.470735460173	4
820.489280346206	11
820.507825442118	15
820.526370748057	6
820.544916263726	6
820.563461989422	11
820.582007925145	9
820.600554070597	6
820.619100426077	9
820.637646991436	3
820.656193766672	6
820.674740751787	6
820.69328794693	3
820.7118353521	1
820.730382967	4
820.748930791926	2
820.767478826732	2
820.786027071416	3
820.804575525978	2
820.823124190568	1
820.841673065185	3
820.860222149532	9
820.878771443907	4
820.897320948011	1
820.915870662291	3
820.934420586301	2
820.952970720339	5
820.971521064256	4
820.99007161805	5
821.008622381873	0
821.027173355574	3
821.045724539154	2
821.064275932613	0
821.082827536099	1
821.101379349613	1
821.119931372856	1
821.138483605978	0
821.157036049128	3
821.175588702157	3
821.194141565064	5
821.212694637999	2
821.231247920962	2
821.249801413506	1
821.268355116227	5
821.286909028826	2
821.305463151304	6
821.324017483661	5
821.342572026046	5
821.361126778309	7
821.379681740452	3
821.398236912622	1
821.416792294522	3
821.435347886599	6
821.453903688406	1
821.472459700092	11
821.491015921954	6
821.509572353398	5
821.528128995019	10
821.546685846518	5
821.565242907897	5
821.583800179154	12
821.60235766044	5
821.620915351604	12
821.639473252499	0
821.65803136357	11
821.676589684372	4
821.695148215351	7
821.713706956059	3
821.732265906647	0
821.750825067263	1
821.769384437758	2
821.787944018281	1
821.806503808534	5
821.825063808815	0
821.843624018976	1
821.862184439164	0
821.880745069232	2
821.899305909179	0
821.917866959005	0
821.93642821871	0
821.954989688593	3
821.973551368057	0
821.992113257698	0
822.010675357218	0
822.029237666617	5
822.047800185896	7
822.066362915054	1
822.084925854389	2
822.103489003306	5
822.1220523624	1
822.140615931373	7
822.159179710226	0
822.177743698958	2
822.196307897569	6
822.214872306208	4
822.233436924727	1
822.252001753275	1
822.270566791702	2
822.289132039859	2
822.307697498194	2
822.326263166259	4
822.344829044352	3
822.363395132176	6
822.381961430178	3
822.400527938059	3
822.41909465567	6
822.437661583459	3
822.456228720978	10
822.474796068527	7
822.493363625954	12
822.511931393261	13
822.530499370597	12
822.549067557663	5
822.567635954907	7
822.586204561881	12
822.604773378884	9
822.623342405767	1
822.641911642529	2
822.660481089171	4
822.679050745842	0
822.697620612392	4
822.716190688822	4
822.734760975281	2
822.753331471619	2
822.771902177837	2
822.790473094084	1
822.809044220061	0
822.827615556068	2
822.846187101954	2
822.864758857869	9
822.883330823663	2
822.901902999338	5
822.920475385041	3
822.939047980475	0
822.957620785938	5
822.97619380128	4
822.994767026652	2
823.013340461903	3
823.031914107035	2
823.050487962195	3
823.069062027086	2
823.087636302006	1
823.106210786806	1
823.124785481635	4
823.143360386344	2
823.161935500783	1
823.180510825401	1
823.19908635975	4
823.217662104127	5
823.236238058385	5
823.254814222672	10
823.273390596839	2
823.291967180885	4
823.310543974812	2
823.329120978619	2
823.347698192455	5
823.366275616171	4
823.384853249916	2
823.403431093541	1
823.422009146897	5
823.440587410432	4
823.459165883698	6
823.477744566993	9
823.496323460167	2
823.514902563372	9
823.533481876307	4
823.552061399271	12
823.570641132116	7
823.58922107499	6
823.607801227744	1
823.626381590229	7
823.644962162893	2
823.663542945437	0
823.682123937712	6
823.700705140166	4
823.719286552351	5
823.737868174565	0
823.75645000651	6
823.775032048634	7
823.793614300638	1
823.812196762374	1
823.830779434288	2
823.849362315933	0
823.867945407608	5
823.886528709013	1
823.905112220598	1
823.923695942063	1
823.942279873259	1
823.960864014485	1
823.979448365591	3
823.998032926727	1
824.016617697743	3
824.03520267864	0
824.053787869566	0
824.072373270224	0
824.09095888106	0
824.109544701628	0
824.128130732076	0
824.146716972554	1
824.165303422913	0
824.183890083301	0
824.202476953421	0
824.221064033719	6
824.239651323749	5
824.258238823659	3
824.2768265336	2
824.295414453421	7
824.314002583271	3
824.332590922853	2
824.351179472465	2
824.369768231958	13
824.388357201481	6
824.406946380884	5
824.425535770168	5
824.444125369332	12
824.462715178526	4
824.481305197602	18
824.499895426557	4
824.518485865394	4
824.537076514261	4
824.555667373008	4
824.574258441785	8
824.592849720294	19
824.611441208833	4
824.630032907253	8
824.648624815553	3
824.667216933884	3
824.685809262095	1
824.704401800188	8
824.72299454831	3
824.741587506313	6
824.760180674048	4
824.778774051962	1
824.797367639758	1
824.815961437434	1
824.83455544499	1
824.853149662428	3
824.871744089897	2
824.890338727246	3
824.908933574625	7
824.927528631736	4
824.946123898877	1
824.964719375899	2
824.983315062803	2
825.001910959736	3
825.020507066551	0
825.039103383396	5
825.057699910122	3
825.07629664658	2
825.094893593068	2
825.113490749437	1
825.132088115836	2
825.150685692117	1
825.169283478428	1
825.187881474471	8
825.206479680545	6
825.225078096499	2
825.243676722335	2
825.262275558201	3
825.280874603949	1
825.299473859577	4
825.318073325236	2
825.336673000627	10
825.355272886198	3
825.373872981351	1
825.392473286685	4
825.411073801899	9
825.429674526995	7
825.448275462122	3
825.46687660698	4
825.485477962018	4
825.504079526789	7
825.52268130144	15
825.541283286123	12
825.559885480686	11
825.578487885281	4
825.597090499607	6
825.615693323964	13
825.634296358203	7
825.652899602472	9
825.671503056474	11
825.690106720655	3
825.708710594569	3
825.727314678513	3
825.745918972339	5
825.764523476047	0
825.783128189635	1
825.801733113255	2
825.820338246756	2
825.838943590288	3
825.857549143552	1
825.876154906848	2
825.894760880024	5
825.913367063232	5
825.931973456172	2
825.950580059142	1
825.969186872144	1
825.987793894878	1
826.006401127643	1
826.025008570289	1
826.043616222817	1
826.062224085377	2
826.080832157818	2
826.09944044014	1
826.118048932494	1
826.136657634729	1
826.155266546697	3
826.173875668845	3
826.192485000875	4
826.211094542637	0
826.229704294579	2
826.248314256254	4
826.266924427961	4
826.285534809549	1
826.304145401018	3
826.32275620252	2
826.341367213753	4
826.359978435167	7
826.378589866313	4
826.397201507491	5
826.415813358551	11
826.434425419492	5
826.453037690465	4
826.47165017117	3
826.490262862056	4
826.508875762675	8
826.527488873325	8
826.546102193707	6
826.56471572427	12
826.583329464565	14
826.601943414893	10
826.620557575102	4
826.639171945193	8
826.657786525315	7
826.67640131532	3
826.695016315206	6
826.713631525124	9
826.732246944774	3
826.750862574457	3
826.769478414021	4
826.788094463616	3
826.806710723094	2
826.825327192454	2
826.843943871845	2
826.862560760969	9
826.881177860125	1
826.899795169163	4
826.918412688232	3
826.937030417034	12
826.955648356017	4
826.974266504733	2
826.992884863481	5
827.011503432111	0
827.030122210623	2
827.048741199017	1
827.067360397443	4
827.085979805751	1
827.104599424092	2
827.123219252164	9
827.141839290269	6
827.160459538256	3
827.179079996274	2
827.197700664026	5
827.216321541809	4
827.234942629624	2
827.253563927172	2
827.272185434752	2
827.290807152214	7
827.309429079559	10
827.328051216935	8
827.346673564194	5
827.365296121485	4
827.383918888509	7
827.402541865565	1
827.421165052353	7
827.439788449323	10
827.458412056026	3
827.477035872911	9
827.495659899529	9
827.514284136029	14
827.532908582561	32
827.551533238976	15
827.570158105273	22
827.588783181602	7
827.607408467814	5
827.626033963908	11
827.644659669885	9
827.663285585895	7
827.681911711786	10
827.700538047561	3
827.719164593367	6
827.737791349057	4
827.756418314628	1
827.775045490083	3
827.793672875569	2
827.812300470939	4
827.830928276191	2
827.849556291326	1
827.868184516493	0
827.886812951692	0
827.905441596625	0
827.92407045144	3
827.942699516287	1
827.961328791018	1
827.97995827578	2
827.998587970426	4
828.017217874954	1
828.035847989365	1
828.054478313809	3
828.073108847986	3
828.091739592344	4
828.110370546436	5
828.129001710561	4
828.147633084568	2
828.166264668459	0
828.184896462232	8
828.203528466037	4
828.222160679726	3
828.240793103447	4
828.259425736902	3
828.278058580389	5
828.296691633759	8
828.315324897161	1
828.333958370297	0
828.352592053616	4
828.371225946667	11
828.389860049751	5
828.408494362719	9
828.427128885569	5
828.445763618302	2
828.464398561068	6
828.483033713717	6
828.501669076399	17
828.520304648815	8
828.538940431263	13
828.557576423594	8
828.576212625808	13
828.594849038055	9
828.613485660185	7
828.632122492199	9
828.650759534245	7
828.669396786174	2
828.688034247837	3
828.706671919683	10
828.725309801262	7
828.743947892874	3
828.762586194519	0
828.781224705897	5
828.799863427308	11
828.818502358603	3
828.837141499781	3
828.855780850992	1
828.874420412086	0
828.893060183063	2
828.911700163924	3
828.930340354818	1
828.948980755595	6
828.967621366255	8
828.986262186949	1
829.004903217526	2
829.023544457986	2
829.04218590833	3
829.060827568707	0
829.079469438967	0
829.098111519111	3
829.116753809138	1
829.135396309198	1
829.154039019292	1
829.172681939119	4
829.191325068979	2
829.209968408574	2
829.228611958351	5
829.247255717862	1
829.265899687406	2
829.284543866834	1
829.303188256145	2
829.32183285549	2
829.340477664568	1
829.35912268383	5
829.377767912825	0
829.396413351854	5
829.415059000767	5
829.433704859563	12
829.452350928392	4
829.470997206955	27
829.489643695702	23
829.508290394182	28
829.526937302696	23
829.545584421094	24
829.564231749375	19
829.582879287689	7
829.601527035738	16
829.62017499382	7
829.638823161786	5
829.657471539785	5
829.676120127669	8
829.694768925436	3
829.713417933236	5
829.732067150771	3
829.750716578489	1
829.769366215941	11
829.788016063277	4
829.806666120796	5
829.8253163879	4
829.843966865187	1
829.862617552208	2
829.881268449413	6
829.899919556351	6
829.918570873174	1
829.93722240003	4
829.95587413677	4
829.974526083545	4
829.993178240053	4
830.011830606595	6
830.03048318317	5
830.04913596948	2
830.067788965824	2
830.086442172052	2
830.105095588164	4
830.123749214159	3
830.142403050339	6
830.161057096253	1
830.179711352051	2
830.198365817882	5
830.217020493598	3
830.235675379198	1
830.254330474832	3
830.27298578035	3
830.291641295752	4
830.310297021038	1
830.328952956358	1
830.347609101563	1
830.366265456651	8
830.384922021624	10
830.403578796781	8
830.422235781672	3
830.440892976447	17
830.459550381257	10
830.4782079958	14
830.496865820528	5
830.51552385499	15
830.534182099486	9
830.552840553867	6
830.571499218132	9
830.590158092431	6
830.608817176614	7
830.627476470682	8
830.646135974634	7
830.66479568862	8
830.683455612491	6
830.702115746246	7
830.720776090035	9
830.739436643709	4
830.758097407267	2
830.776758380709	4
830.795419564186	4
830.814080957547	0
830.832742560793	3
830.851404374073	8
830.870066397088	2
830.888728630287	0
830.90739107322	2
830.926053726188	0
830.944716589041	4
830.963379661777	0
830.982042944399	1
831.000706437055	3
831.019370139596	0
831.038034052021	0
831.05669817448	0
831.075362506824	1
831.094027049053	5
831.112691801317	0
831.131356763315	0
831.150021935347	5
831.168687317265	1
831.187352909217	2
831.206018711053	3
831.224684722774	4
831.24335094438	6
831.262017376021	8
831.280684017546	5
831.299350868956	5
831.318017930401	4
831.33668520173	10
831.355352682794	1
831.374020374043	1
831.392688275027	17
831.411356386046	16
831.430024706949	30
831.448693237887	34
831.46736197871	33
831.486030929417	47
831.50470009001	51
831.523369460488	52
831.54203904115	50
831.560708831547	35
831.579378831829	26
831.598049042146	31
831.616719462348	9
831.635390092434	8
831.654060932406	7
831.672731982413	4
831.691403242454	5
831.710074712231	2
831.728746392042	10
831.747418281589	3
831.76609038132	1
831.784762690787	1
831.803435210288	7
831.822107939675	1
831.840780878947	2
831.859454028253	4
831.878127387445	2
831.896800956522	0
831.915474735484	2
831.934148724481	3
831.952822923513	0
831.97149733228	6
831.990171950932	8
832.00884677962	5
832.027521818193	0
832.04619706665	1
832.064872525143	3
832.083548193672	1
832.102224071785	3
832.120900160084	0
832.139576458268	0
832.158252966337	2
832.176929684291	2
832.195606612281	4
832.214283750156	3
832.232961097916	6
832.251638655712	3
832.270316423242	1
832.288994400808	0
832.30767258826	7
832.326350985747	5
832.345029593269	7
832.363708410376	4
832.382387437669	4
832.401066674698	8
832.419746121912	8
832.438425778861	5
832.457105645695	14
832.475785722715	21
832.49446600932	24
832.513146506111	13
832.531827212638	24
832.55050812935	10
832.569189255647	26
832.58787059213	6
832.606552138498	7
832.625233894752	8
832.643915861041	7
832.662598037066	1
832.681280423127	1
832.699963019073	4
832.718645825055	4
832.737328840922	5
832.756012066525	2
832.774695502313	5
832.793379147838	2
832.812063003397	5
832.830747068843	6
832.849431344324	1
832.868115829691	1
832.886800524793	3
832.905485430082	2
832.924170545105	5
832.942855870165	5
832.96154140511	2
832.980227150091	7
832.998913104958	4
833.017599269561	4
833.03628564435	3
833.054972228874	2
833.073659023434	3
833.092346027879	0
833.111033242211	1
833.129720666579	4
833.148408300832	0
833.167096144971	5
833.185784198996	0
833.204472463057	1
833.223160937004	4
833.241849620987	7
833.260538514706	7
833.27922761846	2
833.297916932101	9
833.316606455627	4
833.33529618919	3
833.353986132638	5
833.372676286123	5
833.391366649343	7
833.4100572226	7
833.428748005742	17
833.447438998771	19
833.466130201835	13
833.484821614786	21
833.503513237623	20
833.522205070496	10
833.540897113104	26
833.5595893659	12
833.578281828431	10
833.596974500998	9
833.615667383451	18
833.634360475791	12
833.653053778016	12
833.671747290278	6
833.690441012426	7
833.70913494446	6
833.727829086531	4
833.746523438488	2
833.765218000331	2
833.78391277206	8
833.802607753825	2
833.821302945477	1
833.839998347015	3
833.858693958589	3
833.87738978005	2
833.896085811396	1
833.91478205263	2
833.933478503899	4
833.952175165055	0
833.970872036097	3
833.989569117026	0
834.008266407991	0
834.026963908842	0
834.04566161973	0
834.064359540354	2
834.083057671014	0
834.101756011561	4
834.120454562145	5
834.139153322615	5
834.157852292821	2
834.176551473214	1
834.195250863344	4
834.213950463509	6
834.232650273562	2
834.251350293651	6
834.270050523627	9
834.288750963338	10
834.307451613237	5
834.326152472872	4
834.344853542544	2
834.363554822102	4
834.382256311547	5
834.400958011029	5
834.419659920397	8
834.438362039652	6
834.457064368793	8
834.475766907972	24
834.494469657037	14
834.513172616138	9
834.531875785127	4
834.550579163852	5
834.569282752763	12
834.587986551412	9
834.606690560097	6
834.625394778519	14
834.644099207128	5
834.662803845623	4
834.681508693855	3
834.700213752275	9
834.718919020431	2
834.737624498473	6
834.756330186553	3
834.77503608467	2
834.793742192523	3
834.812448510413	4
834.83115503819	1
834.849861775854	0
834.868568723555	0
834.887275881143	0
834.905983248618	1
834.92469082613	5
834.943398613378	4
834.962106610814	4
834.980814817836	0
834.999523235046	4
835.018231862143	2
835.036940699126	4
835.055649746147	3
835.074359002905	4
835.09306846985	2
835.111778146531	0
835.1304880331	0
835.149198129706	15
835.167908436199	9
835.186618952729	7
835.205329678996	4
835.224040615301	3
835.242751761492	3
835.261463117721	1
835.280174683837	2
835.29888645984	1
835.31759844573	5
835.336310641658	3
835.355023047473	2
835.373735663174	2
835.392448488763	4
835.41116152439	3
835.429874769903	4
835.448588225455	5
835.467301890742	9
835.486015766068	7
835.50472985128	4
835.523444146531	11
835.542158651668	11
835.560873366542	8
835.579588291605	9
835.598303426404	8
835.617018771241	7
835.635734325965	4
835.654450090577	3
835.673166065226	0
835.691882249762	2
835.710598644186	0
835.729315248497	0
835.748032062996	1
835.766749087082	1
835.785466321356	2
835.804183765517	10
835.822901419415	9
835.841619283502	0
835.860337357325	4
835.879055641186	6
835.897774134785	1
835.916492838571	0
835.935211752245	3
835.953930875657	0
835.972650209256	2
835.991369752592	1
836.010089505967	1
836.028809469078	2
836.047529642378	1
836.066250025565	4
836.08497061849	1
836.103691421603	1
836.122412434453	2
836.14113365719	2
836.159855089966	4
836.17857673278	2
836.19729858533	3
836.216020647919	4
836.234742920396	12
836.25346540276	3
836.272188095162	5
836.290910997301	6
836.309634109629	2
836.328357431845	5
836.347080963798	10
836.365804705789	13
836.384528657668	11
836.403252819585	7
836.421977191239	25
836.440701773082	29
836.459426564813	32
836.478151566281	27
836.496876777787	18
836.515602199181	14
836.534327830613	14
836.553053671783	14
836.571779723142	6
836.590505984237	8
836.609232455221	8
836.627959136393	3
836.646686027153	3
836.665413128101	5
836.684140438937	8
836.702867959661	4
836.721595690424	7
836.740323630924	0
836.759051781462	1
836.777780141888	0
836.796508712202	5
836.815237492555	0
836.833966482795	7
836.852695683075	2
836.871425093091	2
836.890154713146	6
836.908884543089	5
836.927614582921	1
836.94634483279	0
[truncated: 105,896 more rows]
