# Supplementary material for: Identifying Archaeological Bone via Non-Destructive ZooMS and the Materiality of Symbolic Expression: Examples from Iroquoian Bone Points
Source: Sci Rep. 2019 Jul 30;9:11027. doi: 10.1038/s41598-019-47299-x (PMC6667708; doi:10.1038/s41598-019-47299-x)
Supplement: Supplementary file 2 — Supplementary Datafiles [file 41598_2019_47299_MOESM2_ESM.zip › McGrath et al Supplementary Datafiles/Data set S2_ForcedBagSpectra/DR-1662s_FORCED_1.txt]

799.985393305518	48
800.003676264994	55
800.021959433746	101
800.040242811774	92
800.0585263989	58
800.07681019548	47
800.095094200978	51
800.113378415753	74
800.131662839624	61
800.149947472772	44
800.168232315017	54
800.186517366537	48
800.204802627335	72
800.223088097228	96
800.24137377622	84
800.259659664666	95
800.277945762031	98
800.296232068672	99
800.314518584589	125
800.332805309603	124
800.351092243893	88
800.36937938746	105
800.387666739944	98
800.405954301884	103
800.424242072921	70
800.442530053056	121
800.460818242467	138
800.479106641154	94
800.497395248938	99
800.515684065819	90
800.533973092156	79
800.552262327411	69
800.570551772122	67
800.588841425751	97
800.607131288835	76
800.625421360837	75
800.643711642295	66
800.662002132671	131
800.680292832503	88
800.698583741253	81
800.716874859458	61
800.73516618694	73
800.75345772334	86
800.771749469017	73
800.79004142379	78
800.80833358802	85
800.826625961168	82
800.844918543771	79
800.863211335293	78
800.88150433627	67
800.899797546166	49
800.918090965517	66
800.936384593787	57
800.954678431512	56
800.972972478335	61
800.991266734255	40
801.009561199452	99
801.027855873925	126
801.046150757496	68
801.064445850344	62
801.082741152289	43
801.101036663331	83
801.11933238383	73
801.137628313247	88
801.155924452119	64
801.17422079991	75
801.192517357157	81
801.210814123501	63
801.229111098943	72
801.247408283662	79
801.265705677658	93
801.284003280572	59
801.302301092942	83
801.320599114409	93
801.338897345153	84
801.357195784995	84
801.375494434114	108
801.39379329233	202
801.412092359823	183
801.430391636414	160
801.448691122282	130
801.466990817247	105
801.485290721489	75
801.503590835008	95
801.521891157446	73
801.54019168934	114
801.558492430331	94
801.576793380599	91
801.595094539786	72
801.613395908429	55
801.63169748617	96
801.649999273188	113
801.668301269303	88
801.686603474696	73
801.704905889186	78
801.723208512953	45
801.741511345998	73
801.75981438796	101
801.77811763938	73
801.796421099897	36
801.814724769691	44
801.833028648403	64
801.851332736572	46
801.869637033839	81
801.887941540383	82
801.906246256025	83
801.924551180944	111
801.942856314781	84
801.961161658254	56
801.979467210646	53
801.997772972315	42
802.016078943082	48
802.034385123126	58
802.052691512268	60
802.070998110688	35
802.089304918384	65
802.107611935179	62
802.12591916125	58
802.144226596241	51
802.162534240688	47
802.180842094233	58
802.199150157055	81
802.217458428975	82
802.235766910173	90
802.254075600468	97
802.272384500041	57
802.290693608712	70
802.30900292666	119
802.327312453886	91
802.34562219021	93
802.363932135631	118
802.382242290331	123
802.400552654307	174
802.418863227382	141
802.437174009734	82
802.455485001184	119
802.473796201912	139
802.492107611737	95
802.510419230841	93
802.528731059042	74
802.547043096521	46
802.565355343098	66
802.583667798952	53
802.601980463905	59
802.620293338135	56
802.638606421643	104
802.656919714249	83
802.675233215953	78
802.693546927114	51
802.711860847194	58
802.730174976552	54
802.748489315187	92
802.76680386292	74
802.785118619931	64
802.803433586041	64
802.821748761607	68
802.840064146092	56
802.858379739855	46
802.876695542717	43
802.895011554855	30
802.913327776093	67
802.931644206787	60
802.9499608464	50
802.968277695291	74
802.98659475346	33
803.004912020727	82
803.023229497272	93
803.041547182915	82
803.059865077836	80
803.078183181855	61
803.096501495152	31
803.114820017548	93
803.133138749401	63
803.151457690172	63
803.169776840222	87
803.18809619937	106
803.206415767975	55
803.2247355455	62
803.243055532302	69
803.261375728383	101
803.279696133561	90
803.298016747838	83
803.316337571573	106
803.334658604227	115
803.352979846337	116
803.371301297547	139
803.389622957855	108
803.407944827441	153
803.426266906305	140
803.444589194267	136
803.462911691329	105
803.481234397668	118
803.499557313285	76
803.517880438	79
803.536203771815	56
803.554527315087	80
803.572851067278	89
803.591175028926	79
803.609499199494	65
803.627823579519	77
803.646148168643	74
803.664472966866	47
803.682797974366	66
803.701123191145	87
803.719448616844	81
803.737774251999	78
803.756100096254	78
803.774426149786	78
803.792752412417	74
803.811078884147	99
803.829405565335	54
803.847732455442	48
803.866059555007	47
803.884386863491	59
803.902714381432	57
803.921042108473	58
803.939370044612	63
803.95769819003	107
803.976026544726	91
803.994355108341	78
804.012683881414	109
804.031012863586	65
804.049342055036	60
804.067671455585	91
804.086001065412	83
804.104330884338	81
804.122660912363	77
804.140991149846	55
804.159321596428	55
804.177652252109	60
804.195983117068	59
804.214314191126	106
804.232645474463	67
804.250976967077	67
804.269308668612	88
804.287640579604	116
804.305972699696	105
804.324305029065	85
804.342637567534	96
804.360970315281	92
804.379303272128	80
804.397636438253	118
804.415969813477	82
804.434303397979	74
804.45263719158	66
804.47097119446	93
804.489305406619	89
804.507639827697	107
804.525974458233	54
804.544309297868	64
804.562644346782	58
804.580979604616	44
804.599315071907	63
804.617650748298	77
804.635986633967	74
804.654322728736	74
804.672659032783	66
804.690995545929	68
804.709332268354	58
804.727669199878	111
804.746006340681	61
804.764343690763	61
804.782681249764	58
804.801019018223	44
804.819356995782	58
804.837695182619	43
804.856033578556	42
804.874372183592	48
804.892710997907	79
804.9110500215	44
804.929389254193	53
804.947728696165	44
804.966068347236	77
804.984408207585	57
805.002748277034	77
805.021088555942	62
805.039429043769	58
805.057769740875	48
805.076110647081	51
805.094451762565	83
805.112793087328	77
805.131134621191	55
805.149476364332	78
805.167818316573	58
805.186160478093	54
805.204502848712	58
805.22284542861	62
805.241188217608	72
805.259531215885	75
805.277874423261	86
805.296217839916	109
805.31456146567	110
805.332905300703	98
805.351249344836	120
805.369593598428	149
805.38793806094	124
805.40628273273	119
805.4246276138	100
805.442972703969	95
805.461318003417	93
805.479663511965	80
805.498009229792	79
805.516355156718	53
805.534701292924	83
805.553047638229	56
805.571394192813	72
805.589740956677	71
805.60808792964	97
805.626435111702	76
805.644782503044	94
805.663130103665	69
805.681477913386	60
805.699825932206	69
805.718174160485	77
805.736522597684	76
805.754871244343	100
805.7732201001	64
805.791569164958	79
805.809918439094	75
805.828267922331	35
805.846617614846	44
805.864967516462	59
805.883317627356	54
805.90166794753	40
805.920018476804	52
805.938369215178	53
805.95672016301	62
805.975071319763	73
805.993422685795	83
806.011774261106	92
806.030126045518	94
806.048478039208	86
806.066830241999	93
806.085182654068	85
806.103535275238	63
806.121888105867	48
806.140241145416	66
806.158594394244	41
806.176947852173	64
806.19530151956	81
806.213655395868	87
806.232009481455	65
806.250363776322	61
806.268718280289	104
806.287072993355	83
806.305427915881	120
806.323783047327	162
806.342138388232	152
806.360493938237	168
806.378849697343	204
806.397205665727	131
806.415561843392	137
806.433918230156	108
806.452274826021	128
806.470631631165	157
806.488988645588	103
806.507345869112	123
806.525703301736	76
806.544060943819	107
806.562418794822	106
806.580776855285	79
806.599135124668	73
806.617493603511	77
806.635852291274	64
806.654211188496	78
806.672570294818	63
806.690929610241	58
806.709289134943	67
806.727648868926	73
806.746008812008	45
806.76436896419	65
806.782729325832	65
806.801089896395	50
806.819450676417	52
806.837811665359	61
806.856172863761	107
806.874534271083	70
806.892895887865	71
806.911257713568	58
806.92961974873	62
806.947981992992	59
806.966344446355	59
806.984707108998	35
807.00306998092	49
807.021433061943	59
807.039796352066	69
807.058159851469	51
807.076523560151	45
807.094887477935	84
807.113251604998	70
807.131615941341	72
807.149980486605	88
807.168345241328	39
807.186710204973	92
807.205075378077	98
807.223440760281	85
807.241806351586	58
807.26017215217	70
807.278538162035	98
807.296904381	79
807.315270809066	109
807.333637446412	159
807.352004293038	168
807.370371348764	127
807.38873861377	170
807.407106087877	150
807.425473771264	128
807.443841663931	115
807.462209765519	107
807.480578076568	124
807.498946596716	113
807.517315325965	63
807.535684264494	68
807.554053412303	86
807.572422769213	78
807.590792335403	130
807.609162110514	92
807.627532095085	104
807.645902288756	114
807.664272691708	110
807.682643303761	67
807.701014125093	65
807.719385155527	60
807.73775639524	60
807.756127844234	54
807.774499502329	46
807.792871369704	63
807.811243446	66
807.829615731756	60
807.847988226612	25
807.866360930749	43
807.884733843987	49
807.903106966505	83
807.921480297944	65
807.939853838843	75
807.958227588843	90
807.976601548124	40
807.994975716505	66
808.013350094346	61
808.031724681109	77
808.050099477152	67
808.068474482295	66
808.086849696719	63
808.105225120424	44
808.12360075323	112
808.141976595316	101
808.160352646503	83
808.17872890697	76
808.197105376538	101
808.215482055387	83
808.233858943337	75
808.252236040567	60
808.270613346898	72
808.28899086251	93
808.307368587223	107
808.325746521216	127
808.34412466431	135
808.362503016865	120
808.380881578341	157
808.399260349097	188
808.417639329135	116
808.436018518273	123
808.454397916692	147
808.472777524211	150
808.491157341012	115
808.509537366913	79
808.527917602096	100
808.546298046379	63
808.564678699943	41
808.583059562608	72
808.601440634734	117
808.619821915781	118
808.638203406108	54
808.656585105537	72
808.674967014427	51
808.693349132237	67
808.711731459509	35
808.730113995701	57
808.748496741174	59
808.766879695929	52
808.785262859784	55
808.803646233101	62
808.822029815338	48
808.840413606857	46
808.858797607476	94
808.877181817377	79
808.895566236378	74
808.913950864841	54
808.932335702225	50
808.95072074889	58
808.969106004835	41
808.987491469882	70
809.00587714403	85
809.02426302764	60
809.04264912017	54
809.061035422162	47
809.079421933254	49
809.097808653448	34
809.116195582923	30
809.134582721679	48
809.152970069537	60
809.171357626495	62
809.189745392735	56
809.208133368256	38
809.226521552878	62
809.244909946601	68
809.263298549786	60
809.281687361892	61
809.300076383459	139
809.318465613947	160
809.336855053897	284
809.355244702768	457
809.3736345611	487
809.392024628354	470
809.410414905069	403
809.428805390885	361
809.447196085982	316
809.465586990181	283
809.483978103482	154
809.502369426243	133
809.520760957926	109
809.539152698891	94
809.557544649136	98
809.575936808484	71
809.594329177112	27
809.612721754842	49
809.631114541854	62
809.649507538146	62
809.667900743361	60
809.686294158037	75
809.704687781814	63
809.723081614693	82
809.741475656853	80
809.759869908294	87
809.778264368838	66
809.796659038662	79
809.815053917588	98
809.833449005796	74
809.851844303106	78
809.870239809696	71
809.888635525389	75
809.907031450363	74
809.925427584438	79
809.943823927796	65
809.962220480434	69
809.980617241995	99
809.999014213017	96
810.01741139314	87
810.035808782546	52
810.054206381052	71
810.072604188841	60
810.091002205551	67
810.109400431723	71
810.127798867177	54
810.146197511552	86
810.164596365389	74
810.182995428328	52
810.201394700368	38
810.21979418169	36
810.238193872294	46
810.25659377182	65
810.274993880807	67
810.293394198896	127
810.311794726267	115
810.33019546256	140
810.348596408314	225
810.36699756317	197
810.385398927309	231
810.403800500549	249
810.42220228307	174
810.440604274694	168
810.45900647578	163
810.477408885787	150
810.495811505076	129
810.514214333647	96
810.53261737114	89
810.551020618095	87
810.569424074152	76
810.587827739491	95
810.606231613751	50
810.624635697474	66
810.643039990298	122
810.661444492405	50
810.679849203613	31
810.698254124104	44
810.716659253696	49
810.735064592751	77
810.753470140727	58
810.771875897985	71
810.790281864346	76
810.808688039988	66
810.827094424913	45
810.845501018939	63
810.863907822248	70
810.882314834659	90
810.900722056351	48
810.919129486966	35
810.937537127043	70
810.955944976222	49
810.974353034863	48
810.992761302427	74
811.011169779272	78
811.02957846522	70
811.047987360449	50
811.066396464781	53
811.084805778395	40
811.103215301292	45
811.12162503329	60
811.140034974571	55
811.158445124954	59
811.176855484619	46
811.195266053386	51
811.213676831436	41
811.232087818588	62
811.250499015022	49
811.268910420558	89
811.287322035376	89
811.305733859297	112
811.3241458925	122
811.342558134806	149
811.360970586574	178
811.379383247264	123
811.397796117236	158
811.416209196491	148
811.434622484848	165
811.453035982307	134
811.471449689229	98
811.489863605254	85
811.50827773038	64
811.52669206479	102
811.545106608301	103
811.563521361095	91
811.581936322991	97
811.60035149435	79
811.618766874631	75
811.637182464195	49
811.655598262861	37
811.674014270989	46
811.69243048804	48
811.710846914374	37
811.72926354999	43
811.747680394708	52
811.766097448709	40
811.784514711813	68
811.802932184199	72
811.821349865688	50
811.839767756639	48
811.858185856513	63
811.87660416567	89
811.895022683928	66
811.91344141147	62
811.931860348294	70
811.950279494221	50
811.96869884925	35
811.987118413742	28
812.005538187157	43
812.023958170034	65
812.042378361834	77
812.060798763097	63
812.079219373282	72
812.097640192931	82
812.116061221501	30
812.134482459535	61
812.152903906671	67
812.17132556309	46
812.189747428612	64
812.208169503236	84
812.226591787323	42
812.245014280333	57
812.263436982626	33
812.281859894201	48
812.300283014879	81
812.31870634484	79
812.337129883904	97
812.355553632251	75
812.373977589701	84
812.392401756433	130
812.410826132448	126
812.429250717386	130
812.447675511787	188
812.466100515291	133
812.484525728078	87
812.502951149968	154
812.52137678096	63
812.539802621415	89
812.558228670794	95
812.576654929635	52
812.595081397399	87
812.613508074627	95
812.631934960776	96
812.65036205639	128
812.668789361106	71
812.687216874925	45
812.705644598027	53
812.724072530413	38
812.7425006719	48
812.760929022492	87
812.779357582366	109
812.797786351523	99
812.816215329964	74
812.834644517327	47
812.853073914154	46
812.871503519903	76
812.889933335116	47
812.908363359251	62
812.92679359285	64
812.945224035372	60
812.963654687357	58
812.982085548445	59
813.000516618817	78
813.018947898111	91
813.037379386869	94
813.05581108473	44
813.074242991874	37
813.092675108121	55
813.111107433652	64
813.129539968286	67
813.147972712203	85
813.166405665223	78
813.184838827526	81
813.203272199113	80
813.221705779623	61
813.240139569596	56
813.258573568673	80
813.277007776852	100
813.295442194315	90
813.313876821062	128
813.332311656912	108
813.350746702045	51
813.369181956281	95
813.387617419801	68
813.406053092424	67
813.424488974331	116
813.44292506534	83
813.461361365634	107
813.47979787503	109
813.49823459371	118
813.516671521674	88
813.535108658741	75
813.553546004911	61
813.571983560365	74
813.590421325102	45
813.608859298943	55
813.627297482067	80
813.645735874294	79
813.664174475806	100
813.68261328642	62
813.701052306318	48
813.71949153532	39
813.737930973605	68
813.756370620994	58
813.774810477666	39
813.793250543442	53
813.811690818682	58
813.830131302844	81
813.848571996291	100
813.867012899021	43
813.885454010855	76
813.903895331972	86
813.922336862193	96
813.940778601698	80
813.959220550306	53
813.977662708198	42
813.996105075193	64
814.014547651472	54
814.032990436855	68
814.051433431522	53
814.069876635292	42
814.088320048526	38
814.106763670684	59
814.125207502125	60
814.14365154267	67
814.162095792679	47
814.180540251792	73
814.198984920008	106
814.217429797509	101
814.235874884113	99
814.25432018	118
814.272765684992	64
814.291211399267	52
814.309657322646	81
814.328103455309	44
814.346549797257	118
814.364996348307	85
814.383443108462	131
814.4018900779	96
814.420337256622	130
814.438784644449	115
814.457232241378	116
814.475680047773	98
814.49412806309	73
814.512576287872	79
814.531024721758	68
814.549473364748	87
814.567922217022	54
814.586371278399	85
814.604820549241	75
814.623270029006	99
814.641719718056	87
814.660169616209	99
814.678619723827	107
814.697070040368	47
814.715520566194	45
814.733971301304	72
814.752422245517	65
814.770873399015	56
814.789324761617	77
814.807776333503	54
814.826228114493	49
814.844680104947	60
814.863132304325	50
814.881584712988	57
814.900037330754	41
814.918490157804	47
814.936943194139	25
814.955396439578	48
814.973849894121	62
814.992303558128	36
815.010757431059	82
815.029211513455	33
815.047665804774	37
815.066120305558	60
815.084575015266	52
815.103029934439	76
815.121485062535	88
815.139940400096	83
815.158395946761	42
815.176851702711	63
815.195307667764	59
815.213763841922	76
815.232220225545	83
815.250676818091	73
815.269133619921	45
815.287590631037	60
815.306047851256	69
815.32450528076	95
815.342962919368	89
815.36142076726	116
815.379878824257	75
815.398337090538	112
815.416795566104	152
815.435254250594	125
815.453713144548	146
815.472172247607	154
815.49063155995	122
815.509091081398	121
815.52755081195	109
815.546010751967	98
815.564470900907	84
815.582931259313	77
815.601391826643	88
815.619852603438	52
815.638313589156	63
815.65677478434	45
815.675236188628	34
815.69369780202	49
815.712159624697	80
815.730621656659	61
815.749083897544	68
815.767546347895	61
815.78600900735	44
815.804471876091	45
815.822934953935	68
815.841398241064	67
815.859861737298	76
815.878325442816	52
815.896789357439	65
815.915253481346	69
815.933717814539	81
815.952182356655	101
815.970647108237	59
815.989112068923	40
816.007577238714	114
816.026042617789	64
816.04450820615	67
816.062974003614	37
816.081440010364	70
816.099906226219	92
816.118372651358	96
816.136839285421	75
816.155306129131	79
816.173773181764	109
816.192240443682	85
816.210707914705	66
816.229175595013	93
816.247643484606	72
816.266111583122	74
816.284579891105	66
816.303048408192	71
816.321517134564	69
816.339986070041	94
816.358455214803	75
816.376924568489	62
816.39539413164	108
816.413863903896	111
816.432333885438	108
816.450804076083	161
816.469274476195	107
816.487745085231	107
816.506215903552	120
816.524686931158	90
816.543158167688	48
816.561629613684	70
816.580101268785	46
816.598573133171	53
816.617045206481	54
816.635517489257	92
816.653989981138	84
816.672462682304	80
816.690935592574	63
816.70940871213	56
816.727882040791	62
816.746355578918	58
816.764829325968	51
816.783303282305	49
816.801777447746	65
816.820251822472	75
816.838726406303	83
816.8572011996	60
816.875676202002	80
816.894151413328	86
816.91262683412	67
816.931102464017	64
816.9495783032	52
816.968054351487	78
816.98653060906	52
817.005007075737	105
817.023483751881	81
817.041960636949	17
817.060437731303	49
817.078915034761	68
817.097392547505	42
817.115870269353	48
817.134348200669	49
817.152826340908	76
817.171304690614	86
817.189783249243	65
817.208262017159	55
817.22674099436	89
817.245220180666	68
817.263699576438	51
817.282179180954	84
817.300658995117	96
817.319139018204	93
817.337619250577	143
817.356099692055	117
817.374580342819	123
817.393061202868	139
817.411542272023	154
817.430023550282	109
817.448505038008	106
817.466986734658	59
817.485468640775	92
817.503950755816	83
817.522433080324	104
817.540915613936	96
817.559398356654	54
817.577881308658	67
817.596364469766	51
817.614847840161	31
817.63333141966	51
817.651815208627	58
817.670299206517	74
817.688783413694	78
817.707267830156	58
817.725752455724	75
817.744237290396	63
817.762722334536	70
817.7812075876	90
817.79969305013	56
817.818178721585	30
817.836664602507	54
817.855150692534	59
817.873636991666	77
817.892123500265	66
817.910610217789	44
817.929097144598	42
817.947584280513	46
817.966071625895	55
817.984559180201	61
818.003046943793	53
818.021534916671	38
818.040023098654	41
818.058511489924	91
818.077000090299	70
818.09548889996	72
818.113977918726	87
818.132467146779	40
818.150956584117	36
818.169446230381	84
818.187936086111	73
818.206426150946	60
818.224916425068	62
818.243406908295	95
818.261897600628	109
818.280388502427	57
818.298879613151	76
818.317370933343	110
818.335862462458	58
818.354354201042	55
818.372846148549	69
818.391338305524	36
818.409830671423	41
818.428323246789	77
818.446816031261	70
818.46530902502	102
818.483802227702	85
818.502295639853	49
818.520789261108	69
818.53928309165	51
818.557777131298	67
818.576271380232	67
818.594765838271	67
818.613260505597	33
818.631755382028	31
818.650250467746	53
818.66874576257	44
818.68724126668	45
818.705736980076	28
818.724232902397	54
818.742729034185	41
818.761225375079	58
818.77972192526	62
818.798218684546	61
818.816715652938	60
818.835212830616	50
818.853710217581	87
818.872207813652	70
818.890705619009	74
818.909203633653	90
818.927701857221	73
818.946200290258	34
818.964698932399	64
818.983197783647	61
819.001696844181	84
819.020196114002	73
819.038695592928	63
819.05719528096	78
819.075695178279	52
819.094195284885	49
819.112695600596	68
819.131196125594	60
819.149696859698	40
819.168197803089	72
819.186698955585	56
819.205200317369	54
819.223701888438	34
819.242203668433	66
819.260705657896	67
819.279207856464	61
819.297710264319	117
819.316212881099	99
819.334715707347	105
819.353218742701	101
819.371721987342	115
819.390225441088	119
819.408729104122	114
819.427232976261	102
819.445737057687	134
819.464241348219	83
819.482745848038	67
819.501250556963	67
819.519755475175	73
819.538260602492	96
819.556765939278	89
819.57527148517	67
819.593777239987	79
819.612283204271	75
819.630789377662	44
819.64929576034	33
819.667802352124	40
819.686309153194	48
819.704816163371	90
819.723323382835	66
819.741830811405	42
819.760338449262	46
819.778846296225	73
819.797354352475	60
819.815862617831	57
819.834371092655	65
819.852879776405	62
819.871388669441	40
819.889897771584	63
819.908407083194	69
819.926916603912	31
819.945426333735	39
819.963936272845	44
819.982446421061	54
820.000956778565	75
820.019467345174	44
820.037978121072	57
820.056489106075	62
820.075000300365	82
820.093511703762	89
820.112023316627	64
820.130535138417	41
820.149047169494	56
820.167559409859	52
820.18607185933	58
820.204584517907	67
820.223097385953	85
820.241610463105	79
820.260123749363	65
820.278637244908	81
820.29715094956	44
820.315664863499	60
820.334178986545	79
820.352693318877	114
820.371207860498	83
820.389722611224	94
820.408237571057	127
820.426752740178	132
820.445268118586	118
820.4637837061	73
820.48229950272	75
820.50081550881	81
820.519331723824	119
820.537848148307	75
820.556364781716	67
820.574881624593	64
820.593398676576	76
820.611915937666	101
820.630433408225	83
820.648951087708	46
820.66746897648	47
820.685987074358	50
820.704505381705	57
820.723023897976	109
820.741542623536	50
820.760061558384	43
820.778580702337	58
820.797100055579	72
820.815619617927	72
820.834139389562	74
820.852659370305	74
820.871179560334	80
820.889699959652	54
820.908220567895	50
820.926741385607	56
820.945262412425	55
820.963783648531	48
820.982305093744	81
821.000826748064	67
821.019348611852	67
821.037870684566	93
821.056392966749	95
821.074915457857	97
821.093438158434	78
821.111961067937	82
821.130484186909	67
821.149007514806	71
821.167531052172	83
821.186054798645	104
821.204578754225	109
821.223102919092	141
821.241627293248	137
821.26015187651	113
821.27867666906	75
821.297201670717	85
821.315726881661	108
821.334252301713	151
821.352777930871	123
821.371303769499	177
821.389829817233	96
821.408356074074	108
821.426882540203	111
821.44540921562	151
821.463936099963	120
821.482463193775	72
821.500990496693	82
821.5195180089	78
821.538045730033	94
821.556573660635	92
821.575101800343	112
821.59363014934	104
821.612158707625	70
821.630687474835	55
821.649216451515	54
821.66774563712	59
821.686275032195	65
821.704804636196	63
821.723334449666	65
821.741864472243	96
821.760394704108	64
821.778925144898	71
821.797455795159	92
821.815986654526	97
821.834517723182	54
821.853049000944	48
821.871580487995	69
821.890112184153	85
821.908644089599	85
821.927176204152	64
821.945708527993	58
821.964241061123	41
821.982773803178	55
822.001306754703	93
822.019839915154	82
822.038373285074	71
822.056906864102	112
822.075440652418	95
822.093974649841	101
822.112508856552	86
822.131043272189	72
822.149577897296	102
822.16811273151	57
822.186647775013	55
822.205183027622	53
822.223718489702	65
822.242254160707	70
822.260790041	71
822.279326130583	62
822.297862429091	57
822.316398937069	79
822.334935654154	68
822.353472580527	107
822.372009715826	95
822.390547060596	108
822.409084614473	95
822.427622377638	71
822.44616034991	97
822.464698531471	94
822.483236922139	61
822.501775522096	106
822.52031433116	78
822.538853349695	97
822.557392577155	94
822.575932013903	82
822.594471659759	68
822.613011515086	68
822.631551579519	86
822.650091852878	75
822.668632335708	71
822.687173027645	47
822.70571392887	70
822.724255039203	66
822.742796358825	47
822.761337887554	36
822.779879625572	55
822.798421572697	71
822.816963729292	51
822.835506094814	80
822.854048669624	73
822.872591453542	71
822.89113444693	52
822.909677649244	35
822.928221060847	52
822.946764681738	84
822.965308511737	43
822.983852551026	40
823.002396799421	17
823.020941257106	32
823.039485923897	77
823.058030799978	93
823.076575885167	87
823.095121179826	82
823.113666683411	85
823.132212396284	63
823.150758318266	72
823.169304449718	89
823.187850790096	77
823.206397339763	83
823.224944098719	98
823.243491066782	60
823.262038244135	44
823.280585630595	77
823.299133226345	69
823.317681031202	56
823.336229045529	103
823.354777268783	91
823.373325701326	152
823.391874342976	149
823.410423193916	161
823.428972254145	138
823.447521523481	123
823.466071001925	120
823.48462068984	91
823.503170586681	126
823.521720692811	79
823.540271008231	75
823.558821532758	86
823.577372266574	57
823.59592320968	64
823.614474361712	59
823.633025723215	33
823.651577293825	52
823.670129073543	55
823.688681062732	108
823.707233260848	58
823.725785668252	49
823.744338284764	54
823.762891110748	33
823.781444145657	48
823.799997390038	44
823.818550843345	36
823.837104506122	53
823.855658377826	58
823.874212459001	52
823.892766749102	32
823.911321248675	45
823.929875957355	86
823.948430875324	94
823.966986002402	50
823.985541338587	80
824.004096884244	42
824.022652638826	42
824.041208602699	42
824.05976477586	84
824.07832115813	87
824.096877749689	65
824.115434550357	45
824.133991560313	86
824.152548779378	87
824.171106207732	87
824.189663845377	59
824.208221691947	50
824.226779747988	41
824.245338013138	70
824.263896487577	107
824.282455170943	72
824.30101406378	59
824.319573165906	95
824.338132476959	120
824.356691997483	118
824.375251726934	75
824.393811665856	111
824.412371813705	123
824.430932171025	129
824.449492737271	82
824.468053512989	72
824.486614497815	90
824.50517569193	87
824.523737094972	59
824.542298707486	67
824.560860529108	108
824.579422560019	82
824.597984800039	99
824.616547249348	105
824.635109907766	93
824.653672775474	64
824.67223585229	47
824.690799138395	36
824.709362633609	41
824.727926338113	60
824.746490251906	73
824.765054374627	61
824.783618706819	97
824.802183248119	58
824.820747998709	44
824.839312958407	56
824.857878127395	74
824.87644350531	59
824.895009092697	42
824.913574889192	51
824.932140894977	70
824.95070710987	38
824.969273534053	46
824.987840167526	70
825.006407010108	92
825.024974061798	67
825.043541322778	90
825.062108793048	54
825.080676472427	44
825.099244361095	60
825.117812458691	63
825.136380765758	72
825.154949281933	51
825.173518007399	65
825.192086941973	60
825.210656085838	66
825.229225438811	69
825.247795001074	71
825.266364772445	44
825.284934753288	67
825.303504943058	83
825.322075342119	67
825.340645950469	104
825.359216767747	75
825.377787794496	48
825.396359030354	78
825.414930475502	94
825.433502129759	95
825.452073993306	120
825.470646065962	106
825.489218347907	94
825.507790838962	103
825.526363539307	52
825.54493644876	49
825.563509567504	72
825.582082895538	69
825.600656432681	92
825.619230178932	58
825.637804134474	38
825.656378299306	62
825.674952673247	70
825.693527256478	60
825.712102048818	55
825.730677050449	57
825.749252261188	78
825.767827681217	90
825.786403310356	74
825.804979148784	55
825.823555196322	79
825.84213145315	40
825.860707919269	88
825.879284594496	66
825.897861478832	65
825.916438572458	53
825.935015875376	56
825.953593387401	47
825.972171108536	59
825.990749039143	70
826.009327178859	52
826.027905527684	46
826.046484085799	55
826.065062853023	35
826.083641829538	49
826.102221015162	50
826.120800410258	62
826.139380014281	57
826.157959827595	88
826.176539850018	114
826.195120081914	90
826.213700522736	63
826.232281172849	65
826.250862032253	96
826.269443100766	141
826.288024378569	94
826.306605865482	80
826.325187561685	67
826.343769466997	104
826.3623515816	128
826.380933905312	154
826.399516438497	104
826.418099180609	76
826.436682132011	90
826.455265292523	113
826.473848662507	115
826.492432241419	88
826.511016029803	78
826.529600027115	80
826.548184233717	76
826.56676864961	76
826.585353274613	66
826.603938108906	31
826.62252315249	59
826.641108405002	56
826.659693866986	35
826.678279538079	66
826.696865418282	58
826.715451507957	41
826.73403780656	43
826.752624314454	55
826.771211031456	66
826.789797957932	52
826.808385093335	36
826.826972438211	35
826.845559992015	63
826.864147755291	56
826.882735727494	57
826.901323909171	49
826.919912299775	42
826.938500899852	48
826.957089709038	46
826.975678727515	48
826.99426795492	87
827.012857391797	99
827.031447037966	91
827.050036893062	62
827.06862695745	73
827.087217231128	53
827.105807713916	60
827.124398405996	46
827.142989307184	51
827.161580417663	56
827.180171737253	81
827.198763266133	86
827.217355004304	71
827.235946951403	76
827.254539107976	111
827.273131473657	135
827.29172404863	115
827.310316832531	127
827.328909825904	142
827.347503028387	171
827.366096440162	207
827.384690061228	178
827.403283891221	216
827.421877930688	217
827.440472179082	182
827.459066636949	141
827.477661303744	161
827.496256180012	132
827.51485126539	147
827.53344656006	142
827.552042063657	137
827.570637776727	115
827.589233698907	67
827.607829830378	67
827.626426170959	86
827.645022720831	89
827.663619479813	76
827.682216448087	77
827.70081362547	72
827.719411012144	84
827.73800860811	75
827.756606413004	49
827.775204427371	57
827.793802650848	88
827.812401083435	51
827.830999725313	52
827.849598576483	65
827.868197636762	78
827.886796906333	51
827.905396385014	46
827.923996072986	63
827.942595969886	54
827.961196076443	34
827.979796391926	42
827.998396916701	57
828.016997650586	62
828.035598593763	59
828.054199746231	105
828.072801107627	106
828.091402678497	84
828.110004458477	72
828.128606447748	39
828.147208646129	64
828.165811053802	97
828.184413670403	79
828.203016496477	75
828.221619531662	66
828.240222776138	61
828.258826229724	60
828.277429892784	85
828.296033764772	81
828.314637846051	100
828.333242136441	108
828.351846636122	132
828.370451344914	158
828.389056263179	143
828.407661390554	123
828.426266726857	114
828.444872272634	123
828.463478027521	120
828.4820839917	105
828.500690164988	109
828.519296547569	85
828.53790313926	76
828.556509940243	75
828.575116950517	70
828.593724169902	36
828.612331598397	58
828.630939236184	75
828.649547083081	106
828.668155139452	67
828.68676340475	46
828.705371879341	51
828.723980563224	80
828.742589456218	88
828.761198558503	66
828.779807869898	50
828.798417390586	76
828.817027120383	58
828.835637059655	30
828.854247207855	43
828.872857565347	47
828.891468131949	48
828.910078907843	39
828.928689892848	56
828.947301087327	47
828.965912490733	44
828.984524103615	46
829.003135925424	52
829.021747956525	68
829.040360196919	55
829.058972646423	82
829.077585305401	100
829.096198173308	81
829.114811250507	57
829.133424536816	51
829.152038032417	81
829.170651737129	79
829.189265651133	54
829.207879774429	46
829.226494106836	87
829.245108648352	78
829.263723399344	96
829.282338359263	54
829.300953528658	99
829.31956890698	94
829.338184494777	95
829.356800291502	133
829.375416297701	130
829.394032513011	121
829.412648937432	103
829.431265571145	118
829.449882413968	124
829.468499466266	153
829.487116727492	128
829.50573419801	119
829.524351877821	94
829.542969766743	110
829.561587864775	120
829.580206172282	99
829.598824688717	52
829.617443414627	45
829.636062349465	71
829.654681493778	74
829.673300847201	66
829.691920409735	63
829.710540181561	79
829.72916016268	94
829.74778035291	77
829.76640075225	24
829.785021361065	37
829.803642178808	39
829.822263206026	44
829.840884442173	52
829.859505887612	44
829.878127542344	73
829.896749406187	83
829.915371479322	48
829.933993761751	35
829.952616253107	55
829.971238953939	66
829.989861863698	32
830.008484982933	44
830.027108311279	51
830.045731848918	42
830.064355595666	43
830.082979551708	146
830.101603716861	87
830.120228091124	53
830.138852674863	55
830.157477467529	58
830.176102469671	60
830.194727680742	37
830.213353101287	56
830.231978730944	64
830.250604569711	63
830.269230617771	83
830.287856875124	64
830.306483341587	69
830.325110017162	56
830.343736902029	87
830.36236399619	96
830.380991299461	90
830.399618812025	85
830.418246533883	133
830.436874464668	139
830.45550260493	133
830.474130954119	114
830.492759512785	115
830.511388280378	124
830.530017257447	99
830.548646443627	83
830.5672758391	88
830.585905443502	73
830.604535257379	53
830.623165280367	25
830.641795512648	41
830.66042595404	34
830.679056604725	34
830.697687464521	60
830.716318533611	51
830.734949811811	30
830.753581299305	60
830.772212996091	63
830.790844901807	125
830.809477016998	63
830.8281093413	69
830.846741874713	97
830.865374617419	74
830.884007569419	57
830.902640730529	42
830.921274100933	64
830.939907680448	34
830.958541469256	26
830.977175466993	30
830.995809674388	60
831.014444090712	59
831.033078716329	53
831.051713551057	61
831.070348595079	70
831.088983848212	48
831.107619310638	47
831.126254982358	72
831.144890863188	39
831.163526953312	75
831.182163252548	80
831.200799761077	76
831.219436478534	67
831.238073405468	53
831.256710541512	70
831.27534788685	78
831.2939854413	49
831.312623205225	56
831.331261178079	82
831.349899360227	119
831.368537751486	185
831.387176352038	252
831.405815161884	208
831.424454180842	198
831.443093409092	139
831.461732846455	114
831.48037249311	110
831.499012348695	131
831.517652413938	114
831.536292687928	131
831.554933171576	105
831.573573864153	86
831.592214766024	45
831.610855877006	49
831.629497197282	25
831.648138726669	46
831.66678046535	48
831.685422413324	53
831.70406457041	26
831.722706936608	40
831.741349512281	36
831.759992296884	54
831.778635290963	38
831.797278494153	78
831.815921906454	64
831.83456552805	39
831.853209358757	30
831.871853398757	22
831.890497647869	36
831.909142106275	83
831.927786773793	41
831.946431650787	65
831.96507673671	62
831.983722031926	58
832.002367536255	96
832.021013250059	73
832.039659172793	50
832.058305305003	73
832.076951646142	78
832.095598196758	68
832.114244956485	68
832.132891925324	37
832.151539103457	63
832.170186490701	57
832.18883408724	60
832.207481893072	48
832.226129908016	59
832.244778132072	51
832.263426565604	74
832.282075208065	78
832.300724059821	53
832.319373120871	63
832.338022391032	114
832.356671870487	327
832.375321559054	874
832.393971456915	1916
832.412621563888	2913
832.431271880155	3192
832.449922405716	2881
832.468573140389	2337
832.487224084174	1653
832.505875237252	1214
832.524526599625	744
832.54317817111	500
832.561829951707	326
832.58048194178	206
832.599134140783	169
832.617786549262	135
832.636439166671	160
832.655091993556	130
832.673745029371	130
832.692398274662	110
832.711051728883	149
832.72970539258	69
832.74835926539	62
832.767013347311	113
832.785667638527	100
832.804322139037	77
832.822976848659	54
832.841631767575	80
832.860286895604	112
832.878942232926	78
832.897597779361	105
832.91625353509	59
832.934909499931	52
832.953565674066	42
832.972222057313	31
832.990878649855	61
833.009535451691	72
833.028192462457	76
833.0468496827	67
833.065507112054	44
833.084164750704	70
833.102822598282	39
833.121480655338	49
833.140138921688	50
833.158797396968	49
833.177456081725	75
833.196114975411	60
833.214774078575	78
833.233433390668	84
833.252092912238	125
833.270752642921	101
833.289412582715	111
833.308072731804	146
833.326733090188	95
833.345393657501	115
833.364054434291	163
833.382715420194	357
833.401376615391	654
833.420038019701	959
833.438699633305	1081
833.457361456021	945
833.476023488032	696
833.494685729338	569
833.513348179574	410
833.532010839286	301
833.550673707929	181
833.569336786049	118
833.588000073281	105
833.606663569807	102
833.625327275264	100
833.643991190198	85
833.662655314244	82
833.681319647585	89
833.699984190038	84
833.718648941786	84
833.737313902647	62
833.755979072802	32
833.77464445207	44
833.793310040632	54
833.811975838307	46
833.830641845277	68
833.849308061541	80
833.867974486918	75
833.886641121408	70
833.905307965192	65
833.923975018272	76
833.942642280463	40
833.96130975195	52
833.979977432549	42
833.998645322444	25
834.01731342145	65
834.035981729752	63
834.054650247166	45
834.073318973875	51
834.091987909697	57
834.110657054813	53
834.129326409042	70
834.147995972749	87
834.166665745386	63
834.185335727318	67
834.204005918545	54
834.222676318885	52
834.241346928519	67
834.260017747266	72
834.278688775309	76
834.297360012463	44
834.316031458914	115
834.334703114476	71
834.353374979334	97
834.372047053305	106
834.39071933657	169
834.409391828949	255
834.428064530805	264
834.446737441591	222
834.465410561672	196
834.484083891049	171
834.502757429539	168
834.521431177323	141
834.540105134221	127
834.558779300413	111
834.577453675719	144
834.596128260319	129
834.614803054033	108
834.633478057041	91
834.652153269163	80
834.67082869058	107
834.689504321292	72
834.708180161117	44
834.726856210055	55
834.745532468288	49
834.764208935816	48
834.782885612458	27
834.801562498394	64
834.820239593444	51
834.838916897606	54
834.857594411247	80
834.876272134	96
834.894950065867	71
834.913628207028	50
834.932306557303	55
834.950985117056	78
834.969663885739	82
834.988342863717	64
835.007022050808	65
835.025701447378	40
835.044381052878	49
835.063060867856	48
835.081740891765	56
835.100421124969	40
835.119101567468	57
835.137782219081	47
835.156463079989	44
835.175144150193	51
835.19382542951	67
835.212506917939	35
835.231188615665	59
835.249870522503	70
835.26855263882	66
835.287234964067	79
835.30591749861	72
835.324600242449	108
835.343283195401	132
835.361966357465	146
835.380649729008	148
835.399333309482	101
835.418017099434	121
835.436701098316	121
835.455385306677	105
835.474069724151	119
835.492754350738	89
835.511439186621	73
835.5301242318	67
835.548809486092	101
835.567494949497	61
835.586180622381	38
835.604866504195	55
835.623552595488	60
835.642238895711	49
835.66092540523	51
835.679612124045	64
835.698299051973	52
835.716986189197	65
835.735673535718	69
835.754361091168	62
835.773048856097	35
835.79173683014	43
835.810425013296	32
835.829113405748	45
835.847802007496	43
835.866490818357	46
835.885179838514	63
835.903869067784	93
835.922558506351	83
835.941248154031	41
835.959938011007	57
835.978628077096	77
835.997318352481	50
836.01600883698	58
836.034699530775	56
836.053390433866	46
836.072081545887	67
836.090772867388	64
836.109464398001	73
836.128156137911	72
836.146848086935	76
836.165540245072	92
836.184232612505	58
836.202925189234	49
836.22161797526	42
836.240310970215	49
836.259004174651	35
836.277697588016	84
836.296391210861	92
836.31508504282	220
836.333779084074	539
836.35247333426	1042
836.371167793924	1418
836.389862462702	1429
836.408557340776	1247
836.427252427781	981
836.445947724265	661
836.464643229863	459
836.483338944757	375
836.502034868765	259
836.520731002069	205
836.539427344487	135
836.5581238962	130
836.576820657211	88
836.595517627335	72
836.614214806573	64
836.632912195107	71
836.651609792937	44
836.670307599882	32
836.689005616122	57
836.707703841294	54
836.726402275945	68
836.745100919709	61
836.76379977277	55
836.782498834945	47
836.801198106416	40
836.819897587001	78
836.838597276883	55
836.857297175878	31
836.875997284353	47
836.894697601758	47
836.91339812846	55
836.932098864459	51
836.950799809572	65
[truncated: 106,069 more rows]
