# Supplementary material for: Identifying Archaeological Bone via Non-Destructive ZooMS and the Materiality of Symbolic Expression: Examples from Iroquoian Bone Points
Source: Sci Rep. 2019 Jul 30;9:11027. doi: 10.1038/s41598-019-47299-x (PMC6667708; doi:10.1038/s41598-019-47299-x)
Supplement: Supplementary file 2 — Supplementary Datafiles [file 41598_2019_47299_MOESM2_ESM.zip › McGrath et al Supplementary Datafiles/Data set S2_ForcedBagSpectra/DR-1662s_FORCED_2.txt]

800.063285107979	66
800.081569842331	51
800.099854785798	65
800.118139938732	79
800.136425300604	69
800.154710871767	54
800.172996652221	38
800.191282641614	84
800.209568840651	89
800.227855248625	84
800.246141865891	114
800.264428692272	105
800.28271572812	94
800.301002972907	90
800.319290427161	84
800.337578090353	130
800.355865962837	141
800.374154044788	133
800.392442335677	130
800.410730835858	169
800.42901954533	111
800.447308464093	140
800.465597591795	115
800.483886928964	115
800.502176475248	87
800.520466230823	108
800.538756195514	118
800.557046369319	99
800.575336752591	62
800.593627344979	58
800.611918146658	80
800.630209157276	76
800.648500377361	96
800.666791806561	99
800.685083445229	77
800.703375292835	99
800.721667349733	66
800.739959615746	60
800.75825209105	64
800.776544775645	62
800.794837669356	66
800.813130772534	55
800.831424084651	70
800.849717606059	83
800.868011336759	117
800.886305276574	88
800.90459942568	58
800.922893784078	48
800.941188351415	75
800.959483128219	112
800.977778114138	95
800.996073309173	59
801.014368713675	50
801.032664327293	66
801.050960150026	97
801.06925618205	106
801.087552423366	67
801.105848873797	58
801.124145533519	94
801.142442402357	93
801.160739480486	121
801.179036767907	77
801.197334264443	59
801.215631970271	94
801.233929885214	60
801.252228009448	94
801.270526342798	128
801.28882488544	112
801.307123637196	55
801.325422598245	94
801.343721768585	97
801.36202114804	146
801.380320736964	149
801.398620534826	185
801.416920541981	185
801.435220758426	161
801.453521183988	151
801.471821818841	151
801.490122662809	152
801.508423716069	153
801.526724978444	159
801.545026450288	141
801.563328131071	100
801.581630021322	98
801.599932120512	75
801.61823442917	95
801.636536946944	85
801.654839674009	107
801.673142610013	77
801.691445755663	100
801.709749110251	76
801.728052673954	71
801.746356447127	76
801.764660429414	90
801.782964620993	77
801.801269021688	88
801.819573631675	94
801.837878450778	82
801.856183479172	67
801.874488716859	122
801.89279416366	135
801.911099819578	98
801.929405684787	90
801.947711759465	73
801.966018043082	73
801.984324535992	81
802.002631238016	93
802.020938149509	73
802.039245269942	83
802.057552599843	71
802.075860138859	89
802.094167887168	99
802.112475844416	67
802.130784011132	119
802.149092386964	114
802.167400972089	87
802.185709766505	104
802.204018769861	130
802.222327982685	105
802.240637404625	87
802.258947035857	73
802.277256876205	108
802.295566925845	110
802.313877184778	117
802.332187652649	115
802.35049832999	141
802.368809216446	168
802.387120312194	192
802.405431617058	161
802.423743131391	147
802.442054854663	175
802.460366787228	200
802.478678929085	139
802.496991280058	142
802.515303840323	89
802.533616609704	106
802.551929588377	110
802.570242776343	140
802.588556173424	92
802.606869779798	45
802.625183595288	61
802.64349762007	93
802.661811854145	78
802.680126297159	99
802.698440949642	80
802.716755811241	83
802.735070882132	77
802.753386162139	125
802.771701651439	88
802.790017350031	91
802.80833325774	75
802.826649374741	69
802.844965700857	64
802.863282236267	82
802.881598980792	103
802.89991593461	71
802.91823309772	57
802.936550469947	44
802.954868051466	57
802.973185842101	92
802.991503842029	86
803.009822051072	93
803.028140469585	69
803.046459097038	91
803.06477793396	124
803.083096979821	121
803.101416234975	154
803.119735699598	153
803.138055373161	105
803.156375256016	128
803.174695348164	88
803.193015649429	132
803.211336159985	111
803.229656879835	79
803.247977808625	75
803.266298946883	97
803.284620294258	140
803.302941850926	156
803.32126361671	114
803.339585591786	124
803.357907776156	131
803.376230169642	166
803.39455277242	204
803.412875584315	208
803.431198605503	194
803.449521835807	149
803.467845275404	135
803.486168924293	149
803.504492782123	101
803.522816849422	100
803.541141125837	79
803.559465611722	90
803.577790306546	79
803.596115210664	69
803.614440324074	74
803.632765646601	64
803.651091178421	85
803.669416919357	83
803.687742869586	86
803.706069028931	74
803.724395397747	86
803.742721975501	84
803.761048762726	73
803.77937575889	81
803.797702964525	78
803.816030379275	108
803.834358003319	72
803.852685836302	89
803.871013878932	69
803.889342130502	70
803.907670591188	65
803.925999261344	100
803.944328140616	61
803.962657229182	26
803.980986526864	52
803.999316033839	47
804.017645749931	83
804.035975675316	59
804.054305809817	63
804.072636153612	89
804.0909667067	66
804.109297468904	46
804.127628440402	55
804.145959621193	85
804.164291011101	99
804.182622610125	66
804.200954418619	67
804.219286436053	125
804.237618662958	126
804.255951098979	123
804.274283744116	102
804.292616598547	100
804.310949662094	109
804.329282935112	125
804.347616417246	107
804.365950108497	118
804.384284009041	144
804.402618118879	89
804.420952437833	101
804.439286966081	129
804.457621703446	146
804.475956649927	126
804.494291805878	129
804.512627170947	119
804.530962745308	101
804.549298528787	119
804.567634521559	82
804.585970723448	91
804.60430713463	81
804.622643754929	99
804.640980584698	61
804.659317623408	36
804.677654871411	70
804.695992328707	40
804.714329995121	67
804.732667871005	78
804.751005955829	84
804.769344250123	134
804.787682753357	119
804.806021466062	90
804.824360387707	48
804.842699518822	42
804.861038859055	60
804.879378408404	75
804.897718167223	102
804.916058134983	82
804.934398312214	65
804.952738698561	63
804.971079294025	60
804.989420098783	48
805.007761112834	79
805.026102336003	78
805.044443768466	102
805.062785410222	87
805.081127260918	81
805.099469321085	75
805.11781159037	72
805.136154068947	85
805.154496756642	82
805.172839653631	73
805.191182759914	75
805.209526075314	117
805.22786959983	101
805.246213333818	120
805.264557276746	92
805.282901428967	89
805.30124579066	85
805.319590361293	87
805.337935141219	132
805.35628013044	111
805.374625328955	154
805.392970736409	143
805.411316353335	179
805.429662179378	197
805.448008214538	133
805.466354458992	84
805.48470091274	80
805.503047575782	97
805.521394447765	77
805.539741529219	74
805.558088819789	114
805.576436319654	74
805.594784028636	86
805.613131946912	91
805.631480074305	87
805.649828410993	42
805.668176956974	108
805.686525711896	118
805.704874676289	130
805.7232238498	75
805.741573232781	84
805.759922824703	99
805.778272625919	104
805.796622636429	71
805.814972856056	105
805.833323284978	123
805.851673923017	124
805.870024770351	106
805.888375826801	75
805.906727092723	71
805.925078567586	71
805.943430251919	93
805.961782145193	78
805.980134247939	98
805.998486559802	67
806.016839080782	79
806.035191811056	78
806.053544750625	75
806.071897899311	72
806.090251257292	74
806.108604824567	95
806.12695860096	98
806.145312586647	63
806.163666781274	78
806.18202118555	118
806.200375798766	77
806.218730621277	96
806.237085652905	118
806.255440893828	127
806.273796344046	130
806.29215200338	160
806.31050787201	139
806.328863949757	158
806.347220236975	145
806.365576733134	215
806.383933438765	205
806.402290353336	205
806.420647477379	225
806.439004810362	169
806.45736235264	187
806.475720104389	162
806.49407806508	128
806.512436235241	144
806.530794614344	132
806.549153202918	101
806.56751200061	85
806.585871007596	72
806.604230223523	101
806.622589648922	85
806.640949283438	72
806.659309127249	90
806.677669180355	75
806.696029442402	90
806.71438991392	53
806.732750594556	74
806.751111484487	38
806.769472583536	74
806.787833892056	75
806.806195409517	110
806.824557136273	83
806.842919072324	79
806.861281217493	67
806.879643571956	69
806.898006135538	70
806.916368908413	86
806.934731890585	97
806.953095081873	70
806.97145848228	76
806.989822092159	77
807.008185911155	74
807.026549939269	89
807.044914176679	110
807.063278623383	108
807.081643279205	99
807.100008144322	110
807.118373218557	77
807.136738502087	64
807.155103994912	101
807.173469696854	166
807.191835608092	162
807.210201728448	116
807.228568057922	94
807.246934596868	123
807.265301344932	127
807.283668302291	129
807.30203546859	170
807.320402844363	233
807.338770429252	270
807.357138223615	315
807.375506226918	310
807.393874439516	286
807.41224286141	244
807.430611492421	187
807.448980332728	169
807.467349382153	159
807.485718640873	109
807.50408810871	91
807.522457786021	117
807.540827672272	128
807.559197767996	129
807.57756807266	130
807.595938586797	100
807.614309310052	93
807.632680242426	118
807.651051384271	80
807.669422735058	92
807.687794295317	76
807.706166064517	63
807.72453804319	101
807.742910230981	99
807.761282628067	107
807.779655234271	111
807.798028049771	63
807.816401074389	72
807.834774308302	44
807.853147751511	93
807.871521403838	67
807.88989526546	57
807.908269336201	70
807.926643616237	77
807.945018105391	117
807.963392803841	96
807.981767711586	82
808.00014282845	72
808.018518154609	69
808.036893689887	78
808.055269434459	93
808.073645388151	63
808.092021551315	85
808.11039792342	79
808.128774504998	100
808.147151295517	82
808.165528295508	84
808.183905504619	61
808.202282922847	76
808.220660550372	88
808.239038387191	123
808.257416433129	120
808.275794688363	118
808.294173152893	147
808.312551826541	120
808.330930709307	118
808.349309801369	201
808.367689102904	196
808.386068613381	205
808.404448332975	217
808.422828262043	191
808.441208400229	222
808.459588747711	204
808.477969304311	119
808.496350070208	91
808.514731045222	101
808.53311222971	95
808.551493623139	122
808.569875225864	99
808.588257037885	76
808.606639059024	60
808.625021289459	82
808.643403729013	90
808.66178637804	83
808.680169236008	73
808.698552303449	46
808.716935579832	77
808.735319065687	102
808.753702760485	68
808.772086664755	63
808.790470778144	76
808.808855100829	99
808.827239632633	88
808.845624373732	102
808.864009324128	53
808.882394483465	59
808.900779852275	80
808.919165430204	61
808.937551217429	97
808.955937213773	55
808.974323419412	55
808.992709834348	70
809.011096458226	63
809.029483291576	93
809.047870334045	101
809.066257585989	76
809.084645046873	53
809.103032717053	66
809.121420596352	107
809.139808685125	82
809.158196982839	116
809.176585490027	94
809.194974206156	98
809.213363131581	87
809.23175226648	83
809.25014161032	89
809.268531163634	104
809.286920925889	119
809.305310897618	135
809.323701078289	300
809.342091468433	437
809.360482067696	549
809.378872876256	709
809.397263893934	767
809.415655120908	683
809.434046557002	477
809.452438202392	456
809.470830057078	355
809.489222120883	319
809.507614393984	172
809.526006876205	177
809.544399567721	198
809.562792468357	153
809.581185578289	87
809.599578897518	103
809.617972425865	105
809.636366163509	114
809.654760110272	85
809.673154266332	94
809.691548631688	82
809.709943206162	66
809.728337989934	66
809.746732982824	59
809.765128185012	71
809.783523596318	77
809.80191921692	45
809.820315046642	65
809.838711085838	65
809.857107333975	54
809.875503791586	68
809.893900458317	82
809.912297334344	99
809.930694419313	100
809.949091713755	72
809.967489217318	74
809.985886930176	66
810.004284852154	76
810.022682983428	111
810.041081324	109
810.05947987369	76
810.077878632677	97
810.096277600783	64
810.114676778186	102
810.133076164708	82
810.151475760705	94
810.169875565643	113
810.188275579878	69
810.206675803409	75
810.22507623606	99
810.243476878008	103
810.261877729075	110
810.280278789616	92
810.298680059099	121
810.317081538057	137
810.335483225956	230
810.35388512333	349
810.372287229823	293
810.390689545435	376
810.409092070344	368
810.42749480455	366
810.445897748053	326
810.464300900498	268
810.482704262417	208
810.501107833456	138
810.519511613791	117
810.537915603246	135
810.556319801998	121
810.574724209869	67
810.59312882686	89
810.611533653325	119
810.62993868891	113
810.648343933792	78
810.666749387793	84
810.685155051092	74
810.703560923509	82
810.721967005402	85
810.740373296236	74
810.758779796367	70
810.777186505796	87
810.795593424344	55
810.814000552189	48
810.832407889154	81
810.850815435593	66
810.869223190974	80
810.887631155831	89
810.906039329629	49
810.924447712901	77
810.942856305116	93
810.961265106806	50
810.979674117615	78
810.998083337722	60
811.016492766948	43
811.034902405471	51
811.053312253114	43
811.071722310054	50
811.090132576291	79
811.108543051649	76
811.126953736303	70
811.145364630077	60
811.163775733149	76
811.182187045517	75
811.200598566828	90
811.219010297614	117
811.237422237519	113
811.255834386722	128
811.274246745222	112
811.292659312842	97
811.311072089582	126
811.329485075797	149
811.347898270954	180
811.366311675408	173
811.38472528916	137
811.403139112031	134
811.421553144378	177
811.439967385667	130
811.458381836431	106
811.476796496137	122
811.495211365318	130
811.513626443441	96
811.53204173104	74
811.550457227759	95
811.568872933597	92
811.58728884891	87
811.605704973166	82
811.624121306897	92
811.642537849748	112
811.660954601897	98
811.679371563165	74
811.697788733731	48
811.716206113417	109
811.734623702401	71
811.753041500504	52
811.771459507906	88
811.789877724604	84
811.808296150424	64
811.82671478554	38
811.845133629777	41
811.863552683311	46
811.881971945965	72
811.900391418095	51
811.918811099167	62
811.937230989714	84
811.955651089204	77
811.974071398169	71
811.992491916255	71
812.01091264346	75
812.029333580141	69
812.047754725765	80
812.066176080863	95
812.084597644905	98
812.103019418421	77
812.121441401058	59
812.139863592815	81
812.158285994048	78
812.176708604223	93
812.195131423874	81
812.213554452645	87
812.231977690713	107
812.250401137725	139
812.268824794389	105
812.287248659819	82
812.305672734901	138
812.324097018927	142
812.34252151225	127
812.360946214871	166
812.379371126435	140
812.397796247475	157
812.416221577812	203
812.43464711727	172
812.453072865848	170
812.471498823724	159
812.489924990898	136
812.508351367192	95
812.526777952785	114
812.545204747498	107
812.563631751509	98
812.582058964818	120
812.600486387247	104
812.618914018797	105
812.637341859822	107
812.655769909968	47
812.674198169235	63
812.692626637799	98
812.711055315662	96
812.729484202645	82
812.747913298749	53
812.766342604328	49
812.784772119028	51
812.803201843026	65
812.821631775967	54
812.840061918562	59
812.858492269922	55
812.876922830935	77
812.895353600891	102
812.913784580146	106
812.932215768521	80
812.950647166194	48
812.969078773165	61
812.987510589257	54
813.005942614826	52
813.024374849337	72
813.042807293146	92
813.061239946076	74
813.079672808482	62
813.098105879831	53
813.116539160656	73
813.134972650601	93
813.153406349668	69
813.17184025821	65
813.190274375696	86
813.208708702657	109
813.227143238562	84
813.245577983942	69
813.264012938444	112
813.282448102066	100
813.300883474986	113
813.319319057205	102
813.337754848545	102
813.356190849183	97
813.37462705912	114
813.393063478178	119
813.411500106534	106
813.429936944011	117
813.448373990786	127
813.466811246682	115
813.485248711877	104
813.503686386192	137
813.522124269807	126
813.54056236272	115
813.559000664753	81
813.577439176086	90
813.595877896717	113
813.614316826468	84
813.632755965341	80
813.65119531369	84
813.669634870982	125
813.688074637751	66
813.70651461364	81
813.724954798651	110
813.74339519296	70
813.761835796568	71
813.780276609297	56
813.798717631325	64
813.817158862473	71
813.835600302921	84
813.854041952667	85
813.872483811534	117
813.8909258797	86
813.909368156987	87
813.927810643394	44
813.946253339279	40
813.964696244285	98
813.983139358589	50
814.001582682015	79
814.020026214739	70
814.038469956584	92
814.056913907729	82
814.075358068172	68
814.093802437736	42
814.112247016422	77
814.130691804406	79
814.149136801867	107
814.167582008272	72
814.186027423975	111
814.2044730488	113
814.222918883101	122
814.241364926346	144
814.259811179067	104
814.278257640732	82
814.296704311874	104
814.315151192136	89
814.33359828152	102
814.352045580382	144
814.370493088186	160
814.388940805467	122
814.40738873187	119
814.425836867571	136
814.444285212394	157
814.462733766516	172
814.481182529759	150
814.499631502302	90
814.518080683966	104
814.536530074928	72
814.55497967519	71
814.573429484396	80
814.591879503256	74
814.61032973106	92
814.628780168163	94
814.647230814388	84
814.665681669911	106
814.684132734734	75
814.702584008678	80
814.721035491922	82
814.739487184287	97
814.757939085951	84
814.776391196736	79
814.794843516999	73
814.813296046206	87
814.831748784889	73
814.850201732694	86
814.86865488962	93
814.887108255846	69
814.905561831193	84
814.924015616018	95
814.942469609786	65
814.960923813032	65
814.979378225398	59
814.997832847065	96
815.016287677674	47
815.034742717762	71
815.05319796697	67
815.071653425657	86
815.090109093287	102
815.108564970038	67
815.127021056267	80
815.145477351617	78
815.163933856267	63
815.182390570038	96
815.200847493109	83
815.21930462548	68
815.237761966972	132
815.256219517586	116
815.274677277677	84
815.293135246712	115
815.311593425046	106
815.330051812859	117
815.348510409614	96
815.36696921567	72
815.385428231025	117
815.403887455502	173
815.422346889278	120
815.440806532354	172
815.459266384374	177
815.477726445871	180
815.496186716491	156
815.51464719641	106
815.53310788545	91
815.551568783791	83
815.570029891431	81
815.588491208015	53
815.606952734076	49
815.62541446926	98
815.643876413921	72
815.662338567526	90
815.680800930431	97
815.699263502458	100
815.717726283784	93
815.736189274411	88
815.754652474159	96
815.773115883207	82
815.791579501377	40
815.810043329025	42
815.828507365617	73
815.846971611686	72
815.8654360667	86
815.883900731191	87
815.902365604626	88
815.92083068754	43
815.939295979575	76
815.957761480732	81
815.976227191367	77
815.994693110946	83
816.013159240003	75
816.031625578182	44
816.050092125661	73
816.068558882262	88
816.087025848164	73
816.105493023187	75
816.123960407331	90
816.142428000955	123
816.1608958037	112
816.179363815745	105
816.197832036913	67
816.21630046738	131
816.23476910697	108
816.25323795586	92
816.271707013871	88
816.290176281183	125
816.308645757795	71
816.327115443529	101
816.345585338563	107
816.36405544272	104
816.382525756355	74
816.400996278933	154
816.419467010812	181
816.437937951992	114
816.456409102471	108
816.474880461895	103
816.493352030619	91
816.511823808821	97
816.530295795967	73
816.548767992592	84
816.567240398161	74
816.585713013208	84
816.604185837199	85
816.622658870669	80
816.641132113261	109
816.659605565154	60
816.678079226168	92
816.696553096483	88
816.715027175921	66
816.733501464658	97
816.751975962697	66
816.770450669857	96
816.788925586318	59
816.807400711901	60
816.825876046785	74
816.844351590969	56
816.862827344275	74
816.881303306704	82
816.899779478433	76
816.918255859463	64
816.936732449615	58
816.955209249246	50
816.973686257821	76
816.992163475875	139
817.010640902873	91
817.02911853935	106
817.047596384771	115
817.066074439671	76
817.084552703693	98
817.103031176837	95
817.121509859461	95
817.139988751029	92
817.158467852075	82
817.176947162066	76
817.195426681536	84
817.213906410128	94
817.232386348021	73
817.250866495037	72
817.269346851353	78
817.287827416791	97
817.306308191531	136
817.324789175571	98
817.343270368734	139
817.361751771197	164
817.380233382783	133
817.39871520367	115
817.417197233679	119
817.435679472989	137
817.4541619216	127
817.472644579334	112
817.491127446368	144
817.509610522525	117
817.528093807983	127
817.546577302564	113
817.565061006624	118
817.583544919628	139
817.602029042111	97
817.620513373539	101
817.638997914445	70
817.657482664475	72
817.675967623627	85
817.694452792259	119
817.712938169835	58
817.73142375689	48
817.749909552889	79
817.768395558368	113
817.78688177297	86
817.805368196872	62
817.823854829898	79
817.842341672224	85
817.860828723673	60
817.879315984423	74
817.897803454475	62
817.916291133471	50
817.934779021946	28
817.953267119544	44
817.971755426621	41
817.990243942643	60
818.008732667966	76
818.027221602412	62
818.045710746338	70
818.064200099208	68
818.082689661379	79
818.101179433029	77
818.119669413625	69
818.138159603521	68
818.156650002719	74
818.175140611039	87
818.193631428661	92
818.212122455584	74
818.230613691452	79
818.249105136799	75
818.267596791269	86
818.286088654862	71
818.304580727935	103
818.323073010131	134
818.34156550145	114
818.36005820207	117
818.378551111991	138
818.397044231036	127
818.415537559382	157
818.434031096851	163
818.452524843621	106
818.471018799693	99
818.489512964709	90
818.508007339205	139
818.526501922824	100
818.544996715924	120
818.563491717967	79
818.581986929313	66
818.600482349781	79
818.618977979729	47
818.637473818622	70
818.655969866994	136
818.674466124312	102
818.692962591109	71
818.71145926703	72
818.729956152074	60
818.748453246598	42
818.766950550066	62
818.785448063015	101
818.803945785086	65
818.822443716459	61
818.840941856778	63
818.859440206576	133
818.877938765497	85
818.89643753372	33
818.914936511244	45
818.933435697714	96
818.951935093664	96
818.970434698736	109
818.988934513111	102
819.007434536609	81
819.025934769586	78
819.044435211509	69
819.062935862734	55
819.08143672326	73
819.09993779291	55
819.118439071861	46
819.136940559936	77
819.155442257312	113
819.173944163812	125
819.192446279792	94
819.210948604717	84
819.229451139123	88
819.247953882473	96
819.266456835303	71
819.284959997257	69
819.303463368335	131
819.321966948893	101
819.340470738395	119
819.358974737378	177
819.377478945485	158
819.395983362715	183
819.414487989246	172
819.43299282508	126
819.451497870038	123
819.470003124297	150
819.48850858768	87
819.507014260364	70
819.525520142351	106
819.544026233462	62
819.562532533874	90
819.58103904341	68
819.599545762248	72
819.618052690209	90
819.636559827651	73
819.655067174038	67
819.673574729727	112
819.692082494719	80
819.710590468834	113
819.729098652251	63
819.74760704497	59
819.766115646812	75
819.784624457778	124
819.803133478226	121
819.821642707796	96
819.84015214649	45
819.858661794487	59
819.877171651607	96
819.895681718208	64
819.914191993754	45
819.932702478781	77
819.951213172753	79
819.969724076206	84
819.988235188782	95
820.006746510661	57
820.025258041664	52
820.043769781968	66
820.062281731397	70
820.080793890128	66
820.099306258161	96
820.117818835318	103
820.136331621777	91
820.15484461736	76
820.173357822246	82
820.191871236255	103
820.210384859567	136
820.228898692181	126
820.247412733919	62
820.265926984959	84
820.284441445123	98
820.30295611459	120
820.32147099318	193
820.339986081073	119
820.358501378269	74
820.377016884588	102
820.39553260021	84
820.414048525134	87
820.432564659004	134
820.451081002354	110
820.469597554829	118
820.488114316428	115
820.506631287508	122
820.525148467711	121
820.543665857039	116
820.562183455669	111
820.580701263602	80
820.599219280659	128
820.617737507019	92
820.636255942502	91
820.654774587288	76
820.673293441377	111
820.691812504411	84
820.710331777105	74
820.728851258566	89
820.747370949687	99
820.765890849753	113
820.784410959122	79
820.802931277615	98
820.82145180559	90
820.83997254251	68
820.858493488733	68
820.877014644437	111
820.895536009086	124
820.914057583039	77
820.932579366115	88
820.951101358673	67
820.969623560177	68
820.988145971162	69
821.006668591271	47
821.025191420683	66
821.043714459219	95
821.062237706879	88
821.080761164021	88
821.099284830109	98
821.117808705677	128
821.136332790371	103
821.154857084188	112
821.173381587309	97
821.191906299732	64
821.21043122128	91
821.228956352309	93
821.247481692284	147
821.266007241562	114
821.284533000143	137
821.303058967848	111
821.321585144856	155
821.340111530989	163
821.358638126424	172
821.377164930984	128
821.395691945026	186
821.414219168013	140
821.432746600482	184
821.451274241897	206
821.469802092793	148
821.488330152814	85
821.50685842196	131
821.525386900587	117
821.54391558816	125
821.562444485215	103
821.580973591394	107
821.599502906697	96
821.618032431304	83
821.636562165214	138
821.655092108249	80
821.673622260586	73
821.692152622049	85
821.710683192814	93
821.729213972883	117
821.747744962076	92
821.766276160572	75
821.784807568193	81
821.803339185118	95
821.821871011167	103
821.840403046519	89
821.858935291174	52
821.877467744954	60
821.896000408037	82
821.914533280245	58
821.933066361756	77
821.951599652571	75
821.97013315251	76
821.988666861574	56
822.00720078012	83
822.025734907791	76
822.044269244586	67
822.062803790685	70
822.081338545908	75
822.099873510614	123
822.118408684266	77
822.136944067399	114
822.155479659658	127
822.174015461041	72
822.192551471727	83
822.211087691718	94
822.229624120833	111
822.248160759072	119
822.266697606794	121
822.285234663641	136
822.303771929792	118
822.322309405066	142
822.340847089645	165
822.359384983349	189
822.377923086356	163
822.396461398488	116
822.414999919923	116
822.433538650662	95
822.452077590347	110
822.470616739694	138
822.489156097986	114
822.507695665583	139
822.526235442304	116
822.544775428328	128
822.563315623657	74
822.58185602811	85
822.600396641867	113
822.618937464928	93
822.637478496935	75
822.656019738424	90
822.674561189039	127
822.693102848778	110
822.711644718	99
822.730186796347	104
822.748729083819	132
822.767271580594	81
822.785814286674	65
822.804357201878	80
822.822900326387	99
822.84144366002	88
822.859987202958	107
822.878530955199	110
822.897074916565	97
822.915619087235	93
822.934163466851	76
822.952708056129	115
822.971252854353	81
822.989797861881	79
823.008343078535	66
823.026888504671	58
823.045434139753	81
823.063979984139	95
823.082526038008	75
823.101072300824	88
823.119618772943	117
823.138165454188	115
823.156712344915	113
823.175259444589	107
823.193806753745	119
823.212354272027	94
823.230901999434	109
823.249449936324	88
823.267998082161	105
823.28654643748	86
823.305095001746	98
823.323643775494	126
823.342192758368	180
823.360741950367	140
823.379291351671	213
823.397840962278	174
823.416390782011	167
823.434940811048	155
823.453491049389	184
823.472041496856	156
823.490592153627	153
823.509143019523	106
823.527694094723	105
823.546245379049	111
823.564796872678	117
823.583348575434	93
823.601900487672	77
823.620452608857	106
823.639004939346	100
823.65755747914	93
823.676110228237	63
823.694663186461	94
823.713216353809	95
823.731769730641	45
823.75032331642	90
823.768877111681	82
823.787431116069	70
823.805985329581	85
823.824539752398	76
823.84309438452	84
823.861649225767	82
823.880204276318	89
823.898759535995	89
823.917315004976	97
823.935870683262	58
823.954426570673	58
823.972982667389	80
823.99153897323	82
824.010095488376	69
824.028652212648	132
824.047209146224	119
824.065766289104	90
824.08432364111	72
824.102881202421	87
824.121438972857	71
824.139996952598	55
824.158555141643	90
824.177113539815	75
824.195672147111	91
824.214230963892	102
824.232789989797	95
824.251349224829	99
824.269908669165	85
824.288468322627	89
824.307028185573	124
824.325588257465	175
824.344148538841	140
824.362709029343	152
824.38126972897	100
824.399830637902	123
824.418391756139	133
824.436953083502	122
824.455514620169	118
824.474076365962	96
824.49263832106	112
824.511200485463	135
824.529762858991	155
824.548325441825	110
824.566888233784	85
824.585451235048	106
824.604014445437	136
824.622577865132	145
824.641141494132	94
824.659705332078	99
824.678269379687	70
824.696833636243	48
824.715398102104	49
824.733962777091	76
824.752527661562	72
824.771092754979	91
824.789658057702	92
824.80822356973	72
824.826789290883	61
824.845355221341	70
824.863921361105	67
824.882487709994	93
824.90105426801	87
824.919621035509	105
824.938188012134	101
824.956755198065	91
824.975322592942	75
824.993890197304	91
825.012458010791	56
825.031026033584	115
825.049594265502	96
825.068162706726	65
825.086731357255	93
825.10530021691	92
825.12386928587	64
825.142438563956	76
825.161008051347	96
825.179577747864	77
825.198147653687	76
825.216717768635	99
825.235288092889	111
825.253858626448	149
825.272429369133	128
825.291000321302	126
825.309571482419	131
825.32814285284	118
825.346714432388	150
825.36528622142	138
825.383858219579	128
825.402430426863	107
825.421002843453	93
825.439575469169	124
825.45814830437	112
825.476721348517	112
825.495294602149	133
825.513868064729	109
825.532441736792	108
825.551015617982	120
825.569589708477	131
825.58816400792	111
825.606738517026	101
825.625313235079	56
825.643888162258	77
825.662463298922	90
825.681038644713	83
825.699614199809	112
825.718189964031	130
825.736765937558	90
825.755342120212	82
825.773918512172	82
825.792495113258	48
825.811071923828	64
825.829648943346	73
825.848226172169	64
825.866803610477	88
825.885381257732	76
825.903959114293	60
825.92253717998	76
825.941115455152	128
825.959693939271	91
825.978272632875	96
825.996851535606	70
826.015430647462	64
826.034009968625	89
826.052589499093	95
826.071169238688	89
826.089749187588	82
826.108329345794	66
826.126909712948	74
826.145490289586	90
826.16407107535	65
826.182652070421	84
826.201233274618	78
826.219814688121	121
826.23839631075	110
826.256978142685	138
826.275560183926	145
826.294142434293	171
826.312724893967	118
826.331307562767	122
826.349890441051	119
826.368473528284	113
826.387056824822	98
826.405640330666	132
826.424224045636	139
826.442807969913	126
826.461392103316	90
826.479976446025	118
826.498560997861	116
826.517145759182	132
826.53573072945	122
826.554315909203	101
826.572901298083	129
826.59148689609	128
826.610072703403	111
826.628658720022	86
826.647244945768	42
826.665831380819	75
826.684418024997	72
826.703004878482	38
826.721591941272	60
826.740179213189	92
826.758766694412	77
826.777354384762	90
826.795942284419	91
826.814530393201	69
826.83311871129	80
826.851707238685	92
826.870295975208	144
826.888884921036	67
826.90747407599	77
826.926063440251	52
826.944653013639	63
826.963242796513	43
826.981832788334	76
827.00042298964	104
827.019013399894	95
827.037604019455	93
827.0561948485	92
827.074785886494	68
827.093377133793	63
827.111968590399	76
827.130560256132	100
827.149152131171	55
827.167744215516	91
827.18633650881	128
827.204929011588	109
827.223521723494	125
827.242114644706	67
827.260707775045	80
827.27930111469	92
827.297894663642	131
827.316488421721	178
827.335082389106	207
827.353676565618	246
827.372270951437	293
827.390865546382	269
827.409460350634	301
827.428055364193	263
827.446650586699	249
827.46524601887	231
827.48384165999	195
827.502437510415	121
827.521033569968	144
827.539629838827	91
827.558226316993	123
827.576823004286	121
827.595419900885	121
827.614017006612	122
827.632614321645	106
827.651211845805	125
827.669809579451	119
827.688407522045	111
827.707005674125	95
827.725604035153	56
827.744202605667	71
827.762801385308	44
827.781400374256	73
827.799999572331	86
827.818598979533	96
827.837198596221	101
827.855798421857	114
827.87439845698	81
827.892998701229	46
827.911599154785	74
827.930199817469	96
827.948800689459	68
827.967401770577	87
827.986003061001	57
828.004604560732	108
828.02320626959	96
828.041808187756	101
828.060410315048	82
828.079012651648	71
828.097615197374	118
828.116217952408	86
828.134820916748	75
828.153424090216	101
828.172027472991	87
828.190631064893	77
828.209234866102	77
828.227838876438	110
828.246443096261	97
828.265047525032	99
828.283652163289	129
828.302257010494	102
828.320862067185	141
828.339467332825	151
828.358072807951	216
828.376678492204	218
828.395284385764	189
828.413890488452	206
828.432496800447	209
828.451103321749	218
828.469710051999	217
828.488316991736	167
828.5069241406	148
828.525531498771	128
828.544139066249	136
828.562746842855	132
828.581354828588	98
828.599963023629	103
828.618571427976	125
828.637180041451	85
828.655788864234	102
828.674397896144	79
828.69300713754	50
828.711616587885	66
828.730226247537	62
828.748836116496	99
828.767446194583	119
828.786056481977	98
828.804666978498	133
828.823277684506	129
828.841888599463	123
828.860499723727	79
828.879111057298	52
828.897722600176	83
828.916334352003	64
828.934946313316	85
828.953558483757	75
828.972170863505	69
828.990783452382	74
829.009396250565	70
829.028009257876	91
829.046622474495	53
829.065235900421	88
829.083849535475	101
829.102463379836	94
829.121077433325	67
829.139691696121	71
829.158306168225	78
829.176920849457	87
829.195535739816	95
829.214150839483	97
829.232766148637	79
829.251381666739	98
829.269997394149	85
829.288613330687	79
829.307229476712	99
829.325845831685	116
829.344462396145	116
829.363079169553	110
829.381696152449	115
829.400313344472	143
829.418930745624	207
829.437548356263	128
829.45616617585	155
829.474784204924	148
829.493402443127	163
829.512020890457	110
829.530639547095	122
829.54925841304	86
829.567877488114	96
829.586496772495	108
829.605116266004	107
829.623735968821	140
829.642355880946	133
829.660976002199	87
829.679596332759	95
829.698216872447	100
829.716837621444	80
829.735458579568	77
829.75407974718	62
829.77270112374	48
829.791322709787	56
829.809944504783	36
829.828566509087	57
829.847188722879	55
829.865811145618	29
829.884433777666	61
829.903056619022	68
829.921679669505	49
829.940302929297	75
829.958926398396	77
829.977550076444	55
829.996173963979	86
830.014798060643	78
830.033422366615	63
830.052046881714	106
830.070671606122	94
830.089296539838	122
830.107921682682	78
830.126547034833	60
830.145172595934	58
830.163798366702	51
830.182424346418	103
830.201050535263	98
830.219676933596	95
830.238303541056	119
830.256930357825	82
830.275557383722	117
830.294184618927	137
830.312812063441	97
830.331439717082	79
830.350067579852	126
830.36869565211	167
830.387323933316	137
830.405952423831	105
830.424581123833	100
830.443210032785	112
830.461839151044	112
830.480468478611	138
830.499098015307	149
830.517727761311	149
830.536357716444	106
830.554987880884	93
830.573618254633	85
830.592248837511	102
830.610879629517	89
830.62951063101	80
830.648141841633	96
830.666773261384	66
830.685404890443	53
830.70403672881	57
830.722668776306	61
830.74130103311	59
830.759933499043	83
830.778566174284	44
830.797199058834	50
830.815832152332	34
830.834465455498	76
830.853098967433	54
830.871732689037	95
830.890366619588	100
830.909000759449	101
830.927635108438	55
830.946269666915	49
830.964904434341	88
830.983539411255	86
831.002174597298	45
831.02080999247	57
831.03944559695	53
831.058081410739	72
831.076717433656	60
831.095353665882	92
831.113990107236	43
831.132626757899	48
831.151263617871	80
831.169900686971	72
831.18853796538	75
831.207175452917	91
831.225813149584	90
831.244451055739	81
831.263089171022	83
831.281727495614	86
831.300366029335	80
831.319004772365	62
831.337643724523	108
831.35628288599	99
831.374922256586	123
831.39356183667	144
831.412201625704	177
831.430841624045	220
831.449481831696	172
831.468122248476	123
831.486762874744	143
831.505403709961	104
831.524044754487	103
831.542686008322	97
831.561327471465	119
831.579969143558	135
831.598611024959	110
831.617253115849	73
831.635895415688	37
831.654537925016	71
831.673180643293	104
831.691823571058	100
831.710466707773	93
831.729110053976	110
831.747753609309	115
831.76639737395	99
831.78504134772	94
831.803685530799	86
831.822329923007	100
831.840974524524	50
831.85961933535	90
831.878264355305	108
831.896909584569	123
831.915555022963	126
831.934200670665	122
831.952846527496	83
831.971492593816	64
831.990138869085	61
832.008785353663	91
832.027432047551	96
832.046078950567	56
832.064726063072	71
832.083373384527	75
832.102020915291	81
832.120668655363	112
832.139316604565	83
832.157964763076	73
832.176613130896	87
832.195261707666	72
832.213910493924	84
832.232559489312	113
832.251208694009	93
832.269858107834	81
832.28850773097	65
832.307157563414	110
832.325807604808	178
832.344457855691	387
832.363108315703	789
832.381758985204	1563
832.400409863655	2702
832.419060951234	3588
832.437712248303	3937
832.456363754502	4094
832.475015470009	3706
832.493667394647	3083
832.512319528593	2621
832.530971871848	2081
832.549624424233	1620
832.568277185748	1300
832.586930156751	1038
832.605583336704	762
832.624236725967	577
832.642890324718	423
832.66154413242	312
832.68019814943	219
832.69885237575	162
832.717506811199	132
832.736161455958	162
832.754816309847	138
832.773471373044	126
832.792126645551	94
832.810782127188	95
832.829437817954	94
832.84809371821	90
832.866749827594	78
832.885406146109	83
832.904062673933	96
832.922719411067	78
832.94137635733	75
832.960033512902	94
832.978690877605	56
832.997348451617	118
833.016006234938	101
833.034664227389	79
833.053322429149	119
833.071980840039	146
833.090639460239	127
833.109298289568	122
833.127957328207	94
833.146616576156	102
833.165276033234	115
833.183935699622	116
833.20259557514	119
833.221255659967	127
833.239915953924	142
833.25857645719	137
833.277237169767	132
833.295898091473	108
833.314559222489	142
833.333220562814	182
833.351882112089	275
833.370543870854	451
833.389205838749	730
833.407868015773	1182
833.426530402288	1530
833.445192997932	1566
833.463855802706	1470
833.482518816789	1346
833.501182040183	1186
833.519845472706	944
833.538509114539	829
833.557172965502	694
833.575837025775	527
833.594501295358	387
833.613165773891	254
833.631830461913	198
833.650495359066	154
833.669160465708	157
833.6878257813	142
833.706491306202	145
833.725157040234	143
833.743822983756	92
833.762489136228	90
833.78115549819	88
833.799822069102	73
833.818488849504	92
833.837155839036	115
833.855823037698	63
833.87449044585	81
833.893158062952	79
833.911825889544	80
833.930493925265	89
833.949162170298	91
833.967830624279	102
833.986499287752	82
834.005168160354	49
834.023837242266	58
834.042506533489	113
834.061176033661	96
834.079845743324	40
834.098515662116	68
834.117185790219	71
834.135856127452	97
834.154526674176	92
834.173197429849	80
834.191868394832	117
834.210539568946	146
834.22921095237	134
834.247882545284	85
834.266554347148	108
834.285226358323	106
834.303898578627	126
834.322571008422	135
834.341243647168	153
834.359916495403	187
834.378589552589	233
834.397262819085	272
834.415936295071	325
834.434609980008	307
834.453283874435	378
834.471957977812	367
834.49063229068	281
834.509306812497	282
834.527981543806	257
834.546656484244	218
834.565331633993	174
834.584006992873	146
834.602682560882	108
834.621358338382	87
834.640034325013	92
834.658710520954	78
834.677386926025	68
834.696063540407	67
834.714740363919	89
834.733417396742	78
834.752094638695	103
834.770772089958	134
834.789449750532	120
834.808127620237	69
834.826805699252	61
834.845483987397	65
834.864162484853	61
834.88284119144	80
834.901520107517	73
834.920199232545	36
834.938878567063	37
834.957558110532	72
834.976237863491	59
834.994917825581	88
835.013597996801	72
835.032278377513	69
835.050958967174	68
835.069639766327	107
835.08832077443	94
835.107001992023	65
835.125683418747	80
835.144365054782	106
835.163046899948	87
835.181728954424	72
835.200411218031	54
835.219093690949	102
835.237776373178	110
835.256459264356	65
835.275142365026	83
835.293825674827	75
835.312509194118	86
835.33119292236	67
835.349876859913	126
835.368561006596	167
835.387245362771	117
835.405929927896	121
835.424614702332	134
835.443299686259	169
835.461984879136	156
835.480670281325	121
835.499355892824	121
835.518041713454	138
835.536727743395	102
835.555413982467	82
835.57410043085	95
835.592787088543	152
835.611473955368	117
835.630161031323	97
835.64884831677	76
835.667535811167	63
835.686223515055	37
835.704911428074	58
835.723599550404	52
835.742287881865	74
835.760976422638	105
835.77966517254	97
835.798354131754	80
835.81704330028	51
835.835732677755	47
835.854422264722	46
835.873112060821	77
835.89180206623	52
835.91049228095	47
835.929182704801	35
835.947873337783	88
835.966564180257	93
835.985255231681	133
836.003946492417	73
836.022637962463	67
836.041329641821	71
836.06002153031	77
836.07871362793	79
836.097405935042	84
836.116098451104	71
836.134791176657	80
836.153484111342	73
836.172177255338	68
836.190870608285	81
836.209564170723	58
836.228257942293	73
836.246951923173	57
836.265646113365	109
836.284340512508	136
836.303035121143	208
836.321729938909	393
836.340424965986	762
836.359120202194	1298
836.377815647894	1754
836.396511302544	1917
836.415207166507	1710
836.43390323978	1514
836.452599522004	1124
836.471296013901	844
836.489992714748	629
836.508689624907	592
836.527386744197	423
836.546084072979	256
836.564781610712	212
836.583479357936	212
836.602177314112	155
836.620875479599	137
836.639573854578	85
836.658272438508	115
836.676971231929	95
836.695670234302	107
836.714369446167	82
836.733068866982	106
836.75176849729	96
836.770468336729	55
836.789168385479	53
836.807868643361	59
836.826569110554	95
836.845269786879	67
836.863970672515	66
836.882671767463	64
836.901373071543	38
836.920074584934	97
836.938776307457	104
836.957478239291	81
836.976180380257	68
836.994882730714	64
837.013585290123	86
837.032288058844	75
[truncated: 106,069 more rows]
