# Supplementary material for: Identifying Archaeological Bone via Non-Destructive ZooMS and the Materiality of Symbolic Expression: Examples from Iroquoian Bone Points
Source: Sci Rep. 2019 Jul 30;9:11027. doi: 10.1038/s41598-019-47299-x (PMC6667708; doi:10.1038/s41598-019-47299-x)
Supplement: Supplementary file 2 — Supplementary Datafiles [file 41598_2019_47299_MOESM2_ESM.zip › McGrath et al Supplementary Datafiles/Data set S2_ForcedBagSpectra/DR-1662s_FORCED_3.txt]

800.115918372476	70
800.134205854506	94
800.152493545524	84
800.170781445947	100
800.189069555567	102
800.207357874591	112
800.225646402812	109
800.24393514002	74
800.262224086634	81
800.280513242234	81
800.29880260724	100
800.317092181442	122
800.335381964841	137
800.353671957645	113
800.371962159436	123
800.390252570424	55
800.408543190816	104
800.426834020406	152
800.445125059191	156
800.463416307173	160
800.481707764352	139
800.499999430726	132
800.518291306298	76
800.536583391274	62
800.554875685238	100
800.573168188607	90
800.591460901173	105
800.609753822935	99
800.628046953894	103
800.646340294049	65
800.66463384361	77
800.682927602158	139
800.701221570111	114
800.719515747261	144
800.737810133608	92
800.75610472915	56
800.77439953389	70
800.792694547826	92
800.810989771167	83
800.829285203496	77
800.847580845231	97
800.865876696162	96
800.88417275629	99
800.902469025614	102
800.920765504135	115
800.939062191852	75
800.957359088766	79
800.975656195086	76
800.993953510602	101
801.012251035105	79
801.030548769015	64
801.048846712121	65
801.067144864632	64
801.085443226132	82
801.103741796828	55
801.122040576929	96
801.140339566018	97
801.158638764513	86
801.176938172205	61
801.195237789093	71
801.213537615178	117
801.231837650669	105
801.250137895356	119
801.268438349031	91
801.286739012112	74
801.30503988439	56
801.323340965864	92
801.341642256535	167
801.359943756403	138
801.378245465468	215
801.396547383938	173
801.414849511396	134
801.43315184826	138
801.451454394321	159
801.469757149579	125
801.488060114033	150
801.506363287685	135
801.524666670532	135
801.542970262787	154
801.561274064028	138
801.579578074676	102
801.59788229452	78
801.616186723562	70
801.6344913618	105
801.652796209235	76
801.671101265867	50
801.689406531905	86
801.707712006931	82
801.726017691363	90
801.744323584992	27
801.762629687817	104
801.78093599984	90
801.799242521269	63
801.817549251685	125
801.835856191299	78
801.854163340318	97
801.872470698535	120
801.890778265948	117
801.909086042559	94
801.927394028366	72
801.945702223371	95
801.964010627572	110
801.98231924118	96
802.000628063776	67
802.018937095777	66
802.037246336976	87
802.055555787372	113
802.073865446965	54
802.092175315755	102
802.110485393951	114
802.128795681135	77
802.147106177725	85
802.165416883304	84
802.183727798288	99
802.20203892247	118
802.220350255849	92
802.238661798634	70
802.256973550407	69
802.275285511586	112
802.293597681963	79
802.311910061536	98
802.330222650098	92
802.348535448066	114
802.36684845544	158
802.385161671803	196
802.403475097362	180
802.421788732328	136
802.440102576282	138
802.458416629643	118
802.476730892201	96
802.495045363955	78
802.513360044908	96
802.531674935057	82
802.549990034613	81
802.568305343157	57
802.586620861107	57
802.604936588255	81
802.6232525246	82
802.641568670142	78
802.659885024882	84
802.678201588819	81
802.696518361953	99
802.714835344494	81
802.733152536232	63
802.751469936958	55
802.769787547091	83
802.78810536663	75
802.806423395158	91
802.824741633092	101
802.843060080014	98
802.861378736134	73
802.87969760166	83
802.898016676384	99
802.916335960305	85
802.934655453424	31
802.95297515574	51
802.971295067254	79
802.989615188174	94
803.007935518082	96
803.026256057398	88
803.04457680591	67
803.06289776362	115
803.081218930528	106
803.099540306633	97
803.117861891935	97
803.136183686644	110
803.154505690342	95
803.172827903447	74
803.191150325749	114
803.209472957248	103
803.227795797945	108
803.24611884784	94
803.264442106932	96
803.282765575431	87
803.301089252918	94
803.319413140021	102
803.337737236113	123
803.356061541403	113
803.37438605589	121
803.392710779574	144
803.411035712457	112
803.429360854746	156
803.447686206023	126
803.466011766708	102
803.48433753659	80
803.502663515669	90
803.520989703947	69
803.539316101422	102
803.557642708095	88
803.575969524175	80
803.594296549452	75
803.612623783718	75
803.630951227391	79
803.649278880262	92
803.667606742331	76
803.685934813597	79
803.70426309427	84
803.722591583932	72
803.740920283001	78
803.759249191267	74
803.777578308732	68
803.795907635394	54
803.814237171254	62
803.832566916521	78
803.850896870777	95
803.86922703423	80
803.887557407091	80
803.905887989149	96
803.924218780406	111
803.94254978086	116
803.960880990512	102
803.979212409362	109
803.99754403741	110
804.015875874865	78
804.034207921518	84
804.052540177159	65
804.070872642208	55
804.089205316454	50
804.107538199899	81
804.125871292751	58
804.144204594591	103
804.162538105839	108
804.180871826075	111
804.199205755719	95
804.217539894561	91
804.235874242601	123
804.254208799838	120
804.272543566274	147
804.290878542117	96
804.309213726949	86
804.327549121188	87
804.345884724625	84
804.36422053726	82
804.382556559093	133
804.400892790334	134
804.419229230563	125
804.43756587999	106
804.455902738825	104
804.474239806649	84
804.49257708388	58
804.510914570309	82
804.529252265936	70
804.547590170761	45
804.565928284994	38
804.584266608216	58
804.602605140845	60
804.620943882463	84
804.639282833488	82
804.657621993712	71
804.675961363134	52
804.694300941754	98
804.712640729781	108
804.730980726797	75
804.749320933221	98
804.767661348634	98
804.786001973455	100
804.804342807473	68
804.82268385069	85
804.841025103105	84
804.859366564928	108
804.877708235949	97
804.896050115959	80
804.914392205376	76
804.932734503992	89
804.951077011806	55
804.969419728819	46
804.987762655029	50
805.006105790648	48
805.024449135255	69
805.042792689271	106
805.061136452274	112
805.079480424686	86
805.097824606297	114
805.116168997105	88
805.134513597112	82
805.152858406527	111
805.17120342493	98
805.189548652742	72
805.207894089752	76
805.22623973575	95
805.244585591157	111
805.262931655972	129
805.281277929775	84
805.299624412777	127
805.317971105187	136
805.336318006586	122
805.354665117393	126
805.373012437398	123
805.391359966602	145
805.409707705214	174
805.428055652815	126
805.446403809614	81
805.464752175821	117
805.483100751018	96
805.501449535622	76
805.519798529425	141
805.538147732426	110
805.556497144626	56
805.574846766025	66
805.593196596831	78
805.611546636627	54
805.62989688583	91
805.648247344233	109
805.666598011834	99
805.684948888633	110
805.703299974631	85
805.721651269828	112
805.740002774223	123
805.758354488027	133
805.776706411029	101
805.79505854302	108
805.813410884419	156
805.831763435017	109
805.850116194814	103
805.868469164019	119
805.886822342213	92
805.905175729816	75
805.923529326617	61
805.941883132617	67
805.960237147815	79
805.978591372212	110
805.996945805808	92
806.015300448603	129
806.033655300806	72
806.052010361998	78
806.070365632599	85
806.088721112398	107
806.107076801187	60
806.125432699593	76
806.143788806989	80
806.162145123583	66
806.180501649377	116
806.198858384578	105
806.217215328979	107
806.235572482368	89
806.253929845167	100
806.272287417164	90
806.290645198569	99
806.309003188964	101
806.327361388558	108
806.34571979756	168
806.364078415761	207
806.382437242951	175
806.40079627955	197
806.419155525557	181
806.437514980554	177
806.455874644959	102
806.474234518354	121
806.492594601157	146
806.510954892949	143
806.52931539415	134
806.54767610455	138
806.566037024149	127
806.584398153157	119
806.602759491153	119
806.621121038349	98
806.639482794954	107
806.657844760758	92
806.67620693555	108
806.694569319752	73
806.712931913362	125
806.731294715962	115
806.749657727761	101
806.768020948968	59
806.786384379165	85
806.804748018771	119
806.823111867575	86
806.841475925579	85
806.859840192782	96
806.878204669184	114
806.896569354785	57
806.914934249795	63
806.933299354004	64
806.951664667412	107
806.970030190019	68
806.988395921826	39
807.006761862831	78
807.025128013036	84
807.04349437265	71
807.061860941253	80
807.080227719265	104
807.098594706267	114
807.116961902677	83
807.135329308287	58
807.153696923095	67
807.172064747313	123
807.190432780521	112
807.208801023137	122
807.227169474743	190
807.245538135758	137
807.263907005972	104
807.282276085385	130
807.300645373998	153
807.31901487181	165
807.337384579031	236
807.355754495241	270
807.374124620861	224
807.39249495568	217
807.410865499698	185
807.429236252916	199
807.447607215332	160
807.465978387159	154
807.484349767974	148
807.502721358199	165
807.521093157413	110
807.539465166037	110
807.55783738386	89
807.576209810882	82
807.594582447104	76
807.612955292525	93
807.631328347356	59
807.649701611176	82
807.668075084405	90
807.686448766833	100
807.704822658462	84
807.723196759289	102
807.741571069316	108
807.759945588543	109
807.778320317179	91
807.796695254804	97
807.815070401839	85
807.833445758073	51
807.851821323507	53
807.870197098141	107
807.888573081974	92
807.906949275006	68
807.925325677448	107
807.943702288879	71
807.96207910993	101
807.980456139971	85
807.998833379001	87
808.017210827651	120
808.03558848529	110
808.053966352129	109
808.072344428377	91
808.090722713615	70
808.109101208263	105
808.12747991211	72
808.145858825157	97
808.164237947403	78
808.182617278849	80
808.200996819495	93
808.21937656955	130
808.237756528596	102
808.25613669705	97
808.274517074705	108
808.292897661559	93
808.311278457613	201
808.329659462866	169
808.348040677529	131
808.366422101182	148
808.384803734245	175
808.403185576297	208
808.421567627759	124
808.439949888421	135
808.458332358283	146
808.476715037344	167
808.495097926026	92
808.513481023486	97
808.531864330357	102
808.550247846218	133
808.568631571488	158
808.587015505958	63
808.605399649628	60
808.623784002708	95
808.642168564778	73
808.660553336047	80
808.678938316727	81
808.697323506606	77
808.715708905685	64
808.734094513964	63
808.752480331443	41
808.770866358122	86
808.78925259421	74
808.807639039289	62
808.826025693778	103
808.844412557256	69
808.862799630144	58
808.881186912232	92
808.899574403521	82
808.917962104219	71
808.936350013907	63
808.954738133006	70
808.973126461094	60
808.991514998592	77
809.0099037455	109
809.028292701398	91
809.046681866496	70
809.065071240795	98
809.083460824503	114
809.101850617201	102
809.120240619309	53
809.138630830618	83
809.157021250916	58
809.175411880625	71
809.193802719743	58
809.212193767852	52
809.230585025161	98
809.24897649188	132
809.267368167799	84
809.285760052708	117
809.304152147027	194
809.322544450546	279
809.340936963476	383
809.359329685396	607
809.377722616515	724
809.396115757045	696
809.414509106566	525
809.432902665496	470
809.451296433627	351
809.469690410957	270
809.488084597488	204
809.50647899343	181
809.524873598571	110
809.543268412703	96
809.561663436245	129
809.580058668987	94
809.598454110929	64
809.616849762072	74
809.635245622415	113
809.653641692168	104
809.672037970912	98
809.690434459066	67
809.70883115621	68
809.727228062764	97
809.745625178519	89
809.764022503474	135
809.78242003763	87
809.800817781195	99
809.819215733752	109
809.837613895718	101
809.856012266885	70
809.874410847042	55
809.89280963661	47
809.911208635378	62
809.929607843557	45
809.948007260725	48
809.966406887095	57
809.984806722875	68
810.003206767855	48
810.021607022035	69
810.040007485416	65
810.058408157998	51
810.07680903999	55
810.095210130972	60
810.113611431365	132
810.132012940749	110
810.150414659543	96
810.168816587537	84
810.187218724732	65
810.205621071128	57
810.224023626723	75
810.24242639152	76
810.260829365727	79
810.279232549135	106
810.297635941533	120
810.316039543342	123
810.334443354351	228
810.352847374561	356
810.371251604182	379
810.389656042793	373
810.408060690815	291
810.426465547827	297
810.44487061425	286
810.463275889874	174
810.481681374698	113
810.500087068723	91
810.518492971949	123
810.536899084585	106
810.555305406212	125
810.57371193746	72
810.592118677489	85
810.610525626928	105
810.628932785567	105
810.647340153408	86
810.665747730659	85
810.684155516901	100
810.702563512554	70
810.720971717197	25
810.739380131252	41
810.757788754507	58
810.776197586962	109
810.794606628619	79
810.813015879476	64
810.831425339744	84
810.849835009003	43
810.868244887673	50
810.886654975544	73
810.905065272615	74
810.923475778887	96
810.941886494361	84
810.960297419034	119
810.978708553119	106
810.997119896195	90
811.015531448682	100
811.033943210369	116
811.052355181258	79
811.070767361347	105
811.089179750847	92
811.107592349338	101
811.12600515724	92
811.144418174133	57
811.162831400437	134
811.181244835942	86
811.199658480648	67
811.218072334555	100
811.236486397662	94
811.254900669971	66
811.273315151691	96
811.291729842401	116
811.310144742523	113
811.328559851846	110
811.34697517037	145
811.365390698095	184
811.38380643502	202
811.402222381147	176
811.420638536685	182
811.439054901214	165
811.457471475155	152
811.475888258296	109
811.494305250638	107
811.512722452182	104
811.531139862926	109
811.549557483082	72
811.567975312228	79
811.586393350786	59
811.604811598545	79
811.623230055506	70
811.641648721667	76
811.660067597029	110
811.678486681593	98
811.696905975568	83
811.715325478534	110
811.733745190911	52
811.75216511249	68
811.770585243059	96
811.78900558304	60
811.807426132432	87
811.825846890815	124
811.8442678584	75
811.862689035396	58
811.881110421382	56
811.899532016781	79
811.91795382138	93
811.936375835181	64
811.954798058183	55
811.973220490387	69
811.991643132002	89
812.010065982608	93
812.028489042625	88
812.046912311844	75
812.065335790264	57
812.083759477886	76
812.102183374708	56
812.120607480943	80
812.139031796168	52
812.157456320805	84
812.175881054433	42
812.194305997473	59
812.212731149714	66
812.231156511156	112
812.2495820818	131
812.268007861646	107
812.286433850903	135
812.304860049151	123
812.32328645681	116
812.341713073672	113
812.360139899734	137
812.378566934999	134
812.396994179464	150
812.415421633131	183
812.43384929621	170
812.45227716828	170
812.470705249761	165
812.489133540444	120
812.507562040329	88
812.525990749415	62
812.544419667703	88
812.562848795192	79
812.581278132093	96
812.599707677985	103
812.61813743329	75
812.636567397795	75
812.654997571503	53
812.673427954411	89
812.691858546522	77
812.710289348044	43
812.728720358558	51
812.747151578483	64
812.76558300761	105
812.784014645728	71
812.802446493259	80
812.820878549991	107
812.839310816135	62
812.85774329127	73
812.876175975607	77
812.894608869356	59
812.913041972306	54
812.931475284248	81
812.949908805602	105
812.968342536368	83
812.986776476125	84
813.005210625084	101
813.023644983455	98
813.042079550817	89
813.060514327592	63
813.078949313568	59
813.097384508746	54
813.115819913126	48
813.134255526707	104
813.152691349491	94
813.171127381897	119
813.189563623083	100
813.208000073683	101
813.226436733483	85
813.244873602486	70
813.26331068069	95
813.281747968097	98
813.300185464704	101
813.318623170725	90
813.337061085947	107
813.355499210161	112
813.373937543786	135
813.392376086614	141
813.410814838644	109
813.429253800086	138
813.447692970519	88
813.466132350154	98
813.484571939202	106
813.503011737452	110
813.521451744903	123
813.539891961557	116
813.558332387412	107
813.576773022469	97
813.595213866939	88
813.6136549204	76
813.632096183274	66
813.650537655139	59
813.668979336416	57
813.687421227106	64
813.705863326788	50
813.724305635672	63
813.742748153968	71
813.761190881255	54
813.779633817955	93
813.798076963858	70
813.816520318962	65
813.834963883268	105
813.853407656777	101
813.871851639487	68
813.89029583161	94
813.908740232724	58
813.927184843251	48
813.945629662981	81
813.964074691912	90
813.982519930045	96
814.000965377381	122
814.019411033919	126
814.037856899658	82
814.056302974811	110
814.074749259166	92
814.093195752723	55
814.111642455271	56
814.130089367443	72
814.148536488606	60
814.166983818971	85
814.185431358539	87
814.203879107731	119
814.222327065703	119
814.240775233087	125
814.259223609675	137
814.277672195464	100
814.296120990456	58
814.31456999486	125
814.333019208256	134
814.351468631065	94
814.369918262866	105
814.388368104079	109
814.406818154495	105
814.425268414113	94
814.443718883145	108
814.462169561167	86
814.480620448392	78
814.49907154503	104
814.517522850871	106
814.535974365703	91
814.554426089948	82
814.572878023395	106
814.591330166256	106
814.609782518108	70
814.628235079373	88
814.64668784963	75
814.6651408293	131
814.683594018172	120
814.702047416247	69
814.720501023524	48
814.738954840214	79
814.757408865896	97
814.775863100992	84
814.794317545078	59
814.812772198578	74
814.831227061281	64
814.849682133186	53
814.868137414293	73
814.886592904604	85
814.905048604116	58
814.923504513041	93
814.94196063117	103
814.96041695829	54
814.978873494823	47
814.997330240559	78
815.015787195497	80
815.034244359849	84
815.052701733192	85
815.071159315738	88
815.089617107697	68
815.108075108859	91
815.126533319223	96
815.14499173879	107
815.16345036756	85
815.181909205532	74
815.200368252918	78
815.218827509295	67
815.237286975086	89
815.255746650079	79
815.274206534275	107
815.292666627674	103
815.311126930276	87
815.32958744208	93
815.348048163297	99
815.366509093507	112
815.38497023313	105
815.403431581955	134
815.421893139984	148
815.440354907215	134
815.458816883649	104
815.477279069285	127
815.495741464335	121
815.514204068377	118
815.532666881833	119
815.551129904491	96
815.569593136352	79
815.588056577416	70
815.606520227683	77
815.624984087152	103
815.643448156035	75
815.66191243391	93
815.680376921199	66
815.698841617691	64
815.717306523385	67
815.735771638282	80
815.754236962382	93
815.772702495896	64
815.791168238402	72
815.809634190322	56
815.828100351233	102
815.846566721558	90
815.865033301086	89
815.883500089817	68
815.901967087751	87
815.920434295099	114
815.938901711439	96
815.957369337193	110
815.975837172149	95
815.994305216098	130
816.01277346946	81
816.031241932026	122
816.049710604005	86
816.068179484976	97
816.08664857515	57
816.105117874739	75
816.12358738353	72
816.142057101524	103
816.160527028721	93
816.178997165122	71
816.197467510725	90
816.215938065531	68
816.234408829752	65
816.252879802964	82
816.271350985591	122
816.289822377631	73
816.308293978664	82
816.326765788899	136
816.345237808338	161
816.36371003698	143
816.382182475036	132
816.400655122084	100
816.419127978546	103
816.437601044211	89
816.45607431908	91
816.474547803151	87
816.493021496426	88
816.511495399115	112
816.529969510796	103
816.548443831891	85
816.56691836219	103
816.58539310148	84
816.603868050185	81
816.622343208304	75
816.640818575415	72
816.65929415173	80
816.677769937458	119
816.696245932179	115
816.714722136314	103
816.733198549653	112
816.751675172194	62
816.770152003939	86
816.788629044888	115
816.80710629525	101
816.825583754816	71
816.844061423585	88
816.862539301346	119
816.881017388522	61
816.899495684901	49
816.917974190484	54
816.93645290548	49
816.95493182947	50
816.973410962873	62
816.991890305269	101
817.010369857079	55
817.028849618093	88
817.047329588309	90
817.06580976773	132
817.084290156565	127
817.102770754392	93
817.121251561633	59
817.139732577867	73
817.158213803516	84
817.176695238368	67
817.195176882423	80
817.213658735682	88
817.232140798144	72
817.250623070021	71
817.26910555089	76
817.287588241174	106
817.306071140662	86
817.324554249564	118
817.343037567458	155
817.361521094556	149
817.380004830857	171
817.398488776573	157
817.416972931282	137
817.435457295405	85
817.453941868731	64
817.472426651262	120
817.490911642995	84
817.509396843933	68
817.527882254074	69
817.546367873629	57
817.564853702177	78
817.58333974014	64
817.601825987307	66
817.620312443677	75
817.638799109251	72
817.657285984028	49
817.675773068009	50
817.694260361405	56
817.712747863793	109
817.731235575596	76
817.749723496603	90
817.768211626814	75
817.786699966228	64
817.805188514846	91
817.823677272879	92
817.842166239904	56
817.860655416344	74
817.879144801988	77
817.897634396836	99
817.916124200888	99
817.934614214143	98
817.953104436602	56
817.971594868476	50
817.990085509342	64
818.008576359624	75
818.027067418898	54
818.045558687587	65
818.06405016548	77
818.082541852577	95
818.101033749089	96
818.119525854593	78
818.138018169513	100
818.156510693425	98
818.175003426752	114
818.193496369283	62
818.211989521018	48
818.230482881957	91
818.248976452099	82
818.267470231657	72
818.285964220208	84
818.304458418173	122
818.322952825343	156
818.341447441505	121
818.359942267082	107
818.378437302075	102
818.396932546271	134
818.415427999461	113
818.433923661854	74
818.452419533662	69
818.470915614675	77
818.489411904891	94
818.507908404312	77
818.526405112936	101
818.544902030764	111
818.563399158008	119
818.581896494245	93
818.600394039896	56
818.618891794752	84
818.637389758812	74
818.655887932076	77
818.674386314544	101
818.692884906216	95
818.711383707304	56
818.729882717384	62
818.748381936879	53
818.766881365579	78
818.785381003271	109
818.803880850591	75
818.822380906903	81
818.840881172419	78
818.859381647139	41
818.877882331275	58
818.896383224615	34
818.914884327159	33
818.933385638908	55
818.95188715986	52
818.970388890017	90
818.988890829589	96
819.007392978154	64
819.025895336135	77
819.044397903109	71
819.062900679498	104
819.081403665091	79
819.099906859889	56
819.11841026389	71
819.136913877308	75
819.155417699718	81
819.173921731544	57
819.192425972574	48
819.210930422597	54
819.229435082036	76
819.247939950679	65
819.266445028738	88
819.28495031579	101
819.303455812046	82
819.321961517718	89
819.340467432594	130
819.358973556675	149
819.37747988996	165
819.395986432449	177
819.414493184354	156
819.433000145252	139
819.451507315354	165
819.470014694873	109
819.488522283595	90
819.507030081522	111
819.525538088654	85
819.54404630499	68
819.56255473053	99
819.581063365275	99
819.599572209435	56
819.618081262589	65
819.636590525158	77
819.655099996933	78
819.673609677911	102
819.692119568094	109
819.710629667481	76
819.729139976285	58
819.747650494082	108
819.766161221294	125
819.784672157711	87
819.803183303333	81
819.821694658159	67
819.840206222189	78
819.858717995425	78
819.877229977864	67
819.89574216972	83
819.914254570781	64
819.932767181046	55
819.951280000515	79
819.969793029189	81
819.988306267068	88
820.006819714152	49
820.025333370651	58
820.043847236144	67
820.062361311053	58
820.080875595166	68
820.099390088484	62
820.117904791007	84
820.136419702735	89
820.154934823667	101
820.173450153804	103
820.191965693357	78
820.210481442114	91
820.228997399865	96
820.247513567033	111
820.266029943405	62
820.284546529193	68
820.303063323974	107
820.321580327961	139
820.340097541363	144
820.35861496397	116
820.377132595571	147
820.395650436587	153
820.414168486809	127
820.432686746447	119
820.451205215078	146
820.469723893126	172
820.488242780378	120
820.506761876624	128
820.525281182286	84
820.543800697153	85
820.562320421225	102
820.580840354501	134
820.599360497194	62
820.617880848881	83
820.636401409983	69
820.654922180079	100
820.673443159592	83
820.69196434831	49
820.710485746232	98
820.72900735336	92
820.747529169903	71
820.766051195441	74
820.784573430394	79
820.803095874341	85
820.821618527705	90
820.840141390274	103
820.858664462047	97
820.877187743238	82
820.895711233421	71
820.91423493281	86
820.932758841615	69
820.951282959625	68
820.969807286841	72
820.988331823261	66
821.006856568886	102
821.025381523928	112
821.043906687964	138
821.062432061204	115
821.080957643861	107
821.099483435724	93
821.118009436791	98
821.136535647064	78
821.155062066541	151
821.173588695224	115
821.192115533112	118
821.210642580416	118
821.229169836714	160
821.247697302429	108
821.266224977349	104
821.284752861474	112
821.303280954805	114
821.32180925734	140
821.340337769292	146
821.358866490238	130
821.377395420601	126
821.395924560169	145
821.414453908942	129
821.43298346692	148
821.451513234104	130
821.470043210493	114
821.488573396087	121
821.50710379131	101
821.525634395314	82
821.544165208736	62
821.562696231362	101
821.581227463194	104
821.599758904232	87
821.618290554474	68
821.636822414134	93
821.655354482787	132
821.673886760858	62
821.692419248133	110
821.710951944614	115
821.729484850301	123
821.748017965192	109
821.766551289289	122
821.785084822803	91
821.803618565311	111
821.822152517236	86
821.840686678366	111
821.859221048702	141
821.877755628243	124
821.896290416989	63
821.914825414941	43
821.933360622098	118
821.951896038673	139
821.970431664453	87
821.988967499438	115
822.007503543417	95
822.026039797025	99
822.044576259627	106
822.063112931646	134
822.081649812659	138
822.100186903089	137
822.118724202512	139
822.137261711354	127
822.1557994294	59
822.174337356652	114
822.19287549311	95
822.211413838985	101
822.229952393853	107
822.248491158139	94
822.267030131419	104
822.285569314116	99
822.304108706019	106
822.322648307128	116
822.341188117653	128
822.359728137173	160
822.378268365898	136
822.396808804041	121
822.415349451389	152
822.433890307943	140
822.45243137349	80
822.470972648667	82
822.489514132838	92
822.508055826215	163
822.526597729009	94
822.545139840797	117
822.563682162214	104
822.582224692413	102
822.60076743203	104
822.619310381064	60
822.637853539093	41
822.656396906326	67
822.674940482978	70
822.693484268623	66
822.712028263687	74
822.730572467955	73
822.74911688143	96
822.76766150411	116
822.786206335996	105
822.8047513773	113
822.823296627598	75
822.841842087313	91
822.860387756234	76
822.878933634149	69
822.897479721482	51
822.916026018233	59
822.934572523978	78
822.953119238928	114
822.971666163296	90
822.990213296658	85
823.008760639438	105
823.027308191424	72
823.045855952616	84
823.064403923013	103
823.082952102828	105
823.101500491638	80
823.120049089865	110
823.138597897298	108
823.157146913725	99
823.175696139571	109
823.194245574622	84
823.21279521909	76
823.231345072553	82
823.249895135222	80
823.268445407309	94
823.28699588839	92
823.305546578889	100
823.324097478594	131
823.342648587505	202
823.361199905621	175
823.379751433156	139
823.398303169685	134
823.416855115632	150
823.435407270573	148
823.453959634932	148
823.472512208497	111
823.491064991268	158
823.509617983246	171
823.528171184641	116
823.546724595031	87
823.565278214838	79
823.58383204364	70
823.602386082071	93
823.620940329497	83
823.639494786129	79
823.658049451968	105
823.676604327012	58
823.695159411475	76
823.713714704931	52
823.732270207806	54
823.750825919887	68
823.769381841174	78
823.787937971668	60
823.806494311368	83
823.825050860274	75
823.843607618598	80
823.862164585916	86
823.880721762652	61
823.899279148595	78
823.917836743745	69
823.9363945481	84
823.954952561661	107
823.973510784429	77
823.992069216616	68
824.010627858008	54
824.029186708395	86
824.0477457682	81
824.066305037212	69
824.084864515429	92
824.103424202853	122
824.121984099696	90
824.140544205745	62
824.159104521	76
824.177665045249	92
824.196225778918	118
824.214786721792	91
824.233347873873	63
824.25190923516	47
824.270470805865	51
824.289032585565	94
824.307594574684	88
824.326156773009	114
824.34471918054	146
824.363281797278	132
824.381844623222	125
824.400407658372	153
824.418970902729	157
824.437534356505	174
824.456098019275	121
824.474661891464	99
824.493225972859	88
824.511790263461	100
824.530354763269	70
824.548919472283	89
824.567484390717	99
824.586049518144	97
824.604614854991	73
824.623180401044	62
824.641746156303	76
824.660312120769	67
824.678878294654	58
824.697444677533	103
824.716011269619	76
824.734578071124	65
824.753145081623	61
824.77171230154	65
824.790279730665	56
824.808847368996	93
824.827415216533	87
824.84598327349	62
824.864551539441	70
824.88312001481	112
824.901688699175	87
824.920257592958	124
824.938826695947	116
824.957396008144	91
824.975965529547	98
824.994535260157	73
825.013105200186	43
825.031675349209	57
825.050245707651	121
825.0688162753	106
825.087387052156	118
825.105958038218	89
825.124529233487	77
825.143100637963	38
825.161672251858	87
825.18024407496	83
825.198816107268	60
825.217388348784	89
825.235960799293	82
825.254533459435	49
825.27310632857	75
825.291679406913	61
825.310252694674	79
825.328826191431	130
825.347399897606	143
825.365973812988	140
825.384547937577	121
825.403122271373	113
825.421696814376	119
825.440271566586	114
825.458846528214	122
825.477421698838	120
825.49599707888	98
825.51457266813	99
825.533148466587	106
825.55172447425	84
825.57030069112	94
825.588877117198	88
825.607453752694	88
825.626030597185	101
825.644607651096	81
825.663184914213	96
825.681762386538	99
825.700340068282	55
825.71891795902	55
825.737496058966	44
825.75607436833	65
825.774652886902	70
825.793231614469	49
825.811810551455	67
825.830389697648	91
825.848969053048	79
825.867548617655	88
825.886128391681	58
825.904708374703	37
825.923288567143	69
825.941868968791	96
825.960449579646	111
825.979030399707	85
825.997611428977	45
826.016192667453	82
826.034774115136	95
826.053355772239	48
826.071937638337	70
826.090519713854	98
826.109101998578	112
826.12768449251	71
826.146267195648	96
826.164850108206	108
826.183433229759	136
826.20201656052	109
826.220600100912	83
826.239183850299	78
826.257767808681	129
826.276351976482	132
826.294936353703	118
826.313520939919	136
826.332105735343	136
826.350690740186	145
826.369275954236	135
826.387861377281	172
826.406447009746	99
826.425032851418	89
826.443618902297	106
826.462205162596	120
826.48079163189	91
826.499378310604	105
826.517965198312	112
826.536552295441	72
826.555139601777	76
826.57372711732	93
826.59231484207	67
826.610902776241	57
826.629490919406	89
826.648079271991	102
826.666667833571	82
826.685256604571	73
826.703845584778	98
826.722434774193	89
826.741024173027	101
826.759613780857	138
826.778203598106	66
826.796793624351	66
826.815383860015	97
826.833974304887	74
826.852564958966	87
826.871155822253	73
826.889746894748	90
826.908338176449	86
826.926929667571	63
826.945521367688	42
826.964113277225	61
826.982705395969	64
827.001297723921	60
827.01989026108	37
827.038483007447	66
827.057075963234	77
827.075669128016	85
827.094262502219	71
827.112856085416	79
827.131449878033	87
827.150043879858	107
827.168638090891	94
827.187232511131	88
827.205827140791	53
827.224421979447	42
827.243017027522	100
827.261612284806	141
827.280207751296	107
827.298803426995	126
827.317399311901	116
827.335995406015	153
827.354591709549	225
827.373188222078	317
827.391784944028	245
827.410381875185	306
827.42897901555	217
827.447576365122	200
827.466173923903	213
827.484771691891	169
827.503369669087	161
827.521967855703	138
827.540566251314	92
827.559164856346	100
827.577763670585	99
827.596362694033	95
827.614961926688	114
827.633561368551	115
827.652161019834	88
827.670760880112	74
827.689360949811	52
827.707961228718	66
827.726561716832	73
827.745162414155	64
827.763763320685	90
827.782364436423	67
827.800965761582	81
827.819567295948	78
827.83816903931	64
827.856770992092	67
827.875373154082	56
827.89397552528	58
827.912578105686	94
827.9311808953	119
827.949783894334	60
827.968387102364	63
827.986990519814	98
828.005594146473	125
828.024197982339	74
828.042802027413	102
828.061406281695	111
828.080010745185	105
828.098615418096	121
828.117220300002	96
828.135825391329	117
828.154430691864	79
828.173036201607	76
828.191641920558	91
828.210247848717	115
828.228853986084	65
828.247460332871	121
828.266066888654	127
828.284673653858	114
828.30328062827	132
828.32188781189	122
828.340495204718	196
828.359102806967	182
828.377710618211	204
828.396318638664	160
828.414926868537	177
828.433535307618	198
828.452143955695	149
828.470752813192	130
828.489361880111	132
828.507971156025	115
828.526580641147	127
828.54519033569	107
828.563800239228	97
828.582410352188	92
828.601020674355	58
828.619631205731	76
828.638241946315	70
828.656852896107	72
828.675464055108	102
828.694075423529	115
828.712687000946	91
828.731298787784	94
828.74991078383	91
828.768522989085	104
828.787135403548	65
828.805748027219	77
828.824360860311	60
828.842973902611	56
828.861587153907	117
828.880200614624	89
828.898814284549	90
828.917428163683	129
828.936042252025	82
828.954656549575	75
828.973271056547	48
828.991885772514	36
829.010500697902	43
829.029115832499	99
829.047731176091	84
829.066346729104	82
829.084962491539	80
829.103578462969	61
829.122194643608	52
829.140811033667	65
829.159427632723	97
829.1780444412	91
829.196661458885	95
829.215278685778	80
829.23389612188	49
829.252513767191	63
829.271131621923	105
829.28974968565	103
829.308367958799	106
829.326986441156	95
829.345605132722	85
829.364224033497	83
829.38284314348	93
829.401462462884	90
829.420081991284	145
829.438701729105	222
829.457321675922	192
829.475941832161	155
829.494562197608	162
829.513182772263	120
829.531803556127	69
829.5504245492	57
829.569045751694	86
829.587667163185	75
829.606288784096	66
829.624910614216	85
829.643532653545	127
829.662154902082	103
829.680777359828	102
829.699400026783	119
829.718022903159	76
829.736645988531	66
829.755269283325	82
829.773892787327	75
829.792516500538	84
829.811140422958	47
829.829764554586	38
829.848388895423	62
829.867013445682	79
829.885638204937	44
829.904263173825	60
829.922888351498	79
829.941513738591	77
829.960139335107	94
829.978765140618	74
829.997391155338	55
830.016017379267	55
830.034643812618	88
830.053270455177	66
830.071897306945	54
830.090524367922	69
830.109151638108	83
830.127779117503	37
830.146406806106	52
830.165034704131	86
830.183662811153	61
830.202291127595	37
830.220919653247	56
830.239548388108	60
830.258177332178	59
830.276806485456	71
830.295435847944	88
830.314065419853	136
830.332695200971	108
830.351325191086	77
830.369955390622	102
830.388585799367	114
830.407216417321	101
830.425847244697	131
830.444478281069	94
830.463109526862	133
830.481740981865	117
830.500372645864	135
830.519004519285	98
830.537636601915	49
830.556268893754	72
830.574901395015	83
830.593534105272	53
830.612167024738	63
830.630800153626	65
830.649433491723	69
830.668067039029	58
830.686700795544	56
830.705334761268	45
830.723968936202	49
830.742603320344	82
830.761237913909	71
830.779872716682	84
830.798507728452	51
830.817142949644	74
830.835778380045	83
830.854414019655	89
830.873049868688	94
830.891685926716	84
830.910322194167	74
830.928958670613	60
830.947595356696	65
830.966232251774	54
830.984869356061	66
831.003506669558	58
831.022144192264	81
831.040781924392	66
831.059419865516	106
831.078058016062	110
831.096696375818	86
831.11533494457	71
831.133973722744	64
831.152612710341	81
831.171251906934	60
831.189891312736	80
831.20853092796	70
831.227170752394	76
831.245810785824	66
831.264451028676	112
831.283091480738	79
831.301732142222	74
831.320373012702	122
831.339014092392	123
831.357655381504	86
831.376296879826	95
831.394938587143	93
831.413580503884	98
831.432222629833	133
831.450864965205	168
831.469507509786	110
831.488150263364	79
831.506793226364	103
831.525436398361	157
831.54407977978	93
831.562723370409	84
831.581367170247	49
831.600011179294	77
831.618655397764	67
831.637299825231	53
831.655944462119	68
831.674589308005	45
831.693234363313	62
831.71187962783	89
831.730525101557	78
831.749170784707	79
831.767816676853	79
831.786462778208	69
831.805109088986	90
831.823755608974	67
831.842402337958	67
831.861049276365	46
831.879696424194	51
831.89834378102	54
831.916991347056	56
831.935639122514	48
831.954287106969	85
831.972935300846	77
831.991583704146	78
832.01023231623	85
832.028881137949	104
832.047530168666	49
832.066179408591	71
832.08482885794	66
832.103478516285	62
832.122128384052	98
832.14077846103	72
832.159428747217	81
832.178079242614	80
832.19672994722	55
832.21538086125	87
832.234031984276	106
832.252683316724	78
832.271334858383	80
832.289986609251	76
832.308638569329	136
832.327290738617	116
832.345943117115	248
832.364595704822	588
832.383248501953	1364
832.40190150808	2596
832.420554723629	3471
832.439208148389	3866
832.457861782359	3472
832.476515625538	2982
832.49516967814	2162
832.51382393974	1649
832.532478410762	1067
832.551133090993	765
832.569787980435	526
832.588443079087	368
832.607098386948	238
832.62575390402	223
832.644409630301	195
832.663065565792	101
832.681721710706	96
832.700378064831	120
832.719034627952	143
832.737691400496	120
832.75634838225	87
832.775005573427	97
832.793662973601	67
832.812320582985	111
832.830978401792	109
832.849636429809	79
832.868294666823	61
832.886953113259	63
832.905611768906	98
832.924270633977	94
832.942929708044	94
832.961588991321	108
832.980248484021	92
832.998908185931	104
833.017568096838	97
833.036228217169	90
833.054888546923	119
833.073549085673	167
833.092209833847	119
833.110870791018	116
833.129531957612	116
833.148193333203	100
833.166854918217	109
833.185516712442	118
833.204178715876	115
833.222840928521	96
833.241503350589	88
833.260165981654	96
833.278828822142	92
833.297491871841	107
833.316155130537	147
833.334818598655	151
833.353482275984	168
833.372146162737	283
833.390810258487	583
833.409474563446	958
833.428139077829	1235
833.446803801423	1343
833.465468734227	1183
833.484133876241	945
833.502799227465	675
833.521464787899	493
833.540130557544	343
833.558796536612	260
833.577462724891	206
833.59612912238	130
833.614795729079	158
833.633462544988	116
833.652129570108	91
833.670796804438	111
833.689464247978	117
833.708131900942	101
833.726799763117	91
833.745467834288	76
833.764136114883	58
833.782804604689	76
833.801473303705	87
833.820142212144	71
833.838811329581	86
833.857480656441	83
833.876150192298	80
833.89481993758	108
833.913489892071	62
833.932160055773	68
833.950830428686	83
833.969501010809	94
833.988171802356	65
834.006842802899	122
834.025514012867	108
834.044185432045	92
834.062857060434	85
834.081528898033	60
834.100200944842	79
834.118873201076	94
834.137545666307	109
834.156218340961	87
834.174891224613	75
834.193564317688	59
834.212237619974	66
834.230911131471	74
834.249584852178	88
834.268258782096	74
834.286932921438	74
834.305607269777	88
834.32428182754	97
834.342956594513	91
834.361631570697	129
834.380306756092	173
834.398982150698	266
834.417657754514	320
834.436333567754	307
834.455009589991	261
834.473685821653	221
834.492362262525	234
834.511038912607	241
834.529715771901	174
834.548392840405	143
834.56707011812	88
834.585747605259	101
834.604425301395	128
834.623103207168	108
834.641781321939	94
834.660459645921	95
834.679138179114	82
834.697816921517	77
834.716495873131	83
834.735175034169	82
834.753854404205	86
834.772533983665	76
834.791213772335	90
834.809893770217	54
834.828573977309	77
834.847254393612	61
834.865935019126	83
834.884615854064	66
834.903296897999	70
834.921978151359	59
834.94065961393	58
834.959341285711	54
834.978023166704	79
834.996705256907	72
835.015387556534	77
835.034070065159	84
835.052752783209	58
835.071435710469	79
835.090118846727	90
835.108802192409	76
835.127485747515	73
835.146169511619	94
835.164853485148	98
835.183537667674	86
835.202222059624	59
835.220906660785	49
835.239591471157	75
835.258276490741	86
835.276961719535	103
835.29564715754	101
835.314332804756	115
835.333018661397	146
835.351704727035	117
835.370391002098	71
835.389077486372	96
835.407764179857	132
835.426451082553	125
835.44513819446	150
835.463825515791	155
835.482513046121	118
835.501200785874	107
835.519888734839	92
835.538576893015	120
835.557265260402	98
835.575953837	64
835.59464262281	77
835.613331618044	65
835.632020822275	78
835.650710235931	59
835.669399858799	64
835.688089690877	56
835.706779732167	62
835.725469982668	56
835.744160442594	34
835.762851111517	90
835.781541989865	94
835.80023307721	61
835.818924373981	78
835.837615879963	121
835.856307595156	104
835.87499951956	101
835.893691653389	73
835.912383996215	68
835.931076548253	70
835.949769309716	67
835.96846228039	73
835.987155460276	91
836.005848849372	55
836.02454244768	72
836.043236255199	74
836.061930272144	51
836.080624498085	61
836.099318933452	64
836.11801357803	79
836.13670843182	64
836.155403494821	64
836.174098767033	59
836.19279424867	106
836.211489939519	98
836.230185839365	136
836.248881948637	95
836.267578267119	119
836.286274794814	118
836.304971531719	188
836.323668477836	393
836.342365633165	942
836.361062997918	1543
836.37976057167	1932
836.398458354846	1896
836.417156347234	1521
836.435854548834	1433
836.454552959644	943
836.473251579667	716
836.491950409114	534
836.51064944756	360
836.52934869543	247
836.548048152299	203
836.566747818592	118
836.585447694097	101
836.604147778814	69
836.622848072956	65
836.641548576096	65
836.660249288447	59
836.678950210223	56
836.697651341212	71
836.716352681411	99
836.735054230823	73
836.753755989659	71
836.772457957494	94
836.79116013454	40
836.809862521011	79
836.828565116481	79
836.847267921376	76
836.865970935482	88
836.8846741588	94
836.90337759133	55
836.922081233071	42
836.940785084238	67
836.959489144403	89
836.978193413993	105
836.996897892795	69
837.015602580595	89
837.034307478034	95
837.053012584471	71
837.07171790012	70
837.090423424981	94
[truncated: 106,069 more rows]
