# Supplementary material for: Identifying Archaeological Bone via Non-Destructive ZooMS and the Materiality of Symbolic Expression: Examples from Iroquoian Bone Points
Source: Sci Rep. 2019 Jul 30;9:11027. doi: 10.1038/s41598-019-47299-x (PMC6667708; doi:10.1038/s41598-019-47299-x)
Supplement: Supplementary file 2 — Supplementary Datafiles [file 41598_2019_47299_MOESM2_ESM.zip › McGrath et al Supplementary Datafiles/Data set S2_ForcedBagSpectra/DR-1797s_FORCED_1.txt]

820.05655089631	6
820.075091694953	6
820.093632703494	13
820.112173921933	8
820.13071535027	7
820.149256988658	12
820.167798836793	18
820.186340894826	15
820.204883163062	16
820.223425640891	22
820.241968328924	11
820.260511226703	22
820.279054334381	10
820.29759765211	31
820.316141179737	17
820.334684917262	16
820.353228864838	21
820.371773022161	15
820.390317389382	14
820.408861966654	14
820.427406753977	32
820.445951750894	20
820.464496958014	12
820.483042375033	13
820.501588001798	14
820.520133838615	12
820.538679885329	23
820.557226141943	10
820.575772608607	9
820.594319285171	10
820.61286617148	12
820.631413267841	8
820.649960574252	15
820.668508090411	16
820.687055816467	8
820.705603752575	9
820.724151898582	13
820.742700254487	8
820.761248820444	9
820.779797596147	12
820.798346581749	12
820.816895777402	13
820.835445182954	4
820.853994798405	4
820.872544623907	6
820.891094659308	8
820.909644904455	5
820.928195359654	17
820.946746024751	10
820.965296899748	9
820.983847984795	10
821.002399279589	10
821.020950784435	8
821.03950249918	4
821.058054423823	10
821.076606558366	11
821.09515890296	11
821.113711457452	12
821.132264221692	18
821.150817195983	13
821.169370380325	5
821.187923774414	23
821.206477378402	8
821.225031192442	7
821.24358521638	8
821.262139450218	14
821.280693894107	23
821.299248547743	14
821.317803411431	20
821.336358485017	8
821.35491376835	21
821.373469261888	14
821.392024965172	10
821.410580878355	17
821.429137001589	15
821.447693334876	24
821.466249877757	16
821.484806630842	19
821.503363593673	8
821.521920766556	10
821.540478149339	12
821.559035742021	26
821.577593544602	14
821.596151557082	27
821.614709779614	14
821.633268211893	8
821.651826854224	10
821.670385706606	11
821.688944768583	2
821.707504040765	10
821.726063522845	9
821.744623214673	9
821.763183116552	9
821.781743228483	7
821.800303550161	6
821.818864081739	2
821.837424823368	1
821.855985774897	8
821.874546936325	0
821.893108307653	6
821.911669889033	9
821.930231680159	11
821.948793681338	3
821.967355892416	8
821.985918313394	8
822.004480944424	14
822.0230437852	16
822.041606836029	3
822.060170096757	5
822.078733567385	4
822.097297247912	11
822.11586113834	7
822.134425238819	16
822.152989549045	27
822.171554069476	22
822.190118799654	19
822.208683739732	5
822.227248889861	9
822.245814249738	12
822.264379819668	21
822.282945599496	21
822.301511589225	23
822.320077788853	13
822.338644198534	18
822.357210818114	11
822.375777647594	25
822.394344686974	21
822.412911936253	32
822.431479395432	29
822.450047064664	23
822.468614943795	29
822.487183032826	23
822.505751331757	21
822.524319840741	27
822.542888559471	27
822.561457488254	9
822.580026626937	8
822.59859597552	8
822.617165534003	10
822.635735302538	16
822.65430528082	12
822.672875469155	7
822.69144586739	11
822.710016475677	7
822.728587293712	11
822.747158321647	7
822.765729559634	6
822.784301007521	4
822.802872665308	4
822.821444532996	8
822.840016610583	8
822.858588898223	12
822.877161395763	11
822.895734103202	7
822.914307020542	11
822.932880147935	14
822.951453485075	3
822.970027032268	5
822.988600789361	3
823.007174756201	7
823.025748933247	2
823.04432332004	7
823.062897916886	9
823.081472723632	22
823.100047740279	12
823.118622966673	13
823.137198403272	3
823.155774049771	14
823.174349906018	26
823.192925972318	22
823.211502248519	14
823.230078734619	13
823.248655430772	13
823.267232336673	22
823.285809452627	17
823.304386778481	23
823.322964314235	10
823.34154205989	13
823.360120015598	23
823.378698181206	30
823.397276556561	28
823.41585514197	26
823.434433937432	30
823.453012942641	26
823.471592157751	19
823.490171582914	19
823.508751217977	14
823.527331062941	17
823.545911117957	17
823.564491382722	10
823.583071857387	8
823.601652542258	29
823.620233436876	18
823.638814541243	25
823.657395855815	6
823.675977380288	14
823.694559114508	20
823.713141058782	10
823.731723212956	8
823.750305577031	3
823.768888151159	7
823.787470935188	9
823.806053928964	13
823.824637132794	16
823.843220546677	9
823.861804170308	6
823.88038800384	9
823.898972047425	11
823.917556300911	9
823.936140764297	3
823.954725437584	2
823.973310320771	13
823.991895414012	7
824.010480717154	10
824.029066230196	6
824.04765195314	7
824.066237886136	11
824.084824028881	12
824.103410381679	9
824.121996944378	15
824.140583716825	15
824.159170699478	12
824.177757891879	10
824.196345294181	12
824.214932906537	17
824.233520728946	31
824.25210876095	18
824.270697003161	8
824.28928545512	18
824.307874117133	35
824.326462989046	36
824.345052070861	17
824.363641362576	19
824.382230864192	39
824.400820575862	17
824.41941049728	25
824.438000628904	27
824.456590970277	31
824.475181521551	35
824.493772282725	38
824.512363253954	19
824.530954435083	20
824.549545826114	24
824.568137427045	22
824.58672923803	21
824.605321258764	21
824.623913489551	21
824.64250593024	18
824.661098580829	11
824.67969144132	10
824.698284511865	3
824.716877792157	14
824.735471282504	8
824.754064982752	9
824.772658892901	4
824.791253013104	13
824.809847343055	4
824.828441883061	5
824.847036632967	10
824.865631592775	14
824.884226762484	10
824.902822142094	4
824.921417731758	14
824.940013531324	16
824.95860954079	13
824.977205760158	15
824.995802189428	23
825.014398828751	50
825.032995677976	51
825.051592736949	84
825.070190005976	115
825.088787485057	102
825.107385173887	75
825.125983072771	80
825.144581181557	58
825.163179500091	34
825.181778028679	40
825.200376767322	22
825.218975715713	23
825.237574874158	18
825.256174242505	16
825.274773820753	26
825.293373608903	16
825.311973607107	11
825.330573815059	9
825.349174233066	18
825.367774860975	30
825.386375698784	14
825.404976746496	24
825.423578004262	42
825.442179471929	32
825.460781149345	34
825.479383036816	24
825.497985134341	32
825.516587441614	22
825.535189958789	18
825.553792686019	18
825.57239562315	13
825.590998770183	10
825.609602127271	10
825.628205694107	9
825.646809470845	19
825.66541345779	4
825.684017654332	16
825.702622060927	4
825.721226677578	6
825.739831503977	7
825.758436540431	4
825.777041786786	3
825.795647243044	5
825.814252909203	9
825.832858785416	13
825.851464871379	9
825.870071167397	6
825.888677673316	9
825.907284389136	7
825.925891315012	11
825.944498450637	0
825.963105796316	6
825.981713351897	7
826.000321117381	5
826.018929092765	34
826.037537278052	20
826.056145673394	46
826.074754278637	36
826.093363093783	40
826.11197211883	21
826.13058135378	25
826.149190798784	24
826.16780045369	15
826.186410318345	21
826.205020393056	10
826.223630677821	20
826.242241172335	10
826.260851876904	15
826.279462791375	10
826.298073915749	15
826.316685249871	8
826.335296794201	18
826.353908548433	24
826.372520512415	10
826.391132686452	14
826.40974507039	14
826.428357664231	33
826.446970467974	22
826.465583481772	21
826.484196705472	16
826.502810139074	12
826.521423782579	9
826.540037635986	23
826.558651699447	10
826.577265972659	27
826.595880455925	33
826.614495149093	13
826.633110052164	5
826.651725165137	17
826.670340488165	28
826.688956021096	22
826.707571763929	10
826.726187716664	17
826.744803879301	7
826.763420251841	13
826.782036834436	31
826.800653626933	14
826.819270629333	4
826.837887841635	12
826.856505263992	5
826.875122896099	7
826.893740738261	10
826.912358790326	13
826.93097705214	10
826.949595524163	3
826.968214206088	12
826.986833097762	14
827.005452199492	9
827.024071511124	21
827.042691032659	28
827.061310764096	24
827.079930705589	12
827.098550856831	29
827.117171218129	12
827.135791789482	19
827.154412570432	12
827.173033561591	12
827.191654762652	8
827.210276173615	9
827.228897794328	14
827.24751962525	18
827.266141665922	16
827.284763916496	14
827.303386377126	19
827.322009047658	5
827.340631928093	7
827.359255018431	14
827.377878318824	22
827.396501828967	30
827.415125549166	19
827.433749479267	35
827.452373619271	40
827.470997969178	35
827.489622529141	26
827.508247298854	43
827.526872278622	46
827.545497468293	32
827.564122867867	32
827.582748477497	21
827.601374297029	13
827.620000326311	16
827.638626565649	14
827.65725301489	10
827.675879674034	12
827.694506543234	8
827.713133622337	8
827.731760911189	11
827.750388410098	13
827.769016119062	6
827.787644037777	3
827.806272166394	8
827.824900505067	12
827.843529053643	18
827.862157812122	16
827.880786780657	6
827.899415958943	4
827.918045347131	4
827.936674945375	3
827.955304753522	12
827.973934771572	8
827.992564999679	12
828.011195437535	23
828.029826085448	10
828.048456943263	18
828.067088010982	9
828.085719288604	15
828.104350776282	15
828.122982473863	4
828.141614381194	7
828.160246498581	6
828.178878825872	6
828.197511363065	11
828.216144110315	18
828.234777067468	8
828.253410234372	17
828.272043611484	17
828.290677198347	14
828.309310995113	20
828.327945001935	15
828.346579218661	24
828.365213645137	26
828.383848281822	30
828.402483128257	34
828.421118184596	14
828.439753450991	29
828.45838892729	32
828.477024613491	20
828.495660509597	26
828.514296615758	8
828.53293293167	15
828.551569457638	12
828.57020619351	16
828.588843139285	19
828.607480294964	10
828.626117660699	16
828.644755236184	23
828.663393021726	16
828.682031017171	10
828.70066922252	12
828.719307637925	4
828.737946263234	19
828.756585098294	16
828.77522414341	15
828.793863398429	13
828.812502863352	19
828.831142538332	7
828.849782423215	6
828.868422517848	6
828.887062822539	19
828.905703337286	7
828.924344061783	10
828.942984996184	10
828.961626140642	9
828.980267495004	7
828.998909059269	1
829.017550833438	3
829.036192817663	3
829.05483501164	9
829.073477415672	14
829.092120029609	6
829.11076285345	9
829.129405887347	6
829.148049130995	13
829.166692584699	11
829.185336248308	32
829.20398012182	28
829.222624205236	22
829.241268498709	17
829.259913001932	11
829.278557715213	18
829.297202638397	22
829.315847771485	12
829.334493114477	22
829.353138667526	23
829.371784430479	40
829.390430403183	37
829.409076585943	40
829.427722978761	59
829.44636958133	67
829.465016393955	72
829.483663416485	86
829.502310648765	119
829.520958091102	86
829.539605743497	74
829.558253605642	78
829.576901677844	27
829.595549959951	14
829.614198451808	24
829.632847153876	32
829.651496065694	19
829.67014518757	10
829.68879451935	14
829.707444061034	11
829.726093812468	9
829.744743774113	16
829.763393945663	11
829.782044326963	9
829.80069491832	4
829.819345719582	10
829.837996730748	3
829.856647951817	1
829.875299382945	5
829.893951023823	9
829.912602874759	12
829.931254935752	13
829.949907206495	14
829.968559687144	7
829.987212377849	12
830.005865278459	9
830.024518388973	12
830.043171709392	6
830.061825239868	16
830.080478980095	19
830.099132930379	8
830.117787090568	6
830.136441460508	6
830.155096040658	14
830.173750830713	21
830.192405830519	8
830.211061040383	5
830.229716460151	12
830.248372089823	15
830.2670279294	16
830.285683979034	10
830.30434023842	20
830.322996707863	16
830.341653387211	31
830.360310276463	11
830.378967375773	17
830.397624684987	42
830.416282203953	59
830.434939932976	42
830.453597872057	56
830.472256020736	76
830.490914379626	57
830.50957294842	48
830.528231726966	36
830.546890715723	35
830.565549914231	33
830.584209322644	43
830.602868941115	20
830.62152876949	13
830.640188807617	10
830.658849055955	7
830.677509514044	6
830.696170182037	21
830.714831060089	11
830.733492148045	12
830.752153445906	11
830.770814953672	10
830.789476671496	11
830.808138599071	4
830.826800736704	8
830.845463084242	18
830.864125641685	15
830.882788409032	6
830.901451386437	19
830.920114573748	14
830.938777970809	6
830.957441577929	7
830.976105395107	6
830.994769421883	9
831.01343365887	6
831.032098105763	9
831.05076276256	7
831.069427629262	7
831.088092705869	1
831.10675799238	6
831.125423488951	18
831.144089195425	6
831.162755111805	7
831.18142123809	10
831.200087574433	9
831.218754120528	15
831.237420876681	20
831.256087842739	15
831.274755018548	18
831.293422404569	11
831.312090000495	16
831.330757806173	12
831.34942582191	22
831.368094047551	31
831.386762483097	26
831.405431128548	39
831.424099984058	50
831.44276904932	55
831.46143832464	98
831.480107809865	86
831.498777504995	77
831.517447410184	66
831.536117525278	53
831.554787850123	40
831.573458385027	34
831.592129129836	32
831.610800084551	44
831.629471249324	31
831.648142624002	22
831.666814208432	9
831.685486003074	17
831.704158007468	26
831.722830221767	18
831.741502646125	4
831.760175280388	12
831.778848124556	5
831.797521178629	7
831.816194442608	6
831.834867916646	8
831.853541600435	3
831.872215494283	9
831.890889598037	8
831.909563911696	5
831.928238435414	7
831.946913168883	10
831.965588112412	3
831.984263265845	9
832.002938629184	4
832.021614202429	8
832.040289985733	12
832.058965978788	11
832.077642181902	4
832.096318594922	5
832.114995217847	9
832.133672050678	14
832.152349093568	16
832.171026346363	15
832.189703808911	18
832.20838148167	28
832.227059364182	15
832.245737456599	11
832.264415759075	13
832.283094271457	19
832.301772993745	17
832.320451925938	6
832.339131068036	17
832.357810420194	23
832.376489982104	14
832.395169754227	22
832.413849735948	34
832.432529927881	36
832.451210329567	41
832.469890941159	46
832.48857176281	34
832.50725279452	44
832.525934035828	42
832.54461548735	22
832.563297148777	26
832.581979019956	34
832.600661101195	31
832.619343392339	36
832.638025893389	31
832.656708604499	18
832.67539152536	29
832.694074656281	39
832.712757997108	39
832.731441547841	34
832.750125308633	23
832.768809279177	19
832.787493459781	16
832.806177850291	21
832.824862450552	13
832.843547261027	8
832.862232281255	9
832.880917511388	26
832.899602951581	9
832.918288601679	8
832.936974461684	9
832.955660531748	9
832.974346811564	9
832.993033301287	11
833.011720001222	16
833.03040691091	23
833.049094030504	29
833.067781360004	30
833.086468899564	20
833.105156648876	16
833.123844608247	16
833.142532777679	9
833.161221156709	20
833.179909745952	19
833.198598545102	14
833.217287554004	16
833.235976772966	31
833.254666201987	20
833.273355840761	19
833.292045689595	16
833.310735748181	13
833.329426016828	26
833.34811649538	33
833.366807183992	24
833.385498082357	23
833.404189190628	34
833.422880508958	18
833.441572037195	22
833.460263775339	27
833.478955723542	39
833.497647881498	37
833.516340249513	45
833.535032827435	46
833.553725615263	35
833.572418612998	12
833.591111820793	25
833.60980523834	9
833.628498865947	26
833.647192703461	19
833.665886750881	15
833.684581008207	21
833.703275475593	21
833.721970152886	14
833.740665039932	24
833.759360137037	13
833.778055444203	21
833.796750961121	15
833.8154466881	8
833.834142624985	6
833.852838771622	12
833.87153512832	9
833.890231695079	8
833.90892847159	16
833.927625458161	10
833.946322654639	12
833.965020061023	3
833.983717677314	6
834.002415503665	14
834.021113539769	14
834.039811785933	18
834.058510242004	7
834.077208907827	10
834.095907783865	18
834.114606869809	17
834.133306165507	13
834.152005671264	17
834.170705386929	8
834.1894053125	15
834.208105447977	25
834.226805793515	39
834.245506348806	20
834.264207114158	28
834.28290808957	10
834.301609274735	27
834.320310669806	6
834.339012274938	13
834.357714089824	20
834.376416114923	37
834.395118349776	28
834.413820794535	35
834.432523449355	27
834.451226314081	21
834.469929388561	14
834.488632673101	17
834.507336167702	16
834.526039872056	18
834.544743786471	26
834.563447910793	14
834.582152245021	21
834.600856789003	11
834.619561543199	18
834.638266507302	18
834.656971681158	6
834.675677065075	16
834.694382658899	9
834.71308846263	14
834.731794476421	13
834.75050070012	3
834.769207133572	5
834.787913777084	9
834.806620630504	11
834.82532769383	10
834.844034967218	9
834.862742450512	3
834.88145014356	8
834.900158046823	12
834.918866159839	19
834.937574482762	7
834.956283015745	13
834.974991758636	9
834.993700711281	5
835.012409873986	10
835.031119246752	10
835.049828829272	8
835.068538621852	7
835.08724862434	9
835.105958836735	7
835.124669259037	10
835.1433798914	5
835.162090733517	15
835.180801785694	7
835.19951304778	12
835.218224519618	16
835.236936201671	11
835.255648093632	8
835.274360195346	14
835.293072507121	12
835.311785028804	16
835.330497760394	10
835.349210701891	13
835.367923853449	21
835.386637214761	19
835.405350786134	16
835.424064567569	34
835.442778558757	18
835.461492759852	19
835.480207171009	19
835.498921792073	14
835.517636623044	16
835.536351663923	15
835.555066914864	15
835.573782375558	22
835.592498046313	11
835.611213926976	14
835.629930017392	8
835.648646318024	8
835.667362828409	7
835.686079548702	11
835.704796479056	4
835.723513619472	13
835.742230969488	14
835.760948529718	20
835.779666299857	7
835.798384279749	14
835.817102469703	10
835.835820869564	3
835.854539479333	8
835.873258299164	7
835.891977328748	7
835.910696568394	9
835.929416017947	2
835.948135677408	10
835.966855546778	7
835.985575626208	3
836.004295915546	6
836.023016414639	9
836.041737123792	6
836.060458043008	10
836.079179171977	4
836.097900510854	7
836.116622059793	6
836.13534381864	18
836.154065787394	12
836.17278796621	12
836.19151035478	10
836.210232953412	14
836.228955761952	10
836.247678780245	14
836.266402008755	21
836.285125447018	28
836.303849095189	30
836.322572953422	55
836.341297021563	74
836.360021299766	115
836.378745787723	167
836.397470485588	239
836.416195393515	269
836.434920511196	289
836.453645839092	194
836.472371376743	136
836.491097124302	111
836.509823081922	88
836.528549249451	62
836.547275626734	50
836.566002214079	31
836.584729011486	27
836.603456018647	12
836.62218323587	25
836.640910663001	21
836.659638299887	18
836.678366146988	9
836.697094203843	6
836.715822470607	21
836.734550947433	13
836.753279634167	11
836.772008530809	11
836.790737637359	11
836.809466953972	12
836.828196480338	6
836.846926216767	16
836.865656163105	5
836.88438631935	6
836.903116685657	5
836.921847261719	6
836.940578047689	4
836.959309043876	15
836.978040249817	2
836.996771665666	8
837.015503291423	1
837.034235127243	13
837.052967172817	12
837.071699428453	7
837.090431894152	12
837.109164569605	2
837.127897454967	9
837.146630550391	15
837.165363855723	14
837.184097370964	20
837.202831096113	28
837.221565031325	20
837.240299176291	19
837.259033531319	31
837.277768096256	11
837.296502871102	31
837.315237855856	19
837.333973050672	32
837.352708455243	46
837.371444069877	65
837.390179894419	68
837.40891592887	93
837.427652173383	84
837.446388627805	98
837.465125291981	48
837.48386216622	73
837.502599250368	55
837.521336544424	41
837.540074048543	36
837.55881176257	28
837.577549686353	25
837.596287820197	25
837.615026164105	13
837.633764717613	19
837.652503481338	14
837.671242454972	23
837.689981638514	23
837.708721031965	18
837.727460635325	16
837.746200448593	19
837.764940471925	10
837.783680705165	14
837.802421148314	5
837.821161801372	3
837.839902664492	7
837.858643737367	1
837.877385020306	8
837.896126513153	6
837.914868215755	12
837.933610128573	16
837.952352251147	5
837.971094583784	7
837.989837126329	14
838.008579878783	13
838.027322840993	13
838.046066013419	18
838.064809395754	5
838.083552987844	7
838.102296789997	8
838.12104080206	16
838.139785024185	7
838.158529456065	8
838.177274097854	11
838.196018949706	18
838.214764011467	23
838.233509283137	22
838.252254764871	19
838.271000456359	11
838.289746357911	21
838.308492469371	20
838.327238790587	16
838.34598532202	21
838.364732063207	26
838.383479014304	30
838.402226175465	46
838.420973546534	51
838.439721127512	50
838.458468918554	49
838.477216919351	50
838.495965130211	38
838.514713550981	28
838.533462181659	18
838.552211022247	20
838.570960072744	34
838.589709333304	31
838.60845880362	19
838.627208483999	15
838.645958374441	19
838.664708474485	15
838.683458784745	3
838.702209304916	7
838.720960034841	13
838.73971097483	15
838.758462124882	6
838.77721348469	13
838.795965054407	6
838.814716834187	6
838.833468823877	10
838.852221023476	12
838.870973433139	10
838.889726052557	21
838.908478881884	23
838.927231921275	7
838.945985170576	6
838.964738629786	13
838.98349229906	21
839.002246178088	11
839.021000267181	16
839.039754566183	49
839.058509075095	70
839.077263793916	43
839.096018722801	19
839.114773861441	38
839.133529210145	30
839.152284768758	27
839.171040537281	26
839.189796515714	24
839.208552704211	30
839.227309102617	16
839.246065710778	14
839.264822529004	14
839.283579557293	19
839.302336795337	10
839.321094243446	10
839.339851901464	8
839.358609769238	26
839.377367847075	12
839.396126134977	28
839.414884632634	21
839.433643340355	52
839.452402257985	32
839.471161385372	52
839.489920722976	38
839.508680270336	49
839.52744002776	35
839.546199995094	31
839.564960172338	14
839.583720559337	38
839.602481156554	37
839.621241963527	24
839.640002980565	14
839.658764207512	6
839.677525644369	10
839.696287291136	8
839.715049147812	11
839.733811214553	15
839.75257349105	7
839.771335977611	13
839.790098674236	11
839.808861580616	14
839.827624696907	12
839.846388023262	14
839.865151559372	13
839.883915305701	9
839.902679261786	16
839.921443427781	12
839.94020780384	16
839.958972389809	8
839.977737185688	11
839.996502191323	14
840.015267407177	26
840.034032832786	22
840.05279846846	18
840.071564314044	23
840.090330369538	15
840.109096634788	25
840.127863110256	19
840.146629795635	18
840.16539669077	8
840.184163795969	10
840.202931111078	5
840.221698636097	16
840.240466371181	20
840.259234316175	21
840.278002470925	18
840.29677083574	8
840.315539410465	11
840.3343081951	12
840.353077189799	10
840.371846394409	22
840.390615808775	31
840.409385433206	34
840.428155267701	34
840.446925311952	57
840.465695566268	37
840.484466030494	50
840.503236704476	47
840.522007588523	50
840.540778682635	29
840.559549986502	32
840.578321500435	26
840.597093224278	25
840.615865157876	19
840.634637301694	15
840.653409655268	20
840.672182218907	14
840.690954992457	5
840.709727975916	13
840.728501169132	11
840.747274572567	15
840.766048185759	17
840.784822009015	10
840.803596042182	10
840.822370285259	3
840.841144738247	9
840.859919401145	8
840.878694274108	10
840.897469356982	16
840.916244649612	10
840.935020152462	11
840.953795865067	7
840.972571787584	6
840.991347920165	26
841.010124262657	46
841.02890081506	63
841.047677577373	57
841.066454549751	85
841.085231731886	64
841.104009123932	48
841.122786726196	43
841.141564538063	31
841.16034256015	38
841.179120791992	42
841.197899233746	26
841.216677885565	24
841.235456747448	14
841.254235818934	13
841.273015100639	8
841.291794592256	16
841.310574293628	14
841.329354205066	30
841.348134326415	24
841.366914657675	26
841.385695199	31
841.404475950081	57
841.423256911228	53
841.442038082285	42
841.460819463254	52
841.479601054133	33
841.498382855078	54
841.517164865933	50
841.535947086546	37
841.554729517223	31
841.573512157966	13
841.592295008466	7
841.611078069031	13
841.629861339507	11
841.64864481974	9
841.667428510038	15
841.686212410401	15
841.704996520521	17
841.723780840707	15
841.742565370804	10
841.761350110657	14
841.780135060731	8
841.798920220561	13
841.817705590456	12
841.836491170109	12
841.855276959981	1
841.87406295961	6
841.89284916915	5
841.911635588602	5
841.930422218119	6
841.949209057547	8
841.967996106887	6
841.986783366137	8
842.005570835299	18
842.024358514527	26
842.043146403666	23
842.061934502561	30
842.080722811677	30
842.09951133055	19
842.118300059334	19
842.137088998184	17
842.155878146945	8
842.174667505463	22
842.193457074201	6
842.212246852696	9
842.231036841102	5
842.249827039575	21
842.268617447958	11
842.287408066254	25
842.306198894615	24
842.324989932733	26
842.343781180762	11
842.362572638857	18
842.381364307019	41
842.400156184782	70
842.418948272767	94
842.437740570508	184
842.456533078315	320
842.475325796034	405
842.494118723664	387
842.512911861205	389
842.531705208659	305
842.550498766178	243
842.569292533609	142
842.588086510951	138
842.606880698205	108
842.625675095371	75
842.644469702603	66
842.663264519746	72
842.682059546647	41
842.700854783613	22
842.719650230646	22
842.738445887436	24
842.757241754138	12
842.776037830905	6
842.794834117585	4
842.813630614176	12
842.832427320834	3
842.851224237248	18
842.870021363729	14
842.888818700122	5
842.907616246426	10
842.926414002643	7
842.94521196877	19
842.964010144965	10
842.982808530916	4
843.001607126934	11
843.020405933019	5
843.039204948706	17
843.058004174614	8
843.076803610433	27
843.095603256011	25
843.114403111809	20
843.133203177364	16
843.152003452832	15
843.170803938365	20
843.189604633811	13
843.208405539014	8
843.227206654284	14
843.24600797962	9
843.264809514714	11
843.283611259874	13
843.302413214946	11
843.321215379776	17
843.340017754826	19
843.358820339635	16
843.377623134355	43
843.396426139141	48
843.41522935384	63
843.434032778451	83
843.452836412974	127
843.471640257564	176
843.490444311911	195
843.509248576325	209
843.528053050651	187
843.546857734889	151
843.56566262904	104
843.584467733257	94
843.603273047231	71
843.622078571427	42
843.640884305381	37
843.659690249247	34
843.678496403024	30
843.697302766869	16
843.716109340626	17
843.734916124141	13
843.753723117877	18
843.772530321371	10
843.791337734777	14
843.81014535825	14
843.828953191635	24
843.847761234933	22
843.866569488143	15
843.885377951419	6
843.904186624454	6
843.922995507555	3
843.941804600569	5
843.960613903496	10
843.979423416334	6
843.99823313924	10
844.017043071903	10
844.035853214634	19
844.054663567431	7
844.073474129832	10
844.092284902455	13
844.111095884989	5
844.129907077282	7
844.148718479642	7
844.167530091915	12
844.186341914099	18
844.205153946351	11
844.223966188516	2
844.242778640438	16
844.261591302428	10
844.280404174485	9
844.2992172563	14
844.318030548027	9
844.336844049822	19
844.355657761529	14
844.374471683149	9
844.393285814836	19
844.412100156126	17
844.430914707639	26
844.449729469064	32
844.468544440402	52
844.487359621652	56
844.50617501297	56
844.524990614046	59
844.543806425189	56
844.562622446245	55
844.581438677213	32
844.600255118095	29
844.619071769044	20
844.63788862975	3
844.656705700525	17
844.675522981212	10
844.694340471812	8
844.713158172325	4
844.731976082905	16
844.750794203398	7
844.76961253365	20
844.788431073969	16
844.807249824355	12
844.8260687845	7
844.844887954712	11
844.863707334837	12
844.88252692472	5
844.901346724826	7
844.92016673469	11
844.938986954466	14
844.957807384311	9
844.976628024068	14
844.995448873739	23
845.014269933322	18
845.033091202973	32
845.051912682383	24
845.07073437186	61
845.08955627125	52
845.108378380553	45
845.12720069977	30
845.146023229054	32
845.164845968096	12
845.183668917206	22
845.20249207623	15
845.221315445166	20
845.240139024171	16
845.258962812933	31
845.277786811764	21
845.296611020507	18
845.315435439165	14
845.334260067734	16
845.353084906372	14
845.371909954769	30
845.390735213233	32
845.409560681611	38
845.428386359902	62
845.447212248106	75
845.466038346378	89
845.484864654563	91
845.503691172662	90
845.522517900674	87
845.541344838599	83
845.560171986592	64
845.578999344344	44
845.597826912164	34
845.616654689897	30
845.635482677544	38
845.654310875104	40
845.673139282732	33
845.691967900119	15
845.710796727729	13
845.729625765097	11
845.748455012379	15
845.767284469574	8
845.786114136837	16
845.804944013859	16
845.823774101104	10
845.842604398108	9
845.861434905025	8
845.880265622011	4
845.899096548755	17
845.917927685568	24
845.936759032294	20
845.955590589088	5
845.974422355641	4
845.993254332108	16
846.012086518643	10
846.030918915092	17
846.049751521454	21
846.068584337885	14
846.087417364074	23
846.106250600332	21
846.125084046504	30
846.143917702434	21
846.162751568588	18
846.1815856445	25
846.200419930326	22
846.219254426221	11
846.238089132184	9
846.256924047751	13
846.275759173542	13
846.294594509092	12
846.31343005471	10
846.332265810242	13
846.351101775687	32
846.369937951047	16
846.38877433632	23
846.407610931662	14
846.426447736918	34
846.445284751932	47
846.46412197717	52
846.482959412168	31
846.501797057079	29
846.520634912058	35
846.539472976952	41
846.55831125176	17
846.577149736481	31
846.595988431271	21
846.61482733582	21
846.633666450438	12
846.652505774971	16
846.671345309262	16
846.690185053776	20
846.70902500805	14
846.727865172393	22
846.74670554665	15
846.76554613082	16
846.784386924905	16
846.803227928904	11
846.822069142972	12
846.840910566799	9
846.859752200694	5
846.878594044504	19
846.897436098228	4
846.916278362021	5
846.935120835728	4
846.953963519194	11
846.97280641273	8
846.991649516334	7
847.010492829543	8
847.029336352976	19
847.048180086322	18
847.067024029583	12
847.085868182759	4
847.104712545848	15
847.123557118851	8
847.142401901924	23
847.161246894911	20
847.180092097658	13
847.198937510628	10
847.217783133358	12
847.236628966002	27
847.255475008715	20
847.274321261343	12
847.293167723885	19
847.312014396341	20
847.330861278866	22
847.349708371306	21
847.368555673505	31
847.387403185774	21
847.406250907957	21
847.425098840054	11
847.443946982221	29
847.462795334302	49
847.481643896142	33
847.500492668207	35
847.519341650031	46
847.53819084177	39
847.557040243579	45
847.575889855301	27
847.594739676783	17
847.613589708335	21
847.632439949956	24
847.651290401337	17
847.670141062787	14
847.688991934152	11
847.707843015277	13
847.726694306625	10
847.745545807734	13
847.764397518757	5
847.78324943985	4
847.802101570857	11
847.820953911779	8
847.839806462615	9
847.858659223521	4
847.877512194187	6
847.896365374923	5
847.915218765728	9
847.934072366137	8
847.952926176772	8
847.971780197321	13
847.99063442763	2
848.009488868009	8
848.028343518302	7
848.04719837851	5
848.066053448788	6
848.084908728826	4
848.103764218933	14
848.122619918955	10
848.141475828892	10
848.160331948744	10
848.179188278666	12
848.198044818502	13
848.216901568254	13
848.235758527765	17
848.254615697501	12
848.273473077152	25
848.292330666563	20
848.311188466044	19
848.33004647544	16
848.348904694595	21
848.367763123976	15
848.386621763271	19
848.405480612327	14
848.424339671452	13
848.443198940493	11
848.462058419449	10
848.480918108474	14
848.499778007259	14
848.518638116115	16
848.537498434886	15
848.556358963571	11
848.575219702172	12
848.594080650843	22
848.612941809429	21
848.631803177775	28
848.650664756191	17
848.669526544677	12
848.688388542923	21
848.707250751085	15
848.726113169316	12
848.744975797463	8
848.763838635525	8
848.782701683658	12
848.80156494155	10
848.820428409358	8
848.839292087235	6
848.858155975028	8
848.877020072737	10
848.895884380515	2
848.914748898054	5
848.933613625663	4
848.952478563188	12
848.971343710627	6
848.990209067982	7
849.009074635408	21
849.027940412593	6
849.046806399849	10
849.065672597021	11
849.084539004108	8
849.10340562111	11
849.122272448182	5
849.14113948517	11
849.160006732074	14
849.178874188892	18
849.197741855627	14
849.216609732276	5
849.235477818997	8
849.254346115632	16
849.273214622183	14
849.29208333865	11
849.310952265187	19
849.329821401484	21
849.348690747698	22
849.367560304136	21
849.38643007018	12
849.40530004645	14
849.424170232481	28
849.443040628427	27
849.461911234443	16
849.48078205053	19
849.499653076223	18
849.518524312141	18
849.53739575782	13
849.55626741357	26
849.575139279235	17
849.594011354817	19
849.612883640313	9
849.631756135726	12
849.650628841209	11
849.669501756453	14
849.688374881922	12
849.707248217152	14
849.726121762299	11
849.74499551736	17
849.763869482493	2
849.782743657541	7
849.801618042506	13
849.820492637386	8
849.839367442181	1
849.858242457048	5
849.877117681831	12
849.895993116374	17
849.914868761143	5
849.933744615673	15
849.952620680119	6
849.971496954636	19
849.990373439069	14
850.009250133418	13
850.028127037682	18
850.047004152018	16
850.065881476114	17
850.084759010282	23
850.103636754365	25
850.122514708365	26
850.14139287228	12
850.160271246267	16
850.179149830014	11
850.198028623833	19
850.216907627568	16
850.235786841218	19
850.254666264785	22
850.273545898423	16
850.292425741977	11
850.311305795292	21
850.330186058833	18
850.349066532135	23
850.367947215353	18
850.386828108643	16
850.405709211849	20
850.424590524815	50
850.443472048009	35
850.462353780963	47
850.481235723833	24
850.500117876775	24
850.519000239633	12
850.537882812407	14
850.556765595097	17
850.575648587859	8
850.594531790382	6
850.613415202976	18
850.632298825486	11
850.651182657913	9
850.670066700412	6
850.688950952671	18
850.707835414846	3
850.726720087249	15
850.745604969412	9
850.764490061492	7
850.783375363488	3
850.802260875556	12
850.821146597385	4
850.840032529285	12
850.858918671257	13
850.877805022991	14
850.89669158464	6
850.915578356362	11
850.934465338	14
850.953352529554	15
850.972239931024	1
850.991127542567	1
851.01001536387	12
851.028903395246	0
851.047791636537	9
851.066680087746	12
851.085568748871	13
851.104457620067	13
851.123346701025	6
851.142235992055	6
851.161125493001	11
851.180015203864	8
851.198905124799	9
851.217795255495	12
851.236685596263	8
851.255576146947	17
851.274466907548	4
851.293357878066	10
851.312249058501	16
851.331140449007	29
851.35003204943	60
851.36892385977	108
851.387815880026	173
851.406708110199	231
851.425600550445	205
851.444493200607	208
851.46338606053	166
851.48227913068	105
851.501172410593	57
851.520065900422	73
851.538959600323	52
851.55785351014	41
851.576747629719	34
851.595641959526	35
851.614536499094	24
851.63343124858	40
851.652326208137	13
851.671221377611	14
851.690116757002	7
851.709012346309	22
851.727908145689	18
851.746804154831	14
851.765700374045	4
851.784596803176	9
851.803493442223	10
851.822390291188	17
851.841287350225	5
851.860184619023	6
851.879082097894	5
851.897979786837	12
851.916877685542	4
851.935775794164	9
851.954674112858	6
851.973572641469	9
851.992471379843	11
852.011370328443	9
852.030269486805	8
852.049168855085	15
852.068068433437	15
852.086968221706	15
852.105868219892	8
852.124768427995	9
852.143668846171	4
852.162569474109	8
852.181470312119	6
852.200371360046	15
852.21927261789	11
852.238174085652	19
852.257075763486	13
852.275977651082	22
852.294879748751	23
852.313782056336	39
852.332684573839	41
852.351587301415	47
852.370490238753	75
852.389393386163	98
852.40829674349	183
852.427200310735	160
852.446104087897	156
852.465008074976	111
852.483912272129	62
852.502816679198	77
852.521721296185	52
852.540626123089	43
852.559531159911	38
852.578436406805	24
852.597341863617	25
852.61624753019	24
852.635153406992	20
852.654059493556	14
852.672965790038	4
852.691872296592	13
852.710779013064	17
852.729685939297	6
852.748593075759	14
852.767500421983	8
852.786407978125	9
852.80531574434	7
852.824223720472	4
852.843131906677	2
852.862040302489	9
852.880948908529	10
852.899857724487	7
852.918766750206	9
852.937675985999	8
852.956585431865	8
852.975495087338	11
852.994404953039	9
853.013315028658	8
853.032225314195	23
853.051135809649	16
853.070046515021	9
853.08895743031	8
853.107868555673	11
853.126779890953	14
853.145691435996	18
853.164603191267	6
853.1835151563	2
853.202427331251	5
853.221339716276	15
853.240252311218	21
853.259165116078	15
853.278078130856	9
853.296991355707	13
853.31590479032	6
853.334818435007	18
853.353732289612	21
853.372646354134	38
853.391560628574	46
853.410475113088	43
853.429389807364	57
853.448304711713	69
853.46721982598	57
853.486135150165	31
853.505050684424	33
853.523966428445	21
853.542882382539	39
853.561798546551	26
853.580714920482	22
853.59963150433	35
853.618548298252	9
853.637465301936	11
853.656382515694	9
853.675299939369	14
853.694217572963	9
853.713135416475	21
853.732053470061	5
853.750971733564	18
853.769890206985	9
853.788808890325	4
853.807727783583	13
853.826646886914	12
853.845566200008	16
853.864485723176	9
853.883405456261	4
853.902325399265	8
853.921245552187	7
853.940165915183	16
853.959086487941	11
853.978007270774	25
853.996928263679	23
854.015849466348	43
854.034770878935	43
854.053692501595	46
854.072614334018	36
854.091536376515	35
854.110458629086	26
854.12938109142	15
854.148303763672	15
854.167226645998	6
854.186149738241	13
854.205073040404	18
854.223996552484	12
854.242920274483	14
854.261844206556	16
854.280768348548	22
854.299692700457	14
854.318617262286	32
854.337542034032	7
854.356467015852	21
854.375392207436	19
854.394317609093	19
854.413243220669	17
854.432169042163	30
854.451095073731	25
854.470021315062	23
854.488947766468	13
854.507874427791	24
854.526801299034	20
854.545728380194	18
854.564655671429	25
854.583583172427	18
854.602510883499	25
854.621438804645	14
854.640366935399	13
854.659295276382	22
854.678223827284	12
854.697152588104	14
854.716081558688	5
854.735010739346	17
854.753940130078	7
854.772869730573	5
854.791799541142	8
854.81072956163	14
854.829659791881	7
854.848590232362	13
854.867520882606	5
854.886451742769	10
854.905382813006	12
854.924314093162	18
854.943245583237	32
854.96217728323	68
854.981109193298	141
855.000041313129	241
855.018973643034	345
855.037906182858	460
855.056838932601	471
855.075771892419	402
855.094705061999	283
855.113638441654	244
855.132572031228	171
855.151505830721	133
855.170439840133	71
855.189374059619	35
855.208308488869	31
855.227243128193	45
855.246177977436	22
855.265113036598	15
855.284048305679	22
855.302983784835	26
855.321919473909	16
855.340855372747	13
855.359791481659	12
855.378727800646	18
855.397664329397	16
855.416601068222	20
855.435538016966	25
855.454475175474	27
855.473412544056	31
855.492350122713	41
855.511287911134	35
855.530225909629	33
855.549164118043	30
855.568102536221	6
855.587041164629	27
855.605980002801	27
855.624919051048	33
855.643858309213	21
855.662797777298	8
855.681737455302	17
855.700677343226	12
855.719617441224	14
855.738557748985	11
855.757498266822	20
855.776438994578	13
855.795379932253	16
855.814321079847	7
855.833262437516	18
855.852204005105	13
855.871145782613	18
855.89008777004	11
855.909029967386	13
855.927972374652	14
855.946914991993	10
855.965857819253	37
855.984800856432	56
856.003744103531	83
856.022687560705	160
856.041631227643	133
856.060575104655	141
856.079519191588	148
856.098463488439	113
856.11740799521	90
856.136352712056	53
856.155297638666	33
856.174242775351	25
856.193188121956	19
856.21213367848	25
856.231079444923	21
856.250025421442	20
856.268971607725	13
856.287918004083	28
856.306864610516	21
856.325811426557	27
856.344758452829	30
856.363705689021	26
856.382653134977	32
856.401600791007	30
856.420548657114	63
856.439496732984	63
856.458445018774	62
856.477393514639	93
856.496342220424	120
856.515291136128	127
856.534240261753	117
856.553189597452	123
856.572139142916	79
856.591088898455	66
856.610038863914	36
856.628989039292	48
856.647939424746	23
856.666890019964	25
856.685840825102	18
856.704791840471	18
856.723743065604	25
856.742694500657	9
856.76164614563	10
856.780598000678	4
856.79955006549	5
856.818502340378	14
856.837454825342	13
856.856407520069	26
856.875360424717	22
856.89431353944	17
856.913266864083	1
856.932220398646	16
856.951174143129	6
856.970128097532	32
856.98908226201	22
857.008036636409	38
857.026991220571	49
857.045946014965	54
857.064901019124	54
857.083856233202	49
857.102811657356	32
857.121767291431	17
857.140723135425	8
857.159679189339	13
857.178635453329	17
857.197591927084	18
857.216548610914	7
857.235505504664	8
857.254462608179	8
857.273419921925	9
857.292377445436	13
857.311335179022	15
857.330293122529	6
857.349251275956	27
857.368209639303	44
857.38716821257	37
857.406126995913	21
857.425085989021	39
857.444045192204	42
857.463004605308	71
857.481964228488	81
857.500924061432	114
857.519884104453	99
857.538844357393	88
[truncated: 104,813 more rows]
