# Supplementary material for: Identifying Archaeological Bone via Non-Destructive ZooMS and the Materiality of Symbolic Expression: Examples from Iroquoian Bone Points
Source: Sci Rep. 2019 Jul 30;9:11027. doi: 10.1038/s41598-019-47299-x (PMC6667708; doi:10.1038/s41598-019-47299-x)
Supplement: Supplementary file 2 — Supplementary Datafiles [file 41598_2019_47299_MOESM2_ESM.zip › McGrath et al Supplementary Datafiles/Data set S2_ForcedBagSpectra/DR-1797s_FORCED_2.txt]

820.05739778449	17
820.07594115821	6
820.094484741961	18
820.113028535743	13
820.131572539366	13
820.150116752831	18
820.168661176326	24
820.187205809663	15
820.205750652841	12
820.22429570605	24
820.24284096929	22
820.261386442371	9
820.279932125293	22
820.298478018057	16
820.317024120852	19
820.335570433678	22
820.354116956345	23
820.372663688853	15
820.391210631392	29
820.409757783773	28
820.428305145996	43
820.446852718249	33
820.465400500533	40
820.483948492469	45
820.502496694437	38
820.521045106435	28
820.539593728275	28
820.558142559956	24
820.576691601668	24
820.595240853222	9
820.613790314807	6
820.632339986233	7
820.650889867501	6
820.6694399588	14
820.68799025994	12
820.706540771112	26
820.725091492125	10
820.74364242298	10
820.762193563866	14
820.780744914594	30
820.799296475352	12
820.817848245953	14
820.836400226395	11
820.854952416868	15
820.873504817182	12
820.892057427528	12
820.910610247906	4
820.929163277935	10
820.947716517996	11
820.966269967898	14
820.984823627831	3
821.003377497606	12
821.021931577413	9
821.040485867061	23
821.059040366551	14
821.077595076072	9
821.096149995435	8
821.11470512464	13
821.133260463876	16
821.151816013144	14
821.170371772063	18
821.188927741204	31
821.207483920186	22
821.22604030901	19
821.244596907676	16
821.263153716374	8
821.281710734913	13
821.300267963484	20
821.318825401896	14
821.33738305034	23
821.355940908626	17
821.374498976754	25
821.393057254913	45
821.411615742914	17
821.430174440757	16
821.448733348631	16
821.467292466347	17
821.485851794285	13
821.504411331875	17
821.522971079306	25
821.54153103677	21
821.560091204264	24
821.578651581601	26
821.59721216878	13
821.615772965801	28
821.634333972853	19
821.652895189937	25
821.671456616863	12
821.690018253631	17
821.708580100431	11
821.727142157073	16
821.745704423557	7
821.764266900262	13
821.782829586619	10
821.801392483008	15
821.819955589239	5
821.838518905313	7
821.857082431418	1
821.875646167365	8
821.894210113344	18
821.912774269165	11
821.931338635018	7
821.949903210713	9
821.96846799625	11
821.987032991818	1
822.00559819723	5
822.024163612672	7
822.042729237957	8
822.061295073274	4
822.079861118433	9
822.098427373434	17
822.116993838278	17
822.135560513343	11
822.15412739806	13
822.17269449281	22
822.191261797401	17
822.209829312025	17
822.228397036491	12
822.246964970799	22
822.265533115139	13
822.284101469511	14
822.302670033536	13
822.321238807592	16
822.339807791681	19
822.358376985802	36
822.376946389575	45
822.39551600338	16
822.414085827028	19
822.432655860707	40
822.451226104229	32
822.469796557594	25
822.48836722099	15
822.506938094229	26
822.5255091775	21
822.544080470613	11
822.562651973569	20
822.581223686557	19
822.599795609387	25
822.618367742249	16
822.636940085144	24
822.655512637691	17
822.67408540027	15
822.692658372692	22
822.711231555147	10
822.729804947443	8
822.748378549772	18
822.766952361943	16
822.785526383957	16
822.804100616003	15
822.822675057892	14
822.841249709812	5
822.859824571576	4
822.878399643182	9
822.89697492482	10
822.915550416301	2
822.934126117814	11
822.952702029169	12
822.971278150558	10
822.989854481788	7
823.008431022861	7
823.027007773777	10
823.045584734915	28
823.064161905706	6
823.082739286529	13
823.101316877195	20
823.119894677893	22
823.138472688434	24
823.157050909008	17
823.175629339424	10
823.194207979682	17
823.212786829974	23
823.231365890108	19
823.249945160274	13
823.268524640283	20
823.287104330135	22
823.305684230019	23
823.324264339746	37
823.342844659506	44
823.361425189108	25
823.380005928744	37
823.398586878032	56
823.417168037542	46
823.435749406705	28
823.454330985901	38
823.47291277513	46
823.491494774201	36
823.510076983305	32
823.528659402062	30
823.547242030852	29
823.565824869674	14
823.584407918339	13
823.602991176847	23
823.621574645388	25
823.640158323772	22
823.658742212188	11
823.677326310448	5
823.69591061855	14
823.714495136685	12
823.733079864662	15
823.751664802673	24
823.770249950527	10
823.788835308413	20
823.807420876143	20
823.826006653715	9
823.84459264132	7
823.863178838768	8
823.881765246059	14
823.900351863383	15
823.91893869055	19
823.93752572775	21
823.956112974792	11
823.974700431868	14
823.993288098787	12
824.011875975549	11
824.030464062344	6
824.049052358981	13
824.067640865462	8
824.086229582166	6
824.104818508523	17
824.123407644913	26
824.141996991145	32
824.160586547412	16
824.179176313521	9
824.197766289473	19
824.216356475458	16
824.234946871286	26
824.253537477148	16
824.272128292853	20
824.29071931859	19
824.309310553981	17
824.327901999595	7
824.346493654862	21
824.365085520353	25
824.383677595686	27
824.402269880863	33
824.420862375883	48
824.439455080936	39
824.458047995832	28
824.476641120571	39
824.495234455344	36
824.51382800015	42
824.532421754799	28
824.551015719292	30
824.569609893627	17
824.588204277997	10
824.606798872399	6
824.625393676644	5
824.643988690733	12
824.662583914856	19
824.681179348821	14
824.69977499282	17
824.718370846472	16
824.736966910348	18
824.755563183876	5
824.774159667629	7
824.792756361034	10
824.811353264473	10
824.829950377755	4
824.848547701071	7
824.867145234231	14
824.885742977423	10
824.904340930459	3
824.922939093339	9
824.941537466252	12
824.960136049198	13
824.978734841798	17
824.997333844431	30
825.015933057098	64
825.034532479418	87
825.053132111962	99
825.071731954159	98
825.09033200639	103
825.108932268654	91
825.127532740762	86
825.146133422714	75
825.164734314698	30
825.183335416527	41
825.201936728199	45
825.220538249905	41
825.239139981644	27
825.257741923227	25
825.276344074653	27
825.294946436114	18
825.313549007227	19
825.332151788565	23
825.350754779746	16
825.36935798077	19
825.387961391639	25
825.40656501254	26
825.425168843476	22
825.443772884256	40
825.462377134879	44
825.480981595345	51
825.499586265846	25
825.51819114638	23
825.536796236758	34
825.55540153717	23
825.574007047235	15
825.592612767334	8
825.611218697467	17
825.629824837444	26
825.648431187265	10
825.667037747119	14
825.685644516817	13
825.704251496549	25
825.722858685935	17
825.741466085544	8
825.760073694998	4
825.778681514295	5
825.797289543436	15
825.815897782801	8
825.83450623182	9
825.853114890873	8
825.87172375977	5
825.890332838701	9
825.908942127475	9
825.927551626093	8
825.946161334746	8
825.964771253433	14
825.983381381773	7
826.001991720147	18
826.020602268555	23
826.039213026807	58
826.057823994904	63
826.076435173034	29
826.095046561008	37
826.113658159016	30
826.132269966869	29
826.150881984565	40
826.169494212295	17
826.188106649869	20
826.206719297478	18
826.22533215493	21
826.243945222227	10
826.262558499557	20
826.281171986732	18
826.299785683941	7
826.318399590994	11
826.337013707891	19
826.355628034822	25
826.374242571598	19
826.392857318598	23
826.411472275251	26
826.430087441749	28
826.448702818281	33
826.467318404657	51
826.485934201068	39
826.504550207322	30
826.523166423611	17
826.541782849744	11
826.560399485722	19
826.579016331733	22
826.597633387589	13
826.616250653289	28
826.634868129023	22
826.653485814792	15
826.672103710405	19
826.690721816052	20
826.709340131354	3
826.72795865669	3
826.74657739206	7
826.765196337084	4
826.783815492333	5
826.802434857236	2
826.821054432174	2
826.839674217146	4
826.858294211962	5
826.876914416622	13
826.895534831318	15
826.914155455857	6
826.932776290241	8
826.951397334659	17
826.970018589112	13
826.988640053409	11
827.007261727551	12
827.025883611727	28
827.044505705748	27
827.063128009613	22
827.081750523512	32
827.100373247256	24
827.118996181035	29
827.137619324658	31
827.156242678125	27
827.174866241627	36
827.193490014974	22
827.212113998355	25
827.230738191581	25
827.249362594651	17
827.267987207946	23
827.286612030896	17
827.30523706388	11
827.323862306708	14
827.342487759381	11
827.361113422089	32
827.379739294832	23
827.398365377229	23
827.416991669851	28
827.435618172127	28
827.454244884439	36
827.472871806594	51
827.491498938785	41
827.51012628082	40
827.52875383289	48
827.547381594995	14
827.566009566754	21
827.584637748548	26
827.603266140187	20
827.621894741861	16
827.640523553379	24
827.659152574742	10
827.67778180614	19
827.696411247382	5
827.71504089866	15
827.733670759782	6
827.75230083094	10
827.770931111942	8
827.789561602788	15
827.80819230367	20
827.826823214396	16
827.845454335158	7
827.864085665764	19
827.882717206215	6
827.901348956701	17
827.919980917031	12
827.938613087397	9
827.957245467608	19
827.975878057663	9
827.994510857754	8
828.013143867689	10
828.031777087659	7
828.050410517475	11
828.069044157325	10
828.08767800683	8
828.106312066561	3
828.124946336136	13
828.143580815556	16
828.162215505012	13
828.180850404122	16
828.199485513457	23
828.218120832638	17
828.236756361663	29
828.255392100533	15
828.274028049439	30
828.292664208189	23
828.311300576975	27
828.329937155606	24
828.348573944272	21
828.367210942783	31
828.385848151138	21
828.40448556953	19
828.423123197957	36
828.441761036228	52
828.460399084345	29
828.479037342307	35
828.497675810304	25
828.516314488146	46
828.534953376023	36
828.553592473746	21
828.572231781504	17
828.590871298916	21
828.609511026555	22
828.628150964039	26
828.646791111367	10
828.665431468541	10
828.68407203575	14
828.702712812995	12
828.721353800085	10
828.73999499702	8
828.758636403991	16
828.777278020807	13
828.795919847467	13
828.814561884164	7
828.833204130705	11
828.851846587283	9
828.870489253705	10
828.889132129973	3
828.907775216276	19
828.926418512424	15
828.945062018608	6
828.963705734638	14
828.982349660512	11
829.000993796613	12
829.019638142368	12
829.03828269816	20
829.056927463796	6
829.075572439468	9
829.094217624986	11
829.112863020348	10
829.131508625747	17
829.150154440991	28
829.168800466079	33
829.187446701204	24
829.206093146365	16
829.224739801371	15
829.243386666222	15
829.262033740919	23
829.280681025842	10
829.299328520611	11
829.317976225034	30
829.336624139684	34
829.355272263988	36
829.373920598328	38
829.392569142705	69
829.411217896927	68
829.429866860994	70
829.448516035097	68
829.467165419046	88
829.48581501284	72
829.504464816669	90
829.523114830535	69
829.541765054056	55
829.560415487804	43
829.579066131397	44
829.597716984835	15
829.616368048119	28
829.635019321439	30
829.653670804604	22
829.672322497806	28
829.690974400853	31
829.709626513745	21
829.728278836674	23
829.746931369448	20
829.765584112259	13
829.784237064915	7
829.802890227607	8
829.821543599954	21
829.840197182528	20
829.858850974756	12
829.877504977212	12
829.896159189514	16
829.914813611661	7
829.933468243653	8
829.952123085682	15
829.970778137556	11
829.989433399276	13
830.008088871032	12
830.026744552825	11
830.045400444463	11
830.064056545947	15
830.082712857277	12
830.101369378643	24
830.120026110045	17
830.138683051293	10
830.157340202387	17
830.175997563517	18
830.194655134493	7
830.213312915505	19
830.231970906363	15
830.250629107067	28
830.269287517807	13
830.287946138393	14
830.306604968825	26
830.325264009293	26
830.343923259607	45
830.362582719957	40
830.381242390153	40
830.399902270386	45
830.418562360465	44
830.437222660389	98
830.455883170541	55
830.474543890348	47
830.49320482	62
830.51186595969	34
830.530527309416	60
830.549188868987	56
830.567850638405	30
830.586512617859	35
830.605174807159	44
830.623837206305	30
830.642499815488	19
830.661162634517	30
830.679825663582	22
830.698488902493	18
830.71715235125	14
830.735816010235	17
830.754479878875	15
830.773143957551	13
830.791808246074	7
830.810472744633	6
830.829137453038	16
830.84780237129	16
830.866467499578	22
830.885132837712	8
830.903798385883	10
830.9224641439	13
830.941130111763	12
830.959796289662	8
830.978462677408	10
830.997129275191	15
831.01579608282	13
831.034463100485	15
831.053130327997	4
831.071797765355	13
831.09046541275	17
831.109133269991	20
831.127801337078	6
831.146469614202	11
831.165138101363	13
831.183806798179	11
831.202475705032	14
831.221144821922	23
831.239814148658	18
831.258483685241	25
831.27715343186	23
831.295823388326	35
831.314493554829	43
831.333163931178	35
831.351834517564	29
831.370505313796	52
831.389176319875	95
831.40784753599	75
831.426518961952	90
831.44519059776	66
831.463862443606	101
831.482534499297	102
831.501206765026	91
831.519879240601	57
831.538551926022	54
831.55722482148	37
831.575897926976	34
831.594571242127	28
831.613244767506	28
831.631918502731	22
831.650592447803	11
831.669266602721	16
831.687940967677	8
831.706615542479	20
831.725290327127	30
831.743965321812	17
831.762640526535	12
831.781315941104	5
831.799991565519	8
831.818667399781	7
831.837343444272	13
831.856019698417	10
831.8746961626	14
831.893372836821	6
831.912049720697	7
831.93072681461	14
831.949404118561	18
831.968081632358	12
831.986759356002	5
832.005437289683	5
832.02411543321	10
832.042793786776	16
832.061472349997	7
832.080151123445	17
832.098830106741	12
832.117509299883	8
832.136188702872	18
832.154868315898	14
832.173548138962	24
832.192228171872	14
832.210908414629	20
832.229588867424	28
832.248269530065	37
832.266950402553	27
832.285631485078	14
832.304312777641	7
832.322994279859	10
832.341675992116	25
832.360357914409	22
832.37904004655	30
832.397722388537	30
832.416404940562	38
832.435087702433	43
832.453770674151	42
832.472453856098	29
832.491137247701	40
832.509820849341	49
832.528504660828	40
832.547188682353	32
832.565872913724	40
832.584557354942	21
832.603242006199	37
832.621926867301	24
832.640611938442	31
832.659297219429	43
832.677982710263	41
832.696668411135	40
832.715354321854	36
832.73404044261	27
832.752726773214	30
832.771413313855	31
832.790100064343	33
832.808787024678	23
832.827474195051	10
832.84616157527	25
832.864849165528	24
832.883536965632	15
832.902224975584	15
832.920913195573	13
832.939601625409	13
832.958290265092	12
832.976979114813	8
832.995668174572	21
833.014357443987	11
833.033046923631	19
833.051736612931	11
833.07042651246	9
833.089116621645	17
833.107806940868	11
833.126497469938	18
833.145188209046	12
833.163879158001	12
833.182570316994	14
833.201261685643	10
833.219953264521	10
833.238645053055	23
833.257337051818	14
833.276029260238	17
833.294721678695	23
833.313414307	31
833.332107145342	27
833.350800193723	18
833.36949345176	34
833.388186919835	56
833.406880597949	34
833.425574485909	48
833.444268583716	64
833.462962891371	47
833.481657409064	37
833.500352136795	37
833.519047074373	24
833.537742221799	25
833.556437579071	16
833.575133146573	21
833.593828923732	20
833.612524910928	15
833.631221107972	21
833.649917515245	17
833.668614132174	21
833.68731095895	15
833.706007995765	29
833.724705242427	17
833.743402699128	19
833.762100365675	21
833.780798242262	26
833.799496328695	15
833.818194624976	13
833.836893131295	12
833.855591847461	6
833.874290773666	16
833.892989909719	28
833.911689255618	15
833.930388811747	5
833.949088577533	10
833.967788553166	14
833.986488738837	16
834.005189134547	11
834.023889740104	10
834.042590555508	14
834.061291580952	30
834.079992816242	27
834.09869426138	14
834.117395916557	19
834.136097781772	29
834.154799856643	18
834.173502141554	31
834.192204636502	12
834.210907341298	30
834.229610256133	13
834.248313380815	24
834.267016715345	32
834.285720259914	34
834.30442401433	28
834.323127978593	39
834.341832152896	14
834.360536537045	16
834.379241131234	30
834.39794593527	27
834.416650949153	22
834.435356173076	29
834.454061606846	33
834.472767250654	27
834.491473104311	25
834.510179168006	31
834.528885441548	20
834.547591924939	27
834.566298618368	29
834.585005521645	27
834.60371263496	21
834.622419958124	18
834.641127491135	15
834.659835234185	17
834.678543187082	12
834.697251350019	7
834.715959722803	6
834.734668305435	4
834.753377098105	11
834.772086100624	10
834.790795313181	13
834.809504735586	5
834.828214368031	9
834.846924210322	6
834.865634262462	14
834.884344524641	14
834.903054996667	16
834.921765678541	24
834.940476570455	10
834.959187672216	13
834.977898984016	9
834.996610505664	13
835.015322237351	11
835.034034178886	5
835.052746330268	6
835.07145869169	12
835.090171263151	28
835.108884044268	21
835.127597035425	15
835.146310236621	16
835.165023647473	15
835.183737268556	16
835.202451099296	27
835.221165140074	31
835.239879390892	24
835.258593851558	14
835.277308522072	14
835.296023402433	36
835.314738493026	26
835.333453793275	26
835.352169303563	48
835.370885023699	27
835.389600954065	17
835.408317094089	37
835.42703344396	21
835.445750003871	29
835.46446677363	22
835.483183753428	33
835.501900943074	25
835.52061834276	12
835.539335952293	13
835.558053771675	17
835.576771801096	20
835.595490040365	14
835.614208489673	11
835.63292714883	13
835.651646017835	15
835.67036509707	18
835.689084385962	18
835.707803884894	13
835.726523593674	14
835.745243512302	12
835.763963640969	10
835.782683979676	6
835.80140452804	17
835.820125286443	21
835.838846254886	10
835.857567433177	10
835.876288821316	17
835.895010419495	19
835.913732227522	16
835.932454245589	9
835.951176473504	7
835.969898911458	7
835.988621559069	12
836.007344416912	6
836.026067484411	1
836.04479076195	22
836.063514249528	14
836.082237946955	30
836.10096185423	16
836.119685971354	13
836.138410298708	10
836.157134835719	15
836.175859582771	12
836.19458453967	33
836.213309706609	24
836.232035083397	24
836.250760670224	28
836.2694864669	28
836.288212473424	31
836.306938689988	44
836.3256651164	64
836.344391752852	60
836.363118599153	102
836.381845655302	140
836.400572921491	121
836.419300397528	194
836.438028083605	245
836.45675597953	236
836.475484085304	221
836.494212401118	237
836.512940926781	221
836.531669662483	185
836.550398608225	128
836.569127763624	83
836.587857129064	58
836.606586704351	64
836.625316489679	46
836.644046484855	38
836.662776690072	37
836.681507105136	38
836.70023773005	26
836.718968565003	9
836.737699609805	17
836.756430864455	15
836.775162329146	13
836.793894003877	21
836.812625888264	22
836.831357982884	7
836.850090287352	7
836.868822801668	15
836.887555525833	7
836.906288460039	11
836.925021604093	3
836.943754958187	6
836.96248852213	7
836.981222296113	11
836.999956279753	13
837.018690473625	12
837.037424877154	16
837.056159490723	14
837.074894314333	7
837.093629347791	8
837.112364591098	9
837.131100044637	2
837.149835707832	17
837.168571580877	23
837.187307663962	12
837.206043957088	15
837.22478045987	10
837.243517172884	9
837.262254095556	13
837.280991228268	23
837.299728571021	11
837.31846612343	35
837.337203886072	34
837.35594185837	58
837.37468004071	81
837.393418433089	107
837.412157035318	93
837.430895847587	117
837.449634869513	123
837.46837410148	129
837.487113543487	125
837.505853195343	140
837.524593057048	97
837.543333128793	49
837.562073410388	71
837.580813901831	56
837.599554603315	43
837.618295514839	30
837.637036636213	23
837.655777967435	19
837.674519508506	35
837.693261259618	33
837.71200322077	9
837.730745391772	10
837.749487772622	10
837.768230363513	12
837.786973164253	16
837.805716175034	11
837.824459395472	14
837.843202826143	5
837.86194646647	8
837.880690316839	7
837.899434377248	12
837.918178647506	4
837.936923127614	10
837.955667817762	7
837.974412717759	14
837.993157827797	23
838.011903147684	11
838.030648677612	17
838.049394417197	9
838.068140366823	4
838.08688652649	9
838.105632896006	16
838.124379475371	6
838.143126264777	15
838.161873264033	16
838.180620473329	16
838.199367892474	11
838.21811552166	16
838.236863360504	25
838.25561140958	26
838.274359668314	28
838.29310813728	11
838.311856816096	18
838.330605704569	22
838.349354803275	27
838.368104111638	50
838.386853630234	44
838.405603358488	51
838.424353296783	41
838.443103444927	64
838.461853803112	62
838.480604371146	76
838.499355149221	58
838.518106137146	86
838.53685733492	66
838.555608742735	58
838.574360360399	43
838.593112188296	24
838.611864225851	23
838.630616473255	31
838.649368930701	30
838.668121597995	24
838.686874475331	34
838.705627562517	25
838.724380859551	13
838.743134366627	7
838.761888083744	7
838.780642010519	13
838.799396147335	14
838.818150494192	17
838.836905050899	12
838.855659817455	13
838.874414794244	7
838.893169980691	4
838.911925376987	5
838.930680983325	17
838.949436799704	10
838.968192825932	19
838.98694906201	18
839.005705507938	19
839.024462163906	38
839.043219029916	63
839.061976105776	60
839.080733391485	61
839.099490887236	49
839.118248592836	47
839.137006508286	33
839.155764633777	45
839.17452296931	46
839.193281514692	35
839.212040269924	31
839.230799235006	30
839.249558410129	30
839.268317795293	10
839.287077390116	12
839.305837195171	21
839.324597209885	18
839.34335743464	25
839.362117869244	10
839.38087851389	17
839.399639368386	21
839.418400432924	34
839.437161707311	49
839.45592319174	57
839.474684886018	49
839.493446790147	53
839.512208904316	55
839.530971228336	58
839.549733762205	36
839.568496506116	49
839.587259460069	59
839.606022623679	38
839.624785997332	32
839.643549581026	20
839.662313374569	19
839.681077377963	8
839.699841591398	16
839.718606014683	9
839.73737064801	20
839.756135491187	12
839.774900544405	5
839.793665807282	11
839.812431280392	11
839.83119696316	13
839.84996285597	5
839.868728958822	10
839.887495271332	13
839.906261794075	10
839.925028526477	10
839.94379546892	14
839.962562621405	16
839.98132998374	27
840.000097555925	16
840.018865338152	22
840.037633330229	8
840.056401532348	23
840.075169944317	32
840.093938566136	42
840.112707397997	32
840.131476439708	27
840.15024569146	22
840.169015153063	24
840.187784824516	16
840.206554706011	24
840.225324797356	26
840.244095098743	40
840.26286560998	32
840.281636331067	29
840.300407262196	27
840.319178403176	18
840.337949754197	10
840.356721315068	34
840.375493085982	27
840.394265066746	18
840.413037257359	42
840.431809658015	51
840.450582268521	41
840.469355088878	44
840.488128119276	43
840.506901359717	36
840.525674809815	21
840.544448469956	36
840.56322234014	29
840.581996420173	32
840.600770710056	16
840.619545209982	16
840.63831991995	11
840.657094839769	22
840.675869969437	24
840.694645308956	25
840.713420858517	16
840.732196617929	8
840.750972587382	17
840.769748766686	18
840.78852515584	11
840.807301755037	6
840.826078564084	8
840.844855583173	10
840.863632812113	5
840.882410251095	7
840.901187899927	10
840.91996575861	16
840.938743827335	21
840.95752210591	28
840.976300594528	47
840.995079292996	60
841.013858201315	89
841.032637319676	104
841.051416647888	79
841.070196186142	67
841.088975934246	59
841.107755892201	38
841.126536060198	26
841.145316438046	28
841.164097025937	28
841.182877823677	20
841.201658831269	17
841.220440049095	26
841.239221476579	22
841.258003114106	28
841.276784961484	10
841.295567018712	14
841.314349285982	19
841.333131763296	23
841.351914450267	44
841.370697347282	47
841.389480454338	48
841.408263771246	52
841.427047298004	47
841.445831034805	59
841.464614981456	47
841.483399138151	48
841.502183504695	66
841.520968081283	59
841.539752867721	57
841.55853786401	52
841.577323070341	40
841.596108486523	26
841.614894112556	27
841.633679948632	25
841.652465994558	18
841.671252250527	16
841.690038716347	13
841.708825392017	11
841.72761227773	21
841.746399373486	22
841.765186678901	15
841.783974194359	20
841.802761920051	16
841.821549855402	10
841.840338000604	6
841.859126355849	9
841.877914920945	10
841.896703695892	19
841.915492680881	17
841.934281875913	14
841.953071280797	21
841.97186089553	13
841.990650720115	25
842.009440754743	23
842.028230999414	17
842.047021453935	22
842.065812118308	21
842.084602992723	19
842.10339407699	22
842.122185371299	22
842.14097687546	21
842.159768589471	18
842.178560513525	16
842.197352647431	21
842.216144991187	5
842.234937544986	9
842.253730308828	37
842.272523282522	25
842.291316466066	32
842.310109859461	32
842.3289034629	32
842.347697276381	49
842.366491299522	36
842.385285532898	51
842.404079976125	56
842.422874629202	92
842.441669492131	114
842.460464565103	153
842.479259847926	209
842.498055340793	208
842.51685104351	214
842.535646956271	216
842.554443078883	202
842.573239411346	191
842.592035953852	157
842.610832706209	126
842.629629668417	107
842.648426840669	120
842.667224222964	85
842.68602181511	70
842.704819617108	40
842.723617629148	38
842.74241585104	27
842.761214282783	26
842.78001292457	26
842.798811776208	31
842.817610837889	27
842.836410109421	16
842.855209590804	19
842.874009282231	18
842.892809183509	6
842.911609294831	17
842.930409616004	15
842.949210147028	19
842.968010888288	6
842.986811839207	16
843.005613000169	17
843.024414370983	11
843.043215951648	26
843.062017742356	20
843.080819743109	24
843.09962195352	14
843.118424374167	12
843.137227004473	18
843.156029844823	21
843.174832895216	17
843.193636155268	23
843.212439625557	26
843.231243305504	18
843.250047195687	40
843.26885129553	18
843.287655605416	8
843.306460125154	12
843.325264854935	26
843.344069794568	25
843.362874944244	19
843.38168030358	24
843.400485873151	36
843.419291652382	51
843.438097641656	89
843.456903840975	134
843.475710250145	142
843.494516869166	137
843.513323698231	142
843.532130737147	115
843.550937986108	154
843.56974544492	112
843.588553113775	122
843.60736099229	85
843.626169081041	64
843.644977379452	46
843.663785887906	33
843.682594606404	13
843.701403534754	24
843.720212672956	27
843.739022021009	27
843.757831579105	16
843.776641347246	7
843.795451325239	7
843.814261513083	5
843.833071910971	20
843.851882518903	9
843.870693336494	9
843.889504364129	6
843.908315601617	21
843.927127049148	5
843.94593870653	8
843.964750573957	12
843.983562651236	3
844.002374938366	14
844.02118743554	4
844.040000142566	9
844.058813059636	6
844.077626186558	8
844.096439523332	7
844.11525307015	17
844.134066827011	17
844.152880793533	6
844.171694970098	23
844.190509356708	14
844.209323953169	9
844.228138759482	11
844.24695377584	7
844.265769002049	13
844.28458443811	20
844.303400084216	11
844.322215940365	16
844.341032006174	37
844.359848282028	38
844.378664767925	25
844.397481463675	26
844.416298369276	25
844.435115485114	44
844.453932810612	29
844.472750346154	41
844.491568091547	31
844.510386046793	44
844.529204212083	62
844.548022587226	40
844.566841172412	38
844.58565996745	54
844.604478972341	50
844.623298187276	23
844.642117612062	20
844.660937246894	12
844.679757091577	14
844.698577146305	12
844.717397410884	9
844.736217885316	9
844.755038569792	22
844.773859464121	17
844.792680568493	9
844.811501882718	15
844.830323406795	9
844.849145140916	17
844.86796708489	12
844.886789238908	1
844.905611602778	11
844.924434176501	17
844.943256960267	12
844.962079953887	7
844.98090315755	9
844.999726571066	18
845.018550194626	21
845.037374028039	53
845.056198071303	66
845.075022324613	50
845.093846787775	76
845.112671460788	62
845.131496343847	42
845.150321436757	35
845.169146739713	27
845.18797225252	25
845.206797975373	25
845.225623908077	26
845.244450050634	20
845.263276403236	17
845.28210296569	22
845.300929738188	17
845.319756720539	27
845.338583912935	27
845.357411315183	21
845.376238927283	30
845.395066749236	45
845.413894781234	64
845.432723023276	69
845.451551475171	107
845.470380136918	148
845.48920900871	108
845.508038090354	137
845.526867381851	122
845.545696883392	62
845.564526594786	58
845.583356516225	45
845.602186647709	21
845.621016988853	16
845.639847540042	19
845.658678301275	17
845.677509272169	16
845.6963404533	11
845.715171844091	15
845.734003444927	22
845.752835255808	6
845.771667276349	10
845.790499507128	19
845.809331947566	12
845.82816459805	9
845.846997458579	21
845.86583052896	9
845.884663809194	18
845.903497299473	18
845.922330999604	10
845.94116490978	7
845.95999902981	12
845.978833359691	17
845.997667899618	18
846.016502649398	13
846.03533760903	17
846.054172778707	24
846.073008158429	34
846.091843747812	24
846.11067954724	33
846.129515556712	36
846.148351776038	18
846.167188205216	18
846.186024844632	17
846.204861693708	32
846.22369875283	24
846.242536021804	24
846.261373500631	15
846.280211189503	10
846.299049088228	22
846.317887196998	38
846.336725515621	34
846.355564044097	36
846.374402782618	29
846.393241731184	33
846.412080889411	35
846.430920257683	40
846.449759836	64
846.468599624363	71
846.487439622386	56
846.506279830454	48
846.525120248375	43
846.543960876149	26
846.562801713969	15
846.581642761833	15
846.600484019359	19
846.619325487122	27
846.638167164546	7
846.657009052015	11
846.675851149529	19
846.694693456897	9
846.713535974117	23
846.73237870119	14
846.751221638502	17
846.770064785666	15
846.788908142683	18
846.807751709554	10
846.826595486469	8
846.845439473238	16
846.86428366986	6
846.883128076527	11
846.901972693048	10
846.920817519614	7
846.939662556033	20
846.958507802498	14
846.977353258815	9
846.996198924986	13
847.015044801203	16
847.033890887272	21
847.052737183387	22
847.071583689548	27
847.09043040537	14
847.109277331237	30
847.128124466957	20
847.146971812723	10
847.165819368342	20
847.184667133814	21
847.203515109332	9
847.222363294703	12
847.24121169012	26
847.26006029539	14
847.278909110706	16
847.297758135875	24
847.316607370898	45
847.335456815966	25
847.354306470887	28
847.373156335855	27
847.392006410675	31
847.410856695348	54
847.429707190068	21
847.448557894641	30
847.467408809259	32
847.486259933732	44
847.505111268057	33
847.523962812428	35
847.542814566652	43
847.561666530923	34
847.580518705047	31
847.599371089216	29
847.618223683047	18
847.637076487116	16
847.655929501038	8
847.674782724814	9
847.693636158636	15
847.712489802311	11
847.731343655839	11
847.750197719414	8
847.769051992842	8
847.787906476123	12
847.806761169451	14
847.825616072824	7
847.844471186051	18
847.863326509132	11
847.882182042066	9
847.901037785046	6
847.919893738072	10
847.938749900951	8
847.957606273685	7
847.976462856464	11
847.995319649097	10
848.014176651776	15
848.033033864115	10
848.051891286694	14
848.070748918934	13
848.089606761412	9
848.108464813551	13
848.127323075737	26
848.146181547776	10
848.165040229862	21
848.1838991218	23
848.202758223786	8
848.221617535625	9
848.24047705751	14
848.259336789056	24
848.278196730841	18
848.297056882287	17
848.31591724378	27
848.334777815319	21
848.353638596518	8
848.372499587957	23
848.391360789057	34
848.410222200203	28
848.429083821396	20
848.447945652442	30
848.466807693342	23
848.485669944289	27
848.504532405089	27
848.523395075936	51
848.542257956636	40
848.56112104719	16
848.579984347791	19
848.598847858245	17
848.617711578553	19
848.636575508908	11
848.655439649309	22
848.674303999564	5
848.693168559673	9
848.712033329636	13
848.730898309645	15
848.749763499701	21
848.768628899611	17
848.787494509374	13
848.806360328991	10
848.825226358848	5
848.844092598559	14
848.862959047931	10
848.881825707542	6
848.900692576814	15
848.919559656133	13
848.938426945499	7
848.957294444719	10
848.976162153792	18
848.995030072913	12
849.013898201887	8
849.032766540908	3
849.05163508959	11
849.070503848511	30
849.089372817287	5
849.108241995917	16
849.127111384593	12
849.145980983124	4
849.164850791508	7
849.18372080994	27
849.202591038225	12
849.221461476557	18
849.240332124743	14
849.259202982976	19
849.278074050871	14
849.296945329005	16
849.3158168168	12
849.334688514642	31
849.353560422531	42
849.372432540274	20
849.391304867872	35
849.410177405516	28
849.429050153207	46
849.44792311056	40
849.466796277959	36
849.485669655213	27
849.504543242514	22
849.523417039669	19
849.54229104687	25
849.561165263926	17
849.580039690837	30
849.598914327794	31
849.617789174605	15
849.636664231464	10
849.655539498177	15
849.674414974744	21
849.693290661551	12
849.712166558019	13
849.731042664535	16
849.749918980904	13
849.768795507128	12
849.7876722434	9
849.806549189718	13
849.825426345698	15
849.844303711725	7
849.863181287799	3
849.882059073727	1
849.90093706951	4
849.91981527534	11
849.938693691025	14
849.957572316756	9
849.976451152342	13
849.995330197976	14
850.014209453463	11
850.033088918805	24
850.051968594002	21
850.070848479245	20
850.089728574537	15
850.108608879682	25
850.127489394682	19
850.146370119729	20
850.165251054631	13
850.184132199387	14
850.203013554191	15
850.221895118849	27
850.240776893554	20
850.259658878114	24
850.278541072722	19
850.297423477183	15
850.316306091693	12
850.335188915864	17
850.354071950275	23
850.372955194348	24
850.391838648468	29
850.410722312443	24
850.429606186465	36
850.448490270342	31
850.467374564267	47
850.486259068046	21
850.505143781873	21
850.524028705361	35
850.54291383909	22
850.56179918248	24
850.580684736111	24
850.599570499404	26
850.618456472744	25
850.637342656132	11
850.656229049182	14
850.675115652279	6
850.694002465424	20
850.712889488424	12
850.731776721278	9
850.75066416418	13
850.769551816937	7
850.788439679741	11
850.8073277524	19
850.826216034914	15
850.845104527475	16
850.863993229892	10
850.882882142356	11
850.901771264675	10
850.920660597041	17
850.939550139263	13
850.958439891339	5
850.97732985327	16
850.996220025442	20
851.015110407275	19
851.034000999157	29
851.052891800893	25
851.071782812677	25
851.090674034316	9
851.10956546581	10
851.128457107352	15
851.147348958941	14
851.166241020386	17
851.185133291685	11
851.204025773032	30
851.222918464235	22
851.241811365292	17
851.260704476397	18
851.279597797357	26
851.298491328365	32
851.317385069228	39
851.336279019946	60
851.355173180712	85
851.374067551333	138
851.392962132002	176
851.411856922526	200
851.430751922905	244
851.449647133331	208
851.468542553807	237
851.487438184136	304
851.506334024322	256
851.525230074555	169
851.54412633445	187
851.563022804586	125
851.581919484578	87
851.600816374424	66
851.619713474126	65
851.638610783875	44
851.657508303674	48
851.676406033133	44
851.695303972835	32
851.714202122198	20
851.733100481609	24
851.751999051069	13
851.770897830384	16
851.789796819554	19
851.808696018772	10
851.827595427845	8
851.846495046774	14
851.865394875751	7
851.884294914776	14
851.903195163463	12
851.922095622199	13
851.940996290983	22
851.959897169622	9
851.978798258116	7
851.997699556659	17
852.016601065057	11
852.035502783503	14
852.054404711805	9
852.073306850155	9
852.092209198167	4
852.111111756421	7
852.130014524337	6
852.148917502301	19
852.167820690314	16
852.186724087989	28
852.205627695906	47
852.224531513485	30
852.243435541112	21
852.262339778788	20
852.281244226319	33
852.300148883705	36
852.31905375114	43
852.337958828431	40
852.35686411577	66
852.375769612964	95
852.394675320014	113
852.413581237113	138
852.432487364066	143
852.451393700876	149
852.470300247734	174
852.48920700464	187
852.508113971402	125
852.52702114802	128
852.545928534493	77
852.564836131014	104
852.583743937585	68
852.60265195401	39
852.621560180292	46
852.640468616622	35
852.659377262807	33
852.678286119042	35
852.697195184938	37
852.716104461077	31
852.735013946878	20
852.753923642727	14
852.772833548626	11
852.79174366438	21
852.81065398999	14
852.829564525648	28
852.848475271162	14
852.867386226725	3
852.886297391951	20
852.905208767418	2
852.924120352741	12
852.94303214792	13
852.961944153148	7
852.980856368231	11
852.99976879317	14
853.018681428158	18
853.037594273001	6
853.056507327894	11
853.075420592642	13
853.094334067439	21
853.113247751899	23
853.132161646601	18
853.151075750965	18
853.169990065378	15
853.188904589841	13
853.207819324159	15
853.226734268526	11
853.245649422749	20
853.264564786828	24
853.283480360762	25
853.302396144746	15
853.321312138586	16
853.340228342474	18
853.359144756218	27
853.378061380012	32
853.396978213661	57
853.415895257166	60
853.434812510721	63
853.453729974131	67
853.47264764759	64
853.491565530906	78
853.51048362427	72
853.52940192749	65
853.548320440566	51
853.567239163692	50
853.586158096673	25
853.605077239704	29
853.623996592397	31
853.642916155333	41
853.661835927932	27
853.680755910773	9
853.699676103277	22
853.71859650583	18
853.737517118239	12
853.756437940697	14
853.775358973012	16
853.794280215375	18
853.813201667789	15
853.832123329864	7
853.851045201989	10
853.86996728397	15
853.888889576001	6
853.907812077888	12
853.926734789631	10
853.945657711423	11
853.964580843071	16
853.983504184769	26
854.002427736322	23
854.021351497732	23
854.040275469192	34
854.059199650701	31
854.078124041873	39
854.097048643094	24
854.115973454558	22
854.134898475685	16
854.153823706668	11
854.1727491477	11
854.191674798589	7
854.210600659334	15
854.229526730129	38
854.248453010973	24
854.267379501673	25
854.28630620223	26
854.305233112643	17
854.324160233105	19
854.343087563617	36
854.362015103986	28
854.38094285421	18
854.399870814485	26
854.418798984615	31
854.437727364796	24
854.456655954832	40
854.475584754725	29
854.494513764668	21
854.513442984467	33
854.532372414122	44
854.551302053827	41
854.570231903582	21
854.589161963	22
854.608092232468	20
854.627022711985	16
854.645953401359	24
854.664884300589	21
854.683815409869	10
854.702746729199	26
854.721678258385	13
854.740609997428	24
854.759541946327	16
854.778474105276	22
854.797406474081	12
854.816339052937	16
854.835271841648	22
854.854204840217	10
854.873138048835	10
854.892071467503	31
854.911005095834	31
854.929938934215	46
854.948872982647	93
854.967807240934	213
854.986741709272	269
855.005676387466	571
855.024611275517	648
855.043546373424	659
855.062481681382	607
855.081417199389	466
855.100352927059	297
855.119288864974	244
855.138225012551	186
855.157161370178	133
855.176097937856	107
855.19503471539	89
855.21397170278	67
855.232908900027	53
855.251846307325	48
855.270783924672	37
855.289721751876	20
855.308659789131	20
855.327598036048	16
855.34653649321	16
855.365475160034	46
855.384414036909	31
855.40335312364	47
855.422292420422	48
855.44123192706	61
855.460171643749	56
855.479111570294	60
855.498051706696	34
855.516992053148	29
855.535932609457	43
855.554873375817	31
855.573814352033	31
855.5927555383	29
855.611696934423	20
855.630638540403	27
855.649580356434	29
855.668522382321	33
855.687464618065	27
855.70640706386	27
855.725349719511	29
855.744292585213	17
855.763235660772	8
855.782178946381	11
855.801122441653	24
855.82006614717	12
855.839010062543	11
855.857954187774	11
855.876898523054	18
855.895843068192	13
855.914787823187	15
855.933732788232	26
855.952677963134	46
855.971623348086	70
855.990568942896	109
856.009514747562	136
856.02846076228	189
856.047406986854	188
856.066353421478	196
856.08530006596	157
856.104246920299	109
856.123193984688	73
856.142141259128	49
856.161088743425	40
856.180036437579	23
856.198984341784	34
856.217932455652	29
856.236880779764	35
856.25582931354	19
856.27477805756	32
856.293727011244	21
856.312676174979	9
856.331625548764	34
856.350575132212	32
856.369524925712	29
856.388474929262	22
856.407425142669	26
856.426375565934	45
856.445326199249	74
856.464277042615	59
856.483228095838	90
856.502179358919	105
856.521130831856	75
856.540082514845	91
856.55903440769	80
856.577986510587	70
856.596938823341	58
856.615891346145	70
856.634844078807	78
856.653797021326	62
856.672750173897	33
856.691703536324	38
856.710657108608	19
856.729610890944	7
856.74856488333	9
856.767519085574	12
856.786473497675	11
856.805428119828	9
856.824382951837	22
856.843337993704	16
856.862293245621	9
856.881248707397	6
856.900204379223	11
856.919160260906	6
856.938116352641	9
856.957072654039	25
856.976029165682	28
856.994985886989	50
857.013942818347	36
857.032899959756	36
857.051857311022	38
857.07081487234	37
857.089772643515	39
857.108730624547	21
857.127688815437	24
857.146647216378	30
857.16560582737	29
857.184564648026	29
857.203523678734	18
857.222482919492	20
857.241442370108	25
857.260402030581	20
857.279361901106	12
857.298321981488	20
857.317282271922	22
857.336242772407	24
857.355203482555	27
857.374164402755	38
857.393125532812	28
857.412086872921	35
857.431048422888	47
857.450010182905	67
857.468972152781	63
857.487934332514	70
857.506896722298	74
857.52585932194	71
857.544822131439	99
[truncated: 104,813 more rows]
