# Supplementary material for: Identifying Archaeological Bone via Non-Destructive ZooMS and the Materiality of Symbolic Expression: Examples from Iroquoian Bone Points
Source: Sci Rep. 2019 Jul 30;9:11027. doi: 10.1038/s41598-019-47299-x (PMC6667708; doi:10.1038/s41598-019-47299-x)
Supplement: Supplementary file 2 — Supplementary Datafiles [file 41598_2019_47299_MOESM2_ESM.zip › McGrath et al Supplementary Datafiles/Data set S2_ForcedBagSpectra/DR-1797s_FORCED_3.txt]

820.078471205338	11
820.097013759652	15
820.115556523758	9
820.134099497988	9
820.15264268201	9
820.17118607599	10
820.189729679928	15
820.208273493824	12
820.226817517513	10
820.245361751325	16
820.26390619493	12
820.282450848658	14
820.300995712179	12
820.319540785657	8
820.338086069094	12
820.356631562324	8
820.375177265676	17
820.393723178822	14
820.412269301926	13
820.430815635153	19
820.449362178173	30
820.467908930985	9
820.486455893921	10
820.505003066815	13
820.523550449502	15
820.542098042148	6
820.560645844751	8
820.579193857312	14
820.597742079832	5
820.61629051231	8
820.634839154746	13
820.653388006974	7
820.671937069162	18
820.690486341307	14
820.709035823411	2
820.727585515472	16
820.746135417492	15
820.764685529471	4
820.783235851242	7
820.801786382972	2
820.82033712466	4
820.838888076306	8
820.85743923791	6
820.875990609473	16
820.894542190994	9
820.913093982308	1
820.931645983581	0
820.950198194812	6
820.968750616001	7
820.987303247149	13
821.005856088255	6
821.02440913932	3
821.042962400177	4
821.061515870993	6
821.080069551933	21
821.098623442666	14
821.117177543192	10
821.135731853842	3
821.154286374451	11
821.172841104852	11
821.191396045377	9
821.209951195696	10
821.228506555973	12
821.247062126209	3
821.265617906238	10
821.284173896391	15
821.302730096337	21
821.321286506242	14
821.339843126105	10
821.358399955926	13
821.376956995707	13
821.395514245446	20
821.414071705144	19
821.432629374635	14
821.451187254084	23
821.469745343658	8
821.488303643025	12
821.506862152185	5
821.525420871469	13
821.543979800713	10
821.562538939749	8
821.581098288909	10
821.599657847863	6
821.618217616776	12
821.636777595647	6
821.655337784478	6
821.673898183101	5
821.692458791849	8
821.71101961039	5
821.72958063889	5
821.748141877349	1
821.766703325767	3
821.785264984143	10
821.803826852479	9
821.822388930608	6
821.840951218696	4
821.859513716908	9
821.878076424913	5
821.896639342878	11
821.915202470636	10
821.933765808518	2
821.952329356359	7
821.970893113994	4
821.989457081588	6
822.008021259141	12
822.026585646653	8
822.045150244123	9
822.063715051553	18
822.082280068777	10
822.100845295959	4
822.119410733266	8
822.137976380366	6
822.156542237426	13
822.175108304279	12
822.193674581257	9
822.212241068194	5
822.230807764924	4
822.249374671614	7
822.267941788262	7
822.28650911487	10
822.305076651437	11
822.323644397963	10
822.342212354283	8
822.360780520728	16
822.379348896966	14
822.397917483164	17
822.41648627932	10
822.435055285436	10
822.453624501346	8
822.47219392738	10
822.490763563209	18
822.509333409161	14
822.527903464908	12
822.546473730614	9
822.565044206114	3
822.583614891739	15
822.602185787323	4
822.6207568927	14
822.639328208038	10
822.657899733334	14
822.67647146859	9
822.695043413805	11
822.71361556898	14
822.732187933948	14
822.750760509042	6
822.769333293929	5
822.787906288776	4
822.806479493582	3
822.825052908348	5
822.843626533073	2
822.862200367592	10
822.880774412236	2
822.899348666674	2
822.917923131071	5
822.936497805429	1
822.955072689745	9
822.973647784021	10
822.992223088091	3
823.010798602287	14
823.029374326276	10
823.047950260225	8
823.066526404133	11
823.085102758001	7
823.103679321663	20
823.12225609545	11
823.140833079032	2
823.159410272738	9
823.177987676239	11
823.196565289699	12
823.215143113119	17
823.233721146333	19
823.252299389673	21
823.270877842806	14
823.289456506065	20
823.308035379118	28
823.326614462131	14
823.345193755103	14
823.36377325787	23
823.382352970762	17
823.400932893613	14
823.419513026259	39
823.438093368865	21
823.456673921431	24
823.475254683956	30
823.493835656441	18
823.512416838721	11
823.530998231126	7
823.549579833325	8
823.568161645484	6
823.586743667603	11
823.605325899682	12
823.623908341721	19
823.642490993554	13
823.661073855513	10
823.679656927265	8
823.698240208979	4
823.716823700651	1
823.735407402284	4
823.753991313877	6
823.77257543543	5
823.791159766777	4
823.809744308084	13
823.828329059352	8
823.846914020745	8
823.865499191766	11
823.884084572914	7
823.902670164021	2
823.921255964923	5
823.939841975951	1
823.958428196773	3
823.977014627555	11
823.995601268298	4
824.014188118835	15
824.032775179497	4
824.05136245012	8
824.069949930537	6
824.088537620915	7
824.107125521252	5
824.12571363155	2
824.144301951808	11
824.162890481861	9
824.18147922204	13
824.200068172013	18
824.218657331946	8
824.237246702005	17
824.255836281694	21
824.274426071508	3
824.293016071282	14
824.311606280852	17
824.330196700547	16
824.348787330036	20
824.367378169487	22
824.385969218897	20
824.404560478268	20
824.423151947433	22
824.441743626725	12
824.460335515811	14
824.478927614858	18
824.497519923865	11
824.516112442832	27
824.53470517176	13
824.553298110648	5
824.571891259332	7
824.590484618141	18
824.609078186745	15
824.627671965309	7
824.646265953834	9
824.66486015232	2
824.683454560601	6
824.702049179007	9
824.720644007209	5
824.739239045536	6
824.757834293659	8
824.776429751742	9
824.79502541962	6
824.813621297459	9
824.832217385423	6
824.850813683183	7
824.869410191069	4
824.88800690875	7
824.906603836392	6
824.925200973829	7
824.943798321392	6
824.962395878915	8
824.980993646234	9
824.999591623513	20
825.018189810753	37
825.036788207954	55
825.055386815116	47
825.073985632238	62
825.092584659155	77
825.111183896199	61
825.129783343038	72
825.148382999837	50
825.166982866597	40
825.185582943319	23
825.204183230001	20
825.222783726478	17
825.241384433081	22
825.25998534948	19
825.27858647584	13
825.29718781216	12
825.315789358441	16
825.334391114518	9
825.352993080721	15
825.371595256719	11
825.390197642844	9
825.408800238764	26
825.427403044645	40
825.446006060487	18
825.464609286125	28
825.483212721889	13
825.501816367448	12
825.520420223134	22
825.539024288615	7
825.557628564057	6
825.57623304946	7
825.594837744659	12
825.613442649984	6
825.632047765105	14
825.650653090352	11
825.669258625395	8
825.687864370399	10
825.706470325363	10
825.725076490124	13
825.743682865011	10
825.762289449693	14
825.780896244503	5
825.799503249107	3
825.818110463674	3
825.8367178882	5
825.855325522523	6
825.873933366973	3
825.892541421218	15
825.91114968559	6
825.929758159757	10
825.948366843886	4
825.966975737975	7
825.985584841861	4
826.004194155873	10
826.022803679847	25
826.041413413616	13
826.060023357346	20
826.078633511038	11
826.097243874691	18
826.115854448306	29
826.134465231716	34
826.153076225252	24
826.171687428585	24
826.190298841879	19
826.208910465135	19
826.227522298352	20
826.24613434153	19
826.264746594504	19
826.283359057605	22
826.301971730502	12
826.32058461336	11
826.339197706345	12
826.35781100896	20
826.376424521703	18
826.395038244407	22
826.413652176907	27
826.432266319534	14
826.450880671956	19
826.469495234341	13
826.488110006686	12
826.506724988828	24
826.525340181097	19
826.543955583327	16
826.562571195354	5
826.581187017342	8
826.599803049291	6
826.618419291202	5
826.637035743075	9
826.655652404909	5
826.67426927654	10
826.692886358132	11
826.711503649851	4
826.730121151366	3
826.748738862843	4
826.767356784116	4
826.785974915516	10
826.804593256712	7
826.823211808036	3
826.841830569156	8
826.860449540237	10
826.87906872128	11
826.897688112285	5
826.916307713086	7
826.934927524015	12
826.953547544739	5
826.972167775591	2
826.990788216239	7
827.009408866849	9
827.028029727255	5
827.046650797789	10
827.065272078285	8
827.083893568576	18
827.10251526883	11
827.121137179045	15
827.139759299222	16
827.158381629362	17
827.177004169463	7
827.19562691936	23
827.214249879385	6
827.232873049206	5
827.251496428989	18
827.270120018734	8
827.288743818442	11
827.307367827945	7
827.325992047576	3
827.344616477003	9
827.363241116392	13
827.38186596591	13
827.400491025223	22
827.419116294333	13
827.43774177357	19
827.45636746277	23
827.474993361766	26
827.493619470724	35
827.512245789644	22
827.530872318526	34
827.549499057371	27
827.568126006177	18
827.58675316478	21
827.605380533511	12
827.624008112038	4
827.642635900528	8
827.661263898979	7
827.679892107393	7
827.698520525769	5
827.717149153942	3
827.735777992242	4
827.754407040339	4
827.773036298398	14
827.79166576642	6
827.810295444404	13
827.828925332184	6
827.847555430092	7
827.866185737797	1
827.88481625563	6
827.90344698326	7
827.922077920851	6
827.940709068406	8
827.959340425756	8
827.977971993235	0
827.996603770511	7
828.015235757915	9
828.033867955115	5
828.052500362278	12
828.071132979403	17
828.089765806324	0
828.108398843374	10
828.127032090221	11
828.145665547196	9
828.164299213968	9
828.182933090702	6
828.201567177398	8
828.220201473892	19
828.238835980513	13
828.257470696932	19
828.276105623313	11
828.294740759656	10
828.313376105962	12
828.332011662231	14
828.350647428462	9
828.36928340449	20
828.387919590646	14
828.406555986599	22
828.425192592515	23
828.443829408393	25
828.462466434234	22
828.481103670038	21
828.499741115804	12
828.518378771368	20
828.537016636894	4
828.555654712548	13
828.574292997999	9
828.592931493414	18
828.611570198624	11
828.630209113964	8
828.6488482391	9
828.667487574365	5
828.686127119427	1
828.704766874452	5
828.72340683944	4
828.74204701439	8
828.760687399137	0
828.779327994013	5
828.797968798686	8
828.816609813322	4
828.835251037921	3
828.853892472482	2
828.872534117007	3
828.891175971328	10
828.909818035779	0
828.928460310026	8
828.947102794236	2
828.965745488575	2
828.984388392545	2
829.003031506644	12
829.021674830706	9
829.040318364565	4
829.058962108553	7
829.077606062338	3
829.096250226086	11
829.114894599797	4
829.133539183472	4
829.152183976943	10
829.170828980543	15
829.18947419394	12
829.208119617301	11
829.226765250625	16
829.245411093911	15
829.264057147161	17
829.282703410374	7
829.301349883384	4
829.319996566523	13
829.338643459459	25
829.357290562359	32
829.375937875222	43
829.394585398047	41
829.41323313067	53
829.431881073423	62
829.450529225972	50
829.469177588485	56
829.487826160961	47
829.5064749434	56
829.525123935803	40
829.543773138169	26
829.562422550332	20
829.581072172624	28
829.599722004714	26
829.618372046767	18
829.637022298783	12
829.655672760763	11
829.674323432706	11
829.692974314446	2
829.71162540615	6
829.730276707983	7
829.748928219613	12
829.767579941207	6
829.786231872764	15
829.804884014119	4
829.823536365603	2
829.842188926885	1
829.86084169813	3
829.879494679504	2
829.898147870676	7
829.916801271646	10
829.935454882745	7
829.954108703807	6
829.972762734667	9
829.991416975491	9
830.010071426278	14
830.028726087028	6
830.047380957742	12
830.06603603842	1
830.084691328895	1
830.1033468295	4
830.122002539903	7
830.140658460269	8
830.159314590598	5
830.177970930892	17
830.196627481149	23
830.215284241203	20
830.233941211387	8
830.252598391369	11
830.271255781315	17
830.289913381224	25
830.308571191097	27
830.327229210934	17
830.345887440568	19
830.364545880332	28
830.383204529894	27
830.40186338942	24
830.420522458909	38
830.439181738362	22
830.457841227779	54
830.476500926994	44
830.495160836339	60
830.513820955481	34
830.532481284587	20
830.551141823657	32
830.569802572691	19
830.588463531689	7
830.607124700485	12
830.62578607941	11
830.644447668133	6
830.663109466821	19
830.681771475472	11
830.700433694087	15
830.719096122666	3
830.737758761043	10
830.75642160955	5
830.775084667855	3
830.793747936124	8
830.812411414356	3
830.831075102553	14
830.849739000714	9
830.868403108839	8
830.887067426762	14
830.905731954649	15
830.924396692499	6
830.943061640315	6
830.961726798094	9
830.980392165837	5
830.999057743544	8
831.017723531049	9
831.036389528518	2
831.055055736118	10
831.073722153516	7
831.092388780878	4
831.111055618037	4
831.129722665328	6
831.148389922416	13
831.167057389634	20
831.185725066651	10
831.204392953632	2
831.223061050577	17
831.241729357486	7
831.260397874194	18
831.279066601032	9
831.297735537667	10
831.316404684268	9
831.335074040832	10
831.353743607361	30
831.372413383854	29
831.391083370312	43
831.409753566567	51
831.428423972954	53
831.447094589138	75
831.465765415287	79
831.4844364514	50
831.503107697311	47
831.521779153353	44
831.540450819359	51
831.559122695164	17
831.577794780933	22
831.596467076666	11
831.615139582364	14
831.633812298026	18
831.652485223653	11
831.671158359079	12
831.689831704468	16
831.708505259988	20
831.727179025307	16
831.745853000424	5
831.764527185672	4
831.783201580718	8
831.801876185895	7
831.82055100087	10
831.839226025976	6
831.85790126088	9
831.876576705749	7
831.895252360417	4
831.913928225215	3
831.932604299978	2
831.951280584539	2
831.969957079065	8
831.988633783556	16
832.007310698011	11
832.025987822431	5
832.044665156816	9
832.063342700999	5
832.082020455313	6
832.100698419425	11
832.119376593503	7
832.138054977545	7
832.156733571552	11
832.175412375357	14
832.194091389294	19
832.212770613029	14
832.231450046895	12
832.250129690559	15
832.268809544189	13
832.287489607783	9
832.306169881176	10
832.3248503647	11
832.343531058022	10
832.36221196131	24
832.380893074729	20
832.399574397779	20
832.418255930962	25
832.436937674109	27
832.455619627221	17
832.474301790132	30
832.492984163007	22
832.511666745848	23
832.530349538654	17
832.549032541424	5
832.56771575416	18
832.586399176694	34
832.60508280936	15
832.623766651824	20
832.642450704254	9
832.661134966648	19
832.679819439008	9
832.698504121332	25
832.717189013456	18
832.735874115711	23
832.754559427764	13
832.773244949783	20
832.791930681767	17
832.810616623716	7
832.82930277563	16
832.847989137343	8
832.866675709188	16
832.885362490831	3
832.904049482439	6
832.922736684013	14
832.941424095552	8
832.960111717056	7
832.978799548359	6
832.997487589794	9
833.016175841028	19
833.034864302226	13
833.05355297339	24
833.07224185452	19
833.090930945615	16
833.109620246675	13
833.128309757534	8
833.146999478358	24
833.165689409148	8
833.184379549903	25
833.203069900623	22
833.221760461309	7
833.24045123196	12
833.25914221241	26
833.277833402826	17
833.296524803373	13
833.31521641372	15
833.333908234031	12
833.352600264142	27
833.371292504385	41
833.389984954427	36
833.408677614601	22
833.427370484574	24
833.446063564512	32
833.464756854416	28
833.483450354285	27
833.502144063954	20
833.520837983754	15
833.539532113354	4
833.558226452919	26
833.57692100245	11
833.595615761946	24
833.614310731408	19
833.633005910836	14
833.651701300062	10
833.670396899255	8
833.689092708579	15
833.707788727703	18
833.726484956792	11
833.745181395681	14
833.763878044702	11
833.782574903522	12
833.801271972474	10
833.819969251225	6
833.838666739942	11
833.857364438625	17
833.876062347274	10
833.894760465722	9
833.913458794302	8
833.932157332682	3
833.950856081027	1
833.969555039338	6
833.988254207615	3
834.006953585858	9
834.025653174066	6
834.044352972074	7
834.063052980214	11
834.081753198154	14
834.10045362606	26
834.119154263931	7
834.137855111768	4
834.156556169405	10
834.175257437174	12
834.193958914743	9
834.212660602444	7
834.231362499945	11
834.250064607411	15
834.268766924677	6
834.287469452076	7
834.30617218944	9
834.324875136604	23
834.343578293734	12
834.36228166083	17
834.380985237892	20
834.39968902492	15
834.418393021914	11
834.437097228708	12
834.455801645634	19
834.47450627236	35
834.493211109052	22
834.511916155711	18
834.530621412335	7
834.549326878759	9
834.568032555315	20
834.586738441671	10
834.60544453816	17
834.624150844449	10
834.642857360703	9
834.661564086758	9
834.680271022945	3
834.698978169098	12
834.717685525051	8
834.73639309097	12
834.755100866856	6
834.773808852708	5
834.792517048526	0
834.81122545431	7
834.829934070061	5
834.848642895611	7
834.867351931128	9
834.886061176611	10
834.90477063206	9
834.923480297476	6
834.942190172858	4
834.96090025804	11
834.979610553355	7
834.998321058469	8
835.017031773551	3
835.035742698598	5
835.054453833612	12
835.073165178592	2
835.091876733372	2
835.110588498286	2
835.129300472999	8
835.148012657678	3
835.166725052325	6
835.185437656937	7
835.204150471516	13
835.222863495895	13
835.241576730241	9
835.260290174553	15
835.279003828998	12
835.297717693243	9
835.316431767289	16
835.335146051467	17
835.353860545612	17
835.372575249557	11
835.391290163635	11
835.410005287514	24
835.428720621358	21
835.44743616517	21
835.466151918781	9
835.484867882526	17
835.503584056071	31
835.522300439749	14
835.541017033227	7
835.559733836673	7
835.578450850084	5
835.597168073296	17
835.615885506641	13
835.634603149953	13
835.653321003065	13
835.672039066144	8
835.69075733919	15
835.709475822202	14
835.728194515181	11
835.746913417961	8
835.765632530874	13
835.784351853587	10
835.803071386267	3
835.821791128914	4
835.840511081527	4
835.859231244108	4
835.877951616655	7
835.896672199003	2
835.915392991318	7
835.934113993766	2
835.952835206014	6
835.97155662823	13
835.990278260245	1
836.009000102395	3
836.027722154344	5
836.046444416428	6
836.065166888311	12
836.083889570162	7
836.10261246198	8
836.121335563764	7
836.140058875349	6
836.158782397068	7
836.177506128587	23
836.196230070074	12
836.214954221527	13
836.233678582948	17
836.252403154335	23
836.27112793569	21
836.289852926845	18
836.308578128134	32
836.327303539223	34
836.34602916028	41
836.364754991303	92
836.383481032294	78
836.402207283086	76
836.420933744011	89
836.439660414737	91
836.45838729543	122
836.477114386257	101
836.495841686718	65
836.514569197312	47
836.533296917874	40
836.552024848237	18
836.570752988733	19
836.589481339031	7
836.608209899295	11
836.626938669527	6
836.645667649726	17
836.664396839893	7
836.68312623986	13
836.701855849794	6
836.720585669863	8
836.739315699732	6
836.758045939569	6
836.776776389372	5
836.795507048977	11
836.814237918716	7
836.832968998256	19
836.851700287762	11
836.870431787237	10
836.889163496679	7
836.907895416088	12
836.926627545465	2
836.945359884809	2
836.964092433955	1
836.982825193067	3
837.001558162147	8
837.020291341195	6
837.03902473021	5
837.057758329193	5
837.076492137977	6
837.095226156895	4
837.113960385614	12
837.1326948243	4
837.151429472954	7
837.170164331576	9
837.188899400165	12
837.207634678556	22
837.22637016708	16
837.245105865406	3
837.263841773699	8
837.28257789196	15
837.301314220188	15
837.320050758385	17
837.338787506382	18
837.357524464514	23
837.376261632446	27
837.394999010347	46
837.413736598215	48
837.432474396051	64
837.451212403688	66
837.46995062146	55
837.488689049032	51
837.50742768674	41
837.526166534248	33
837.544905591724	20
837.563644859168	30
837.58238433658	14
837.601124023793	11
837.61986392114	16
837.638604028289	22
837.657344345406	12
837.67608487249	11
837.694825609542	9
837.713566556563	25
837.732307713384	6
837.75104908034	8
837.769790657098	5
837.788532443823	4
837.807274440517	4
837.826016647178	3
837.844759063807	2
837.863501690238	3
837.882244526803	5
837.90098757317	6
837.919730829505	0
837.938474295807	13
837.957217972078	11
837.975961858317	16
837.994705954524	7
838.013450260532	4
838.032194776509	2
838.050939502453	2
838.069684438533	0
838.088429584247	3
838.107174940095	4
838.125920505913	5
838.144666281531	4
838.163412267285	7
838.182158462839	7
838.200904868362	9
838.219651483854	17
838.238398309146	11
838.257145344574	7
838.27589258997	9
838.294640045168	15
838.313387710333	16
838.332135585467	14
838.350883670569	16
838.36963196564	14
838.388380470512	29
838.407129185519	36
838.425878110328	38
838.444627245272	37
838.463376590017	52
838.482126144731	30
838.500875909246	13
838.519625883897	28
838.538376068349	24
838.557126462936	14
838.575877067325	16
838.594627881682	11
838.613378906008	8
838.632130140302	18
838.650881584398	7
838.669633238629	15
838.688385102662	9
838.707137176664	15
838.725889460633	12
838.744641954572	2
838.763394658478	4
838.782147572187	7
838.800900696031	9
838.819654029676	7
838.83840757329	3
838.857161326873	11
838.875915290425	2
838.894669463945	3
838.913423847433	4
838.932178440723	6
838.950933244149	8
838.969688257377	16
838.988443480573	29
839.007198913738	40
839.025954556871	49
839.044710409973	48
839.063466472877	49
839.08222274575	49
839.100979228759	45
839.119735921569	23
839.138492824348	25
839.157249937095	15
839.176007259645	23
839.19476479233	18
839.213522534817	21
839.232280487273	17
839.251038649865	5
839.269797022258	12
839.288555604453	8
839.307314396784	13
839.326073399084	9
839.344832611186	28
839.363592033257	16
839.382351665297	17
839.401111507305	22
839.419871559283	15
839.438631821229	19
839.457392292977	23
839.476152974862	35
839.494913866548	34
839.513674968203	42
839.532436279827	24
839.55119780142	19
839.569959532982	21
839.588721474346	11
839.607483625846	14
839.626245987149	11
839.64500855842	3
839.66377133966	4
839.682534330869	6
839.701297532047	20
839.720060943028	5
839.738824564144	3
839.757588395063	8
839.77635243595	8
839.795116686807	4
839.813881147633	10
839.832645818428	12
839.851410699026	7
839.870175789759	4
839.888941090294	3
839.907706600799	7
839.926472321273	6
839.945238251716	5
839.964004392128	6
839.982770742343	6
840.001537302694	17
840.020304072847	12
840.039071052969	26
840.05783824306	17
840.076605643121	19
840.095373253151	33
840.114141072984	19
840.132909102952	18
840.151677342723	22
840.170445792464	9
840.189214452173	5
840.207983321852	13
840.226752401501	7
840.245521691118	7
840.264291190538	12
840.283060899928	10
840.301830819454	7
840.320600948782	19
840.33937128808	17
840.35814183718	12
840.376912596416	27
840.395683565455	19
840.414454744631	24
840.433226133609	17
840.451997732556	19
840.470769541473	11
840.48954156036	19
840.508313789049	24
840.527086227874	25
840.545858876502	14
840.564631735099	18
840.583404803666	4
840.602178082203	7
840.62095157071	12
840.639725269185	7
840.658499177464	1
840.677273295712	11
840.696047624096	16
840.714822162283	8
840.73359691044	5
840.7523718684	7
840.771147036496	1
840.789922414395	9
840.80869800243	6
840.827473800269	6
840.846249808077	14
840.865026025854	11
840.883802453602	4
840.902579091152	7
840.921355938838	5
840.940132996328	7
840.958910263787	12
840.977687741384	18
840.996465428782	28
841.015243325984	20
841.034021433322	46
841.052799750464	36
841.071578277742	48
841.090357014823	40
841.109135961873	50
841.127915118894	39
841.146694485885	25
841.165474062845	21
841.184253849608	29
841.203033846342	19
841.221814053212	11
841.240594469885	19
841.259375096527	23
841.27815593314	18
841.296936979556	24
841.315718236109	20
841.334499702465	23
841.35328137879	32
841.372063265086	20
841.390845361352	37
841.409627667587	52
841.428410183793	57
841.447192909802	59
841.465975845948	61
841.484758991897	72
841.503542347816	40
841.522325913705	19
841.541109689564	22
841.559893675393	12
841.578677871025	16
841.597462276795	9
841.616246892367	16
841.63503171791	17
841.653816753422	14
841.672601998906	6
841.691387454192	11
841.710173119615	8
841.728958994841	15
841.747745080205	1
841.766531375372	10
841.785317880509	10
841.804104595617	4
841.822891520527	6
841.841678655575	6
841.860466000426	11
841.879253555414	4
841.898041320206	4
841.916829294968	9
841.9356174797	11
841.954405874236	6
841.973194478909	12
841.991983293385	17
842.010772317999	14
842.029561552415	12
842.048350996803	15
842.067140651161	36
842.085930515321	12
842.10472058962	15
842.123510873722	9
842.142301367961	22
842.161092072004	12
842.179882986017	16
842.19867411	10
842.217465443787	7
842.236256987545	4
842.25504874144	8
842.273840705138	6
842.292632878807	11
842.311425262446	12
842.330217856057	5
842.349010659637	17
842.367803673021	31
842.386596896543	30
842.405390329868	45
842.424183973164	67
842.44297782643	127
842.461771889667	129
842.480566162875	134
842.499360645886	158
842.518155339034	170
842.536950241987	138
842.55574535491	99
842.574540677803	89
842.593336210668	78
842.612131953503	50
842.630927906309	42
842.649724068918	31
842.668520441666	19
842.687317024216	15
842.706113816738	24
842.72491081923	14
842.743708031526	11
842.76250545396	10
842.781303086198	11
842.800100928573	11
842.818898980752	8
842.837697242902	7
842.856495715023	2
842.875294397115	7
842.89409328901	3
842.912892391044	2
842.931691702881	7
842.950491224689	5
842.969290956467	6
842.988090898217	10
843.006891049938	6
843.02569141163	18
843.044491983125	19
843.063292764759	19
843.082093756196	5
843.100894957604	8
843.119696368984	8
843.138497990334	5
843.157299821488	10
843.17610186278	6
843.194904113876	10
843.213706574943	15
843.232509245981	12
843.251312126991	6
843.270115217971	9
843.288918518923	6
843.307722029678	11
843.326525750571	22
843.345329681269	23
843.364133821938	21
843.382938172577	14
843.401742733188	14
843.420547503603	34
843.439352484156	51
843.458157674514	61
843.476963074842	79
843.495768685309	71
843.514574505412	76
843.533380535654	76
843.552186775868	44
843.570993225885	35
843.589799886041	24
843.608606756	20
843.627413835931	13
843.646221125834	25
843.665028625707	18
843.683836335552	14
843.702644255201	20
843.721452384989	5
843.74026072458	3
843.759069274143	7
843.777878033678	8
843.796687003183	21
843.815496182493	8
843.834305571942	11
843.853115171194	7
843.871924980586	6
843.890734999781	5
843.909545228948	9
843.928355667919	3
843.947166317029	7
843.96597717611	5
843.984788244995	2
844.003599523852	8
844.022411012848	13
844.041222711648	10
844.060034620252	9
844.078846738995	3
844.09765906771	7
844.116471606228	4
844.135284354719	2
844.154097313181	4
844.172910481614	27
844.191723860019	18
844.210537448396	12
844.229351246744	19
844.248165254897	10
844.266979473021	13
844.285793901117	14
844.304608539185	5
844.323423387224	13
844.342238445235	12
844.361053713218	10
844.379869191004	15
844.398684878763	11
844.417500776493	14
844.436316884195	9
844.455133201869	16
844.473949729515	28
844.492766467132	28
844.511583414554	20
844.530400571948	27
844.549217939313	15
844.568035516651	22
844.58685330396	8
844.60567130124	17
844.624489508493	18
844.643307925551	12
844.662126552579	10
844.680945389748	18
844.699764436721	9
844.718583693665	7
844.737403160415	15
844.756222837303	5
844.775042723996	1
844.793862820829	6
844.812683127466	3
844.831503644074	4
844.850324370656	5
844.869145307041	5
844.887966453566	15
844.906787810063	1
844.925609376364	3
844.944431152638	13
844.963253138883	14
844.982075335101	7
845.000897741291	19
845.019720357285	16
845.038543183419	35
845.057366219357	38
845.076189465268	46
845.09501292115	27
845.113836587005	26
845.132660462832	20
845.151484548631	23
845.170308844235	14
845.189133349978	13
845.207958065527	17
845.226782991047	17
845.245608126539	18
845.264433471837	11
845.283259027274	13
845.302084792683	18
845.320910767897	18
845.339736953083	19
845.358563348241	20
845.377389953372	25
845.396216768475	19
845.41504379355	46
845.433871028431	49
845.452698473283	61
845.471526128275	89
845.490353993072	108
845.509182067842	80
845.528010352416	37
845.54683884713	28
845.565667551817	31
845.584496466308	18
845.603325590772	13
845.622154925209	11
845.640984469617	10
845.659814223998	20
845.678644188352	16
845.69747436251	6
845.716304746809	9
845.735135340745	7
845.753966144821	12
845.772797158869	15
845.79162838289	7
845.810459816884	5
845.829291460682	9
845.848123314621	3
845.866955378364	10
845.88578765208	13
845.904620135769	11
845.923452829431	6
845.942285732897	2
845.961118846503	6
845.979952169915	12
845.998785703467	7
846.017619446823	14
846.036453400153	12
846.055287563287	7
846.074121936562	6
846.09295651981	15
846.111791312862	8
846.130626315888	12
846.149461528886	17
846.168296951856	10
846.1871325848	14
846.205968427716	27
846.224804480437	8
846.243640743299	10
846.262477215966	12
846.281313898606	6
846.300150791219	15
846.318987893804	11
846.337825206362	18
846.356662728725	24
846.375500461229	21
846.394338403538	21
846.41317655582	18
846.432014918075	30
846.450853490303	35
846.469692272504	45
846.488531264509	37
846.507370466656	45
846.526209878608	24
846.545049500533	34
846.56388933243	32
846.582729374301	20
846.601569626144	12
846.620410087793	27
846.639250759583	16
846.658091641178	4
846.676932732745	9
846.695774034286	8
846.7146155458	8
846.733457267287	2
846.75229919858	7
846.771141340013	8
846.789983691252	12
846.808826252463	26
846.827669023648	19
846.846512004806	10
846.865355195937	1
846.884198596874	6
846.903042207951	1
846.921886028834	5
846.94073005969	3
846.959574300519	5
846.978418751321	6
846.997263412097	7
847.016108282845	6
847.034953363399	13
847.053798653927	18
847.072644154595	13
847.091489865069	5
847.110335785517	17
847.129181915769	10
847.148028256163	23
847.166874806362	12
847.185721566703	22
847.204568536849	13
847.223415716968	12
847.242263107061	14
847.261110707127	21
847.279958516998	14
847.298806537011	12
847.317654766829	12
847.336503206621	22
847.355351856387	16
847.374200716125	23
847.393049785837	25
847.411899065522	26
847.430748555014	19
847.449598254478	23
847.468448164084	43
847.487298283496	37
847.506148612881	23
847.524999152071	27
847.543849901403	25
847.562700860541	15
847.58155202982	13
847.600403408905	18
847.619254997964	6
847.638106796996	3
847.656958806001	7
847.675811024812	13
847.694663453765	7
847.713516092524	8
847.732368941256	10
847.75122200013	5
847.770075268641	6
847.788928747294	5
847.807782435921	5
847.826636334354	4
847.845490442928	1
847.864344761308	8
847.883199289662	7
847.902054027989	8
847.92090897629	7
847.939764134565	3
847.958619502646	10
847.977475080701	10
847.996330868897	6
848.015186866899	9
848.034043074875	8
848.052899492657	6
848.07175612058	3
848.090612958477	3
848.109470006181	8
848.128327263858	14
848.147184731509	4
848.166042409134	9
848.184900296733	15
848.203758394306	7
848.222616701684	14
848.241475219205	8
848.260333946531	16
848.279192883832	16
848.298052031106	13
848.316911388355	19
848.335770955577	10
848.354630732605	8
848.373490719775	14
848.392350916752	14
848.411211323702	24
848.430071940627	12
848.448932767525	3
848.46779380423	16
848.486655051076	21
848.505516507729	13
848.524378174524	9
848.543240051125	17
848.5621021377	13
848.580964434249	12
848.599826940604	13
848.618689657101	19
848.637552583405	14
848.65641571985	9
848.675279066102	9
848.694142622328	18
848.713006388528	4
848.731870364535	11
848.750734550683	14
848.769598946638	16
848.788463552735	15
848.807328368638	12
848.826193394516	5
848.845058630368	18
848.863924076026	7
848.882789731826	5
848.901655597433	7
848.920521673181	13
848.939387958737	14
848.958254454266	7
848.97712115977	14
848.995988075081	8
849.014855200533	8
849.033722535792	11
849.052590081193	5
849.071457836401	13
849.090325801583	6
849.10919397674	2
849.128062361703	7
849.146930956808	9
849.165799761888	7
849.184668776774	7
849.203538001635	5
849.22240743647	17
849.24127708128	23
849.260146935896	11
849.279017000655	11
849.29788727522	7
849.31675775976	8
849.335628454442	16
849.354499358931	7
849.373370473226	21
849.392241797664	15
849.411113332076	25
849.429985076296	17
849.448857030657	21
849.467729194825	6
849.486601568968	14
849.505474153086	13
849.524346947178	15
849.543219951077	12
849.562093165118	8
849.580966588966	14
849.599840222789	12
849.618714066586	12
849.637588120358	10
849.656462384106	4
849.675336857827	7
849.694211541355	13
849.713086434858	3
849.731961538504	5
849.750836851957	16
849.769712375384	7
849.788588108618	5
849.807464051995	26
849.826340205179	6
849.845216568505	11
849.864093141639	8
849.882969924747	5
849.90184691783	13
849.920724120888	3
849.939601533753	4
849.95847915676	9
849.977356989575	10
849.996235032532	9
850.015113285297	18
850.033991748036	4
850.052870420582	14
850.071749303271	10
850.090628395935	10
850.109507698406	8
850.128387210852	4
850.147266933273	5
850.166146865669	5
850.18502700804	4
850.203907360386	8
850.222787922539	10
850.241668694667	7
850.260549676938	4
850.279430869016	9
850.298312271069	6
850.317193883098	4
850.336075704933	11
850.354957736911	17
850.373839978697	9
850.392722430457	8
850.411605092361	8
850.430487963904	14
850.44937104559	18
850.468254337251	15
850.487137838888	17
850.506021550332	10
850.52490547175	6
850.543789603144	18
850.562673944513	20
850.581558495858	15
850.600443257177	10
850.619328228304	10
850.638213409574	9
850.657098800652	6
850.675984401704	10
850.694870212732	9
850.713756233735	5
850.732642464714	2
850.7515289055	7
850.770415556428	15
850.789302417165	4
850.808189487877	2
850.827076768564	13
850.845964259227	11
850.864851959864	3
850.88373987031	8
850.902627990898	3
850.921516321294	2
850.940404861666	6
850.959293612013	17
850.978182572335	6
850.997071742633	7
851.015961122738	3
851.034850712987	12
851.053740513043	4
851.072630523075	3
851.091520743082	8
851.110411173065	16
851.129301813023	8
851.148192662789	3
851.167083722698	6
851.185974992415	11
851.204866472107	33
851.223758161775	10
851.242650061419	8
851.261542171038	16
851.280434490465	16
851.299327020035	17
851.318219759413	11
851.337112708767	40
851.356005868096	61
851.374899237401	77
851.393792816682	86
851.41268660577	72
851.431580605002	124
851.450474814042	130
851.469369233057	86
851.488263862048	81
851.507158701015	56
851.526053749958	54
851.544949008876	47
851.563844477602	33
851.582740156304	25
851.601636045149	19
851.620532143803	11
851.639428452264	9
851.658324970869	7
851.67722169945	13
851.696118637838	11
851.715015786371	4
851.733913144711	2
851.752810713028	5
851.77170849132	0
851.790606479588	7
851.809504677664	7
851.828403085884	5
851.847301703911	3
851.866200531915	0
851.885099569894	3
851.90399881785	8
851.922898275782	7
851.941797943689	6
851.960697821404	5
851.979597909096	9
851.998498206931	3
852.017398714575	2
852.036299432194	2
852.055200359622	2
852.074101497193	6
852.093002844741	4
852.111904402096	6
852.130806169428	12
852.149708146736	6
852.16861033402	6
852.18751273128	8
852.206415338516	14
852.22531815556	13
852.24422118258	17
852.263124419745	7
852.282027866717	9
852.300931523666	21
852.319835390423	39
852.338739467324	23
852.357643754202	15
852.376548250887	48
852.395452957549	73
852.414357874187	57
852.433263000801	70
852.452168337392	80
852.471073883959	73
852.489979640334	56
852.508885606853	41
852.527791783181	44
852.546698169485	42
852.565604765765	19
852.584511572021	11
852.603418588086	7
852.622325814296	11
852.641233250313	12
852.660140896475	14
852.679048752445	16
852.697956818392	5
852.716865094315	2
852.735773580047	11
852.754682275923	11
852.773591181607	8
852.792500297267	8
852.811409622905	4
852.830319158518	4
852.849228904109	3
852.868138859507	4
852.88704902505	3
852.905959400402	5
852.924869985898	5
852.943780781203	10
852.962691786484	4
852.981603001742	2
853.000514426808	6
853.019426062018	9
853.038337907038	8
853.057249962202	3
853.076162227174	3
853.095074702124	4
853.11398738705	17
853.132900281784	6
853.151813386663	14
853.17072670135	7
853.189640226015	12
853.208553960824	12
853.227467905441	11
853.246382059868	2
853.265296424439	11
853.284210998987	22
853.303125783343	21
853.322040777844	8
853.340955982154	23
853.359871396441	17
853.378787020704	23
853.397702854776	22
853.416618898993	36
853.435535153019	38
853.45445161719	27
853.473368291169	35
853.492285175126	36
853.511202269059	17
853.5301195728	23
853.549037086687	17
853.567954810382	30
853.586872744223	11
853.605790887873	12
853.624709241499	10
853.643627805102	7
853.662546578682	9
853.681465562071	8
853.700384755605	5
853.719304158948	9
853.738223772267	1
853.757143595564	7
853.776063628838	6
853.794983872089	10
853.813904325148	4
853.832824988354	7
853.851745861367	6
853.870666944358	10
853.889588237326	3
853.908509740271	5
853.927431453193	2
853.946353376092	1
853.9652755088	15
853.984197851653	21
854.003120404315	25
854.022043166955	44
854.040966139571	14
854.059889321997	24
854.078812714568	32
854.097736317116	23
854.116660129473	9
854.135584151807	9
854.154508384119	26
854.173432826407	22
854.192357478673	16
854.211282340916	13
854.230207412969	12
854.249132694998	34
854.268058187173	19
854.286983889157	20
854.305909801119	14
854.324835922889	14
854.343762254805	9
854.362688796698	25
854.381615548401	30
854.400542510081	21
854.419469681738	17
854.438397063372	15
854.457324654984	27
854.476252456574	26
854.495180467972	31
854.514108689348	27
854.533037120869	27
854.5519657622	16
854.570894613508	5
854.589823674794	11
854.608752945889	5
854.62768242713	10
854.64661211818	9
854.665542019207	8
854.684472130212	14
854.703402451194	8
854.722332982154	0
854.741263723091	6
854.760194673838	6
854.779125834731	4
854.798057205433	6
854.816988786112	4
854.835920576769	7
854.854852577404	6
854.873784788016	8
854.892717208438	16
854.911649839006	17
854.930582679383	38
854.949515729737	63
854.96844899007	141
854.98738246038	242
855.006316140499	352
855.025250030764	408
855.044184130839	336
855.06311844106	281
855.08205296109	275
855.100987691098	187
855.119922631084	147
855.138857780879	115
855.15779314082	71
855.176728710571	62
855.195664490468	39
855.214600480175	36
855.233536679859	30
855.252473089353	22
855.271409708992	38
855.29034653861	31
855.309283578038	22
855.328220827443	25
855.347158286994	30
855.366095956355	21
855.385033835526	15
855.403971924842	25
855.422910224137	22
855.441848733241	19
855.460787452324	20
855.479726381552	18
855.498665520591	31
855.517604869607	30
855.536544428433	33
855.555484197405	25
855.574424176187	22
855.593364365115	27
855.612304763853	13
855.631245372569	6
855.650186191263	17
855.669127219766	11
855.688068458417	11
855.707009906877	14
855.725951565483	7
855.744893433899	9
855.763835512293	10
855.782777800666	12
855.801720298848	25
855.820663007176	23
855.839605925483	11
855.8585490536	5
855.877492391695	3
855.896435939768	6
855.915379697819	13
855.934323665848	31
855.953267843688	27
855.972212231673	48
855.991156829469	80
856.010101637243	87
856.029046654995	94
856.047991882726	96
856.066937320435	118
856.085882968122	80
856.104828825619	57
856.123774893094	40
856.142721170717	34
856.161667658149	24
856.180614355559	19
856.19956126278	8
856.218508380147	13
856.237455707324	26
856.256403244648	14
856.275350991782	15
856.294298948894	16
856.313247115816	12
856.332195492886	10
856.351144079933	13
856.370092876791	16
856.389041883796	27
856.407991100611	20
856.426940527404	18
856.445890164175	27
856.464840010926	38
856.483790067486	34
856.502740334193	59
856.52169081071	48
856.540641497206	45
856.559592393681	29
856.578543500134	22
856.597494816565	21
856.616446342976	21
856.635398079196	21
856.654350025564	15
856.673302181741	28
856.692254547898	17
856.711207124033	18
856.730159910146	21
856.74911290607	16
856.768066112141	12
856.787019528022	8
856.805973153882	0
856.82492698989	5
856.843881035707	10
856.862835291335	4
856.881789757109	11
856.900744432863	9
856.919699318427	23
856.93865441397	17
856.957609719491	21
856.976565234992	32
856.995520960471	27
857.014476895929	35
857.033433041197	27
857.052389396613	27
857.071345961839	19
857.090302737044	26
857.109259722227	30
857.12821691739	26
857.147174322532	19
857.166131937483	16
857.185089762414	9
857.204047797493	12
857.223006042381	8
857.241964497249	9
857.260923162096	17
857.279882036753	14
857.298841121558	14
857.317800416173	6
857.336759920935	9
857.355719635508	31
857.37467956006	28
857.393639694592	15
857.412600038933	26
857.431560593423	39
857.450521357722	43
857.46948233217	66
857.488443516428	55
857.507404910665	44
857.526366514881	37
857.545328328908	34
857.564290353083	33
[truncated: 104,813 more rows]
