# Supplementary material for: Identifying Archaeological Bone via Non-Destructive ZooMS and the Materiality of Symbolic Expression: Examples from Iroquoian Bone Points
Source: Sci Rep. 2019 Jul 30;9:11027. doi: 10.1038/s41598-019-47299-x (PMC6667708; doi:10.1038/s41598-019-47299-x)
Supplement: Supplementary file 2 — Supplementary Datafiles [file 41598_2019_47299_MOESM2_ESM.zip › McGrath et al Supplementary Datafiles/Data set S2_ForcedBagSpectra/DR-1926s_FORCED_1.txt]

820.05655089631	13
820.075091694953	23
820.093632703494	20
820.112173921933	13
820.13071535027	25
820.149256988658	19
820.167798836793	33
820.186340894826	37
820.204883163062	27
820.223425640891	27
820.241968328924	20
820.260511226703	28
820.279054334381	25
820.29759765211	38
820.316141179737	38
820.334684917262	49
820.353228864838	40
820.371773022161	38
820.390317389382	38
820.408861966654	25
820.427406753977	25
820.445951750894	35
820.464496958014	40
820.483042375033	28
820.501588001798	17
820.520133838615	17
820.538679885329	14
820.557226141943	8
820.575772608607	11
820.594319285171	22
820.61286617148	15
820.631413267841	9
820.649960574252	10
820.668508090411	11
820.687055816467	12
820.705603752575	18
820.724151898582	22
820.742700254487	13
820.761248820444	11
820.779797596147	10
820.798346581749	13
820.816895777402	14
820.835445182954	12
820.853994798405	12
820.872544623907	6
820.891094659308	18
820.909644904455	20
820.928195359654	12
820.946746024751	21
820.965296899748	9
820.983847984795	12
821.002399279589	17
821.020950784435	14
821.03950249918	13
821.058054423823	24
821.076606558366	20
821.09515890296	21
821.113711457452	16
821.132264221692	18
821.150817195983	21
821.169370380325	38
821.187923774414	34
821.206477378402	34
821.225031192442	47
821.24358521638	32
821.262139450218	34
821.280693894107	49
821.299248547743	45
821.317803411431	31
821.336358485017	44
821.35491376835	43
821.373469261888	45
821.392024965172	37
821.410580878355	48
821.429137001589	37
821.447693334876	46
821.466249877757	42
821.484806630842	30
821.503363593673	24
821.521920766556	33
821.540478149339	22
821.559035742021	16
821.577593544602	15
821.596151557082	29
821.614709779614	19
821.633268211893	23
821.651826854224	18
821.670385706606	7
821.688944768583	11
821.707504040765	6
821.726063522845	8
821.744623214673	5
821.763183116552	11
821.781743228483	19
821.800303550161	12
821.818864081739	20
821.837424823368	30
821.855985774897	14
821.874546936325	10
821.893108307653	12
821.911669889033	5
821.930231680159	8
821.948793681338	14
821.967355892416	15
821.985918313394	18
822.004480944424	15
822.0230437852	11
822.041606836029	13
822.060170096757	8
822.078733567385	15
822.097297247912	13
822.11586113834	27
822.134425238819	22
822.152989549045	35
822.171554069476	19
822.190118799654	22
822.208683739732	28
822.227248889861	31
822.245814249738	27
822.264379819668	26
822.282945599496	16
822.301511589225	27
822.320077788853	38
822.338644198534	44
822.357210818114	36
822.375777647594	42
822.394344686974	50
822.412911936253	54
822.431479395432	44
822.450047064664	20
822.468614943795	22
822.487183032826	32
822.505751331757	23
822.524319840741	17
822.542888559471	20
822.561457488254	22
822.580026626937	8
822.59859597552	8
822.617165534003	13
822.635735302538	10
822.65430528082	14
822.672875469155	11
822.69144586739	16
822.710016475677	9
822.728587293712	14
822.747158321647	19
822.765729559634	17
822.784301007521	13
822.802872665308	10
822.821444532996	12
822.840016610583	29
822.858588898223	23
822.877161395763	13
822.895734103202	15
822.914307020542	11
822.932880147935	7
822.951453485075	10
822.970027032268	10
822.988600789361	11
823.007174756201	12
823.025748933247	25
823.04432332004	17
823.062897916886	28
823.081472723632	22
823.100047740279	18
823.118622966673	12
823.137198403272	30
823.155774049771	38
823.174349906018	43
823.192925972318	25
823.211502248519	46
823.230078734619	40
823.248655430772	42
823.267232336673	50
823.285809452627	43
823.304386778481	27
823.322964314235	48
823.34154205989	48
823.360120015598	44
823.378698181206	38
823.397276556561	23
823.41585514197	38
823.434433937432	21
823.453012942641	48
823.471592157751	33
823.490171582914	36
823.508751217977	45
823.527331062941	43
823.545911117957	45
823.564491382722	35
823.583071857387	29
823.601652542258	29
823.620233436876	14
823.638814541243	13
823.657395855815	13
823.675977380288	15
823.694559114508	17
823.713141058782	37
823.731723212956	20
823.750305577031	21
823.768888151159	20
823.787470935188	7
823.806053928964	9
823.824637132794	22
823.843220546677	21
823.861804170308	16
823.88038800384	8
823.898972047425	9
823.917556300911	14
823.936140764297	6
823.954725437584	11
823.973310320771	12
823.991895414012	16
824.010480717154	20
824.029066230196	22
824.04765195314	24
824.066237886136	35
824.084824028881	11
824.103410381679	22
824.121996944378	26
824.140583716825	20
824.159170699478	33
824.177757891879	29
824.196345294181	32
824.214932906537	21
824.233520728946	41
824.25210876095	35
824.270697003161	35
824.28928545512	38
824.307874117133	28
824.326462989046	33
824.345052070861	34
824.363641362576	29
824.382230864192	44
824.400820575862	40
824.41941049728	25
824.438000628904	46
824.456590970277	21
824.475181521551	25
824.493772282725	21
824.512363253954	29
824.530954435083	33
824.549545826114	34
824.568137427045	34
824.58672923803	34
824.605321258764	38
824.623913489551	16
824.64250593024	18
824.661098580829	16
824.67969144132	25
824.698284511865	20
824.716877792157	13
824.735471282504	9
824.754064982752	15
824.772658892901	10
824.791253013104	12
824.809847343055	3
824.828441883061	13
824.847036632967	14
824.865631592775	11
824.884226762484	12
824.902822142094	19
824.921417731758	11
824.940013531324	24
824.95860954079	33
824.977205760158	16
824.995802189428	34
825.014398828751	37
825.032995677976	57
825.051592736949	80
825.070190005976	99
825.088787485057	119
825.107385173887	106
825.125983072771	91
825.144581181557	65
825.163179500091	49
825.181778028679	42
825.200376767322	47
825.218975715713	36
825.237574874158	39
825.256174242505	36
825.274773820753	26
825.293373608903	37
825.311973607107	49
825.330573815059	46
825.349174233066	40
825.367774860975	44
825.386375698784	41
825.404976746496	35
825.423578004262	38
825.442179471929	36
825.460781149345	28
825.479383036816	35
825.497985134341	25
825.516587441614	24
825.535189958789	21
825.553792686019	25
825.57239562315	16
825.590998770183	22
825.609602127271	18
825.628205694107	17
825.646809470845	18
825.66541345779	15
825.684017654332	6
825.702622060927	18
825.721226677578	14
825.739831503977	14
825.758436540431	8
825.777041786786	12
825.795647243044	11
825.814252909203	14
825.832858785416	12
825.851464871379	17
825.870071167397	13
825.888677673316	13
825.907284389136	11
825.925891315012	19
825.944498450637	16
825.963105796316	12
825.981713351897	21
826.000321117381	19
826.018929092765	30
826.037537278052	44
826.056145673394	53
826.074754278637	41
826.093363093783	68
826.11197211883	45
826.13058135378	47
826.149190798784	48
826.16780045369	52
826.186410318345	31
826.205020393056	48
826.223630677821	71
826.242241172335	44
826.260851876904	30
826.279462791375	29
826.298073915749	22
826.316685249871	17
826.335296794201	32
826.353908548433	30
826.372520512415	38
826.391132686452	32
826.40974507039	15
826.428357664231	27
826.446970467974	31
826.465583481772	45
826.484196705472	30
826.502810139074	29
826.521423782579	24
826.540037635986	21
826.558651699447	13
826.577265972659	19
826.595880455925	10
826.614495149093	17
826.633110052164	15
826.651725165137	15
826.670340488165	20
826.688956021096	8
826.707571763929	11
826.726187716664	10
826.744803879301	14
826.763420251841	13
826.782036834436	15
826.800653626933	10
826.819270629333	11
826.837887841635	13
826.856505263992	5
826.875122896099	19
826.893740738261	9
826.912358790326	14
826.93097705214	9
826.949595524163	15
826.968214206088	21
826.986833097762	18
827.005452199492	16
827.024071511124	11
827.042691032659	16
827.061310764096	18
827.079930705589	15
827.098550856831	20
827.117171218129	32
827.135791789482	34
827.154412570432	17
827.173033561591	36
827.191654762652	18
827.210276173615	21
827.228897794328	14
827.24751962525	22
827.266141665922	26
827.284763916496	34
827.303386377126	42
827.322009047658	31
827.340631928093	34
827.359255018431	42
827.377878318824	52
827.396501828967	44
827.415125549166	28
827.433749479267	34
827.452373619271	23
827.470997969178	34
827.489622529141	43
827.508247298854	24
827.526872278622	37
827.545497468293	30
827.564122867867	20
827.582748477497	25
827.601374297029	15
827.620000326311	11
827.638626565649	20
827.65725301489	4
827.675879674034	15
827.694506543234	16
827.713133622337	21
827.731760911189	20
827.750388410098	8
827.769016119062	11
827.787644037777	18
827.806272166394	14
827.824900505067	9
827.843529053643	4
827.862157812122	8
827.880786780657	9
827.899415958943	8
827.918045347131	11
827.936674945375	20
827.955304753522	22
827.973934771572	13
827.992564999679	23
828.011195437535	13
828.029826085448	15
828.048456943263	20
828.067088010982	19
828.085719288604	9
828.104350776282	12
828.122982473863	20
828.141614381194	35
828.160246498581	21
828.178878825872	23
828.197511363065	24
828.216144110315	31
828.234777067468	26
828.253410234372	35
828.272043611484	18
828.290677198347	29
828.309310995113	21
828.327945001935	41
828.346579218661	48
828.365213645137	33
828.383848281822	49
828.402483128257	27
828.421118184596	25
828.439753450991	27
828.45838892729	40
828.477024613491	12
828.495660509597	39
828.514296615758	29
828.53293293167	32
828.551569457638	30
828.57020619351	13
828.588843139285	15
828.607480294964	7
828.626117660699	9
828.644755236184	18
828.663393021726	15
828.682031017171	9
828.70066922252	9
828.719307637925	27
828.737946263234	16
828.756585098294	20
828.77522414341	25
828.793863398429	17
828.812502863352	29
828.831142538332	13
828.849782423215	9
828.868422517848	12
828.887062822539	22
828.905703337286	23
828.924344061783	19
828.942984996184	12
828.961626140642	12
828.980267495004	10
828.998909059269	21
829.017550833438	26
829.036192817663	11
829.05483501164	18
829.073477415672	10
829.092120029609	31
829.11076285345	20
829.129405887347	27
829.148049130995	14
829.166692584699	25
829.185336248308	24
829.20398012182	36
829.222624205236	32
829.241268498709	26
829.259913001932	35
829.278557715213	26
829.297202638397	36
829.315847771485	38
829.334493114477	39
829.353138667526	48
829.371784430479	38
829.390430403183	53
829.409076585943	45
829.427722978761	57
829.44636958133	56
829.465016393955	61
829.483663416485	54
829.502310648765	35
829.520958091102	56
829.539605743497	29
829.558253605642	20
829.576901677844	16
829.595549959951	24
829.614198451808	13
829.632847153876	22
829.651496065694	6
829.67014518757	8
829.68879451935	19
829.707444061034	12
829.726093812468	19
829.744743774113	7
829.763393945663	19
829.782044326963	8
829.80069491832	7
829.819345719582	14
829.837996730748	15
829.856647951817	23
829.875299382945	15
829.893951023823	12
829.912602874759	27
829.931254935752	25
829.949907206495	9
829.968559687144	8
829.987212377849	3
830.005865278459	19
830.024518388973	19
830.043171709392	15
830.061825239868	15
830.080478980095	18
830.099132930379	15
830.117787090568	26
830.136441460508	28
830.155096040658	36
830.173750830713	26
830.192405830519	29
830.211061040383	19
830.229716460151	24
830.248372089823	23
830.2670279294	31
830.285683979034	27
830.30434023842	33
830.322996707863	29
830.341653387211	36
830.360310276463	34
830.378967375773	35
830.397624684987	33
830.416282203953	29
830.434939932976	31
830.453597872057	43
830.472256020736	33
830.490914379626	30
830.50957294842	35
830.528231726966	15
830.546890715723	15
830.565549914231	27
830.584209322644	25
830.602868941115	14
830.62152876949	13
830.640188807617	7
830.658849055955	17
830.677509514044	17
830.696170182037	24
830.714831060089	30
830.733492148045	23
830.752153445906	22
830.770814953672	14
830.789476671496	26
830.808138599071	14
830.826800736704	5
830.845463084242	7
830.864125641685	12
830.882788409032	8
830.901451386437	7
830.920114573748	7
830.938777970809	14
830.957441577929	7
830.976105395107	21
830.994769421883	23
831.01343365887	15
831.032098105763	12
831.05076276256	21
831.069427629262	26
831.088092705869	40
831.10675799238	34
831.125423488951	30
831.144089195425	19
831.162755111805	29
831.18142123809	23
831.200087574433	18
831.218754120528	30
831.237420876681	32
831.256087842739	42
831.274755018548	28
831.293422404569	30
831.312090000495	28
831.330757806173	37
831.34942582191	43
831.368094047551	34
831.386762483097	43
831.405431128548	57
831.424099984058	57
831.44276904932	60
831.46143832464	39
831.480107809865	38
831.498777504995	32
831.517447410184	42
831.536117525278	33
831.554787850123	34
831.573458385027	34
831.592129129836	14
831.610800084551	18
831.629471249324	11
831.648142624002	22
831.666814208432	15
831.685486003074	15
831.704158007468	7
831.722830221767	10
831.741502646125	14
831.760175280388	25
831.778848124556	17
831.797521178629	10
831.816194442608	20
831.834867916646	9
831.853541600435	9
831.872215494283	13
831.890889598037	14
831.909563911696	8
831.928238435414	9
831.946913168883	9
831.965588112412	10
831.984263265845	33
832.002938629184	26
832.021614202429	10
832.040289985733	13
832.058965978788	8
832.077642181902	10
832.096318594922	22
832.114995217847	15
832.133672050678	14
832.152349093568	17
832.171026346363	22
832.189703808911	19
832.20838148167	23
832.227059364182	23
832.245737456599	30
832.264415759075	37
832.283094271457	29
832.301772993745	19
832.320451925938	30
832.339131068036	41
832.357810420194	33
832.376489982104	26
832.395169754227	34
832.413849735948	51
832.432529927881	38
832.451210329567	58
832.469890941159	43
832.48857176281	24
832.50725279452	25
832.525934035828	32
832.54461548735	29
832.563297148777	30
832.581979019956	30
832.600661101195	38
832.619343392339	34
832.638025893389	37
832.656708604499	31
832.67539152536	29
832.694074656281	32
832.712757997108	23
832.731441547841	21
832.750125308633	22
832.768809279177	34
832.787493459781	15
832.806177850291	20
832.824862450552	33
832.843547261027	22
832.862232281255	27
832.880917511388	48
832.899602951581	16
832.918288601679	22
832.936974461684	14
832.955660531748	22
832.974346811564	15
832.993033301287	17
833.011720001222	25
833.03040691091	20
833.049094030504	19
833.067781360004	37
833.086468899564	57
833.105156648876	22
833.123844608247	23
833.142532777679	30
833.161221156709	29
833.179909745952	46
833.198598545102	36
833.217287554004	37
833.235976772966	13
833.254666201987	35
833.273355840761	34
833.292045689595	39
833.310735748181	35
833.329426016828	28
833.34811649538	28
833.366807183992	28
833.385498082357	55
833.404189190628	34
833.422880508958	35
833.441572037195	30
833.460263775339	35
833.478955723542	24
833.497647881498	22
833.516340249513	34
833.535032827435	47
833.553725615263	23
833.572418612998	20
833.591111820793	21
833.60980523834	18
833.628498865947	32
833.647192703461	25
833.665886750881	14
833.684581008207	26
833.703275475593	24
833.721970152886	20
833.740665039932	26
833.759360137037	18
833.778055444203	14
833.796750961121	20
833.8154466881	17
833.834142624985	10
833.852838771622	14
833.87153512832	20
833.890231695079	8
833.90892847159	13
833.927625458161	8
833.946322654639	17
833.965020061023	13
833.983717677314	22
834.002415503665	21
834.021113539769	18
834.039811785933	17
834.058510242004	18
834.077208907827	28
834.095907783865	27
834.114606869809	16
834.133306165507	25
834.152005671264	37
834.170705386929	51
834.1894053125	42
834.208105447977	40
834.226805793515	26
834.245506348806	32
834.264207114158	26
834.28290808957	32
834.301609274735	32
834.320310669806	27
834.339012274938	35
834.357714089824	33
834.376416114923	30
834.395118349776	24
834.413820794535	26
834.432523449355	28
834.451226314081	30
834.469929388561	20
834.488632673101	29
834.507336167702	37
834.526039872056	32
834.544743786471	34
834.563447910793	23
834.582152245021	25
834.600856789003	11
834.619561543199	31
834.638266507302	14
834.656971681158	17
834.675677065075	17
834.694382658899	12
834.71308846263	17
834.731794476421	11
834.75050070012	13
834.769207133572	26
834.787913777084	19
834.806620630504	14
834.82532769383	17
834.844034967218	16
834.862742450512	27
834.88145014356	12
834.900158046823	8
834.918866159839	11
834.937574482762	12
834.956283015745	16
834.974991758636	10
834.993700711281	19
835.012409873986	23
835.031119246752	13
835.049828829272	15
835.068538621852	20
835.08724862434	14
835.105958836735	25
835.124669259037	14
835.1433798914	20
835.162090733517	23
835.180801785694	29
835.19951304778	49
835.218224519618	42
835.236936201671	15
835.255648093632	26
835.274360195346	20
835.293072507121	30
835.311785028804	29
835.330497760394	55
835.349210701891	70
835.367923853449	48
835.386637214761	48
835.405350786134	41
835.424064567569	49
835.442778558757	59
835.461492759852	39
835.480207171009	31
835.498921792073	26
835.517636623044	14
835.536351663923	15
835.555066914864	21
835.573782375558	19
835.592498046313	17
835.611213926976	7
835.629930017392	18
835.648646318024	20
835.667362828409	23
835.686079548702	22
835.704796479056	11
835.723513619472	8
835.742230969488	15
835.760948529718	19
835.779666299857	15
835.798384279749	12
835.817102469703	9
835.835820869564	14
835.854539479333	5
835.873258299164	14
835.891977328748	11
835.910696568394	4
835.929416017947	4
835.948135677408	11
835.966855546778	10
835.985575626208	12
836.004295915546	19
836.023016414639	18
836.041737123792	17
836.060458043008	20
836.079179171977	8
836.097900510854	24
836.116622059793	27
836.13534381864	30
836.154065787394	19
836.17278796621	24
836.19151035478	33
836.210232953412	36
836.228955761952	54
836.247678780245	29
836.266402008755	36
836.285125447018	22
836.303849095189	36
836.322572953422	32
836.341297021563	40
836.360021299766	36
836.378745787723	54
836.397470485588	66
836.416195393515	68
836.434920511196	52
836.453645839092	56
836.472371376743	58
836.491097124302	40
836.509823081922	37
836.528549249451	32
836.547275626734	26
836.566002214079	23
836.584729011486	22
836.603456018647	13
836.62218323587	15
836.640910663001	11
836.659638299887	8
836.678366146988	11
836.697094203843	10
836.715822470607	22
836.734550947433	10
836.753279634167	5
836.772008530809	18
836.790737637359	8
836.809466953972	2
836.828196480338	18
836.846926216767	11
836.865656163105	6
836.88438631935	3
836.903116685657	17
836.921847261719	23
836.940578047689	19
836.959309043876	14
836.978040249817	10
836.996771665666	15
837.015503291423	11
837.034235127243	3
837.052967172817	18
837.071699428453	21
837.090431894152	23
837.109164569605	16
837.127897454967	35
837.146630550391	25
837.165363855723	30
837.184097370964	31
837.202831096113	48
837.221565031325	44
837.240299176291	16
837.259033531319	27
837.277768096256	38
837.296502871102	37
837.315237855856	31
837.333973050672	37
837.352708455243	48
837.371444069877	39
837.390179894419	53
837.40891592887	57
837.427652173383	53
837.446388627805	64
837.465125291981	48
837.48386216622	25
837.502599250368	33
837.521336544424	23
837.540074048543	42
837.55881176257	20
837.577549686353	33
837.596287820197	13
837.615026164105	17
837.633764717613	13
837.652503481338	11
837.671242454972	15
837.689981638514	15
837.708721031965	26
837.727460635325	19
837.746200448593	28
837.764940471925	15
837.783680705165	17
837.802421148314	11
837.821161801372	8
837.839902664492	16
837.858643737367	16
837.877385020306	10
837.896126513153	15
837.914868215755	11
837.933610128573	8
837.952352251147	3
837.971094583784	13
837.989837126329	13
838.008579878783	9
838.027322840993	11
838.046066013419	13
838.064809395754	15
838.083552987844	16
838.102296789997	22
838.12104080206	7
838.139785024185	17
838.158529456065	31
838.177274097854	48
838.196018949706	22
838.214764011467	18
838.233509283137	42
838.252254764871	31
838.271000456359	42
838.289746357911	28
838.308492469371	27
838.327238790587	25
838.34598532202	24
838.364732063207	41
838.383479014304	41
838.402226175465	39
838.420973546534	30
838.439721127512	28
838.458468918554	38
838.477216919351	13
838.495965130211	13
838.514713550981	27
838.533462181659	9
838.552211022247	15
838.570960072744	20
838.589709333304	13
838.60845880362	26
838.627208483999	21
838.645958374441	32
838.664708474485	21
838.683458784745	17
838.702209304916	26
838.720960034841	17
838.73971097483	19
838.758462124882	20
838.77721348469	13
838.795965054407	25
838.814716834187	17
838.833468823877	10
838.852221023476	26
838.870973433139	9
838.889726052557	12
838.908478881884	24
838.927231921275	7
838.945985170576	10
838.964738629786	26
838.98349229906	20
839.002246178088	31
839.021000267181	54
839.039754566183	69
839.058509075095	78
839.077263793916	90
839.096018722801	76
839.114773861441	78
839.133529210145	72
839.152284768758	51
839.171040537281	36
839.189796515714	43
839.208552704211	49
839.227309102617	32
839.246065710778	15
839.264822529004	38
839.283579557293	36
839.302336795337	31
839.321094243446	18
839.339851901464	17
839.358609769238	20
839.377367847075	39
839.396126134977	33
839.414884632634	40
839.433643340355	44
839.452402257985	41
839.471161385372	56
839.489920722976	54
839.508680270336	49
839.52744002776	51
839.546199995094	50
839.564960172338	43
839.583720559337	47
839.602481156554	50
839.621241963527	45
839.640002980565	21
839.658764207512	36
839.677525644369	26
839.696287291136	22
839.715049147812	15
839.733811214553	24
839.75257349105	19
839.771335977611	20
839.790098674236	17
839.808861580616	10
839.827624696907	22
839.846388023262	8
839.865151559372	3
839.883915305701	22
839.902679261786	24
839.921443427781	8
839.94020780384	10
839.958972389809	10
839.977737185688	29
839.996502191323	30
840.015267407177	19
840.034032832786	38
840.05279846846	38
840.071564314044	50
840.090330369538	37
840.109096634788	34
840.127863110256	36
840.146629795635	27
840.16539669077	37
840.184163795969	22
840.202931111078	19
840.221698636097	46
840.240466371181	43
840.259234316175	27
840.278002470925	29
840.29677083574	32
840.315539410465	23
840.3343081951	29
840.353077189799	37
840.371846394409	41
840.390615808775	30
840.409385433206	30
840.428155267701	39
840.446925311952	41
840.465695566268	29
840.484466030494	41
840.503236704476	66
840.522007588523	44
840.540778682635	41
840.559549986502	29
840.578321500435	10
840.597093224278	23
840.615865157876	26
840.634637301694	15
840.653409655268	20
840.672182218907	14
840.690954992457	13
840.709727975916	11
840.728501169132	7
840.747274572567	18
840.766048185759	12
840.784822009015	12
840.803596042182	9
840.822370285259	14
840.841144738247	8
840.859919401145	15
840.878694274108	14
840.897469356982	12
840.916244649612	7
840.935020152462	13
840.953795865067	26
840.972571787584	22
840.991347920165	66
841.010124262657	73
841.02890081506	73
841.047677577373	94
841.066454549751	82
841.085231731886	81
841.104009123932	67
841.122786726196	64
841.141564538063	66
841.16034256015	60
841.179120791992	40
841.197899233746	21
841.216677885565	21
841.235456747448	33
841.254235818934	31
841.273015100639	22
841.291794592256	28
841.310574293628	40
841.329354205066	37
841.348134326415	38
841.366914657675	42
841.385695199	37
841.404475950081	37
841.423256911228	39
841.442038082285	49
841.460819463254	44
841.479601054133	61
841.498382855078	51
841.517164865933	46
841.535947086546	29
841.554729517223	39
841.573512157966	36
841.592295008466	24
841.611078069031	11
841.629861339507	11
841.64864481974	28
841.667428510038	12
841.686212410401	17
841.704996520521	25
841.723780840707	23
841.742565370804	12
841.761350110657	15
841.780135060731	7
841.798920220561	10
841.817705590456	13
841.836491170109	21
841.855276959981	12
841.87406295961	9
841.89284916915	9
841.911635588602	13
841.930422218119	17
841.949209057547	19
841.967996106887	16
841.986783366137	21
842.005570835299	20
842.024358514527	57
842.043146403666	54
842.061934502561	25
842.080722811677	52
842.09951133055	36
842.118300059334	31
842.137088998184	47
842.155878146945	22
842.174667505463	37
842.193457074201	37
842.212246852696	22
842.231036841102	19
842.249827039575	36
842.268617447958	32
842.287408066254	24
842.306198894615	37
842.324989932733	49
842.343781180762	33
842.362572638857	30
842.381364307019	47
842.400156184782	34
842.418948272767	34
842.437740570508	42
842.456533078315	46
842.475325796034	41
842.494118723664	29
842.512911861205	34
842.531705208659	53
842.550498766178	31
842.569292533609	14
842.588086510951	21
842.606880698205	18
842.625675095371	18
842.644469702603	11
842.663264519746	19
842.682059546647	15
842.700854783613	8
842.719650230646	12
842.738445887436	10
842.757241754138	10
842.776037830905	9
842.794834117585	6
842.813630614176	17
842.832427320834	17
842.851224237248	18
842.870021363729	15
842.888818700122	20
842.907616246426	21
842.926414002643	12
842.94521196877	12
842.964010144965	10
842.982808530916	13
843.001607126934	10
843.020405933019	10
843.039204948706	28
843.058004174614	37
843.076803610433	24
843.095603256011	22
843.114403111809	31
843.133203177364	17
843.152003452832	22
843.170803938365	25
843.189604633811	25
843.208405539014	30
843.227206654284	30
843.24600797962	15
843.264809514714	22
843.283611259874	19
843.302413214946	17
843.321215379776	19
843.340017754826	20
843.358820339635	26
843.377623134355	42
843.396426139141	54
843.41522935384	31
843.434032778451	41
843.452836412974	41
843.471640257564	33
843.490444311911	62
843.509248576325	50
843.528053050651	37
843.546857734889	22
843.56566262904	30
843.584467733257	9
843.603273047231	6
843.622078571427	18
843.640884305381	19
843.659690249247	16
843.678496403024	16
843.697302766869	32
843.716109340626	13
843.734916124141	11
843.753723117877	11
843.772530321371	15
843.791337734777	16
843.81014535825	21
843.828953191635	11
843.847761234933	12
843.866569488143	11
843.885377951419	17
843.904186624454	9
843.922995507555	6
843.941804600569	7
843.960613903496	9
843.979423416334	10
843.99823313924	23
844.017043071903	15
844.035853214634	19
844.054663567431	24
844.073474129832	16
844.092284902455	20
844.111095884989	31
844.129907077282	24
844.148718479642	20
844.167530091915	23
844.186341914099	14
844.205153946351	15
844.223966188516	14
844.242778640438	27
844.261591302428	22
844.280404174485	20
844.2992172563	22
844.318030548027	32
844.336844049822	28
844.355657761529	37
844.374471683149	40
844.393285814836	37
844.412100156126	32
844.430914707639	21
844.449729469064	43
844.468544440402	21
844.487359621652	23
844.50617501297	23
844.524990614046	36
844.543806425189	30
844.562622446245	18
844.581438677213	10
844.600255118095	16
844.619071769044	26
844.63788862975	31
844.656705700525	14
844.675522981212	17
844.694340471812	13
844.713158172325	22
844.731976082905	17
844.750794203398	13
844.76961253365	10
844.788431073969	21
844.807249824355	5
844.8260687845	7
844.844887954712	6
844.863707334837	12
844.88252692472	13
844.901346724826	20
844.92016673469	8
844.938986954466	16
844.957807384311	20
844.976628024068	16
844.995448873739	34
845.014269933322	69
845.033091202973	118
845.051912682383	132
845.07073437186	123
845.08955627125	124
845.108378380553	112
845.12720069977	53
845.146023229054	47
845.164845968096	30
845.183668917206	51
845.20249207623	26
845.221315445166	26
845.240139024171	34
845.258962812933	40
845.277786811764	28
845.296611020507	32
845.315435439165	27
845.334260067734	26
845.353084906372	18
845.371909954769	30
845.390735213233	27
845.409560681611	46
845.428386359902	39
845.447212248106	47
845.466038346378	31
845.484864654563	53
845.503691172662	22
845.522517900674	30
845.541344838599	18
845.560171986592	26
845.578999344344	28
845.597826912164	28
845.616654689897	15
845.635482677544	13
845.654310875104	15
845.673139282732	24
845.691967900119	22
845.710796727729	10
845.729625765097	24
845.748455012379	10
845.767284469574	17
845.786114136837	14
845.804944013859	8
845.823774101104	23
845.842604398108	13
845.861434905025	9
845.880265622011	12
845.899096548755	14
845.917927685568	7
845.936759032294	22
845.955590589088	17
845.974422355641	28
845.993254332108	14
846.012086518643	26
846.030918915092	31
846.049751521454	30
846.068584337885	45
846.087417364074	59
846.106250600332	50
846.125084046504	42
846.143917702434	18
846.162751568588	31
846.1815856445	27
846.200419930326	28
846.219254426221	36
846.238089132184	39
846.256924047751	32
846.275759173542	30
846.294594509092	39
846.31343005471	39
846.332265810242	45
846.351101775687	44
846.369937951047	38
846.38877433632	50
846.407610931662	53
846.426447736918	32
846.445284751932	31
846.46412197717	32
846.482959412168	25
846.501797057079	36
846.520634912058	35
846.539472976952	37
846.55831125176	25
846.577149736481	26
846.595988431271	13
846.61482733582	14
846.633666450438	9
846.652505774971	15
846.671345309262	12
846.690185053776	6
846.70902500805	17
846.727865172393	14
846.74670554665	13
846.76554613082	13
846.784386924905	17
846.803227928904	19
846.822069142972	19
846.840910566799	24
846.859752200694	15
846.878594044504	12
846.897436098228	15
846.916278362021	10
846.935120835728	11
846.953963519194	8
846.97280641273	17
846.991649516334	22
847.010492829543	25
847.029336352976	23
847.048180086322	34
847.067024029583	39
847.085868182759	46
847.104712545848	43
847.123557118851	31
847.142401901924	18
847.161246894911	26
847.180092097658	31
847.198937510628	26
847.217783133358	21
847.236628966002	45
847.255475008715	51
847.274321261343	21
847.293167723885	36
847.312014396341	24
847.330861278866	21
847.349708371306	29
847.368555673505	29
847.387403185774	31
847.406250907957	50
847.425098840054	27
847.443946982221	36
847.462795334302	29
847.481643896142	29
847.500492668207	37
847.519341650031	32
847.53819084177	19
847.557040243579	11
847.575889855301	11
847.594739676783	12
847.613589708335	22
847.632439949956	9
847.651290401337	16
847.670141062787	20
847.688991934152	26
847.707843015277	19
847.726694306625	10
847.745545807734	21
847.764397518757	10
847.78324943985	11
847.802101570857	8
847.820953911779	9
847.839806462615	11
847.858659223521	11
847.877512194187	19
847.896365374923	9
847.915218765728	2
847.934072366137	10
847.952926176772	8
847.971780197321	14
847.99063442763	13
848.009488868009	9
848.028343518302	27
848.04719837851	16
848.066053448788	12
848.084908728826	22
848.103764218933	25
848.122619918955	15
848.141475828892	20
848.160331948744	36
848.179188278666	28
848.198044818502	26
848.216901568254	26
848.235758527765	41
848.254615697501	23
848.273473077152	23
848.292330666563	19
848.311188466044	30
848.33004647544	30
848.348904694595	17
848.367763123976	40
848.386621763271	44
848.405480612327	30
848.424339671452	28
848.443198940493	28
848.462058419449	25
848.480918108474	44
848.499778007259	38
848.518638116115	30
848.537498434886	23
848.556358963571	31
848.575219702172	38
848.594080650843	27
848.612941809429	17
848.631803177775	23
848.650664756191	26
848.669526544677	16
848.688388542923	17
848.707250751085	15
848.726113169316	19
848.744975797463	13
848.763838635525	20
848.782701683658	21
848.80156494155	23
848.820428409358	14
848.839292087235	21
848.858155975028	14
848.877020072737	24
848.895884380515	18
848.914748898054	6
848.933613625663	22
848.952478563188	15
848.971343710627	11
848.990209067982	25
849.009074635408	8
849.027940412593	44
849.046806399849	18
849.065672597021	6
849.084539004108	19
849.10340562111	24
849.122272448182	22
849.14113948517	14
849.160006732074	29
849.178874188892	21
849.197741855627	30
849.216609732276	28
849.235477818997	32
849.254346115632	30
849.273214622183	29
849.29208333865	20
849.310952265187	21
849.329821401484	27
849.348690747698	35
849.367560304136	32
849.38643007018	34
849.40530004645	42
849.424170232481	23
849.443040628427	29
849.461911234443	19
849.48078205053	18
849.499653076223	24
849.518524312141	33
849.53739575782	28
849.55626741357	16
849.575139279235	13
849.594011354817	9
849.612883640313	27
849.631756135726	21
849.650628841209	14
849.669501756453	12
849.688374881922	16
849.707248217152	22
849.726121762299	18
849.74499551736	15
849.763869482493	11
849.782743657541	20
849.801618042506	13
849.820492637386	7
849.839367442181	9
849.858242457048	18
849.877117681831	17
849.895993116374	21
849.914868761143	13
849.933744615673	19
849.952620680119	17
849.971496954636	13
849.990373439069	20
850.009250133418	14
850.028127037682	29
850.047004152018	26
850.065881476114	29
850.084759010282	25
850.103636754365	28
850.122514708365	27
850.14139287228	18
850.160271246267	42
850.179149830014	17
850.198028623833	35
850.216907627568	35
850.235786841218	22
850.254666264785	25
850.273545898423	32
850.292425741977	28
850.311305795292	40
850.330186058833	29
850.349066532135	43
850.367947215353	32
850.386828108643	30
850.405709211849	35
850.424590524815	29
850.443472048009	30
850.462353780963	44
850.481235723833	29
850.500117876775	51
850.519000239633	19
850.537882812407	15
850.556765595097	8
850.575648587859	38
850.594531790382	29
850.613415202976	16
850.632298825486	8
850.651182657913	15
850.670066700412	3
850.688950952671	17
850.707835414846	12
850.726720087249	15
850.745604969412	30
850.764490061492	10
850.783375363488	7
850.802260875556	6
850.821146597385	14
850.840032529285	6
850.858918671257	17
850.877805022991	10
850.89669158464	11
850.915578356362	14
850.934465338	9
850.953352529554	13
850.972239931024	18
850.991127542567	10
851.01001536387	22
851.028903395246	16
851.047791636537	18
851.066680087746	30
851.085568748871	28
851.104457620067	19
851.123346701025	21
851.142235992055	25
851.161125493001	39
851.180015203864	29
851.198905124799	29
851.217795255495	36
851.236685596263	28
851.255576146947	29
851.274466907548	31
851.293357878066	35
851.312249058501	21
851.331140449007	28
851.35003204943	32
851.36892385977	30
851.387815880026	34
851.406708110199	51
851.425600550445	35
851.444493200607	28
851.46338606053	32
851.48227913068	32
851.501172410593	23
851.520065900422	18
851.538959600323	21
851.55785351014	14
851.576747629719	27
851.595641959526	22
851.614536499094	20
851.63343124858	17
851.652326208137	8
851.671221377611	23
851.690116757002	14
851.709012346309	8
851.727908145689	16
851.746804154831	25
851.765700374045	13
851.784596803176	7
851.803493442223	9
851.822390291188	16
851.841287350225	10
851.860184619023	17
851.879082097894	12
851.897979786837	14
851.916877685542	7
851.935775794164	11
851.954674112858	7
851.973572641469	22
851.992471379843	16
852.011370328443	17
852.030269486805	17
852.049168855085	24
852.068068433437	11
852.086968221706	19
852.105868219892	10
852.124768427995	12
852.143668846171	16
852.162569474109	24
852.181470312119	39
852.200371360046	29
852.21927261789	32
852.238174085652	22
852.257075763486	53
852.275977651082	36
852.294879748751	37
852.313782056336	23
852.332684573839	29
852.351587301415	34
852.370490238753	33
852.389393386163	34
852.40829674349	22
852.427200310735	33
852.446104087897	41
852.465008074976	35
852.483912272129	55
852.502816679198	34
852.521721296185	39
852.540626123089	27
852.559531159911	19
852.578436406805	21
852.597341863617	25
852.61624753019	25
852.635153406992	11
852.654059493556	11
852.672965790038	15
852.691872296592	11
852.710779013064	23
852.729685939297	16
852.748593075759	17
852.767500421983	12
852.786407978125	19
852.80531574434	18
852.824223720472	14
852.843131906677	6
852.862040302489	15
852.880948908529	21
852.899857724487	17
852.918766750206	11
852.937675985999	6
852.956585431865	9
852.975495087338	14
852.994404953039	20
853.013315028658	16
853.032225314195	21
853.051135809649	17
853.070046515021	11
853.08895743031	23
853.107868555673	14
853.126779890953	19
853.145691435996	17
853.164603191267	20
853.1835151563	35
853.202427331251	28
853.221339716276	32
853.240252311218	43
853.259165116078	28
853.278078130856	14
853.296991355707	27
853.31590479032	26
853.334818435007	36
853.353732289612	38
853.372646354134	44
853.391560628574	33
853.410475113088	40
853.429389807364	21
853.448304711713	28
853.46721982598	44
853.486135150165	33
853.505050684424	29
853.523966428445	39
853.542882382539	45
853.561798546551	39
853.580714920482	27
853.59963150433	30
853.618548298252	23
853.637465301936	23
853.656382515694	24
853.675299939369	16
853.694217572963	27
853.713135416475	26
853.732053470061	18
853.750971733564	20
853.769890206985	21
853.788808890325	9
853.807727783583	8
853.826646886914	11
853.845566200008	16
853.864485723176	12
853.883405456261	4
853.902325399265	19
853.921245552187	19
853.940165915183	12
853.959086487941	15
853.978007270774	30
853.996928263679	39
854.015849466348	66
854.034770878935	91
854.053692501595	68
854.072614334018	44
854.091536376515	41
854.110458629086	37
854.12938109142	53
854.148303763672	42
854.167226645998	52
854.186149738241	37
854.205073040404	13
854.223996552484	22
854.242920274483	26
854.261844206556	23
854.280768348548	27
854.299692700457	29
854.318617262286	32
854.337542034032	40
854.356467015852	42
854.375392207436	28
854.394317609093	44
854.413243220669	38
854.432169042163	38
854.451095073731	51
854.470021315062	47
854.488947766468	30
854.507874427791	43
854.526801299034	47
854.545728380194	45
854.564655671429	29
854.583583172427	25
854.602510883499	38
854.621438804645	21
854.640366935399	27
854.659295276382	18
854.678223827284	24
854.697152588104	29
854.716081558688	21
854.735010739346	20
854.753940130078	11
854.772869730573	19
854.791799541142	24
854.81072956163	23
854.829659791881	20
854.848590232362	24
854.867520882606	23
854.886451742769	18
854.905382813006	19
854.924314093162	37
854.943245583237	55
854.96217728323	121
854.981109193298	278
855.000041313129	427
855.018973643034	583
855.037906182858	662
855.056838932601	563
855.075771892419	404
855.094705061999	305
855.113638441654	213
855.132572031228	157
855.151505830721	91
855.170439840133	74
855.189374059619	56
855.208308488869	38
855.227243128193	37
855.246177977436	32
855.265113036598	39
855.284048305679	44
855.302983784835	34
855.321919473909	39
855.340855372747	38
855.359791481659	29
855.378727800646	33
855.397664329397	27
855.416601068222	42
855.435538016966	55
855.454475175474	45
855.473412544056	38
855.492350122713	47
855.511287911134	36
855.530225909629	25
855.549164118043	31
855.568102536221	29
855.587041164629	32
855.605980002801	21
855.624919051048	33
855.643858309213	34
855.662797777298	23
855.681737455302	10
855.700677343226	19
855.719617441224	24
855.738557748985	13
855.757498266822	9
855.776438994578	16
855.795379932253	11
855.814321079847	20
855.833262437516	39
855.852204005105	16
855.871145782613	11
855.89008777004	5
855.909029967386	26
855.927972374652	27
855.946914991993	19
855.965857819253	45
855.984800856432	109
856.003744103531	141
856.022687560705	209
856.041631227643	163
856.060575104655	182
856.079519191588	119
856.098463488439	108
856.11740799521	101
856.136352712056	64
856.155297638666	42
856.174242775351	30
856.193188121956	38
856.21213367848	37
856.231079444923	31
856.250025421442	35
856.268971607725	21
856.287918004083	26
856.306864610516	35
856.325811426557	36
856.344758452829	40
856.363705689021	31
856.382653134977	36
856.401600791007	57
856.420548657114	49
856.439496732984	58
856.458445018774	36
856.477393514639	25
856.496342220424	46
856.515291136128	32
856.534240261753	41
856.553189597452	26
856.572139142916	22
856.591088898455	17
856.610038863914	20
856.628989039292	21
856.647939424746	12
856.666890019964	16
856.685840825102	10
856.704791840471	8
856.723743065604	18
856.742694500657	11
856.76164614563	17
856.780598000678	10
856.79955006549	17
856.818502340378	18
856.837454825342	11
856.856407520069	16
856.875360424717	14
856.89431353944	15
856.913266864083	16
856.932220398646	18
856.951174143129	23
856.970128097532	34
856.98908226201	60
857.008036636409	56
857.026991220571	74
857.045946014965	90
857.064901019124	70
857.083856233202	38
857.102811657356	50
857.121767291431	40
857.140723135425	29
857.159679189339	17
857.178635453329	24
857.197591927084	36
857.216548610914	25
857.235505504664	14
857.254462608179	26
857.273419921925	30
857.292377445436	27
857.311335179022	21
857.330293122529	30
857.349251275956	29
857.368209639303	43
857.38716821257	26
857.406126995913	34
857.425085989021	32
857.444045192204	48
857.463004605308	37
857.481964228488	54
857.500924061432	32
857.519884104453	55
857.538844357393	34
[truncated: 104,813 more rows]
