# Supplementary material for: Identifying Archaeological Bone via Non-Destructive ZooMS and the Materiality of Symbolic Expression: Examples from Iroquoian Bone Points
Source: Sci Rep. 2019 Jul 30;9:11027. doi: 10.1038/s41598-019-47299-x (PMC6667708; doi:10.1038/s41598-019-47299-x)
Supplement: Supplementary file 2 — Supplementary Datafiles [file 41598_2019_47299_MOESM2_ESM.zip › McGrath et al Supplementary Datafiles/Data set S2_ForcedBagSpectra/DR-1926s_FORCED_2.txt]

820.05739778449	35
820.07594115821	34
820.094484741961	47
820.113028535743	43
820.131572539366	46
820.150116752831	52
820.168661176326	56
820.187205809663	42
820.205750652841	40
820.22429570605	44
820.24284096929	32
820.261386442371	29
820.279932125293	37
820.298478018057	33
820.317024120852	39
820.335570433678	15
820.354116956345	28
820.372663688853	40
820.391210631392	37
820.409757783773	44
820.428305145996	40
820.446852718249	31
820.465400500533	28
820.483948492469	30
820.502496694437	32
820.521045106435	19
820.539593728275	23
820.558142559956	17
820.576691601668	16
820.595240853222	18
820.613790314807	14
820.632339986233	9
820.650889867501	31
820.6694399588	17
820.68799025994	16
820.706540771112	20
820.725091492125	25
820.74364242298	13
820.762193563866	25
820.780744914594	20
820.799296475352	19
820.817848245953	4
820.836400226395	11
820.854952416868	21
820.873504817182	25
820.892057427528	36
820.910610247906	8
820.929163277935	15
820.947716517996	17
820.966269967898	21
820.984823627831	17
821.003377497606	30
821.021931577413	22
821.040485867061	15
821.059040366551	20
821.077595076072	33
821.096149995435	31
821.11470512464	29
821.133260463876	29
821.151816013144	48
821.170371772063	61
821.188927741204	52
821.207483920186	37
821.22604030901	62
821.244596907676	48
821.263153716374	23
821.281710734913	30
821.300267963484	51
821.318825401896	36
821.33738305034	45
821.355940908626	59
821.374498976754	39
821.393057254913	48
821.411615742914	64
821.430174440757	58
821.448733348631	46
821.467292466347	31
821.485851794285	25
821.504411331875	37
821.522971079306	29
821.54153103677	27
821.560091204264	17
821.578651581601	15
821.59721216878	3
821.615772965801	16
821.634333972853	12
821.652895189937	18
821.671456616863	24
821.690018253631	12
821.708580100431	9
821.727142157073	21
821.745704423557	21
821.764266900262	28
821.782829586619	15
821.801392483008	6
821.819955589239	26
821.838518905313	30
821.857082431418	15
821.875646167365	6
821.894210113344	8
821.912774269165	25
821.931338635018	24
821.949903210713	12
821.96846799625	11
821.987032991818	8
822.00559819723	16
822.024163612672	32
822.042729237957	35
822.061295073274	39
822.079861118433	13
822.098427373434	27
822.116993838278	46
822.135560513343	52
822.15412739806	44
822.17269449281	38
822.191261797401	38
822.209829312025	59
822.228397036491	55
822.246964970799	54
822.265533115139	45
822.284101469511	42
822.302670033536	52
822.321238807592	40
822.339807791681	47
822.358376985802	27
822.376946389575	42
822.39551600338	29
822.414085827028	47
822.432655860707	30
822.451226104229	34
822.469796557594	33
822.48836722099	34
822.506938094229	26
822.5255091775	30
822.544080470613	28
822.562651973569	27
822.581223686557	26
822.599795609387	20
822.618367742249	23
822.636940085144	27
822.655512637691	34
822.67408540027	21
822.692658372692	20
822.711231555147	15
822.729804947443	29
822.748378549772	34
822.766952361943	29
822.785526383957	23
822.804100616003	29
822.822675057892	17
822.841249709812	19
822.859824571576	25
822.878399643182	25
822.89697492482	17
822.915550416301	9
822.934126117814	27
822.952702029169	22
822.971278150558	12
822.989854481788	17
823.008431022861	14
823.027007773777	37
823.045584734915	39
823.064161905706	25
823.082739286529	39
823.101316877195	23
823.119894677893	34
823.138472688434	32
823.157050909008	29
823.175629339424	68
823.194207979682	42
823.212786829974	53
823.231365890108	42
823.249945160274	37
823.268524640283	33
823.287104330135	48
823.305684230019	38
823.324264339746	48
823.342844659506	37
823.361425189108	48
823.380005928744	41
823.398586878032	57
823.417168037542	39
823.435749406705	61
823.454330985901	32
823.47291277513	38
823.491494774201	44
823.510076983305	41
823.528659402062	36
823.547242030852	22
823.565824869674	27
823.584407918339	23
823.602991176847	31
823.621574645388	32
823.640158323772	18
823.658742212188	27
823.677326310448	27
823.69591061855	15
823.714495136685	15
823.733079864662	15
823.751664802673	18
823.770249950527	19
823.788835308413	21
823.807420876143	17
823.826006653715	15
823.84459264132	13
823.863178838768	8
823.881765246059	29
823.900351863383	26
823.91893869055	27
823.93752572775	24
823.956112974792	16
823.974700431868	30
823.993288098787	11
824.011875975549	18
824.030464062344	41
824.049052358981	38
824.067640865462	32
824.086229582166	43
824.104818508523	45
824.123407644913	24
824.141996991145	43
824.160586547412	52
824.179176313521	50
824.197766289473	42
824.216356475458	43
824.234946871286	33
824.253537477148	29
824.272128292853	37
824.29071931859	39
824.309310553981	37
824.327901999595	67
824.346493654862	56
824.365085520353	47
824.383677595686	38
824.402269880863	44
824.420862375883	37
824.439455080936	44
824.458047995832	34
824.476641120571	27
824.495234455344	26
824.51382800015	29
824.532421754799	42
824.551015719292	42
824.569609893627	25
824.588204277997	18
824.606798872399	17
824.625393676644	9
824.643988690733	35
824.662583914856	17
824.681179348821	23
824.69977499282	17
824.718370846472	13
824.736966910348	11
824.755563183876	14
824.774159667629	16
824.792756361034	20
824.811353264473	23
824.829950377755	23
824.848547701071	25
824.867145234231	16
824.885742977423	7
824.904340930459	18
824.922939093339	15
824.941537466252	17
824.960136049198	27
824.978734841798	54
824.997333844431	104
825.015933057098	134
825.034532479418	167
825.053132111962	179
825.071731954159	133
825.09033200639	115
825.108932268654	88
825.127532740762	105
825.146133422714	74
825.164734314698	68
825.183335416527	40
825.201936728199	61
825.220538249905	45
825.239139981644	45
825.257741923227	48
825.276344074653	66
825.294946436114	36
825.313549007227	40
825.332151788565	41
825.350754779746	48
825.36935798077	40
825.387961391639	64
825.40656501254	72
825.425168843476	39
825.443772884256	41
825.462377134879	56
825.480981595345	55
825.499586265846	46
825.51819114638	52
825.536796236758	32
825.55540153717	17
825.574007047235	28
825.592612767334	35
825.611218697467	27
825.629824837444	15
825.648431187265	21
825.667037747119	7
825.685644516817	24
825.704251496549	32
825.722858685935	25
825.741466085544	21
825.760073694998	27
825.778681514295	10
825.797289543436	20
825.815897782801	17
825.83450623182	26
825.853114890873	28
825.87172375977	24
825.890332838701	18
825.908942127475	24
825.927551626093	17
825.946161334746	23
825.964771253433	30
825.983381381773	30
826.001991720147	44
826.020602268555	42
826.039213026807	44
826.057823994904	75
826.076435173034	74
826.095046561008	62
826.113658159016	70
826.132269966869	44
826.150881984565	31
826.169494212295	36
826.188106649869	46
826.206719297478	38
826.22533215493	48
826.243945222227	54
826.262558499557	40
826.281171986732	39
826.299785683941	34
826.318399590994	60
826.337013707891	57
826.355628034822	34
826.374242571598	47
826.392857318598	49
826.411472275251	30
826.430087441749	44
826.448702818281	47
826.467318404657	49
826.485934201068	45
826.504550207322	43
826.523166423611	33
826.541782849744	24
826.560399485722	25
826.579016331733	16
826.597633387589	29
826.616250653289	17
826.634868129023	22
826.653485814792	22
826.672103710405	28
826.690721816052	21
826.709340131354	17
826.72795865669	10
826.74657739206	22
826.765196337084	22
826.783815492333	14
826.802434857236	12
826.821054432174	20
826.839674217146	13
826.858294211962	19
826.876914416622	17
826.895534831318	31
826.914155455857	22
826.932776290241	11
826.951397334659	18
826.970018589112	26
826.988640053409	36
827.007261727551	28
827.025883611727	32
827.044505705748	22
827.063128009613	20
827.081750523512	30
827.100373247256	39
827.118996181035	28
827.137619324658	24
827.156242678125	40
827.174866241627	49
827.193490014974	46
827.212113998355	44
827.230738191581	39
827.249362594651	43
827.267987207946	51
827.286612030896	54
827.30523706388	47
827.323862306708	24
827.342487759381	37
827.361113422089	61
827.379739294832	41
827.398365377229	31
827.416991669851	47
827.435618172127	60
827.454244884439	47
827.472871806594	40
827.491498938785	46
827.51012628082	25
827.52875383289	33
827.547381594995	22
827.566009566754	36
827.584637748548	39
827.603266140187	30
827.621894741861	26
827.640523553379	18
827.659152574742	21
827.67778180614	27
827.696411247382	24
827.71504089866	22
827.733670759782	19
827.75230083094	24
827.770931111942	9
827.789561602788	14
827.80819230367	17
827.826823214396	22
827.845454335158	26
827.864085665764	22
827.882717206215	14
827.901348956701	32
827.919980917031	19
827.938613087397	21
827.957245467608	20
827.975878057663	18
827.994510857754	21
828.013143867689	25
828.031777087659	36
828.050410517475	18
828.069044157325	18
828.08767800683	23
828.106312066561	39
828.124946336136	38
828.143580815556	33
828.162215505012	44
828.180850404122	39
828.199485513457	35
828.218120832638	37
828.236756361663	51
828.255392100533	37
828.274028049439	31
828.292664208189	38
828.311300576975	24
828.329937155606	38
828.348573944272	38
828.367210942783	59
828.385848151138	34
828.40448556953	53
828.423123197957	36
828.441761036228	40
828.460399084345	35
828.479037342307	37
828.497675810304	18
828.516314488146	15
828.534953376023	15
828.553592473746	28
828.572231781504	13
828.590871298916	9
828.609511026555	9
828.628150964039	13
828.646791111367	10
828.665431468541	20
828.68407203575	18
828.702712812995	16
828.721353800085	15
828.73999499702	6
828.758636403991	7
828.777278020807	17
828.795919847467	22
828.814561884164	8
828.833204130705	13
828.851846587283	15
828.870489253705	21
828.889132129973	15
828.907775216276	27
828.926418512424	19
828.945062018608	27
828.963705734638	22
828.982349660512	21
829.000993796613	22
829.019638142368	17
829.03828269816	16
829.056927463796	31
829.075572439468	21
829.094217624986	36
829.112863020348	31
829.131508625747	36
829.150154440991	35
829.168800466079	22
829.187446701204	48
829.206093146365	50
829.224739801371	50
829.243386666222	33
829.262033740919	34
829.280681025842	32
829.299328520611	44
829.317976225034	36
829.336624139684	42
829.355272263988	51
829.373920598328	78
829.392569142705	62
829.411217896927	37
829.429866860994	47
829.448516035097	62
829.467165419046	50
829.48581501284	45
829.504464816669	42
829.523114830535	38
829.541765054056	46
829.560415487804	25
829.579066131397	21
829.597716984835	18
829.616368048119	16
829.635019321439	16
829.653670804604	8
829.672322497806	11
829.690974400853	22
829.709626513745	20
829.728278836674	19
829.746931369448	29
829.765584112259	23
829.784237064915	18
829.802890227607	17
829.821543599954	14
829.840197182528	24
829.858850974756	19
829.877504977212	20
829.896159189514	20
829.914813611661	20
829.933468243653	14
829.952123085682	15
829.970778137556	10
829.989433399276	21
830.008088871032	27
830.026744552825	22
830.045400444463	8
830.064056545947	13
830.082712857277	27
830.101369378643	27
830.120026110045	31
830.138683051293	35
830.157340202387	32
830.175997563517	36
830.194655134493	37
830.213312915505	51
830.231970906363	44
830.250629107067	30
830.269287517807	53
830.287946138393	33
830.306604968825	38
830.325264009293	37
830.343923259607	42
830.362582719957	35
830.381242390153	60
830.399902270386	66
830.418562360465	48
830.437222660389	41
830.455883170541	45
830.474543890348	40
830.49320482	43
830.51186595969	24
830.530527309416	30
830.549188868987	39
830.567850638405	35
830.586512617859	35
830.605174807159	20
830.623837206305	13
830.642499815488	16
830.661162634517	18
830.679825663582	26
830.698488902493	28
830.71715235125	21
830.735816010235	32
830.754479878875	18
830.773143957551	25
830.791808246074	24
830.810472744633	26
830.829137453038	22
830.84780237129	16
830.866467499578	14
830.885132837712	35
830.903798385883	14
830.9224641439	19
830.941130111763	16
830.959796289662	34
830.978462677408	25
830.997129275191	21
831.01579608282	14
831.034463100485	17
831.053130327997	12
831.071797765355	24
831.09046541275	29
831.109133269991	36
831.127801337078	30
831.146469614202	31
831.165138101363	39
831.183806798179	45
831.202475705032	40
831.221144821922	47
831.239814148658	55
831.258483685241	49
831.27715343186	39
831.295823388326	30
831.314493554829	43
831.333163931178	44
831.351834517564	28
831.370505313796	52
831.389176319875	86
831.40784753599	69
831.426518961952	73
831.44519059776	56
831.463862443606	42
831.482534499297	16
831.501206765026	46
831.519879240601	44
831.538551926022	20
831.55722482148	38
831.575897926976	13
831.594571242127	25
831.613244767506	30
831.631918502731	17
831.650592447803	13
831.669266602721	34
831.687940967677	30
831.706615542479	17
831.725290327127	19
831.743965321812	30
831.762640526535	19
831.781315941104	28
831.799991565519	28
831.818667399781	39
831.837343444272	23
831.856019698417	29
831.8746961626	19
831.893372836821	31
831.912049720697	16
831.93072681461	14
831.949404118561	20
831.968081632358	17
831.986759356002	29
832.005437289683	28
832.02411543321	21
832.042793786776	23
832.061472349997	13
832.080151123445	28
832.098830106741	32
832.117509299883	45
832.136188702872	36
832.154868315898	39
832.173548138962	51
832.192228171872	48
832.210908414629	52
832.229588867424	30
832.248269530065	54
832.266950402553	46
832.285631485078	35
832.304312777641	34
832.322994279859	39
832.341675992116	34
832.360357914409	50
832.37904004655	53
832.397722388537	48
832.416404940562	39
832.435087702433	53
832.453770674151	39
832.472453856098	49
832.491137247701	29
832.509820849341	36
832.528504660828	33
832.547188682353	21
832.565872913724	40
832.584557354942	48
832.603242006199	48
832.621926867301	51
832.640611938442	43
832.659297219429	44
832.677982710263	53
832.696668411135	56
832.715354321854	46
832.73404044261	60
832.752726773214	41
832.771413313855	28
832.790100064343	35
832.808787024678	37
832.827474195051	32
832.84616157527	40
832.864849165528	34
832.883536965632	30
832.902224975584	29
832.920913195573	20
832.939601625409	15
832.958290265092	19
832.976979114813	27
832.995668174572	30
833.014357443987	39
833.033046923631	14
833.051736612931	47
833.07042651246	41
833.089116621645	36
833.107806940868	35
833.126497469938	32
833.145188209046	36
833.163879158001	47
833.182570316994	45
833.201261685643	27
833.219953264521	30
833.238645053055	46
833.257337051818	57
833.276029260238	25
833.294721678695	23
833.313414307	44
833.332107145342	34
833.350800193723	27
833.36949345176	23
833.388186919835	51
833.406880597949	29
833.425574485909	52
833.444268583716	30
833.462962891371	57
833.481657409064	32
833.500352136795	36
833.519047074373	23
833.537742221799	47
833.556437579071	41
833.575133146573	30
833.593828923732	25
833.612524910928	39
833.631221107972	34
833.649917515245	42
833.668614132174	23
833.68731095895	32
833.706007995765	17
833.724705242427	22
833.743402699128	23
833.762100365675	49
833.780798242262	25
833.799496328695	25
833.818194624976	20
833.836893131295	36
833.855591847461	23
833.874290773666	14
833.892989909719	28
833.911689255618	29
833.930388811747	14
833.949088577533	15
833.967788553166	13
833.986488738837	7
834.005189134547	21
834.023889740104	17
834.042590555508	26
834.061291580952	34
834.079992816242	40
834.09869426138	32
834.117395916557	43
834.136097781772	46
834.154799856643	46
834.173502141554	42
834.192204636502	38
834.210907341298	36
834.229610256133	39
834.248313380815	55
834.267016715345	50
834.285720259914	35
834.30442401433	20
834.323127978593	28
834.341832152896	54
834.360536537045	46
834.379241131234	43
834.39794593527	47
834.416650949153	46
834.435356173076	39
834.454061606846	42
834.472767250654	30
834.491473104311	33
834.510179168006	31
834.528885441548	27
834.547591924939	21
834.566298618368	19
834.585005521645	19
834.60371263496	17
834.622419958124	25
834.641127491135	25
834.659835234185	28
834.678543187082	16
834.697251350019	14
834.715959722803	22
834.734668305435	32
834.753377098105	20
834.772086100624	13
834.790795313181	13
834.809504735586	22
834.828214368031	15
834.846924210322	17
834.865634262462	33
834.884344524641	24
834.903054996667	24
834.921765678541	24
834.940476570455	18
834.959187672216	19
834.977898984016	38
834.996610505664	13
835.015322237351	29
835.034034178886	26
835.052746330268	21
835.07145869169	27
835.090171263151	30
835.108884044268	45
835.127597035425	48
835.146310236621	42
835.165023647473	45
835.183737268556	38
835.202451099296	32
835.221165140074	48
835.239879390892	41
835.258593851558	42
835.277308522072	37
835.296023402433	44
835.314738493026	51
835.333453793275	67
835.352169303563	39
835.370885023699	38
835.389600954065	55
835.408317094089	43
835.42703344396	59
835.445750003871	65
835.46446677363	27
835.483183753428	24
835.501900943074	18
835.52061834276	21
835.539335952293	31
835.558053771675	16
835.576771801096	17
835.595490040365	18
835.614208489673	19
835.63292714883	19
835.651646017835	22
835.67036509707	30
835.689084385962	22
835.707803884894	26
835.726523593674	18
835.745243512302	19
835.763963640969	25
835.782683979676	11
835.80140452804	16
835.820125286443	20
835.838846254886	25
835.857567433177	23
835.876288821316	11
835.895010419495	9
835.913732227522	9
835.932454245589	20
835.951176473504	23
835.969898911458	20
835.988621559069	13
836.007344416912	18
836.026067484411	15
836.04479076195	26
836.063514249528	28
836.082237946955	22
836.10096185423	14
836.119685971354	20
836.138410298708	29
836.157134835719	37
836.175859582771	22
836.19458453967	43
836.213309706609	43
836.232035083397	44
836.250760670224	68
836.2694864669	67
836.288212473424	58
836.306938689988	34
836.3256651164	78
836.344391752852	58
836.363118599153	82
836.381845655302	66
836.400572921491	94
836.419300397528	63
836.438028083605	66
836.45675597953	25
836.475484085304	37
836.494212401118	35
836.512940926781	24
836.531669662483	16
836.550398608225	25
836.569127763624	30
836.587857129064	21
836.606586704351	21
836.625316489679	21
836.644046484855	19
836.662776690072	15
836.681507105136	15
836.70023773005	17
836.718968565003	16
836.737699609805	14
836.756430864455	23
836.775162329146	7
836.793894003877	8
836.812625888264	6
836.831357982884	19
836.850090287352	20
836.868822801668	17
836.887555525833	17
836.906288460039	12
836.925021604093	18
836.943754958187	21
836.96248852213	6
836.981222296113	13
836.999956279753	8
837.018690473625	21
837.037424877154	22
837.056159490723	23
837.074894314333	21
837.093629347791	34
837.112364591098	43
837.131100044637	49
837.149835707832	39
837.168571580877	47
837.187307663962	49
837.206043957088	47
837.22478045987	46
837.243517172884	69
837.262254095556	37
837.280991228268	23
837.299728571021	49
837.31846612343	52
837.337203886072	54
837.35594185837	50
837.37468004071	72
837.393418433089	71
837.412157035318	66
837.430895847587	79
837.449634869513	41
837.46837410148	36
837.487113543487	29
837.505853195343	26
837.524593057048	31
837.543333128793	39
837.562073410388	34
837.580813901831	24
837.599554603315	20
837.618295514839	19
837.637036636213	38
837.655777967435	29
837.674519508506	22
837.693261259618	3
837.71200322077	21
837.730745391772	19
837.749487772622	14
837.768230363513	27
837.786973164253	19
837.805716175034	16
837.824459395472	13
837.843202826143	27
837.86194646647	28
837.880690316839	14
837.899434377248	13
837.918178647506	16
837.936923127614	9
837.955667817762	20
837.974412717759	19
837.993157827797	20
838.011903147684	17
838.030648677612	14
838.049394417197	13
838.068140366823	21
838.08688652649	19
838.105632896006	14
838.124379475371	39
838.143126264777	44
838.161873264033	50
838.180620473329	38
838.199367892474	30
838.21811552166	44
838.236863360504	32
838.25561140958	55
838.274359668314	32
838.29310813728	32
838.311856816096	38
838.330605704569	45
838.349354803275	40
838.368104111638	64
838.386853630234	50
838.405603358488	63
838.424353296783	56
838.443103444927	46
838.461853803112	40
838.480604371146	47
838.499355149221	45
838.518106137146	17
838.53685733492	19
838.555608742735	22
838.574360360399	17
838.593112188296	19
838.611864225851	8
838.630616473255	41
838.649368930701	36
838.668121597995	27
838.686874475331	20
838.705627562517	26
838.724380859551	42
838.743134366627	22
838.761888083744	22
838.780642010519	30
838.799396147335	25
838.818150494192	30
838.836905050899	26
838.855659817455	17
838.874414794244	21
838.893169980691	10
838.911925376987	11
838.930680983325	14
838.949436799704	13
838.968192825932	33
838.98694906201	56
839.005705507938	104
839.024462163906	114
839.043219029916	92
839.061976105776	116
839.080733391485	135
839.099490887236	85
839.118248592836	60
839.137006508286	79
839.155764633777	59
839.17452296931	44
839.193281514692	42
839.212040269924	51
839.230799235006	54
839.249558410129	48
839.268317795293	48
839.287077390116	41
839.305837195171	39
839.324597209885	38
839.34335743464	41
839.362117869244	49
839.38087851389	58
839.399639368386	43
839.418400432924	43
839.437161707311	56
839.45592319174	44
839.474684886018	44
839.493446790147	32
839.512208904316	32
839.530971228336	51
839.549733762205	41
839.568496506116	33
839.587259460069	27
839.606022623679	33
839.624785997332	34
839.643549581026	29
839.662313374569	23
839.681077377963	33
839.699841591398	34
839.718606014683	14
839.73737064801	9
839.756135491187	32
839.774900544405	29
839.793665807282	22
839.812431280392	22
839.83119696316	22
839.84996285597	21
839.868728958822	21
839.887495271332	22
839.906261794075	21
839.925028526477	20
839.94379546892	13
839.962562621405	32
839.98132998374	27
840.000097555925	46
840.018865338152	48
840.037633330229	69
840.056401532348	64
840.075169944317	74
840.093938566136	71
840.112707397997	77
840.131476439708	50
840.15024569146	52
840.169015153063	25
840.187784824516	48
840.206554706011	57
840.225324797356	39
840.244095098743	34
840.26286560998	45
840.281636331067	29
840.300407262196	35
840.319178403176	53
840.337949754197	38
840.356721315068	52
840.375493085982	35
840.394265066746	45
840.413037257359	32
840.431809658015	35
840.450582268521	38
840.469355088878	42
840.488128119276	34
840.506901359717	41
840.525674809815	29
840.544448469956	41
840.56322234014	28
840.581996420173	24
840.600770710056	21
840.619545209982	29
840.63831991995	20
840.657094839769	27
840.675869969437	17
840.694645308956	13
840.713420858517	20
840.732196617929	17
840.750972587382	22
840.769748766686	8
840.78852515584	14
840.807301755037	12
840.826078564084	10
840.844855583173	17
840.863632812113	31
840.882410251095	29
840.901187899927	28
840.91996575861	23
840.938743827335	34
840.95752210591	54
840.976300594528	60
840.995079292996	92
841.013858201315	132
841.032637319676	132
841.051416647888	106
841.070196186142	114
841.088975934246	100
841.107755892201	64
841.126536060198	49
841.145316438046	40
841.164097025937	52
841.182877823677	59
841.201658831269	37
841.220440049095	63
841.239221476579	41
841.258003114106	48
841.276784961484	46
841.295567018712	49
841.314349285982	53
841.333131763296	67
841.351914450267	40
841.370697347282	49
841.389480454338	74
841.408263771246	72
841.427047298004	38
841.445831034805	38
841.464614981456	28
841.483399138151	48
841.502183504695	34
841.520968081283	35
841.539752867721	17
841.55853786401	14
841.577323070341	16
841.596108486523	14
841.614894112556	26
841.633679948632	24
841.652465994558	15
841.671252250527	16
841.690038716347	20
841.708825392017	15
841.72761227773	22
841.746399373486	14
841.765186678901	19
841.783974194359	15
841.802761920051	12
841.821549855402	9
841.840338000604	19
841.859126355849	12
841.877914920945	21
841.896703695892	18
841.915492680881	22
841.934281875913	19
841.953071280797	13
841.97186089553	27
841.990650720115	45
842.009440754743	41
842.028230999414	51
842.047021453935	77
842.065812118308	73
842.084602992723	64
842.10339407699	46
842.122185371299	51
842.14097687546	44
842.159768589471	51
842.178560513525	40
842.197352647431	30
842.216144991187	30
842.234937544986	22
842.253730308828	35
842.272523282522	31
842.291316466066	41
842.310109859461	35
842.3289034629	38
842.347697276381	36
842.366491299522	45
842.385285532898	31
842.404079976125	47
842.422874629202	54
842.441669492131	47
842.460464565103	55
842.479259847926	38
842.498055340793	29
842.51685104351	45
842.535646956271	48
842.554443078883	28
842.573239411346	33
842.592035953852	25
842.610832706209	11
842.629629668417	15
842.648426840669	24
842.667224222964	12
842.68602181511	35
842.704819617108	17
842.723617629148	7
842.74241585104	17
842.761214282783	25
842.78001292457	32
842.798811776208	31
842.817610837889	18
842.836410109421	14
842.855209590804	10
842.874009282231	14
842.892809183509	15
842.911609294831	23
842.930409616004	14
842.949210147028	30
842.968010888288	25
842.986811839207	40
843.005613000169	38
843.024414370983	28
843.043215951648	39
843.062017742356	20
843.080819743109	36
843.09962195352	31
843.118424374167	22
843.137227004473	30
843.156029844823	32
843.174832895216	34
843.193636155268	29
843.212439625557	33
843.231243305504	40
843.250047195687	26
843.26885129553	22
843.287655605416	18
843.306460125154	47
843.325264854935	53
843.344069794568	52
843.362874944244	46
843.38168030358	48
843.400485873151	60
843.419291652382	49
843.438097641656	45
843.456903840975	48
843.475710250145	61
843.494516869166	32
843.513323698231	32
843.532130737147	30
843.550937986108	28
843.56974544492	20
843.588553113775	20
843.60736099229	27
843.626169081041	15
843.644977379452	4
843.663785887906	12
843.682594606404	24
843.701403534754	35
843.720212672956	30
843.739022021009	27
843.757831579105	18
843.776641347246	7
843.795451325239	27
843.814261513083	29
843.833071910971	24
843.851882518903	15
843.870693336494	12
843.889504364129	20
843.908315601617	10
843.927127049148	16
843.94593870653	21
843.964750573957	11
843.983562651236	21
844.002374938366	24
844.02118743554	16
844.040000142566	25
844.058813059636	33
844.077626186558	23
844.096439523332	24
844.11525307015	23
844.134066827011	19
844.152880793533	25
844.171694970098	34
844.190509356708	33
844.209323953169	43
844.228138759482	26
844.24695377584	20
844.265769002049	32
844.28458443811	56
844.303400084216	45
844.322215940365	57
844.341032006174	54
844.359848282028	31
844.378664767925	29
844.397481463675	34
844.416298369276	47
844.435115485114	49
844.453932810612	37
844.472750346154	33
844.491568091547	29
844.510386046793	46
844.529204212083	38
844.548022587226	29
844.566841172412	24
844.58565996745	19
844.604478972341	10
844.623298187276	12
844.642117612062	17
844.660937246894	15
844.679757091577	20
844.698577146305	20
844.717397410884	13
844.736217885316	9
844.755038569792	23
844.773859464121	34
844.792680568493	13
844.811501882718	23
844.830323406795	20
844.849145140916	30
844.86796708489	19
844.886789238908	24
844.905611602778	12
844.924434176501	26
844.943256960267	28
844.962079953887	34
844.98090315755	32
844.999726571066	63
845.018550194626	138
845.037374028039	94
845.056198071303	120
845.075022324613	157
845.093846787775	105
845.112671460788	86
845.131496343847	73
845.150321436757	59
845.169146739713	57
845.18797225252	48
845.206797975373	46
845.225623908077	39
845.244450050634	34
845.263276403236	28
845.28210296569	21
845.300929738188	34
845.319756720539	34
845.338583912935	39
845.357411315183	57
845.376238927283	58
845.395066749236	36
845.413894781234	38
845.432723023276	45
845.451551475171	66
845.470380136918	33
845.48920900871	39
845.508038090354	50
845.526867381851	33
845.545696883392	30
845.564526594786	21
845.583356516225	15
845.602186647709	20
845.621016988853	10
845.639847540042	17
845.658678301275	28
845.677509272169	38
845.6963404533	37
845.715171844091	24
845.734003444927	17
845.752835255808	8
845.771667276349	8
845.790499507128	7
845.809331947566	25
845.82816459805	17
845.846997458579	20
845.86583052896	13
845.884663809194	20
845.903497299473	15
845.922330999604	23
845.94116490978	27
845.95999902981	29
845.978833359691	29
845.997667899618	31
846.016502649398	47
846.03533760903	72
846.054172778707	74
846.073008158429	65
846.091843747812	62
846.11067954724	52
846.129515556712	53
846.148351776038	47
846.167188205216	30
846.186024844632	52
846.204861693708	65
846.22369875283	33
846.242536021804	37
846.261373500631	34
846.280211189503	30
846.299049088228	24
846.317887196998	36
846.336725515621	40
846.355564044097	49
846.374402782618	42
846.393241731184	30
846.412080889411	51
846.430920257683	55
846.449759836	31
846.468599624363	20
846.487439622386	26
846.506279830454	33
846.525120248375	40
846.543960876149	22
846.562801713969	24
846.581642761833	29
846.600484019359	17
846.619325487122	22
846.638167164546	22
846.657009052015	16
846.675851149529	16
846.694693456897	9
846.713535974117	18
846.73237870119	20
846.751221638502	22
846.770064785666	23
846.788908142683	15
846.807751709554	27
846.826595486469	16
846.845439473238	29
846.86428366986	36
846.883128076527	15
846.901972693048	19
846.920817519614	14
846.939662556033	18
846.958507802498	20
846.977353258815	13
846.996198924986	24
847.015044801203	34
847.033890887272	42
847.052737183387	36
847.071583689548	40
847.09043040537	36
847.109277331237	25
847.128124466957	33
847.146971812723	56
847.165819368342	44
847.184667133814	56
847.203515109332	45
847.222363294703	40
847.24121169012	30
847.26006029539	33
847.278909110706	32
847.297758135875	36
847.316607370898	39
847.335456815966	45
847.354306470887	44
847.373156335855	48
847.392006410675	44
847.410856695348	61
847.429707190068	52
847.448557894641	48
847.467408809259	32
847.486259933732	55
847.505111268057	41
847.523962812428	23
847.542814566652	36
847.561666530923	43
847.580518705047	31
847.599371089216	27
847.618223683047	21
847.637076487116	28
847.655929501038	21
847.674782724814	17
847.693636158636	16
847.712489802311	23
847.731343655839	15
847.750197719414	7
847.769051992842	21
847.787906476123	16
847.806761169451	15
847.825616072824	11
847.844471186051	18
847.863326509132	10
847.882182042066	22
847.901037785046	9
847.919893738072	7
847.938749900951	22
847.957606273685	25
847.976462856464	21
847.995319649097	16
848.014176651776	20
848.033033864115	15
848.051891286694	32
848.070748918934	19
848.089606761412	33
848.108464813551	18
848.127323075737	18
848.146181547776	39
848.165040229862	35
848.1838991218	46
848.202758223786	42
848.221617535625	69
848.24047705751	58
848.259336789056	49
848.278196730841	61
848.297056882287	38
848.31591724378	41
848.334777815319	43
848.353638596518	37
848.372499587957	49
848.391360789057	38
848.410222200203	37
848.429083821396	51
848.447945652442	40
848.466807693342	35
848.485669944289	45
848.504532405089	34
848.523395075936	32
848.542257956636	27
848.56112104719	36
848.579984347791	26
848.598847858245	24
848.617711578553	33
848.636575508908	31
848.655439649309	19
848.674303999564	22
848.693168559673	23
848.712033329636	22
848.730898309645	21
848.749763499701	18
848.768628899611	19
848.787494509374	23
848.806360328991	20
848.825226358848	14
848.844092598559	25
848.862959047931	20
848.881825707542	19
848.900692576814	17
848.919559656133	16
848.938426945499	21
848.957294444719	29
848.976162153792	16
848.995030072913	30
849.013898201887	29
849.032766540908	25
849.05163508959	30
849.070503848511	25
849.089372817287	23
849.108241995917	40
849.127111384593	26
849.145980983124	27
849.164850791508	32
849.18372080994	46
849.202591038225	53
849.221461476557	34
849.240332124743	38
849.259202982976	41
849.278074050871	43
849.296945329005	51
849.3158168168	27
849.334688514642	48
849.353560422531	55
849.372432540274	43
849.391304867872	49
849.410177405516	62
849.429050153207	34
849.44792311056	38
849.466796277959	29
849.485669655213	22
849.504543242514	22
849.523417039669	14
849.54229104687	36
849.561165263926	32
849.580039690837	21
849.598914327794	17
849.617789174605	25
849.636664231464	41
849.655539498177	36
849.674414974744	24
849.693290661551	13
849.712166558019	19
849.731042664535	22
849.749918980904	20
849.768795507128	16
849.7876722434	41
849.806549189718	29
849.825426345698	24
849.844303711725	17
849.863181287799	17
849.882059073727	26
849.90093706951	15
849.91981527534	23
849.938693691025	16
849.957572316756	26
849.976451152342	14
849.995330197976	31
850.014209453463	34
850.033088918805	30
850.051968594002	34
850.070848479245	32
850.089728574537	20
850.108608879682	49
850.127489394682	26
850.146370119729	21
850.165251054631	36
850.184132199387	64
850.203013554191	48
850.221895118849	30
850.240776893554	26
850.259658878114	33
850.278541072722	37
850.297423477183	37
850.316306091693	43
850.335188915864	48
850.354071950275	56
850.372955194348	44
850.391838648468	42
850.410722312443	44
850.429606186465	46
850.448490270342	28
850.467374564267	30
850.486259068046	47
850.505143781873	49
850.524028705361	42
850.54291383909	24
850.56179918248	31
850.580684736111	24
850.599570499404	30
850.618456472744	10
850.637342656132	34
850.656229049182	14
850.675115652279	16
850.694002465424	16
850.712889488424	11
850.731776721278	24
850.75066416418	14
850.769551816937	9
850.788439679741	12
850.8073277524	21
850.826216034914	9
850.845104527475	9
850.863993229892	13
850.882882142356	22
850.901771264675	16
850.920660597041	10
850.939550139263	21
850.958439891339	21
850.97732985327	24
850.996220025442	37
851.015110407275	40
851.034000999157	38
851.052891800893	41
851.071782812677	24
851.090674034316	24
851.10956546581	17
851.128457107352	28
851.147348958941	42
851.166241020386	40
851.185133291685	54
851.204025773032	48
851.222918464235	48
851.241811365292	46
851.260704476397	50
851.279597797357	34
851.298491328365	44
851.317385069228	41
851.336279019946	26
851.355173180712	30
851.374067551333	42
851.392962132002	38
851.411856922526	59
851.430751922905	40
851.449647133331	45
851.468542553807	41
851.487438184136	24
851.506334024322	26
851.525230074555	26
851.54412633445	39
851.563022804586	23
851.581919484578	26
851.600816374424	21
851.619713474126	33
851.638610783875	17
851.657508303674	20
851.676406033133	17
851.695303972835	16
851.714202122198	9
851.733100481609	24
851.751999051069	22
851.770897830384	13
851.789796819554	17
851.808696018772	17
851.827595427845	15
851.846495046774	7
851.865394875751	9
851.884294914776	18
851.903195163463	18
851.922095622199	13
851.940996290983	12
851.959897169622	33
851.978798258116	27
851.997699556659	25
852.016601065057	21
852.035502783503	22
852.054404711805	23
852.073306850155	39
852.092209198167	22
852.111111756421	31
852.130014524337	38
852.148917502301	30
852.167820690314	36
852.186724087989	38
852.205627695906	39
852.224531513485	55
852.243435541112	49
852.262339778788	26
852.281244226319	31
852.300148883705	41
852.31905375114	36
852.337958828431	35
852.35686411577	48
852.375769612964	54
852.394675320014	56
852.413581237113	72
852.432487364066	40
852.451393700876	36
852.470300247734	19
852.48920700464	19
852.508113971402	24
852.52702114802	37
852.545928534493	22
852.564836131014	12
852.583743937585	30
852.60265195401	19
852.621560180292	13
852.640468616622	24
852.659377262807	23
852.678286119042	17
852.697195184938	12
852.716104461077	32
852.735013946878	21
852.753923642727	6
852.772833548626	8
852.79174366438	11
852.81065398999	10
852.829564525648	14
852.848475271162	17
852.867386226725	12
852.886297391951	7
852.905208767418	15
852.924120352741	11
852.94303214792	11
852.961944153148	19
852.980856368231	17
852.99976879317	21
853.018681428158	37
853.037594273001	17
853.056507327894	34
853.075420592642	36
853.094334067439	28
853.113247751899	32
853.132161646601	30
853.151075750965	45
853.169990065378	45
853.188904589841	55
853.207819324159	32
853.226734268526	36
853.245649422749	26
853.264564786828	34
853.283480360762	34
853.302396144746	33
853.321312138586	43
853.340228342474	33
853.359144756218	39
853.378061380012	51
853.396978213661	59
853.415895257166	67
853.434812510721	58
853.453729974131	43
853.47264764759	42
853.491565530906	47
853.51048362427	39
853.52940192749	46
853.548320440566	57
853.567239163692	44
853.586158096673	47
853.605077239704	47
853.623996592397	47
853.642916155333	39
853.661835927932	17
853.680755910773	27
853.699676103277	25
853.71859650583	32
853.737517118239	27
853.756437940697	16
853.775358973012	4
853.794280215375	17
853.813201667789	14
853.832123329864	15
853.851045201989	17
853.86996728397	6
853.888889576001	11
853.907812077888	16
853.926734789631	20
853.945657711423	26
853.964580843071	62
853.983504184769	64
854.002427736322	93
854.021351497732	111
854.040275469192	75
854.059199650701	58
854.078124041873	69
854.097048643094	41
854.115973454558	49
854.134898475685	23
854.153823706668	66
854.1727491477	52
854.191674798589	43
854.210600659334	50
854.229526730129	47
854.248453010973	38
854.267379501673	34
854.28630620223	42
854.305233112643	34
854.324160233105	51
854.343087563617	54
854.362015103986	39
854.38094285421	44
854.399870814485	44
854.418798984615	54
854.437727364796	51
854.456655954832	38
854.475584754725	33
854.494513764668	29
854.513442984467	33
854.532372414122	36
854.551302053827	37
854.570231903582	47
854.589161963	36
854.608092232468	27
854.627022711985	29
854.645953401359	37
854.664884300589	23
854.683815409869	30
854.702746729199	14
854.721678258385	33
854.740609997428	28
854.759541946327	26
854.778474105276	39
854.797406474081	34
854.816339052937	17
854.835271841648	23
854.854204840217	40
854.873138048835	34
854.892071467503	23
854.911005095834	43
854.929938934215	129
854.948872982647	224
854.967807240934	382
854.986741709272	711
855.005676387466	931
855.024611275517	976
855.043546373424	854
855.062481681382	675
855.081417199389	461
855.100352927059	286
855.119288864974	212
855.138225012551	167
855.157161370178	141
855.176097937856	119
855.19503471539	97
855.21397170278	73
855.232908900027	42
855.251846307325	48
855.270783924672	34
855.289721751876	41
855.308659789131	44
855.327598036048	48
855.34653649321	62
855.365475160034	40
855.384414036909	40
855.40335312364	47
855.422292420422	69
855.44123192706	43
855.460171643749	56
855.479111570294	69
855.498051706696	42
855.516992053148	39
855.535932609457	40
855.554873375817	38
855.573814352033	36
855.5927555383	29
855.611696934423	23
855.630638540403	26
855.649580356434	37
855.668522382321	27
855.687464618065	16
855.70640706386	17
855.725349719511	21
855.744292585213	14
855.763235660772	25
855.782178946381	29
855.801122441653	28
855.82006614717	21
855.839010062543	15
855.857954187774	23
855.876898523054	41
855.895843068192	15
855.914787823187	36
855.933732788232	40
855.952677963134	69
855.971623348086	122
855.990568942896	183
856.009514747562	261
856.02846076228	246
856.047406986854	240
856.066353421478	215
856.08530006596	176
856.104246920299	108
856.123193984688	82
856.142141259128	70
856.161088743425	64
856.180036437579	53
856.198984341784	42
856.217932455652	55
856.236880779764	33
856.25582931354	25
856.27477805756	37
856.293727011244	45
856.312676174979	55
856.331625548764	42
856.350575132212	34
856.369524925712	23
856.388474929262	53
856.407425142669	53
856.426375565934	33
856.445326199249	37
856.464277042615	54
856.483228095838	63
856.502179358919	53
856.521130831856	52
856.540082514845	39
856.55903440769	23
856.577986510587	27
856.596938823341	24
856.615891346145	33
856.634844078807	28
856.653797021326	19
856.672750173897	21
856.691703536324	36
856.710657108608	20
856.729610890944	22
856.74856488333	27
856.767519085574	19
856.786473497675	9
856.805428119828	22
856.824382951837	14
856.843337993704	13
856.862293245621	16
856.881248707397	20
856.900204379223	13
856.919160260906	22
856.938116352641	28
856.957072654039	58
856.976029165682	54
856.994985886989	65
857.013942818347	94
857.032899959756	108
857.051857311022	83
857.07081487234	80
857.089772643515	61
857.108730624547	41
857.127688815437	29
857.146647216378	52
857.16560582737	58
857.184564648026	52
857.203523678734	41
857.222482919492	36
857.241442370108	32
857.260402030581	25
857.279361901106	29
857.298321981488	22
857.317282271922	26
857.336242772407	49
857.355203482555	23
857.374164402755	58
857.393125532812	84
857.412086872921	40
857.431048422888	47
857.450010182905	57
857.468972152781	39
857.487934332514	41
857.506896722298	32
857.52585932194	19
857.544822131439	49
[truncated: 104,813 more rows]
