# Supplementary material for: Identifying Archaeological Bone via Non-Destructive ZooMS and the Materiality of Symbolic Expression: Examples from Iroquoian Bone Points
Source: Sci Rep. 2019 Jul 30;9:11027. doi: 10.1038/s41598-019-47299-x (PMC6667708; doi:10.1038/s41598-019-47299-x)
Supplement: Supplementary file 2 — Supplementary Datafiles [file 41598_2019_47299_MOESM2_ESM.zip › McGrath et al Supplementary Datafiles/Data set S2_ForcedBagSpectra/DR-1926s_FORCED_3.txt]

820.078471205338	75
820.097013759652	91
820.115556523758	91
820.134099497988	98
820.15264268201	112
820.17118607599	139
820.189729679928	117
820.208273493824	138
820.226817517513	149
820.245361751325	144
820.26390619493	150
820.282450848658	142
820.300995712179	124
820.319540785657	120
820.338086069094	128
820.356631562324	161
820.375177265676	117
820.393723178822	132
820.412269301926	129
820.430815635153	132
820.449362178173	126
820.467908930985	93
820.486455893921	78
820.505003066815	78
820.523550449502	104
820.542098042148	82
820.560645844751	87
820.579193857312	69
820.597742079832	43
820.61629051231	44
820.634839154746	60
820.653388006974	61
820.671937069162	60
820.690486341307	58
820.709035823411	43
820.727585515472	32
820.746135417492	68
820.764685529471	74
820.783235851242	55
820.801786382972	55
820.82033712466	40
820.838888076306	46
820.85743923791	42
820.875990609473	44
820.894542190994	43
820.913093982308	58
820.931645983581	54
820.950198194812	37
820.968750616001	54
820.987303247149	77
821.005856088255	70
821.02440913932	61
821.042962400177	51
821.061515870993	52
821.080069551933	66
821.098623442666	76
821.117177543192	82
821.135731853842	90
821.154286374451	139
821.172841104852	89
821.191396045377	71
821.209951195696	121
821.228506555973	132
821.247062126209	133
821.265617906238	141
821.284173896391	153
821.302730096337	125
821.321286506242	127
821.339843126105	123
821.358399955926	132
821.376956995707	119
821.395514245446	103
821.414071705144	98
821.432629374635	115
821.451187254084	109
821.469745343658	96
821.488303643025	96
821.506862152185	94
821.525420871469	79
821.543979800713	81
821.562538939749	70
821.581098288909	67
821.599657847863	73
821.618217616776	56
821.636777595647	50
821.655337784478	40
821.673898183101	33
821.692458791849	36
821.71101961039	66
821.72958063889	57
821.748141877349	41
821.766703325767	80
821.785264984143	44
821.803826852479	45
821.822388930608	36
821.840951218696	41
821.859513716908	51
821.878076424913	45
821.896639342878	53
821.915202470636	49
821.933765808518	40
821.952329356359	44
821.970893113994	55
821.989457081588	84
822.008021259141	73
822.026585646653	72
822.045150244123	52
822.063715051553	66
822.082280068777	60
822.100845295959	73
822.119410733266	114
822.137976380366	123
822.156542237426	111
822.175108304279	103
822.193674581257	129
822.212241068194	127
822.230807764924	139
822.249374671614	125
822.267941788262	130
822.28650911487	157
822.305076651437	151
822.323644397963	133
822.342212354283	122
822.360780520728	107
822.379348896966	119
822.397917483164	93
822.41648627932	88
822.435055285436	87
822.453624501346	82
822.47219392738	95
822.490763563209	83
822.509333409161	104
822.527903464908	80
822.546473730614	73
822.565044206114	66
822.583614891739	34
822.602185787323	60
822.6207568927	62
822.639328208038	75
822.657899733334	103
822.67647146859	80
822.695043413805	66
822.71361556898	53
822.732187933948	47
822.750760509042	35
822.769333293929	60
822.787906288776	54
822.806479493582	57
822.825052908348	59
822.843626533073	66
822.862200367592	57
822.880774412236	56
822.899348666674	53
822.917923131071	42
822.936497805429	41
822.955072689745	47
822.973647784021	51
822.992223088091	59
823.010798602287	65
823.029374326276	52
823.047950260225	37
823.066526404133	62
823.085102758001	64
823.103679321663	72
823.12225609545	97
823.140833079032	102
823.159410272738	114
823.177987676239	102
823.196565289699	101
823.215143113119	127
823.233721146333	134
823.252299389673	169
823.270877842806	160
823.289456506065	153
823.308035379118	110
823.326614462131	127
823.345193755103	119
823.36377325787	124
823.382352970762	112
823.400932893613	108
823.419513026259	105
823.438093368865	128
823.456673921431	112
823.475254683956	128
823.493835656441	103
823.512416838721	100
823.530998231126	97
823.549579833325	81
823.568161645484	77
823.586743667603	73
823.605325899682	74
823.623908341721	72
823.642490993554	51
823.661073855513	47
823.679656927265	53
823.698240208979	67
823.716823700651	55
823.735407402284	60
823.753991313877	38
823.77257543543	52
823.791159766777	36
823.809744308084	52
823.828329059352	57
823.846914020745	77
823.865499191766	46
823.884084572914	52
823.902670164021	51
823.921255964923	48
823.939841975951	51
823.958428196773	64
823.977014627555	63
823.995601268298	55
824.014188118835	78
824.032775179497	76
824.05136245012	58
824.069949930537	64
824.088537620915	77
824.107125521252	105
824.12571363155	96
824.144301951808	99
824.162890481861	107
824.18147922204	121
824.200068172013	148
824.218657331946	145
824.237246702005	143
824.255836281694	153
824.274426071508	112
824.293016071282	150
824.311606280852	169
824.330196700547	132
824.348787330036	130
824.367378169487	127
824.385969218897	137
824.404560478268	160
824.423151947433	127
824.441743626725	109
824.460335515811	102
824.478927614858	92
824.497519923865	74
824.516112442832	84
824.53470517176	92
824.553298110648	91
824.571891259332	93
824.590484618141	81
824.609078186745	60
824.627671965309	77
824.646265953834	52
824.66486015232	59
824.683454560601	46
824.702049179007	60
824.720644007209	74
824.739239045536	42
824.757834293659	45
824.776429751742	62
824.79502541962	41
824.813621297459	47
824.832217385423	72
824.850813683183	53
824.869410191069	47
824.88800690875	51
824.906603836392	46
824.925200973829	48
824.943798321392	42
824.962395878915	62
824.980993646234	88
824.999591623513	102
825.018189810753	70
825.036788207954	117
825.055386815116	132
825.073985632238	165
825.092584659155	168
825.111183896199	163
825.129783343038	142
825.148382999837	149
825.166982866597	133
825.185582943319	154
825.204183230001	136
825.222783726478	131
825.241384433081	130
825.25998534948	138
825.27858647584	110
825.29718781216	145
825.315789358441	106
825.334391114518	133
825.352993080721	105
825.371595256719	130
825.390197642844	110
825.408800238764	102
825.427403044645	130
825.446006060487	133
825.464609286125	113
825.483212721889	122
825.501816367448	143
825.520420223134	92
825.539024288615	102
825.557628564057	88
825.57623304946	85
825.594837744659	85
825.613442649984	93
825.632047765105	65
825.650653090352	50
825.669258625395	65
825.687864370399	54
825.706470325363	74
825.725076490124	68
825.743682865011	46
825.762289449693	61
825.780896244503	56
825.799503249107	40
825.818110463674	50
825.8367178882	39
825.855325522523	47
825.873933366973	43
825.892541421218	36
825.91114968559	25
825.929758159757	73
825.948366843886	63
825.966975737975	66
825.985584841861	62
826.004194155873	58
826.022803679847	54
826.041413413616	93
826.060023357346	118
826.078633511038	120
826.097243874691	90
826.115854448306	73
826.134465231716	103
826.153076225252	124
826.171687428585	133
826.190298841879	134
826.208910465135	154
826.227522298352	151
826.24613434153	109
826.264746594504	112
826.283359057605	95
826.301971730502	139
826.32058461336	148
826.339197706345	134
826.35781100896	99
826.376424521703	107
826.395038244407	119
826.413652176907	116
826.432266319534	98
826.450880671956	82
826.469495234341	76
826.488110006686	76
826.506724988828	86
826.525340181097	90
826.543955583327	103
826.562571195354	63
826.581187017342	50
826.599803049291	68
826.618419291202	53
826.637035743075	52
826.655652404909	48
826.67426927654	59
826.692886358132	55
826.711503649851	58
826.730121151366	45
826.748738862843	48
826.767356784116	51
826.785974915516	51
826.804593256712	31
826.823211808036	52
826.841830569156	35
826.860449540237	46
826.87906872128	63
826.897688112285	68
826.916307713086	48
826.934927524015	76
826.953547544739	59
826.972167775591	41
826.990788216239	49
827.009408866849	69
827.028029727255	74
827.046650797789	53
827.065272078285	89
827.083893568576	78
827.10251526883	93
827.121137179045	72
827.139759299222	64
827.158381629362	94
827.177004169463	107
827.19562691936	112
827.214249879385	123
827.232873049206	136
827.251496428989	143
827.270120018734	113
827.288743818442	117
827.307367827945	141
827.325992047576	118
827.344616477003	104
827.363241116392	123
827.38186596591	125
827.400491025223	133
827.419116294333	118
827.43774177357	124
827.45636746277	113
827.474993361766	111
827.493619470724	96
827.512245789644	100
827.530872318526	103
827.549499057371	57
827.568126006177	53
827.58675316478	62
827.605380533511	60
827.624008112038	66
827.642635900528	91
827.661263898979	61
827.679892107393	60
827.698520525769	61
827.717149153942	60
827.735777992242	40
827.754407040339	57
827.773036298398	60
827.79166576642	46
827.810295444404	60
827.828925332184	65
827.847555430092	64
827.866185737797	63
827.88481625563	38
827.90344698326	48
827.922077920851	40
827.940709068406	41
827.959340425756	51
827.977971993235	45
827.996603770511	61
828.015235757915	81
828.033867955115	65
828.052500362278	66
828.071132979403	63
828.089765806324	71
828.108398843374	69
828.127032090221	78
828.145665547196	61
828.164299213968	78
828.182933090702	89
828.201567177398	122
828.220201473892	142
828.238835980513	123
828.257470696932	107
828.276105623313	105
828.294740759656	95
828.313376105962	133
828.332011662231	118
828.350647428462	110
828.36928340449	113
828.387919590646	111
828.406555986599	122
828.425192592515	109
828.443829408393	111
828.462466434234	96
828.481103670038	112
828.499741115804	74
828.518378771368	87
828.537016636894	62
828.555654712548	89
828.574292997999	82
828.592931493414	76
828.611570198624	80
828.630209113964	101
828.6488482391	86
828.667487574365	64
828.686127119427	32
828.704766874452	28
828.72340683944	48
828.74204701439	33
828.760687399137	43
828.779327994013	44
828.797968798686	46
828.816609813322	59
828.835251037921	50
828.853892472482	50
828.872534117007	40
828.891175971328	40
828.909818035779	34
828.928460310026	57
828.947102794236	51
828.965745488575	53
828.984388392545	60
829.003031506644	60
829.021674830706	54
829.040318364565	50
829.058962108553	64
829.077606062338	49
829.096250226086	49
829.114894599797	47
829.133539183472	81
829.152183976943	81
829.170828980543	115
829.18947419394	117
829.208119617301	131
829.226765250625	113
829.245411093911	114
829.264057147161	109
829.282703410374	122
829.301349883384	94
829.319996566523	104
829.338643459459	102
829.357290562359	135
829.375937875222	118
829.394585398047	129
829.41323313067	121
829.431881073423	130
829.450529225972	119
829.469177588485	155
829.487826160961	158
829.5064749434	100
829.525123935803	109
829.543773138169	96
829.562422550332	94
829.581072172624	73
829.599722004714	59
829.618372046767	73
829.637022298783	76
829.655672760763	73
829.674323432706	74
829.692974314446	69
829.71162540615	44
829.730276707983	57
829.748928219613	39
829.767579941207	57
829.786231872764	50
829.804884014119	47
829.823536365603	54
829.842188926885	58
829.86084169813	65
829.879494679504	52
829.898147870676	42
829.916801271646	43
829.935454882745	46
829.954108703807	46
829.972762734667	27
829.991416975491	39
830.010071426278	50
830.028726087028	39
830.047380957742	51
830.06603603842	72
830.084691328895	83
830.1033468295	92
830.122002539903	87
830.140658460269	84
830.159314590598	73
830.177970930892	99
830.196627481149	72
830.215284241203	80
830.233941211387	115
830.252598391369	132
830.271255781315	117
830.289913381224	119
830.308571191097	114
830.327229210934	124
830.345887440568	106
830.364545880332	135
830.383204529894	91
830.40186338942	127
830.420522458909	98
830.439181738362	107
830.457841227779	81
830.476500926994	81
830.495160836339	79
830.513820955481	87
830.532481284587	77
830.551141823657	78
830.569802572691	80
830.588463531689	56
830.607124700485	75
830.62578607941	67
830.644447668133	44
830.663109466821	45
830.681771475472	61
830.700433694087	39
830.719096122666	38
830.737758761043	45
830.75642160955	43
830.775084667855	34
830.793747936124	37
830.812411414356	35
830.831075102553	58
830.849739000714	66
830.868403108839	51
830.887067426762	62
830.905731954649	41
830.924396692499	35
830.943061640315	57
830.961726798094	60
830.980392165837	56
830.999057743544	56
831.017723531049	61
831.036389528518	75
831.055055736118	50
831.073722153516	60
831.092388780878	77
831.111055618037	95
831.129722665328	101
831.148389922416	111
831.167057389634	133
831.185725066651	115
831.204392953632	87
831.223061050577	129
831.241729357486	112
831.260397874194	110
831.279066601032	111
831.297735537667	91
831.316404684268	103
831.335074040832	104
831.353743607361	100
831.372413383854	114
831.391083370312	103
831.409753566567	115
831.428423972954	110
831.447094589138	116
831.465765415287	99
831.4844364514	115
831.503107697311	82
831.521779153353	107
831.540450819359	102
831.559122695164	81
831.577794780933	68
831.596467076666	71
831.615139582364	67
831.633812298026	92
831.652485223653	69
831.671158359079	69
831.689831704468	51
831.708505259988	58
831.727179025307	57
831.745853000424	63
831.764527185672	65
831.783201580718	66
831.801876185895	66
831.82055100087	50
831.839226025976	50
831.85790126088	44
831.876576705749	48
831.895252360417	59
831.913928225215	56
831.932604299978	58
831.951280584539	37
831.969957079065	62
831.988633783556	49
832.007310698011	64
832.025987822431	51
832.044665156816	55
832.063342700999	49
832.082020455313	70
832.100698419425	66
832.119376593503	96
832.138054977545	97
832.156733571552	93
832.175412375357	137
832.194091389294	132
832.212770613029	105
832.231450046895	142
832.250129690559	121
832.268809544189	128
832.287489607783	121
832.306169881176	137
832.3248503647	116
832.343531058022	112
832.36221196131	140
832.380893074729	109
832.399574397779	144
832.418255930962	138
832.436937674109	116
832.455619627221	132
832.474301790132	100
832.492984163007	112
832.511666745848	105
832.530349538654	102
832.549032541424	98
832.56771575416	106
832.586399176694	111
832.60508280936	95
832.623766651824	116
832.642450704254	121
832.661134966648	91
832.679819439008	110
832.698504121332	145
832.717189013456	158
832.735874115711	88
832.754559427764	80
832.773244949783	91
832.791930681767	89
832.810616623716	67
832.82930277563	63
832.847989137343	54
832.866675709188	64
832.885362490831	35
832.904049482439	68
832.922736684013	55
832.941424095552	48
832.960111717056	62
832.978799548359	79
832.997487589794	68
833.016175841028	90
833.034864302226	98
833.05355297339	112
833.07224185452	121
833.090930945615	136
833.109620246675	101
833.128309757534	107
833.146999478358	94
833.165689409148	87
833.184379549903	129
833.203069900623	149
833.221760461309	132
833.24045123196	140
833.25914221241	116
833.277833402826	112
833.296524803373	121
833.31521641372	134
833.333908234031	111
833.352600264142	135
833.371292504385	145
833.389984954427	130
833.408677614601	137
833.427370484574	146
833.446063564512	141
833.464756854416	155
833.483450354285	137
833.502144063954	107
833.520837983754	99
833.539532113354	105
833.558226452919	88
833.57692100245	100
833.595615761946	104
833.614310731408	89
833.633005910836	80
833.651701300062	69
833.670396899255	83
833.689092708579	90
833.707788727703	64
833.726484956792	75
833.745181395681	69
833.763878044702	71
833.782574903522	72
833.801271972474	84
833.819969251225	68
833.838666739942	79
833.857364438625	68
833.876062347274	62
833.894760465722	55
833.913458794302	54
833.932157332682	46
833.950856081027	65
833.969555039338	41
833.988254207615	45
834.006953585858	49
834.025653174066	59
834.044352972074	97
834.063052980214	94
834.081753198154	65
834.10045362606	60
834.119154263931	109
834.137855111768	113
834.156556169405	118
834.175257437174	142
834.193958914743	129
834.212660602444	150
834.231362499945	178
834.250064607411	177
834.268766924677	182
834.287469452076	138
834.30617218944	186
834.324875136604	176
834.343578293734	174
834.36228166083	174
834.380985237892	153
834.39968902492	149
834.418393021914	144
834.437097228708	110
834.455801645634	99
834.47450627236	115
834.493211109052	131
834.511916155711	107
834.530621412335	87
834.549326878759	84
834.568032555315	86
834.586738441671	93
834.60544453816	81
834.624150844449	85
834.642857360703	79
834.661564086758	71
834.680271022945	84
834.698978169098	53
834.717685525051	58
834.73639309097	59
834.755100866856	43
834.773808852708	48
834.792517048526	48
834.81122545431	52
834.829934070061	55
834.848642895611	54
834.867351931128	55
834.886061176611	68
834.90477063206	53
834.923480297476	72
834.942190172858	76
834.96090025804	46
834.979610553355	34
834.998321058469	57
835.017031773551	86
835.035742698598	82
835.054453833612	95
835.073165178592	95
835.091876733372	85
835.110588498286	109
835.129300472999	90
835.148012657678	86
835.166725052325	93
835.185437656937	119
835.204150471516	142
835.222863495895	120
835.241576730241	96
835.260290174553	118
835.279003828998	107
835.297717693243	138
835.316431767289	118
835.335146051467	149
835.353860545612	135
835.372575249557	134
835.391290163635	97
835.410005287514	128
835.428720621358	97
835.44743616517	116
835.466151918781	104
835.484867882526	107
835.503584056071	82
835.522300439749	64
835.541017033227	62
835.559733836673	44
835.578450850084	59
835.597168073296	71
835.615885506641	65
835.634603149953	62
835.653321003065	76
835.672039066144	45
835.69075733919	40
835.709475822202	46
835.728194515181	45
835.746913417961	48
835.765632530874	23
835.784351853587	41
835.803071386267	31
835.821791128914	38
835.840511081527	55
835.859231244108	47
835.877951616655	33
835.896672199003	37
835.915392991318	39
835.934113993766	61
835.952835206014	40
835.97155662823	34
835.990278260245	42
836.009000102395	66
836.027722154344	56
836.046444416428	94
836.065166888311	78
836.083889570162	83
836.10261246198	88
836.121335563764	109
836.140058875349	87
836.158782397068	102
836.177506128587	126
836.196230070074	149
836.214954221527	151
836.233678582948	159
836.252403154335	147
836.27112793569	145
836.289852926845	115
836.308578128134	115
836.327303539223	89
836.34602916028	172
836.364754991303	113
836.383481032294	129
836.402207283086	135
836.420933744011	124
836.439660414737	136
836.45838729543	149
836.477114386257	125
836.495841686718	106
836.514569197312	82
836.533296917874	75
836.552024848237	115
836.570752988733	97
836.589481339031	59
836.608209899295	65
836.626938669527	73
836.645667649726	59
836.664396839893	63
836.68312623986	54
836.701855849794	77
836.720585669863	52
836.739315699732	41
836.758045939569	41
836.776776389372	44
836.795507048977	37
836.814237918716	41
836.832968998256	41
836.851700287762	56
836.870431787237	62
836.889163496679	63
836.907895416088	53
836.926627545465	35
836.945359884809	40
836.964092433955	59
836.982825193067	54
837.001558162147	53
837.020291341195	74
837.03902473021	51
837.057758329193	54
837.076492137977	57
837.095226156895	76
837.113960385614	50
837.1326948243	85
837.151429472954	92
837.170164331576	106
837.188899400165	142
837.207634678556	159
837.22637016708	115
837.245105865406	136
837.263841773699	157
837.28257789196	131
837.301314220188	156
837.320050758385	172
837.338787506382	139
837.357524464514	137
837.376261632446	135
837.394999010347	120
837.413736598215	115
837.432474396051	126
837.451212403688	151
837.46995062146	144
837.488689049032	112
837.50742768674	86
837.526166534248	85
837.544905591724	90
837.563644859168	97
837.58238433658	107
837.601124023793	74
837.61986392114	70
837.638604028289	64
837.657344345406	70
837.67608487249	42
837.694825609542	44
837.713566556563	44
837.732307713384	34
837.75104908034	65
837.769790657098	47
837.788532443823	46
837.807274440517	36
837.826016647178	42
837.844759063807	47
837.863501690238	44
837.882244526803	58
837.90098757317	54
837.919730829505	52
837.938474295807	55
837.957217972078	63
837.975961858317	49
837.994705954524	61
838.013450260532	54
838.032194776509	72
838.050939502453	54
838.069684438533	68
838.088429584247	82
838.107174940095	93
838.125920505913	67
838.144666281531	87
838.163412267285	105
838.182158462839	101
838.200904868362	122
838.219651483854	112
838.238398309146	100
838.257145344574	139
838.27589258997	106
838.294640045168	126
838.313387710333	144
838.332135585467	130
838.350883670569	121
838.36963196564	115
838.388380470512	98
838.407129185519	147
838.425878110328	118
838.444627245272	97
838.463376590017	115
838.482126144731	98
838.500875909246	98
838.519625883897	77
838.538376068349	87
838.557126462936	93
838.575877067325	84
838.594627881682	97
838.613378906008	84
838.632130140302	67
838.650881584398	54
838.669633238629	55
838.688385102662	45
838.707137176664	59
838.725889460633	42
838.744641954572	25
838.763394658478	42
838.782147572187	64
838.800900696031	69
838.819654029676	57
838.83840757329	46
838.857161326873	44
838.875915290425	42
838.894669463945	57
838.913423847433	62
838.932178440723	40
838.950933244149	40
838.969688257377	65
838.988443480573	57
839.007198913738	90
839.025954556871	120
839.044710409973	180
839.063466472877	152
839.08222274575	120
839.100979228759	104
839.119735921569	150
839.138492824348	156
839.157249937095	118
839.176007259645	150
839.19476479233	147
839.213522534817	126
839.232280487273	151
839.251038649865	146
839.269797022258	128
839.288555604453	133
839.307314396784	139
839.326073399084	152
839.344832611186	140
839.363592033257	127
839.382351665297	135
839.401111507305	119
839.419871559283	139
839.438631821229	99
839.457392292977	99
839.476152974862	94
839.494913866548	117
839.513674968203	93
839.532436279827	92
839.55119780142	87
839.569959532982	116
839.588721474346	73
839.607483625846	79
839.626245987149	75
839.64500855842	78
839.66377133966	71
839.682534330869	61
839.701297532047	72
839.720060943028	66
839.738824564144	50
839.757588395063	36
839.77635243595	48
839.795116686807	48
839.813881147633	51
839.832645818428	58
839.851410699026	41
839.870175789759	64
839.888941090294	46
839.907706600799	66
839.926472321273	53
839.945238251716	50
839.964004392128	55
839.982770742343	57
840.001537302694	71
840.020304072847	75
840.039071052969	97
840.05783824306	79
840.076605643121	83
840.095373253151	94
840.114141072984	102
840.132909102952	117
840.151677342723	118
840.170445792464	155
840.189214452173	165
840.207983321852	113
840.226752401501	107
840.245521691118	94
840.264291190538	125
840.283060899928	147
840.301830819454	114
840.320600948782	116
840.33937128808	126
840.35814183718	104
840.376912596416	126
840.395683565455	129
840.414454744631	109
840.433226133609	95
840.451997732556	90
840.470769541473	125
840.48954156036	89
840.508313789049	113
840.527086227874	98
840.545858876502	95
840.564631735099	97
840.583404803666	130
840.602178082203	92
840.62095157071	95
840.639725269185	70
840.658499177464	85
840.677273295712	96
840.696047624096	56
840.714822162283	42
840.73359691044	49
840.7523718684	43
840.771147036496	51
840.789922414395	46
840.80869800243	50
840.827473800269	43
840.846249808077	51
840.865026025854	42
840.883802453602	58
840.902579091152	61
840.921355938838	65
840.940132996328	66
840.958910263787	62
840.977687741384	102
840.996465428782	102
841.015243325984	133
841.034021433322	115
841.052799750464	106
841.071578277742	127
841.090357014823	125
841.109135961873	121
841.127915118894	137
841.146694485885	134
841.165474062845	130
841.184253849608	161
841.203033846342	163
841.221814053212	139
841.240594469885	155
841.259375096527	135
841.27815593314	176
841.296936979556	137
841.315718236109	113
841.334499702465	129
841.35328137879	133
841.372063265086	168
841.390845361352	151
841.409627667587	161
841.428410183793	129
841.447192909802	116
841.465975845948	117
841.484758991897	120
841.503542347816	124
841.522325913705	85
841.541109689564	115
841.559893675393	91
841.578677871025	103
841.597462276795	72
841.616246892367	70
841.63503171791	63
841.653816753422	44
841.672601998906	63
841.691387454192	61
841.710173119615	74
841.728958994841	41
841.747745080205	70
841.766531375372	57
841.785317880509	44
841.804104595617	45
841.822891520527	43
841.841678655575	64
841.860466000426	54
841.879253555414	65
841.898041320206	51
841.916829294968	49
841.9356174797	61
841.954405874236	52
841.973194478909	62
841.991983293385	62
842.010772317999	63
842.029561552415	59
842.048350996803	72
842.067140651161	88
842.085930515321	109
842.10472058962	101
842.123510873722	123
842.142301367961	94
842.161092072004	112
842.179882986017	110
842.19867411	109
842.217465443787	97
842.236256987545	85
842.25504874144	80
842.273840705138	101
842.292632878807	85
842.311425262446	89
842.330217856057	150
842.349010659637	101
842.367803673021	87
842.386596896543	90
842.405390329868	115
842.424183973164	115
842.44297782643	120
842.461771889667	99
842.480566162875	106
842.499360645886	139
842.518155339034	107
842.536950241987	124
842.55574535491	74
842.574540677803	76
842.593336210668	75
842.612131953503	49
842.630927906309	66
842.649724068918	56
842.668520441666	38
842.687317024216	73
842.706113816738	42
842.72491081923	49
842.743708031526	45
842.76250545396	57
842.781303086198	48
842.800100928573	44
842.818898980752	43
842.837697242902	49
842.856495715023	82
842.875294397115	49
842.89409328901	30
842.912892391044	54
842.931691702881	59
842.950491224689	56
842.969290956467	42
842.988090898217	54
843.006891049938	60
843.02569141163	67
843.044491983125	80
843.063292764759	63
843.082093756196	96
843.100894957604	111
843.119696368984	63
843.138497990334	81
843.157299821488	111
843.17610186278	124
843.194904113876	91
843.213706574943	82
843.232509245981	96
843.251312126991	98
843.270115217971	105
843.288918518923	77
843.307722029678	102
843.326525750571	124
843.345329681269	120
843.364133821938	112
843.382938172577	117
843.401742733188	115
843.420547503603	137
843.439352484156	91
843.458157674514	82
843.476963074842	86
843.495768685309	96
843.514574505412	86
843.533380535654	127
843.552186775868	120
843.570993225885	125
843.589799886041	84
843.608606756	64
843.627413835931	84
843.646221125834	61
843.665028625707	54
843.683836335552	44
843.702644255201	50
843.721452384989	48
843.74026072458	62
843.759069274143	47
843.777878033678	31
843.796687003183	28
843.815496182493	59
843.834305571942	31
843.853115171194	51
843.871924980586	45
843.890734999781	47
843.909545228948	42
843.928355667919	49
843.947166317029	37
843.96597717611	20
843.984788244995	32
844.003599523852	48
844.022411012848	30
844.041222711648	52
844.060034620252	65
844.078846738995	78
844.09765906771	62
844.116471606228	86
844.135284354719	100
844.154097313181	98
844.172910481614	108
844.191723860019	87
844.210537448396	103
844.229351246744	109
844.248165254897	100
844.266979473021	112
844.285793901117	111
844.304608539185	121
844.323423387224	98
844.342238445235	99
844.361053713218	93
844.379869191004	111
844.398684878763	125
844.417500776493	125
844.436316884195	101
844.455133201869	99
844.473949729515	83
844.492766467132	98
844.511583414554	77
844.530400571948	63
844.549217939313	62
844.568035516651	80
844.58685330396	69
844.60567130124	62
844.624489508493	65
844.643307925551	62
844.662126552579	56
844.680945389748	51
844.699764436721	34
844.718583693665	38
844.737403160415	47
844.756222837303	62
844.775042723996	40
844.793862820829	40
844.812683127466	37
844.831503644074	36
844.850324370656	43
844.869145307041	52
844.887966453566	45
844.906787810063	34
844.925609376364	51
844.944431152638	95
844.963253138883	69
844.982075335101	69
845.000897741291	114
845.019720357285	103
845.038543183419	125
845.057366219357	112
845.076189465268	154
845.09501292115	156
845.113836587005	115
845.132660462832	128
845.151484548631	117
845.170308844235	122
845.189133349978	98
845.207958065527	94
845.226782991047	93
845.245608126539	117
845.264433471837	121
845.283259027274	124
845.302084792683	98
845.320910767897	121
845.339736953083	118
845.358563348241	87
845.377389953372	97
845.396216768475	94
845.41504379355	108
845.433871028431	140
845.452698473283	126
845.471526128275	127
845.490353993072	133
845.509182067842	118
845.528010352416	99
845.54683884713	113
845.565667551817	70
845.584496466308	58
845.603325590772	61
845.622154925209	46
845.640984469617	67
845.659814223998	56
845.678644188352	75
845.69747436251	54
845.716304746809	45
845.735135340745	48
845.753966144821	39
845.772797158869	39
845.79162838289	53
845.810459816884	47
845.829291460682	46
845.848123314621	52
845.866955378364	45
845.88578765208	40
845.904620135769	44
845.923452829431	54
845.942285732897	49
845.961118846503	62
845.979952169915	51
845.998785703467	57
846.017619446823	72
846.036453400153	87
846.055287563287	73
846.074121936562	81
846.09295651981	98
846.111791312862	134
846.130626315888	113
846.149461528886	137
846.168296951856	111
846.1871325848	106
846.205968427716	113
846.224804480437	142
846.243640743299	133
846.262477215966	121
846.281313898606	102
846.300150791219	101
846.318987893804	99
846.337825206362	90
846.356662728725	84
846.375500461229	123
846.394338403538	131
846.41317655582	129
846.432014918075	89
846.450853490303	114
846.469692272504	91
846.488531264509	108
846.507370466656	75
846.526209878608	69
846.545049500533	75
846.56388933243	87
846.582729374301	111
846.601569626144	74
846.620410087793	56
846.639250759583	60
846.658091641178	53
846.676932732745	71
846.695774034286	45
846.7146155458	59
846.733457267287	69
846.75229919858	53
846.771141340013	56
846.789983691252	58
846.808826252463	62
846.827669023648	40
846.846512004806	52
846.865355195937	48
846.884198596874	55
846.903042207951	63
846.921886028834	51
846.94073005969	51
846.959574300519	43
846.978418751321	57
846.997263412097	68
847.016108282845	68
847.034953363399	66
847.053798653927	104
847.072644154595	71
847.091489865069	74
847.110335785517	75
847.129181915769	92
847.148028256163	107
847.166874806362	91
847.185721566703	106
847.204568536849	122
847.223415716968	98
847.242263107061	115
847.261110707127	122
847.279958516998	112
847.298806537011	83
847.317654766829	106
847.336503206621	115
847.355351856387	101
847.374200716125	110
847.393049785837	127
847.411899065522	135
847.430748555014	125
847.449598254478	85
847.468448164084	95
847.487298283496	77
847.506148612881	96
847.524999152071	87
847.543849901403	80
847.562700860541	88
847.58155202982	79
847.600403408905	65
847.619254997964	55
847.638106796996	64
847.656958806001	62
847.675811024812	22
847.694663453765	38
847.713516092524	53
847.732368941256	60
847.75122200013	47
847.770075268641	75
847.788928747294	61
847.807782435921	51
847.826636334354	32
847.845490442928	59
847.864344761308	48
847.883199289662	34
847.902054027989	48
847.92090897629	46
847.939764134565	44
847.958619502646	53
847.977475080701	52
847.996330868897	64
848.015186866899	53
848.034043074875	53
848.052899492657	79
848.07175612058	67
848.090612958477	71
848.109470006181	91
848.128327263858	101
848.147184731509	107
848.166042409134	106
848.184900296733	88
848.203758394306	115
848.222616701684	136
848.241475219205	131
848.260333946531	140
848.279192883832	132
848.298052031106	127
848.316911388355	164
848.335770955577	125
848.354630732605	115
848.373490719775	150
848.392350916752	127
848.411211323702	131
848.430071940627	92
848.448932767525	76
848.46779380423	98
848.486655051076	95
848.505516507729	95
848.524378174524	81
848.543240051125	80
848.5621021377	80
848.580964434249	93
848.599826940604	102
848.618689657101	80
848.637552583405	79
848.65641571985	94
848.675279066102	85
848.694142622328	76
848.713006388528	72
848.731870364535	58
848.750734550683	65
848.769598946638	45
848.788463552735	40
848.807328368638	62
848.826193394516	77
848.845058630368	73
848.863924076026	71
848.882789731826	55
848.901655597433	38
848.920521673181	33
848.939387958737	42
848.958254454266	51
848.97712115977	66
848.995988075081	42
849.014855200533	50
849.033722535792	88
849.052590081193	65
849.071457836401	58
849.090325801583	69
849.10919397674	75
849.128062361703	56
849.146930956808	76
849.165799761888	97
849.184668776774	105
849.203538001635	126
849.22240743647	109
849.24127708128	105
849.260146935896	123
849.279017000655	144
849.29788727522	129
849.31675775976	157
849.335628454442	128
849.354499358931	121
849.373370473226	119
849.392241797664	122
849.411113332076	122
849.429985076296	123
849.448857030657	115
849.467729194825	82
849.486601568968	103
849.505474153086	86
849.524346947178	63
849.543219951077	73
849.562093165118	77
849.580966588966	100
849.599840222789	61
849.618714066586	70
849.637588120358	75
849.656462384106	73
849.675336857827	46
849.694211541355	67
849.713086434858	64
849.731961538504	83
849.750836851957	28
849.769712375384	59
849.788588108618	40
849.807464051995	45
849.826340205179	44
849.845216568505	48
849.864093141639	47
849.882969924747	64
849.90184691783	42
849.920724120888	54
849.939601533753	61
849.95847915676	66
849.977356989575	61
849.996235032532	75
850.015113285297	61
850.033991748036	87
850.052870420582	54
850.071749303271	85
850.090628395935	81
850.109507698406	119
850.128387210852	92
850.147266933273	65
850.166146865669	101
850.18502700804	114
850.203907360386	102
850.222787922539	130
850.241668694667	116
850.260549676938	132
850.279430869016	127
850.298312271069	122
850.317193883098	115
850.336075704933	85
850.354957736911	92
850.373839978697	125
850.392722430457	107
850.411605092361	101
850.430487963904	110
850.44937104559	107
850.468254337251	114
850.487137838888	104
850.506021550332	100
850.52490547175	101
850.543789603144	88
850.562673944513	58
850.581558495858	61
850.600443257177	90
850.619328228304	67
850.638213409574	81
850.657098800652	45
850.675984401704	41
850.694870212732	68
850.713756233735	76
850.732642464714	53
850.7515289055	66
850.770415556428	53
850.789302417165	49
850.808189487877	49
850.827076768564	43
850.845964259227	34
850.864851959864	32
850.88373987031	58
850.902627990898	53
850.921516321294	51
850.940404861666	54
850.959293612013	36
850.978182572335	54
850.997071742633	40
851.015961122738	65
851.034850712987	76
851.053740513043	72
851.072630523075	65
851.091520743082	94
851.110411173065	86
851.129301813023	94
851.148192662789	84
851.167083722698	94
851.185974992415	115
851.204866472107	138
851.223758161775	104
851.242650061419	126
851.261542171038	121
851.280434490465	118
851.299327020035	96
851.318219759413	118
851.337112708767	128
851.356005868096	111
851.374899237401	123
851.393792816682	133
851.41268660577	125
851.431580605002	134
851.450474814042	96
851.469369233057	103
851.488263862048	114
851.507158701015	91
851.526053749958	66
851.544949008876	78
851.563844477602	64
851.582740156304	59
851.601636045149	84
851.620532143803	62
851.639428452264	76
851.658324970869	76
851.67722169945	56
851.696118637838	49
851.715015786371	67
851.733913144711	44
851.752810713028	49
851.77170849132	30
851.790606479588	36
851.809504677664	48
851.828403085884	44
851.847301703911	66
851.866200531915	35
851.885099569894	47
851.90399881785	49
851.922898275782	54
851.941797943689	30
851.960697821404	35
851.979597909096	51
851.998498206931	37
852.017398714575	58
852.036299432194	63
852.055200359622	56
852.074101497193	49
852.093002844741	62
852.111904402096	71
852.130806169428	89
852.149708146736	90
852.16861033402	69
852.18751273128	94
852.206415338516	111
852.22531815556	117
852.24422118258	104
852.263124419745	128
852.282027866717	129
852.300931523666	137
852.319835390423	133
852.338739467324	162
852.357643754202	127
852.376548250887	116
852.395452957549	106
852.414357874187	137
852.433263000801	134
852.452168337392	108
852.471073883959	102
852.489979640334	103
852.508885606853	96
852.527791783181	97
852.546698169485	73
852.565604765765	95
852.584511572021	79
852.603418588086	70
852.622325814296	60
852.641233250313	58
852.660140896475	50
852.679048752445	42
852.697956818392	53
852.716865094315	51
852.735773580047	51
852.754682275923	57
852.773591181607	34
852.792500297267	47
852.811409622905	49
852.830319158518	59
852.849228904109	59
852.868138859507	68
852.88704902505	40
852.905959400402	38
852.924869985898	37
852.943780781203	52
852.962691786484	50
852.981603001742	48
853.000514426808	38
853.019426062018	49
853.038337907038	42
853.057249962202	75
853.076162227174	60
853.095074702124	70
853.11398738705	84
853.132900281784	68
853.151813386663	75
853.17072670135	106
853.189640226015	72
853.208553960824	90
853.227467905441	92
853.246382059868	104
853.265296424439	98
853.284210998987	133
853.303125783343	101
853.322040777844	115
853.340955982154	125
853.359871396441	119
853.378787020704	129
853.397702854776	103
853.416618898993	154
853.435535153019	142
853.45445161719	134
853.473368291169	115
853.492285175126	116
853.511202269059	123
853.5301195728	114
853.549037086687	81
853.567954810382	80
853.586872744223	100
853.605790887873	102
853.624709241499	88
853.643627805102	65
853.662546578682	78
853.681465562071	70
853.700384755605	51
853.719304158948	41
853.738223772267	57
853.757143595564	44
853.776063628838	47
853.794983872089	48
853.813904325148	42
853.832824988354	49
853.851745861367	37
853.870666944358	32
853.889588237326	36
853.908509740271	51
853.927431453193	45
853.946353376092	54
853.9652755088	67
853.984197851653	81
854.003120404315	94
854.022043166955	108
854.040966139571	149
854.059889321997	102
854.078812714568	134
854.097736317116	130
854.116660129473	107
854.135584151807	106
854.154508384119	111
854.173432826407	94
854.192357478673	113
854.211282340916	127
854.230207412969	142
854.249132694998	143
854.268058187173	126
854.286983889157	116
854.305909801119	157
854.324835922889	133
854.343762254805	116
854.362688796698	108
854.381615548401	117
854.400542510081	86
854.419469681738	104
854.438397063372	110
854.457324654984	84
854.476252456574	89
854.495180467972	110
854.514108689348	93
854.533037120869	69
854.5519657622	62
854.570894613508	120
854.589823674794	118
854.608752945889	104
854.62768242713	87
854.64661211818	59
854.665542019207	74
854.684472130212	57
854.703402451194	67
854.722332982154	80
854.741263723091	49
854.760194673838	43
854.779125834731	43
854.798057205433	38
854.816988786112	57
854.835920576769	46
854.854852577404	62
854.873784788016	87
854.892717208438	58
854.911649839006	95
854.930582679383	101
854.949515729737	176
854.96844899007	305
854.98738246038	406
855.006316140499	503
855.025250030764	580
855.044184130839	632
855.06311844106	619
855.08205296109	524
855.100987691098	463
855.119922631084	366
855.138857780879	282
855.15779314082	261
855.176728710571	218
855.195664490468	211
855.214600480175	194
855.233536679859	178
855.252473089353	180
855.271409708992	150
855.29034653861	149
855.309283578038	143
855.328220827443	133
855.347158286994	110
855.366095956355	159
855.385033835526	159
855.403971924842	126
855.422910224137	130
855.441848733241	127
855.460787452324	128
855.479726381552	123
855.498665520591	124
855.517604869607	153
855.536544428433	104
855.555484197405	68
855.574424176187	83
855.593364365115	87
855.612304763853	77
855.631245372569	58
855.650186191263	73
855.669127219766	77
855.688068458417	54
855.707009906877	62
855.725951565483	69
855.744893433899	57
855.763835512293	34
855.782777800666	30
855.801720298848	48
855.820663007176	70
855.839605925483	42
855.8585490536	63
855.877492391695	57
855.896435939768	62
855.915379697819	76
855.934323665848	97
855.953267843688	99
855.972212231673	130
855.991156829469	175
856.010101637243	214
856.029046654995	214
856.047991882726	270
856.066937320435	280
856.085882968122	290
856.104828825619	231
856.123774893094	220
856.142721170717	165
856.161667658149	163
856.180614355559	160
856.19956126278	151
856.218508380147	123
856.237455707324	118
856.256403244648	123
856.275350991782	129
856.294298948894	134
856.313247115816	106
856.332195492886	124
856.351144079933	130
856.370092876791	130
856.389041883796	132
856.407991100611	122
856.426940527404	98
856.445890164175	108
856.464840010926	115
856.483790067486	86
856.502740334193	89
856.52169081071	76
856.540641497206	117
856.559592393681	100
856.578543500134	106
856.597494816565	79
856.616446342976	53
856.635398079196	54
856.654350025564	69
856.673302181741	54
856.692254547898	39
856.711207124033	54
856.730159910146	64
856.74911290607	48
856.768066112141	58
856.787019528022	55
856.805973153882	69
856.82492698989	50
856.843881035707	43
856.862835291335	55
856.881789757109	59
856.900744432863	30
856.919699318427	70
856.93865441397	52
856.957609719491	71
856.976565234992	72
856.995520960471	80
857.014476895929	81
857.033433041197	107
857.052389396613	123
857.071345961839	102
857.090302737044	89
857.109259722227	92
857.12821691739	95
857.147174322532	115
857.166131937483	97
857.185089762414	101
857.204047797493	113
857.223006042381	107
857.241964497249	115
857.260923162096	133
857.279882036753	111
857.298841121558	115
857.317800416173	113
857.336759920935	103
857.355719635508	101
857.37467956006	122
857.393639694592	123
857.412600038933	109
857.431560593423	150
857.450521357722	178
857.46948233217	151
857.488443516428	132
857.507404910665	91
857.526366514881	109
857.545328328908	98
857.564290353083	115
[truncated: 104,813 more rows]
