# Supplementary material for: Identifying Archaeological Bone via Non-Destructive ZooMS and the Materiality of Symbolic Expression: Examples from Iroquoian Bone Points
Source: Sci Rep. 2019 Jul 30;9:11027. doi: 10.1038/s41598-019-47299-x (PMC6667708; doi:10.1038/s41598-019-47299-x)
Supplement: Supplementary file 2 — Supplementary Datafiles [file 41598_2019_47299_MOESM2_ESM.zip › McGrath et al Supplementary Datafiles/Data set S2_ForcedBagSpectra/DR-491s_FORCED_1.txt]

820.05655089631	54
820.075091694953	39
820.093632703494	70
820.112173921933	62
820.13071535027	52
820.149256988658	88
820.167798836793	94
820.186340894826	66
820.204883163062	84
820.223425640891	73
820.241968328924	80
820.260511226703	104
820.279054334381	141
820.29759765211	94
820.316141179737	116
820.334684917262	123
820.353228864838	147
820.371773022161	137
820.390317389382	125
820.408861966654	147
820.427406753977	173
820.445951750894	161
820.464496958014	191
820.483042375033	151
820.501588001798	164
820.520133838615	141
820.538679885329	99
820.557226141943	81
820.575772608607	97
820.594319285171	125
820.61286617148	84
820.631413267841	82
820.649960574252	79
820.668508090411	64
820.687055816467	81
820.705603752575	82
820.724151898582	57
820.742700254487	56
820.761248820444	59
820.779797596147	52
820.798346581749	79
820.816895777402	69
820.835445182954	66
820.853994798405	56
820.872544623907	42
820.891094659308	52
820.909644904455	70
820.928195359654	40
820.946746024751	49
820.965296899748	52
820.983847984795	52
821.002399279589	34
821.020950784435	45
821.03950249918	43
821.058054423823	49
821.076606558366	41
821.09515890296	60
821.113711457452	56
821.132264221692	84
821.150817195983	52
821.169370380325	75
821.187923774414	56
821.206477378402	70
821.225031192442	104
821.24358521638	109
821.262139450218	120
821.280693894107	107
821.299248547743	72
821.317803411431	98
821.336358485017	144
821.35491376835	162
821.373469261888	137
821.392024965172	198
821.410580878355	219
821.429137001589	185
821.447693334876	170
821.466249877757	171
821.484806630842	140
821.503363593673	125
821.521920766556	133
821.540478149339	142
821.559035742021	142
821.577593544602	146
821.596151557082	109
821.614709779614	95
821.633268211893	78
821.651826854224	103
821.670385706606	63
821.688944768583	67
821.707504040765	61
821.726063522845	66
821.744623214673	77
821.763183116552	77
821.781743228483	44
821.800303550161	43
821.818864081739	52
821.837424823368	50
821.855985774897	64
821.874546936325	77
821.893108307653	57
821.911669889033	51
821.930231680159	51
821.948793681338	41
821.967355892416	61
821.985918313394	54
822.004480944424	50
822.0230437852	55
822.041606836029	42
822.060170096757	46
822.078733567385	55
822.097297247912	65
822.11586113834	50
822.134425238819	34
822.152989549045	83
822.171554069476	108
822.190118799654	69
822.208683739732	78
822.227248889861	89
822.245814249738	91
822.264379819668	101
822.282945599496	100
822.301511589225	117
822.320077788853	126
822.338644198534	93
822.357210818114	120
822.375777647594	159
822.394344686974	172
822.412911936253	180
822.431479395432	164
822.450047064664	184
822.468614943795	144
822.487183032826	149
822.505751331757	123
822.524319840741	87
822.542888559471	103
822.561457488254	87
822.580026626937	102
822.59859597552	72
822.617165534003	70
822.635735302538	80
822.65430528082	101
822.672875469155	84
822.69144586739	67
822.710016475677	95
822.728587293712	71
822.747158321647	75
822.765729559634	79
822.784301007521	40
822.802872665308	30
822.821444532996	36
822.840016610583	53
822.858588898223	83
822.877161395763	74
822.895734103202	51
822.914307020542	47
822.932880147935	50
822.951453485075	52
822.970027032268	82
822.988600789361	73
823.007174756201	57
823.025748933247	53
823.04432332004	48
823.062897916886	71
823.081472723632	77
823.100047740279	63
823.118622966673	39
823.137198403272	78
823.155774049771	77
823.174349906018	55
823.192925972318	69
823.211502248519	93
823.230078734619	88
823.248655430772	77
823.267232336673	80
823.285809452627	89
823.304386778481	119
823.322964314235	119
823.34154205989	153
823.360120015598	143
823.378698181206	144
823.397276556561	181
823.41585514197	168
823.434433937432	187
823.453012942641	201
823.471592157751	168
823.490171582914	189
823.508751217977	174
823.527331062941	185
823.545911117957	167
823.564491382722	136
823.583071857387	125
823.601652542258	107
823.620233436876	70
823.638814541243	107
823.657395855815	89
823.675977380288	60
823.694559114508	68
823.713141058782	71
823.731723212956	72
823.750305577031	70
823.768888151159	56
823.787470935188	65
823.806053928964	36
823.824637132794	32
823.843220546677	48
823.861804170308	63
823.88038800384	46
823.898972047425	50
823.917556300911	68
823.936140764297	47
823.954725437584	48
823.973310320771	45
823.991895414012	61
824.010480717154	53
824.029066230196	44
824.04765195314	50
824.066237886136	79
824.084824028881	54
824.103410381679	63
824.121996944378	97
824.140583716825	50
824.159170699478	70
824.177757891879	103
824.196345294181	109
824.214932906537	80
824.233520728946	81
824.25210876095	73
824.270697003161	100
824.28928545512	107
824.307874117133	124
824.326462989046	120
824.345052070861	155
824.363641362576	177
824.382230864192	161
824.400820575862	162
824.41941049728	163
824.438000628904	168
824.456590970277	172
824.475181521551	155
824.493772282725	136
824.512363253954	128
824.530954435083	148
824.549545826114	161
824.568137427045	120
824.58672923803	126
824.605321258764	111
824.623913489551	110
824.64250593024	112
824.661098580829	88
824.67969144132	60
824.698284511865	53
824.716877792157	63
824.735471282504	71
824.754064982752	68
824.772658892901	64
824.791253013104	65
824.809847343055	81
824.828441883061	43
824.847036632967	45
824.865631592775	38
824.884226762484	64
824.902822142094	57
824.921417731758	57
824.940013531324	52
824.95860954079	64
824.977205760158	71
824.995802189428	96
825.014398828751	114
825.032995677976	177
825.051592736949	208
825.070190005976	179
825.088787485057	202
825.107385173887	217
825.125983072771	198
825.144581181557	168
825.163179500091	150
825.181778028679	141
825.200376767322	125
825.218975715713	128
825.237574874158	117
825.256174242505	135
825.274773820753	136
825.293373608903	134
825.311973607107	115
825.330573815059	125
825.349174233066	119
825.367774860975	158
825.386375698784	175
825.404976746496	185
825.423578004262	181
825.442179471929	184
825.460781149345	181
825.479383036816	184
825.497985134341	155
825.516587441614	153
825.535189958789	124
825.553792686019	150
825.57239562315	120
825.590998770183	95
825.609602127271	128
825.628205694107	84
825.646809470845	109
825.66541345779	76
825.684017654332	80
825.702622060927	88
825.721226677578	45
825.739831503977	48
825.758436540431	76
825.777041786786	74
825.795647243044	93
825.814252909203	50
825.832858785416	57
825.851464871379	50
825.870071167397	50
825.888677673316	68
825.907284389136	42
825.925891315012	48
825.944498450637	75
825.963105796316	78
825.981713351897	48
826.000321117381	61
826.018929092765	85
826.037537278052	81
826.056145673394	91
826.074754278637	102
826.093363093783	98
826.11197211883	95
826.13058135378	111
826.149190798784	104
826.16780045369	68
826.186410318345	106
826.205020393056	81
826.223630677821	110
826.242241172335	103
826.260851876904	103
826.279462791375	94
826.298073915749	117
826.316685249871	104
826.335296794201	129
826.353908548433	132
826.372520512415	158
826.391132686452	138
826.40974507039	152
826.428357664231	176
826.446970467974	124
826.465583481772	126
826.484196705472	157
826.502810139074	146
826.521423782579	156
826.540037635986	131
826.558651699447	103
826.577265972659	133
826.595880455925	113
826.614495149093	118
826.633110052164	110
826.651725165137	97
826.670340488165	75
826.688956021096	66
826.707571763929	83
826.726187716664	73
826.744803879301	78
826.763420251841	48
826.782036834436	56
826.800653626933	49
826.819270629333	67
826.837887841635	60
826.856505263992	80
826.875122896099	66
826.893740738261	80
826.912358790326	52
826.93097705214	64
826.949595524163	80
826.968214206088	74
826.986833097762	65
827.005452199492	75
827.024071511124	58
827.042691032659	60
827.061310764096	85
827.079930705589	74
827.098550856831	81
827.117171218129	60
827.135791789482	65
827.154412570432	76
827.173033561591	88
827.191654762652	82
827.210276173615	56
827.228897794328	91
827.24751962525	83
827.266141665922	95
827.284763916496	93
827.303386377126	100
827.322009047658	95
827.340631928093	104
827.359255018431	136
827.377878318824	165
827.396501828967	191
827.415125549166	243
827.433749479267	243
827.452373619271	243
827.470997969178	234
827.489622529141	231
827.508247298854	203
827.526872278622	216
827.545497468293	228
827.564122867867	197
827.582748477497	178
827.601374297029	147
827.620000326311	129
827.638626565649	95
827.65725301489	112
827.675879674034	101
827.694506543234	106
827.713133622337	90
827.731760911189	81
827.750388410098	102
827.769016119062	71
827.787644037777	74
827.806272166394	67
827.824900505067	76
827.843529053643	52
827.862157812122	72
827.880786780657	43
827.899415958943	41
827.918045347131	37
827.936674945375	44
827.955304753522	60
827.973934771572	44
827.992564999679	57
828.011195437535	61
828.029826085448	64
828.048456943263	69
828.067088010982	54
828.085719288604	86
828.104350776282	92
828.122982473863	82
828.141614381194	74
828.160246498581	56
828.178878825872	85
828.197511363065	87
828.216144110315	97
828.234777067468	94
828.253410234372	82
828.272043611484	94
828.290677198347	102
828.309310995113	125
828.327945001935	124
828.346579218661	116
828.365213645137	137
828.383848281822	181
828.402483128257	185
828.421118184596	219
828.439753450991	212
828.45838892729	234
828.477024613491	223
828.495660509597	209
828.514296615758	194
828.53293293167	142
828.551569457638	113
828.57020619351	132
828.588843139285	145
828.607480294964	132
828.626117660699	88
828.644755236184	94
828.663393021726	115
828.682031017171	96
828.70066922252	69
828.719307637925	51
828.737946263234	57
828.756585098294	53
828.77522414341	57
828.793863398429	77
828.812502863352	45
828.831142538332	59
828.849782423215	50
828.868422517848	28
828.887062822539	43
828.905703337286	37
828.924344061783	32
828.942984996184	43
828.961626140642	54
828.980267495004	61
828.998909059269	46
829.017550833438	46
829.036192817663	55
829.05483501164	56
829.073477415672	45
829.092120029609	51
829.11076285345	47
829.129405887347	62
829.148049130995	49
829.166692584699	75
829.185336248308	73
829.20398012182	92
829.222624205236	54
829.241268498709	72
829.259913001932	76
829.278557715213	113
829.297202638397	134
829.315847771485	114
829.334493114477	127
829.353138667526	111
829.371784430479	130
829.390430403183	182
829.409076585943	241
829.427722978761	300
829.44636958133	277
829.465016393955	273
829.483663416485	279
829.502310648765	333
829.520958091102	282
829.539605743497	270
829.558253605642	279
829.576901677844	314
829.595549959951	214
829.614198451808	148
829.632847153876	148
829.651496065694	150
829.67014518757	153
829.68879451935	137
829.707444061034	120
829.726093812468	110
829.744743774113	99
829.763393945663	99
829.782044326963	74
829.80069491832	46
829.819345719582	58
829.837996730748	66
829.856647951817	63
829.875299382945	63
829.893951023823	55
829.912602874759	57
829.931254935752	44
829.949907206495	49
829.968559687144	38
829.987212377849	69
830.005865278459	44
830.024518388973	53
830.043171709392	46
830.061825239868	57
830.080478980095	58
830.099132930379	66
830.117787090568	55
830.136441460508	61
830.155096040658	52
830.173750830713	58
830.192405830519	78
830.211061040383	91
830.229716460151	85
830.248372089823	97
830.2670279294	107
830.285683979034	106
830.30434023842	122
830.322996707863	98
830.341653387211	123
830.360310276463	192
830.378967375773	199
830.397624684987	230
830.416282203953	221
830.434939932976	239
830.453597872057	237
830.472256020736	214
830.490914379626	199
830.50957294842	234
830.528231726966	260
830.546890715723	216
830.565549914231	135
830.584209322644	143
830.602868941115	103
830.62152876949	124
830.640188807617	104
830.658849055955	103
830.677509514044	78
830.696170182037	117
830.714831060089	91
830.733492148045	81
830.752153445906	68
830.770814953672	60
830.789476671496	89
830.808138599071	102
830.826800736704	75
830.845463084242	66
830.864125641685	53
830.882788409032	76
830.901451386437	71
830.920114573748	66
830.938777970809	72
830.957441577929	53
830.976105395107	69
830.994769421883	67
831.01343365887	64
831.032098105763	50
831.05076276256	40
831.069427629262	45
831.088092705869	37
831.10675799238	40
831.125423488951	51
831.144089195425	36
831.162755111805	42
831.18142123809	46
831.200087574433	42
831.218754120528	99
831.237420876681	106
831.256087842739	122
831.274755018548	133
831.293422404569	129
831.312090000495	139
831.330757806173	116
831.34942582191	137
831.368094047551	162
831.386762483097	195
831.405431128548	214
831.424099984058	221
831.44276904932	226
831.46143832464	221
831.480107809865	281
831.498777504995	214
831.517447410184	186
831.536117525278	170
831.554787850123	226
831.573458385027	165
831.592129129836	177
831.610800084551	184
831.629471249324	146
831.648142624002	107
831.666814208432	65
831.685486003074	77
831.704158007468	84
831.722830221767	70
831.741502646125	82
831.760175280388	73
831.778848124556	62
831.797521178629	55
831.816194442608	64
831.834867916646	69
831.853541600435	95
831.872215494283	69
831.890889598037	56
831.909563911696	82
831.928238435414	69
831.946913168883	55
831.965588112412	65
831.984263265845	59
832.002938629184	59
832.021614202429	78
832.040289985733	40
832.058965978788	57
832.077642181902	62
832.096318594922	73
832.114995217847	59
832.133672050678	61
832.152349093568	84
832.171026346363	96
832.189703808911	70
832.20838148167	89
832.227059364182	110
832.245737456599	67
832.264415759075	87
832.283094271457	105
832.301772993745	94
832.320451925938	134
832.339131068036	132
832.357810420194	137
832.376489982104	164
832.395169754227	182
832.413849735948	174
832.432529927881	158
832.451210329567	197
832.469890941159	187
832.48857176281	210
832.50725279452	193
832.525934035828	193
832.54461548735	170
832.563297148777	133
832.581979019956	107
832.600661101195	104
832.619343392339	137
832.638025893389	100
832.656708604499	101
832.67539152536	138
832.694074656281	132
832.712757997108	116
832.731441547841	106
832.750125308633	121
832.768809279177	105
832.787493459781	149
832.806177850291	103
832.824862450552	116
832.843547261027	98
832.862232281255	125
832.880917511388	105
832.899602951581	87
832.918288601679	97
832.936974461684	95
832.955660531748	52
832.974346811564	73
832.993033301287	91
833.011720001222	65
833.03040691091	69
833.049094030504	70
833.067781360004	64
833.086468899564	72
833.105156648876	87
833.123844608247	106
833.142532777679	57
833.161221156709	70
833.179909745952	83
833.198598545102	99
833.217287554004	104
833.235976772966	99
833.254666201987	91
833.273355840761	98
833.292045689595	90
833.310735748181	116
833.329426016828	110
833.34811649538	117
833.366807183992	148
833.385498082357	149
833.404189190628	179
833.422880508958	159
833.441572037195	197
833.460263775339	176
833.478955723542	159
833.497647881498	192
833.516340249513	208
833.535032827435	204
833.553725615263	197
833.572418612998	147
833.591111820793	148
833.60980523834	131
833.628498865947	118
833.647192703461	116
833.665886750881	96
833.684581008207	85
833.703275475593	73
833.721970152886	73
833.740665039932	101
833.759360137037	89
833.778055444203	54
833.796750961121	63
833.8154466881	54
833.834142624985	72
833.852838771622	63
833.87153512832	73
833.890231695079	73
833.90892847159	45
833.927625458161	60
833.946322654639	63
833.965020061023	65
833.983717677314	93
834.002415503665	98
834.021113539769	72
834.039811785933	53
834.058510242004	72
834.077208907827	72
834.095907783865	67
834.114606869809	72
834.133306165507	75
834.152005671264	83
834.170705386929	82
834.1894053125	82
834.208105447977	95
834.226805793515	109
834.245506348806	95
834.264207114158	106
834.28290808957	139
834.301609274735	91
834.320310669806	101
834.339012274938	93
834.357714089824	128
834.376416114923	147
834.395118349776	164
834.413820794535	157
834.432523449355	200
834.451226314081	188
834.469929388561	189
834.488632673101	131
834.507336167702	148
834.526039872056	138
834.544743786471	139
834.563447910793	129
834.582152245021	92
834.600856789003	84
834.619561543199	85
834.638266507302	99
834.656971681158	94
834.675677065075	82
834.694382658899	79
834.71308846263	80
834.731794476421	70
834.75050070012	69
834.769207133572	67
834.787913777084	61
834.806620630504	51
834.82532769383	47
834.844034967218	59
834.862742450512	53
834.88145014356	48
834.900158046823	59
834.918866159839	40
834.937574482762	63
834.956283015745	46
834.974991758636	34
834.993700711281	59
835.012409873986	48
835.031119246752	77
835.049828829272	58
835.068538621852	59
835.08724862434	49
835.105958836735	50
835.124669259037	68
835.1433798914	65
835.162090733517	56
835.180801785694	71
835.19951304778	75
835.218224519618	92
835.236936201671	74
835.255648093632	77
835.274360195346	88
835.293072507121	92
835.311785028804	140
835.330497760394	163
835.349210701891	153
835.367923853449	182
835.386637214761	192
835.405350786134	220
835.424064567569	262
835.442778558757	256
835.461492759852	209
835.480207171009	202
835.498921792073	175
835.517636623044	151
835.536351663923	166
835.555066914864	136
835.573782375558	122
835.592498046313	161
835.611213926976	133
835.629930017392	116
835.648646318024	99
835.667362828409	83
835.686079548702	89
835.704796479056	87
835.723513619472	58
835.742230969488	92
835.760948529718	64
835.779666299857	64
835.798384279749	55
835.817102469703	78
835.835820869564	57
835.854539479333	59
835.873258299164	68
835.891977328748	63
835.910696568394	40
835.929416017947	67
835.948135677408	85
835.966855546778	69
835.985575626208	48
836.004295915546	53
836.023016414639	45
836.041737123792	36
836.060458043008	52
836.079179171977	46
836.097900510854	58
836.116622059793	77
836.13534381864	54
836.154065787394	96
836.17278796621	77
836.19151035478	65
836.210232953412	79
836.228955761952	67
836.247678780245	75
836.266402008755	117
836.285125447018	134
836.303849095189	164
836.322572953422	239
836.341297021563	294
836.360021299766	341
836.378745787723	458
836.397470485588	593
836.416195393515	667
836.434920511196	661
836.453645839092	677
836.472371376743	628
836.491097124302	549
836.509823081922	480
836.528549249451	382
836.547275626734	343
836.566002214079	336
836.584729011486	261
836.603456018647	221
836.62218323587	213
836.640910663001	196
836.659638299887	171
836.678366146988	123
836.697094203843	124
836.715822470607	101
836.734550947433	81
836.753279634167	74
836.772008530809	78
836.790737637359	81
836.809466953972	61
836.828196480338	55
836.846926216767	59
836.865656163105	66
836.88438631935	87
836.903116685657	54
836.921847261719	56
836.940578047689	47
836.959309043876	60
836.978040249817	38
836.996771665666	40
837.015503291423	40
837.034235127243	57
837.052967172817	55
837.071699428453	44
837.090431894152	67
837.109164569605	62
837.127897454967	93
837.146630550391	68
837.165363855723	72
837.184097370964	92
837.202831096113	87
837.221565031325	75
837.240299176291	72
837.259033531319	104
837.277768096256	137
837.296502871102	117
837.315237855856	137
837.333973050672	136
837.352708455243	202
837.371444069877	217
837.390179894419	318
837.40891592887	307
837.427652173383	357
837.446388627805	425
837.465125291981	431
837.48386216622	399
837.502599250368	346
837.521336544424	308
837.540074048543	273
837.55881176257	198
837.577549686353	218
837.596287820197	172
837.615026164105	149
837.633764717613	146
837.652503481338	171
837.671242454972	120
837.689981638514	101
837.708721031965	101
837.727460635325	101
837.746200448593	84
837.764940471925	55
837.783680705165	64
837.802421148314	59
837.821161801372	58
837.839902664492	61
837.858643737367	44
837.877385020306	58
837.896126513153	67
837.914868215755	87
837.933610128573	71
837.952352251147	69
837.971094583784	35
837.989837126329	31
838.008579878783	41
838.027322840993	39
838.046066013419	51
838.064809395754	49
838.083552987844	54
838.102296789997	61
838.12104080206	67
838.139785024185	49
838.158529456065	50
838.177274097854	75
838.196018949706	55
838.214764011467	77
838.233509283137	97
838.252254764871	73
838.271000456359	70
838.289746357911	95
838.308492469371	128
838.327238790587	105
838.34598532202	92
838.364732063207	129
838.383479014304	168
838.402226175465	163
838.420973546534	185
838.439721127512	229
838.458468918554	219
838.477216919351	213
838.495965130211	192
838.514713550981	184
838.533462181659	128
838.552211022247	112
838.570960072744	140
838.589709333304	134
838.60845880362	112
838.627208483999	105
838.645958374441	136
838.664708474485	129
838.683458784745	83
838.702209304916	71
838.720960034841	60
838.73971097483	67
838.758462124882	55
838.77721348469	77
838.795965054407	49
838.814716834187	72
838.833468823877	55
838.852221023476	62
838.870973433139	72
838.889726052557	54
838.908478881884	46
838.927231921275	49
838.945985170576	42
838.964738629786	42
838.98349229906	52
839.002246178088	59
839.021000267181	77
839.039754566183	97
839.058509075095	88
839.077263793916	101
839.096018722801	128
839.114773861441	109
839.133529210145	101
839.152284768758	143
839.171040537281	125
839.189796515714	112
839.208552704211	95
839.227309102617	92
839.246065710778	77
839.264822529004	93
839.283579557293	119
839.302336795337	153
839.321094243446	156
839.339851901464	156
839.358609769238	120
839.377367847075	155
839.396126134977	162
839.414884632634	163
839.433643340355	176
839.452402257985	180
839.471161385372	157
839.489920722976	135
839.508680270336	132
839.52744002776	158
839.546199995094	125
839.564960172338	122
839.583720559337	120
839.602481156554	146
839.621241963527	85
839.640002980565	98
839.658764207512	93
839.677525644369	102
839.696287291136	92
839.715049147812	85
839.733811214553	73
839.75257349105	70
839.771335977611	50
839.790098674236	54
839.808861580616	60
839.827624696907	40
839.846388023262	72
839.865151559372	61
839.883915305701	65
839.902679261786	47
839.921443427781	39
839.94020780384	56
839.958972389809	70
839.977737185688	71
839.996502191323	51
840.015267407177	44
840.034032832786	64
840.05279846846	85
840.071564314044	79
840.090330369538	57
840.109096634788	98
840.127863110256	95
840.146629795635	71
840.16539669077	66
840.184163795969	91
840.202931111078	103
840.221698636097	70
840.240466371181	94
840.259234316175	107
840.278002470925	96
840.29677083574	85
840.315539410465	119
840.3343081951	108
840.353077189799	138
840.371846394409	152
840.390615808775	159
840.409385433206	177
840.428155267701	190
840.446925311952	190
840.465695566268	226
840.484466030494	200
840.503236704476	156
840.522007588523	158
840.540778682635	218
840.559549986502	195
840.578321500435	186
840.597093224278	147
840.615865157876	132
840.634637301694	134
840.653409655268	110
840.672182218907	82
840.690954992457	87
840.709727975916	80
840.728501169132	66
840.747274572567	67
840.766048185759	90
840.784822009015	64
840.803596042182	64
840.822370285259	61
840.841144738247	68
840.859919401145	49
840.878694274108	60
840.897469356982	45
840.916244649612	59
840.935020152462	64
840.953795865067	85
840.972571787584	106
840.991347920165	94
841.010124262657	83
841.02890081506	132
841.047677577373	170
841.066454549751	196
841.085231731886	162
841.104009123932	174
841.122786726196	166
841.141564538063	166
841.16034256015	129
841.179120791992	152
841.197899233746	110
841.216677885565	95
841.235456747448	109
841.254235818934	118
841.273015100639	128
841.291794592256	120
841.310574293628	114
841.329354205066	110
841.348134326415	144
841.366914657675	163
841.385695199	142
841.404475950081	178
841.423256911228	153
841.442038082285	200
841.460819463254	218
841.479601054133	230
841.498382855078	200
841.517164865933	185
841.535947086546	164
841.554729517223	149
841.573512157966	148
841.592295008466	158
841.611078069031	161
841.629861339507	149
841.64864481974	133
841.667428510038	120
841.686212410401	90
841.704996520521	85
841.723780840707	70
841.742565370804	80
841.761350110657	73
841.780135060731	99
841.798920220561	65
841.817705590456	41
841.836491170109	67
841.855276959981	52
841.87406295961	64
841.89284916915	69
841.911635588602	82
841.930422218119	73
841.949209057547	42
841.967996106887	51
841.986783366137	63
842.005570835299	78
842.024358514527	87
842.043146403666	80
842.061934502561	125
842.080722811677	123
842.09951133055	103
842.118300059334	102
842.137088998184	80
842.155878146945	103
842.174667505463	111
842.193457074201	115
842.212246852696	114
842.231036841102	102
842.249827039575	109
842.268617447958	107
842.287408066254	115
842.306198894615	114
842.324989932733	140
842.343781180762	115
842.362572638857	114
842.381364307019	134
842.400156184782	186
842.418948272767	224
842.437740570508	228
842.456533078315	263
842.475325796034	234
842.494118723664	239
842.512911861205	224
842.531705208659	219
842.550498766178	155
842.569292533609	136
842.588086510951	157
842.606880698205	131
842.625675095371	112
842.644469702603	128
842.663264519746	126
842.682059546647	111
842.700854783613	76
842.719650230646	70
842.738445887436	91
842.757241754138	95
842.776037830905	104
842.794834117585	75
842.813630614176	53
842.832427320834	49
842.851224237248	88
842.870021363729	87
842.888818700122	102
842.907616246426	60
842.926414002643	54
842.94521196877	51
842.964010144965	41
842.982808530916	47
843.001607126934	48
843.020405933019	54
843.039204948706	66
843.058004174614	58
843.076803610433	57
843.095603256011	71
843.114403111809	72
843.133203177364	92
843.152003452832	65
843.170803938365	59
843.189604633811	52
843.208405539014	63
843.227206654284	45
843.24600797962	45
843.264809514714	77
843.283611259874	89
843.302413214946	86
843.321215379776	123
843.340017754826	99
843.358820339635	106
843.377623134355	126
843.396426139141	140
843.41522935384	111
843.434032778451	193
843.452836412974	234
843.471640257564	276
843.490444311911	247
843.509248576325	203
843.528053050651	167
843.546857734889	188
843.56566262904	145
843.584467733257	141
843.603273047231	121
843.622078571427	146
843.640884305381	104
843.659690249247	101
843.678496403024	94
843.697302766869	129
843.716109340626	117
843.734916124141	101
843.753723117877	68
843.772530321371	72
843.791337734777	73
843.81014535825	52
843.828953191635	59
843.847761234933	79
843.866569488143	77
843.885377951419	73
843.904186624454	83
843.922995507555	39
843.941804600569	40
843.960613903496	58
843.979423416334	75
843.99823313924	68
844.017043071903	78
844.035853214634	71
844.054663567431	74
844.073474129832	73
844.092284902455	79
844.111095884989	99
844.129907077282	64
844.148718479642	53
844.167530091915	60
844.186341914099	72
844.205153946351	94
844.223966188516	76
844.242778640438	58
844.261591302428	87
844.280404174485	97
844.2992172563	78
844.318030548027	106
844.336844049822	133
844.355657761529	141
844.374471683149	156
844.393285814836	160
844.412100156126	168
844.430914707639	182
844.449729469064	192
844.468544440402	158
844.487359621652	209
844.50617501297	166
844.524990614046	139
844.543806425189	103
844.562622446245	141
844.581438677213	119
844.600255118095	111
844.619071769044	124
844.63788862975	102
844.656705700525	116
844.675522981212	79
844.694340471812	63
844.713158172325	82
844.731976082905	73
844.750794203398	77
844.76961253365	65
844.788431073969	48
844.807249824355	57
844.8260687845	60
844.844887954712	62
844.863707334837	66
844.88252692472	43
844.901346724826	61
844.92016673469	59
844.938986954466	64
844.957807384311	47
844.976628024068	78
844.995448873739	62
845.014269933322	77
845.033091202973	100
845.051912682383	93
845.07073437186	87
845.08955627125	78
845.108378380553	95
845.12720069977	157
845.146023229054	102
845.164845968096	96
845.183668917206	113
845.20249207623	121
845.221315445166	117
845.240139024171	115
845.258962812933	116
845.277786811764	133
845.296611020507	113
845.315435439165	115
845.334260067734	120
845.353084906372	145
845.371909954769	153
845.390735213233	140
845.409560681611	152
845.428386359902	209
845.447212248106	237
845.466038346378	209
845.484864654563	207
845.503691172662	248
845.522517900674	198
845.541344838599	205
845.560171986592	164
845.578999344344	180
845.597826912164	159
845.616654689897	149
845.635482677544	142
845.654310875104	142
845.673139282732	109
845.691967900119	110
845.710796727729	105
845.729625765097	86
845.748455012379	90
845.767284469574	90
845.786114136837	84
845.804944013859	72
845.823774101104	54
845.842604398108	77
845.861434905025	59
845.880265622011	87
845.899096548755	66
845.917927685568	90
845.936759032294	76
845.955590589088	87
845.974422355641	92
845.993254332108	85
846.012086518643	83
846.030918915092	76
846.049751521454	57
846.068584337885	93
846.087417364074	95
846.106250600332	100
846.125084046504	78
846.143917702434	82
846.162751568588	77
846.1815856445	94
846.200419930326	109
846.219254426221	93
846.238089132184	92
846.256924047751	136
846.275759173542	108
846.294594509092	104
846.31343005471	95
846.332265810242	102
846.351101775687	105
846.369937951047	118
846.38877433632	156
846.407610931662	134
846.426447736918	102
846.445284751932	172
846.46412197717	180
846.482959412168	174
846.501797057079	150
846.520634912058	137
846.539472976952	173
846.55831125176	154
846.577149736481	154
846.595988431271	120
846.61482733582	102
846.633666450438	96
846.652505774971	78
846.671345309262	75
846.690185053776	65
846.70902500805	77
846.727865172393	87
846.74670554665	71
846.76554613082	68
846.784386924905	81
846.803227928904	64
846.822069142972	52
846.840910566799	63
846.859752200694	50
846.878594044504	47
846.897436098228	47
846.916278362021	40
846.935120835728	54
846.953963519194	47
846.97280641273	63
846.991649516334	61
847.010492829543	76
847.029336352976	70
847.048180086322	44
847.067024029583	60
847.085868182759	49
847.104712545848	63
847.123557118851	61
847.142401901924	76
847.161246894911	90
847.180092097658	51
847.198937510628	66
847.217783133358	57
847.236628966002	73
847.255475008715	87
847.274321261343	80
847.293167723885	98
847.312014396341	132
847.330861278866	137
847.349708371306	121
847.368555673505	147
847.387403185774	150
847.406250907957	191
847.425098840054	225
847.443946982221	246
847.462795334302	324
847.481643896142	273
847.500492668207	299
847.519341650031	272
847.53819084177	271
847.557040243579	244
847.575889855301	220
847.594739676783	119
847.613589708335	165
847.632439949956	129
847.651290401337	119
847.670141062787	113
847.688991934152	76
847.707843015277	61
847.726694306625	80
847.745545807734	75
847.764397518757	80
847.78324943985	62
847.802101570857	63
847.820953911779	58
847.839806462615	73
847.858659223521	46
847.877512194187	48
847.896365374923	47
847.915218765728	61
847.934072366137	40
847.952926176772	52
847.971780197321	40
847.99063442763	42
848.009488868009	46
848.028343518302	58
848.04719837851	51
848.066053448788	55
848.084908728826	63
848.103764218933	67
848.122619918955	56
848.141475828892	48
848.160331948744	88
848.179188278666	49
848.198044818502	54
848.216901568254	67
848.235758527765	55
848.254615697501	70
848.273473077152	83
848.292330666563	96
848.311188466044	76
848.33004647544	104
848.348904694595	111
848.367763123976	165
848.386621763271	171
848.405480612327	140
848.424339671452	188
848.443198940493	195
848.462058419449	188
848.480918108474	210
848.499778007259	174
848.518638116115	160
848.537498434886	173
848.556358963571	129
848.575219702172	135
848.594080650843	137
848.612941809429	115
848.631803177775	105
848.650664756191	88
848.669526544677	111
848.688388542923	103
848.707250751085	110
848.726113169316	83
848.744975797463	70
848.763838635525	56
848.782701683658	73
848.80156494155	59
848.820428409358	45
848.839292087235	39
848.858155975028	64
848.877020072737	40
848.895884380515	57
848.914748898054	37
848.933613625663	46
848.952478563188	49
848.971343710627	52
848.990209067982	48
849.009074635408	53
849.027940412593	36
849.046806399849	38
849.065672597021	39
849.084539004108	45
849.10340562111	58
849.122272448182	67
849.14113948517	76
849.160006732074	83
849.178874188892	79
849.197741855627	73
849.216609732276	62
849.235477818997	77
849.254346115632	82
849.273214622183	114
849.29208333865	110
849.310952265187	121
849.329821401484	130
849.348690747698	129
849.367560304136	131
849.38643007018	125
849.40530004645	128
849.424170232481	195
849.443040628427	184
849.461911234443	228
849.48078205053	205
849.499653076223	183
849.518524312141	148
849.53739575782	153
849.55626741357	129
849.575139279235	142
849.594011354817	94
849.612883640313	101
849.631756135726	114
849.650628841209	89
849.669501756453	97
849.688374881922	87
849.707248217152	85
849.726121762299	105
849.74499551736	73
849.763869482493	61
849.782743657541	67
849.801618042506	67
849.820492637386	57
849.839367442181	44
849.858242457048	30
849.877117681831	32
849.895993116374	51
849.914868761143	34
849.933744615673	49
849.952620680119	45
849.971496954636	28
849.990373439069	38
850.009250133418	59
850.028127037682	64
850.047004152018	58
850.065881476114	53
850.084759010282	61
850.103636754365	73
850.122514708365	47
850.14139287228	78
850.160271246267	79
850.179149830014	87
850.198028623833	71
850.216907627568	46
850.235786841218	60
850.254666264785	71
850.273545898423	75
850.292425741977	83
850.311305795292	103
850.330186058833	112
850.349066532135	141
850.367947215353	126
850.386828108643	130
850.405709211849	160
850.424590524815	165
850.443472048009	190
850.462353780963	209
850.481235723833	182
850.500117876775	164
850.519000239633	168
850.537882812407	143
850.556765595097	151
850.575648587859	149
850.594531790382	107
850.613415202976	96
850.632298825486	106
850.651182657913	100
850.670066700412	89
850.688950952671	81
850.707835414846	63
850.726720087249	67
850.745604969412	56
850.764490061492	54
850.783375363488	64
850.802260875556	53
850.821146597385	48
850.840032529285	52
850.858918671257	37
850.877805022991	39
850.89669158464	67
850.915578356362	53
850.934465338	30
850.953352529554	29
850.972239931024	59
850.991127542567	45
851.01001536387	64
851.028903395246	68
851.047791636537	62
851.066680087746	53
851.085568748871	57
851.104457620067	66
851.123346701025	61
851.142235992055	55
851.161125493001	72
851.180015203864	94
851.198905124799	100
851.217795255495	84
851.236685596263	88
851.255576146947	69
851.274466907548	73
851.293357878066	87
851.312249058501	121
851.331140449007	99
851.35003204943	127
851.36892385977	131
851.387815880026	165
851.406708110199	182
851.425600550445	195
851.444493200607	169
851.46338606053	182
851.48227913068	193
851.501172410593	155
851.520065900422	180
851.538959600323	168
851.55785351014	144
851.576747629719	153
851.595641959526	108
851.614536499094	96
851.63343124858	97
851.652326208137	111
851.671221377611	97
851.690116757002	105
851.709012346309	84
851.727908145689	56
851.746804154831	46
851.765700374045	49
851.784596803176	80
851.803493442223	72
851.822390291188	49
851.841287350225	33
851.860184619023	41
851.879082097894	60
851.897979786837	37
851.916877685542	41
851.935775794164	53
851.954674112858	65
851.973572641469	47
851.992471379843	44
852.011370328443	45
852.030269486805	52
852.049168855085	41
852.068068433437	71
852.086968221706	55
852.105868219892	66
852.124768427995	69
852.143668846171	62
852.162569474109	63
852.181470312119	84
852.200371360046	64
852.21927261789	85
852.238174085652	61
852.257075763486	68
852.275977651082	78
852.294879748751	98
852.313782056336	108
852.332684573839	143
852.351587301415	131
852.370490238753	154
852.389393386163	160
852.40829674349	168
852.427200310735	178
852.446104087897	284
852.465008074976	247
852.483912272129	194
852.502816679198	207
852.521721296185	219
852.540626123089	185
852.559531159911	155
852.578436406805	120
852.597341863617	127
852.61624753019	126
852.635153406992	106
852.654059493556	111
852.672965790038	95
852.691872296592	66
852.710779013064	80
852.729685939297	85
852.748593075759	79
852.767500421983	85
852.786407978125	73
852.80531574434	44
852.824223720472	51
852.843131906677	47
852.862040302489	75
852.880948908529	75
852.899857724487	50
852.918766750206	44
852.937675985999	34
852.956585431865	34
852.975495087338	37
852.994404953039	52
853.013315028658	47
853.032225314195	48
853.051135809649	61
853.070046515021	68
853.08895743031	79
853.107868555673	72
853.126779890953	32
853.145691435996	64
853.164603191267	48
853.1835151563	67
853.202427331251	82
853.221339716276	85
853.240252311218	63
853.259165116078	95
853.278078130856	82
853.296991355707	91
853.31590479032	120
853.334818435007	122
853.353732289612	127
853.372646354134	120
853.391560628574	154
853.410475113088	159
853.429389807364	151
853.448304711713	173
853.46721982598	193
853.486135150165	169
853.505050684424	151
853.523966428445	168
853.542882382539	187
853.561798546551	150
853.580714920482	145
853.59963150433	127
853.618548298252	118
853.637465301936	110
853.656382515694	107
853.675299939369	92
853.694217572963	94
853.713135416475	72
853.732053470061	69
853.750971733564	38
853.769890206985	51
853.788808890325	70
853.807727783583	64
853.826646886914	37
853.845566200008	39
853.864485723176	47
853.883405456261	30
853.902325399265	41
853.921245552187	51
853.940165915183	64
853.959086487941	62
853.978007270774	64
853.996928263679	71
854.015849466348	81
854.034770878935	66
854.053692501595	67
854.072614334018	66
854.091536376515	62
854.110458629086	56
854.12938109142	69
854.148303763672	71
854.167226645998	82
854.186149738241	78
854.205073040404	82
854.223996552484	77
854.242920274483	67
854.261844206556	79
854.280768348548	103
854.299692700457	80
854.318617262286	107
854.337542034032	125
854.356467015852	131
854.375392207436	186
854.394317609093	198
854.413243220669	250
854.432169042163	244
854.451095073731	222
854.470021315062	208
854.488947766468	236
854.507874427791	199
854.526801299034	234
854.545728380194	173
854.564655671429	181
854.583583172427	157
854.602510883499	140
854.621438804645	110
854.640366935399	123
854.659295276382	93
854.678223827284	125
854.697152588104	93
854.716081558688	102
854.735010739346	84
854.753940130078	66
854.772869730573	70
854.791799541142	73
854.81072956163	76
854.829659791881	59
854.848590232362	77
854.867520882606	58
854.886451742769	57
854.905382813006	80
854.924314093162	96
854.943245583237	135
854.96217728323	179
854.981109193298	273
855.000041313129	358
855.018973643034	447
855.037906182858	504
855.056838932601	580
855.075771892419	558
855.094705061999	583
855.113638441654	494
855.132572031228	422
855.151505830721	339
855.170439840133	292
855.189374059619	255
855.208308488869	207
855.227243128193	167
855.246177977436	189
855.265113036598	121
855.284048305679	167
855.302983784835	145
855.321919473909	122
855.340855372747	121
855.359791481659	151
855.378727800646	160
855.397664329397	189
855.416601068222	195
855.435538016966	248
855.454475175474	245
855.473412544056	198
855.492350122713	189
855.511287911134	217
855.530225909629	212
855.549164118043	225
855.568102536221	227
855.587041164629	232
855.605980002801	174
855.624919051048	145
855.643858309213	120
855.662797777298	104
855.681737455302	102
855.700677343226	89
855.719617441224	72
855.738557748985	95
855.757498266822	76
855.776438994578	84
855.795379932253	68
855.814321079847	80
855.833262437516	87
855.852204005105	99
855.871145782613	98
855.89008777004	97
855.909029967386	90
855.927972374652	92
855.946914991993	107
855.965857819253	118
855.984800856432	111
856.003744103531	169
856.022687560705	183
856.041631227643	271
856.060575104655	259
856.079519191588	240
856.098463488439	209
856.11740799521	174
856.136352712056	144
856.155297638666	165
856.174242775351	118
856.193188121956	122
856.21213367848	129
856.231079444923	142
856.250025421442	108
856.268971607725	127
856.287918004083	92
856.306864610516	114
856.325811426557	85
856.344758452829	117
856.363705689021	147
856.382653134977	134
856.401600791007	166
856.420548657114	185
856.439496732984	225
856.458445018774	244
856.477393514639	280
856.496342220424	258
856.515291136128	210
856.534240261753	223
856.553189597452	140
856.572139142916	123
856.591088898455	117
856.610038863914	129
856.628989039292	107
856.647939424746	89
856.666890019964	69
856.685840825102	76
856.704791840471	105
856.723743065604	100
856.742694500657	92
856.76164614563	76
856.780598000678	60
856.79955006549	68
856.818502340378	59
856.837454825342	67
856.856407520069	60
856.875360424717	66
856.89431353944	53
856.913266864083	85
856.932220398646	69
856.951174143129	83
856.970128097532	87
856.98908226201	107
857.008036636409	104
857.026991220571	103
857.045946014965	121
857.064901019124	120
857.083856233202	97
857.102811657356	125
857.121767291431	117
857.140723135425	122
857.159679189339	116
857.178635453329	106
857.197591927084	111
857.216548610914	84
857.235505504664	82
857.254462608179	86
857.273419921925	71
857.292377445436	100
857.311335179022	60
857.330293122529	93
857.349251275956	156
857.368209639303	144
857.38716821257	110
857.406126995913	137
857.425085989021	182
857.444045192204	167
857.463004605308	145
857.481964228488	200
857.500924061432	194
857.519884104453	242
857.538844357393	211
[truncated: 104,813 more rows]
