# Supplementary material for: Identifying Archaeological Bone via Non-Destructive ZooMS and the Materiality of Symbolic Expression: Examples from Iroquoian Bone Points
Source: Sci Rep. 2019 Jul 30;9:11027. doi: 10.1038/s41598-019-47299-x (PMC6667708; doi:10.1038/s41598-019-47299-x)
Supplement: Supplementary file 2 — Supplementary Datafiles [file 41598_2019_47299_MOESM2_ESM.zip › McGrath et al Supplementary Datafiles/Data set S2_ForcedBagSpectra/DR-491s_FORCED_2.txt]

820.05739778449	28
820.07594115821	32
820.094484741961	18
820.113028535743	24
820.131572539366	31
820.150116752831	41
820.168661176326	23
820.187205809663	31
820.205750652841	38
820.22429570605	37
820.24284096929	20
820.261386442371	40
820.279932125293	47
820.298478018057	68
820.317024120852	52
820.335570433678	71
820.354116956345	81
820.372663688853	67
820.391210631392	44
820.409757783773	64
820.428305145996	65
820.446852718249	68
820.465400500533	54
820.483948492469	39
820.502496694437	40
820.521045106435	35
820.539593728275	42
820.558142559956	46
820.576691601668	31
820.595240853222	22
820.613790314807	25
820.632339986233	37
820.650889867501	22
820.6694399588	33
820.68799025994	19
820.706540771112	28
820.725091492125	25
820.74364242298	36
820.762193563866	34
820.780744914594	22
820.799296475352	18
820.817848245953	26
820.836400226395	16
820.854952416868	22
820.873504817182	16
820.892057427528	26
820.910610247906	23
820.929163277935	42
820.947716517996	30
820.966269967898	26
820.984823627831	20
821.003377497606	16
821.021931577413	28
821.040485867061	28
821.059040366551	24
821.077595076072	26
821.096149995435	30
821.11470512464	37
821.133260463876	24
821.151816013144	32
821.170371772063	28
821.188927741204	15
821.207483920186	31
821.22604030901	48
821.244596907676	38
821.263153716374	50
821.281710734913	53
821.300267963484	35
821.318825401896	58
821.33738305034	68
821.355940908626	86
821.374498976754	87
821.393057254913	72
821.411615742914	52
821.430174440757	69
821.448733348631	35
821.467292466347	46
821.485851794285	49
821.504411331875	38
821.522971079306	36
821.54153103677	27
821.560091204264	35
821.578651581601	30
821.59721216878	28
821.615772965801	20
821.634333972853	8
821.652895189937	7
821.671456616863	15
821.690018253631	16
821.708580100431	13
821.727142157073	18
821.745704423557	24
821.764266900262	16
821.782829586619	34
821.801392483008	19
821.819955589239	15
821.838518905313	19
821.857082431418	20
821.875646167365	20
821.894210113344	23
821.912774269165	28
821.931338635018	27
821.949903210713	23
821.96846799625	19
821.987032991818	13
822.00559819723	17
822.024163612672	26
822.042729237957	13
822.061295073274	9
822.079861118433	15
822.098427373434	24
822.116993838278	20
822.135560513343	29
822.15412739806	27
822.17269449281	37
822.191261797401	35
822.209829312025	51
822.228397036491	40
822.246964970799	31
822.265533115139	36
822.284101469511	45
822.302670033536	54
822.321238807592	46
822.339807791681	43
822.358376985802	75
822.376946389575	89
822.39551600338	59
822.414085827028	62
822.432655860707	32
822.451226104229	59
822.469796557594	56
822.48836722099	45
822.506938094229	44
822.5255091775	38
822.544080470613	26
822.562651973569	27
822.581223686557	27
822.599795609387	20
822.618367742249	35
822.636940085144	26
822.655512637691	29
822.67408540027	18
822.692658372692	23
822.711231555147	18
822.729804947443	24
822.748378549772	19
822.766952361943	27
822.785526383957	17
822.804100616003	34
822.822675057892	15
822.841249709812	17
822.859824571576	21
822.878399643182	13
822.89697492482	15
822.915550416301	18
822.934126117814	22
822.952702029169	14
822.971278150558	14
822.989854481788	19
823.008431022861	17
823.027007773777	11
823.045584734915	16
823.064161905706	19
823.082739286529	33
823.101316877195	40
823.119894677893	30
823.138472688434	18
823.157050909008	26
823.175629339424	43
823.194207979682	38
823.212786829974	43
823.231365890108	33
823.249945160274	35
823.268524640283	17
823.287104330135	51
823.305684230019	53
823.324264339746	55
823.342844659506	39
823.361425189108	56
823.380005928744	69
823.398586878032	77
823.417168037542	75
823.435749406705	88
823.454330985901	104
823.47291277513	88
823.491494774201	78
823.510076983305	44
823.528659402062	29
823.547242030852	23
823.565824869674	29
823.584407918339	29
823.602991176847	43
823.621574645388	29
823.640158323772	21
823.658742212188	27
823.677326310448	16
823.69591061855	26
823.714495136685	17
823.733079864662	25
823.751664802673	12
823.770249950527	17
823.788835308413	23
823.807420876143	23
823.826006653715	23
823.84459264132	17
823.863178838768	15
823.881765246059	14
823.900351863383	25
823.91893869055	21
823.93752572775	7
823.956112974792	26
823.974700431868	14
823.993288098787	18
824.011875975549	19
824.030464062344	18
824.049052358981	15
824.067640865462	15
824.086229582166	14
824.104818508523	21
824.123407644913	24
824.141996991145	41
824.160586547412	56
824.179176313521	38
824.197766289473	30
824.216356475458	39
824.234946871286	46
824.253537477148	50
824.272128292853	49
824.29071931859	52
824.309310553981	56
824.327901999595	67
824.346493654862	44
824.365085520353	51
824.383677595686	63
824.402269880863	63
824.420862375883	74
824.439455080936	78
824.458047995832	65
824.476641120571	67
824.495234455344	63
824.51382800015	65
824.532421754799	36
824.551015719292	58
824.569609893627	30
824.588204277997	25
824.606798872399	41
824.625393676644	14
824.643988690733	18
824.662583914856	18
824.681179348821	15
824.69977499282	15
824.718370846472	18
824.736966910348	18
824.755563183876	16
824.774159667629	17
824.792756361034	21
824.811353264473	17
824.829950377755	14
824.848547701071	18
824.867145234231	8
824.885742977423	13
824.904340930459	15
824.922939093339	23
824.941537466252	11
824.960136049198	35
824.978734841798	50
824.997333844431	104
825.015933057098	125
825.034532479418	135
825.053132111962	142
825.071731954159	145
825.09033200639	134
825.108932268654	100
825.127532740762	89
825.146133422714	75
825.164734314698	56
825.183335416527	52
825.201936728199	63
825.220538249905	57
825.239139981644	36
825.257741923227	30
825.276344074653	62
825.294946436114	63
825.313549007227	74
825.332151788565	55
825.350754779746	62
825.36935798077	74
825.387961391639	84
825.40656501254	63
825.425168843476	51
825.443772884256	70
825.462377134879	73
825.480981595345	57
825.499586265846	55
825.51819114638	50
825.536796236758	53
825.55540153717	28
825.574007047235	31
825.592612767334	27
825.611218697467	26
825.629824837444	29
825.648431187265	46
825.667037747119	23
825.685644516817	22
825.704251496549	19
825.722858685935	26
825.741466085544	29
825.760073694998	19
825.778681514295	15
825.797289543436	13
825.815897782801	18
825.83450623182	29
825.853114890873	19
825.87172375977	13
825.890332838701	18
825.908942127475	12
825.927551626093	22
825.946161334746	25
825.964771253433	29
825.983381381773	36
826.001991720147	49
826.020602268555	65
826.039213026807	55
826.057823994904	60
826.076435173034	66
826.095046561008	46
826.113658159016	60
826.132269966869	47
826.150881984565	31
826.169494212295	64
826.188106649869	43
826.206719297478	33
826.22533215493	27
826.243945222227	41
826.262558499557	48
826.281171986732	43
826.299785683941	64
826.318399590994	62
826.337013707891	57
826.355628034822	65
826.374242571598	59
826.392857318598	60
826.411472275251	71
826.430087441749	63
826.448702818281	79
826.467318404657	92
826.485934201068	73
826.504550207322	50
826.523166423611	43
826.541782849744	52
826.560399485722	37
826.579016331733	15
826.597633387589	34
826.616250653289	18
826.634868129023	15
826.653485814792	22
826.672103710405	10
826.690721816052	25
826.709340131354	16
826.72795865669	19
826.74657739206	16
826.765196337084	14
826.783815492333	17
826.802434857236	26
826.821054432174	13
826.839674217146	15
826.858294211962	20
826.876914416622	20
826.895534831318	22
826.914155455857	26
826.932776290241	15
826.951397334659	29
826.970018589112	34
826.988640053409	16
827.007261727551	33
827.025883611727	17
827.044505705748	28
827.063128009613	42
827.081750523512	41
827.100373247256	29
827.118996181035	49
827.137619324658	39
827.156242678125	53
827.174866241627	50
827.193490014974	37
827.212113998355	37
827.230738191581	30
827.249362594651	39
827.267987207946	41
827.286612030896	47
827.30523706388	45
827.323862306708	74
827.342487759381	68
827.361113422089	82
827.379739294832	98
827.398365377229	102
827.416991669851	127
827.435618172127	92
827.454244884439	98
827.472871806594	100
827.491498938785	65
827.51012628082	54
827.52875383289	59
827.547381594995	51
827.566009566754	32
827.584637748548	37
827.603266140187	25
827.621894741861	28
827.640523553379	39
827.659152574742	29
827.67778180614	23
827.696411247382	15
827.71504089866	30
827.733670759782	25
827.75230083094	15
827.770931111942	14
827.789561602788	26
827.80819230367	19
827.826823214396	21
827.845454335158	22
827.864085665764	10
827.882717206215	19
827.901348956701	31
827.919980917031	29
827.938613087397	22
827.957245467608	17
827.975878057663	10
827.994510857754	17
828.013143867689	23
828.031777087659	23
828.050410517475	27
828.069044157325	47
828.08767800683	22
828.106312066561	19
828.124946336136	34
828.143580815556	32
828.162215505012	42
828.180850404122	44
828.199485513457	48
828.218120832638	26
828.236756361663	26
828.255392100533	29
828.274028049439	46
828.292664208189	43
828.311300576975	55
828.329937155606	72
828.348573944272	64
828.367210942783	91
828.385848151138	66
828.40448556953	87
828.423123197957	93
828.441761036228	72
828.460399084345	104
828.479037342307	94
828.497675810304	62
828.516314488146	51
828.534953376023	43
828.553592473746	30
828.572231781504	14
828.590871298916	15
828.609511026555	24
828.628150964039	26
828.646791111367	19
828.665431468541	15
828.68407203575	22
828.702712812995	15
828.721353800085	17
828.73999499702	9
828.758636403991	16
828.777278020807	28
828.795919847467	16
828.814561884164	21
828.833204130705	21
828.851846587283	14
828.870489253705	15
828.889132129973	20
828.907775216276	9
828.926418512424	10
828.945062018608	12
828.963705734638	14
828.982349660512	28
829.000993796613	10
829.019638142368	20
829.03828269816	29
829.056927463796	52
829.075572439468	36
829.094217624986	24
829.112863020348	33
829.131508625747	29
829.150154440991	25
829.168800466079	58
829.187446701204	45
829.206093146365	35
829.224739801371	29
829.243386666222	36
829.262033740919	23
829.280681025842	31
829.299328520611	39
829.317976225034	57
829.336624139684	68
829.355272263988	101
829.373920598328	81
829.392569142705	119
829.411217896927	133
829.429866860994	139
829.448516035097	138
829.467165419046	119
829.48581501284	120
829.504464816669	113
829.523114830535	96
829.541765054056	83
829.560415487804	79
829.579066131397	27
829.597716984835	29
829.616368048119	23
829.635019321439	49
829.653670804604	38
829.672322497806	29
829.690974400853	24
829.709626513745	21
829.728278836674	16
829.746931369448	32
829.765584112259	35
829.784237064915	26
829.802890227607	13
829.821543599954	20
829.840197182528	26
829.858850974756	31
829.877504977212	21
829.896159189514	21
829.914813611661	22
829.933468243653	30
829.952123085682	19
829.970778137556	18
829.989433399276	16
830.008088871032	17
830.026744552825	27
830.045400444463	13
830.064056545947	19
830.082712857277	22
830.101369378643	22
830.120026110045	25
830.138683051293	50
830.157340202387	27
830.175997563517	43
830.194655134493	44
830.213312915505	24
830.231970906363	30
830.250629107067	30
830.269287517807	29
830.287946138393	33
830.306604968825	44
830.325264009293	56
830.343923259607	56
830.362582719957	55
830.381242390153	85
830.399902270386	74
830.418562360465	101
830.437222660389	100
830.455883170541	80
830.474543890348	96
830.49320482	89
830.51186595969	63
830.530527309416	57
830.549188868987	48
830.567850638405	30
830.586512617859	31
830.605174807159	24
830.623837206305	53
830.642499815488	33
830.661162634517	29
830.679825663582	23
830.698488902493	17
830.71715235125	4
830.735816010235	17
830.754479878875	26
830.773143957551	12
830.791808246074	13
830.810472744633	17
830.829137453038	37
830.84780237129	36
830.866467499578	19
830.885132837712	16
830.903798385883	21
830.9224641439	22
830.941130111763	26
830.959796289662	17
830.978462677408	34
830.997129275191	32
831.01579608282	16
831.034463100485	9
831.053130327997	28
831.071797765355	31
831.09046541275	18
831.109133269991	22
831.127801337078	31
831.146469614202	22
831.165138101363	29
831.183806798179	37
831.202475705032	38
831.221144821922	27
831.239814148658	29
831.258483685241	43
831.27715343186	48
831.295823388326	44
831.314493554829	53
831.333163931178	65
831.351834517564	55
831.370505313796	45
831.389176319875	81
831.40784753599	113
831.426518961952	131
831.44519059776	137
831.463862443606	140
831.482534499297	105
831.501206765026	78
831.519879240601	67
831.538551926022	56
831.55722482148	48
831.575897926976	57
831.594571242127	43
831.613244767506	24
831.631918502731	24
831.650592447803	30
831.669266602721	31
831.687940967677	37
831.706615542479	31
831.725290327127	22
831.743965321812	21
831.762640526535	22
831.781315941104	15
831.799991565519	16
831.818667399781	13
831.837343444272	20
831.856019698417	16
831.8746961626	26
831.893372836821	21
831.912049720697	35
831.93072681461	22
831.949404118561	26
831.968081632358	27
831.986759356002	19
832.005437289683	15
832.02411543321	32
832.042793786776	35
832.061472349997	17
832.080151123445	23
832.098830106741	34
832.117509299883	29
832.136188702872	28
832.154868315898	36
832.173548138962	35
832.192228171872	31
832.210908414629	21
832.229588867424	30
832.248269530065	34
832.266950402553	30
832.285631485078	44
832.304312777641	62
832.322994279859	64
832.341675992116	71
832.360357914409	73
832.37904004655	82
832.397722388537	88
832.416404940562	109
832.435087702433	85
832.453770674151	98
832.472453856098	78
832.491137247701	52
832.509820849341	44
832.528504660828	45
832.547188682353	45
832.565872913724	58
832.584557354942	50
832.603242006199	45
832.621926867301	48
832.640611938442	45
832.659297219429	74
832.677982710263	51
832.696668411135	59
832.715354321854	38
832.73404044261	26
832.752726773214	27
832.771413313855	25
832.790100064343	24
832.808787024678	14
832.827474195051	34
832.84616157527	20
832.864849165528	33
832.883536965632	43
832.902224975584	31
832.920913195573	15
832.939601625409	19
832.958290265092	29
832.976979114813	27
832.995668174572	24
833.014357443987	37
833.033046923631	48
833.051736612931	46
833.07042651246	30
833.089116621645	31
833.107806940868	50
833.126497469938	37
833.145188209046	27
833.163879158001	32
833.182570316994	53
833.201261685643	36
833.219953264521	46
833.238645053055	51
833.257337051818	45
833.276029260238	36
833.294721678695	46
833.313414307	45
833.332107145342	59
833.350800193723	61
833.36949345176	93
833.388186919835	121
833.406880597949	80
833.425574485909	76
833.444268583716	70
833.462962891371	71
833.481657409064	88
833.500352136795	58
833.519047074373	62
833.537742221799	58
833.556437579071	36
833.575133146573	40
833.593828923732	29
833.612524910928	34
833.631221107972	37
833.649917515245	36
833.668614132174	40
833.68731095895	33
833.706007995765	29
833.724705242427	29
833.743402699128	23
833.762100365675	28
833.780798242262	13
833.799496328695	28
833.818194624976	27
833.836893131295	21
833.855591847461	11
833.874290773666	21
833.892989909719	18
833.911689255618	16
833.930388811747	12
833.949088577533	23
833.967788553166	20
833.986488738837	24
834.005189134547	19
834.023889740104	27
834.042590555508	26
834.061291580952	18
834.079992816242	11
834.09869426138	36
834.117395916557	33
834.136097781772	47
834.154799856643	33
834.173502141554	53
834.192204636502	40
834.210907341298	31
834.229610256133	35
834.248313380815	51
834.267016715345	37
834.285720259914	37
834.30442401433	41
834.323127978593	38
834.341832152896	62
834.360536537045	67
834.379241131234	61
834.39794593527	76
834.416650949153	72
834.435356173076	80
834.454061606846	46
834.472767250654	47
834.491473104311	64
834.510179168006	24
834.528885441548	41
834.547591924939	41
834.566298618368	30
834.585005521645	44
834.60371263496	33
834.622419958124	28
834.641127491135	25
834.659835234185	21
834.678543187082	22
834.697251350019	20
834.715959722803	19
834.734668305435	25
834.753377098105	16
834.772086100624	25
834.790795313181	19
834.809504735586	11
834.828214368031	15
834.846924210322	22
834.865634262462	22
834.884344524641	18
834.903054996667	9
834.921765678541	8
834.940476570455	15
834.959187672216	16
834.977898984016	20
834.996610505664	15
835.015322237351	24
835.034034178886	24
835.052746330268	29
835.07145869169	36
835.090171263151	16
835.108884044268	35
835.127597035425	37
835.146310236621	46
835.165023647473	37
835.183737268556	58
835.202451099296	31
835.221165140074	45
835.239879390892	55
835.258593851558	35
835.277308522072	51
835.296023402433	52
835.314738493026	67
835.333453793275	88
835.352169303563	94
835.370885023699	103
835.389600954065	84
835.408317094089	93
835.42703344396	80
835.445750003871	77
835.46446677363	65
835.483183753428	46
835.501900943074	49
835.52061834276	26
835.539335952293	19
835.558053771675	33
835.576771801096	29
835.595490040365	28
835.614208489673	19
835.63292714883	12
835.651646017835	38
835.67036509707	18
835.689084385962	13
835.707803884894	9
835.726523593674	11
835.745243512302	19
835.763963640969	28
835.782683979676	25
835.80140452804	18
835.820125286443	13
835.838846254886	11
835.857567433177	19
835.876288821316	21
835.895010419495	16
835.913732227522	17
835.932454245589	10
835.951176473504	12
835.969898911458	10
835.988621559069	28
836.007344416912	25
836.026067484411	26
836.04479076195	26
836.063514249528	19
836.082237946955	26
836.10096185423	28
836.119685971354	37
836.138410298708	34
836.157134835719	39
836.175859582771	35
836.19458453967	46
836.213309706609	42
836.232035083397	44
836.250760670224	53
836.2694864669	53
836.288212473424	74
836.306938689988	112
836.3256651164	212
836.344391752852	241
836.363118599153	275
836.381845655302	391
836.400572921491	442
836.419300397528	347
836.438028083605	262
836.45675597953	219
836.475484085304	174
836.494212401118	101
836.512940926781	95
836.531669662483	77
836.550398608225	62
836.569127763624	48
836.587857129064	44
836.606586704351	35
836.625316489679	38
836.644046484855	25
836.662776690072	17
836.681507105136	21
836.70023773005	27
836.718968565003	22
836.737699609805	13
836.756430864455	21
836.775162329146	15
836.793894003877	20
836.812625888264	22
836.831357982884	19
836.850090287352	20
836.868822801668	21
836.887555525833	29
836.906288460039	27
836.925021604093	10
836.943754958187	18
836.96248852213	23
836.981222296113	34
836.999956279753	19
837.018690473625	24
837.037424877154	24
837.056159490723	28
837.074894314333	25
837.093629347791	29
837.112364591098	27
837.131100044637	27
837.149835707832	26
837.168571580877	38
837.187307663962	40
837.206043957088	41
837.22478045987	53
837.243517172884	41
837.262254095556	45
837.280991228268	55
837.299728571021	86
837.31846612343	80
837.337203886072	136
837.35594185837	163
837.37468004071	216
837.393418433089	187
837.412157035318	160
837.430895847587	180
837.449634869513	146
837.46837410148	89
837.487113543487	97
837.505853195343	57
837.524593057048	59
837.543333128793	43
837.562073410388	58
837.580813901831	55
837.599554603315	29
837.618295514839	15
837.637036636213	14
837.655777967435	23
837.674519508506	24
837.693261259618	18
837.71200322077	34
837.730745391772	22
837.749487772622	14
837.768230363513	17
837.786973164253	27
837.805716175034	29
837.824459395472	18
837.843202826143	15
837.86194646647	11
837.880690316839	21
837.899434377248	19
837.918178647506	11
837.936923127614	24
837.955667817762	24
837.974412717759	23
837.993157827797	17
838.011903147684	26
838.030648677612	23
838.049394417197	28
838.068140366823	31
838.08688652649	23
838.105632896006	31
838.124379475371	30
838.143126264777	32
838.161873264033	39
838.180620473329	21
838.199367892474	21
838.21811552166	40
838.236863360504	32
838.25561140958	35
838.274359668314	45
838.29310813728	42
838.311856816096	40
838.330605704569	66
838.349354803275	70
838.368104111638	89
838.386853630234	96
838.405603358488	109
838.424353296783	90
838.443103444927	75
838.461853803112	69
838.480604371146	67
838.499355149221	55
838.518106137146	51
838.53685733492	45
838.555608742735	33
838.574360360399	37
838.593112188296	36
838.611864225851	30
838.630616473255	24
838.649368930701	27
838.668121597995	38
838.686874475331	20
838.705627562517	11
838.724380859551	23
838.743134366627	15
838.761888083744	21
838.780642010519	21
838.799396147335	19
838.818150494192	25
838.836905050899	20
838.855659817455	16
838.874414794244	13
838.893169980691	22
838.911925376987	25
838.930680983325	28
838.949436799704	37
838.968192825932	35
838.98694906201	58
839.005705507938	65
839.024462163906	86
839.043219029916	69
839.061976105776	99
839.080733391485	71
839.099490887236	54
839.118248592836	67
839.137006508286	50
839.155764633777	56
839.17452296931	36
839.193281514692	49
839.212040269924	44
839.230799235006	50
839.249558410129	48
839.268317795293	45
839.287077390116	50
839.305837195171	49
839.324597209885	57
839.34335743464	73
839.362117869244	96
839.38087851389	86
839.399639368386	78
839.418400432924	92
839.437161707311	81
839.45592319174	60
839.474684886018	46
839.493446790147	44
839.512208904316	38
839.530971228336	58
839.549733762205	25
839.568496506116	32
839.587259460069	29
839.606022623679	39
839.624785997332	21
839.643549581026	20
839.662313374569	25
839.681077377963	15
839.699841591398	28
839.718606014683	27
839.73737064801	25
839.756135491187	20
839.774900544405	33
839.793665807282	25
839.812431280392	28
839.83119696316	27
839.84996285597	36
839.868728958822	14
839.887495271332	13
839.906261794075	26
839.925028526477	23
839.94379546892	16
839.962562621405	20
839.98132998374	35
840.000097555925	36
840.018865338152	35
840.037633330229	60
840.056401532348	55
840.075169944317	58
840.093938566136	51
840.112707397997	58
840.131476439708	53
840.15024569146	57
840.169015153063	43
840.187784824516	37
840.206554706011	38
840.225324797356	52
840.244095098743	43
840.26286560998	38
840.281636331067	29
840.300407262196	27
840.319178403176	38
840.337949754197	65
840.356721315068	56
840.375493085982	72
840.394265066746	73
840.413037257359	51
840.431809658015	62
840.450582268521	69
840.469355088878	73
840.488128119276	67
840.506901359717	54
840.525674809815	85
840.544448469956	76
840.56322234014	57
840.581996420173	37
840.600770710056	45
840.619545209982	33
840.63831991995	13
840.657094839769	16
840.675869969437	20
840.694645308956	31
840.713420858517	23
840.732196617929	19
840.750972587382	13
840.769748766686	31
840.78852515584	20
840.807301755037	25
840.826078564084	13
840.844855583173	18
840.863632812113	18
840.882410251095	15
840.901187899927	12
840.91996575861	12
840.938743827335	32
840.95752210591	41
840.976300594528	50
840.995079292996	84
841.013858201315	109
841.032637319676	99
841.051416647888	116
841.070196186142	94
841.088975934246	95
841.107755892201	69
841.126536060198	31
841.145316438046	50
841.164097025937	51
841.182877823677	41
841.201658831269	59
841.220440049095	32
841.239221476579	34
841.258003114106	32
841.276784961484	48
841.295567018712	39
841.314349285982	39
841.333131763296	46
841.351914450267	78
841.370697347282	91
841.389480454338	107
841.408263771246	112
841.427047298004	83
841.445831034805	82
841.464614981456	100
841.483399138151	69
841.502183504695	60
841.520968081283	50
841.539752867721	48
841.55853786401	30
841.577323070341	40
841.596108486523	40
841.614894112556	50
841.633679948632	16
841.652465994558	17
841.671252250527	30
841.690038716347	39
841.708825392017	31
841.72761227773	21
841.746399373486	14
841.765186678901	31
841.783974194359	16
841.802761920051	14
841.821549855402	24
841.840338000604	19
841.859126355849	31
841.877914920945	23
841.896703695892	25
841.915492680881	19
841.934281875913	23
841.953071280797	35
841.97186089553	47
841.990650720115	45
842.009440754743	39
842.028230999414	36
842.047021453935	46
842.065812118308	40
842.084602992723	26
842.10339407699	19
842.122185371299	40
842.14097687546	53
842.159768589471	33
842.178560513525	45
842.197352647431	30
842.216144991187	44
842.234937544986	31
842.253730308828	39
842.272523282522	65
842.291316466066	49
842.310109859461	64
842.3289034629	54
842.347697276381	77
842.366491299522	69
842.385285532898	85
842.404079976125	92
842.422874629202	81
842.441669492131	87
842.460464565103	113
842.479259847926	61
842.498055340793	88
842.51685104351	83
842.535646956271	48
842.554443078883	48
842.573239411346	43
842.592035953852	37
842.610832706209	34
842.629629668417	25
842.648426840669	21
842.667224222964	24
842.68602181511	17
842.704819617108	16
842.723617629148	24
842.74241585104	21
842.761214282783	14
842.78001292457	31
842.798811776208	13
842.817610837889	22
842.836410109421	25
842.855209590804	14
842.874009282231	20
842.892809183509	16
842.911609294831	15
842.930409616004	19
842.949210147028	34
842.968010888288	29
842.986811839207	24
843.005613000169	19
843.024414370983	37
843.043215951648	39
843.062017742356	23
843.080819743109	29
843.09962195352	23
843.118424374167	19
843.137227004473	30
843.156029844823	15
843.174832895216	29
843.193636155268	38
843.212439625557	38
843.231243305504	43
843.250047195687	42
843.26885129553	51
843.287655605416	25
843.306460125154	65
843.325264854935	46
843.344069794568	92
843.362874944244	60
843.38168030358	75
843.400485873151	79
843.419291652382	114
843.438097641656	122
843.456903840975	128
843.475710250145	104
843.494516869166	99
843.513323698231	84
843.532130737147	70
843.550937986108	68
843.56974544492	47
843.588553113775	42
843.60736099229	35
843.626169081041	30
843.644977379452	20
843.663785887906	20
843.682594606404	23
843.701403534754	21
843.720212672956	29
843.739022021009	20
843.757831579105	31
843.776641347246	19
843.795451325239	18
843.814261513083	18
843.833071910971	15
843.851882518903	17
843.870693336494	18
843.889504364129	19
843.908315601617	27
843.927127049148	24
843.94593870653	15
843.964750573957	16
843.983562651236	21
844.002374938366	23
844.02118743554	26
844.040000142566	25
844.058813059636	9
844.077626186558	17
844.096439523332	14
844.11525307015	13
844.134066827011	16
844.152880793533	33
844.171694970098	29
844.190509356708	36
844.209323953169	16
844.228138759482	37
844.24695377584	37
844.265769002049	34
844.28458443811	32
844.303400084216	47
844.322215940365	48
844.341032006174	69
844.359848282028	46
844.378664767925	84
844.397481463675	75
844.416298369276	60
844.435115485114	53
844.453932810612	53
844.472750346154	71
844.491568091547	57
844.510386046793	64
844.529204212083	50
844.548022587226	35
844.566841172412	43
844.58565996745	26
844.604478972341	38
844.623298187276	18
844.642117612062	30
844.660937246894	25
844.679757091577	22
844.698577146305	24
844.717397410884	16
844.736217885316	19
844.755038569792	25
844.773859464121	12
844.792680568493	17
844.811501882718	31
844.830323406795	28
844.849145140916	19
844.86796708489	20
844.886789238908	34
844.905611602778	23
844.924434176501	41
844.943256960267	39
844.962079953887	30
844.98090315755	30
844.999726571066	40
845.018550194626	58
845.037374028039	46
845.056198071303	60
845.075022324613	86
845.093846787775	64
845.112671460788	56
845.131496343847	27
845.150321436757	29
845.169146739713	35
845.18797225252	26
845.206797975373	32
845.225623908077	44
845.244450050634	33
845.263276403236	32
845.28210296569	37
845.300929738188	50
845.319756720539	47
845.338583912935	31
845.357411315183	41
845.376238927283	59
845.395066749236	88
845.413894781234	94
845.432723023276	112
845.451551475171	130
845.470380136918	116
845.48920900871	71
845.508038090354	64
845.526867381851	55
845.545696883392	46
845.564526594786	39
845.583356516225	33
845.602186647709	27
845.621016988853	19
845.639847540042	22
845.658678301275	20
845.677509272169	14
845.6963404533	24
845.715171844091	26
845.734003444927	22
845.752835255808	26
845.771667276349	27
845.790499507128	20
845.809331947566	23
845.82816459805	21
845.846997458579	23
845.86583052896	15
845.884663809194	21
845.903497299473	16
845.922330999604	17
845.94116490978	40
845.95999902981	31
845.978833359691	23
845.997667899618	26
846.016502649398	29
846.03533760903	28
846.054172778707	57
846.073008158429	52
846.091843747812	45
846.11067954724	33
846.129515556712	26
846.148351776038	32
846.167188205216	28
846.186024844632	31
846.204861693708	26
846.22369875283	27
846.242536021804	28
846.261373500631	32
846.280211189503	42
846.299049088228	23
846.317887196998	46
846.336725515621	55
846.355564044097	62
846.374402782618	72
846.393241731184	67
846.412080889411	69
846.430920257683	45
846.449759836	64
846.468599624363	87
846.487439622386	90
846.506279830454	60
846.525120248375	54
846.543960876149	62
846.562801713969	41
846.581642761833	33
846.600484019359	21
846.619325487122	19
846.638167164546	20
846.657009052015	19
846.675851149529	24
846.694693456897	30
846.713535974117	16
846.73237870119	25
846.751221638502	25
846.770064785666	19
846.788908142683	21
846.807751709554	30
846.826595486469	29
846.845439473238	33
846.86428366986	22
846.883128076527	23
846.901972693048	15
846.920817519614	31
846.939662556033	27
846.958507802498	36
846.977353258815	22
846.996198924986	31
847.015044801203	17
847.033890887272	26
847.052737183387	23
847.071583689548	28
847.09043040537	33
847.109277331237	21
847.128124466957	27
847.146971812723	48
847.165819368342	31
847.184667133814	35
847.203515109332	15
847.222363294703	34
847.24121169012	37
847.26006029539	24
847.278909110706	48
847.297758135875	29
847.316607370898	41
847.335456815966	89
847.354306470887	74
847.373156335855	97
847.392006410675	92
847.410856695348	91
847.429707190068	108
847.448557894641	123
847.467408809259	111
847.486259933732	93
847.505111268057	89
847.523962812428	60
847.542814566652	49
847.561666530923	37
847.580518705047	33
847.599371089216	39
847.618223683047	41
847.637076487116	18
847.655929501038	16
847.674782724814	29
847.693636158636	24
847.712489802311	44
847.731343655839	26
847.750197719414	28
847.769051992842	30
847.787906476123	24
847.806761169451	26
847.825616072824	28
847.844471186051	24
847.863326509132	14
847.882182042066	10
847.901037785046	24
847.919893738072	25
847.938749900951	11
847.957606273685	22
847.976462856464	29
847.995319649097	26
848.014176651776	33
848.033033864115	21
848.051891286694	12
848.070748918934	17
848.089606761412	35
848.108464813551	33
848.127323075737	22
848.146181547776	17
848.165040229862	31
848.1838991218	20
848.202758223786	30
848.221617535625	31
848.24047705751	36
848.259336789056	44
848.278196730841	56
848.297056882287	35
848.31591724378	38
848.334777815319	46
848.353638596518	52
848.372499587957	65
848.391360789057	90
848.410222200203	108
848.429083821396	124
848.447945652442	88
848.466807693342	91
848.485669944289	63
848.504532405089	49
848.523395075936	49
848.542257956636	46
848.56112104719	30
848.579984347791	23
848.598847858245	30
848.617711578553	33
848.636575508908	25
848.655439649309	23
848.674303999564	22
848.693168559673	23
848.712033329636	22
848.730898309645	26
848.749763499701	20
848.768628899611	19
848.787494509374	18
848.806360328991	15
848.825226358848	16
848.844092598559	18
848.862959047931	31
848.881825707542	18
848.900692576814	28
848.919559656133	20
848.938426945499	22
848.957294444719	7
848.976162153792	21
848.995030072913	19
849.013898201887	17
849.032766540908	10
849.05163508959	21
849.070503848511	33
849.089372817287	21
849.108241995917	21
849.127111384593	16
849.145980983124	19
849.164850791508	22
849.18372080994	30
849.202591038225	31
849.221461476557	23
849.240332124743	39
849.259202982976	39
849.278074050871	32
849.296945329005	32
849.3158168168	49
849.334688514642	49
849.353560422531	68
849.372432540274	66
849.391304867872	71
849.410177405516	79
849.429050153207	100
849.44792311056	97
849.466796277959	47
849.485669655213	40
849.504543242514	58
849.523417039669	28
849.54229104687	33
849.561165263926	30
849.580039690837	53
849.598914327794	47
849.617789174605	17
849.636664231464	28
849.655539498177	23
849.674414974744	24
849.693290661551	24
849.712166558019	24
849.731042664535	29
849.749918980904	24
849.768795507128	42
849.7876722434	22
849.806549189718	22
849.825426345698	25
849.844303711725	17
849.863181287799	25
849.882059073727	22
849.90093706951	21
849.91981527534	15
849.938693691025	13
849.957572316756	24
849.976451152342	16
849.995330197976	20
850.014209453463	19
850.033088918805	37
850.051968594002	19
850.070848479245	36
850.089728574537	22
850.108608879682	21
850.127489394682	17
850.146370119729	38
850.165251054631	31
850.184132199387	43
850.203013554191	30
850.221895118849	22
850.240776893554	42
850.259658878114	44
850.278541072722	51
850.297423477183	36
850.316306091693	28
850.335188915864	63
850.354071950275	66
850.372955194348	76
850.391838648468	82
850.410722312443	83
850.429606186465	61
850.448490270342	76
850.467374564267	77
850.486259068046	54
850.505143781873	37
850.524028705361	37
850.54291383909	53
850.56179918248	31
850.580684736111	23
850.599570499404	11
850.618456472744	29
850.637342656132	31
850.656229049182	18
850.675115652279	19
850.694002465424	18
850.712889488424	22
850.731776721278	13
850.75066416418	25
850.769551816937	13
850.788439679741	12
850.8073277524	20
850.826216034914	30
850.845104527475	26
850.863993229892	15
850.882882142356	25
850.901771264675	28
850.920660597041	27
850.939550139263	19
850.958439891339	33
850.97732985327	20
850.996220025442	20
851.015110407275	22
851.034000999157	21
851.052891800893	21
851.071782812677	25
851.090674034316	31
851.10956546581	27
851.128457107352	34
851.147348958941	17
851.166241020386	27
851.185133291685	23
851.204025773032	31
851.222918464235	44
851.241811365292	54
851.260704476397	45
851.279597797357	71
851.298491328365	42
851.317385069228	50
851.336279019946	50
851.355173180712	73
851.374067551333	53
851.392962132002	75
851.411856922526	82
851.430751922905	79
851.449647133331	65
851.468542553807	64
851.487438184136	77
851.506334024322	51
851.525230074555	39
851.54412633445	41
851.563022804586	48
851.581919484578	29
851.600816374424	27
851.619713474126	24
851.638610783875	32
851.657508303674	31
851.676406033133	30
851.695303972835	19
851.714202122198	11
851.733100481609	24
851.751999051069	12
851.770897830384	17
851.789796819554	30
851.808696018772	18
851.827595427845	18
851.846495046774	20
851.865394875751	22
851.884294914776	15
851.903195163463	25
851.922095622199	24
851.940996290983	15
851.959897169622	10
851.978798258116	17
851.997699556659	18
852.016601065057	12
852.035502783503	28
852.054404711805	16
852.073306850155	18
852.092209198167	25
852.111111756421	33
852.130014524337	24
852.148917502301	24
852.167820690314	38
852.186724087989	24
852.205627695906	45
852.224531513485	23
852.243435541112	27
852.262339778788	38
852.281244226319	44
852.300148883705	59
852.31905375114	53
852.337958828431	48
852.35686411577	71
852.375769612964	92
852.394675320014	101
852.413581237113	110
852.432487364066	87
852.451393700876	98
852.470300247734	82
852.48920700464	48
852.508113971402	50
852.52702114802	27
852.545928534493	51
852.564836131014	33
852.583743937585	18
852.60265195401	24
852.621560180292	27
852.640468616622	27
852.659377262807	11
852.678286119042	15
852.697195184938	15
852.716104461077	12
852.735013946878	14
852.753923642727	11
852.772833548626	21
852.79174366438	8
852.81065398999	20
852.829564525648	17
852.848475271162	9
852.867386226725	5
852.886297391951	20
852.905208767418	13
852.924120352741	32
852.94303214792	27
852.961944153148	12
852.980856368231	13
852.99976879317	20
853.018681428158	29
853.037594273001	17
853.056507327894	23
853.075420592642	16
853.094334067439	22
853.113247751899	32
853.132161646601	44
853.151075750965	21
853.169990065378	35
853.188904589841	34
853.207819324159	35
853.226734268526	49
853.245649422749	31
853.264564786828	33
853.283480360762	46
853.302396144746	34
853.321312138586	50
853.340228342474	44
853.359144756218	63
853.378061380012	76
853.396978213661	106
853.415895257166	94
853.434812510721	91
853.453729974131	73
853.47264764759	79
853.491565530906	64
853.51048362427	45
853.52940192749	52
853.548320440566	35
853.567239163692	48
853.586158096673	27
853.605077239704	37
853.623996592397	40
853.642916155333	25
853.661835927932	17
853.680755910773	33
853.699676103277	18
853.71859650583	5
853.737517118239	24
853.756437940697	23
853.775358973012	30
853.794280215375	16
853.813201667789	20
853.832123329864	6
853.851045201989	14
853.86996728397	10
853.888889576001	10
853.907812077888	27
853.926734789631	31
853.945657711423	29
853.964580843071	21
853.983504184769	16
854.002427736322	16
854.021351497732	57
854.040275469192	45
854.059199650701	35
854.078124041873	27
854.097048643094	27
854.115973454558	29
854.134898475685	33
854.153823706668	19
854.1727491477	40
854.191674798589	40
854.210600659334	42
854.229526730129	44
854.248453010973	47
854.267379501673	41
854.28630620223	35
854.305233112643	54
854.324160233105	62
854.343087563617	58
854.362015103986	67
854.38094285421	118
854.399870814485	141
854.418798984615	127
854.437727364796	80
854.456655954832	55
854.475584754725	83
854.494513764668	68
854.513442984467	43
854.532372414122	34
854.551302053827	44
854.570231903582	32
854.589161963	42
854.608092232468	27
854.627022711985	21
854.645953401359	11
854.664884300589	30
854.683815409869	32
854.702746729199	35
854.721678258385	22
854.740609997428	17
854.759541946327	18
854.778474105276	25
854.797406474081	16
854.816339052937	21
854.835271841648	23
854.854204840217	28
854.873138048835	30
854.892071467503	26
854.911005095834	31
854.929938934215	84
854.948872982647	230
854.967807240934	345
854.986741709272	500
855.005676387466	718
855.024611275517	869
855.043546373424	797
855.062481681382	606
855.081417199389	430
855.100352927059	290
855.119288864974	194
855.138225012551	111
855.157161370178	98
855.176097937856	101
855.19503471539	64
855.21397170278	56
855.232908900027	56
855.251846307325	57
855.270783924672	75
855.289721751876	52
855.308659789131	48
855.327598036048	43
855.34653649321	46
855.365475160034	68
855.384414036909	97
855.40335312364	100
855.422292420422	103
855.44123192706	88
855.460171643749	84
855.479111570294	59
855.498051706696	70
855.516992053148	69
855.535932609457	65
855.554873375817	56
855.573814352033	57
855.5927555383	38
855.611696934423	41
855.630638540403	9
855.649580356434	25
855.668522382321	19
855.687464618065	34
855.70640706386	44
855.725349719511	37
855.744292585213	35
855.763235660772	25
855.782178946381	36
855.801122441653	35
855.82006614717	42
855.839010062543	40
855.857954187774	26
855.876898523054	35
855.895843068192	42
855.914787823187	29
855.933732788232	46
855.952677963134	56
855.971623348086	118
855.990568942896	154
856.009514747562	194
856.02846076228	240
856.047406986854	256
856.066353421478	153
856.08530006596	135
856.104246920299	107
856.123193984688	84
856.142141259128	59
856.161088743425	51
856.180036437579	50
856.198984341784	48
856.217932455652	35
856.236880779764	29
856.25582931354	46
856.27477805756	34
856.293727011244	37
856.312676174979	63
856.331625548764	55
856.350575132212	46
856.369524925712	68
856.388474929262	79
856.407425142669	70
856.426375565934	67
856.445326199249	63
856.464277042615	94
856.483228095838	84
856.502179358919	69
856.521130831856	55
856.540082514845	42
856.55903440769	55
856.577986510587	56
856.596938823341	38
856.615891346145	26
856.634844078807	27
856.653797021326	22
856.672750173897	16
856.691703536324	28
856.710657108608	31
856.729610890944	17
856.74856488333	28
856.767519085574	26
856.786473497675	25
856.805428119828	19
856.824382951837	16
856.843337993704	30
856.862293245621	25
856.881248707397	30
856.900204379223	26
856.919160260906	16
856.938116352641	35
856.957072654039	58
856.976029165682	63
856.994985886989	76
857.013942818347	67
857.032899959756	76
857.051857311022	80
857.07081487234	72
857.089772643515	53
857.108730624547	37
857.127688815437	39
857.146647216378	40
857.16560582737	31
857.184564648026	43
857.203523678734	29
857.222482919492	31
857.241442370108	35
857.260402030581	24
857.279361901106	16
857.298321981488	28
857.317282271922	42
857.336242772407	59
857.355203482555	60
857.374164402755	40
857.393125532812	91
857.412086872921	92
857.431048422888	89
857.450010182905	66
857.468972152781	91
857.487934332514	90
857.506896722298	95
857.52585932194	76
857.544822131439	58
[truncated: 104,813 more rows]
