# Supplementary material for: Identifying Archaeological Bone via Non-Destructive ZooMS and the Materiality of Symbolic Expression: Examples from Iroquoian Bone Points
Source: Sci Rep. 2019 Jul 30;9:11027. doi: 10.1038/s41598-019-47299-x (PMC6667708; doi:10.1038/s41598-019-47299-x)
Supplement: Supplementary file 2 — Supplementary Datafiles [file 41598_2019_47299_MOESM2_ESM.zip › McGrath et al Supplementary Datafiles/Data set S2_ForcedBagSpectra/DR-491s_FORCED_3.txt]

820.078471205338	28
820.097013759652	21
820.115556523758	16
820.134099497988	33
820.15264268201	30
820.17118607599	37
820.189729679928	32
820.208273493824	38
820.226817517513	41
820.245361751325	67
820.26390619493	40
820.282450848658	55
820.300995712179	37
820.319540785657	55
820.338086069094	47
820.356631562324	66
820.375177265676	78
820.393723178822	113
820.412269301926	83
820.430815635153	48
820.449362178173	41
820.467908930985	75
820.486455893921	52
820.505003066815	35
820.523550449502	54
820.542098042148	21
820.560645844751	32
820.579193857312	19
820.597742079832	23
820.61629051231	15
820.634839154746	11
820.653388006974	20
820.671937069162	19
820.690486341307	22
820.709035823411	18
820.727585515472	19
820.746135417492	18
820.764685529471	30
820.783235851242	16
820.801786382972	22
820.82033712466	33
820.838888076306	26
820.85743923791	23
820.875990609473	17
820.894542190994	16
820.913093982308	27
820.931645983581	22
820.950198194812	21
820.968750616001	9
820.987303247149	29
821.005856088255	42
821.02440913932	42
821.042962400177	44
821.061515870993	23
821.080069551933	26
821.098623442666	21
821.117177543192	21
821.135731853842	30
821.154286374451	39
821.172841104852	53
821.191396045377	57
821.209951195696	42
821.228506555973	30
821.247062126209	35
821.265617906238	33
821.284173896391	58
821.302730096337	73
821.321286506242	68
821.339843126105	96
821.358399955926	94
821.376956995707	116
821.395514245446	104
821.414071705144	90
821.432629374635	82
821.451187254084	54
821.469745343658	66
821.488303643025	57
821.506862152185	48
821.525420871469	62
821.543979800713	54
821.562538939749	38
821.581098288909	28
821.599657847863	21
821.618217616776	39
821.636777595647	47
821.655337784478	41
821.673898183101	13
821.692458791849	22
821.71101961039	21
821.72958063889	21
821.748141877349	18
821.766703325767	10
821.785264984143	14
821.803826852479	17
821.822388930608	15
821.840951218696	18
821.859513716908	22
821.878076424913	12
821.896639342878	18
821.915202470636	15
821.933765808518	22
821.952329356359	19
821.970893113994	20
821.989457081588	15
822.008021259141	11
822.026585646653	17
822.045150244123	14
822.063715051553	35
822.082280068777	30
822.100845295959	10
822.119410733266	29
822.137976380366	28
822.156542237426	36
822.175108304279	44
822.193674581257	36
822.212241068194	42
822.230807764924	50
822.249374671614	50
822.267941788262	41
822.28650911487	40
822.305076651437	46
822.323644397963	41
822.342212354283	54
822.360780520728	54
822.379348896966	60
822.397917483164	70
822.41648627932	75
822.435055285436	69
822.453624501346	62
822.47219392738	46
822.490763563209	66
822.509333409161	42
822.527903464908	31
822.546473730614	19
822.565044206114	29
822.583614891739	28
822.602185787323	27
822.6207568927	27
822.639328208038	24
822.657899733334	17
822.67647146859	23
822.695043413805	30
822.71361556898	32
822.732187933948	20
822.750760509042	14
822.769333293929	23
822.787906288776	29
822.806479493582	19
822.825052908348	26
822.843626533073	21
822.862200367592	7
822.880774412236	16
822.899348666674	29
822.917923131071	19
822.936497805429	15
822.955072689745	39
822.973647784021	35
822.992223088091	33
823.010798602287	28
823.029374326276	29
823.047950260225	24
823.066526404133	33
823.085102758001	18
823.103679321663	45
823.12225609545	38
823.140833079032	23
823.159410272738	24
823.177987676239	46
823.196565289699	58
823.215143113119	42
823.233721146333	43
823.252299389673	46
823.270877842806	44
823.289456506065	56
823.308035379118	43
823.326614462131	60
823.345193755103	84
823.36377325787	47
823.382352970762	70
823.400932893613	80
823.419513026259	103
823.438093368865	75
823.456673921431	66
823.475254683956	68
823.493835656441	71
823.512416838721	77
823.530998231126	66
823.549579833325	35
823.568161645484	25
823.586743667603	23
823.605325899682	30
823.623908341721	11
823.642490993554	25
823.661073855513	13
823.679656927265	10
823.698240208979	23
823.716823700651	30
823.735407402284	22
823.753991313877	13
823.77257543543	18
823.791159766777	19
823.809744308084	16
823.828329059352	33
823.846914020745	28
823.865499191766	21
823.884084572914	21
823.902670164021	21
823.921255964923	30
823.939841975951	28
823.958428196773	24
823.977014627555	9
823.995601268298	15
824.014188118835	17
824.032775179497	19
824.05136245012	30
824.069949930537	32
824.088537620915	41
824.107125521252	38
824.12571363155	28
824.144301951808	19
824.162890481861	28
824.18147922204	59
824.200068172013	51
824.218657331946	31
824.237246702005	44
824.255836281694	29
824.274426071508	64
824.293016071282	49
824.311606280852	51
824.330196700547	91
824.348787330036	89
824.367378169487	87
824.385969218897	100
824.404560478268	96
824.423151947433	68
824.441743626725	57
824.460335515811	65
824.478927614858	80
824.497519923865	63
824.516112442832	42
824.53470517176	37
824.553298110648	23
824.571891259332	21
824.590484618141	19
824.609078186745	26
824.627671965309	29
824.646265953834	14
824.66486015232	7
824.683454560601	12
824.702049179007	17
824.720644007209	27
824.739239045536	22
824.757834293659	20
824.776429751742	36
824.79502541962	16
824.813621297459	21
824.832217385423	21
824.850813683183	32
824.869410191069	15
824.88800690875	24
824.906603836392	17
824.925200973829	30
824.943798321392	38
824.962395878915	39
824.980993646234	71
824.999591623513	100
825.018189810753	138
825.036788207954	139
825.055386815116	136
825.073985632238	145
825.092584659155	138
825.111183896199	111
825.129783343038	93
825.148382999837	55
825.166982866597	37
825.185582943319	51
825.204183230001	48
825.222783726478	40
825.241384433081	55
825.25998534948	36
825.27858647584	42
825.29718781216	47
825.315789358441	32
825.334391114518	45
825.352993080721	33
825.371595256719	42
825.390197642844	107
825.408800238764	83
825.427403044645	89
825.446006060487	58
825.464609286125	66
825.483212721889	65
825.501816367448	39
825.520420223134	59
825.539024288615	53
825.557628564057	45
825.57623304946	36
825.594837744659	35
825.613442649984	21
825.632047765105	18
825.650653090352	28
825.669258625395	21
825.687864370399	16
825.706470325363	19
825.725076490124	39
825.743682865011	22
825.762289449693	14
825.780896244503	30
825.799503249107	18
825.818110463674	27
825.8367178882	14
825.855325522523	8
825.873933366973	17
825.892541421218	35
825.91114968559	30
825.929758159757	40
825.948366843886	30
825.966975737975	41
825.985584841861	45
826.004194155873	62
826.022803679847	54
826.041413413616	83
826.060023357346	79
826.078633511038	64
826.097243874691	68
826.115854448306	39
826.134465231716	52
826.153076225252	52
826.171687428585	34
826.190298841879	40
826.208910465135	22
826.227522298352	48
826.24613434153	58
826.264746594504	30
826.283359057605	32
826.301971730502	46
826.32058461336	62
826.339197706345	59
826.35781100896	61
826.376424521703	63
826.395038244407	57
826.413652176907	72
826.432266319534	74
826.450880671956	50
826.469495234341	53
826.488110006686	49
826.506724988828	48
826.525340181097	38
826.543955583327	57
826.562571195354	34
826.581187017342	28
826.599803049291	35
826.618419291202	29
826.637035743075	18
826.655652404909	18
826.67426927654	13
826.692886358132	26
826.711503649851	25
826.730121151366	17
826.748738862843	17
826.767356784116	10
826.785974915516	29
826.804593256712	37
826.823211808036	22
826.841830569156	20
826.860449540237	24
826.87906872128	22
826.897688112285	22
826.916307713086	19
826.934927524015	13
826.953547544739	31
826.972167775591	30
826.990788216239	38
827.009408866849	35
827.028029727255	36
827.046650797789	46
827.065272078285	28
827.083893568576	19
827.10251526883	29
827.121137179045	22
827.139759299222	31
827.158381629362	27
827.177004169463	35
827.19562691936	35
827.214249879385	28
827.232873049206	44
827.251496428989	36
827.270120018734	41
827.288743818442	55
827.307367827945	81
827.325992047576	67
827.344616477003	78
827.363241116392	126
827.38186596591	122
827.400491025223	112
827.419116294333	111
827.43774177357	116
827.45636746277	116
827.474993361766	106
827.493619470724	88
827.512245789644	87
827.530872318526	71
827.549499057371	67
827.568126006177	69
827.58675316478	52
827.605380533511	38
827.624008112038	41
827.642635900528	28
827.661263898979	13
827.679892107393	25
827.698520525769	15
827.717149153942	21
827.735777992242	21
827.754407040339	15
827.773036298398	44
827.79166576642	20
827.810295444404	28
827.828925332184	15
827.847555430092	14
827.866185737797	24
827.88481625563	24
827.90344698326	23
827.922077920851	17
827.940709068406	16
827.959340425756	33
827.977971993235	12
827.996603770511	33
828.015235757915	38
828.033867955115	35
828.052500362278	30
828.071132979403	26
828.089765806324	19
828.108398843374	24
828.127032090221	40
828.145665547196	27
828.164299213968	36
828.182933090702	28
828.201567177398	42
828.220201473892	60
828.238835980513	44
828.257470696932	52
828.276105623313	35
828.294740759656	40
828.313376105962	79
828.332011662231	66
828.350647428462	80
828.36928340449	90
828.387919590646	61
828.406555986599	84
828.425192592515	88
828.443829408393	90
828.462466434234	87
828.481103670038	65
828.499741115804	63
828.518378771368	43
828.537016636894	39
828.555654712548	37
828.574292997999	26
828.592931493414	31
828.611570198624	34
828.630209113964	32
828.6488482391	24
828.667487574365	19
828.686127119427	14
828.704766874452	23
828.72340683944	22
828.74204701439	11
828.760687399137	25
828.779327994013	21
828.797968798686	30
828.816609813322	23
828.835251037921	19
828.853892472482	6
828.872534117007	16
828.891175971328	16
828.909818035779	12
828.928460310026	24
828.947102794236	19
828.965745488575	12
828.984388392545	15
829.003031506644	14
829.021674830706	26
829.040318364565	24
829.058962108553	30
829.077606062338	18
829.096250226086	29
829.114894599797	44
829.133539183472	42
829.152183976943	41
829.170828980543	23
829.18947419394	27
829.208119617301	30
829.226765250625	34
829.245411093911	49
829.264057147161	57
829.282703410374	63
829.301349883384	85
829.319996566523	77
829.338643459459	64
829.357290562359	99
829.375937875222	130
829.394585398047	110
829.41323313067	159
829.431881073423	121
829.450529225972	124
829.469177588485	131
829.487826160961	142
829.5064749434	134
829.525123935803	103
829.543773138169	69
829.562422550332	57
829.581072172624	44
829.599722004714	56
829.618372046767	39
829.637022298783	43
829.655672760763	33
829.674323432706	22
829.692974314446	28
829.71162540615	31
829.730276707983	35
829.748928219613	35
829.767579941207	27
829.786231872764	22
829.804884014119	18
829.823536365603	21
829.842188926885	23
829.86084169813	17
829.879494679504	14
829.898147870676	38
829.916801271646	30
829.935454882745	18
829.954108703807	29
829.972762734667	15
829.991416975491	33
830.010071426278	44
830.028726087028	17
830.047380957742	25
830.06603603842	29
830.084691328895	18
830.1033468295	34
830.122002539903	29
830.140658460269	18
830.159314590598	41
830.177970930892	54
830.196627481149	43
830.215284241203	37
830.233941211387	55
830.252598391369	37
830.271255781315	35
830.289913381224	30
830.308571191097	54
830.327229210934	57
830.345887440568	81
830.364545880332	107
830.383204529894	84
830.40186338942	94
830.420522458909	101
830.439181738362	90
830.457841227779	107
830.476500926994	96
830.495160836339	89
830.513820955481	59
830.532481284587	45
830.551141823657	42
830.569802572691	39
830.588463531689	40
830.607124700485	26
830.62578607941	34
830.644447668133	35
830.663109466821	32
830.681771475472	44
830.700433694087	46
830.719096122666	29
830.737758761043	39
830.75642160955	24
830.775084667855	30
830.793747936124	18
830.812411414356	22
830.831075102553	17
830.849739000714	15
830.868403108839	22
830.887067426762	37
830.905731954649	22
830.924396692499	19
830.943061640315	29
830.961726798094	11
830.980392165837	26
830.999057743544	23
831.017723531049	21
831.036389528518	29
831.055055736118	17
831.073722153516	31
831.092388780878	33
831.111055618037	38
831.129722665328	45
831.148389922416	50
831.167057389634	34
831.185725066651	32
831.204392953632	35
831.223061050577	53
831.241729357486	42
831.260397874194	64
831.279066601032	55
831.297735537667	45
831.316404684268	61
831.335074040832	57
831.353743607361	53
831.372413383854	77
831.391083370312	70
831.409753566567	95
831.428423972954	122
831.447094589138	125
831.465765415287	104
831.4844364514	89
831.503107697311	49
831.521779153353	56
831.540450819359	49
831.559122695164	32
831.577794780933	40
831.596467076666	47
831.615139582364	40
831.633812298026	21
831.652485223653	30
831.671158359079	31
831.689831704468	27
831.708505259988	25
831.727179025307	18
831.745853000424	20
831.764527185672	27
831.783201580718	18
831.801876185895	24
831.82055100087	37
831.839226025976	27
831.85790126088	31
831.876576705749	44
831.895252360417	23
831.913928225215	26
831.932604299978	14
831.951280584539	28
831.969957079065	22
831.988633783556	17
832.007310698011	20
832.025987822431	31
832.044665156816	31
832.063342700999	40
832.082020455313	40
832.100698419425	44
832.119376593503	27
832.138054977545	46
832.156733571552	36
832.175412375357	33
832.194091389294	20
832.212770613029	23
832.231450046895	34
832.250129690559	44
832.268809544189	39
832.287489607783	49
832.306169881176	51
832.3248503647	43
832.343531058022	76
832.36221196131	75
832.380893074729	86
832.399574397779	112
832.418255930962	125
832.436937674109	101
832.455619627221	80
832.474301790132	123
832.492984163007	115
832.511666745848	76
832.530349538654	47
832.549032541424	35
832.56771575416	42
832.586399176694	43
832.60508280936	65
832.623766651824	76
832.642450704254	45
832.661134966648	44
832.679819439008	47
832.698504121332	57
832.717189013456	29
832.735874115711	46
832.754559427764	28
832.773244949783	33
832.791930681767	23
832.810616623716	34
832.82930277563	31
832.847989137343	37
832.866675709188	24
832.885362490831	40
832.904049482439	29
832.922736684013	22
832.941424095552	24
832.960111717056	29
832.978799548359	45
832.997487589794	54
833.016175841028	42
833.034864302226	44
833.05355297339	51
833.07224185452	46
833.090930945615	32
833.109620246675	46
833.128309757534	21
833.146999478358	32
833.165689409148	33
833.184379549903	57
833.203069900623	44
833.221760461309	47
833.24045123196	38
833.25914221241	60
833.277833402826	57
833.296524803373	46
833.31521641372	58
833.333908234031	71
833.352600264142	77
833.371292504385	70
833.389984954427	112
833.408677614601	147
833.427370484574	78
833.446063564512	93
833.464756854416	85
833.483450354285	78
833.502144063954	94
833.520837983754	48
833.539532113354	46
833.558226452919	46
833.57692100245	43
833.595615761946	41
833.614310731408	42
833.633005910836	38
833.651701300062	38
833.670396899255	13
833.689092708579	24
833.707788727703	31
833.726484956792	31
833.745181395681	21
833.763878044702	33
833.782574903522	39
833.801271972474	17
833.819969251225	33
833.838666739942	36
833.857364438625	22
833.876062347274	24
833.894760465722	21
833.913458794302	16
833.932157332682	38
833.950856081027	30
833.969555039338	35
833.988254207615	28
834.006953585858	29
834.025653174066	32
834.044352972074	36
834.063052980214	40
834.081753198154	37
834.10045362606	36
834.119154263931	31
834.137855111768	30
834.156556169405	50
834.175257437174	41
834.193958914743	41
834.212660602444	39
834.231362499945	44
834.250064607411	65
834.268766924677	62
834.287469452076	53
834.30617218944	52
834.324875136604	59
834.343578293734	69
834.36228166083	63
834.380985237892	79
834.39968902492	67
834.418393021914	63
834.437097228708	73
834.455801645634	63
834.47450627236	46
834.493211109052	52
834.511916155711	73
834.530621412335	37
834.549326878759	69
834.568032555315	53
834.586738441671	41
834.60544453816	32
834.624150844449	26
834.642857360703	21
834.661564086758	12
834.680271022945	24
834.698978169098	35
834.717685525051	24
834.73639309097	34
834.755100866856	24
834.773808852708	15
834.792517048526	31
834.81122545431	17
834.829934070061	29
834.848642895611	29
834.867351931128	30
834.886061176611	46
834.90477063206	28
834.923480297476	25
834.942190172858	11
834.96090025804	9
834.979610553355	20
834.998321058469	31
835.017031773551	22
835.035742698598	32
835.054453833612	34
835.073165178592	17
835.091876733372	30
835.110588498286	42
835.129300472999	27
835.148012657678	37
835.166725052325	33
835.185437656937	58
835.204150471516	41
835.222863495895	45
835.241576730241	49
835.260290174553	60
835.279003828998	76
835.297717693243	51
835.316431767289	106
835.335146051467	94
835.353860545612	85
835.372575249557	119
835.391290163635	138
835.410005287514	141
835.428720621358	135
835.44743616517	101
835.466151918781	74
835.484867882526	49
835.503584056071	66
835.522300439749	65
835.541017033227	52
835.559733836673	31
835.578450850084	26
835.597168073296	38
835.615885506641	32
835.634603149953	29
835.653321003065	19
835.672039066144	17
835.69075733919	32
835.709475822202	12
835.728194515181	13
835.746913417961	12
835.765632530874	16
835.784351853587	25
835.803071386267	47
835.821791128914	18
835.840511081527	25
835.859231244108	22
835.877951616655	12
835.896672199003	28
835.915392991318	12
835.934113993766	22
835.952835206014	23
835.97155662823	38
835.990278260245	20
836.009000102395	22
836.027722154344	23
836.046444416428	30
836.065166888311	33
836.083889570162	23
836.10261246198	24
836.121335563764	35
836.140058875349	33
836.158782397068	29
836.177506128587	49
836.196230070074	39
836.214954221527	52
836.233678582948	48
836.252403154335	53
836.27112793569	49
836.289852926845	83
836.308578128134	103
836.327303539223	170
836.34602916028	206
836.364754991303	270
836.383481032294	366
836.402207283086	418
836.420933744011	447
836.439660414737	423
836.45838729543	313
836.477114386257	214
836.495841686718	188
836.514569197312	137
836.533296917874	110
836.552024848237	84
836.570752988733	72
836.589481339031	39
836.608209899295	31
836.626938669527	24
836.645667649726	26
836.664396839893	26
836.68312623986	6
836.701855849794	28
836.720585669863	28
836.739315699732	18
836.758045939569	22
836.776776389372	18
836.795507048977	14
836.814237918716	19
836.832968998256	19
836.851700287762	25
836.870431787237	10
836.889163496679	15
836.907895416088	13
836.926627545465	27
836.945359884809	35
836.964092433955	16
836.982825193067	13
837.001558162147	24
837.020291341195	27
837.03902473021	28
837.057758329193	28
837.076492137977	19
837.095226156895	26
837.113960385614	22
837.1326948243	23
837.151429472954	40
837.170164331576	44
837.188899400165	52
837.207634678556	39
837.22637016708	33
837.245105865406	53
837.263841773699	65
837.28257789196	50
837.301314220188	79
837.320050758385	101
837.338787506382	143
837.357524464514	175
837.376261632446	223
837.394999010347	231
837.413736598215	231
837.432474396051	240
837.451212403688	205
837.46995062146	187
837.488689049032	124
837.50742768674	86
837.526166534248	53
837.544905591724	56
837.563644859168	62
837.58238433658	40
837.601124023793	40
837.61986392114	52
837.638604028289	18
837.657344345406	32
837.67608487249	35
837.694825609542	16
837.713566556563	41
837.732307713384	27
837.75104908034	24
837.769790657098	36
837.788532443823	30
837.807274440517	26
837.826016647178	17
837.844759063807	25
837.863501690238	19
837.882244526803	32
837.90098757317	27
837.919730829505	12
837.938474295807	33
837.957217972078	21
837.975961858317	28
837.994705954524	14
838.013450260532	30
838.032194776509	20
838.050939502453	23
838.069684438533	20
838.088429584247	25
838.107174940095	24
838.125920505913	15
838.144666281531	52
838.163412267285	41
838.182158462839	27
838.200904868362	60
838.219651483854	35
838.238398309146	41
838.257145344574	39
838.27589258997	31
838.294640045168	36
838.313387710333	73
838.332135585467	64
838.350883670569	79
838.36963196564	107
838.388380470512	118
838.407129185519	106
838.425878110328	136
838.444627245272	135
838.463376590017	85
838.482126144731	102
838.500875909246	108
838.519625883897	75
838.538376068349	63
838.557126462936	57
838.575877067325	37
838.594627881682	58
838.613378906008	48
838.632130140302	36
838.650881584398	38
838.669633238629	32
838.688385102662	19
838.707137176664	21
838.725889460633	18
838.744641954572	32
838.763394658478	15
838.782147572187	14
838.800900696031	23
838.819654029676	14
838.83840757329	30
838.857161326873	11
838.875915290425	18
838.894669463945	27
838.913423847433	11
838.932178440723	13
838.950933244149	31
838.969688257377	22
838.988443480573	39
839.007198913738	57
839.025954556871	88
839.044710409973	60
839.063466472877	81
839.08222274575	84
839.100979228759	71
839.119735921569	63
839.138492824348	52
839.157249937095	62
839.176007259645	57
839.19476479233	43
839.213522534817	45
839.232280487273	43
839.251038649865	47
839.269797022258	44
839.288555604453	44
839.307314396784	69
839.326073399084	68
839.344832611186	57
839.363592033257	82
839.382351665297	88
839.401111507305	69
839.419871559283	85
839.438631821229	80
839.457392292977	71
839.476152974862	77
839.494913866548	70
839.513674968203	41
839.532436279827	50
839.55119780142	39
839.569959532982	37
839.588721474346	47
839.607483625846	41
839.626245987149	42
839.64500855842	35
839.66377133966	21
839.682534330869	13
839.701297532047	29
839.720060943028	22
839.738824564144	30
839.757588395063	12
839.77635243595	16
839.795116686807	20
839.813881147633	28
839.832645818428	15
839.851410699026	14
839.870175789759	38
839.888941090294	28
839.907706600799	7
839.926472321273	15
839.945238251716	13
839.964004392128	16
839.982770742343	27
840.001537302694	44
840.020304072847	57
840.039071052969	60
840.05783824306	55
840.076605643121	39
840.095373253151	49
840.114141072984	39
840.132909102952	37
840.151677342723	37
840.170445792464	33
840.189214452173	39
840.207983321852	27
840.226752401501	53
840.245521691118	35
840.264291190538	37
840.283060899928	63
840.301830819454	47
840.320600948782	40
840.33937128808	48
840.35814183718	53
840.376912596416	84
840.395683565455	92
840.414454744631	78
840.433226133609	79
840.451997732556	120
840.470769541473	122
840.48954156036	92
840.508313789049	51
840.527086227874	56
840.545858876502	65
840.564631735099	46
840.583404803666	53
840.602178082203	59
840.62095157071	48
840.639725269185	48
840.658499177464	18
840.677273295712	34
840.696047624096	20
840.714822162283	25
840.73359691044	24
840.7523718684	18
840.771147036496	16
840.789922414395	19
840.80869800243	17
840.827473800269	24
840.846249808077	21
840.865026025854	25
840.883802453602	28
840.902579091152	12
840.921355938838	20
840.940132996328	38
840.958910263787	47
840.977687741384	61
840.996465428782	91
841.015243325984	124
841.034021433322	135
841.052799750464	116
841.071578277742	71
841.090357014823	78
841.109135961873	78
841.127915118894	56
841.146694485885	35
841.165474062845	32
841.184253849608	49
841.203033846342	55
841.221814053212	67
841.240594469885	62
841.259375096527	51
841.27815593314	35
841.296936979556	67
841.315718236109	43
841.334499702465	61
841.35328137879	78
841.372063265086	74
841.390845361352	72
841.409627667587	81
841.428410183793	113
841.447192909802	114
841.465975845948	129
841.484758991897	110
841.503542347816	115
841.522325913705	78
841.541109689564	60
841.559893675393	48
841.578677871025	47
841.597462276795	40
841.616246892367	51
841.63503171791	46
841.653816753422	34
841.672601998906	33
841.691387454192	26
841.710173119615	22
841.728958994841	26
841.747745080205	16
841.766531375372	18
841.785317880509	35
841.804104595617	29
841.822891520527	30
841.841678655575	33
841.860466000426	27
841.879253555414	30
841.898041320206	26
841.916829294968	28
841.9356174797	24
841.954405874236	31
841.973194478909	46
841.991983293385	68
842.010772317999	47
842.029561552415	45
842.048350996803	69
842.067140651161	56
842.085930515321	51
842.10472058962	39
842.123510873722	42
842.142301367961	40
842.161092072004	32
842.179882986017	46
842.19867411	36
842.217465443787	42
842.236256987545	24
842.25504874144	47
842.273840705138	48
842.292632878807	56
842.311425262446	48
842.330217856057	54
842.349010659637	58
842.367803673021	69
842.386596896543	90
842.405390329868	82
842.424183973164	104
842.44297782643	123
842.461771889667	114
842.480566162875	143
842.499360645886	100
842.518155339034	100
842.536950241987	74
842.55574535491	58
842.574540677803	41
842.593336210668	39
842.612131953503	17
842.630927906309	29
842.649724068918	19
842.668520441666	30
842.687317024216	19
842.706113816738	11
842.72491081923	20
842.743708031526	17
842.76250545396	24
842.781303086198	33
842.800100928573	16
842.818898980752	35
842.837697242902	30
842.856495715023	30
842.875294397115	17
842.89409328901	21
842.912892391044	34
842.931691702881	18
842.950491224689	31
842.969290956467	29
842.988090898217	22
843.006891049938	18
843.02569141163	28
843.044491983125	44
843.063292764759	41
843.082093756196	37
843.100894957604	35
843.119696368984	28
843.138497990334	28
843.157299821488	37
843.17610186278	37
843.194904113876	29
843.213706574943	27
843.232509245981	30
843.251312126991	31
843.270115217971	47
843.288918518923	61
843.307722029678	43
843.326525750571	50
843.345329681269	66
843.364133821938	67
843.382938172577	99
843.401742733188	86
843.420547503603	100
843.439352484156	106
843.458157674514	112
843.476963074842	115
843.495768685309	110
843.514574505412	80
843.533380535654	91
843.552186775868	54
843.570993225885	44
843.589799886041	60
843.608606756	42
843.627413835931	40
843.646221125834	24
843.665028625707	18
843.683836335552	19
843.702644255201	30
843.721452384989	11
843.74026072458	20
843.759069274143	11
843.777878033678	31
843.796687003183	18
843.815496182493	23
843.834305571942	28
843.853115171194	34
843.871924980586	36
843.890734999781	18
843.909545228948	23
843.928355667919	23
843.947166317029	24
843.96597717611	17
843.984788244995	25
844.003599523852	30
844.022411012848	40
844.041222711648	28
844.060034620252	40
844.078846738995	29
844.09765906771	26
844.116471606228	18
844.135284354719	33
844.154097313181	50
844.172910481614	24
844.191723860019	17
844.210537448396	21
844.229351246744	29
844.248165254897	42
844.266979473021	49
844.285793901117	37
844.304608539185	34
844.323423387224	43
844.342238445235	51
844.361053713218	94
844.379869191004	91
844.398684878763	88
844.417500776493	56
844.436316884195	68
844.455133201869	83
844.473949729515	69
844.492766467132	71
844.511583414554	66
844.530400571948	63
844.549217939313	50
844.568035516651	35
844.58685330396	36
844.60567130124	42
844.624489508493	27
844.643307925551	39
844.662126552579	40
844.680945389748	26
844.699764436721	26
844.718583693665	28
844.737403160415	40
844.756222837303	26
844.775042723996	14
844.793862820829	27
844.812683127466	19
844.831503644074	30
844.850324370656	31
844.869145307041	15
844.887966453566	18
844.906787810063	16
844.925609376364	27
844.944431152638	33
844.963253138883	29
844.982075335101	27
845.000897741291	42
845.019720357285	47
845.038543183419	68
845.057366219357	41
845.076189465268	71
845.09501292115	64
845.113836587005	50
845.132660462832	43
845.151484548631	23
845.170308844235	26
845.189133349978	34
845.207958065527	33
845.226782991047	44
845.245608126539	29
845.264433471837	34
845.283259027274	42
845.302084792683	38
845.320910767897	82
845.339736953083	65
845.358563348241	67
845.377389953372	76
845.396216768475	80
845.41504379355	113
845.433871028431	106
845.452698473283	126
845.471526128275	167
845.490353993072	116
845.509182067842	88
845.528010352416	59
845.54683884713	60
845.565667551817	46
845.584496466308	41
845.603325590772	44
845.622154925209	25
845.640984469617	46
845.659814223998	31
845.678644188352	34
845.69747436251	16
845.716304746809	25
845.735135340745	20
845.753966144821	25
845.772797158869	27
845.79162838289	23
845.810459816884	32
845.829291460682	23
845.848123314621	18
845.866955378364	24
845.88578765208	14
845.904620135769	17
845.923452829431	19
845.942285732897	21
845.961118846503	22
845.979952169915	30
845.998785703467	31
846.017619446823	46
846.036453400153	44
846.055287563287	49
846.074121936562	59
846.09295651981	28
846.111791312862	37
846.130626315888	41
846.149461528886	21
846.168296951856	45
846.1871325848	41
846.205968427716	25
846.224804480437	37
846.243640743299	26
846.262477215966	39
846.281313898606	46
846.300150791219	28
846.318987893804	35
846.337825206362	47
846.356662728725	42
846.375500461229	57
846.394338403538	69
846.41317655582	76
846.432014918075	88
846.450853490303	83
846.469692272504	83
846.488531264509	71
846.507370466656	78
846.526209878608	72
846.545049500533	54
846.56388933243	24
846.582729374301	27
846.601569626144	36
846.620410087793	39
846.639250759583	19
846.658091641178	21
846.676932732745	13
846.695774034286	9
846.7146155458	11
846.733457267287	17
846.75229919858	15
846.771141340013	22
846.789983691252	32
846.808826252463	33
846.827669023648	33
846.846512004806	23
846.865355195937	24
846.884198596874	15
846.903042207951	9
846.921886028834	18
846.94073005969	23
846.959574300519	21
846.978418751321	27
846.997263412097	28
847.016108282845	28
847.034953363399	25
847.053798653927	36
847.072644154595	33
847.091489865069	34
847.110335785517	45
847.129181915769	35
847.148028256163	26
847.166874806362	19
847.185721566703	33
847.204568536849	19
847.223415716968	39
847.242263107061	39
847.261110707127	35
847.279958516998	39
847.298806537011	55
847.317654766829	67
847.336503206621	78
847.355351856387	101
847.374200716125	85
847.393049785837	111
847.411899065522	120
847.430748555014	123
847.449598254478	124
847.468448164084	126
847.487298283496	101
847.506148612881	56
847.524999152071	91
847.543849901403	57
847.562700860541	30
847.58155202982	46
847.600403408905	41
847.619254997964	27
847.638106796996	25
847.656958806001	24
847.675811024812	28
847.694663453765	12
847.713516092524	25
847.732368941256	25
847.75122200013	36
847.770075268641	19
847.788928747294	26
847.807782435921	27
847.826636334354	24
847.845490442928	19
847.864344761308	30
847.883199289662	19
847.902054027989	18
847.92090897629	30
847.939764134565	14
847.958619502646	19
847.977475080701	26
847.996330868897	15
848.015186866899	39
848.034043074875	40
848.052899492657	38
848.07175612058	30
848.090612958477	31
848.109470006181	31
848.128327263858	22
848.147184731509	34
848.166042409134	25
848.184900296733	26
848.203758394306	42
848.222616701684	34
848.241475219205	46
848.260333946531	28
848.279192883832	44
848.298052031106	49
848.316911388355	55
848.335770955577	55
848.354630732605	67
848.373490719775	63
848.392350916752	87
848.411211323702	63
848.430071940627	75
848.448932767525	81
848.46779380423	93
848.486655051076	63
848.505516507729	58
848.524378174524	56
848.543240051125	47
848.5621021377	37
848.580964434249	46
848.599826940604	33
848.618689657101	42
848.637552583405	24
848.65641571985	16
848.675279066102	36
848.694142622328	19
848.713006388528	32
848.731870364535	25
848.750734550683	25
848.769598946638	18
848.788463552735	37
848.807328368638	25
848.826193394516	13
848.845058630368	24
848.863924076026	30
848.882789731826	22
848.901655597433	11
848.920521673181	19
848.939387958737	22
848.958254454266	26
848.97712115977	19
848.995988075081	36
849.014855200533	28
849.033722535792	19
849.052590081193	44
849.071457836401	22
849.090325801583	24
849.10919397674	37
849.128062361703	36
849.146930956808	50
849.165799761888	46
849.184668776774	34
849.203538001635	24
849.22240743647	30
849.24127708128	29
849.260146935896	31
849.279017000655	34
849.29788727522	53
849.31675775976	45
849.335628454442	80
849.354499358931	90
849.373370473226	87
849.392241797664	94
849.411113332076	61
849.429985076296	78
849.448857030657	98
849.467729194825	83
849.486601568968	64
849.505474153086	41
849.524346947178	45
849.543219951077	45
849.562093165118	22
849.580966588966	21
849.599840222789	25
849.618714066586	51
849.637588120358	46
849.656462384106	22
849.675336857827	27
849.694211541355	18
849.713086434858	33
849.731961538504	35
849.750836851957	23
849.769712375384	20
849.788588108618	14
849.807464051995	28
849.826340205179	19
849.845216568505	22
849.864093141639	21
849.882969924747	34
849.90184691783	28
849.920724120888	22
849.939601533753	30
849.95847915676	31
849.977356989575	30
849.996235032532	23
850.015113285297	40
850.033991748036	25
850.052870420582	18
850.071749303271	24
850.090628395935	20
850.109507698406	26
850.128387210852	27
850.147266933273	24
850.166146865669	40
850.18502700804	38
850.203907360386	51
850.222787922539	26
850.241668694667	38
850.260549676938	43
850.279430869016	34
850.298312271069	58
850.317193883098	54
850.336075704933	79
850.354957736911	64
850.373839978697	85
850.392722430457	90
850.411605092361	106
850.430487963904	109
850.44937104559	86
850.468254337251	67
850.487137838888	62
850.506021550332	48
850.52490547175	69
850.543789603144	33
850.562673944513	23
850.581558495858	30
850.600443257177	28
850.619328228304	33
850.638213409574	44
850.657098800652	34
850.675984401704	23
850.694870212732	34
850.713756233735	27
850.732642464714	17
850.7515289055	32
850.770415556428	31
850.789302417165	14
850.808189487877	16
850.827076768564	22
850.845964259227	10
850.864851959864	23
850.88373987031	15
850.902627990898	16
850.921516321294	27
850.940404861666	19
850.959293612013	20
850.978182572335	24
850.997071742633	35
851.015961122738	32
851.034850712987	26
851.053740513043	26
851.072630523075	48
851.091520743082	28
851.110411173065	46
851.129301813023	34
851.148192662789	26
851.167083722698	22
851.185974992415	32
851.204866472107	33
851.223758161775	51
851.242650061419	51
851.261542171038	55
851.280434490465	51
851.299327020035	47
851.318219759413	47
851.337112708767	40
851.356005868096	86
851.374899237401	64
851.393792816682	87
851.41268660577	130
851.431580605002	95
851.450474814042	85
851.469369233057	85
851.488263862048	94
851.507158701015	76
851.526053749958	57
851.544949008876	68
851.563844477602	39
851.582740156304	26
851.601636045149	41
851.620532143803	41
851.639428452264	25
851.658324970869	18
851.67722169945	25
851.696118637838	32
851.715015786371	41
851.733913144711	33
851.752810713028	16
851.77170849132	27
851.790606479588	19
851.809504677664	16
851.828403085884	30
851.847301703911	27
851.866200531915	11
851.885099569894	22
851.90399881785	26
851.922898275782	28
851.941797943689	28
851.960697821404	15
851.979597909096	35
851.998498206931	9
852.017398714575	24
852.036299432194	21
852.055200359622	15
852.074101497193	16
852.093002844741	17
852.111904402096	25
852.130806169428	12
852.149708146736	41
852.16861033402	38
852.18751273128	37
852.206415338516	63
852.22531815556	51
852.24422118258	45
852.263124419745	35
852.282027866717	49
852.300931523666	61
852.319835390423	66
852.338739467324	74
852.357643754202	78
852.376548250887	99
852.395452957549	91
852.414357874187	82
852.433263000801	117
852.452168337392	109
852.471073883959	109
852.489979640334	71
852.508885606853	54
852.527791783181	44
852.546698169485	43
852.565604765765	41
852.584511572021	47
852.603418588086	35
852.622325814296	50
852.641233250313	21
852.660140896475	28
852.679048752445	23
852.697956818392	13
852.716865094315	14
852.735773580047	16
852.754682275923	17
852.773591181607	30
852.792500297267	21
852.811409622905	17
852.830319158518	17
852.849228904109	15
852.868138859507	21
852.88704902505	17
852.905959400402	23
852.924869985898	24
852.943780781203	25
852.962691786484	22
852.981603001742	18
853.000514426808	19
853.019426062018	32
853.038337907038	36
853.057249962202	32
853.076162227174	21
853.095074702124	44
853.11398738705	14
853.132900281784	44
853.151813386663	45
853.17072670135	38
853.189640226015	37
853.208553960824	34
853.227467905441	33
853.246382059868	37
853.265296424439	39
853.284210998987	54
853.303125783343	53
853.322040777844	65
853.340955982154	123
853.359871396441	74
853.378787020704	87
853.397702854776	110
853.416618898993	114
853.435535153019	92
853.45445161719	104
853.473368291169	103
853.492285175126	85
853.511202269059	83
853.5301195728	80
853.549037086687	87
853.567954810382	40
853.586872744223	44
853.605790887873	34
853.624709241499	18
853.643627805102	26
853.662546578682	26
853.681465562071	30
853.700384755605	28
853.719304158948	19
853.738223772267	9
853.757143595564	17
853.776063628838	16
853.794983872089	28
853.813904325148	19
853.832824988354	12
853.851745861367	21
853.870666944358	30
853.889588237326	12
853.908509740271	19
853.927431453193	27
853.946353376092	20
853.9652755088	32
853.984197851653	54
854.003120404315	45
854.022043166955	54
854.040966139571	48
854.059889321997	24
854.078812714568	37
854.097736317116	33
854.116660129473	23
854.135584151807	24
854.154508384119	38
854.173432826407	34
854.192357478673	38
854.211282340916	35
854.230207412969	38
854.249132694998	41
854.268058187173	42
854.286983889157	37
854.305909801119	54
854.324835922889	62
854.343762254805	67
854.362688796698	64
854.381615548401	93
854.400542510081	115
854.419469681738	109
854.438397063372	110
854.457324654984	100
854.476252456574	103
854.495180467972	69
854.514108689348	63
854.533037120869	57
854.5519657622	47
854.570894613508	61
854.589823674794	40
854.608752945889	36
854.62768242713	37
854.64661211818	34
854.665542019207	32
854.684472130212	26
854.703402451194	23
854.722332982154	19
854.741263723091	33
854.760194673838	19
854.779125834731	32
854.798057205433	30
854.816988786112	24
854.835920576769	26
854.854852577404	17
854.873784788016	26
854.892717208438	35
854.911649839006	45
854.930582679383	83
854.949515729737	214
854.96844899007	352
854.98738246038	501
855.006316140499	593
855.025250030764	639
855.044184130839	544
855.06311844106	423
855.08205296109	362
855.100987691098	277
855.119922631084	175
855.138857780879	134
855.15779314082	127
855.176728710571	85
855.195664490468	93
855.214600480175	70
855.233536679859	65
855.252473089353	56
855.271409708992	53
855.29034653861	39
855.309283578038	74
855.328220827443	65
855.347158286994	79
855.366095956355	75
855.385033835526	96
855.403971924842	97
855.422910224137	135
855.441848733241	120
855.460787452324	109
855.479726381552	87
855.498665520591	95
855.517604869607	77
855.536544428433	67
855.555484197405	50
855.574424176187	40
855.593364365115	42
855.612304763853	40
855.631245372569	34
855.650186191263	38
855.669127219766	19
855.688068458417	22
855.707009906877	29
855.725951565483	27
855.744893433899	25
855.763835512293	16
855.782777800666	24
855.801720298848	26
855.820663007176	35
855.839605925483	31
855.8585490536	25
855.877492391695	22
855.896435939768	33
855.915379697819	34
855.934323665848	42
855.953267843688	79
855.972212231673	133
855.991156829469	153
856.010101637243	208
856.029046654995	221
856.047991882726	152
856.066937320435	138
856.085882968122	154
856.104828825619	117
856.123774893094	108
856.142721170717	76
856.161667658149	76
856.180614355559	49
856.19956126278	57
856.218508380147	63
856.237455707324	50
856.256403244648	27
856.275350991782	39
856.294298948894	44
856.313247115816	39
856.332195492886	33
856.351144079933	37
856.370092876791	68
856.389041883796	55
856.407991100611	75
856.426940527404	77
856.445890164175	88
856.464840010926	93
856.483790067486	95
856.502740334193	87
856.52169081071	120
856.540641497206	74
856.559592393681	62
856.578543500134	46
856.597494816565	35
856.616446342976	48
856.635398079196	32
856.654350025564	39
856.673302181741	35
856.692254547898	27
856.711207124033	27
856.730159910146	27
856.74911290607	32
856.768066112141	37
856.787019528022	15
856.805973153882	17
856.82492698989	31
856.843881035707	22
856.862835291335	24
856.881789757109	18
856.900744432863	14
856.919699318427	22
856.93865441397	32
856.957609719491	20
856.976565234992	54
856.995520960471	86
857.014476895929	62
857.033433041197	80
857.052389396613	56
857.071345961839	73
857.090302737044	57
857.109259722227	36
857.12821691739	21
857.147174322532	42
857.166131937483	40
857.185089762414	41
857.204047797493	29
857.223006042381	39
857.241964497249	29
857.260923162096	41
857.279882036753	36
857.298841121558	43
857.317800416173	45
857.336759920935	60
857.355719635508	66
857.37467956006	107
857.393639694592	108
857.412600038933	98
857.431560593423	95
857.450521357722	77
857.46948233217	80
857.488443516428	63
857.507404910665	63
857.526366514881	78
857.545328328908	44
857.564290353083	70
[truncated: 104,813 more rows]
