# Supplementary material for: Identifying Archaeological Bone via Non-Destructive ZooMS and the Materiality of Symbolic Expression: Examples from Iroquoian Bone Points
Source: Sci Rep. 2019 Jul 30;9:11027. doi: 10.1038/s41598-019-47299-x (PMC6667708; doi:10.1038/s41598-019-47299-x)
Supplement: Supplementary file 2 — Supplementary Datafiles [file 41598_2019_47299_MOESM2_ESM.zip › McGrath et al Supplementary Datafiles/Data set S2_ForcedBagSpectra/DR-894s_FORCED_1.txt]

799.985393305518	23
800.003676264994	40
800.021959433746	34
800.040242811774	28
800.0585263989	24
800.07681019548	45
800.095094200978	64
800.113378415753	49
800.131662839624	54
800.149947472772	46
800.168232315017	55
800.186517366537	74
800.204802627335	73
800.223088097228	33
800.24137377622	36
800.259659664666	69
800.277945762031	40
800.296232068672	53
800.314518584589	75
800.332805309603	69
800.351092243893	43
800.36937938746	83
800.387666739944	122
800.405954301884	131
800.424242072921	78
800.442530053056	65
800.460818242467	73
800.479106641154	60
800.497395248938	40
800.515684065819	45
800.533973092156	47
800.552262327411	52
800.570551772122	26
800.588841425751	49
800.607131288835	52
800.625421360837	54
800.643711642295	41
800.662002132671	31
800.680292832503	42
800.698583741253	38
800.716874859458	22
800.73516618694	27
800.75345772334	11
800.771749469017	29
800.79004142379	27
800.80833358802	19
800.826625961168	10
800.844918543771	16
800.863211335293	50
800.88150433627	41
800.899797546166	19
800.918090965517	43
800.936384593787	56
800.954678431512	30
800.972972478335	17
800.991266734255	23
801.009561199452	35
801.027855873925	42
801.046150757496	52
801.064445850344	49
801.082741152289	20
801.101036663331	23
801.11933238383	18
801.137628313247	46
801.155924452119	58
801.17422079991	50
801.192517357157	31
801.210814123501	84
801.229111098943	60
801.247408283662	51
801.265705677658	50
801.284003280572	35
801.302301092942	58
801.320599114409	69
801.338897345153	99
801.357195784995	120
801.375494434114	124
801.39379329233	151
801.412092359823	117
801.430391636414	122
801.448691122282	106
801.466990817247	82
801.485290721489	80
801.503590835008	97
801.521891157446	92
801.54019168934	58
801.558492430331	35
801.576793380599	70
801.595094539786	49
801.613395908429	54
801.63169748617	31
801.649999273188	44
801.668301269303	27
801.686603474696	16
801.704905889186	35
801.723208512953	15
801.741511345998	34
801.75981438796	33
801.77811763938	49
801.796421099897	41
801.814724769691	54
801.833028648403	78
801.851332736572	61
801.869637033839	55
801.887941540383	46
801.906246256025	22
801.924551180944	17
801.942856314781	43
801.961161658254	20
801.979467210646	25
801.997772972315	49
802.016078943082	39
802.034385123126	29
802.052691512268	41
802.070998110688	55
802.089304918384	37
802.107611935179	23
802.12591916125	23
802.144226596241	43
802.162534240688	28
802.180842094233	31
802.199150157055	56
802.217458428975	31
802.235766910173	60
802.254075600468	48
802.272384500041	36
802.290693608712	54
802.30900292666	56
802.327312453886	72
802.34562219021	62
802.363932135631	81
802.382242290331	81
802.400552654307	105
802.418863227382	106
802.437174009734	94
802.455485001184	80
802.473796201912	47
802.492107611737	41
802.510419230841	85
802.528731059042	74
802.547043096521	45
802.565355343098	44
802.583667798952	19
802.601980463905	22
802.620293338135	45
802.638606421643	41
802.656919714249	64
802.675233215953	37
802.693546927114	19
802.711860847194	14
802.730174976552	39
802.748489315187	28
802.76680386292	42
802.785118619931	37
802.803433586041	46
802.821748761607	13
802.840064146092	28
802.858379739855	31
802.876695542717	31
802.895011554855	45
802.913327776093	28
802.931644206787	18
802.9499608464	11
802.968277695291	24
802.98659475346	18
803.004912020727	21
803.023229497272	61
803.041547182915	39
803.059865077836	31
803.078183181855	22
803.096501495152	39
803.114820017548	30
803.133138749401	46
803.151457690172	38
803.169776840222	52
803.18809619937	31
803.206415767975	37
803.2247355455	23
803.243055532302	28
803.261375728383	58
803.279696133561	59
803.298016747838	76
803.316337571573	86
803.334658604227	56
803.352979846337	74
803.371301297547	83
803.389622957855	149
803.407944827441	129
803.426266906305	69
803.444589194267	72
803.462911691329	121
803.481234397668	55
803.499557313285	44
803.517880438	36
803.536203771815	32
803.554527315087	41
803.572851067278	11
803.591175028926	28
803.609499199494	36
803.627823579519	19
803.646148168643	14
803.664472966866	16
803.682797974366	36
803.701123191145	35
803.719448616844	41
803.737774251999	49
803.756100096254	25
803.774426149786	20
803.792752412417	41
803.811078884147	33
803.829405565335	40
803.847732455442	24
803.866059555007	48
803.884386863491	35
803.902714381432	25
803.921042108473	26
803.939370044612	18
803.95769819003	27
803.976026544726	47
803.994355108341	38
804.012683881414	26
804.031012863586	27
804.049342055036	22
804.067671455585	26
804.086001065412	45
804.104330884338	25
804.122660912363	40
804.140991149846	35
804.159321596428	27
804.177652252109	19
804.195983117068	39
804.214314191126	32
804.232645474463	49
804.250976967077	78
804.269308668612	61
804.287640579604	63
804.305972699696	53
804.324305029065	30
804.342637567534	62
804.360970315281	79
804.379303272128	81
804.397636438253	52
804.415969813477	59
804.434303397979	68
804.45263719158	77
804.47097119446	64
804.489305406619	45
804.507639827697	52
804.525974458233	21
804.544309297868	31
804.562644346782	42
804.580979604616	37
804.599315071907	29
804.617650748298	17
804.635986633967	30
804.654322728736	51
804.672659032783	34
804.690995545929	27
804.709332268354	32
804.727669199878	29
804.746006340681	50
804.764343690763	38
804.782681249764	38
804.801019018223	26
804.819356995782	50
804.837695182619	28
804.856033578556	34
804.874372183592	17
804.892710997907	17
804.9110500215	36
804.929389254193	37
804.947728696165	40
804.966068347236	23
804.984408207585	49
805.002748277034	22
805.021088555942	12
805.039429043769	16
805.057769740875	36
805.076110647081	30
805.094451762565	58
805.112793087328	20
805.131134621191	36
805.149476364332	57
805.167818316573	45
805.186160478093	33
805.204502848712	48
805.22284542861	82
805.241188217608	49
805.259531215885	39
805.277874423261	47
805.296217839916	62
805.31456146567	65
805.332905300703	116
805.351249344836	48
805.369593598428	57
805.38793806094	76
805.40628273273	55
805.4246276138	46
805.442972703969	58
805.461318003417	41
805.479663511965	37
805.498009229792	54
805.516355156718	34
805.534701292924	41
805.553047638229	31
805.571394192813	45
805.589740956677	48
805.60808792964	38
805.626435111702	49
805.644782503044	41
805.663130103665	36
805.681477913386	8
805.699825932206	41
805.718174160485	42
805.736522597684	34
805.754871244343	38
805.7732201001	41
805.791569164958	39
805.809918439094	47
805.828267922331	48
805.846617614846	43
805.864967516462	51
805.883317627356	41
805.90166794753	48
805.920018476804	32
805.938369215178	16
805.95672016301	36
805.975071319763	39
805.993422685795	38
806.011774261106	24
806.030126045518	32
806.048478039208	48
806.066830241999	19
806.085182654068	29
806.103535275238	32
806.121888105867	29
806.140241145416	26
806.158594394244	20
806.176947852173	33
806.19530151956	35
806.213655395868	30
806.232009481455	62
806.250363776322	45
806.268718280289	43
806.287072993355	35
806.305427915881	39
806.323783047327	36
806.342138388232	89
806.360493938237	64
806.378849697343	56
806.397205665727	72
806.415561843392	55
806.433918230156	58
806.452274826021	49
806.470631631165	45
806.488988645588	67
806.507345869112	30
806.525703301736	34
806.544060943819	36
806.562418794822	29
806.580776855285	46
806.599135124668	30
806.617493603511	17
806.635852291274	16
806.654211188496	6
806.672570294818	23
806.690929610241	17
806.709289134943	21
806.727648868926	21
806.746008812008	34
806.76436896419	37
806.782729325832	21
806.801089896395	31
806.819450676417	20
806.837811665359	14
806.856172863761	26
806.874534271083	30
806.892895887865	42
806.911257713568	41
806.92961974873	22
806.947981992992	22
806.966344446355	23
806.984707108998	43
807.00306998092	36
807.021433061943	33
807.039796352066	30
807.058159851469	48
807.076523560151	35
807.094887477935	43
807.113251604998	17
807.131615941341	27
807.149980486605	35
807.168345241328	38
807.186710204973	15
807.205075378077	31
807.223440760281	41
807.241806351586	57
807.26017215217	63
807.278538162035	22
807.296904381	52
807.315270809066	69
807.333637446412	65
807.352004293038	55
807.370371348764	74
807.38873861377	56
807.407106087877	53
807.425473771264	49
807.443841663931	55
807.462209765519	77
807.480578076568	58
807.498946596716	61
807.517315325965	86
807.535684264494	37
807.554053412303	37
807.572422769213	36
807.590792335403	40
807.609162110514	31
807.627532095085	48
807.645902288756	31
807.664272691708	23
807.682643303761	39
807.701014125093	24
807.719385155527	29
807.73775639524	30
807.756127844234	5
807.774499502329	20
807.792871369704	35
807.811243446	13
807.829615731756	24
807.847988226612	39
807.866360930749	24
807.884733843987	16
807.903106966505	24
807.921480297944	37
807.939853838843	32
807.958227588843	37
807.976601548124	11
807.994975716505	18
808.013350094346	21
808.031724681109	9
808.050099477152	10
808.068474482295	40
808.086849696719	30
808.105225120424	20
808.12360075323	20
808.141976595316	37
808.160352646503	53
808.17872890697	37
808.197105376538	50
808.215482055387	42
808.233858943337	34
808.252236040567	52
808.270613346898	28
808.28899086251	51
808.307368587223	63
808.325746521216	60
808.34412466431	72
808.362503016865	109
808.380881578341	49
808.399260349097	32
808.417639329135	43
808.436018518273	60
808.454397916692	55
808.472777524211	35
808.491157341012	40
808.509537366913	33
808.527917602096	45
808.546298046379	43
808.564678699943	49
808.583059562608	25
808.601440634734	38
808.619821915781	24
808.638203406108	22
808.656585105537	17
808.674967014427	20
808.693349132237	29
808.711731459509	40
808.730113995701	42
808.748496741174	29
808.766879695929	13
808.785262859784	25
808.803646233101	33
808.822029815338	42
808.840413606857	52
808.858797607476	38
808.877181817377	45
808.895566236378	15
808.913950864841	35
808.932335702225	27
808.95072074889	19
808.969106004835	53
808.987491469882	41
809.00587714403	25
809.02426302764	18
809.04264912017	25
809.061035422162	61
809.079421933254	31
809.097808653448	36
809.116195582923	24
809.134582721679	28
809.152970069537	25
809.171357626495	30
809.189745392735	36
809.208133368256	29
809.226521552878	37
809.244909946601	30
809.263298549786	29
809.281687361892	30
809.300076383459	69
809.318465613947	194
809.336855053897	307
809.355244702768	360
809.3736345611	406
809.392024628354	371
809.410414905069	271
809.428805390885	222
809.447196085982	163
809.465586990181	109
809.483978103482	64
809.502369426243	65
809.520760957926	50
809.539152698891	51
809.557544649136	69
809.575936808484	50
809.594329177112	38
809.612721754842	46
809.631114541854	29
809.649507538146	18
809.667900743361	47
809.686294158037	35
809.704687781814	32
809.723081614693	17
809.741475656853	16
809.759869908294	36
809.778264368838	20
809.796659038662	21
809.815053917588	24
809.833449005796	43
809.851844303106	44
809.870239809696	36
809.888635525389	27
809.907031450363	47
809.925427584438	33
809.943823927796	19
809.962220480434	30
809.980617241995	35
809.999014213017	14
810.01741139314	27
810.035808782546	45
810.054206381052	28
810.072604188841	30
810.091002205551	21
810.109400431723	22
810.127798867177	33
810.146197511552	31
810.164596365389	62
810.182995428328	49
810.201394700368	19
810.21979418169	35
810.238193872294	29
810.25659377182	26
810.274993880807	31
810.293394198896	57
810.311794726267	97
810.33019546256	84
810.348596408314	102
810.36699756317	133
810.385398927309	125
810.403800500549	144
810.42220228307	138
810.440604274694	104
810.45900647578	61
810.477408885787	69
810.495811505076	73
810.514214333647	40
810.53261737114	49
810.551020618095	35
810.569424074152	44
810.587827739491	38
810.606231613751	37
810.624635697474	30
810.643039990298	34
810.661444492405	42
810.679849203613	52
810.698254124104	36
810.716659253696	27
810.735064592751	37
810.753470140727	27
810.771875897985	34
810.790281864346	34
810.808688039988	18
810.827094424913	13
810.845501018939	31
810.863907822248	44
810.882314834659	23
810.900722056351	22
810.919129486966	30
810.937537127043	47
810.955944976222	27
810.974353034863	24
810.992761302427	29
811.011169779272	10
811.02957846522	30
811.047987360449	50
811.066396464781	36
811.084805778395	32
811.103215301292	41
811.12162503329	27
811.140034974571	58
811.158445124954	43
811.176855484619	45
811.195266053386	36
811.213676831436	34
811.232087818588	32
811.250499015022	24
811.268910420558	38
811.287322035376	40
811.305733859297	66
811.3241458925	83
811.342558134806	102
811.360970586574	121
811.379383247264	117
811.397796117236	113
811.416209196491	78
811.434622484848	69
811.453035982307	65
811.471449689229	63
811.489863605254	33
811.50827773038	57
811.52669206479	39
811.545106608301	44
811.563521361095	48
811.581936322991	18
811.60035149435	28
811.618766874631	30
811.637182464195	24
811.655598262861	26
811.674014270989	25
811.69243048804	37
811.710846914374	30
811.72926354999	42
811.747680394708	30
811.766097448709	13
811.784514711813	27
811.802932184199	50
811.821349865688	7
811.839767756639	13
811.858185856513	9
811.87660416567	26
811.895022683928	27
811.91344141147	43
811.931860348294	48
811.950279494221	26
811.96869884925	30
811.987118413742	37
812.005538187157	40
812.023958170034	31
812.042378361834	15
812.060798763097	20
812.079219373282	30
812.097640192931	17
812.116061221501	33
812.134482459535	37
812.152903906671	52
812.17132556309	35
812.189747428612	39
812.208169503236	34
812.226591787323	35
812.245014280333	18
812.263436982626	40
812.281859894201	49
812.300283014879	44
812.31870634484	42
812.337129883904	43
812.355553632251	68
812.373977589701	51
812.392401756433	72
812.410826132448	59
812.429250717386	40
812.447675511787	52
812.466100515291	72
812.484525728078	43
812.502951149968	57
812.52137678096	39
812.539802621415	62
812.558228670794	60
812.576654929635	28
812.595081397399	41
812.613508074627	51
812.631934960776	25
812.65036205639	40
812.668789361106	40
812.687216874925	31
812.705644598027	15
812.724072530413	8
812.7425006719	17
812.760929022492	7
812.779357582366	6
812.797786351523	20
812.816215329964	53
812.834644517327	31
812.853073914154	31
812.871503519903	46
812.889933335116	54
812.908363359251	71
812.92679359285	36
812.945224035372	19
812.963654687357	21
812.982085548445	18
813.000516618817	48
813.018947898111	60
813.037379386869	42
813.05581108473	21
813.074242991874	19
813.092675108121	44
813.111107433652	51
813.129539968286	37
813.147972712203	29
813.166405665223	39
813.184838827526	35
813.203272199113	42
813.221705779623	52
813.240139569596	53
813.258573568673	37
813.277007776852	64
813.295442194315	65
813.313876821062	41
813.332311656912	54
813.350746702045	66
813.369181956281	74
813.387617419801	50
813.406053092424	37
813.424488974331	64
813.44292506534	94
813.461361365634	83
813.47979787503	76
813.49823459371	73
813.516671521674	86
813.535108658741	65
813.553546004911	37
813.571983560365	41
813.590421325102	61
813.608859298943	52
813.627297482067	36
813.645735874294	19
813.664174475806	20
813.68261328642	38
813.701052306318	23
813.71949153532	33
813.737930973605	63
813.756370620994	37
813.774810477666	29
813.793250543442	46
813.811690818682	15
813.830131302844	12
813.848571996291	27
813.867012899021	22
813.885454010855	23
813.903895331972	25
813.922336862193	18
813.940778601698	17
813.959220550306	11
813.977662708198	18
813.996105075193	35
814.014547651472	41
814.032990436855	39
814.051433431522	21
814.069876635292	21
814.088320048526	22
814.106763670684	43
814.125207502125	69
814.14365154267	51
814.162095792679	55
814.180540251792	52
814.198984920008	42
814.217429797509	48
814.235874884113	48
814.25432018	34
814.272765684992	42
814.291211399267	52
814.309657322646	47
814.328103455309	56
814.346549797257	76
814.364996348307	36
814.383443108462	65
814.4018900779	70
814.420337256622	67
814.438784644449	50
814.457232241378	62
814.475680047773	37
814.49412806309	38
814.512576287872	48
814.531024721758	64
814.549473364748	67
814.567922217022	80
814.586371278399	29
814.604820549241	24
814.623270029006	14
814.641719718056	17
814.660169616209	24
814.678619723827	31
814.697070040368	35
814.715520566194	35
814.733971301304	20
814.752422245517	18
814.770873399015	18
814.789324761617	15
814.807776333503	25
814.826228114493	12
814.844680104947	14
814.863132304325	27
814.881584712988	17
814.900037330754	17
814.918490157804	28
814.936943194139	31
814.955396439578	15
814.973849894121	22
814.992303558128	64
815.010757431059	42
815.029211513455	54
815.047665804774	28
815.066120305558	13
815.084575015266	34
815.103029934439	60
815.121485062535	40
815.139940400096	44
815.158395946761	43
815.176851702711	35
815.195307667764	77
815.213763841922	54
815.232220225545	20
815.250676818091	33
815.269133619921	21
815.287590631037	65
815.306047851256	80
815.32450528076	52
815.342962919368	80
815.36142076726	110
815.379878824257	145
815.398337090538	143
815.416795566104	166
815.435254250594	178
815.453713144548	177
815.472172247607	132
815.49063155995	117
815.509091081398	95
815.52755081195	63
815.546010751967	34
815.564470900907	63
815.582931259313	71
815.601391826643	63
815.619852603438	52
815.638313589156	61
815.65677478434	50
815.675236188628	47
815.69369780202	16
815.712159624697	33
815.730621656659	13
815.749083897544	30
815.767546347895	46
815.78600900735	8
815.804471876091	31
815.822934953935	30
815.841398241064	21
815.859861737298	8
815.878325442816	45
815.896789357439	57
815.915253481346	29
815.933717814539	33
815.952182356655	38
815.970647108237	41
815.989112068923	30
816.007577238714	11
816.026042617789	17
816.04450820615	14
816.062974003614	34
816.081440010364	24
816.099906226219	32
816.118372651358	44
816.136839285421	30
816.155306129131	46
816.173773181764	31
816.192240443682	40
816.210707914705	29
816.229175595013	62
816.247643484606	54
816.266111583122	35
816.284579891105	37
816.303048408192	48
816.321517134564	36
816.339986070041	64
816.358455214803	60
816.376924568489	69
816.39539413164	73
816.413863903896	75
816.432333885438	78
816.450804076083	60
816.469274476195	52
816.487745085231	63
816.506215903552	49
816.524686931158	54
816.543158167688	59
816.561629613684	30
816.580101268785	40
816.598573133171	30
816.617045206481	54
816.635517489257	31
816.653989981138	28
816.672462682304	20
816.690935592574	13
816.70940871213	21
816.727882040791	27
816.746355578918	15
816.764829325968	5
816.783303282305	18
816.801777447746	34
816.820251822472	38
816.838726406303	29
816.8572011996	41
816.875676202002	31
816.894151413328	33
816.91262683412	23
816.931102464017	17
816.9495783032	21
816.968054351487	25
816.98653060906	19
817.005007075737	21
817.023483751881	31
817.041960636949	34
817.060437731303	47
817.078915034761	38
817.097392547505	38
817.115870269353	36
817.134348200669	41
817.152826340908	28
817.171304690614	36
817.189783249243	24
817.208262017159	25
817.22674099436	24
817.245220180666	31
817.263699576438	12
817.282179180954	46
817.300658995117	68
817.319139018204	56
817.337619250577	89
817.356099692055	69
817.374580342819	117
817.393061202868	139
817.411542272023	85
817.430023550282	78
817.448505038008	82
817.466986734658	69
817.485468640775	87
817.503950755816	45
817.522433080324	46
817.540915613936	42
817.559398356654	29
817.577881308658	31
817.596364469766	40
817.614847840161	34
817.63333141966	31
817.651815208627	37
817.670299206517	43
817.688783413694	29
817.707267830156	39
817.725752455724	29
817.744237290396	17
817.762722334536	19
817.7812075876	54
817.79969305013	37
817.818178721585	28
817.836664602507	26
817.855150692534	38
817.873636991666	44
817.892123500265	48
817.910610217789	32
817.929097144598	30
817.947584280513	24
817.966071625895	37
817.984559180201	20
818.003046943793	31
818.021534916671	38
818.040023098654	43
818.058511489924	27
818.077000090299	46
818.09548889996	32
818.113977918726	53
818.132467146779	46
818.150956584117	35
818.169446230381	26
818.187936086111	26
818.206426150946	41
818.224916425068	35
818.243406908295	36
818.261897600628	42
818.280388502427	39
818.298879613151	46
818.317370933343	50
818.335862462458	27
818.354354201042	39
818.372846148549	75
818.391338305524	48
818.409830671423	38
818.428323246789	53
818.446816031261	71
818.46530902502	62
818.483802227702	43
818.502295639853	34
818.520789261108	27
818.53928309165	40
818.557777131298	44
818.576271380232	31
818.594765838271	30
818.613260505597	39
818.631755382028	64
818.650250467746	35
818.66874576257	11
818.68724126668	11
818.705736980076	28
818.724232902397	37
818.742729034185	25
818.761225375079	31
818.77972192526	50
818.798218684546	44
818.816715652938	38
818.835212830616	39
818.853710217581	39
818.872207813652	55
818.890705619009	24
818.909203633653	12
818.927701857221	39
818.946200290258	32
818.964698932399	23
818.983197783647	38
819.001696844181	37
819.020196114002	46
819.038695592928	47
819.05719528096	25
819.075695178279	47
819.094195284885	53
819.112695600596	29
819.131196125594	23
819.149696859698	48
819.168197803089	28
819.186698955585	23
819.205200317369	29
819.223701888438	43
819.242203668433	27
819.260705657896	32
819.279207856464	37
819.297710264319	33
819.316212881099	77
819.334715707347	56
819.353218742701	68
819.371721987342	57
819.390225441088	60
819.408729104122	58
819.427232976261	39
819.445737057687	21
819.464241348219	40
819.482745848038	63
819.501250556963	74
819.519755475175	73
819.538260602492	52
819.556765939278	53
819.57527148517	49
819.593777239987	32
819.612283204271	52
819.630789377662	47
819.64929576034	48
819.667802352124	36
819.686309153194	34
819.704816163371	35
819.723323382835	15
819.741830811405	25
819.760338449262	26
819.778846296225	8
819.797354352475	29
819.815862617831	18
819.834371092655	40
819.852879776405	36
819.871388669441	42
819.889897771584	24
819.908407083194	43
819.926916603912	44
819.945426333735	32
819.963936272845	31
819.982446421061	31
820.000956778565	34
820.019467345174	22
820.037978121072	59
820.056489106075	23
820.075000300365	35
820.093511703762	30
820.112023316627	22
820.130535138417	37
820.149047169494	58
820.167559409859	34
820.18607185933	30
820.204584517907	29
820.223097385953	40
820.241610463105	35
820.260123749363	31
820.278637244908	20
820.29715094956	21
820.315664863499	26
820.334178986545	53
820.352693318877	76
820.371207860498	52
820.389722611224	42
820.408237571057	75
820.426752740178	55
820.445268118586	46
820.4637837061	52
820.48229950272	17
820.50081550881	53
820.519331723824	52
820.537848148307	29
820.556364781716	43
820.574881624593	36
820.593398676576	30
820.611915937666	56
820.630433408225	33
820.648951087708	22
820.66746897648	25
820.685987074358	25
820.704505381705	14
820.723023897976	23
820.741542623536	23
820.760061558384	19
820.778580702337	9
820.797100055579	12
820.815619617927	26
820.834139389562	48
820.852659370305	36
820.871179560334	38
820.889699959652	26
820.908220567895	24
820.926741385607	29
820.945262412425	25
820.963783648531	17
820.982305093744	17
821.000826748064	26
821.019348611852	45
821.037870684566	48
821.056392966749	53
821.074915457857	27
821.093438158434	33
821.111961067937	20
821.130484186909	45
821.149007514806	53
821.167531052172	46
821.186054798645	29
821.204578754225	30
821.223102919092	34
821.241627293248	23
821.26015187651	30
821.27867666906	36
821.297201670717	75
821.315726881661	64
821.334252301713	87
821.352777930871	125
821.371303769499	77
821.389829817233	89
821.408356074074	107
821.426882540203	96
821.44540921562	55
821.463936099963	27
821.482463193775	35
821.500990496693	37
821.5195180089	41
821.538045730033	73
821.556573660635	60
821.575101800343	47
821.59363014934	31
821.612158707625	20
821.630687474835	20
821.649216451515	26
821.66774563712	23
821.686275032195	32
821.704804636196	20
821.723334449666	31
821.741864472243	17
821.760394704108	13
821.778925144898	47
821.797455795159	43
821.815986654526	63
821.834517723182	16
821.853049000944	24
821.871580487995	21
821.890112184153	28
821.908644089599	20
821.927176204152	11
821.945708527993	12
821.964241061123	23
821.982773803178	35
822.001306754703	24
822.019839915154	20
822.038373285074	23
822.056906864102	35
822.075440652418	33
822.093974649841	24
822.112508856552	21
822.131043272189	31
822.149577897296	28
822.16811273151	30
822.186647775013	40
822.205183027622	45
822.223718489702	38
822.242254160707	19
822.260790041	20
822.279326130583	35
822.297862429091	55
822.316398937069	64
822.334935654154	78
822.353472580527	99
822.372009715826	77
822.390547060596	58
822.409084614473	76
822.427622377638	57
822.44616034991	86
822.464698531471	66
822.483236922139	35
822.501775522096	56
822.52031433116	36
822.538853349695	73
822.557392577155	41
822.575932013903	47
822.594471659759	26
822.613011515086	14
822.631551579519	31
822.650091852878	27
822.668632335708	22
822.687173027645	22
822.70571392887	29
822.724255039203	20
822.742796358825	28
822.761337887554	21
822.779879625572	28
822.798421572697	27
822.816963729292	40
822.835506094814	50
822.854048669624	20
822.872591453542	37
822.89113444693	27
822.909677649244	30
822.928221060847	31
822.946764681738	40
822.965308511737	39
822.983852551026	39
823.002396799421	33
823.020941257106	35
823.039485923897	42
823.058030799978	30
823.076575885167	12
823.095121179826	54
823.113666683411	41
823.132212396284	63
823.150758318266	49
823.169304449718	18
823.187850790096	24
823.206397339763	15
823.224944098719	14
823.243491066782	36
823.262038244135	23
823.280585630595	21
823.299133226345	31
823.317681031202	74
823.336229045529	88
823.354777268783	60
823.373325701326	59
823.391874342976	53
823.410423193916	44
823.428972254145	34
823.447521523481	35
823.466071001925	54
823.48462068984	57
823.503170586681	56
823.521720692811	44
823.540271008231	58
823.558821532758	43
823.577372266574	27
823.59592320968	38
823.614474361712	45
823.633025723215	25
823.651577293825	4
823.670129073543	10
823.688681062732	32
823.707233260848	31
823.725785668252	17
823.744338284764	23
823.762891110748	21
823.781444145657	37
823.799997390038	44
823.818550843345	24
823.837104506122	29
823.855658377826	52
823.874212459001	42
823.892766749102	40
823.911321248675	31
823.929875957355	46
823.948430875324	33
823.966986002402	33
823.985541338587	38
824.004096884244	34
824.022652638826	44
824.041208602699	28
824.05976477586	28
824.07832115813	43
824.096877749689	35
824.115434550357	36
824.133991560313	36
824.152548779378	37
824.171106207732	60
824.189663845377	20
824.208221691947	41
824.226779747988	35
824.245338013138	53
824.263896487577	68
824.282455170943	27
824.30101406378	42
824.319573165906	44
824.338132476959	46
824.356691997483	19
824.375251726934	36
824.393811665856	64
824.412371813705	69
824.430932171025	64
824.449492737271	61
824.468053512989	37
824.486614497815	53
824.50517569193	54
824.523737094972	54
824.542298707486	35
824.560860529108	21
824.579422560019	29
824.597984800039	24
824.616547249348	41
824.635109907766	57
824.653672775474	57
824.67223585229	30
824.690799138395	22
824.709362633609	25
824.727926338113	26
824.746490251906	28
824.765054374627	17
824.783618706819	28
824.802183248119	46
824.820747998709	36
824.839312958407	32
824.857878127395	19
824.87644350531	15
824.895009092697	31
824.913574889192	34
824.932140894977	34
824.95070710987	47
824.969273534053	41
824.987840167526	47
825.006407010108	29
825.024974061798	20
825.043541322778	33
825.062108793048	41
825.080676472427	22
825.099244361095	17
825.117812458691	29
825.136380765758	33
825.154949281933	46
825.173518007399	26
825.192086941973	24
825.210656085838	29
825.229225438811	32
825.247795001074	41
825.266364772445	61
825.284934753288	46
825.303504943058	44
825.322075342119	63
825.340645950469	81
825.359216767747	42
825.377787794496	63
825.396359030354	74
825.414930475502	63
825.433502129759	65
825.452073993306	51
825.470646065962	51
825.489218347907	51
825.507790838962	41
825.526363539307	39
825.54493644876	35
825.563509567504	45
825.582082895538	65
825.600656432681	42
825.619230178932	34
825.637804134474	22
825.656378299306	34
825.674952673247	37
825.693527256478	26
825.712102048818	15
825.730677050449	24
825.749252261188	34
825.767827681217	13
825.786403310356	16
825.804979148784	29
825.823555196322	38
825.84213145315	44
825.860707919269	31
825.879284594496	17
825.897861478832	11
825.916438572458	21
825.935015875376	22
825.953593387401	11
825.972171108536	24
825.990749039143	28
826.009327178859	23
826.027905527684	13
826.046484085799	41
826.065062853023	53
826.083641829538	57
826.102221015162	38
826.120800410258	26
826.139380014281	54
826.157959827595	43
826.176539850018	44
826.195120081914	52
826.213700522736	25
826.232281172849	51
826.250862032253	43
826.269443100766	60
826.288024378569	45
826.306605865482	46
826.325187561685	40
826.343769466997	50
826.3623515816	45
826.380933905312	48
826.399516438497	48
826.418099180609	46
826.436682132011	74
826.455265292523	43
826.473848662507	85
826.492432241419	55
826.511016029803	42
826.529600027115	61
826.548184233717	38
826.56676864961	46
826.585353274613	23
826.603938108906	40
826.62252315249	67
826.641108405002	23
826.659693866986	38
826.678279538079	23
826.696865418282	19
826.715451507957	18
826.73403780656	14
826.752624314454	34
826.771211031456	22
826.789797957932	34
826.808385093335	30
826.826972438211	24
826.845559992015	22
826.864147755291	42
826.882735727494	30
826.901323909171	43
826.919912299775	38
826.938500899852	50
826.957089709038	41
826.975678727515	22
826.99426795492	18
827.012857391797	39
827.031447037966	32
827.050036893062	31
827.06862695745	28
827.087217231128	17
827.105807713916	31
827.124398405996	39
827.142989307184	27
827.161580417663	21
827.180171737253	37
827.198763266133	39
827.217355004304	21
827.235946951403	39
827.254539107976	22
827.273131473657	55
827.29172404863	44
827.310316832531	33
827.328909825904	68
827.347503028387	128
827.366096440162	98
827.384690061228	85
827.403283891221	73
827.421877930688	66
827.440472179082	84
827.459066636949	88
827.477661303744	73
827.496256180012	50
827.51485126539	60
827.53344656006	45
827.552042063657	25
827.570637776727	50
827.589233698907	25
827.607829830378	38
827.626426170959	6
827.645022720831	19
827.663619479813	24
827.682216448087	22
827.70081362547	15
827.719411012144	31
827.73800860811	17
827.756606413004	18
827.775204427371	17
827.793802650848	28
827.812401083435	28
827.830999725313	36
827.849598576483	35
827.868197636762	33
827.886796906333	17
827.905396385014	16
827.923996072986	12
827.942595969886	7
827.961196076443	26
827.979796391926	46
827.998396916701	13
828.016997650586	27
828.035598593763	26
828.054199746231	14
828.072801107627	36
828.091402678497	59
828.110004458477	20
828.128606447748	21
828.147208646129	34
828.165811053802	37
828.184413670403	29
828.203016496477	28
828.221619531662	18
828.240222776138	33
828.258826229724	34
828.277429892784	34
828.296033764772	52
828.314637846051	84
828.333242136441	52
828.351846636122	66
828.370451344914	82
828.389056263179	70
828.407661390554	68
828.426266726857	85
828.444872272634	57
828.463478027521	45
828.4820839917	63
828.500690164988	55
828.519296547569	42
828.53790313926	28
828.556509940243	67
828.575116950517	52
828.593724169902	27
828.612331598397	68
828.630939236184	27
828.649547083081	24
828.668155139452	17
828.68676340475	29
828.705371879341	29
828.723980563224	32
828.742589456218	28
828.761198558503	33
828.779807869898	35
828.798417390586	45
828.817027120383	29
828.835637059655	22
828.854247207855	15
828.872857565347	22
828.891468131949	33
828.910078907843	37
828.928689892848	55
828.947301087327	56
828.965912490733	45
828.984524103615	25
829.003135925424	42
829.021747956525	22
829.040360196919	20
829.058972646423	37
829.077585305401	41
829.096198173308	29
829.114811250507	33
829.133424536816	37
829.152038032417	17
829.170651737129	18
829.189265651133	37
829.207879774429	36
829.226494106836	41
829.245108648352	27
829.263723399344	32
829.282338359263	38
829.300953528658	43
829.31956890698	64
829.338184494777	40
829.356800291502	96
829.375416297701	89
829.394032513011	139
829.412648937432	144
829.431265571145	122
829.449882413968	102
829.468499466266	111
829.487116727492	89
829.50573419801	113
829.524351877821	59
829.542969766743	43
829.561587864775	38
829.580206172282	42
829.598824688717	55
829.617443414627	65
829.636062349465	45
829.654681493778	27
829.673300847201	26
829.691920409735	45
829.710540181561	55
829.72916016268	29
829.74778035291	24
829.76640075225	16
829.785021361065	25
829.803642178808	29
829.822263206026	38
829.840884442173	30
829.859505887612	24
829.878127542344	21
829.896749406187	29
829.915371479322	55
829.933993761751	19
829.952616253107	37
829.971238953939	43
829.989861863698	25
830.008484982933	24
830.027108311279	26
830.045731848918	16
830.064355595666	33
830.082979551708	33
830.101603716861	59
830.120228091124	25
830.138852674863	18
830.157477467529	19
830.176102469671	21
830.194727680742	22
830.213353101287	36
830.231978730944	27
830.250604569711	26
830.269230617771	27
830.287856875124	57
830.306483341587	25
830.325110017162	40
830.343736902029	51
830.36236399619	59
830.380991299461	76
830.399618812025	76
830.418246533883	85
830.436874464668	87
830.45550260493	102
830.474130954119	70
830.492759512785	68
830.511388280378	46
830.530017257447	59
830.548646443627	28
830.5672758391	38
830.585905443502	27
830.604535257379	25
830.623165280367	47
830.641795512648	36
830.66042595404	23
830.679056604725	15
830.697687464521	46
830.716318533611	21
830.734949811811	13
830.753581299305	14
830.772212996091	30
830.790844901807	44
830.809477016998	36
830.8281093413	10
830.846741874713	8
830.865374617419	14
830.884007569419	20
830.902640730529	27
830.921274100933	34
830.939907680448	37
830.958541469256	39
830.977175466993	23
830.995809674388	32
831.014444090712	31
831.033078716329	23
831.051713551057	25
831.070348595079	28
831.088983848212	19
831.107619310638	45
831.126254982358	49
831.144890863188	22
831.163526953312	18
831.182163252548	32
831.200799761077	28
831.219436478534	34
831.238073405468	34
831.256710541512	15
831.27534788685	13
831.2939854413	45
831.312623205225	38
831.331261178079	60
831.349899360227	58
831.368537751486	114
831.387176352038	141
831.405815161884	147
831.424454180842	131
831.443093409092	111
831.461732846455	100
831.48037249311	98
831.499012348695	53
831.517652413938	38
831.536292687928	43
831.554933171576	56
831.573573864153	64
831.592214766024	33
831.610855877006	33
831.629497197282	52
831.648138726669	37
831.66678046535	36
831.685422413324	31
831.70406457041	30
831.722706936608	24
831.741349512281	35
831.759992296884	26
831.778635290963	27
831.797278494153	56
831.815921906454	66
831.83456552805	34
831.853209358757	42
831.871853398757	23
831.890497647869	23
831.909142106275	36
831.927786773793	24
831.946431650787	38
831.96507673671	23
831.983722031926	55
832.002367536255	32
832.021013250059	14
832.039659172793	21
832.058305305003	27
832.076951646142	39
832.095598196758	26
832.114244956485	36
832.132891925324	27
832.151539103457	35
832.170186490701	33
832.18883408724	40
832.207481893072	19
832.226129908016	15
832.244778132072	14
832.263426565604	29
832.282075208065	44
832.300724059821	35
832.319373120871	56
832.338022391032	62
832.356671870487	44
832.375321559054	50
832.393971456915	82
832.412621563888	89
832.431271880155	81
832.449922405716	54
832.468573140389	51
832.487224084174	44
832.505875237252	41
832.524526599625	39
832.54317817111	31
832.561829951707	46
832.58048194178	37
832.599134140783	37
832.617786549262	21
832.636439166671	22
832.655091993556	24
832.673745029371	15
832.692398274662	31
832.711051728883	35
832.72970539258	16
832.74835926539	14
832.767013347311	24
832.785667638527	21
832.804322139037	32
832.822976848659	44
832.841631767575	21
832.860286895604	43
832.878942232926	20
832.897597779361	21
832.91625353509	14
832.934909499931	28
832.953565674066	27
832.972222057313	35
832.990878649855	56
833.009535451691	16
833.028192462457	26
833.0468496827	31
833.065507112054	33
833.084164750704	34
833.102822598282	29
833.121480655338	49
833.140138921688	60
833.158797396968	36
833.177456081725	28
833.196114975411	19
833.214774078575	22
833.233433390668	16
833.252092912238	35
833.270752642921	44
833.289412582715	26
833.308072731804	50
833.326733090188	50
833.345393657501	60
833.364054434291	93
833.382715420194	78
833.401376615391	54
833.420038019701	53
833.438699633305	36
833.457361456021	37
833.476023488032	50
833.494685729338	45
833.513348179574	51
833.532010839286	25
833.550673707929	26
833.569336786049	24
833.588000073281	38
833.606663569807	14
833.625327275264	24
833.643991190198	23
833.662655314244	17
833.681319647585	20
833.699984190038	23
833.718648941786	21
833.737313902647	22
833.755979072802	41
833.77464445207	28
833.793310040632	31
833.811975838307	23
833.830641845277	9
833.849308061541	16
833.867974486918	40
833.886641121408	23
833.905307965192	40
833.923975018272	27
833.942642280463	22
833.96130975195	41
833.979977432549	40
833.998645322444	26
834.01731342145	14
834.035981729752	29
834.054650247166	15
834.073318973875	22
834.091987909697	31
834.110657054813	20
834.129326409042	39
834.147995972749	42
834.166665745386	27
834.185335727318	15
834.204005918545	40
834.222676318885	47
834.241346928519	26
834.260017747266	31
834.278688775309	41
834.297360012463	54
834.316031458914	52
834.334703114476	57
834.353374979334	57
834.372047053305	77
834.39071933657	70
834.409391828949	55
834.428064530805	56
834.446737441591	56
834.465410561672	71
834.484083891049	60
834.502757429539	45
834.521431177323	42
834.540105134221	49
834.558779300413	36
834.577453675719	44
834.596128260319	28
834.614803054033	60
834.633478057041	37
834.652153269163	28
834.67082869058	26
834.689504321292	19
834.708180161117	24
834.726856210055	32
834.745532468288	31
834.764208935816	25
834.782885612458	16
834.801562498394	46
834.820239593444	29
834.838916897606	38
834.857594411247	18
834.876272134	18
834.894950065867	8
834.913628207028	26
834.932306557303	30
834.950985117056	31
834.969663885739	40
834.988342863717	17
835.007022050808	26
835.025701447378	32
835.044381052878	15
835.063060867856	20
835.081740891765	29
835.100421124969	27
835.119101567468	26
835.137782219081	31
835.156463079989	27
835.175144150193	27
835.19382542951	35
835.212506917939	18
835.231188615665	18
835.249870522503	26
835.26855263882	33
835.287234964067	28
835.30591749861	66
835.324600242449	68
835.343283195401	61
835.361966357465	71
835.380649729008	47
835.399333309482	66
835.418017099434	68
835.436701098316	23
835.455385306677	49
835.474069724151	43
835.492754350738	73
835.511439186621	35
835.5301242318	33
835.548809486092	42
835.567494949497	44
835.586180622381	38
835.604866504195	42
835.623552595488	52
835.642238895711	35
835.66092540523	32
835.679612124045	34
835.698299051973	13
835.716986189197	34
835.735673535718	17
835.754361091168	9
835.773048856097	16
835.79173683014	22
835.810425013296	37
835.829113405748	32
835.847802007496	22
835.866490818357	17
835.885179838514	19
835.903869067784	44
835.922558506351	37
835.941248154031	16
835.959938011007	18
835.978628077096	50
835.997318352481	42
836.01600883698	30
836.034699530775	35
836.053390433866	39
836.072081545887	22
836.090772867388	42
836.109464398001	31
836.128156137911	31
836.146848086935	43
836.165540245072	31
836.184232612505	36
836.202925189234	34
836.22161797526	44
836.240310970215	30
836.259004174651	25
836.277697588016	29
836.296391210861	148
836.31508504282	497
836.333779084074	1140
836.35247333426	1710
836.371167793924	1829
836.389862462702	1545
836.408557340776	1156
836.427252427781	844
836.445947724265	556
836.464643229863	323
836.483338944757	196
836.502034868765	147
836.520731002069	113
836.539427344487	87
836.5581238962	57
836.576820657211	37
836.595517627335	50
836.614214806573	54
836.632912195107	29
836.651609792937	39
836.670307599882	18
836.689005616122	19
836.707703841294	28
836.726402275945	28
836.745100919709	21
836.76379977277	38
836.782498834945	33
836.801198106416	34
836.819897587001	16
836.838597276883	19
836.857297175878	22
836.875997284353	23
836.894697601758	33
836.91339812846	39
836.932098864459	13
836.950799809572	30
[truncated: 106,069 more rows]
