# Supplementary material for: Identifying Archaeological Bone via Non-Destructive ZooMS and the Materiality of Symbolic Expression: Examples from Iroquoian Bone Points
Source: Sci Rep. 2019 Jul 30;9:11027. doi: 10.1038/s41598-019-47299-x (PMC6667708; doi:10.1038/s41598-019-47299-x)
Supplement: Supplementary file 2 — Supplementary Datafiles [file 41598_2019_47299_MOESM2_ESM.zip › McGrath et al Supplementary Datafiles/Data set S2_ForcedBagSpectra/DR-894s_FORCED_2.txt]

800.063285107979	63
800.081569842331	64
800.099854785798	100
800.118139938732	54
800.136425300604	96
800.154710871767	120
800.172996652221	80
800.191282641614	42
800.209568840651	49
800.227855248625	33
800.246141865891	70
800.264428692272	58
800.28271572812	57
800.301002972907	75
800.319290427161	70
800.337578090353	69
800.355865962837	79
800.374154044788	95
800.392442335677	96
800.410730835858	123
800.42901954533	107
800.447308464093	83
800.465597591795	80
800.483886928964	72
800.502176475248	78
800.520466230823	85
800.538756195514	81
800.557046369319	73
800.575336752591	59
800.593627344979	55
800.611918146658	55
800.630209157276	45
800.648500377361	46
800.666791806561	38
800.685083445229	63
800.703375292835	55
800.721667349733	64
800.739959615746	77
800.75825209105	42
800.776544775645	61
800.794837669356	27
800.813130772534	36
800.831424084651	28
800.849717606059	55
800.868011336759	79
800.886305276574	37
800.90459942568	78
800.922893784078	86
800.941188351415	75
800.959483128219	59
800.977778114138	50
800.996073309173	39
801.014368713675	83
801.032664327293	80
801.050960150026	58
801.06925618205	82
801.087552423366	58
801.105848873797	42
801.124145533519	51
801.142442402357	41
801.160739480486	65
801.179036767907	105
801.197334264443	94
801.215631970271	63
801.233929885214	51
801.252228009448	64
801.270526342798	84
801.28882488544	84
801.307123637196	60
801.325422598245	59
801.343721768585	93
801.36202114804	146
801.380320736964	188
801.398620534826	191
801.416920541981	132
801.435220758426	140
801.453521183988	125
801.471821818841	116
801.490122662809	114
801.508423716069	73
801.526724978444	104
801.545026450288	71
801.563328131071	101
801.581630021322	67
801.599932120512	59
801.61823442917	50
801.636536946944	88
801.654839674009	76
801.673142610013	53
801.691445755663	98
801.709749110251	117
801.728052673954	78
801.746356447127	58
801.764660429414	92
801.782964620993	46
801.801269021688	35
801.819573631675	36
801.837878450778	55
801.856183479172	91
801.874488716859	65
801.89279416366	97
801.911099819578	66
801.929405684787	77
801.947711759465	57
801.966018043082	77
801.984324535992	57
802.002631238016	66
802.020938149509	65
802.039245269942	50
802.057552599843	44
802.075860138859	36
802.094167887168	49
802.112475844416	38
802.130784011132	58
802.149092386964	67
802.167400972089	41
802.185709766505	69
802.204018769861	54
802.222327982685	48
802.240637404625	55
802.258947035857	64
802.277256876205	64
802.295566925845	76
802.313877184778	95
802.332187652649	101
802.35049832999	94
802.368809216446	76
802.387120312194	90
802.405431617058	101
802.423743131391	119
802.442054854663	91
802.460366787228	81
802.478678929085	87
802.496991280058	71
802.515303840323	74
802.533616609704	42
802.551929588377	61
802.570242776343	62
802.588556173424	66
802.606869779798	63
802.625183595288	43
802.64349762007	33
802.661811854145	44
802.680126297159	73
802.698440949642	75
802.716755811241	44
802.735070882132	76
802.753386162139	61
802.771701651439	67
802.790017350031	55
802.80833325774	62
802.826649374741	71
802.844965700857	58
802.863282236267	48
802.881598980792	36
802.89991593461	54
802.91823309772	52
802.936550469947	47
802.954868051466	38
802.973185842101	27
802.991503842029	42
803.009822051072	47
803.028140469585	67
803.046459097038	82
803.06477793396	86
803.083096979821	80
803.101416234975	66
803.119735699598	59
803.138055373161	56
803.156375256016	52
803.174695348164	54
803.193015649429	89
803.211336159985	68
803.229656879835	62
803.247977808625	70
803.266298946883	70
803.284620294258	62
803.302941850926	58
803.32126361671	65
803.339585591786	70
803.357907776156	80
803.376230169642	83
803.39455277242	102
803.412875584315	127
803.431198605503	101
803.449521835807	87
803.467845275404	108
803.486168924293	120
803.504492782123	90
803.522816849422	64
803.541141125837	63
803.559465611722	72
803.577790306546	92
803.596115210664	63
803.614440324074	42
803.632765646601	32
803.651091178421	37
803.669416919357	69
803.687742869586	54
803.706069028931	33
803.724395397747	36
803.742721975501	64
803.761048762726	57
803.77937575889	31
803.797702964525	25
803.816030379275	29
803.834358003319	38
803.852685836302	36
803.871013878932	41
803.889342130502	58
803.907670591188	45
803.925999261344	39
803.944328140616	26
803.962657229182	40
803.980986526864	47
803.999316033839	42
804.017645749931	59
804.035975675316	57
804.054305809817	46
804.072636153612	51
804.0909667067	71
804.109297468904	41
804.127628440402	53
804.145959621193	63
804.164291011101	46
804.182622610125	54
804.200954418619	96
804.219286436053	62
804.237618662958	114
804.255951098979	108
804.274283744116	75
804.292616598547	62
804.310949662094	74
804.329282935112	90
804.347616417246	72
804.365950108497	95
804.384284009041	128
804.402618118879	78
804.420952437833	60
804.439286966081	47
804.457621703446	69
804.475956649927	70
804.494291805878	63
804.512627170947	29
804.530962745308	53
804.549298528787	51
804.567634521559	45
804.585970723448	21
804.60430713463	37
804.622643754929	34
804.640980584698	37
804.659317623408	25
804.677654871411	69
804.695992328707	42
804.714329995121	35
804.732667871005	45
804.751005955829	69
804.769344250123	90
804.787682753357	74
804.806021466062	70
804.824360387707	45
804.842699518822	61
804.861038859055	54
804.879378408404	65
804.897718167223	71
804.916058134983	43
804.934398312214	48
804.952738698561	33
804.971079294025	43
804.989420098783	57
805.007761112834	58
805.026102336003	59
805.044443768466	71
805.062785410222	57
805.081127260918	47
805.099469321085	34
805.11781159037	61
805.136154068947	43
805.154496756642	72
805.172839653631	57
805.191182759914	97
805.209526075314	75
805.22786959983	47
805.246213333818	82
805.264557276746	67
805.282901428967	72
805.30124579066	86
805.319590361293	69
805.337935141219	68
805.35628013044	71
805.374625328955	75
805.392970736409	71
805.411316353335	116
805.429662179378	84
805.448008214538	71
805.466354458992	40
805.48470091274	69
805.503047575782	77
805.521394447765	55
805.539741529219	42
805.558088819789	52
805.576436319654	50
805.594784028636	64
805.613131946912	60
805.631480074305	56
805.649828410993	57
805.668176956974	53
805.686525711896	22
805.704874676289	29
805.7232238498	44
805.741573232781	85
805.759922824703	59
805.778272625919	88
805.796622636429	47
805.814972856056	22
805.833323284978	28
805.851673923017	35
805.870024770351	55
805.888375826801	54
805.906727092723	71
805.925078567586	31
805.943430251919	31
805.961782145193	45
805.980134247939	41
805.998486559802	74
806.016839080782	73
806.035191811056	61
806.053544750625	115
806.071897899311	84
806.090251257292	76
806.108604824567	63
806.12695860096	85
806.145312586647	93
806.163666781274	90
806.18202118555	64
806.200375798766	56
806.218730621277	53
806.237085652905	42
806.255440893828	42
806.273796344046	62
806.29215200338	62
806.31050787201	66
806.328863949757	66
806.347220236975	94
806.365576733134	105
806.383933438765	67
806.402290353336	39
806.420647477379	67
806.439004810362	66
806.45736235264	75
806.475720104389	82
806.49407806508	80
806.512436235241	83
806.530794614344	56
806.549153202918	81
806.56751200061	44
806.585871007596	48
806.604230223523	53
806.622589648922	65
806.640949283438	68
806.659309127249	77
806.677669180355	53
806.696029442402	43
806.71438991392	47
806.732750594556	53
806.751111484487	49
806.769472583536	55
806.787833892056	55
806.806195409517	65
806.824557136273	54
806.842919072324	50
806.861281217493	57
806.879643571956	42
806.898006135538	81
806.916368908413	73
806.934731890585	46
806.953095081873	43
806.97145848228	32
806.989822092159	33
807.008185911155	29
807.026549939269	79
807.044914176679	47
807.063278623383	66
807.081643279205	60
807.100008144322	57
807.118373218557	48
807.136738502087	53
807.155103994912	36
807.173469696854	53
807.191835608092	48
807.210201728448	56
807.228568057922	38
807.246934596868	48
807.265301344932	61
807.283668302291	66
807.30203546859	76
807.320402844363	102
807.338770429252	84
807.357138223615	84
807.375506226918	80
807.393874439516	94
807.41224286141	95
807.430611492421	91
807.448980332728	59
807.467349382153	75
807.485718640873	101
807.50408810871	85
807.522457786021	54
807.540827672272	64
807.559197767996	66
807.57756807266	42
807.595938586797	48
807.614309310052	44
807.632680242426	57
807.651051384271	65
807.669422735058	44
807.687794295317	53
807.706166064517	60
807.72453804319	49
807.742910230981	53
807.761282628067	65
807.779655234271	51
807.798028049771	55
807.816401074389	46
807.834774308302	35
807.853147751511	40
807.871521403838	26
807.88989526546	58
807.908269336201	43
807.926643616237	41
807.945018105391	36
807.963392803841	38
807.981767711586	41
808.00014282845	33
808.018518154609	33
808.036893689887	28
808.055269434459	30
808.073645388151	32
808.092021551315	62
808.11039792342	91
808.128774504998	115
808.147151295517	105
808.165528295508	73
808.183905504619	58
808.202282922847	58
808.220660550372	52
808.239038387191	49
808.257416433129	44
808.275794688363	42
808.294173152893	44
808.312551826541	87
808.330930709307	45
808.349309801369	66
808.367689102904	60
808.386068613381	85
808.404448332975	60
808.422828262043	80
808.441208400229	69
808.459588747711	90
808.477969304311	115
808.496350070208	120
808.514731045222	83
808.53311222971	71
808.551493623139	45
808.569875225864	62
808.588257037885	74
808.606639059024	74
808.625021289459	69
808.643403729013	39
808.66178637804	52
808.680169236008	40
808.698552303449	36
808.716935579832	48
808.735319065687	50
808.753702760485	35
808.772086664755	54
808.790470778144	63
808.808855100829	64
808.827239632633	77
808.845624373732	70
808.864009324128	72
808.882394483465	71
808.900779852275	46
808.919165430204	58
808.937551217429	41
808.955937213773	27
808.974323419412	49
808.992709834348	60
809.011096458226	56
809.029483291576	56
809.047870334045	30
809.066257585989	47
809.084645046873	60
809.103032717053	57
809.121420596352	33
809.139808685125	44
809.158196982839	62
809.176585490027	54
809.194974206156	64
809.213363131581	87
809.23175226648	73
809.25014161032	47
809.268531163634	40
809.286920925889	77
809.305310897618	85
809.323701078289	118
809.342091468433	170
809.360482067696	271
809.378872876256	278
809.397263893934	249
809.415655120908	243
809.434046557002	168
809.452438202392	138
809.470830057078	150
809.489222120883	106
809.507614393984	67
809.526006876205	92
809.544399567721	58
809.562792468357	63
809.581185578289	89
809.599578897518	70
809.617972425865	46
809.636366163509	33
809.654760110272	52
809.673154266332	78
809.691548631688	69
809.709943206162	53
809.728337989934	40
809.746732982824	46
809.765128185012	33
809.783523596318	34
809.80191921692	78
809.820315046642	99
809.838711085838	74
809.857107333975	80
809.875503791586	81
809.893900458317	59
809.912297334344	38
809.930694419313	54
809.949091713755	39
809.967489217318	57
809.985886930176	42
810.004284852154	54
810.022682983428	39
810.041081324	28
810.05947987369	17
810.077878632677	55
810.096277600783	46
810.114676778186	36
810.133076164708	36
810.151475760705	51
810.169875565643	44
810.188275579878	20
810.206675803409	34
810.22507623606	59
810.243476878008	44
810.261877729075	27
810.280278789616	39
810.298680059099	49
810.317081538057	66
810.335483225956	93
810.35388512333	116
810.372287229823	173
810.390689545435	164
810.409092070344	156
810.42749480455	146
810.445897748053	129
810.464300900498	111
810.482704262417	85
810.501107833456	106
810.519511613791	102
810.537915603246	66
810.556319801998	53
810.574724209869	78
810.59312882686	73
810.611533653325	53
810.62993868891	56
810.648343933792	42
810.666749387793	85
810.685155051092	66
810.703560923509	54
810.721967005402	43
810.740373296236	65
810.758779796367	68
810.777186505796	56
810.795593424344	41
810.814000552189	80
810.832407889154	37
810.850815435593	72
810.869223190974	72
810.887631155831	40
810.906039329629	41
810.924447712901	43
810.942856305116	41
810.961265106806	48
810.979674117615	54
810.998083337722	37
811.016492766948	27
811.034902405471	30
811.053312253114	56
811.071722310054	76
811.090132576291	90
811.108543051649	61
811.126953736303	59
811.145364630077	66
811.163775733149	31
811.182187045517	72
811.200598566828	62
811.219010297614	72
811.237422237519	48
811.255834386722	53
811.274246745222	69
811.292659312842	48
811.311072089582	33
811.329485075797	81
811.347898270954	137
811.366311675408	116
811.38472528916	112
811.403139112031	109
811.421553144378	72
811.439967385667	87
811.458381836431	90
811.476796496137	53
811.495211365318	79
811.513626443441	69
811.53204173104	48
811.550457227759	25
811.568872933597	33
811.58728884891	71
811.605704973166	69
811.624121306897	83
811.642537849748	32
811.660954601897	48
811.679371563165	56
811.697788733731	25
811.716206113417	31
811.734623702401	49
811.753041500504	35
811.771459507906	24
811.789877724604	18
811.808296150424	45
811.82671478554	63
811.845133629777	41
811.863552683311	34
811.881971945965	30
811.900391418095	28
811.918811099167	37
811.937230989714	25
811.955651089204	40
811.974071398169	36
811.992491916255	64
812.01091264346	66
812.029333580141	60
812.047754725765	30
812.066176080863	73
812.084597644905	40
812.103019418421	72
812.121441401058	55
812.139863592815	57
812.158285994048	96
812.176708604223	50
812.195131423874	65
812.213554452645	57
812.231977690713	55
812.250401137725	90
812.268824794389	53
812.287248659819	52
812.305672734901	58
812.324097018927	83
812.34252151225	82
812.360946214871	94
812.379371126435	101
812.397796247475	96
812.416221577812	87
812.43464711727	66
812.453072865848	65
812.471498823724	94
812.489924990898	89
812.508351367192	71
812.526777952785	63
812.545204747498	49
812.563631751509	63
812.582058964818	71
812.600486387247	72
812.618914018797	83
812.637341859822	85
812.655769909968	70
812.674198169235	48
812.692626637799	56
812.711055315662	36
812.729484202645	53
812.747913298749	43
812.766342604328	41
812.784772119028	31
812.803201843026	39
812.821631775967	43
812.840061918562	59
812.858492269922	79
812.876922830935	58
812.895353600891	64
812.913784580146	33
812.932215768521	53
812.950647166194	61
812.969078773165	50
812.987510589257	66
813.005942614826	64
813.024374849337	54
813.042807293146	40
813.061239946076	61
813.079672808482	60
813.098105879831	40
813.116539160656	51
813.134972650601	59
813.153406349668	34
813.17184025821	78
813.190274375696	62
813.208708702657	75
813.227143238562	83
813.245577983942	50
813.264012938444	58
813.282448102066	64
813.300883474986	82
813.319319057205	83
813.337754848545	60
813.356190849183	73
813.37462705912	60
813.393063478178	104
813.411500106534	92
813.429936944011	117
813.448373990786	73
813.466811246682	98
813.485248711877	93
813.503686386192	101
813.522124269807	81
813.54056236272	57
813.559000664753	44
813.577439176086	54
813.595877896717	31
813.614316826468	51
813.632755965341	41
813.65119531369	81
813.669634870982	72
813.688074637751	90
813.70651461364	93
813.724954798651	63
813.74339519296	55
813.761835796568	60
813.780276609297	79
813.798717631325	86
813.817158862473	80
813.835600302921	68
813.854041952667	64
813.872483811534	46
813.8909258797	45
813.909368156987	71
813.927810643394	64
813.946253339279	69
813.964696244285	61
813.983139358589	53
814.001582682015	50
814.020026214739	60
814.038469956584	48
814.056913907729	46
814.075358068172	53
814.093802437736	76
814.112247016422	60
814.130691804406	78
814.149136801867	53
814.167582008272	65
814.186027423975	101
814.2044730488	53
814.222918883101	77
814.241364926346	53
814.259811179067	61
814.278257640732	43
814.296704311874	71
814.315151192136	71
814.33359828152	72
814.352045580382	81
814.370493088186	74
814.388940805467	93
814.40738873187	80
814.425836867571	70
814.444285212394	82
814.462733766516	96
814.481182529759	76
814.499631502302	89
814.518080683966	72
814.536530074928	91
814.55497967519	73
814.573429484396	63
814.591879503256	55
814.61032973106	29
814.628780168163	49
814.647230814388	59
814.665681669911	49
814.684132734734	64
814.702584008678	65
814.721035491922	61
814.739487184287	48
814.757939085951	33
814.776391196736	27
814.794843516999	52
814.813296046206	88
814.831748784889	40
814.850201732694	73
814.86865488962	65
814.887108255846	49
814.905561831193	39
814.924015616018	48
814.942469609786	77
814.960923813032	41
814.979378225398	29
814.997832847065	40
815.016287677674	57
815.034742717762	59
815.05319796697	69
815.071653425657	60
815.090109093287	26
815.108564970038	43
815.127021056267	48
815.145477351617	78
815.163933856267	60
815.182390570038	65
815.200847493109	68
815.21930462548	96
815.237761966972	97
815.256219517586	76
815.274677277677	52
815.293135246712	45
815.311593425046	77
815.330051812859	43
815.348510409614	106
815.36696921567	117
815.385428231025	135
815.403887455502	143
815.422346889278	125
815.440806532354	153
815.459266384374	147
815.477726445871	105
815.496186716491	89
815.51464719641	98
815.53310788545	81
815.551568783791	106
815.570029891431	52
815.588491208015	48
815.606952734076	88
815.62541446926	83
815.643876413921	53
815.662338567526	57
815.680800930431	60
815.699263502458	39
815.717726283784	49
815.736189274411	42
815.754652474159	83
815.773115883207	70
815.791579501377	45
815.810043329025	37
815.828507365617	69
815.846971611686	97
815.8654360667	57
815.883900731191	56
815.902365604626	60
815.92083068754	19
815.939295979575	31
815.957761480732	73
815.976227191367	61
815.994693110946	59
816.013159240003	58
816.031625578182	39
816.050092125661	40
816.068558882262	44
816.087025848164	42
816.105493023187	58
816.123960407331	60
816.142428000955	44
816.1608958037	68
816.179363815745	36
816.197832036913	50
816.21630046738	65
816.23476910697	46
816.25323795586	50
816.271707013871	67
816.290176281183	38
816.308645757795	97
816.327115443529	86
816.345585338563	79
816.36405544272	105
816.382525756355	86
816.400996278933	92
816.419467010812	110
816.437937951992	57
816.456409102471	102
816.474880461895	96
816.493352030619	66
816.511823808821	36
816.530295795967	93
816.548767992592	65
816.567240398161	55
816.585713013208	79
816.604185837199	72
816.622658870669	59
816.641132113261	59
816.659605565154	73
816.678079226168	37
816.696553096483	36
816.715027175921	70
816.733501464658	53
816.751975962697	55
816.770450669857	43
816.788925586318	39
816.807400711901	49
816.825876046785	43
816.844351590969	69
816.862827344275	56
816.881303306704	73
816.899779478433	66
816.918255859463	54
816.936732449615	63
816.955209249246	39
816.973686257821	48
816.992163475875	34
817.010640902873	58
817.02911853935	67
817.047596384771	56
817.066074439671	54
817.084552703693	30
817.103031176837	53
817.121509859461	52
817.139988751029	67
817.158467852075	71
817.176947162066	53
817.195426681536	43
817.213906410128	62
817.232386348021	53
817.250866495037	53
817.269346851353	83
817.287827416791	48
817.306308191531	61
817.324789175571	57
817.343270368734	133
817.361751771197	94
817.380233382783	150
817.39871520367	117
817.417197233679	100
817.435679472989	103
817.4541619216	108
817.472644579334	69
817.491127446368	96
817.509610522525	78
817.528093807983	77
817.546577302564	69
817.565061006624	70
817.583544919628	69
817.602029042111	59
817.620513373539	58
817.638997914445	73
817.657482664475	64
817.675967623627	76
817.694452792259	35
817.712938169835	55
817.73142375689	80
817.749909552889	49
817.768395558368	61
817.78688177297	88
817.805368196872	59
817.823854829898	45
817.842341672224	60
817.860828723673	52
817.879315984423	36
817.897803454475	30
817.916291133471	47
817.934779021946	62
817.953267119544	39
817.971755426621	44
817.990243942643	54
818.008732667966	46
818.027221602412	54
818.045710746338	37
818.064200099208	48
818.082689661379	56
818.101179433029	34
818.119669413625	57
818.138159603521	61
818.156650002719	69
818.175140611039	53
818.193631428661	57
818.212122455584	62
818.230613691452	74
818.249105136799	71
818.267596791269	67
818.286088654862	62
818.304580727935	59
818.323073010131	63
818.34156550145	82
818.36005820207	76
818.378551111991	93
818.397044231036	69
818.415537559382	98
818.434031096851	78
818.452524843621	82
818.471018799693	52
818.489512964709	66
818.508007339205	75
818.526501922824	68
818.544996715924	76
818.563491717967	74
818.581986929313	74
818.600482349781	58
818.618977979729	50
818.637473818622	44
818.655969866994	40
818.674466124312	39
818.692962591109	52
818.71145926703	80
818.729956152074	38
818.748453246598	48
818.766950550066	51
818.785448063015	50
818.803945785086	58
818.822443716459	37
818.840941856778	33
818.859440206576	25
818.877938765497	32
818.89643753372	29
818.914936511244	31
818.933435697714	73
818.951935093664	65
818.970434698736	40
818.988934513111	48
819.007434536609	52
819.025934769586	26
819.044435211509	38
819.062935862734	47
819.08143672326	77
819.09993779291	64
819.118439071861	78
819.136940559936	84
819.155442257312	78
819.173944163812	77
819.192446279792	78
819.210948604717	64
819.229451139123	64
819.247953882473	50
819.266456835303	61
819.284959997257	82
819.303463368335	71
819.321966948893	44
819.340470738395	113
819.358974737378	104
819.377478945485	97
819.395983362715	91
819.414487989246	83
819.43299282508	59
819.451497870038	33
819.470003124297	54
819.48850858768	50
819.507014260364	66
819.525520142351	53
819.544026233462	40
819.562532533874	84
819.58103904341	76
819.599545762248	48
819.618052690209	57
819.636559827651	36
819.655067174038	32
819.673574729727	46
819.692082494719	39
819.710590468834	43
819.729098652251	46
819.74760704497	54
819.766115646812	77
819.784624457778	56
819.803133478226	45
819.821642707796	39
819.84015214649	30
819.858661794487	54
819.877171651607	39
819.895681718208	48
819.914191993754	38
819.932702478781	38
819.951213172753	48
819.969724076206	38
819.988235188782	70
820.006746510661	75
820.025258041664	56
820.043769781968	58
820.062281731397	69
820.080793890128	51
820.099306258161	45
820.117818835318	60
820.136331621777	76
820.15484461736	85
820.173357822246	54
820.191871236255	53
820.210384859567	58
820.228898692181	62
820.247412733919	27
820.265926984959	68
820.284441445123	52
820.30295611459	72
820.32147099318	54
820.339986081073	63
820.358501378269	76
820.377016884588	55
820.39553260021	68
820.414048525134	95
820.432564659004	76
820.451081002354	74
820.469597554829	52
820.488114316428	78
820.506631287508	18
820.525148467711	38
820.543665857039	63
820.562183455669	64
820.580701263602	63
820.599219280659	46
820.617737507019	57
820.636255942502	73
820.654774587288	47
820.673293441377	64
820.691812504411	54
820.710331777105	65
820.728851258566	28
820.747370949687	49
820.765890849753	37
820.784410959122	35
820.802931277615	40
820.82145180559	61
820.83997254251	36
820.858493488733	47
820.877014644437	57
820.895536009086	53
820.914057583039	33
820.932579366115	44
820.951101358673	40
820.969623560177	46
820.988145971162	28
821.006668591271	53
821.025191420683	55
821.043714459219	28
821.062237706879	33
821.080761164021	76
821.099284830109	55
821.117808705677	86
821.136332790371	71
821.154857084188	50
821.173381587309	72
821.191906299732	89
821.21043122128	61
821.228956352309	40
821.247481692284	66
821.266007241562	75
821.284533000143	80
821.303058967848	86
821.321585144856	100
821.340111530989	81
821.358638126424	94
821.377164930984	102
821.395691945026	63
821.414219168013	99
821.432746600482	98
821.451274241897	71
821.469802092793	79
821.488330152814	79
821.50685842196	123
821.525386900587	79
821.54391558816	68
821.562444485215	42
821.580973591394	61
821.599502906697	39
821.618032431304	40
821.636562165214	71
821.655092108249	65
821.673622260586	65
821.692152622049	44
821.710683192814	52
821.729213972883	68
821.747744962076	40
821.766276160572	26
821.784807568193	40
821.803339185118	33
821.821871011167	47
821.840403046519	35
821.858935291174	58
821.877467744954	72
821.896000408037	35
821.914533280245	12
821.933066361756	57
821.951599652571	83
821.97013315251	49
821.988666861574	49
822.00720078012	53
822.025734907791	54
822.044269244586	43
822.062803790685	61
822.081338545908	78
822.099873510614	58
822.118408684266	75
822.136944067399	66
822.155479659658	34
822.174015461041	65
822.192551471727	75
822.211087691718	60
822.229624120833	79
822.248160759072	56
822.266697606794	73
822.285234663641	61
822.303771929792	79
822.322309405066	60
822.340847089645	54
822.359384983349	93
822.377923086356	56
822.396461398488	90
822.414999919923	77
822.433538650662	70
822.452077590347	81
822.470616739694	78
822.489156097986	62
822.507695665583	103
822.526235442304	88
822.544775428328	66
822.563315623657	68
822.58185602811	55
822.600396641867	57
822.618937464928	68
822.637478496935	53
822.656019738424	70
822.674561189039	74
822.693102848778	51
822.711644718	83
822.730186796347	50
822.748729083819	48
822.767271580594	63
822.785814286674	66
822.804357201878	52
822.822900326387	44
822.84144366002	43
822.859987202958	60
822.878530955199	84
822.897074916565	38
822.915619087235	33
822.934163466851	37
822.952708056129	37
822.971252854353	51
822.989797861881	50
823.008343078535	61
823.026888504671	47
823.045434139753	57
823.063979984139	47
823.082526038008	56
823.101072300824	70
823.119618772943	57
823.138165454188	51
823.156712344915	40
823.175259444589	32
823.193806753745	44
823.212354272027	56
823.230901999434	59
823.249449936324	58
823.267998082161	55
823.28654643748	66
823.305095001746	89
823.323643775494	56
823.342192758368	82
823.360741950367	78
823.379291351671	80
823.397840962278	76
823.416390782011	69
823.434940811048	82
823.453491049389	101
823.472041496856	50
823.490592153627	55
823.509143019523	45
823.527694094723	52
823.546245379049	36
823.564796872678	43
823.583348575434	63
823.601900487672	64
823.620452608857	49
823.639004939346	50
823.65755747914	45
823.676110228237	58
823.694663186461	55
823.713216353809	52
823.731769730641	51
823.75032331642	42
823.768877111681	36
823.787431116069	41
823.805985329581	25
823.824539752398	22
823.84309438452	40
823.861649225767	63
823.880204276318	42
823.898759535995	19
823.917315004976	25
823.935870683262	62
823.954426570673	59
823.972982667389	46
823.99153897323	36
824.010095488376	46
824.028652212648	45
824.047209146224	36
824.065766289104	48
824.08432364111	67
824.102881202421	80
824.121438972857	68
824.139996952598	73
824.158555141643	82
824.177113539815	72
824.195672147111	50
824.214230963892	53
824.232789989797	50
824.251349224829	39
824.269908669165	76
824.288468322627	89
824.307028185573	98
824.325588257465	72
824.344148538841	91
824.362709029343	79
824.38126972897	73
824.399830637902	59
824.418391756139	107
824.436953083502	98
824.455514620169	60
824.474076365962	67
824.49263832106	77
824.511200485463	69
824.529762858991	111
824.548325441825	65
824.566888233784	72
824.585451235048	30
824.604014445437	68
824.622577865132	53
824.641141494132	55
824.659705332078	44
824.678269379687	87
824.696833636243	70
824.715398102104	51
824.733962777091	30
824.752527661562	59
824.771092754979	59
824.789658057702	65
824.80822356973	36
824.826789290883	37
824.845355221341	55
824.863921361105	51
824.882487709994	58
824.90105426801	38
824.919621035509	49
824.938188012134	33
824.956755198065	27
824.975322592942	33
824.993890197304	48
825.012458010791	49
825.031026033584	57
825.049594265502	72
825.068162706726	93
825.086731357255	79
825.10530021691	35
825.12386928587	39
825.142438563956	62
825.161008051347	54
825.179577747864	51
825.198147653687	72
825.216717768635	53
825.235288092889	51
825.253858626448	41
825.272429369133	54
825.291000321302	62
825.309571482419	81
825.32814285284	78
825.346714432388	82
825.36528622142	75
825.383858219579	90
825.402430426863	102
825.421002843453	148
825.439575469169	103
825.45814830437	87
825.476721348517	112
825.495294602149	106
825.513868064729	66
825.532441736792	73
825.551015617982	64
825.569589708477	45
825.58816400792	41
825.606738517026	63
825.625313235079	51
825.643888162258	22
825.662463298922	27
825.681038644713	64
825.699614199809	45
825.718189964031	56
825.736765937558	38
825.755342120212	47
825.773918512172	28
825.792495113258	21
825.811071923828	44
825.829648943346	33
825.848226172169	25
825.866803610477	38
825.885381257732	45
825.903959114293	34
825.92253717998	31
825.941115455152	34
825.959693939271	66
825.978272632875	73
825.996851535606	47
826.015430647462	54
826.034009968625	45
826.052589499093	51
826.071169238688	44
826.089749187588	39
826.108329345794	40
826.126909712948	59
826.145490289586	35
826.16407107535	32
826.182652070421	35
826.201233274618	64
826.219814688121	50
826.23839631075	66
826.256978142685	37
826.275560183926	87
826.294142434293	55
826.312724893967	71
826.331307562767	90
826.349890441051	73
826.368473528284	80
826.387056824822	86
826.405640330666	99
826.424224045636	87
826.442807969913	78
826.461392103316	71
826.479976446025	42
826.498560997861	60
826.517145759182	83
826.53573072945	70
826.554315909203	42
826.572901298083	48
826.59148689609	57
826.610072703403	73
826.628658720022	60
826.647244945768	49
826.665831380819	27
826.684418024997	20
826.703004878482	35
826.721591941272	64
826.740179213189	65
826.758766694412	53
826.777354384762	37
826.795942284419	48
826.814530393201	78
826.83311871129	67
826.851707238685	76
826.870295975208	48
826.888884921036	39
826.90747407599	32
826.926063440251	41
826.944653013639	62
826.963242796513	65
826.981832788334	53
827.00042298964	48
827.019013399894	69
827.037604019455	46
827.0561948485	77
827.074785886494	47
827.093377133793	66
827.111968590399	56
827.130560256132	57
827.149152131171	62
827.167744215516	36
827.18633650881	51
827.204929011588	59
827.223521723494	67
827.242114644706	67
827.260707775045	69
827.27930111469	80
827.297894663642	74
827.316488421721	90
827.335082389106	77
827.353676565618	99
827.372270951437	118
827.390865546382	110
827.409460350634	78
827.428055364193	104
827.446650586699	93
827.46524601887	115
827.48384165999	93
827.502437510415	87
827.521033569968	90
827.539629838827	63
827.558226316993	68
827.576823004286	83
827.595419900885	37
827.614017006612	77
827.632614321645	110
827.651211845805	88
827.669809579451	69
827.688407522045	89
827.707005674125	63
827.725604035153	62
827.744202605667	60
827.762801385308	78
827.781400374256	41
827.799999572331	53
827.818598979533	31
827.837198596221	50
827.855798421857	54
827.87439845698	33
827.892998701229	27
827.911599154785	54
827.930199817469	37
827.948800689459	62
827.967401770577	67
827.986003061001	76
828.004604560732	60
828.02320626959	57
828.041808187756	44
828.060410315048	46
828.079012651648	65
828.097615197374	99
828.116217952408	80
828.134820916748	75
828.153424090216	47
828.172027472991	42
828.190631064893	48
828.209234866102	66
828.227838876438	59
828.246443096261	58
828.265047525032	59
828.283652163289	66
828.302257010494	57
828.320862067185	58
828.339467332825	104
828.358072807951	77
828.376678492204	91
828.395284385764	94
828.413890488452	51
828.432496800447	64
828.451103321749	92
828.469710051999	101
828.488316991736	86
828.5069241406	65
828.525531498771	77
828.544139066249	88
828.562746842855	53
828.581354828588	51
828.599963023629	67
828.618571427976	57
828.637180041451	64
828.655788864234	59
828.674397896144	30
828.69300713754	40
828.711616587885	17
828.730226247537	23
828.748836116496	26
828.767446194583	53
828.786056481977	67
828.804666978498	70
828.823277684506	31
828.841888599463	45
828.860499723727	54
828.879111057298	42
828.897722600176	62
828.916334352003	60
828.934946313316	42
828.953558483757	56
828.972170863505	37
828.990783452382	43
829.009396250565	58
829.028009257876	38
829.046622474495	48
829.065235900421	56
829.083849535475	47
829.102463379836	59
829.121077433325	58
829.139691696121	63
829.158306168225	50
829.176920849457	64
829.195535739816	57
829.214150839483	60
829.232766148637	54
829.251381666739	46
829.269997394149	69
829.288613330687	66
829.307229476712	94
829.325845831685	140
829.344462396145	92
829.363079169553	85
829.381696152449	74
829.400313344472	112
829.418930745624	133
829.437548356263	158
829.45616617585	163
829.474784204924	108
829.493402443127	108
829.512020890457	94
829.530639547095	88
829.54925841304	108
829.567877488114	84
829.586496772495	48
829.605116266004	36
829.623735968821	74
829.642355880946	43
829.660976002199	48
829.679596332759	69
829.698216872447	60
829.716837621444	68
829.735458579568	41
829.75407974718	24
829.77270112374	23
829.791322709787	51
829.809944504783	80
829.828566509087	58
829.847188722879	37
829.865811145618	48
829.884433777666	37
829.903056619022	29
829.921679669505	43
829.940302929297	61
829.958926398396	60
829.977550076444	60
829.996173963979	60
830.014798060643	56
830.033422366615	64
830.052046881714	53
830.070671606122	67
830.089296539838	33
830.107921682682	44
830.126547034833	52
830.145172595934	53
830.163798366702	52
830.182424346418	66
830.201050535263	67
830.219676933596	56
830.238303541056	58
830.256930357825	66
830.275557383722	28
830.294184618927	56
830.312812063441	61
830.331439717082	84
830.350067579852	60
830.36869565211	66
830.387323933316	84
830.405952423831	109
830.424581123833	119
830.443210032785	108
830.461839151044	69
830.480468478611	62
830.499098015307	60
830.517727761311	80
830.536357716444	69
830.554987880884	70
830.573618254633	77
830.592248837511	65
830.610879629517	77
830.62951063101	58
830.648141841633	68
830.666773261384	60
830.685404890443	52
830.70403672881	42
830.722668776306	16
830.74130103311	57
830.759933499043	46
830.778566174284	48
830.797199058834	32
830.815832152332	28
830.834465455498	41
830.853098967433	56
830.871732689037	52
830.890366619588	40
830.909000759449	46
830.927635108438	48
830.946269666915	54
830.964904434341	43
830.983539411255	33
831.002174597298	46
831.02080999247	32
831.03944559695	46
831.058081410739	67
831.076717433656	70
831.095353665882	72
831.113990107236	63
831.132626757899	64
831.151263617871	71
831.169900686971	61
831.18853796538	51
831.207175452917	49
831.225813149584	61
831.244451055739	61
831.263089171022	58
831.281727495614	44
831.300366029335	56
831.319004772365	52
831.337643724523	101
831.35628288599	73
831.374922256586	110
831.39356183667	139
831.412201625704	115
831.430841624045	99
831.449481831696	105
831.468122248476	107
831.486762874744	118
831.505403709961	109
831.524044754487	103
831.542686008322	89
831.561327471465	68
831.579969143558	68
831.598611024959	62
831.617253115849	51
831.635895415688	61
831.654537925016	51
831.673180643293	44
831.691823571058	40
831.710466707773	77
831.729110053976	49
831.747753609309	37
831.76639737395	32
831.78504134772	44
831.803685530799	19
831.822329923007	37
831.840974524524	50
831.85961933535	76
831.878264355305	68
831.896909584569	59
831.915555022963	69
831.934200670665	95
831.952846527496	52
831.971492593816	38
831.990138869085	50
832.008785353663	84
832.027432047551	70
832.046078950567	70
832.064726063072	41
832.083373384527	39
832.102020915291	48
832.120668655363	67
832.139316604565	88
832.157964763076	48
832.176613130896	45
832.195261707666	41
832.213910493924	40
832.232559489312	54
832.251208694009	37
832.269858107834	57
832.28850773097	89
832.307157563414	75
832.325807604808	75
832.344457855691	95
832.363108315703	97
832.381758985204	125
832.400409863655	131
832.419060951234	106
832.437712248303	86
832.456363754502	101
832.475015470009	86
832.493667394647	117
832.512319528593	105
832.530971871848	110
832.549624424233	74
832.568277185748	93
832.586930156751	100
832.605583336704	73
832.624236725967	65
832.642890324718	46
832.66154413242	60
832.68019814943	37
832.69885237575	25
832.717506811199	71
832.736161455958	58
832.754816309847	56
832.773471373044	46
832.792126645551	55
832.810782127188	40
832.829437817954	47
832.84809371821	56
832.866749827594	59
832.885406146109	48
832.904062673933	59
832.922719411067	30
832.94137635733	28
832.960033512902	49
832.978690877605	38
832.997348451617	32
833.016006234938	60
833.034664227389	47
833.053322429149	44
833.071980840039	67
833.090639460239	86
833.109298289568	63
833.127957328207	65
833.146616576156	71
833.165276033234	113
833.183935699622	66
833.20259557514	67
833.221255659967	55
833.239915953924	85
833.25857645719	62
833.277237169767	74
833.295898091473	91
833.314559222489	92
833.333220562814	81
833.351882112089	65
833.370543870854	73
833.389205838749	69
833.407868015773	66
833.426530402288	76
833.445192997932	107
833.463855802706	104
833.482518816789	71
833.501182040183	62
833.519845472706	77
833.538509114539	105
833.557172965502	79
833.575837025775	60
833.594501295358	47
833.613165773891	55
833.631830461913	49
833.650495359066	39
833.669160465708	64
833.6878257813	41
833.706491306202	37
833.725157040234	25
833.743822983756	41
833.762489136228	37
833.78115549819	47
833.799822069102	73
833.818488849504	54
833.837155839036	38
833.855823037698	45
833.87449044585	56
833.893158062952	60
833.911825889544	48
833.930493925265	40
833.949162170298	37
833.967830624279	55
833.986499287752	60
834.005168160354	48
834.023837242266	55
834.042506533489	48
834.061176033661	39
834.079845743324	49
834.098515662116	75
834.117185790219	94
834.135856127452	72
834.154526674176	61
834.173197429849	88
834.191868394832	72
834.210539568946	70
834.22921095237	54
834.247882545284	50
834.266554347148	42
834.285226358323	83
834.303898578627	56
834.322571008422	53
834.341243647168	51
834.359916495403	97
834.378589552589	101
834.397262819085	80
834.415936295071	70
834.434609980008	92
834.453283874435	95
834.471957977812	81
834.49063229068	65
834.509306812497	58
834.527981543806	49
834.546656484244	60
834.565331633993	66
834.584006992873	60
834.602682560882	65
834.621358338382	58
834.640034325013	88
834.658710520954	69
834.677386926025	61
834.696063540407	67
834.714740363919	71
834.733417396742	79
834.752094638695	61
834.770772089958	32
834.789449750532	35
834.808127620237	80
834.826805699252	67
834.845483987397	43
834.864162484853	65
834.88284119144	51
834.901520107517	52
834.920199232545	54
834.938878567063	38
834.957558110532	26
834.976237863491	26
834.994917825581	35
835.013597996801	41
835.032278377513	34
835.050958967174	52
835.069639766327	55
835.08832077443	65
835.107001992023	56
835.125683418747	63
835.144365054782	67
835.163046899948	49
835.181728954424	62
835.200411218031	68
835.219093690949	66
835.237776373178	67
835.256459264356	57
835.275142365026	54
835.293825674827	64
835.312509194118	82
835.33119292236	63
835.349876859913	97
835.368561006596	75
835.387245362771	52
835.405929927896	94
835.424614702332	79
835.443299686259	82
835.461984879136	97
835.480670281325	60
835.499355892824	53
835.518041713454	67
835.536727743395	52
835.555413982467	53
835.57410043085	59
835.592787088543	47
835.611473955368	37
835.630161031323	60
835.64884831677	67
835.667535811167	30
835.686223515055	30
835.704911428074	48
835.723599550404	60
835.742287881865	53
835.760976422638	23
835.77966517254	56
835.798354131754	29
835.81704330028	54
835.835732677755	26
835.854422264722	46
835.873112060821	47
835.89180206623	52
835.91049228095	51
835.929182704801	54
835.947873337783	61
835.966564180257	47
835.985255231681	22
836.003946492417	43
836.022637962463	51
836.041329641821	70
836.06002153031	35
836.07871362793	53
836.097405935042	35
836.116098451104	77
836.134791176657	64
836.153484111342	86
836.172177255338	75
836.190870608285	73
836.209564170723	57
836.228257942293	60
836.246951923173	54
836.265646113365	51
836.284340512508	43
836.303035121143	97
836.321729938909	296
836.340424965986	808
836.359120202194	1391
836.377815647894	1668
836.396511302544	1465
836.415207166507	1138
836.43390323978	811
836.452599522004	538
836.471296013901	365
836.489992714748	236
836.508689624907	179
836.527386744197	145
836.546084072979	107
836.564781610712	74
836.583479357936	74
836.602177314112	80
836.620875479599	58
836.639573854578	68
836.658272438508	78
836.676971231929	64
836.695670234302	61
836.714369446167	42
836.733068866982	36
836.75176849729	35
836.770468336729	62
836.789168385479	47
836.807868643361	23
836.826569110554	38
836.845269786879	28
836.863970672515	24
836.882671767463	46
836.901373071543	50
836.920074584934	57
836.938776307457	77
836.957478239291	39
836.976180380257	31
836.994882730714	36
837.013585290123	53
837.032288058844	38
[truncated: 106,069 more rows]
