# Supplementary material for: Identifying Archaeological Bone via Non-Destructive ZooMS and the Materiality of Symbolic Expression: Examples from Iroquoian Bone Points
Source: Sci Rep. 2019 Jul 30;9:11027. doi: 10.1038/s41598-019-47299-x (PMC6667708; doi:10.1038/s41598-019-47299-x)
Supplement: Supplementary file 2 — Supplementary Datafiles [file 41598_2019_47299_MOESM2_ESM.zip › McGrath et al Supplementary Datafiles/Data set S2_ForcedBagSpectra/DR-894s_FORCED_3.txt]

800.115918372476	112
800.134205854506	114
800.152493545524	104
800.170781445947	86
800.189069555567	124
800.207357874591	124
800.225646402812	137
800.24393514002	142
800.262224086634	155
800.280513242234	173
800.29880260724	163
800.317092181442	148
800.335381964841	183
800.353671957645	174
800.371962159436	157
800.390252570424	161
800.408543190816	221
800.426834020406	190
800.445125059191	189
800.463416307173	171
800.481707764352	151
800.499999430726	165
800.518291306298	164
800.536583391274	173
800.554875685238	130
800.573168188607	101
800.591460901173	111
800.609753822935	98
800.628046953894	104
800.646340294049	103
800.66463384361	83
800.682927602158	86
800.701221570111	64
800.719515747261	76
800.737810133608	119
800.75610472915	124
800.77439953389	133
800.792694547826	123
800.810989771167	132
800.829285203496	144
800.847580845231	115
800.865876696162	102
800.88417275629	120
800.902469025614	119
800.920765504135	147
800.939062191852	149
800.957359088766	111
800.975656195086	83
800.993953510602	176
801.012251035105	160
801.030548769015	124
801.048846712121	134
801.067144864632	147
801.085443226132	133
801.103741796828	165
801.122040576929	210
801.140339566018	210
801.158638764513	140
801.176938172205	180
801.195237789093	192
801.213537615178	161
801.231837650669	127
801.250137895356	166
801.268438349031	143
801.286739012112	220
801.30503988439	212
801.323340965864	216
801.341642256535	317
801.359943756403	451
801.378245465468	527
801.396547383938	602
801.414849511396	558
801.43315184826	521
801.451454394321	484
801.469757149579	423
801.488060114033	317
801.506363287685	297
801.524666670532	263
801.542970262787	183
801.561274064028	169
801.579578074676	203
801.59788229452	203
801.616186723562	188
801.6344913618	134
801.652796209235	145
801.671101265867	149
801.689406531905	133
801.707712006931	137
801.726017691363	159
801.744323584992	184
801.762629687817	129
801.78093599984	156
801.799242521269	163
801.817549251685	99
801.835856191299	110
801.854163340318	108
801.872470698535	153
801.890778265948	145
801.909086042559	98
801.927394028366	78
801.945702223371	101
801.964010627572	100
801.98231924118	120
802.000628063776	120
802.018937095777	126
802.037246336976	81
802.055555787372	104
802.073865446965	112
802.092175315755	152
802.110485393951	157
802.128795681135	117
802.147106177725	138
802.165416883304	138
802.183727798288	122
802.20203892247	106
802.220350255849	111
802.238661798634	148
802.256973550407	106
802.275285511586	133
802.293597681963	163
802.311910061536	209
802.330222650098	186
802.348535448066	210
802.36684845544	248
802.385161671803	316
802.403475097362	304
802.421788732328	302
802.440102576282	311
802.458416629643	214
802.476730892201	152
802.495045363955	209
802.513360044908	122
802.531674935057	129
802.549990034613	155
802.568305343157	122
802.586620861107	103
802.604936588255	116
802.6232525246	122
802.641568670142	122
802.659885024882	137
802.678201588819	178
802.696518361953	93
802.714835344494	101
802.733152536232	119
802.751469936958	118
802.769787547091	98
802.78810536663	115
802.806423395158	92
802.824741633092	83
802.843060080014	95
802.861378736134	84
802.87969760166	100
802.898016676384	106
802.916335960305	68
802.934655453424	82
802.95297515574	102
802.971295067254	116
802.989615188174	97
803.007935518082	88
803.026256057398	70
803.04457680591	92
803.06289776362	99
803.081218930528	113
803.099540306633	127
803.117861891935	111
803.136183686644	99
803.154505690342	121
803.172827903447	94
803.191150325749	132
803.209472957248	118
803.227795797945	139
803.24611884784	144
803.264442106932	130
803.282765575431	184
803.301089252918	175
803.319413140021	207
803.337737236113	282
803.356061541403	273
803.37438605589	286
803.392710779574	290
803.411035712457	290
803.429360854746	270
803.447686206023	210
803.466011766708	178
803.48433753659	177
803.502663515669	176
803.520989703947	185
803.539316101422	115
803.557642708095	122
803.575969524175	95
803.594296549452	101
803.612623783718	137
803.630951227391	137
803.649278880262	88
803.667606742331	110
803.685934813597	90
803.70426309427	88
803.722591583932	76
803.740920283001	79
803.759249191267	99
803.777578308732	118
803.795907635394	71
803.814237171254	94
803.832566916521	95
803.850896870777	97
803.86922703423	72
803.887557407091	79
803.905887989149	103
803.924218780406	89
803.94254978086	64
803.960880990512	76
803.979212409362	107
803.99754403741	129
804.015875874865	109
804.034207921518	80
804.052540177159	70
804.070872642208	102
804.089205316454	104
804.107538199899	95
804.125871292751	135
804.144204594591	135
804.162538105839	163
804.180871826075	128
804.199205755719	103
804.217539894561	109
804.235874242601	136
804.254208799838	164
804.272543566274	167
804.290878542117	170
804.309213726949	153
804.327549121188	188
804.345884724625	221
804.36422053726	212
804.382556559093	216
804.400892790334	178
804.419229230563	193
804.43756587999	199
804.455902738825	156
804.474239806649	160
804.49257708388	114
804.510914570309	132
804.529252265936	94
804.547590170761	103
804.565928284994	98
804.584266608216	123
804.602605140845	88
804.620943882463	100
804.639282833488	118
804.657621993712	121
804.675961363134	74
804.694300941754	55
804.712640729781	78
804.730980726797	87
804.749320933221	99
804.767661348634	80
804.786001973455	76
804.804342807473	77
804.82268385069	99
804.841025103105	81
804.859366564928	104
804.877708235949	123
804.896050115959	87
804.914392205376	103
804.932734503992	99
804.951077011806	112
804.969419728819	116
804.987762655029	90
805.006105790648	66
805.024449135255	92
805.042792689271	129
805.061136452274	106
805.079480424686	119
805.097824606297	130
805.116168997105	124
805.134513597112	142
805.152858406527	117
805.17120342493	105
805.189548652742	155
805.207894089752	157
805.22623973575	128
805.244585591157	164
805.262931655972	172
805.281277929775	138
805.299624412777	134
805.317971105187	170
805.336318006586	191
805.354665117393	153
805.373012437398	158
805.391359966602	161
805.409707705214	140
805.428055652815	144
805.446403809614	175
805.464752175821	120
805.483100751018	124
805.501449535622	163
805.519798529425	93
805.538147732426	127
805.556497144626	88
805.574846766025	80
805.593196596831	86
805.611546636627	103
805.62989688583	92
805.648247344233	122
805.666598011834	121
805.684948888633	109
805.703299974631	91
805.721651269828	80
805.740002774223	102
805.758354488027	117
805.776706411029	152
805.79505854302	117
805.813410884419	81
805.831763435017	62
805.850116194814	73
805.868469164019	70
805.886822342213	74
805.905175729816	91
805.923529326617	70
805.941883132617	102
805.960237147815	79
805.978591372212	78
805.996945805808	50
806.015300448603	64
806.033655300806	79
806.052010361998	104
806.070365632599	91
806.088721112398	119
806.107076801187	107
806.125432699593	141
806.143788806989	127
806.162145123583	151
806.180501649377	204
806.198858384578	178
806.217215328979	155
806.235572482368	150
806.253929845167	128
806.272287417164	158
806.290645198569	138
806.309003188964	146
806.327361388558	145
806.34571979756	163
806.364078415761	182
806.382437242951	161
806.40079627955	140
806.419155525557	161
806.437514980554	149
806.455874644959	162
806.474234518354	117
806.492594601157	143
806.510954892949	127
806.52931539415	149
806.54767610455	131
806.566037024149	131
806.584398153157	135
806.602759491153	125
806.621121038349	119
806.639482794954	105
806.657844760758	70
806.67620693555	112
806.694569319752	115
806.712931913362	103
806.731294715962	88
806.749657727761	58
806.768020948968	108
806.786384379165	116
806.804748018771	80
806.823111867575	86
806.841475925579	115
806.859840192782	77
806.878204669184	90
806.896569354785	80
806.914934249795	92
806.933299354004	146
806.951664667412	126
806.970030190019	70
806.988395921826	112
807.006761862831	125
807.025128013036	117
807.04349437265	89
807.061860941253	58
807.080227719265	96
807.098594706267	136
807.116961902677	111
807.135329308287	109
807.153696923095	165
807.172064747313	157
807.190432780521	103
807.208801023137	158
807.227169474743	147
807.245538135758	143
807.263907005972	120
807.282276085385	153
807.300645373998	135
807.31901487181	164
807.337384579031	181
807.355754495241	173
807.374124620861	199
807.39249495568	179
807.410865499698	174
807.429236252916	164
807.447607215332	173
807.465978387159	133
807.484349767974	161
807.502721358199	122
807.521093157413	99
807.539465166037	128
807.55783738386	123
807.576209810882	137
807.594582447104	162
807.612955292525	113
807.631328347356	118
807.649701611176	128
807.668075084405	133
807.686448766833	90
807.704822658462	90
807.723196759289	56
807.741571069316	78
807.759945588543	85
807.778320317179	106
807.796695254804	96
807.815070401839	109
807.833445758073	100
807.851821323507	81
807.870197098141	106
807.888573081974	87
807.906949275006	68
807.925325677448	72
807.943702288879	74
807.96207910993	93
807.980456139971	72
807.998833379001	108
808.017210827651	107
808.03558848529	97
808.053966352129	119
808.072344428377	125
808.090722713615	118
808.109101208263	127
808.12747991211	100
808.145858825157	109
808.164237947403	91
808.182617278849	110
808.200996819495	127
808.21937656955	159
808.237756528596	142
808.25613669705	137
808.274517074705	160
808.292897661559	143
808.311278457613	138
808.329659462866	156
808.348040677529	157
808.366422101182	185
808.384803734245	172
808.403185576297	159
808.421567627759	149
808.439949888421	130
808.458332358283	116
808.476715037344	111
808.495097926026	115
808.513481023486	109
808.531864330357	83
808.550247846218	89
808.568631571488	116
808.587015505958	118
808.605399649628	126
808.623784002708	106
808.642168564778	109
808.660553336047	140
808.678938316727	110
808.697323506606	156
808.715708905685	115
808.734094513964	98
808.752480331443	70
808.770866358122	68
808.78925259421	72
808.807639039289	50
808.826025693778	41
808.844412557256	86
808.862799630144	92
808.881186912232	80
808.899574403521	71
808.917962104219	98
808.936350013907	80
808.954738133006	91
808.973126461094	100
808.991514998592	110
809.0099037455	85
809.028292701398	113
809.046681866496	112
809.065071240795	113
809.083460824503	151
809.101850617201	124
809.120240619309	101
809.138630830618	109
809.157021250916	128
809.175411880625	153
809.193802719743	112
809.212193767852	142
809.230585025161	157
809.24897649188	159
809.267368167799	186
809.285760052708	206
809.304152147027	163
809.322544450546	193
809.340936963476	312
809.359329685396	541
809.377722616515	621
809.396115757045	643
809.414509106566	554
809.432902665496	459
809.451296433627	417
809.469690410957	308
809.488084597488	231
809.50647899343	182
809.524873598571	155
809.543268412703	113
809.561663436245	124
809.580058668987	153
809.598454110929	124
809.616849762072	104
809.635245622415	89
809.653641692168	89
809.672037970912	100
809.690434459066	123
809.70883115621	141
809.727228062764	120
809.745625178519	83
809.764022503474	72
809.78242003763	69
809.800817781195	105
809.819215733752	99
809.837613895718	111
809.856012266885	108
809.874410847042	93
809.89280963661	77
809.911208635378	82
809.929607843557	119
809.948007260725	118
809.966406887095	86
809.984806722875	70
810.003206767855	95
810.021607022035	122
810.040007485416	160
810.058408157998	119
810.07680903999	105
810.095210130972	92
810.113611431365	107
810.132012940749	99
810.150414659543	85
810.168816587537	131
810.187218724732	100
810.205621071128	108
810.224023626723	144
810.24242639152	143
810.260829365727	139
810.279232549135	175
810.297635941533	159
810.316039543342	149
810.334443354351	228
810.352847374561	327
810.371251604182	311
810.389656042793	316
810.408060690815	305
810.426465547827	199
810.44487061425	179
810.463275889874	197
810.481681374698	189
810.500087068723	172
810.518492971949	126
810.536899084585	109
810.555305406212	83
810.57371193746	125
810.592118677489	119
810.610525626928	132
810.628932785567	113
810.647340153408	76
810.665747730659	98
810.684155516901	94
810.702563512554	75
810.720971717197	74
810.739380131252	123
810.757788754507	110
810.776197586962	90
810.794606628619	101
810.813015879476	85
810.831425339744	80
810.849835009003	69
810.868244887673	71
810.886654975544	76
810.905065272615	85
810.923475778887	101
810.941886494361	137
810.960297419034	102
810.978708553119	96
810.997119896195	82
811.015531448682	90
811.033943210369	93
811.052355181258	121
811.070767361347	88
811.089179750847	102
811.107592349338	119
811.12600515724	119
811.144418174133	96
811.162831400437	123
811.181244835942	125
811.199658480648	99
811.218072334555	132
811.236486397662	99
811.254900669971	92
811.273315151691	175
811.291729842401	126
811.310144742523	133
811.328559851846	190
811.34697517037	248
811.365390698095	297
811.38380643502	299
811.402222381147	249
811.420638536685	206
811.439054901214	174
811.457471475155	211
811.475888258296	182
811.494305250638	221
811.512722452182	155
811.531139862926	172
811.549557483082	102
811.567975312228	123
811.586393350786	105
811.604811598545	108
811.623230055506	98
811.641648721667	147
811.660067597029	148
811.678486681593	83
811.696905975568	80
811.715325478534	99
811.733745190911	84
811.75216511249	99
811.770585243059	66
811.78900558304	91
811.807426132432	136
811.825846890815	124
811.8442678584	142
811.862689035396	107
811.881110421382	91
811.899532016781	68
811.91795382138	65
811.936375835181	96
811.954798058183	91
811.973220490387	103
811.991643132002	139
812.010065982608	103
812.028489042625	66
812.046912311844	85
812.065335790264	67
812.083759477886	75
812.102183374708	90
812.120607480943	80
812.139031796168	88
812.157456320805	143
812.175881054433	146
812.194305997473	147
812.212731149714	98
812.231156511156	86
812.2495820818	137
812.268007861646	154
812.286433850903	161
812.304860049151	139
812.32328645681	164
812.341713073672	152
812.360139899734	165
812.378566934999	160
812.396994179464	159
812.415421633131	193
812.43384929621	189
812.45227716828	184
812.470705249761	147
812.489133540444	136
812.507562040329	132
812.525990749415	124
812.544419667703	111
812.562848795192	145
812.581278132093	132
812.599707677985	94
812.61813743329	81
812.636567397795	89
812.654997571503	121
812.673427954411	135
812.691858546522	116
812.710289348044	98
812.728720358558	130
812.747151578483	119
812.76558300761	67
812.784014645728	97
812.802446493259	112
812.820878549991	137
812.839310816135	98
812.85774329127	106
812.876175975607	97
812.894608869356	109
812.913041972306	82
812.931475284248	101
812.949908805602	84
812.968342536368	101
812.986776476125	106
813.005210625084	111
813.023644983455	98
813.042079550817	109
813.060514327592	95
813.078949313568	104
813.097384508746	88
813.115819913126	113
813.134255526707	120
813.152691349491	127
813.171127381897	113
813.189563623083	93
813.208000073683	111
813.226436733483	115
813.244873602486	151
813.26331068069	140
813.281747968097	101
813.300185464704	112
813.318623170725	138
813.337061085947	147
813.355499210161	170
813.373937543786	211
813.392376086614	202
813.410814838644	248
813.429253800086	205
813.447692970519	178
813.466132350154	232
813.484571939202	214
813.503011737452	135
813.521451744903	105
813.539891961557	101
813.558332387412	137
813.576773022469	118
813.595213866939	100
813.6136549204	93
813.632096183274	153
813.650537655139	134
813.668979336416	166
813.687421227106	148
813.705863326788	105
813.724305635672	106
813.742748153968	83
813.761190881255	97
813.779633817955	97
813.798076963858	87
813.816520318962	153
813.834963883268	125
813.853407656777	153
813.871851639487	118
813.89029583161	100
813.908740232724	82
813.927184843251	116
813.945629662981	61
813.964074691912	65
813.982519930045	99
814.000965377381	116
814.019411033919	110
814.037856899658	101
814.056302974811	102
814.074749259166	135
814.093195752723	135
814.111642455271	104
814.130089367443	150
814.148536488606	123
814.166983818971	126
814.185431358539	101
814.203879107731	126
814.222327065703	136
814.240775233087	187
814.259223609675	154
814.277672195464	139
814.296120990456	171
814.31456999486	161
814.333019208256	173
814.351468631065	128
814.369918262866	128
814.388368104079	142
814.406818154495	131
814.425268414113	167
814.443718883145	171
814.462169561167	172
814.480620448392	131
814.49907154503	153
814.517522850871	141
814.535974365703	130
814.554426089948	150
814.572878023395	122
814.591330166256	99
814.609782518108	111
814.628235079373	128
814.64668784963	84
814.6651408293	103
814.683594018172	84
814.702047416247	92
814.720501023524	111
814.738954840214	118
814.757408865896	89
814.775863100992	105
814.794317545078	132
814.812772198578	134
814.831227061281	81
814.849682133186	73
814.868137414293	98
814.886592904604	90
814.905048604116	81
814.923504513041	122
814.94196063117	122
814.96041695829	117
814.978873494823	89
814.997330240559	82
815.015787195497	100
815.034244359849	92
815.052701733192	103
815.071159315738	93
815.089617107697	110
815.108075108859	103
815.126533319223	110
815.14499173879	72
815.16345036756	140
815.181909205532	156
815.200368252918	137
815.218827509295	149
815.237286975086	134
815.255746650079	133
815.274206534275	115
815.292666627674	189
815.311126930276	171
815.32958744208	182
815.348048163297	248
815.366509093507	271
815.38497023313	376
815.403431581955	457
815.421893139984	471
815.440354907215	483
815.458816883649	491
815.477279069285	373
815.495741464335	285
815.514204068377	265
815.532666881833	250
815.551129904491	228
815.569593136352	164
815.588056577416	152
815.606520227683	151
815.624984087152	119
815.643448156035	99
815.66191243391	122
815.680376921199	147
815.698841617691	184
815.717306523385	110
815.735771638282	85
815.754236962382	86
815.772702495896	114
815.791168238402	91
815.809634190322	102
815.828100351233	105
815.846566721558	104
815.865033301086	107
815.883500089817	110
815.901967087751	108
815.920434295099	109
815.938901711439	101
815.957369337193	138
815.975837172149	115
815.994305216098	127
816.01277346946	97
816.031241932026	97
816.049710604005	108
816.068179484976	114
816.08664857515	130
816.105117874739	100
816.12358738353	85
816.142057101524	107
816.160527028721	103
816.178997165122	121
816.197467510725	174
816.215938065531	141
816.234408829752	108
816.252879802964	147
816.271350985591	137
816.289822377631	196
816.308293978664	150
816.326765788899	154
816.345237808338	185
816.36371003698	242
816.382182475036	259
816.400655122084	209
816.419127978546	284
816.437601044211	299
816.45607431908	284
816.474547803151	262
816.493021496426	173
816.511495399115	137
816.529969510796	165
816.548443831891	183
816.56691836219	154
816.58539310148	143
816.603868050185	155
816.622343208304	170
816.640818575415	110
816.65929415173	106
816.677769937458	109
816.696245932179	121
816.714722136314	107
816.733198549653	118
816.751675172194	85
816.770152003939	64
816.788629044888	102
816.80710629525	110
816.825583754816	82
816.844061423585	113
816.862539301346	100
816.881017388522	97
816.899495684901	88
816.917974190484	118
816.93645290548	93
816.95493182947	117
816.973410962873	82
816.991890305269	90
817.010369857079	72
817.028849618093	100
817.047329588309	82
817.06580976773	93
817.084290156565	103
817.102770754392	132
817.121251561633	111
817.139732577867	114
817.158213803516	114
817.176695238368	134
817.195176882423	119
817.213658735682	119
817.232140798144	116
817.250623070021	105
817.26910555089	137
817.287588241174	160
817.306071140662	168
817.324554249564	226
817.343037567458	199
817.361521094556	254
817.380004830857	364
817.398488776573	404
817.416972931282	398
817.435457295405	317
817.453941868731	225
817.472426651262	187
817.490911642995	166
817.509396843933	189
817.527882254074	163
817.546367873629	200
817.564853702177	141
817.58333974014	140
817.601825987307	126
817.620312443677	98
817.638799109251	126
817.657285984028	96
817.675773068009	122
817.694260361405	87
817.712747863793	86
817.731235575596	100
817.749723496603	99
817.768211626814	88
817.786699966228	86
817.805188514846	105
817.823677272879	81
817.842166239904	106
817.860655416344	99
817.879144801988	138
817.897634396836	106
817.916124200888	127
817.934614214143	127
817.953104436602	127
817.971594868476	117
817.990085509342	79
818.008576359624	51
818.027067418898	75
818.045558687587	82
818.06405016548	113
818.082541852577	98
818.101033749089	95
818.119525854593	75
818.138018169513	103
818.156510693425	134
818.175003426752	105
818.193496369283	113
818.211989521018	106
818.230482881957	108
818.248976452099	126
818.267470231657	154
818.285964220208	118
818.304458418173	139
818.322952825343	134
818.341447441505	146
818.359942267082	177
818.378437302075	215
818.396932546271	203
818.415427999461	204
818.433923661854	195
818.452419533662	155
818.470915614675	150
818.489411904891	127
818.507908404312	114
818.526405112936	140
818.544902030764	104
818.563399158008	118
818.581896494245	101
818.600394039896	106
818.618891794752	95
818.637389758812	93
818.655887932076	88
818.674386314544	117
818.692884906216	110
818.711383707304	130
818.729882717384	108
818.748381936879	96
818.766881365579	96
818.785381003271	93
818.803880850591	102
818.822380906903	68
818.840881172419	83
818.859381647139	86
818.877882331275	102
818.896383224615	110
818.914884327159	95
818.933385638908	73
818.95188715986	92
818.970388890017	105
818.988890829589	137
819.007392978154	87
819.025895336135	128
819.044397903109	117
819.062900679498	87
819.081403665091	93
819.099906859889	89
819.11841026389	99
819.136913877308	85
819.155417699718	91
819.173921731544	122
819.192425972574	135
819.210930422597	119
819.229435082036	142
819.247939950679	138
819.266445028738	140
819.28495031579	150
819.303455812046	138
819.321961517718	145
819.340467432594	177
819.358973556675	199
819.37747988996	161
819.395986432449	206
819.414493184354	190
819.433000145252	200
819.451507315354	170
819.470014694873	147
819.488522283595	182
819.507030081522	140
819.525538088654	101
819.54404630499	102
819.56255473053	101
819.581063365275	103
819.599572209435	119
819.618081262589	76
819.636590525158	95
819.655099996933	106
819.673609677911	91
819.692119568094	72
819.710629667481	86
819.729139976285	74
819.747650494082	99
819.766161221294	89
819.784672157711	90
819.803183303333	69
819.821694658159	72
819.840206222189	111
819.858717995425	98
819.877229977864	69
819.89574216972	83
819.914254570781	120
819.932767181046	95
819.951280000515	81
819.969793029189	99
819.988306267068	91
820.006819714152	87
820.025333370651	116
820.043847236144	107
820.062361311053	81
820.080875595166	103
820.099390088484	100
820.117904791007	99
820.136419702735	108
820.154934823667	122
820.173450153804	89
820.191965693357	112
820.210481442114	164
820.228997399865	138
820.247513567033	104
820.266029943405	122
820.284546529193	148
820.303063323974	138
820.321580327961	158
820.340097541363	219
820.35861496397	171
820.377132595571	168
820.395650436587	120
820.414168486809	160
820.432686746447	162
820.451205215078	122
820.469723893126	124
820.488242780378	126
820.506761876624	116
820.525281182286	148
820.543800697153	114
820.562320421225	106
820.580840354501	139
820.599360497194	113
820.617880848881	88
820.636401409983	71
820.654922180079	92
820.673443159592	130
820.69196434831	115
820.710485746232	129
820.72900735336	127
820.747529169903	94
820.766051195441	76
820.784573430394	82
820.803095874341	84
820.821618527705	80
820.840141390274	77
820.858664462047	89
820.877187743238	111
820.895711233421	131
820.91423493281	89
820.932758841615	60
820.951282959625	92
820.969807286841	76
820.988331823261	97
821.006856568886	75
821.025381523928	100
821.043906687964	105
821.062432061204	113
821.080957643861	109
821.099483435724	106
821.118009436791	87
821.136535647064	88
821.155062066541	99
821.173588695224	163
821.192115533112	130
821.210642580416	125
821.229169836714	93
821.247697302429	99
821.266224977349	147
821.284752861474	174
821.303280954805	129
821.32180925734	220
821.340337769292	189
821.358866490238	213
821.377395420601	225
821.395924560169	214
821.414453908942	168
821.43298346692	190
821.451513234104	178
821.470043210493	191
821.488573396087	156
821.50710379131	161
821.525634395314	113
821.544165208736	155
821.562696231362	139
821.581227463194	84
821.599758904232	120
821.618290554474	133
821.636822414134	109
821.655354482787	130
821.673886760858	116
821.692419248133	116
821.710951944614	103
821.729484850301	86
821.748017965192	96
821.766551289289	84
821.785084822803	76
821.803618565311	88
821.822152517236	87
821.840686678366	89
821.859221048702	63
821.877755628243	75
821.896290416989	105
821.914825414941	129
821.933360622098	107
821.951896038673	95
821.970431664453	86
821.988967499438	101
822.007503543417	87
822.026039797025	93
822.044576259627	74
822.063112931646	52
822.081649812659	106
822.100186903089	121
822.118724202512	95
822.137261711354	105
822.1557994294	121
822.174337356652	108
822.19287549311	128
822.211413838985	141
822.229952393853	129
822.248491158139	136
822.267030131419	148
822.285569314116	143
822.304108706019	110
822.322648307128	138
822.341188117653	158
822.359728137173	192
822.378268365898	183
822.396808804041	197
822.415349451389	146
822.433890307943	165
822.45243137349	133
822.470972648667	132
822.489514132838	119
822.508055826215	85
822.526597729009	101
822.545139840797	95
822.563682162214	73
822.582224692413	104
822.60076743203	99
822.619310381064	124
822.637853539093	112
822.656396906326	105
822.674940482978	104
822.693484268623	104
822.712028263687	121
822.730572467955	92
822.74911688143	88
822.76766150411	73
822.786206335996	92
822.8047513773	107
822.823296627598	66
822.841842087313	82
822.860387756234	77
822.878933634149	118
822.897479721482	128
822.916026018233	113
822.934572523978	89
822.953119238928	93
822.971666163296	93
822.990213296658	99
823.008760639438	68
823.027308191424	102
823.045855952616	135
823.064403923013	110
823.082952102828	96
823.101500491638	101
823.120049089865	120
823.138597897298	118
823.157146913725	108
823.175696139571	147
823.194245574622	133
823.21279521909	133
823.231345072553	154
823.249895135222	139
823.268445407309	128
823.28699588839	129
823.305546578889	166
823.324097478594	171
823.342648587505	187
823.361199905621	225
823.379751433156	206
823.398303169685	174
823.416855115632	153
823.435407270573	160
823.453959634932	147
823.472512208497	166
823.491064991268	144
823.509617983246	164
823.528171184641	135
823.546724595031	127
823.565278214838	110
823.58383204364	112
823.602386082071	131
823.620940329497	101
823.639494786129	107
823.658049451968	114
823.676604327012	88
823.695159411475	135
823.713714704931	160
823.732270207806	133
823.750825919887	125
823.769381841174	104
823.787937971668	67
823.806494311368	59
823.825050860274	113
823.843607618598	120
823.862164585916	119
823.880721762652	108
823.899279148595	84
823.917836743745	102
823.9363945481	103
823.954952561661	82
823.973510784429	88
823.992069216616	74
824.010627858008	87
824.029186708395	122
824.0477457682	108
824.066305037212	122
824.084864515429	113
824.103424202853	123
824.121984099696	109
824.140544205745	124
824.159104521	119
824.177665045249	143
824.196225778918	158
824.214786721792	142
824.233347873873	132
824.25190923516	119
824.270470805865	170
824.289032585565	122
824.307594574684	103
824.326156773009	161
824.34471918054	129
824.363281797278	115
824.381844623222	141
824.400407658372	166
824.418970902729	151
824.437534356505	159
824.456098019275	141
824.474661891464	156
824.493225972859	137
824.511790263461	161
824.530354763269	116
824.548919472283	134
824.567484390717	133
824.586049518144	114
824.604614854991	78
824.623180401044	113
824.641746156303	106
824.660312120769	148
824.678878294654	132
824.697444677533	97
824.716011269619	92
824.734578071124	93
824.753145081623	120
824.77171230154	142
824.790279730665	97
824.808847368996	99
824.827415216533	115
824.84598327349	106
824.864551539441	73
824.88312001481	54
824.901688699175	82
824.920257592958	89
824.938826695947	105
824.957396008144	78
824.975965529547	85
824.994535260157	119
825.013105200186	113
825.031675349209	112
825.050245707651	127
825.0688162753	86
825.087387052156	62
825.105958038218	109
825.124529233487	91
825.143100637963	107
825.161672251858	113
825.18024407496	109
825.198816107268	143
825.217388348784	152
825.235960799293	114
825.254533459435	95
825.27310632857	89
825.291679406913	136
825.310252694674	132
825.328826191431	174
825.347399897606	156
825.365973812988	182
825.384547937577	171
825.403122271373	172
825.421696814376	152
825.440271566586	192
825.458846528214	189
825.477421698838	185
825.49599707888	148
825.51457266813	141
825.533148466587	134
825.55172447425	128
825.57030069112	90
825.588877117198	81
825.607453752694	81
825.626030597185	114
825.644607651096	127
825.663184914213	92
825.681762386538	114
825.700340068282	120
825.71891795902	94
825.737496058966	70
825.75607436833	149
825.774652886902	148
825.793231614469	134
825.811810551455	102
825.830389697648	109
825.848969053048	161
825.867548617655	123
825.886128391681	97
825.904708374703	99
825.923288567143	114
825.941868968791	122
825.960449579646	132
825.979030399707	134
825.997611428977	86
826.016192667453	90
826.034774115136	94
826.053355772239	112
826.071937638337	102
826.090519713854	72
826.109101998578	74
826.12768449251	106
826.146267195648	113
826.164850108206	106
826.183433229759	93
826.20201656052	100
826.220600100912	116
826.239183850299	111
826.257767808681	144
826.276351976482	103
826.294936353703	135
826.313520939919	148
826.332105735343	114
826.350690740186	124
826.369275954236	141
826.387861377281	167
826.406447009746	208
826.425032851418	197
826.443618902297	178
826.462205162596	166
826.48079163189	163
826.499378310604	175
826.517965198312	158
826.536552295441	146
826.555139601777	169
826.57372711732	145
826.59231484207	98
826.610902776241	101
826.629490919406	105
826.648079271991	115
826.666667833571	135
826.685256604571	84
826.703845584778	97
826.722434774193	109
826.741024173027	84
826.759613780857	95
826.778203598106	119
826.796793624351	103
826.815383860015	86
826.833974304887	113
826.852564958966	107
826.871155822253	79
826.889746894748	61
826.908338176449	51
826.926929667571	94
826.945521367688	94
826.964113277225	114
826.982705395969	109
827.001297723921	93
827.01989026108	85
827.038483007447	88
827.057075963234	83
827.075669128016	134
827.094262502219	140
827.112856085416	126
827.131449878033	122
827.150043879858	144
827.168638090891	116
827.187232511131	96
827.205827140791	84
827.224421979447	90
827.243017027522	114
827.261612284806	130
827.280207751296	139
827.298803426995	115
827.317399311901	138
827.335995406015	183
827.354591709549	212
827.373188222078	165
827.391784944028	188
827.410381875185	198
827.42897901555	255
827.447576365122	226
827.466173923903	186
827.484771691891	243
827.503369669087	194
827.521967855703	195
827.540566251314	179
827.559164856346	146
827.577763670585	113
827.596362694033	118
827.614961926688	96
827.633561368551	114
827.652161019834	110
827.670760880112	110
827.689360949811	82
827.707961228718	114
827.726561716832	86
827.745162414155	101
827.763763320685	107
827.782364436423	139
827.800965761582	104
827.819567295948	102
827.83816903931	100
827.856770992092	98
827.875373154082	90
827.89397552528	94
827.912578105686	71
827.9311808953	99
827.949783894334	101
827.968387102364	124
827.986990519814	81
828.005594146473	55
828.024197982339	70
828.042802027413	76
828.061406281695	92
828.080010745185	120
828.098615418096	136
828.117220300002	119
828.135825391329	119
828.154430691864	114
828.173036201607	78
828.191641920558	63
828.210247848717	92
828.228853986084	112
828.247460332871	118
828.266066888654	120
828.284673653858	135
828.30328062827	179
828.32188781189	188
828.340495204718	194
828.359102806967	167
828.377710618211	169
828.396318638664	160
828.414926868537	143
828.433535307618	145
828.452143955695	220
828.470752813192	212
828.489361880111	152
828.507971156025	162
828.526580641147	146
828.54519033569	128
828.563800239228	139
828.582410352188	114
828.601020674355	108
828.619631205731	76
828.638241946315	93
828.656852896107	84
828.675464055108	96
828.694075423529	98
828.712687000946	97
828.731298787784	119
828.74991078383	126
828.768522989085	114
828.787135403548	104
828.805748027219	119
828.824360860311	80
828.842973902611	93
828.861587153907	104
828.880200614624	116
828.898814284549	116
828.917428163683	113
828.936042252025	70
828.954656549575	64
828.973271056547	80
828.991885772514	82
829.010500697902	82
829.029115832499	74
829.047731176091	122
829.066346729104	114
829.084962491539	74
829.103578462969	74
829.122194643608	81
829.140811033667	89
829.159427632723	112
829.1780444412	136
829.196661458885	131
829.215278685778	121
829.23389612188	162
829.252513767191	104
829.271131621923	134
829.28974968565	154
829.308367958799	131
829.326986441156	112
829.345605132722	154
829.364224033497	215
829.38284314348	223
829.401462462884	329
829.420081991284	391
829.438701729105	387
829.457321675922	382
829.475941832161	340
829.494562197608	281
829.513182772263	265
829.531803556127	224
829.5504245492	222
829.569045751694	214
829.587667163185	149
829.606288784096	105
829.624910614216	96
829.643532653545	150
829.662154902082	163
829.680777359828	130
829.699400026783	90
829.718022903159	124
829.736645988531	94
829.755269283325	88
829.773892787327	116
829.792516500538	112
829.811140422958	80
829.829764554586	69
829.848388895423	130
829.867013445682	107
829.885638204937	78
829.904263173825	97
829.922888351498	99
829.941513738591	100
829.960139335107	92
829.978765140618	105
829.997391155338	65
830.016017379267	74
830.034643812618	44
830.053270455177	129
830.071897306945	116
830.090524367922	106
830.109151638108	94
830.127779117503	103
830.146406806106	115
830.165034704131	155
830.183662811153	130
830.202291127595	159
830.220919653247	136
830.239548388108	155
830.258177332178	132
830.276806485456	142
830.295435847944	106
830.314065419853	137
830.332695200971	159
830.351325191086	159
830.369955390622	151
830.388585799367	180
830.407216417321	172
830.425847244697	243
830.444478281069	231
830.463109526862	194
830.481740981865	208
830.500372645864	208
830.519004519285	161
830.537636601915	148
830.556268893754	143
830.574901395015	109
830.593534105272	89
830.612167024738	101
830.630800153626	118
830.649433491723	119
830.668067039029	112
830.686700795544	131
830.705334761268	81
830.723968936202	109
830.742603320344	134
830.761237913909	119
830.779872716682	148
830.798507728452	106
830.817142949644	108
830.835778380045	120
830.854414019655	94
830.873049868688	102
830.891685926716	118
830.910322194167	84
830.928958670613	116
830.947595356696	157
830.966232251774	114
830.984869356061	91
831.003506669558	94
831.022144192264	102
831.040781924392	82
831.059419865516	115
831.078058016062	111
831.096696375818	109
831.11533494457	98
831.133973722744	127
831.152612710341	125
831.171251906934	147
831.189891312736	116
831.20853092796	118
831.227170752394	111
831.245810785824	144
831.264451028676	124
831.283091480738	173
831.301732142222	131
831.320373012702	140
831.339014092392	188
831.357655381504	259
831.376296879826	345
831.394938587143	445
831.413580503884	522
831.432222629833	458
831.450864965205	559
831.469507509786	472
831.488150263364	309
831.506793226364	256
831.525436398361	200
831.54407977978	177
831.562723370409	194
831.581367170247	182
831.600011179294	130
831.618655397764	121
831.637299825231	85
831.655944462119	99
831.674589308005	99
831.693234363313	126
831.71187962783	141
831.730525101557	103
831.749170784707	54
831.767816676853	94
831.786462778208	169
831.805109088986	139
831.823755608974	120
831.842402337958	121
831.861049276365	116
831.879696424194	111
831.89834378102	84
831.916991347056	88
831.935639122514	78
831.954287106969	104
831.972935300846	126
831.991583704146	167
832.01023231623	123
832.028881137949	125
832.047530168666	116
832.066179408591	90
832.08482885794	85
832.103478516285	108
832.122128384052	124
832.14077846103	125
832.159428747217	91
832.178079242614	138
832.19672994722	156
832.21538086125	129
832.234031984276	123
832.252683316724	106
832.271334858383	115
832.289986609251	141
832.308638569329	149
832.327290738617	148
832.345943117115	130
832.364595704822	168
832.383248501953	230
832.40190150808	310
832.420554723629	271
832.439208148389	318
832.457861782359	284
832.476515625538	284
832.49516967814	197
832.51382393974	191
832.532478410762	203
832.551133090993	208
832.569787980435	177
832.588443079087	178
832.607098386948	135
832.62575390402	124
832.644409630301	145
832.663065565792	110
832.681721710706	97
832.700378064831	126
832.719034627952	104
832.737691400496	76
832.75634838225	91
832.775005573427	65
832.793662973601	103
832.812320582985	99
832.830978401792	90
832.849636429809	101
832.868294666823	101
832.886953113259	120
832.905611768906	117
832.924270633977	132
832.942929708044	91
832.961588991321	92
832.980248484021	89
832.998908185931	175
833.017568096838	166
833.036228217169	118
833.054888546923	91
833.073549085673	126
833.092209833847	131
833.110870791018	149
833.129531957612	110
833.148193333203	134
833.166854918217	101
833.185516712442	129
833.204178715876	154
833.222840928521	139
833.241503350589	137
833.260165981654	133
833.278828822142	118
833.297491871841	153
833.316155130537	176
833.334818598655	173
833.353482275984	142
833.372146162737	189
833.390810258487	162
833.409474563446	213
833.428139077829	251
833.446803801423	205
833.465468734227	195
833.484133876241	214
833.502799227465	189
833.521464787899	176
833.540130557544	161
833.558796536612	115
833.577462724891	168
833.59612912238	132
833.614795729079	119
833.633462544988	111
833.652129570108	119
833.670796804438	107
833.689464247978	109
833.708131900942	119
833.726799763117	120
833.745467834288	131
833.764136114883	76
833.782804604689	63
833.801473303705	88
833.820142212144	128
833.838811329581	131
833.857480656441	127
833.876150192298	108
833.89481993758	114
833.913489892071	75
833.932160055773	105
833.950830428686	97
833.969501010809	88
833.988171802356	94
834.006842802899	101
834.025514012867	118
834.044185432045	118
834.062857060434	127
834.081528898033	90
834.100200944842	125
834.118873201076	92
834.137545666307	92
834.156218340961	112
834.174891224613	120
834.193564317688	119
834.212237619974	155
834.230911131471	180
834.249584852178	167
834.268258782096	139
834.286932921438	114
834.305607269777	140
834.32428182754	143
834.342956594513	153
834.361631570697	167
834.380306756092	165
834.398982150698	219
834.417657754514	204
834.436333567754	194
834.455009589991	200
834.473685821653	162
834.492362262525	128
834.511038912607	96
834.529715771901	115
834.548392840405	94
834.56707011812	104
834.585747605259	106
834.604425301395	130
834.623103207168	107
834.641781321939	148
834.660459645921	87
834.679138179114	90
834.697816921517	83
834.716495873131	89
834.735175034169	81
834.753854404205	84
834.772533983665	99
834.791213772335	107
834.809893770217	98
834.828573977309	94
834.847254393612	78
834.865935019126	85
834.884615854064	61
834.903296897999	79
834.921978151359	101
834.94065961393	86
834.959341285711	99
834.978023166704	62
834.996705256907	61
835.015387556534	47
835.034070065159	115
835.052752783209	132
835.071435710469	144
835.090118846727	120
835.108802192409	113
835.127485747515	81
835.146169511619	103
835.164853485148	145
835.183537667674	100
835.202222059624	88
835.220906660785	155
835.239591471157	107
835.258276490741	126
835.276961719535	196
835.29564715754	133
835.314332804756	113
835.333018661397	136
835.351704727035	144
835.370391002098	136
835.389077486372	164
835.407764179857	151
835.426451082553	123
835.44513819446	170
835.463825515791	150
835.482513046121	148
835.501200785874	143
835.519888734839	108
835.538576893015	149
835.557265260402	132
835.575953837	112
835.59464262281	112
835.613331618044	104
835.632020822275	100
835.650710235931	88
835.669399858799	76
835.688089690877	102
835.706779732167	77
835.725469982668	79
835.744160442594	85
835.762851111517	76
835.781541989865	89
835.80023307721	113
835.818924373981	104
835.837615879963	127
835.856307595156	114
835.87499951956	101
835.893691653389	120
835.912383996215	88
835.931076548253	102
835.949769309716	108
835.96846228039	86
835.987155460276	91
836.005848849372	72
836.02454244768	78
836.043236255199	76
836.061930272144	89
836.080624498085	88
836.099318933452	112
836.11801357803	125
836.13670843182	98
836.155403494821	101
836.174098767033	98
836.19279424867	134
836.211489939519	109
836.230185839365	91
836.248881948637	116
836.267578267119	118
836.286274794814	142
836.304971531719	207
836.323668477836	433
836.342365633165	1090
836.361062997918	2047
836.37976057167	2709
836.398458354846	2820
836.417156347234	2627
836.435854548834	2040
836.454552959644	1531
836.473251579667	1157
836.491950409114	827
836.51064944756	530
836.52934869543	305
836.548048152299	264
836.566747818592	192
836.585447694097	151
836.604147778814	150
836.622848072956	162
836.641548576096	117
836.660249288447	157
836.678950210223	123
836.697651341212	93
836.716352681411	102
836.735054230823	123
836.753755989659	83
836.772457957494	97
836.79116013454	91
836.809862521011	78
836.828565116481	82
836.847267921376	75
836.865970935482	98
836.8846741588	109
836.90337759133	99
836.922081233071	89
836.940785084238	84
836.959489144403	109
836.978193413993	91
836.996897892795	89
837.015602580595	110
837.034307478034	104
837.053012584471	144
837.07171790012	147
837.090423424981	127
[truncated: 106,069 more rows]
