# Supplementary material for: Identifying Archaeological Bone via Non-Destructive ZooMS and the Materiality of Symbolic Expression: Examples from Iroquoian Bone Points
Source: Sci Rep. 2019 Jul 30;9:11027. doi: 10.1038/s41598-019-47299-x (PMC6667708; doi:10.1038/s41598-019-47299-x)
Supplement: Supplementary file 2 — Supplementary Datafiles [file 41598_2019_47299_MOESM2_ESM.zip › McGrath et al Supplementary Datafiles/Data set S2_ForcedBagSpectra/EMPTY_BAG_FORCED_1.txt]

820.100272287046	21
820.118814040103	17
820.137356003075	27
820.155898176115	13
820.174440558914	9
820.192983151782	19
820.211525954409	26
820.230068967104	25
820.248612189713	20
820.267155622237	33
820.285699264674	16
820.304243117025	30
820.322787179444	16
820.341331451623	21
820.359875933871	30
820.378420625878	29
820.396965528108	32
820.415510640097	21
820.434055962001	26
820.452601493818	8
820.47114723555	19
820.489693187195	19
820.50823934891	9
820.526785720383	26
820.545332301926	22
820.563879093227	9
820.582426094598	16
820.600973305883	28
820.619520727081	21
820.638068358349	13
820.656616199376	18
820.675164250317	19
820.693712511327	12
820.712260982096	13
820.730809662935	19
820.749358553687	15
820.767907654354	10
820.786456964935	4
820.80500648543	10
820.823556215994	14
820.842106156318	16
820.86065630671	16
820.879206666863	12
820.897757237084	17
820.916308017219	8
820.934859007269	6
820.953410207233	13
820.971961617111	9
820.990513236904	8
821.009065066766	21
821.027617106387	22
821.046169356077	12
821.064721815682	5
821.083274485046	18
821.10182736448	8
821.120380453828	8
821.138933753245	16
821.157487262422	18
821.176040981513	18
821.194594910673	17
821.213149049593	36
821.231703398583	24
821.250257957486	14
821.268812726305	10
821.287367705038	25
821.305922893685	15
821.324478292247	6
821.343033900878	9
821.361589719269	5
821.380145747729	12
821.398701986104	11
821.417258434393	10
821.435815092442	14
821.454371960716	20
821.472929038749	19
821.491486326697	15
821.510043824559	15
821.528601532491	18
821.547159450183	11
821.565717577944	9
821.58427591562	13
821.60283446321	13
821.621393220716	9
821.639952188135	16
821.65851136547	7
821.677070752874	12
821.695630350038	15
821.714190157272	8
821.732750174421	10
821.751310401329	6
821.769870838307	13
821.788431485199	12
821.806992342162	4
821.825553408884	9
821.844114685522	9
821.862676172228	15
821.881237868695	12
821.899799775232	6
821.918361891684	3
821.93692421805	11
821.955486754331	14
821.974049500527	15
821.992612456638	13
822.011175622819	8
822.029738998915	10
822.04830258477	25
822.066866380696	24
822.085430386537	11
822.103994602292	11
822.122559027963	11
822.141123663548	26
822.159688509049	19
822.178253564465	34
822.19681882995	22
822.215384305351	28
822.233949990512	25
822.252515885742	31
822.271081990888	27
822.289648305949	22
822.308214830925	13
822.326781565816	25
822.345348510777	14
822.363915665498	14
822.382483030289	23
822.401050604841	5
822.419618389462	7
822.438186383999	12
822.456754588451	9
822.475323002818	17
822.493891627256	20
822.512460461453	13
822.531029505566	15
822.549598759749	17
822.568168223847	12
822.586737897705	10
822.605307781634	3
822.623877875478	5
822.642448179238	14
822.661018693067	8
822.679589416657	13
822.698160350317	6
822.716731493738	15
822.735302847229	23
822.753874410635	12
822.772446183802	14
822.791018167038	10
822.809590360346	12
822.828162763414	5
822.846735376397	12
822.86530819945	13
822.883881232264	8
822.902454475149	9
822.921027927949	11
822.939601590664	10
822.958175463295	11
822.976749545841	6
822.995323838303	18
823.01389834068	10
823.032473053128	16
823.051047975336	15
823.069623107615	20
823.088198449809	23
823.106774001919	15
823.125349763945	27
823.143925735886	22
823.162501917743	23
823.181078309515	23
823.199654911358	12
823.218231722961	17
823.236808744636	21
823.255385976226	15
823.273963417731	17
823.292541069152	20
823.311118930489	9
823.329697001741	11
823.34827528291	8
823.366853774149	5
823.385432475148	10
823.404011386219	15
823.422590507205	13
823.441169837952	18
823.45974937877	16
823.478329129658	14
823.496909090307	15
823.515489260872	21
823.534069641353	16
823.552650231905	17
823.571231032372	11
823.589812042601	23
823.6083932629	10
823.626974693115	12
823.645556333401	7
823.664138183448	12
823.682720243566	14
823.701302513445	8
823.719884993395	7
823.738467683105	13
823.757050582887	14
823.775633692584	12
823.794217012198	5
823.812800541727	5
823.831384281173	22
823.849968230534	9
823.868552389966	15
823.88713675916	8
823.905721338424	7
823.924306127605	6
823.942891126702	1
823.961476335714	14
823.980061754643	12
823.998647383488	10
824.017233222249	8
824.035819271081	17
824.054405529674	14
824.072991998338	19
824.091578676764	11
824.110165565261	22
824.128752663673	29
824.147339972002	27
824.165927490247	8
824.184515218564	26
824.203103156642	23
824.22169130479	21
824.2402796627	22
824.258868230682	18
824.277457008579	10
824.296045996393	16
824.314635194123	18
824.33322460177	21
824.351814219332	7
824.370404046966	12
824.388994084362	19
824.407584331828	10
824.426174789211	14
824.444765456511	23
824.463356333571	19
824.481947420859	7
824.500538717907	18
824.519130224872	16
824.537721941753	20
824.556313868706	22
824.574906005575	2
824.593498352206	8
824.612090908908	9
824.630683675527	20
824.649276652062	13
824.667869838513	14
824.686463235036	20
824.705056841321	14
824.723650657522	6
824.742244683795	16
824.760838919984	7
824.77943336609	7
824.798028022112	5
824.816622888051	18
824.835217963906	11
824.853813249678	13
824.872408745367	9
824.891004451127	6
824.909600366804	14
824.928196492243	7
824.946792827753	6
824.96538937318	25
824.983986128523	43
825.002583093784	56
825.021180269116	121
825.039777654209	221
825.058375249219	282
825.076973054302	312
825.095571069301	347
825.114169294216	246
825.132767728894	190
825.151366373643	99
825.169965228464	47
825.188564293047	42
825.207163567546	45
825.225763052118	32
825.244362746451	26
825.262962651011	40
825.281562765333	32
825.300163089417	24
825.318763623728	28
825.337364367801	24
825.35596532179	17
825.374566485696	4
825.393167859675	9
825.411769443415	13
825.430371237227	16
825.448973240956	17
825.467575454602	13
825.486177878165	17
825.504780511646	18
825.523383355042	17
825.541986408512	14
825.560589671743	13
825.579193145046	12
825.597796828111	17
825.616400721249	8
825.635004824303	11
825.653609137274	11
825.672213660163	9
825.690818392968	5
825.709423335846	19
825.728028488486	13
825.746633851198	17
825.765239423827	7
825.783845206218	19
825.802451198682	10
825.821057401062	11
825.83966381336	3
825.85827043573	6
825.876877267862	17
825.895484309912	13
825.914091562033	24
825.932699024073	14
825.951306696029	17
825.969914577747	22
825.988522669538	24
826.007130971401	33
826.025739483026	47
826.044348204569	70
826.062957136184	92
826.081566277561	77
826.100175629011	73
826.118785190378	77
826.137394961662	40
826.156004942864	45
826.174615133983	24
826.193225535019	23
826.211836145973	36
826.230446966999	24
826.249057997788	27
826.267669238649	11
826.286280689428	20
826.304892350124	23
826.323504220738	19
826.342116301269	7
826.360728591718	16
826.379341092083	21
826.397953802522	17
826.416566722723	21
826.435179852997	16
826.453793193188	19
826.472406743297	18
826.491020503324	18
826.509634473268	27
826.528248653129	19
826.546863042908	17
826.56547764276	18
826.584092452374	18
826.602707472062	17
826.621322701666	6
826.639938141189	8
826.658553790629	10
826.677169649987	10
826.695785719262	15
826.714401998455	8
826.733018487721	10
826.75163518675	5
826.770252095851	7
826.788869214871	20
826.807486543807	11
826.826104082507	13
826.844721831435	3
826.863339790125	12
826.881957958888	11
826.900576337414	13
826.919194926013	9
826.937813724374	12
826.956432732809	10
826.975051951161	21
826.993671379431	19
827.012291017619	15
827.030910865725	19
827.049530923905	25
827.068151191846	34
827.086771669861	38
827.105392357638	34
827.124013255489	32
827.142634363258	38
827.161255680944	26
827.179877208549	18
827.198498946071	14
827.217120893511	26
827.235743051025	23
827.254365418302	22
827.272987995652	32
827.291610782919	24
827.310233780105	14
827.328856987209	13
827.347480404231	26
827.366104031171	23
827.384727868029	12
827.40335191496	14
827.421976171654	26
827.440600638422	30
827.459225315108	37
827.477850201556	38
827.496475298079	28
827.515100604519	24
827.533726121032	19
827.552351847309	11
827.570977783504	14
827.589603929772	15
827.608230285803	18
827.626856851908	14
827.64548362793	14
827.664110613872	17
827.682737809731	10
827.701365215509	18
827.71999283136	16
827.738620656974	23
827.757248692506	23
827.775876938113	8
827.794505393637	26
827.81313405908	11
827.831762934441	13
827.85039201972	11
827.869021314918	8
827.887650820034	8
827.906280535224	16
827.924910460177	25
827.943540595204	12
827.962170939993	12
827.980801494857	19
827.999432259639	23
828.018063234339	19
828.036694418958	15
828.055325813651	24
828.073957418107	10
828.092589232637	14
828.111221256929	7
828.129853491296	12
828.148485935581	16
828.167118589785	29
828.185751453907	22
828.204384527948	20
828.223017811907	12
828.241651305941	28
828.260285009737	24
828.278918923608	26
828.297553047241	31
828.316187380949	24
828.334821924576	18
828.353456678121	25
828.372091641584	14
828.390726815123	10
828.409362198423	20
828.427997791799	20
828.446633594937	16
828.465269608149	23
828.483905831281	11
828.502542264331	15
828.5211789073	14
828.539815760343	5
828.558452823149	9
828.577090095874	11
828.595727578673	22
828.614365271236	24
828.633003173872	21
828.651641286428	4
828.670279608903	21
828.688918141296	23
828.707556883608	10
828.726195835839	16
828.744834998144	14
828.763474370213	10
828.782113952356	14
828.800753744262	11
828.819393746243	4
828.838033958143	10
828.856674379962	6
828.8753150117	9
828.893955853356	8
828.912596905088	11
828.931238166582	14
828.949879638151	13
828.968521319639	5
828.987163210891	6
829.005805312217	9
829.024447623462	6
829.043090144626	4
829.061732875865	10
829.080375816867	8
829.099018967944	9
829.117662328784	18
829.136305899699	17
829.154949680534	14
829.173593671287	14
829.192237871959	15
829.210882282551	32
829.229526903061	37
829.248171733491	23
829.266816773996	12
829.285462024264	13
829.304107484607	18
829.322753154869	13
829.34139903505	11
829.360045125151	10
829.378691425171	15
829.39733793511	20
829.415984654968	21
829.434631584901	20
829.453278724753	48
829.471926074369	24
829.49057363406	15
829.509221403671	15
829.5278693832	8
829.546517572649	21
829.565165972017	20
829.583814581461	26
829.602463400668	13
829.62111242995	6
829.639761668995	12
829.658411118116	17
829.677060777156	17
829.695710646116	16
829.714360724995	5
829.733011013793	14
829.751661512666	7
829.770312221304	15
829.788963140016	10
829.807614268492	21
829.826265607044	16
829.844917155515	13
829.863568913905	8
829.882220882215	16
829.900873060444	16
829.919525448749	19
829.938178046818	8
829.956830854962	5
829.975483872869	7
829.994137100852	5
830.012790538755	9
830.031444186577	7
830.050098044319	10
830.06875211198	14
830.087406389717	10
830.106060877217	12
830.124715574793	7
830.143370482289	15
830.162025599705	19
830.18068092704	30
830.199336464295	14
830.217992211469	17
830.236648168563	16
830.255304335577	20
830.273960712667	13
830.29261729952	8
830.311274096449	8
830.329931103298	25
830.348588320067	16
830.367245746755	18
830.385903383363	15
830.404561229891	28
830.423219286339	26
830.441877552862	30
830.46053602915	19
830.479194715513	14
830.497853611796	14
830.516512717843	14
830.535172033966	23
830.553831560164	30
830.572491296127	17
830.59115124201	14
830.609811397812	12
830.62847176369	25
830.647132339488	9
830.665793125051	11
830.684454120689	15
830.703115326247	12
830.721776741725	7
830.740438367279	15
830.759100202597	15
830.777762247835	9
830.79642450315	11
830.815086968228	17
830.833749643382	11
830.852412528456	13
830.871075623451	12
830.889738928365	8
830.9084024432	3
830.92706616811	8
830.945730102785	11
830.964394247536	9
830.983058602051	15
831.001723166642	8
831.020387941154	8
831.039052925585	10
831.057718119937	15
831.076383524209	27
831.095049138401	13
831.113714962669	17
831.132380996702	15
831.151047240811	21
831.16971369484	14
831.188380358633	26
831.207047232503	29
831.225714316293	26
831.244381610159	25
831.263049113789	18
831.28171682734	19
831.300384750967	34
831.319052884358	13
831.337721227826	10
831.356389781214	11
831.375058544523	8
831.393727517751	17
831.412396700901	15
831.431066094127	40
831.449735697117	21
831.468405510027	21
831.487075533014	21
831.505745765921	19
831.524416208749	21
831.543086861497	17
831.561757724166	22
831.580428796756	14
831.599100079266	15
831.617771571852	16
831.636443274203	6
831.65511518663	19
831.673787308822	12
831.692459641091	13
831.71113218328	11
831.729804935389	6
831.74847789742	16
831.767151069526	9
831.785824451554	12
831.804498043346	12
831.823171845215	19
831.841845857004	14
831.860520078558	10
831.879194510189	14
831.89786915174	10
831.916544003368	13
831.935219064761	21
831.953894336074	13
831.972569817465	6
831.991245508619	8
832.009921409851	12
832.028597521004	16
832.047273842077	6
832.065950373071	4
832.084627113986	11
832.103304064821	23
832.121981225734	17
832.140658596411	21
832.159336177165	15
832.178013967684	9
832.19669196828	20
832.215370178796	23
832.234048599234	21
832.252727229592	23
832.271406070028	16
832.290085120228	22
832.308764380349	18
832.327443850547	23
832.346123530666	15
832.364803420706	6
832.383483520511	12
832.402163830549	16
832.420844350352	6
832.439525080076	18
832.458206019721	31
832.476887169443	22
832.49556852893	23
832.514250098494	35
832.532931877979	19
832.551613867385	31
832.570296066712	21
832.588978475961	50
832.60766109513	53
832.626343924377	66
832.645026963388	75
832.663710212477	70
832.682393671331	77
832.701077340262	61
832.719761219115	40
832.738445307888	49
832.757129606583	33
832.775814115199	38
832.794498833892	30
832.81318376235	45
832.831868900886	23
832.850554249343	12
832.869239807564	11
832.887925575864	26
832.906611554084	31
832.925297742226	28
832.943984140446	13
832.96267074843	28
832.981357566336	30
833.000044594319	16
833.018731832224	32
833.03741928005	52
833.056106937641	46
833.074794805309	30
833.093482883055	41
833.112171170567	48
833.130859668	34
833.14954837551	20
833.168237292785	20
833.186926420138	28
833.205615757413	26
833.224305304609	24
833.242995061727	15
833.261685028766	21
833.280375205726	9
833.299065592608	24
833.317756189568	19
833.336446996293	9
833.355138013095	21
833.37382923982	15
833.392520676466	20
833.411212323033	17
833.429904179522	29
833.448596246088	22
833.467288522421	12
833.485981008674	20
833.504673705006	20
833.523366611259	16
833.542059727277	21
833.560753053374	24
833.579446589392	22
833.598140335331	12
833.616834291349	23
833.635528457132	38
833.654222832837	33
833.672917418619	32
833.691612214324	37
833.710307219794	41
833.729002435342	24
833.747697860812	27
833.766393496203	21
833.785089341672	16
833.803785396907	13
833.822481662064	21
833.841178137299	14
833.859874822455	14
833.878571717378	24
833.897268822378	16
833.9159661373	25
833.934663662144	25
833.953361397066	21
833.972059341754	17
833.990757496364	16
834.009455861051	11
834.028154435505	10
834.046853220037	33
834.06555221449	29
834.084251418866	23
834.102950833163	23
834.121650457383	30
834.140350291681	18
834.159050335744	7
834.177750589886	27
834.196451053793	16
834.215151727779	27
834.233852611687	32
834.252553705517	19
834.271255009268	22
834.289956522942	17
834.308658246695	5
834.327360180213	25
834.346062323653	12
834.364764677172	3
834.383467240613	22
834.402170013976	13
834.420872997261	12
834.439576190468	20
834.458279593597	20
834.476983206649	15
834.495687029779	16
834.514391062675	9
834.533095305649	10
834.551799758546	9
834.570504421365	15
834.58920929395	20
834.607914376769	14
834.626619669355	11
834.645325171863	13
834.664030884293	11
834.682736806802	13
834.701442939233	16
834.72014928143	14
834.738855833706	14
834.757562595904	25
834.776269568025	15
834.794976750068	8
834.813684142189	16
834.832391744077	7
834.851099556043	7
834.869807577775	10
834.888515809587	18
834.90722425132	5
834.925932902976	10
834.944641764555	8
834.963350836056	7
834.982060117479	11
835.000769608981	14
835.01947931025	18
835.038189221753	5
835.056899342867	24
835.075609674059	17
835.094320215174	13
835.113030966211	13
835.131741927171	14
835.15045309821	18
835.169164479015	18
835.187876069899	19
835.206587870549	20
835.225299881279	25
835.24401210193	14
835.262724532505	23
835.281437173002	22
835.300150023422	13
835.318863083764	10
835.337576354186	20
835.356289834374	13
835.375003524641	12
835.393717424674	19
835.412431534786	19
835.431145854822	16
835.449860384779	27
835.46857512466	16
835.48729007462	4
835.506005234346	26
835.524720604151	9
835.543436183723	19
835.562151973374	14
835.580867972948	11
835.599584182444	13
835.618300601864	10
835.637017231206	7
835.655734070471	3
835.674451119815	16
835.693168378926	20
835.711885848116	14
835.730603527073	10
835.749321416109	7
835.768039515068	9
835.78675782395	15
835.805476342755	8
835.824195071639	8
835.84291401029	15
835.86163315902	9
835.880352517517	30
835.899072086093	19
835.917791864592	9
835.936511853015	12
835.95523205136	5
835.973952459628	6
835.99267307782	8
836.011393905934	23
836.030114944128	7
836.048836192089	12
836.067557650129	10
836.086279318092	29
836.105001195979	5
836.123723283788	12
836.142445581521	5
836.161168089177	21
836.179890806912	35
836.198613734414	25
836.217336871996	22
836.236060219345	37
836.254783776773	30
836.273507544125	23
836.292231521399	18
836.310955708597	12
836.329680105875	15
836.348404712919	14
836.367129529887	16
836.385854556935	18
836.404579793906	10
836.4233052408	12
836.442030897461	13
836.460756764358	21
836.479482841022	20
836.49820912761	10
836.51693562412	10
836.535662330711	10
836.554389247069	13
836.573116373506	13
836.591843709867	18
836.610571256152	18
836.629299012359	15
836.648026978491	11
836.666755154702	15
836.68548354068	2
836.704212136738	11
836.722940942563	14
836.741669958468	5
836.760399184297	11
836.779128620049	14
836.797858265724	9
836.816588121324	15
836.835318186846	4
836.854048462293	10
836.872778947819	13
836.891509643113	8
836.910240548486	2
836.928971663783	11
836.947702989004	13
836.966434524148	6
836.985166269217	9
837.003898224208	14
837.022630389124	15
837.041362764119	15
837.060095348882	16
837.078828143725	12
837.097561148492	8
837.116294363182	10
837.135027787796	13
837.153761422334	19
837.172495266795	26
837.191229321181	17
837.209963585646	18
837.228698059879	38
837.247432744192	39
837.266167638429	25
837.28490274259	16
837.303638056675	20
837.322373580683	15
837.341109314615	15
837.359845258472	24
837.378581412408	9
837.397317776112	20
837.416054349897	15
837.434791133605	16
837.453528127237	13
837.472265330793	20
837.491002744273	9
837.509740367677	13
837.528478201005	14
837.547216244413	12
837.565954497589	11
837.584692960846	18
837.603431634026	5
837.62217051713	14
837.640909610159	14
837.659648913111	14
837.678388425988	20
837.697128148789	17
837.71586808167	5
837.734608224319	10
837.753348577048	17
837.772089139701	17
837.790829912279	15
837.809570894781	9
837.828312087206	8
837.847053489556	9
837.86579510183	10
837.884536924185	14
837.903278956308	13
837.922021198511	4
837.940763650638	8
837.95950631269	6
837.978249184666	15
837.996992266566	12
838.01573555839	11
838.034479060139	8
838.053222771968	8
838.071966693566	12
838.090710825243	10
838.109455166846	11
838.128199718216	11
838.146944479667	15
838.165689451042	27
838.184434632498	22
838.203180023722	26
838.22192562487	19
838.2406714361	19
838.259417457253	21
838.278163688175	32
838.296910129334	19
838.315656780261	13
838.334403641112	26
838.353150711888	10
838.371897992588	10
838.390645483369	24
838.409393183918	18
838.428141094548	8
838.446889215103	18
838.465637545582	21
838.484386085986	25
838.503134836314	19
838.521883796567	18
838.540632966744	20
838.559382347003	21
838.578131937029	14
838.596881737137	7
838.615631747013	20
838.634381966969	14
838.653132396851	15
838.671883036657	8
838.690633886388	20
838.7093849462	14
838.72813621578	10
838.746887695441	17
838.76563938487	20
838.784391284381	5
838.803143393816	8
838.821895713176	5
838.840648242461	10
838.859400981671	7
838.878153930805	4
838.896907090021	7
838.915660459005	6
838.93441403807	13
838.95316782706	8
838.971921825975	8
838.990676034658	24
839.009430453579	44
839.028185082268	41
839.046939920882	92
839.065694969421	91
839.084450228042	89
839.103205696587	66
839.121961374901	69
839.140717263296	50
839.159473361616	31
839.178229669861	22
839.196986188031	37
839.215742916282	26
839.234499854302	28
839.253257002247	31
839.272014360273	27
839.290771928225	16
839.309529706101	18
839.328287693903	8
839.347045891629	13
839.365804299281	32
839.384562916857	31
839.403321744359	18
839.422080781942	18
839.44084002945	14
839.459599486727	14
839.478359154086	11
839.497119031369	14
839.515879118578	14
839.534639415712	24
839.553399922928	23
839.572160639912	8
839.590921566821	20
839.609682703812	26
839.628444050729	16
839.64720560757	10
839.66596737418	15
839.684729351029	10
839.703491537646	14
839.722253934189	7
839.741016540657	5
839.759779357206	13
839.778542383524	12
839.797305619925	11
839.81606906625	8
839.834832722501	11
839.853596588677	15
839.872360664779	9
839.891124950805	4
839.909889446914	11
839.928654152792	24
839.947419068751	22
839.966184194636	15
839.984949530447	12
840.003715076182	23
840.022480831843	31
840.04124679743	32
840.060012972942	29
840.078779358536	30
840.097545953899	54
840.116312759344	45
840.135079774558	20
840.153846999854	23
840.172614435076	16
840.191382080223	26
840.210149935295	28
840.22891800045	30
840.247686275374	11
840.266454760223	23
840.285223455155	22
840.303992360012	16
840.322761474795	18
840.341530799346	14
840.360300334137	12
840.379070078696	10
840.397840033181	6
840.416610197592	12
840.435380572086	13
840.454151156348	29
840.472921950692	15
840.491692954962	13
840.510464169158	17
840.52923559328	20
840.548007227327	6
840.5667790713	12
840.585551125199	12
840.604323389181	16
840.623095862931	12
840.641868546764	14
840.660641440522	18
840.679414544207	39
840.698187857817	13
840.716961381353	19
840.735735114815	10
840.75450905836	5
840.773283211673	11
840.792057575069	13
840.810832148234	10
840.829606931482	24
840.848381924656	13
840.867157127756	3
840.885932540782	28
840.904708163733	11
840.923483996768	3
840.942260039571	21
840.961036292457	9
840.979812755113	55
840.998589427851	121
841.017366310515	140
841.036143403105	191
841.054920705621	196
841.073698218064	173
841.092475940589	135
841.111253872883	88
841.13003201526	55
841.148810367564	43
841.167588929636	26
841.186367701791	28
841.205146683873	22
841.22392587588	20
841.242705277971	36
841.261484889831	16
841.280264711617	20
841.299044743486	24
841.317824985281	11
841.336605436846	25
841.355386098493	13
841.374166970067	31
841.392948051567	15
841.41172934315	28
841.430510844502	23
841.449292555781	27
841.468074477142	26
841.48685660843	23
841.505638949488	19
841.524421500628	15
841.543204261695	16
841.561987232688	24
841.580770413764	11
841.59955380461	20
841.618337405539	18
841.637121216238	18
841.655905237019	10
841.674689467727	19
841.693473908362	28
841.712258558923	13
841.73104341941	10
841.749828489823	12
841.768613770163	12
841.787399260587	13
841.80618496078	5
841.824970871056	16
841.843756991259	5
841.862543321388	6
841.881329861444	8
841.900116611426	16
841.918903571335	14
841.93769074117	13
841.956478121089	10
841.975265710777	19
841.994053510549	25
842.012841520247	46
842.031629739872	49
842.050418169424	50
842.069206808902	60
842.087995658307	74
842.106784717638	48
842.125573987053	18
842.144363466237	15
842.163153155506	19
842.181943054544	14
842.200733163665	23
842.219523482713	20
842.238314011688	24
842.257104750747	23
842.275895699575	24
842.29468685833	27
842.313478227169	15
842.332269805778	22
842.35106159447	25
842.369853593089	23
842.388645801635	37
842.407438220107	91
842.426230848507	205
842.44502368699	393
842.463816735243	719
842.48260999358	1065
842.501403461687	1093
842.520197139877	909
842.538991027995	683
842.557785126039	466
842.57657943401	311
842.595373951908	178
842.614168679733	119
842.632963617642	101
842.651758765321	84
842.670554123084	27
842.689349690774	24
842.708145468391	20
842.726941455777	10
842.745737653405	6
842.764534060803	24
842.783330678128	24
842.802127505379	8
842.820924542715	11
842.839721789978	13
842.858519247011	14
842.877316914128	9
842.896114791172	18
842.914912878143	13
842.933711175041	16
842.952509682023	18
842.971308398776	26
842.990107325612	8
843.008906462219	19
843.02770580891	29
843.046505365528	41
843.065305132073	19
843.084105108546	19
843.102905294945	28
843.121705691272	14
843.140506297683	23
843.159307113864	27
843.17810814013	20
843.196909376166	15
843.215710822285	28
843.23451247849	19
843.253314344464	26
843.272116420366	23
843.290918706196	23
843.309721202109	34
843.328523907793	24
843.347326823561	14
843.366129949257	16
843.38493328488	14
843.403736830273	34
843.422540585907	75
843.441344551313	130
843.460148726645	261
843.478953111905	345
843.497757707249	389
843.516562512364	377
843.535367527563	257
843.55417275269	166
843.572978187744	128
843.591783832726	89
843.610589687635	69
843.629395752472	44
843.648202027393	26
843.667008512085	17
843.685815206861	14
843.704622111565	12
843.723429226039	20
843.742236550598	12
843.761044085084	11
843.779851829656	16
843.798659783997	8
843.817467948267	21
843.836276322621	15
843.855084906745	20
843.873893700955	11
843.892702705092	10
843.911511919156	15
843.930321343149	14
843.949130977069	11
843.967940820916	9
843.986750874849	11
844.005561138552	8
844.02437161234	8
844.043182295899	15
844.061993189542	8
844.080804293113	13
844.099615606612	18
844.118427130039	21
844.137238863551	10
844.156050806833	15
844.174862960043	21
844.193675323338	20
844.212487896561	26
844.231300679712	6
844.250113672634	13
844.26892687564	32
844.287740288732	30
844.306553911594	39
844.325367744384	29
844.34418178726	28
844.362996039906	17
844.381810502637	17
844.400625175296	22
844.419440057883	20
844.438255150398	33
844.457070452841	35
844.475885965212	49
844.494701687511	48
844.513517619896	46
844.532333762208	73
844.551150114291	47
844.569966676459	28
844.588783448556	20
844.60760043058	15
844.626417622532	18
844.645235024413	10
844.664052636379	8
844.682870458116	26
844.701688489938	19
844.720506731531	18
844.739325183209	6
844.758143844816	3
844.77696271635	4
844.795781797813	10
844.814601089361	10
844.833420590681	19
844.852240301928	13
844.871060223418	14
844.889880354522	22
844.908700695711	12
844.927521246829	15
844.946342007875	29
844.965162978849	18
844.983984159751	15
845.002805550739	23
845.021627151498	11
845.040448962343	24
845.059270982958	30
845.07809321366	46
845.096915654289	39
845.115738304847	29
845.134561165333	31
845.153384235748	25
845.172207516248	31
845.19103100652	19
845.209854706877	15
845.228678617005	12
845.247502737219	6
845.266327067362	13
845.285151607432	8
845.303976357432	8
845.322801317517	9
845.341626487373	12
845.360451867158	23
845.379277457029	23
845.398103256828	18
845.416929266398	19
845.435755486054	42
845.454581915639	37
845.473408555152	29
845.492235404751	36
845.511062464122	19
845.529889733421	27
845.548717212806	25
845.56754490212	24
845.586372801205	19
845.605200910375	11
845.624029229475	10
845.642857758503	16
845.661686497617	11
845.680515446503	14
845.699344605317	11
845.718173974217	11
845.737003553046	6
845.755833341646	12
845.774663340333	8
845.793493548948	6
845.812323967492	24
845.831154595965	12
845.849985434523	8
845.868816482854	9
845.88764774127	17
845.906479209458	14
845.925310887732	7
845.944142775935	4
845.962974874067	9
845.981807182127	22
846.000639700117	19
846.019472428192	9
846.038305366039	27
846.057138513973	20
846.075971871678	17
846.094805439469	29
846.113639217189	20
846.132473204839	19
846.151307402417	11
846.170141809924	12
846.188976427517	22
846.207811254882	17
846.226646292334	14
846.245481539557	15
846.264316996866	25
846.283152664105	10
846.301988541272	8
846.320824628369	19
846.339660925394	20
846.358497432349	8
846.37733414939	21
846.396171076203	11
846.415008213103	17
846.433845559931	29
846.452683116689	24
846.471520883375	11
846.490358859992	23
846.509197046694	14
846.528035443168	12
846.546874049572	13
846.565712866062	15
846.584551892323	12
846.603391128672	16
846.62223057495	17
846.641070231157	15
846.659910097293	7
846.678750173358	20
846.69759045951	25
846.716430955434	21
846.735271661287	16
846.754112577227	5
846.772953703097	13
846.791795038895	25
846.810636584623	12
846.829478340281	9
846.848320305867	10
846.867162481384	14
846.886004866986	3
846.904847462361	14
846.923690267823	12
846.942533283214	18
846.961376508377	12
846.980219943627	7
846.999063588806	4
847.017907444072	12
847.036751509111	17
847.055595784078	25
847.074440269133	16
847.09328496396	22
847.112129868874	24
847.130974983717	13
847.14982030849	8
847.168665843192	16
847.187511587824	22
847.206357542543	27
847.225203707034	23
847.244050081454	15
847.262896665962	19
847.281743460399	9
847.300590464766	15
847.319437679062	18
847.338285103288	21
847.357132737444	17
847.37598058153	23
847.394828635702	18
847.413676899647	9
847.432525373679	13
847.451374057483	16
847.470222951375	24
847.489072055196	13
847.507921368947	13
847.526770892627	15
847.545620626395	10
847.564470569935	14
847.583320723563	13
847.602171086963	13
847.62102166045	19
847.639872443866	7
847.658723437213	18
847.677574640489	10
847.696426053696	11
847.715277676832	12
847.734129510056	24
847.752981553052	15
847.771833806135	9
847.790686268991	3
847.809538941934	7
847.828391824807	9
847.84724491761	11
847.866098220343	19
847.884951733163	11
847.903805455756	12
847.922659388437	10
847.94151353089	11
847.96036788343	9
847.979222445901	17
847.998077218301	20
848.016932200631	22
848.035787392892	10
848.054642795083	16
848.073498407203	35
848.092354229411	14
848.11121026155	9
848.130066503461	7
848.148922955617	10
848.167779617545	7
848.186636489404	32
848.205493571193	25
848.224350862912	23
848.243208364719	19
848.262066076298	26
848.280923997965	29
848.299782129405	14
848.318640470933	17
848.337499022391	17
848.356357783779	14
848.375216755097	9
848.394075936503	17
848.412935327682	12
848.431794928791	8
848.450654739988	14
848.469514761115	20
848.488374992015	24
848.507235433003	16
848.526096083921	18
848.544956944927	17
848.563818015706	15
848.582679296415	30
848.601540787212	24
848.620402487782	28
848.63926439844	27
848.658126519028	32
848.676988849547	24
848.695851389996	20
848.714714140376	21
848.733577100686	15
848.752440270927	18
848.771303651255	16
848.790167241514	19
848.809031041546	15
848.827895051666	12
848.846759271717	15
848.865623701698	7
848.88448834161	17
848.903353191452	5
848.922218251382	10
848.941083521085	13
848.959949000877	8
848.978814690441	14
848.997680590094	15
849.016546699677	30
849.035413019191	26
849.054279548635	23
849.073146288168	11
849.092013237474	11
849.110880396711	19
849.129747766036	23
849.148615345291	17
849.16748313432	25
849.186351133436	23
849.205219342484	16
849.224087761463	20
849.242956390529	23
849.261825229369	27
849.280694278297	17
849.299563536999	14
849.318433005788	27
849.337302684509	21
849.356172573003	17
849.375042671743	17
849.393912980256	30
849.4127834987	20
849.431654227074	13
849.450525165538	17
849.469396313774	13
849.488267672099	15
849.507139240355	11
849.526011018542	16
849.54488300666	18
849.563755204708	21
849.582627612688	11
849.601500230599	5
849.620373058598	30
849.63924609637	25
849.658119344231	17
849.676992802024	16
849.695866469747	12
849.714740347401	18
849.733614434986	14
849.752488732502	7
849.77136323995	8
849.790237957486	24
849.809112884953	8
849.827988022351	5
849.846863369522	1
849.865738926783	11
849.884614693974	6
849.903490671097	6
849.922366858308	5
849.941243255293	4
849.960119862209	3
849.978996679214	14
849.99787370615	20
850.01675094286	25
850.035628389658	31
850.054506046388	27
850.073383913049	25
850.092261989799	17
850.111140276322	31
850.130018772777	14
850.14889747932	10
850.167776395795	20
850.186655522043	19
850.205534858381	20
850.22441440465	17
850.24329416085	29
850.262174127139	13
850.281054303202	16
850.299934689196	21
850.318815285279	13
850.337696091294	24
850.356577107082	14
850.37545833296	19
850.394339768768	16
850.413221414508	21
850.432103270338	33
850.450985335941	9
850.469867611475	15
850.488750097099	20
850.507632792496	18
850.526515697983	6
850.545398813401	18
850.564282138751	8
850.583165674032	19
850.602049419245	6
850.620933374547	19
850.639817539623	10
850.658701914788	11
850.677586499727	10
850.696471294755	16
850.715356299715	10
850.734241514607	11
850.75312693943	4
850.772012574184	5
850.790898419028	13
850.809784473647	14
850.828670738196	2
850.847557212835	8
850.866443897406	5
850.885330791908	14
850.904217896343	13
850.923105210709	14
850.941992735006	10
850.960880469236	17
850.979768413554	16
850.998656567647	11
851.01754493183	23
851.036433505944	27
851.05532228999	14
851.07421128381	18
851.093100487877	24
851.111989901719	15
851.130879525492	9
851.149769359197	20
851.168659402992	11
851.187549656718	12
851.206440120219	19
851.225330793809	17
851.244221677331	21
851.263112770786	13
851.282004074172	19
851.300895587648	16
851.319787310897	13
851.338679244237	20
851.357571387351	23
851.376463740555	11
851.395356303691	16
851.414249076758	18
851.433142059758	11
851.452035252847	9
851.470928655711	12
851.489822268665	12
851.508716091393	13
851.52761012421	18
851.546504366802	12
851.565398819484	10
851.584293482098	5
851.603188354644	7
851.622083437122	9
851.64097872969	17
851.659874232033	9
851.678769944465	4
851.697665866672	10
851.716561998969	8
851.735458341197	3
851.754354893359	16
851.773251655452	9
851.792148627478	7
851.811045809435	8
851.829943201483	34
851.848840803306	6
851.867738615218	4
851.886636637062	6
851.905534868681	7
851.924433310391	6
851.943331962032	11
851.962230823764	14
851.98112989527	7
852.000029176709	9
852.018928668237	17
852.037828369541	19
852.056728280934	15
852.07562840226	9
852.094528733518	15
852.113429274708	17
852.132330025831	6
852.151230986887	22
852.170132158033	28
852.189033538953	27
852.207935129964	26
852.226836930907	22
852.245738941782	30
852.264641162433	26
852.283543593331	16
852.302446234004	35
852.32134908461	16
852.340252145148	15
852.359155415777	15
852.37805889618	11
852.396962586673	17
852.4158664871	9
852.434770597458	9
852.45367491775	13
852.472579447974	9
852.491484188131	10
852.510389138378	12
852.5292942984	20
852.548199668512	12
852.567105248558	6
852.586011038377	7
852.604917038288	16
852.623823248131	18
852.642729668065	5
852.661636297774	5
852.680543137415	11
852.699450187147	14
852.718357446654	15
852.737264916252	3
852.756172595782	9
852.775080485245	5
852.793988584641	8
852.81289689397	9
852.831805413231	4
852.850714142583	4
852.869623081711	2
852.888532230929	8
852.907441589922	12
852.926351159005	7
852.945260938022	4
852.964170926971	10
852.983081125853	11
853.001991534827	20
853.020902153575	16
853.039812982256	19
853.058724021028	21
853.077635269733	16
853.096546728371	10
853.115458396942	17
853.134370275446	5
853.153282363883	12
853.172194662411	14
853.191107170714	5
853.21001988895	14
853.228932817277	21
853.247845955537	11
853.266759303572	7
853.285672861698	13
853.304586629758	20
853.323500607908	22
853.342414795834	25
853.361329193692	16
853.380243801642	12
853.399158619367	27
853.418073647183	31
853.436988884932	22
853.455904332615	16
853.47481999023	7
853.493735857779	10
853.512651935261	6
853.531568222676	13
853.550484720182	13
853.569401427464	20
853.588318344837	23
853.607235472143	20
853.626152809383	29
853.645070356555	17
853.663988113662	14
853.682906080701	11
853.701824257831	7
853.720742644737	10
853.739661241735	12
853.758580048507	5
853.777499065371	15
853.796418292169	6
853.8153377289	10
853.834257375564	8
853.853177232162	8
853.87209729885	10
853.891017575315	9
853.909938061871	10
853.928858758202	15
853.947779664625	7
853.966700780981	39
853.985622107271	33
854.004543643494	54
854.023465389809	82
854.042387345899	68
854.061309511923	46
854.080231888038	55
854.099154474087	45
854.118077269912	18
854.137000275828	22
854.155923491677	24
854.174846917461	25
854.193770553335	29
854.212694398986	32
854.23161845457	26
854.250542720246	22
854.269467195855	16
854.28839188124	12
854.307316776717	17
854.326241882127	18
854.345167197629	18
854.364092722907	12
854.383018458118	12
854.401944403421	14
854.4208705585	28
854.439796923671	19
854.458723498775	7
854.477650283656	16
854.496577278628	18
854.515504483692	11
854.534431898531	13
854.553359523305	6
854.57228735817	18
854.591215402811	11
854.610143657544	8
854.629072122211	12
854.648000796654	11
854.666929681188	9
854.685858775815	16
854.704788080217	6
854.723717594553	9
854.742647318981	19
854.761577253344	6
854.780507397482	3
854.799437751712	11
854.818368315876	8
854.837299089974	12
854.856230074006	7
854.875161267972	14
854.89409267203	23
854.913024285864	23
854.93195610979	41
854.950888143492	163
854.969820387287	339
854.988752841015	564
855.007685504677	957
855.026618378273	1305
855.045551461804	1315
855.064484755427	1110
855.083418258826	812
855.102351972317	613
855.121285895584	370
855.140220028943	248
855.159154372236	127
855.178088925464	85
855.197023688626	88
855.215958661722	79
855.23489384491	44
855.253829237874	56
855.272764840773	29
855.291700653764	27
855.310636676689	20
855.329572909549	26
855.348509352342	19
855.367446005071	17
855.386382867733	7
855.405319940329	22
855.424257223019	23
855.443194715484	14
855.462132418042	21
855.481070330534	18
855.50000845296	30
855.518946785321	30
855.537885327616	32
855.556824079845	22
855.575763042009	31
855.594702214266	24
855.613641596299	19
855.632581188424	18
855.651520990484	12
855.67046100232	20
855.689401224249	6
855.708341656112	11
855.727282298068	7
855.7462231498	12
855.765164211467	10
855.784105483226	23
855.80304696492	21
855.82198865639	8
855.840930557953	19
855.859872669451	12
855.878814990883	11
855.89775752225	24
855.916700263709	32
855.935643214945	36
855.954586376274	56
855.973529747379	110
855.992473328577	199
856.01141711971	303
856.030361120777	379
856.049305331779	364
856.068249752716	308
856.087194383587	254
856.106139224551	156
856.125084275292	99
856.144029536126	74
856.162975006894	38
856.181920687597	15
856.200866578235	30
856.219812678808	18
856.238758989316	31
856.257705509758	24
856.276652240135	26
856.295599180605	25
856.31454633101	26
856.333493691191	18
856.352441261466	17
856.371389041676	15
856.39033703182	22
856.409285232057	31
856.428233642072	47
856.447182262179	58
856.466131092063	82
856.48508013204	133
856.504029381952	218
856.52297884164	204
856.541928511422	181
856.560878391297	123
856.579828480949	103
856.598778780536	56
856.617729290058	46
856.636680009673	38
856.655630939223	23
856.67458207855	18
856.69353342797	27
856.712484987325	21
856.731436756615	13
856.750388735841	17
856.76934092516	11
856.788293324255	11
856.807245933286	9
856.82619875241	15
856.845151781469	18
856.864105020463	14
856.883058469393	13
856.902012128257	5
856.920965997057	22
856.939920075792	28
856.958874364462	27
856.977828863226	39
856.996783571925	60
857.015738490401	73
857.03469361897	84
857.053648957475	97
857.072604505914	111
857.09156026429	62
857.110516232758	43
857.129472411004	36
857.148428799185	40
857.167385397459	19
857.186342205669	22
857.205299223815	30
857.224256451895	31
857.243213889911	31
857.262171537862	44
857.281129395749	13
857.300087463571	14
857.319045741487	19
857.338004229338	17
857.356962926967	17
857.375921834688	27
857.394880952346	27
857.413840279939	24
857.432799817467	23
857.45175956509	25
857.470719522489	41
857.489679689824	74
857.508640067253	87
857.527600654617	64
857.546561451917	56
857.565522458994	39
857.584483676165	56
[truncated: 104,813 more rows]
