# Supplementary material for: Identifying Archaeological Bone via Non-Destructive ZooMS and the Materiality of Symbolic Expression: Examples from Iroquoian Bone Points
Source: Sci Rep. 2019 Jul 30;9:11027. doi: 10.1038/s41598-019-47299-x (PMC6667708; doi:10.1038/s41598-019-47299-x)
Supplement: Supplementary file 2 — Supplementary Datafiles [file 41598_2019_47299_MOESM2_ESM.zip › McGrath et al Supplementary Datafiles/Data set S2_ForcedBagSpectra/EMPTY_BAG_FORCED_2.txt]

820.112864372047	20
820.131406870331	2
820.14994957855	14
820.168492496706	13
820.187035624799	8
820.205578962827	15
820.224122510792	14
820.242666268693	7
820.261210236531	28
820.279754414464	12
820.298298802173	17
820.31684339982	19
820.335388207402	4
820.353933224921	8
820.372478452377	4
820.391023889768	13
820.409569537096	9
820.428115394361	8
820.446661461561	9
820.465207738698	3
820.483754225772	8
820.502300922782	11
820.520847829729	9
820.539394946612	4
820.557942273431	9
820.576489810187	10
820.595037556879	13
820.613585513508	9
820.632133680073	14
820.650682056575	12
820.669230643172	10
820.687779439388	1
820.706328445699	4
820.724877661947	16
820.743427088132	9
820.761976724253	5
820.78052657031	9
820.799076626304	8
820.817626892235	12
820.836177368103	5
820.854728053907	3
820.873278949647	9
820.891830055325	11
820.910381370939	16
820.928932896489	12
820.947484631818	5
820.966036577401	6
820.984588732762	6
821.0031410979	8
821.021693673134	9
821.040246458305	5
821.058799453413	7
821.077352658457	9
821.095906073438	7
821.114459698356	5
821.133013533052	4
821.151567578002	8
821.170121832731	14
821.188676297237	8
821.207230971839	15
821.225785856378	19
821.244340950853	12
821.262896255266	11
821.281451769616	25
821.300007493743	23
821.318563427966	8
821.337119572126	10
821.355675926223	12
821.374232490257	19
821.392789264228	15
821.411346247976	6
821.429903441821	11
821.448460845603	15
821.467018459322	12
821.485576282978	12
821.504134316411	12
821.522692559941	5
821.541251013408	10
821.559809676812	8
821.578368550153	11
821.596927633271	12
821.615486926486	14
821.634046429638	6
821.652606142728	12
821.671166065754	5
821.689726198558	9
821.708286541459	4
821.726847094296	9
821.745407857071	17
821.763968829783	9
821.782530012273	14
821.801091404859	14
821.819653007224	10
821.838214819844	6
821.856776842082	15
821.875339074417	13
821.89390151653	9
821.91246416874	5
821.931027030887	7
821.949590102971	9
821.968153384833	8
821.986716876792	13
822.005280578688	5
822.023844490521	16
822.042408612132	8
822.06097294384	4
822.079537485326	5
822.098102236909	2
822.116667198429	3
822.135232369886	8
822.153797751122	12
822.172363342454	15
822.190929143564	21
822.209495154771	20
822.228061375915	22
822.246627806997	31
822.265194447857	7
822.283761298814	22
822.302328359549	16
822.32089563038	17
822.33946311115	7
822.358030801697	13
822.376598702341	10
822.395166812763	9
822.413735133282	12
822.432303663739	11
822.450872403974	15
822.469441354306	8
822.488010514416	9
822.506579884623	12
822.525149464768	10
822.543719254691	8
822.562289254711	14
822.580859464509	10
822.599429884404	9
822.618000514237	10
822.636571353848	7
822.655142403556	10
822.673713663042	7
822.692285132467	6
822.710856811988	1
822.729428701447	10
822.748000800684	10
822.766573110018	9
822.785145629131	22
822.803718358341	10
822.822291297489	3
822.840864446415	5
822.859437805279	11
822.87801137424	6
822.896585153139	4
822.915159141816	3
822.933733340431	3
822.952307749143	8
822.970882367634	3
822.989457196222	11
823.008032234589	7
823.026607483053	7
823.045182941295	9
823.063758609475	9
823.082334487753	12
823.100910575969	7
823.119486873963	11
823.138063381895	8
823.156640099924	11
823.175217027732	17
823.193794165637	16
823.212371513321	6
823.230949071103	10
823.249526838663	12
823.268104816161	21
823.286683003756	15
823.30526140113	7
823.323840008602	7
823.342418825852	10
823.36099785304	16
823.379577090326	18
823.39815653739	17
823.416736194553	12
823.435316061493	10
823.453896138372	3
823.472476425349	9
823.491056922104	4
823.509637628957	13
823.528218545588	8
823.546799672158	7
823.565381008666	2
823.583962555271	8
823.602544311655	6
823.621126278137	4
823.639708454398	9
823.658290840597	6
823.676873436894	11
823.69545624297	5
823.714039258984	13
823.732622484936	4
823.751205920986	4
823.769789566815	2
823.788373422741	14
823.806957488447	2
823.825541764091	7
823.844126249673	5
823.862710945353	9
823.881295850812	5
823.899880966209	3
823.918466291545	5
823.937051826979	4
823.955637572191	4
823.974223527502	0
823.992809692591	5
824.011396067619	11
824.029982652586	10
824.04856944749	6
824.067156452493	12
824.085743667275	10
824.104331091996	11
824.122918726655	12
824.141506571252	13
824.160094625948	21
824.178682890422	6
824.197271364835	8
824.215860049187	10
824.234448943477	14
824.253038047866	22
824.271627362033	28
824.290216886139	12
824.308806620184	14
824.327396564168	9
824.345986718249	7
824.36457708211	6
824.383167655909	15
824.401758439647	12
824.420349433324	8
824.43894063694	7
824.457532050654	7
824.476123674147	12
824.494715507578	8
824.513307550949	10
824.531899804258	19
824.550492267665	12
824.569084940852	9
824.587677823978	8
824.606270917042	13
824.624864220045	6
824.643457732987	13
824.662051455868	6
824.680645388688	7
824.699239531446	6
824.717833884144	5
824.73642844694	5
824.755023219515	10
824.773618202029	2
824.792213394482	14
824.810808796874	11
824.829404409205	6
824.848000231474	10
824.866596263683	6
824.885192505831	3
824.903788957918	4
824.922385619943	3
824.940982491908	5
824.959579573812	6
824.978176865655	17
824.996774367436	31
825.015372079157	33
825.033970000977	68
825.052568132575	78
825.071166473954	80
825.089765025431	69
825.108363786847	67
825.126962758362	57
825.145561939656	39
825.16416133073	9
825.182760931903	7
825.201360743015	21
825.219960764225	12
825.238560995216	16
825.257161435985	8
825.275762086854	5
825.294362947661	9
825.312964018568	14
825.331565299094	4
825.35016678972	4
825.368768490285	10
825.387370400789	7
825.405972521232	12
825.424574851614	8
825.443177391936	5
825.461780142197	4
825.480383102398	12
825.498986272377	5
825.517589652616	7
825.536193242635	16
825.554797042592	12
825.57340105233	9
825.592005272166	7
825.610609702102	16
825.629214341657	5
825.647819191312	10
825.666424250906	2
825.68502952044	3
825.703634999913	3
825.722240689325	3
825.740846588517	11
825.759452697808	6
825.778059017039	14
825.79666554621	9
825.81527228532	9
825.833879234369	4
825.852486393358	2
825.871093762127	1
825.889701340995	11
825.908309129802	14
825.926917128549	6
825.945525337236	10
825.964133755703	9
825.982742384268	5
826.001351222774	7
826.019960271219	11
826.038569529604	21
826.057178997768	47
826.075788676032	43
826.094398564236	44
826.11300866238	25
826.131618970463	19
826.150229488326	22
826.168840216288	30
826.187451154191	18
826.206062302033	20
826.224673659814	30
826.243285227376	13
826.261897005037	19
826.280508992638	10
826.299121190179	12
826.31773359766	14
826.336346214921	12
826.354959042281	3
826.373572079421	11
826.392185326821	7
826.410798783841	11
826.42941245096	17
826.44802632786	30
826.466640414859	14
826.485254711799	5
826.503869218678	4
826.522483935337	10
826.541098862096	18
826.559713998635	5
826.578329345434	12
826.596944901853	6
826.615560668372	10
826.634176644671	14
826.65279283107	8
826.671409227409	10
826.690025833688	3
826.708642649747	7
826.727259675906	5
826.745876911845	6
826.764494357884	5
826.783112013863	9
826.801729879622	3
826.820347955482	2
826.838966241121	5
826.857584736861	8
826.87620344254	19
826.89482235816	8
826.91344148356	4
826.93206081906	4
826.95068036434	9
826.969300119721	6
826.987920085041	4
827.006540260142	14
827.025160645343	13
827.043781240324	10
827.062402045406	22
827.081023060427	10
827.099644285229	10
827.118265720132	11
827.136887364814	17
827.155509219597	9
827.17413128416	12
827.192753558823	8
827.211376043267	19
827.229998737811	7
827.248621642136	9
827.26724475656	6
827.285868080925	12
827.304491615071	8
827.323115359157	10
827.341739313343	11
827.360363477469	10
827.378987851377	7
827.397612435384	10
827.416237229172	10
827.4348622329	8
827.453487446729	13
827.472112870498	8
827.490738504048	8
827.509364347698	9
827.527990401129	15
827.54661666466	14
827.565243137972	10
827.583869821384	4
827.602496714577	10
827.62112381771	4
827.639751130944	10
827.658378654119	4
827.677006387074	8
827.69563432997	20
827.714262482966	4
827.732890845743	6
827.75151941862	3
827.770148201279	5
827.788777193877	12
827.807406396577	5
827.826035809057	11
827.844665431638	6
827.863295264	11
827.881925306302	8
827.900555558705	3
827.919186020889	6
827.937816693173	4
827.956447575238	1
827.975078667244	2
827.993709969351	5
828.012341481238	2
828.030973203226	10
828.049605134996	21
828.068237276706	4
828.086869628516	18
828.105502190108	9
828.12413496164	8
828.142767943273	9
828.161401134687	9
828.180034536043	8
828.198668147499	18
828.217301968735	6
828.235936000073	13
828.254570241192	20
828.273204692251	26
828.291839353251	5
828.310474224193	4
828.329109305235	12
828.347744596059	3
828.366380096983	3
828.385015807688	7
828.403651728335	12
828.422287859082	19
828.440924199611	18
828.45956075008	10
828.478197510491	7
828.496834480842	11
828.515471661295	8
828.534109051529	11
828.552746651703	6
828.571384461819	11
828.590022482036	8
828.608660712034	7
828.627299151974	7
828.645937802014	5
828.664576661836	11
828.683215731598	12
828.701855011302	8
828.720494501108	3
828.739134200694	9
828.757774110221	10
828.77641422969	10
828.7950545591	5
828.813695098611	4
828.832335847904	3
828.850976807137	0
828.869617976313	8
828.888259355429	20
828.906900944646	12
828.925542743645	11
828.944184752585	8
828.962826971467	7
828.98146940029	7
829.000112039214	14
829.01875488792	8
829.037397946567	3
829.056041215155	2
829.074684693685	4
829.093328382156	17
829.111972280569	9
829.130616388923	7
829.149260707218	8
829.167905235455	6
829.186549973633	10
829.205194921913	16
829.223840079975	10
829.242485447977	13
829.261131025922	28
829.279776813807	17
829.298422811635	4
829.317069019404	11
829.335715437114	13
829.354362064766	2
829.373008902359	14
829.391655950055	11
829.410303207531	6
829.42895067495	17
829.44759835231	15
829.466246239611	17
829.484894336854	14
829.503542644039	19
829.522191161166	11
829.540839888234	12
829.559488825244	14
829.578137972195	11
829.596787329088	10
829.615436895923	15
829.6340866727	4
829.652736659418	6
829.671386856078	4
829.69003726268	7
829.708687879224	9
829.727338705709	11
829.745989742136	0
829.764640988505	3
829.783292444816	19
829.801944111068	9
829.820595987263	8
829.839248073399	3
829.857900369477	11
829.876552875497	5
829.895205591459	1
829.913858517362	6
829.932511653208	5
829.951164998995	9
829.969818554564	12
829.988472320396	2
830.007126296009	8
830.025780481564	3
830.044434876901	12
830.06308948234	5
830.081744297882	4
830.100399323044	5
830.11905455831	13
830.137710003517	6
830.156365658666	4
830.175021523757	11
830.19367759879	17
830.212333883765	10
830.230990378683	6
830.249647083382	9
830.268303998343	15
830.286961122927	9
830.305618457612	9
830.32427600224	2
830.34293375681	2
830.361591721322	9
830.380249895776	16
830.398908280173	22
830.417566874351	12
830.436225678632	13
830.454884692854	10
830.473543917019	20
830.492203351127	12
830.510862995016	7
830.529522849008	8
830.548182912942	5
830.566843186818	7
830.585503670637	8
830.604164364398	6
830.62282526794	6
830.641486381586	6
830.660147705174	5
830.678809238704	4
830.697470982176	12
830.716132935431	4
830.734795098788	15
830.753457472087	14
830.772120055329	5
830.790782848353	8
830.809445851479	2
830.828109064548	7
830.8467724874	7
830.865436120514	16
830.88409996325	10
830.902764016089	13
830.92142827887	8
830.940092751433	9
830.958757434099	10
830.977422326708	2
830.996087429259	11
831.014752741593	2
831.033418264029	6
831.052083996408	3
831.070749938729	2
831.089416090833	7
831.108082453039	12
831.126749025028	9
831.14541580728	16
831.164082799154	14
831.182750001131	10
831.20141741289	24
831.220085034752	36
831.238752866557	13
831.257420908304	10
831.276089159834	6
831.294757621466	13
831.313426292882	19
831.3320951744	8
831.350764265861	11
831.369433567104	18
831.38810307845	11
831.406772799579	8
831.425442730811	7
831.444112871985	14
831.462783223103	16
831.481453784003	22
831.500124554845	18
831.518795535791	11
831.537466726679	6
831.556138127511	11
831.574809738125	0
831.593481558842	8
831.612153589341	9
831.630825829944	5
831.64949828049	14
831.668170940818	13
831.686843811089	20
831.705516891464	19
831.724190181781	13
831.742863681881	9
831.761537392084	17
831.78021131207	12
831.798885442159	6
831.817559782031	11
831.836234332006	5
831.854909091924	12
831.873584061625	8
831.892259241269	5
831.910934631016	9
831.929610230707	14
831.948286040179	13
831.966962059756	12
831.985638289115	12
832.004314728417	11
832.022991377823	9
832.041668237172	9
832.060345306303	9
832.079022585538	11
832.097700074556	9
832.116377773677	13
832.135055682581	9
832.153733801589	13
832.172412130379	7
832.191090669113	6
832.20976941795	24
832.228448376731	22
832.247127545294	4
832.265806923801	7
832.284486512411	12
832.303166310804	4
832.321846319301	14
832.34052653758	13
832.359206965803	12
832.37788760413	27
832.396568452239	15
832.415249510452	15
832.433930778449	8
832.452612256549	16
832.471293944431	10
832.489975842258	16
832.508657950188	22
832.527340267901	14
832.546022795718	8
832.564705533317	9
832.583388480861	14
832.602071638508	9
832.620755005938	28
832.639438583311	24
832.658122370789	38
832.676806368049	39
832.695490575253	21
832.714174992561	27
832.732859619652	24
832.751544456687	8
832.770229503825	9
832.788914760747	19
832.807600227773	13
832.826285904581	10
832.844971791333	5
832.863657888029	11
832.882344194829	14
832.901030711412	11
832.919717438099	9
832.93840437457	10
832.957091520984	6
832.975778877341	6
832.994466443803	13
833.013154220048	14
833.031842206237	15
833.050530402369	28
833.069218808606	12
833.087907424625	14
833.106596250589	9
833.125285286656	9
833.143974532507	14
833.162663988302	12
833.18135365404	9
833.200043529883	7
833.218733615509	13
833.237423911079	17
833.256114416592	24
833.27480513205	3
833.293496057612	21
833.312187192957	12
833.330878538246	11
833.349570093479	5
833.368261858655	5
833.386953833936	8
833.405646019001	25
833.424338414009	14
833.443031018962	13
833.461723833858	13
833.480416858859	10
833.499110093643	7
833.517803538371	6
833.536497193043	6
833.555191057659	9
833.57388513238	12
833.592579416884	16
833.611273911332	7
833.629968615724	22
833.64866353006	24
833.66735865434	11
833.686053988725	11
833.704749532893	9
833.723445287006	13
833.742141251062	15
833.760837425063	19
833.779533809007	13
833.798230402896	6
833.816927206729	9
833.835624220506	9
833.854321444228	8
833.873018878053	15
833.891716521663	17
833.910414375217	9
833.929112438715	21
833.947810712157	15
833.966509195544	9
833.985207888874	7
834.003906792149	9
834.022605905368	19
834.041305228532	16
834.0600047618	16
834.078704504852	9
834.097404457848	24
834.116104620789	9
834.134804993513	9
834.153505576342	7
834.172206369277	5
834.190907371994	17
834.209608584657	12
834.228310007263	19
834.247011639814	23
834.26571348231	20
834.28441553475	7
834.303117797134	13
834.321820269462	7
834.340522951736	11
834.359225843953	12
834.377928946115	12
834.396632258222	7
834.415335780272	11
834.434039512268	9
834.452743454208	10
834.471447606093	6
834.490151967921	8
834.508856539695	8
834.527561321253	7
834.546266312915	2
834.564971514683	7
834.583676926235	8
834.60238254757	5
834.621088379011	12
834.639794420397	17
834.658500671727	12
834.677207133002	5
834.695913804221	6
834.714620685385	13
834.733327776494	15
834.752035077548	12
834.770742588546	8
834.789450309488	7
834.808158240215	7
834.826866381048	10
834.845574731985	15
834.864283292546	9
834.882992063213	1
834.901701043824	4
834.92041023438	6
834.939119634881	11
834.957829245326	10
834.976539065556	6
834.995249095891	8
835.013959336171	8
835.032669786396	11
835.051380446566	11
835.07009131668	11
835.088802396579	4
835.107513686584	4
835.126225186533	9
835.144936896427	9
835.163648816266	12
835.18236094605	9
835.201073285618	11
835.219785835292	20
835.238498594911	16
835.257211564474	13
835.275924743983	5
835.294638133276	11
835.313351732675	14
835.332065542018	11
835.350779561307	17
835.369493790541	17
835.388208229559	13
835.406922878683	15
835.425637737752	10
835.444352806766	9
835.463068085564	6
835.481783574468	10
835.500499273317	15
835.519215181951	8
835.537931300851	15
835.556647629375	17
835.575364168005	21
835.594080916419	8
835.612797874939	3
835.631515043405	8
835.650232421815	11
835.66895001001	6
835.687667808311	1
835.706385816557	3
835.725104034748	2
835.743822462724	2
835.762541100806	11
835.781259948833	13
835.799979006645	16
835.818698274563	12
835.837417752426	7
835.856137440073	7
835.874857337827	9
835.893577445365	3
835.91229776301	2
835.931018290599	1
835.949739028134	7
835.968459975454	8
835.98718113288	3
836.00590250009	8
836.024624077407	3
836.043345864669	13
836.062067861715	7
836.080790068868	5
836.099512485806	9
836.118235113011	14
836.136957949839	12
836.155680996774	9
836.174404253493	9
836.193127720158	14
836.211851397091	30
836.230575283646	31
836.249299380309	22
836.268023686756	11
836.286748203148	18
836.305472929808	17
836.324197866092	13
836.342923012322	8
836.361648368657	10
836.380373934778	9
836.399099711005	23
836.417825697178	13
836.436551893135	13
836.455278299199	10
836.474004915048	12
836.492731740843	11
836.511458776904	10
836.53018602259	8
836.548913478222	7
836.56764114396	10
836.586369019483	16
836.605097105113	11
836.623825400688	1
836.642553906048	2
836.661282621355	6
836.680011546767	1
836.698740682126	7
836.717470027269	6
836.736199582358	10
836.754929347554	3
836.773659322535	1
836.792389507623	8
836.811119902496	10
836.829850507475	7
836.84858132224	7
836.86731234695	2
836.886043581767	3
836.90477502653	4
836.923506681078	0
836.942238545572	10
836.960970620173	8
836.979702904559	2
836.998435399051	5
837.017168103329	9
837.035901017714	5
837.054634141884	2
837.073367475999	9
837.092101020222	10
837.11083477423	6
837.129568738345	14
837.148302912245	2
837.167037296091	8
837.185771890044	20
837.204506693782	22
837.223241707627	22
837.241976931258	21
837.260712364834	14
837.279448008518	11
837.298183861987	9
837.316919925401	8
837.335656198924	11
837.354392682231	8
837.373129375484	16
837.391866278845	8
837.410603391991	21
837.429340715083	18
837.448078248282	21
837.466815991267	6
837.485553944358	11
837.504292107235	9
837.523030480059	3
837.541769062828	5
837.560507855544	9
837.579246858367	8
837.597986070976	8
837.616725493531	6
837.635465126193	7
837.65420496864	9
837.672945021195	6
837.691685283535	12
837.710425755822	6
837.729166438055	8
837.747907330234	3
837.76664843236	5
837.785389744594	8
837.804131266612	12
837.822872998577	1
837.84161494065	8
837.860357092508	3
837.879099454312	3
837.897842026063	10
837.916584807922	12
837.935327799566	2
837.954071001156	3
837.972814412854	7
837.991558034338	4
838.010301865768	9
838.029045907145	5
838.047790158468	6
838.066534619899	5
838.085279291115	4
838.104024172278	10
838.122769263388	9
838.141514564444	9
838.160260075608	4
838.179005796558	14
838.197751727454	14
838.216497868297	14
838.235244219087	13
838.253990779823	22
838.272737550506	18
838.291484531135	13
838.310231721712	5
838.328979122235	6
838.347726732705	2
838.366474553283	10
838.385222583646	18
838.403970823956	25
838.422719274213	15
838.441467934417	12
838.460216804729	11
838.478965884826	14
838.49771517487	6
838.516464674861	8
838.535214384799	11
838.553964304684	9
838.572714434516	11
838.591464774294	6
838.61021532402	5
838.628966083692	9
838.647717053473	7
838.666468233039	16
838.685219622552	10
838.703971222012	7
838.722723031258	5
838.741475050612	6
838.760227280074	10
838.778979719322	13
838.797732368517	13
838.816485227659	13
838.835238296748	1
838.853991575784	6
838.872745064768	1
838.891498763698	5
838.910252672575	6
838.929006791399	4
838.947761120171	12
838.966515658889	15
838.985270407555	13
839.004025366168	15
839.022780534728	28
839.041535913235	46
839.060291501689	53
839.07904730009	57
839.097803308439	49
839.116559526735	26
839.135315954977	26
839.154072593167	20
839.172829441305	24
839.19158649939	20
839.210343767421	19
839.229101245239	15
839.247858933327	7
839.2666168312	7
839.28537493886	3
839.304133256628	3
839.322891784344	7
839.341650522168	6
839.360409469617	16
839.379168627175	8
839.397927994679	10
839.416687572132	15
839.435447359531	12
839.454207356878	16
839.472967564172	9
839.491727981253	21
839.510488608442	7
839.52924944574	9
839.548010492663	7
839.566771749694	7
839.585533216673	7
839.6042948936	1
839.623056780312	13
839.641818877295	8
839.660581183903	3
839.679343700619	14
839.698106427283	6
839.716869363894	15
839.735632510453	11
839.75439586696	2
839.773159433253	5
839.791923209655	7
839.810687196004	3
839.829451392301	3
839.848215798545	0
839.866980414576	2
839.885745240716	11
839.904510276803	9
839.923275522838	8
839.942040978821	11
839.960806644751	2
839.979572520468	9
839.998338606294	5
840.017104902067	18
840.035871407788	20
840.054638123296	31
840.073405048913	22
840.092172184477	17
840.110939529828	17
840.129707085449	8
840.148474850696	12
840.167242826051	15
840.186011011193	13
840.204779406444	15
840.223548011643	8
840.24231682679	13
840.261085851885	12
840.279855086766	11
840.298624531756	5
840.317394186694	10
840.33616405158	13
840.354934126253	1
840.373704411035	14
840.392474905604	11
840.411245610443	16
840.430016524907	9
840.448787649481	17
840.467558983841	19
840.486330528311	19
840.505102282728	19
840.523874247094	11
840.542646421246	6
840.561418805508	13
840.580191399556	11
840.598964203714	15
840.61773721782	25
840.636510441712	17
840.655283875714	14
840.674057519503	7
840.692831373401	9
840.711605437247	17
840.730379711041	15
840.749154194622	19
840.767928888313	15
840.78670379179	4
840.805478905377	14
840.824254228912	5
840.843029762234	13
840.861805505666	14
840.880581458884	6
840.899357622212	6
840.918133995488	5
840.936910578551	4
840.955687371723	12
840.974464374683	25
840.993241587752	34
841.012019010769	50
841.030796643573	42
841.049574486326	70
841.068352539188	74
841.087130801837	79
841.105909274596	34
841.124687957303	25
841.143466849798	14
841.162245952401	16
841.181025264792	13
841.199804787293	17
841.218584519581	29
841.237364461978	23
841.256144614163	16
841.274924976457	5
841.2937055487	11
841.31248633073	12
841.331267322708	15
841.350048524797	24
841.368829936672	13
841.387611558657	16
841.406393390591	13
841.425175432311	11
841.443957683981	13
841.46274014576	15
841.481522817326	16
841.500305699003	23
841.519088790466	11
841.53787209204	9
841.5566556034	10
841.57543932471	20
841.594223256129	9
841.613007397497	7
841.631791748652	14
841.650576309756	10
841.669361080808	15
841.688146061971	6
841.706931253082	2
841.72571665398	8
841.744502264828	10
841.763288085785	5
841.78207411653	11
841.800860357384	6
841.819646808027	4
841.838433468617	9
841.857220339318	1
841.876007419807	5
841.894794710405	1
841.913582210791	7
841.932369921126	14
841.95115784141	11
841.969945971803	5
841.988734312146	15
842.007522862276	19
842.026311622355	23
842.045100592383	10
842.06388977236	21
842.082679162447	33
842.101468762482	21
842.120258572306	13
842.139048592078	8
842.157838821799	2
842.176629261631	15
842.19541991125	9
842.214210770818	15
842.233001840497	14
842.251793119963	7
842.27058460954	8
842.289376308904	14
842.308168218217	15
842.326960337479	10
842.34575266669	8
842.364545206012	15
842.383337955121	4
842.40213091418	50
842.420924083187	80
842.439717462305	213
842.458511051211	361
842.477304850066	523
842.496098859031	630
842.514893077784	438
842.533687506486	239
842.552482145138	178
842.5712769939	99
842.59007205245	53
842.608867320949	28
842.627662799397	15
842.646458487794	24
842.665254386302	11
842.684050494598	18
842.702846812843	22
842.721643341037	6
842.740440079181	10
842.759237027435	16
842.778034185477	7
842.796831553469	1
842.81562913141	7
842.8344269193	8
842.853224917139	6
842.872023125089	6
842.890821542827	1
842.909620170515	3
842.928419008152	2
842.947218055738	1
842.966017313435	5
842.98481678092	6
843.003616458355	9
843.022416345739	12
843.041216443072	10
843.060016750355	10
843.078817267587	14
843.097617994769	14
843.1164189319	16
843.135220078981	9
843.154021436173	8
843.172823003153	10
843.191624780082	13
843.210426766961	8
843.229228963789	4
843.248031370729	11
843.266833987456	18
843.285636814133	19
843.304439850599	20
843.323243097175	10
843.342046553701	12
843.360850220338	8
843.379654096763	8
843.398458183138	15
843.417262479462	28
843.436066985736	56
843.45487170196	71
843.473676628134	146
843.492481764257	157
843.51128711033	98
843.530092666353	89
843.548898432325	39
843.567704408247	41
843.586510594119	25
843.605316989941	27
843.624123595712	21
843.642930411595	8
843.661737437104	5
843.680544672725	8
843.699352118296	9
843.718159773817	9
843.736967639448	14
843.755775714707	17
843.774584000077	16
843.793392495397	14
843.812201200667	4
843.831010115886	4
843.849819241056	7
843.868628576175	7
843.887438121245	9
843.906247876264	4
843.925057841234	10
843.943868016153	7
843.962678401022	3
843.981488995841	4
844.000299800611	20
844.019110815168	7
844.037922039999	6
844.056733474619	5
844.075545119026	15
844.094356973545	8
844.113169038015	4
844.131981312434	5
844.150793796804	12
844.169606491124	9
844.188419395393	8
844.207232509452	5
844.226045833783	11
844.244859367903	4
844.263673111812	13
844.282487065833	16
844.301301229803	21
844.320115603724	8
844.338930187595	10
844.357744981416	14
844.376559985026	10
844.395375198747	9
844.414190622419	8
844.433006256041	20
844.451822099613	20
844.470638153136	35
844.489454416447	34
844.50827088987	25
844.527087573244	21
844.545904466567	9
844.564721569841	21
844.583538882904	14
844.602356406079	9
844.621174139204	19
844.639992082279	8
844.658810235305	7
844.67762859812	10
844.696447171046	6
844.715265953923	7
844.73408494675	6
844.752904149528	5
844.771723562095	4
844.790543184773	2
844.809363017403	7
844.828183059982	13
844.847003312512	10
844.865823774831	7
844.884644447262	5
844.903465329482	7
844.922286421976	16
844.941107724097	12
844.95992923633	3
844.978750958352	6
844.997572890486	14
845.016395032571	8
845.035217384607	28
845.054039946431	50
845.072862718368	49
845.091685700255	30
845.110508892093	26
845.12933229372	29
845.148155905459	23
845.166979727149	21
845.185803758628	10
845.204628000219	5
845.223452451761	12
845.242277113092	7
845.261101984535	15
845.279927065767	21
845.298752357112	16
845.317577858408	9
845.336403569654	7
845.355229490689	8
845.374055621837	21
845.392881962774	7
845.411708513824	7
845.430535274824	8
845.449362245613	15
845.468189426515	21
845.487016817206	41
845.505844418172	17
845.524672228765	17
845.54350024947	19
845.562328479964	8
845.58115692041	5
845.59998557113	16
845.618814431477	13
845.637643501775	7
845.656472782186	3
845.675302272386	9
845.694131972699	12
845.712961882962	8
845.731792003015	2
845.750622333181	18
845.769452873136	14
845.788283623204	13
845.807114583223	4
845.825945753031	7
845.844777132952	5
845.863608722662	13
845.882440522323	9
845.901272532097	11
845.920104751822	4
845.938937181337	5
845.957769820964	2
845.976602670381	5
845.995435729911	10
846.01426899923	9
846.033102478662	18
846.051936167883	12
846.070770067217	13
846.089604176503	14
846.108438495578	14
846.127273024604	13
846.146107763743	8
846.164942712672	19
846.183777871552	17
846.202613240545	12
846.221448819489	5
846.240284608222	6
846.259120606907	15
846.277956815705	16
846.296793234455	19
846.315629862993	9
846.334466701484	4
846.353303750087	11
846.37214100848	11
846.390978476986	5
846.409816155281	14
846.428654043528	7
846.447492141888	5
846.466330450038	8
846.485168968301	12
846.504007696354	22
846.522846634358	9
846.541685782475	14
846.560525140382	15
846.579364708241	11
846.598204486212	7
846.617044473974	8
846.635884671849	9
846.654725079513	10
846.673565697129	6
846.692406524858	11
846.711247562377	14
846.73008881001	6
846.748930267432	8
846.767771934806	4
846.786613812293	8
846.80545589957	8
846.824298196798	11
846.843140703979	15
846.861983421272	20
846.880826348517	7
846.899669485553	10
846.918512832539	3
846.937356389478	12
846.956200156368	7
846.975044133371	7
846.993888320165	10
847.01273271691	12
847.031577323769	10
847.050422140418	19
847.069267167018	20
847.088112403732	14
847.106957850236	20
847.125803506692	9
847.144649373099	18
847.163495449459	13
847.182341735932	7
847.201188232195	11
847.22003493841	30
847.238881854576	12
847.257728980857	14
847.276576316927	7
847.295423862949	13
847.314271619086	17
847.333119585012	9
847.35196776089	8
847.370816146881	23
847.389664742663	6
847.408513548397	8
847.427362564083	15
847.446211789721	14
847.465061225472	13
847.483910871014	18
847.502760726507	4
847.521610791953	5
847.540461067351	3
847.559311552701	6
847.578162248164	7
847.597013153418	5
847.615864268624	9
847.634715593782	8
847.653567128892	12
847.672418873954	9
847.691270828968	9
847.710122994097	6
847.728975369015	4
847.747827953886	17
847.766680748709	21
847.785533753484	6
847.804386968211	20
847.82324039289	4
847.842094027522	6
847.860947872267	6
847.879801926803	6
847.898656191291	7
847.917510665732	4
847.936365350124	13
847.955220244469	15
847.974075348766	6
847.992930663016	11
848.011786187217	7
848.030641921372	12
848.049497865478	6
848.068354019698	3
848.08721038371	10
848.106066957673	13
848.124923741589	7
848.143780735457	10
848.162637939277	9
848.18149535305	15
848.200352976775	12
848.219210810453	9
848.238068854083	17
848.256927107665	13
848.2757855712	10
848.294644244687	17
848.313503128127	10
848.33236222152	6
848.351221524864	1
848.370081038162	7
848.388940761412	18
848.407800694614	11
848.426660837769	6
848.445521190876	11
848.464381753936	7
848.483242526948	7
848.502103509913	12
848.520964702831	6
848.539826105701	6
848.558687718524	9
848.5775495413	8
848.596411574028	21
848.615273816708	15
848.634136269342	14
848.652998931928	16
848.671861804466	7
848.690724886958	17
848.709588179402	20
848.728451681636	10
848.747315394148	10
848.76617931645	4
848.785043448543	7
848.803907790751	3
848.822772342911	10
848.841637105024	9
848.86050207709	6
848.879367259109	8
848.898232651081	4
848.917098253005	3
848.93596406472	2
848.954830086712	6
848.973696318333	7
848.992562760068	9
849.011429411757	8
849.030296273398	9
849.049163344993	10
849.06803062654	13
849.08689811804	16
849.105765819331	12
849.124633730737	8
849.143501852096	7
849.162370183408	14
849.181238724673	7
849.20010747589	14
849.218976436899	5
849.237845608185	19
849.256714989099	7
849.275584580129	13
849.294454381112	14
849.313324391886	27
849.332194612937	13
849.351065043616	12
849.369935684411	22
849.388806535159	26
849.407677595698	19
849.426548866353	14
849.44542034696	17
849.46429203752	15
849.483163938034	9
849.502036048339	12
849.520908368759	18
849.539780899132	10
849.558653639458	16
849.577526589737	4
849.596399749808	5
849.615273119994	10
849.634146700133	16
849.653020490225	14
849.671894490108	19
849.690768700107	9
849.709643119897	5
849.728517749964	2
849.747392589661	10
849.766267639473	8
849.785142899238	6
849.804018368795	6
849.822894048466	10
849.841769938091	14
849.860646037508	2
849.87952234704	3
849.898398866525	5
849.917275595801	12
849.936152535194	14
849.955029684539	8
849.973907043676	10
849.992784612928	5
850.011662392134	17
850.030540381293	12
850.049418580243	12
850.068296989309	16
850.087175608167	16
850.10605443714	13
850.124933476066	13
850.143812724946	12
850.162692183618	10
850.181571852405	14
850.200451730983	5
850.219331819677	25
850.238212118325	15
850.257092626764	13
850.275973345319	20
850.294854273665	18
850.313735412127	11
850.332616760543	6
850.35149831875	13
850.370380087073	17
850.389262065188	6
850.408144253418	10
850.427026651602	13
850.445909259577	8
850.464792077669	6
850.483675105552	11
850.502558343389	8
850.521441791503	19
850.540325449247	10
850.559209316945	5
850.578093394759	11
850.596977682364	7
850.615862180085	5
850.63474688776	7
850.653631805227	11
850.67251693281	4
850.691402270184	2
850.710287817674	10
850.729173574956	17
850.748059542354	16
850.766945719544	5
850.785832106688	14
850.804718703947	15
850.823605511161	8
850.842492528166	8
850.861379755287	5
850.880267192201	8
850.899154839068	6
850.918042696051	6
850.936930762988	1
850.955819039717	5
850.9747075264	7
850.993596223199	4
851.012485129952	11
851.031374246497	12
851.050263572996	13
851.069153109611	6
851.088042856018	12
851.106932812542	16
851.125822978857	32
851.144713355288	11
851.163603941512	9
851.182494737689	5
851.201385743983	12
851.220276960069	6
851.239168386271	28
851.258060022265	14
851.276951868213	9
851.295843924115	9
851.314736190134	11
851.333628666107	7
851.352521351872	8
851.371414247591	10
851.390307353264	7
851.409200669054	6
851.428094194798	9
851.446987930334	7
851.465881875824	15
851.484776031269	4
851.50367039683	8
851.522564972183	12
851.541459757653	6
851.560354752914	10
851.57924995813	8
851.598145373463	12
851.617040998588	4
851.635936833667	1
851.654832878701	10
851.673729133851	12
851.692625598793	7
851.711522273852	6
851.730419158703	3
851.749316253508	4
851.768213558268	3
851.787111072983	7
851.806008797814	3
851.824906732437	1
851.843804877177	3
851.86270323171	5
851.881601796196	3
851.9005005708	8
851.919399555196	18
851.938298749546	10
851.957198153851	10
851.976097768111	8
851.994997592487	15
852.013897626656	10
852.032797870779	6
852.051698324857	6
852.070598988889	12
852.089499863038	16
852.10840094698	7
852.127302240876	9
852.146203744727	13
852.165105458695	6
852.184007382456	9
852.202909516171	14
852.22181185984	13
852.240714413465	16
852.259617177206	19
852.27852015074	12
852.297423334228	4
852.316326727672	11
852.33523033107	12
852.354134144585	1
852.373038167893	15
852.391942401155	13
852.410846844372	8
852.429751497544	12
852.448656360671	11
852.467561433753	9
852.486466716952	8
852.505372209943	8
852.524277912889	5
852.54318382579	7
852.562089948647	7
852.58099628162	15
852.599902824386	10
852.618809577107	8
852.637716539782	8
852.656623712413	6
852.675531094999	1
852.694438687539	6
852.713346490034	6
852.732254502485	3
852.751162724891	5
852.770071157251	13
852.788979799729	3
852.807888652	4
852.826797714225	9
852.845706986406	4
852.864616468542	1
852.883526160633	3
852.902436062679	6
852.921346174679	7
852.940256496635	4
852.959167028547	4
852.978077770576	5
852.996988722235	1
853.015899884011	4
853.034811255743	3
853.05372283743	2
853.072634629235	7
853.091546630832	2
853.110458842222	6
853.12937126373	10
853.148283895193	6
853.167196736611	9
853.186109788147	17
853.205023049476	18
853.223936520597	12
853.242850201836	28
853.261764093031	17
853.280678194343	10
853.299592505448	13
853.318507026346	7
853.337421757362	10
853.356336698333	13
853.375251849422	20
853.394167210142	9
853.413082780979	16
853.431998561771	17
853.45091455252	19
853.469830753223	29
853.488747163882	7
853.507663784496	14
853.526580615066	6
853.545497655591	10
853.564414905909	13
853.583332366508	11
853.602250036899	12
853.621167917084	7
853.640086007387	9
853.659004307645	5
853.677922817858	1
853.696841538028	11
853.715760468152	7
853.734679608233	9
853.753598958106	3
853.77251851826	3
853.791438288207	7
853.810358267947	18
853.829278457805	7
853.848198857619	9
853.867119467389	13
853.886040287114	5
853.904961316795	7
853.923882556268	2
853.942804005861	10
853.961725665408	9
853.980647534912	12
853.999569614371	22
854.018491903786	22
854.037414402994	55
854.056337112321	49
854.075260031603	37
854.094183160841	10
854.113106500035	12
854.132030049022	15
854.150953808127	12
854.169877777188	10
854.188801956205	23
854.207726345178	9
854.226650943944	14
854.245575752828	18
854.264500771669	24
854.283426000465	9
854.302351439217	7
854.321277087762	8
854.340202946426	21
854.359129015046	14
854.378055293622	7
854.396981781991	4
854.415908480479	14
854.434835388922	13
854.453762507322	9
854.472689835677	6
854.491617373826	8
854.510545122094	10
854.529473080155	18
854.548401248334	14
854.56732962647	5
854.586258214561	11
854.605187012446	7
854.62411602045	11
854.643045238247	9
854.661974666326	19
854.680904304035	12
854.699834151863	5
854.718764209485	14
854.737694477226	29
854.756624954922	21
854.775555642575	5
854.794486540021	11
854.813417647586	13
854.832348964944	13
854.851280492422	1
854.870212229855	2
854.889144177245	9
854.908076334429	28
854.927008701731	35
854.945941278827	70
854.964874066042	166
854.983807063213	258
855.002740270177	463
855.021673687261	627
855.040607314138	731
855.059541151135	728
855.078475198087	524
855.097409454833	331
855.116343921699	210
855.135278598358	111
855.154213485136	65
855.17314858187	35
855.192083888398	20
855.211019405045	21
855.229955131486	34
855.248891068046	25
855.267827214563	7
855.286763570873	10
855.305700137302	12
855.324636913525	12
855.343573899868	13
855.362511096166	8
855.381448502259	15
855.400386118308	8
855.419323944476	16
855.438261980439	6
855.45720022652	5
855.476138682558	15
855.49507734839	16
855.514016224178	9
855.532955310086	13
855.55189460595	8
855.570834111608	12
855.589773827385	11
855.608713752957	11
855.627653888485	11
855.646594234132	19
855.665534789736	9
855.684475555134	12
855.703416530652	16
855.722357715963	13
855.741299111394	9
855.760240716619	6
855.779182531963	7
855.798124557101	19
855.817066792196	17
855.836009237411	13
855.854951892582	7
855.873894757547	10
855.892837832469	18
855.911781117348	9
855.930724612347	7
855.949668317302	19
855.968612232051	66
855.987556356757	107
856.006500691583	171
856.025445236203	194
856.044389990942	200
856.063334955476	177
856.082280129967	151
856.101225514577	82
856.120171108981	53
856.139116913505	45
856.158062927823	32
856.177009152099	32
856.195955586493	17
856.214902230683	22
856.233849084991	26
856.252796149095	13
856.271743423155	10
856.290690907172	20
856.309638601309	9
856.328586505403	8
856.347534619291	15
856.366482943136	26
856.385431476939	17
856.404380220698	7
856.423329174577	13
856.442278338251	25
856.461227712044	49
856.480177295632	72
856.499127089177	73
856.51807709268	107
856.537027306302	94
856.555977729718	64
856.574928363092	42
856.593879206585	17
856.612830259873	15
856.631781523281	8
856.650732996484	8
856.669684679643	6
856.688636572761	20
856.707588675834	13
856.726540989029	8
856.745493512017	5
856.764446244964	10
856.783399187867	15
856.80235234089	3
856.821305703708	15
856.840259276483	13
856.859213059379	21
856.878167052069	10
856.897121254716	9
856.916075667321	11
856.935030290046	16
856.953985122565	18
856.972940165042	19
856.991895417476	48
857.010850879868	48
857.02980655238	38
857.048762434686	40
857.06771852695	53
857.086674829172	43
857.105631341351	31
857.12458806365	13
857.143544995744	21
857.162502137796	13
857.181459489805	13
857.200417051771	19
857.219374823858	17
857.23833280574	6
857.257290997579	6
857.276249399376	11
857.29520801113	14
857.314166832842	16
857.333125864511	7
857.352085106138	6
857.371044557723	19
857.390004219266	13
857.408964090766	18
857.427924172386	24
857.446884463802	18
857.465844965175	35
857.484805676506	37
857.503766597794	58
857.522727729203	30
857.541689070408	41
857.560650621569	39
857.579612382689	10
857.598574353603	5
[truncated: 104,813 more rows]
