# Supplementary material for: Identifying Archaeological Bone via Non-Destructive ZooMS and the Materiality of Symbolic Expression: Examples from Iroquoian Bone Points
Source: Sci Rep. 2019 Jul 30;9:11027. doi: 10.1038/s41598-019-47299-x (PMC6667708; doi:10.1038/s41598-019-47299-x)
Supplement: Supplementary file 2 — Supplementary Datafiles [file 41598_2019_47299_MOESM2_ESM.zip › McGrath et al Supplementary Datafiles/Data set S2_ForcedBagSpectra/EMPTY_BAG_FORCED_3.txt]

820.09429278364	22
820.112836436982	27
820.131380300533	15
820.149924373734	20
820.168468656957	27
820.187013150015	27
820.205557853097	38
820.224102766014	27
820.242647888954	25
820.261193221918	17
820.279738764529	15
820.298284517164	16
820.316830479822	21
820.335376652315	26
820.353923034644	35
820.372469626997	17
820.391016429184	10
820.409563441396	28
820.42811066363	8
820.446658095512	7
820.465205737418	18
820.483753589347	24
820.502301651112	20
820.520849922899	20
820.539398404336	14
820.557947095795	13
820.576495997278	4
820.595045108784	21
820.613594429938	14
820.632143961303	14
820.650693702316	21
820.669243653353	17
820.687793814413	30
820.706344185308	15
820.72489476604	15
820.743445556608	23
820.761996557386	19
820.780547768	15
820.79909918845	17
820.817650818736	19
820.836202659233	9
820.854754709378	14
820.873306969547	7
820.891859439739	13
820.91041211958	23
820.928965009443	12
820.947518109331	5
820.966071419054	21
820.984624938801	27
821.003178668384	7
821.021732607803	14
821.040286757245	20
821.05884111671	22
821.077395686012	6
821.095950464963	22
821.114505454124	16
821.133060653121	25
821.151616062142	36
821.170171680999	19
821.18872750988	24
821.207283548596	31
821.225839797149	18
821.244396255725	24
821.262952924325	14
821.281509802574	14
821.300066890846	19
821.318624189142	19
821.337181697274	18
821.355739415242	13
821.374297343233	13
821.392855481249	18
821.4114138291	38
821.429972386788	30
821.448531154499	17
821.467090132047	26
821.485649319431	25
821.504208717026	13
821.52276832427	11
821.541328141538	11
821.559888168829	22
821.578448405956	19
821.59700885292	9
821.615569509908	9
821.634130376732	24
821.652691453579	18
821.671252740076	9
821.689814236784	17
821.708375943328	21
821.726937859709	10
821.745499986113	9
821.764062322541	18
821.782624868806	11
821.801187624907	20
821.819750591031	8
821.838313766993	9
821.85687715279	16
821.875440748612	9
821.89400455427	6
821.912568569951	18
821.931132795657	8
821.949697231199	7
821.968261876578	11
821.986826731981	10
822.00539179722	21
822.023957072295	21
822.042522557395	28
822.061088252331	13
822.079654157291	7
822.098220272275	20
822.116786597096	26
822.135353131753	18
822.153919876434	16
822.172486830952	14
822.191053995494	31
822.209621369872	31
822.228188954087	13
822.246756748326	18
822.265324752402	33
822.283892966502	25
822.302461390438	17
822.321030024399	9
822.339598868196	26
822.358167922017	15
822.376737185675	13
822.395306659169	18
822.413876342688	15
822.432446236044	11
822.451016339423	23
822.46958665264	23
822.48815717588	15
822.506727908958	22
822.525298852059	13
822.543870004997	17
822.56244136796	24
822.581012940759	13
822.599584723395	9
822.618156715868	14
822.636728918553	20
822.655301331074	15
822.673873953432	29
822.692446785815	14
822.711019828034	32
822.72959308009	19
822.748166542171	11
822.766740214275	9
822.785314096217	14
822.803888187808	11
822.822462489611	4
822.841037001251	11
822.859611722915	13
822.878186654416	14
822.896761795942	18
822.915337147304	6
822.933912708503	16
822.952488479727	13
822.971064460976	15
822.989640651873	8
823.008217052795	8
823.026793663742	25
823.045370484526	16
823.063947515146	9
823.082524755791	10
823.101102206461	19
823.119679866968	20
823.138257737311	24
823.15683581768	18
823.175414107885	17
823.193992607927	29
823.212571318182	27
823.231150238086	25
823.249729368014	28
823.268308707968	25
823.286888257758	14
823.305468017385	14
823.324047987037	21
823.342628166526	26
823.361208555853	23
823.379789155203	18
823.398369964579	19
823.416950983792	22
823.435532213029	25
823.454113652104	21
823.472695301016	24
823.491277159952	23
823.509859228726	11
823.528441507525	10
823.547023995973	19
823.565606694633	15
823.584189603131	20
823.602772721653	22
823.621356050013	24
823.63993958821	14
823.658523336432	12
823.677107294491	9
823.695691462575	10
823.714275840496	4
823.732860428255	8
823.751445226038	16
823.770030233846	16
823.788615451492	16
823.807200878975	8
823.825786516482	11
823.844372363828	9
823.862958421198	9
823.881544688405	5
823.900131165637	3
823.918717852707	5
823.937304749614	9
823.955891856547	10
823.974479173504	15
823.993066700111	11
824.01165443693	7
824.030242383587	14
824.048830540082	23
824.067418906414	16
824.086007482958	16
824.104596268965	16
824.123185265184	24
824.141774471429	19
824.160363887511	16
824.17895351343	19
824.197543349375	31
824.216133395157	43
824.234723650965	28
824.253314116609	18
824.271904792279	28
824.290495677787	25
824.309086772945	33
824.327678078315	32
824.34626959371	23
824.364861318756	22
824.383453254014	29
824.402045398922	16
824.420637754043	22
824.439230318815	37
824.457823093611	25
824.476416078433	15
824.495009272904	22
824.513602677401	29
824.532196291923	20
824.550790116283	19
824.569384150668	17
824.587978394891	9
824.606572849139	8
824.625167513225	12
824.643762387149	14
824.662357471098	8
824.680952764885	13
824.699548268697	13
824.718143982347	12
824.736739906022	27
824.755336039535	15
824.773932383073	15
824.792528936449	9
824.811125699664	18
824.829722672903	19
824.84831985598	8
824.866917249083	1
824.885514852023	4
824.904112664989	20
824.922710687793	20
824.941308920435	31
824.959907363102	52
824.978506015795	59
824.997104878326	114
825.015703950694	194
825.034303233089	296
825.05290272532	310
825.071502427578	316
825.090102339674	241
825.108702461607	240
825.127302793566	141
825.145903335551	83
825.164504087373	59
825.183105049034	55
825.20170622072	58
825.220307602432	42
825.238909193794	64
825.257510995182	58
825.276113006595	37
825.294715227847	36
825.313317658937	37
825.331920300052	24
825.350523151193	30
825.369126211984	29
825.387729482989	22
825.406332963832	21
825.424936654325	31
825.443540555032	41
825.462144665577	25
825.48074898596	33
825.499353516368	31
825.517958256803	32
825.536563207076	20
825.555168367186	19
825.573773737323	21
825.592379317298	10
825.610985107111	11
825.62959110695	13
825.648197316815	12
825.666803736517	13
825.685410366059	5
825.704017205626	8
825.722624255031	22
825.741231514462	18
825.759838983731	23
825.778446663027	20
825.79705455216	10
825.815662651132	20
825.83427096013	24
825.852879479154	18
825.871488208016	13
825.890097146716	17
825.908706295443	26
825.927315654007	19
825.945925222598	26
825.964535001027	19
825.983144989295	26
826.001755187588	46
826.02036559572	106
826.038976213878	96
826.057587042062	69
826.076198079897	88
826.094809327945	70
826.113420785645	47
826.13203245337	57
826.150644331121	60
826.169256418711	42
826.18786871614	24
826.206481223594	31
826.225093940887	31
826.243706868206	26
826.262320005364	22
826.280933352548	25
826.29954690957	23
826.318160676619	26
826.336774653506	18
826.355388840231	42
826.374003236983	34
826.392617843573	22
826.41123266019	29
826.429847686645	23
826.448462923127	33
826.467078369447	23
826.485694025793	33
826.504309891978	20
826.522925968002	28
826.541542254051	27
826.56015874994	16
826.578775455855	27
826.597392371608	32
826.616009497388	15
826.634626833007	13
826.653244378652	8
826.671862134135	17
826.690480099457	20
826.709098274806	19
826.727716660181	22
826.746335255207	25
826.76495406026	13
826.783573075339	22
826.802192300257	14
826.820811735201	11
826.839431379984	11
826.858051234605	20
826.876671299254	14
826.895291573929	10
826.913912058442	20
826.932532752607	18
826.951153656986	19
826.969774771203	41
826.988396095448	50
827.007017629531	27
827.02563937364	45
827.044261327589	41
827.062883491376	28
827.08150586519	31
827.100128448843	28
827.118751242523	19
827.137374246041	29
827.155997459398	34
827.174620882782	31
827.193244516193	38
827.211868359442	27
827.230492412531	34
827.249116675646	27
827.267741148788	24
827.286365831769	26
827.304990724589	19
827.323615827248	15
827.342241139933	29
827.360866662457	28
827.379492395197	32
827.398118337587	36
827.416744490004	54
827.43537085226	36
827.453997424543	35
827.472624206665	28
827.491251198814	21
827.509878400614	43
827.528505812629	39
827.547133434483	23
827.565761266364	27
827.584389307896	29
827.603017559642	21
827.621646021228	18
827.640274692653	25
827.658903574105	19
827.677532665396	15
827.696161966526	30
827.714791477684	13
827.73342119868	15
827.752051129703	10
827.770681270753	13
827.789311621455	9
827.807942182371	10
827.826572952939	14
827.845203933722	11
827.863835124156	9
827.882466524617	9
827.901098134917	8
827.919729955245	12
827.938361985411	17
827.956994225605	20
827.975626675826	22
827.994259335698	13
828.012892205598	23
828.031525285524	9
828.05015857529	11
828.068792074895	20
828.087425784528	19
828.106059703999	19
828.124693833498	20
828.143328173025	30
828.161962722202	27
828.180597481407	27
828.199232450639	24
828.21786762971	26
828.236503018809	16
828.255138617559	14
828.273774426336	28
828.292410445141	41
828.311046673973	40
828.329683112456	23
828.348319761155	12
828.366956619505	16
828.385593687883	9
828.404230966288	13
828.422868454532	29
828.441506152616	31
828.460144060539	31
828.478782178678	25
828.497420506656	21
828.516059044474	25
828.534697792131	21
828.553336750003	17
828.571975917528	18
828.590615295079	15
828.609254882658	14
828.627894679889	16
828.646534687147	20
828.665174904432	9
828.683815331558	14
828.70245596871	16
828.721096815702	14
828.739737872534	6
828.758379139394	24
828.777020616281	11
828.795662303007	13
828.814304199574	7
828.832946305979	17
828.851588622413	13
828.870231148874	9
828.888873885175	7
828.907516831503	24
828.926159987671	15
828.944803353679	23
828.963446929714	10
828.982090715778	22
829.000734711492	14
829.019378917235	7
829.038023333005	11
829.056667958615	30
829.075312794065	18
829.093957839542	17
829.112603095047	26
829.131248560392	18
829.149894235577	23
829.16854012079	19
829.187186215842	21
829.205832520734	25
829.224479035842	17
829.243125760602	30
829.261772695389	24
829.280419840204	16
829.29906719486	23
829.317714759355	17
829.336362533878	16
829.355010518241	24
829.373658712631	23
829.392307116674	27
829.410955730932	25
829.429604555031	30
829.448253588969	26
829.466902832935	19
829.485552286929	16
829.504201950764	36
829.522851824438	26
829.54150190814	21
829.560152201682	22
829.578802705064	28
829.597453418474	17
829.616104341724	12
829.634755475001	9
829.653406818308	21
829.672058371454	13
829.69071013444	9
829.709362107454	17
829.728014290308	23
829.746666683191	17
829.765319285725	18
829.783972098287	10
829.802625120878	14
829.821278353496	16
829.839931795955	23
829.858585448254	20
829.877239310581	17
829.895893382748	31
829.914547664943	14
829.933202156979	16
829.951856858855	14
829.970511770758	7
829.989166892502	14
830.007822224274	8
830.026477765887	11
830.045133517527	12
830.063789479008	15
830.082445650517	12
830.101102031866	8
830.119758623244	15
830.138415424462	13
830.157072435331	17
830.175729656418	28
830.194387087533	16
830.213044728299	17
830.231702579283	40
830.250360639918	24
830.269018910582	27
830.287677391274	29
830.306336081807	20
830.32499498218	19
830.343654092581	19
830.362313412822	15
830.380972943092	30
830.399632683203	32
830.418292633342	30
830.436952793321	21
830.45561316314	24
830.474273742988	32
830.492934532865	14
830.511595532582	23
830.53025674195	20
830.548918161536	16
830.567579791151	18
830.586241630417	18
830.604903679713	22
830.623565939037	27
830.642228408201	16
830.660891087205	13
830.679553976239	15
830.698217075301	21
830.716880384015	32
830.735543902758	19
830.754207631529	13
830.772871570141	18
830.791535718782	19
830.810200077263	13
830.828864645585	17
830.847529423935	21
830.866194412314	21
830.884859610346	22
830.903525018406	10
830.922190636495	13
830.940856464424	8
830.959522502195	9
830.978188750182	12
830.996855207821	9
831.015521875489	12
831.034188752998	16
831.052855840536	24
831.071523138103	20
831.090190645322	21
831.108858362569	18
831.127526289658	23
831.146194426775	28
831.164862773921	29
831.183531330908	29
831.202200097736	21
831.220869074592	19
831.239538261478	39
831.258207658016	27
831.276877264583	21
831.29554708099	23
831.314217107615	18
831.332887343892	15
831.351557790199	15
831.370228446346	19
831.388899312522	19
831.407570388727	41
831.426241674584	28
831.444913170659	27
831.463584876387	40
831.482256792143	40
831.50092891774	25
831.519601253367	20
831.538273799022	24
831.556946554519	19
831.575619519856	23
831.594292695222	23
831.612966080429	24
831.631639675477	16
831.650313480743	13
831.668987495472	30
831.687661720419	12
831.706336155396	21
831.725010800213	13
831.743685654871	14
831.762360719559	28
831.781035994087	22
831.799711478645	23
831.818387173044	35
831.837063077472	18
831.855739191552	21
831.874415515662	29
831.893092049801	16
831.911768793969	24
831.93044574779	42
831.949122911829	17
831.96780028552	8
831.986477869241	10
832.005155662991	24
832.023833666583	26
832.042511880015	16
832.061190303476	19
832.079868936779	15
832.098547780111	15
832.117226833284	28
832.135906096487	31
832.15458556953	18
832.173265252604	24
832.191945145518	34
832.210625248273	26
832.229305560869	22
832.247986083684	37
832.266666816339	42
832.285347758836	29
832.304028911362	13
832.32271027373	22
832.341391845938	25
832.360073628176	21
832.378755620444	34
832.397437822552	37
832.416120234502	37
832.434802856293	43
832.453485688303	25
832.472168729965	28
832.490851981845	23
832.509535443378	32
832.528219114941	46
832.546902996533	34
832.565587087967	57
832.584271389241	62
832.602955900357	60
832.621640621692	85
832.640325552679	103
832.659010693696	94
832.677696044742	106
832.69638160563	63
832.715067376548	76
832.733753357307	107
832.752439547907	88
832.771125948537	75
832.789812559009	49
832.808499379322	46
832.827186409853	57
832.845873650037	35
832.864561100251	27
832.883248760495	27
832.90193663058	35
832.920624710507	30
832.939313000463	36
832.958001500261	35
832.976690210089	37
832.995379129759	58
833.014068259269	47
833.03275759881	52
833.051447148381	55
833.070136907793	52
833.088826877047	45
833.10751705633	31
833.126207445644	38
833.144898044611	37
833.163588853796	31
833.182279872634	52
833.200971101503	38
833.219662540212	37
833.238354188952	43
833.257046047722	45
833.275738116334	30
833.294430394787	31
833.31312288327	28
833.331815581595	15
833.35050848995	22
833.369201607958	22
833.387894936185	38
833.406588474253	33
833.425282222163	32
833.443976180103	32
833.462670347885	37
833.481364725697	21
833.500059313351	22
833.518754111034	31
833.53744911856	23
833.556144335927	24
833.574839763325	25
833.593535400753	20
833.612231248022	31
833.630927305133	44
833.649623572275	47
833.668320049258	37
833.687016736272	42
833.705713633127	45
833.724410739824	48
833.743108056552	52
833.761805583121	54
833.78050331972	42
833.799201266351	40
833.817899422634	41
833.836597789136	52
833.855296365291	20
833.873995151666	33
833.892694147693	22
833.911393353752	14
833.930092769652	13
833.948792395582	24
833.967492231354	27
833.986192277157	35
834.004892532991	14
834.023592998477	30
834.042293673994	30
834.060994559542	28
834.079695654931	31
834.098396960351	27
834.117098475613	32
834.135800200529	29
834.154502135663	25
834.17320428064	42
834.191906635647	52
834.210609200496	42
834.229311975376	40
834.248014960097	42
834.26671815485	48
834.285421559444	20
834.30412517388	17
834.322828998159	24
834.341533032468	16
834.360237276808	12
834.378941730989	11
834.397646395202	17
834.416351269257	26
834.435056353342	28
834.453761647269	28
834.472467151039	16
834.491172864839	21
834.509878788482	18
834.528584921966	26
834.54729126567	31
834.565997819027	25
834.584704582415	22
834.603411555835	24
834.622118739096	33
834.640826132199	24
834.659533735334	24
834.678241548499	29
834.696949571317	15
834.715657804167	10
834.734366247047	11
834.75307489977	24
834.771783762335	28
834.790492834931	14
834.809202117557	21
834.827911610026	20
834.846621312338	12
834.86533122468	13
834.884041346675	19
834.902751678891	14
834.921462220949	12
834.940172973037	10
834.958883934969	13
834.977595106742	16
834.996306488546	16
835.015018080193	19
835.033729881871	17
835.052441893391	28
835.071154114753	14
835.089866546336	20
835.108579187572	26
835.127292038839	27
835.146005100137	18
835.164718371278	27
835.183431852261	43
835.202145543275	24
835.220859444132	25
835.23957355502	28
835.258287875561	38
835.277002406323	26
835.295717146926	21
835.314432097373	35
835.33314725785	19
835.351862628359	17
835.370578208711	24
835.389293998904	20
835.408009998941	29
835.426726209197	23
835.445442629107	15
835.464159259049	21
835.482876098833	35
835.501593148648	22
835.520310408306	29
835.539027877995	19
835.557745557716	36
835.57646344709	14
835.595181546684	15
835.613899855933	24
835.632618375212	15
835.651337104334	19
835.670056043488	6
835.688775192485	12
835.707494551512	27
835.726214120572	18
835.744933899285	8
835.763653888029	9
835.782374086805	4
835.801094495424	20
835.819815114074	6
835.838535942378	12
835.857256980714	6
835.875978229081	8
835.894699687479	7
835.913421355532	14
835.932143233805	12
835.950865321732	9
835.96958761969	10
835.988310127681	6
836.007032845513	9
836.025755773189	11
836.044478910707	22
836.063202258446	16
836.081925816028	39
836.100649583452	15
836.119373560719	14
836.138097748207	25
836.156822145349	34
836.175546752523	32
836.194271569728	36
836.212996596587	33
836.231721833478	39
836.2504472804	15
836.269172937166	20
836.287898803963	21
836.306624880603	20
836.325351167087	13
836.344077663601	31
836.362804370148	22
836.381531286538	33
836.400258412581	33
836.418985748846	10
836.437713295142	26
836.456441051092	20
836.475169017074	22
836.493897193088	23
836.512625578945	9
836.531354174645	18
836.550082980377	7
836.568811996141	8
836.587541221559	13
836.606270657009	14
836.625000302491	22
836.643730157816	18
836.662460222984	21
836.681190498184	8
836.699920983416	13
836.718651678491	7
836.737382583409	6
836.756113698359	9
836.774845023152	12
836.793576557788	14
836.812308302646	5
836.831040257157	15
836.849772421701	7
836.868504796276	12
836.887237380695	22
836.905970174957	14
836.924703179251	13
836.943436393388	13
836.962169817558	10
836.980903451381	24
836.999637295426	24
837.018371349314	26
837.037105613045	31
837.055840086808	12
837.074574770604	7
837.093309664243	7
837.112044767725	6
837.130780081239	15
837.149515604596	22
837.168251337797	24
837.18698728103	34
837.205723434107	35
837.224459797215	30
837.243196370356	27
837.261933153341	20
837.280670146168	8
837.299407349028	21
837.318144761731	18
837.336882384467	16
837.355620216857	21
837.374358259279	22
837.393096511734	27
837.41183497422	24
837.430573646551	20
837.449312528725	33
837.468051620931	15
837.486790922981	14
837.505530435063	20
837.524270156988	16
837.543010088757	7
837.561750230559	10
837.580490582204	34
837.599231143881	16
837.617971915402	7
837.636712896955	8
837.655454088352	21
837.674195489781	8
837.692937101054	8
837.71167892236	7
837.730420953319	11
837.749163194312	7
837.767905645337	8
837.786648306395	12
837.805391177107	20
837.824134258041	11
837.842877548629	10
837.86162104925	13
837.880364759904	5
837.899108680401	9
837.917852810741	15
837.936597151115	15
837.955341701332	7
837.974086461582	9
837.992831431675	15
838.011576611802	16
838.030322001771	8
838.049067601585	15
838.067813411431	13
838.08655943131	12
838.105305660843	9
838.124052100599	6
838.142798750009	17
838.161545609641	18
838.180292678927	18
838.199039958247	15
838.217787447599	26
838.236535146795	21
838.255283056024	24
838.274031174907	32
838.292779504012	16
838.311528042773	23
838.330276791566	11
838.349025750391	20
838.367774919061	13
838.386524297764	13
838.40527388631	19
838.424023684701	19
838.442773693124	33
838.46152391158	28
838.480274339691	20
838.499024977835	22
838.517775826012	7
838.536526884032	6
838.555278152086	6
838.574029629984	20
838.592781317725	22
838.6115332155	27
838.630285323118	18
838.64903764077	25
838.667790168455	25
838.686542905794	24
838.705295853166	11
838.724049010383	3
838.742802377822	8
838.761555954916	16
838.780309742042	15
838.799063739013	9
838.817817946017	12
838.836572363054	22
838.855326989746	24
838.874081826471	10
838.892836873229	8
838.911592129832	18
838.930347596278	15
838.949103272758	20
838.967859159271	24
838.986615255438	35
839.005371561829	72
839.024128078063	84
839.042884804141	104
839.061641740064	134
839.080398886019	68
839.099156241819	57
839.117913807653	43
839.136671583519	57
839.15542956923	31
839.174187764785	40
839.192946170373	29
839.211704785806	21
839.230463611271	15
839.249222646392	25
839.267981891736	28
839.286741346923	16
839.305501011955	12
839.32426088702	19
839.34302097193	25
839.361781266873	20
839.38054177166	19
839.399302486481	18
839.418063411146	15
839.436824545655	23
839.455585890197	35
839.474347444774	22
839.493109209005	28
839.511871183459	16
839.530633367758	22
839.5493957619	29
839.568158366077	28
839.586921180097	17
839.605684203962	24
839.624447437861	13
839.643210881604	26
839.66197453538	25
839.680738399001	19
839.699502472656	19
839.718266756155	17
839.737031249688	31
839.755795953065	31
839.774560866475	20
839.793325989731	11
839.81209132283	17
839.830856865964	11
839.849622618941	13
839.868388581953	21
839.887154754809	18
839.905921137699	19
839.924687730433	9
839.943454533201	7
839.962221545813	30
839.98098876827	40
839.999756200761	26
840.018523843097	48
840.037291695466	73
840.05605975768	38
840.074828029927	50
840.093596512019	28
840.112365204145	31
840.131134106116	36
840.149903217931	30
840.16867253978	34
840.187442071474	26
840.206211813202	15
840.224981764774	31
840.24375192638	26
840.262522297831	23
840.281292879126	23
840.300063670645	27
840.318834671819	25
840.337605883027	15
840.35637730408	8
840.375148935167	20
840.393920776098	24
840.412692827064	26
840.431465087874	12
840.450237558718	30
840.469010239407	12
840.487783129941	19
840.506556230509	27
840.525329541111	26
840.544103061368	27
840.562876791849	24
840.581650731985	16
840.600424882155	14
840.61919924236	37
840.637973812409	19
840.656748592303	20
840.675523582232	16
840.694298782194	19
840.713074192001	17
840.731849811654	14
840.75062564134	17
840.769401680682	23
840.788177930247	30
840.806954389658	21
840.825731059102	12
840.844507938392	1
840.863285027526	8
840.882062326695	20
840.900839835709	14
840.919617554757	8
840.938395483649	11
840.957173622577	34
840.975951971349	92
840.994730529966	120
841.013509298617	177
841.032288277303	177
841.051067465834	186
841.06984686421	165
841.08862647262	124
841.107406290875	104
841.126186319165	61
841.1449665573	47
841.16374700528	73
841.182527663294	72
841.201308531153	51
841.220089609047	26
841.238870896975	32
841.257652394559	30
841.276434102366	27
841.29521601983	23
841.313998147518	32
841.33278048486	27
841.351563032238	35
841.370345789461	29
841.389128756718	32
841.407911933821	25
841.426695320958	22
841.44547891794	39
841.464262724957	18
841.483046741819	30
841.501830968715	29
841.520615405457	36
841.539400052044	26
841.558184908666	35
841.576969975133	25
841.595755251635	17
841.614540737981	11
841.633326434363	18
841.652112340589	9
841.670898456851	16
841.689684782958	9
841.70847131891	9
841.727258064897	20
841.746045020729	14
841.764832186596	15
841.783619562308	27
841.802407148055	15
841.821194943647	21
841.839982949274	10
841.858771164746	17
841.877559590064	6
841.896348225417	16
841.915137070615	16
841.933926125848	15
841.952715390926	17
841.971504866039	18
841.990294550998	30
842.009084445991	48
842.02787455083	84
842.046664865704	71
842.065455390423	58
842.084246124988	47
842.103037069398	52
842.121828224032	55
842.140619588323	36
842.159411162838	18
842.178202947009	23
842.196994941215	23
842.215787145456	24
842.234579559543	22
842.253372183475	16
842.272165017442	19
842.290958061255	10
842.309751315102	18
842.328544778796	25
842.347338452524	21
842.366132336098	32
842.384926429517	63
842.403720732972	110
842.422515246462	258
842.441309969797	497
842.460104902978	763
842.478900046005	971
842.497695399067	953
842.516490962163	807
842.535286735106	686
842.554082718084	583
842.572878910907	466
842.591675313577	343
842.610471926281	245
842.629268749021	193
842.648065781416	172
842.666863024037	123
842.685660476313	79
842.704458138625	59
842.723256010783	46
842.742054092976	35
842.760852385204	53
842.779650887278	33
842.798449599198	20
842.817248521153	26
842.836047652954	29
842.854846994791	13
842.873646546283	17
842.892446308001	19
842.911246279564	19
842.930046461163	9
842.948846852607	20
842.967647453898	18
842.986448265224	40
843.005249286395	42
843.024050517603	42
843.042851958655	37
843.061653609554	33
843.080455470489	32
843.099257541269	28
843.118059822085	46
843.136862312936	24
843.155665013633	24
843.174467924176	32
843.193271044755	24
843.21207437518	24
843.23087791564	19
843.249681665756	24
843.268485625908	19
843.287289796096	13
843.306094176319	20
843.324898766389	22
843.343703566304	37
843.362508576255	28
843.381313796052	41
843.400119225885	58
843.418924865563	90
843.437730715088	140
843.456536774648	227
843.475343044055	278
843.494149523497	376
843.512956212785	324
843.531763112109	284
843.550570221279	256
843.569377540485	182
843.588185069537	94
843.606992808435	78
843.625800757369	71
843.644608916149	66
843.663417284965	62
843.682225863627	44
843.701034652325	21
843.719843650869	22
843.738652859448	25
843.757462277874	8
843.776271906336	17
843.795081744644	5
843.813891792799	10
843.832702050799	27
843.851512519025	23
843.870323197097	17
843.889134085016	19
843.907945182781	20
843.926756490771	15
843.945568008418	9
843.964379736101	11
843.98319167382	20
844.002003821385	19
844.020816178607	17
844.039628746055	15
844.058441523348	13
844.077254510678	20
844.096067707854	20
844.114881115067	19
844.133694732126	11
844.15250855903	21
844.171322595971	23
844.190136842949	20
844.208951299582	25
844.227765966252	15
844.246580842959	29
844.265395929511	20
844.28421122591	15
844.303026732345	26
844.321842448816	26
844.340658375134	32
844.359474511298	28
844.378290857498	21
844.397107413545	27
844.415924179438	24
844.434741155558	38
844.453558341333	58
844.472375737146	43
844.491193342994	43
844.510011158689	58
844.528829184231	45
844.547647419808	64
844.566465865233	35
844.585284520503	21
844.604103385811	20
844.622922461154	22
844.641741746344	18
844.660561241571	17
844.679380946644	20
844.698200861564	16
844.71702098652	14
844.735841321322	16
844.754661866161	14
844.773482620657	16
844.792303585379	16
844.811124759948	18
844.829946144553	21
844.848767739005	11
844.867589543304	17
844.886411557639	18
844.90523378182	4
844.924056216038	14
844.942878860103	22
844.961701714015	15
844.980524777963	30
844.999348051948	44
845.018171535779	42
845.036995229457	54
845.055819133172	49
845.074643246733	23
845.093467570332	38
845.112292103776	35
845.131116847258	24
845.149941800396	17
845.168766963761	27
845.187592336973	26
845.206417920031	42
845.225243713126	22
845.244069716259	33
845.262895929047	22
845.281722352063	30
845.300548984735	20
845.319375827444	29
845.33820288	29
845.357030142593	17
845.375857615222	25
845.394685297699	36
845.413513190022	33
845.432341292382	39
845.451169604589	41
845.469998126833	31
845.488826858924	22
845.507655801051	35
845.526484953026	31
845.545314314657	32
845.564143886516	29
845.582973668411	20
845.601803659963	15
845.620633861742	21
845.639464273178	18
845.658294894842	12
845.677125726162	13
845.695956767519	11
845.714788018913	23
845.733619479964	16
845.752451151052	28
845.771283032177	12
845.790115123149	21
845.808947424158	19
845.827779935014	10
845.846612655907	7
845.865445586648	18
845.884278727235	30
845.90311207786	11
845.921945638331	12
845.94077940884	37
845.959613389196	30
845.978447579589	15
845.997281979829	18
846.016116590106	20
846.03495141023	31
846.053786440202	33
846.07262168021	28
846.091457130256	10
846.110292789959	22
846.129128659699	29
846.147964739477	26
846.166801029101	18
846.185637528763	14
846.204474238272	24
846.223311157628	12
846.242148287022	10
846.260985626453	13
846.279823175541	15
846.298660934666	17
846.317498903829	31
846.336337082839	25
846.355175471886	14
846.374014070781	22
846.392852879522	16
846.411691898302	16
846.430531127118	38
846.449370565782	11
846.468210214293	18
846.487050072652	14
846.505890141048	13
846.524730419481	29
846.543570907762	31
846.56241160589	20
846.581252514056	29
846.600093632259	23
846.61893496031	16
846.637776498207	26
846.656618246143	12
846.675460203735	22
846.694302371556	18
846.713144749224	11
846.731987336929	13
846.750830134482	23
846.769673141882	15
846.78851635932	15
846.807359786605	8
846.826203423928	4
846.845047271098	12
846.863891328306	10
846.882735595362	14
846.901580072265	11
846.920424759206	15
846.939269656184	9
846.95811476301	25
846.976960079683	16
846.995805606394	18
847.014651342953	34
847.033497289549	22
847.052343445993	22
847.071189812285	30
847.090036388614	16
847.108883174791	8
847.127730171006	27
847.146577377258	22
847.165424793168	16
847.184272419306	22
847.203120255101	16
847.221968300934	28
847.240816556805	19
847.259665022334	16
847.27851369809	23
847.297362583695	12
847.316211679146	8
847.335060984636	15
847.353910499974	20
847.372760225349	19
847.391610160572	19
847.410460305833	22
847.429310660942	30
847.448161225898	29
847.467012000893	22
847.485862985735	21
847.504714180615	18
847.523565585343	21
847.54241720011	23
847.561269024723	15
847.580121059375	17
847.598973303875	5
847.617825758222	6
847.636678422608	12
847.655531296841	16
847.674384381113	21
847.693237675232	24
847.712091179389	14
847.730944893394	14
847.749798817438	11
847.768652951329	13
847.787507295068	15
847.806361848845	21
847.825216612471	14
847.844071586134	16
847.862926769645	9
847.881782163195	14
847.900637766592	12
847.919493580028	21
847.938349603311	23
847.957205836443	9
847.976062279613	8
847.994918932821	21
848.013775795686	31
848.03263286859	14
848.051490151533	5
848.070347644323	18
848.089205347152	19
848.108063259828	24
848.126921382543	12
848.145779715107	12
848.164638257518	16
848.183497009967	28
848.202355972265	25
848.22121514441	21
848.240074526785	31
848.258934118817	30
848.277793920887	25
848.296653932996	11
848.315514154953	24
848.334374586758	26
848.353235228602	26
848.372096080484	34
848.390957142214	22
848.409818413602	12
848.428679895219	13
848.447541586684	34
848.466403488188	11
848.48526559954	23
848.50412792074	27
848.522990451978	24
848.541853193065	29
848.56071614419	41
848.579579305164	36
848.598442675986	27
848.617306257037	36
848.636170047745	33
848.655034048493	25
848.673898259278	36
848.692762679913	31
848.711627310395	55
848.730492150916	21
848.749357201286	24
848.768222461694	29
848.78708793176	17
848.805953612055	36
848.824819502199	18
848.84368560219	11
848.862551912221	20
848.88141843229	15
848.900285162208	10
848.919152101974	15
848.938019251779	9
848.956886611432	14
848.975754180934	9
848.994621960474	22
849.013489949863	29
849.032358149291	21
849.051226558758	27
849.070095177882	27
849.088964007236	34
849.107833046248	29
849.126702295489	15
849.145571754388	22
849.164441423327	11
849.183311302113	29
849.202181390939	21
849.221051689803	13
849.239922198326	20
849.258792917078	27
849.277663845488	22
849.296534984128	29
849.315406332425	21
849.334277890762	29
849.353149658947	15
849.372021637172	26
849.390893825435	19
849.409766223547	18
849.428638831507	34
849.447511649507	24
849.466384677355	22
849.485257915052	20
849.504131362978	17
849.523005020562	15
849.541878887995	22
849.560752965658	18
849.57962725317	14
849.598501750529	23
849.617376457929	24
849.636251375177	20
849.655126502464	17
849.674001839599	15
849.692877386584	13
849.711753143608	15
849.730629110671	28
849.749505287392	22
849.768381674152	31
849.787258270952	30
849.8061350776	15
849.825012094288	15
849.843889320824	7
849.8627667574	4
849.881644403825	22
849.900522260098	7
849.919400326411	20
849.938278602572	7
849.957157088773	12
849.976035784823	19
849.994914690912	20
850.01379380685	16
850.032673132636	33
850.051552668462	18
850.070432414328	14
850.089312370042	22
850.108192535606	16
850.127072911018	20
850.14595349666	17
850.164834291961	29
850.183715297301	19
850.202596512681	20
850.221477937909	29
850.240359573177	40
850.259241418294	26
850.27812347326	25
850.297005738265	15
850.315888212929	24
850.334770897823	24
850.353653792566	16
850.372536897349	17
850.39142021198	33
850.410303736461	19
850.429187470981	16
850.448071415541	14
850.46695556995	12
850.485839934207	21
850.504724508315	13
850.523609292461	13
850.542494286647	19
850.561379490683	18
850.580264904567	16
850.599150528491	23
850.618036362455	20
850.636922406078	18
850.65580865993	17
850.674695123632	5
850.693581796993	18
850.712468680583	11
850.731355774023	11
850.750243077313	9
850.769130590641	10
850.78801831401	12
850.806906247228	20
850.825794390295	11
850.844682743402	3
850.863571306358	14
850.882460079164	10
850.901349062009	4
850.920238254704	10
850.939127657438	27
850.958017270212	10
850.976907092836	15
850.995797125309	18
851.014687367821	25
851.033577820183	26
851.052468482585	17
851.071359354646	12
851.090250436937	20
851.109141729078	16
851.128033231068	22
851.146924943098	16
851.165816864977	26
851.184708996896	19
851.203601338665	24
851.222493890474	25
851.241386652132	25
851.26027962383	19
851.279172805187	12
851.298066196774	18
851.316959798021	22
851.335853609498	17
851.354747630825	19
851.373641862001	10
851.392536303217	10
851.411430954282	18
851.430325815198	20
851.449220886153	8
851.468116166958	7
851.487011657803	12
851.505907358497	16
851.524803269232	17
851.543699389816	20
851.56259572044	12
851.581492260914	12
851.600389011428	15
851.619285971792	29
851.638183142005	11
851.657080522259	10
851.675978112362	7
851.694875912505	11
851.713773922498	8
851.732672142532	9
851.751570572415	6
851.770469212338	27
851.789368062111	26
851.808267121733	11
851.827166391396	13
851.846065870909	15
851.864965560462	12
851.883865459865	17
851.902765569307	5
851.9216658886	13
851.940566417743	6
851.959467156925	9
851.978368106149	14
851.997269265222	11
852.016170634144	24
852.035072213108	27
852.053974001921	12
852.072876000774	12
852.091778209477	12
852.11068062803	18
852.129583256624	14
852.148486095258	14
852.167389143742	20
852.186292402075	30
852.20519587045	20
852.224099548674	26
852.243003436938	24
852.261907535053	20
852.280811843017	31
852.299716361213	32
852.318621089068	26
852.337526026963	24
852.356431174708	27
852.375336532494	13
852.394242100321	19
852.413147877807	18
852.432053865333	11
852.4509600629	17
852.469866470317	17
852.488773087584	20
852.507679914892	17
852.526586952241	24
852.545494199439	15
852.564401656488	14
852.583309323577	12
852.602217200516	11
852.621125287305	8
852.640033584135	23
852.658942091006	13
852.677850807727	10
852.696759734298	14
852.715668870909	14
852.734578217371	15
852.753487773874	13
852.772397540226	6
852.79130751662	14
852.810217702673	13
852.829128098957	8
852.848038705092	7
852.866949521268	6
852.885860547102	9
852.904771783169	5
852.923683229086	10
852.942594884853	9
852.961506750661	15
852.980418826319	8
852.999331111827	13
853.018243607376	17
853.037156312775	14
853.056069228216	12
853.074982353506	14
853.093895688838	14
853.11280923402	22
853.131722989243	8
853.150636954316	37
853.16955112943	21
853.188465514204	14
853.20738010921	25
853.226294914065	33
853.245209928771	34
853.264125153519	12
853.283040588116	12
853.301956232755	14
853.320872087244	18
853.339788151774	14
853.358704426155	17
853.377620910386	18
853.396537604658	17
853.41545450878	18
853.434371622944	11
853.453288946958	29
853.472206481013	17
853.491124224919	23
853.510042178866	17
853.528960342663	23
853.547878716311	14
853.5667973	14
853.58571609354	21
853.60463509712	9
853.623554310551	15
853.642473734024	12
853.661393367347	4
853.680313210711	5
853.699233263926	11
853.718153526992	16
853.737074000098	8
853.755994683056	8
853.774915576054	14
853.793836678903	19
853.812757991794	8
853.831679514535	18
853.850601247318	13
853.869523189951	19
853.888445342435	9
853.90736770496	16
853.926290277526	16
853.945213059944	30
853.964136052021	38
853.98305925433	61
854.00198266649	84
854.020906288691	63
854.039830120744	72
854.058754162837	63
854.077678414782	57
854.096602876577	55
854.115527548413	30
854.134452430101	26
854.153377521829	27
854.172302823409	32
854.191228334839	42
854.210154056502	26
854.229079987825	31
854.248006129189	36
854.266932480595	32
854.285859041852	22
854.304785812959	24
854.323712794108	36
854.342639984917	27
854.361567385959	14
854.380494996851	20
854.399422817785	21
854.41835084857	13
854.437279089206	13
854.456207539883	14
854.475136200412	19
854.494065070982	19
854.512994151594	15
854.531923441866	19
854.550852942179	31
854.569782652344	11
854.58871257255	16
854.607642702798	21
854.626573042898	11
854.645503592847	19
854.66443435284	16
854.683365322682	26
854.702296502567	16
854.721227892112	10
854.740159491889	22
854.759091301518	20
854.778023321188	23
854.796955550709	19
854.815887990082	25
854.834820639496	19
854.853753498762	20
854.872686568069	21
854.891619847227	37
854.910553336237	58
854.929487035288	142
854.948420944381	318
854.967355063135	563
854.986289392122	1070
855.005223930959	1481
855.024158679648	1511
855.043093638379	1350
855.06202880696	1151
855.080964185585	860
855.099899773868	646
855.118835572386	465
855.137771580563	371
855.156707798973	317
855.175644227235	224
855.194580865348	172
855.213517713502	153
855.232454771509	112
855.251392039557	129
855.270329517456	97
855.289267205207	80
855.308205103	64
855.327143210644	54
855.34608152833	58
855.365020055867	30
855.383958793447	19
855.402897740878	23
855.421836898352	34
855.440776265676	34
855.459715843043	39
855.478655630261	22
855.497595627139	24
855.516535834251	26
855.535476251405	25
855.55441687822	19
855.573357715267	23
855.592298761975	20
855.611240018726	16
855.630181485519	30
855.649123162163	26
855.668065048658	12
855.687007145196	16
855.705949451586	21
855.724891968017	40
855.743834694301	25
855.762777630626	28
855.781720776803	50
855.800664132832	16
855.819607698903	34
855.838551475016	21
855.857495460981	26
855.876439656606	24
855.895384062465	33
855.914328678367	46
855.933273503928	50
855.952218539533	100
855.97116378518	209
855.990109240678	293
856.009054906219	398
856.028000781421	448
856.046946866856	399
856.065893161952	363
856.08483966709	291
856.103786382271	209
856.122733307303	163
856.141680442378	114
856.160627787305	83
856.179575342083	62
856.198523106904	72
856.217471081768	78
856.236419266292	84
856.255367660859	53
856.274316265469	40
856.29326507993	21
856.312214104434	31
856.33116333879	33
856.350112782997	30
856.369062437248	33
856.388012301349	37
856.406962375494	52
856.425912659682	82
856.44486315353	55
856.463813857421	109
856.482764771163	183
856.50171589514	275
856.520667228777	274
856.539618772457	204
856.558570525989	179
856.577522489564	139
856.596474663182	126
856.61542704646	100
856.634379639781	80
856.653332443145	45
856.672285456361	61
856.691238679429	40
856.71019211254	33
856.729145755694	25
856.748099608508	34
856.767053671557	19
856.786007944457	21
856.804962427209	19
856.823917119813	18
856.842872022461	34
856.86182713496	14
856.880782457502	24
856.899737990087	36
856.918693732524	26
856.937649684813	16
856.956605847146	56
856.97556221933	56
856.994518801557	74
857.013475593636	102
857.032432595567	118
857.051389807542	97
857.070347229368	87
857.089304861237	67
857.108262702959	42
857.127220754723	66
857.14617901634	43
857.165137488	46
857.184096169512	57
857.203055061067	40
857.222014162283	39
857.240973473733	31
857.259932995036	21
857.278892726191	33
857.297852667388	53
857.316812818438	43
857.335773179532	32
857.354733750477	36
857.373694531275	13
857.392655522115	27
857.411616722808	28
857.430578133545	62
857.449539754133	50
857.468501584765	89
857.48746362544	76
857.506425875776	71
857.525388336156	55
857.544351006579	86
857.563313886854	53
857.582276977173	39
[truncated: 104,813 more rows]
