# Supplementary material for: Identifying Archaeological Bone via Non-Destructive ZooMS and the Materiality of Symbolic Expression: Examples from Iroquoian Bone Points
Source: Sci Rep. 2019 Jul 30;9:11027. doi: 10.1038/s41598-019-47299-x (PMC6667708; doi:10.1038/s41598-019-47299-x)
Supplement: Supplementary file 2 — Supplementary Datafiles [file 41598_2019_47299_MOESM2_ESM.zip › McGrath et al Supplementary Datafiles/Data set S2_ForcedBagSpectra/MC-398s_FORCED_1.txt]

799.978653077316	41
799.996935808468	47
800.015218748709	37
800.033501898213	33
800.051785256981	53
800.070068824838	65
800.088352601957	42
800.106636588341	37
800.124920783639	58
800.143205188375	44
800.161489802374	27
800.179774625462	50
800.198059657639	72
800.21634489908	104
800.234630349784	95
800.252916009751	55
800.271201878808	80
800.289487956953	63
800.307774244537	73
800.326060741209	55
800.344347446971	67
800.362634361996	104
800.380921486284	150
800.399208819837	107
800.417496362303	107
800.435784114208	100
800.454072075202	89
800.47236024546	103
800.490648624807	98
800.508937213591	84
800.527226011291	80
800.545515018254	115
800.563804234481	97
800.582093659971	86
800.600383294551	64
800.618673138394	71
800.636963191326	66
800.655253453522	67
800.673543924982	66
800.691834605531	75
800.710125495344	75
800.728416594246	51
800.746707902586	48
800.764999419841	47
800.78329114636	40
800.801583082142	90
800.819875227189	72
800.838167581324	25
800.856460144724	27
800.874752917212	47
800.893045898965	64
800.911339089981	37
800.929632490087	54
800.947926099456	23
800.966219917915	61
800.984513945638	69
801.002808182625	75
801.021102628875	69
801.039397284041	80
801.057692148644	81
801.075987222338	85
801.094282505295	84
801.112577997342	39
801.130873698652	47
801.149169609227	88
801.167465728891	71
801.185762057819	103
801.204058595836	109
801.222355343292	76
801.240652299663	74
801.258949465298	87
801.277246840197	127
801.29554442436	104
801.313842217613	107
801.332140220129	125
801.350438431735	73
801.36873685278	88
801.38703548274	128
801.405334321964	102
801.423633370452	119
801.441932628204	140
801.460232094872	102
801.478531770978	93
801.496831656347	95
801.515131750807	127
801.533432054357	66
801.55173256717	68
801.570033289248	91
801.58833422059	80
801.606635360847	101
801.624936710543	73
801.643238269503	89
801.661540037553	129
801.679842014692	96
801.698144201096	81
801.716446596764	70
801.734749201521	53
801.753052015544	50
801.77135503883	60
801.789658271206	83
801.807961712672	76
801.826265363577	64
801.844569223571	59
801.86287329283	45
801.881177571179	61
801.899482058792	77
801.917786755669	85
801.936091661637	84
801.954396776694	72
801.97270210119	62
801.991007634776	47
802.009313377626	65
802.027619329392	87
802.045925490597	72
802.064231861066	66
802.082538440625	73
802.100845229274	73
802.119152227362	68
802.137459434541	38
802.155766850809	88
802.174074476341	61
802.192382311138	46
802.2106903552	42
802.228998608177	59
802.247307070593	33
802.265615742099	83
802.28392462287	69
802.302233712731	72
802.320543011856	86
802.338852520246	115
802.3571622379	116
802.37547216447	118
802.39378230048	123
802.412092645579	97
802.430403199943	120
802.448713963397	90
802.467024936116	106
802.4853361181	108
802.503647509173	86
802.521959109512	69
802.54027091894	85
802.558582937808	79
802.576895165591	112
802.595207602639	86
802.613520248952	67
802.63183310453	90
802.650146169198	84
802.66845944313	90
802.686772926153	54
802.705086618441	42
802.723400519819	48
802.741714630636	31
802.760028950544	47
802.778343479716	71
802.796658217804	72
802.814973165332	91
802.83328832195	93
802.851603688007	84
802.86991926298	89
802.888235047218	68
802.906551040721	87
802.924867243314	54
802.943183655172	94
802.961500276296	55
802.979817106509	33
802.998134145987	32
803.016451394556	36
803.034768852565	77
803.053086519489	70
803.071404395678	59
803.089722481132	49
803.108040775852	54
803.126359279661	39
803.144677992736	77
803.162996914901	70
803.181316046332	43
803.199635387027	38
803.217954936813	51
803.236274695864	73
803.25459466418	80
803.272914841586	50
803.291235228083	50
803.30955582402	62
803.327876629048	57
803.34619764334	106
803.364518866549	108
803.382840299197	150
803.40116194111	128
803.419483792115	86
803.437805852209	83
803.456128121744	85
803.474450600369	71
803.492773288084	83
803.511096185065	69
803.529419291312	59
803.547742606648	51
803.566066131251	57
803.584389865118	57
803.602713808076	44
803.6210379603	50
803.639362321614	65
803.657686892193	63
803.676011672038	22
803.694336660973	24
803.712661859174	41
803.73098726664	48
803.749312883197	50
803.76763870902	40
803.785964743933	66
803.804290988111	69
803.822617441555	64
803.84094410409	45
803.859270975716	65
803.877598056781	76
803.895925346938	40
803.91425284636	62
803.932580554872	73
803.950908472651	58
803.969236599519	27
803.987564935654	46
804.005893481054	47
804.02422223572	67
804.042551199477	54
804.060880372324	65
804.079209754437	54
804.097539345816	55
804.11586914646	30
804.13419915602	37
804.152529375021	36
804.170859803287	49
804.189190440645	45
804.207521287093	65
804.225852342807	41
804.244183607786	69
804.262515082031	47
804.280846765193	87
804.299178657795	69
804.317510759488	57
804.335843070446	64
804.354175590496	71
804.372508319986	85
804.390841258392	71
804.409174406064	82
804.427507763003	110
804.445841329206	128
804.464175104501	113
804.482509089062	97
804.500843282713	103
804.519177685631	80
804.537512297814	81
804.555847119089	71
804.574182149629	55
804.592517389435	64
804.610852838332	57
804.629188496321	47
804.64752436375	42
804.66586044027	47
804.684196725881	40
804.702533220759	50
804.720869924902	39
804.739206838311	37
804.757543960812	81
804.775881292403	67
804.794218833261	69
804.812556583385	47
804.830894542599	59
804.849232711255	71
804.867571088827	65
804.88590967584	100
804.904248471769	66
804.92258747714	49
804.940926691601	54
804.959266115329	56
804.977605748147	66
804.995945590407	53
805.014285641583	57
805.032625902201	21
805.050966371734	35
805.069307050709	54
805.087647938775	53
805.105989036107	43
805.124330342531	45
805.142671858221	41
805.161013583177	75
805.179355517224	58
805.197697660362	43
805.216040012942	33
805.234382574613	68
805.252725345376	60
805.27106832558	26
805.289411514875	64
805.307754913436	67
805.326098520914	78
805.344442337833	55
805.362786364019	101
805.381130599296	65
805.399475043664	110
805.417819697299	102
805.4361645602	121
805.454509632367	72
805.472854913451	88
805.491200403977	65
805.509546103768	63
805.527892012652	64
805.546238130627	76
805.564584457868	57
805.582930994376	60
805.601277739975	51
805.61962469484	96
805.637971858973	57
805.656319232197	19
805.674666814512	45
805.693014606269	29
805.711362607117	29
805.729710817232	49
805.748059236439	64
805.766407864912	35
805.784756702652	47
805.803105749483	66
805.821455005406	55
805.83980447077	62
805.858154145226	64
805.876504028949	33
805.894854121589	23
805.91320442367	27
805.931554935018	58
805.949905655457	42
805.968256584988	23
805.986607723961	46
806.004959072026	57
806.023310629357	37
806.041662395605	43
806.060014371295	29
806.078366556251	27
806.0967189503	26
806.11507155344	63
806.133424366022	87
806.151777387695	71
806.170130618461	49
806.188484058493	55
806.206837707792	77
806.225191566183	106
806.24354563384	68
806.26189991059	81
806.280254396781	76
806.298609092065	66
806.316963996265	94
806.335319110082	79
806.353674432816	78
806.372029964991	73
806.390385706084	44
806.408741656619	74
806.427097816245	108
806.445454185139	45
806.463810763124	32
806.482167550377	49
806.500524546896	58
806.518881752507	44
806.537239167211	56
806.555596791356	65
806.573954624593	68
806.592312666923	48
806.610670918694	19
806.629029379558	43
806.647388049513	43
806.665746928735	16
806.684106017225	27
806.702465314807	58
806.720824821655	66
806.739184537596	65
806.757544462979	53
806.775904597454	37
806.794264941021	36
806.812625493856	54
806.830986255957	48
806.849347227151	38
806.867708407612	32
806.886069797165	64
806.904431395985	55
806.922793204072	22
806.941155221427	24
806.959517447698	45
806.977879883412	38
806.996242528219	39
807.014605382292	39
807.032968445458	53
807.051331718066	83
807.069695199591	74
807.088058890383	60
807.106422790443	18
807.12478689977	32
807.14315121819	39
807.161515745701	44
807.179880482655	26
807.198245428702	18
807.216610584015	61
807.234975948421	61
807.253341522095	53
807.271707304861	63
807.290073296894	76
807.308439498194	44
807.326805908587	45
807.345172528248	57
807.363539357176	54
807.381906395021	105
807.400273642309	98
807.418641098864	88
807.437008764511	107
807.455376639251	79
807.473744723259	75
807.492113016534	92
807.510481518901	36
807.528850230712	49
807.547219151439	82
807.565588281609	85
807.583957620697	65
807.602327169227	60
807.62069692685	60
807.63906689374	86
807.657437069723	59
807.675807454974	42
807.694178049492	34
807.712548853278	15
807.730919865981	34
807.749291087952	32
807.767662519365	37
807.786034159872	56
807.804406009295	59
807.822778068162	39
807.841150336296	52
807.859522813698	42
807.877895500018	41
807.896268395605	55
807.914641500635	56
807.933014814583	23
807.951388337798	16
807.969762070281	44
807.988136012032	41
808.006510162701	32
808.024884522813	31
808.043259092192	28
808.061633870664	55
808.080008858229	63
808.098384055062	56
808.116759461162	53
808.13513507653	39
808.153510900817	36
808.171886934546	22
808.190263177367	38
808.208639629457	30
808.22701629064	17
808.245393161265	46
808.263770240984	52
808.282147529795	62
808.300525027699	71
808.318902735046	112
808.337280651661	116
808.355658777194	89
808.374037111995	77
808.392415656239	81
808.410794409401	68
808.429173371831	88
808.447552543529	51
808.465931924495	46
808.484311514554	86
808.502691313706	81
808.521071322301	75
808.539451539989	72
808.557831966945	47
808.576212602819	71
808.594593448136	84
808.612974502721	57
808.6313557664	32
808.649737239171	37
808.668118921386	47
808.686500812694	25
808.704882913094	15
808.723265222763	29
808.7416477417	28
808.760030469906	42
808.778413407029	38
808.796796553596	36
808.815179909255	43
808.833563474183	53
808.851947248205	65
808.870331231494	63
808.888715424052	54
808.907099825878	41
808.925484436622	33
808.943869256809	20
808.96225428609	38
808.980639524639	39
808.999024972281	61
809.017410629191	37
809.03579649537	70
809.054182570642	41
809.072568855007	37
809.090955348816	33
809.109342051718	52
809.127728963889	50
809.146116085153	45
809.164503415685	26
809.18289095531	41
809.201278704204	61
809.219666662367	62
809.238054829797	64
809.256443206322	72
809.274831791939	64
809.293220586825	57
809.31160959098	87
809.329998804403	129
809.348388226744	194
809.366777858529	463
809.385167699582	580
809.403557749729	674
809.421948008969	707
809.440338477478	612
809.458729155256	468
809.477120042302	397
809.495511138266	286
809.513902443674	155
809.532293958176	109
809.550685681946	94
809.569077614809	83
809.587469757117	62
809.605862108343	60
809.624254669013	83
809.6426474386	82
809.661040417632	90
809.679433605758	64
809.697827003152	49
809.71622060964	55
809.734614425396	68
809.753008450421	61
809.77140268454	42
809.789797127927	72
809.808191780584	66
809.826586642334	65
809.844981713177	50
809.863376993465	69
809.881772482846	47
809.900168181321	54
809.918564089064	42
809.936960206077	28
809.955356532358	41
809.973753067733	33
809.992149812202	50
810.010546765939	38
810.028943928946	41
810.047341301221	53
810.06573888259	44
810.084136673053	54
810.10253467296	45
810.120932881785	47
810.139331300055	51
810.157729927419	33
810.176128764051	41
810.194527809777	75
810.212927064948	70
810.231326529037	57
810.24972620257	39
810.268126085022	96
810.286526176918	78
810.304926477908	64
810.323326988167	54
810.34172770752	109
810.360128636142	122
810.378529774033	188
810.396931121018	248
810.415332677096	284
810.43373444262	245
810.452136417237	225
810.470538601123	175
810.488940994103	159
810.507343596353	116
810.525746407871	100
810.544149428308	111
810.56255265819	78
810.580956097341	72
810.599359745586	77
810.617763602924	71
810.636167669532	60
810.65457194541	37
810.672976430556	44
810.691381124621	52
810.709786028131	43
810.72819114091	43
810.746596462783	66
810.765001993751	37
810.783407733987	29
810.801813683493	31
810.820219842093	70
810.838626209962	48
810.857032787101	31
810.875439573333	38
810.893846568836	36
810.912253773432	45
810.930661187297	33
810.949068810433	26
810.967476642662	26
810.98588468416	45
811.004292934929	57
811.022701394791	63
811.041110063747	57
811.059518942148	20
811.077928029644	46
811.096337326409	57
811.114746832092	82
811.133156547221	72
811.151566471619	45
811.169976605112	15
811.188386947698	28
811.20679749973	56
811.225208260856	44
811.243619231251	46
811.262030410565	86
811.280441799324	67
811.298853397353	104
811.317265204476	132
811.335677220694	172
811.354089446356	273
811.372501881113	316
811.390914524964	327
811.409327378085	287
811.427740440475	247
811.44615371196	218
811.464567192715	225
811.482980882563	129
811.501394781857	111
811.519808890246	100
811.538223207553	119
811.556637734481	137
811.575052470328	103
811.59346741562	69
811.611882569831	62
811.630297933487	67
811.648713506238	78
811.667129288259	77
811.685545279374	43
811.703961479759	50
811.722377889414	38
811.740794508163	35
811.759211336006	28
811.777628373296	24
811.796045619679	44
811.814463075333	21
811.832880740081	54
811.851298614098	52
811.869716697211	55
811.888134989593	66
811.906553491246	37
811.924972201992	21
811.943391122009	19
811.961810251296	33
811.980229589678	35
811.998649137329	21
812.017068894075	27
812.035488860092	41
812.053909035378	51
812.072329419759	44
812.09075001341	63
812.109170816155	60
812.127591828346	70
812.146013049456	55
812.164434480012	31
812.182856119487	35
812.201277968408	66
812.219700026599	36
812.238122293885	62
812.256544770089	66
812.274967455915	61
812.293390350661	66
812.311813454676	74
812.330236767961	80
812.348660290517	102
812.367084022168	78
812.385507963089	134
812.403932113104	144
812.42235647239	117
812.440781040946	84
812.459205818597	97
812.477630805518	132
812.496056001534	108
812.514481406996	85
812.532907021377	77
812.551332845029	117
812.569758877951	80
812.588185120143	62
812.60661157143	61
812.625038231812	75
812.64346510164	59
812.661892180563	78
812.68031946858	68
812.698746966044	55
812.717174672602	51
812.735602588256	48
812.75403071318	55
812.772459047374	59
812.790887590663	67
812.809316343223	56
812.827745304878	39
812.846174475979	27
812.864603856174	72
812.883033445289	37
812.901463244026	52
812.919893251683	36
812.938323468785	70
812.956753894807	67
812.975184530275	26
812.993615374838	57
813.012046428672	73
813.0304776916	52
813.0489091638	78
813.067340845094	87
813.085772735835	79
813.104204835495	40
813.122637144601	48
813.141069662803	55
813.159502390275	35
813.177935326667	48
813.196368472504	34
813.214801827613	38
813.233235391817	69
813.251669165116	77
813.270103147861	53
813.288537339702	67
813.306971740638	74
813.325406350844	88
813.343841170321	63
813.36227619907	89
813.380711436737	97
813.399146883851	66
813.417582540236	115
813.436018405716	88
813.454454480292	105
813.472890764138	74
813.491327257255	107
813.509763959468	79
813.528200870951	59
813.546637991705	62
813.565075321555	83
813.583512860675	70
813.601950608891	72
813.620388566378	112
813.638826733135	99
813.657265108988	90
813.675703694112	73
813.694142488332	58
813.712581491822	49
813.731020704583	61
813.74946012644	65
813.767899757568	77
813.786339597967	54
813.804779647461	60
813.823219906226	68
813.841660374087	59
813.860101051394	47
813.878541937622	72
813.89698303312	54
813.915424337889	70
813.93386585193	62
813.952307575066	48
813.970749507297	57
813.989191648976	32
814.00763399975	34
814.026076559619	34
814.044519328935	29
814.062962307347	49
814.081405494678	65
814.099848891633	84
814.118292497682	75
814.136736312828	78
814.155180337068	66
814.173624570756	91
814.19206901354	71
814.210513665594	105
814.228958526745	62
814.247403597166	51
814.265848876859	44
814.284294365647	91
814.302740063707	73
814.321185970863	88
814.339632087465	108
814.358078412988	157
814.376524947782	148
814.394971691847	128
814.413418645183	101
814.431865807616	90
814.45031317932	84
814.468760760119	84
814.48720855019	123
814.505656549356	140
814.52410475797	72
814.54255317568	72
814.561001802485	103
814.579450638562	55
814.59789968391	41
814.616348938354	33
814.63479840207	30
814.653248074881	42
814.67169795714	72
814.690148048495	59
814.708598348945	40
814.727048858667	31
814.74549957766	41
814.76395050575	37
814.78240164311	38
814.800852989567	56
814.819304545295	55
814.837756310296	45
814.856208284567	37
814.874660467759	37
814.893112860398	44
814.911565462133	97
814.93001827314	45
814.948471293243	73
814.966924522618	34
814.985377961264	45
815.003831609006	63
815.02228546602	39
815.04073953213	34
815.059193807687	47
815.077648292165	61
815.096102985914	38
815.114557888935	51
815.133013001228	28
815.151468322617	31
815.169923853278	48
815.188379593035	42
815.206835542064	32
815.225291700364	33
815.243748067761	47
815.262204644429	55
815.28066143037	46
815.29911842523	49
815.317575629539	62
815.336033043119	62
815.354490665796	49
815.372948497568	106
815.391406538613	99
815.409864788929	113
815.428323248341	148
815.446781917026	132
815.465240794983	125
815.483699882211	118
815.50215917836	91
815.520618683957	87
815.53907839865	99
815.557538322615	131
815.575998455676	67
815.59445879801	72
815.612919349615	67
815.631380110317	61
815.649841080114	46
815.66830225936	59
815.686763647702	48
815.705225245317	62
815.723687052027	69
815.74214906801	66
815.760611293089	77
815.779073727616	52
815.797536371063	53
815.815999223958	37
815.83446228595	26
815.852925557038	45
815.871389037399	14
815.889852727031	20
815.908316625936	32
815.926780733761	38
815.945245051035	42
815.963709577581	38
815.982174313223	55
816.000639257962	52
816.019104411972	34
816.037569775256	43
816.056035347635	68
816.074501129287	83
816.092967120211	49
816.111433320232	50
816.129899729525	60
816.148366347915	41
816.166833175577	40
816.185300212511	35
816.203767458718	49
816.222234913845	67
816.240702578421	67
816.259170452093	43
816.277638534862	26
816.296106827079	41
816.314575328393	58
816.333044038979	48
816.351512958662	54
816.369982087617	60
816.388451425669	79
816.406920972993	94
816.425390729591	56
816.443860695284	82
816.46233087025	73
816.480801254489	106
816.499271847824	78
816.517742650432	93
816.536213662136	90
816.554684883113	63
816.573156313187	98
816.59162795271	75
816.610099801329	73
816.628571859044	60
816.647044126033	48
816.665516602294	35
816.683989287652	33
816.702462182458	29
816.720935286185	43
816.739408599185	48
816.757882121458	44
816.776355852827	75
816.794829793469	82
816.813303943385	61
816.831778302396	49
816.850252870681	58
816.868727648062	58
816.887202634716	66
816.905677830643	67
816.924153235666	50
816.942628849963	37
816.961104673532	69
816.979580706198	46
816.998056948138	59
817.016533399174	58
817.035010059482	28
817.053486929064	26
817.071964007743	23
817.090441295694	27
817.108918792919	43
817.12739649924	61
817.145874414658	52
817.164352539526	28
817.18283087349	56
817.201309416551	79
817.219788168885	73
817.238267130492	69
817.256746301372	74
817.275225681173	68
817.293705270424	60
817.312185068947	81
817.330665076567	78
817.349145293284	55
817.367625719274	89
817.386106354538	95
817.404587199075	130
817.423068252532	122
817.441549515439	121
817.460030987442	95
817.478512668719	77
817.496994559093	61
817.51547665874	62
817.53395896766	53
817.552441485854	45
817.570924212968	33
817.589407149532	42
817.607890295192	80
817.62637364995	67
817.644857214158	60
817.663340987462	68
817.68182497004	43
817.700309161538	25
817.718793562487	48
817.737278172708	45
817.755762992027	41
817.774248020442	41
817.792733258308	33
817.81121870527	14
817.829704361506	43
817.848190226663	37
817.866676301269	46
817.885162585149	56
817.903649078126	66
817.9221357802	74
817.940622691548	36
817.959109812169	46
817.977597142064	44
817.996084681056	29
818.014572429321	49
818.033060386683	47
818.051548553143	55
818.070036929053	62
818.08852551406	61
818.10701430834	61
818.125503311717	37
818.143992524369	33
818.162481946293	39
818.180971577492	37
818.199461417611	31
818.217951467181	37
818.236441725847	47
818.254932193787	34
818.273422870825	34
818.291913757136	69
818.310404852545	77
818.328896157404	56
818.347387671183	87
818.365879394413	77
818.38437132674	57
818.402863468341	77
818.421355818862	47
818.439848378834	53
818.45834114808	54
818.476834126423	70
818.495327313864	51
818.513820710754	77
818.532314316742	68
818.550808131828	52
818.569302156364	48
818.58779638982	58
818.606290832727	51
818.624785484732	42
818.643280345834	36
818.661775416386	76
818.680270696036	68
818.698766184783	28
818.717261882804	31
818.735757790099	39
818.754253906669	52
818.772750232159	29
818.791246767099	35
818.809743511137	35
818.828240464449	45
818.846737626859	64
818.865234998543	45
818.8837325795	27
818.902230369555	49
818.920728368885	40
818.939226577488	41
818.957724995189	35
818.976223621987	53
818.994722458236	64
819.013221503583	19
819.031720758027	28
819.050220221746	51
819.068719894738	25
819.087219777005	69
819.105719868369	40
819.124220168831	38
819.142720678744	39
819.161221397754	20
819.179722325862	65
819.198223463244	45
819.216724809901	59
819.235226365655	24
819.25372813086	29
819.272230104986	25
819.290732288386	53
819.309234681061	59
819.32773728301	41
819.34624009388	41
819.364743114201	62
819.38324634362	90
819.401749782313	86
819.42025343028	73
819.438757287346	71
819.457261353685	60
819.475765629122	101
819.494270113834	102
819.51277480782	124
819.531279710904	73
819.549784823086	69
819.568290144719	65
819.58679567545	50
819.605301415455	57
819.623807364558	30
819.642313522935	38
819.660819890587	42
819.679326467337	49
819.697833253185	36
819.716340248483	47
819.73484745288	44
819.753354866552	47
819.771862489321	23
819.790370321364	52
819.808878362506	38
819.827386612923	53
819.845895072614	32
819.864403741402	67
819.882912619466	46
819.901421706627	26
819.91993100324	32
819.938440508951	41
819.956950223759	33
819.975460147843	50
819.993970281024	49
820.012480623657	48
820.030991175388	41
820.049501936217	26
820.06801290632	56
820.086524085698	51
820.105035474175	62
820.123547071926	36
820.142058878952	17
820.160570895075	25
820.179083120474	50
820.197595554971	74
820.216108198743	49
820.234621051789	57
820.253134113934	46
820.271647385353	74
820.290160865871	73
820.30867455584	80
820.327188454731	85
820.345702562896	69
820.364216880336	82
820.382731407052	114
820.401246142865	108
820.419761087953	85
820.43827624214	103
820.456791605778	68
820.475307178338	55
820.493822960173	63
820.512338951283	76
820.530855151667	65
820.54937156115	72
820.567888179732	118
820.586405007764	43
820.604922044895	49
820.623439291125	41
820.641956746806	44
820.660474411586	53
820.678992285464	58
820.697510368617	77
820.716028661045	35
820.734547162572	31
820.753065873197	29
820.771584793273	19
820.790103922448	51
820.808623260899	28
820.827142808447	18
820.845662565271	43
820.86418253137	45
820.882702706568	46
820.90122309104	40
820.919743684611	43
820.938264487634	69
820.956785499579	74
820.975306720798	52
820.993828151294	69
821.012349791064	49
821.030871639933	59
821.049393698077	42
821.06791596532	31
821.086438441838	42
821.104961127631	67
821.123484022523	61
821.14200712669	48
821.160530439956	64
821.179053962496	75
821.197577694313	66
821.216101635228	44
821.234625785418	79
821.253150144707	80
821.271674713448	82
821.290199491288	59
821.308724478226	118
821.32724967444	143
821.345775079752	172
821.364300694517	315
821.38282651838	382
821.401352551342	389
821.41987879358	369
821.438405245092	290
821.456931905704	253
821.475458775591	180
821.493985854754	149
821.512513143015	141
821.531040640552	85
821.549568347187	89
821.568096263099	82
821.586624388285	74
821.605152722394	80
821.623681265955	66
821.642210018792	36
821.660738980727	68
821.679268151938	61
821.697797532248	58
821.716327121834	46
821.734856920695	24
821.753386928655	41
821.771917145891	33
821.790447572225	57
821.808978207835	52
821.827509052545	46
821.846040106706	31
821.864571369967	39
821.883102842503	35
821.901634523961	47
821.920166414872	57
821.938698515059	25
821.957230824344	43
821.975763342729	44
821.994296070389	35
822.012829007325	36
822.031362153537	83
822.049895508672	58
822.068429073258	47
822.086962846944	53
822.105496829906	32
822.124031022143	64
822.142565423479	103
822.161100034092	94
822.179634853803	50
822.19816988279	45
822.216705120877	85
822.235240568416	64
822.253776224877	35
822.272312090792	37
822.290848165805	71
822.309384450094	45
822.327920943482	79
822.346457646146	130
822.36499455791	156
822.383531679126	187
822.402069009265	195
822.420606548679	171
822.43914429737	189
822.457682255337	126
822.476220422403	150
822.494758798744	128
822.513297384362	105
822.531836178903	53
822.550375182896	88
822.568914395989	81
822.587453818357	102
822.605993449825	89
822.624533290746	36
822.643073340766	54
822.661613599886	41
822.680154068281	45
822.698694745776	31
822.717235632724	45
822.735776728771	45
822.754318033918	34
822.772859548341	18
822.79140127204	38
822.809943204838	39
822.828485346913	39
822.847027698263	34
822.865570258714	30
822.88411302844	13
822.902656007266	50
822.921199195368	81
822.939742592746	47
822.958286199048	27
822.976830014802	46
822.995374039832	37
823.013918273962	43
823.032462717192	54
823.051007369875	18
823.069552231657	43
823.088097302715	64
823.106642582697	40
823.125188072131	38
823.143733770842	51
823.162279678652	91
823.180825795562	82
823.199372121925	24
823.217918657388	22
823.236465401951	36
823.255012355789	66
823.273559518905	49
823.29210689112	67
823.310654472611	71
823.329202263202	50
823.347750263246	90
823.366298472391	119
823.384846890634	102
823.403395518155	96
823.421944354952	109
823.440493400848	126
823.459042655844	141
823.477592120294	146
823.496141793843	108
823.514691676669	121
823.533241768595	95
823.551792069797	106
823.570342580276	53
823.588893299854	62
823.607444228533	81
823.625995366665	69
823.644546713897	66
823.663098270405	36
823.681650036013	56
823.700202010898	50
823.71875419506	50
823.737306588321	38
823.755859190683	49
823.774412002497	58
823.792965023412	37
823.811518253427	67
823.830071692718	43
823.848625341287	32
823.867179199131	45
823.885733265899	30
823.904287542121	41
823.92284202762	68
823.941396722218	68
823.959951625916	39
823.978506738892	47
823.997062061144	60
824.015617592496	34
824.034173333125	24
824.05272928303	45
824.071285442036	60
824.089841810319	46
824.108398387701	34
824.126955174361	37
824.145512170298	44
824.164069375334	47
824.182626789648	61
824.201184413062	56
824.219742245929	37
824.238300287897	48
824.256858538964	32
824.275416999309	50
824.293975668754	41
824.312534547475	66
824.331093635474	83
824.34965293275	63
824.368212439126	61
824.386772154602	55
824.405332079533	101
824.423892213563	111
824.442452556693	53
824.461013109101	50
824.479573870786	54
824.498134841747	52
824.51669602181	57
824.535257410972	90
824.553819009411	103
824.572380817128	95
824.590942834122	109
824.609505060216	73
824.62806749541	58
824.646630140058	67
824.665192993807	36
824.683756056656	32
824.702319328782	44
824.720882810186	57
824.73944650069	60
824.758010400471	37
824.776574509529	44
824.795138827865	55
824.813703355124	58
824.832268091837	39
824.850833037651	44
824.869398192742	49
824.887963556756	25
824.906529130402	63
824.925094912971	45
824.943660904995	33
824.962227105941	45
824.980793516166	60
824.999360135845	46
825.017926964447	43
825.036494002326	59
825.055061249483	29
825.073628705918	41
825.092196371453	41
825.110764246088	43
825.129332330178	46
825.147900623369	66
825.16646912566	48
825.185037837228	44
825.203606758074	61
825.222175888197	55
825.240745227421	45
825.259314775746	47
825.277884533525	48
825.296454500405	40
825.315024676385	76
825.333595061643	105
825.352165656178	64
825.370736459814	67
825.389307472728	91
825.40787869492	114
825.426450126212	69
825.445021766781	89
825.463593616452	84
825.482165675399	69
825.500737943625	84
825.519310420951	66
825.537883107555	46
825.556456003437	51
825.57502910842	59
825.59360242268	65
825.612175946041	48
825.630749678679	68
825.649323620418	100
825.667897771436	42
825.686472131731	26
825.705046701303	26
825.723621479977	29
825.742196467751	49
825.76077166498	38
825.77934707131	39
825.797922686741	37
825.81649851145	30
825.835074545436	24
825.853650788523	23
825.872227241066	44
825.890803902532	57
825.909380773276	40
825.927957853297	59
825.946535142597	79
825.965112640821	65
825.9836903485	65
826.002268265456	50
826.020846391514	71
826.039424726672	72
826.058003271109	50
826.076582024823	45
826.095160987638	48
826.113740159732	51
826.132319541103	50
826.150899131576	37
826.169478931326	38
826.188058940177	32
826.206639158307	40
826.225219585714	54
826.243800222223	42
826.26238106801	48
826.280962123075	46
826.29954338724	31
826.318124860507	58
826.33670654323	38
826.355288435053	69
826.373870536154	102
826.392452846357	61
826.411035365837	96
826.429618094419	95
826.448201032456	120
826.466784179417	67
826.485367535656	61
826.503951101174	61
826.522534875793	69
826.541118859867	50
826.559703053042	59
826.578287455318	80
826.596872066873	78
826.615456887706	89
826.63404191764	78
826.652627156852	76
826.671212605166	42
826.689798262758	42
826.708384129629	85
826.726970205777	52
826.74555649085	41
826.764142985378	51
826.782729689008	37
826.801316601916	42
826.819903723926	40
826.838491055213	53
826.85707859578	49
826.875666345624	34
826.894254304393	46
826.912842472617	71
826.931430849943	43
826.95001943637	35
826.968608232253	56
826.987197237237	51
827.0057864515	36
827.024375874686	37
827.042965507329	35
827.06155534925	43
827.080145400273	41
827.098735660396	39
827.117326129976	32
827.135916808657	50
827.154507696439	39
827.173098793501	61
827.19169009984	49
827.210281615281	46
827.228873340179	38
827.247465274	48
827.2660574171	42
827.284649769478	36
827.303242331136	68
827.321835101717	54
827.340428081755	42
827.359021270894	57
827.377614669489	100
827.396208277008	80
827.414802093806	82
827.433396119883	90
827.451990355062	140
827.470584799519	110
827.489179453255	94
827.507774316092	109
827.526369388031	84
827.544964669427	47
827.563560159923	53
827.582155859699	48
827.600751768576	53
827.619347886732	35
827.637944214167	40
827.656540750704	48
827.675137496342	61
827.693734451437	52
827.712331615633	35
827.730928989108	15
827.749526571508	37
827.768124363364	40
827.786722364498	38
827.805320574735	33
827.823918994073	40
827.842517622867	30
827.861116460763	49
827.879715507761	57
827.898314764038	44
827.916914229594	40
827.935513904429	31
827.954113788188	27
827.972713881404	50
827.991314183899	52
828.009914695496	63
828.028515416195	82
828.047116346172	47
828.065717485429	36
828.084318833788	70
828.102920391426	62
828.121522158165	53
828.140124134361	84
828.158726319659	22
828.177328713882	48
828.195931317738	59
828.214534130519	75
828.233137152756	56
828.251740383918	51
828.270343824537	41
828.288947474257	65
828.30755133308	61
828.326155401359	51
828.34475967874	82
828.363364165401	80
828.381968860985	77
828.400573766027	65
828.419178880348	97
828.437784203771	107
828.456389736296	75
828.474995478277	102
828.493601429361	105
828.512207589547	86
828.530813959012	58
828.549420537756	45
828.568027325603	54
828.586634322906	40
828.605241529134	37
828.623848944641	35
828.642456569428	33
828.661064403495	34
828.679672446486	42
828.698280698934	38
828.716889160484	29
828.735497831313	25
828.754106711245	48
828.772715800634	48
828.791325099124	52
828.809934606717	33
828.82854432359	42
828.847154249564	48
828.865764384996	50
828.884374729352	47
828.902985283166	72
828.921596046081	36
828.940207018276	30
828.958818199574	43
828.977429590151	58
828.99604118983	66
829.014652998967	61
829.033265017028	25
829.051877244369	34
829.070489681167	61
829.089102326889	57
829.107715181892	52
829.126328246174	49
829.144941519737	37
829.163555002401	34
829.182168694168	50
829.200782595392	63
829.219396705718	33
829.238011025146	43
829.256625553855	40
829.275240291843	40
829.293855238933	34
829.312470395304	23
829.331085760954	33
829.349701335707	63
829.368317119739	59
829.386933112874	62
829.405549315289	81
829.424165726983	53
829.442782347958	62
829.461399177858	91
829.480016217214	106
829.498633465674	87
829.517250923413	87
829.535868590255	92
829.554486466377	52
829.573104551779	77
829.591722846283	73
829.610341350067	52
829.628960062954	33
829.647578985299	34
829.666198116568	63
829.684817457117	51
829.703437006947	49
829.722056766056	62
829.740676734268	52
829.75929691176	31
829.777917298355	36
829.79653789423	40
829.815158699385	31
829.833779713643	60
829.852400937181	53
829.871022369998	69
829.889644011741	33
829.908265862942	9
829.926887923423	29
829.945510193006	38
829.964132671692	25
829.982755359659	21
830.001378256905	34
830.020001363432	39
830.038624678884	34
830.057248203794	65
830.075871937984	61
830.094495881099	33
830.113120033673	38
830.131744395348	61
830.150368966304	42
830.168993746363	41
830.187618735702	44
830.206243934322	35
830.224869342044	37
830.243494958869	39
830.262120785152	48
830.280746820538	47
830.299373065205	61
830.317999518974	53
830.336626182023	50
830.355253054175	39
830.373880135786	39
830.392507426321	66
830.411134926137	65
830.429762635412	59
830.448390553611	84
830.467018681091	55
830.485647017851	60
830.504275563892	75
830.522904318858	79
830.541533283283	68
830.56016245681	46
830.578791839618	74
830.597421431706	83
830.616051232897	76
830.634681243369	60
830.653311462944	57
830.6719418918	55
830.690572529936	24
830.709203377175	62
830.727834433695	63
830.746465699317	37
830.765097174221	17
830.783728858405	42
830.802360751692	45
830.82099285426	24
830.839625166108	48
830.858257687059	56
830.876890417292	81
830.895523356627	59
830.914156505243	52
830.93278986314	40
830.95142343014	66
830.970057206243	47
830.988691191804	85
831.007325386469	51
831.025959790237	40
831.044594403463	39
831.063229225792	52
831.081864257402	47
831.100499497938	40
831.119134947932	55
831.137770607207	67
831.156406475586	48
831.175042553067	56
831.193678840007	57
831.212315336051	47
831.230952041197	56
831.249588955625	54
831.268226079333	55
831.286863412144	42
831.305500954237	31
831.324138705433	58
831.342776666088	65
831.361414835845	84
831.380053214706	75
831.398691802849	90
831.417330600272	85
831.435969606798	89
831.454608822428	67
831.473248247517	95
831.491887881708	112
831.510527725182	111
831.529167777758	74
831.547808039615	68
831.566448510754	48
831.585089190996	45
831.603730080341	54
831.622371179145	57
831.641012487053	51
831.659654004242	54
831.678295730534	45
831.696937666107	43
831.715579810962	75
831.73422216492	84
831.752864727981	63
831.771507500502	75
831.790150482126	36
831.808793672853	13
831.827437072862	24
831.846080682152	54
831.864724500723	56
831.88336852822	57
831.902012765176	31
831.920657211235	62
831.939301866754	46
831.957946731198	74
831.976591804924	101
831.995237087931	55
832.013882580042	63
832.032528281434	62
832.051174192107	63
832.069820311884	54
832.088466640943	24
832.107113179105	35
832.125759926548	82
832.144406883273	51
832.163054049102	47
832.181701424212	64
832.200349008426	44
832.218996802099	43
832.237644804875	49
832.256293016755	28
832.274941437917	38
832.293590068183	21
832.31223890773	45
832.330887956558	49
832.349537214668	59
832.368186681882	69
832.3868363582	62
832.405486243977	48
832.424136338857	88
832.442786642842	61
832.461437156108	69
832.480087878656	98
832.498738810485	99
832.517389951419	86
832.536041301455	62
832.554692860774	73
832.573344629374	61
832.591996607256	43
832.610648794065	49
832.629301190332	40
832.647953795881	64
832.666606610534	56
832.685259634291	46
832.70391286733	67
832.722566309651	73
832.741219961253	23
832.759873821781	34
832.778527891769	56
832.797182170861	45
832.815836659235	38
832.834491356713	31
832.85314626365	40
832.871801379691	39
832.890456704659	59
832.909112239264	43
832.927767982795	58
832.946423935786	50
832.965080097703	36
832.983736468902	36
833.002393049561	69
833.021049839145	62
833.039706838012	60
833.058364046161	121
833.077021463592	103
833.095679090126	69
833.114336925765	71
833.132994970864	54
833.151653225067	70
833.170311688552	63
833.188970360963	75
833.207629242834	41
833.226288333987	49
833.244947634244	51
833.263607143605	45
833.282266862426	56
833.300926790352	49
833.319586927381	35
833.338247273693	38
833.356907829287	66
833.375568594163	71
833.394229567965	53
833.412890751227	71
833.431552143594	109
833.450213745242	57
833.468875555995	67
833.48753757603	80
833.506199805347	109
833.524862243769	67
833.543524891473	63
833.562187748458	54
833.580850814549	59
833.599514089921	40
833.618177574398	42
833.636841268157	56
833.655505171198	50
833.674169283166	48
833.692833604594	43
833.711498135304	55
833.730162875119	55
833.748827824037	63
833.767492982417	42
833.7861583499	33
833.804823926488	47
833.823489712359	21
833.842155707512	22
833.860821911947	40
833.879488325486	44
833.89815494813	41
833.916821780057	30
833.935488821265	32
833.954156071757	67
833.972823531175	43
833.991491200053	57
834.010159078214	46
834.028827165479	61
834.047495461848	84
834.0661639675	72
834.084832682435	43
834.103501606474	62
834.122170739796	56
834.1408400824	63
834.159509634109	46
834.178179395101	44
834.196849365197	31
834.215519544753	45
834.234189933236	47
834.252860531002	64
834.271531338051	57
834.290202354382	62
834.308873579817	34
834.327545014536	62
834.346216658358	50
834.364888511464	80
834.383560573852	76
834.402232845345	115
834.420905326121	90
834.439578016179	111
834.458250915342	119
834.47692402361	97
834.495597341338	78
834.514270868171	57
834.532944604109	52
834.55161854933	43
834.570292703834	62
834.58896706762	57
834.607641640333	42
834.626316422506	48
834.644991413785	61
834.663666614346	47
834.682342024013	40
834.70101764314	44
834.719693471372	40
834.738369508709	58
834.757045755328	38
834.775722211053	42
834.794398876238	43
834.813075750528	73
834.831752833745	62
834.850430126602	46
834.869107628563	54
834.887785339629	55
834.906463259799	67
834.925141389431	22
834.943819728168	27
834.962498276188	37
834.981177033313	18
834.99985599972	54
835.018535175411	47
835.037214560207	25
835.055894154286	39
835.074573957469	66
835.093253969936	41
835.111934191686	47
835.130614622541	49
835.149295262679	29
835.1679761121	45
835.186657170448	39
835.205338438257	88
835.22401991535	67
835.242701601547	58
835.26138349685	54
835.280065601435	42
835.298747915304	60
835.317430438456	53
835.336113170713	65
835.354796112076	120
835.373479262899	142
835.392162622828	131
835.410846191862	114
835.429529970179	134
835.448213957779	105
835.466898154485	89
835.485582560473	73
835.504267175745	87
835.522952000123	86
835.541637033783	66
835.560322276549	81
835.579007728776	42
835.597693389931	45
835.616379260368	56
835.635065340089	45
835.653751629094	33
835.672438127203	55
835.691124834597	22
835.709811751095	8
835.728498876877	36
835.747186211942	44
835.765873756112	67
835.784561509566	28
835.803249472304	30
835.821937644146	26
835.840626025095	52
835.859314615326	55
835.878003415019	56
835.89669242364	50
835.915381641544	59
835.934071068731	30
835.952760705024	24
835.9714505506	24
835.99014060546	22
836.008830869426	53
836.027521342675	31
836.046212025029	18
836.064902916667	56
836.083594017589	43
836.102285327794	52
836.120976846926	27
836.139668575521	45
836.15836051322	38
836.177052660204	33
836.195745016293	34
836.214437581665	70
836.233130356322	53
836.251823340262	40
836.270516533129	58
836.289209935458	142
836.307903546893	258
836.326597367612	893
836.345291397436	2355
836.363985636544	4425
836.382680084936	6801
836.401374742254	8438
836.420069609036	8068
836.438764685101	6394
836.457459970271	4495
836.476155464547	3139
836.494851168285	2242
836.513547081129	1543
836.532243203079	901
836.550939534312	587
836.569636074829	451
836.588332824452	306
836.607029783537	199
836.62572695155	135
836.644424328846	114
836.663121915426	73
836.681819711291	72
836.700517716083	81
836.719215930337	103
836.737914353696	63
836.75661298634	25
836.775311828089	36
836.794010879301	40
836.812710139619	55
836.831409609042	77
836.850109287749	74
836.868809175562	30
836.887509272838	27
836.906209579041	73
836.924910094706	67
836.943610819477	55
[truncated: 106,069 more rows]
