# Supplementary material for: Identifying Archaeological Bone via Non-Destructive ZooMS and the Materiality of Symbolic Expression: Examples from Iroquoian Bone Points
Source: Sci Rep. 2019 Jul 30;9:11027. doi: 10.1038/s41598-019-47299-x (PMC6667708; doi:10.1038/s41598-019-47299-x)
Supplement: Supplementary file 2 — Supplementary Datafiles [file 41598_2019_47299_MOESM2_ESM.zip › McGrath et al Supplementary Datafiles/Data set S2_ForcedBagSpectra/MC-398s_FORCED_2.txt]

800.070644037334	125
800.088929011387	144
800.107214194911	127
800.125499587377	124
800.143785189314	118
800.16207100037	147
800.180357020544	134
800.198643250189	128
800.216929688776	145
800.235216336835	180
800.253503194012	173
800.271790260307	174
800.290077535897	218
800.308365020783	200
800.326652714786	157
800.344940618084	224
800.363228730501	315
800.381517052213	269
800.39980558322	193
800.418094323345	230
800.436383272766	293
800.454672431304	283
800.472961799138	260
800.49125137609	247
800.509541162338	242
800.52783115788	256
800.546121362541	279
800.564411776497	193
800.582702399571	216
800.600993231941	198
800.619284273429	212
800.637575524212	189
800.65586698429	197
800.674158653487	196
800.692450531979	191
800.710742619589	166
800.729034916495	136
800.747327422696	169
800.765620138015	199
800.783913062454	241
800.802206196363	177
800.820499539392	159
800.838793091539	156
800.857086852981	149
800.875380823719	131
800.893675003575	149
800.91196939255	133
800.930263990997	157
800.948558798562	123
800.966853815247	163
800.985149041226	194
801.003444476501	187
801.021740120894	140
801.040035974583	155
801.058332037391	155
801.076628309494	173
801.094924790715	210
801.113221481233	172
801.131518381045	236
801.149815489976	213
801.168112808203	223
801.186410335548	232
801.204708072189	180
801.223006018126	183
801.241304173181	224
801.259602537531	190
801.277901111001	214
801.296199893766	217
801.314498885649	174
801.332798086829	178
801.351097497304	247
801.369397116897	335
801.387696945787	368
801.405996983795	352
801.424297231098	405
801.442597687698	390
801.460898353416	319
801.479199228253	347
801.497500312385	305
801.515801605814	280
801.534103108538	278
801.552404820381	215
801.570706741519	254
801.589008871776	217
801.60731121133	253
801.625613760002	254
801.64391651797	220
801.662219485056	205
801.680522661439	207
801.698826047117	183
801.717129641915	151
801.735433445831	213
801.75373745922	195
801.772041681728	211
801.790346113354	192
801.808650754277	176
801.826955604496	130
801.845260663833	140
801.863565932466	155
801.881871410219	187
801.900177097267	185
801.918482993611	211
801.936789099075	167
801.955095413657	146
801.973401937535	110
801.991708670709	144
802.010015613179	174
802.028322764769	217
802.046630125477	216
802.064937695481	159
802.083245474782	152
802.101553463201	153
802.119861660917	142
802.138170067928	145
802.156478684059	139
802.174787509308	157
802.193096543854	196
802.211405787696	144
802.229715240657	167
802.248024902914	198
802.266334774468	165
802.28464485514	217
802.302955145109	222
802.321265644197	192
802.339576352581	223
802.357887270084	220
802.376198396883	290
802.394509732802	322
802.412821278194	288
802.431133032528	235
802.449444996158	282
802.467757169085	280
802.486069551307	239
802.504382142649	202
802.522694943111	189
802.541007952868	274
802.559321171922	266
802.577634600272	221
802.595948237565	196
802.614262084331	204
802.632576140216	183
802.650890405397	164
802.669204879698	150
802.687519563295	162
802.705834456012	197
802.724149558025	154
802.742464869158	150
802.760780389587	140
802.779096119311	87
802.797412058156	132
802.815728206297	138
802.834044563735	119
802.852361130115	130
802.870677905968	104
802.888994890941	110
802.90731208521	144
802.925629488599	139
802.943947101284	120
802.962264923089	86
802.980582954367	107
802.998901194588	127
803.017219644105	96
803.035538302919	89
803.053857170853	114
803.072176248083	121
803.090495534609	157
803.108815030255	179
803.127134735198	99
803.145454649261	146
803.16377477262	123
803.182095105275	111
803.20041564705	174
803.218736397945	213
803.237057358137	181
803.255378527625	164
803.273699906233	161
803.292021494137	169
803.310343291161	119
803.328665297482	212
803.3469875131	204
803.365309937837	285
803.383632571871	267
803.401955415025	273
803.420278467475	336
803.438601729223	318
803.45692520009	282
803.475248880076	266
803.49357276936	276
803.511896867941	206
803.530221175817	214
803.548545692815	215
803.566870418931	215
803.585195354345	184
803.603520499055	150
803.621845852886	170
803.640171416013	165
803.65849718826	171
803.676823169804	185
803.695149360645	171
803.713475760605	161
803.731802369863	157
803.750129188241	125
803.768456215915	109
803.786783452709	119
803.805110898801	92
803.823438554189	146
803.841766418697	131
803.860094492502	156
803.878422775427	138
803.89675126765	103
803.915079969169	81
803.933408879808	117
803.951737999567	134
803.9700673288	129
803.988396866977	98
804.006726614627	75
804.025056571397	70
804.043386737288	83
804.061717112475	128
804.08004769696	107
804.098378490565	95
804.116709493467	146
804.135040705665	132
804.153372126984	144
804.171703757424	144
804.190035597337	185
804.208367646193	154
804.226699904524	104
804.245032371798	109
804.263365048546	90
804.281697934414	81
804.300031029579	83
804.318364333865	152
804.336697847448	161
804.355031570151	182
804.373365502151	154
804.391699643272	152
804.410033993867	245
804.428368553405	214
804.446703322417	227
804.465038300373	235
804.483373487803	263
804.501708884353	239
804.520044490024	176
804.538380304991	184
804.556716329257	161
804.575052562819	221
804.593389005325	245
804.611725657305	180
804.630062518406	143
804.648399588804	130
804.666736868322	142
804.685074356961	129
804.703412055075	133
804.721749962308	145
804.740088078662	180
804.758426404314	147
804.776764939263	144
804.795103683332	120
804.813442636876	131
804.831781799364	97
804.850121171148	105
804.868460752231	112
804.886800542434	85
804.905140541757	85
804.923480750555	97
804.941821168473	133
804.960161795512	85
804.978502631849	69
804.996843677483	90
805.015184932238	67
805.03352639629	73
805.051868069463	123
805.070209951933	92
805.088552043524	116
805.106894344413	126
805.125236854599	76
805.143579573906	72
805.161922502511	91
805.180265640236	116
805.198608987259	146
805.21695254358	130
805.235296309021	142
805.25364028376	137
805.27198446762	117
805.290328860777	129
805.308673463056	173
805.327018274632	201
805.345363295505	248
805.3637085255	198
805.382053964792	200
805.400399613205	189
805.418745470915	250
805.437091537747	192
805.455437813876	201
805.473784299303	157
805.492130993851	219
805.510477897697	255
805.528825010664	230
805.547172332928	191
805.565519864491	190
805.583867605174	179
805.602215555155	152
805.620563714257	121
805.638912082657	160
805.657260660177	153
805.675609446996	158
805.693958443113	176
805.71230764835	106
805.730657062709	105
805.749006686542	179
805.767356519497	154
805.785706561572	113
805.804056812946	112
805.822407273617	76
805.840757943409	81
805.8591088225	145
805.877459910711	122
805.89581120822	92
805.914162714851	108
805.93251443078	56
805.950866356006	86
805.969218490354	108
805.987570833999	126
806.005923386766	117
806.024276148831	105
806.042629120194	139
806.060982300678	126
806.079335690461	116
806.097689289364	93
806.116043097566	123
806.134397114889	137
806.152751341509	127
806.171105777428	103
806.189460422469	149
806.207815276807	109
806.226170340267	134
806.244525613025	150
806.262881094904	87
806.281236786258	112
806.299592686557	149
806.317948796153	165
806.336305115049	158
806.354661643242	187
806.373018380379	154
806.391375326992	187
806.409732482727	217
806.428089847759	230
806.44644742209	220
806.464805205542	184
806.483163198116	237
806.501521399988	256
806.519879810981	191
806.538238431449	164
806.556597260862	168
806.574956299751	159
806.59331554776	135
806.611675004891	169
806.630034671321	124
806.648394547049	137
806.666754631899	184
806.685114926046	139
806.703475429316	146
806.721836141883	140
806.740197063573	124
806.75855819456	92
806.776919534846	97
806.795281084254	139
806.81364284296	158
806.832004810788	140
806.850366987914	92
806.868729374339	163
806.887091969885	110
806.905454774731	105
806.923817788697	124
806.942181011962	80
806.960544444349	89
806.978908086034	94
806.997271937018	125
807.015635997123	113
807.034000266527	75
807.052364745053	104
807.070729432877	77
807.08909433	76
807.107459436245	63
807.125824751611	87
807.144190276453	122
807.16255601024	95
807.180921953502	81
807.199288105886	128
807.217654467392	150
807.236021038197	121
807.2543878183	118
807.272754807525	82
807.291122006049	110
807.309489413694	162
807.327857030638	111
807.346224856882	177
807.364592892247	167
807.38296113691	209
807.401329590696	224
807.41969825378	206
807.438067126164	224
807.456436207669	195
807.474805498295	223
807.493174998221	200
807.511544707446	229
807.529914625969	228
807.548284753438	199
807.566655090382	142
807.585025636448	136
807.603396391813	224
807.6217673563	134
807.640138530086	136
807.658509912994	95
807.676881505201	134
807.695253306707	91
807.713625317335	97
807.731997537262	94
807.750369966311	80
807.768742604659	112
807.787115452128	79
807.805488508897	105
807.823861774965	101
807.842235250155	126
807.860608934644	87
807.878982828255	103
807.897356931165	112
807.915731243197	82
807.934105764706	104
807.952480495159	104
807.970855434912	112
807.989230583963	87
808.007605942314	122
808.025981509787	174
808.044357286382	142
808.062733272454	70
808.081109467647	102
808.099485871963	72
808.117862485577	76
808.136239308314	97
808.15461634035	76
808.172993581686	94
808.191371032143	83
808.2097486919	127
808.228126560779	136
808.246504638958	159
808.264882926258	140
808.283261422858	128
808.301640128757	160
808.320019043779	167
808.338398168099	115
808.356777501542	117
808.375157044285	149
808.393536796327	159
808.411916757491	150
808.430296927777	173
808.44867730754	255
808.467057896425	199
808.485438694432	204
808.503819701739	189
808.522200918168	146
808.540582344074	157
808.558963978925	186
808.577345823253	181
808.595727876703	227
808.614110139275	174
808.632492611147	140
808.650875292318	150
808.669258182612	133
808.687641282206	128
808.706024590921	146
808.724408108936	108
808.742791836074	95
808.761175772511	100
808.779559918248	99
808.797944273108	147
808.816328837267	144
808.834713610548	85
808.853098593129	113
808.87148378501	112
808.889869186013	110
808.908254796316	105
808.926640615741	79
808.945026644466	69
808.963412882314	105
808.981799329461	101
809.000185985908	64
809.018572851478	76
809.036959926347	93
809.055347210339	109
809.073734703631	108
809.092122406222	77
809.110510317936	83
809.128898438773	130
809.147286768909	159
809.165675308345	136
809.184064057082	165
809.20245301494	117
809.220842181921	124
809.239231558203	135
809.257621143784	143
809.276010938487	154
809.294400942491	162
809.312791155617	194
809.331181578043	236
809.34957220977	280
809.367963050618	448
809.386354100767	567
809.404745360039	919
809.42313682861	1132
809.441528506304	1233
809.459920393298	1239
809.478312489593	1178
809.496704795009	1226
809.515097309726	1073
809.533490033566	1027
809.551882966706	882
809.570276109146	712
809.588669460709	558
809.607063021571	444
809.625456791557	327
809.643850770842	305
809.662244959251	297
809.680639356959	204
809.699033963968	188
809.717428780099	208
809.735823805531	206
809.754219040085	176
809.77261448394	187
809.791010137095	124
809.809405999373	108
809.827802070774	169
809.846198351474	142
809.864594841476	143
809.8829915406	119
809.901388449024	108
809.919785566748	147
809.938182893596	147
809.956580429744	106
809.974978175014	91
809.993376129586	122
810.011774293279	126
810.030172666274	89
810.048571248391	85
810.066970039986	77
810.085369040527	103
810.103768250545	112
810.122167669509	130
810.140567297951	94
810.158967135516	107
810.177367182204	116
810.195767438369	168
810.214167903481	157
810.23256857807	153
810.250969461605	161
810.269370554617	149
810.287771856753	140
810.30617336819	182
810.324575088749	137
810.342977018609	241
810.361379157592	250
810.379781505876	269
810.398184063282	391
810.416586829989	547
810.434989805997	561
810.453392991128	561
810.47179638556	565
810.490199989292	504
810.508603802147	418
810.527007824126	461
810.545412055405	423
810.563816495985	407
810.582221145688	347
810.600626004692	294
810.619031072996	227
810.637436350424	209
810.655841836974	175
810.674247532826	163
810.692653437978	176
810.711059552431	166
810.72946587583	119
810.747872408707	120
810.766279150707	150
810.784686102008	174
810.803093262433	167
810.821500632158	141
810.839908211006	127
810.858315999155	132
810.876723996606	99
810.895132203179	98
810.913540618876	113
810.931949244051	98
810.95035807835	85
810.968767121772	61
810.987176374494	100
811.005585836518	109
811.023995507665	114
811.042405387936	121
811.060815477685	152
811.079225776557	162
811.097636284553	116
811.11604700185	116
811.134457928447	156
811.152869064168	154
811.171280409191	150
811.189691963336	136
811.208103726783	130
811.226515699531	112
811.244927881402	126
811.263340272397	91
811.28175287287	109
811.300165682467	158
811.318578701187	211
811.336991929387	341
811.355405366531	488
811.373819012978	628
811.392232868725	708
811.410646933596	846
811.429061207768	869
811.447475691241	924
811.465890383838	966
811.484305285558	829
811.502720396579	706
811.521135716902	579
811.539551246526	517
811.557966985274	484
811.576382933145	423
811.594799090317	357
811.613215456791	343
811.631632032388	327
811.650048817287	215
811.668465811309	188
811.686883014633	154
811.705300427257	159
811.723718049006	162
811.742135880056	161
811.76055392023	121
811.778972169705	123
811.797390628303	130
811.815809296203	140
811.834228173405	130
811.85264725973	92
811.871066555357	115
811.889486060107	128
811.907905774159	130
811.926325697335	113
811.944745829812	153
811.963166171591	114
811.981586722493	116
812.000007482697	138
812.018428452024	85
812.036849630653	142
812.055271018584	146
812.073692615639	120
812.092114421995	96
812.110536437475	95
812.128958662256	74
812.147381096161	68
812.165803739368	124
812.184226591877	130
812.202649653509	119
812.221072924443	91
812.239496404501	125
812.257920093861	119
812.276343992344	132
812.29476810013	154
812.313192417216	139
812.331616943427	206
812.35004167894	203
812.368466623576	242
812.386891777514	346
812.405317140754	365
812.423742713118	375
812.442168494784	360
812.460594485574	368
812.479020685665	400
812.49744709488	366
812.515873713398	342
812.534300541217	253
812.55272757816	267
812.571154824227	212
812.589582279774	228
812.608009944444	220
812.626437818239	203
812.644865901336	151
812.663294193734	154
812.681722695257	151
812.700151406082	119
812.718580326031	115
812.737009455281	163
812.755438793656	161
812.773868341333	146
812.792298098311	123
812.810728064414	106
812.829158239819	118
812.847588624348	113
812.866019218179	116
812.884450021312	155
812.902881033569	75
812.921312255128	72
812.939743685811	118
812.958175325797	100
812.976607175084	73
812.995039233496	96
813.01347150121	114
813.031903978048	147
813.05033666401	162
813.068769559453	165
813.087202664019	156
813.10563597771	140
813.124069500703	155
813.142503232998	138
813.160937174418	131
813.179371325139	172
813.197805684985	174
813.216240254133	191
813.234675032584	139
813.253110020158	122
813.271545216857	95
813.289980623036	139
813.308416238162	177
813.326852062768	159
813.345288096498	203
813.363724339353	225
813.382160791687	214
813.400597452969	248
813.41903432373	337
813.437471403438	336
813.455908692626	335
813.474346190939	320
813.492783898554	268
813.511221815294	266
813.529659941335	259
813.548098276502	284
813.566536820971	277
813.584975574564	263
813.603414537459	268
813.621853709658	213
813.64029309098	247
813.658732681605	244
813.677172481355	187
813.695612490407	160
813.714052708762	163
813.732493136241	203
813.750933773022	197
813.769374618928	199
813.787815674137	118
813.80625693847	114
813.824698412106	115
813.843140095045	152
813.861581987108	160
813.880024088473	102
813.898466398963	111
813.916908918756	115
813.935351647852	160
813.953794586072	164
813.972237733417	151
813.990681090242	145
814.009124656014	118
814.027568431267	120
814.046012415644	181
814.064456609146	195
814.082901011951	176
814.101345624059	163
814.119790445291	158
814.138235475826	161
814.156680715664	201
814.175126164626	181
814.193571822713	180
814.212017690103	173
814.230463766796	175
814.248910052614	137
814.267356547734	140
814.285803252157	169
814.304250165705	165
814.322697288378	204
814.341144620354	268
814.359592161632	252
814.378039912213	250
814.396487871919	253
814.414936040751	335
814.433384418885	306
814.451833006321	287
814.470281802883	306
814.488730808748	303
814.507180023737	210
814.52562944803	213
814.544079081625	178
814.562528924346	156
814.580978976369	221
814.599429237696	217
814.617879707969	140
814.636330387723	199
814.654781276603	134
814.673232374785	154
814.691683682092	164
814.710135198524	122
814.728586924438	121
814.747038859476	143
814.76549100364	113
814.783943357106	150
814.802395919876	136
814.820848691771	117
814.839301672968	161
814.857754863291	115
814.876208262917	139
814.894661871847	134
814.913115689901	136
814.931569717258	169
814.950023953741	163
814.968478399527	131
814.986933054437	113
815.005387918651	119
815.023842992169	124
815.042298274811	131
815.060753766757	117
815.079209467828	85
815.097665378202	176
815.116121497701	134
815.134577826504	107
815.15303436461	136
815.171491111841	144
815.189948068375	143
815.208405234035	117
815.226862608998	129
815.245320193264	185
815.263777986656	156
815.282235989351	180
815.300694201171	165
815.319152622294	180
815.337611252543	117
815.356070092096	188
815.374529140951	228
815.392988398932	224
815.411447866217	251
815.429907542627	299
815.44836742834	343
815.466827523179	271
815.485287827321	256
815.503748340766	262
815.522209063337	232
815.540669995212	220
815.559131136211	262
815.577592486515	250
815.596054046122	213
815.614515814854	200
815.632977792712	175
815.651439979873	188
815.669902376338	129
815.688364982107	126
815.706827797001	98
815.72529082102	68
815.743754054343	131
815.76221749697	151
815.780681148722	110
815.799145009778	98
815.817609080137	119
815.836073359622	113
815.854537848233	129
815.873002546147	117
815.891467453365	119
815.909932569709	139
815.928397895356	148
815.946863430307	152
815.965329174383	137
815.983795127764	103
816.00226129027	91
816.020727662079	130
816.039194243014	148
816.057661033254	167
816.076128032618	124
816.094595241287	110
816.113062659259	145
816.131530286357	148
816.149998122759	160
816.168466168465	110
816.186934423296	114
816.205402887253	121
816.223871560514	130
816.242340443257	125
816.260809534948	111
816.279278835942	115
816.297748346063	151
816.316218065487	111
816.334687994215	149
816.353158132069	212
816.371628479227	195
816.390099035511	180
816.408569801098	215
816.42704077599	188
816.445511960007	225
816.463983353329	265
816.482454955776	270
816.500926767527	237
816.519398788405	221
816.537871018586	223
816.556343458071	243
816.574816106682	172
816.593288964419	169
816.611762031639	200
816.630235307984	154
816.648708793455	137
816.667182488231	130
816.68565639231	108
816.704130505515	100
816.722604828025	167
816.74107935966	124
816.7595541006	101
816.778029050666	115
816.796504210035	108
816.814979578709	138
816.833455156509	138
816.851930943614	96
816.870406939844	101
816.888883145378	135
816.907359560217	126
816.925836184182	123
816.944313017451	89
816.962790059846	126
816.981267311546	123
816.999744772371	121
817.018222442501	107
817.036700321935	112
817.055178410496	74
817.07365670836	110
817.092135215351	112
817.110613931646	84
817.129092857246	112
817.147571991971	139
817.166051335823	137
817.184530888979	106
817.20301065144	135
817.221490623205	120
817.239970803918	110
817.258451194113	88
817.276931793435	128
817.295412602062	172
817.313893619814	184
817.332374846872	199
817.350856283055	133
817.369337928543	135
817.387819783335	182
817.406301847254	171
817.424784120477	179
817.443266602826	217
817.46174929448	219
817.480232195261	246
817.498715305346	275
817.517198624735	201
817.535682153251	174
817.554165891071	153
817.572649838018	186
817.59113399427	252
817.609618359826	156
817.628102934508	166
817.646587718317	145
817.665072711609	142
817.683557913849	119
817.702043325571	113
817.720528946421	111
817.739014776396	131
817.757500815677	132
817.775987064262	91
817.794473521973	76
817.81296018899	109
817.831447065311	104
817.849934150759	161
817.868421445333	126
817.88690894939	153
817.905396662574	80
817.923884584884	100
817.942372716499	141
817.960861057419	120
817.979349607465	89
817.997838366638	121
818.016327335294	106
818.034816512899	100
818.053305899986	121
818.071795496201	111
818.090285301541	119
818.108775316187	129
818.127265540138	147
818.145755973215	114
818.164246615597	144
818.182737467284	152
818.201228528098	131
818.219719798038	167
818.238211277284	160
818.256702965834	148
818.275194863511	131
818.293686970493	135
818.312179286781	139
818.330671812195	185
818.349164546735	227
818.367657490581	124
818.386150643731	130
818.404644006187	179
818.42313757777	206
818.441631358479	200
818.460125348493	215
818.478619547813	224
818.497113956259	191
818.51560857401	170
818.534103400889	210
818.552598437072	204
818.571093682561	118
818.589589137176	148
818.608084801097	144
818.626580674144	129
818.645076756497	166
818.663573047976	145
818.682069548761	146
818.700566258851	171
818.719063178067	138
818.73756030659	108
818.756057644239	106
818.774555191193	133
818.793052947453	147
818.811550912839	116
818.830049087353	90
818.84854747135	109
818.867046064295	95
818.885544866725	100
818.904043878281	92
818.922543098965	70
818.941042528953	104
818.959542168248	122
818.978042016669	78
818.996542074396	118
819.015042341427	81
819.033542817587	94
819.052043502873	112
819.070544397464	140
819.089045501361	115
819.107546814385	127
819.126048336715	145
819.14455006835	156
819.163052009112	131
819.181554159001	141
819.200056518374	130
819.218559086696	137
819.237061864502	104
819.255564851435	145
819.274068047495	185
819.29257145286	186
819.311075067532	150
819.32957889133	182
819.348082924434	211
819.366587166665	229
819.385091618202	237
819.403596279044	200
819.422101149014	164
819.44060622829	212
819.459111516692	249
819.4776170144	260
819.496122721414	183
819.514628637555	167
819.533134763002	209
819.551641097576	180
819.570147641456	189
819.588654394463	157
819.607161356776	136
819.625668528395	129
819.644175909141	89
819.662683499014	109
819.681191298372	136
819.699699306678	129
819.718207524469	119
819.736715951387	100
819.755224587432	77
819.773733432783	66
819.79224248744	80
819.810751751225	101
819.829261224315	100
819.847770906712	81
819.866280798235	84
819.884790898886	150
819.903301208843	132
819.921811728106	153
819.940322456675	105
819.958833394192	102
819.977344541195	122
819.995855897325	126
820.01436746276	125
820.032879237323	83
820.051391221193	112
820.069903414189	96
820.088415816492	74
820.106928427922	109
820.125441248837	92
820.143954278701	148
820.162467518049	124
820.180980966346	120
820.199494624128	152
820.218008491038	132
820.236522567075	124
820.255036852597	114
820.273551347068	127
820.292066051023	145
820.310580963928	115
820.329096086317	178
820.347611417834	191
820.366126958657	204
820.384642708608	231
820.403158667865	249
820.421674836249	256
820.44019121394	257
820.458707800759	267
820.477224596883	254
820.495741602314	224
820.514258816873	211
820.532776240738	213
820.551293873909	212
820.569811716208	195
820.588329767635	210
820.606848028368	199
820.625366498407	156
820.643885177574	167
820.662404066047	116
820.680923163828	121
820.699442470735	146
820.71796198677	161
820.736481712112	151
820.75500164676	127
820.773521790536	110
820.792042143618	91
820.810562706007	156
820.829083477524	120
820.847604458347	78
820.866125648298	63
820.884647047555	84
820.90316865594	98
820.921690473632	131
820.940212500631	115
820.958734736757	116
820.977257182011	115
820.99577983675	128
821.014302700439	154
821.032825773612	164
821.051349055914	101
821.069872547344	115
821.088396248258	122
821.106920158123	106
821.125444277472	94
821.143968605949	135
821.162493143733	179
821.181017890645	218
821.199542846685	208
821.218068012211	238
821.236593386685	258
821.255118970645	255
821.273644763734	248
821.29217076595	195
821.310696977472	245
821.329223398302	283
821.347750028259	308
821.366276867524	433
821.384803916095	629
821.403331173615	741
821.421858640622	817
821.440386316756	815
821.458914202196	811
821.477442296765	738
821.495970600641	697
821.514499113824	627
821.533027836135	560
821.551556767574	426
821.57008590832	418
821.588615258372	309
821.607144817732	282
821.625674586041	276
821.644204563836	215
821.662734750758	212
821.681265146988	174
821.699795752346	152
821.718326567011	140
821.736857590805	147
821.755388823905	108
821.773920266312	155
821.792451917847	104
821.810983778511	109
821.829515848661	78
821.848048127938	56
821.866580616344	97
821.885113314057	145
821.903646221078	88
821.922179337226	66
821.940712662681	92
821.959246197265	114
821.977779941156	83
821.996313894176	97
822.014848056502	86
822.033382428136	81
822.051917008897	73
822.070451798967	105
822.088986798164	111
822.107522006669	100
822.12605742448	157
822.144593051421	160
822.163128887668	148
822.181664933044	144
822.200201187727	125
822.218737651539	170
822.237274324658	142
822.255811207083	150
822.274348298638	110
822.2928855995	152
822.31142310949	232
822.329960828788	247
822.348498757214	235
822.367036894947	295
822.385575241988	362
822.404113798157	420
822.422652563634	489
822.441191538239	573
822.459730722151	508
822.478270115371	471
822.49680971772	399
822.515349529376	419
822.53388955016	342
822.552429780252	298
822.570970219472	225
822.589510868	192
822.608051725836	215
822.6265927928	233
822.645134068892	217
822.663675554471	160
822.682217249179	175
822.700759153015	187
822.719301266159	117
822.737843588611	152
822.75638612019	141
822.774928861078	135
822.793471811094	108
822.812014970597	100
822.83055833905	103
822.84910191681	110
822.867645703878	138
822.886189700074	179
822.904733905578	147
822.923278320211	116
822.941822944152	138
822.9603677774	185
822.978912819777	122
822.997458071462	99
823.016003532275	92
823.034549202396	125
823.053095081646	130
823.071641170204	103
823.09018746807	91
823.108733975064	103
823.127280691366	111
823.145827616797	187
823.164374751535	129
823.182922095403	175
823.201469648578	144
823.220017411061	161
823.238565382673	122
823.257113563593	149
823.275661953642	188
823.294210552998	155
823.312759361663	130
823.331308379456	151
823.349857606558	167
823.368407042788	212
823.386956688326	229
823.405506542993	170
823.424056606968	244
823.442606880251	289
823.461157362663	289
823.479708054383	260
823.498258955232	306
823.516810065388	306
823.535361384674	324
823.553912913268	300
823.57246465117	313
823.591016598201	263
823.60956875454	177
823.628121120008	183
823.646673694784	181
823.665226478868	127
823.683779472082	106
823.702332674424	145
823.720886086253	139
823.739439707033	132
823.7579935373	118
823.776547576695	154
823.79510182522	120
823.813656283053	123
823.832210950195	140
823.850765826465	158
823.869320912043	112
823.88787620693	121
823.906431710946	126
823.924987424091	117
823.943543346724	147
823.962099478306	143
823.980655819376	111
823.999212369575	95
824.017769128903	100
824.03632609754	96
824.054883275485	91
824.073440662559	135
824.091998258941	146
824.110556064453	128
824.129114079273	123
824.147672303401	136
824.166230736659	120
824.184789379046	135
824.20334823092	152
824.221907291924	177
824.240466562057	182
824.259026041498	172
824.277585730248	170
824.296145628127	128
824.314705735136	118
824.333266051632	115
824.351826577257	138
824.370387312012	216
824.388948256076	199
824.407509409447	227
824.426070771949	219
824.444632343758	272
824.463194124877	240
824.481756115124	253
824.500318314501	254
824.518880723187	156
824.537443341181	178
824.556006168305	217
824.574569204737	207
824.593132450478	212
824.611695905348	233
824.630259569348	156
824.648823442657	149
824.667387525274	118
824.68595181702	92
824.704516318076	127
824.72308102844	98
824.741645947933	112
824.760211076556	105
824.778776414488	118
824.797341961728	107
824.815907718099	119
824.834473683777	90
824.853039858765	86
824.871606242882	104
824.890172836308	79
824.908739638863	83
824.927306650728	96
824.945873871722	92
824.964441302024	103
824.983008941636	118
825.001576790377	104
825.020144848248	127
825.038713115607	123
825.057281592096	100
825.075850277714	81
825.094419172641	82
825.112988276877	86
825.131557590243	130
825.150127112738	97
825.168696844722	109
825.187266785835	102
825.205836936078	120
825.22440729563	129
825.242977864491	154
825.261548642482	169
825.280119629782	118
825.298690826211	126
825.31726223195	115
825.335833846998	149
825.354405671175	168
825.372977704661	187
825.391549947278	205
825.410122399203	220
825.428695060258	241
825.447267930622	217
825.465841010296	231
825.484414299099	206
825.502987797211	163
825.521561504454	177
825.540135421005	206
825.558709546686	182
825.577283881676	204
825.595858425976	150
825.614433179406	193
825.633008142144	172
825.651583314013	111
825.670158695191	178
825.688734285678	152
825.707310085295	99
825.725886094042	113
825.744462312277	118
825.763038739464	135
825.781615376138	152
825.800192221943	143
825.818769276878	86
825.837346541122	82
825.855924014675	91
825.874501697359	126
825.893079589352	91
825.911657690654	105
825.930236001086	87
825.948814520648	77
825.967393249699	87
825.985972187701	120
826.004551335192	96
826.023130691812	66
826.041710257563	78
826.060290032623	118
826.078870016993	105
826.097450210492	69
826.116030613481	135
826.13461122542	126
826.153192046669	109
826.171773077048	94
826.190354316915	104
826.208935765734	108
826.227517423862	107
826.2460992913	150
826.264681368047	161
826.283263653925	126
826.301846148933	160
826.32042885325	128
826.339011766877	136
826.357594889813	203
826.376178221701	177
826.394761763077	204
826.413345513584	235
826.4319294734	216
826.450513642346	188
826.469098020603	226
826.487682607989	228
826.506267404685	236
826.524852410512	251
826.543437625828	200
826.562023050094	199
826.580608683671	144
826.599194526557	192
826.617780578752	228
826.636366840079	177
826.654953310535	172
826.673539990302	154
826.692126879378	142
826.710713977584	129
826.729301285101	107
826.747888801927	104
826.766476527883	145
826.78506446297	129
826.803652607547	96
826.822240961074	106
826.840829524091	143
826.859418296238	88
826.878007277515	121
826.896596468103	161
826.915185868	141
826.933775477028	114
826.952365295366	129
826.970955322835	129
826.989545559613	121
827.008136005701	134
827.02672666092	158
827.045317525449	158
827.063908599108	131
827.082499882078	143
827.101091374178	124
827.119683075588	132
827.138274986308	107
827.156867106159	114
827.175459435319	140
827.194051973611	139
827.212644721212	135
827.231237678124	135
827.249830844166	124
827.268424219339	137
827.287017803822	124
827.305611597615	119
827.324205600718	137
827.342799812952	149
827.361394234317	189
827.379988864992	209
827.398583704977	192
827.417178754092	252
827.435774012518	306
827.454369480075	320
827.472965156942	254
827.491561043119	253
827.510157138427	298
827.528753443045	272
827.547349956794	204
827.565946679853	208
827.584543612223	214
827.603140753723	202
827.621738104354	181
827.640335664296	172
827.658933433548	167
827.67753141211	150
827.696129599803	143
827.714727996627	151
827.733326602761	108
827.751925418206	136
827.770524442961	111
827.789123676846	124
827.807723119863	125
827.826322772191	133
827.844922633649	164
827.863522704597	112
827.882122984496	88
827.900723473886	79
827.919324172227	83
827.937925080058	97
827.95652619702	89
827.975127523292	113
827.993729058696	125
828.012330803409	116
828.030932757254	73
828.04953492041	64
828.068137292697	103
828.086739874294	97
828.105342665201	147
828.12394566524	76
828.142548874589	80
828.16115229307	101
828.179755920861	104
828.198359757962	119
828.216963804195	145
828.235568059739	88
828.254172524413	139
828.272777198398	158
828.291382081514	136
828.309987173941	135
828.328592475679	105
828.347197986548	167
828.365803706727	181
828.384409636038	178
828.40301577466	226
828.421622122592	253
828.440228679655	241
828.45883544585	319
828.477442421355	316
828.496049606171	275
828.514657000298	283
828.533264603556	236
828.551872415946	253
828.570480437646	185
828.589088668657	224
828.6076971088	196
828.626305758253	173
828.644914616838	192
828.663523684733	157
828.682132961939	145
828.700742448277	153
828.719352143926	142
828.737962048706	134
828.756572162796	158
828.775182486019	103
828.793793018731	94
828.812403760396	78
828.831014711371	77
828.849625871658	105
828.868237241076	91
828.886848819805	108
828.905460607844	128
828.924072605016	88
828.942684811498	97
828.961297227112	97
828.979909852037	61
828.998522686093	106
829.017135729461	114
829.035748982139	112
829.054362443949	121
829.07297611489	69
829.091589995323	122
829.110204084886	95
829.128818383581	107
829.147432891588	124
829.166047608905	106
829.184662535354	112
829.203277671115	123
829.221893016006	135
829.240508570209	158
829.259124333544	151
829.27774030619	103
829.296356488147	123
829.314972879235	175
829.333589479635	198
829.352206289167	136
829.37082330801	145
829.389440536164	206
829.408057973629	244
829.426675620046	197
829.445293475955	173
829.463911540995	259
829.482529815166	261
829.501148298649	269
829.519766991443	220
829.53838589337	241
829.557005004427	211
829.575624324976	285
829.594243854657	205
829.612863593469	210
829.631483541593	168
829.650103699028	121
829.668724065595	109
829.687344641473	187
829.705965426483	147
829.724586420805	137
829.743207624438	132
829.761829037203	101
829.7804506591	98
829.799072490487	89
829.817694531007	115
829.836316780659	145
829.854939239622	99
829.873561907717	98
829.892184785303	79
829.910807871841	85
829.929431167871	72
829.948054673033	90
829.966678387326	117
829.985302310931	92
830.003926443848	60
830.022550785896	94
830.041175337257	69
830.059800097749	120
830.078425067553	114
830.097050246488	125
830.115675634736	96
830.134301232295	128
830.152927038986	137
830.171553054989	112
830.190179280304	99
830.208805714751	75
830.227432358329	108
830.24605921122	121
830.264686273422	107
830.283313544756	145
830.301941025402	124
830.32056871518	128
830.33919661427	132
830.357824722672	170
830.376453040205	188
830.395081567051	179
830.413710303029	237
830.432339248318	209
830.45096840292	206
830.469597766654	210
830.488227339519	253
830.506857121877	209
830.525487113186	165
830.544117313988	220
830.562747723922	173
830.581378342987	162
830.600009171365	151
830.618640209055	155
830.637271455877	161
830.65590291201	159
830.674534577456	161
830.693166452035	84
830.711798535745	81
830.730430828767	111
830.749063331102	116
830.767696042568	123
830.786328963347	92
830.804962093438	129
830.823595432661	144
830.842228981017	85
830.860862738864	124
830.879496705664	118
830.898130881955	93
830.91676526738	136
830.935399861936	167
830.954034665805	88
830.972669678985	101
830.991304901298	125
831.009940332924	140
831.028575973681	100
831.047211823751	144
831.065847883313	138
831.084484151827	70
831.103120629654	93
831.121757316613	107
831.140394212885	127
831.159031318288	118
831.177668633004	112
831.196306157033	85
831.214943890194	110
831.233581832667	125
831.252219984273	161
831.27085834519	157
831.289496915241	146
831.308135694784	116
831.326774683279	154
831.345413881087	144
831.364053288207	158
831.382692904639	205
831.401332730204	205
831.419972764902	219
831.438613008911	207
831.457253462234	232
831.475894124689	206
831.494534996457	209
831.513176077536	173
831.531817367749	165
831.550458867094	203
831.569100575752	225
831.587742493722	238
831.606384620824	202
831.62502695724	159
831.643669502968	181
831.662312257828	169
831.680955221821	145
831.699598395307	131
831.718241777745	104
831.736885369676	133
831.75552917074	112
831.774173180936	151
831.792817400445	89
831.811461829267	118
831.830106467221	100
831.848751314488	95
831.867396371068	99
831.88604163678	121
831.904687111625	110
831.923332795783	128
831.941978689253	131
831.960624791857	94
831.979271103773	70
831.997917625002	94
832.016564355363	92
832.035211294858	64
832.053858443845	109
832.072505801785	126
832.091153369218	131
832.109801145784	111
832.128449131482	122
832.147097326493	113
832.165745730817	131
832.184394344275	169
832.203043167044	161
832.221692198947	124
832.240341440163	150
832.258990890692	131
832.277640550353	114
832.296290419328	142
832.314940497435	159
832.333590784855	115
832.352241281408	100
832.370891987275	122
832.389542902454	200
832.408194026766	238
832.426845360391	238
832.445496903149	264
832.46414865522	207
832.482800616605	199
832.501452787122	189
832.520105166772	222
832.538757755735	232
832.557410554012	232
832.576063561601	234
832.594716778323	144
832.613370204179	144
832.632023839348	160
832.650677683829	147
832.669331737444	117
832.687986000372	128
832.706640472613	154
832.725295153988	165
832.743950044675	151
832.762605144496	165
832.781260453629	115
832.799915971896	108
832.818571699476	133
832.83722763619	124
832.855883782216	141
832.874540137556	175
832.893196702029	179
832.911853475815	133
832.930510458734	124
832.949167650967	129
832.967825052513	160
832.986482663192	161
833.005140483185	160
833.02379851231	175
833.04245675075	154
833.061115198322	151
833.079773855208	128
833.098432721407	171
833.117091796739	101
833.135751081385	139
833.154410575164	127
833.173070278257	155
833.191730190483	164
833.210390312022	136
833.229050642874	112
833.24771118286	116
833.26637193216	172
833.285032890593	139
833.303694058339	162
833.322355435399	214
833.341017021592	186
833.359678816919	217
833.378340821739	184
833.397003035513	219
833.41566545878	175
833.434328091181	217
833.452990932715	283
833.471653983562	251
833.490317243724	211
833.508980713018	238
833.527644391627	212
833.546308279549	211
833.564972376604	179
833.583636682793	197
833.602301198476	192
833.620965923112	152
833.639630857242	131
833.658296000325	131
833.676961352902	143
833.695626914613	120
833.714292685637	134
833.732958665795	141
833.751624855267	148
833.770291253872	136
833.788957861791	138
833.807624679024	126
833.826291705391	135
833.844958940891	147
833.863626385885	163
833.882294039832	141
833.900961903273	122
833.919629975849	78
833.938298257557	136
833.95696674876	120
833.975635448916	153
833.994304358567	146
834.012973477351	121
834.031642805268	119
834.0503123425	117
834.068982089046	134
834.087652044725	142
834.106322209718	165
834.124992583845	175
834.143663167286	84
834.162333960041	81
834.181004961929	75
834.199676172952	141
834.218347593468	146
834.237019222938	101
834.255691061903	142
834.274363110001	120
834.293035367233	109
834.311707833779	126
834.330380509639	160
834.349053394633	165
834.367726489121	161
834.386399792563	191
834.405073305319	229
834.423747027389	256
834.442420958593	195
834.461095099111	203
834.479769448763	219
834.498444007729	255
834.51711877601	224
834.535793753424	223
834.554468940152	171
834.573144336015	222
834.591819941191	197
834.610495755502	217
834.629171779127	187
834.647848011885	160
834.666524454138	178
834.685201105346	160
834.703877966047	146
834.722555035702	130
834.741232314852	94
834.759909803136	124
834.778587500554	79
834.797265407466	105
834.815943523332	104
834.834621848693	126
834.853300383188	125
834.871979126817	139
834.89065807976	140
834.909337242018	117
834.928016613409	98
834.946696194116	92
834.965375983956	84
834.984055983111	70
835.00273619158	101
835.021416609183	83
835.040097235921	125
835.058778072153	109
835.077459117519	136
835.09614037202	139
835.114821835835	103
835.133503508964	137
835.152185391228	115
835.170867482626	82
835.189549783519	105
835.208232293546	115
835.226915012707	197
835.245597941183	129
835.264281078973	127
835.282964425898	121
835.301647982137	122
835.320331747511	201
835.339015722199	185
835.357699906202	197
835.376384299339	234
835.39506890161	231
835.413753713377	270
835.432438734097	299
835.451123964313	381
835.469809403662	277
835.488495052146	246
835.507180909945	247
835.525866977059	254
835.544553253307	206
835.563239738869	221
835.581926433747	177
835.600613337758	154
835.619300450905	133
835.637987773546	161
835.656675305142	172
835.675363046232	140
835.694050996457	114
835.712739155817	102
835.731427524491	169
835.75011610248	163
835.768804889604	98
835.787493886042	127
835.806183091615	106
835.824872506503	122
835.843562130706	107
835.862251964043	111
835.880942006696	142
835.899632258482	136
835.918322719584	61
835.937013389821	80
835.955704269372	81
835.974395358238	82
835.993086656239	96
836.011778163554	74
836.030469880185	92
836.04916180577	58
836.067853940851	101
836.086546285066	93
836.105238838596	107
836.12393160126	117
836.14262457324	95
836.161317754355	116
836.180011144784	123
836.198704744348	168
836.217398553408	142
836.236092571422	164
836.254786798931	192
836.273481235395	189
836.292175881355	259
836.310870736449	364
836.329565800678	669
836.348261074222	1676
836.366956557081	3910
836.385652249075	6619
836.404348150384	8682
836.423044261008	9891
836.441740580767	10194
836.460437109661	9607
836.479133848051	8972
836.497830795395	7905
836.516527952235	6698
836.535225318209	5469
836.553922893319	4571
836.572620677743	4031
836.591318671484	3146
836.610016874358	2460
836.628715286548	1935
836.647413907874	1604
836.666112738514	1352
836.68481177847	1076
836.70351102756	869
836.722210485967	766
836.740910153507	601
836.759610030364	483
836.778310116355	402
836.797010411662	338
836.815710916284	291
836.834411630041	186
836.853112553114	167
836.871813685321	165
836.890515026845	181
836.909216577683	149
836.927918337657	122
836.946620306765	154
836.96532248537	136
836.984024872929	117
837.002727469984	134
837.021430276174	104
837.0401332915	132
[truncated: 106,069 more rows]
