# Supplementary material for: Identifying Archaeological Bone via Non-Destructive ZooMS and the Materiality of Symbolic Expression: Examples from Iroquoian Bone Points
Source: Sci Rep. 2019 Jul 30;9:11027. doi: 10.1038/s41598-019-47299-x (PMC6667708; doi:10.1038/s41598-019-47299-x)
Supplement: Supplementary file 2 — Supplementary Datafiles [file 41598_2019_47299_MOESM2_ESM.zip › McGrath et al Supplementary Datafiles/Data set S2_ForcedBagSpectra/MC-398s_FORCED_3.txt]

800.128446659771	319
800.146733473919	291
800.165020497613	261
800.183307730469	259
800.201595172293	253
800.219882823664	240
800.238170684003	302
800.256458753697	341
800.274747032743	338
800.293035520759	318
800.311324218129	301
800.329613124659	300
800.347902240544	377
800.366191565589	317
800.384481099797	298
800.402770843358	319
800.421060795887	360
800.439350957963	402
800.457641329009	328
800.475931909407	290
800.494222698968	373
800.512513697882	329
800.530804905957	357
800.549096323194	359
800.567387949785	372
800.585679785344	319
800.603971830258	317
800.622264084526	297
800.640556547954	309
800.658849220545	293
800.677142102297	296
800.695435193402	292
800.71372849367	313
800.732022003291	252
800.750315722074	319
800.768609649826	318
800.786903787124	338
800.805198133584	271
800.823492689205	237
800.841787453988	238
800.860082428125	247
800.878377611423	240
800.896673003883	288
800.914968605697	317
800.933264416673	248
800.951560437002	275
800.969856666301	300
800.988153104954	280
801.006449752961	291
801.024746609937	295
801.04304367646	304
801.061340951952	317
801.079638436798	330
801.097936130613	272
801.116234033975	280
801.134532146499	288
801.152830467991	305
801.171128999031	335
801.189427739039	362
801.207726688402	323
801.226025847119	376
801.244325214805	324
801.262624791846	335
801.280924578048	345
801.299224573605	345
801.317524778323	385
801.335825192203	357
801.354125815437	404
801.372426647833	387
801.390727689391	445
801.409028940111	543
801.427330400377	540
801.445632069421	516
801.463933948011	494
801.482236035763	419
801.500538332676	448
801.518840838945	406
801.537143554375	351
801.555446478967	374
801.57374961272	356
801.592052955829	377
801.610356508291	371
801.628660269723	341
801.64696424051	272
801.665268420458	338
801.683572809761	311
801.701877408226	339
801.72018221566	308
801.738487232641	254
801.756792458591	256
801.775097894089	271
801.793403538556	304
801.811709392378	330
801.830015455361	279
801.848321727507	319
801.866628209007	292
801.884934899669	256
801.903241799686	276
801.921548908672	281
801.939856227206	282
801.958163754709	253
801.976471491566	240
801.994779437586	248
802.013087592767	250
802.031395957303	222
802.049704531002	229
802.068013313862	263
802.086322306077	218
802.104631507454	212
802.122940917994	273
802.141250537888	268
802.159560366944	331
802.177870405355	305
802.196180652736	302
802.214491109471	319
802.232801775368	406
802.25111265062	367
802.269423735035	342
802.287735028611	314
802.306046531543	343
802.324358243636	372
802.342670164892	392
802.36098229531	394
802.379294635275	405
802.397607184018	417
802.415919942308	418
802.43423290976	402
802.452546086374	485
802.470859472344	472
802.489173067475	447
802.507486871769	359
802.525800885418	354
802.544115108037	385
802.562429540203	318
802.580744181339	322
802.599059031829	292
802.617374091482	258
802.63568936049	260
802.654004838661	229
802.672320525994	287
802.690636422489	247
802.708952528339	212
802.727268843352	238
802.745585367526	239
802.763902101249	282
802.782219043942	247
802.800536195797	297
802.818853557006	270
802.837171127379	250
802.855488907106	241
802.873806895803	245
802.892125093856	279
802.910443501263	249
802.928762117641	239
802.947080943566	282
802.965399978461	271
802.983719222711	304
803.002038676124	301
803.020358338699	249
803.038678210629	177
803.056998291722	248
803.075318581978	230
803.093639081588	204
803.111959790361	225
803.13028070849	240
803.148601835588	243
803.166923172042	223
803.185244717658	219
803.20356647263	241
803.221888436764	261
803.24021061006	264
803.258532992713	253
803.276855584527	272
803.295178385505	288
803.313501395837	303
803.331824615333	290
803.350148043991	359
803.368471682004	411
803.38679552918	406
803.405119585519	377
803.423443851213	410
803.441768325877	350
803.46009301009	366
803.478417903465	298
803.49674300581	296
803.515068317703	367
803.533393838566	315
803.551719568785	253
803.570045508166	251
803.588371656904	265
803.606698014803	236
803.625024581866	286
803.643351358091	331
803.661678343672	271
803.680005538416	222
803.698332942322	246
803.716660555777	252
803.734988378202	243
803.75331640979	221
803.771644650733	193
803.789973100839	165
803.808301760301	174
803.826630628733	203
803.844959706714	172
803.863288993664	233
803.88161848997	174
803.89994819544	213
803.918278110072	240
803.936608234059	213
803.95493856721	175
803.973269109716	213
803.991599861386	218
804.009930822025	217
804.028261992213	220
804.046593371371	248
804.064924960078	246
804.083256757755	213
804.101588764788	188
804.119920980983	220
804.138253406342	206
804.156586041057	226
804.174918884741	247
804.193251937975	194
804.211585200371	232
804.229918671931	281
804.248252352653	329
804.266586242732	249
804.284920341973	234
804.303254650378	220
804.321589168139	241
804.339923895062	321
804.358258831149	370
804.376593976592	412
804.394929331005	358
804.413264894966	396
804.431600668091	408
804.449936650186	310
804.468272841831	273
804.486609242445	235
804.504945852415	309
804.523282671549	303
804.541619700039	340
804.559956937691	305
804.578294384507	269
804.59663204068	311
804.614969905822	288
804.633307980513	239
804.651646264175	208
804.669984757193	239
804.688323459567	223
804.706662370911	267
804.725001491612	252
804.743340821476	233
804.761680360503	215
804.780020108886	221
804.798360066433	203
804.816700233335	206
804.835040609208	191
804.853381194631	188
804.871721989024	179
804.890062992772	157
804.908404205685	183
804.92674562776	200
804.945087259385	248
804.963429099787	162
804.981771149739	178
805.000113408661	181
805.018455877132	219
805.036798554574	193
805.055141441372	174
805.073484537334	218
805.091827842459	162
805.11017135694	188
805.128515080585	196
805.146859013393	243
805.165203155557	263
805.183547506885	293
805.20189206757	280
805.220236837225	273
805.238581816236	247
805.256927004411	192
805.275272401942	185
805.293618008637	240
805.311963824495	250
805.33030984971	271
805.348656084089	377
805.367002527631	385
805.385349180529	386
805.403696042591	355
805.42204311401	327
805.440390394399	364
805.458737884145	326
805.477085583054	286
805.49543349132	260
805.513781608749	233
805.532129935343	279
805.550478471293	267
805.568827216213	261
805.587176170683	213
805.605525334123	227
805.623874706921	198
805.642224289075	235
805.660574080199	237
805.678924080681	164
805.697274290326	172
805.715624709327	226
805.733975337493	247
805.752326174629	194
805.770677221315	193
805.789028477164	188
805.807379942178	210
805.825731616355	203
805.844083499889	287
805.862435592779	201
805.880787894641	205
805.899140405859	174
805.917493126241	205
805.935846055787	182
805.954199194689	179
805.972552542756	188
805.990906100179	179
806.009259866573	208
806.027613842517	165
806.045968027432	175
806.064322421703	204
806.082677025139	219
806.101031837738	170
806.119386859694	168
806.137742090815	204
806.156097531292	192
806.17445318074	211
806.192809039545	217
806.211165107707	265
806.22952138484	285
806.247877871329	236
806.266234566983	233
806.284591471994	308
806.302948586168	241
806.3213059097	261
806.339663442396	245
806.358021184062	271
806.376379135279	329
806.394737295467	323
806.413095665011	342
806.43145424372	347
806.449813031786	316
806.468172029016	310
806.48653123541	362
806.504890651161	351
806.523250276076	281
806.541610110155	303
806.559970153398	267
806.578330406192	223
806.596690867957	250
806.615051538885	279
806.633412419364	241
806.651773508621	219
806.670134807428	216
806.688496315399	200
806.706858032535	182
806.725219959027	126
806.743582094684	131
806.761944439505	165
806.78030699349	165
806.798669756833	171
806.817032729533	196
806.835395911203	195
806.853759302232	163
806.872122902424	212
806.890486711973	184
806.908850730494	190
806.927214958372	234
806.945579395608	152
806.963944042008	195
806.982308897572	187
807.0006739623	202
807.019039236386	180
807.037404719636	215
807.055770412243	261
807.074136314015	210
807.092502424758	190
807.110868745051	230
807.129235274316	239
807.147602013131	223
807.165968960918	239
807.184336118062	186
807.20270348437	187
807.221071059843	217
807.239438844673	277
807.257806838668	251
807.276175041827	304
807.294543454343	257
807.312912076024	294
807.331280907063	267
807.349649947073	305
807.36801919644	316
807.386388654972	355
807.404758322861	362
807.423128199915	308
807.441498286134	271
807.45986858171	311
807.47823908645	274
807.496609800355	248
807.514980723618	250
807.533351856045	269
807.551723197637	279
807.570094748586	272
807.5884665087	300
807.606838477979	253
807.625210656422	222
807.643583044416	200
807.661955641381	201
807.680328447511	207
807.698701462999	174
807.717074687651	149
807.735448121661	154
807.753821764836	164
807.772195617175	203
807.790569678679	178
807.808943949734	250
807.827318429567	223
807.845693118952	176
807.8640680175	191
807.882443125214	192
807.900818442285	171
807.919193968328	176
807.937569703922	183
807.955945648488	161
807.974321802411	168
807.9926981655	164
808.011074737752	181
808.029451519363	201
808.047828510139	162
808.066205710272	180
808.084583119377	200
808.102960738033	204
808.121338565661	242
808.139716602647	225
808.158094848798	294
808.176473304113	308
808.194851968787	229
808.213230842625	252
808.231609925821	218
808.249989218182	230
808.268368719515	244
808.286748430399	231
808.305128350255	277
808.323508479468	289
808.341888817847	301
808.360269365584	314
808.378650122679	304
808.397031088745	322
808.41541226417	330
808.433793648566	317
808.452175242514	265
808.470557045434	252
808.488939057711	286
808.507321279347	274
808.525703709955	270
808.54408634992	293
808.562469199051	256
808.58085225754	278
808.599235525194	253
808.617619002013	240
808.63600268819	252
808.654386583533	234
808.67277068804	222
808.691155001906	256
808.709539524936	214
808.727924257132	237
808.746309198492	223
808.764694349405	185
808.783079709096	202
808.801465278338	219
808.819851056746	195
808.838237044318	175
808.85662324125	174
808.875009647152	205
808.893396262607	229
808.911783087033	208
808.930170120818	231
808.948557363768	174
808.966944816077	166
808.98533247755	156
809.003720348189	166
809.022108427993	147
809.040496717155	228
809.058885215483	206
809.077273923169	248
809.095662839827	254
809.114051966037	224
809.132441301218	203
809.150830845759	184
809.169220599464	262
809.187610562335	236
809.206000734565	212
809.224391115959	228
809.242781706712	211
809.261172506437	295
809.279563515521	281
809.29795473377	290
809.316346161378	335
809.334737798345	447
809.353129644283	640
809.37152169958	872
809.389913963849	1307
809.40830643767	1729
809.426699120463	1866
809.445092012808	1645
809.463485114126	1358
809.481878424608	1048
809.500271944643	902
809.518665673649	677
809.537059612015	562
809.555453759546	475
809.573848116242	340
809.592242682297	282
809.610637457324	234
809.629032441903	285
809.647427635455	301
809.665823038365	283
809.684218650634	256
809.702614471875	261
809.721010502475	176
809.739406742241	197
809.757803191365	220
809.776199849462	279
809.79459671711	218
809.812993793925	214
809.831391079711	213
809.84978857505	226
809.868186279361	176
809.886584193031	242
809.90498231606	254
809.923380648061	208
809.941779189421	160
809.960177939946	175
809.978576899638	198
809.996976068688	151
810.015375446904	163
810.033775034479	147
810.052174831219	211
810.070574837125	211
810.088975052197	213
810.107375476628	225
810.125776110224	218
810.14417695318	189
810.162578005301	224
810.180979266395	246
810.199380737041	267
810.217782416659	227
810.23618430583	288
810.254586403973	340
810.272988711476	325
810.291391228144	330
810.309793953978	333
810.328196889171	315
810.34660003353	304
810.365003387248	391
810.383406950132	538
810.401810721988	638
810.420214703397	757
810.438618893778	781
810.457023293712	704
810.475427902424	600
810.49383272069	521
810.512237748315	456
810.530642984912	370
810.549048430869	323
810.567454085798	286
810.585859950279	295
810.604266023734	302
810.622672306547	305
810.64107879872	264
810.659485499865	277
810.67789241037	249
810.69629953004	236
810.71470685907	242
810.733114397266	195
810.751522144628	192
810.769930101349	169
810.788338267237	230
810.80674664229	251
810.825155226509	185
810.843564020281	187
810.861973023026	159
810.880382234936	204
810.898791656207	190
810.917201286643	215
810.935611126439	193
810.954021175207	183
810.972431433528	167
810.990841901015	196
811.009252577475	226
811.027663463488	177
811.046074558473	175
811.064485862819	225
811.08289737633	201
811.101309099007	250
811.119721031238	221
811.138133172247	246
811.15654552281	245
811.174958082344	294
811.193370851433	225
811.211783829494	254
811.230197016915	299
811.248610413502	338
811.267024019255	295
811.285437834367	306
811.303851858646	419
811.322266092285	432
811.34068053509	568
811.359095187061	823
811.377510048198	1048
811.395925118696	1127
811.414340398359	1027
811.432755887188	959
811.451171585378	874
811.469587492733	740
811.488003609255	550
811.506419935137	408
811.524836470185	503
811.543253214399	428
811.561670167973	291
811.580087330714	288
811.598504702814	295
811.616922283887	216
811.63534007432	208
811.653758073919	232
811.672176282879	260
811.690594701004	235
811.709013328296	209
811.727432164948	247
811.745851210767	247
811.764270465751	222
811.782689929902	203
811.801109603607	222
811.819529486285	247
811.837949578128	264
811.856369879332	243
811.874790389703	266
811.893211109433	221
811.91163203833	220
811.930053176393	200
811.948474523817	241
811.966896080407	263
811.985317846163	227
812.003739821086	238
812.022162005369	275
812.040584398818	299
812.059007001628	223
812.077429813604	226
812.095852834747	244
812.11427606525	220
812.132699504725	237
812.151123153561	218
812.169547011757	274
812.18797107912	244
812.206395355649	224
812.224819841345	216
812.243244536401	252
812.261669440624	301
812.280094554207	350
812.298519876957	301
812.316945408679	312
812.335371149956	345
812.353797100205	363
812.372223260009	489
812.390649628785	563
812.409076206922	528
812.427502994226	573
812.445929990696	550
812.464357196526	466
812.482784611523	422
812.501212235881	417
812.519640069212	321
812.538068111903	336
812.556496363954	414
812.574924824979	337
812.593353495364	329
812.611782374916	314
812.630211463828	246
812.648640761907	269
812.667070269346	269
812.685499985759	232
812.703929911532	250
812.722360046666	232
812.740790390772	202
812.759220944239	255
812.777651707067	240
812.796082678868	247
812.814513860029	247
812.832945250357	241
812.851376850046	254
812.869808658708	298
812.888240676925	229
812.906672904308	253
812.925105340664	226
812.943537986575	235
812.961970841459	216
812.980403905703	241
812.998837179115	232
813.017270661887	233
813.035704353826	215
813.054138254932	249
813.072572365399	207
813.091006684838	239
813.109441213833	254
813.127875951801	214
813.146310899129	225
813.164746055625	261
813.183181421287	266
813.20161699631	228
813.2200527805	313
813.238488774051	298
813.256924976769	249
813.275361388654	255
813.2937980099	271
813.312234840119	314
813.330671879699	360
813.349109128446	404
813.367546586554	471
813.385984254023	425
813.404422130465	441
813.422860216269	425
813.441298511239	428
813.459737015376	377
813.478175728874	314
813.496614651539	302
813.515053783566	308
813.533493124566	307
813.551932674926	337
813.570372434454	388
813.588812403343	275
813.607252581593	319
813.625692968816	353
813.644133565206	280
813.662574370958	250
813.68101538607	252
813.699456610156	261
813.717898043603	271
813.736339686411	321
813.754781538192	299
813.773223599335	266
813.791665869645	242
813.810108349316	232
813.828551038154	288
813.846993936159	245
813.865437043526	181
813.88388036006	166
813.902323885761	205
813.920767620824	232
813.939211565054	210
813.957655718451	204
813.976100081015	185
813.994544653135	239
814.012989434034	195
814.031434424488	210
814.04987962411	243
814.068325032899	259
814.086770651049	213
814.105216478367	238
814.123662514852	229
814.142108760505	263
814.160555215518	306
814.1790018797	278
814.197448753243	326
814.215895835953	304
814.23434312783	301
814.252790629069	328
814.271238339282	301
814.289686258856	316
814.308134387791	323
814.326582725894	318
814.345031273164	319
814.363480029602	380
814.381928995401	387
814.400378170368	355
814.418827554696	414
814.437277147998	452
814.455726950661	376
814.474176962686	373
814.492627183684	369
814.511077614239	342
814.529528253766	424
814.547979102655	342
814.566430160712	318
814.584881427936	301
814.603332904522	317
814.621784590276	215
814.640236485197	215
814.65868858948	252
814.67714090293	237
814.695593425742	253
814.714046157528	278
814.732499098675	227
814.75095224899	259
814.769405608667	297
814.787859177511	266
814.806312955523	260
814.824766942897	231
814.843221139438	256
814.861675545148	239
814.880130160219	280
814.898584984457	233
814.917040017864	200
814.935495260632	256
814.953950712568	254
814.972406373672	184
814.990862244137	202
815.009318323577	216
815.027774612572	222
815.046231110735	249
815.064687817871	235
815.083144734564	234
815.10160186023	296
815.120059195259	250
815.138516739455	258
815.156974492819	256
815.175432455739	261
815.193890627438	279
815.212349008694	341
815.230807599117	289
815.249266398709	237
815.267725407468	236
815.286184625589	251
815.304644053073	281
815.32310368953	313
815.341563535349	360
815.360023590336	323
815.378483854685	392
815.396944328008	406
815.415405010693	384
815.43386590274	398
815.452327003761	424
815.470788314338	435
815.489249833889	451
815.507711562802	414
815.526173500883	425
815.544635648132	366
815.563098004744	320
815.581560570523	310
815.600023345664	294
815.61848632978	304
815.636949523257	287
815.655412926097	254
815.67387653791	269
815.692340359281	279
815.710804389625	284
815.729268629331	235
815.747733078011	247
815.766197736247	205
815.784662603652	197
815.80312768003	218
815.821592965965	185
815.840058460874	172
815.85852416534	174
815.876990078779	198
815.895456201387	218
815.913922533551	248
815.932389074689	234
815.950855824995	226
815.969322784664	240
815.987789953695	277
816.0062573317	207
816.024724919067	245
816.043192715798	262
816.061660721501	201
816.080128936568	174
816.098597360802	209
816.117065994399	268
816.135534837165	269
816.154003889098	257
816.1724731502	202
816.190942620664	203
816.209412300297	256
816.227882189292	222
816.246352287456	224
816.264822594787	234
816.283293111287	239
816.30176383715	320
816.320234772181	257
816.338705916575	291
816.357177269942	364
816.375648832867	384
816.39412060496	263
816.412592586027	349
816.431064776651	381
816.449537176249	345
816.46800978521	367
816.486482603339	394
816.504955630636	316
816.523428867297	278
816.541902313125	253
816.560375968317	255
816.578849832482	290
816.59732390601	275
816.615798188902	262
816.634272680767	224
816.652747382189	193
816.671222292586	300
816.689697412345	242
816.708172741078	240
816.726648279369	259
816.745124026828	222
816.763599983455	234
816.782076149252	225
816.800552524411	168
816.819029108738	203
816.837505902234	240
816.855982905093	289
816.874460117121	251
816.892937538317	271
816.911415168876	235
816.929893008604	254
816.9483710575	264
816.966849315759	301
816.985327783187	194
817.003806459784	187
817.022285345548	194
817.040764440871	251
817.059243745168	255
817.077723258633	249
817.096202981656	259
817.114682913459	253
817.133163054819	225
817.151643405348	192
817.170123965045	206
817.188604734106	206
817.207085712335	244
817.225566899733	227
817.2440482963	277
817.262529902424	223
817.281011717328	296
817.29949374179	318
817.31797597542	352
817.33645841822	357
817.354941070382	379
817.373423931519	319
817.391907002214	389
817.410390281882	430
817.428873770914	414
817.447357469115	378
817.465841376679	351
817.484325493412	298
817.502809819119	299
817.521294354385	332
817.539779098624	286
817.558264052421	260
817.576749215387	276
817.595234587328	266
817.613720168632	275
817.632205959104	224
817.65069195894	196
817.669178167945	212
817.687664586314	207
817.706151213851	225
817.724638050557	197
817.743125096432	227
817.761612351671	200
817.780099816078	190
817.798587489655	244
817.817075372594	270
817.835563464703	283
817.854051765981	159
817.872540276623	165
817.891028996433	212
817.909517925412	198
817.928007063755	178
817.946496411267	137
817.964985967948	210
817.983475733992	188
818.001965709206	219
818.020455893588	206
818.038946287334	172
818.05743689025	202
818.075927702334	207
818.094418723782	184
818.112909954204	193
818.131401394185	229
818.14989304314	211
818.168384901459	204
818.186876969141	261
818.205369245798	328
818.223861731819	272
818.242354427009	219
818.260847331562	256
818.279340445285	259
818.297833768177	234
818.316327300433	249
818.334821041663	324
818.353314992452	290
818.371809152215	316
818.390303521342	325
818.408798099638	310
818.427292887298	296
818.445787884128	354
818.464283089931	310
818.482778505294	324
818.501274129825	276
818.519769963526	237
818.538266006591	270
818.55676225863	254
818.575258720229	258
818.593755390801	262
818.612252270737	280
818.630749359649	275
818.649246658118	217
818.667744165758	221
818.686241882566	226
818.704739808738	219
818.723237943886	152
818.741736288397	156
818.760234842272	167
818.778733605121	205
818.79723257753	216
818.815731758913	208
818.83423114966	222
818.852730749382	247
818.871230558663	197
818.889730577113	184
818.908230804733	189
818.926731241522	226
818.945231887675	225
818.963732742997	198
818.98223380749	163
819.000735081346	168
819.019236564371	208
819.037738256567	184
819.056240158126	194
819.07474226866	212
819.093244588753	226
819.111747117821	171
819.130249856447	162
819.148752804049	225
819.16725596082	251
819.18575932715	287
819.20426290226	283
819.222766686929	265
819.241270680768	307
819.259774883776	243
819.278279296149	247
819.296783917691	256
819.315288748403	272
819.333793788284	258
819.352299037724	307
819.37080449614	334
819.389310163725	302
819.407816040674	263
819.426322126793	319
819.444828422276	283
819.463334926734	260
819.481841640752	294
819.500348563939	286
819.518855696101	297
819.537363037822	271
819.555870588518	244
819.574378348579	233
819.592886317615	229
819.611394496209	263
819.629902883974	202
819.648411480908	211
819.666920287207	269
819.685429302481	255
819.703938527314	235
819.722447961122	226
819.740957604295	188
819.759467456637	173
819.77797751815	155
819.796487789027	198
819.814998269073	205
819.83350895829	217
819.852019856871	178
819.870530964622	207
819.889042281737	230
819.907553807828	206
819.926065543283	183
819.944577487909	215
819.963089641898	165
819.981602005253	198
820.000114577583	197
820.018627359277	201
820.037140349946	227
820.055653550175	215
820.07416695938	196
820.092680577948	238
820.111194405882	226
820.129708442791	219
820.148222689064	231
820.166737144508	227
820.185251809316	186
820.203766683489	204
820.222281766443	175
820.240797058956	253
820.259312560639	217
820.277828271492	246
820.29634419171	267
820.314860321098	303
820.333376659656	327
820.351893207384	388
820.370409964672	393
820.38892693074	392
820.407444106368	398
820.425961491166	414
820.444479085134	395
820.462996888467	395
820.481514900971	318
820.500033122644	321
820.518551553487	292
820.537070193696	297
820.555589043074	302
820.574108101818	278
820.592627369732	236
820.611146846815	284
820.629666533265	283
820.648186428689	195
820.666706533478	199
820.685226847633	172
820.703747370957	194
820.722268103452	234
820.740789045117	280
820.759310196147	230
820.777831556347	187
820.796353125718	122
820.814874904649	213
820.83339689236	202
820.851919089631	239
820.870441495877	201
820.888964111684	220
820.907486936466	198
820.926009970613	193
820.944533213931	205
820.963056666419	184
820.981580328272	169
821.000104199295	157
821.018628279489	201
821.037152569048	185
821.055677067777	211
821.074201775677	171
821.092726692942	227
821.111251819378	220
821.129777154983	282
821.148302699955	310
821.166828454096	267
821.185354417408	278
821.203880590085	295
821.222406971933	303
821.240933562951	326
821.25946036314	306
821.277987372889	382
821.296514591613	402
821.315042019508	424
821.333569656964	471
821.352097503199	609
821.370625558996	757
821.389153823962	1054
821.4076822981	1108
821.426210981602	1076
821.444739874276	970
821.46326897612	805
821.481798287134	673
821.500327807709	574
821.518857537064	439
821.53738747598	390
821.555917624067	344
821.574447981324	323
821.592978547947	329
821.611509323545	248
821.630040308704	271
821.648571503034	281
821.667102906339	205
821.685634519205	212
821.704166341046	240
821.722698372253	244
821.741230612436	260
821.759763062179	208
821.778295721093	200
821.796828589178	173
821.815361666629	210
821.833894953055	224
821.852428448847	220
821.870962154004	292
821.889496068332	182
821.908030191831	164
821.926564524501	191
821.945099066537	171
821.963633817743	179
821.98216877812	166
822.000703947863	209
822.019239326776	218
822.037774915056	204
822.056310712311	219
822.074846718932	230
822.093382934724	227
822.111919359881	263
822.130455994405	237
822.148992837709	223
822.167529890574	225
822.18606715261	216
822.204604624012	197
822.22314230439	223
822.241680194134	317
822.260218293243	263
822.278756601329	299
822.29729511878	296
822.315833845402	349
822.334372781391	422
822.35291192655	473
822.37145128088	510
822.389990844576	588
822.408530617443	628
822.427070599481	648
822.44561079069	623
822.464151191265	587
822.482691801207	453
822.501232620124	424
822.519773648407	384
822.538314885861	372
822.556856332681	345
822.575397988477	332
822.593939853834	273
822.612481928363	269
822.631024211867	289
822.649566704933	227
822.668109406974	236
822.686652318382	231
822.705195438961	245
822.723738768905	250
822.742282308022	259
822.760826056114	242
822.779370013767	249
822.797914180591	210
822.816458556587	281
822.835003141754	268
822.853547936287	220
822.872092940186	223
822.890638153061	220
822.909183575303	234
822.92772920652	188
822.9462750473	175
822.96482109725	195
822.983367356371	163
823.001913824664	195
823.020460502323	206
823.039007389153	213
823.057554485155	200
823.076101790522	186
823.094649305061	241
823.113197028772	267
823.131744961849	201
823.150293104097	226
823.168841455711	219
823.187390016302	260
823.205938786259	236
823.224487765582	218
823.243036953882	256
823.261586351548	250
823.280135958385	254
823.298685774589	297
823.317235799964	336
823.335786034706	362
823.354336478424	346
823.372887131509	377
823.39143799396	377
823.409989065387	366
823.428540346181	402
823.447091836342	378
823.465643535478	340
823.484195443982	345
823.502747561656	349
823.521299888698	325
823.539852424715	319
823.558405170295	270
823.576958125046	240
823.595511288773	181
823.614064662062	171
823.632618244327	280
823.651172035959	252
823.669726036762	269
823.688280246933	218
823.706834666274	244
823.725389294592	232
823.743944132472	191
823.762499179524	215
823.781054435747	171
823.799609901141	187
823.818165575903	200
823.836721460031	198
823.855277553135	180
823.873833855607	169
823.89239036725	199
823.910947088064	189
823.929504018246	176
823.948061157599	160
823.966618506319	196
823.985176064015	207
824.003733831273	175
824.022291807508	169
824.04084999311	190
824.059408387883	166
824.077966991828	196
824.09652580514	199
824.115084827624	208
824.133644059474	225
824.152203500301	234
824.170763150495	250
824.189323010057	268
824.207883078594	325
824.226443356499	303
824.245003843575	242
824.263564540018	281
824.282125445633	273
824.300686560615	283
824.319247884769	287
824.337809417899	333
824.356371160592	316
824.374933112261	316
824.393495273298	340
824.412057643701	400
824.430620223081	422
824.449183011828	430
824.467746009747	359
824.486309217034	332
824.504872633492	281
824.523436259121	265
824.542000094118	294
824.560564138287	290
824.579128391628	279
824.597692854141	230
824.616257526216	239
824.634822407073	281
824.653387497492	242
824.671952797083	228
824.690518305846	187
824.709084023976	188
824.727649951278	173
824.746216087752	252
824.764782433399	235
824.783348988412	217
824.801915752793	214
824.82048272615	211
824.839049908875	202
824.857617300772	219
824.87618490184	233
824.894752712472	224
824.913320731885	220
824.931888960861	216
824.950457399008	215
824.969026046328	190
824.98759490282	186
825.006163968679	227
825.02473324371	251
825.043302727914	155
825.06187242168	175
825.080442324228	179
825.099012436338	175
825.117582757425	210
825.136153288076	154
825.154724027702	195
825.173294976697	233
825.191866134863	228
825.210437502202	218
825.229009078908	302
825.247580864787	260
825.266152859838	291
825.284725064256	275
825.303297477846	298
825.321870100804	285
825.340442932739	329
825.359015974042	308
825.377589224712	391
825.396162684359	372
825.414736353374	358
825.433310231561	344
825.451884319115	406
825.470458615842	382
825.489033121741	348
825.507607837008	280
825.526182761447	291
825.544757895059	304
825.563333238038	285
825.58190879019	287
825.600484551513	338
825.619060522205	268
825.637636702069	242
825.656213091106	263
825.674789689314	282
825.693366496891	279
825.71194351364	253
825.730520739757	210
825.749098175046	235
825.767675819508	262
825.786253673141	205
825.804831736339	205
825.823410008318	213
825.84198848986	178
825.860567180575	183
825.879146080462	201
825.897725189717	218
825.916304507949	163
825.934884035744	200
825.953463772517	233
825.972043718657	216
825.99062387397	232
826.009204238651	207
826.027784812505	205
826.046365595335	230
826.064946587729	239
826.0835277891	251
826.102109200035	234
826.120690820142	221
826.139272649226	214
826.157854687678	223
826.176436935303	233
826.195019392296	267
826.213602058658	225
826.232184933996	255
826.250768018702	268
826.269351312385	212
826.287934815633	261
826.306518527857	315
826.325102449645	308
826.34368658041	355
826.362270920543	354
826.380855469849	350
826.399440228327	345
826.418025196174	325
826.436610373194	292
826.455195759386	315
826.473781354946	361
826.492367159679	344
826.510953173585	289
826.529539396859	385
826.548125829306	333
826.566712470926	296
826.585299321914	292
826.603886382074	213
826.622473651408	235
826.64106113011	232
826.659648817789	242
826.678236715032	251
826.696824821448	212
826.715413136841	230
826.734001661798	280
826.752590395732	213
826.771179339035	197
826.78976849151	224
826.808357853354	225
826.826947424371	220
826.845537204561	168
826.864127193923	148
826.882717392654	227
826.901307800558	253
826.919898417831	275
826.938489244276	234
826.957080279894	228
826.975671524685	211
826.994262978845	181
827.012854642178	229
827.031446514879	189
827.050038596558	182
827.0686308878	287
827.08722338802	294
827.105816097609	265
827.124409016371	294
827.143002144306	311
827.161595481609	234
827.180189028281	239
827.19878278393	212
827.217376748948	201
827.235970923139	172
827.254565306504	219
827.273159899236	255
827.291754701142	248
827.310349712417	294
827.328944932669	287
827.34754036229	394
827.366136001083	387
827.384731849246	369
827.403327906582	343
827.421924173286	424
827.440520649164	445
827.459117334019	452
827.477714228438	387
827.496311331836	402
827.514908644602	358
827.533506166541	315
827.552103897848	275
827.570701838525	254
827.589299988179	272
827.607898347007	255
827.626496915203	239
827.645095692768	271
827.663694679311	284
827.682293875223	250
827.700893280503	233
827.719492894762	218
827.738092718389	184
827.756692751189	231
827.775292993359	196
827.793893444701	192
827.812494105217	149
827.831094975102	156
827.849696053965	167
827.868297342392	212
827.886898839797	229
827.905500546571	200
827.924102462714	196
827.942704587834	185
827.961306922324	186
827.979909465987	165
827.998512218823	181
828.017115181029	196
828.035718352408	192
828.054321733156	230
828.072925323077	197
828.091529122172	194
828.11013313044	158
828.128737348077	146
828.147341775084	151
828.165946411068	179
828.184551256422	252
828.203156310753	210
828.221761574649	285
828.240367047719	314
828.258972729962	318
828.277578621574	333
828.296184722164	289
828.314791032123	345
828.333397551256	325
828.352004279758	310
828.370611217434	306
828.389218364479	341
828.407825720697	320
828.426433286089	366
828.445041060655	452
828.463649044394	440
828.482257237698	382
828.50086563998	371
828.519474251632	366
828.538083072457	281
828.556692102456	310
828.575301341824	241
828.593910790366	284
828.612520448081	342
828.631130315166	249
828.649740391424	241
828.668350676856	254
828.686961171658	283
828.705571875633	237
828.724182788782	202
828.742793911301	206
828.761405242993	223
828.780016783859	170
828.798628534094	147
828.817240493307	166
828.835852662086	163
828.854465039843	170
828.873077626969	217
828.891690423465	237
828.910303428938	206
828.928916643781	204
828.947530067798	216
828.966143701185	174
828.98475754355	182
829.00337159548	178
829.021985856388	203
829.040600326666	251
829.059215006117	209
829.077829894742	189
829.096444992933	201
829.115060300102	197
829.133675816445	229
829.152291542158	209
829.170907477044	238
829.1895236213	227
829.208139974534	197
829.226756537334	222
829.245373309112	277
829.26399029026	245
829.282607480581	219
829.301224880077	218
829.319842488942	252
829.338460306981	321
829.35707833439	380
829.375696570973	334
829.394315016534	385
829.412933671661	402
829.431552535962	369
829.450171609437	399
829.468790892086	395
829.487410384105	396
829.506030085297	420
829.524649995664	321
829.543270115401	313
829.561890444312	299
829.580510982397	284
829.599131729852	311
829.617752686481	282
829.636373852479	254
829.654995227456	255
829.673616811804	268
829.692238605325	199
829.710860608216	179
829.729482820281	222
829.748105241521	217
829.76672787213	204
829.785350711914	207
829.803973760872	164
829.8225970192	170
829.841220486702	200
829.859844163378	207
829.878468049424	184
829.897092144645	196
829.915716449039	176
829.934340962804	156
829.952965685743	169
829.971590617857	224
829.990215759144	195
830.008841109802	195
830.027466669634	244
830.046092438836	218
830.064718417213	260
830.083344604763	237
830.101971001488	224
830.12059760778	191
830.139224422853	187
830.157851447493	219
830.176478681307	197
830.195106124296	232
830.213733776654	268
830.232361637991	241
830.250989708895	204
830.269617988777	242
830.288246478029	278
830.306875176455	245
830.325504084056	244
830.344133201027	257
830.362762527173	268
830.381392062689	348
830.400021807184	310
830.418651761245	286
830.437281924284	319
830.455912296694	375
830.474542878278	394
830.493173669036	343
830.511804669165	369
830.530435878469	350
830.549067296947	348
830.567698924795	275
830.586330761819	278
830.604962808212	239
830.623595063584	260
830.642227528327	283
830.660860202244	233
830.679493085531	212
830.69812617819	218
830.716759479826	218
830.735392990833	159
830.754026710819	172
830.772660640372	177
830.791294778903	149
830.809929126804	167
830.828563684077	210
830.847198450327	223
830.865833425949	222
830.884468610745	211
830.903104004912	185
830.921739608253	186
830.940375420769	209
830.959011442656	177
830.977647673718	169
830.996284113954	200
831.014920763364	182
831.033557622342	199
831.052194690298	190
831.070831967429	237
831.089469454127	228
831.108107149607	229
831.126745054655	208
831.145383168876	220
831.164021492273	294
831.182660025041	249
831.201298766787	281
831.2199377181	281
831.238576878392	281
831.257216248054	263
831.275855826892	248
831.2944956151	298
831.313135612483	270
831.331775819041	271
831.350416234774	291
831.369056859878	320
831.387697694156	337
831.406338737806	425
831.424979990434	441
831.443621452629	457
831.462263123804	489
831.480905004349	467
831.499547094069	459
831.518189392963	411
831.536831901229	396
831.55547461867	335
831.574117545482	344
831.592760681273	263
831.611404026434	250
831.630047580771	250
831.648691344479	233
831.667335317558	257
831.685979499615	251
831.704623891044	288
831.723268491451	257
831.741913301426	204
831.76055832038	173
831.779203548901	216
831.797848986401	243
831.816494633076	235
831.835140489318	261
831.853786554539	240
831.872432829132	238
831.891079312899	220
831.909726005842	267
831.928372908155	260
831.947020019448	240
831.965667340308	241
831.984314870147	253
832.002962609357	222
832.021610557939	207
832.040258715499	229
832.058907082431	275
832.077555658538	255
832.096204444016	238
832.114853438473	216
832.133502642498	262
832.152152055698	221
832.170801677877	199
832.189451509624	269
832.208101550349	265
832.226751800446	263
832.245402259718	252
832.264052928361	210
832.28270380618	261
832.301354893174	287
832.320006189539	240
832.338657694884	234
832.3573094096	232
832.375961333687	281
832.39461346695	337
832.413265809388	360
832.431918361001	373
832.450571121986	338
832.469224092146	361
832.487877271678	274
832.506530660385	283
832.525184258267	318
832.543838065324	265
832.562492081753	276
832.581146307358	248
832.599800742138	188
832.618455386289	242
832.637110239616	246
832.655765302118	238
832.674420573992	215
832.693076055042	212
832.711731745463	244
832.730387644863	250
832.749043753635	258
832.767700071778	260
832.786356598901	257
832.805013335592	242
832.823670281261	221
832.842327436303	250
832.86098480052	252
832.879642373913	179
832.898300156677	195
832.91695814842	221
832.935616349732	218
832.954274760023	182
832.972933379882	181
832.99159220872	193
833.010251246734	277
833.028910494316	263
833.047569950877	265
833.066229616613	273
833.084889491722	299
833.103549576202	259
833.122209869662	273
833.140870372494	284
833.159531084697	230
833.17819200588	225
833.196853136435	265
833.215514476165	299
833.234176025268	278
833.252837783546	303
833.271499750999	294
833.290161927628	301
833.30882431363	265
833.327486908807	239
833.346149713356	231
833.36481272708	235
833.38347594998	270
833.402139382057	275
833.420803023505	361
833.439466874128	327
833.458130934124	440
833.476795203296	392
833.495459681643	334
833.514124369363	319
833.532789266062	342
833.551454372133	335
833.57011968738	351
833.588785212195	277
833.60745094599	326
833.62611688896	271
833.644783041303	209
833.663449402822	282
833.682115973516	259
833.700782753583	198
833.719449742825	181
833.73811694144	181
833.756784349034	212
833.775451966197	210
833.794119792339	236
833.812787827853	216
833.831456072544	218
833.85012452641	179
833.868793189649	211
833.887462061867	217
833.906131143654	264
833.92480043442	222
833.943469934755	241
833.96213964407	245
833.980809562757	211
833.99947969062	172
834.018150027659	183
834.03682057407	221
834.055491329461	246
834.074162294421	258
834.092833468557	226
834.111504851672	230
834.130176444356	205
834.14884824602	217
834.167520257056	242
834.186192477465	226
834.204864906854	217
834.223537545615	274
834.242210393551	267
834.260883450861	231
834.279556717347	202
834.298230193008	251
834.316903878042	277
834.335577772056	325
834.354251875639	336
834.372926188202	314
834.391600710137	326
834.410275441248	322
834.428950381732	388
834.447625531392	327
834.466300890228	347
834.484976458437	339
834.503652235626	308
834.522328222383	294
834.541004418121	290
834.559680823231	242
834.578357437517	202
834.597034260979	195
834.615711293815	191
834.634388535826	186
834.65306598721	170
834.671743647771	204
834.690421517507	167
834.709099596421	168
834.727777884706	208
834.746456382168	218
834.765135088806	207
834.783814004818	243
834.802493130202	200
834.821172464565	191
834.839852008302	202
834.858531761018	268
834.877211723304	235
834.89589189457	207
834.914572275405	196
834.93325286522	228
834.951933664407	239
834.970614672771	215
834.989295890312	238
835.007977317225	181
835.026658953119	202
835.045340798581	188
835.064022853221	207
835.082705117036	204
835.101387590028	211
835.120070272197	212
835.138753163935	211
835.157436264653	238
835.176119574547	239
835.194803094012	204
835.213486822455	221
835.232170760273	224
835.250854907069	247
835.269539263436	262
835.288223828782	264
835.306908603502	316
835.325593587595	364
835.344278780668	330
835.362964183113	356
835.381649794736	451
835.400335615731	387
835.419021645903	430
835.437707885252	376
835.456394333777	406
835.475080991676	495
835.493767858751	379
835.512454935199	338
835.531142220824	307
835.549829715625	305
835.568517419604	264
835.587205332955	225
835.605893455483	222
835.624581787384	236
835.643270328462	214
835.661959078717	242
835.680648038345	211
835.699337206953	230
835.718026584934	199
835.736716172092	259
835.75540596882	209
835.774095974529	183
835.792786189413	229
835.811476613672	239
835.830167247107	219
835.848858089718	150
835.867549141704	177
835.886240402865	157
835.904931873401	208
835.923623552916	198
835.942315442002	212
835.961007540068	228
835.979699847507	204
835.998392363926	197
836.017085089915	209
836.035778025082	171
836.054471169228	220
836.073164522945	209
836.091858085642	199
836.110551857909	173
836.129245839156	246
836.147940029777	223
836.166634429575	238
836.18532903855	265
836.204023856898	295
836.222718884226	283
836.241414121125	294
836.260109567201	320
836.278805222257	323
836.297501086883	497
836.316197160489	919
836.33489344347	2229
836.353589935627	4833
836.372286637158	8290
836.390983547866	11558
836.40968066775	13711
836.428377997009	13764
836.447075535444	12169
836.465773283057	9928
836.484471239847	8057
836.50316940601	5976
836.521867781547	4241
836.540566366064	2995
836.559265159956	2156
836.577964163024	1628
836.596663375466	1204
836.615362797085	845
836.634062427882	773
836.652762268052	669
836.671462317202	526
836.690162575727	426
836.708863043625	395
836.7275637207	313
836.746264606953	278
836.764965702382	265
836.783667007186	268
836.802368521166	309
836.821070244521	275
836.839772176856	211
836.858474318762	198
836.877176669648	204
836.895879229908	252
836.914581999346	215
836.93328497796	205
836.951988165949	225
836.970691563115	213
836.989395169458	169
837.008098985175	169
837.026803010069	179
837.045507244338	228
837.064211687587	234
837.08291634021	227
837.101621202207	303
[truncated: 106,069 more rows]
