# Supplementary material for: Identifying Archaeological Bone via Non-Destructive ZooMS and the Materiality of Symbolic Expression: Examples from Iroquoian Bone Points
Source: Sci Rep. 2019 Jul 30;9:11027. doi: 10.1038/s41598-019-47299-x (PMC6667708; doi:10.1038/s41598-019-47299-x)
Supplement: Supplementary file 2 — Supplementary Datafiles [file 41598_2019_47299_MOESM2_ESM.zip › McGrath et al Supplementary Datafiles/Data set S3_EraserSpectra/BgFo-18_ERASER_1.txt]

499.930850505927	10
499.945321887065	23
499.959793477871	13
499.974265278456	28
499.988737288708	17
500.003209508738	38
500.017681938436	34
500.032154577913	37
500.046627427168	31
500.061100486091	46
500.075573754682	38
500.090047233051	85
500.104520921198	25
500.118994819014	23
500.133468926607	33
500.147943243869	55
500.162417770909	46
500.176892507618	36
500.191367454104	47
500.205842610259	60
500.220317976192	36
500.234793551794	62
500.249269337173	37
500.263745332221	42
500.278221537047	44
500.292697951652	21
500.307174575925	30
500.321651409866	22
500.336128453586	6
500.350605706974	10
500.36508317025	34
500.379560843085	34
500.394038725698	33
500.408516817979	17
500.42299512015	9
500.437473631878	11
500.451952353495	30
500.466431284781	42
500.480910425624	9
500.495389776357	26
500.509869336868	18
500.524349106937	46
500.538829086895	31
500.553309276522	20
500.567789675816	16
500.58227028489	29
500.596751103632	35
500.611232132153	16
500.625713370452	15
500.64019481831	20
500.654676476057	29
500.669158343472	26
500.683640420666	13
500.698122707529	16
500.71260520417	42
500.727087910369	53
500.741570826458	23
500.756053952326	23
500.770537287751	34
500.785020833067	27
500.79950458794	25
500.813988552592	29
500.828472727023	8
500.842957111233	11
500.857441705112	19
500.871926508659	18
500.886411521985	8
500.90089674498	18
500.915382177754	16
500.929867820307	39
500.944353672529	22
500.958839734419	27
500.973326006089	41
500.987812487537	37
501.002299178654	21
501.016786079551	16
501.031273190116	39
501.045760510349	55
501.060248040473	29
501.074735780155	16
501.089223729726	32
501.103711888966	28
501.118200257764	25
501.132688836452	16
501.14717762492	5
501.161666623056	22
501.176155830861	15
501.190645248445	20
501.205134875699	40
501.219624712731	27
501.234114759543	29
501.248605016024	46
501.263095482284	51
501.277586158102	69
501.29207704381	28
501.306568139188	35
501.321059444344	44
501.33555095917	70
501.350042683775	43
501.364534618049	31
501.379026762102	9
501.393519115825	46
501.408011679327	33
501.422504452608	34
501.436997435448	52
501.451490628068	45
501.465984030467	28
501.480477642646	26
501.494971464493	20
501.50946549612	29
501.523959737306	7
501.538454188382	20
501.552948849127	12
501.567443719541	9
501.581938799846	34
501.596434089709	27
501.610929589351	17
501.625425298773	12
501.639921217865	11
501.654417346736	28
501.668913685277	31
501.683410233597	19
501.697906991586	12
501.712403959355	32
501.726901136794	29
501.741398524012	41
501.755896120899	46
501.770393927566	30
501.784891944013	11
501.79939017013	31
501.813888605915	23
501.828387251592	5
501.842886106716	6
501.857385171841	17
501.871884446525	25
501.8863839311	18
501.900883625233	19
501.915383529146	22
501.92988364284	5
501.944383966203	11
501.958884499345	8
501.973385242157	18
501.987886194749	19
502.002387357011	38
502.016888729053	11
502.031390310764	8
502.045892102255	25
502.060394103526	26
502.074896314356	6
502.089398735077	22
502.103901365468	61
502.118404205638	34
502.132907255478	35
502.147410514988	33
502.161913984278	39
502.176417663348	47
502.190921552087	45
502.205425650607	41
502.219929958796	34
502.234434476655	23
502.248939204295	8
502.263444141714	7
502.277949288914	15
502.292454645784	31
502.306960212323	16
502.321465988531	34
502.335971974631	25
502.350478170401	17
502.36498457584	20
502.37949119106	21
502.393998015949	21
502.408505050619	8
502.423012295069	8
502.437519749189	21
502.452027413089	38
502.466535286659	36
502.481043369899	28
502.49555166292	23
502.510060165721	10
502.524568878302	22
502.539077800443	16
502.553586932364	5
502.568096274066	10
502.582605825437	17
502.59711558659	18
502.611625557522	26
502.626135738125	22
502.640646128398	35
502.655156728451	22
502.669667538174	13
502.684178557678	18
502.698689786962	24
502.713201225806	10
502.727712874541	2
502.742224732946	14
502.756736801132	19
502.771249078988	14
502.785761566625	9
502.800274263821	9
502.814787170908	6
502.829300287777	16
502.843813614204	4
502.858327150523	8
502.872840896402	23
502.887354852061	28
502.901869017501	19
502.916383392722	31
502.930897977614	28
502.945412772175	42
502.959927776517	17
502.974442990529	30
502.988958414323	35
503.003474047897	32
503.017989891142	22
503.032505944056	10
503.047022206752	46
503.061538679229	22
503.076055361376	45
503.090572253304	47
503.105089354902	60
503.119606666171	32
503.134124187331	27
503.148641918162	38
503.163159858663	30
503.177678008945	31
503.192196368897	13
503.206714938631	20
503.221233718035	9
503.23575270722	14
503.250271906186	30
503.264791314823	29
503.27931093313	31
503.293830761218	16
503.308350798977	19
503.322871046627	31
503.337391503838	29
503.351912170829	35
503.366433047602	32
503.380954134046	6
503.39547543027	3
503.409996936165	9
503.424518651842	12
503.439040577078	8
503.453562712206	18
503.468085057116	13
503.482607611697	28
503.497130375947	6
503.51165334998	20
503.526176533683	10
503.540699927167	29
503.555223530322	21
503.569747343369	40
503.584271365976	14
503.598795598364	6
503.613320040423	1
503.627844692264	10
503.642369553886	17
503.656894625179	32
503.671419906254	8
503.685945396999	12
503.700471097525	9
503.714997007723	9
503.729523127702	17
503.744049457351	4
503.758575996672	17
503.773102745885	6
503.787629704769	15
503.802156873323	20
503.81668425166	25
503.831211839778	23
503.845739637456	36
503.860267645026	54
503.874795862268	18
503.88932428918	23
503.903852925874	15
503.918381772239	11
503.932910828497	16
503.947440094314	28
503.961969570024	65
503.976499255295	32
503.991029150458	45
504.005559255181	54
504.020089569686	18
504.034620093973	26
504.049150827931	50
504.063681771671	46
504.078212925081	19
504.092744288274	37
504.107275861138	27
504.121807643783	12
504.136339636211	9
504.15087183831	44
504.16540425008	42
504.179936871631	53
504.194469702965	54
504.20900274397	30
504.223535994757	33
504.238069455104	24
504.252603125345	31
504.267137005256	38
504.281671094949	31
504.296205394314	35
504.310739903461	11
504.325274622279	22
504.339809550879	42
504.35434468915	40
504.368880037203	34
504.383415594928	62
504.397951362435	69
504.412487339613	65
504.427023526574	36
504.441559923316	12
504.45609652973	19
504.470633345816	22
504.485170371683	34
504.499707607333	23
504.514245052654	16
504.528782707647	29
504.543320572533	3
504.557858646979	24
504.572396931207	38
504.586935425218	24
504.601474128901	13
504.616013042365	29
504.630552165502	9
504.64509149842	24
504.65963104101	21
504.674170793383	12
504.688710755427	9
504.703250927253	19
504.717791308751	22
504.732331900032	9
504.746872701095	12
504.761413711829	31
504.775954932346	32
504.790496362535	7
504.805038002395	16
504.819579852038	3
504.834121911463	3
504.84866418056	26
504.86320665944	17
504.87774934788	11
504.892292246214	1
504.906835354219	9
504.921378672008	6
504.935922199578	7
504.950465936821	23
504.965009883624	32
504.979554040321	28
504.994098406801	20
505.008642982952	14
505.023187768775	32
505.037732764381	24
505.052277969659	18
505.066823384719	27
505.081369009562	30
505.095914844077	30
505.110460888375	45
505.125007142234	43
505.139553605986	15
505.154100279411	37
505.168647162618	35
505.183194255497	43
505.197741558159	35
505.212289070493	29
505.22683679261	33
505.241384724399	32
505.25593286597	26
505.270481217325	53
505.285029778241	49
505.299578548939	29
505.314127529421	12
505.328676719685	7
505.343226119622	4
505.357775729231	1
505.372325548622	15
505.386875577797	39
505.401425816644	26
505.415976265274	21
505.430526923576	19
505.44507779155	33
505.459628869307	11
505.474180156847	15
505.48873165406	7
505.503283361055	11
505.517835277723	11
505.532387404174	16
505.546939740297	18
505.561492286203	11
505.576045041893	7
505.590598007254	11
505.605151182177	10
505.619704567105	36
505.634258161595	14
505.648811965868	15
505.663365979924	19
505.677920203541	8
505.692474637052	14
505.707029280236	21
505.721584133204	0
505.736139195843	18
505.750694468266	30
505.76524995025	16
505.779805642129	26
505.794361543791	19
505.808917655014	16
505.823473976132	21
505.838030506811	30
505.852587247385	26
505.867144197631	18
505.88170135755	11
505.896258727252	4
505.910816306738	1
505.925374095785	6
505.939932094727	14
505.954490303341	22
505.969048721627	24
505.983607349697	82
505.99816618744	192
506.012725235078	159
506.027284492276	97
506.04184395937	107
506.056403636025	78
506.070963522575	30
506.085523618686	16
506.100083924581	12
506.11464444026	12
506.129205165722	32
506.143766100746	21
506.158327245665	14
506.172888600145	24
506.18745016452	25
506.202011938568	23
506.216573922289	11
506.231136115793	19
506.24569851897	26
506.260261131931	17
506.274823954676	27
506.289386987093	47
506.303950229295	28
506.318513681169	35
506.333077342716	50
506.347641214158	67
506.362205295161	69
506.37676958606	123
506.39133408652	279
506.405898796764	299
506.420463716792	291
506.435028846605	173
506.449594185979	159
506.464159735248	103
506.47872549419	114
506.493291462805	60
506.507857641204	39
506.522424029276	20
506.536990627132	8
506.551557434772	13
506.566124452085	7
506.58069167907	14
506.595259115841	35
506.609826762395	33
506.624394618622	18
506.638962684633	17
506.653530960318	14
506.668099445786	28
506.682668140928	23
506.697237045854	59
506.711806160453	23
506.726375484725	10
506.740945018892	25
506.755514762733	19
506.770084716246	11
506.784654879544	20
506.799225252627	58
506.813795835271	57
506.828366627811	44
506.842937630023	33
506.857508842021	33
506.872080263691	8
506.886651895035	12
506.901223736163	22
506.915795787075	22
506.930368047661	33
506.944940518031	34
506.959513198074	51
506.974086087791	45
506.988659187403	47
507.003232496578	61
507.017806015648	30
507.032379744391	31
507.046953682808	26
507.061527831009	25
507.076102188884	34
507.090676756543	47
507.105251533987	25
507.119826521104	40
507.134401717894	39
507.14897712447	28
507.163552740718	26
507.178128566863	32
507.192704602569	38
507.207280848061	26
507.221857303336	10
507.236433968286	39
507.25101084302	32
507.265587927428	17
507.28016522162	7
507.294742725486	18
507.309320439026	21
507.323898362461	33
507.33847649557	33
507.353054838353	35
507.36763339092	42
507.382212153161	74
507.396791125187	80
507.411370306997	101
507.425949698482	70
507.440529299639	81
507.455109110582	57
507.46968913131	25
507.484269361711	13
507.498849801786	8
507.513430451758	12
507.528011311291	24
507.54259238061	16
507.557173659713	15
507.571755148491	19
507.586336847053	10
507.600918755289	39
507.61550087331	22
507.630083201005	9
507.644665738485	11
507.65924848575	14
507.673831442689	28
507.688414609301	48
507.702997985699	21
507.717581571771	27
507.732165367627	12
507.746749373269	13
507.761333588585	10
507.775918013574	6
507.790502648349	21
507.805087492909	13
507.819672547143	23
507.834257811162	8
507.848843284855	29
507.863428968334	16
507.878014861486	3
507.892600964424	13
507.907187277035	51
507.921773799432	31
507.936360531503	23
507.950947473359	23
507.965534624889	28
507.980121986205	35
507.994709557306	41
508.009297337969	49
508.02388532853	29
508.038473528764	25
508.053061938784	20
508.067650558478	6
508.082239387958	26
508.096828427	24
508.111417675939	24
508.126007134552	6
508.140596802951	31
508.155186681024	25
508.169776768882	39
508.184367066415	26
508.198957573733	27
508.213548290726	4
508.228139217504	31
508.242730354067	21
508.257321700194	21
508.271913256106	16
508.286505021915	44
508.301096997287	44
508.315689182444	46
508.330281577276	88
508.344874181894	149
508.359466996297	317
508.374060020375	876
508.388653254238	1526
508.403246697776	2482
508.417840350988	3550
508.432434214097	4009
508.44702828677	3206
508.461622569339	2310
508.476217061583	1389
508.49081176339	879
508.505406675094	460
508.520001796584	353
508.534597127748	270
508.549192668587	192
508.563788419212	176
508.578384379511	186
508.592980549596	129
508.607576929467	67
508.622173519013	47
508.636770318233	46
508.651367327239	58
508.665964546031	36
508.680561974498	49
508.695159612639	53
508.709757460678	44
508.724355518391	44
508.738953785667	43
508.753552262841	40
508.76815094969	30
508.782749846324	16
508.797348952745	35
508.811948268729	30
508.826547794499	28
508.841147530055	44
508.855747475398	27
508.870347630415	25
508.884947995106	34
508.899548569584	31
508.914149353737	20
508.928750347787	33
508.943351551401	23
508.957952964801	43
508.972554587876	80
508.987156420848	64
509.001758463384	58
509.016360715817	53
509.030963177926	71
509.045565849709	95
509.060168731167	65
509.074771822411	67
509.089375123442	42
509.103978634259	46
509.118582354751	28
509.133186284918	27
509.14779042476	51
509.1623947745	44
509.176999333914	47
509.191604103115	37
509.206209081991	34
509.220814270542	51
509.23541966888	54
509.250025276892	57
509.264631094803	24
509.279237122277	65
509.293843359649	34
509.308449806585	10
509.323056463307	28
509.337663329816	50
509.352270406	63
509.36687769197	126
509.381485187616	321
509.396092893048	616
509.410700808155	926
509.425308933049	1070
509.43991726773	1237
509.454525812086	1028
509.469134566116	645
509.483743529934	482
509.498352703427	306
509.512962086706	205
509.527571679773	95
509.542181482403	74
509.556791494931	82
509.571401717135	56
509.586012149125	59
509.60062279079	54
509.615233642243	54
509.629844703371	59
509.644455974285	20
509.659067454875	21
509.673679145252	28
509.688291045304	44
509.702903155143	26
509.717515474657	8
509.732128003958	25
509.746740742935	28
509.761353691698	30
509.775966850249	32
509.790580218363	49
509.805193796376	36
509.819807584065	38
509.83442158154	12
509.849035788691	72
509.863650205517	47
509.87826483213	39
509.892879668531	44
509.907494714607	33
509.92210997047	44
509.936725436008	13
509.951341111334	25
509.965956996335	11
509.980573091124	24
509.995189395588	54
510.009805909839	26
510.024422633765	30
510.039039567479	34
510.05365671098	58
510.068274064157	47
510.082891627009	84
510.097509399649	53
510.112127381964	17
510.126745574067	23
510.141363975956	37
510.155982587522	32
510.170601408875	26
510.185220439903	31
510.199839680608	52
510.214459131211	36
510.22907879149	41
510.243698661445	27
510.258318741187	8
510.272939030605	30
510.287559529698	21
510.302180238691	29
510.31680115736	62
510.331422285704	25
510.346043623836	91
510.360665171643	87
510.375286929239	203
510.389908896621	434
510.40453107368	780
510.419153460526	901
510.433776056936	729
510.448398863246	512
510.463021879231	271
510.477645105005	127
510.492268540454	53
510.506892185579	41
510.521516040603	30
510.536140105191	18
510.550764379679	17
510.565388863843	41
510.580013557683	19
510.594638461199	36
510.609263574614	47
510.623888897706	49
510.638514430473	16
510.653140173028	13
510.66776612526	15
510.682392287279	33
510.697018659086	28
510.711645240568	4
510.726272031839	25
510.740899032786	15
510.755526243409	7
510.77015366382	14
510.784781294019	15
510.799409133893	1
510.814037183556	2
510.828665442895	20
510.84329391191	40
510.857922590825	40
510.872551479416	81
510.887180577683	45
510.901809885739	13
510.91643940347	8
510.93106913099	17
510.945699068297	24
510.960329215281	33
510.974959571941	48
510.989590138389	40
511.004220914514	32
511.018851900426	30
511.033483096127	29
511.048114501504	26
511.062746116669	17
511.077377941511	19
511.092009976029	25
511.106642220447	52
511.121274674429	39
511.135907338311	50
511.150540211758	77
511.165173294994	55
511.179806588017	34
511.194440090829	23
511.209073803317	29
511.223707725482	26
511.238341857435	25
511.252976199064	22
511.267610750482	20
511.282245511688	4
511.296880482571	0
511.31151566313	16
511.326151053478	60
511.340786653614	21
511.355422463426	31
511.370058483027	32
511.384694712305	104
511.399331151259	199
511.413967800002	218
511.428604658533	206
511.443241726852	168
511.457879004848	94
511.472516492409	67
511.487154189871	99
511.50179209712	71
511.516430214047	28
511.53106854065	16
511.545707077042	26
511.560345823111	37
511.574984778968	33
511.589623944614	18
511.604263319936	22
511.618902905047	11
511.633542699723	22
511.6481827043	9
511.662822918553	12
511.677463342595	36
511.692103976314	38
511.706744819822	18
511.721385873006	10
511.736027135979	7
511.750668608629	7
511.765310291068	3
511.779952183184	22
511.794594285089	33
511.80923659667	23
511.82387911804	12
511.838521849199	14
511.853164790035	14
511.867807940548	7
511.88245130085	1
511.897094870829	3
511.911738650597	3
511.926382640153	14
511.941026839387	35
511.955671248297	34
511.970315867109	16
511.984960695485	26
511.999605733763	30
512.014250981717	16
512.028896439349	21
512.043542106658	25
512.058187983868	46
512.072834070643	20
512.087480367318	11
512.102126873671	5
512.116773589702	27
512.131420515521	69
512.146067651017	37
512.160714996303	29
512.175362551377	32
512.190010316129	24
512.204658290558	14
512.219306474776	19
512.233954868784	42
512.248603472468	54
512.263252285942	21
512.277901309093	13
512.292550541922	22
512.307199984651	14
512.321849636946	25
512.336499499142	33
512.351149571016	42
512.365799852567	33
512.380450343795	20
512.395101044924	59
512.409751955731	88
512.424403076215	110
512.439054406489	87
512.45370594644	12
512.46835769618	23
512.48300965571	22
512.497661824917	17
512.512314203914	13
512.526966792476	12
512.541619590939	13
512.55627259908	10
512.570925817011	38
512.585579244619	43
512.600232882016	28
512.614886729091	21
512.629540785956	8
512.644195052498	13
512.658849528829	22
512.673504214951	9
512.688159110637	2
512.702814216114	10
512.71746953138	2
512.732125056436	11
512.746780791169	7
512.761436735692	20
512.77609288978	15
512.79074925377	46
512.805405827438	44
512.820062610784	8
512.834719604031	12
512.849376806844	4
512.864034219447	11
512.878691841839	35
512.893349673909	25
512.908007715769	31
512.922665967307	17
512.937324428523	26
512.95198309964	16
512.966641980435	21
512.981301070908	20
512.995960371171	24
513.010619881111	32
513.025279600842	20
513.039939530362	8
513.05459966956	13
513.069260018437	28
513.083920577103	48
513.098581345447	19
513.113242323693	55
513.127903511505	35
513.142564909218	16
513.157226516498	14
513.171888333568	27
513.186550360427	41
513.201212596965	33
513.215875043293	28
513.230537699299	47
513.245200565095	53
513.259863640569	17
513.274526925832	5
513.289190420775	1
513.303854125507	13
513.318518040029	37
513.333182164117	18
513.347846498108	0
513.362511041776	10
513.377175795235	21
513.391840758372	15
513.406505931187	8
513.421171313792	19
513.435836906188	51
513.450502708262	21
513.465168720126	14
513.479834941668	7
513.494501372888	9
513.509168013899	4
513.5238348647	6
513.538501925291	10
513.55316919556	5
513.567836675508	7
513.582504365134	0
513.597172264663	17
513.61184037387	20
513.626508692755	12
513.641177221542	13
513.655845959784	1
513.670514908041	41
513.685184065863	43
513.699853433476	22
513.71452301088	6
513.729192797962	16
513.743862794722	10
513.758533001385	6
513.773203417615	1
513.787874043747	8
513.802544879557	1
513.817215924934	7
513.831887180213	6
513.846558645283	18
513.86123031992	9
513.875902204459	23
513.890574298677	18
513.905246602573	30
513.91991911626	23
513.934591839625	15
513.949264772781	1
513.963937915728	7
513.978611268353	18
513.993284830657	19
514.007958602752	1
514.022632584637	8
514.037306776201	14
514.051981177556	10
514.06665578859	24
514.081330609302	16
514.096005639917	21
514.110680880211	10
514.125356330183	22
514.140031989834	47
514.154707859388	52
514.169383938621	26
514.184060227533	22
514.198736726235	40
514.213413434729	26
514.228090352789	22
514.242767480752	15
514.257444818394	16
514.272122365715	14
514.286800122939	17
514.301478089729	28
514.316156266311	23
514.330834652571	21
514.345513248735	38
514.360192054577	22
514.374871070098	51
514.389550295299	53
514.40422973029	37
514.418909375073	16
514.433589229646	17
514.448269293899	9
514.462949567718	27
514.477630051441	26
514.492310744954	18
514.506991648147	9
514.521672761019	18
514.536354083682	9
514.551035616024	21
514.565717358157	21
514.580399310081	12
514.595081471685	2
514.609763843079	6
514.624446424153	11
514.639129214906	6
514.653812215562	5
514.668495425786	5
514.683178845912	8
514.697862475718	18
514.712546315091	20
514.727230364368	43
514.741914623435	44
514.75659909207	13
514.771283770609	21
514.785968658714	19
514.800653756723	13
514.815339064411	51
514.830024581779	25
514.844710308938	13
514.859396245888	35
514.874082392518	58
514.888768748827	17
514.903455314928	34
514.91814209082	36
514.932829076391	12
514.947516271642	25
514.962203676796	24
514.97689129163	31
514.991579116143	26
515.006267150448	15
515.020955394432	23
515.035643848096	16
515.050332511663	14
515.06502138491	11
515.079710467836	25
515.094399760554	39
515.109089263064	58
515.123778975141	22
515.138468897122	36
515.153159028782	37
515.167849370234	89
515.182539921366	42
515.197230682177	36
515.21192165278	53
515.226612833174	57
515.241304223249	38
515.255995823115	43
515.27068763266	64
515.285379651886	80
515.300071881015	36
515.314764319712	46
515.329456968313	35
515.344149826593	30
515.358842894553	40
515.373536172305	27
515.388229659737	31
515.402923356961	27
515.417617263976	51
515.432311380672	27
515.447005707047	57
515.461700243214	33
515.476394989061	10
515.491089944812	0
515.505785110131	0
515.520480485241	7
515.535176070144	8
515.549871864726	7
515.564567869101	9
515.579264083155	0
515.593960507002	17
515.608657140528	12
515.623353983735	11
515.638051036845	0
515.652748299636	14
515.667445772106	21
515.682143454369	12
515.696841346311	20
515.711539448046	18
515.726237759573	19
515.74093628078	14
515.755635011667	0
515.770333952346	7
515.785033102817	26
515.799732462969	21
515.814432032912	8
515.829131812536	17
515.84383180184	11
515.858532000936	12
515.873232409824	26
515.887933028393	47
515.902633856754	27
515.917334894907	13
515.932036142628	24
515.946737600142	11
515.961439267448	6
515.976141144546	56
515.990843231324	56
516.005545527783	39
516.020248034034	17
516.034950749966	17
516.049653675689	16
516.064356811206	45
516.079060156402	37
516.093763711279	24
516.108467475948	37
516.12317145041	27
516.137875634553	32
516.152580028487	34
516.167284632102	47
516.18198944551	33
516.196694468598	17
516.211399701479	7
516.226105144039	24
516.240810796393	26
516.255516658427	33
516.270222730254	18
516.284929011873	9
516.299635503173	57
516.314342204153	41
516.329049114926	28
516.343756235379	33
516.358463565625	55
516.373171105664	59
516.387878855383	78
516.402586814895	64
516.417294984088	35
516.432003362961	22
516.446711951739	10
516.461420750086	14
516.476129758337	31
516.490838976157	21
516.50554840377	11
516.520258041175	11
516.534967888374	30
516.549677945253	16
516.564388211813	7
516.579098688053	8
516.593809374199	3
516.608520270025	14
516.623231375644	18
516.637942690944	31
516.652654215925	27
516.667365950699	32
516.682077895153	22
516.696790049513	25
516.711502413441	3
516.726214987274	12
516.740927770676	15
516.755640763871	23
516.770353966859	8
516.785067379528	3
516.79978100199	2
516.814494834133	17
516.829208876069	6
516.843923127686	36
516.858637589096	8
516.873352260299	20
516.888067141183	28
516.902782231748	14
516.917497532107	10
516.932213042146	16
516.946928761978	16
516.961644691604	19
516.976360830798	49
516.991077179898	39
517.005793738679	52
517.020510507253	45
517.035227485508	40
517.049944673556	41
517.064662071286	43
517.079379678808	25
517.094097496012	20
517.10881552301	34
517.123533759688	52
517.13825220616	46
517.152970862312	39
517.167689728259	27
517.182408803999	67
517.197128089419	61
517.211847584521	31
517.226567289417	15
517.241287203993	44
517.256007328363	38
517.270727662527	11
517.285448206372	8
517.300168959898	21
517.31488992333	39
517.329611096331	45
517.344332479237	17
517.359054071713	27
517.373775874095	31
517.388497886045	14
517.403220107789	42
517.417942539327	23
517.432665180659	11
517.447388031672	21
517.462111092366	18
517.476834362853	0
517.491557843023	5
517.506281532986	31
517.521005432742	18
517.53572954218	19
517.5504538613	21
517.565178390213	12
517.57990312892	18
517.594628077308	0
517.609353235491	9
517.624078603242	13
517.638804180899	8
517.653529968238	20
517.668255965371	17
517.682982172186	16
517.697708588794	28
517.712435215084	8
517.727162051167	6
517.741889096933	19
517.756616352492	18
517.771343817845	6
517.786071492768	22
517.800799377596	8
517.815527472107	25
517.830255776411	18
517.844984290397	8
517.859713014064	2
517.874441947526	9
517.889171090782	6
517.903900443719	2
517.918630006451	8
517.933359778864	5
517.948089760959	0
517.962819952848	1
517.977550354531	40
517.992280966008	46
518.007011787055	45
518.021742818008	31
518.03647405853	22
518.051205508959	30
518.06593716907	19
518.080669038863	13
518.09540111845	11
518.110133407831	46
518.124865906782	29
518.139598615639	28
518.154331534179	7
518.169064662512	21
518.183798000528	40
518.198531548225	14
518.213265305717	4
518.227999273003	20
518.242733449971	36
518.257467836733	17
518.272202433177	10
518.286937239416	9
518.301672255336	2
518.316407481052	18
518.331142916449	11
518.34587856164	15
518.360614416514	42
518.375350481182	46
518.390086755644	77
518.404823239789	148
518.419559933616	139
518.434296837237	102
518.44903395054	50
518.46377127375	78
518.47850880653	54
518.493246549217	54
518.507984501474	23
518.522722663525	27
518.537461035371	31
518.552199616899	24
518.566938408222	1
518.581677409227	15
518.596416620026	25
518.611156040508	25
518.625895670785	14
518.640635510744	17
518.655375560497	11
518.670115820045	4
518.684856289163	3
518.699596968188	19
518.714337856896	9
518.729078955286	19
518.743820263583	14
518.75856178145	8
518.773303509112	0
518.788045446456	3
518.802787593707	8
518.817529950529	15
518.832272517257	14
518.847015293556	20
518.861758279649	17
518.876501475538	13
518.891244881109	8
518.905988496475	9
518.920732321636	0
518.935476356366	12
518.950220601005	18
518.964965055325	18
518.979709719329	19
518.994454593127	21
519.009199676607	37
519.023944969883	43
519.038690472954	54
519.053436185708	51
519.068182108256	30
519.082928240487	20
519.097674582401	12
519.11242113411	25
519.127167895613	39
519.1419148668	26
519.156662047782	16
519.171409438446	22
519.186157038906	20
519.200904849048	28
519.215652868985	15
519.230401098605	19
519.245149538021	18
519.259898187119	37
519.274647046012	29
519.289396114701	12
519.304145393072	24
519.318894881126	11
519.333644578976	17
519.34839448662	6
519.363144603948	11
519.377894930958	12
519.392645467877	21
519.407396214365	57
519.422147170649	86
519.436898336728	111
519.451649712491	26
519.466401298048	19
519.481153093289	31
519.495905098325	26
519.510657313043	7
519.525409737558	10
519.540162371755	6
519.554915215748	10
519.569668269536	4
519.584421532895	22
519.599175006162	13
519.613928689112	4
519.628682581857	5
519.643436684285	13
519.658190996397	3
519.672945518304	8
519.687700250006	14
519.702455191392	2
519.717210342573	10
519.731965703438	13
519.746721273985	4
519.761477054441	3
519.776233044467	31
519.790989244402	20
519.80574565402	1
519.82050227332	6
519.835259102304	20
519.850016141197	24
519.864773389772	15
519.879530848144	11
519.894288516198	16
519.909046393936	12
519.92380448147	5
519.938562778686	9
519.953321285699	14
519.968080002508	23
519.982838929	47
519.997598065175	52
520.012357411258	60
520.027116966912	67
520.041876732475	51
520.056636707722	55
520.071396892538	65
520.086157287264	45
520.100917891785	32
520.11567870599	41
520.130439729878	31
520.14520096345	29
520.15996240693	19
520.174724060094	37
520.189485922941	27
520.204247995697	9
520.219010278023	4
520.233772770146	8
520.248535471952	21
520.263298383555	34
520.278061504953	25
520.292824836035	37
520.307588376913	7
520.322352127475	32
520.337116087833	43
520.351880257874	77
520.366644637712	92
520.381409227233	134
520.396174026437	358
520.410939035551	1000
520.425704254348	1661
520.440469682829	1877
520.455235321107	1511
520.470001169067	1114
520.484767226824	789
520.499533494378	519
520.514299971615	311
520.529066658649	187
520.543833555366	108
520.558600661767	103
520.573367977964	68
520.588135503958	59
520.602903239635	45
520.617671185109	30
520.632439340154	35
520.647207705108	37
520.661976279746	32
520.67674506418	44
520.691514058411	32
520.706283262326	23
520.721052675812	23
520.735822299207	37
520.750592132398	36
520.765362175274	18
520.780132427946	2
520.794902890189	21
520.809673562342	36
520.824444444178	35
520.839215535698	19
520.853986837015	25
520.868758348129	16
520.883530068927	3
520.898301999521	29
520.913074139799	23
520.927846489874	22
520.942619049633	57
520.957391819189	48
520.972164798316	43
520.986937987352	37
521.001711386186	54
521.016484994703	50
521.031258812904	88
521.046032840902	78
521.060807078585	43
521.075581526064	46
521.09035618334	56
521.1051310503	67
521.119906126944	72
521.134681413385	128
521.149456909623	102
521.164232615545	75
521.179008531151	73
521.193784656667	93
521.208560991755	34
521.223337536639	31
521.238114291321	48
521.252891255686	23
521.267668429849	25
521.282445813696	38
521.29722340734	31
521.312001210668	26
521.326779223793	38
521.341557446716	53
521.356335879322	72
521.371114521613	45
521.385893373701	83
521.400672435474	132
521.415451707043	290
521.43023118841	579
521.445010879461	703
521.459790780196	554
521.474570890729	361
521.489351211059	205
521.504131741073	129
521.518912480885	106
521.533693430381	57
521.548474589674	64
521.563255958651	58
521.578037537426	30
521.592819325886	51
521.607601324142	23
521.622383532084	5
521.637165949822	22
521.651948577358	27
521.666731414579	11
521.681514461484	39
521.696297718186	17
521.711081184573	22
521.725864860757	8
521.740648746739	21
521.755432842405	38
521.770217147869	38
521.785001662905	44
521.799786387851	38
521.814571322481	28
521.82935646691	20
521.844141821135	10
521.858927384933	18
521.873713158528	17
521.88849914192	19
521.90328533511	18
521.918071737872	23
521.932858350545	20
521.947645172789	44
521.962432204944	54
521.977219446783	80
521.992006898308	85
522.006794559743	63
522.02158243075	42
522.036370511554	60
522.051158802043	51
522.065947302443	59
522.080736012415	24
522.095524932298	52
522.110314061752	106
522.125103401004	114
522.139892950055	63
522.15468270879	80
522.169472677322	128
522.18426285554	108
522.199053243555	119
522.213843841256	120
522.228634648754	95
522.243425666051	120
522.258216893032	115
522.273008329698	121
522.287799976162	121
522.302591832311	96
522.317383898258	85
522.332176174003	176
522.34696865932	266
522.361761354548	513
522.376554259461	1010
522.391347374172	2222
522.406140698568	6166
522.420934232762	15077
522.435727976642	27473
522.450521930319	36079
522.465316093682	35166
522.480110466842	29203
522.494905049688	22706
522.509699842332	16567
522.524494844661	11870
522.539290056788	8578
522.554085478713	6326
522.568881110324	4781
522.583676951619	3765
522.598473002713	3040
522.613269263492	2469
522.628065734183	2045
522.642862414445	1797
522.657659304506	1551
522.672456404252	1211
522.68725371391	1060
522.702051233139	905
522.71684896228	854
522.731646901107	763
522.746445049618	691
522.761243407815	647
522.776041975811	597
522.790840753604	546
522.805639741196	653
522.820438938474	592
522.835238345437	486
522.850037962198	419
522.864837788645	360
522.87963782489	319
522.894438070933	286
522.909238526662	183
522.924039192077	132
522.93884006729	159
522.953641152301	133
522.968442446998	205
522.983243951494	410
522.998045665562	684
523.012847589542	946
523.027649723207	1115
523.042452066671	1399
523.057254619933	1623
523.072057382881	1780
523.086860355402	1722
523.101663537834	1429
523.116466930064	1077
523.131270531981	844
523.146074343583	614
523.160878364984	492
523.17568259607	425
523.190487036955	365
523.205291687639	274
523.220096548009	254
523.234901618177	229
523.249706897918	229
523.264512387571	194
523.279318086909	215
523.294123996047	223
523.30893011487	227
523.323736443379	157
523.338542981799	235
523.353349729793	260
523.368156687698	334
523.38296385529	663
523.397771232567	1542
523.41257881953	3584
523.427386616405	7397
523.442194622965	13124
523.457002839325	17727
523.471811265371	17289
523.486619900989	14260
523.501428746633	10468
523.516237801849	7616
523.531047066864	5326
523.545856541679	3625
523.560666226179	2520
523.575476120366	1929
523.590286224464	1457
523.605096538136	1208
523.619907061719	1019
523.634717794876	833
523.649528737831	699
523.664339890586	627
523.679151253026	580
523.693962825267	594
523.708774607305	490
523.723586599031	378
523.738398800442	290
523.753211211652	327
523.768023832549	347
523.782836663245	431
523.79764970374	397
523.812462953808	311
523.827276413788	280
523.842090083455	288
523.856903962921	260
523.871718052073	326
523.886532351024	275
523.901346859662	218
523.916161577985	164
523.930976506222	229
523.945791644031	181
523.960606991753	150
523.975422549048	249
523.990238316256	377
524.005054293037	455
524.01987047973	503
524.03468687611	556
524.049503482176	561
524.064320298041	628
524.079137323593	737
524.093954559057	648
524.108772004095	556
524.123589658932	495
524.138407523569	489
524.153225597778	416
524.168043881901	265
524.18286237571	277
524.197681079319	330
524.212499992727	369
524.227319115709	304
524.24213844849	257
524.256957991071	237
524.271777743338	199
524.286597705405	187
524.301417877272	132
524.316238258712	124
524.331058849952	195
524.345879650991	241
524.360700661831	249
524.375521882356	467
524.390343312569	737
524.405164952581	809
524.419986802393	1087
524.434808861891	1684
524.44963113119	2653
524.464453610175	3795
524.479276298846	3526
524.494099197318	2763
524.508922305589	1717
524.523745623547	825
524.538569151305	343
524.553392888749	163
524.568216835994	70
524.583040992925	60
524.597865359656	113
524.612689936188	68
524.627514722405	78
524.642339718197	72
524.657164923902	76
524.671990339406	56
524.686815964598	86
524.701641799589	103
524.716467844154	104
524.731294098633	166
524.746120562798	139
524.760947236763	124
524.775774120415	143
524.790601213868	94
524.805428516894	173
524.820256029833	185
524.835083752459	135
524.849911684885	105
524.864739827112	99
524.879568178912	130
524.894396740513	77
524.909225511914	142
524.924054493114	154
524.938883684002	160
524.953713084577	104
524.968542694952	122
524.983372515015	168
524.998202544877	172
525.01303278454	165
525.02786323389	216
525.042693892927	217
525.057524761877	196
525.072355840402	216
525.08718712884	234
525.102018626851	177
525.116850334777	145
525.131682252276	168
525.146514379576	120
525.161346716676	130
525.176179263464	111
525.191012020052	102
525.205844986326	119
525.220678162402	106
525.235511548278	118
525.250345143841	97
525.265178949092	121
525.280012964143	100
525.294847188881	128
525.30968162342	121
525.324516267759	108
525.339351121786	103
525.354186185613	191
525.369021459015	167
525.38385694233	181
525.398692635333	199
525.413528538136	221
525.42836465074	294
525.443200972918	441
525.458037504897	526
525.472874246676	616
525.487711198256	623
525.50254835941	361
525.517385730478	198
525.532223311121	106
525.547061101677	60
525.561899101921	65
525.576737311853	34
525.591575731698	41
525.606414361118	64
525.621253200339	103
525.636092249247	51
525.650931508069	64
525.665770976465	57
525.680610654663	27
525.695450542661	56
525.710290640347	100
525.725130947833	86
525.739971465008	63
525.754812191983	79
525.769653128646	99
525.78449427511	66
525.799335631262	86
525.814177197214	75
525.829018972968	93
525.843860958409	66
525.858703153424	105
525.873545558354	92
525.888388173085	105
525.903230997504	94
525.918074031724	110
525.932917275632	126
525.947760729227	93
525.962604392623	98
525.977448265821	85
525.992292348707	89
526.007136641393	110
526.021981143767	112
526.036825855943	143
526.051670777807	115
526.066515909471	147
526.081361250824	93
526.096206801977	86
526.111052562819	84
526.125898533462	104
526.140744713906	117
526.155591104038	102
526.170437703858	92
526.185284513479	88
526.200131532789	85
526.214978761899	101
526.229826200811	87
526.244673849411	95
526.259521707813	71
526.274369775789	80
526.28921805368	84
526.304066541372	73
526.318915238639	88
526.33376414582	133
526.348613262577	114
526.363462589135	134
526.378312125494	77
526.393161871655	163
526.408011827504	204
526.422861993041	130
526.437712368266	63
526.452562953406	81
526.467413748234	192
526.482264752864	172
526.497115967182	103
526.511967391188	90
526.526819024996	88
526.541670868606	97
526.556522921903	93
526.571375185003	85
526.58622765779	80
526.601080340266	94
526.615933232544	79
526.630786334623	83
526.645639646391	96
526.66049316796	106
526.675346899218	74
526.690200840277	65
526.705054991025	73
526.719909351574	83
526.734763921925	72
526.749618701965	56
526.764473691693	59
526.779328891223	71
526.794184300555	82
526.809039919575	76
526.823895748283	116
526.838751786794	120
526.853608035106	111
526.868464493107	102
526.883321160909	81
526.8981780384	75
526.913035125694	78
526.927892422562	75
526.942749929345	97
526.957607645931	103
526.972465572092	71
526.987323708168	62
527.002182053933	79
527.017040609386	76
527.031899374641	111
527.046758349585	148
527.061617534331	79
527.076476928879	82
527.091336533002	87
527.106196347041	61
527.121056370769	77
527.135916604298	64
527.150777047517	146
527.165637700537	77
527.180498563133	70
527.195359635644	63
527.210220917844	67
527.225082409847	68
527.239944111651	66
527.254806023031	76
527.269668144213	58
527.284530475197	111
527.299393015984	99
527.314255766459	71
527.329118726624	105
527.343981896477	132
527.358845276246	98
527.373708865703	85
527.388572664963	48
527.403436673912	105
527.41830089255	142
527.43316532099	81
527.448029959233	43
527.462894807165	58
527.477759864899	88
527.492625132321	52
527.507490609433	36
527.522356296348	52
527.537222193065	56
527.552088299584	76
527.566954615679	96
527.581821141576	63
527.596687877276	60
527.611554822778	66
527.62642197797	50
527.64128934285	88
527.656156917533	92
527.671024701905	102
527.68589269608	65
527.700760900058	51
527.715629313724	69
527.730497937193	74
527.745366770238	85
527.760235813199	46
527.775105065849	56
527.789974528302	70
527.804844200444	87
527.819714082389	109
527.834584174023	43
527.84945447546	127
527.864324986585	88
527.879195707514	39
527.894066638132	21
527.908937778553	64
527.923809128663	49
527.938680688576	97
527.953552458291	76
527.968424437697	103
527.983296626791	105
527.998169025688	96
528.013041634274	109
528.027914452777	79
528.042787480856	69
528.057660718851	90
528.072534166423	96
528.087407823797	80
528.102281690974	64
528.11715576784	74
528.132030054509	111
528.146904550868	74
528.161779256917	52
528.176654172882	112
528.191529298536	87
528.20640463388	84
528.221280179027	82
528.236155933863	57
528.251031898503	64
528.265908072946	63
528.280784457078	53
528.2956610509	88
528.310537854638	107
528.325414867953	129
528.34029209107	56
528.355169523878	70
528.370047166602	43
528.384925018902	130
528.399803081005	94
528.414681352912	60
528.429559834508	40
528.444438525907	57
528.45931742711	28
528.474196537889	59
528.489075858471	71
528.503955388857	50
528.518835129045	31
528.533715078924	43
528.548595238492	66
528.563475607864	55
528.578356186925	73
528.59323697579	80
528.608117974458	46
528.622999182816	42
528.637880600977	45
528.652762228715	59
528.66764406637	86
528.682526113714	84
528.697408370862	40
528.7122908377	58
528.727173514342	57
528.742056400673	32
528.756939496808	46
528.771822802633	41
528.786706318261	61
528.801590043693	33
528.816473978701	31
528.831358123513	40
528.846242478242	72
528.861127042548	59
528.876011816657	60
528.890896800455	41
528.905781994058	100
528.920667397465	94
528.935553010561	91
528.950438833461	68
528.965324866051	50
528.980211108332	90
528.995097560416	102
529.009984222303	80
529.024871093995	64
529.039758175263	81
529.054645466335	61
529.06953296721	76
529.084420677776	80
529.099308598145	56
529.114196728319	59
529.129085068182	113
529.143973617736	109
529.158862377094	74
529.173751346142	55
529.188640524993	108
529.203529913649	94
529.218419511995	43
529.233309320031	65
529.248199337871	57
529.263089565516	89
529.27798000285	76
[truncated: 124,185 more rows]
