# Supplementary material for: Identifying Archaeological Bone via Non-Destructive ZooMS and the Materiality of Symbolic Expression: Examples from Iroquoian Bone Points
Source: Sci Rep. 2019 Jul 30;9:11027. doi: 10.1038/s41598-019-47299-x (PMC6667708; doi:10.1038/s41598-019-47299-x)
Supplement: Supplementary file 2 — Supplementary Datafiles [file 41598_2019_47299_MOESM2_ESM.zip › McGrath et al Supplementary Datafiles/Data set S3_EraserSpectra/BgFo-18_ERASER_2.txt]

499.920215329137	43
499.934685595068	64
499.949156070738	77
499.963626756041	73
499.97809765119	69
499.992568755971	44
500.007040070492	39
500.021511594646	55
500.035983328538	55
500.050455272171	42
500.064927425435	66
500.079399788439	55
500.093872361183	59
500.108345143666	59
500.122818135888	51
500.137291337743	48
500.151764749231	68
500.166238370565	70
500.180712201532	61
500.195186242131	60
500.209660492577	55
500.224134952656	36
500.23860962258	24
500.253084502031	32
500.267559591221	60
500.282034890151	42
500.296510398821	49
500.31098611723	51
500.325462045272	71
500.339938182946	78
500.354414530468	40
500.368891087729	31
500.383367854622	19
500.397844831149	44
500.412322017522	62
500.426799413528	79
500.441277019167	41
500.455754834652	19
500.47023285977	56
500.484711094628	57
500.499189539226	45
500.513668193457	69
500.528147057428	43
500.542626131138	30
500.557105414482	40
500.571584907565	42
500.586064610388	52
500.600544522844	57
500.615024645147	61
500.629504977083	61
500.643985518759	75
500.658466270068	65
500.672947231117	44
500.687428401905	37
500.701909782327	41
500.716391372489	69
500.730873172391	54
500.745355182033	29
500.759837401308	38
500.774319830323	29
500.788802469078	19
500.803285317466	44
500.817768375594	41
500.832251643463	25
500.846735120964	77
500.861218808206	64
500.875702705295	33
500.89018681191	37
500.904671128372	54
500.91915565436	82
500.933640390196	52
500.948125335664	27
500.962610490873	34
500.977095855823	67
500.991581430512	73
501.006067214835	42
501.020553208898	72
501.035039412701	45
501.049525826138	43
501.064012449314	56
501.078499282232	76
501.092986324782	63
501.107473577073	64
501.121961039105	71
501.136448710876	50
501.150936592281	42
501.165424683427	69
501.179912984312	51
501.194401494832	65
501.208890215092	53
501.223379145092	23
501.237868284725	24
501.252357634099	48
501.266847193321	42
501.281336962069	53
501.295826940558	36
501.310317128787	22
501.324807526757	47
501.33929813436	44
501.353788951704	54
501.368279978788	64
501.382771215506	64
501.397262662072	50
501.411754318271	50
501.426246184211	62
501.440738259784	50
501.455230545098	54
501.469723040046	43
501.484215744841	43
501.498708659271	29
501.513201783441	45
501.527695117351	11
501.542188660895	27
501.55668241418	16
501.571176377099	45
501.585670549866	49
501.600164932266	24
501.6146595243	34
501.629154326182	57
501.643649337698	39
501.658144558954	34
501.672639989952	33
501.687135630583	26
501.701631480955	17
501.716127540961	66
501.730623810815	64
501.745120290303	65
501.759616979424	60
501.774113878394	24
501.788610987105	27
501.803108305449	19
501.817605833428	49
501.832103571147	53
501.846601518608	49
501.861099675809	72
501.875598042645	51
501.890096619221	54
501.904595405539	15
501.919094401597	37
501.93359360729	18
501.948093022724	27
501.962592647898	29
501.977092482707	14
501.991592527257	41
502.006092781549	35
502.020593245474	67
502.035093919247	120
502.049594802548	107
502.064095895697	77
502.07859719848	61
502.093098711004	57
502.10760043327	44
502.122102365169	33
502.13660450681	55
502.151106858192	55
502.165609419316	40
502.180112190073	47
502.194615170572	54
502.209118360706	60
502.22362176058	62
502.238125370196	29
502.252629189554	45
502.267133218545	70
502.281637457278	76
502.29614190586	51
502.310646563968	55
502.325151431819	71
502.33965650941	56
502.354161796743	45
502.368667293711	48
502.38317300042	41
502.397678916763	52
502.412185042955	46
502.426691378781	34
502.441197924349	35
502.455704679658	52
502.470211644602	27
502.484718819288	3
502.499226203608	8
502.513733797776	39
502.528241601579	9
502.542749615017	47
502.557257838303	82
502.571766271224	47
502.586274913887	51
502.600783766291	59
502.61529282833	24
502.629802100111	19
502.644311581526	16
502.65882127279	26
502.673331173689	52
502.687841284329	43
502.702351604711	44
502.716862134728	43
502.731372874486	29
502.74588382388	20
502.760394983015	22
502.774906351892	15
502.789417930511	54
502.803929718764	81
502.818441716866	35
502.832953924604	8
502.847466341976	15
502.86197896909	26
502.876491805945	13
502.891004852543	27
502.905518108776	40
502.92003157475	36
502.934545250467	12
502.949059135925	26
502.963573231018	23
502.978087535854	21
502.992602050324	55
503.007116774536	32
503.021631708491	41
503.036146852187	75
503.050662205518	48
503.065177768592	87
503.079693541407	73
503.094209523965	70
503.108725716157	43
503.123242118092	31
503.137758729662	39
503.152275550974	84
503.166792582028	93
503.181309822824	47
503.195827273255	39
503.210344933536	27
503.224862803452	45
503.239380883003	47
503.253899172296	20
503.268417671331	28
503.282936380108	26
503.297455298521	47
503.311974426676	61
503.326493764574	43
503.341013312213	63
503.355533069488	39
503.370053036398	78
503.384573213158	35
503.399093599553	50
503.41361419569	59
503.428135001569	55
503.442656017084	50
503.457177242342	55
503.471698677341	27
503.486220322083	13
503.500742176461	30
503.515264240474	32
503.529786514336	20
503.544308997834	13
503.558831691074	10
503.573354594057	34
503.587877706783	35
503.602401029143	26
503.61692456114	29
503.631448302986	61
503.645972254467	35
503.660496415691	30
503.67502078655	75
503.689545367259	33
503.704070157604	11
503.718595157692	12
503.733120367414	1
503.74764578688	3
503.762171416088	35
503.776697254932	39
503.791223303626	27
503.805749561955	20
503.82027602992	13
503.834802707627	20
503.849329595185	30
503.863856692378	36
503.878383999206	32
503.892911515778	41
503.907439242092	40
503.921967178042	31
503.936495323842	49
503.951023679278	65
503.96555224435	50
503.980081019271	79
503.994610003828	85
504.009139198128	98
504.023668602064	89
504.038198215743	72
504.052728039165	79
504.067258072329	70
504.08178831513	80
504.096318767673	27
504.11084942996	34
504.125380301882	37
504.139911383655	35
504.154442674956	65
504.168974176107	65
504.183505886895	41
504.198037807425	61
504.212569937591	93
504.227102277608	47
504.24163482726	24
504.256167586656	74
504.270700555688	88
504.285233734462	81
504.29976712298	49
504.314300721241	28
504.328834529138	32
504.343368546779	64
504.357902774055	45
504.372437211182	48
504.386971857944	50
504.40150671445	34
504.416041780592	36
504.430577056478	36
504.445112542106	38
504.459648237478	43
504.474184142486	50
504.488720257238	33
504.503256581733	7
504.517793115864	62
504.532329859738	44
504.546866813355	16
504.561403976717	20
504.575941349714	46
504.590478932454	57
504.605016724831	70
504.619554727059	29
504.634092938923	21
504.64863136053	46
504.663169991773	44
504.677708832761	25
504.692247883491	19
504.706787143858	8
504.721326613968	29
504.735866293822	51
504.750406183527	33
504.764946282761	58
504.779486591738	21
504.794027110352	19
504.808567838817	10
504.823108776918	43
504.837649924763	44
504.852191282244	34
504.866732849468	29
504.881274626544	16
504.895816613256	29
504.910358809605	26
504.924901215697	36
504.939443831533	30
504.953986657006	22
504.968529692222	36
504.983072937182	58
504.997616391886	70
505.012160056227	63
505.026703930311	72
505.041248014139	96
505.055792307604	69
505.070336810812	19
505.084881523764	94
505.099426446461	66
505.113971578794	28
505.12851692087	28
505.143062472691	3
505.157608234148	15
505.17215420535	43
505.186700386295	18
505.201246776877	44
505.215793377203	73
505.230340187272	62
505.244887206979	28
505.259434436537	16
505.273981875732	8
505.28852952467	21
505.303077383246	32
505.317625451565	64
505.332173729629	65
505.346722217329	31
505.361270914774	46
505.375819821963	41
505.390368938896	30
505.404918265572	50
505.419467801779	36
505.434017547837	21
505.448567503532	52
505.463117668971	50
505.477668044154	32
505.492218629082	28
505.506769423646	20
505.521320427955	16
505.535871642008	44
505.550423065698	68
505.564974699132	33
505.579526542311	27
505.594078595126	24
505.608630857686	21
505.62318332999	22
505.637736011931	25
505.652288903724	20
505.666842005154	29
505.681395316329	23
505.69594883714	17
505.710502567696	23
505.725056507996	51
505.739610657934	32
505.754165017616	18
505.768719587042	9
505.783274366213	33
505.797829355021	31
505.812384553573	63
505.826939961871	45
505.841495579805	53
505.856051407484	24
505.870607444907	47
505.885163691967	42
505.899720148773	31
505.91427681543	49
505.928833691724	28
505.943390777656	56
505.957948073332	19
505.972505578646	93
505.987063293812	148
506.001621218615	156
506.016179353162	205
506.030737697347	186
506.045296251384	136
506.059855015059	116
506.07441398837	80
506.088973171535	42
506.103532564228	50
506.118092166775	64
506.132651979066	65
506.147212000994	21
506.16177223256	52
506.176332674085	39
506.190893325141	35
506.205454185941	45
506.220015256379	50
506.234576536669	55
506.249138026597	85
506.263699726162	50
506.27826163558	78
506.292823754635	45
506.307386083435	72
506.32194862198	73
506.336511370162	69
506.35107432809	45
506.365637495762	94
506.380200873072	185
506.394764460128	310
506.409328256928	353
506.423892263366	401
506.438456479656	325
506.453020905584	271
506.46758554115	150
506.482150386568	99
506.496715441624	133
506.511280706318	136
506.525846180864	88
506.540411865048	62
506.554977758977	50
506.569543862652	55
506.584110175964	38
506.598676699021	76
506.613243431716	54
506.627810374264	36
506.64237752645	26
506.656944888273	33
506.671512459949	30
506.686080241264	31
506.700648232323	9
506.715216433128	49
506.72978484357	66
506.744353463758	33
506.758922293691	24
506.773491333263	27
506.788060582579	16
506.802630041641	46
506.817199710341	16
506.831769588894	41
506.846339677085	24
506.860909974914	28
506.875480482595	17
506.890051199807	40
506.904622126873	31
506.919193263683	25
506.933764610132	24
506.948336166219	69
506.962907932159	84
506.977479907844	72
506.992052093168	67
507.006624488129	116
507.021197092836	106
507.035769907289	117
507.050342931488	78
507.064916165324	55
507.079489609014	25
507.094063262342	80
507.108637125308	83
507.123211198127	58
507.137785480585	33
507.15235997268	38
507.166934674629	41
507.181509586216	86
507.196084707441	51
507.21066003852	40
507.225235579237	51
507.2398113297	61
507.254387289908	60
507.268963459755	37
507.283539839347	23
507.298116428686	64
507.312693227663	28
507.327270236385	20
507.341847454854	22
507.356424883068	26
507.371002520921	64
507.38558036852	96
507.400158425757	113
507.414736692848	91
507.429315169577	120
507.443893855944	71
507.458472752165	94
507.473051858132	85
507.48763117363	54
507.502210698982	37
507.516790433972	36
507.531370378708	43
507.545950533082	28
507.56053089731	51
507.575111471177	33
507.58969225479	20
507.604273248149	37
507.618854451146	29
507.63343586389	21
507.648017486272	39
507.662599318401	27
507.677181360275	8
507.691763611896	13
507.706346073156	10
507.720928744161	24
507.735511625021	25
507.750094715412	5
507.764678015548	2
507.779261525432	12
507.793845245061	20
507.808429174329	17
507.823013313344	22
507.837597661997	17
507.852182220504	22
507.866766988757	46
507.881351966542	23
507.895937154181	16
507.910522551458	21
507.925108158482	9
507.939693975145	14
507.954280001661	29
507.968866237817	37
507.983452683611	55
507.99803933926	80
508.012626204655	48
508.027213279581	45
508.041800564361	50
508.05638805878	38
508.070975762946	47
508.085563676859	53
508.10015180041	37
508.114740133708	24
508.129328676752	18
508.143917429543	43
508.158506391973	46
508.17309556415	53
508.187684945966	61
508.202274537635	67
508.216864338944	28
508.231454349892	12
508.246044570695	59
508.260635001136	64
508.275225641324	38
508.289816491152	30
508.304407550833	58
508.318998820154	45
508.333590299114	75
508.348181987821	142
508.362773886274	218
508.377365994582	510
508.391958312421	1381
508.406550840008	2574
508.421143577341	4192
508.435736524313	4885
508.45032968114	5033
508.464923047606	4031
508.479516623711	2684
508.494110409564	1768
508.50870440527	1120
508.523298610617	649
508.537893025602	430
508.552487650334	350
508.567082484814	264
508.58167752904	214
508.596272782905	178
508.610868246518	168
508.625463919878	101
508.640059802985	113
508.654655895731	155
508.669252198116	178
508.683848710357	125
508.698445432236	96
508.713042363863	64
508.727639505129	65
508.74223685625	86
508.756834417011	72
508.771432187518	36
508.786030167665	55
508.80062835756	54
508.815226757201	54
508.82982536659	54
508.844424185618	56
508.859023214394	44
508.873622452809	33
508.888221901079	37
508.902821558988	35
508.917421426645	38
508.932021503942	20
508.946621791093	23
508.961222287777	33
508.975822994315	70
508.990423910493	67
509.005025036419	117
509.019626372092	151
509.034227917512	131
509.048829672572	143
509.063431637272	153
509.078033811826	139
509.092636196021	120
509.107238789963	118
509.121841593545	74
509.136444606981	78
509.151047830058	59
509.165651262882	62
509.180254905346	89
509.194858757558	95
509.209462819517	110
509.224067091224	111
509.23867157257	29
509.253276263664	41
509.267881164398	87
509.282486274987	67
509.297091595217	62
509.311697125193	88
509.32630286481	76
509.340908814174	85
509.355514973287	100
509.370121342146	205
509.384727920646	381
509.399334708893	754
509.413941706781	1274
509.428548914524	1660
509.443156331907	1810
509.457763959037	1607
509.472371795916	1203
509.486979842434	808
509.5015880987	513
509.516196564607	342
509.530805240261	259
509.545414125663	179
509.560023220921	165
509.574632525711	153
509.589242040248	120
509.603851764534	108
509.61846169846	75
509.633071842134	69
509.647682195556	45
509.662292758725	39
509.676903531643	80
509.691514514201	58
509.706125706399	44
509.720737108453	36
509.735348720147	19
509.749960541589	44
509.764572572672	42
509.779184813502	81
509.793797264081	69
509.808409924515	88
509.823022794482	81
509.837635874197	92
509.85224916366	95
509.866862662763	95
509.881476371615	44
509.896090290215	45
509.910704418563	60
509.925318756551	37
509.939933304287	46
509.954548061772	64
509.969163028897	67
509.983778205771	67
509.998393592392	43
510.013009188762	38
510.027624994772	43
510.042241010531	25
510.05685723593	54
510.071473671185	65
510.086090316081	70
510.100707170725	52
510.11532423501	47
510.129941509043	48
510.144558992824	62
510.159176686246	65
510.173794589524	51
510.188412702443	68
510.20303102511	82
510.217649557418	73
510.232268299474	77
510.246887251279	63
510.261506412724	49
510.276125783918	59
510.29074536486	84
510.305365155551	109
510.319985155882	70
510.334605365962	25
510.349225785791	83
510.36384641526	135
510.378467254478	189
510.393088303445	366
510.40770956216	631
510.422331030516	1062
510.436952708621	1171
510.451574596366	1021
510.466196693968	788
510.480819001211	361
510.495441518202	216
510.510064244834	150
510.524687181215	81
510.539310327345	49
510.553933683115	21
510.568557248635	76
510.583181023903	90
510.597805009028	47
510.612429203685	39
510.627053608092	39
510.641678222247	27
510.656303046044	46
510.670928079589	19
510.685553322883	20
510.700178775818	33
510.71480443861	18
510.729430311043	56
510.744056393224	33
510.758682685047	44
510.773309186619	51
510.78793589794	33
510.802562818901	23
510.817189949612	41
510.831817290072	55
510.84644484028	25
510.861072600238	20
510.875700569837	59
510.890328749077	46
510.904957138174	35
510.919585736912	44
510.934214545291	20
510.948843563527	19
510.963472791405	51
510.978102229139	52
510.992731876407	27
511.007361733424	13
511.02199180019	24
511.036622076705	47
511.051252562862	55
511.065883258875	77
511.080514164422	81
511.095145279826	29
511.10977660498	28
511.124408139775	101
511.139039884211	41
511.153671838504	42
511.168304002438	83
511.182936376014	85
511.197568959447	66
511.212201752522	55
511.226834755346	56
511.241467967919	56
511.256101390134	35
511.270735022098	33
511.285368863812	34
511.300002915166	26
511.314637176271	47
511.329271647125	65
511.34390632762	43
511.358541217865	44
511.373176317967	66
511.387811627603	95
511.402447147096	111
511.41708287623	181
511.431718815007	298
511.44635496364	344
511.460991321916	263
511.475627889941	130
511.490264667607	100
511.504901655131	100
511.519538852297	47
511.534176259104	31
511.548813875769	46
511.563451702076	33
511.578089738024	18
511.59272798383	19
511.607366439278	11
511.622005104475	38
511.636643979422	37
511.651283064011	32
511.665922358349	22
511.680561862438	47
511.695201576167	44
511.709841499647	43
511.724481632877	32
511.739121975748	15
511.753762528369	37
511.768403290848	48
511.783044262861	38
511.797685444732	20
511.812326836244	8
511.826968437398	5
511.841610248411	13
511.856252269065	19
511.870894499361	27
511.885536939515	28
511.900179589419	24
511.914822448964	4
511.929465518152	6
511.944108797198	16
511.958752285886	35
511.973395984216	23
511.988039892403	26
512.002684010233	51
512.017328337813	80
512.031972875143	48
512.046617622115	39
512.061262578837	46
512.075907745201	40
512.090553121423	72
512.105198707287	74
512.119844502794	41
512.134490508158	7
512.149136723273	36
512.16378314803	52
512.178429782429	41
512.193076626578	31
512.207723680477	45
512.222370944127	51
512.237018417419	67
512.251666100461	24
512.266313993253	34
512.280962095796	66
512.295610407981	35
512.310258929916	35
512.324907661601	23
512.339556602929	41
512.354205754007	38
512.368855114835	80
512.383504685306	100
512.398154465527	116
512.412804455607	90
512.42745465522	114
512.442105064585	62
512.456755683699	85
512.471406512564	82
512.486057551072	42
512.50070879933	60
512.515360257338	39
512.530011924989	39
512.544663802499	50
512.559315889651	30
512.573968186445	32
512.588620693098	22
512.603273409393	28
512.617926335331	68
512.632579471128	49
512.647232816567	25
512.661886371648	17
512.676540136697	10
512.69119411128	38
512.705848295613	27
512.720502689589	13
512.735157293316	19
512.749812106794	28
512.764467130022	40
512.779122362893	13
512.793777805514	8
512.808433457995	57
512.823089320009	57
512.837745391883	23
512.852401673292	27
512.867058164559	45
512.881714865469	12
512.89637177613	5
512.911028896541	57
512.925686226596	35
512.940343766509	17
512.955001516065	32
512.969659475372	11
512.984317644322	28
512.998976023022	19
513.013634611366	44
513.028293409568	34
513.042952417413	44
513.057611634901	36
513.072271062357	51
513.086930699347	73
513.101590546088	46
513.116250602472	42
513.130910868607	95
513.145571344493	81
513.16023203013	75
513.17489292541	70
513.189554030441	47
513.204215345332	57
513.218876869757	61
513.233538604041	109
513.24820054786	48
513.262862701539	35
513.27752506486	27
513.292187637933	49
513.306850420757	38
513.321513413224	22
513.33617661555	32
513.350840027519	42
513.365503649132	35
513.380167480604	71
513.394831521719	20
513.409495772477	29
513.424160232986	52
513.438824903247	50
513.453489783367	66
513.468154873022	33
513.482820172428	13
513.497485681586	14
513.512151400495	28
513.526817329048	27
513.541483467351	39
513.556149815407	14
513.570816373105	7
513.585483140663	18
513.600150117864	18
513.614817304709	30
513.629484701305	20
513.644152307652	1
513.658820123751	5
513.673488149493	16
513.688156384987	60
513.702824830232	46
513.717493485229	41
513.732162349869	23
513.746831424153	16
513.761500708296	46
513.776170202083	30
513.790839905622	21
513.805509818912	14
513.820179941845	28
513.83485027453	26
513.849520816967	18
513.864191569155	22
513.878862530987	36
513.893533702571	35
513.908205083798	31
513.922876674885	13
513.937548475507	38
513.95222048599	37
513.966892706116	44
513.981565136101	50
513.996237775731	30
514.010910625004	42
514.025583684137	36
514.040256952805	56
514.054930431334	61
514.069604119506	37
514.08427801743	17
514.098952125106	22
514.113626442534	33
514.128300969605	21
514.142975706429	13
514.157650652896	13
514.172325809114	8
514.187001175085	20
514.201676750808	38
514.216352536175	29
514.231028531294	40
514.245704736273	47
514.260381150787	46
514.275057775054	70
514.289734609072	68
514.304411652735	28
514.319088906258	26
514.333766369424	42
514.348444042234	23
514.363121924905	28
514.37780001722	27
514.392478319287	36
514.407156830997	53
514.421835552568	77
514.436514483675	55
514.451193624642	50
514.465872975253	11
514.480552535617	24
514.495232305732	90
514.5099122856	42
514.524592475112	33
514.539272874376	23
514.553953483284	6
514.568634301944	24
514.583315330357	11
514.597996568522	27
514.612678016331	18
514.627359673893	35
514.642041541315	15
514.656723618273	36
514.671405904983	16
514.686088401446	3
514.700771107552	9
514.71545402352	6
514.730137149023	0
514.744820484387	14
514.759504029504	10
514.774187784265	18
514.788871748778	9
514.803555922935	16
514.818240306845	36
514.832924900508	48
514.847609703923	43
514.862294716982	41
514.876979939794	39
514.891665372358	34
514.906351014675	21
514.921036866637	1
514.935722928351	32
514.950409199709	61
514.96509568082	38
514.979782371683	33
514.9944692723	26
515.00915638256	9
515.023843702682	25
515.038531232339	50
515.053218971858	42
515.067906921021	10
515.082595079829	7
515.097283448497	31
515.111972026811	11
515.126660814876	49
515.141349812695	21
515.156039020267	38
515.170728437483	89
515.185418064343	73
515.200107901065	60
515.214797947431	67
515.22948820355	77
515.244178669314	26
515.258869344939	9
515.273560230208	35
515.288251325231	35
515.302942629898	53
515.317634144317	42
515.33232586849	9
515.347017802308	17
515.361709945987	31
515.376402299202	30
515.391094862279	37
515.405787635	49
515.420480617583	46
515.43517380981	38
515.449867211682	26
515.464560823307	17
515.479254644685	17
515.493948675708	12
515.508642916593	24
515.523337367014	34
515.538032027296	13
515.552726897332	27
515.567421977012	19
515.582117266446	15
515.596812765524	42
515.611508474356	46
515.626204392941	15
515.640900521279	10
515.655596859262	36
515.670293406998	19
515.684990164487	10
515.699687131622	19
515.71438430851	12
515.729081695151	27
515.743779291545	38
515.758477097584	34
515.773175113377	26
515.787873338815	22
515.802571774006	30
515.817270419059	16
515.831969273756	19
515.846668338099	15
515.861367612196	36
515.876067096045	36
515.89076678954	34
515.905466692897	16
515.920166805899	15
515.934867128546	11
515.949567661054	24
515.964268403208	32
515.978969355116	118
515.993670516668	69
516.008371887974	79
516.023073469034	71
516.037775259847	57
516.052477260306	72
516.067179470518	39
516.081881890484	38
516.096584520095	26
516.111287359459	32
516.125990408578	53
516.14069366745	84
516.155397135967	82
516.170100814238	94
516.184804702154	69
516.199508799933	69
516.214213107356	55
516.228917624534	25
516.243622351357	56
516.258327287933	47
516.273032434264	52
516.287737790239	38
516.302443355969	43
516.317149131452	53
516.331855116798	34
516.346561311681	40
516.361267716317	40
516.375974330708	67
516.390681154744	85
516.405388188533	71
516.420095432077	44
516.434802885267	34
516.449510548318	28
516.464218421015	58
516.478926503466	28
516.493634795563	29
516.508343297414	79
516.523052009019	69
516.537760930269	53
516.552470061273	36
516.567179402031	22
516.581888952544	31
516.59659871281	10
516.611308682723	25
516.62601886228	25
516.640729251701	18
516.655439850767	24
516.670150659478	30
516.684861678053	29
516.699572906273	37
516.714284344247	13
516.728995991975	7
516.74370784935	19
516.758419916478	22
516.773132193361	12
516.787844679997	32
516.80255737628	20
516.817270282208	23
516.831983398	12
516.846696723437	25
516.861410258736	20
516.876124003574	17
516.890837958274	10
516.905552122619	32
516.920266496611	38
516.934981080466	29
516.949695873966	42
516.964410877221	28
516.979126090122	14
516.993841512886	25
517.008557145295	16
517.023272987459	47
517.03798903927	72
517.052705300834	66
517.067421772153	31
517.082138453118	49
517.096855343838	29
517.111572444312	30
517.126289754649	14
517.141007274524	32
517.155725004153	49
517.170442943429	60
517.185161092567	82
517.199879451352	67
517.214598019891	48
517.229316798076	44
517.244035786016	39
517.258754983819	53
517.27347439116	44
517.288194008364	34
517.302913835214	7
517.317633871819	27
517.33235411807	87
517.347074574076	79
517.361795239837	52
517.376516115352	46
517.391237200514	41
517.40595849543	41
517.420680000101	33
517.435401714419	58
517.450123638491	19
517.464845772318	18
517.479568115791	17
517.494290669128	30
517.509013432112	18
517.52373640485	12
517.538459587234	32
517.553182979373	22
517.567906581159	3
517.582630392808	14
517.597354414104	19
517.612078645155	13
517.626803085852	26
517.641527736412	51
517.65625259662	49
517.670977666473	20
517.68570294619	18
517.700428435554	23
517.715154134564	37
517.729880043438	28
517.744606161958	28
517.759332490233	25
517.774059028264	42
517.788785775941	28
517.803512733373	8
517.81823990056	14
517.832967277394	38
517.847694863984	34
517.862422660328	18
517.877150666319	12
517.891878882065	32
517.906607307675	15
517.921335942823	28
517.936064787835	27
517.950793842493	15
517.965523106799	21
517.980252580968	12
517.994982264784	63
518.009712158246	92
518.024442261573	73
518.039172574655	66
518.053903097383	66
518.068633829759	35
518.08336477189	30
518.098095923776	77
518.112827285417	43
518.127558856815	27
518.142290637858	20
518.157022628549	35
518.171754829212	48
518.186487239414	36
518.201219859371	53
518.215952688975	41
518.230685728443	55
518.245418977559	71
518.26015243632	83
518.274886104947	56
518.28961998322	54
518.304354071249	49
518.319088369033	30
518.333822876464	29
518.348557593651	46
518.363292520594	38
518.378027657183	68
518.392763003528	84
518.407498559629	100
518.422234325377	149
518.43697030099	194
518.451706486249	163
518.466442881264	133
518.481179485926	47
518.495916300344	62
518.510653324518	91
518.525390558339	61
518.540128001915	26
518.554865655248	22
518.569603518336	36
518.584341591071	15
518.599079873563	11
518.61381836581	41
518.628557067704	44
518.643295979354	27
518.65803510076	34
518.672774431814	25
518.687513972732	9
518.702253723297	16
518.716993683509	18
518.731733853586	22
518.746474233311	51
518.761214822682	45
518.77595562181	20
518.790696630802	14
518.805437849334	21
518.820179277729	31
518.834920915881	15
518.849662763572	19
518.864404821127	48
518.87914708833	21
518.893889565288	10
518.908632252003	7
518.923375148366	33
518.938118254484	45
518.952861570467	47
518.967605095989	52
518.982348831268	46
518.997092776302	23
519.011836931093	41
519.026581295531	36
519.041325869726	47
519.056070653676	42
519.070815647274	17
519.085560850738	36
519.100306263849	27
519.115051886607	44
519.12979771923	26
519.144543761501	22
519.15929001342	31
519.174036475204	44
519.188783146635	41
519.203530027714	54
519.218277118658	51
519.233024419359	26
519.247771929598	31
519.262519649703	28
519.277267579455	37
519.292015718964	38
519.306764068229	54
519.321512627142	52
519.336261395812	69
519.351010374346	32
519.36575956242	55
519.38050896025	57
519.395258567837	10
519.410008385181	28
519.424758412172	105
519.43950864892	142
519.454259095424	96
519.469009751576	112
519.483760617594	63
519.498511693259	40
519.513262978573	7
519.528014473752	25
519.54276617847	23
519.557518093053	27
519.572270217284	37
519.587022551273	21
519.601775095017	2
519.616527848519	17
519.631280811668	51
519.646033984575	18
519.660787367238	25
519.675540959549	19
519.690294761617	23
519.705048773442	16
519.719802994914	17
519.734557426144	23
519.749312067131	13
519.764066917874	21
519.778821978265	12
519.793577248414	34
519.808332728319	54
519.823088417872	51
519.837844317183	24
519.85260042625	16
519.867356744965	4
519.882113273547	21
519.896870011667	7
519.911626959654	12
519.926384117288	25
519.94114148468	36
519.955899061829	29
519.970656848626	48
519.98541484518	86
520.00017305149	94
520.014931467559	99
520.029690093275	69
520.044448928749	39
520.059207973871	43
520.073967228859	32
520.088726693495	55
520.103486367779	56
520.11824625193	60
520.133006345729	30
520.147766649285	43
520.162527162489	61
520.17728788556	40
520.19204881817	34
520.206809960646	25
520.221571312771	11
520.236332874653	19
520.251094646292	37
520.265856627689	66
520.280618818734	57
520.295381219536	20
520.310143829987	33
520.324906650304	27
520.33966968027	36
520.354432919884	63
520.369196369256	141
520.383960028385	249
520.39872389738	319
520.413487975915	618
520.428252264208	1254
520.443016762258	1790
520.457781470065	1933
520.472546387521	1797
520.487311514735	1108
520.502076851706	666
520.516842398325	383
520.531608154812	322
520.546374120838	259
520.56114029673	161
520.575906682271	144
520.59067327757	95
520.605440082518	82
520.620207097332	89
520.634974321795	69
520.649741755906	69
520.664509399884	47
520.679277253511	47
520.694045316896	49
520.708813590038	76
520.723582072829	45
520.738350765378	25
520.753119667575	59
520.76788877964	61
520.782658101353	34
520.797427632824	24
520.812197373944	49
520.826967324821	48
520.841737485457	55
520.85650785585	56
520.871278435892	47
520.886049225693	32
520.900820225251	43
520.915591434457	32
520.930362853531	40
520.945134482145	48
520.959906320626	36
520.974678368756	45
520.989450626643	72
521.00422309418	89
521.018995771584	56
521.033768658636	79
521.048541755338	100
521.063315061907	135
521.078088578124	130
521.0928623041	61
521.107636239834	60
521.122410385217	110
521.137184740358	237
521.151959305149	173
521.166734079806	109
521.181509064113	111
521.196284258177	60
521.211059661891	53
521.225835275363	28
521.240611098593	58
521.255387131582	45
521.270163374219	30
521.284939826615	23
521.29971648866	33
521.314493360572	67
521.329270442134	32
521.344047733454	56
521.358825234532	86
521.373602945259	75
521.388380865745	79
521.40315899588	85
521.417937335773	245
521.432715885425	409
521.447494644944	706
521.462273614004	891
521.477052792821	765
521.491832181398	500
521.506611779624	337
521.521391587717	306
521.53617160535	158
521.550951832851	130
521.565732270002	95
521.58051291702	79
521.595293773687	65
521.610074840004	63
521.624856116079	64
521.639637601913	81
521.654419297397	67
521.669201202748	79
521.683983317748	74
521.698765642399	52
521.713548176916	48
521.728330921084	69
521.74311387501	57
521.757897038585	82
521.77268041192	60
521.787463995013	38
521.802247787864	37
521.817031790365	20
521.831816002625	41
521.846600424644	36
521.861385056421	37
521.876169897849	26
521.890954948925	31
521.90574020987	41
521.920525680464	69
521.935311360817	55
521.950097250929	33
521.964883350691	67
521.979669660211	95
521.994456179491	104
522.009242908529	73
522.024029847217	64
522.038816995555	67
522.053604353761	56
522.068391921616	91
522.083179699231	85
522.097967686604	91
522.112755883737	76
522.127544290519	100
522.142332906951	163
522.157121733252	136
522.171910769202	101
522.186700014911	109
522.20148947027	112
522.216279135388	127
522.231069010266	129
522.245859095011	109
522.260649389297	111
522.275439893343	130
522.290230607147	118
522.305021530602	173
522.319812663816	151
522.334604006788	185
522.34939555952	314
522.364187321902	694
522.378979294153	1301
522.393771475944	2613
522.408563867604	5473
522.423356468913	11160
522.438149279982	22555
522.452942300702	36054
522.46773553118	46348
522.482528971418	45717
522.497322621524	36455
522.512116481171	26884
522.526910550577	19212
522.541704829743	13616
522.556499318559	9748
522.571294017134	7305
522.586088925469	5810
522.600884043454	4794
522.615679371307	4104
522.630474908811	3425
522.645270656074	2983
522.660066612988	2446
522.674862779661	2087
522.689659156093	1915
522.704455742176	1624
522.719252538127	1465
522.734049543619	1427
522.748846758981	1268
522.763644184101	1140
522.778441818872	1023
522.793239663403	976
522.808037717584	856
522.822835981524	936
522.837634455225	838
522.852433138575	872
522.867232031685	755
522.882031134556	551
522.896830447294	531
522.911629969574	493
522.926429701614	412
522.941229643413	315
522.956029794863	403
522.970830156073	443
522.985630727042	526
523.000431507662	824
523.01523249815	1125
523.03003369829	1455
523.044835108189	1657
523.059636727739	2083
523.074438557048	2403
523.089240596118	2443
523.104042844837	2317
523.118845303317	1809
523.133647971557	1401
523.148450849556	1120
523.163253937316	888
523.178057234726	629
523.192860741787	595
523.207664458717	523
523.222468385297	465
523.237272521637	412
523.252076867629	353
523.26688142338	431
523.281686188891	440
523.296491164162	429
523.311296349194	463
523.326101743876	413
523.340907348209	390
523.355713162411	495
523.370519186264	699
523.385325419877	1003
523.400131863141	1904
523.414938516165	3272
523.429745379058	6702
523.444552451602	12270
523.459359733797	18518
523.474167225752	23230
523.488974927468	21737
523.503782838834	16544
523.518590959961	11812
523.533399290847	8168
523.548207831494	5925
523.563016581902	4306
523.577825541851	3347
523.592634711669	2699
523.607444091139	2285
523.622253680477	1859
523.637063479358	1575
523.651873488109	1315
523.66668370651	1250
523.681494134672	1130
523.696304772594	1108
523.711115620167	1020
523.7259266775	757
523.740737944594	712
523.755549421339	650
523.770361107845	502
523.785173004111	518
523.799985110137	470
523.814797425924	530
523.829609951362	547
523.844422686451	583
523.859235631301	516
523.874048785911	498
523.888862150281	520
523.903675724412	478
523.918489508195	404
523.933303501738	440
523.948117705042	379
523.962932117996	395
523.977746740712	426
523.992561573188	516
524.007376615315	692
524.022191867203	824
524.037007328852	910
524.051823000152	1035
524.066638881213	1018
524.081454972143	1114
524.096271272616	1074
524.111087782959	995
524.125904502953	837
524.140721432599	708
524.155538572114	592
524.170355921281	570
524.185173480209	496
524.199991248788	529
524.214809227238	531
524.229627415339	544
524.244445813201	564
524.259264420714	498
524.274083237988	407
524.288902265023	415
524.30372150171	426
524.318540948157	373
524.333360604366	393
524.348180470335	459
524.363000545956	411
524.377820831338	668
524.39264132648	841
524.407462031275	1069
524.42228294583	1421
524.437104070147	1985
524.451925404224	3197
524.466746947953	4565
524.481568701443	5161
524.496390664694	4740
524.511212837597	3367
524.526035220261	2026
524.540857812686	968
524.555680614763	352
524.570503626601	194
524.5853268482	229
524.600150279451	215
524.614973920572	253
524.629797771345	283
524.64462183188	252
524.659446102066	295
524.674270582013	304
524.689095271721	201
524.703920171082	230
524.718745280204	241
524.733570599087	282
524.748396127731	228
524.763221866027	245
524.778047814084	197
524.792873971903	196
524.807700339373	197
524.822526916605	255
524.837353703599	317
524.852180700353	328
524.86700790676	222
524.881835322928	199
524.896662948857	211
524.911490784439	238
524.926318829782	272
524.941147084886	183
524.955975549642	178
524.97080422416	179
524.98563310844	175
525.000462202371	246
525.015291506173	233
525.030121019627	219
525.044950742843	261
525.059780675712	334
525.074610818341	345
525.089441170732	385
525.104271732776	363
525.119102504581	316
525.133933486257	274
525.148764677475	253
525.163596078456	229
525.178427689198	219
525.193259509701	284
525.208091539857	240
525.222923779775	220
525.237756229454	248
525.252588888896	169
525.267421757989	235
525.282254836844	306
525.297088125461	320
525.31192162373	270
525.326755331761	222
525.341589249553	244
525.356423376999	223
525.371257714205	282
525.386092261174	298
525.400927017905	434
525.415761984288	437
525.430597160432	427
525.445432546339	487
525.460268141898	610
525.475103947219	745
525.489939962302	784
525.504776187038	563
525.519612621535	379
525.534449265794	262
525.549286119816	190
525.56412318349	155
525.578960456925	91
525.593797940123	104
525.608635632974	87
525.623473535586	92
525.638311647961	113
525.653149969988	171
525.667988501886	154
525.682827243437	163
525.697666194641	141
525.712505355717	189
525.727344726445	171
525.742184306826	162
525.757024097078	198
525.771864096983	138
525.786704306541	106
525.80154472608	87
525.816385355162	114
525.831226194006	128
525.846067242504	144
525.860908500763	202
525.875749968785	224
525.890591646568	130
525.905433534115	107
525.920275631314	169
525.935117938275	172
525.949960454999	197
525.964803181375	164
525.979646117514	177
525.994489263305	231
526.009332618969	252
526.024176184285	206
526.039019959255	171
526.053863944096	188
526.068708138699	188
526.083552542846	206
526.098397156865	234
526.113241980537	207
526.128087013972	235
526.142932257169	206
526.157777710019	191
526.172623372631	160
526.187469245006	181
526.202315327143	197
526.217161618934	172
526.232008120487	155
526.246854831803	152
526.261701752771	164
526.276548883503	231
526.291396223997	194
526.306243774144	194
526.321091534163	217
526.335939503726	187
526.350787683161	137
526.365636072249	174
526.3804846711	201
526.395333479713	236
526.41018249798	290
526.425031726009	269
526.439881163802	304
526.454730811357	265
526.469580668565	233
526.484430735536	245
526.49928101216	257
526.514131498547	228
526.528982194697	167
526.54383310061	149
526.558684216176	105
526.573535541505	124
526.588387076706	98
526.603238821451	80
526.618090775959	127
526.63294294023	199
526.647795314264	155
526.662647897951	169
526.677500691401	110
526.692353694614	168
526.707206907481	148
526.72206033022	197
526.736913962612	183
526.751767804659	213
526.766621856468	210
526.78147611804	163
526.796330589375	215
526.811185270363	128
526.826040161115	140
526.84089526163	122
526.855750571908	206
526.870606091839	203
526.885461821534	186
526.900317760882	205
526.915173910103	180
526.930030268977	176
526.944886837505	153
526.959743615906	126
526.974600603961	172
526.989457801778	203
527.00431520925	149
527.019172826594	173
527.034030653482	213
527.048888690244	241
527.063746936658	167
527.078605392836	106
527.093464058778	135
527.108322934373	144
527.123182019841	140
527.138041314963	169
527.152900819739	157
527.167760534278	193
527.18262045858	129
527.197480592646	140
527.212340936366	142
527.227201489849	162
527.242062253095	200
527.256923226105	161
527.271784408769	182
527.286645801196	189
527.301507403277	156
527.316369215232	142
527.33123123684	131
527.346093468102	156
527.360955909237	109
527.375818560027	112
527.390681420579	135
527.405544490786	170
527.420407770866	181
527.43527126049	197
527.450134959988	137
527.46499886914	153
527.479862988055	155
527.494727316734	234
527.509591855067	199
527.524456603273	159
527.539321561133	147
527.554186728648	173
527.569052105926	168
527.583917692968	202
527.598783489774	162
527.613649496233	134
527.628515712457	117
527.643382138444	155
527.658248774195	162
527.673115619601	169
527.68798267477	166
527.702849939593	117
527.71771741418	105
527.732585098532	205
527.747452992647	232
527.762321096416	175
527.777189410059	188
527.792057933356	144
527.806926666307	127
527.821795609022	135
527.836664761501	80
527.851534123744	137
527.866403695642	118
527.881273477304	163
527.896143468729	140
527.911013669919	143
527.925884080763	168
527.940754701261	150
527.955625531633	118
527.970496571659	139
527.98536782145	129
528.000239281004	94
528.015110950213	102
528.029982829187	141
528.044854917924	164
528.059727216425	158
528.074599724581	196
528.089472442392	200
528.104345370076	196
528.119218507415	217
528.134091854518	163
528.148965411385	140
528.163839177907	161
528.178713154303	136
528.193587340244	161
528.208461736059	186
528.223336341528	126
528.238211156762	134
528.25308618165	151
528.267961416412	104
528.282836860829	119
528.2977125149	124
528.312588378846	202
528.327464452446	150
528.342340735811	158
528.35721722883	173
528.372093931724	147
528.386970844272	151
528.401847966475	172
528.416725298443	174
528.431602840175	172
528.446480591781	148
528.461358552932	126
528.476236723848	188
528.491115104528	187
528.505993694863	182
528.520872495073	150
528.535751504937	154
528.550630724456	110
528.56551015374	147
528.580389792898	133
528.595269641711	185
528.610149700178	170
528.625029968411	138
528.639910446408	139
528.654791134169	142
528.669672031586	126
528.684553138768	153
528.699434455714	164
528.714315982425	166
528.729197718791	139
528.744079664811	152
528.758961820707	134
528.773844186257	141
528.788726761572	153
528.803609546542	166
528.818492541387	143
528.833375745887	119
528.848259160152	78
528.863142784072	94
528.878026617866	118
528.892910661206	154
528.90779491442	167
528.92267937729	187
528.937564049924	110
528.952448932324	132
528.967334024378	121
528.982219326198	127
528.997104837783	204
529.011990559132	184
529.026876490137	157
529.041762630907	149
529.056648981331	144
529.071535541521	183
529.086422311477	96
529.101309291307	113
529.116196480682	97
529.131083879822	117
529.145971488728	116
529.160859307289	144
529.175747335615	186
529.190635573706	186
529.205524021563	190
529.220412679074	172
529.235301546461	85
529.250190623393	144
529.265079910201	169
[truncated: 124,185 more rows]
