# Supplementary material for: Identifying Archaeological Bone via Non-Destructive ZooMS and the Materiality of Symbolic Expression: Examples from Iroquoian Bone Points
Source: Sci Rep. 2019 Jul 30;9:11027. doi: 10.1038/s41598-019-47299-x (PMC6667708; doi:10.1038/s41598-019-47299-x)
Supplement: Supplementary file 2 — Supplementary Datafiles [file 41598_2019_47299_MOESM2_ESM.zip › McGrath et al Supplementary Datafiles/Data set S3_EraserSpectra/BgFo-18_ERASER_3.txt]

499.899732815628	46
499.914202853584	20
499.928673101392	14
499.943143558728	40
499.957614225809	29
499.972085102741	9
499.986556189309	25
500.001027485514	37
500.015498991462	16
500.029970707155	30
500.044442632484	90
500.058914767665	62
500.073387112374	56
500.087859666935	29
500.102332431133	28
500.116805405075	38
500.13127858876	61
500.145751981975	51
500.160225585041	22
500.174699397851	29
500.189173420298	75
500.203647652382	37
500.218122094317	34
500.232596745889	39
500.247071607097	23
500.261546678157	37
500.276021958854	32
500.290497449187	56
500.304973149372	18
500.319449059194	23
500.333925178652	48
500.348401507962	14
500.362878046909	23
500.377354795493	16
500.391831753928	35
500.406308921893	49
500.420786299709	57
500.435263887163	60
500.44974168436	32
500.464219691194	16
500.478697907881	17
500.493176334204	44
500.507654970164	15
500.522133815976	31
500.536612871316	42
500.55109213651	47
500.56557161134	23
500.580051295914	75
500.594531190233	62
500.609011294189	33
500.623491607781	30
500.637972131226	59
500.652452864308	39
500.666933807134	35
500.681414959705	41
500.695896321913	14
500.710377893757	5
500.724859675454	37
500.739341666788	48
500.753823867759	15
500.768306278582	11
500.782788899042	36
500.797271729247	14
500.811754769088	18
500.826238018675	16
500.840721478006	33
500.855205146974	20
500.869689025687	10
500.884173114145	29
500.89865741224	16
500.913141920079	9
500.927626637663	4
500.942111564885	30
500.956596701851	41
500.971082048562	14
500.98556760491	33
501.000053371003	46
501.014539346841	27
501.029025532316	35
501.043511927536	17
501.057998532501	21
501.072485347103	21
501.08697237145	12
501.101459605542	42
501.115947049271	30
501.130434702638	48
501.144922565857	61
501.159410638713	19
501.173898921315	19
501.188387413661	25
501.202876115645	38
501.217365027266	33
501.23185414874	22
501.246343479851	55
501.260833020707	37
501.275322771308	44
501.289812731547	39
501.304302901423	24
501.318793281152	38
501.333283870519	18
501.347774669522	11
501.362265678379	11
501.376756896873	20
501.391248325113	26
501.405739963097	11
501.420231810612	26
501.434723868087	37
501.449216135092	65
501.463708611734	40
501.478201298337	15
501.49269419447	9
501.507187300348	46
501.521680615972	39
501.536174141233	28
501.550667876131	38
501.565161820991	37
501.57965597538	36
501.594150339407	11
501.608644913288	3
501.623139696913	20
501.637634690068	18
501.652129893077	14
501.666625305723	41
501.681120928115	33
501.695616760253	52
501.710112802028	52
501.724609053548	14
501.739105514814	14
501.753602185718	16
501.768099066259	22
501.782596156654	33
501.797093456687	48
501.811590966465	38
501.826088685989	7
501.84058661515	6
501.855084753949	14
501.869583102602	4
501.884081660893	26
501.898580428929	10
501.913079406711	13
501.927578594131	21
501.942077991297	29
501.9565775981	26
501.971077414649	14
501.985577440944	51
502.000077676877	50
502.014578122556	24
502.02907877798	58
502.04357964315	44
502.05808071785	46
502.072582002404	61
502.087083496704	23
502.101585200534	46
502.116087114326	51
502.130589237647	29
502.145091570607	25
502.159594113528	38
502.17409686598	52
502.188599828069	49
502.203103000121	54
502.217606381702	47
502.232109972921	20
502.246613773995	24
502.261117784706	35
502.275622005164	37
502.290126435367	32
502.304631075209	21
502.319135924797	34
502.33364098413	30
502.348146253102	14
502.36265173182	5
502.377157420284	26
502.391663318387	27
502.406169426235	38
502.420675743722	49
502.435182270955	26
502.449689007934	41
502.464195954659	72
502.478703111022	29
502.493210477132	7
502.50771805288	21
502.522225838374	23
502.536733833615	26
502.551242038601	24
502.565750453118	41
502.580259077598	29
502.594767911607	30
502.609276955363	36
502.623786208866	23
502.638295672006	24
502.652805344893	8
502.667315227527	18
502.681825319799	8
502.696335621817	8
502.710846133581	12
502.725356854985	7
502.739867786134	34
502.75437892703	24
502.768890277565	18
502.783401837846	21
502.797913607873	26
502.812425587539	28
502.826937777059	27
502.84145017611	43
502.855962784908	36
502.87047560356	27
502.884988631742	57
502.899501869672	56
502.914015317347	23
502.92852897477	29
502.943042841831	54
502.957556918638	23
502.972071205085	33
502.986585701278	22
503.001100407325	29
503.015615322904	16
503.030130448229	12
503.044645783301	12
503.059161328119	34
503.073677082576	32
503.08819304678	34
503.102709220623	31
503.117225604212	14
503.131742197548	36
503.146259000631	44
503.160776013353	59
503.175293235822	42
503.189810667929	40
503.204328309783	28
503.218846161384	35
503.233364222624	24
503.247882493719	43
503.262400974345	42
503.276919664718	50
503.291438564945	33
503.305957674704	10
503.320476994317	34
503.33499652357	32
503.349516262569	17
503.364036211207	29
503.378556369593	43
503.393076737725	17
503.407597315496	18
503.422118103015	24
503.43663910028	29
503.451160307185	16
503.465681723836	14
503.480203350127	28
503.494725186273	22
503.509247232057	29
503.523769487481	39
503.538291952652	21
503.552814627679	16
503.567337512236	22
503.58186060654	10
503.596383910592	17
503.610907424391	36
503.625431147829	18
503.639955081014	15
503.654479223839	17
503.66900357641	2
503.683528138838	5
503.698052910796	22
503.712577892609	9
503.727103083954	28
503.741628485046	29
503.756154095994	35
503.770679916581	18
503.785205946807	16
503.79973218678	23
503.814258636501	5
503.828785295861	20
503.843312165077	22
503.857839243824	13
503.872366532318	25
503.886894030668	8
503.901421738549	10
503.915949656286	15
503.930477783662	27
503.945006120786	25
503.959534667549	31
503.974063424059	35
503.988592390318	28
504.003121566215	40
504.01765095186	44
504.032180547253	37
504.046710352286	12
504.061240367065	10
504.075770591593	13
504.09030102576	18
504.104831669675	10
504.119362523337	33
504.133893586639	47
504.148424859689	36
504.162956342378	49
504.177488034923	89
504.192019937107	80
504.206552048932	46
504.221084370612	18
504.235616901824	16
504.250149642891	33
504.264682593598	22
504.279215754053	42
504.293749124148	41
504.308282704099	38
504.322816493689	47
504.337350492919	16
504.351884702005	7
504.366419120623	49
504.380953748988	76
504.39548858721	41
504.410023635072	15
504.424558892573	1
504.439094359822	0
504.453630036819	17
504.468165923456	21
504.482702019949	16
504.497238325974	6
504.511774841747	11
504.526311567376	15
504.540848502537	25
504.555385647553	32
504.56992300221	19
504.584460566615	34
504.59899834066	18
504.613536324453	27
504.628074517994	28
504.642612921175	29
504.657151534104	16
504.671690356781	9
504.686229389099	2
504.700768631164	4
504.715308082978	14
504.729847744431	24
504.744387615633	16
504.758927696475	15
504.773467987174	25
504.788008487512	19
504.802549197491	37
504.817090117326	32
504.831631246801	22
504.846172585916	14
504.860714134888	30
504.875255893392	21
504.889797861752	20
504.904340039752	15
504.918882427501	15
504.93342502489	27
504.947967832136	52
504.962510848913	54
504.977054075548	45
504.991597511822	32
505.006141157845	24
505.020685013508	32
505.035229079028	28
505.04977335408	21
505.064317838989	15
505.078862533537	13
505.093407437835	22
505.107952551773	25
505.122497875459	30
505.137043408894	41
505.151589152078	33
505.166135104902	55
505.180681267366	43
505.195227639687	35
505.209774221648	26
505.22432101325	23
505.238868014709	16
505.253415225809	21
505.267962646548	2
505.282510277145	34
505.297058117382	48
505.31160616726	66
505.326154426994	22
505.340702896369	47
505.355251575385	30
505.369800464258	26
505.384349562771	40
505.398898870925	30
505.413448388935	24
505.427998116478	25
505.442548053879	10
505.45709820092	1
505.471648557709	13
505.48619912414	22
505.500749900427	31
505.515300886355	4
505.529852082032	33
505.54440348735	20
505.558955102308	15
505.573506927124	19
505.58805896158	21
505.602611205786	29
505.61716365974	25
505.631716323335	9
505.646269196571	9
505.660822279664	22
505.675375572398	0
505.68992907488	5
505.704482787112	15
505.719036708877	57
505.733590840499	48
505.74814518187	7
505.762699732882	41
505.777254493534	18
505.791809464045	17
505.806364644196	17
505.820920033988	24
505.835475633637	44
505.850031442927	26
505.864587461967	12
505.879143690647	19
505.893700129077	15
505.908256777256	23
505.922813635076	20
505.937370702645	17
505.951927979963	20
505.966485466923	35
505.981043163632	88
505.99560107009	102
506.010159186189	151
506.024717512038	178
506.039276047635	80
506.053834792874	78
506.068393747863	76
506.082952912601	63
506.097512286979	38
506.112071870999	42
506.126631664877	75
506.141191668396	51
506.155751881664	55
506.170312304682	44
506.184872937341	39
506.19943377975	37
506.213994831908	43
506.228556093707	32
506.243117565148	50
506.257679246446	72
506.272241137386	24
506.286803238075	35
506.301365548406	42
506.315928068486	32
506.330490798315	30
506.345053737895	54
506.359616887116	67
506.374180245978	63
506.388743814698	104
506.403307593059	147
506.41787158117	180
506.432435778923	241
506.447000186425	259
506.461564803677	184
506.47612963057	128
506.490694667213	82
506.505259913606	117
506.519825369749	71
506.534391035425	27
506.548956910959	8
506.563522996242	15
506.578089291059	11
506.592655795735	10
506.607222510051	15
506.621789434118	35
506.636356567934	41
506.650923911392	46
506.6654914646	18
506.680059227558	27
506.694627200158	9
506.709195382507	14
506.723763774606	25
506.738332376347	64
506.75290118773	51
506.767470208971	30
506.782039439854	24
506.796608880486	25
506.811178530869	54
506.825748390894	33
506.840318460668	19
506.854888740193	18
506.869459229359	13
506.884029928275	28
506.898600836834	20
506.913171955142	20
506.927743283201	32
506.942314821009	29
506.956886568351	12
506.97145852566	13
506.986030692503	40
507.000603069095	70
507.015175655438	66
507.029748451423	78
507.044321457158	50
507.058894672643	49
507.073468097771	67
507.088041732648	40
507.102615577276	18
507.117189631545	44
507.131763895565	56
507.146338369336	42
507.160913052748	27
507.175487945911	33
507.190063048824	59
507.204638361379	43
507.219213883684	54
507.23378961574	35
507.248365557438	79
507.262941708887	36
507.277518070085	45
507.292094640926	21
507.306671421518	18
507.32124841186	35
507.335825611844	41
507.350403021578	34
507.364980641063	49
507.37955847019	67
507.394136509068	60
507.408714757588	113
507.423293215858	90
507.437871883988	103
507.452450761651	66
507.467029849065	47
507.48160914623	46
507.496188653036	47
507.510768369594	14
507.52534829601	7
507.539928431961	21
507.554508777662	29
507.569089333114	8
507.583670098208	14
507.598251073053	6
507.612832257648	12
507.627413651995	16
507.641995255983	24
507.656577069723	46
507.671159093105	38
507.685741326237	32
507.700323769121	21
507.714906421647	24
507.729489283923	35
507.744072355951	14
507.758655637621	10
507.773239129151	6
507.787822830214	13
507.802406741028	25
507.816990861702	20
507.83157519191	28
507.846159731869	4
507.860744481687	23
507.875329441039	28
507.889914610142	27
507.904499989105	10
507.919085577602	23
507.93367137585	35
507.948257383849	23
507.962843601599	31
507.977430028991	53
507.992016666135	33
508.006603512921	55
508.021190569459	43
508.035777835856	51
508.050365311787	27
508.064952997469	29
508.079540892903	19
508.094128998088	18
508.108717312915	20
508.123305837493	23
508.137894571715	32
508.152483515687	30
508.167072669411	34
508.181662032886	46
508.196251606004	33
508.210841388873	24
508.225431381385	59
508.240021583757	71
508.254611995663	77
508.269202617321	83
508.283793448838	70
508.29838448989	39
508.312975740801	36
508.327567201356	50
508.342158871661	61
508.35675075161	144
508.37134284131	399
508.385935140762	840
508.400527649856	1649
508.415120368702	2598
508.4297132973	3343
508.44430643554	3627
508.458899783532	2889
508.473493341276	2093
508.488087108662	1492
508.5026810858	989
508.51727527269	587
508.531869669222	415
508.546464275506	312
508.561059091434	199
508.575654117113	161
508.590249352652	139
508.604844797725	78
508.61944045255	65
508.634036317236	68
508.648632391456	73
508.663228675428	63
508.677825169151	47
508.692421872626	45
508.707018785744	19
508.721615908614	50
508.736213241128	71
508.750810783501	53
508.76540853541	48
508.780006497178	22
508.79460466859	35
508.809203049754	40
508.82380164056	56
508.838400441228	50
508.85299945143	58
508.867598671384	46
508.882198101198	34
508.896797740656	40
508.911397589757	44
508.92599764861	50
508.940597917215	41
508.955198395463	26
508.969799083463	65
508.984399981215	58
508.999001088611	75
509.013602405867	76
509.028203932658	61
509.042805669201	72
509.057407615605	82
509.072009771543	68
509.086612137234	67
509.101214712785	61
509.115817497871	87
509.130420492709	65
509.145023697408	69
509.159627111642	42
509.174230735737	38
509.188834569366	16
509.203438612857	68
509.218042866099	59
509.232647328877	59
509.247252001515	56
509.261856883797	67
509.276461975831	43
509.291067277509	47
509.305672789048	30
509.32027851023	22
509.334884441056	55
509.349490581743	54
509.364096931965	133
509.378703491939	258
509.393310261775	401
509.407917241254	628
509.422524430376	953
509.43713182936	1224
509.451739437879	1371
509.46634725615	1104
509.480955284283	778
509.495563522059	477
509.510171969479	350
509.524780626651	187
509.539389493576	185
509.553998570144	125
509.568607856574	82
509.583217352539	80
509.597827058365	70
509.612436973835	71
509.627047098949	66
509.641657433924	36
509.656267978543	36
509.670878732806	55
509.685489696931	50
509.700100870699	30
509.714712254111	38
509.729323847385	28
509.743935650302	55
509.758547662863	31
509.773159885286	16
509.787772317353	14
509.802384959064	33
509.816997810636	21
509.831610871852	13
509.846224142713	16
509.860837623434	25
509.875451313691	26
509.89006521381	55
509.904679323682	51
509.919293643088	44
509.933908172357	28
509.948522911269	16
509.963137859934	26
509.977753018244	30
509.992368386415	49
510.006983964121	24
510.02159975169	45
510.036215748902	40
510.050831955867	36
510.065448372585	36
510.080064998948	40
510.094681834955	11
510.109298880823	11
510.123916136336	22
510.138533601601	21
510.15315127662	65
510.167769161174	60
510.18238725559	57
510.197005559759	31
510.211624073573	24
510.226242797031	41
510.24086173035	48
510.255480873314	36
510.270100225922	29
510.284719788393	15
510.299339560507	18
510.313959542266	31
510.328579733887	40
510.343200135153	41
510.357820746171	98
510.372441566834	115
510.387062597251	228
510.401683837311	488
510.416305287234	694
510.430926946801	748
510.445548816013	729
510.460170895087	617
510.474793183805	339
510.489415682168	170
510.504038390393	154
510.518661308263	81
510.533284435886	46
510.547907773153	27
510.562531320065	68
510.57715507684	36
510.591779043259	35
510.606403219431	46
510.621027605357	67
510.635652200927	35
510.650277006143	42
510.66490202122	51
510.679527245942	39
510.694152680418	34
510.708778324647	36
510.723404178521	27
510.738030242039	31
510.75265651542	28
510.767282998446	41
510.781909691225	24
510.796536593758	33
510.811163705827	39
510.825791027758	12
510.840418559443	36
510.855046300773	43
510.869674251747	15
510.884302412584	35
510.898930783066	47
510.913559363193	45
510.928188153182	83
510.942817152817	64
510.957446362205	41
510.972075781237	17
510.986705410024	21
511.001335248565	16
511.01596529675	6
511.030595554689	15
511.045226022382	36
511.05985669972	32
511.074487586812	12
511.089118683658	31
511.103749990148	31
511.118381506393	19
511.133013232391	15
511.147645168035	15
511.162277313432	62
511.176909668584	30
511.19154223338	24
511.206175007822	51
511.220807992126	81
511.235441186075	76
511.250074589779	31
511.264708203236	28
511.279342026339	46
511.293976059087	30
511.308610301698	19
511.323244753954	16
511.337879415964	25
511.352514287728	37
511.367149369137	36
511.381784660192	62
511.396420161109	72
511.411055871672	143
511.425691791989	166
511.44032792206	150
511.454964261667	145
511.469600811247	105
511.484237570363	47
511.498874539233	41
511.513511717857	28
511.528149106127	30
511.542786704151	20
511.557424511929	5
511.572062529353	8
511.586700756531	21
511.601339193463	29
511.615977840041	30
511.630616696373	26
511.645255762459	17
511.659895038191	6
511.674534523677	8
511.689174218917	40
511.703814123803	25
511.718454238444	24
511.733094562839	9
511.747735096879	12
511.762375840674	5
511.777016794223	12
511.791657957418	21
511.806299330258	27
511.820940912962	21
511.835582705311	17
511.850224707415	28
511.864866919274	38
511.879509340778	13
511.894151972037	17
511.90879481305	35
511.923437863709	15
511.938081124122	17
511.952724594181	43
511.967368273995	45
511.982012163564	10
511.996656262887	42
512.011300571856	43
512.025945090579	27
512.040589818948	83
512.055234757072	66
512.069879904951	34
512.084525262475	28
512.099170829755	28
512.113816606789	45
512.128462593577	43
512.143108789903	52
512.157755196201	48
512.172401812037	25
512.187048637627	24
512.201695672972	62
512.216342917962	44
512.230990372708	39
512.245638037209	7
512.260285911355	15
512.274933995256	31
512.289582288913	33
512.304230792215	31
512.318879505272	33
512.333528428084	36
512.348177560542	35
512.362826902755	13
512.377476454723	24
512.392126216337	43
512.406776187707	55
512.421426368722	112
512.436076759492	39
512.450727360126	22
512.465378170297	54
512.480029190224	20
512.494680419905	14
512.509331859342	17
512.523983508425	16
512.538635367263	13
512.553287435747	30
512.567939713986	19
512.582592202089	14
512.59724489973	12
512.611897807126	31
512.626550924277	35
512.641204251074	15
512.655857787626	18
512.670511533934	32
512.685165489997	23
512.699819655706	13
512.71447403117	20
512.729128616281	17
512.743783411147	32
512.758438415769	9
512.773093630037	28
512.787749054169	35
512.802404687838	11
512.817060531263	13
512.831716584552	16
512.846372847379	15
512.86102932007	12
512.875686002407	7
512.890342894391	13
512.904999996239	3
512.919657307734	15
512.934314828875	25
512.948972559881	12
512.963630500533	8
512.978288650832	18
512.992947010886	34
513.007605580805	49
513.022264360261	27
513.036923349473	63
513.05158254855	32
513.066241957164	24
513.080901575534	14
513.095561403659	10
513.11022144154	17
513.124881689067	21
513.13954214635	34
513.15420281328	92
513.168863689966	54
513.183524776516	38
513.198186072604	35
513.212847578447	31
513.227509294047	43
513.242171219402	37
513.256833354404	32
513.271495699161	18
513.286158253565	10
513.300821017834	21
513.315483991641	23
513.330147175204	16
513.344810568631	13
513.359474171597	22
513.374137984427	62
513.388802006904	27
513.403466239137	4
513.418130681017	6
513.432795332652	10
513.447460194044	29
513.462125265082	64
513.476790545986	59
513.491456036427	25
513.506121736625	40
513.520787646687	27
513.535453766287	25
513.550120095643	1
513.564786634865	32
513.579453383624	53
513.594120342139	34
513.60878751052	3
513.623454888438	8
513.638122476113	13
513.652790273543	45
513.66745828073	39
513.682126497564	14
513.696794924154	10
513.7114635605	10
513.726132406493	14
513.740801462242	14
513.755470727639	19
513.7701402029	14
513.784809887809	7
513.799479782365	8
513.814149886787	20
513.828820200746	51
513.843490724571	64
513.858161458043	32
513.872832401271	46
513.887503554147	37
513.902174916888	56
513.916846489167	50
513.931518271311	18
513.946190263103	25
513.960862464651	9
513.975534875847	20
513.990207496798	16
514.004880327507	19
514.019553367862	39
514.034226618083	25
514.048900077843	4
514.063573747359	16
514.07824762674	49
514.09292171566	23
514.107596014445	26
514.122270522878	18
514.136945241067	24
514.151620168904	34
514.166295306497	57
514.180970653847	54
514.195646210844	60
514.210321977598	47
514.224997954108	24
514.239674140266	10
514.254350536181	12
514.269027141852	22
514.283703957171	31
514.298380982246	39
514.313058216969	31
514.327735661558	26
514.342413315794	17
514.357091179678	31
514.371769253428	37
514.386447536826	36
514.401126029871	26
514.415804732782	43
514.430483645231	17
514.445162767547	9
514.45984209951	26
514.47452164123	15
514.489201392597	2
514.503881353831	14
514.518561524603	14
514.533241905241	18
514.547922495527	7
514.56260329557	37
514.577284305261	23
514.591965524818	39
514.606646953913	27
514.621328592874	10
514.636010441484	27
514.65069249985	10
514.665374767864	0
514.680057245635	16
514.694739933163	61
514.709422830448	31
514.724105937272	23
514.738789253962	26
514.753472780409	17
514.768156516504	39
514.782840462247	42
514.797524617857	42
514.812208983114	23
514.826893558019	21
514.841578342791	9
514.85626333721	35
514.870948541277	33
514.885633955211	34
514.900319578793	31
514.915005412023	12
514.929691455119	31
514.944377707864	22
514.959064170256	25
514.973750842515	2
514.988437724313	15
515.003124815977	23
515.017812117289	6
515.032499628359	11
515.047187349077	8
515.061875279661	6
515.076563419893	14
515.091251769883	34
515.105940329521	32
515.120629098807	27
515.13531807796	19
515.150007266761	43
515.16469666532	44
515.179386273636	49
515.1940760916	87
515.208766119212	59
515.223456356691	53
515.238146803819	49
515.252837460704	36
515.267528327346	49
515.282219403528	40
515.296910689576	11
515.311602185382	14
515.326293890836	13
515.340985805938	12
515.355677930908	32
515.370370265526	27
515.385062809792	28
515.399755563925	30
515.414448527706	23
515.429141701245	18
515.443835084433	16
515.458528677378	26
515.473222480081	36
515.487916492433	15
515.502610714542	17
515.517305146409	26
515.531999787924	8
515.546694639197	3
515.561389700228	11
515.576084970908	11
515.590780451345	3
515.60547614154	22
515.620172041384	37
515.634868150985	25
515.649564470345	18
515.664260999353	21
515.678957738119	42
515.693654686643	33
515.708351844815	20
515.723049212636	14
515.737746790324	6
515.752444577661	10
515.767142574756	18
515.781840781609	43
515.796539198111	37
515.811237824261	35
515.825936660279	28
515.840635705945	25
515.85533496137	37
515.870034426552	15
515.884734101384	4
515.899433985864	15
515.914134080211	21
515.928834384207	47
515.943534897852	32
515.958235621365	18
515.972936554526	23
515.987637697446	45
516.002339050124	37
516.017040612341	35
516.031742384535	30
516.046444366269	48
516.061146557761	19
516.075848959011	47
516.09055156991	39
516.105254390567	54
516.119957420983	55
516.134660661047	12
516.14936411087	15
516.164067770452	61
516.178771639682	42
516.19347571867	65
516.208180007417	57
516.222884505813	25
516.237589213858	26
516.252294131771	65
516.266999259442	43
516.281704596653	22
516.296410143732	4
516.311115900459	10
516.325821866946	36
516.34052804319	46
516.355234429084	35
516.369941024736	26
516.384647830147	58
516.399354845207	30
516.414062069916	11
516.428769504494	3
516.44347714872	32
516.458185002705	53
516.472893066448	11
516.487601339841	17
516.502309822992	12
516.517018515793	16
516.531727418352	38
516.54643653067	12
516.561145852637	6
516.575855384363	13
516.590565125957	19
516.605275077091	6
516.619985237984	16
516.634695608635	19
516.649406188936	9
516.664116978995	16
516.678827978813	23
516.693539188281	35
516.708250607507	12
516.722962236493	13
516.737674075127	10
516.752386123521	7
516.767098381673	25
516.781810849475	28
516.796523527036	28
516.811236414355	27
516.825949511324	11
516.840662818052	16
516.855376334539	43
516.870090060676	44
516.884803996571	31
516.899518142226	23
516.91423249753	20
516.928947062593	2
516.943661837415	2
516.958376821886	21
516.973092016117	46
516.987807419997	43
517.002523033636	48
517.017238857144	49
517.031954890192	37
517.046671132999	41
517.061387585565	49
517.076104247891	67
517.090821119866	48
517.1055382016	47
517.120255492984	32
517.134972994127	40
517.149690705029	30
517.164408625691	27
517.179126755892	10
517.193845096072	26
517.208563645793	33
517.223282405272	25
517.238001374511	17
517.2527205534	10
517.267439942048	9
517.282159540455	22
517.296879348512	17
517.311599366328	41
517.326319593904	45
517.341040031239	12
517.355760678224	11
517.370481534969	20
517.385202601363	18
517.399923877517	40
517.41464536343	28
517.429367058993	14
517.444088964316	9
517.458811079398	20
517.47353340413	21
517.488255938621	16
517.502978682872	21
517.517701636773	13
517.532424800434	14
517.547148173744	3
517.561871756815	5
517.576595549754	7
517.591319552234	10
517.606043764473	17
517.620768186582	29
517.635492818231	16
517.65021765964	21
517.664942710808	9
517.679667971627	0
517.694393442205	3
517.709119122652	18
517.72384501264	36
517.738571112388	27
517.753297421896	13
517.768023941163	11
517.782750670081	14
517.797477608758	4
517.812204757085	19
517.826932115282	14
517.84165968302	20
517.856387460517	15
517.871115447884	29
517.885843644792	33
517.900572051569	42
517.915300667996	45
517.930029494183	25
517.944758530021	13
517.959487775618	35
517.974217230975	48
517.988946895983	26
518.00367677086	53
518.018406855278	75
518.033137149456	46
518.047867653504	32
518.062598367092	12
518.077329290441	40
518.092060423659	74
518.106791766418	40
518.121523318937	23
518.136255081326	22
518.150987053255	39
518.165719234945	43
518.180451626395	40
518.195184227605	37
518.209917038465	38
518.224650059086	45
518.239383289467	35
518.254116729498	38
518.268850379289	37
518.283584238731	38
518.298318308043	15
518.313052587006	10
518.327787075619	26
518.342521774102	26
518.357256682126	12
518.37199180002	13
518.386727127565	65
518.40146266487	97
518.416198411826	85
518.430934368651	174
518.445670535018	166
518.460406911145	126
518.475143497142	91
518.48988029279	57
518.504617298089	26
518.519354513148	42
518.534091937967	36
518.548829572438	11
518.563567416778	5
518.578305470659	5
518.593043734301	9
518.607782207814	18
518.622520890867	12
518.63725978379	13
518.651998886365	19
518.6667381987	27
518.681477720685	36
518.696217452432	13
518.710957393939	6
518.725697545097	38
518.740437906015	10
518.755178476694	0
518.769919257024	4
518.784660247115	14
518.799401446857	13
518.814142856469	2
518.828884475732	5
518.843626304646	5
518.858368343431	0
518.873110591866	13
518.887853049953	19
518.90259571791	20
518.917338595408	8
518.932081682777	10
518.946824979797	16
518.961568486578	17
518.97631220301	49
518.991056129312	47
519.005800265266	49
519.02054461087	66
519.035289166346	40
519.050033931362	64
519.06477890625	63
519.079524090788	20
519.094269485088	14
519.109015089039	57
519.12376090286	41
519.138506926223	30
519.153253159347	67
519.167999602341	27
519.182746254877	41
519.197493117284	16
519.212240189342	47
519.226987471162	51
519.241734962742	56
519.256482663864	65
519.271230574857	32
519.28597869561	39
519.300727026015	17
519.315475566072	25
519.330224315999	41
519.344973275578	3
519.359722444808	29
519.374471823909	27
519.389221412662	32
519.403971211066	20
519.418721219341	28
519.433471437267	64
519.448221864845	45
519.462972502294	66
519.477723349285	29
519.492474406146	24
519.507225672769	17
519.521977148934	22
519.53672883497	8
519.551480730658	7
519.566232836106	0
519.580985151207	8
519.595737676178	31
519.610490410801	41
519.625243355076	14
519.639996509221	15
519.654749872909	26
519.669503446468	30
519.684257229679	3
519.699011222651	1
519.713765425384	0
519.728519837769	5
519.743274459806	10
519.758029291714	17
519.772784333274	1
519.787539584596	17
519.802295045679	32
519.817050716414	27
519.8318065968	13
519.846562687058	15
519.861318986968	24
519.876075496529	12
519.890832215962	6
519.905589145047	2
519.920346283894	18
519.935103632392	17
519.949861190652	22
519.964618958673	23
519.979376936347	48
519.994135123782	68
520.008893520979	30
520.023652127828	23
520.038410944439	37
520.053169970811	30
520.067929206836	23
520.082688652622	50
520.09744830817	64
520.11220817337	56
520.126968248332	24
520.141728533055	47
520.156489027431	21
520.171249731568	26
520.186010645468	59
520.200771769019	48
520.215533102333	32
520.230294645408	51
520.245056398136	28
520.259818360515	7
520.274580532766	21
520.28934291467	39
520.304105506335	26
520.318868307763	18
520.333631318842	33
520.348394539574	32
520.363157970178	32
520.377921610434	40
520.392685460452	163
520.407449520232	484
520.422213789664	938
520.436978268748	1513
520.451742957705	1890
520.466507856314	1541
520.481272964684	1095
520.496038282817	690
520.510803810493	556
520.52556954804	397
520.54033549535	260
520.555101652312	162
520.569868019036	117
520.584634595413	81
520.599401381552	71
520.614168377453	59
520.628935583007	77
520.643702998322	87
520.6584706234	37
520.673238458131	32
520.688006502624	27
520.702774756879	35
520.717543220787	42
520.732311894457	33
520.747080777889	29
520.761849870974	33
520.776619173821	35
520.791388686431	21
520.806158408693	38
520.820928340718	47
520.835698482505	35
520.850468833944	39
520.865239395037	37
520.880010166002	35
520.894781146619	54
520.909552336998	44
520.924323737141	25
520.939095346936	33
520.953867166493	38
520.968639195813	21
520.983411434786	53
520.998183883411	70
521.012956541909	109
521.02772941006	63
521.042502487973	28
521.057275775649	51
521.072049272978	59
521.086822980069	89
521.101596896813	99
521.11637102332	109
521.131145359589	120
521.145919905511	141
521.160694661196	92
521.175469626644	60
521.190244801855	70
521.205020186608	60
521.219795781344	48
521.234571585623	30
521.249347599665	46
521.26412382347	45
521.278900256927	23
521.293676900147	18
521.308453753131	38
521.323230815767	32
521.338008088166	13
521.352785570328	33
521.367563262143	42
521.382341163721	93
521.397119275062	84
521.411897596055	257
521.426676126812	330
521.441454867332	647
521.456233817505	697
521.471012977331	558
521.48579234703	445
521.500571926382	292
521.515351715606	188
521.530131714374	127
521.544911922906	114
521.5596923412	70
521.574472969257	69
521.589253806967	79
521.604034854441	88
521.618816111568	50
521.633597578458	40
521.648379255221	19
521.663161141527	31
521.677943237596	34
521.692725543429	42
521.707508058915	27
521.722290784164	23
521.737073719286	13
521.751856863952	14
521.766640218381	24
521.781423782573	1
521.796207556418	12
521.810991540027	26
521.825775733399	23
521.840560136424	18
521.855344749213	35
521.870129571765	19
521.884914604081	18
521.899699845939	31
521.914485297782	31
521.929270959167	14
521.944056830316	20
521.958842911229	53
521.973629201795	90
521.988415702124	60
522.003202412217	50
522.017989331963	85
522.032776461473	65
522.047563800747	66
522.062351349673	69
522.077139108364	74
522.091927076708	61
522.106715254925	88
522.121503642796	97
522.136292240321	122
522.151081047609	145
522.165870064771	98
522.180659291476	93
522.195448727945	89
522.210238374178	139
522.225028230174	134
522.239818295824	67
522.254608571238	50
522.269399056306	54
522.284189751137	86
522.298980655842	98
522.31377177009	110
522.328563094102	142
522.343354627878	145
522.358146371308	197
522.372938324502	550
522.387730487459	1497
522.40252286018	4085
522.417315442555	9095
522.432108234694	17234
522.446901236487	27101
522.461694448153	34157
522.476487869364	34588
522.491281500338	29513
522.506075341186	23674
522.520869391578	17678
522.535663651844	12990
522.550458121764	9431
522.565252801448	7051
522.580047690786	5576
522.594842789888	4292
522.609638098754	3432
522.624433617273	2647
522.639229345557	2319
522.654025283605	1917
522.668821431307	1684
522.683617788772	1425
522.698414356002	1283
522.713211132886	1092
522.728008119534	969
522.742805315836	890
522.757602722013	947
522.772400337843	974
522.787198163327	857
522.801996198576	751
522.816794443699	742
522.831592898366	665
522.846391562796	529
522.861190436992	493
522.875989520951	446
522.890788814565	260
522.905588317943	225
522.920388030975	242
522.935187953881	201
522.949988086442	242
522.964788428657	284
522.979588980746	333
522.99438974238	559
523.009190713778	809
523.02399189505	1074
523.038793285976	1293
523.053594886557	1471
523.068396696902	1677
523.083198717012	1924
523.098000946776	1854
523.112803386415	1569
523.127606035597	1245
523.142408894544	1048
523.157211963366	783
523.172015241732	599
523.186818729973	503
523.201622427868	399
523.216426335528	313
523.231230452842	290
523.24603477992	255
523.260839316763	283
523.275644063261	305
523.290449019523	286
523.30525418555	287
523.320059561231	273
523.334865146677	296
523.349670941887	291
523.364476946752	299
523.379283161382	480
523.394089585777	1037
523.408896219826	2179
523.423703063639	4583
523.438510117108	8769
523.453317380451	13680
523.468124853449	17086
523.482932536101	16948
523.497740428628	14356
523.51254853081	10915
523.527356842647	8012
523.542165364358	5722
523.556974095614	4120
523.571783036745	2911
523.586592187531	2160
523.601401548082	1791
523.616211118287	1422
523.631020898367	1148
523.645830887992	1127
523.660641087492	886
523.675451496647	834
523.690262115567	763
523.705072944141	669
523.719883982591	611
523.734695230585	512
523.749506688345	463
523.764318355979	478
523.779130233158	401
523.793942320213	369
523.808754616922	389
523.823567123396	383
523.838379839525	362
523.85319276542	317
523.868005901079	345
523.882819246503	357
523.897632801472	310
523.912446566317	311
523.927260540927	287
523.942074725191	265
523.956889119111	267
523.971703722906	335
523.986518536356	386
524.001333559461	439
524.016148792442	453
524.030964234967	633
524.045779887368	611
524.060595749533	740
524.075411821244	843
524.090228102831	852
524.105044594072	720
524.119861295079	725
524.134678205741	696
524.149495326278	518
524.164312656471	373
524.179130196319	368
524.193947946042	381
524.208765905311	345
524.223584074454	309
524.238402453254	329
524.253221041818	305
524.268039840148	358
524.282858848134	356
524.297678065884	296
524.312497493401	294
524.327317130462	243
524.342136977399	283
524.356957034101	293
524.371777300459	299
524.386597776472	464
524.401418462361	534
524.416239357906	802
524.431060463215	1242
524.445881778291	2112
524.460703302911	3086
524.475525037408	3753
524.49034698167	3414
524.505169135587	2871
524.51999149916	2019
524.534814072609	1189
524.549636855714	582
524.564459848473	209
524.579283051109	107
524.5941064634	136
524.608930085347	127
524.62375391717	96
524.638577958648	101
524.653402209782	199
524.668226670791	228
524.683051341457	211
524.697876221778	199
524.712701311975	191
524.727526611827	190
524.742352121446	201
524.75717784072	198
524.772003769759	243
524.786829908565	247
524.801656257027	201
524.816482815144	160
524.831309583137	204
524.846136560786	145
524.860963748201	202
524.875791145382	178
524.890618752219	200
524.905446568821	172
524.92027459519	174
524.935102831104	130
524.949931276894	115
524.964759932451	165
524.979588797663	158
524.994417872641	182
525.009247157276	226
525.024076651676	202
525.038906355842	193
525.053736269775	177
525.068566393363	216
525.083396726607	196
525.098227269728	270
525.113058022504	297
525.127888985047	262
525.142720157246	245
525.15755153921	198
525.172383130942	94
525.187214932439	105
525.202046943482	135
525.216879164512	204
525.231711595087	198
525.246544235319	140
525.261377085537	139
525.276210145301	127
525.291043414721	175
525.305876894128	176
525.320710583081	131
525.33554448169	176
525.350378590286	190
525.365212908428	165
525.380047436225	161
525.3948821739	163
525.409717121231	221
525.424552278328	254
525.439387645191	372
525.454223221711	549
525.469059007997	572
525.48389500405	554
525.498731209759	486
525.513567625234	391
525.528404250476	198
525.543241085374	158
525.558078129929	159
525.57291538436	105
525.587752848448	114
525.602590522302	53
525.617428405923	45
525.6322664992	65
525.647104802243	63
525.661943314943	98
525.67678203741	93
525.691620969643	104
525.706460111644	118
525.72129946319	98
525.736139024723	181
525.750978795803	98
525.765818776649	71
525.780658967262	115
525.795499367531	125
525.810339977567	158
525.825180797371	101
525.84002182683	101
525.854863066056	87
525.86970451505	49
525.884546173699	109
525.899388042116	81
525.914230120299	151
525.929072408139	124
525.943914905746	93
525.958757613119	108
525.973600530149	170
525.988443656947	155
526.003286993511	176
526.018130539731	207
526.032974295719	188
526.047818261474	130
526.062662436885	190
526.077506822064	145
526.092351417009	95
526.107196221611	134
526.12204123598	146
526.136886460116	143
526.151731893909	119
526.166577537469	142
526.181423390685	109
526.196269453669	109
526.211115726531	89
526.225962208938	120
526.240808901113	93
526.255655803055	108
526.270502914764	128
526.28535023602	91
526.300197767263	135
526.315045508053	120
526.32989345861	168
526.344741618935	139
526.359589988916	97
526.374438568665	72
526.389287358291	107
526.404136357464	176
526.418985566404	232
526.433834985111	260
526.448684613476	156
526.463534451607	155
526.478384499506	172
526.493234757062	215
526.508085224386	168
526.522935901476	102
526.537786788224	73
526.55263788485	87
526.567489191022	89
526.582340706962	71
526.597192432779	61
526.612044368144	86
526.626896513275	52
526.641748868285	85
526.656601432841	94
526.671454207165	65
526.686307191367	143
526.701160385115	161
526.716013788631	75
526.730867402025	49
526.745721224966	53
526.760575257675	94
526.775429500151	82
526.790283952394	115
526.805138614295	142
526.819993485964	107
526.834848567289	89
526.849703858383	78
526.864559359354	88
526.879415069873	107
526.894270990159	118
526.909127120213	60
526.923983460034	26
526.938840009513	39
526.95369676876	73
526.968553737664	109
526.983410916336	98
526.998268304775	73
527.013125902872	129
527.027983710847	124
527.04284172848	110
527.05769995577	96
527.072558392828	91
527.087417039654	110
527.102275896137	73
527.117134962499	94
527.131994238408	71
527.146853724084	74
527.161713419639	132
527.176573324741	130
527.191433439611	124
527.20629376436	117
527.221154298655	96
527.236015042829	121
527.250875996661	91
527.26573716015	77
527.280598533518	95
527.295460116543	95
527.310321909226	53
527.325183911787	67
527.340046124006	95
527.354908545883	45
527.369771177528	54
527.384634019051	63
527.399497070122	97
527.414360330961	147
527.429223801678	171
527.444087481943	136
527.458951371976	124
527.473815471777	128
527.488679781347	82
527.503544300574	85
527.518409029569	181
527.533273968222	130
527.548139116754	111
527.563004474944	121
527.577870042792	114
527.592735820407	90
527.607601807792	100
527.622468004834	115
527.637334411755	105
527.652201028334	118
527.66706785457	156
527.681934890575	116
527.696802136349	85
527.71166959178	82
527.726537257091	90
527.741405131949	83
527.756273216575	120
527.77114151108	127
527.786010015133	67
527.800878729065	59
527.815747652654	57
527.830616786013	54
527.845486129029	76
527.860355681814	85
527.875225444367	121
527.890095416579	97
527.904965598559	74
527.919835990308	68
527.934706591714	51
527.94957740289	80
527.964448423834	68
527.979319654547	97
527.994191094807	75
528.009062744946	65
528.023934604744	63
528.038806674311	80
528.053678953646	109
528.068551442639	81
528.083424141401	104
528.098297049821	123
528.113170168121	130
528.128043496079	97
528.142917033695	89
528.157790781191	62
528.172664738234	114
528.187538905156	94
528.202413281737	78
528.217287868087	105
528.232162664095	104
528.247037669983	151
528.261912885529	134
528.276788310733	81
528.291663945706	59
528.306539790448	67
528.321415844848	30
528.336292109128	72
528.351168582956	73
528.366045266664	48
528.38092216003	105
528.395799263164	137
528.410676576068	130
528.425554098631	175
528.440431830852	78
528.455309772952	82
528.470187924711	84
528.485066286129	64
528.499944857426	104
528.514823638382	128
528.529702628996	93
528.54458182949	87
528.559461239643	84
528.574340859454	69
528.589220689145	74
528.604100728495	91
528.618980977503	98
528.633861436391	110
528.648742104938	89
528.663622983143	87
528.678504071228	88
528.693385368972	114
528.708266876375	78
528.723148593657	40
528.738030520599	69
528.752912657198	75
528.767795003678	38
528.782677559706	45
528.797560325615	66
528.812443301181	49
528.827326486517	62
528.842209881512	55
528.857093486387	71
528.871977300921	117
528.886861325224	60
528.901745559187	49
528.916630002807	39
528.931514656309	51
528.946399519469	35
528.961284592398	50
528.976169875097	81
528.991055367455	126
529.005941069472	108
529.020826981368	125
529.035713102925	145
529.05059943425	85
529.065485975235	74
529.080372725989	68
529.095259686512	71
529.110146856806	67
529.125034236758	67
529.139921826369	61
529.154809625861	78
529.169697635012	93
529.184585853822	73
529.199474282512	79
529.214362920861	85
529.22925176887	71
529.244140826758	59
[truncated: 124,185 more rows]
