# Supplementary material for: Identifying Archaeological Bone via Non-Destructive ZooMS and the Materiality of Symbolic Expression: Examples from Iroquoian Bone Points
Source: Sci Rep. 2019 Jul 30;9:11027. doi: 10.1038/s41598-019-47299-x (PMC6667708; doi:10.1038/s41598-019-47299-x)
Supplement: Supplementary file 2 — Supplementary Datafiles [file 41598_2019_47299_MOESM2_ESM.zip › McGrath et al Supplementary Datafiles/Data set S3_EraserSpectra/DR-1130s_ERASER_1.txt]

500.020488400846	7
500.034960821428	16
500.049433451771	24
500.06390629177	58
500.078379341531	37
500.092852600947	29
500.107326070125	25
500.121799749066	32
500.136273637769	45
500.150747736128	34
500.165222044248	29
500.179696562024	11
500.194171289563	9
500.208646226864	26
500.223121373819	29
500.237596730538	18
500.252072296912	32
500.266548073155	54
500.281024059054	44
500.295500254716	42
500.309976660032	49
500.324453275112	63
500.338930099954	37
500.353407134451	27
500.36788437871	27
500.382361832733	20
500.396839496411	50
500.411317369851	72
500.425795452946	53
500.440273745912	17
500.454752248534	14
500.46923096081	49
500.483709882957	55
500.498189014651	29
500.512668356216	30
500.527147907436	27
500.541627668419	25
500.556107639165	61
500.570587819458	26
500.585068209622	8
500.599548809549	32
500.614029619132	61
500.628510638477	42
500.642991867585	18
500.657473306241	45
500.671954954767	37
500.686436812949	44
500.700918881002	22
500.71540115871	20
500.729883645966	14
500.7443663432	28
500.758849249981	26
500.773332366634	20
500.787815692942	25
500.802299229013	9
500.816782974632	20
500.83126693023	27
500.845751095375	7
500.860235470391	12
500.874720055062	15
500.889204849389	8
500.903689853479	23
500.918175067333	13
500.93266049095	12
500.947146124222	18
500.961631967257	28
500.976118019949	44
500.990604282511	8
501.005090754728	17
501.019577436602	40
501.034064328346	24
501.048551429638	4
501.063038740802	22
501.077526261621	32
501.092013992203	33
501.106501932441	36
501.120990082442	44
501.135478442207	30
501.149967011628	22
501.164455790812	10
501.178944779759	26
501.19343397847	25
501.207923386729	11
501.222413004859	47
501.236902832753	44
501.251392870302	57
501.265883117615	34
501.280373574476	18
501.294864241317	29
501.309355117705	20
501.323846203964	21
501.33833749988	4
501.352829005559	43
501.367320720786	55
501.381812645884	27
501.396304780747	37
501.410797125265	43
501.425289679546	33
501.439782443484	16
501.454275417293	17
501.468768600758	22
501.483261993879	57
501.497755596872	61
501.512249409521	48
501.526743431825	35
501.541237663894	12
501.555732105726	43
501.570226757322	49
501.584721618574	50
501.599216689482	16
501.613711970262	28
501.628207460697	28
501.642703160897	12
501.657199070753	20
501.671695190373	7
501.686191519756	2
501.700688058796	16
501.7151848076	33
501.729681766167	21
501.744178934499	23
501.758676312379	25
501.77317390013	20
501.787671697538	23
501.80216970471	13
501.816667921646	13
501.831166348347	13
501.845664984595	6
501.860163830715	17
501.874662886492	22
501.889162152033	24
501.903661627337	17
501.918161312191	3
501.932661206916	37
501.947161311405	29
501.961661625551	24
501.976162149461	38
501.990662883027	35
502.005163826466	35
502.019664979561	24
502.034166342312	27
502.048667914935	34
502.063169697107	17
502.077671689043	18
502.092173890851	23
502.106676302316	20
502.121178923437	25
502.135681754322	32
502.150184794864	13
502.164688045278	19
502.179191505348	17
502.193695175183	35
502.208199054675	37
502.222703144039	36
502.237207442951	19
502.251711951628	11
502.266216670069	16
502.280721598275	19
502.295226736245	19
502.309732083764	16
502.324237641155	10
502.338743408203	28
502.353249385015	27
502.367755571593	18
502.382261967826	15
502.396768573824	17
502.411275389479	10
502.425782415006	26
502.44028965019	29
502.454797095031	44
502.469304749636	43
502.483812614006	19
502.498320688141	26
502.512828971933	5
502.527337465489	4
502.541846168702	26
502.556355081679	28
502.570864204421	13
502.58537353682	19
502.599883079092	25
502.614392831021	27
502.628902792498	25
502.643412963956	32
502.657923344963	54
502.672433935843	38
502.68694473638	18
502.701455746573	10
502.71596696664	8
502.730478396363	12
502.744990035851	0
502.759501884996	17
502.774013943906	37
502.788526212473	14
502.803038690913	5
502.81755137901	12
502.832064276872	9
502.846577384391	14
502.861090701566	25
502.875604228615	13
502.890117965321	14
502.904631911792	3
502.919146068028	5
502.93366043392	20
502.948175009578	15
502.962689794893	40
502.977204790082	44
502.991719994927	37
503.006235409429	31
503.020751033697	15
503.035266867729	34
503.049782911419	22
503.064299164982	26
503.078815628094	18
503.09333230108	22
503.107849183722	22
503.122366276022	16
503.136883578195	29
503.151401090025	18
503.165918811621	23
503.180436742873	20
503.194954883891	12
503.209473234675	19
503.223991795115	27
503.238510565321	30
503.253029545293	28
503.267548734921	26
503.282068134315	20
503.296587743475	49
503.311107562291	44
503.325627590873	17
503.340147829113	5
503.354668277226	7
503.369188934996	0
503.383709802424	3
503.398230879725	35
503.412752166684	26
503.4272736633	12
503.441795369681	14
503.456317285829	10
503.470839411741	2
503.485361747311	0
503.499884292539	8
503.51440704764	12
503.528930012399	29
503.543453186924	23
503.557976571106	36
503.572500165053	19
503.587023968767	13
503.601547982137	15
503.616072205382	10
503.630596638176	18
503.645121280844	31
503.659646133169	13
503.674171195152	34
503.688696467009	15
503.703221948524	12
503.717747639804	35
503.732273540742	15
503.746799651446	11
503.761325971808	19
503.775852502043	13
503.790379241936	17
503.804906191595	9
503.819433350804	3
503.833960719886	2
503.848488298735	6
503.863016087241	1
503.877544085513	4
503.892072293443	14
503.906600711247	2
503.921129338709	4
503.935658175828	24
503.950187222822	27
503.964716479474	31
503.979245945783	25
503.993775621858	7
504.0083055077	21
504.022835603199	13
504.037365908573	29
504.051896423496	27
504.066427148185	32
504.080958082749	34
504.095489226971	24
504.11002058085	30
504.124552144496	16
504.139083917799	15
504.153615900977	39
504.168148093813	22
504.182680496415	10
504.197213108676	11
504.211745930702	30
504.226278962495	48
504.240812203945	22
504.255345655162	17
504.269879316145	4
504.284413186787	7
504.298947267194	34
504.31348155726	38
504.3280160572	38
504.342550766798	25
504.357085686163	19
504.371620815077	16
504.386156153866	29
504.400691702422	58
504.415227460635	83
504.429763428616	83
504.444299606254	48
504.458835993659	37
504.47337259083	12
504.487909397768	22
504.502446414363	25
504.516983640726	32
504.531521076747	17
504.546058722534	19
504.560596578087	14
504.575134643407	9
504.589672918386	6
504.604211403023	11
504.618750097535	12
504.633289001705	14
504.647828115641	32
504.662367439236	23
504.676906972598	6
504.691446715618	14
504.705986668513	23
504.720526831066	37
504.735067203386	20
504.749607785365	44
504.76414857711	26
504.778689578514	11
504.793230789792	46
504.807772210729	28
504.822313841325	1
504.836855681796	0
504.851397731817	6
504.865939991713	17
504.880482461267	18
504.895025140589	20
504.909568029677	13
504.924111128315	5
504.938654436829	10
504.953197955109	33
504.967741683049	30
504.982285620755	35
504.996829768228	46
505.011374125251	48
505.025918692149	27
505.040463468815	29
505.055008455139	10
505.06955365123	4
505.08409905698	11
505.098644672497	20
505.113190497781	23
505.127736532723	26
505.142282777433	32
505.15682923191	31
505.171375896045	22
505.185922769948	39
505.200469853617	26
505.215017146946	32
505.22956465015	29
505.244112362904	16
505.258660285426	27
505.273208417714	31
505.28775675977	37
505.302305311485	13
505.316854072967	24
505.331403044108	27
505.345952225124	16
505.3605016158	51
505.375051216134	49
505.389601026344	40
505.404151046104	34
505.41870127574	24
505.433251715036	38
505.447802364098	45
505.462353222819	72
505.476904291308	46
505.491455569564	29
505.506007057588	26
505.52055875527	3
505.53511066272	3
505.549662779829	5
505.564215106705	28
505.578767643349	22
505.593320389652	23
505.607873345722	29
505.62242651156	16
505.636979887057	34
505.651533472322	37
505.666087267354	29
505.680641272045	22
505.695195486504	17
505.70974991073	7
505.724304544615	17
505.738859388268	12
505.753414441689	13
505.767969704769	3
505.782525177616	5
505.797080860123	19
505.811636752506	0
505.826192854548	0
505.840749166249	0
505.855305687826	12
505.869862419063	28
505.884419359959	12
505.898976510623	5
505.913533871054	16
505.928091441254	30
505.942649221112	37
505.95720721063	20
505.971765410024	40
505.986323819078	45
506.000882437899	76
506.01544126638	96
506.030000304629	170
506.044559552645	149
506.059119010321	174
506.073678677873	96
506.088238554977	57
506.102798641956	29
506.117358938487	20
506.131919444894	19
506.146480161069	30
506.161041086903	23
506.175602222506	5
506.19016356766	17
506.204725122798	22
506.219286887488	44
506.233848862054	17
506.24841104628	14
506.262973440273	22
506.277536043818	6
506.29209885724	25
506.306661880429	17
506.321225113278	22
506.335788555896	5
506.350352208173	21
506.364916070326	24
506.379480142139	53
506.394044423612	93
506.408608914962	137
506.423173615971	164
506.43773852664	293
506.452303647078	285
506.466868977283	190
506.481434517149	134
506.496000266891	111
506.510566226184	96
506.525132395246	76
506.539698774184	54
506.554265362674	62
506.568832161041	47
506.583399169067	38
506.597966386754	32
506.612533814317	40
506.62710145154	12
506.641669298531	12
506.656237355183	33
506.670805621603	35
506.685374097682	48
506.699942783639	44
506.714511679256	30
506.729080784641	17
506.743650099686	24
506.758219624499	12
506.772789358973	10
506.787359303324	3
506.801929457334	1
506.816499821005	2
506.831070394444	8
506.845641177652	10
506.860212170628	7
506.874783373265	16
506.88935478567	31
506.903926407735	5
506.918498239569	3
506.933070281171	12
506.947642532542	4
506.962214993574	5
506.976787664374	29
506.991360544834	24
507.005933635063	22
507.02050693506	60
507.035080444718	42
507.049654164253	49
507.06422809334	48
507.078802232196	54
507.093376580929	30
507.107951139213	22
507.122525907375	12
507.137100885197	23
507.15167607268	31
507.16625147004	58
507.18082707706	28
507.195402893741	19
507.209978920299	11
507.224555156409	7
507.239131602396	19
507.253708258044	26
507.268285123461	8
507.282862198646	15
507.297439483492	12
507.312016978107	16
507.326594682491	8
507.341172596536	36
507.355750720349	21
507.370329053824	16
507.384907597067	18
507.399486350079	56
507.41406531286	60
507.428644485301	52
507.443223867512	72
507.457803459384	65
507.472383261024	64
507.486963272434	69
507.501543493612	55
507.516123924452	40
507.53070456506	16
507.545285415221	25
507.559866475368	22
507.574447745176	10
507.589029224644	11
507.603610913881	17
507.618192812779	18
507.632774921555	38
507.647357239992	13
507.661939768198	16
507.676522506065	18
507.691105453701	9
507.705688610997	13
507.720271978172	10
507.734855555008	28
507.749439341504	19
507.764023337878	11
507.778607543804	8
507.793191959609	15
507.807776585074	11
507.822361420309	42
507.836946465313	35
507.851531719978	21
507.866117184412	4
507.880702858508	0
507.895288742481	0
507.909874836007	9
507.924461139411	35
507.939047652475	21
507.95363437531	37
507.968221307805	28
507.98280845007	28
507.997395802104	25
508.011983363909	39
508.026571135265	57
508.0411591165	45
508.055747307504	28
508.070335708169	18
508.084924318604	12
508.099513138701	29
508.114102168566	5
508.128691408202	12
508.143280857498	22
508.157870516565	28
508.172460385401	39
508.187050463898	27
508.201640752165	7
508.216231250093	21
508.230821957899	34
508.245412875367	38
508.260004002496	41
508.274595339395	50
508.289186886063	17
508.303778642502	18
508.318370608601	13
508.332962784471	18
508.347555170002	46
508.362147765411	50
508.376740570482	118
508.391333585213	274
508.405926809824	640
508.420520243987	1139
508.43511388792	1789
508.449707741732	2121
508.464301805205	2323
508.47889607834	2240
508.493490561244	1920
508.508085253919	1216
508.522680156255	726
508.537275268361	431
508.551870590237	253
508.566466121883	215
508.581061863082	196
508.59565781416	169
508.610253974899	129
508.624850345517	106
508.639446925688	96
508.654043715629	63
508.66864071534	75
508.683237924821	76
508.697835343964	33
508.712432972877	54
508.72703081156	44
508.741628859905	41
508.75622711802	51
508.770825585906	46
508.785424263453	32
508.80002315077	25
508.814622247749	22
508.829221554498	18
508.843821071018	30
508.858420797308	32
508.87302073326	19
508.887620878982	35
508.902221234365	7
508.916821799519	6
508.931422574444	14
508.946023559139	13
508.960624753495	22
508.975226157514	40
508.989827771412	34
509.004429594971	61
509.019031628301	48
509.033633871401	48
509.048236324163	40
509.062838986587	42
509.077441858782	73
509.092044940855	53
509.106648232482	31
509.121251733989	77
509.135855445048	49
509.150459365987	47
509.165063496696	40
509.179667837067	45
509.1942723871	39
509.208877147013	9
509.223482116479	3
509.238087295824	14
509.252692684831	20
509.267298283609	41
509.281904092157	33
509.296510110368	21
509.311116338349	13
509.325722775992	9
509.340329423515	4
509.3549362807	17
509.369543347547	43
509.384150624165	54
509.398758110554	97
509.413365806604	302
509.427973712534	345
509.442581828127	634
509.457190153273	887
509.471798688407	932
509.486407433203	708
509.501016387662	642
509.515625551891	436
509.530234925891	315
509.544844509554	201
509.559454302987	148
509.574064306192	94
509.588674519167	76
509.603284941805	54
509.617895574105	53
509.632506416176	64
509.647117468018	35
509.661728729631	16
509.676340201016	20
509.690951881953	18
509.705563772771	32
509.720175873251	32
509.734788183502	24
509.749400703524	34
509.764013433209	34
509.778626372664	10
509.793239521783	20
509.807852880781	23
509.822466449441	17
509.837080227764	16
509.851694215859	34
509.866308413724	19
509.880922821252	52
509.89553743866	35
509.91015226573	8
509.924767302463	20
509.939382548967	33
509.953998005243	23
509.968613671181	43
509.98322954689	15
509.997845632371	12
510.012461927514	45
510.027078432429	47
510.041695147115	51
510.056312071572	28
510.070929205693	18
510.085546549475	18
510.100164103138	4
510.114781866464	5
510.129399839452	14
510.144018022321	13
510.158636414852	11
510.173255017046	25
510.187873829012	16
510.202492850858	18
510.217112082257	8
510.231731523537	32
510.246351174372	10
510.260971035086	11
510.275591105463	23
510.290211385612	37
510.304831875532	9
510.319452575116	10
510.334073484362	17
510.348694603488	2
510.363315932278	66
510.377937470839	90
510.392559219172	84
510.407181177168	209
510.421803344826	345
510.436425722366	501
510.451048309568	584
510.465671106542	393
510.480294113287	297
510.494917329587	222
510.509540755767	137
510.52416439172	58
510.538788237335	42
510.553412292722	61
510.568036557663	23
510.582661032594	24
510.597285717079	10
510.611910611445	31
510.626535715473	17
510.641161029274	3
510.655786552738	15
510.670412285973	18
510.685038228872	28
510.699664381652	41
510.714290744095	50
510.7289173162	15
510.743544098078	23
510.758171089728	19
510.77279829115	49
510.787425702235	25
510.802053323093	41
510.816681153613	36
510.831309194014	13
510.845937444079	16
510.860565903807	26
510.875194573307	11
510.889823452579	33
510.904452541514	20
510.919081840331	26
510.93371134881	32
510.948341066953	15
510.962970994869	13
510.977601132556	9
510.992231479907	20
511.00686203703	16
511.021492803925	14
511.036123780593	29
511.050754966815	38
511.065386362918	9
511.080017968685	11
511.094649784332	6
511.109281809535	20
511.12391404451	15
511.138546489257	32
511.153179143776	40
511.167812007959	38
511.182445082023	14
511.197078365642	27
511.211711859033	23
511.226345562197	20
511.240979475133	25
511.255613597733	21
511.270247930105	21
511.284882472141	19
511.299517223949	16
511.31415218553	7
511.328787356883	6
511.3434227379	7
511.35805832869	9
511.372694129143	14
511.387330139477	30
511.401966359476	51
511.416602789138	68
511.431239428572	67
511.445876277779	64
511.46051333665	76
511.475150605294	83
511.48978808371	90
511.504425771899	66
511.519063669752	35
511.533701777268	44
511.548340094666	16
511.562978621728	0
511.577617358563	12
511.592256305061	46
511.606895461332	28
511.621534827267	13
511.636174403084	6
511.650814188565	4
511.665454183818	36
511.680094388736	7
511.694734803317	0
511.70937542778	15
511.724016261907	14
511.738657305916	1
511.75329855948	10
511.767940022816	20
511.782581695926	25
511.797223578809	1
511.811865671355	4
511.826507973675	10
511.841150485658	26
511.855793207415	25
511.870436138945	4
511.885079280247	22
511.899722631214	12
511.914366191953	15
511.929009962357	12
511.943653942534	20
511.958298132484	23
511.972942532098	19
511.987587141594	21
512.002231960645	14
512.01687698947	18
512.031522228176	28
512.046167676438	29
512.060813334582	16
512.07545920239	20
512.090105279862	17
512.104751567216	29
512.119398064235	25
512.134044771027	26
512.148691687483	37
512.163338813604	53
512.177986149607	38
512.192633695382	39
512.207281450823	8
512.221929415927	2
512.236577590914	7
512.251225975457	15
512.265874569881	31
512.28052337397	47
512.295172387833	40
512.309821611468	30
512.324471044659	22
512.339120687733	25
512.35377054058	34
512.368420603092	31
512.383070875376	26
512.397721357435	37
512.412372049048	30
512.427022950545	40
512.441674061814	33
512.456325382749	12
512.470976913457	38
512.485628653829	53
512.500280603975	28
512.514932763894	5
512.529585133478	3
512.544237712945	17
512.558890501967	5
512.573543500763	4
512.588196709332	16
512.602850127675	11
512.617503755792	6
512.632157593574	1
512.64681164102	4
512.661465898239	5
512.676120365233	6
512.690775042	6
512.705429928432	4
512.720085024638	10
512.734740330508	22
512.749395846261	23
512.764051571679	8
512.778707506871	13
512.793363651727	25
512.808020006248	31
512.822676570652	13
512.837333344721	16
512.851990328564	32
512.866647522181	20
512.881304925353	19
512.895962538409	16
512.910620361238	17
512.925278393732	24
512.939936636	19
512.954595088042	33
512.96925374964	12
512.983912621121	11
512.998571702267	12
513.013230993296	23
513.027890493881	17
513.04255020424	20
513.057210124373	11
513.07187025428	9
513.086530593961	15
513.101191143307	30
513.115851902427	32
513.130512871103	16
513.145174049771	30
513.159835437996	22
513.174497036103	20
513.189158843876	22
513.203820861314	39
513.218483088526	7
513.233145525512	19
513.247808172272	12
513.262471028698	6
513.277134094897	14
513.291797370762	28
513.30646085651	14
513.321124551924	13
513.335788457002	13
513.350452571965	18
513.365116896483	6
513.379781430775	32
513.394446174951	31
513.409111128792	17
513.423776292299	23
513.438441665579	28
513.453107248635	35
513.467773041355	23
513.48243904385	26
513.497105256119	14
513.511771678163	10
513.526438309763	7
513.541105151247	0
513.555772202505	1
513.570439463428	4
513.585106934126	4
513.59977461438	11
513.614442504518	18
513.629110604431	21
513.643778914118	6
513.65844743347	4
513.673116162488	1
513.687785101281	12
513.702454249848	12
513.717123608189	0
513.731793176197	12
513.746462953978	32
513.761132941426	20
513.775803138757	4
513.790473545754	8
513.805144162416	7
513.819814988962	16
513.834486025174	12
513.849157271052	7
513.863828726704	16
513.878500392131	22
513.893172267223	26
513.9078443522	35
513.922516646733	49
513.93718915115	24
513.951861865232	9
513.96653478909	9
513.981207922613	14
513.995881265911	22
514.010554818984	14
514.025228581722	37
514.039902554236	16
514.054576736524	42
514.069251128588	23
514.083925730208	28
514.098600541712	21
514.113275562882	18
514.127950793827	1
514.142626234547	3
514.157301885042	15
514.171977745093	24
514.186653815029	29
514.201330094631	15
514.216006584008	5
514.23068328316	29
514.245360191977	21
514.26003731057	32
514.274714638829	27
514.289392176972	30
514.304069924781	43
514.318747882256	27
514.333426049506	15
514.348104426532	11
514.362783013223	22
514.377461809799	24
514.392140816041	27
514.406820031949	22
514.421499457632	44
514.43617909309	26
514.450858938214	17
514.465538993114	21
514.480219257789	15
514.49489973213	9
514.509580416246	10
514.524261310138	6
514.538942413805	10
514.553623727138	9
514.568305250138	15
514.582986983022	17
514.597668925572	35
514.612351077788	30
514.627033439889	4
514.641716011547	11
514.65639879309	18
514.671081784299	18
514.685764985392	14
514.700448396043	12
514.715132016579	14
514.729815846671	11
514.744499886648	18
514.759184136292	40
514.773868595711	33
514.788553264905	22
514.803238143657	35
514.817923232293	24
514.832608530706	15
514.847294038784	7
514.861979756638	6
514.876665684268	2
514.891351821455	1
514.906038168527	0
514.920724725375	0
514.935411491889	5
514.950098468178	28
514.964785654135	18
514.979473049867	25
514.994160655374	33
515.008848470658	33
515.023536495608	19
515.038224730224	18
515.052913174616	15
515.067601828894	23
515.082290692729	16
515.096979766448	16
515.111669049835	10
515.126358542887	15
515.141048245716	33
515.15573815843	51
515.170428280702	108
515.185118612858	208
515.199809154572	329
515.214499906171	264
515.229190867437	153
515.243882038479	85
515.258573419297	71
515.273265009781	59
515.287956810041	42
515.302648819969	46
515.317341039781	36
515.33203346926	4
515.346726108407	20
515.361418957329	30
515.376112016027	39
515.390805284392	48
515.405498762642	20
515.42019245045	9
515.434886348143	9
515.449580455504	25
515.46427477264	16
515.478969299443	20
515.493664036023	18
515.508358982378	25
515.523054138401	24
515.5377495042	38
515.552445079775	9
515.567140865017	23
515.581836860144	10
515.596533064829	13
515.611229479291	24
515.625926103528	19
515.640622937543	10
515.655319981224	27
515.67001723479	21
515.684714697915	1
515.699412370816	0
515.714110253493	1
515.728808345947	23
515.743506648067	14
515.758205159964	11
515.772903881528	4
515.787602812869	9
515.802301953986	5
515.81700130488	10
515.831700865441	9
515.846400635778	13
515.861100615782	33
515.875800805672	14
515.89050120523	22
515.905201814454	11
515.919902633456	9
515.934603662233	3
515.949304900678	15
515.9640063489	11
515.978708006898	8
515.993409874673	24
516.008111952006	49
516.022814239225	25
516.03751673622	33
516.052219442883	40
516.066922359323	20
516.08162548532	12
516.096328821313	19
516.111032366864	24
516.125736122301	24
516.140440087405	4
516.155144262286	32
516.169848646725	38
516.18455324116	41
516.199258045153	86
516.213963059032	78
516.228668282578	80
516.243373715792	47
516.258079358783	48
516.272785211551	61
516.287491274095	35
516.302197546307	35
516.316904028296	33
516.331610719953	33
516.346317621386	10
516.361024732597	17
516.375732053584	14
516.390439584239	10
516.405147324561	52
516.41985527477	66
516.434563434647	40
516.4492718043	30
516.463980383731	12
516.478689172829	6
516.493398171595	5
516.508107380247	12
516.522816798568	26
516.537526426665	23
516.55223626443	46
516.566946311971	16
516.581656569181	36
516.596367036278	29
516.611077713042	54
516.625788599583	21
516.640499695792	5
516.655211001778	30
516.669922517432	12
516.684634242973	13
516.699346178181	16
516.714058323167	9
516.728770677711	13
516.743483242142	0
516.758196016351	4
516.772909000227	4
516.78762219388	0
516.802335597201	26
516.817049210409	30
516.831763033286	45
516.846477065829	17
516.86119130826	24
516.875905760359	19
516.890620422016	7
516.90533529367	8
516.920050374992	2
516.934765665981	3
516.949481166748	19
516.964196877293	13
516.978912797505	28
516.993628927495	39
517.008345267263	21
517.023061816808	28
517.037778576021	30
517.052495544903	25
517.067212723671	31
517.081930112108	31
517.096647710322	34
517.111365518204	25
517.126083535754	21
517.140801763192	29
517.155520200407	16
517.17023884729	41
517.184957703842	52
517.19967677028	85
517.214396046278	55
517.229115532162	22
517.243835227715	19
517.258555133046	33
517.273275248154	10
517.287995572931	4
517.302716107485	9
517.317436851708	20
517.332157805818	19
517.346878969596	31
517.361600343043	32
517.376321926267	36
517.39104371927	16
517.40576572194	15
517.420487934499	16
517.435210356725	14
517.44993298851	16
517.464655830293	41
517.479378881744	38
517.494102142863	42
517.50882561376	21
517.523549294435	17
517.538273184779	16
517.5529972849	1
517.5677215948	19
517.582446114368	32
517.597170843824	22
517.611895782838	9
517.626620931631	0
517.641346290202	16
517.656071858551	22
517.670797636568	12
517.685523624364	13
517.700249821938	11
517.71497622918	11
517.729702846201	4
517.744429672999	17
517.759156709467	13
517.773883955603	5
517.788611411626	20
517.803339077319	18
517.818066952789	25
517.832795038038	18
517.847523332956	23
517.862251837652	5
517.876980552016	10
517.891709476269	26
517.90643861019	12
517.92116795378	25
517.935897507148	28
517.950627270295	15
517.96535724311	18
517.980087425704	14
517.994817818076	17
518.009548420117	29
518.024279231937	33
518.039010253534	33
518.053741484911	36
518.068472925956	31
518.08320457678	46
518.097936437163	33
518.112668507543	13
518.127400787483	10
518.142133277311	16
518.156865976808	36
518.171598885975	23
518.186332004919	15
518.201065333642	36
518.215798872144	20
518.230532620424	18
518.245266578374	14
518.260000745992	18
518.274735123389	19
518.289469710564	4
518.304204507519	35
518.318939514142	33
518.333674730434	25
518.348410156615	14
518.363145792465	39
518.377881638094	42
518.392617693501	40
518.407353958468	36
518.422090433323	65
518.436827117957	114
518.45156401226	197
518.466301116342	141
518.481038430203	154
518.495775953623	106
518.510513686932	75
518.52525162991	46
518.539989782777	23
518.554728145203	23
518.569466717408	38
518.584205499392	27
518.598944491155	16
518.613683692697	9
518.628423103909	14
518.643162724899	8
518.657902555448	9
518.672642595887	8
518.687382846104	18
518.702123306101	27
518.716863975767	10
518.731604855102	2
518.746345944216	13
518.76108724311	11
518.775828751782	13
518.790570470124	17
518.805312398245	25
518.820054536035	23
518.834796883605	24
518.849539440954	14
518.864282208081	14
518.879025184879	38
518.893768371455	6
518.908511767701	10
518.923255373727	14
518.937999189531	25
518.952743215115	18
518.967487450368	2
518.982231895291	24
518.996976550103	11
519.011721414584	32
519.026466488845	30
519.041211772885	6
519.055957266485	10
519.070702969974	4
519.085448883133	39
519.100195006071	28
519.114941338788	35
519.129687881285	21
519.144434633342	13
519.159181595288	25
519.173928766904	41
519.188676148299	18
519.203423739473	33
519.218171540318	33
519.232919550941	27
519.247667771345	13
519.262416201418	11
519.277164841271	10
519.291913690793	25
519.306662750095	20
519.321412019177	10
519.336161498038	27
519.350911186569	2
519.365661084879	10
519.38041119286	20
519.39516151073	23
519.409912038269	12
519.424662775479	38
519.439413722468	50
519.454164879237	77
519.468916245676	57
519.483667821895	38
519.498419607893	53
519.513171603671	29
519.527923809119	11
519.542676224238	2
519.557428849245	16
519.572181683923	16
519.58693472838	12
519.601687982508	7
519.616441446415	30
519.631195119992	7
519.645949003459	3
519.660703096597	10
519.675457399513	12
519.690211912101	10
519.704966634468	3
519.719721566505	6
519.734476708432	8
519.749232060028	10
519.763987621296	10
519.778743392343	1
519.79349937317	1
519.808255563777	13
519.823011964054	10
519.837768574112	9
519.852525393949	19
519.867282423347	10
519.882039662635	3
519.896797111702	7
519.91155477044	16
519.926312638959	16
519.941070717147	13
519.955829005116	10
519.970587502864	14
519.985346210393	10
520.000105127592	15
520.014864254462	34
520.029623591221	80
520.044383137651	60
520.059142893862	46
520.073902859742	38
520.088663035403	39
520.103423420844	23
520.118184015956	28
520.132944820847	18
520.14770583552	19
520.162467059862	4
520.177228493985	13
520.191990137888	22
520.206751991462	38
520.221514054816	25
520.236276327951	18
520.251038810755	17
520.265801503341	5
520.280564405597	7
520.295327517743	10
520.31009083956	7
520.324854371047	21
520.339618112315	29
520.354382063364	61
520.369146224192	29
520.383910594692	16
520.398675174972	59
520.413439964923	152
520.428204964654	515
520.442970174166	1042
520.457735593458	1629
520.472501222421	1592
520.487267061165	1451
520.502033109579	1344
520.516799367774	1112
520.53156583575	699
520.546332513396	499
520.561099400823	324
520.575866498031	270
520.590633804909	164
520.605401321568	101
520.620169048008	96
520.634936984119	82
520.649705130011	40
520.664473485683	54
520.679242051026	22
520.69401082615	44
520.708779811055	29
520.72354900563	44
520.738318409987	42
520.753088024014	36
520.767857847932	44
520.782627881521	47
520.797398124781	49
520.812168577932	30
520.826939240644	13
520.841710113246	10
520.85648119552	15
520.871252487575	35
520.88602398941	32
520.900795700807	17
520.915567622094	44
520.930339753163	23
520.945112093902	20
520.959884644423	30
520.974657404725	23
520.989430374587	39
521.004203554341	49
521.018976943876	64
521.033750543082	54
521.048524352069	41
521.063298370727	24
521.078072599167	21
521.092847037387	35
521.107621685279	41
521.122396542952	43
521.137171610406	57
521.151946887531	43
521.166722374438	60
521.181498071125	37
521.196273977484	23
521.211050093624	52
521.225826419435	43
521.240602955138	40
521.255379700512	60
521.270156655557	40
521.284933820494	21
521.299711195102	29
521.314488779381	40
521.329266573441	22
521.344044577283	36
521.358822790907	25
521.373601214201	41
521.388379847167	53
521.403158690025	108
521.417937742554	144
521.432717004864	121
521.447496476956	228
521.462276158719	483
521.477056050154	596
521.49183615148	583
521.506616462477	531
521.521396983257	452
521.536177713817	274
521.55095865394	216
521.565739803953	131
521.580521163639	90
521.595302733216	68
521.610084512354	105
521.624866501384	80
521.639648699976	21
521.654431108459	46
521.669213726724	86
521.683996554661	66
521.698779592269	35
521.713562839659	25
521.72834629683	26
521.743129963784	39
521.757913840408	27
521.772697926815	8
521.787482223004	15
521.802266728864	15
521.817051444506	28
521.83183636993	11
521.846621505025	12
521.861406849902	4
521.876192404451	13
521.890978168782	18
521.905764142895	21
521.920550326789	20
521.935336720356	19
521.950123323594	32
521.964910136724	24
521.979697159526	51
521.99448439211	46
522.009271834476	37
522.024059486514	35
522.038847348224	28
522.053635419826	32
522.068423701099	54
522.083212192155	39
522.098000892882	51
522.112789803392	76
522.127578923574	60
522.142368253647	51
522.157157793393	49
522.171947542921	68
522.186737502121	69
522.201527671103	68
522.216318049757	44
522.231108638303	29
522.245899436521	47
522.260690444522	52
522.275481662084	60
522.290273089539	77
522.305064726776	61
522.319856573685	91
522.334648630376	92
522.349440896849	80
522.364233372995	118
522.379026058923	313
522.393818954523	733
522.408612060015	1160
522.42340537518	2488
522.438198900017	5658
522.452992634636	11238
522.467786579037	19207
522.482580733111	24525
522.497375097077	24240
522.512169670606	20181
522.526964453916	16092
522.54175944712	12455
522.556554649885	8894
522.571350062543	6278
522.586145684873	4603
522.600941516876	3474
522.615737558772	2621
522.630533810339	2205
522.645330271689	1883
522.660126942712	1672
522.674923823517	1515
522.689720914104	1342
522.704518214364	1111
522.719315724407	892
522.734113444232	771
522.748911373729	731
522.76370951301	579
522.778507861962	531
522.793306420807	533
522.808105189325	498
522.822904167516	496
522.837703355489	541
522.852502753244	493
522.867302360783	405
522.882102177994	379
522.896902204988	356
522.911702441764	303
522.926502888103	240
522.941303544335	163
522.956104410349	137
522.970905486036	206
522.985706771506	204
523.000508266649	251
523.015309971574	364
523.030111886282	555
523.044914010773	783
523.059716344937	999
523.074518888884	1138
523.089321642503	1300
523.104124605905	1371
523.118927779091	1297
523.133731161948	1118
523.148534754589	917
523.163338556903	724
523.178142569109	538
523.192946790989	505
523.207751222651	421
523.222555863987	357
523.237360715105	342
523.252165775896	239
523.266971046581	196
523.281776526938	176
523.296582216968	165
523.311388116892	216
523.326194226378	215
523.341000545757	189
523.355807074809	184
523.370613813645	208
523.385420762263	316
523.400227920555	626
523.41503528863	945
523.429842866377	1758
523.444650653908	3663
523.459458651222	7244
523.47426685832	10914
523.48907527509	12742
523.503883901533	11943
523.51869273787	9931
523.53350178388	7563
523.548311039673	5798
523.56312050514	4267
523.577930180389	3059
523.592740065422	2084
523.607550160238	1551
523.622360464727	1360
523.637170979	1092
523.651981702836	902
523.666792636675	745
523.681603780078	635
523.696415133374	565
523.711226696343	501
523.726038468985	492
523.740850451411	420
523.755662643731	344
523.770475045614	339
523.78528765739	326
523.800100478839	313
523.814913509962	286
523.829726750869	286
523.844540201559	237
523.859353862032	254
523.874167732179	246
523.888981811999	175
523.903796101713	227
523.9186106011	210
523.933425310271	234
523.948240229226	216
523.963055357854	209
523.977870696266	196
523.992686244351	218
524.00750200222	264
524.022317969872	391
524.037134147308	434
524.051950534307	465
524.066767131201	507
524.081583937878	559
524.096400954228	575
524.111218180363	618
524.126035616171	641
524.140853261762	494
524.155671117138	427
524.170489182187	328
524.18530745702	271
524.200125941637	248
524.214944635927	253
524.229763540001	214
524.244582653859	252
524.259401977391	268
524.274221510706	240
524.289041253696	202
524.303861206579	186
524.318681369136	160
524.333501741477	171
524.348322323492	146
524.363143115291	141
524.377964116763	186
524.39278532802	243
524.407606749061	413
524.422428379885	606
524.437250220384	697
524.452072270556	997
524.466894530622	1612
524.481717000363	2468
524.496539679887	2801
524.511362569196	2368
524.526185668178	2039
524.541008976834	1454
524.555832495385	699
524.570656223609	360
524.585480161618	189
524.600304309411	64
524.615128666768	63
524.629953234019	75
524.644778010944	48
524.659602997763	81
524.674428194146	51
524.689253600424	93
524.704079216265	126
524.718905042002	117
524.733731077522	185
524.748557322716	186
524.763383777585	121
524.778210442237	106
524.793037316674	90
524.807864400896	87
524.822691694791	136
524.837519198471	133
524.852346911936	103
524.867174835074	101
524.882002967997	91
524.896831310594	144
524.911659863086	123
524.926488625252	135
524.941317597092	97
524.956146778717	139
524.970976170126	142
524.98580577132	200
525.000635582187	175
525.015465602729	190
525.030295833166	148
525.045126273278	160
525.059956923174	207
525.074787782744	195
525.089618852209	246
525.104450131238	213
525.119281620051	189
525.13411331876	174
525.148945227033	151
525.1637773452	128
525.178609672932	111
525.193442210559	136
525.20827495797	132
525.223107915056	92
525.237941081926	103
525.252774458471	112
525.267608044691	98
525.282441840805	133
525.297275846705	123
525.312110062279	98
525.326944487527	65
525.34177912256	105
525.356613967378	53
525.371449021981	40
525.386284286258	83
525.40111976032	86
525.415955444167	118
525.430791337578	154
525.445627440885	218
525.460463753976	259
525.475300276742	394
525.490137009294	406
525.504973951519	435
525.51981110364	345
525.534648465326	320
525.549486036906	166
525.564323818162	97
525.579161809202	41
525.594000009917	15
525.608838420417	23
525.623677040702	40
525.638515870772	57
525.653354910517	90
525.668194159937	89
525.683033619142	57
525.697873288243	56
525.712713166907	74
525.727553255468	78
525.742393553703	75
525.757234061613	121
525.772074779418	114
525.786915706899	104
525.801756844054	123
525.816598191105	97
525.83143974772	123
525.846281514231	87
525.861123490417	57
525.875965676388	69
525.890808072144	52
525.905650677576	71
525.920493492792	76
525.935336517684	88
525.950179752472	72
525.965023196934	75
525.979866851071	51
525.994710714994	98
526.009554788702	80
526.024399072085	77
526.039243565365	61
526.054088268319	103
526.068933180837	80
526.083778303362	122
526.098623635563	166
526.113469177438	185
526.128314929098	92
526.143160890545	51
526.158007061666	85
526.172853442573	72
526.187700033265	57
526.202546833743	56
526.217393843897	56
526.232241063725	70
526.247088493339	80
526.261936132739	30
526.276783981924	26
526.291632040895	80
526.306480309541	124
526.321328787863	82
526.33617747597	79
526.351026373863	112
526.365875481541	92
526.380724798895	74
526.395574326035	81
526.41042406285	71
526.425274009561	110
526.440124165947	109
526.454974532009	105
526.469825107967	109
526.48467589349	101
526.499526888909	102
526.514378094004	99
526.529229508885	80
526.544081133441	53
526.558932967782	75
526.57378501191	90
526.588637265713	111
526.603489729413	65
526.618342402788	54
526.633195285839	75
526.648048378675	67
526.662901681187	69
526.677755193596	71
526.69260891568	46
526.70746284755	73
526.722316989095	98
526.737171340427	94
526.752025901545	87
526.766880672338	74
526.781735652918	88
526.796590843172	69
526.811446243324	52
526.826301853151	72
526.841157672765	83
526.856013702054	70
526.870869941129	42
526.88572638988	75
526.900583048527	98
526.915439916851	105
526.93029699485	95
526.945154282745	108
526.960011780206	105
526.974869487564	86
526.989727404597	83
527.004585531417	63
527.019443867913	63
527.034302414305	93
527.049161170263	80
527.064020136117	115
527.078879311648	152
527.093738696964	147
527.108598291957	128
527.123458096735	78
527.138318111301	72
527.153178335542	106
527.16803876957	116
527.182899413384	72
527.197760266984	70
527.21262133015	87
527.227482603213	112
527.242344086062	98
527.257205778587	124
527.272067680899	113
527.286929792777	116
527.301792114551	79
527.316654646112	68
527.331517387459	57
527.346380338483	80
527.361243499182	55
527.376106869669	37
527.390970449941	91
527.405834240001	90
527.420698239736	82
527.435562449258	78
527.450426868457	111
527.465291497552	81
527.480156336324	103
527.495021384772	108
527.509886643117	78
527.524752111027	80
527.539617788725	77
527.554483676319	88
527.56934977359	129
527.584216080538	111
527.599082597272	110
527.613949323792	77
527.628816259989	84
527.643683405973	56
527.658550761744	66
527.673418327301	46
527.688286102425	109
527.703154087445	58
527.718022282253	49
527.732890686737	76
527.747759301008	89
527.762628124955	93
527.777497158689	86
527.7923664021	87
527.807235855408	86
527.822105518393	113
527.836975391164	95
527.851845473502	86
527.866715765847	98
527.881586267759	105
527.896456979568	88
527.911327901053	67
527.926199032215	60
527.941070373165	74
527.955941923901	78
527.970813684424	75
527.985685654624	116
528.000557834611	114
528.015430224275	123
528.030302823725	71
528.045175632963	72
528.060048651989	91
528.074921880691	89
528.08979531918	80
528.104668967345	80
528.119542825298	50
528.134416893038	45
528.149291170565	84
528.164165657769	76
528.17904035465	32
528.193915261429	54
528.208790377884	69
528.223665704127	69
528.238541240046	111
528.253416985753	118
528.268292941247	72
528.283169106418	73
528.298045481376	111
528.312922066122	99
528.327798860545	75
528.342675864754	58
528.357553078752	67
528.372430502426	94
528.387308135888	107
528.402185979137	63
528.417064031953	102
528.431942294666	102
528.446820767167	81
528.461699449456	95
528.476578341422	79
528.491457443064	80
528.506336754494	58
528.521216275712	80
528.536096006606	62
528.5509759474	79
528.565856097869	76
528.580736458016	55
528.595617027951	43
528.610497807673	44
528.625378797072	66
528.64025999637	87
528.655141405344	60
528.670023023886	64
528.684904852436	43
528.699786890663	53
528.714669138567	52
528.729551596259	70
528.744434263628	75
528.759317140896	72
528.774200227841	78
528.789083524573	92
528.803967030983	97
528.818850747181	103
528.833734673166	95
528.848618808829	49
528.86350315428	114
528.878387709518	110
528.893272474434	68
528.908157449138	73
528.923042633518	64
528.937928027798	60
528.952813631755	39
528.967699445389	59
528.982585468922	58
528.997471702021	69
529.01235814502	95
529.027244797695	106
529.042131660158	103
529.05701873241	77
529.071906014228	66
529.086793505945	71
529.101681207451	74
529.116569118633	81
529.131457239604	87
529.146345570363	65
529.161234110688	86
529.176122860913	76
529.191011820925	88
529.205900990615	59
529.220790370094	57
529.23567995925	38
529.250569758193	48
529.265459766926	56
529.280349985335	74
529.295240413533	88
529.310131051409	61
529.325021899184	23
529.339912956636	67
529.354804223876	102
529.369695700795	78
[truncated: 124,185 more rows]
