# Supplementary material for: Identifying Archaeological Bone via Non-Destructive ZooMS and the Materiality of Symbolic Expression: Examples from Iroquoian Bone Points
Source: Sci Rep. 2019 Jul 30;9:11027. doi: 10.1038/s41598-019-47299-x (PMC6667708; doi:10.1038/s41598-019-47299-x)
Supplement: Supplementary file 2 — Supplementary Datafiles [file 41598_2019_47299_MOESM2_ESM.zip › McGrath et al Supplementary Datafiles/Data set S3_EraserSpectra/DR-1130s_ERASER_2.txt]

499.989968193032	48
500.004440425505	59
500.018912867861	51
500.033385519881	33
500.047858381674	23
500.062331453131	39
500.076804734471	33
500.091278225366	29
500.105751926034	12
500.120225836476	16
500.134699956691	24
500.149174286571	23
500.163648826115	38
500.178123575541	41
500.192598534632	31
500.207073703387	9
500.221549081915	36
500.236024670217	45
500.250500468184	42
500.264976475924	33
500.279452693328	56
500.293929120507	43
500.308405757458	9
500.322882604183	16
500.337359660464	30
500.351836926627	13
500.366314402455	19
500.380792088056	57
500.395269983322	30
500.409748088252	11
500.424226403065	47
500.438704927543	64
500.453183661794	26
500.467662605711	13
500.4821417594	19
500.496621122755	25
500.511100695992	32
500.525580478784	36
500.54006047146	42
500.554540673691	30
500.569021085805	30
500.583501707584	33
500.597982539136	20
500.612463580354	15
500.626944831345	17
500.641426292	30
500.655907962539	55
500.670389842743	45
500.684871932611	23
500.699354232144	44
500.71383674156	30
500.728319460641	23
500.742802389496	19
500.757285528124	10
500.771768876309	9
500.786252434376	12
500.800736202109	39
500.815220179615	15
500.829704366787	13
500.844188763732	31
500.858673370451	15
500.873158186836	23
500.887643212885	38
500.902128448817	23
500.916613894415	37
500.931099549677	52
500.945585414823	31
500.960071489524	8
500.974557774109	17
500.98904426825	23
501.003530972274	36
501.018017885963	17
501.032505009426	24
501.046992342663	29
501.061479885565	50
501.075967638133	48
501.090455600584	10
501.104943772591	20
501.119432154372	31
501.133920745927	41
501.148409547257	43
501.162898558252	26
501.177387779021	6
501.191877209564	8
501.206366849664	70
501.220856699647	33
501.235346759295	16
501.249837028718	16
501.264327507805	36
501.278818196777	40
501.293309095304	30
501.307800203606	21
501.322291521683	29
501.336783049533	35
501.351274786941	12
501.365766734231	7
501.380258891296	23
501.394751257917	11
501.409243834313	7
501.423736620593	1
501.438229616428	18
501.452722822039	14
501.467216237424	10
501.481709862583	6
501.496203697408	23
501.510697741898	24
501.525191996272	14
501.539686460203	6
501.554181134017	24
501.568676017496	21
501.583171110751	18
501.59766641367	1
501.612161926256	10
501.626657648725	2
501.64115358086	24
501.655649722769	20
501.670146074344	11
501.684642635694	22
501.69913940671	5
501.713636387609	1
501.728133578065	12
501.742630978296	20
501.757128588301	22
501.771626408081	12
501.786124437527	20
501.800622676639	29
501.815121125634	23
501.829619784296	12
501.844118652623	23
501.858617730725	40
501.873117018602	37
501.887616516145	33
501.902116223462	43
501.916616140555	13
501.931116267313	27
501.945616603737	41
501.960117150045	27
501.97461790602	27
501.98911887166	33
502.003620047075	46
502.018121432265	15
502.032623027121	34
502.047124831751	38
502.061626846157	28
502.076129070229	36
502.090631503967	34
502.10513414759	12
502.119637000878	41
502.134140063832	14
502.14864333667	37
502.163146819065	44
502.177650511236	51
502.192154413181	33
502.206658524902	19
502.221162846289	24
502.235667377342	30
502.250172118279	6
502.264677068882	16
502.279182229152	10
502.293687599306	10
502.308193179017	18
502.322698968612	8
502.337204967764	19
502.351711176801	26
502.366217595504	22
502.380724223982	15
502.395231062236	29
502.409738110046	35
502.424245367741	6
502.438752835103	13
502.45326051224	18
502.467768399043	12
502.482276495621	19
502.496784801975	31
502.511293317995	12
502.525802043682	13
502.540310979253	24
502.554820124491	21
502.569329479394	21
502.583839044183	19
502.598348818638	14
502.612858802759	13
502.627368996656	39
502.641879400328	20
502.656390013667	6
502.670900836672	36
502.685411869562	35
502.699923112118	25
502.714434564341	36
502.728946226449	24
502.743458098223	8
502.757970179664	12
502.77248247088	7
502.786994971872	14
502.801507682531	14
502.816020602856	16
502.830533733066	2
502.845047072942	10
502.859560622485	22
502.874074381913	3
502.888588351008	1
502.903102529769	15
502.917616918306	17
502.932131516619	17
502.946646324599	4
502.961161342354	23
502.975676569776	19
502.990192006974	26
503.004707653948	52
503.019223510588	19
503.033739577005	22
503.048255853088	31
503.062772338947	33
503.077289034582	48
503.091805939884	19
503.106323054961	21
503.120840379815	21
503.135357914335	18
503.149875658523	21
503.164393612595	22
503.178911776335	20
503.193430149741	14
503.207948732923	23
503.222467525882	18
503.236986528507	12
503.251505740908	9
503.266025163085	29
503.28054479493	38
503.295064636441	31
503.309584687838	23
503.324104948792	3
503.338625419632	7
503.353146100139	30
503.367666990421	26
503.382188090371	7
503.396709400098	10
503.411230919491	20
503.42575264866	17
503.440274587606	1
503.454796736328	17
503.469319094607	17
503.483841662773	15
503.498364440605	3
503.512887428214	19
503.52741062549	21
503.541934032542	9
503.55645764937	9
503.570981475757	2
503.585505512029	3
503.600029758077	16
503.614554213684	8
503.629078879176	3
503.643603754335	33
503.658128839271	27
503.672654133874	16
503.687179638253	36
503.701705352409	10
503.716231276232	12
503.730757409723	10
503.745283753099	3
503.759810306143	7
503.774337068853	6
503.78886404145	6
503.803391223605	9
503.817918615536	18
503.832446217244	39
503.846974028729	16
503.861502049881	25
503.876030280809	16
503.890558721514	13
503.905087371778	37
503.919616231927	16
503.934145301744	7
503.948674581337	9
503.963204070598	14
503.977733769636	11
503.99226367845	33
504.006793796932	56
504.021324125082	34
504.035854663117	48
504.05038541082	49
504.0649163683	31
504.079447535447	34
504.093978912372	17
504.108510498963	12
504.123042295332	12
504.137574301478	5
504.152106517291	9
504.166638942771	19
504.181171578138	29
504.195704423173	8
504.210237477875	6
504.224770742463	17
504.23930421672	28
504.253837900643	24
504.268371794344	41
504.282905897822	32
504.297440210968	26
504.311974733781	6
504.326509466481	16
504.341044408848	31
504.355579560993	12
504.370114922805	17
504.384650494394	18
504.399186275651	58
504.413722266685	31
504.428258467497	26
504.442794877976	28
504.457331498232	28
504.471868328266	23
504.486405367967	12
504.500942617336	5
504.515480076592	9
504.530017745407	11
504.544555624108	2
504.559093712367	10
504.573632010623	17
504.588170518437	7
504.602709235919	0
504.617248163288	31
504.631787300324	34
504.646326647138	18
504.66086620362	1
504.67540596988	14
504.689945945807	4
504.704486131512	1
504.719026526994	1
504.733567132144	14
504.748107947072	5
504.762648971777	11
504.77719020615	7
504.791731650191	6
504.806273304119	6
504.820815167716	31
504.83535724098	42
504.849899524022	18
504.864442016841	10
504.878984719329	14
504.893527631594	18
504.908070753637	9
504.922614085347	21
504.937157626727	16
504.951701377992	14
504.966245338927	15
504.980789509529	24
504.99533388991	9
505.009878480067	16
505.024423279894	34
505.038968289497	21
505.053513508879	19
505.068058937929	9
505.082604576647	10
505.097150425252	16
505.111696483526	22
505.126242751468	30
505.140789229187	32
505.155335916685	14
505.16988281396	45
505.184429920795	52
505.198977237516	34
505.213524763906	28
505.228072500074	33
505.24262044602	15
505.257168601525	28
505.271716966917	26
505.286265541977	27
505.300814326816	18
505.315363321323	14
505.329912525608	51
505.34446193967	39
505.359011563402	25
505.373561396802	22
505.388111440089	15
505.402661693045	14
505.41721215567	12
505.431762828072	16
505.446313710362	7
505.460864802212	20
505.475416103839	22
505.489967615244	32
505.504519336318	10
505.519071267061	19
505.533623407691	29
505.54817575799	13
505.562728317958	8
505.577281087704	2
505.591834067228	6
505.60638725653	14
505.620940655391	9
505.63549426425	5
505.650048082668	19
505.664602110755	25
505.679156348729	38
505.693710796372	13
505.708265453684	8
505.722820320774	16
505.737375397752	61
505.75193068429	31
505.766486180606	22
505.7810418867	9
505.795597802463	33
505.810153927895	22
505.824710263214	12
505.839266808203	4
505.853823562861	14
505.868380527406	40
505.882937701621	25
505.897495085504	26
505.912052679166	54
505.926610482606	25
505.941168495716	5
505.955726718603	17
505.97028515127	16
505.984843793495	97
505.999402645609	196
506.013961707502	228
506.028520978954	333
506.043080460294	248
506.057640151194	86
506.072200052091	83
506.086760162548	87
506.101320482674	47
506.115881012688	50
506.130441752371	32
506.145002701833	10
506.159563860964	23
506.174125229874	23
506.188686808453	17
506.20324859681	43
506.217810594947	21
506.232372802753	25
506.246935220337	54
506.2614978477	59
506.276060684732	13
506.290623731434	5
506.305186988024	37
506.319750454284	52
506.334314130212	35
506.34887801592	34
506.363442111406	55
506.378006416562	68
506.392570931496	77
506.40713565621	56
506.421700590592	59
506.436265734645	42
506.450831088585	81
506.465396652195	96
506.479962425475	44
506.494528408533	30
506.509094601371	93
506.523661003878	40
506.538227616164	38
506.552794438228	55
506.567361469963	52
506.581928711476	40
506.596496162659	68
506.611063823621	78
506.625631694363	54
506.640199774664	58
506.654768064963	60
506.669336564822	38
506.683905274461	29
506.698474193878	41
506.713043322966	15
506.727612661723	36
506.742182210368	35
506.756751968683	40
506.771321936668	33
506.785892114432	38
506.800462501976	17
506.815033099189	5
506.829603906181	17
506.844174922953	4
506.858746149394	0
506.873317585615	9
506.887889231615	21
506.902461087175	23
506.917033152624	35
506.931605427743	26
506.946177912641	10
506.960750607209	23
506.975323511556	21
506.989896625683	43
507.00446994948	118
507.019043483056	112
507.033617226301	69
507.048191179327	53
507.062765342132	45
507.077339714606	74
507.091914296861	81
507.106489088785	55
507.121064090488	30
507.135639301972	21
507.150214723125	30
507.164790354058	23
507.17936619477	13
507.193942245042	12
507.208518505204	44
507.223094975036	12
507.237671654648	21
507.252248543929	37
507.26682564299	21
507.281402951831	36
507.295980470342	20
507.310558198633	26
507.325136136703	42
507.339714284443	22
507.354292641854	10
507.368871209044	9
507.383449986014	47
507.398028972764	37
507.412608169184	37
507.427187575383	32
507.441767191253	32
507.456347016793	46
507.470927052223	10
507.485507297323	13
507.500087752202	36
507.514668416752	36
507.529249291082	20
507.543830375082	17
507.558411668862	28
507.572993172421	24
507.587574885651	21
507.602156808662	8
507.616738941451	7
507.631321283912	1
507.645903836042	11
507.660486597953	1
507.675069569753	13
507.689652751115	11
507.704236142256	4
507.718819743177	1
507.733403553768	17
507.74798757414	7
507.762571804291	34
507.777156244114	13
507.791740893606	22
507.806325752879	23
507.820910822041	7
507.835496100765	10
507.850081589268	16
507.864667287552	24
507.879253195506	14
507.893839313241	24
507.908425640755	28
507.92301217794	17
507.937598924796	16
507.952185881542	2
507.966773047958	18
507.981360424045	33
507.995948009912	7
508.010535805559	32
508.025123810987	36
508.039712025976	44
508.054300450855	33
508.068889085404	19
508.083477929734	22
508.098066983844	14
508.112656247515	13
508.127245721077	11
508.141835404309	29
508.156425297321	23
508.171015400005	24
508.185605712468	28
508.200196234712	22
508.214786966627	48
508.229377908213	23
508.243969059689	16
508.258560420836	12
508.273151991653	35
508.287743772252	37
508.30233576274	19
508.31692796279	21
508.33152037251	29
508.34611299223	40
508.360705821512	83
508.375298860465	128
508.389892109308	299
508.404485567822	537
508.419079236006	1109
508.433673113972	1595
508.448267201718	1828
508.462861499245	1716
508.477456006333	1351
508.492050723312	983
508.506645649961	660
508.521240786392	428
508.535836132603	236
508.550431688485	148
508.565027454038	118
508.579623429372	102
508.594219614487	73
508.608816009383	116
508.62341261384	89
508.638009428298	67
508.652606452316	59
508.667203686006	37
508.681801129587	21
508.696398782839	49
508.710996645762	38
508.725594718466	43
508.74019300106	32
508.754791493216	23
508.769390195153	25
508.783989106871	24
508.79858822826	34
508.813187559431	29
508.827787100382	23
508.842386850895	34
508.856986811298	14
508.871586981373	19
508.886187361229	45
508.900787950757	30
508.915388750065	15
508.929989759155	23
508.944590978025	34
508.959192406457	24
508.973794044781	29
508.988395892775	32
509.002997950441	35
509.017600217998	87
509.032202695226	54
509.046805382126	69
509.061408278807	66
509.07601138527	34
509.090614701403	14
509.105218227318	35
509.119821963015	28
509.134425908382	46
509.149030063422	61
509.163634428242	63
509.178239002954	33
509.192843787228	25
509.207448781283	32
509.222053985119	19
509.236659398627	32
509.251265021916	47
509.265870854987	32
509.280476897729	53
509.295083150143	52
509.309689612338	43
509.324296284425	13
509.338903166073	28
509.353510257503	29
509.368117558715	43
509.382725069598	73
509.397332790263	104
509.411940720709	233
509.426548860827	402
509.441157210727	538
509.455765770298	577
509.470374539651	515
509.484983518675	443
509.499592707482	323
509.514202106179	215
509.528811714439	127
509.543421532481	120
509.558031560304	74
509.572641797689	62
509.587252244965	25
509.601862901914	45
509.616473768754	14
509.631084845156	29
509.64569613134	23
509.660307627306	34
509.674919332943	21
509.689531248362	11
509.704143373564	20
509.718755708437	15
509.733368253092	28
509.747981007418	26
509.762593971527	32
509.777207145418	20
509.791820528981	14
509.806434122325	12
509.821047925342	27
509.83566193814	34
509.85027616072	34
509.864890592973	21
509.879505235007	26
509.894120086714	44
509.908735148202	21
509.923350419473	21
509.937965900415	22
509.95258159114	40
509.967197491537	26
509.981813601716	30
509.996429921677	61
510.01104645131	34
510.025663190725	25
510.040280139812	18
510.054897298682	12
510.069514667333	27
510.084132245657	33
510.098750033763	17
510.113368031542	18
510.127986239102	25
510.142604656445	7
510.15722328346	13
510.171842120257	10
510.186461166726	33
510.201080423088	43
510.215699889012	26
510.230319564718	4
510.244939450207	31
510.259559545478	35
510.274179850421	13
510.288800365147	29
510.303421089545	36
510.318042023615	21
510.332663167578	11
510.347284521213	19
510.361906084631	38
510.376527857721	51
510.391149840593	68
510.405772033138	159
510.420394435465	240
510.435017047575	326
510.449639869357	365
510.464262900922	271
510.478886142269	194
510.493509593289	96
510.508133253982	125
510.522757124567	82
510.537381204824	46
510.552005494754	18
510.566629994467	11
510.581254703962	18
510.59587962313	13
510.61050475208	11
510.625130090813	12
510.639755639219	13
510.654381397298	14
510.669007365269	16
510.683633542912	15
510.698259930229	27
510.712886527328	36
510.72751333421	23
510.742140350764	11
510.756767577102	13
510.771395013222	8
510.786022659015	8
510.80065051459	11
510.815278579839	8
510.82990685487	20
510.844535339574	30
510.859164034061	26
510.873792938441	25
510.888422052383	19
510.903051375999	29
510.917680909507	12
510.932310652689	0
510.946940605653	18
510.96157076829	14
510.97620114082	13
510.990831722913	53
511.005462514789	53
511.020093516448	22
511.034724727779	14
511.049356148894	2
511.063987779792	3
511.078619620363	9
511.093251670717	12
511.107883930744	15
511.122516400554	25
511.137149080147	49
511.151781969413	25
511.166415068462	25
511.181048377184	31
511.19568189569	19
511.210315623978	14
511.22494956194	4
511.239583709575	1
511.254218067103	6
511.268852634304	17
511.283487411178	11
511.298122397836	20
511.312757594386	32
511.3273930005	7
511.342028616397	8
511.356664442078	25
511.371300477432	10
511.385936722459	46
511.400573177379	41
511.415209841973	38
511.429846716239	87
511.44448380029	85
511.459121094233	84
511.47375859774	65
511.48839631103	53
511.503034234104	52
511.517672366851	20
511.532310709381	52
511.546949261585	25
511.561588023572	19
511.576226995343	26
511.590866176787	41
511.605505568015	10
511.620145168916	12
511.6347849796	6
511.649425000068	14
511.66406523021	10
511.678705670135	27
511.693346319733	10
511.707987179226	11
511.722628248281	31
511.73726952712	17
511.751911015853	3
511.76655271415	1
511.78119462223	2
511.795836740093	16
511.810479067631	20
511.825121604952	7
511.839764351946	16
511.854407308724	15
511.869050475286	14
511.883693851522	2
511.898337437541	1
511.912981233344	7
511.927625238711	7
511.942269454081	9
511.956913879016	19
511.971558513624	20
511.986203358125	18
512.000848412301	5
512.01549367626	8
512.030139149894	11
512.04478483331	13
512.059430726511	6
512.074076829276	21
512.088723142045	19
512.103369664377	45
512.118016396383	37
512.132663338284	33
512.147310489858	23
512.161957851216	35
512.176605422248	65
512.191253203064	36
512.205901193664	22
512.220549393938	12
512.235197803996	2
512.249846423727	21
512.264495253243	38
512.279144292433	40
512.293793541517	14
512.308443000165	16
512.323092668597	7
512.337742546923	23
512.352392634813	51
512.367042932488	14
512.381693439946	10
512.396344157079	8
512.410995083995	25
512.425646220696	29
512.440297567071	16
512.45494912323	13
512.469600889064	30
512.484252864681	12
512.498905050083	8
512.513557445159	7
512.528210050019	7
512.542862864554	16
512.557515888872	15
512.572169122975	15
512.586822566752	18
512.601476220204	34
512.61613008355	17
512.63078415657	9
512.645438439264	10
512.660092931743	23
512.674747634116	28
512.689402546054	11
512.704057667776	10
512.718712999282	8
512.733368540463	10
512.748024291318	31
512.762680252068	28
512.777336422492	8
512.79199280259	3
512.806649392583	3
512.821306192251	20
512.835963201592	45
512.850620420719	21
512.86527784963	0
512.879935488215	3
512.894593336585	17
512.90925139463	19
512.923909662459	22
512.938568140072	14
512.953226827361	14
512.967885724434	27
512.982544831181	25
512.997204147713	34
513.01186367403	13
513.026523410021	22
513.041183355797	26
513.055843511248	44
513.070503876594	13
513.085164451503	26
513.099825236198	28
513.114486230788	27
513.129147434942	16
513.143808848881	5
513.158470472605	5
513.173132306004	22
513.187794349077	18
513.202456602045	12
513.217119064688	13
513.231781737116	13
513.246444619219	12
513.261107711106	27
513.275771012668	30
513.290434524015	24
513.305098245148	31
513.319762176065	12
513.334426316546	9
513.349090666923	2
513.363755226975	21
513.378419996812	46
513.393084976324	25
513.40775016562	36
513.422415564591	31
513.437081173348	24
513.45174699189	17
513.466413020217	10
513.481079258108	6
513.495745705895	9
513.510412363357	26
513.525079230603	34
513.539746307525	22
513.554413594232	12
513.569081090614	17
513.583748796781	19
513.598416712844	10
513.613084838472	5
513.627753173774	28
513.642421718972	22
513.657090473845	16
513.671759438503	21
513.686428612836	8
513.701097996955	12
513.715767590859	1
513.730437394438	24
513.745107407802	29
513.759777630842	23
513.774448063667	16
513.789118706167	17
513.803789558562	11
513.818460620523	5
513.833131892379	8
513.847803373911	11
513.862475065117	12
513.877146966109	6
513.891819076997	6
513.90649139745	38
513.921163927578	64
513.935836667602	35
513.950509617411	38
513.965182776786	14
513.979856145946	1
513.994529725001	14
514.009203513622	43
514.023877512029	20
514.038551720221	22
514.053226138198	41
514.067900765741	26
514.08257560318	17
514.097250650294	15
514.111925907193	16
514.126601373768	21
514.14127705024	36
514.155952936276	31
514.170629032098	9
514.185305337705	5
514.199981853099	18
514.214658578057	22
514.229335512912	10
514.244012657442	14
514.258690011758	26
514.27336757575	20
514.288045349637	42
514.30272333309	12
514.317401526329	4
514.332079929464	5
514.346758542164	22
514.36143736465	30
514.376116396812	15
514.390795638869	19
514.405475090493	10
514.420154752012	10
514.434834623207	7
514.449514704188	35
514.464194994845	34
514.478875495288	10
514.493556205406	16
514.50823712531	18
514.522918255001	11
514.537599594367	22
514.552281143519	30
514.566962902347	5
514.581644871071	0
514.596327049361	0
514.611009437437	13
514.62569203541	8
514.640374842947	4
514.655057860271	2
514.669741087271	30
514.684424524168	14
514.69910817074	13
514.713792026988	9
514.728476093132	5
514.743160368842	2
514.757844854339	12
514.772529549621	3
514.78721445469	0
514.801899569435	6
514.816584893966	4
514.831270428173	17
514.845956172166	9
514.860642125836	7
514.875328289402	5
514.890014662533	0
514.904701245452	4
514.919388038266	8
514.934075040647	2
514.948762252814	11
514.963449674767	5
514.978137306396	2
514.992825147812	27
515.007513198904	7
515.022201459893	21
515.036889930447	21
515.051578610788	18
515.066267501026	13
515.080956600829	25
515.095645910419	37
515.110335429796	25
515.125025158849	18
515.139715097689	19
515.154405246315	16
515.169095604617	41
515.183786172706	103
515.198476950471	151
515.213167938022	229
515.227859135361	181
515.242550542376	120
515.257242159177	90
515.271933985654	58
515.286626021919	38
515.301318267859	17
515.316010723697	29
515.330703389101	13
515.345396264402	7
515.360089349379	20
515.374782644032	17
515.389476148473	34
515.40416986281	9
515.418863786714	9
515.433557920404	3
515.448252263771	8
515.462946817035	15
515.477641579865	24
515.492336552482	27
515.507031734997	19
515.521727127077	11
515.536422728944	1
515.551118540709	1
515.56581456204	4
515.580510793158	17
515.595207233952	12
515.609903884644	10
515.624600744902	0
515.639297814947	1
515.653995094889	9
515.668692584397	2
515.683390283693	7
515.698088192886	10
515.712786311645	29
515.727484640192	41
515.742183178414	24
515.756881926535	13
515.771580884332	0
515.786280051806	13
515.800979429067	6
515.815679016115	29
515.83037881284	10
515.845078819353	12
515.859779035541	18
515.874479461517	16
515.889180097281	9
515.903880942721	1
515.918581997948	27
515.933283262852	20
515.947984737654	9
515.962686422023	18
515.977388316178	12
515.992090420232	42
516.006792733852	48
516.021495257259	58
516.036197990343	26
516.050900933325	34
516.065604085983	41
516.080307448319	16
516.095011020553	26
516.109714802353	38
516.12441879394	52
516.139122995426	43
516.153827406477	23
516.168532027317	28
516.183236857833	29
516.197941898248	31
516.212647148339	35
516.227352608107	38
516.242058277774	31
516.256764157007	30
516.271470246028	14
516.286176544946	20
516.300883053431	13
516.315589771704	9
516.330296699654	12
516.345003837503	23
516.359711185028	2
516.37441874223	35
516.389126509331	27
516.403834485998	18
516.418542672453	15
516.433251068806	33
516.447959674726	23
516.462668490434	15
516.477377515929	6
516.492086751101	5
516.506796196062	12
516.52150585081	12
516.536215715235	2
516.550925789448	4
516.565636073339	15
516.580346567017	21
516.595057270483	17
516.609768183627	8
516.624479306448	37
516.639190639167	23
516.653902181564	26
516.668613933638	33
516.68332589561	25
516.69803806715	9
516.712750448477	17
516.727463039703	20
516.742175840496	5
516.756888851076	10
516.771602071445	7
516.786315501602	10
516.801029141325	9
516.815742990947	4
516.830457050358	12
516.845171319335	15
516.8598857981	10
516.874600486764	5
516.889315384995	12
516.904030493014	18
516.918745810822	15
516.933461338417	13
516.948177075579	14
516.96289302264	18
516.97760917949	9
516.992325545906	24
517.007042122111	44
517.021758908214	35
517.036475903884	25
517.051193109343	23
517.065910524701	16
517.080628149625	6
517.095345984338	3
517.110064028729	14
517.124782283019	18
517.139500746875	7
517.154219420631	24
517.168938304064	26
517.183657397286	5
517.198376700186	23
517.213096212874	21
517.22781593524	22
517.242535867394	19
517.257256009336	6
517.271976360957	19
517.286696922366	39
517.301417693452	29
517.316138674438	59
517.330859864991	26
517.345581265333	23
517.360302875574	18
517.375024695382	14
517.389746724979	14
517.404468964253	10
517.419191413427	1
517.433914072279	0
517.448636940808	20
517.463360019127	21
517.478083307234	15
517.492806805019	17
517.507530512592	26
517.522254429955	26
517.536978556995	9
517.551702893713	20
517.566427440331	20
517.581152196627	13
517.595877162601	2
517.610602338363	5
517.625327723915	41
517.640053319144	17
517.654779124162	1
517.669505138969	2
517.684231363455	0
517.698957797618	0
517.713684441681	6
517.728411295422	15
517.743138358841	5
517.75786563216	9
517.772593115047	4
517.787320807722	12
517.802048710297	19
517.816776822439	6
517.83150514437	6
517.84623367598	5
517.860962417489	3
517.875691368677	9
517.890420529543	21
517.905149900309	26
517.919879480752	9
517.934609270875	31
517.949339270786	37
517.964069480376	19
517.978799899754	30
517.993530528922	26
518.008261367879	23
518.022992416515	72
518.037723674828	41
518.052455143042	45
518.067186820823	25
518.081918708394	26
518.096650805864	16
518.111383112902	28
518.12611562973	6
518.140848356346	18
518.155581292752	48
518.170314438726	23
518.185047794599	8
518.199781360151	7
518.214515135493	15
518.229249120513	5
518.243983315433	22
518.25871771992	40
518.273452334198	14
518.288187158264	41
518.30292219212	36
518.317657435544	35
518.332392888868	27
518.34712855187	16
518.361864424662	15
518.376600507133	15
518.391336799504	16
518.406073301442	14
518.420810013171	45
518.435546934688	110
518.450284065996	68
518.465021406982	43
518.479758957646	43
518.494496718211	25
518.509234688344	18
518.523972868378	19
518.53871125809	29
518.553449857481	18
518.568188666772	13
518.582927685631	3
518.597666914391	17
518.61240635283	4
518.627146000947	12
518.641885858965	8
518.656625926662	3
518.671366204037	2
518.686106691314	6
518.700847388158	2
518.715588294792	1
518.730329411216	8
518.745070737429	11
518.759812273322	3
518.774554018893	19
518.789295974365	17
518.804038139406	9
518.818780514346	2
518.833523098966	1
518.848265893376	0
518.863008897465	21
518.877752111344	20
518.892495535012	13
518.907239168249	10
518.921983011386	16
518.936727064314	9
518.951471326809	27
518.966215799206	10
518.980960481282	11
518.995705373147	28
519.010450474692	49
519.025195786027	34
519.039941307152	31
519.054687037845	27
519.069432978439	9
519.084179128823	11
519.098925488775	39
519.113672058628	42
519.128418838161	37
519.143165827484	41
519.157913026486	21
519.172660435278	32
519.18740805386	11
519.202155882121	5
519.216903920062	12
519.231652167904	12
519.246400625425	31
519.261149292626	17
519.275898169728	0
519.290647256398	10
519.305396552858	0
519.320146059109	0
519.33489577515	0
519.34964570087	8
519.364395836381	4
519.379146181682	2
519.393896736551	7
519.408647501322	22
519.423398475772	20
519.438149660013	45
519.452901053933	22
519.467652657754	12
519.482404471144	34
519.497156494324	32
519.511908727295	31
519.526661169945	25
519.541413822386	12
519.556166684617	26
519.570919756528	8
519.58567303823	5
519.60042652961	9
519.615180230782	34
519.629934141744	11
519.644688262386	12
519.659442592707	13
519.67419713293	21
519.688951882832	4
519.703706842525	5
519.718462011898	7
519.733217391061	5
519.747972979904	3
519.762728778649	0
519.777484786962	7
519.792241005066	7
519.806997432961	16
519.821754070647	40
519.836510917901	26
519.851267975057	19
519.866025241893	23
519.880782718519	51
519.895540404826	19
519.910298301034	5
519.925056406811	4
519.939814722379	10
519.954573247737	10
519.969331982887	28
519.984090927716	18
519.998850082226	69
520.013609446637	76
520.028369020728	43
520.043128804499	44
520.057888798061	9
520.072649001413	20
520.087409414446	33
520.10217003727	20
520.116930869884	9
520.131691912068	9
520.146453164154	7
520.161214626031	14
520.175976297476	25
520.190738178824	14
520.205500269852	38
520.220262570671	22
520.23502508117	11
520.249787801349	21
520.26455073143	9
520.279313871191	4
520.294077220743	22
520.308840780087	26
520.323604549	1
520.338368527815	0
520.353132716309	12
520.367897114596	19
520.382661722562	55
520.397426540208	49
520.412191567757	106
520.426956804986	297
520.441722252007	507
520.456487908818	544
520.471253775199	612
520.486019851482	438
520.500786137445	264
520.5155526332	182
520.530319338635	114
520.545086253861	86
520.559853378879	68
520.574620713577	42
520.589388257956	33
520.604156012236	37
520.618923976197	28
520.633692149839	24
520.648460533383	48
520.663229126497	44
520.677997929401	28
520.692766942098	38
520.707536164585	19
520.722305596754	1
520.737075238714	8
520.751845090465	8
520.766615151786	10
520.781385423009	13
520.796155903913	8
520.810926594608	17
520.825697494984	30
520.840468605152	26
520.855239925111	0
520.870011454751	2
520.884783194071	7
520.899555143294	24
520.914327302197	18
520.929099670782	14
520.943872249269	11
520.958645037436	32
520.973418035285	17
520.988191242925	33
521.002964660356	67
521.017738287469	59
521.032512124262	12
521.047286170958	48
521.062060427334	39
521.076834893503	12
521.091609569352	30
521.106384454993	54
521.121159550315	16
521.135934855429	37
521.150710370334	12
521.165486094921	6
521.180262029299	18
521.195038173358	46
521.209814527209	20
521.224591090852	40
521.239367864176	56
521.254144847291	38
521.268922040088	60
521.283699442677	37
521.298477055057	13
521.313254877119	13
521.328032908972	6
521.342811150618	12
521.357589601944	31
521.372368262952	28
521.387147133862	34
521.401926214454	26
521.416705504727	41
521.431485004791	76
521.446264714648	177
521.461044634186	190
521.475824763516	196
521.490605102638	187
521.50538565133	116
521.520166409926	118
521.534947378314	63
521.549728556271	37
521.564509944132	32
521.579291541674	13
521.594073349009	1
521.608855366024	8
521.623637592721	10
521.638420029321	7
521.653202675602	24
521.667985531676	17
521.682768597542	14
521.697551872977	21
521.712335358317	20
521.727119053338	11
521.741902958151	10
521.756687072645	11
521.771471396932	15
521.786255931011	37
521.80104067466	22
521.815825628213	14
521.830610791558	17
521.845396164474	8
521.860181747293	10
521.874967539794	14
521.889753542087	22
521.904539754061	28
521.919326175828	10
521.934112807388	34
521.948899648628	42
521.963686699551	42
521.978473960377	45
521.993261430884	60
522.008049111073	81
522.022837001166	77
522.037625100829	52
522.052413410396	41
522.067201929533	57
522.081990658574	29
522.096779597297	32
522.111568745812	64
522.12635810412	57
522.141147671998	41
522.155937449781	29
522.170727437244	49
522.185517634501	47
522.200308041439	78
522.21509865817	61
522.229889484694	63
522.2446805209	81
522.259471766898	58
522.274263222578	42
522.289054888051	52
522.303846763316	67
522.318638848264	68
522.333431143004	98
522.348223647426	59
522.363016361641	62
522.377809285649	106
522.392602419338	214
522.407395762821	728
522.422189316096	2607
522.436983078942	6387
522.451777051693	13294
522.466571234125	19089
522.48136562635	20594
522.496160228257	17643
522.510955039957	14051
522.52575006145	11046
522.540545292625	8397
522.555340733593	5851
522.570136384354	3958
522.584932244797	3082
522.599728314922	2198
522.614524594951	1713
522.629321084551	1328
522.644117784056	1067
522.658914693131	829
522.673711812222	711
522.688509140883	663
522.703306679227	581
522.718104427475	493
522.732902385405	477
522.747700553128	479
522.762498930533	398
522.777297517732	345
522.792096314612	317
522.806895321286	321
522.821694537754	209
522.836493963903	229
522.851293599846	252
522.866093445582	241
522.880893501	245
522.8956937661	230
522.910494241105	150
522.925294925792	128
522.940095820162	110
522.954896924324	152
522.96969823828	136
522.984499761919	142
522.999301495351	243
523.014103438576	298
523.028905591484	363
523.043707954073	516
523.058510526568	595
523.073313308745	813
523.088116300604	914
523.102919502257	840
523.117722913703	776
523.132526534832	590
523.147330365754	462
523.16213440647	345
523.176938656868	247
523.191743116949	180
523.206547786934	190
523.221352666602	165
523.236157755953	116
523.250963055097	138
523.265768564034	125
523.280574282655	100
523.295380211069	94
523.310186349276	139
523.324992697166	100
523.33979925485	105
523.354606022328	125
523.369412999377	131
523.38422018633	129
523.399027582967	204
523.413835189397	410
523.42864300551	1320
523.443451031417	3421
523.458259267118	6500
523.473067712501	9049
523.487876367567	9349
523.502685232538	7850
523.517494307191	6152
523.532303591528	4453
523.547113085658	2993
523.561922789693	2260
523.5767327033	1627
523.591542826701	1137
523.606353159896	848
523.621163702773	634
523.635974455334	485
523.650785417799	490
523.665596589948	519
523.680407971779	447
523.695219563404	364
523.710031364823	328
523.724843376037	255
523.739655596933	218
523.754468027623	256
523.769280667996	223
523.784093518052	209
523.798906578013	215
523.813719847658	222
523.828533326985	203
523.843347016106	206
523.858160915133	189
523.872975023732	165
523.887789342124	121
523.902603870311	91
523.917418608181	129
523.932233555734	116
523.947048713192	73
523.961864080334	65
523.97667965727	103
523.991495443888	202
524.006311440301	278
524.021127646397	334
524.035944062288	344
524.050760687973	376
524.065577523341	377
524.080394568503	457
524.09521182346	463
524.1100292881	424
524.124846962423	347
524.139664846651	294
524.154482940563	297
524.169301244158	199
524.184119757548	168
524.198938480732	195
524.213757413599	183
524.228576556261	170
524.243395908717	177
524.258215470745	142
524.273035242679	126
524.287855224408	123
524.302675415708	122
524.317495816915	93
524.332316427804	95
524.347137248489	128
524.361958278856	127
524.376779519018	205
524.391600968975	241
524.406422628504	249
524.421244497939	276
524.436066577169	450
524.450888865971	879
524.465711364679	1614
524.48053407307	2110
524.495356991256	1821
524.510180119125	1242
524.525003456789	1015
524.539827004248	525
524.55465076139	274
524.569474728216	141
524.584298904948	60
524.599123291364	45
524.613947887463	40
524.628772693357	81
524.643597709045	72
524.658422934418	72
524.673248369585	53
524.688074014547	58
524.702899869193	72
524.717725933633	35
524.732552207758	65
524.747378691677	46
524.762205385391	59
524.777032288789	71
524.791859401982	85
524.806686724858	81
524.82151425753	76
524.836341999996	51
524.851169952146	53
524.86599811398	41
524.88082648572	32
524.895655067145	39
524.910483858253	32
524.925312859155	65
524.940142069965	54
524.954971490347	55
524.969801120524	75
524.984630960496	122
524.999461010152	185
525.014291269492	200
525.029121738738	123
525.043952417668	157
525.058783306282	194
525.073614404692	179
525.088445713008	165
525.103277230896	147
525.11810895858	111
525.132940896059	103
525.147773043222	103
525.162605400069	61
525.177437966823	64
525.19227074326	94
525.207103729382	92
525.221936925299	92
525.236770331123	70
525.251603946519	91
525.266437771711	85
525.281271806698	95
525.296106051369	89
525.310940505836	64
525.325775170098	63
525.340610043933	49
525.355445127674	34
525.3702804211	46
525.385115924321	82
525.399951637227	74
525.414787559928	155
525.429623692424	179
525.444460034605	158
525.459296586581	169
525.474133348353	193
525.488970319809	212
525.503807500949	253
525.518644891996	270
525.533482492728	120
525.548320303144	94
525.563158323355	43
525.577996553362	26
525.592834993054	27
525.607673642541	22
525.622512501824	53
525.637351570791	101
525.652190849442	64
525.667030337889	97
525.681870036243	87
525.696709944171	39
525.711550061894	71
525.726390389413	73
525.741230926616	54
525.756071673615	34
525.77091263041	43
525.785753796889	71
525.800595173053	83
525.815436759013	56
525.83027855488	113
525.84512056032	82
525.859962775556	75
525.874805200588	67
525.889647835304	60
525.904490679816	57
525.919333734125	58
525.934176998118	77
525.949020471907	78
525.96386415538	82
525.978708048649	90
525.993552151715	57
526.008396464353	86
526.023240987011	92
526.038085719242	98
526.052930661269	110
526.067775813092	83
526.082621174599	126
526.097466745792	105
526.11231252678	37
526.127158517676	52
526.142004718145	61
526.156851128411	104
526.171697748472	81
526.186544578219	73
526.201391617761	32
526.2162388671	88
526.231086326124	73
526.245933994944	83
526.26078187356	47
526.275629961749	81
526.290478259847	80
526.305326767628	88
526.320175485207	51
526.33502441247	32
526.34987354953	57
526.364722896386	49
526.379572452926	38
526.394422219264	59
526.409272195397	90
526.424122381104	94
526.438972776719	86
526.453823382019	96
526.468674197115	88
526.483525221896	118
526.498376456474	118
526.513227900848	60
526.528079554907	44
526.542931418763	60
526.557783492416	75
526.572635775753	32
526.587488268775	22
526.602340971594	50
526.617193884209	65
526.632047006622	27
526.646900338719	54
526.661753880613	63
526.676607632191	50
526.691461593455	49
526.706315764627	36
526.721170145485	60
526.736024736139	50
526.750879536478	39
526.765734546614	19
526.780589766435	66
526.795445196053	91
526.810300835467	59
526.825156684567	67
526.840012743463	70
526.854869012157	97
526.869725490535	56
526.884582178599	63
526.89943907646	91
526.914296184229	56
526.929153501572	122
526.944011028711	64
526.958868765648	82
526.97372671227	63
526.988584868689	53
527.003443234904	60
527.018301810805	68
527.033160596392	43
527.048019591775	89
527.062878797067	78
527.077738211933	90
527.092597836596	55
527.107457671055	34
527.122317715201	75
527.137177969143	95
527.152038432882	97
527.166899106307	52
527.181759989417	45
527.196621082324	52
527.211482385141	35
527.226343897531	42
527.241205619718	42
527.256067551702	57
527.270929693372	55
527.285792044839	54
527.300654606103	59
527.315517377052	78
527.330380357799	68
527.345243548232	80
527.360106948462	61
527.374970558489	72
527.389834378201	61
527.404698407711	54
527.419562646907	82
527.4344270959	56
527.44929175469	87
527.464156623166	84
527.479021701327	81
527.493886989286	99
527.508752487154	55
527.523618194596	57
527.538484111836	85
527.553350238984	45
527.568216575707	45
527.583083122115	58
527.597949878545	47
527.612816844548	32
527.627684020237	54
527.642551405723	38
527.657419001119	29
527.672286806089	71
527.687154820857	79
527.702023045421	77
527.716891479784	41
527.731760123721	41
527.746628977679	45
527.761498041211	68
527.776367314428	32
527.791236797444	73
527.806106490369	48
527.820976392868	39
527.835846505164	32
527.85071682737	28
527.865587359151	53
527.880458100729	63
527.895329052105	45
527.910200213166	15
527.925071583914	23
527.939943164571	12
527.954814954915	42
527.969686955056	42
527.984559164883	39
527.999431584508	61
528.014304213819	76
528.029177052928	93
528.044050101835	50
528.058923360428	30
528.073796828818	64
528.088670506895	47
528.103544394882	42
528.118418492443	59
528.133292799801	67
528.14816731707	43
528.163042043913	38
528.177916980554	65
528.192792126993	50
528.207667483118	63
528.222543049041	39
528.237418824651	30
528.252294810058	55
528.267171005264	68
528.282047410156	28
528.296924024846	59
528.311800849333	53
528.326677883508	79
528.34155512748	42
528.356432581139	30
528.371310244596	72
528.386188117739	37
528.40106620068	51
528.41594449342	44
528.430822995846	94
528.44570170807	53
528.460580630092	65
528.475459761801	50
528.490339103308	17
528.505218654502	30
528.520098415493	55
528.534978386284	61
528.54985856676	46
528.564738956923	79
528.579619556884	42
528.594500366756	40
528.609381386202	41
528.624262615447	29
528.63914405449	48
528.654025703219	45
528.668907561747	19
528.683789630073	14
528.698671908086	52
528.713554395898	25
528.728437093396	31
528.743320000692	48
528.758203117787	26
528.773086444568	58
528.787969981149	52
528.802853727415	68
528.817737683481	48
528.832621849344	39
528.847506224895	42
528.862390810132	41
528.877275605168	48
528.892160610114	36
528.907045824635	24
528.921931248955	42
528.936816883185	33
528.951702726991	37
528.966588780595	12
528.981475043997	18
528.996361517086	14
529.011248199863	18
529.026135092437	39
529.041022194923	66
529.055909506983	76
529.070797028843	75
529.085684760612	30
529.100572701957	41
529.115460853101	84
529.130349214044	113
529.145237784673	65
529.160126564989	73
529.175015555216	58
529.18990475513	64
529.204794164731	55
529.219683784243	66
529.234573613442	56
529.249463652328	77
529.264353901012	77
529.279244359496	29
529.294135027667	6
529.309025905637	34
529.323916993293	21
529.338808290749	16
[truncated: 124,185 more rows]
