# Supplementary material for: Identifying Archaeological Bone via Non-Destructive ZooMS and the Materiality of Symbolic Expression: Examples from Iroquoian Bone Points
Source: Sci Rep. 2019 Jul 30;9:11027. doi: 10.1038/s41598-019-47299-x (PMC6667708; doi:10.1038/s41598-019-47299-x)
Supplement: Supplementary file 2 — Supplementary Datafiles [file 41598_2019_47299_MOESM2_ESM.zip › McGrath et al Supplementary Datafiles/Data set S3_EraserSpectra/DR-1130s_ERASER_3.txt]

499.966340631493	36
499.980812131431	30
499.99528384102	77
500.009755760369	75
500.024227889478	101
500.038700228238	51
500.053172776758	102
500.067645535037	87
500.082118502968	86
500.096591680658	82
500.111065068108	45
500.12553866521	22
500.140012471963	37
500.154486488584	51
500.168960714857	52
500.183435150889	25
500.197909796573	47
500.212384652017	55
500.226859717221	49
500.241334992076	32
500.255810476691	53
500.270286171066	51
500.284762075092	32
500.299238188878	34
500.313714512425	33
500.328191045514	49
500.342667788472	17
500.35714474119	21
500.371621903559	49
500.386099275688	49
500.40057685747	70
500.415054649011	13
500.429532650204	16
500.444010861264	43
500.458489281977	24
500.472967912342	35
500.487446752575	16
500.501925802459	21
500.516405061996	41
500.530884531292	51
500.545364210349	34
500.559844099057	48
500.574324197526	46
500.588804505755	45
500.603285023635	35
500.617765751276	27
500.632246688677	30
500.64672783573	20
500.661209192543	24
500.675690759008	38
500.690172535233	33
500.704654521218	13
500.719136716856	21
500.733619122362	32
500.74810173752	24
500.762584562329	16
500.7770675969	24
500.791550841122	19
500.806034295213	17
500.820517958847	25
500.835001832351	23
500.849485915506	38
500.863970208422	27
500.878454710989	46
500.892939423426	19
500.907424345514	17
500.921909477255	16
500.936394818756	26
500.950880370018	38
500.965366130932	46
500.979852101606	55
500.994338281932	48
501.008824672128	25
501.023311271867	14
501.037798081475	41
501.052285100735	34
501.066772329756	35
501.081259768429	52
501.095747416862	39
501.110235275056	26
501.124723342903	36
501.13921162051	38
501.153700107878	53
501.168188804898	25
501.182677711679	18
501.19716682822	14
501.211656154306	12
501.22614569026	18
501.240635435975	40
501.255125391343	48
501.269615556471	38
501.284105931252	45
501.298596515793	54
501.313087310095	21
501.32757831405	2
501.342069527765	3
501.356560951133	3
501.37105258437	34
501.38554442726	36
501.400036479802	13
501.414528742105	21
501.429021214169	38
501.443513895994	19
501.458006787363	9
501.472499888601	13
501.4869931996	25
501.501486720144	30
501.515980450556	5
501.530474390622	10
501.544968540448	21
501.559462899927	33
501.573957469275	57
501.588452248276	25
501.60294723693	21
501.617442435344	36
501.63193784352	59
501.646433461348	47
501.660929288938	33
501.675425326289	17
501.689921573292	19
501.704418030056	30
501.718914696582	20
501.73341157276	29
501.747908658591	31
501.762405954292	16
501.776903459646	11
501.79140117476	45
501.805899099528	46
501.820397234057	24
501.834895578347	26
501.84939413229	27
501.863892895994	33
501.878391869459	29
501.892891052577	12
501.907390445457	32
501.921890048098	40
501.936389860392	23
501.950889882339	43
501.965390114155	30
501.979890555625	40
501.994391206747	75
502.008892067739	65
502.023393138385	41
502.037894418791	41
502.052395908851	21
502.066897608672	54
502.081399518146	36
502.095901637382	25
502.110403966379	14
502.124906505138	15
502.13940925355	43
502.153912211615	61
502.168415379549	19
502.182918757137	11
502.197422344378	23
502.211926141489	43
502.226430148254	62
502.240934364671	55
502.255438790959	61
502.269943426899	49
502.284448272493	51
502.298953327849	41
502.313458592966	28
502.327964067844	24
502.342469752268	22
502.356975646562	14
502.371481750618	33
502.385988064218	51
502.400494587689	29
502.415001320812	22
502.429508263698	19
502.444015416345	17
502.458522778646	12
502.473030350709	2
502.487538132425	0
502.502046123902	17
502.516554325142	10
502.531062736035	4
502.54557135669	14
502.560080187107	17
502.574589227285	26
502.589098477009	9
502.603607936603	9
502.61811760585	11
502.63262748486	1
502.647137573523	17
502.661647872056	40
502.676158380135	18
502.690669097975	17
502.705180025686	29
502.71969116305	11
502.73420250996	16
502.748714066848	8
502.763225833282	13
502.777737809478	11
502.792249995436	20
502.806762391156	28
502.821274996529	23
502.835787811665	0
502.850300836454	4
502.864814071114	33
502.879327515319	21
502.893841169287	14
502.908355033125	17
502.922869106508	6
502.937383389654	37
502.951897882561	53
502.966412585231	23
502.980927497555	19
502.995442619641	33
503.009957951381	27
503.024473492883	44
503.038989244147	30
503.053505205174	16
503.068021375854	17
503.082537756189	7
503.097054346394	21
503.111571146253	29
503.126088155766	7
503.140605375041	23
503.155122804079	39
503.169640442771	32
503.184158291333	54
503.19867634955	94
503.21319461742	53
503.227713095053	32
503.242231782449	26
503.256750679498	11
503.27126978631	13
503.285789102884	25
503.300308629113	32
503.314828365104	31
503.329348310749	21
503.343868466265	11
503.358388831435	17
503.37290940626	16
503.387430190847	18
503.401951185196	13
503.4164723892	23
503.430993802966	20
503.445515426495	3
503.460037259787	13
503.474559302624	21
503.489081555333	36
503.503604017695	24
503.518126689821	11
503.532649571601	13
503.547172663251	12
503.561695964448	15
503.576219475516	19
503.590743196238	12
503.605267126723	8
503.619791266862	8
503.634315616765	26
503.648840176429	36
503.66336494564	42
503.677889924722	49
503.692415113567	17
503.706940512175	3
503.721466120329	18
503.735991938246	3
503.750517966034	12
503.765044203368	21
503.779570650573	17
503.794097307433	13
503.808624173947	24
503.823151250225	9
503.837678536373	2
503.852206032068	12
503.866733737526	8
503.881261652747	8
503.895789777731	7
503.910318112369	17
503.924846656662	16
503.939375410827	35
503.953904374646	23
503.968433548228	29
503.982962931465	45
503.997492524465	66
504.01202232712	47
504.026552339646	45
504.041082561827	59
504.055612993662	17
504.070143635261	29
504.084674486623	47
504.099205547748	36
504.113736818528	9
504.128268298963	60
504.142799989269	72
504.157331889231	33
504.171863998846	23
504.186396318334	39
504.200928847368	27
504.215461586274	21
504.229994534835	24
504.244527693267	27
504.259061061246	25
504.273594638988	57
504.288128426494	18
504.302662423654	39
504.317196630578	40
504.331731047265	39
504.346265673607	44
504.360800509713	49
504.375335555582	22
504.389870811106	19
504.404406276285	19
504.418941951336	38
504.433477836151	75
504.448013930511	100
504.462550234636	50
504.477086748633	21
504.491623472284	30
504.506160405591	19
504.520697548661	32
504.535234901495	15
504.549772463875	15
504.564310236128	44
504.578848218144	71
504.593386409815	27
504.60792481125	19
504.622463422448	25
504.637002243302	35
504.651541273811	33
504.666080514192	37
504.680619964228	32
504.69515962392	17
504.709699493484	4
504.724239572702	1
504.738779861685	20
504.753320360215	25
504.767861068616	14
504.782401986782	21
504.796943114603	31
504.811484452188	29
504.826025999428	12
504.840567756432	20
504.855109723199	26
504.869651899622	36
504.884194285918	12
504.89873688176	15
504.913279687366	24
504.927822702737	26
504.942365927762	35
504.95690936266	35
504.971453007214	36
504.985996861423	44
505.000540925396	50
505.015085199133	77
505.029629682634	47
505.044174375682	50
505.058719278602	23
505.073264391178	66
505.087809713518	51
505.102355245622	46
505.116900987382	47
505.131446938906	63
505.145993100085	52
505.160539471137	21
505.175086051737	32
505.1896328421	34
505.204179842336	25
505.218727052227	36
505.233274471666	22
505.247822101086	30
505.262369940053	29
505.276917988893	41
505.29146624728	17
505.30601471554	29
505.320563393456	29
505.335112281136	24
505.349661378471	33
505.36421068568	16
505.378760202544	4
505.393309928955	11
505.407859865349	31
505.422410011289	14
505.436960366993	7
505.451510932462	13
505.466061707696	23
505.480612692585	18
505.495163887238	19
505.509715291656	10
505.52426690573	33
505.53881872946	32
505.553370763063	40
505.567923006322	40
505.582475459236	11
505.597028122024	28
505.611580994468	40
505.626134076567	24
505.64068736854	9
505.655240870169	6
505.669794581454	21
505.684348502503	9
505.698902633317	20
505.713456973896	46
505.728011524022	21
505.742566284021	24
505.757121253785	57
505.771676433205	40
505.786231822281	12
505.800787421231	28
505.815343229836	25
505.829899248098	11
505.844455476124	0
505.859011913916	0
505.873568561363	1
505.888125418575	5
505.902682485552	1
505.917239762293	27
505.931797248691	19
505.946354944745	21
505.960912850673	15
505.975470966148	59
505.990029291496	82
506.00458782661	168
506.01914657138	229
506.033705525806	252
506.048264689997	268
506.062824063952	136
506.077383647565	73
506.091943440942	56
506.106503444084	37
506.121063656882	24
506.135624079446	19
506.150184711774	28
506.164745553868	39
506.179306605509	44
506.193867867024	52
506.208429338195	53
506.222991019023	55
506.237552909724	44
506.252115010082	22
506.266677320205	28
506.281239839985	19
506.295802569529	27
506.310365508839	24
506.324928657805	34
506.339492016537	18
506.354055585033	30
506.368619363187	49
506.383183351105	61
506.397747548789	114
506.412311956129	144
506.426876573126	280
506.441441399997	326
506.456006436524	296
506.470571682708	180
506.485137138766	145
506.49970280448	91
506.514268679851	38
506.528834765097	53
506.543401059999	40
506.557967564557	46
506.572534278881	48
506.587101202971	39
506.601668336825	33
506.616235680228	41
506.630803233505	21
506.645370996548	46
506.659938969247	39
506.674507151603	15
506.689075543833	34
506.70364414572	51
506.718212957264	36
506.732781978573	18
506.747351209648	11
506.761920650379	20
506.776490300985	9
506.791060161248	9
506.805630231168	23
506.820200510853	43
506.834771000304	29
506.849341699412	17
506.863912608285	14
506.878483726924	46
506.89305505522	12
506.907626593282	22
506.922198341001	8
506.936770298594	45
506.951342465844	48
506.965914842751	37
506.980487429424	20
506.995060225863	21
507.009633231958	102
507.02420644782	90
507.038779873447	104
507.053353508731	55
507.067927353782	29
507.082501408489	29
507.09707567307	50
507.111650147201	61
507.126224831206	76
507.140799724868	80
507.155374828187	81
507.16995014138	25
507.184525664231	51
507.199101396848	47
507.213677339122	39
507.228253491162	8
507.242829852968	0
507.257406424432	0
507.271983205661	16
507.286560196548	22
507.3011373972	15
507.315714807619	14
507.330292427803	14
507.344870257646	28
507.359448297145	26
507.374026546519	33
507.38860500555	55
507.403183674239	74
507.417762552803	80
507.432341641024	108
507.446920938903	93
507.461500446547	81
507.476080163958	74
507.490660091135	44
507.505240227969	29
507.519820574461	21
507.534401130828	20
507.548981896853	10
507.563562872644	25
507.578144058091	20
507.592725453306	12
507.607307058178	14
507.621888872925	22
507.63647089733	11
507.651053131392	26
507.66563557522	52
507.680218228815	39
507.694801092176	29
507.709384165086	34
507.723967447871	10
507.738550940423	4
507.753134642523	18
507.767718554499	32
507.782302676241	13
507.796887007532	27
507.811471548698	22
507.826056299522	9
507.840641260113	25
507.855226430361	8
507.869811810376	10
507.884397400157	17
507.898983199596	36
507.913569208802	19
507.928155427774	17
507.942741856404	6
507.9573284948	22
507.971915342963	27
507.986502400784	51
508.001089668372	38
508.015677145726	29
508.030264832738	52
508.044852729408	49
508.059440835954	45
508.074029152157	61
508.088617678127	55
508.103206413755	47
508.11779535915	35
508.132384514312	43
508.146973879131	36
508.161563453717	36
508.176153237961	51
508.190743231972	17
508.20533343575	31
508.219923849295	28
508.234514472498	30
508.249105305358	18
508.263696348095	18
508.278287600489	17
508.292879062542	19
508.30747073447	48
508.322062616056	34
508.33665470741	19
508.351247008312	45
508.365839519091	90
508.380432239636	164
508.395025169839	572
508.40961830981	1191
508.424211659439	1932
508.438805218834	2835
508.453398987997	3114
508.467992966818	2715
508.482587155406	2346
508.497181553761	1604
508.511776161774	1057
508.526370979555	583
508.540966006993	432
508.555561244199	264
508.570156691172	192
508.584752347803	193
508.59934821431	139
508.613944290476	74
508.6285405763	50
508.643137071891	38
508.657733777249	70
508.672330692266	39
508.686927816941	53
508.701525151492	28
508.716122695811	32
508.730720449788	61
508.745318413423	28
508.759916586826	31
508.774514969996	28
508.789113562824	45
508.80371236542	36
508.818311377783	33
508.832910599804	18
508.847510031593	1
508.86210967315	20
508.876709524365	38
508.891309585347	46
508.905909855988	32
508.920510336505	28
508.935111026572	30
508.949711926515	44
508.964313036117	51
508.978914355378	40
508.993515884515	25
509.00811762331	62
509.022719571873	84
509.037321729986	112
509.051924098084	109
509.066526675732	84
509.081129463147	65
509.095732460331	71
509.110335667281	61
509.124939083891	55
509.139542710159	57
509.154146546304	54
509.168750592107	49
509.18335484757	59
509.197959312909	33
509.212563987906	34
509.227168872563	60
509.241773966987	41
509.256379271288	12
509.270984785139	17
509.285590508757	35
509.300196442144	29
509.314802585189	44
509.329408938002	39
509.344015500583	38
509.358622272932	37
509.373229254939	55
509.387836446606	141
509.40244384804	215
509.417051459242	424
509.431659280104	704
509.446267310842	1015
509.460875551239	1289
509.475484001295	1081
509.490092661119	865
509.504701530711	611
509.519310610071	297
509.533919898981	201
509.548529397768	118
509.563139106324	89
509.577749024429	89
509.592359152411	51
509.606969490052	26
509.621580037462	47
509.63619079453	43
509.650801761476	31
509.665412938081	49
509.680024324344	45
509.694635920376	24
509.709247726176	34
509.723859741636	19
509.738471966863	52
509.75308440175	31
509.767697046514	39
509.782309900828	23
509.796922965019	28
509.81153623887	45
509.826149722489	34
509.840763415767	22
509.855377318922	33
509.869991431628	37
509.884605754211	42
509.899220286453	54
509.913835028464	29
509.928449980025	62
509.943065141573	41
509.95768051267	26
509.972296093536	47
509.986911884171	74
510.001527884574	60
510.016144094636	28
510.030760514358	27
510.045377143957	21
510.059993983216	29
510.074611032134	25
510.08922829093	16
510.103845759385	26
510.118463437499	34
510.133081325491	23
510.147699423143	28
510.162317730454	25
510.176936247534	12
510.191554974382	46
510.206173910999	44
510.220793057167	25
510.235412413212	30
510.250031979026	12
510.26465175439	61
510.279271739632	38
510.293891934643	20
510.308512339313	24
510.323132953643	44
510.337753777742	23
510.352374811609	19
510.366996055136	73
510.381617508541	76
510.396239171606	102
510.41086104433	251
510.425483126823	526
510.440105419085	589
510.454727921006	577
510.469350632697	442
510.483973554047	391
510.498596685275	231
510.513220026054	137
510.527843576711	60
510.542467337028	23
510.557091307113	22
510.571715486859	17
510.586339876482	14
510.600964475656	20
510.615589284599	18
510.630214303421	20
510.644839531792	9
510.659464969933	15
510.674090617843	25
510.688716475522	8
510.703342542861	4
510.717968819969	34
510.732595306737	32
510.747222003384	51
510.761848909581	17
510.776476025656	17
510.791103351391	5
510.805730886896	6
510.820358631951	4
510.834986586993	17
510.849614751587	11
510.86424312595	4
510.878871710082	22
510.893500503983	57
510.908129507544	15
510.922758720875	36
510.937388143865	22
510.952017776625	11
510.966647619155	4
510.981277671344	9
510.995907933302	37
511.01053840503	38
511.025169086418	19
511.039799977576	32
511.054431078503	75
511.06906238909	46
511.083693909446	31
511.098325639463	42
511.112957579249	23
511.127589728804	20
511.14222208802	43
511.156854657005	35
511.17148743576	30
511.186120424174	30
511.200753622359	17
511.215387030203	15
511.230020647927	6
511.244654475311	20
511.259288512355	35
511.273922759168	33
511.288557215752	18
511.303191881995	16
511.317826758008	20
511.332461843791	10
511.347097139344	12
511.361732644447	33
511.37636835943	48
511.391004284182	26
511.405640418485	59
511.420276762668	115
511.43491331651	161
511.449550080123	108
511.464187053396	126
511.478824236438	159
511.493461629251	113
511.508099231724	70
511.522737043967	30
511.537375065979	20
511.552013297652	10
511.566651739095	11
511.581290390308	30
511.595929251182	21
511.610568321825	15
511.625207602129	8
511.639847092312	22
511.654486792046	14
511.66912670166	6
511.683766820934	9
511.698407149869	16
511.713047688683	17
511.727688437158	33
511.742329395403	37
511.756970563199	9
511.771611940984	11
511.78625352832	28
511.800895325426	43
511.815537332302	35
511.830179548949	17
511.844821975256	14
511.859464611224	29
511.874107457071	18
511.88875051258	36
511.903393777748	18
511.918037252688	0
511.932680937506	0
511.947324831876	8
511.961968936017	20
511.976613249927	9
511.991257773608	21
512.00590250684	23
512.020547449952	20
512.035192602834	27
512.049837965377	33
512.064483537581	49
512.079129319665	28
512.093775311409	35
512.108421512815	33
512.1230679241	25
512.137714545046	42
512.152361375653	48
512.167008416031	38
512.181655666179	50
512.196303125987	36
512.210950795567	35
512.225598674917	32
512.240246764037	17
512.254895062709	15
512.269543571261	13
512.284192289583	37
512.298841217457	29
512.313490355211	23
512.328139702626	36
512.342789259811	14
512.357439026658	27
512.372089003384	28
512.386739189663	35
512.401389585712	35
512.41604019164	38
512.430691007121	41
512.445342032373	53
512.459993267395	35
512.474644712187	29
512.489296366751	38
512.503948230866	16
512.518600304861	33
512.533252588518	26
512.547905081835	22
512.562557785033	33
512.577210697893	10
512.591863820523	23
512.606517152814	23
512.621170694876	27
512.635824446709	34
512.650478408203	26
512.665132579468	23
512.679786960504	21
512.694441551092	22
512.709096351561	45
512.7237513618	38
512.7384065817	57
512.753062011372	48
512.767717650705	23
512.782373499808	28
512.797029558683	11
512.811685827219	33
512.826342305527	13
512.840998993495	26
512.855655891344	8
512.870312998855	11
512.884970316137	16
512.899627842971	8
512.914285579685	21
512.92894352617	30
512.943601682208	50
512.958260048126	58
512.972918623815	32
512.987577409056	20
513.002236404178	39
513.016895609071	25
513.031555023626	22
513.046214647842	30
513.06087448183	16
513.075534525588	26
513.090194779009	17
513.1048552422	6
513.119515915163	21
513.134176797897	4
513.148837890184	22
513.163499192351	28
513.178160704289	50
513.19282242578	42
513.207484357151	14
513.222146498184	14
513.236808848989	21
513.251471409455	30
513.266134179803	26
513.280797159812	25
513.295460349483	21
513.310123748925	44
513.324787358139	32
513.339451177014	17
513.354115205662	7
513.36877944408	18
513.383443892051	24
513.398108550012	15
513.412773417526	10
513.427438494921	15
513.442103781869	33
513.456769278697	37
513.471434985187	31
513.48610090134	27
513.500767027373	29
513.515433363069	12
513.530099908536	41
513.544766663665	32
513.559433628566	5
513.574100803129	5
513.588768187464	18
513.60343578157	35
513.618103585448	22
513.632771598988	18
513.64743982219	37
513.662108255273	23
513.676776898019	5
513.691445750536	10
513.706114812715	32
513.720784084666	30
513.73545356628	8
513.750123257774	25
513.764793158931	10
513.77946326986	14
513.794133590342	18
513.808804120705	16
513.823474860839	20
513.838145810527	24
513.852816970095	41
513.867488339436	26
513.88215991833	19
513.896831707105	28
513.911503705652	19
513.926175913861	16
513.940848331732	22
513.955520959376	27
513.970193796791	21
513.984866843869	50
513.999540100829	33
514.014213567451	12
514.028887243735	40
514.043561129792	32
514.05823522562	37
514.072909531111	59
514.087584046374	52
514.102258771299	43
514.116933706107	34
514.131608850467	54
514.146284204709	42
514.160959768613	18
514.17563554229	13
514.190311525629	13
514.20498771885	15
514.219664121623	20
514.23434073417	22
514.249017556488	29
514.263694588578	69
514.278371830331	57
514.293049281857	76
514.307726943155	35
514.322404814115	15
514.337082894848	11
514.351761185243	51
514.36643968552	7
514.38111839535	25
514.395797315063	24
514.410476444438	30
514.425155783585	46
514.439835332286	18
514.454515090978	6
514.469195059223	21
514.483875237241	30
514.498555625031	10
514.513236222594	17
514.527917029819	19
514.542598046817	18
514.557279273478	21
514.571960709911	33
514.586642356117	26
514.601324211986	9
514.616006277627	31
514.630688552931	26
514.645371038118	15
514.660053732967	34
514.674736637479	60
514.689419751764	24
514.704103075822	18
514.718786609652	5
514.733470353145	8
514.74815430641	9
514.762838469339	16
514.777522842041	28
514.792207424515	20
514.806892216652	14
514.821577218562	16
514.836262430135	16
514.85094785159	16
514.865633482709	10
514.88031932349	22
514.895005374045	15
514.909691634372	22
514.924378104362	27
514.939064784125	12
514.953751673661	7
514.96843877297	21
514.983126081832	61
514.997813600577	38
515.012501329095	11
515.027189267166	34
515.04187741512	51
515.056565772737	23
515.071254340017	37
515.08594311718	20
515.100632104006	27
515.115321300606	21
515.130010706868	29
515.144700322904	22
515.159390148712	76
515.174080184184	182
515.188770429429	400
515.203460884447	484
515.218151549128	458
515.232842423583	333
515.247533507701	139
515.262224801701	70
515.276916305256	80
515.291608018693	50
515.306299941793	45
515.320992074557	37
515.335684417204	30
515.350376969515	11
515.365069731598	16
515.379762703236	32
515.394455884756	26
515.40914927605	31
515.423842877007	42
515.438536687737	67
515.453230708131	31
515.467924938408	23
515.482619378239	45
515.497314027952	36
515.51200888733	29
515.526703956371	23
515.541399235185	5
515.556094723883	16
515.570790422134	5
515.585486330159	17
515.600182447957	11
515.614878775528	4
515.629575312654	7
515.644272059663	6
515.658969016445	19
515.673666182781	10
515.688363559	18
515.703061144993	34
515.71775894054	22
515.73245694597	27
515.747155161174	28
515.761853586041	11
515.776552220572	12
515.791251064877	28
515.805950118956	20
515.820649382698	25
515.835348856214	61
515.850048539503	19
515.864748432566	5
515.879448535184	4
515.894148847684	3
515.908849369958	31
515.923550101787	24
515.938251043499	20
515.952952194875	34
515.967653556024	15
515.982355126838	25
515.997056907535	35
516.011758897786	64
516.026461097811	67
516.04116350772	32
516.055866127183	65
516.07056895642	70
516.08527199543	46
516.099975244215	12
516.114678702663	19
516.129382370885	38
516.144086248882	33
516.158790336542	64
516.173494633866	66
516.188199141074	70
516.202903857946	147
516.217608784593	111
516.232313920903	116
516.247019266987	84
516.261724822846	32
516.276430588368	61
516.291136563665	25
516.305842748735	32
516.32054914336	48
516.335255747869	75
516.349962562152	37
516.364669586099	9
516.37937681982	13
516.394084263206	17
516.408791916475	67
516.423499779299	49
516.438207851897	9
516.452916134269	13
516.467624626306	12
516.482333328226	19
516.497042239811	3
516.51175136117	4
516.526460692084	7
516.541170232882	14
516.555879983454	20
516.57058994369	13
516.585300113591	6
516.600010493376	0
516.614721082716	0
516.629431881939	8
516.644142890937	11
516.6588541096	18
516.673565537927	21
516.688277176028	18
516.702989023904	7
516.717701081444	5
516.732413348869	8
516.747125825848	34
516.761838512602	19
516.77655140924	10
516.791264515432	15
516.805977831509	9
516.820691357141	18
516.835405092657	3
516.850119037948	11
516.864833192793	19
516.879547557523	32
516.894262131917	32
516.908976916086	19
516.92369190992	8
516.938407113528	15
516.953122526911	13
516.967838149959	16
516.982553982781	19
516.997270025378	42
517.01198627764	43
517.026702739676	52
517.041419411377	42
517.056136292962	36
517.070853384103	52
517.085570685128	21
517.100288195818	17
517.115005916173	24
517.129723846413	15
517.144441986317	36
517.159160335996	40
517.17387889534	36
517.188597664459	56
517.203316643352	67
517.218035831801	95
517.232755230244	62
517.247474838242	38
517.262194656015	46
517.276914683563	27
517.291634920777	27
517.306355367874	22
517.321076024527	26
517.335796890955	32
517.350517967268	15
517.365239253136	20
517.379960748778	23
517.394682454196	24
517.409404369279	15
517.424126494247	12
517.43884882888	17
517.453571373177	37
517.46829412725	33
517.483017091099	26
517.497740264612	14
517.5124636479	10
517.527187240963	6
517.541911043692	23
517.556635056196	41
517.571359278365	23
517.586083710418	23
517.600808352138	23
517.615533203522	18
517.630258264682	28
517.644983535616	21
517.659709016216	28
517.674434706592	25
517.689160606742	21
517.703886716668	15
517.718613036149	10
517.733339565516	3
517.748066304547	7
517.762793253354	10
517.777520411937	16
517.792247780184	18
517.806975358097	8
517.821703145896	10
517.836431143359	18
517.851159350598	29
517.865887767503	25
517.880616394183	0
517.895345230638	14
517.910074276759	27
517.924803532656	28
517.939532998327	26
517.954262673665	29
517.968992558667	37
517.983722653556	48
517.998452958109	88
518.013183472439	77
518.027914196433	52
518.042645130204	53
518.05737627375	57
518.072107626961	40
518.086839189948	50
518.101570962711	51
518.11630294514	56
518.131035137343	28
518.145767539323	15
518.160500150858	29
518.175232972279	41
518.189966003476	52
518.204699244338	53
518.219432694866	7
518.23416635528	23
518.248900225359	35
518.263634305104	40
518.278368594735	58
518.293103094032	58
518.307837802994	37
518.322572721733	7
518.337307850247	6
518.352043188537	20
518.366778736492	33
518.381514494224	25
518.396250461621	47
518.410986638794	102
518.425723025744	133
518.440459622359	168
518.455196428749	191
518.469933444806	110
518.484670670749	92
518.499408106358	70
518.514145751632	68
518.528883606683	44
518.543621671509	39
518.558359946002	27
518.57309843027	41
518.587837124315	9
518.602576028135	19
518.617315141512	2
518.632054464775	8
518.646793997813	8
518.661533740408	33
518.676273692889	32
518.691013855036	13
518.705754226959	21
518.720494808548	6
518.735235599914	14
518.749976601055	41
518.764717811863	16
518.779459232557	27
518.794200862807	10
518.808942702833	16
518.823684752635	13
518.838427012214	10
518.853169481569	9
518.86791216048	1
518.882655049277	33
518.897398147741	74
518.912141455871	38
518.926884973887	13
518.94162870157	33
518.956372638918	16
518.971116786154	9
518.985861143055	3
519.000605709733	37
519.015350486077	36
519.030095472198	37
519.044840667985	47
519.059586073548	56
519.074331688888	50
519.089077514005	44
519.103823548677	29
519.118569793236	47
519.133316247572	67
519.148062911574	60
519.162809785243	54
519.177556868798	53
519.19230416202	38
519.207051664908	41
519.221799377573	48
519.236547300124	35
519.251295432232	41
519.266043774116	21
519.280792325777	31
519.295541087105	19
519.310290058209	36
519.32503923909	31
519.339788629638	27
519.354538229962	5
519.369288040063	27
519.38403805983	21
519.398788289375	21
519.413538728585	69
519.428289377683	27
519.443040236448	30
519.457791304879	54
519.472542583087	30
519.487294071071	28
519.502045768723	34
519.516797676151	24
519.531549793356	2
519.546302120228	13
519.561054656876	9
519.575807403302	16
519.590560359394	29
519.605313525153	24
519.6200669008	15
519.634820486113	65
519.649574281202	50
519.664328285959	5
519.679082500493	11
519.693836924804	5
519.708591558781	30
519.723346402536	6
519.738101456068	9
519.752856719266	15
519.767612192242	31
519.782367874994	11
519.797123767414	12
519.811879869501	24
519.826636181474	16
519.841392703115	14
519.856149434533	8
519.870906375618	10
519.88566352648	15
519.900420887119	10
519.915178457425	15
519.929936237509	21
519.944694227369	10
519.959452426897	21
519.974210836202	35
519.988969455174	44
520.003728283923	72
520.01848732245	59
520.033246570643	100
520.048006028725	63
520.062765696362	42
520.077525573778	30
520.092285661081	45
520.107045957941	35
520.121806464578	29
520.136567180993	38
520.151328107075	18
520.166089243044	14
520.180850588681	20
520.195612143985	38
520.210373909066	39
520.225135883925	17
520.239898068451	42
520.254660462754	27
520.269423066836	64
520.284185880584	52
520.29894890411	42
520.313712137303	11
520.328475580384	18
520.343239233132	24
520.358003095548	35
520.372767167741	13
520.387531449712	62
520.402295941351	108
520.417060642767	263
520.43182555396	665
520.446590674821	1240
520.46135600546	1728
520.476121545876	1741
520.49088729596	1330
520.505653255821	913
520.52041942535	674
520.535185804767	383
520.549952393741	232
520.564719192604	157
520.579486201133	99
520.594253419441	65
520.609020847416	68
520.623788485169	40
520.638556332699	70
520.653324389787	62
520.668092656764	31
520.682861133518	50
520.69762982005	51
520.712398716139	28
520.727167822116	30
520.741937137761	22
520.756706663074	72
520.771476398275	60
520.786246343143	21
520.80101649768	16
520.815786862104	17
520.830557436197	45
520.845328220067	31
520.860099213495	29
520.874870416811	27
520.889641829905	57
520.904413452667	53
520.919185285207	18
520.933957327414	31
520.94872957951	14
520.963502041164	9
520.978274712596	53
520.993047593916	39
521.007820684794	44
521.02259398545	32
521.037367495884	29
521.052141215986	66
521.066915145976	39
521.081689285635	50
521.096463634961	34
521.111238194066	39
521.126012962948	62
521.140787941609	37
521.155563129828	36
521.170338527935	36
521.185114135711	19
521.199889953264	34
521.214665980596	24
521.229442217596	35
521.244218664375	52
521.258995320821	43
521.273772187156	22
521.288549263159	45
521.30332654872	41
521.31810404428	17
521.332881749508	14
521.347659664405	20
521.362437789079	13
521.377216123422	9
521.391994667654	32
521.406773421443	46
521.421552385122	121
521.436331558468	260
521.451110941593	570
521.465890534386	587
521.480670337068	546
521.495450349419	457
521.510230571437	326
521.525011003235	239
521.539791644811	100
521.554572495944	57
521.569353557077	100
521.584134827768	70
521.598916308349	27
521.613697998486	25
521.628479898514	34
521.643262008209	26
521.658044327573	31
521.672826856826	44
521.687609595747	49
521.702392544336	18
521.717175702815	28
521.731959070963	53
521.746742648888	75
521.761526436483	42
521.776310433856	20
521.791094641008	42
521.805879057718	47
521.820663684318	58
521.835448520696	36
521.850233566743	28
521.865018822458	37
521.879804288063	25
521.894589963336	21
521.909375848278	33
521.924161943109	35
521.938948247608	25
521.953734761776	53
521.968521485724	70
521.98330841956	57
521.998095562955	60
522.012882916129	49
522.027670479082	24
522.042458251703	97
522.057246234104	96
522.072034426283	92
522.086822828132	59
522.101611439759	40
522.116400261166	54
522.131189292241	106
522.145978533095	70
522.160767983619	54
522.175557644031	83
522.190347514113	92
522.205137593863	90
522.219927883393	94
522.234718382701	86
522.249509091679	108
522.264300010436	117
522.279091138972	85
522.293882477177	71
522.308674025161	132
522.323465782814	115
522.338257750357	136
522.353049927458	109
522.367842314449	97
522.382634911109	290
522.397427717548	658
522.412220733657	2129
522.427013959544	5400
522.441807395211	11942
522.456601040547	21776
522.471394895663	29885
522.486188960558	32426
522.500983235122	29551
522.515777719465	23745
522.530572413477	18581
522.54536731738	13922
522.560162430841	10001
522.574957754191	7223
522.589753287211	5166
522.604549029901	3838
522.61934498248	2986
522.634141144728	2470
522.648937516755	2108
522.663734098453	1710
522.678530889929	1448
522.693327891185	1286
522.708125102	1185
522.722922522705	948
522.73772015319	855
522.752517993343	720
522.767316043277	670
522.78211430288	553
522.796912772262	520
522.811711451424	456
522.826510340256	419
522.841309438867	479
522.856108747147	428
522.870908265318	467
522.885707993158	447
522.900507930667	368
522.915308077957	244
522.930108435026	181
522.944909001874	204
522.959709778282	131
522.97451076458	179
522.989311960658	245
523.004113366295	462
523.018914981822	599
523.033716807129	859
523.048518842106	1020
523.063321086752	1278
523.078123541178	1481
523.092926205384	1709
523.107729079259	1662
523.122532163025	1450
523.137335456461	1219
523.152138959566	934
523.166942672451	722
523.181746595116	512
523.19655072745	418
523.211355069565	354
523.226159621349	331
523.240964383024	264
523.255769354258	214
523.270574535383	158
523.285379926177	193
523.300185526751	202
523.314991336995	204
523.329797357019	190
523.344603586823	193
523.359410026297	229
523.374216675552	223
523.389023534586	386
523.40383060329	654
523.418637881775	1499
523.433445370039	3251
523.448253067974	6534
523.463060975688	11713
523.477869093073	15448
523.492677420348	16069
523.507485957183	13760
523.522294703798	10953
523.537103660304	8365
523.551912826369	6012
523.566722202214	4011
523.58153178784	2789
523.596341583246	2103
523.611151588323	1603
523.625961803179	1184
523.640772227816	996
523.655582862013	814
523.6703937061	754
523.685204759968	708
523.700016023506	579
523.714827496713	532
523.729639179812	522
523.744451072581	511
523.75926317502	446
523.77407548735	392
523.78888800935	342
523.80370074102	364
523.81851368247	323
523.833326833702	276
523.848140194713	258
523.862953765395	270
523.877767545858	296
523.89258153599	329
523.907395735904	276
523.922210145487	201
523.937024764962	269
523.951839593996	230
523.966654632922	240
523.981469881628	275
523.996285340005	281
524.011101008051	400
524.025916885878	717
524.040732973487	751
524.055549270765	690
524.070365777824	690
524.085182494665	741
524.099999421286	846
524.114816557466	772
524.129633903538	663
524.144451459281	475
524.159269224804	334
524.174087200108	323
524.188905385083	297
524.203723779727	254
524.218542384264	297
524.23336119847	249
524.248180222458	263
524.262999456116	284
524.277818899555	292
524.292638552775	262
524.307458415666	194
524.322278488337	167
524.33709877079	220
524.351919262913	216
524.366739964817	171
524.381560876392	192
524.396381997858	292
524.411203328884	329
524.426024869691	644
524.440846620391	865
524.455668580649	1494
524.47049075069	2519
524.485313130622	3193
524.500135720113	3469
524.514958519386	2769
524.529781528441	1763
524.544604747276	977
524.559428175782	497
524.57425181407	171
524.589075662028	60
524.603899719767	75
524.618723987288	72
524.633548464479	84
524.648373151562	130
524.663198048205	111
524.67802315463	136
524.692848470836	113
524.707673996823	155
524.722499732481	198
524.737325677921	142
524.752151833142	183
524.766978197923	129
524.781804772596	58
524.796631557051	84
524.811458551065	99
524.826285754972	147
524.84111316866	166
524.855940791909	122
524.870768625049	154
524.885596667972	119
524.900424920565	131
524.915253382828	192
524.930082054874	168
524.944910936701	138
524.959740028199	142
524.974569329479	143
524.98939884054	108
525.004228561383	147
525.019058491786	155
525.033888632082	201
525.048718982159	195
525.063549541796	189
525.078380311326	131
525.093211290527	188
525.10804247951	179
525.122873878163	156
525.137705486709	177
525.152537304926	119
525.167369332814	87
525.182201570485	129
525.197034017936	125
525.211866674949	122
525.226699541964	166
525.24153261854	154
525.256365904898	116
525.271199401037	97
525.286033106959	115
525.300867022551	143
525.315701147926	136
525.330535482972	104
525.34537002791	145
525.360204782409	111
525.37503974669	122
525.389874920863	158
525.404710304597	252
525.419545898113	210
525.434381701411	242
525.449217714492	250
525.464053937243	273
525.478890369776	379
525.493727011981	468
525.508563863968	430
525.523400925737	359
525.538238197288	233
525.55307567851	143
525.567913369404	69
525.582751270191	38
525.597589380649	36
525.612427700778	33
525.62726623069	29
525.642104970384	37
525.656943919749	72
525.671783079007	79
525.686622447937	82
525.701462026538	48
525.716301814922	67
525.731141813088	99
525.745982020925	94
525.760822438544	73
525.775663065946	56
525.79050390302	46
525.805344949875	76
525.820186206403	84
525.835027672823	65
525.849869348915	93
525.864711234679	113
525.879553330225	95
525.894395635553	107
525.909238150553	123
525.924080875336	113
525.938923809901	116
525.953766954248	41
525.968610308157	80
525.983453871958	69
525.998297645432	110
526.013141628687	120
526.027985821615	155
526.042830224436	160
526.057674836929	134
526.072519659093	119
526.08736469104	136
526.10220993277	87
526.117055384171	84
526.131901045355	56
526.146746916322	75
526.16159299696	89
526.176439287381	109
526.191285787474	113
526.206132497461	104
526.220979417008	121
526.235826546449	104
526.250673885562	93
526.265521434347	86
526.280369193026	99
526.295217161376	121
526.310065339398	99
526.324913727315	71
526.339762324902	81
526.354611132273	104
526.369460149316	127
526.384309376142	92
526.399158812639	88
526.41400845892	132
526.428858314983	92
526.443708380829	91
526.458558656347	146
526.473409141538	157
526.488259836622	126
526.503110741378	91
526.517961855806	133
526.532813180018	93
526.547664714012	70
526.562516457789	82
526.577368411239	62
526.592220574471	80
526.607072947487	67
526.621925530064	48
526.636778322534	59
526.651631324788	73
526.666484536603	86
526.681337958312	101
526.696191589805	91
526.711045430969	105
526.725899481806	77
526.740753742426	134
526.755608212829	104
526.770462892904	70
526.785317782874	64
526.800172882515	86
526.815028191829	109
526.829883710927	92
526.844739439807	45
526.85959537836	65
526.874451526696	84
526.889307884816	104
526.904164452608	57
526.919021230183	55
526.93387821743	118
526.948735414572	134
526.963592821276	112
526.978450437873	99
526.993308264143	104
527.008166300197	143
527.023024545923	125
527.037883001432	109
527.052741666725	131
527.06760054169	122
527.082459626439	96
527.097318920971	59
527.112178425176	48
527.127038139054	66
527.141898062825	114
527.15675819627	84
527.171618539498	88
527.186479092398	87
527.201339855193	64
527.21620082755	72
527.23106200969	83
527.245923401614	96
527.260785003321	72
527.275646814702	93
527.290508835865	102
527.305371066813	85
527.320233507433	62
527.335096157837	78
527.349959017913	41
527.364822087774	29
527.379685367418	67
527.394548856734	79
527.409412555946	81
527.424276464719	64
527.439140583276	99
527.454004911617	105
527.468869449631	140
527.483734197539	149
527.49859915512	110
527.513464322485	93
527.528329699412	144
527.543195286234	121
527.55806108284	86
527.572927089007	72
527.58779330507	57
527.602659730916	63
527.617526366325	57
527.632393211628	67
527.647260266715	97
527.662127531475	55
527.676995005908	90
527.691862690125	85
527.706730584126	98
527.721598687801	149
527.736467001259	98
527.751335524501	70
527.766204257527	44
527.781073200116	30
527.795942352599	64
527.810811714866	81
527.825681286696	78
527.840551068421	53
527.855421059819	54
527.870291261	65
527.885161671855	85
527.900032292606	65
527.914903123029	96
527.929774163126	82
527.944645413007	78
527.959516872672	79
527.97438854201	98
527.989260421132	125
528.004132510039	69
528.019004808508	73
528.033877316872	114
528.048750035021	113
528.063622962843	118
528.078496100449	152
528.093369447728	119
528.108243004903	99
528.12311677164	93
528.137990748273	79
528.152864934579	102
528.167739330669	116
528.182613936322	71
528.19748875187	88
528.212363777203	91
528.227239012208	62
528.242114456999	60
528.256990111574	48
528.271865975711	76
528.286742049744	117
528.301618333561	72
528.316494827052	47
528.331371530216	65
528.346248443276	42
528.361125566009	85
528.376002898416	62
528.390880440719	87
528.405758192695	86
528.420636154345	65
528.435514325779	103
528.450392706998	102
528.465271298002	95
528.480150098568	89
528.49502910903	94
528.509908329276	72
528.524787759085	95
528.53966739879	92
528.55454724828	115
528.569427307443	89
528.58430757628	104
528.599188054902	159
528.614068743309	138
528.628949641389	100
528.643830749365	121
528.658712066904	65
528.673593594228	57
528.688475331447	69
528.703357278341	63
528.718239434908	75
528.73312180126	78
528.748004377286	50
528.762887163208	41
528.777770158692	73
528.792653364073	80
528.807536779127	61
528.822420403967	58
528.83730423848	67
528.852188282779	59
528.867072536862	88
528.881957000619	89
528.896841674161	67
528.911726557489	49
528.92661165049	74
528.941496953276	111
528.956382465848	139
528.971268188093	86
528.986154120124	109
529.001040261828	89
529.015926613429	105
529.030813174593	67
529.045699945653	66
529.060586926387	69
529.075474116795	61
529.090361516988	78
529.105249127078	69
529.12013694673	79
529.135024976168	90
529.149913215391	77
529.164801664399	81
529.179690323082	80
529.194579191549	91
529.209468269691	96
529.22435755773	88
529.239247055331	95
529.254136762718	114
529.26902667989	131
529.283916806847	62
529.298807143479	63
529.313697689896	81
[truncated: 124,185 more rows]
