# Supplementary material for: Identifying Archaeological Bone via Non-Destructive ZooMS and the Materiality of Symbolic Expression: Examples from Iroquoian Bone Points
Source: Sci Rep. 2019 Jul 30;9:11027. doi: 10.1038/s41598-019-47299-x (PMC6667708; doi:10.1038/s41598-019-47299-x)
Supplement: Supplementary file 2 — Supplementary Datafiles [file 41598_2019_47299_MOESM2_ESM.zip › McGrath et al Supplementary Datafiles/Data set S3_EraserSpectra/DR-1454s_ERASER_1.txt]

500.020488400846	20
500.034960821428	49
500.049433451771	32
500.06390629177	78
500.078379341531	81
500.092852600947	41
500.107326070125	36
500.121799749066	41
500.136273637769	33
500.150747736128	27
500.165222044248	32
500.179696562024	41
500.194171289563	40
500.208646226864	24
500.223121373819	40
500.237596730538	44
500.252072296912	70
500.266548073155	50
500.281024059054	27
500.295500254716	3
500.309976660032	23
500.324453275112	24
500.338930099954	25
500.353407134451	39
500.36788437871	42
500.382361832733	25
500.396839496411	53
500.411317369851	53
500.425795452946	45
500.440273745912	43
500.454752248534	32
500.46923096081	19
500.483709882957	40
500.498189014651	62
500.512668356216	39
500.527147907436	23
500.541627668419	14
500.556107639165	15
500.570587819458	17
500.585068209622	11
500.599548809549	59
500.614029619132	52
500.628510638477	34
500.642991867585	62
500.657473306241	39
500.671954954767	47
500.686436812949	32
500.700918881002	13
500.71540115871	11
500.729883645966	27
500.7443663432	62
500.758849249981	48
500.773332366634	16
500.787815692942	12
500.802299229013	19
500.816782974632	16
500.83126693023	17
500.845751095375	21
500.860235470391	15
500.874720055062	29
500.889204849389	16
500.903689853479	19
500.918175067333	23
500.93266049095	28
500.947146124222	52
500.961631967257	37
500.976118019949	55
500.990604282511	48
501.005090754728	15
501.019577436602	13
501.034064328346	15
501.048551429638	7
501.063038740802	28
501.077526261621	17
501.092013992203	20
501.106501932441	27
501.120990082442	89
501.135478442207	82
501.149967011628	66
501.164455790812	57
501.178944779759	70
501.19343397847	61
501.207923386729	70
501.222413004859	16
501.236902832753	38
501.251392870302	33
501.265883117615	29
501.280373574476	43
501.294864241317	58
501.309355117705	44
501.323846203964	29
501.33833749988	30
501.352829005559	23
501.367320720786	55
501.381812645884	45
501.396304780747	35
501.410797125265	37
501.425289679546	30
501.439782443484	42
501.454275417293	33
501.468768600758	12
501.483261993879	18
501.497755596872	9
501.512249409521	6
501.526743431825	37
501.541237663894	50
501.555732105726	26
501.570226757322	14
501.584721618574	12
501.599216689482	6
501.613711970262	14
501.628207460697	10
501.642703160897	18
501.657199070753	12
501.671695190373	23
501.686191519756	31
501.700688058796	33
501.7151848076	28
501.729681766167	51
501.744178934499	43
501.758676312379	6
501.77317390013	26
501.787671697538	23
501.80216970471	12
501.816667921646	14
501.831166348347	22
501.845664984595	40
501.860163830715	26
501.874662886492	12
501.889162152033	12
501.903661627337	19
501.918161312191	29
501.932661206916	8
501.947161311405	36
501.961661625551	24
501.976162149461	18
501.990662883027	9
502.005163826466	21
502.019664979561	23
502.034166342312	29
502.048667914935	20
502.063169697107	24
502.077671689043	29
502.092173890851	29
502.106676302316	37
502.121178923437	24
502.135681754322	30
502.150184794864	23
502.164688045278	43
502.179191505348	60
502.193695175183	43
502.208199054675	27
502.222703144039	31
502.237207442951	22
502.251711951628	28
502.266216670069	16
502.280721598275	9
502.295226736245	3
502.309732083764	9
502.324237641155	13
502.338743408203	7
502.353249385015	14
502.367755571593	31
502.382261967826	25
502.396768573824	25
502.411275389479	30
502.425782415006	15
502.44028965019	18
502.454797095031	17
502.469304749636	12
502.483812614006	24
502.498320688141	30
502.512828971933	4
502.527337465489	21
502.541846168702	28
502.556355081679	34
502.570864204421	20
502.58537353682	8
502.599883079092	27
502.614392831021	25
502.628902792498	3
502.643412963956	1
502.657923344963	15
502.672433935843	23
502.68694473638	34
502.701455746573	27
502.71596696664	27
502.730478396363	21
502.744990035851	5
502.759501884996	15
502.774013943906	8
502.788526212473	15
502.803038690913	23
502.81755137901	6
502.832064276872	23
502.846577384391	9
502.861090701566	11
502.875604228615	34
502.890117965321	18
502.904631911792	32
502.919146068028	26
502.93366043392	12
502.948175009578	9
502.962689794893	22
502.977204790082	35
502.991719994927	19
503.006235409429	26
503.020751033697	18
503.035266867729	34
503.049782911419	22
503.064299164982	25
503.078815628094	34
503.09333230108	22
503.107849183722	25
503.122366276022	22
503.136883578195	32
503.151401090025	33
503.165918811621	22
503.180436742873	55
503.194954883891	72
503.209473234675	31
503.223991795115	36
503.238510565321	33
503.253029545293	14
503.267548734921	6
503.282068134315	15
503.296587743475	29
503.311107562291	27
503.325627590873	8
503.340147829113	29
503.354668277226	23
503.369188934996	28
503.383709802424	22
503.398230879725	22
503.412752166684	36
503.4272736633	28
503.441795369681	36
503.456317285829	39
503.470839411741	31
503.485361747311	18
503.499884292539	29
503.51440704764	37
503.528930012399	18
503.543453186924	17
503.557976571106	51
503.572500165053	29
503.587023968767	10
503.601547982137	14
503.616072205382	11
503.630596638176	5
503.645121280844	5
503.659646133169	16
503.674171195152	40
503.688696467009	41
503.703221948524	17
503.717747639804	4
503.732273540742	30
503.746799651446	23
503.761325971808	8
503.775852502043	17
503.790379241936	11
503.804906191595	17
503.819433350804	3
503.833960719886	16
503.848488298735	32
503.863016087241	38
503.877544085513	53
503.892072293443	16
503.906600711247	20
503.921129338709	17
503.935658175828	11
503.950187222822	23
503.964716479474	49
503.979245945783	32
503.993775621858	40
504.0083055077	32
504.022835603199	20
504.037365908573	43
504.051896423496	40
504.066427148185	30
504.080958082749	47
504.095489226971	61
504.11002058085	44
504.124552144496	14
504.139083917799	53
504.153615900977	64
504.168148093813	67
504.182680496415	59
504.197213108676	44
504.211745930702	15
504.226278962495	18
504.240812203945	20
504.255345655162	19
504.269879316145	3
504.284413186787	5
504.298947267194	16
504.31348155726	24
504.3280160572	36
504.342550766798	10
504.357085686163	0
504.371620815077	2
504.386156153866	20
504.400691702422	18
504.415227460635	24
504.429763428616	31
504.444299606254	36
504.458835993659	29
504.47337259083	29
504.487909397768	16
504.502446414363	8
504.516983640726	11
504.531521076747	33
504.546058722534	23
504.560596578087	21
504.575134643407	12
504.589672918386	14
504.604211403023	20
504.618750097535	9
504.633289001705	14
504.647828115641	38
504.662367439236	20
504.676906972598	10
504.691446715618	12
504.705986668513	12
504.720526831066	29
504.735067203386	17
504.749607785365	28
504.76414857711	23
504.778689578514	56
504.793230789792	31
504.807772210729	29
504.822313841325	26
504.836855681796	18
504.851397731817	21
504.865939991713	22
504.880482461267	47
504.895025140589	36
504.909568029677	42
504.924111128315	15
504.938654436829	42
504.953197955109	51
504.967741683049	29
504.982285620755	48
504.996829768228	84
505.011374125251	26
505.025918692149	18
505.040463468815	47
505.055008455139	28
505.06955365123	16
505.08409905698	3
505.098644672497	18
505.113190497781	57
505.127736532723	46
505.142282777433	51
505.15682923191	45
505.171375896045	61
505.185922769948	37
505.200469853617	20
505.215017146946	19
505.22956465015	18
505.244112362904	5
505.258660285426	27
505.273208417714	16
505.28775675977	49
505.302305311485	50
505.316854072967	18
505.331403044108	14
505.345952225124	14
505.3605016158	24
505.375051216134	4
505.389601026344	18
505.404151046104	14
505.41870127574	16
505.433251715036	33
505.447802364098	34
505.462353222819	25
505.476904291308	19
505.491455569564	29
505.506007057588	23
505.52055875527	27
505.53511066272	6
505.549662779829	14
505.564215106705	23
505.578767643349	16
505.593320389652	37
505.607873345722	60
505.62242651156	36
505.636979887057	18
505.651533472322	15
505.666087267354	40
505.680641272045	32
505.695195486504	22
505.70974991073	22
505.724304544615	11
505.738859388268	7
505.753414441689	10
505.767969704769	9
505.782525177616	20
505.797080860123	10
505.811636752506	28
505.826192854548	19
505.840749166249	4
505.855305687826	15
505.869862419063	13
505.884419359959	0
505.898976510623	3
505.913533871054	5
505.928091441254	8
505.942649221112	16
505.95720721063	11
505.971765410024	16
505.986323819078	97
506.000882437899	185
506.01544126638	156
506.030000304629	141
506.044559552645	112
506.059119010321	101
506.073678677873	76
506.088238554977	43
506.102798641956	33
506.117358938487	19
506.131919444894	20
506.146480161069	52
506.161041086903	41
506.175602222506	22
506.19016356766	52
506.204725122798	41
506.219286887488	24
506.233848862054	26
506.24841104628	30
506.262973440273	33
506.277536043818	26
506.29209885724	51
506.306661880429	42
506.321225113278	38
506.335788555896	62
506.350352208173	42
506.364916070326	35
506.379480142139	42
506.394044423612	108
506.408608914962	119
506.423173615971	97
506.43773852664	85
506.452303647078	85
506.466868977283	63
506.481434517149	101
506.496000266891	46
506.510566226184	25
506.525132395246	49
506.539698774184	35
506.554265362674	27
506.568832161041	46
506.583399169067	20
506.597966386754	28
506.612533814317	49
506.62710145154	63
506.641669298531	45
506.656237355183	72
506.670805621603	70
506.685374097682	39
506.699942783639	50
506.714511679256	55
506.729080784641	31
506.743650099686	42
506.758219624499	35
506.772789358973	22
506.787359303324	27
506.801929457334	11
506.816499821005	10
506.831070394444	11
506.845641177652	28
506.860212170628	28
506.874783373265	22
506.88935478567	17
506.903926407735	29
506.918498239569	11
506.933070281171	10
506.947642532542	43
506.962214993574	34
506.976787664374	49
506.991360544834	77
507.005933635063	77
507.02050693506	64
507.035080444718	102
507.049654164253	91
507.06422809334	71
507.078802232196	29
507.093376580929	22
507.107951139213	36
507.122525907375	38
507.137100885197	31
507.15167607268	43
507.16625147004	41
507.18082707706	19
507.195402893741	21
507.209978920299	18
507.224555156409	37
507.239131602396	16
507.253708258044	19
507.268285123461	19
507.282862198646	22
507.297439483492	24
507.312016978107	13
507.326594682491	25
507.341172596536	36
507.355750720349	39
507.370329053824	28
507.384907597067	38
507.399486350079	51
507.41406531286	55
507.428644485301	55
507.443223867512	54
507.457803459384	23
507.472383261024	15
507.486963272434	12
507.501543493612	14
507.516123924452	15
507.53070456506	13
507.545285415221	15
507.559866475368	17
507.574447745176	28
507.589029224644	30
507.603610913881	21
507.618192812779	49
507.632774921555	65
507.647357239992	25
507.661939768198	17
507.676522506065	39
507.691105453701	32
507.705688610997	7
507.720271978172	7
507.734855555008	4
507.749439341504	11
507.764023337878	20
507.778607543804	19
507.793191959609	22
507.807776585074	27
507.822361420309	36
507.836946465313	20
507.851531719978	12
507.866117184412	16
507.880702858508	6
507.895288742481	15
507.909874836007	27
507.924461139411	22
507.939047652475	22
507.95363437531	9
507.968221307805	11
507.98280845007	17
507.997395802104	31
508.011983363909	19
508.026571135265	41
508.0411591165	25
508.055747307504	28
508.070335708169	18
508.084924318604	15
508.099513138701	9
508.114102168566	31
508.128691408202	25
508.143280857498	39
508.157870516565	38
508.172460385401	41
508.187050463898	21
508.201640752165	18
508.216231250093	30
508.230821957899	12
508.245412875367	23
508.260004002496	26
508.274595339395	32
508.289186886063	15
508.303778642502	23
508.318370608601	13
508.332962784471	19
508.347555170002	39
508.362147765411	101
508.376740570482	261
508.391333585213	580
508.405926809824	971
508.420520243987	1514
508.43511388792	2010
508.449707741732	2069
508.464301805205	1479
508.47889607834	1088
508.493490561244	807
508.508085253919	452
508.522680156255	291
508.537275268361	239
508.551870590237	146
508.566466121883	130
508.581061863082	85
508.59565781416	79
508.610253974899	36
508.624850345517	27
508.639446925688	56
508.654043715629	34
508.66864071534	10
508.683237924821	18
508.697835343964	35
508.712432972877	43
508.72703081156	35
508.741628859905	60
508.75622711802	41
508.770825585906	5
508.785424263453	9
508.80002315077	0
508.814622247749	31
508.829221554498	38
508.843821071018	63
508.858420797308	37
508.87302073326	58
508.887620878982	55
508.902221234365	44
508.916821799519	27
508.931422574444	27
508.946023559139	38
508.960624753495	28
508.975226157514	33
508.989827771412	30
509.004429594971	48
509.019031628301	60
509.033633871401	61
509.048236324163	67
509.062838986587	86
509.077441858782	91
509.092044940855	91
509.106648232482	42
509.121251733989	27
509.135855445048	41
509.150459365987	53
509.165063496696	66
509.179667837067	66
509.1942723871	36
509.208877147013	13
509.223482116479	42
509.238087295824	41
509.252692684831	37
509.267298283609	19
509.281904092157	39
509.296510110368	65
509.311116338349	47
509.325722775992	22
509.340329423515	9
509.3549362807	13
509.369543347547	66
509.384150624165	134
509.398758110554	289
509.413365806604	381
509.427973712534	559
509.442581828127	797
509.457190153273	790
509.471798688407	659
509.486407433203	392
509.501016387662	229
509.515625551891	187
509.530234925891	84
509.544844509554	76
509.559454302987	78
509.574064306192	42
509.588674519167	26
509.603284941805	60
509.617895574105	76
509.632506416176	37
509.647117468018	30
509.661728729631	54
509.676340201016	27
509.690951881953	15
509.705563772771	20
509.720175873251	15
509.734788183502	18
509.749400703524	25
509.764013433209	29
509.778626372664	33
509.793239521783	34
509.807852880781	26
509.822466449441	29
509.837080227764	24
509.851694215859	60
509.866308413724	25
509.880922821252	27
509.89553743866	38
509.91015226573	36
509.924767302463	18
509.939382548967	7
509.953998005243	17
509.968613671181	40
509.98322954689	41
509.997845632371	38
510.012461927514	44
510.027078432429	63
510.041695147115	77
510.056312071572	71
510.070929205693	38
510.085546549475	18
510.100164103138	39
510.114781866464	28
510.129399839452	33
510.144018022321	20
510.158636414852	76
510.173255017046	51
510.187873829012	43
510.202492850858	59
510.217112082257	62
510.231731523537	85
510.246351174372	86
510.260971035086	51
510.275591105463	40
510.290211385612	8
510.304831875532	47
510.319452575116	64
510.334073484362	79
510.348694603488	56
510.363315932278	67
510.377937470839	96
510.392559219172	166
510.407181177168	260
510.421803344826	253
510.436425722366	213
510.451048309568	315
510.465671106542	231
510.480294113287	129
510.494917329587	83
510.509540755767	63
510.52416439172	53
510.538788237335	51
510.553412292722	40
510.568036557663	18
510.582661032594	22
510.597285717079	30
510.611910611445	25
510.626535715473	13
510.641161029274	10
510.655786552738	24
510.670412285973	21
510.685038228872	22
510.699664381652	16
510.714290744095	11
510.7289173162	13
510.743544098078	27
510.758171089728	8
510.77279829115	13
510.787425702235	27
510.802053323093	16
510.816681153613	34
510.831309194014	23
510.845937444079	40
510.860565903807	50
510.875194573307	26
510.889823452579	14
510.904452541514	26
510.919081840331	21
510.93371134881	22
510.948341066953	39
510.962970994869	39
510.977601132556	25
510.992231479907	21
511.00686203703	24
511.021492803925	45
511.036123780593	17
511.050754966815	25
511.065386362918	68
511.080017968685	86
511.094649784332	82
511.109281809535	78
511.12391404451	64
511.138546489257	46
511.153179143776	32
511.167812007959	26
511.182445082023	42
511.197078365642	14
511.211711859033	27
511.226345562197	26
511.240979475133	24
511.255613597733	14
511.270247930105	23
511.284882472141	33
511.299517223949	46
511.31415218553	77
511.328787356883	81
511.3434227379	30
511.35805832869	35
511.372694129143	19
511.387330139477	42
511.401966359476	79
511.416602789138	98
511.431239428572	135
511.445876277779	134
511.46051333665	66
511.475150605294	68
511.48978808371	59
511.504425771899	23
511.519063669752	32
511.533701777268	28
511.548340094666	24
511.562978621728	20
511.577617358563	18
511.592256305061	38
511.606895461332	29
511.621534827267	22
511.636174403084	17
511.650814188565	23
511.665454183818	14
511.680094388736	41
511.694734803317	22
511.70937542778	20
511.724016261907	19
511.738657305916	23
511.75329855948	18
511.767940022816	23
511.782581695926	27
511.797223578809	18
511.811865671355	44
511.826507973675	19
511.841150485658	9
511.855793207415	47
511.870436138945	5
511.885079280247	6
511.899722631214	9
511.914366191953	1
511.929009962357	16
511.943653942534	37
511.958298132484	26
511.972942532098	16
511.987587141594	24
512.002231960645	22
512.01687698947	10
512.031522228176	34
512.046167676438	25
512.060813334582	20
512.07545920239	18
512.090105279862	14
512.104751567216	10
512.119398064235	46
512.134044771027	54
512.148691687483	25
512.163338813604	2
512.177986149607	21
512.192633695382	9
512.207281450823	1
512.221929415927	25
512.236577590914	32
512.251225975457	21
512.265874569881	7
512.28052337397	21
512.295172387833	19
512.309821611468	31
512.324471044659	8
512.339120687733	40
512.35377054058	50
512.368420603092	32
512.383070875376	31
512.397721357435	23
512.412372049048	40
512.427022950545	52
512.441674061814	60
512.456325382749	27
512.470976913457	24
512.485628653829	22
512.500280603975	18
512.514932763894	14
512.529585133478	17
512.544237712945	13
512.558890501967	6
512.573543500763	0
512.588196709332	13
512.602850127675	12
512.617503755792	5
512.632157593574	19
512.64681164102	11
512.661465898239	7
512.676120365233	10
512.690775042	16
512.705429928432	11
512.720085024638	25
512.734740330508	30
512.749395846261	20
512.764051571679	45
512.778707506871	31
512.793363651727	41
512.808020006248	29
512.822676570652	17
512.837333344721	30
512.851990328564	12
512.866647522181	11
512.881304925353	14
512.895962538409	23
512.910620361238	27
512.925278393732	28
512.939936636	24
512.954595088042	34
512.96925374964	26
512.983912621121	30
512.998571702267	28
513.013230993296	20
513.027890493881	15
513.04255020424	19
513.057210124373	16
513.07187025428	25
513.086530593961	23
513.101191143307	39
513.115851902427	29
513.130512871103	12
513.145174049771	32
513.159835437996	37
513.174497036103	46
513.189158843876	46
513.203820861314	29
513.218483088526	32
513.233145525512	36
513.247808172272	14
513.262471028698	6
513.277134094897	5
513.291797370762	15
513.30646085651	28
513.321124551924	19
513.335788457002	9
513.350452571965	51
513.365116896483	27
513.379781430775	30
513.394446174951	14
513.409111128792	16
513.423776292299	18
513.438441665579	36
513.453107248635	10
513.467773041355	37
513.48243904385	5
513.497105256119	0
513.511771678163	7
513.526438309763	9
513.541105151247	30
513.555772202505	21
513.570439463428	1
513.585106934126	6
513.59977461438	9
513.614442504518	6
513.629110604431	12
513.643778914118	13
513.65844743347	32
513.673116162488	11
513.687785101281	18
513.702454249848	15
513.717123608189	8
513.731793176197	34
513.746462953978	43
513.761132941426	22
513.775803138757	15
513.790473545754	11
513.805144162416	34
513.819814988962	42
513.834486025174	43
513.849157271052	26
513.863828726704	19
513.878500392131	31
513.893172267223	20
513.9078443522	21
513.922516646733	11
513.93718915115	11
513.951861865232	7
513.96653478909	42
513.981207922613	27
513.995881265911	19
514.010554818984	22
514.025228581722	28
514.039902554236	52
514.054576736524	18
514.069251128588	22
514.083925730208	29
514.098600541712	7
514.113275562882	1
514.127950793827	11
514.142626234547	24
514.157301885042	22
514.171977745093	48
514.186653815029	36
514.201330094631	51
514.216006584008	31
514.23068328316	40
514.245360191977	40
514.26003731057	28
514.274714638829	22
514.289392176972	56
514.304069924781	55
514.318747882256	50
514.333426049506	14
514.348104426532	24
514.362783013223	27
514.377461809799	25
514.392140816041	31
514.406820031949	22
514.421499457632	33
514.43617909309	7
514.450858938214	18
514.465538993114	14
514.480219257789	1
514.49489973213	40
514.509580416246	51
514.524261310138	36
514.538942413805	30
514.553623727138	16
514.568305250138	13
514.582986983022	10
514.597668925572	14
514.612351077788	8
514.627033439889	35
514.641716011547	26
514.65639879309	26
514.671081784299	17
514.685764985392	27
514.700448396043	39
514.715132016579	28
514.729815846671	29
514.744499886648	11
514.759184136292	3
514.773868595711	7
514.788553264905	12
514.803238143657	34
514.817923232293	22
514.832608530706	5
514.847294038784	7
514.861979756638	13
514.876665684268	2
514.891351821455	7
514.906038168527	15
514.920724725375	13
514.935411491889	14
514.950098468178	37
514.964785654135	35
514.979473049867	21
514.994160655374	29
515.008848470658	39
515.023536495608	33
515.038224730224	14
515.052913174616	3
515.067601828894	44
515.082290692729	43
515.096979766448	35
515.111669049835	27
515.126358542887	43
515.141048245716	57
515.15573815843	91
515.170428280702	344
515.185118612858	587
515.199809154572	563
515.214499906171	439
515.229190867437	253
515.243882038479	143
515.258573419297	122
515.273265009781	96
515.287956810041	57
515.302648819969	100
515.317341039781	69
515.33203346926	45
515.346726108407	36
515.361418957329	32
515.376112016027	7
515.390805284392	8
515.405498762642	18
515.42019245045	40
515.434886348143	37
515.449580455504	26
515.46427477264	15
515.478969299443	20
515.493664036023	12
515.508358982378	7
515.523054138401	1
515.5377495042	0
515.552445079775	6
515.567140865017	4
515.581836860144	5
515.596533064829	8
515.611229479291	28
515.625926103528	21
515.640622937543	7
515.655319981224	6
515.67001723479	0
515.684714697915	2
515.699412370816	23
515.714110253493	16
515.728808345947	17
515.743506648067	14
515.758205159964	12
515.772903881528	7
515.787602812869	9
515.802301953986	11
515.81700130488	5
515.831700865441	22
515.846400635778	27
515.861100615782	18
515.875800805672	7
515.89050120523	18
515.905201814454	31
515.919902633456	7
515.934603662233	7
515.949304900678	8
515.9640063489	22
515.978708006898	32
515.993409874673	48
516.008111952006	29
516.022814239225	46
516.03751673622	29
516.052219442883	51
516.066922359323	39
516.08162548532	34
516.096328821313	36
516.111032366864	61
516.125736122301	55
516.140440087405	26
516.155144262286	48
516.169848646725	108
516.18455324116	186
516.199258045153	161
516.213963059032	108
516.228668282578	40
516.243373715792	70
516.258079358783	46
516.272785211551	60
516.287491274095	30
516.302197546307	7
516.316904028296	36
516.331610719953	51
516.346317621386	27
516.361024732597	31
516.375732053584	26
516.390439584239	15
516.405147324561	16
516.41985527477	29
516.434563434647	38
516.4492718043	66
516.463980383731	50
516.478689172829	4
516.493398171595	2
516.508107380247	14
516.522816798568	24
516.537526426665	21
516.55223626443	11
516.566946311971	21
516.581656569181	12
516.596367036278	8
516.611077713042	15
516.625788599583	23
516.640499695792	24
516.655211001778	27
516.669922517432	21
516.684634242973	11
516.699346178181	17
516.714058323167	4
516.728770677711	13
516.743483242142	34
516.758196016351	46
516.772909000227	16
516.78762219388	9
516.802335597201	13
516.817049210409	12
516.831763033286	19
516.846477065829	36
516.86119130826	40
516.875905760359	26
516.890620422016	5
516.90533529367	4
516.920050374992	12
516.934765665981	25
516.949481166748	25
516.964196877293	19
516.978912797505	6
516.993628927495	37
517.008345267263	53
517.023061816808	31
517.037778576021	12
517.052495544903	23
517.067212723671	36
517.081930112108	19
517.096647710322	21
517.111365518204	24
517.126083535754	41
517.140801763192	20
517.155520200407	32
517.17023884729	62
517.184957703842	47
517.19967677028	36
517.214396046278	61
517.229115532162	64
517.243835227715	30
517.258555133046	33
517.273275248154	18
517.287995572931	1
517.302716107485	24
517.317436851708	13
517.332157805818	31
517.346878969596	9
517.361600343043	29
517.376321926267	16
517.39104371927	23
517.40576572194	44
517.420487934499	30
517.435210356725	23
517.44993298851	9
517.464655830293	32
517.479378881744	30
517.494102142863	42
517.50882561376	34
517.523549294435	14
517.538273184779	22
517.5529972849	13
517.5677215948	29
517.582446114368	19
517.597170843824	17
517.611895782838	15
517.626620931631	5
517.641346290202	6
517.656071858551	15
517.670797636568	10
517.685523624364	13
517.700249821938	8
517.71497622918	2
517.729702846201	14
517.744429672999	18
517.759156709467	14
517.773883955603	20
517.788611411626	33
517.803339077319	31
517.818066952789	26
517.832795038038	18
517.847523332956	7
517.862251837652	12
517.876980552016	7
517.891709476269	12
517.90643861019	15
517.92116795378	6
517.935897507148	4
517.950627270295	29
517.96535724311	35
517.980087425704	32
517.994817818076	35
518.009548420117	55
518.024279231937	83
518.039010253534	50
518.053741484911	49
518.068472925956	23
518.08320457678	11
518.097936437163	24
518.112668507543	40
518.127400787483	22
518.142133277311	7
518.156865976808	21
518.171598885975	41
518.186332004919	43
518.201065333642	32
518.215798872144	12
518.230532620424	7
518.245266578374	6
518.260000745992	27
518.274735123389	46
518.289469710564	22
518.304204507519	21
518.318939514142	36
518.333674730434	26
518.348410156615	38
518.363145792465	28
518.377881638094	15
518.392617693501	16
518.407353958468	70
518.422090433323	77
518.436827117957	84
518.45156401226	88
518.466301116342	66
518.481038430203	35
518.495775953623	46
518.510513686932	23
518.52525162991	9
518.539989782777	18
518.554728145203	24
518.569466717408	5
518.584205499392	17
518.598944491155	5
518.613683692697	9
518.628423103909	34
518.643162724899	24
518.657902555448	10
518.672642595887	25
518.687382846104	43
518.702123306101	33
518.716863975767	39
518.731604855102	42
518.746345944216	20
518.76108724311	4
518.775828751782	21
518.790570470124	26
518.805312398245	3
518.820054536035	3
518.834796883605	5
518.849539440954	4
518.864282208081	8
518.879025184879	3
518.893768371455	14
518.908511767701	30
518.923255373727	24
518.937999189531	23
518.952743215115	25
518.967487450368	15
518.982231895291	14
518.996976550103	34
519.011721414584	25
519.026466488845	36
519.041211772885	33
519.055957266485	28
519.070702969974	22
519.085448883133	17
519.100195006071	22
519.114941338788	36
519.129687881285	46
519.144434633342	37
519.159181595288	13
519.173928766904	16
519.188676148299	13
519.203423739473	15
519.218171540318	11
519.232919550941	15
519.247667771345	9
519.262416201418	19
519.277164841271	40
519.291913690793	23
519.306662750095	4
519.321412019177	8
519.336161498038	6
519.350911186569	24
519.365661084879	35
519.38041119286	16
519.39516151073	45
519.409912038269	71
519.424662775479	69
519.439413722468	66
519.454164879237	81
519.468916245676	24
519.483667821895	2
519.498419607893	9
519.513171603671	6
519.527923809119	7
519.542676224238	5
519.557428849245	3
519.572181683923	0
519.58693472838	12
519.601687982508	14
519.616441446415	6
519.631195119992	5
519.645949003459	2
519.660703096597	43
519.675457399513	40
519.690211912101	9
519.704966634468	24
519.719721566505	15
519.734476708432	28
519.749232060028	25
519.763987621296	2
519.778743392343	1
519.79349937317	0
519.808255563777	16
519.823011964054	30
519.837768574112	25
519.852525393949	16
519.867282423347	11
519.882039662635	44
519.896797111702	20
519.91155477044	13
519.926312638959	3
519.941070717147	17
519.955829005116	33
519.970587502864	36
519.985346210393	29
520.000105127592	61
520.014864254462	63
520.029623591221	39
520.044383137651	40
520.059142893862	30
520.073902859742	6
520.088663035403	22
520.103423420844	18
520.118184015956	14
520.132944820847	28
520.14770583552	22
520.162467059862	25
520.177228493985	11
520.191990137888	24
520.206751991462	24
520.221514054816	8
520.236276327951	30
520.251038810755	30
520.265801503341	17
520.280564405597	12
520.295327517743	12
520.31009083956	29
520.324854371047	21
520.339618112315	10
520.354382063364	5
520.369146224192	60
520.383910594692	95
520.398675174972	170
520.413439964923	328
520.428204964654	464
520.442970174166	642
520.457735593458	656
520.472501222421	425
520.487267061165	328
520.502033109579	242
520.516799367774	198
520.53156583575	129
520.546332513396	94
520.561099400823	75
520.575866498031	38
520.590633804909	73
520.605401321568	56
520.620169048008	38
520.634936984119	24
520.649705130011	20
520.664473485683	49
520.679242051026	21
520.69401082615	8
520.708779811055	11
520.72354900563	10
520.738318409987	13
520.753088024014	22
520.767857847932	40
520.782627881521	41
520.797398124781	31
520.812168577932	9
520.826939240644	17
520.841710113246	16
520.85648119552	10
520.871252487575	25
520.88602398941	27
520.900795700807	27
520.915567622094	13
520.930339753163	14
520.945112093902	10
520.959884644423	19
520.974657404725	35
520.989430374587	47
521.004203554341	37
521.018976943876	49
521.033750543082	38
521.048524352069	55
521.063298370727	40
521.078072599167	62
521.092847037387	68
521.107621685279	115
521.122396542952	237
521.137171610406	406
521.151946887531	343
521.166722374438	312
521.181498071125	284
521.196273977484	192
521.211050093624	173
521.225826419435	134
521.240602955138	55
521.255379700512	25
521.270156655557	39
521.284933820494	32
521.299711195102	10
521.314488779381	29
521.329266573441	22
521.344044577283	12
521.358822790907	41
521.373601214201	35
521.388379847167	68
521.403158690025	92
521.417937742554	151
521.432717004864	205
521.447496476956	228
521.462276158719	190
521.477056050154	101
521.49183615148	117
521.506616462477	128
521.521396983257	123
521.536177713817	106
521.55095865394	74
521.565739803953	72
521.580521163639	42
521.595302733216	10
521.610084512354	25
521.624866501384	36
521.639648699976	48
521.654431108459	22
521.669213726724	5
521.683996554661	23
521.698779592269	24
521.713562839659	9
521.72834629683	32
521.743129963784	24
521.757913840408	24
521.772697926815	44
521.787482223004	25
521.802266728864	26
521.817051444506	75
521.83183636993	36
521.846621505025	28
521.861406849902	19
521.876192404451	45
521.890978168782	43
521.905764142895	16
521.920550326789	26
521.935336720356	35
521.950123323594	30
521.964910136724	29
521.979697159526	78
521.99448439211	91
522.009271834476	128
522.024059486514	84
522.038847348224	52
522.053635419826	68
522.068423701099	51
522.083212192155	87
522.098000892882	71
522.112789803392	61
522.127578923574	94
522.142368253647	138
522.157157793393	205
522.171947542921	141
522.186737502121	164
522.201527671103	186
522.216318049757	114
522.231108638303	72
522.245899436521	54
522.260690444522	49
522.275481662084	40
522.290273089539	48
522.305064726776	55
522.319856573685	66
522.334648630376	64
522.349440896849	123
522.364233372995	282
522.379026058923	674
522.393818954523	1349
522.408612060015	2947
522.42340537518	7290
522.438198900017	14075
522.452992634636	20670
522.467786579037	22727
522.482580733111	20492
522.497375097077	16950
522.512169670606	13374
522.526964453916	10158
522.54175944712	7461
522.556554649885	5503
522.571350062543	4321
522.586145684873	3206
522.600941516876	2628
522.615737558772	2159
522.630533810339	1840
522.645330271689	1486
522.660126942712	1260
522.674923823517	1066
522.689720914104	970
522.704518214364	847
522.719315724407	761
522.734113444232	647
522.748911373729	621
522.76370951301	531
522.778507861962	480
522.793306420807	371
522.808105189325	412
522.822904167516	469
522.837703355489	393
522.852502753244	331
522.867302360783	328
522.882102177994	236
522.896902204988	229
522.911702441764	228
522.926502888103	160
522.941303544335	127
522.956104410349	155
522.970905486036	216
522.985706771506	327
523.000508266649	419
523.015309971574	564
523.030111886282	711
523.044914010773	860
523.059716344937	948
523.074518888884	1096
523.089321642503	1075
523.104124605905	976
523.118927779091	754
523.133731161948	640
523.148534754589	570
523.163338556903	482
523.178142569109	389
523.192946790989	363
523.207751222651	310
523.222555863987	270
523.237360715105	241
523.252165775896	210
523.266971046581	150
523.281776526938	179
523.296582216968	113
523.311388116892	150
523.326194226378	152
523.341000545757	134
523.355807074809	134
523.370613813645	216
523.385420762263	410
523.400227920555	1054
523.41503528863	2110
523.429842866377	4171
523.444650653908	7523
523.459458651222	10066
523.47426685832	10520
523.48907527509	9217
523.503883901533	7579
523.51869273787	5911
523.53350178388	4226
523.548311039673	3143
523.56312050514	2244
523.577930180389	1740
523.592740065422	1427
523.607550160238	1163
523.622360464727	871
523.637170979	725
523.651981702836	598
523.666792636675	469
523.681603780078	444
523.696415133374	394
523.711226696343	426
523.726038468985	390
523.740850451411	287
523.755662643731	277
523.770475045614	248
523.78528765739	251
523.800100478839	257
523.814913509962	327
523.829726750869	277
523.844540201559	229
523.859353862032	254
523.874167732179	259
523.888981811999	220
523.903796101713	179
523.9186106011	140
523.933425310271	163
523.948240229226	165
523.963055357854	163
523.977870696266	189
523.992686244351	332
524.00750200222	332
524.022317969872	431
524.037134147308	568
524.051950534307	487
524.066767131201	549
524.081583937878	525
524.096400954228	462
524.111218180363	419
524.126035616171	404
524.140853261762	301
524.155671117138	272
524.170489182187	223
524.18530745702	220
524.200125941637	221
524.214944635927	229
524.229763540001	272
524.244582653859	279
524.259401977391	219
524.274221510706	179
524.289041253696	222
524.303861206579	185
524.318681369136	178
524.333501741477	237
524.348322323492	225
524.363143115291	151
524.377964116763	193
524.39278532802	293
524.407606749061	382
524.422428379885	608
524.437250220384	1195
524.452072270556	1826
524.466894530622	2456
524.481717000363	2497
524.496539679887	2094
524.511362569196	1401
524.526185668178	920
524.541008976834	358
524.555832495385	183
524.570656223609	137
524.585480161618	89
524.600304309411	63
524.615128666768	62
524.629953234019	115
524.644778010944	119
524.659602997763	153
524.674428194146	114
524.689253600424	91
524.704079216265	141
524.718905042002	136
524.733731077522	125
524.748557322716	108
524.763383777585	140
524.778210442237	109
524.793037316674	74
524.807864400896	57
524.822691694791	146
524.837519198471	150
524.852346911936	125
524.867174835074	107
524.882002967997	90
524.896831310594	105
524.911659863086	149
524.926488625252	111
524.941317597092	88
524.956146778717	104
524.970976170126	133
524.98580577132	188
525.000635582187	171
525.015465602729	200
525.030295833166	182
525.045126273278	190
525.059956923174	195
525.074787782744	174
525.089618852209	211
525.104450131238	203
525.119281620051	164
525.13411331876	103
525.148945227033	85
525.1637773452	114
525.178609672932	75
525.193442210559	119
525.20827495797	91
525.223107915056	64
525.237941081926	67
525.252774458471	121
525.267608044691	107
525.282441840805	71
525.297275846705	136
525.312110062279	128
525.326944487527	121
525.34177912256	87
525.356613967378	112
525.371449021981	106
525.386284286258	83
525.40111976032	135
525.415955444167	154
525.430791337578	188
525.445627440885	296
525.460463753976	401
525.475300276742	440
525.490137009294	286
525.504973951519	218
525.51981110364	179
525.534648465326	132
525.549486036906	83
525.564323818162	52
525.579161809202	48
525.594000009917	31
525.608838420417	57
525.623677040702	80
525.638515870772	76
525.653354910517	52
525.668194159937	86
525.683033619142	104
525.697873288243	75
525.712713166907	60
525.727553255468	90
525.742393553703	98
525.757234061613	109
525.772074779418	107
525.786915706899	93
525.801756844054	64
525.816598191105	58
525.83143974772	90
525.846281514231	93
525.861123490417	45
525.875965676388	62
525.890808072144	84
525.905650677576	70
525.920493492792	60
525.935336517684	71
525.950179752472	84
525.965023196934	91
525.979866851071	110
525.994710714994	107
526.009554788702	152
526.024399072085	108
526.039243565365	126
526.054088268319	123
526.068933180837	96
526.083778303362	131
526.098623635563	116
526.113469177438	103
526.128314929098	81
526.143160890545	31
526.158007061666	63
526.172853442573	73
526.187700033265	72
526.202546833743	91
526.217393843897	121
526.232241063725	82
526.247088493339	117
526.261936132739	114
526.276783981924	125
526.291632040895	111
526.306480309541	50
526.321328787863	73
526.33617747597	122
526.351026373863	72
526.365875481541	67
526.380724798895	131
526.395574326035	152
526.41042406285	104
526.425274009561	106
526.440124165947	100
526.454974532009	77
526.469825107967	91
526.48467589349	158
526.499526888909	97
526.514378094004	116
526.529229508885	103
526.544081133441	73
526.558932967782	63
526.57378501191	82
526.588637265713	69
526.603489729413	46
526.618342402788	92
526.633195285839	100
526.648048378675	110
526.662901681187	106
526.677755193596	101
526.69260891568	80
526.70746284755	70
526.722316989095	56
526.737171340427	64
526.752025901545	83
526.766880672338	53
526.781735652918	90
526.796590843172	56
526.811446243324	64
526.826301853151	54
526.841157672765	69
526.856013702054	68
526.870869941129	80
526.88572638988	68
526.900583048527	77
526.915439916851	149
526.93029699485	132
526.945154282745	61
526.960011780206	81
526.974869487564	52
526.989727404597	33
527.004585531417	44
527.019443867913	73
527.034302414305	114
527.049161170263	101
527.064020136117	81
527.078879311648	81
527.093738696964	106
527.108598291957	136
527.123458096735	97
527.138318111301	63
527.153178335542	88
527.16803876957	124
527.182899413384	113
527.197760266984	85
527.21262133015	133
527.227482603213	109
527.242344086062	59
527.257205778587	118
527.272067680899	64
527.286929792777	72
527.301792114551	85
527.316654646112	104
527.331517387459	63
527.346380338483	62
527.361243499182	78
527.376106869669	70
527.390970449941	68
527.405834240001	73
527.420698239736	101
527.435562449258	113
527.450426868457	81
527.465291497552	65
527.480156336324	83
527.495021384772	70
527.509886643117	79
527.524752111027	57
527.539617788725	66
527.554483676319	42
527.56934977359	39
527.584216080538	57
527.599082597272	85
527.613949323792	55
527.628816259989	49
527.643683405973	59
527.658550761744	77
527.673418327301	106
527.688286102425	66
527.703154087445	42
527.718022282253	40
527.732890686737	38
527.747759301008	48
527.762628124955	57
527.777497158689	68
527.7923664021	64
527.807235855408	103
527.822105518393	93
527.836975391164	59
527.851845473502	45
527.866715765847	87
527.881586267759	66
527.896456979568	50
527.911327901053	65
527.926199032215	58
527.941070373165	51
527.955941923901	61
527.970813684424	49
527.985685654624	56
528.000557834611	34
528.015430224275	62
528.030302823725	95
528.045175632963	112
528.060048651989	104
528.074921880691	50
528.08979531918	46
528.104668967345	95
528.119542825298	99
528.134416893038	71
528.149291170565	67
528.164165657769	72
528.17904035465	89
528.193915261429	109
528.208790377884	96
528.223665704127	84
528.238541240046	62
528.253416985753	53
528.268292941247	39
528.283169106418	57
528.298045481376	67
528.312922066122	53
528.327798860545	58
528.342675864754	34
528.357553078752	39
528.372430502426	75
528.387308135888	59
528.402185979137	45
528.417064031953	55
528.431942294666	63
528.446820767167	92
528.461699449456	89
528.476578341422	88
528.491457443064	59
528.506336754494	50
528.521216275712	73
528.536096006606	66
528.5509759474	64
528.565856097869	56
528.580736458016	77
528.595617027951	48
528.610497807673	54
528.625378797072	63
528.64025999637	80
528.655141405344	60
528.670023023886	83
528.684904852436	87
528.699786890663	52
528.714669138567	39
528.729551596259	34
528.744434263628	50
528.759317140896	61
528.774200227841	43
528.789083524573	43
528.803967030983	23
528.818850747181	31
528.833734673166	38
528.848618808829	35
528.86350315428	69
528.878387709518	66
528.893272474434	55
528.908157449138	71
528.923042633518	67
528.937928027798	53
528.952813631755	51
528.967699445389	57
528.982585468922	79
528.997471702021	97
529.01235814502	85
529.027244797695	58
529.042131660158	46
529.05701873241	37
529.071906014228	46
529.086793505945	74
529.101681207451	45
529.116569118633	48
529.131457239604	102
529.146345570363	58
529.161234110688	48
529.176122860913	58
529.191011820925	32
529.205900990615	60
529.220790370094	75
529.23567995925	54
529.250569758193	61
529.265459766926	72
529.280349985335	105
529.295240413533	75
529.310131051409	43
529.325021899184	19
529.339912956636	27
529.354804223876	19
529.369695700795	67
[truncated: 124,185 more rows]
