# Supplementary material for: Identifying Archaeological Bone via Non-Destructive ZooMS and the Materiality of Symbolic Expression: Examples from Iroquoian Bone Points
Source: Sci Rep. 2019 Jul 30;9:11027. doi: 10.1038/s41598-019-47299-x (PMC6667708; doi:10.1038/s41598-019-47299-x)
Supplement: Supplementary file 2 — Supplementary Datafiles [file 41598_2019_47299_MOESM2_ESM.zip › McGrath et al Supplementary Datafiles/Data set S3_EraserSpectra/DR-1454s_ERASER_2.txt]

499.989968193032	14
500.004440425505	5
500.018912867861	37
500.033385519881	32
500.047858381674	19
500.062331453131	26
500.076804734471	26
500.091278225366	25
500.105751926034	26
500.120225836476	20
500.134699956691	11
500.149174286571	16
500.163648826115	28
500.178123575541	28
500.192598534632	22
500.207073703387	7
500.221549081915	41
500.236024670217	22
500.250500468184	10
500.264976475924	3
500.279452693328	18
500.293929120507	11
500.308405757458	11
500.322882604183	10
500.337359660464	10
500.351836926627	31
500.366314402455	5
500.380792088056	11
500.395269983322	16
500.409748088252	22
500.424226403065	23
500.438704927543	6
500.453183661794	18
500.467662605711	22
500.4821417594	38
500.496621122755	12
500.511100695992	30
500.525580478784	14
500.54006047146	1
500.554540673691	4
500.569021085805	6
500.583501707584	6
500.597982539136	5
500.612463580354	24
500.626944831345	8
500.641426292	16
500.655907962539	8
500.670389842743	19
500.684871932611	14
500.699354232144	29
500.71383674156	20
500.728319460641	14
500.742802389496	15
500.757285528124	8
500.771768876309	4
500.786252434376	1
500.800736202109	4
500.815220179615	27
500.829704366787	18
500.844188763732	2
500.858673370451	0
500.873158186836	29
500.887643212885	22
500.902128448817	12
500.916613894415	2
500.931099549677	9
500.945585414823	11
500.960071489524	13
500.974557774109	23
500.98904426825	17
501.003530972274	6
501.018017885963	5
501.032505009426	6
501.046992342663	12
501.061479885565	25
501.075967638133	40
501.090455600584	19
501.104943772591	23
501.119432154372	32
501.133920745927	16
501.148409547257	35
501.162898558252	30
501.177387779021	11
501.191877209564	23
501.206366849664	14
501.220856699647	13
501.235346759295	16
501.249837028718	29
501.264327507805	4
501.278818196777	7
501.293309095304	22
501.307800203606	18
501.322291521683	4
501.336783049533	11
501.351274786941	12
501.365766734231	44
501.380258891296	48
501.394751257917	34
501.409243834313	17
501.423736620593	17
501.438229616428	20
501.452722822039	11
501.467216237424	16
501.481709862583	8
501.496203697408	11
501.510697741898	11
501.525191996272	43
501.539686460203	25
501.554181134017	20
501.568676017496	17
501.583171110751	16
501.59766641367	5
501.612161926256	3
501.626657648725	0
501.64115358086	17
501.655649722769	16
501.670146074344	10
501.684642635694	13
501.69913940671	36
501.713636387609	18
501.728133578065	20
501.742630978296	23
501.757128588301	45
501.771626408081	35
501.786124437527	23
501.800622676639	5
501.815121125634	3
501.829619784296	5
501.844118652623	3
501.858617730725	3
501.873117018602	2
501.887616516145	26
501.902116223462	30
501.916616140555	24
501.931116267313	11
501.945616603737	1
501.960117150045	21
501.97461790602	31
501.98911887166	8
502.003620047075	8
502.018121432265	14
502.032623027121	56
502.047124831751	30
502.061626846157	16
502.076129070229	20
502.090631503967	4
502.10513414759	9
502.119637000878	2
502.134140063832	24
502.14864333667	44
502.163146819065	41
502.177650511236	16
502.192154413181	28
502.206658524902	29
502.221162846289	16
502.235667377342	13
502.250172118279	13
502.264677068882	8
502.279182229152	22
502.293687599306	7
502.308193179017	11
502.322698968612	23
502.337204967764	16
502.351711176801	3
502.366217595504	8
502.380724223982	11
502.395231062236	21
502.409738110046	39
502.424245367741	17
502.438752835103	5
502.45326051224	6
502.467768399043	17
502.482276495621	3
502.496784801975	8
502.511293317995	23
502.525802043682	29
502.540310979253	12
502.554820124491	2
502.569329479394	7
502.583839044183	7
502.598348818638	0
502.612858802759	0
502.627368996656	3
502.641879400328	16
502.656390013667	8
502.670900836672	8
502.685411869562	6
502.699923112118	5
502.714434564341	4
502.728946226449	16
502.743458098223	6
502.757970179664	13
502.77248247088	31
502.786994971872	12
502.801507682531	7
502.816020602856	22
502.830533733066	55
502.845047072942	41
502.859560622485	21
502.874074381913	17
502.888588351008	6
502.903102529769	7
502.917616918306	24
502.932131516619	9
502.946646324599	25
502.961161342354	23
502.975676569776	29
502.990192006974	14
503.004707653948	29
503.019223510588	20
503.033739577005	10
503.048255853088	5
503.062772338947	7
503.077289034582	10
503.091805939884	1
503.106323054961	8
503.120840379815	17
503.135357914335	20
503.149875658523	20
503.164393612595	43
503.178911776335	26
503.193430149741	7
503.207948732923	19
503.222467525882	32
503.236986528507	31
503.251505740908	6
503.266025163085	6
503.28054479493	16
503.295064636441	2
503.309584687838	15
503.324104948792	29
503.338625419632	14
503.353146100139	9
503.367666990421	13
503.382188090371	30
503.396709400098	19
503.411230919491	10
503.42575264866	27
503.440274587606	4
503.454796736328	9
503.469319094607	31
503.483841662773	18
503.498364440605	9
503.512887428214	14
503.52741062549	18
503.541934032542	25
503.55645764937	9
503.570981475757	19
503.585505512029	9
503.600029758077	5
503.614554213684	1
503.629078879176	6
503.643603754335	30
503.658128839271	26
503.672654133874	1
503.687179638253	7
503.701705352409	12
503.716231276232	8
503.730757409723	10
503.745283753099	8
503.759810306143	5
503.774337068853	13
503.78886404145	3
503.803391223605	0
503.817918615536	1
503.832446217244	4
503.846974028729	2
503.861502049881	4
503.876030280809	10
503.890558721514	5
503.905087371778	18
503.919616231927	18
503.934145301744	13
503.948674581337	33
503.963204070598	26
503.977733769636	22
503.99226367845	34
504.006793796932	41
504.021324125082	53
504.035854663117	58
504.05038541082	35
504.0649163683	25
504.079447535447	11
504.093978912372	10
504.108510498963	15
504.123042295332	20
504.137574301478	23
504.152106517291	18
504.166638942771	11
504.181171578138	17
504.195704423173	14
504.210237477875	25
504.224770742463	21
504.23930421672	23
504.253837900643	7
504.268371794344	11
504.282905897822	14
504.297440210968	9
504.311974733781	1
504.326509466481	19
504.341044408848	26
504.355579560993	22
504.370114922805	30
504.384650494394	21
504.399186275651	28
504.413722266685	12
504.428258467497	2
504.442794877976	6
504.457331498232	17
504.471868328266	10
504.486405367967	8
504.500942617336	28
504.515480076592	13
504.530017745407	7
504.544555624108	10
504.559093712367	17
504.573632010623	13
504.588170518437	0
504.602709235919	3
504.617248163288	5
504.631787300324	17
504.646326647138	9
504.66086620362	0
504.67540596988	0
504.689945945807	6
504.704486131512	11
504.719026526994	13
504.733567132144	1
504.748107947072	0
504.762648971777	23
504.77719020615	14
504.791731650191	8
504.806273304119	15
504.820815167716	28
504.83535724098	22
504.849899524022	14
504.864442016841	1
504.878984719329	0
504.893527631594	17
504.908070753637	25
504.922614085347	29
504.937157626727	12
504.951701377992	20
504.966245338927	24
504.980789509529	37
504.99533388991	20
505.009878480067	14
505.024423279894	22
505.038968289497	10
505.053513508879	27
505.068058937929	13
505.082604576647	11
505.097150425252	20
505.111696483526	5
505.126242751468	7
505.140789229187	23
505.155335916685	8
505.16988281396	15
505.184429920795	18
505.198977237516	12
505.213524763906	15
505.228072500074	11
505.24262044602	12
505.257168601525	11
505.271716966917	17
505.286265541977	39
505.300814326816	21
505.315363321323	15
505.329912525608	3
505.34446193967	0
505.359011563402	28
505.373561396802	30
505.388111440089	16
505.402661693045	18
505.41721215567	15
505.431762828072	14
505.446313710362	1
505.460864802212	0
505.475416103839	0
505.489967615244	2
505.504519336318	12
505.519071267061	15
505.533623407691	8
505.54817575799	12
505.562728317958	4
505.577281087704	0
505.591834067228	5
505.60638725653	10
505.620940655391	25
505.63549426425	4
505.650048082668	3
505.664602110755	5
505.679156348729	0
505.693710796372	13
505.708265453684	10
505.722820320774	5
505.737375397752	10
505.75193068429	19
505.766486180606	41
505.7810418867	9
505.795597802463	1
505.810153927895	4
505.824710263214	3
505.839266808203	1
505.853823562861	13
505.868380527406	1
505.882937701621	25
505.897495085504	7
505.912052679166	3
505.926610482606	16
505.941168495716	10
505.955726718603	34
505.97028515127	43
505.984843793495	75
505.999402645609	118
506.013961707502	124
506.028520978954	102
506.043080460294	66
506.057640151194	51
506.072200052091	48
506.086760162548	28
506.101320482674	35
506.115881012688	21
506.130441752371	10
506.145002701833	4
506.159563860964	26
506.174125229874	26
506.188686808453	14
506.20324859681	9
506.217810594947	11
506.232372802753	9
506.246935220337	20
506.2614978477	11
506.276060684732	16
506.290623731434	17
506.305186988024	13
506.319750454284	18
506.334314130212	23
506.34887801592	66
506.363442111406	73
506.378006416562	79
506.392570931496	92
506.40713565621	109
506.421700590592	71
506.436265734645	40
506.450831088585	16
506.465396652195	24
506.479962425475	28
506.494528408533	19
506.509094601371	8
506.523661003878	9
506.538227616164	18
506.552794438228	15
506.567361469963	11
506.581928711476	24
506.596496162659	22
506.611063823621	2
506.625631694363	0
506.640199774664	23
506.654768064963	37
506.669336564822	41
506.683905274461	18
506.698474193878	18
506.713043322966	16
506.727612661723	30
506.742182210368	26
506.756751968683	4
506.771321936668	14
506.785892114432	15
506.800462501976	15
506.815033099189	4
506.829603906181	9
506.844174922953	5
506.858746149394	10
506.873317585615	2
506.887889231615	3
506.902461087175	1
506.917033152624	3
506.931605427743	8
506.946177912641	19
506.960750607209	54
506.975323511556	52
506.989896625683	67
507.00446994948	54
507.019043483056	32
507.033617226301	78
507.048191179327	37
507.062765342132	44
507.077339714606	46
507.091914296861	42
507.106489088785	19
507.121064090488	49
507.135639301972	22
507.150214723125	27
507.164790354058	34
507.17936619477	40
507.193942245042	14
507.208518505204	5
507.223094975036	8
507.237671654648	20
507.252248543929	2
507.26682564299	9
507.281402951831	20
507.295980470342	14
507.310558198633	14
507.325136136703	21
507.339714284443	29
507.354292641854	20
507.368871209044	27
507.383449986014	30
507.398028972764	51
507.412608169184	48
507.427187575383	77
507.441767191253	47
507.456347016793	47
507.470927052223	21
507.485507297323	2
507.500087752202	2
507.514668416752	4
507.529249291082	12
507.543830375082	13
507.558411668862	22
507.572993172421	14
507.587574885651	11
507.602156808662	17
507.616738941451	7
507.631321283912	17
507.645903836042	17
507.660486597953	12
507.675069569753	0
507.689652751115	8
507.704236142256	9
507.718819743177	4
507.733403553768	27
507.74798757414	25
507.762571804291	17
507.777156244114	11
507.791740893606	0
507.806325752879	9
507.820910822041	19
507.835496100765	17
507.850081589268	1
507.864667287552	5
507.879253195506	17
507.893839313241	3
507.908425640755	3
507.92301217794	8
507.937598924796	19
507.952185881542	12
507.966773047958	13
507.981360424045	43
507.995948009912	51
508.010535805559	42
508.025123810987	27
508.039712025976	3
508.054300450855	15
508.068889085404	16
508.083477929734	3
508.098066983844	11
508.112656247515	8
508.127245721077	2
508.141835404309	9
508.156425297321	19
508.171015400005	13
508.185605712468	25
508.200196234712	12
508.214786966627	25
508.229377908213	2
508.243969059689	21
508.258560420836	16
508.273151991653	20
508.287743772252	22
508.30233576274	32
508.31692796279	32
508.33152037251	43
508.34611299223	97
508.360705821512	194
508.375298860465	393
508.389892109308	621
508.404485567822	1010
508.419079236006	1287
508.433673113972	1212
508.448267201718	1034
508.462861499245	815
508.477456006333	611
508.492050723312	358
508.506645649961	242
508.521240786392	136
508.535836132603	94
508.550431688485	84
508.565027454038	44
508.579623429372	35
508.594219614487	66
508.608816009383	46
508.62341261384	34
508.638009428298	22
508.652606452316	4
508.667203686006	25
508.681801129587	2
508.696398782839	12
508.710996645762	20
508.725594718466	16
508.74019300106	9
508.754791493216	7
508.769390195153	26
508.783989106871	23
508.79858822826	38
508.813187559431	19
508.827787100382	1
508.842386850895	24
508.856986811298	14
508.871586981373	18
508.886187361229	17
508.900787950757	17
508.915388750065	8
508.929989759155	27
508.944590978025	22
508.959192406457	19
508.973794044781	9
508.988395892775	16
509.002997950441	30
509.017600217998	14
509.032202695226	11
509.046805382126	27
509.061408278807	28
509.07601138527	24
509.090614701403	18
509.105218227318	10
509.119821963015	34
509.134425908382	61
509.149030063422	33
509.163634428242	9
509.178239002954	6
509.192843787228	7
509.207448781283	5
509.222053985119	22
509.236659398627	35
509.251265021916	10
509.265870854987	5
509.280476897729	20
509.295083150143	27
509.309689612338	18
509.324296284425	10
509.338903166073	15
509.353510257503	43
509.368117558715	88
509.382725069598	203
509.397332790263	305
509.411940720709	397
509.426548860827	539
509.441157210727	505
509.455765770298	439
509.470374539651	241
509.484983518675	143
509.499592707482	119
509.514202106179	99
509.528811714439	60
509.543421532481	42
509.558031560304	26
509.572641797689	19
509.587252244965	31
509.601862901914	40
509.616473768754	10
509.631084845156	1
509.64569613134	0
509.660307627306	10
509.674919332943	28
509.689531248362	14
509.704143373564	16
509.718755708437	13
509.733368253092	8
509.747981007418	4
509.762593971527	11
509.777207145418	0
509.791820528981	25
509.806434122325	14
509.821047925342	11
509.83566193814	26
509.85027616072	16
509.864890592973	4
509.879505235007	0
509.894120086714	3
509.908735148202	4
509.923350419473	15
509.937965900415	26
509.95258159114	29
509.967197491537	26
509.981813601716	9
509.996429921677	9
510.01104645131	8
510.025663190725	24
510.040280139812	32
510.054897298682	9
510.069514667333	9
510.084132245657	0
510.098750033763	9
510.113368031542	5
510.127986239102	8
510.142604656445	22
510.15722328346	17
510.171842120257	25
510.186461166726	12
510.201080423088	13
510.215699889012	13
510.230319564718	14
510.244939450207	19
510.259559545478	35
510.274179850421	45
510.288800365147	42
510.303421089545	40
510.318042023615	37
510.332663167578	26
510.347284521213	24
510.361906084631	66
510.376527857721	162
510.391149840593	228
510.405772033138	308
510.420394435465	267
510.435017047575	248
510.449639869357	202
510.464262900922	78
510.478886142269	49
510.493509593289	74
510.508133253982	54
510.522757124567	44
510.537381204824	28
510.552005494754	27
510.566629994467	5
510.581254703962	47
510.59587962313	22
510.61050475208	21
510.625130090813	18
510.639755639219	19
510.654381397298	4
510.669007365269	0
510.683633542912	4
510.698259930229	2
510.712886527328	0
510.72751333421	13
510.742140350764	7
510.756767577102	5
510.771395013222	16
510.786022659015	30
510.80065051459	9
510.815278579839	17
510.82990685487	12
510.844535339574	12
510.859164034061	25
510.873792938441	14
510.888422052383	11
510.903051375999	13
510.917680909507	16
510.932310652689	21
510.946940605653	9
510.96157076829	14
510.97620114082	20
510.990831722913	9
511.005462514789	2
511.020093516448	21
511.034724727779	24
511.049356148894	5
511.063987779792	15
511.078619620363	14
511.093251670717	34
511.107883930744	29
511.122516400554	16
511.137149080147	15
511.151781969413	27
511.166415068462	20
511.181048377184	19
511.19568189569	52
511.210315623978	37
511.22494956194	24
511.239583709575	24
511.254218067103	42
511.268852634304	18
511.283487411178	35
511.298122397836	16
511.312757594386	18
511.3273930005	3
511.342028616397	17
511.356664442078	39
511.371300477432	21
511.385936722459	54
511.400573177379	104
511.415209841973	76
511.429846716239	37
511.44448380029	52
511.459121094233	42
511.47375859774	36
511.48839631103	14
511.503034234104	6
511.517672366851	21
511.532310709381	36
511.546949261585	18
511.561588023572	21
511.576226995343	21
511.590866176787	12
511.605505568015	15
511.620145168916	25
511.6347849796	10
511.649425000068	2
511.66406523021	0
511.678705670135	8
511.693346319733	7
511.707987179226	1
511.722628248281	0
511.73726952712	13
511.751911015853	21
511.76655271415	5
511.78119462223	1
511.795836740093	12
511.810479067631	10
511.825121604952	9
511.839764351946	15
511.854407308724	11
511.869050475286	0
511.883693851522	8
511.898337437541	21
511.912981233344	8
511.927625238711	23
511.942269454081	11
511.956913879016	6
511.971558513624	0
511.986203358125	2
512.000848412301	20
512.01549367626	18
512.030139149894	24
512.04478483331	11
512.059430726511	18
512.074076829276	27
512.088723142045	15
512.103369664377	32
512.118016396383	32
512.132663338284	11
512.147310489858	13
512.161957851216	24
512.176605422248	10
512.191253203064	15
512.205901193664	17
512.220549393938	9
512.235197803996	31
512.249846423727	11
512.264495253243	22
512.279144292433	18
512.293793541517	34
512.308443000165	15
512.323092668597	6
512.337742546923	7
512.352392634813	13
512.367042932488	0
512.381693439946	8
512.396344157079	0
512.410995083995	7
512.425646220696	15
512.440297567071	19
512.45494912323	8
512.469600889064	23
512.484252864681	15
512.498905050083	15
512.513557445159	34
512.528210050019	15
512.542862864554	7
512.557515888872	8
512.572169122975	33
512.586822566752	22
512.601476220204	14
512.61613008355	28
512.63078415657	23
512.645438439264	5
512.660092931743	4
512.674747634116	5
512.689402546054	15
512.704057667776	7
512.718712999282	4
512.733368540463	22
512.748024291318	16
512.762680252068	7
512.777336422492	4
512.79199280259	0
512.806649392583	5
512.821306192251	13
512.835963201592	23
512.850620420719	18
512.86527784963	5
512.879935488215	7
512.894593336585	8
512.90925139463	34
512.923909662459	13
512.938568140072	9
512.953226827361	4
512.967885724434	8
512.982544831181	1
512.997204147713	10
513.01186367403	16
513.026523410021	32
513.041183355797	17
513.055843511248	23
513.070503876594	38
513.085164451503	15
513.099825236198	10
513.114486230788	14
513.129147434942	6
513.143808848881	17
513.158470472605	10
513.173132306004	19
513.187794349077	18
513.202456602045	35
513.217119064688	14
513.231781737116	23
513.246444619219	30
513.261107711106	15
513.275771012668	28
513.290434524015	16
513.305098245148	8
513.319762176065	2
513.334426316546	1
513.349090666923	1
513.363755226975	14
513.378419996812	44
513.393084976324	19
513.40775016562	7
513.422415564591	7
513.437081173348	4
513.45174699189	10
513.466413020217	6
513.481079258108	9
513.495745705895	14
513.510412363357	11
513.525079230603	5
513.539746307525	23
513.554413594232	24
513.569081090614	23
513.583748796781	1
513.598416712844	3
513.613084838472	1
513.627753173774	9
513.642421718972	11
513.657090473845	2
513.671759438503	26
513.686428612836	20
513.701097996955	28
513.715767590859	9
513.730437394438	1
513.745107407802	17
513.759777630842	11
513.774448063667	0
513.789118706167	0
513.803789558562	13
513.818460620523	8
513.833131892379	5
513.847803373911	18
513.862475065117	21
513.877146966109	16
513.891819076997	12
513.90649139745	2
513.921163927578	10
513.935836667602	3
513.950509617411	20
513.965182776786	17
513.979856145946	16
513.994529725001	4
514.009203513622	1
514.023877512029	16
514.038551720221	8
514.053226138198	2
514.067900765741	8
514.08257560318	17
514.097250650294	9
514.111925907193	10
514.126601373768	3
514.14127705024	9
514.155952936276	19
514.170629032098	13
514.185305337705	2
514.199981853099	3
514.214658578057	5
514.229335512912	22
514.244012657442	18
514.258690011758	32
514.27336757575	28
514.288045349637	9
514.30272333309	26
514.317401526329	26
514.332079929464	2
514.346758542164	0
514.36143736465	40
514.376116396812	37
514.390795638869	41
514.405475090493	49
514.420154752012	16
514.434834623207	28
514.449514704188	23
514.464194994845	1
514.478875495288	21
514.493556205406	13
514.50823712531	13
514.522918255001	8
514.537599594367	10
514.552281143519	10
514.566962902347	8
514.581644871071	7
514.596327049361	11
514.611009437437	7
514.62569203541	6
514.640374842947	8
514.655057860271	8
514.669741087271	0
514.684424524168	5
514.69910817074	7
514.713792026988	19
514.728476093132	28
514.743160368842	3
514.757844854339	7
514.772529549621	4
514.78721445469	10
514.801899569435	9
514.816584893966	5
514.831270428173	1
514.845956172166	3
514.860642125836	27
514.875328289402	6
514.890014662533	3
514.904701245452	3
514.919388038266	6
514.934075040647	19
514.948762252814	15
514.963449674767	9
514.978137306396	0
514.992825147812	0
515.007513198904	6
515.022201459893	19
515.036889930447	25
515.051578610788	15
515.066267501026	6
515.080956600829	12
515.095645910419	23
515.110335429796	19
515.125025158849	28
515.139715097689	52
515.154405246315	47
515.169095604617	40
515.183786172706	118
515.198476950471	89
515.213167938022	107
515.227859135361	35
515.242550542376	12
515.257242159177	6
515.271933985654	22
515.286626021919	25
515.301318267859	22
515.316010723697	2
515.330703389101	16
515.345396264402	20
515.360089349379	6
515.374782644032	13
515.389476148473	5
515.40416986281	10
515.418863786714	18
515.433557920404	10
515.448252263771	2
515.462946817035	5
515.477641579865	8
515.492336552482	13
515.507031734997	6
515.521727127077	12
515.536422728944	1
515.551118540709	5
515.56581456204	27
515.580510793158	11
515.595207233952	18
515.609903884644	9
515.624600744902	14
515.639297814947	12
515.653995094889	2
515.668692584397	11
515.683390283693	32
515.698088192886	23
515.712786311645	30
515.727484640192	13
515.742183178414	0
515.756881926535	3
515.771580884332	9
515.786280051806	7
515.800979429067	11
515.815679016115	24
515.83037881284	18
515.845078819353	9
515.859779035541	0
515.874479461517	2
515.889180097281	21
515.903880942721	40
515.918581997948	17
515.933283262852	4
515.947984737654	6
515.962686422023	7
515.977388316178	49
515.992090420232	28
516.006792733852	47
516.021495257259	56
516.036197990343	12
516.050900933325	24
516.065604085983	36
516.080307448319	13
516.095011020553	22
516.109714802353	46
516.12441879394	16
516.139122995426	25
516.153827406477	45
516.168532027317	40
516.183236857833	35
516.197941898248	66
516.212647148339	15
516.227352608107	23
516.242058277774	35
516.256764157007	9
516.271470246028	23
516.286176544946	31
516.300883053431	13
516.315589771704	23
516.330296699654	19
516.345003837503	26
516.359711185028	17
516.37441874223	31
516.389126509331	18
516.403834485998	10
516.418542672453	13
516.433251068806	13
516.447959674726	29
516.462668490434	18
516.477377515929	17
516.492086751101	9
516.506796196062	6
516.52150585081	10
516.536215715235	3
516.550925789448	13
516.565636073339	4
516.580346567017	5
516.595057270483	8
516.609768183627	5
516.624479306448	21
516.639190639167	23
516.653902181564	19
516.668613933638	3
516.68332589561	10
516.69803806715	6
516.712750448477	1
516.727463039703	0
516.742175840496	7
516.756888851076	9
516.771602071445	9
516.786315501602	2
516.801029141325	9
516.815742990947	3
516.830457050358	0
516.845171319335	9
516.8598857981	1
516.874600486764	4
516.889315384995	23
516.904030493014	20
516.918745810822	9
516.933461338417	10
516.948177075579	4
516.96289302264	15
516.97760917949	43
516.992325545906	33
517.007042122111	45
517.021758908214	50
517.036475903884	33
517.051193109343	24
517.065910524701	17
517.080628149625	37
517.095345984338	38
517.110064028729	16
517.124782283019	23
517.139500746875	18
517.154219420631	24
517.168938304064	48
517.183657397286	29
517.198376700186	32
517.213096212874	23
517.22781593524	16
517.242535867394	38
517.257256009336	10
517.271976360957	4
517.286696922366	19
517.301417693452	8
517.316138674438	5
517.330859864991	14
517.345581265333	11
517.360302875574	8
517.375024695382	11
517.389746724979	35
517.404468964253	12
517.419191413427	11
517.433914072279	23
517.448636940808	15
517.463360019127	6
517.478083307234	4
517.492806805019	9
517.507530512592	16
517.522254429955	9
517.536978556995	1
517.551702893713	3
517.566427440331	11
517.581152196627	10
517.595877162601	9
517.610602338363	25
517.625327723915	41
517.640053319144	27
517.654779124162	12
517.669505138969	11
517.684231363455	1
517.698957797618	4
517.713684441681	10
517.728411295422	5
517.743138358841	20
517.75786563216	28
517.772593115047	13
517.787320807722	19
517.802048710297	11
517.816776822439	25
517.83150514437	15
517.84623367598	8
517.860962417489	1
517.875691368677	3
517.890420529543	4
517.905149900309	0
517.919879480752	10
517.934609270875	20
517.949339270786	26
517.964069480376	27
517.978799899754	27
517.993530528922	39
518.008261367879	48
518.022992416515	37
518.037723674828	21
518.052455143042	15
518.067186820823	10
518.081918708394	16
518.096650805864	22
518.111383112902	36
518.12611562973	22
518.140848356346	5
518.155581292752	5
518.170314438726	10
518.185047794599	17
518.199781360151	7
518.214515135493	11
518.229249120513	10
518.243983315433	6
518.25871771992	2
518.273452334198	19
518.288187158264	13
518.30292219212	13
518.317657435544	7
518.332392888868	6
518.34712855187	4
518.361864424662	15
518.376600507133	3
518.391336799504	29
518.406073301442	47
518.420810013171	47
518.435546934688	41
518.450284065996	14
518.465021406982	9
518.479758957646	32
518.494496718211	34
518.509234688344	13
518.523972868378	0
518.53871125809	4
518.553449857481	29
518.568188666772	11
518.582927685631	18
518.597666914391	43
518.61240635283	29
518.627146000947	11
518.641885858965	17
518.656625926662	1
518.671366204037	4
518.686106691314	12
518.700847388158	7
518.715588294792	14
518.730329411216	11
518.745070737429	2
518.759812273322	7
518.774554018893	10
518.789295974365	10
518.804038139406	2
518.818780514346	9
518.833523098966	6
518.848265893376	9
518.863008897465	4
518.877752111344	12
518.892495535012	6
518.907239168249	0
518.921983011386	14
518.936727064314	21
518.951471326809	23
518.966215799206	9
518.980960481282	7
518.995705373147	3
519.010450474692	19
519.025195786027	44
519.039941307152	36
519.054687037845	5
519.069432978439	2
519.084179128823	0
519.098925488775	5
519.113672058628	4
519.128418838161	9
519.143165827484	7
519.157913026486	6
519.172660435278	10
519.18740805386	17
519.202155882121	18
519.216903920062	6
519.231652167904	19
519.246400625425	18
519.261149292626	38
519.275898169728	13
519.290647256398	3
519.305396552858	12
519.320146059109	6
519.33489577515	10
519.34964570087	14
519.364395836381	28
519.379146181682	28
519.393896736551	23
519.408647501322	26
519.423398475772	19
519.438149660013	28
519.452901053933	36
519.467652657754	14
519.482404471144	4
519.497156494324	11
519.511908727295	12
519.526661169945	5
519.541413822386	1
519.556166684617	10
519.570919756528	7
519.58567303823	0
519.60042652961	0
519.615180230782	0
519.629934141744	0
519.644688262386	11
519.659442592707	10
519.67419713293	3
519.688951882832	3
519.703706842525	9
519.718462011898	9
519.733217391061	2
519.747972979904	6
519.762728778649	16
519.777484786962	8
519.792241005066	10
519.806997432961	13
519.821754070647	0
519.836510917901	1
519.851267975057	7
519.866025241893	1
519.880782718519	3
519.895540404826	4
519.910298301034	7
519.925056406811	8
519.939814722379	3
519.954573247737	15
519.969331982887	32
519.984090927716	29
519.998850082226	40
520.013609446637	59
520.028369020728	16
520.043128804499	34
520.057888798061	25
520.072649001413	13
520.087409414446	4
520.10217003727	14
520.116930869884	6
520.131691912068	19
520.146453164154	3
520.161214626031	13
520.175976297476	4
520.190738178824	22
520.205500269852	27
520.220262570671	24
520.23502508117	13
520.249787801349	4
520.26455073143	5
520.279313871191	3
520.294077220743	13
520.308840780087	18
520.323604549	9
520.338368527815	0
520.353132716309	8
520.367897114596	20
520.382661722562	46
520.397426540208	76
520.412191567757	253
520.426956804986	552
520.441722252007	572
520.456487908818	425
520.471253775199	299
520.486019851482	184
520.500786137445	114
520.5155526332	111
520.530319338635	76
520.545086253861	53
520.559853378879	34
520.574620713577	7
520.589388257956	21
520.604156012236	31
520.618923976197	27
520.633692149839	25
520.648460533383	46
520.663229126497	23
520.677997929401	13
520.692766942098	10
520.707536164585	13
520.722305596754	5
520.737075238714	1
520.751845090465	7
520.766615151786	15
520.781385423009	19
520.796155903913	18
520.810926594608	26
520.825697494984	19
520.840468605152	23
520.855239925111	13
520.870011454751	12
520.884783194071	3
520.899555143294	28
520.914327302197	31
520.929099670782	30
520.943872249269	28
520.958645037436	22
520.973418035285	13
520.988191242925	24
521.002964660356	31
521.017738287469	32
521.032512124262	25
521.047286170958	2
521.062060427334	7
521.076834893503	15
521.091609569352	33
521.106384454993	110
521.121159550315	186
521.135934855429	160
521.150710370334	103
521.165486094921	109
521.180262029299	142
521.195038173358	106
521.209814527209	39
521.224591090852	16
521.239367864176	13
521.254144847291	20
521.268922040088	4
521.283699442677	3
521.298477055057	8
521.313254877119	12
521.328032908972	32
521.342811150618	44
521.357589601944	21
521.372368262952	5
521.387147133862	33
521.401926214454	124
521.416705504727	203
521.431485004791	215
521.446264714648	200
521.461044634186	153
521.475824763516	117
521.490605102638	43
521.50538565133	55
521.520166409926	69
521.534947378314	31
521.549728556271	24
521.564509944132	15
521.579291541674	8
521.594073349009	18
521.608855366024	4
521.623637592721	1
521.638420029321	3
521.653202675602	13
521.667985531676	1
521.682768597542	10
521.697551872977	16
521.712335358317	18
521.727119053338	19
521.741902958151	17
521.756687072645	12
521.771471396932	2
521.786255931011	3
521.80104067466	9
521.815825628213	2
521.830610791558	28
521.845396164474	28
521.860181747293	31
521.874967539794	18
521.889753542087	23
521.904539754061	11
521.919326175828	20
521.934112807388	18
521.948899648628	18
521.963686699551	39
521.978473960377	58
521.993261430884	32
522.008049111073	60
522.022837001166	38
522.037625100829	22
522.052413410396	25
522.067201929533	10
522.081990658574	8
522.096779597297	23
522.111568745812	39
522.12635810412	57
522.141147671998	68
522.155937449781	50
522.170727437244	40
522.185517634501	36
522.200308041439	53
522.21509865817	26
522.229889484694	28
522.2446805209	43
522.259471766898	45
522.274263222578	49
522.289054888051	27
522.303846763316	35
522.318638848264	33
522.333431143004	32
522.348223647426	52
522.363016361641	145
522.377809285649	292
522.392602419338	978
522.407395762821	4014
522.422189316096	9376
522.436983078942	14726
522.451777051693	16801
522.466571234125	15497
522.48136562635	12565
522.496160228257	9992
522.510955039957	7684
522.52575006145	5645
522.540545292625	4091
522.555340733593	2924
522.570136384354	2119
522.584932244797	1656
522.599728314922	1245
522.614524594951	976
522.629321084551	773
522.644117784056	617
522.658914693131	511
522.673711812222	444
522.688509140883	397
522.703306679227	382
522.718104427475	376
522.732902385405	359
522.747700553128	319
522.762498930533	288
522.777297517732	239
522.792096314612	207
522.806895321286	233
522.821694537754	147
522.836493963903	148
522.851293599846	162
522.866093445582	169
522.880893501	176
522.8956937661	107
522.910494241105	78
522.925294925792	40
522.940095820162	71
522.954896924324	81
522.96969823828	149
522.984499761919	247
522.999301495351	311
523.014103438576	309
523.028905591484	434
523.043707954073	543
523.058510526568	709
523.073313308745	710
523.088116300604	641
523.102919502257	497
523.117722913703	418
523.132526534832	316
523.147330365754	220
523.16213440647	171
523.176938656868	173
523.191743116949	177
523.206547786934	108
523.221352666602	113
523.236157755953	80
523.250963055097	78
523.265768564034	93
523.280574282655	102
523.295380211069	108
523.310186349276	101
523.324992697166	59
523.33979925485	85
523.354606022328	122
523.369412999377	139
523.38422018633	233
523.399027582967	573
523.413835189397	1722
523.42864300551	4073
523.443451031417	6664
523.458259267118	7875
523.473067712501	6855
523.487876367567	5495
523.502685232538	4156
523.517494307191	3031
523.532303591528	2053
523.547113085658	1455
523.561922789693	1038
523.5767327033	747
523.591542826701	578
523.606353159896	416
523.621163702773	385
523.635974455334	477
523.650785417799	357
523.665596589948	290
523.680407971779	299
523.695219563404	249
523.710031364823	156
523.724843376037	135
523.739655596933	141
523.754468027623	161
523.769280667996	111
523.784093518052	114
523.798906578013	172
523.813719847658	121
523.828533326985	121
523.843347016106	90
523.858160915133	76
523.872975023732	81
523.887789342124	62
523.902603870311	50
523.917418608181	90
523.932233555734	98
523.947048713192	122
523.961864080334	149
523.97667965727	186
523.991495443888	194
524.006311440301	240
524.021127646397	263
524.035944062288	298
524.050760687973	290
524.065577523341	259
524.080394568503	277
524.09521182346	261
524.1100292881	213
524.124846962423	160
524.139664846651	109
524.154482940563	108
524.169301244158	125
524.184119757548	97
524.198938480732	134
524.213757413599	127
524.228576556261	188
524.243395908717	188
524.258215470745	139
524.273035242679	108
524.287855224408	103
524.302675415708	79
524.317495816915	83
524.332316427804	74
524.347137248489	104
524.361958278856	145
524.376779519018	128
524.391600968975	157
524.406422628504	293
524.421244497939	559
524.436066577169	997
524.450888865971	1349
524.465711364679	1453
524.48053407307	1177
524.495356991256	825
524.510180119125	613
524.525003456789	348
524.539827004248	168
524.55465076139	75
524.569474728216	96
524.584298904948	85
524.599123291364	50
524.613947887463	43
524.628772693357	29
524.643597709045	43
524.658422934418	67
524.673248369585	111
524.688074014547	64
524.702899869193	76
524.717725933633	67
524.732552207758	95
524.747378691677	53
524.762205385391	64
524.777032288789	67
524.791859401982	96
524.806686724858	68
524.82151425753	77
524.836341999996	90
524.851169952146	57
524.86599811398	86
524.88082648572	73
524.895655067145	81
524.910483858253	99
524.925312859155	106
524.940142069965	80
524.954971490347	60
524.969801120524	79
524.984630960496	77
524.999461010152	80
525.014291269492	142
525.029121738738	124
525.043952417668	81
525.058783306282	84
525.073614404692	82
525.088445713008	91
525.103277230896	80
525.11810895858	53
525.132940896059	47
525.147773043222	30
525.162605400069	51
525.177437966823	93
525.19227074326	91
525.207103729382	76
525.221936925299	52
525.236770331123	51
525.251603946519	59
525.266437771711	45
525.281271806698	53
525.296106051369	73
525.310940505836	71
525.325775170098	76
525.340610043933	40
525.355445127674	68
525.3702804211	89
525.385115924321	74
525.399951637227	59
525.414787559928	72
525.429623692424	119
525.444460034605	163
525.459296586581	163
525.474133348353	162
525.488970319809	112
525.503807500949	82
525.518644891996	82
525.533482492728	106
525.548320303144	55
525.563158323355	19
525.577996553362	17
525.592834993054	28
525.607673642541	65
525.622512501824	58
525.637351570791	34
525.652190849442	24
525.667030337889	52
525.681870036243	31
525.696709944171	43
525.711550061894	61
525.726390389413	46
525.741230926616	41
525.756071673615	53
525.77091263041	44
525.785753796889	33
525.800595173053	44
525.815436759013	46
525.83027855488	43
525.84512056032	65
525.859962775556	50
525.874805200588	48
525.889647835304	54
525.904490679816	37
525.919333734125	60
525.934176998118	72
525.949020471907	60
525.96386415538	56
525.978708048649	68
525.993552151715	132
526.008396464353	107
526.023240987011	82
526.038085719242	76
526.052930661269	74
526.067775813092	68
526.082621174599	44
526.097466745792	66
526.11231252678	57
526.127158517676	44
526.142004718145	61
526.156851128411	47
526.171697748472	47
526.186544578219	59
526.201391617761	59
526.2162388671	47
526.231086326124	56
526.245933994944	45
526.26078187356	26
526.275629961749	18
526.290478259847	40
526.305326767628	46
526.320175485207	51
526.33502441247	36
526.34987354953	30
526.364722896386	47
526.379572452926	44
526.394422219264	57
526.409272195397	94
526.424122381104	141
526.438972776719	80
526.453823382019	86
526.468674197115	93
526.483525221896	78
526.498376456474	44
526.513227900848	30
526.528079554907	23
526.542931418763	57
526.557783492416	75
526.572635775753	45
526.587488268775	14
526.602340971594	34
526.617193884209	62
526.632047006622	50
526.646900338719	73
526.661753880613	47
526.676607632191	32
526.691461593455	28
526.706315764627	36
526.721170145485	56
526.736024736139	35
526.750879536478	10
526.765734546614	26
526.780589766435	54
526.795445196053	93
526.810300835467	99
526.825156684567	100
526.840012743463	51
526.854869012157	22
526.869725490535	33
526.884582178599	53
526.89943907646	56
526.914296184229	35
526.929153501572	41
526.944011028711	29
526.958868765648	49
526.97372671227	28
526.988584868689	25
527.003443234904	52
527.018301810805	73
527.033160596392	62
527.048019591775	42
527.062878797067	33
527.077738211933	63
527.092597836596	56
527.107457671055	45
527.122317715201	86
527.137177969143	74
527.152038432882	46
527.166899106307	43
527.181759989417	59
527.196621082324	58
527.211482385141	67
527.226343897531	82
527.241205619718	68
527.256067551702	55
527.270929693372	65
527.285792044839	43
527.300654606103	40
527.315517377052	55
527.330380357799	34
527.345243548232	33
527.360106948462	22
527.374970558489	80
527.389834378201	75
527.404698407711	109
527.419562646907	85
527.4344270959	46
527.44929175469	40
527.464156623166	38
527.479021701327	50
527.493886989286	57
527.508752487154	41
527.523618194596	26
527.538484111836	31
527.553350238984	47
527.568216575707	38
527.583083122115	57
527.597949878545	93
527.612816844548	55
527.627684020237	74
527.642551405723	18
527.657419001119	51
527.672286806089	54
527.687154820857	18
527.702023045421	11
527.716891479784	29
527.731760123721	19
527.746628977679	25
527.761498041211	15
527.776367314428	20
527.791236797444	17
527.806106490369	22
527.820976392868	53
527.835846505164	35
527.85071682737	18
527.865587359151	16
527.880458100729	20
527.895329052105	55
527.910200213166	33
527.925071583914	19
527.939943164571	10
527.954814954915	33
527.969686955056	45
527.984559164883	45
527.999431584508	43
528.014304213819	23
528.029177052928	63
528.044050101835	58
528.058923360428	40
528.073796828818	38
528.088670506895	20
528.103544394882	46
528.118418492443	42
528.133292799801	43
528.14816731707	37
528.163042043913	74
528.177916980554	79
528.192792126993	43
528.207667483118	31
528.222543049041	26
528.237418824651	43
528.252294810058	41
528.267171005264	35
528.282047410156	41
528.296924024846	34
528.311800849333	39
528.326677883508	50
528.34155512748	35
528.356432581139	19
528.371310244596	24
528.386188117739	67
528.40106620068	27
528.41594449342	35
528.430822995846	30
528.44570170807	44
528.460580630092	41
528.475459761801	42
528.490339103308	34
528.505218654502	33
528.520098415493	28
528.534978386284	35
528.54985856676	44
528.564738956923	35
528.579619556884	64
528.594500366756	39
528.609381386202	26
528.624262615447	30
528.63914405449	21
528.654025703219	12
528.668907561747	44
528.683789630073	32
528.698671908086	27
528.713554395898	38
528.728437093396	61
528.743320000692	47
528.758203117787	95
528.773086444568	60
528.787969981149	45
528.802853727415	10
528.817737683481	20
528.832621849344	39
528.847506224895	32
528.862390810132	14
528.877275605168	54
528.892160610114	21
528.907045824635	45
528.921931248955	71
528.936816883185	53
528.951702726991	22
528.966588780595	28
528.981475043997	26
528.996361517086	29
529.011248199863	56
529.026135092437	54
529.041022194923	37
529.055909506983	26
529.070797028843	48
529.085684760612	58
529.100572701957	26
529.115460853101	41
529.130349214044	46
529.145237784673	58
529.160126564989	25
529.175015555216	55
529.18990475513	44
529.204794164731	60
529.219683784243	51
529.234573613442	45
529.249463652328	51
529.264353901012	57
529.279244359496	24
529.294135027667	43
529.309025905637	40
529.323916993293	39
529.338808290749	37
[truncated: 124,185 more rows]
