# Supplementary material for: Identifying Archaeological Bone via Non-Destructive ZooMS and the Materiality of Symbolic Expression: Examples from Iroquoian Bone Points
Source: Sci Rep. 2019 Jul 30;9:11027. doi: 10.1038/s41598-019-47299-x (PMC6667708; doi:10.1038/s41598-019-47299-x)
Supplement: Supplementary file 2 — Supplementary Datafiles [file 41598_2019_47299_MOESM2_ESM.zip › McGrath et al Supplementary Datafiles/Data set S3_EraserSpectra/DR-1454s_ERASER_3.txt]

499.966340631493	28
499.980812131431	14
499.99528384102	37
500.009755760369	53
500.024227889478	36
500.038700228238	49
500.053172776758	42
500.067645535037	42
500.082118502968	62
500.096591680658	44
500.111065068108	40
500.12553866521	50
500.140012471963	45
500.154486488584	22
500.168960714857	33
500.183435150889	29
500.197909796573	41
500.212384652017	41
500.226859717221	41
500.241334992076	11
500.255810476691	9
500.270286171066	43
500.284762075092	37
500.299238188878	38
500.313714512425	35
500.328191045514	21
500.342667788472	26
500.35714474119	45
500.371621903559	54
500.386099275688	41
500.40057685747	27
500.415054649011	21
500.429532650204	25
500.444010861264	45
500.458489281977	42
500.472967912342	19
500.487446752575	25
500.501925802459	11
500.516405061996	12
500.530884531292	15
500.545364210349	12
500.559844099057	35
500.574324197526	33
500.588804505755	35
500.603285023635	26
500.617765751276	17
500.632246688677	30
500.64672783573	36
500.661209192543	15
500.675690759008	17
500.690172535233	37
500.704654521218	30
500.719136716856	45
500.733619122362	22
500.74810173752	17
500.762584562329	29
500.7770675969	27
500.791550841122	25
500.806034295213	47
500.820517958847	34
500.835001832351	20
500.849485915506	17
500.863970208422	49
500.878454710989	35
500.892939423426	48
500.907424345514	52
500.921909477255	51
500.936394818756	40
500.950880370018	23
500.965366130932	41
500.979852101606	25
500.994338281932	33
501.008824672128	30
501.023311271867	27
501.037798081475	11
501.052285100735	36
501.066772329756	59
501.081259768429	52
501.095747416862	98
501.110235275056	66
501.124723342903	24
501.13921162051	24
501.153700107878	66
501.168188804898	44
501.182677711679	57
501.19716682822	41
501.211656154306	42
501.22614569026	24
501.240635435975	28
501.255125391343	45
501.269615556471	35
501.284105931252	24
501.298596515793	23
501.313087310095	30
501.32757831405	20
501.342069527765	25
501.356560951133	35
501.37105258437	33
501.38554442726	39
501.400036479802	23
501.414528742105	12
501.429021214169	37
501.443513895994	11
501.458006787363	7
501.472499888601	17
501.4869931996	29
501.501486720144	12
501.515980450556	27
501.530474390622	10
501.544968540448	5
501.559462899927	20
501.573957469275	8
501.588452248276	10
501.60294723693	9
501.617442435344	21
501.63193784352	30
501.646433461348	29
501.660929288938	30
501.675425326289	30
501.689921573292	8
501.704418030056	35
501.718914696582	18
501.73341157276	20
501.747908658591	19
501.762405954292	16
501.776903459646	21
501.79140117476	27
501.805899099528	30
501.820397234057	19
501.834895578347	17
501.84939413229	17
501.863892895994	13
501.878391869459	19
501.892891052577	16
501.907390445457	6
501.921890048098	23
501.936389860392	17
501.950889882339	20
501.965390114155	21
501.979890555625	52
501.994391206747	32
502.008892067739	29
502.023393138385	38
502.037894418791	22
502.052395908851	32
502.066897608672	43
502.081399518146	30
502.095901637382	13
502.110403966379	28
502.124906505138	44
502.13940925355	68
502.153912211615	41
502.168415379549	25
502.182918757137	29
502.197422344378	29
502.211926141489	13
502.226430148254	37
502.240934364671	25
502.255438790959	15
502.269943426899	28
502.284448272493	33
502.298953327849	31
502.313458592966	19
502.327964067844	43
502.342469752268	35
502.356975646562	1
502.371481750618	12
502.385988064218	17
502.400494587689	17
502.415001320812	25
502.429508263698	8
502.444015416345	0
502.458522778646	6
502.473030350709	22
502.487538132425	37
502.502046123902	31
502.516554325142	27
502.531062736035	31
502.54557135669	13
502.560080187107	20
502.574589227285	9
502.589098477009	7
502.603607936603	1
502.61811760585	29
502.63262748486	31
502.647137573523	35
502.661647872056	15
502.676158380135	29
502.690669097975	39
502.705180025686	31
502.71969116305	33
502.73420250996	29
502.748714066848	23
502.763225833282	23
502.777737809478	31
502.792249995436	54
502.806762391156	44
502.821274996529	57
502.835787811665	52
502.850300836454	18
502.864814071114	8
502.879327515319	10
502.893841169287	25
502.908355033125	13
502.922869106508	13
502.937383389654	20
502.951897882561	48
502.966412585231	35
502.980927497555	23
502.995442619641	29
503.009957951381	22
503.024473492883	8
503.038989244147	14
503.053505205174	4
503.068021375854	2
503.082537756189	35
503.097054346394	31
503.111571146253	48
503.126088155766	87
503.140605375041	101
503.155122804079	60
503.169640442771	76
503.184158291333	49
503.19867634955	55
503.21319461742	32
503.227713095053	25
503.242231782449	33
503.256750679498	46
503.27126978631	36
503.285789102884	1
503.300308629113	9
503.314828365104	27
503.329348310749	14
503.343868466265	23
503.358388831435	26
503.37290940626	19
503.387430190847	10
503.401951185196	6
503.4164723892	14
503.430993802966	35
503.445515426495	10
503.460037259787	25
503.474559302624	37
503.489081555333	32
503.503604017695	15
503.518126689821	3
503.532649571601	11
503.547172663251	10
503.561695964448	24
503.576219475516	15
503.590743196238	1
503.605267126723	26
503.619791266862	45
503.634315616765	19
503.648840176429	0
503.66336494564	1
503.677889924722	3
503.692415113567	19
503.706940512175	34
503.721466120329	15
503.735991938246	33
503.750517966034	31
503.765044203368	22
503.779570650573	11
503.794097307433	1
503.808624173947	9
503.823151250225	16
503.837678536373	34
503.852206032068	15
503.866733737526	10
503.881261652747	23
503.895789777731	18
503.910318112369	9
503.924846656662	23
503.939375410827	9
503.953904374646	18
503.968433548228	30
503.982962931465	51
503.997492524465	40
504.01202232712	39
504.026552339646	35
504.041082561827	63
504.055612993662	45
504.070143635261	49
504.084674486623	29
504.099205547748	33
504.113736818528	56
504.128268298963	72
504.142799989269	87
504.157331889231	64
504.171863998846	32
504.186396318334	56
504.200928847368	37
504.215461586274	25
504.229994534835	39
504.244527693267	48
504.259061061246	62
504.273594638988	28
504.288128426494	26
504.302662423654	53
504.317196630578	28
504.331731047265	18
504.346265673607	23
504.360800509713	42
504.375335555582	84
504.389870811106	53
504.404406276285	30
504.418941951336	30
504.433477836151	21
504.448013930511	34
504.462550234636	12
504.477086748633	19
504.491623472284	25
504.506160405591	12
504.520697548661	6
504.535234901495	17
504.549772463875	33
504.564310236128	22
504.578848218144	38
504.593386409815	33
504.60792481125	15
504.622463422448	7
504.637002243302	20
504.651541273811	32
504.666080514192	29
504.680619964228	25
504.69515962392	12
504.709699493484	10
504.724239572702	76
504.738779861685	30
504.753320360215	7
504.767861068616	5
504.782401986782	3
504.796943114603	5
504.811484452188	7
504.826025999428	25
504.840567756432	11
504.855109723199	22
504.869651899622	22
504.884194285918	3
504.89873688176	4
504.913279687366	0
504.927822702737	0
504.942365927762	40
504.95690936266	27
504.971453007214	31
504.985996861423	33
505.000540925396	55
505.015085199133	35
505.029629682634	21
505.044174375682	38
505.058719278602	54
505.073264391178	30
505.087809713518	44
505.102355245622	29
505.116900987382	17
505.131446938906	20
505.145993100085	26
505.160539471137	36
505.175086051737	31
505.1896328421	30
505.204179842336	29
505.218727052227	14
505.233274471666	29
505.247822101086	26
505.262369940053	25
505.276917988893	21
505.29146624728	17
505.30601471554	23
505.320563393456	24
505.335112281136	16
505.349661378471	8
505.36421068568	37
505.378760202544	35
505.393309928955	20
505.407859865349	19
505.422410011289	12
505.436960366993	3
505.451510932462	25
505.466061707696	21
505.480612692585	11
505.495163887238	24
505.509715291656	11
505.52426690573	7
505.53881872946	1
505.553370763063	6
505.567923006322	35
505.582475459236	49
505.597028122024	24
505.611580994468	55
505.626134076567	30
505.64068736854	40
505.655240870169	26
505.669794581454	14
505.684348502503	21
505.698902633317	24
505.713456973896	20
505.728011524022	6
505.742566284021	1
505.757121253785	24
505.771676433205	20
505.786231822281	9
505.800787421231	18
505.815343229836	5
505.829899248098	31
505.844455476124	24
505.859011913916	32
505.873568561363	25
505.888125418575	9
505.902682485552	45
505.917239762293	38
505.931797248691	52
505.946354944745	36
505.960912850673	94
505.975470966148	157
505.990029291496	166
506.00458782661	128
506.01914657138	102
506.033705525806	98
506.048264689997	63
506.062824063952	32
506.077383647565	15
506.091943440942	21
506.106503444084	39
506.121063656882	52
506.135624079446	76
506.150184711774	45
506.164745553868	21
506.179306605509	58
506.193867867024	17
506.208429338195	42
506.222991019023	19
506.237552909724	38
506.252115010082	43
506.266677320205	24
506.281239839985	28
506.295802569529	45
506.310365508839	53
506.324928657805	57
506.339492016537	75
506.354055585033	81
506.368619363187	79
506.383183351105	94
506.397747548789	108
506.412311956129	119
506.426876573126	95
506.441441399997	69
506.456006436524	69
506.470571682708	68
506.485137138766	35
506.49970280448	25
506.514268679851	39
506.528834765097	43
506.543401059999	22
506.557967564557	49
506.572534278881	28
506.587101202971	39
506.601668336825	47
506.616235680228	61
506.630803233505	35
506.645370996548	34
506.659938969247	40
506.674507151603	57
506.689075543833	28
506.70364414572	15
506.718212957264	5
506.732781978573	10
506.747351209648	19
506.761920650379	22
506.776490300985	25
506.791060161248	7
506.805630231168	3
506.820200510853	24
506.834771000304	58
506.849341699412	17
506.863912608285	3
506.878483726924	20
506.89305505522	11
506.907626593282	31
506.922198341001	25
506.936770298594	47
506.951342465844	14
506.965914842751	61
506.980487429424	60
506.995060225863	81
507.009633231958	46
507.02420644782	39
507.038779873447	30
507.053353508731	52
507.067927353782	51
507.082501408489	37
507.09707567307	59
507.111650147201	29
507.126224831206	41
507.140799724868	56
507.155374828187	61
507.16995014138	72
507.184525664231	73
507.199101396848	67
507.213677339122	25
507.228253491162	40
507.242829852968	30
507.257406424432	33
507.271983205661	23
507.286560196548	48
507.3011373972	40
507.315714807619	30
507.330292427803	22
507.344870257646	54
507.359448297145	28
507.374026546519	26
507.38860500555	70
507.403183674239	62
507.417762552803	72
507.432341641024	72
507.446920938903	74
507.461500446547	26
507.476080163958	28
507.490660091135	9
507.505240227969	16
507.519820574461	22
507.534401130828	22
507.548981896853	13
507.563562872644	6
507.578144058091	24
507.592725453306	18
507.607307058178	9
507.621888872925	3
507.63647089733	38
507.651053131392	41
507.66563557522	35
507.680218228815	13
507.694801092176	37
507.709384165086	13
507.723967447871	20
507.738550940423	41
507.753134642523	13
507.767718554499	14
507.782302676241	9
507.796887007532	13
507.811471548698	2
507.826056299522	5
507.840641260113	6
507.855226430361	11
507.869811810376	4
507.884397400157	15
507.898983199596	24
507.913569208802	40
507.928155427774	41
507.942741856404	24
507.9573284948	29
507.971915342963	49
507.986502400784	49
508.001089668372	11
508.015677145726	39
508.030264832738	55
508.044852729408	49
508.059440835954	14
508.074029152157	6
508.088617678127	17
508.103206413755	68
508.11779535915	69
508.132384514312	43
508.146973879131	94
508.161563453717	55
508.176153237961	26
508.190743231972	30
508.20533343575	14
508.219923849295	11
508.234514472498	16
508.249105305358	27
508.263696348095	40
508.278287600489	12
508.292879062542	17
508.30747073447	37
508.322062616056	68
508.33665470741	148
508.351247008312	332
508.365839519091	677
508.380432239636	1190
508.395025169839	1810
508.40961830981	2350
508.424211659439	2817
508.438805218834	2346
508.453398987997	1786
508.467992966818	1191
508.482587155406	929
508.497181553761	648
508.511776161774	430
508.526370979555	300
508.540966006993	224
508.555561244199	147
508.570156691172	149
508.584752347803	113
508.59934821431	108
508.613944290476	93
508.6285405763	71
508.643137071891	103
508.657733777249	77
508.672330692266	77
508.686927816941	68
508.701525151492	57
508.716122695811	68
508.730720449788	53
508.745318413423	37
508.759916586826	48
508.774514969996	43
508.789113562824	40
508.80371236542	50
508.818311377783	49
508.832910599804	32
508.847510031593	41
508.86210967315	36
508.876709524365	16
508.891309585347	32
508.905909855988	32
508.920510336505	15
508.935111026572	19
508.949711926515	61
508.964313036117	61
508.978914355378	67
508.993515884515	49
509.00811762331	69
509.022719571873	79
509.037321729986	107
509.051924098084	69
509.066526675732	36
509.081129463147	57
509.095732460331	80
509.110335667281	44
509.124939083891	37
509.139542710159	47
509.154146546304	67
509.168750592107	46
509.18335484757	54
509.197959312909	35
509.212563987906	38
509.227168872563	26
509.241773966987	43
509.256379271288	19
509.270984785139	19
509.285590508757	19
509.300196442144	22
509.314802585189	71
509.329408938002	79
509.344015500583	76
509.358622272932	175
509.373229254939	322
509.387836446606	533
509.40244384804	605
509.417051459242	729
509.431659280104	736
509.446267310842	762
509.460875551239	660
509.475484001295	469
509.490092661119	323
509.504701530711	210
509.519310610071	127
509.533919898981	103
509.548529397768	68
509.563139106324	73
509.577749024429	37
509.592359152411	35
509.606969490052	33
509.621580037462	54
509.63619079453	75
509.650801761476	34
509.665412938081	19
509.680024324344	23
509.694635920376	30
509.709247726176	31
509.723859741636	53
509.738471966863	40
509.75308440175	24
509.767697046514	35
509.782309900828	42
509.796922965019	42
509.81153623887	18
509.826149722489	26
509.840763415767	7
509.855377318922	4
509.869991431628	9
509.884605754211	28
509.899220286453	40
509.913835028464	45
509.928449980025	43
509.943065141573	29
509.95768051267	23
509.972296093536	29
509.986911884171	26
510.001527884574	24
510.016144094636	57
510.030760514358	58
510.045377143957	38
510.059993983216	46
510.074611032134	50
510.08922829093	36
510.103845759385	45
510.118463437499	83
510.133081325491	78
510.147699423143	70
510.162317730454	55
510.176936247534	52
510.191554974382	51
510.206173910999	63
510.220793057167	52
510.235412413212	31
510.250031979026	35
510.26465175439	51
510.279271739632	28
510.293891934643	16
510.308512339313	21
510.323132953643	52
510.337753777742	44
510.352374811609	94
510.366996055136	236
510.381617508541	371
510.396239171606	458
510.41086104433	502
510.425483126823	424
510.440105419085	375
510.454727921006	267
510.469350632697	179
510.483973554047	125
510.498596685275	44
510.513220026054	18
510.527843576711	25
510.542467337028	22
510.557091307113	17
510.571715486859	16
510.586339876482	8
510.600964475656	11
510.615589284599	12
510.630214303421	35
510.644839531792	36
510.659464969933	38
510.674090617843	16
510.688716475522	22
510.703342542861	23
510.717968819969	23
510.732595306737	16
510.747222003384	18
510.761848909581	39
510.776476025656	32
510.791103351391	46
510.805730886896	38
510.820358631951	37
510.834986586993	40
510.849614751587	29
510.86424312595	15
510.878871710082	9
510.893500503983	7
510.908129507544	15
510.922758720875	26
510.937388143865	43
510.952017776625	44
510.966647619155	26
510.981277671344	50
510.995907933302	30
511.01053840503	30
511.025169086418	40
511.039799977576	52
511.054431078503	29
511.06906238909	20
511.083693909446	24
511.098325639463	27
511.112957579249	55
511.127589728804	37
511.14222208802	70
511.156854657005	39
511.17148743576	27
511.186120424174	19
511.200753622359	17
511.215387030203	55
511.230020647927	41
511.244654475311	26
511.259288512355	13
511.273922759168	15
511.288557215752	18
511.303191881995	6
511.317826758008	15
511.332461843791	7
511.347097139344	45
511.361732644447	54
511.37636835943	58
511.391004284182	70
511.405640418485	144
511.420276762668	210
511.43491331651	141
511.449550080123	106
511.464187053396	68
511.478824236438	39
511.493461629251	27
511.508099231724	11
511.522737043967	27
511.537375065979	6
511.552013297652	15
511.566651739095	19
511.581290390308	15
511.595929251182	23
511.610568321825	32
511.625207602129	4
511.639847092312	9
511.654486792046	11
511.66912670166	10
511.683766820934	19
511.698407149869	9
511.713047688683	22
511.727688437158	22
511.742329395403	8
511.756970563199	12
511.771611940984	16
511.78625352832	19
511.800895325426	6
511.815537332302	16
511.830179548949	27
511.844821975256	17
511.859464611224	15
511.874107457071	40
511.88875051258	16
511.903393777748	2
511.918037252688	16
511.932680937506	25
511.947324831876	7
511.961968936017	22
511.976613249927	17
511.991257773608	9
512.00590250684	12
512.020547449952	20
512.035192602834	19
512.049837965377	25
512.064483537581	10
512.079129319665	12
512.093775311409	39
512.108421512815	34
512.1230679241	21
512.137714545046	53
512.152361375653	50
512.167008416031	57
512.181655666179	36
512.196303125987	47
512.210950795567	40
512.225598674917	41
512.240246764037	50
512.254895062709	38
512.269543571261	58
512.284192289583	53
512.298841217457	29
512.313490355211	18
512.328139702626	27
512.342789259811	33
512.357439026658	42
512.372089003384	28
512.386739189663	23
512.401389585712	41
512.41604019164	39
512.430691007121	45
512.445342032373	57
512.459993267395	24
512.474644712187	21
512.489296366751	29
512.503948230866	14
512.518600304861	32
512.533252588518	24
512.547905081835	34
512.562557785033	23
512.577210697893	20
512.591863820523	19
512.606517152814	18
512.621170694876	6
512.635824446709	29
512.650478408203	33
512.665132579468	28
512.679786960504	23
512.694441551092	8
512.709096351561	15
512.7237513618	16
512.7384065817	21
512.753062011372	36
512.767717650705	26
512.782373499808	7
512.797029558683	15
512.811685827219	3
512.826342305527	9
512.840998993495	11
512.855655891344	10
512.870312998855	17
512.884970316137	10
512.899627842971	8
512.914285579685	26
512.92894352617	12
512.943601682208	22
512.958260048126	18
512.972918623815	23
512.987577409056	21
513.002236404178	19
513.016895609071	53
513.031555023626	33
513.046214647842	17
513.06087448183	16
513.075534525588	24
513.090194779009	25
513.1048552422	10
513.119515915163	63
513.134176797897	55
513.148837890184	49
513.163499192351	36
513.178160704289	52
513.19282242578	51
513.207484357151	46
513.222146498184	22
513.236808848989	37
513.251471409455	61
513.266134179803	37
513.280797159812	11
513.295460349483	3
513.310123748925	10
513.324787358139	20
513.339451177014	16
513.354115205662	54
513.36877944408	13
513.383443892051	46
513.398108550012	44
513.412773417526	34
513.427438494921	18
513.442103781869	13
513.456769278697	9
513.471434985187	0
513.48610090134	20
513.500767027373	15
513.515433363069	17
513.530099908536	11
513.544766663665	5
513.559433628566	23
513.574100803129	39
513.588768187464	22
513.60343578157	22
513.618103585448	28
513.632771598988	16
513.64743982219	20
513.662108255273	9
513.676776898019	8
513.691445750536	24
513.706114812715	13
513.720784084666	5
513.73545356628	16
513.750123257774	11
513.764793158931	4
513.77946326986	12
513.794133590342	11
513.808804120705	11
513.823474860839	31
513.838145810527	18
513.852816970095	10
513.867488339436	21
513.88215991833	33
513.896831707105	46
513.911503705652	45
513.926175913861	30
513.940848331732	15
513.955520959376	11
513.970193796791	16
513.984866843869	4
513.999540100829	10
514.014213567451	35
514.028887243735	29
514.043561129792	17
514.05823522562	17
514.072909531111	19
514.087584046374	23
514.102258771299	47
514.116933706107	16
514.131608850467	6
514.146284204709	9
514.160959768613	8
514.17563554229	3
514.190311525629	7
514.20498771885	36
514.219664121623	42
514.23434073417	21
514.249017556488	29
514.263694588578	28
514.278371830331	22
514.293049281857	25
514.307726943155	31
514.322404814115	18
514.337082894848	37
514.351761185243	31
514.36643968552	23
514.38111839535	10
514.395797315063	9
514.410476444438	37
514.425155783585	33
514.439835332286	50
514.454515090978	50
514.469195059223	27
514.483875237241	13
514.498555625031	24
514.513236222594	9
514.527917029819	12
514.542598046817	14
514.557279273478	18
514.571960709911	31
514.586642356117	26
514.601324211986	16
514.616006277627	25
514.630688552931	11
514.645371038118	21
514.660053732967	30
514.674736637479	11
514.689419751764	0
514.704103075822	1
514.718786609652	0
514.733470353145	29
514.74815430641	21
514.762838469339	17
514.777522842041	29
514.792207424515	33
514.806892216652	35
514.821577218562	38
514.836262430135	22
514.85094785159	6
514.865633482709	15
514.88031932349	39
514.895005374045	19
514.909691634372	1
514.924378104362	20
514.939064784125	29
514.953751673661	33
514.96843877297	32
514.983126081832	22
514.997813600577	15
515.012501329095	14
515.027189267166	19
515.04187741512	30
515.056565772737	27
515.071254340017	9
515.08594311718	8
515.100632104006	20
515.115321300606	23
515.130010706868	168
515.144700322904	376
515.159390148712	616
515.174080184184	712
515.188770429429	489
515.203460884447	366
515.218151549128	260
515.232842423583	147
515.247533507701	92
515.262224801701	79
515.276916305256	68
515.291608018693	22
515.306299941793	22
515.320992074557	55
515.335684417204	25
515.350376969515	17
515.365069731598	33
515.379762703236	26
515.394455884756	26
515.40914927605	11
515.423842877007	27
515.438536687737	27
515.453230708131	25
515.467924938408	7
515.482619378239	26
515.497314027952	8
515.51200888733	6
515.526703956371	17
515.541399235185	9
515.556094723883	23
515.570790422134	41
515.585486330159	5
515.600182447957	14
515.614878775528	21
515.629575312654	32
515.644272059663	29
515.658969016445	13
515.673666182781	15
515.688363559	9
515.703061144993	27
515.71775894054	35
515.73245694597	34
515.747155161174	30
515.761853586041	21
515.776552220572	15
515.791251064877	22
515.805950118956	33
515.820649382698	7
515.835348856214	13
515.850048539503	14
515.864748432566	3
515.879448535184	8
515.894148847684	23
515.908849369958	38
515.923550101787	9
515.938251043499	21
515.952952194875	17
515.967653556024	48
515.982355126838	79
515.997056907535	58
516.011758897786	52
516.026461097811	47
516.04116350772	50
516.055866127183	39
516.07056895642	13
516.08527199543	39
516.099975244215	64
516.114678702663	73
516.129382370885	56
516.144086248882	118
516.158790336542	178
516.173494633866	179
516.188199141074	167
516.202903857946	181
516.217608784593	155
516.232313920903	121
516.247019266987	74
516.261724822846	48
516.276430588368	45
516.291136563665	6
516.305842748735	6
516.32054914336	32
516.335255747869	30
516.349962562152	21
516.364669586099	31
516.37937681982	32
516.394084263206	39
516.408791916475	39
516.423499779299	24
516.438207851897	25
516.452916134269	39
516.467624626306	39
516.482333328226	33
516.497042239811	29
516.51175136117	6
516.526460692084	17
516.541170232882	21
516.555879983454	23
516.57058994369	18
516.585300113591	12
516.600010493376	5
516.614721082716	17
516.629431881939	22
516.644142890937	45
516.6588541096	19
516.673565537927	11
516.688277176028	16
516.702989023904	5
516.717701081444	2
516.732413348869	16
516.747125825848	26
516.761838512602	49
516.77655140924	41
516.791264515432	18
516.805977831509	14
516.820691357141	11
516.835405092657	5
516.850119037948	47
516.864833192793	44
516.879547557523	29
516.894262131917	36
516.908976916086	25
516.92369190992	34
516.938407113528	40
516.953122526911	28
516.967838149959	37
516.982553982781	46
516.997270025378	25
517.01198627764	47
517.026702739676	51
517.041419411377	47
517.056136292962	27
517.070853384103	30
517.085570685128	36
517.100288195818	51
517.115005916173	47
517.129723846413	35
517.144441986317	57
517.159160335996	82
517.17387889534	54
517.188597664459	22
517.203316643352	19
517.218035831801	33
517.232755230244	40
517.247474838242	12
517.262194656015	14
517.276914683563	35
517.291634920777	40
517.306355367874	39
517.321076024527	20
517.335796890955	18
517.350517967268	38
517.365239253136	24
517.379960748778	17
517.394682454196	7
517.409404369279	14
517.424126494247	21
517.43884882888	15
517.453571373177	1
517.46829412725	8
517.483017091099	16
517.497740264612	8
517.5124636479	19
517.527187240963	8
517.541911043692	0
517.556635056196	9
517.571359278365	4
517.586083710418	11
517.600808352138	3
517.615533203522	1
517.630258264682	0
517.644983535616	14
517.659709016216	7
517.674434706592	16
517.689160606742	14
517.703886716668	7
517.718613036149	3
517.733339565516	17
517.748066304547	1
517.762793253354	16
517.777520411937	15
517.792247780184	13
517.806975358097	26
517.821703145896	12
517.836431143359	20
517.851159350598	11
517.865887767503	10
517.880616394183	6
517.895345230638	3
517.910074276759	10
517.924803532656	7
517.939532998327	19
517.954262673665	45
517.968992558667	25
517.983722653556	49
517.998452958109	62
518.013183472439	66
518.027914196433	97
518.042645130204	38
518.05737627375	36
518.072107626961	38
518.086839189948	19
518.101570962711	20
518.11630294514	31
518.131035137343	66
518.145767539323	59
518.160500150858	20
518.175232972279	3
518.189966003476	8
518.204699244338	41
518.219432694866	44
518.23416635528	32
518.248900225359	24
518.263634305104	22
518.278368594735	8
518.293103094032	18
518.307837802994	31
518.322572721733	13
518.337307850247	15
518.352043188537	32
518.366778736492	27
518.381514494224	56
518.396250461621	81
518.410986638794	67
518.425723025744	59
518.440459622359	134
518.455196428749	82
518.469933444806	43
518.484670670749	20
518.499408106358	6
518.514145751632	23
518.528883606683	15
518.543621671509	14
518.558359946002	51
518.57309843027	29
518.587837124315	11
518.602576028135	18
518.617315141512	5
518.632054464775	23
518.646793997813	24
518.661533740408	20
518.676273692889	20
518.691013855036	4
518.705754226959	3
518.720494808548	14
518.735235599914	18
518.749976601055	14
518.764717811863	6
518.779459232557	0
518.794200862807	10
518.808942702833	12
518.823684752635	21
518.838427012214	14
518.853169481569	18
518.86791216048	39
518.882655049277	22
518.897398147741	19
518.912141455871	3
518.926884973887	2
518.94162870157	9
518.956372638918	25
518.971116786154	11
518.985861143055	19
519.000605709733	25
519.015350486077	44
519.030095472198	44
519.044840667985	18
519.059586073548	18
519.074331688888	27
519.089077514005	58
519.103823548677	51
519.118569793236	45
519.133316247572	40
519.148062911574	23
519.162809785243	49
519.177556868798	38
519.19230416202	13
519.207051664908	41
519.221799377573	30
519.236547300124	4
519.251295432232	26
519.266043774116	57
519.280792325777	41
519.295541087105	37
519.310290058209	21
519.32503923909	30
519.339788629638	14
519.354538229962	29
519.369288040063	32
519.38403805983	21
519.398788289375	21
519.413538728585	30
519.428289377683	52
519.443040236448	28
519.457791304879	29
519.472542583087	24
519.487294071071	29
519.502045768723	16
519.516797676151	16
519.531549793356	6
519.546302120228	35
519.561054656876	28
519.575807403302	48
519.590560359394	57
519.605313525153	27
519.6200669008	23
519.634820486113	15
519.649574281202	24
519.664328285959	20
519.679082500493	22
519.693836924804	8
519.708591558781	12
519.723346402536	15
519.738101456068	13
519.752856719266	28
519.767612192242	24
519.782367874994	20
519.797123767414	5
519.811879869501	1
519.826636181474	0
519.841392703115	16
519.856149434533	6
519.870906375618	14
519.88566352648	18
519.900420887119	13
519.915178457425	13
519.929936237509	16
519.944694227369	30
519.959452426897	37
519.974210836202	55
519.988969455174	95
520.003728283923	70
520.01848732245	52
520.033246570643	49
520.048006028725	47
520.062765696362	19
520.077525573778	5
520.092285661081	32
520.107045957941	26
520.121806464578	19
520.136567180993	25
520.151328107075	17
520.166089243044	34
520.180850588681	27
520.195612143985	24
520.210373909066	20
520.225135883925	18
520.239898068451	15
520.254660462754	4
520.269423066836	18
520.284185880584	36
520.29894890411	26
520.313712137303	15
520.328475580384	14
520.343239233132	46
520.358003095548	95
520.372767167741	194
520.387531449712	348
520.402295941351	511
520.417060642767	846
520.43182555396	917
520.446590674821	787
520.46135600546	600
520.476121545876	499
520.49088729596	412
520.505653255821	387
520.52041942535	274
520.535185804767	189
520.549952393741	162
520.564719192604	80
520.579486201133	112
520.594253419441	74
520.609020847416	55
520.623788485169	45
520.638556332699	48
520.653324389787	63
520.668092656764	69
520.682861133518	58
520.69762982005	49
520.712398716139	30
520.727167822116	45
520.741937137761	41
520.756706663074	20
520.771476398275	52
520.786246343143	39
520.80101649768	29
520.815786862104	16
520.830557436197	14
520.845328220067	15
520.860099213495	41
520.874870416811	23
520.889641829905	16
520.904413452667	6
520.919185285207	3
520.933957327414	22
520.94872957951	18
520.963502041164	21
520.978274712596	12
520.993047593916	21
521.007820684794	27
521.02259398545	18
521.037367495884	15
521.052141215986	57
521.066915145976	61
521.081689285635	74
521.096463634961	163
521.111238194066	290
521.126012962948	437
521.140787941609	472
521.155563129828	360
521.170338527935	271
521.185114135711	214
521.199889953264	181
521.214665980596	110
521.229442217596	71
521.244218664375	61
521.258995320821	23
521.273772187156	27
521.288549263159	30
521.30332654872	18
521.31810404428	17
521.332881749508	19
521.347659664405	39
521.362437789079	58
521.377216123422	114
521.391994667654	150
521.406773421443	231
521.421552385122	299
521.436331558468	343
521.451110941593	309
521.465890534386	249
521.480670337068	172
521.495450349419	90
521.510230571437	78
521.525011003235	69
521.539791644811	61
521.554572495944	24
521.569353557077	38
521.584134827768	43
521.598916308349	26
521.613697998486	22
521.628479898514	14
521.643262008209	30
521.658044327573	18
521.672826856826	17
521.687609595747	9
521.702392544336	23
521.717175702815	26
521.731959070963	21
521.746742648888	34
521.761526436483	22
521.776310433856	36
521.791094641008	21
521.805879057718	37
521.820663684318	47
521.835448520696	28
521.850233566743	34
521.865018822458	21
521.879804288063	55
521.894589963336	49
521.909375848278	15
521.924161943109	39
521.938948247608	58
521.953734761776	36
521.968521485724	39
521.98330841956	39
521.998095562955	37
522.012882916129	29
522.027670479082	43
522.042458251703	56
522.057246234104	50
522.072034426283	63
522.086822828132	101
522.101611439759	103
522.116400261166	187
522.131189292241	268
522.145978533095	243
522.160767983619	230
522.175557644031	152
522.190347514113	110
522.205137593863	135
522.219927883393	144
522.234718382701	119
522.249509091679	129
522.264300010436	92
522.279091138972	63
522.293882477177	80
522.308674025161	68
522.323465782814	102
522.338257750357	351
522.353049927458	648
522.367842314449	1133
522.382634911109	2596
522.397427717548	4938
522.412220733657	9809
522.427013959544	17260
522.441807395211	23157
522.456601040547	23965
522.471394895663	21689
522.486188960558	17648
522.500983235122	14211
522.515777719465	11037
522.530572413477	8280
522.54536731738	6015
522.560162430841	4503
522.574957754191	3394
522.589753287211	2773
522.604549029901	2382
522.61934498248	2006
522.634141144728	1598
522.648937516755	1339
522.663734098453	1208
522.678530889929	1014
522.693327891185	938
522.708125102	820
522.722922522705	730
522.73772015319	711
522.752517993343	737
522.767316043277	617
522.78211430288	561
522.796912772262	524
522.811711451424	504
522.826510340256	492
522.841309438867	483
522.856108747147	377
522.870908265318	284
522.885707993158	246
522.900507930667	218
522.915308077957	207
522.930108435026	193
522.944909001874	214
522.959709778282	301
522.97451076458	490
522.989311960658	704
523.004113366295	903
523.018914981822	1051
523.033716807129	1202
523.048518842106	1408
523.063321086752	1462
523.078123541178	1379
523.092926205384	1191
523.107729079259	1017
523.122532163025	872
523.137335456461	724
523.152138959566	529
523.166942672451	422
523.181746595116	371
523.19655072745	302
523.211355069565	254
523.226159621349	272
523.240964383024	203
523.255769354258	194
523.270574535383	199
523.285379926177	198
523.300185526751	247
523.314991336995	237
523.329797357019	242
523.344603586823	287
523.359410026297	560
523.374216675552	926
523.389023534586	1731
523.40383060329	3141
523.418637881775	5539
523.433445370039	8726
523.448253067974	11346
523.463060975688	11564
523.477869093073	10492
523.492677420348	8253
523.507485957183	6434
523.522294703798	4838
523.537103660304	3592
523.551912826369	2622
523.566722202214	2065
523.58153178784	1593
523.596341583246	1279
523.611151588323	1066
523.625961803179	888
523.640772227816	802
523.655582862013	748
523.6703937061	675
523.685204759968	581
523.700016023506	526
523.714827496713	428
523.729639179812	367
523.744451072581	365
523.75926317502	384
523.77407548735	405
523.78888800935	460
523.80370074102	388
523.81851368247	325
523.833326833702	322
523.848140194713	312
523.862953765395	308
523.877767545858	407
523.89258153599	371
523.907395735904	267
523.922210145487	244
523.937024764962	233
523.951839593996	273
523.966654632922	322
523.981469881628	508
523.996285340005	503
524.011101008051	541
524.025916885878	566
524.040732973487	597
524.055549270765	654
524.070365777824	640
524.085182494665	626
524.099999421286	591
524.114816557466	478
524.129633903538	414
524.144451459281	331
524.159269224804	328
524.174087200108	253
524.188905385083	316
524.203723779727	319
524.218542384264	337
524.23336119847	375
524.248180222458	339
524.262999456116	245
524.277818899555	245
524.292638552775	209
524.307458415666	172
524.322278488337	217
524.33709877079	226
524.351919262913	310
524.366739964817	368
524.381560876392	422
524.396381997858	670
524.411203328884	1050
524.426024869691	1661
524.440846620391	2195
524.455668580649	2657
524.47049075069	2548
524.485313130622	2059
524.500135720113	1423
524.514958519386	808
524.529781528441	404
524.544604747276	144
524.559428175782	98
524.57425181407	71
524.589075662028	79
524.603899719767	113
524.618723987288	133
524.633548464479	163
524.648373151562	173
524.663198048205	171
524.67802315463	158
524.692848470836	112
524.707673996823	100
524.722499732481	128
524.737325677921	104
524.752151833142	87
524.766978197923	143
524.781804772596	194
524.796631557051	181
524.811458551065	180
524.826285754972	119
524.84111316866	96
524.855940791909	112
524.870768625049	137
524.885596667972	73
524.900424920565	101
524.915253382828	146
524.930082054874	123
524.944910936701	98
524.959740028199	95
524.974569329479	159
524.98939884054	165
525.004228561383	175
525.019058491786	159
525.033888632082	168
525.048718982159	203
525.063549541796	240
525.078380311326	194
525.093211290527	163
525.10804247951	87
525.122873878163	120
525.137705486709	154
525.152537304926	117
525.167369332814	119
525.182201570485	144
525.197034017936	113
525.211866674949	130
525.226699541964	142
525.24153261854	140
525.256365904898	97
525.271199401037	86
525.286033106959	83
525.300867022551	95
525.315701147926	109
525.330535482972	132
525.34537002791	133
525.360204782409	118
525.37503974669	193
525.389874920863	219
525.404710304597	280
525.419545898113	347
525.434381701411	347
525.449217714492	395
525.464053937243	401
525.478890369776	369
525.493727011981	321
525.508563863968	197
525.523400925737	172
525.538238197288	112
525.55307567851	52
525.567913369404	85
525.582751270191	78
525.597589380649	61
525.612427700778	74
525.62726623069	98
525.642104970384	80
525.656943919749	62
525.671783079007	64
525.686622447937	35
525.701462026538	58
525.716301814922	64
525.731141813088	52
525.745982020925	76
525.760822438544	100
525.775663065946	112
525.79050390302	110
525.805344949875	103
525.820186206403	89
525.835027672823	50
525.849869348915	48
525.864711234679	62
525.879553330225	83
525.894395635553	83
525.909238150553	100
525.924080875336	140
525.938923809901	135
525.953766954248	126
525.968610308157	123
525.983453871958	71
525.998297645432	107
526.013141628687	150
526.027985821615	148
526.042830224436	158
526.057674836929	146
526.072519659093	99
526.08736469104	72
526.10220993277	75
526.117055384171	132
526.131901045355	188
526.146746916322	139
526.16159299696	68
526.176439287381	35
526.191285787474	67
526.206132497461	97
526.220979417008	70
526.235826546449	99
526.250673885562	89
526.265521434347	102
526.280369193026	94
526.295217161376	130
526.310065339398	93
526.324913727315	94
526.339762324902	91
526.354611132273	83
526.369460149316	53
526.384309376142	71
526.399158812639	106
526.41400845892	195
526.428858314983	206
526.443708380829	130
526.458558656347	107
526.473409141538	145
526.488259836622	143
526.503110741378	108
526.517961855806	67
526.532813180018	101
526.547664714012	70
526.562516457789	65
526.577368411239	31
526.592220574471	49
526.607072947487	64
526.621925530064	93
526.636778322534	97
526.651631324788	102
526.666484536603	108
526.681337958312	86
526.696191589805	69
526.711045430969	80
526.725899481806	64
526.740753742426	118
526.755608212829	118
526.770462892904	104
526.785317782874	105
526.800172882515	127
526.815028191829	74
526.829883710927	127
526.844739439807	89
526.85959537836	93
526.874451526696	109
526.889307884816	130
526.904164452608	133
526.919021230183	111
526.93387821743	91
526.948735414572	126
526.963592821276	108
526.978450437873	104
526.993308264143	83
527.008166300197	112
527.023024545923	132
527.037883001432	135
527.052741666725	144
527.06760054169	131
527.082459626439	115
527.097318920971	66
527.112178425176	51
527.127038139054	75
527.141898062825	74
527.15675819627	86
527.171618539498	80
527.186479092398	127
527.201339855193	123
527.21620082755	116
527.23106200969	87
527.245923401614	75
527.260785003321	119
527.275646814702	78
527.290508835865	53
527.305371066813	54
527.320233507433	61
527.335096157837	109
527.349959017913	126
527.364822087774	115
527.379685367418	103
527.394548856734	166
527.409412555946	103
527.424276464719	64
527.439140583276	45
527.454004911617	99
527.468869449631	101
527.483734197539	96
527.49859915512	72
527.513464322485	89
527.528329699412	52
527.543195286234	68
527.55806108284	51
527.572927089007	61
527.58779330507	119
527.602659730916	130
527.617526366325	105
527.632393211628	91
527.647260266715	97
527.662127531475	101
527.676995005908	121
527.691862690125	128
527.706730584126	107
527.721598687801	117
527.736467001259	76
527.751335524501	62
527.766204257527	55
527.781073200116	80
527.795942352599	91
527.810811714866	71
527.825681286696	66
527.840551068421	51
527.855421059819	52
527.870291261	91
527.885161671855	99
527.900032292606	94
527.914903123029	81
527.929774163126	97
527.944645413007	126
527.959516872672	150
527.97438854201	84
527.989260421132	79
528.004132510039	67
528.019004808508	70
528.033877316872	113
528.048750035021	163
528.063622962843	75
528.078496100449	69
528.093369447728	73
528.108243004903	61
528.12311677164	126
528.137990748273	118
528.152864934579	83
528.167739330669	107
528.182613936322	74
528.19748875187	56
528.212363777203	103
528.227239012208	86
528.242114456999	76
528.256990111574	93
528.271865975711	52
528.286742049744	52
528.301618333561	81
528.316494827052	67
528.331371530216	90
528.346248443276	161
528.361125566009	114
528.376002898416	75
528.390880440719	76
528.405758192695	120
528.420636154345	109
528.435514325779	78
528.450392706998	55
528.465271298002	82
528.480150098568	87
528.49502910903	66
528.509908329276	55
528.524787759085	54
528.53966739879	123
528.55454724828	72
528.569427307443	73
528.58430757628	78
528.599188054902	80
528.614068743309	84
528.628949641389	81
528.643830749365	57
528.658712066904	69
528.673593594228	79
528.688475331447	74
528.703357278341	68
528.718239434908	96
528.73312180126	111
528.748004377286	90
528.762887163208	90
528.777770158692	78
528.792653364073	85
528.807536779127	62
528.822420403967	102
528.83730423848	75
528.852188282779	48
528.867072536862	94
528.881957000619	134
528.896841674161	95
528.911726557489	70
528.92661165049	88
528.941496953276	101
528.956382465848	87
528.971268188093	68
528.986154120124	69
529.001040261828	93
529.015926613429	97
529.030813174593	106
529.045699945653	92
529.060586926387	68
529.075474116795	77
529.090361516988	115
529.105249127078	110
529.12013694673	67
529.135024976168	71
529.149913215391	122
529.164801664399	111
529.179690323082	83
529.194579191549	84
529.209468269691	62
529.22435755773	76
529.239247055331	71
529.254136762718	64
529.26902667989	57
529.283916806847	49
529.298807143479	64
529.313697689896	42
[truncated: 124,185 more rows]
