# Supplementary material for: Identifying Archaeological Bone via Non-Destructive ZooMS and the Materiality of Symbolic Expression: Examples from Iroquoian Bone Points
Source: Sci Rep. 2019 Jul 30;9:11027. doi: 10.1038/s41598-019-47299-x (PMC6667708; doi:10.1038/s41598-019-47299-x)
Supplement: Supplementary file 2 — Supplementary Datafiles [file 41598_2019_47299_MOESM2_ESM.zip › McGrath et al Supplementary Datafiles/Data set S3_EraserSpectra/DR-1466s_ERASER_1.txt]

500.020488400846	31
500.034960821428	48
500.049433451771	30
500.06390629177	46
500.078379341531	27
500.092852600947	45
500.107326070125	76
500.121799749066	67
500.136273637769	74
500.150747736128	58
500.165222044248	58
500.179696562024	60
500.194171289563	65
500.208646226864	63
500.223121373819	74
500.237596730538	73
500.252072296912	45
500.266548073155	40
500.281024059054	25
500.295500254716	76
500.309976660032	78
500.324453275112	71
500.338930099954	38
500.353407134451	50
500.36788437871	37
500.382361832733	38
500.396839496411	44
500.411317369851	41
500.425795452946	29
500.440273745912	42
500.454752248534	43
500.46923096081	69
500.483709882957	55
500.498189014651	61
500.512668356216	52
500.527147907436	44
500.541627668419	74
500.556107639165	28
500.570587819458	13
500.585068209622	5
500.599548809549	22
500.614029619132	79
500.628510638477	67
500.642991867585	44
500.657473306241	48
500.671954954767	31
500.686436812949	35
500.700918881002	37
500.71540115871	57
500.729883645966	35
500.7443663432	50
500.758849249981	38
500.773332366634	31
500.787815692942	33
500.802299229013	25
500.816782974632	15
500.83126693023	16
500.845751095375	27
500.860235470391	30
500.874720055062	23
500.889204849389	50
500.903689853479	42
500.918175067333	36
500.93266049095	37
500.947146124222	44
500.961631967257	39
500.976118019949	32
500.990604282511	19
501.005090754728	20
501.019577436602	66
501.034064328346	78
501.048551429638	42
501.063038740802	61
501.077526261621	48
501.092013992203	24
501.106501932441	47
501.120990082442	66
501.135478442207	44
501.149967011628	78
501.164455790812	72
501.178944779759	76
501.19343397847	51
501.207923386729	49
501.222413004859	48
501.236902832753	39
501.251392870302	32
501.265883117615	64
501.280373574476	105
501.294864241317	57
501.309355117705	41
501.323846203964	67
501.33833749988	52
501.352829005559	32
501.367320720786	24
501.381812645884	31
501.396304780747	40
501.410797125265	51
501.425289679546	40
501.439782443484	38
501.454275417293	37
501.468768600758	47
501.483261993879	35
501.497755596872	26
501.512249409521	42
501.526743431825	19
501.541237663894	24
501.555732105726	25
501.570226757322	25
501.584721618574	8
501.599216689482	10
501.613711970262	28
501.628207460697	28
501.642703160897	36
501.657199070753	23
501.671695190373	24
501.686191519756	33
501.700688058796	79
501.7151848076	73
501.729681766167	27
501.744178934499	8
501.758676312379	42
501.77317390013	32
501.787671697538	10
501.80216970471	15
501.816667921646	13
501.831166348347	10
501.845664984595	11
501.860163830715	9
501.874662886492	12
501.889162152033	12
501.903661627337	42
501.918161312191	74
501.932661206916	37
501.947161311405	39
501.961661625551	28
501.976162149461	23
501.990662883027	56
502.005163826466	39
502.019664979561	43
502.034166342312	45
502.048667914935	45
502.063169697107	23
502.077671689043	35
502.092173890851	33
502.106676302316	56
502.121178923437	47
502.135681754322	23
502.150184794864	35
502.164688045278	38
502.179191505348	64
502.193695175183	35
502.208199054675	24
502.222703144039	51
502.237207442951	36
502.251711951628	53
502.266216670069	30
502.280721598275	37
502.295226736245	26
502.309732083764	67
502.324237641155	86
502.338743408203	52
502.353249385015	32
502.367755571593	25
502.382261967826	38
502.396768573824	23
502.411275389479	45
502.425782415006	60
502.44028965019	44
502.454797095031	65
502.469304749636	32
502.483812614006	35
502.498320688141	39
502.512828971933	24
502.527337465489	9
502.541846168702	25
502.556355081679	69
502.570864204421	40
502.58537353682	11
502.599883079092	6
502.614392831021	32
502.628902792498	35
502.643412963956	14
502.657923344963	25
502.672433935843	25
502.68694473638	19
502.701455746573	50
502.71596696664	48
502.730478396363	55
502.744990035851	38
502.759501884996	13
502.774013943906	41
502.788526212473	43
502.803038690913	37
502.81755137901	15
502.832064276872	13
502.846577384391	31
502.861090701566	38
502.875604228615	82
502.890117965321	37
502.904631911792	20
502.919146068028	53
502.93366043392	26
502.948175009578	15
502.962689794893	33
502.977204790082	55
502.991719994927	13
503.006235409429	26
503.020751033697	64
503.035266867729	86
503.049782911419	67
503.064299164982	43
503.078815628094	32
503.09333230108	37
503.107849183722	59
503.122366276022	65
503.136883578195	59
503.151401090025	66
503.165918811621	79
503.180436742873	66
503.194954883891	66
503.209473234675	54
503.223991795115	32
503.238510565321	30
503.253029545293	21
503.267548734921	42
503.282068134315	53
503.296587743475	31
503.311107562291	24
503.325627590873	61
503.340147829113	44
503.354668277226	26
503.369188934996	11
503.383709802424	16
503.398230879725	21
503.412752166684	23
503.4272736633	16
503.441795369681	2
503.456317285829	8
503.470839411741	7
503.485361747311	16
503.499884292539	17
503.51440704764	9
503.528930012399	40
503.543453186924	41
503.557976571106	8
503.572500165053	22
503.587023968767	24
503.601547982137	14
503.616072205382	24
503.630596638176	11
503.645121280844	9
503.659646133169	32
503.674171195152	33
503.688696467009	23
503.703221948524	15
503.717747639804	11
503.732273540742	19
503.746799651446	11
503.761325971808	29
503.775852502043	14
503.790379241936	10
503.804906191595	19
503.819433350804	13
503.833960719886	10
503.848488298735	7
503.863016087241	31
503.877544085513	10
503.892072293443	18
503.906600711247	10
503.921129338709	34
503.935658175828	28
503.950187222822	19
503.964716479474	37
503.979245945783	43
503.993775621858	49
504.0083055077	40
504.022835603199	58
504.037365908573	31
504.051896423496	48
504.066427148185	64
504.080958082749	36
504.095489226971	44
504.11002058085	68
504.124552144496	68
504.139083917799	53
504.153615900977	42
504.168148093813	55
504.182680496415	37
504.197213108676	32
504.211745930702	50
504.226278962495	30
504.240812203945	22
504.255345655162	17
504.269879316145	61
504.284413186787	43
504.298947267194	51
504.31348155726	33
504.3280160572	37
504.342550766798	26
504.357085686163	15
504.371620815077	17
504.386156153866	15
504.400691702422	33
504.415227460635	7
504.429763428616	13
504.444299606254	13
504.458835993659	19
504.47337259083	11
504.487909397768	19
504.502446414363	8
504.516983640726	13
504.531521076747	15
504.546058722534	17
504.560596578087	18
504.575134643407	19
504.589672918386	10
504.604211403023	42
504.618750097535	23
504.633289001705	44
504.647828115641	55
504.662367439236	38
504.676906972598	19
504.691446715618	28
504.705986668513	13
504.720526831066	24
504.735067203386	31
504.749607785365	35
504.76414857711	31
504.778689578514	42
504.793230789792	30
504.807772210729	18
504.822313841325	3
504.836855681796	15
504.851397731817	34
504.865939991713	25
504.880482461267	22
504.895025140589	21
504.909568029677	24
504.924111128315	29
504.938654436829	23
504.953197955109	32
504.967741683049	17
504.982285620755	36
504.996829768228	34
505.011374125251	81
505.025918692149	79
505.040463468815	117
505.055008455139	41
505.06955365123	21
505.08409905698	43
505.098644672497	25
505.113190497781	35
505.127736532723	31
505.142282777433	25
505.15682923191	41
505.171375896045	58
505.185922769948	56
505.200469853617	60
505.215017146946	82
505.22956465015	58
505.244112362904	51
505.258660285426	40
505.273208417714	59
505.28775675977	35
505.302305311485	51
505.316854072967	21
505.331403044108	25
505.345952225124	26
505.3605016158	25
505.375051216134	8
505.389601026344	31
505.404151046104	10
505.41870127574	25
505.433251715036	37
505.447802364098	49
505.462353222819	25
505.476904291308	24
505.491455569564	5
505.506007057588	9
505.52055875527	9
505.53511066272	35
505.549662779829	13
505.564215106705	15
505.578767643349	23
505.593320389652	7
505.607873345722	26
505.62242651156	34
505.636979887057	23
505.651533472322	14
505.666087267354	11
505.680641272045	12
505.695195486504	16
505.70974991073	17
505.724304544615	29
505.738859388268	33
505.753414441689	15
505.767969704769	3
505.782525177616	17
505.797080860123	60
505.811636752506	24
505.826192854548	14
505.840749166249	28
505.855305687826	31
505.869862419063	48
505.884419359959	26
505.898976510623	14
505.913533871054	23
505.928091441254	17
505.942649221112	13
505.95720721063	30
505.971765410024	25
505.986323819078	101
506.000882437899	115
506.01544126638	225
506.030000304629	175
506.044559552645	71
506.059119010321	54
506.073678677873	44
506.088238554977	85
506.102798641956	23
506.117358938487	24
506.131919444894	51
506.146480161069	19
506.161041086903	31
506.175602222506	20
506.19016356766	36
506.204725122798	30
506.219286887488	27
506.233848862054	47
506.24841104628	35
506.262973440273	25
506.277536043818	18
506.29209885724	6
506.306661880429	26
506.321225113278	43
506.335788555896	20
506.350352208173	51
506.364916070326	50
506.379480142139	65
506.394044423612	47
506.408608914962	114
506.423173615971	107
506.43773852664	166
506.452303647078	123
506.466868977283	99
506.481434517149	113
506.496000266891	107
506.510566226184	92
506.525132395246	36
506.539698774184	81
506.554265362674	59
506.568832161041	65
506.583399169067	43
506.597966386754	33
506.612533814317	31
506.62710145154	43
506.641669298531	33
506.656237355183	21
506.670805621603	51
506.685374097682	59
506.699942783639	39
506.714511679256	18
506.729080784641	64
506.743650099686	56
506.758219624499	26
506.772789358973	58
506.787359303324	48
506.801929457334	45
506.816499821005	39
506.831070394444	56
506.845641177652	35
506.860212170628	30
506.874783373265	32
506.88935478567	23
506.903926407735	12
506.918498239569	21
506.933070281171	32
506.947642532542	30
506.962214993574	21
506.976787664374	45
506.991360544834	57
507.005933635063	85
507.02050693506	104
507.035080444718	92
507.049654164253	74
507.06422809334	50
507.078802232196	53
507.093376580929	42
507.107951139213	20
507.122525907375	60
507.137100885197	57
507.15167607268	48
507.16625147004	30
507.18082707706	20
507.195402893741	28
507.209978920299	37
507.224555156409	43
507.239131602396	20
507.253708258044	51
507.268285123461	43
507.282862198646	27
507.297439483492	28
507.312016978107	19
507.326594682491	36
507.341172596536	62
507.355750720349	62
507.370329053824	66
507.384907597067	36
507.399486350079	52
507.41406531286	60
507.428644485301	31
507.443223867512	29
507.457803459384	63
507.472383261024	30
507.486963272434	55
507.501543493612	34
507.516123924452	37
507.53070456506	37
507.545285415221	47
507.559866475368	45
507.574447745176	48
507.589029224644	25
507.603610913881	9
507.618192812779	16
507.632774921555	21
507.647357239992	17
507.661939768198	32
507.676522506065	65
507.691105453701	91
507.705688610997	27
507.720271978172	10
507.734855555008	52
507.749439341504	33
507.764023337878	15
507.778607543804	16
507.793191959609	40
507.807776585074	27
507.822361420309	12
507.836946465313	32
507.851531719978	46
507.866117184412	34
507.880702858508	12
507.895288742481	8
507.909874836007	12
507.924461139411	30
507.939047652475	21
507.95363437531	28
507.968221307805	30
507.98280845007	26
507.997395802104	42
508.011983363909	44
508.026571135265	60
508.0411591165	60
508.055747307504	68
508.070335708169	84
508.084924318604	50
508.099513138701	40
508.114102168566	51
508.128691408202	27
508.143280857498	27
508.157870516565	32
508.172460385401	22
508.187050463898	50
508.201640752165	55
508.216231250093	40
508.230821957899	52
508.245412875367	32
508.260004002496	36
508.274595339395	26
508.289186886063	40
508.303778642502	33
508.318370608601	49
508.332962784471	47
508.347555170002	64
508.362147765411	93
508.376740570482	274
508.391333585213	683
508.405926809824	1124
508.420520243987	1786
508.43511388792	2264
508.449707741732	2585
508.464301805205	2123
508.47889607834	1414
508.493490561244	1096
508.508085253919	904
508.522680156255	630
508.537275268361	383
508.551870590237	234
508.566466121883	138
508.581061863082	84
508.59565781416	140
508.610253974899	104
508.624850345517	55
508.639446925688	58
508.654043715629	78
508.66864071534	70
508.683237924821	39
508.697835343964	38
508.712432972877	56
508.72703081156	37
508.741628859905	17
508.75622711802	66
508.770825585906	95
508.785424263453	100
508.80002315077	60
508.814622247749	58
508.829221554498	44
508.843821071018	44
508.858420797308	20
508.87302073326	48
508.887620878982	54
508.902221234365	23
508.916821799519	15
508.931422574444	3
508.946023559139	16
508.960624753495	32
508.975226157514	41
508.989827771412	79
509.004429594971	81
509.019031628301	96
509.033633871401	67
509.048236324163	64
509.062838986587	42
509.077441858782	45
509.092044940855	91
509.106648232482	79
509.121251733989	58
509.135855445048	65
509.150459365987	63
509.165063496696	59
509.179667837067	122
509.1942723871	83
509.208877147013	37
509.223482116479	19
509.238087295824	11
509.252692684831	50
509.267298283609	46
509.281904092157	23
509.296510110368	28
509.311116338349	34
509.325722775992	50
509.340329423515	38
509.3549362807	29
509.369543347547	60
509.384150624165	160
509.398758110554	238
509.413365806604	430
509.427973712534	722
509.442581828127	858
509.457190153273	806
509.471798688407	729
509.486407433203	560
509.501016387662	417
509.515625551891	218
509.530234925891	165
509.544844509554	102
509.559454302987	50
509.574064306192	33
509.588674519167	56
509.603284941805	34
509.617895574105	40
509.632506416176	51
509.647117468018	34
509.661728729631	2
509.676340201016	10
509.690951881953	22
509.705563772771	20
509.720175873251	42
509.734788183502	25
509.749400703524	28
509.764013433209	58
509.778626372664	52
509.793239521783	71
509.807852880781	44
509.822466449441	17
509.837080227764	12
509.851694215859	39
509.866308413724	30
509.880922821252	14
509.89553743866	36
509.91015226573	41
509.924767302463	40
509.939382548967	27
509.953998005243	49
509.968613671181	42
509.98322954689	38
509.997845632371	41
510.012461927514	51
510.027078432429	34
510.041695147115	43
510.056312071572	43
510.070929205693	75
510.085546549475	51
510.100164103138	16
510.114781866464	40
510.129399839452	49
510.144018022321	63
510.158636414852	46
510.173255017046	50
510.187873829012	24
510.202492850858	30
510.217112082257	26
510.231731523537	34
510.246351174372	27
510.260971035086	47
510.275591105463	43
510.290211385612	58
510.304831875532	47
510.319452575116	27
510.334073484362	46
510.348694603488	46
510.363315932278	59
510.377937470839	113
510.392559219172	137
510.407181177168	259
510.421803344826	319
510.436425722366	352
510.451048309568	355
510.465671106542	320
510.480294113287	205
510.494917329587	126
510.509540755767	37
510.52416439172	54
510.538788237335	37
510.553412292722	38
510.568036557663	46
510.582661032594	41
510.597285717079	34
510.611910611445	8
510.626535715473	12
510.641161029274	34
510.655786552738	7
510.670412285973	42
510.685038228872	27
510.699664381652	27
510.714290744095	20
510.7289173162	13
510.743544098078	32
510.758171089728	37
510.77279829115	43
510.787425702235	26
510.802053323093	25
510.816681153613	30
510.831309194014	29
510.845937444079	24
510.860565903807	21
510.875194573307	35
510.889823452579	8
510.904452541514	23
510.919081840331	32
510.93371134881	39
510.948341066953	29
510.962970994869	34
510.977601132556	39
510.992231479907	25
511.00686203703	35
511.021492803925	24
511.036123780593	5
511.050754966815	30
511.065386362918	32
511.080017968685	28
511.094649784332	22
511.109281809535	35
511.12391404451	48
511.138546489257	46
511.153179143776	34
511.167812007959	31
511.182445082023	39
511.197078365642	18
511.211711859033	17
511.226345562197	29
511.240979475133	26
511.255613597733	44
511.270247930105	51
511.284882472141	35
511.299517223949	25
511.31415218553	23
511.328787356883	17
511.3434227379	29
511.35805832869	24
511.372694129143	42
511.387330139477	50
511.401966359476	136
511.416602789138	136
511.431239428572	137
511.445876277779	96
511.46051333665	150
511.475150605294	122
511.48978808371	74
511.504425771899	40
511.519063669752	41
511.533701777268	51
511.548340094666	34
511.562978621728	21
511.577617358563	22
511.592256305061	30
511.606895461332	15
511.621534827267	17
511.636174403084	25
511.650814188565	18
511.665454183818	46
511.680094388736	26
511.694734803317	37
511.70937542778	39
511.724016261907	14
511.738657305916	17
511.75329855948	34
511.767940022816	39
511.782581695926	23
511.797223578809	37
511.811865671355	39
511.826507973675	20
511.841150485658	3
511.855793207415	15
511.870436138945	31
511.885079280247	32
511.899722631214	53
511.914366191953	50
511.929009962357	53
511.943653942534	26
511.958298132484	37
511.972942532098	44
511.987587141594	33
512.002231960645	20
512.01687698947	43
512.031522228176	49
512.046167676438	29
512.060813334582	29
512.07545920239	27
512.090105279862	21
512.104751567216	18
512.119398064235	24
512.134044771027	28
512.148691687483	14
512.163338813604	25
512.177986149607	56
512.192633695382	32
512.207281450823	27
512.221929415927	16
512.236577590914	21
512.251225975457	29
512.265874569881	45
512.28052337397	42
512.295172387833	26
512.309821611468	30
512.324471044659	20
512.339120687733	23
512.35377054058	27
512.368420603092	53
512.383070875376	68
512.397721357435	71
512.412372049048	50
512.427022950545	33
512.441674061814	34
512.456325382749	29
512.470976913457	48
512.485628653829	14
512.500280603975	27
512.514932763894	38
512.529585133478	21
512.544237712945	14
512.558890501967	18
512.573543500763	58
512.588196709332	22
512.602850127675	30
512.617503755792	16
512.632157593574	31
512.64681164102	38
512.661465898239	31
512.676120365233	26
512.690775042	15
512.705429928432	27
512.720085024638	20
512.734740330508	13
512.749395846261	18
512.764051571679	2
512.778707506871	14
512.793363651727	38
512.808020006248	42
512.822676570652	7
512.837333344721	22
512.851990328564	15
512.866647522181	2
512.881304925353	24
512.895962538409	16
512.910620361238	5
512.925278393732	11
512.939936636	38
512.954595088042	38
512.96925374964	38
512.983912621121	25
512.998571702267	35
513.013230993296	28
513.027890493881	33
513.04255020424	55
513.057210124373	52
513.07187025428	25
513.086530593961	13
513.101191143307	17
513.115851902427	22
513.130512871103	29
513.145174049771	23
513.159835437996	20
513.174497036103	79
513.189158843876	88
513.203820861314	50
513.218483088526	43
513.233145525512	24
513.247808172272	30
513.262471028698	19
513.277134094897	19
513.291797370762	39
513.30646085651	48
513.321124551924	44
513.335788457002	30
513.350452571965	28
513.365116896483	61
513.379781430775	30
513.394446174951	22
513.409111128792	26
513.423776292299	15
513.438441665579	7
513.453107248635	9
513.467773041355	17
513.48243904385	11
513.497105256119	15
513.511771678163	26
513.526438309763	26
513.541105151247	10
513.555772202505	15
513.570439463428	13
513.585106934126	21
513.59977461438	32
513.614442504518	10
513.629110604431	28
513.643778914118	24
513.65844743347	11
513.673116162488	10
513.687785101281	8
513.702454249848	22
513.717123608189	33
513.731793176197	8
513.746462953978	4
513.761132941426	15
513.775803138757	25
513.790473545754	26
513.805144162416	49
513.819814988962	44
513.834486025174	6
513.849157271052	0
513.863828726704	2
513.878500392131	11
513.893172267223	17
513.9078443522	24
513.922516646733	40
513.93718915115	34
513.951861865232	25
513.96653478909	33
513.981207922613	67
513.995881265911	69
514.010554818984	25
514.025228581722	25
514.039902554236	26
514.054576736524	47
514.069251128588	41
514.083925730208	34
514.098600541712	45
514.113275562882	23
514.127950793827	32
514.142626234547	21
514.157301885042	34
514.171977745093	55
514.186653815029	30
514.201330094631	35
514.216006584008	19
514.23068328316	9
514.245360191977	33
514.26003731057	66
514.274714638829	44
514.289392176972	18
514.304069924781	23
514.318747882256	16
514.333426049506	21
514.348104426532	31
514.362783013223	29
514.377461809799	61
514.392140816041	56
514.406820031949	28
514.421499457632	22
514.43617909309	33
514.450858938214	34
514.465538993114	20
514.480219257789	45
514.49489973213	57
514.509580416246	51
514.524261310138	26
514.538942413805	38
514.553623727138	48
514.568305250138	44
514.582986983022	51
514.597668925572	21
514.612351077788	7
514.627033439889	9
514.641716011547	20
514.65639879309	27
514.671081784299	18
514.685764985392	21
514.700448396043	20
514.715132016579	12
514.729815846671	41
514.744499886648	3
514.759184136292	5
514.773868595711	12
514.788553264905	14
514.803238143657	16
514.817923232293	26
514.832608530706	92
514.847294038784	47
514.861979756638	10
514.876665684268	23
514.891351821455	34
514.906038168527	26
514.920724725375	27
514.935411491889	12
514.950098468178	1
514.964785654135	23
514.979473049867	38
514.994160655374	38
515.008848470658	40
515.023536495608	36
515.038224730224	8
515.052913174616	33
515.067601828894	21
515.082290692729	18
515.096979766448	32
515.111669049835	41
515.126358542887	25
515.141048245716	71
515.15573815843	170
515.170428280702	452
515.185118612858	855
515.199809154572	1023
515.214499906171	888
515.229190867437	632
515.243882038479	481
515.258573419297	306
515.273265009781	165
515.287956810041	119
515.302648819969	76
515.317341039781	50
515.33203346926	33
515.346726108407	44
515.361418957329	30
515.376112016027	34
515.390805284392	77
515.405498762642	60
515.42019245045	53
515.434886348143	34
515.449580455504	37
515.46427477264	33
515.478969299443	32
515.493664036023	14
515.508358982378	13
515.523054138401	44
515.5377495042	22
515.552445079775	19
515.567140865017	23
515.581836860144	28
515.596533064829	23
515.611229479291	15
515.625926103528	11
515.640622937543	2
515.655319981224	9
515.67001723479	1
515.684714697915	17
515.699412370816	2
515.714110253493	8
515.728808345947	29
515.743506648067	31
515.758205159964	24
515.772903881528	33
515.787602812869	26
515.802301953986	24
515.81700130488	43
515.831700865441	27
515.846400635778	59
515.861100615782	43
515.875800805672	35
515.89050120523	22
515.905201814454	18
515.919902633456	28
515.934603662233	23
515.949304900678	34
515.9640063489	21
515.978708006898	41
515.993409874673	44
516.008111952006	92
516.022814239225	75
516.03751673622	104
516.052219442883	79
516.066922359323	53
516.08162548532	41
516.096328821313	48
516.111032366864	32
516.125736122301	37
516.140440087405	80
516.155144262286	73
516.169848646725	132
516.18455324116	287
516.199258045153	251
516.213963059032	290
516.228668282578	206
516.243373715792	102
516.258079358783	91
516.272785211551	43
516.287491274095	33
516.302197546307	22
516.316904028296	8
516.331610719953	31
516.346317621386	48
516.361024732597	37
516.375732053584	51
516.390439584239	53
516.405147324561	52
516.41985527477	65
516.434563434647	37
516.4492718043	12
516.463980383731	5
516.478689172829	11
516.493398171595	28
516.508107380247	15
516.522816798568	47
516.537526426665	28
516.55223626443	10
516.566946311971	18
516.581656569181	38
516.596367036278	29
516.611077713042	20
516.625788599583	24
516.640499695792	14
516.655211001778	14
516.669922517432	34
516.684634242973	25
516.699346178181	9
516.714058323167	11
516.728770677711	12
516.743483242142	41
516.758196016351	27
516.772909000227	9
516.78762219388	9
516.802335597201	2
516.817049210409	0
516.831763033286	10
516.846477065829	18
516.86119130826	24
516.875905760359	12
516.890620422016	59
516.90533529367	35
516.920050374992	15
516.934765665981	0
516.949481166748	11
516.964196877293	45
516.978912797505	40
516.993628927495	67
517.008345267263	61
517.023061816808	57
517.037778576021	33
517.052495544903	43
517.067212723671	36
517.081930112108	10
517.096647710322	8
517.111365518204	69
517.126083535754	35
517.140801763192	42
517.155520200407	31
517.17023884729	47
517.184957703842	90
517.19967677028	87
517.214396046278	72
517.229115532162	78
517.243835227715	61
517.258555133046	50
517.273275248154	23
517.287995572931	33
517.302716107485	46
517.317436851708	23
517.332157805818	35
517.346878969596	26
517.361600343043	6
517.376321926267	29
517.39104371927	36
517.40576572194	30
517.420487934499	58
517.435210356725	26
517.44993298851	32
517.464655830293	19
517.479378881744	6
517.494102142863	22
517.50882561376	13
517.523549294435	21
517.538273184779	18
517.5529972849	7
517.5677215948	8
517.582446114368	29
517.597170843824	28
517.611895782838	35
517.626620931631	29
517.641346290202	20
517.656071858551	3
517.670797636568	20
517.685523624364	31
517.700249821938	16
517.71497622918	30
517.729702846201	18
517.744429672999	13
517.759156709467	7
517.773883955603	14
517.788611411626	35
517.803339077319	5
517.818066952789	7
517.832795038038	19
517.847523332956	8
517.862251837652	27
517.876980552016	31
517.891709476269	30
517.90643861019	23
517.92116795378	11
517.935897507148	3
517.950627270295	20
517.96535724311	28
517.980087425704	24
517.994817818076	35
518.009548420117	74
518.024279231937	44
518.039010253534	73
518.053741484911	49
518.068472925956	67
518.08320457678	46
518.097936437163	52
518.112668507543	29
518.127400787483	15
518.142133277311	23
518.156865976808	24
518.171598885975	25
518.186332004919	42
518.201065333642	29
518.215798872144	29
518.230532620424	41
518.245266578374	20
518.260000745992	17
518.274735123389	20
518.289469710564	21
518.304204507519	11
518.318939514142	9
518.333674730434	21
518.348410156615	15
518.363145792465	37
518.377881638094	63
518.392617693501	39
518.407353958468	72
518.422090433323	84
518.436827117957	124
518.45156401226	185
518.466301116342	157
518.481038430203	93
518.495775953623	67
518.510513686932	38
518.52525162991	25
518.539989782777	8
518.554728145203	21
518.569466717408	20
518.584205499392	35
518.598944491155	12
518.613683692697	17
518.628423103909	6
518.643162724899	8
518.657902555448	18
518.672642595887	30
518.687382846104	15
518.702123306101	9
518.716863975767	17
518.731604855102	13
518.746345944216	17
518.76108724311	16
518.775828751782	16
518.790570470124	10
518.805312398245	22
518.820054536035	9
518.834796883605	27
518.849539440954	11
518.864282208081	21
518.879025184879	24
518.893768371455	6
518.908511767701	7
518.923255373727	15
518.937999189531	38
518.952743215115	35
518.967487450368	41
518.982231895291	36
518.996976550103	45
519.011721414584	60
519.026466488845	39
519.041211772885	24
519.055957266485	49
519.070702969974	62
519.085448883133	27
519.100195006071	54
519.114941338788	45
519.129687881285	40
519.144434633342	42
519.159181595288	62
519.173928766904	70
519.188676148299	57
519.203423739473	39
519.218171540318	14
519.232919550941	12
519.247667771345	10
519.262416201418	29
519.277164841271	40
519.291913690793	32
519.306662750095	27
519.321412019177	19
519.336161498038	15
519.350911186569	18
519.365661084879	12
519.38041119286	35
519.39516151073	55
519.409912038269	52
519.424662775479	42
519.439413722468	47
519.454164879237	41
519.468916245676	17
519.483667821895	36
519.498419607893	42
519.513171603671	25
519.527923809119	25
519.542676224238	16
519.557428849245	28
519.572181683923	49
519.58693472838	21
519.601687982508	8
519.616441446415	14
519.631195119992	20
519.645949003459	10
519.660703096597	14
519.675457399513	23
519.690211912101	27
519.704966634468	24
519.719721566505	36
519.734476708432	21
519.749232060028	15
519.763987621296	16
519.778743392343	8
519.79349937317	12
519.808255563777	26
519.823011964054	16
519.837768574112	20
519.852525393949	14
519.867282423347	6
519.882039662635	30
519.896797111702	25
519.91155477044	13
519.926312638959	25
519.941070717147	14
519.955829005116	17
519.970587502864	24
519.985346210393	48
520.000105127592	92
520.014864254462	61
520.029623591221	75
520.044383137651	82
520.059142893862	46
520.073902859742	26
520.088663035403	27
520.103423420844	76
520.118184015956	62
520.132944820847	40
520.14770583552	60
520.162467059862	49
520.177228493985	47
520.191990137888	33
520.206751991462	35
520.221514054816	100
520.236276327951	40
520.251038810755	34
520.265801503341	45
520.280564405597	36
520.295327517743	19
520.31009083956	25
520.324854371047	31
520.339618112315	13
520.354382063364	19
520.369146224192	43
520.383910594692	70
520.398675174972	126
520.413439964923	336
520.428204964654	682
520.442970174166	993
520.457735593458	1182
520.472501222421	945
520.487267061165	780
520.502033109579	615
520.516799367774	349
520.53156583575	188
520.546332513396	142
520.561099400823	148
520.575866498031	139
520.590633804909	68
520.605401321568	57
520.620169048008	54
520.634936984119	23
520.649705130011	26
520.664473485683	48
520.679242051026	33
520.69401082615	42
520.708779811055	28
520.72354900563	12
520.738318409987	17
520.753088024014	21
520.767857847932	34
520.782627881521	53
520.797398124781	35
520.812168577932	28
520.826939240644	12
520.841710113246	29
520.85648119552	26
520.871252487575	23
520.88602398941	18
520.900795700807	30
520.915567622094	17
520.930339753163	28
520.945112093902	23
520.959884644423	32
520.974657404725	45
520.989430374587	38
521.004203554341	30
521.018976943876	44
521.033750543082	50
521.048524352069	24
521.063298370727	13
521.078072599167	28
521.092847037387	87
521.107621685279	108
521.122396542952	67
521.137171610406	132
521.151946887531	152
521.166722374438	142
521.181498071125	120
521.196273977484	81
521.211050093624	68
521.225826419435	88
521.240602955138	96
521.255379700512	30
521.270156655557	27
521.284933820494	55
521.299711195102	35
521.314488779381	47
521.329266573441	48
521.344044577283	40
521.358822790907	28
521.373601214201	36
521.388379847167	22
521.403158690025	93
521.417937742554	152
521.432717004864	242
521.447496476956	310
521.462276158719	377
521.477056050154	276
521.49183615148	270
521.506616462477	208
521.521396983257	202
521.536177713817	150
521.55095865394	71
521.565739803953	70
521.580521163639	77
521.595302733216	34
521.610084512354	32
521.624866501384	28
521.639648699976	70
521.654431108459	32
521.669213726724	25
521.683996554661	40
521.698779592269	25
521.713562839659	23
521.72834629683	18
521.743129963784	22
521.757913840408	51
521.772697926815	46
521.787482223004	23
521.802266728864	28
521.817051444506	25
521.83183636993	20
521.846621505025	58
521.861406849902	86
521.876192404451	64
521.890978168782	57
521.905764142895	32
521.920550326789	24
521.935336720356	24
521.950123323594	73
521.964910136724	89
521.979697159526	45
521.99448439211	62
522.009271834476	97
522.024059486514	75
522.038847348224	81
522.053635419826	48
522.068423701099	51
522.083212192155	41
522.098000892882	69
522.112789803392	66
522.127578923574	62
522.142368253647	106
522.157157793393	133
522.171947542921	130
522.186737502121	79
522.201527671103	52
522.216318049757	66
522.231108638303	73
522.245899436521	66
522.260690444522	65
522.275481662084	64
522.290273089539	101
522.305064726776	81
522.319856573685	94
522.334648630376	118
522.349440896849	96
522.364233372995	141
522.379026058923	356
522.393818954523	1000
522.408612060015	2640
522.42340537518	6475
522.438198900017	14739
522.452992634636	25157
522.467786579037	31831
522.482580733111	30642
522.497375097077	26116
522.512169670606	20479
522.526964453916	16014
522.54175944712	11526
522.556554649885	8113
522.571350062543	5885
522.586145684873	4584
522.600941516876	3517
522.615737558772	2708
522.630533810339	2081
522.645330271689	1815
522.660126942712	1443
522.674923823517	1209
522.689720914104	1097
522.704518214364	1067
522.719315724407	896
522.734113444232	745
522.748911373729	552
522.76370951301	496
522.778507861962	494
522.793306420807	600
522.808105189325	561
522.822904167516	489
522.837703355489	395
522.852502753244	400
522.867302360783	288
522.882102177994	267
522.896902204988	224
522.911702441764	208
522.926502888103	148
522.941303544335	120
522.956104410349	177
522.970905486036	246
522.985706771506	366
523.000508266649	459
523.015309971574	554
523.030111886282	762
523.044914010773	917
523.059716344937	1197
523.074518888884	1419
523.089321642503	1539
523.104124605905	1402
523.118927779091	1116
523.133731161948	805
523.148534754589	667
523.163338556903	542
523.178142569109	532
523.192946790989	325
523.207751222651	241
523.222555863987	244
523.237360715105	246
523.252165775896	193
523.266971046581	206
523.281776526938	169
523.296582216968	212
523.311388116892	221
523.326194226378	192
523.341000545757	157
523.355807074809	250
523.370613813645	231
523.385420762263	324
523.400227920555	558
523.41503528863	1625
523.429842866377	3571
523.444650653908	7480
523.459458651222	12025
523.47426685832	14214
523.48907527509	13376
523.503883901533	10723
523.51869273787	8134
523.53350178388	6067
523.548311039673	4277
523.56312050514	3071
523.577930180389	2252
523.592740065422	1777
523.607550160238	1397
523.622360464727	1150
523.637170979	933
523.651981702836	729
523.666792636675	553
523.681603780078	530
523.696415133374	522
523.711226696343	468
523.726038468985	411
523.740850451411	398
523.755662643731	424
523.770475045614	341
523.78528765739	348
523.800100478839	417
523.814913509962	248
523.829726750869	299
523.844540201559	284
523.859353862032	310
523.874167732179	254
523.888981811999	259
523.903796101713	279
523.9186106011	230
523.933425310271	168
523.948240229226	228
523.963055357854	148
523.977870696266	189
523.992686244351	246
524.00750200222	398
524.022317969872	532
524.037134147308	597
524.051950534307	571
524.066767131201	586
524.081583937878	604
524.096400954228	635
524.111218180363	606
524.126035616171	593
524.140853261762	446
524.155671117138	386
524.170489182187	285
524.18530745702	256
524.200125941637	286
524.214944635927	304
524.229763540001	366
524.244582653859	354
524.259401977391	291
524.274221510706	296
524.289041253696	252
524.303861206579	197
524.318681369136	184
524.333501741477	147
524.348322323492	185
524.363143115291	160
524.377964116763	179
524.39278532802	341
524.407606749061	419
524.422428379885	573
524.437250220384	925
524.452072270556	1620
524.466894530622	2400
524.481717000363	2772
524.496539679887	2401
524.511362569196	1975
524.526185668178	1280
524.541008976834	687
524.555832495385	311
524.570656223609	199
524.585480161618	86
524.600304309411	93
524.615128666768	105
524.629953234019	124
524.644778010944	140
524.659602997763	151
524.674428194146	172
524.689253600424	163
524.704079216265	138
524.718905042002	89
524.733731077522	106
524.748557322716	125
524.763383777585	126
524.778210442237	139
524.793037316674	145
524.807864400896	207
524.822691694791	188
524.837519198471	155
524.852346911936	158
524.867174835074	147
524.882002967997	169
524.896831310594	121
524.911659863086	128
524.926488625252	162
524.941317597092	184
524.956146778717	168
524.970976170126	194
524.98580577132	203
525.000635582187	162
525.015465602729	192
525.030295833166	293
525.045126273278	294
525.059956923174	249
525.074787782744	263
525.089618852209	272
525.104450131238	214
525.119281620051	181
525.13411331876	216
525.148945227033	132
525.1637773452	149
525.178609672932	244
525.193442210559	190
525.20827495797	167
525.223107915056	153
525.237941081926	182
525.252774458471	94
525.267608044691	143
525.282441840805	137
525.297275846705	119
525.312110062279	141
525.326944487527	187
525.34177912256	170
525.356613967378	145
525.371449021981	139
525.386284286258	144
525.40111976032	213
525.415955444167	168
525.430791337578	215
525.445627440885	239
525.460463753976	220
525.475300276742	370
525.490137009294	551
525.504973951519	374
525.51981110364	269
525.534648465326	235
525.549486036906	165
525.564323818162	134
525.579161809202	55
525.594000009917	96
525.608838420417	98
525.623677040702	129
525.638515870772	95
525.653354910517	111
525.668194159937	93
525.683033619142	96
525.697873288243	67
525.712713166907	74
525.727553255468	73
525.742393553703	81
525.757234061613	84
525.772074779418	121
525.786915706899	129
525.801756844054	101
525.816598191105	105
525.83143974772	83
525.846281514231	104
525.861123490417	85
525.875965676388	135
525.890808072144	105
525.905650677576	170
525.920493492792	142
525.935336517684	135
525.950179752472	136
525.965023196934	130
525.979866851071	116
525.994710714994	170
526.009554788702	201
526.024399072085	156
526.039243565365	169
526.054088268319	160
526.068933180837	150
526.083778303362	160
526.098623635563	145
526.113469177438	189
526.128314929098	162
526.143160890545	169
526.158007061666	168
526.172853442573	129
526.187700033265	109
526.202546833743	110
526.217393843897	139
526.232241063725	147
526.247088493339	92
526.261936132739	102
526.276783981924	116
526.291632040895	145
526.306480309541	142
526.321328787863	120
526.33617747597	106
526.351026373863	98
526.365875481541	138
526.380724798895	138
526.395574326035	136
526.41042406285	125
526.425274009561	106
526.440124165947	158
526.454974532009	123
526.469825107967	117
526.48467589349	116
526.499526888909	141
526.514378094004	119
526.529229508885	118
526.544081133441	116
526.558932967782	123
526.57378501191	130
526.588637265713	73
526.603489729413	74
526.618342402788	106
526.633195285839	159
526.648048378675	137
526.662901681187	126
526.677755193596	146
526.69260891568	130
526.70746284755	103
526.722316989095	113
526.737171340427	110
526.752025901545	121
526.766880672338	92
526.781735652918	69
526.796590843172	108
526.811446243324	114
526.826301853151	121
526.841157672765	112
526.856013702054	118
526.870869941129	86
526.88572638988	108
526.900583048527	115
526.915439916851	82
526.93029699485	79
526.945154282745	79
526.960011780206	126
526.974869487564	125
526.989727404597	105
527.004585531417	107
527.019443867913	142
527.034302414305	127
527.049161170263	141
527.064020136117	117
527.078879311648	117
527.093738696964	129
527.108598291957	116
527.123458096735	129
527.138318111301	74
527.153178335542	96
527.16803876957	72
527.182899413384	104
527.197760266984	74
527.21262133015	117
527.227482603213	113
527.242344086062	95
527.257205778587	96
527.272067680899	80
527.286929792777	72
527.301792114551	133
527.316654646112	110
527.331517387459	108
527.346380338483	88
527.361243499182	105
527.376106869669	142
527.390970449941	124
527.405834240001	80
527.420698239736	107
527.435562449258	102
527.450426868457	85
527.465291497552	96
527.480156336324	103
527.495021384772	82
527.509886643117	83
527.524752111027	123
527.539617788725	125
527.554483676319	112
527.56934977359	112
527.584216080538	82
527.599082597272	161
527.613949323792	121
527.628816259989	80
527.643683405973	53
527.658550761744	91
527.673418327301	62
527.688286102425	52
527.703154087445	103
527.718022282253	107
527.732890686737	68
527.747759301008	83
527.762628124955	100
527.777497158689	64
527.7923664021	45
527.807235855408	108
527.822105518393	57
527.836975391164	78
527.851845473502	76
527.866715765847	66
527.881586267759	98
527.896456979568	145
527.911327901053	76
527.926199032215	67
527.941070373165	104
527.955941923901	130
527.970813684424	133
527.985685654624	156
528.000557834611	111
528.015430224275	117
528.030302823725	162
528.045175632963	124
528.060048651989	95
528.074921880691	122
528.08979531918	103
528.104668967345	130
528.119542825298	144
528.134416893038	128
528.149291170565	136
528.164165657769	112
528.17904035465	101
528.193915261429	107
528.208790377884	104
528.223665704127	110
528.238541240046	102
528.253416985753	84
528.268292941247	108
528.283169106418	113
528.298045481376	83
528.312922066122	78
528.327798860545	59
528.342675864754	78
528.357553078752	169
528.372430502426	155
528.387308135888	90
528.402185979137	106
528.417064031953	69
528.431942294666	71
528.446820767167	85
528.461699449456	72
528.476578341422	78
528.491457443064	90
528.506336754494	78
528.521216275712	78
528.536096006606	99
528.5509759474	101
528.565856097869	76
528.580736458016	95
528.595617027951	75
528.610497807673	134
528.625378797072	75
528.64025999637	92
528.655141405344	105
528.670023023886	114
528.684904852436	53
528.699786890663	94
528.714669138567	79
528.729551596259	109
528.744434263628	76
528.759317140896	83
528.774200227841	75
528.789083524573	68
528.803967030983	65
528.818850747181	57
528.833734673166	60
528.848618808829	48
528.86350315428	91
528.878387709518	132
528.893272474434	59
528.908157449138	63
528.923042633518	68
528.937928027798	102
528.952813631755	71
528.967699445389	98
528.982585468922	136
528.997471702021	87
529.01235814502	99
529.027244797695	121
529.042131660158	133
529.05701873241	88
529.071906014228	151
529.086793505945	100
529.101681207451	108
529.116569118633	67
529.131457239604	105
529.146345570363	108
529.161234110688	58
529.176122860913	109
529.191011820925	118
529.205900990615	122
529.220790370094	119
529.23567995925	164
529.250569758193	117
529.265459766926	94
529.280349985335	45
529.295240413533	30
529.310131051409	29
529.325021899184	75
529.339912956636	54
529.354804223876	59
529.369695700795	85
[truncated: 124,185 more rows]
