# Supplementary material for: Identifying Archaeological Bone via Non-Destructive ZooMS and the Materiality of Symbolic Expression: Examples from Iroquoian Bone Points
Source: Sci Rep. 2019 Jul 30;9:11027. doi: 10.1038/s41598-019-47299-x (PMC6667708; doi:10.1038/s41598-019-47299-x)
Supplement: Supplementary file 2 — Supplementary Datafiles [file 41598_2019_47299_MOESM2_ESM.zip › McGrath et al Supplementary Datafiles/Data set S3_EraserSpectra/DR-1466s_ERASER_2.txt]

499.989968193032	60
500.004440425505	43
500.018912867861	31
500.033385519881	26
500.047858381674	50
500.062331453131	68
500.076804734471	52
500.091278225366	54
500.105751926034	51
500.120225836476	67
500.134699956691	67
500.149174286571	67
500.163648826115	79
500.178123575541	100
500.192598534632	58
500.207073703387	79
500.221549081915	50
500.236024670217	30
500.250500468184	53
500.264976475924	98
500.279452693328	88
500.293929120507	89
500.308405757458	85
500.322882604183	60
500.337359660464	30
500.351836926627	45
500.366314402455	44
500.380792088056	87
500.395269983322	52
500.409748088252	29
500.424226403065	24
500.438704927543	27
500.453183661794	46
500.467662605711	63
500.4821417594	39
500.496621122755	51
500.511100695992	37
500.525580478784	43
500.54006047146	42
500.554540673691	17
500.569021085805	22
500.583501707584	40
500.597982539136	18
500.612463580354	55
500.626944831345	51
500.641426292	26
500.655907962539	38
500.670389842743	88
500.684871932611	69
500.699354232144	47
500.71383674156	46
500.728319460641	44
500.742802389496	46
500.757285528124	63
500.771768876309	28
500.786252434376	32
500.800736202109	30
500.815220179615	45
500.829704366787	34
500.844188763732	34
500.858673370451	34
500.873158186836	32
500.887643212885	35
500.902128448817	26
500.916613894415	40
500.931099549677	46
500.945585414823	55
500.960071489524	45
500.974557774109	22
500.98904426825	39
501.003530972274	41
501.018017885963	46
501.032505009426	22
501.046992342663	31
501.061479885565	88
501.075967638133	114
501.090455600584	79
501.104943772591	52
501.119432154372	62
501.133920745927	42
501.148409547257	75
501.162898558252	77
501.177387779021	38
501.191877209564	49
501.206366849664	65
501.220856699647	50
501.235346759295	57
501.249837028718	33
501.264327507805	40
501.278818196777	23
501.293309095304	26
501.307800203606	52
501.322291521683	53
501.336783049533	71
501.351274786941	59
501.365766734231	58
501.380258891296	51
501.394751257917	42
501.409243834313	22
501.423736620593	46
501.438229616428	40
501.452722822039	17
501.467216237424	21
501.481709862583	39
501.496203697408	44
501.510697741898	39
501.525191996272	16
501.539686460203	36
501.554181134017	36
501.568676017496	21
501.583171110751	43
501.59766641367	34
501.612161926256	16
501.626657648725	18
501.64115358086	9
501.655649722769	17
501.670146074344	20
501.684642635694	20
501.69913940671	43
501.713636387609	29
501.728133578065	16
501.742630978296	32
501.757128588301	27
501.771626408081	50
501.786124437527	46
501.800622676639	39
501.815121125634	42
501.829619784296	16
501.844118652623	23
501.858617730725	32
501.873117018602	75
501.887616516145	58
501.902116223462	56
501.916616140555	71
501.931116267313	53
501.945616603737	105
501.960117150045	50
501.97461790602	35
501.98911887166	58
502.003620047075	48
502.018121432265	37
502.032623027121	11
502.047124831751	59
502.061626846157	35
502.076129070229	23
502.090631503967	23
502.10513414759	42
502.119637000878	26
502.134140063832	34
502.14864333667	63
502.163146819065	58
502.177650511236	51
502.192154413181	75
502.206658524902	78
502.221162846289	40
502.235667377342	47
502.250172118279	44
502.264677068882	39
502.279182229152	41
502.293687599306	34
502.308193179017	36
502.322698968612	42
502.337204967764	100
502.351711176801	75
502.366217595504	52
502.380724223982	49
502.395231062236	22
502.409738110046	10
502.424245367741	19
502.438752835103	26
502.45326051224	21
502.467768399043	30
502.482276495621	13
502.496784801975	21
502.511293317995	55
502.525802043682	54
502.540310979253	28
502.554820124491	41
502.569329479394	74
502.583839044183	66
502.598348818638	16
502.612858802759	8
502.627368996656	27
502.641879400328	48
502.656390013667	50
502.670900836672	37
502.685411869562	37
502.699923112118	58
502.714434564341	21
502.728946226449	18
502.743458098223	55
502.757970179664	35
502.77248247088	77
502.786994971872	38
502.801507682531	16
502.816020602856	24
502.830533733066	19
502.845047072942	19
502.859560622485	31
502.874074381913	37
502.888588351008	18
502.903102529769	36
502.917616918306	52
502.932131516619	46
502.946646324599	64
502.961161342354	44
502.975676569776	52
502.990192006974	29
503.004707653948	27
503.019223510588	31
503.033739577005	55
503.048255853088	34
503.062772338947	19
503.077289034582	54
503.091805939884	49
503.106323054961	61
503.120840379815	35
503.135357914335	40
503.149875658523	52
503.164393612595	41
503.178911776335	45
503.193430149741	31
503.207948732923	46
503.222467525882	64
503.236986528507	49
503.251505740908	40
503.266025163085	42
503.28054479493	38
503.295064636441	18
503.309584687838	13
503.324104948792	55
503.338625419632	32
503.353146100139	26
503.367666990421	45
503.382188090371	34
503.396709400098	23
503.411230919491	30
503.42575264866	39
503.440274587606	38
503.454796736328	48
503.469319094607	16
503.483841662773	10
503.498364440605	18
503.512887428214	18
503.52741062549	33
503.541934032542	45
503.55645764937	24
503.570981475757	15
503.585505512029	25
503.600029758077	34
503.614554213684	29
503.629078879176	57
503.643603754335	15
503.658128839271	21
503.672654133874	24
503.687179638253	38
503.701705352409	51
503.716231276232	24
503.730757409723	14
503.745283753099	20
503.759810306143	37
503.774337068853	36
503.78886404145	37
503.803391223605	34
503.817918615536	13
503.832446217244	30
503.846974028729	28
503.861502049881	22
503.876030280809	33
503.890558721514	23
503.905087371778	30
503.919616231927	44
503.934145301744	48
503.948674581337	72
503.963204070598	34
503.977733769636	49
503.99226367845	29
504.006793796932	43
504.021324125082	64
504.035854663117	114
504.05038541082	72
504.0649163683	43
504.079447535447	52
504.093978912372	22
504.108510498963	36
504.123042295332	66
504.137574301478	39
504.152106517291	58
504.166638942771	60
504.181171578138	44
504.195704423173	29
504.210237477875	40
504.224770742463	67
504.23930421672	21
504.253837900643	31
504.268371794344	13
504.282905897822	11
504.297440210968	15
504.311974733781	23
504.326509466481	32
504.341044408848	41
504.355579560993	32
504.370114922805	4
504.384650494394	27
504.399186275651	46
504.413722266685	51
504.428258467497	68
504.442794877976	89
504.457331498232	42
504.471868328266	13
504.486405367967	8
504.500942617336	21
504.515480076592	24
504.530017745407	24
504.544555624108	17
504.559093712367	60
504.573632010623	33
504.588170518437	9
504.602709235919	12
504.617248163288	36
504.631787300324	26
504.646326647138	22
504.66086620362	26
504.67540596988	18
504.689945945807	4
504.704486131512	31
504.719026526994	21
504.733567132144	21
504.748107947072	31
504.762648971777	41
504.77719020615	31
504.791731650191	28
504.806273304119	30
504.820815167716	18
504.83535724098	22
504.849899524022	32
504.864442016841	25
504.878984719329	52
504.893527631594	28
504.908070753637	43
504.922614085347	25
504.937157626727	34
504.951701377992	39
504.966245338927	69
504.980789509529	64
504.99533388991	56
505.009878480067	18
505.024423279894	19
505.038968289497	27
505.053513508879	23
505.068058937929	24
505.082604576647	18
505.097150425252	30
505.111696483526	47
505.126242751468	61
505.140789229187	54
505.155335916685	56
505.16988281396	44
505.184429920795	43
505.198977237516	47
505.213524763906	40
505.228072500074	49
505.24262044602	12
505.257168601525	43
505.271716966917	20
505.286265541977	28
505.300814326816	61
505.315363321323	41
505.329912525608	43
505.34446193967	74
505.359011563402	33
505.373561396802	22
505.388111440089	29
505.402661693045	20
505.41721215567	45
505.431762828072	70
505.446313710362	49
505.460864802212	37
505.475416103839	35
505.489967615244	22
505.504519336318	13
505.519071267061	16
505.533623407691	9
505.54817575799	11
505.562728317958	46
505.577281087704	59
505.591834067228	10
505.60638725653	14
505.620940655391	6
505.63549426425	20
505.650048082668	57
505.664602110755	38
505.679156348729	14
505.693710796372	33
505.708265453684	50
505.722820320774	45
505.737375397752	53
505.75193068429	44
505.766486180606	31
505.7810418867	47
505.795597802463	18
505.810153927895	11
505.824710263214	11
505.839266808203	17
505.853823562861	30
505.868380527406	50
505.882937701621	28
505.897495085504	20
505.912052679166	27
505.926610482606	43
505.941168495716	49
505.955726718603	55
505.97028515127	121
505.984843793495	137
505.999402645609	199
506.013961707502	271
506.028520978954	214
506.043080460294	211
506.057640151194	137
506.072200052091	98
506.086760162548	50
506.101320482674	51
506.115881012688	74
506.130441752371	93
506.145002701833	53
506.159563860964	28
506.174125229874	42
506.188686808453	62
506.20324859681	32
506.217810594947	59
506.232372802753	34
506.246935220337	42
506.2614978477	48
506.276060684732	54
506.290623731434	57
506.305186988024	45
506.319750454284	63
506.334314130212	94
506.34887801592	114
506.363442111406	120
506.378006416562	240
506.392570931496	330
506.40713565621	327
506.421700590592	352
506.436265734645	274
506.450831088585	188
506.465396652195	151
506.479962425475	121
506.494528408533	104
506.509094601371	75
506.523661003878	58
506.538227616164	96
506.552794438228	69
506.567361469963	61
506.581928711476	84
506.596496162659	62
506.611063823621	45
506.625631694363	68
506.640199774664	44
506.654768064963	22
506.669336564822	31
506.683905274461	28
506.698474193878	36
506.713043322966	57
506.727612661723	60
506.742182210368	45
506.756751968683	66
506.771321936668	53
506.785892114432	29
506.800462501976	27
506.815033099189	35
506.829603906181	30
506.844174922953	36
506.858746149394	24
506.873317585615	22
506.887889231615	33
506.902461087175	34
506.917033152624	41
506.931605427743	36
506.946177912641	33
506.960750607209	41
506.975323511556	98
506.989896625683	122
507.00446994948	152
507.019043483056	206
507.033617226301	147
507.048191179327	123
507.062765342132	69
507.077339714606	59
507.091914296861	94
507.106489088785	73
507.121064090488	50
507.135639301972	42
507.150214723125	38
507.164790354058	62
507.17936619477	35
507.193942245042	51
507.208518505204	58
507.223094975036	48
507.237671654648	23
507.252248543929	10
507.26682564299	29
507.281402951831	19
507.295980470342	10
507.310558198633	14
507.325136136703	44
507.339714284443	37
507.354292641854	19
507.368871209044	36
507.383449986014	102
507.398028972764	161
507.412608169184	124
507.427187575383	83
507.441767191253	74
507.456347016793	51
507.470927052223	55
507.485507297323	70
507.500087752202	40
507.514668416752	77
507.529249291082	56
507.543830375082	55
507.558411668862	67
507.572993172421	43
507.587574885651	18
507.602156808662	27
507.616738941451	69
507.631321283912	40
507.645903836042	36
507.660486597953	24
507.675069569753	10
507.689652751115	6
507.704236142256	15
507.718819743177	12
507.733403553768	6
507.74798757414	21
507.762571804291	36
507.777156244114	9
507.791740893606	20
507.806325752879	24
507.820910822041	26
507.835496100765	33
507.850081589268	25
507.864667287552	43
507.879253195506	41
507.893839313241	46
507.908425640755	33
507.92301217794	19
507.937598924796	40
507.952185881542	44
507.966773047958	29
507.981360424045	25
507.995948009912	34
508.010535805559	50
508.025123810987	31
508.039712025976	40
508.054300450855	57
508.068889085404	49
508.083477929734	40
508.098066983844	20
508.112656247515	34
508.127245721077	55
508.141835404309	62
508.156425297321	34
508.171015400005	48
508.185605712468	54
508.200196234712	44
508.214786966627	37
508.229377908213	51
508.243969059689	25
508.258560420836	41
508.273151991653	14
508.287743772252	34
508.30233576274	52
508.31692796279	51
508.33152037251	72
508.34611299223	189
508.360705821512	367
508.375298860465	836
508.389892109308	1631
508.404485567822	2575
508.419079236006	3595
508.433673113972	4060
508.448267201718	3871
508.462861499245	3093
508.477456006333	2387
508.492050723312	1676
508.506645649961	1199
508.521240786392	735
508.535836132603	429
508.550431688485	312
508.565027454038	272
508.579623429372	228
508.594219614487	166
508.608816009383	98
508.62341261384	95
508.638009428298	104
508.652606452316	76
508.667203686006	73
508.681801129587	95
508.696398782839	67
508.710996645762	40
508.725594718466	43
508.74019300106	56
508.754791493216	74
508.769390195153	70
508.783989106871	60
508.79858822826	48
508.813187559431	49
508.827787100382	77
508.842386850895	56
508.856986811298	34
508.871586981373	92
508.886187361229	79
508.900787950757	40
508.915388750065	33
508.929989759155	51
508.944590978025	75
508.959192406457	83
508.973794044781	81
508.988395892775	98
509.002997950441	112
509.017600217998	103
509.032202695226	99
509.046805382126	104
509.061408278807	108
509.07601138527	80
509.090614701403	89
509.105218227318	92
509.119821963015	64
509.134425908382	81
509.149030063422	65
509.163634428242	31
509.178239002954	38
509.192843787228	44
509.207448781283	29
509.222053985119	34
509.236659398627	18
509.251265021916	52
509.265870854987	56
509.280476897729	80
509.295083150143	38
509.309689612338	26
509.324296284425	36
509.338903166073	47
509.353510257503	118
509.368117558715	200
509.382725069598	455
509.397332790263	858
509.411940720709	1196
509.426548860827	1557
509.441157210727	1471
509.455765770298	1311
509.470374539651	1045
509.484983518675	815
509.499592707482	566
509.514202106179	355
509.528811714439	229
509.543421532481	154
509.558031560304	110
509.572641797689	88
509.587252244965	102
509.601862901914	114
509.616473768754	57
509.631084845156	53
509.64569613134	52
509.660307627306	61
509.674919332943	59
509.689531248362	68
509.704143373564	93
509.718755708437	44
509.733368253092	52
509.747981007418	58
509.762593971527	72
509.777207145418	70
509.791820528981	89
509.806434122325	49
509.821047925342	34
509.83566193814	59
509.85027616072	97
509.864890592973	74
509.879505235007	105
509.894120086714	82
509.908735148202	31
509.923350419473	47
509.937965900415	53
509.95258159114	41
509.967197491537	24
509.981813601716	37
509.996429921677	73
510.01104645131	81
510.025663190725	102
510.040280139812	75
510.054897298682	55
510.069514667333	51
510.084132245657	40
510.098750033763	42
510.113368031542	78
510.127986239102	50
510.142604656445	23
510.15722328346	32
510.171842120257	49
510.186461166726	83
510.201080423088	61
510.215699889012	66
510.230319564718	36
510.244939450207	19
510.259559545478	61
510.274179850421	59
510.288800365147	29
510.303421089545	40
510.318042023615	43
510.332663167578	68
510.347284521213	85
510.361906084631	171
510.376527857721	323
510.391149840593	560
510.405772033138	719
510.420394435465	884
510.435017047575	793
510.449639869357	600
510.464262900922	435
510.478886142269	323
510.493509593289	160
510.508133253982	70
510.522757124567	58
510.537381204824	29
510.552005494754	6
510.566629994467	49
510.581254703962	41
510.59587962313	18
510.61050475208	26
510.625130090813	16
510.639755639219	14
510.654381397298	53
510.669007365269	39
510.683633542912	34
510.698259930229	33
510.712886527328	50
510.72751333421	21
510.742140350764	36
510.756767577102	41
510.771395013222	33
510.786022659015	44
510.80065051459	77
510.815278579839	64
510.82990685487	26
510.844535339574	35
510.859164034061	37
510.873792938441	28
510.888422052383	43
510.903051375999	33
510.917680909507	52
510.932310652689	38
510.946940605653	66
510.96157076829	58
510.97620114082	44
510.990831722913	47
511.005462514789	52
511.020093516448	68
511.034724727779	46
511.049356148894	57
511.063987779792	95
511.078619620363	68
511.093251670717	54
511.107883930744	38
511.122516400554	25
511.137149080147	39
511.151781969413	57
511.166415068462	59
511.181048377184	55
511.19568189569	35
511.210315623978	68
511.22494956194	85
511.239583709575	26
511.254218067103	26
511.268852634304	38
511.283487411178	31
511.298122397836	59
511.312757594386	33
511.3273930005	25
511.342028616397	16
511.356664442078	49
511.371300477432	81
511.385936722459	110
511.400573177379	133
511.415209841973	198
511.429846716239	258
511.44448380029	145
511.459121094233	125
511.47375859774	106
511.48839631103	94
511.503034234104	76
511.517672366851	42
511.532310709381	13
511.546949261585	12
511.561588023572	17
511.576226995343	20
511.590866176787	34
511.605505568015	18
511.620145168916	16
511.6347849796	35
511.649425000068	21
511.66406523021	32
511.678705670135	40
511.693346319733	65
511.707987179226	55
511.722628248281	25
511.73726952712	25
511.751911015853	21
511.76655271415	17
511.78119462223	11
511.795836740093	9
511.810479067631	29
511.825121604952	14
511.839764351946	36
511.854407308724	20
511.869050475286	24
511.883693851522	33
511.898337437541	28
511.912981233344	35
511.927625238711	36
511.942269454081	31
511.956913879016	17
511.971558513624	24
511.986203358125	30
512.000848412301	38
512.01549367626	36
512.030139149894	46
512.04478483331	28
512.059430726511	32
512.074076829276	22
512.088723142045	25
512.103369664377	43
512.118016396383	28
512.132663338284	24
512.147310489858	65
512.161957851216	22
512.176605422248	20
512.191253203064	50
512.205901193664	42
512.220549393938	9
512.235197803996	20
512.249846423727	62
512.264495253243	37
512.279144292433	30
512.293793541517	17
512.308443000165	40
512.323092668597	39
512.337742546923	44
512.352392634813	49
512.367042932488	63
512.381693439946	66
512.396344157079	70
512.410995083995	77
512.425646220696	46
512.440297567071	35
512.45494912323	29
512.469600889064	69
512.484252864681	60
512.498905050083	44
512.513557445159	21
512.528210050019	10
512.542862864554	23
512.557515888872	12
512.572169122975	19
512.586822566752	38
512.601476220204	38
512.61613008355	44
512.63078415657	26
512.645438439264	9
512.660092931743	21
512.674747634116	19
512.689402546054	38
512.704057667776	41
512.718712999282	19
512.733368540463	15
512.748024291318	41
512.762680252068	43
512.777336422492	49
512.79199280259	36
512.806649392583	17
512.821306192251	11
512.835963201592	35
512.850620420719	15
512.86527784963	20
512.879935488215	17
512.894593336585	27
512.90925139463	36
512.923909662459	37
512.938568140072	39
512.953226827361	17
512.967885724434	35
512.982544831181	35
512.997204147713	20
513.01186367403	24
513.026523410021	10
513.041183355797	7
513.055843511248	37
513.070503876594	43
513.085164451503	44
513.099825236198	36
513.114486230788	54
513.129147434942	63
513.143808848881	46
513.158470472605	59
513.173132306004	51
513.187794349077	16
513.202456602045	19
513.217119064688	19
513.231781737116	37
513.246444619219	43
513.261107711106	59
513.275771012668	48
513.290434524015	25
513.305098245148	24
513.319762176065	34
513.334426316546	39
513.349090666923	21
513.363755226975	33
513.378419996812	40
513.393084976324	93
513.40775016562	76
513.422415564591	45
513.437081173348	12
513.45174699189	22
513.466413020217	29
513.481079258108	13
513.495745705895	22
513.510412363357	16
513.525079230603	8
513.539746307525	15
513.554413594232	25
513.569081090614	34
513.583748796781	40
513.598416712844	11
513.613084838472	21
513.627753173774	24
513.642421718972	13
513.657090473845	15
513.671759438503	32
513.686428612836	19
513.701097996955	16
513.715767590859	15
513.730437394438	20
513.745107407802	13
513.759777630842	35
513.774448063667	15
513.789118706167	9
513.803789558562	21
513.818460620523	19
513.833131892379	28
513.847803373911	35
513.862475065117	29
513.877146966109	15
513.891819076997	46
513.90649139745	18
513.921163927578	24
513.935836667602	34
513.950509617411	48
513.965182776786	27
513.979856145946	37
513.994529725001	68
514.009203513622	34
514.023877512029	28
514.038551720221	7
514.053226138198	24
514.067900765741	31
514.08257560318	13
514.097250650294	20
514.111925907193	29
514.126601373768	26
514.14127705024	42
514.155952936276	75
514.170629032098	27
514.185305337705	12
514.199981853099	43
514.214658578057	45
514.229335512912	39
514.244012657442	28
514.258690011758	42
514.27336757575	48
514.288045349637	30
514.30272333309	18
514.317401526329	38
514.332079929464	56
514.346758542164	45
514.36143736465	61
514.376116396812	84
514.390795638869	82
514.405475090493	70
514.420154752012	81
514.434834623207	38
514.449514704188	60
514.464194994845	53
514.478875495288	46
514.493556205406	28
514.50823712531	12
514.522918255001	18
514.537599594367	28
514.552281143519	11
514.566962902347	16
514.581644871071	18
514.596327049361	17
514.611009437437	17
514.62569203541	20
514.640374842947	12
514.655057860271	21
514.669741087271	54
514.684424524168	36
514.69910817074	31
514.713792026988	15
514.728476093132	22
514.743160368842	43
514.757844854339	30
514.772529549621	30
514.78721445469	45
514.801899569435	67
514.816584893966	37
514.831270428173	20
514.845956172166	19
514.860642125836	24
514.875328289402	37
514.890014662533	40
514.904701245452	15
514.919388038266	38
514.934075040647	52
514.948762252814	30
514.963449674767	7
514.978137306396	17
514.992825147812	27
515.007513198904	28
515.022201459893	16
515.036889930447	35
515.051578610788	43
515.066267501026	19
515.080956600829	18
515.095645910419	32
515.110335429796	36
515.125025158849	37
515.139715097689	115
515.154405246315	208
515.169095604617	267
515.183786172706	320
515.198476950471	219
515.213167938022	208
515.227859135361	218
515.242550542376	201
515.257242159177	130
515.271933985654	83
515.286626021919	71
515.301318267859	51
515.316010723697	50
515.330703389101	31
515.345396264402	19
515.360089349379	13
515.374782644032	35
515.389476148473	43
515.40416986281	29
515.418863786714	18
515.433557920404	74
515.448252263771	44
515.462946817035	31
515.477641579865	39
515.492336552482	50
515.507031734997	49
515.521727127077	25
515.536422728944	47
515.551118540709	34
515.56581456204	12
515.580510793158	26
515.595207233952	64
515.609903884644	30
515.624600744902	13
515.639297814947	17
515.653995094889	23
515.668692584397	33
515.683390283693	43
515.698088192886	21
515.712786311645	9
515.727484640192	9
515.742183178414	27
515.756881926535	20
515.771580884332	34
515.786280051806	23
515.800979429067	27
515.815679016115	29
515.83037881284	29
515.845078819353	19
515.859779035541	32
515.874479461517	25
515.889180097281	28
515.903880942721	29
515.918581997948	43
515.933283262852	25
515.947984737654	28
515.962686422023	64
515.977388316178	102
515.992090420232	93
516.006792733852	47
516.021495257259	36
516.036197990343	40
516.050900933325	42
516.065604085983	25
516.080307448319	37
516.095011020553	48
516.109714802353	42
516.12441879394	44
516.139122995426	25
516.153827406477	62
516.168532027317	42
516.183236857833	204
516.197941898248	148
516.212647148339	63
516.227352608107	31
516.242058277774	51
516.256764157007	68
516.271470246028	81
516.286176544946	44
516.300883053431	31
516.315589771704	34
516.330296699654	12
516.345003837503	19
516.359711185028	36
516.37441874223	51
516.389126509331	38
516.403834485998	53
516.418542672453	39
516.433251068806	30
516.447959674726	21
516.462668490434	16
516.477377515929	23
516.492086751101	20
516.506796196062	31
516.52150585081	30
516.536215715235	34
516.550925789448	44
516.565636073339	59
516.580346567017	20
516.595057270483	32
516.609768183627	37
516.624479306448	23
516.639190639167	37
516.653902181564	27
516.668613933638	34
516.68332589561	25
516.69803806715	18
516.712750448477	19
516.727463039703	11
516.742175840496	22
516.756888851076	7
516.771602071445	7
516.786315501602	20
516.801029141325	38
516.815742990947	26
516.830457050358	31
516.845171319335	53
516.8598857981	30
516.874600486764	9
516.889315384995	40
516.904030493014	24
516.918745810822	13
516.933461338417	19
516.948177075579	21
516.96289302264	21
516.97760917949	26
516.992325545906	52
517.007042122111	61
517.021758908214	38
517.036475903884	47
517.051193109343	39
517.065910524701	20
517.080628149625	12
517.095345984338	36
517.110064028729	41
517.124782283019	57
517.139500746875	67
517.154219420631	90
517.168938304064	47
517.183657397286	26
517.198376700186	69
517.213096212874	51
517.22781593524	48
517.242535867394	72
517.257256009336	47
517.271976360957	21
517.286696922366	32
517.301417693452	23
517.316138674438	14
517.330859864991	21
517.345581265333	73
517.360302875574	55
517.375024695382	41
517.389746724979	61
517.404468964253	48
517.419191413427	28
517.433914072279	12
517.448636940808	22
517.463360019127	40
517.478083307234	38
517.492806805019	39
517.507530512592	23
517.522254429955	14
517.536978556995	4
517.551702893713	21
517.566427440331	35
517.581152196627	32
517.595877162601	23
517.610602338363	14
517.625327723915	8
517.640053319144	26
517.654779124162	44
517.669505138969	31
517.684231363455	40
517.698957797618	13
517.713684441681	12
517.728411295422	28
517.743138358841	28
517.75786563216	11
517.772593115047	23
517.787320807722	9
517.802048710297	19
517.816776822439	19
517.83150514437	13
517.84623367598	19
517.860962417489	11
517.875691368677	8
517.890420529543	39
517.905149900309	38
517.919879480752	28
517.934609270875	39
517.949339270786	51
517.964069480376	42
517.978799899754	53
517.993530528922	73
518.008261367879	73
518.022992416515	90
518.037723674828	96
518.052455143042	92
518.067186820823	54
518.081918708394	19
518.096650805864	13
518.111383112902	28
518.12611562973	33
518.140848356346	55
518.155581292752	49
518.170314438726	53
518.185047794599	38
518.199781360151	45
518.214515135493	20
518.229249120513	31
518.243983315433	48
518.25871771992	32
518.273452334198	38
518.288187158264	29
518.30292219212	24
518.317657435544	44
518.332392888868	70
518.34712855187	67
518.361864424662	56
518.376600507133	78
518.391336799504	99
518.406073301442	172
518.420810013171	168
518.435546934688	175
518.450284065996	84
518.465021406982	118
518.479758957646	90
518.494496718211	89
518.509234688344	87
518.523972868378	90
518.53871125809	42
518.553449857481	39
518.568188666772	36
518.582927685631	26
518.597666914391	5
518.61240635283	10
518.627146000947	18
518.641885858965	20
518.656625926662	29
518.671366204037	52
518.686106691314	56
518.700847388158	13
518.715588294792	18
518.730329411216	11
518.745070737429	16
518.759812273322	9
518.774554018893	8
518.789295974365	6
518.804038139406	16
518.818780514346	46
518.833523098966	45
518.848265893376	32
518.863008897465	17
518.877752111344	20
518.892495535012	26
518.907239168249	44
518.921983011386	48
518.936727064314	32
518.951471326809	38
518.966215799206	21
518.980960481282	36
518.995705373147	42
519.010450474692	20
519.025195786027	23
519.039941307152	39
519.054687037845	59
519.069432978439	39
519.084179128823	54
519.098925488775	21
519.113672058628	43
519.128418838161	28
519.143165827484	29
519.157913026486	56
519.172660435278	49
519.18740805386	33
519.202155882121	35
519.216903920062	41
519.231652167904	28
519.246400625425	22
519.261149292626	25
519.275898169728	23
519.290647256398	17
519.305396552858	28
519.320146059109	21
519.33489577515	28
519.34964570087	33
519.364395836381	35
519.379146181682	37
519.393896736551	70
519.408647501322	34
519.423398475772	70
519.438149660013	119
519.452901053933	64
519.467652657754	60
519.482404471144	54
519.497156494324	62
519.511908727295	41
519.526661169945	31
519.541413822386	31
519.556166684617	35
519.570919756528	11
519.58567303823	42
519.60042652961	36
519.615180230782	13
519.629934141744	33
519.644688262386	21
519.659442592707	33
519.67419713293	10
519.688951882832	28
519.703706842525	21
519.718462011898	26
519.733217391061	18
519.747972979904	37
519.762728778649	51
519.777484786962	47
519.792241005066	47
519.806997432961	33
519.821754070647	32
519.836510917901	14
519.851267975057	10
519.866025241893	12
519.880782718519	13
519.895540404826	35
519.910298301034	43
519.925056406811	26
519.939814722379	32
519.954573247737	54
519.969331982887	41
519.984090927716	67
519.998850082226	128
520.013609446637	101
520.028369020728	108
520.043128804499	48
520.057888798061	35
520.072649001413	47
520.087409414446	68
520.10217003727	60
520.116930869884	32
520.131691912068	44
520.146453164154	54
520.161214626031	17
520.175976297476	30
520.190738178824	50
520.205500269852	49
520.220262570671	19
520.23502508117	12
520.249787801349	22
520.26455073143	13
520.279313871191	14
520.294077220743	34
520.308840780087	42
520.323604549	27
520.338368527815	42
520.353132716309	62
520.367897114596	60
520.382661722562	123
520.397426540208	336
520.412191567757	949
520.426956804986	1492
520.441722252007	1866
520.456487908818	1948
520.471253775199	1576
520.486019851482	1138
520.500786137445	869
520.5155526332	601
520.530319338635	429
520.545086253861	285
520.559853378879	229
520.574620713577	205
520.589388257956	136
520.604156012236	99
520.618923976197	84
520.633692149839	60
520.648460533383	96
520.663229126497	100
520.677997929401	63
520.692766942098	61
520.707536164585	48
520.722305596754	52
520.737075238714	68
520.751845090465	37
520.766615151786	45
520.781385423009	30
520.796155903913	24
520.810926594608	44
520.825697494984	31
520.840468605152	13
520.855239925111	10
520.870011454751	31
520.884783194071	43
520.899555143294	31
520.914327302197	26
520.929099670782	17
520.943872249269	8
520.958645037436	36
520.973418035285	59
520.988191242925	75
521.002964660356	81
521.017738287469	36
521.032512124262	54
521.047286170958	94
521.062060427334	82
521.076834893503	80
521.091609569352	55
521.106384454993	41
521.121159550315	82
521.135934855429	128
521.150710370334	98
521.165486094921	108
521.180262029299	60
521.195038173358	69
521.209814527209	63
521.224591090852	43
521.239367864176	67
521.254144847291	33
521.268922040088	51
521.283699442677	56
521.298477055057	96
521.313254877119	40
521.328032908972	39
521.342811150618	37
521.357589601944	17
521.372368262952	18
521.387147133862	80
521.401926214454	238
521.416705504727	369
521.431485004791	552
521.446264714648	599
521.461044634186	617
521.475824763516	519
521.490605102638	345
521.50538565133	230
521.520166409926	195
521.534947378314	149
521.549728556271	141
521.564509944132	107
521.579291541674	75
521.594073349009	63
521.608855366024	25
521.623637592721	15
521.638420029321	40
521.653202675602	52
521.667985531676	36
521.682768597542	43
521.697551872977	41
521.712335358317	63
521.727119053338	74
521.741902958151	49
521.756687072645	34
521.771471396932	77
521.786255931011	33
521.80104067466	74
521.815825628213	64
521.830610791558	51
521.845396164474	59
521.860181747293	72
521.874967539794	46
521.889753542087	26
521.904539754061	56
521.919326175828	45
521.934112807388	78
521.948899648628	74
521.963686699551	69
521.978473960377	80
521.993261430884	68
522.008049111073	108
522.022837001166	79
522.037625100829	47
522.052413410396	80
522.067201929533	83
522.081990658574	86
522.096779597297	83
522.111568745812	65
522.12635810412	62
522.141147671998	101
522.155937449781	104
522.170727437244	88
522.185517634501	66
522.200308041439	80
522.21509865817	124
522.229889484694	84
522.2446805209	65
522.259471766898	106
522.274263222578	145
522.289054888051	117
522.303846763316	106
522.318638848264	141
522.333431143004	175
522.348223647426	289
522.363016361641	696
522.377809285649	1223
522.392602419338	2835
522.407395762821	6624
522.422189316096	13181
522.436983078942	22357
522.451777051693	30211
522.466571234125	32929
522.48136562635	29822
522.496160228257	24946
522.510955039957	20115
522.52575006145	16028
522.540545292625	12741
522.555340733593	9690
522.570136384354	7257
522.584932244797	5643
522.599728314922	4609
522.614524594951	3619
522.629321084551	2845
522.644117784056	2470
522.658914693131	2206
522.673711812222	1910
522.688509140883	1690
522.703306679227	1449
522.718104427475	1122
522.732902385405	1106
522.747700553128	996
522.762498930533	935
522.777297517732	889
522.792096314612	788
522.806895321286	731
522.821694537754	703
522.836493963903	733
522.851293599846	670
522.866093445582	529
522.880893501	524
522.8956937661	371
522.910494241105	280
522.925294925792	225
522.940095820162	182
522.954896924324	209
522.96969823828	355
522.984499761919	522
522.999301495351	792
523.014103438576	989
523.028905591484	1411
523.043707954073	1681
523.058510526568	1879
523.073313308745	2029
523.088116300604	2080
523.102919502257	1883
523.117722913703	1530
523.132526534832	1239
523.147330365754	971
523.16213440647	728
523.176938656868	584
523.191743116949	493
523.206547786934	433
523.221352666602	394
523.236157755953	309
523.250963055097	326
523.265768564034	350
523.280574282655	337
523.295380211069	383
523.310186349276	331
523.324992697166	284
523.33979925485	342
523.354606022328	384
523.369412999377	523
523.38422018633	968
523.399027582967	1846
523.413835189397	3874
523.42864300551	7033
523.443451031417	12481
523.458259267118	16601
523.473067712501	17427
523.487876367567	15928
523.502685232538	13102
523.517494307191	9998
523.532303591528	7650
523.547113085658	5721
523.561922789693	4256
523.5767327033	3329
523.591542826701	2312
523.606353159896	1913
523.621163702773	1527
523.635974455334	1237
523.650785417799	1109
523.665596589948	906
523.680407971779	932
523.695219563404	841
523.710031364823	718
523.724843376037	815
523.739655596933	739
523.754468027623	633
523.769280667996	585
523.784093518052	536
523.798906578013	568
523.813719847658	467
523.828533326985	496
523.843347016106	454
523.858160915133	442
523.872975023732	365
523.887789342124	449
523.902603870311	431
523.917418608181	343
523.932233555734	297
523.947048713192	255
523.961864080334	258
523.97667965727	324
523.991495443888	401
524.006311440301	572
524.021127646397	723
524.035944062288	753
524.050760687973	846
524.065577523341	898
524.080394568503	1040
524.09521182346	978
524.1100292881	861
524.124846962423	747
524.139664846651	597
524.154482940563	489
524.169301244158	561
524.184119757548	535
524.198938480732	430
524.213757413599	383
524.228576556261	373
524.243395908717	377
524.258215470745	347
524.273035242679	382
524.287855224408	307
524.302675415708	285
524.317495816915	281
524.332316427804	276
524.347137248489	330
524.361958278856	352
524.376779519018	547
524.391600968975	726
524.406422628504	988
524.421244497939	1575
524.436066577169	2136
524.450888865971	2932
524.465711364679	3782
524.48053407307	3679
524.495356991256	3014
524.510180119125	2220
524.525003456789	1388
524.539827004248	716
524.55465076139	410
524.569474728216	253
524.584298904948	100
524.599123291364	59
524.613947887463	115
524.628772693357	118
524.643597709045	84
524.658422934418	136
524.673248369585	195
524.688074014547	137
524.702899869193	125
524.717725933633	126
524.732552207758	166
524.747378691677	199
524.762205385391	191
524.777032288789	221
524.791859401982	249
524.806686724858	237
524.82151425753	209
524.836341999996	197
524.851169952146	138
524.86599811398	170
524.88082648572	176
524.895655067145	187
524.910483858253	176
524.925312859155	197
524.940142069965	263
524.954971490347	286
524.969801120524	224
524.984630960496	232
524.999461010152	246
525.014291269492	240
525.029121738738	219
525.043952417668	329
525.058783306282	311
525.073614404692	274
525.088445713008	253
525.103277230896	232
525.11810895858	228
525.132940896059	247
525.147773043222	192
525.162605400069	172
525.177437966823	122
525.19227074326	98
525.207103729382	146
525.221936925299	205
525.236770331123	187
525.251603946519	175
525.266437771711	209
525.281271806698	160
525.296106051369	123
525.310940505836	147
525.325775170098	203
525.340610043933	185
525.355445127674	209
525.3702804211	193
525.385115924321	195
525.399951637227	229
525.414787559928	206
525.429623692424	314
525.444460034605	449
525.459296586581	567
525.474133348353	523
525.488970319809	475
525.503807500949	459
525.518644891996	290
525.533482492728	210
525.548320303144	109
525.563158323355	80
525.577996553362	78
525.592834993054	33
525.607673642541	67
525.622512501824	50
525.637351570791	116
525.652190849442	94
525.667030337889	98
525.681870036243	85
525.696709944171	153
525.711550061894	139
525.726390389413	132
525.741230926616	155
525.756071673615	102
525.77091263041	91
525.785753796889	94
525.800595173053	126
525.815436759013	128
525.83027855488	123
525.84512056032	118
525.859962775556	200
525.874805200588	141
525.889647835304	131
525.904490679816	152
525.919333734125	152
525.934176998118	125
525.949020471907	161
525.96386415538	179
525.978708048649	112
525.993552151715	126
526.008396464353	197
526.023240987011	204
526.038085719242	262
526.052930661269	191
526.067775813092	161
526.082621174599	171
526.097466745792	186
526.11231252678	153
526.127158517676	146
526.142004718145	134
526.156851128411	171
526.171697748472	197
526.186544578219	131
526.201391617761	146
526.2162388671	122
526.231086326124	90
526.245933994944	130
526.26078187356	153
526.275629961749	124
526.290478259847	78
526.305326767628	100
526.320175485207	110
526.33502441247	125
526.34987354953	165
526.364722896386	163
526.379572452926	162
526.394422219264	198
526.409272195397	179
526.424122381104	187
526.438972776719	289
526.453823382019	290
526.468674197115	213
526.483525221896	233
526.498376456474	209
526.513227900848	154
526.528079554907	99
526.542931418763	95
526.557783492416	47
526.572635775753	53
526.587488268775	78
526.602340971594	68
526.617193884209	73
526.632047006622	98
526.646900338719	125
526.661753880613	160
526.676607632191	171
526.691461593455	146
526.706315764627	150
526.721170145485	201
526.736024736139	118
526.750879536478	88
526.765734546614	146
526.780589766435	127
526.795445196053	93
526.810300835467	77
526.825156684567	91
526.840012743463	113
526.854869012157	125
526.869725490535	114
526.884582178599	148
526.89943907646	133
526.914296184229	114
526.929153501572	127
526.944011028711	139
526.958868765648	112
526.97372671227	154
526.988584868689	160
527.003443234904	161
527.018301810805	160
527.033160596392	156
527.048019591775	203
527.062878797067	170
527.077738211933	107
527.092597836596	99
527.107457671055	108
527.122317715201	126
527.137177969143	116
527.152038432882	153
527.166899106307	100
527.181759989417	109
527.196621082324	99
527.211482385141	127
527.226343897531	84
527.241205619718	115
527.256067551702	182
527.270929693372	124
527.285792044839	85
527.300654606103	86
527.315517377052	97
527.330380357799	141
527.345243548232	91
527.360106948462	76
527.374970558489	104
527.389834378201	46
527.404698407711	87
527.419562646907	113
527.4344270959	142
527.44929175469	162
527.464156623166	141
527.479021701327	135
527.493886989286	123
527.508752487154	124
527.523618194596	113
527.538484111836	105
527.553350238984	101
527.568216575707	124
527.583083122115	141
527.597949878545	105
527.612816844548	94
527.627684020237	81
527.642551405723	82
527.657419001119	74
527.672286806089	91
527.687154820857	120
527.702023045421	112
527.716891479784	98
527.731760123721	88
527.746628977679	106
527.761498041211	143
527.776367314428	92
527.791236797444	70
527.806106490369	99
527.820976392868	99
527.835846505164	125
527.85071682737	120
527.865587359151	121
527.880458100729	124
527.895329052105	165
527.910200213166	142
527.925071583914	163
527.939943164571	198
527.954814954915	105
527.969686955056	136
527.984559164883	123
527.999431584508	118
528.014304213819	98
528.029177052928	162
528.044050101835	118
528.058923360428	121
528.073796828818	120
528.088670506895	144
528.103544394882	107
528.118418492443	147
528.133292799801	99
528.14816731707	136
528.163042043913	145
528.177916980554	114
528.192792126993	95
528.207667483118	79
528.222543049041	98
528.237418824651	143
528.252294810058	157
528.267171005264	130
528.282047410156	95
528.296924024846	59
528.311800849333	81
528.326677883508	90
528.34155512748	147
528.356432581139	162
528.371310244596	144
528.386188117739	111
528.40106620068	113
528.41594449342	104
528.430822995846	163
528.44570170807	160
528.460580630092	118
528.475459761801	97
528.490339103308	101
528.505218654502	112
528.520098415493	129
528.534978386284	91
528.54985856676	68
528.564738956923	100
528.579619556884	125
528.594500366756	148
528.609381386202	98
528.624262615447	109
528.63914405449	161
528.654025703219	137
528.668907561747	101
528.683789630073	126
528.698671908086	82
528.713554395898	125
528.728437093396	117
528.743320000692	101
528.758203117787	91
528.773086444568	120
528.787969981149	121
528.802853727415	106
528.817737683481	89
528.832621849344	80
528.847506224895	96
528.862390810132	63
528.877275605168	47
528.892160610114	132
528.907045824635	124
528.921931248955	74
528.936816883185	65
528.951702726991	76
528.966588780595	93
528.981475043997	92
528.996361517086	77
529.011248199863	67
529.026135092437	60
529.041022194923	100
529.055909506983	154
529.070797028843	117
529.085684760612	83
529.100572701957	77
529.115460853101	90
529.130349214044	114
529.145237784673	86
529.160126564989	89
529.175015555216	74
529.18990475513	98
529.204794164731	115
529.219683784243	77
529.234573613442	55
529.249463652328	76
529.264353901012	115
529.279244359496	97
529.294135027667	76
529.309025905637	73
529.323916993293	88
529.338808290749	114
[truncated: 124,185 more rows]
