# Supplementary material for: Identifying Archaeological Bone via Non-Destructive ZooMS and the Materiality of Symbolic Expression: Examples from Iroquoian Bone Points
Source: Sci Rep. 2019 Jul 30;9:11027. doi: 10.1038/s41598-019-47299-x (PMC6667708; doi:10.1038/s41598-019-47299-x)
Supplement: Supplementary file 2 — Supplementary Datafiles [file 41598_2019_47299_MOESM2_ESM.zip › McGrath et al Supplementary Datafiles/Data set S3_EraserSpectra/DR-1466s_ERASER_3.txt]

499.966340631493	46
499.980812131431	58
499.99528384102	69
500.009755760369	117
500.024227889478	111
500.038700228238	40
500.053172776758	73
500.067645535037	76
500.082118502968	81
500.096591680658	59
500.111065068108	61
500.12553866521	59
500.140012471963	19
500.154486488584	21
500.168960714857	64
500.183435150889	53
500.197909796573	48
500.212384652017	48
500.226859717221	80
500.241334992076	60
500.255810476691	34
500.270286171066	48
500.284762075092	63
500.299238188878	51
500.313714512425	56
500.328191045514	30
500.342667788472	56
500.35714474119	17
500.371621903559	30
500.386099275688	32
500.40057685747	23
500.415054649011	19
500.429532650204	49
500.444010861264	53
500.458489281977	79
500.472967912342	40
500.487446752575	59
500.501925802459	40
500.516405061996	40
500.530884531292	64
500.545364210349	54
500.559844099057	18
500.574324197526	10
500.588804505755	31
500.603285023635	40
500.617765751276	26
500.632246688677	45
500.64672783573	17
500.661209192543	32
500.675690759008	56
500.690172535233	47
500.704654521218	35
500.719136716856	57
500.733619122362	64
500.74810173752	61
500.762584562329	67
500.7770675969	26
500.791550841122	3
500.806034295213	22
500.820517958847	29
500.835001832351	8
500.849485915506	37
500.863970208422	25
500.878454710989	33
500.892939423426	28
500.907424345514	26
500.921909477255	2
500.936394818756	8
500.950880370018	22
500.965366130932	6
500.979852101606	23
500.994338281932	28
501.008824672128	58
501.023311271867	35
501.037798081475	18
501.052285100735	28
501.066772329756	41
501.081259768429	27
501.095747416862	10
501.110235275056	69
501.124723342903	77
501.13921162051	67
501.153700107878	31
501.168188804898	34
501.182677711679	55
501.19716682822	49
501.211656154306	34
501.22614569026	14
501.240635435975	10
501.255125391343	4
501.269615556471	38
501.284105931252	24
501.298596515793	21
501.313087310095	18
501.32757831405	36
501.342069527765	24
501.356560951133	34
501.37105258437	23
501.38554442726	19
501.400036479802	46
501.414528742105	29
501.429021214169	27
501.443513895994	12
501.458006787363	9
501.472499888601	13
501.4869931996	7
501.501486720144	19
501.515980450556	17
501.530474390622	36
501.544968540448	49
501.559462899927	33
501.573957469275	22
501.588452248276	34
501.60294723693	25
501.617442435344	22
501.63193784352	29
501.646433461348	25
501.660929288938	11
501.675425326289	21
501.689921573292	41
501.704418030056	11
501.718914696582	1
501.73341157276	27
501.747908658591	48
501.762405954292	27
501.776903459646	32
501.79140117476	21
501.805899099528	26
501.820397234057	38
501.834895578347	29
501.84939413229	25
501.863892895994	32
501.878391869459	16
501.892891052577	37
501.907390445457	31
501.921890048098	36
501.936389860392	26
501.950889882339	32
501.965390114155	41
501.979890555625	13
501.994391206747	61
502.008892067739	70
502.023393138385	68
502.037894418791	68
502.052395908851	64
502.066897608672	68
502.081399518146	105
502.095901637382	89
502.110403966379	38
502.124906505138	21
502.13940925355	53
502.153912211615	54
502.168415379549	29
502.182918757137	43
502.197422344378	59
502.211926141489	40
502.226430148254	54
502.240934364671	31
502.255438790959	31
502.269943426899	32
502.284448272493	34
502.298953327849	23
502.313458592966	61
502.327964067844	51
502.342469752268	55
502.356975646562	33
502.371481750618	46
502.385988064218	21
502.400494587689	21
502.415001320812	9
502.429508263698	8
502.444015416345	57
502.458522778646	37
502.473030350709	12
502.487538132425	25
502.502046123902	46
502.516554325142	61
502.531062736035	48
502.54557135669	51
502.560080187107	37
502.574589227285	11
502.589098477009	34
502.603607936603	31
502.61811760585	29
502.63262748486	18
502.647137573523	22
502.661647872056	56
502.676158380135	48
502.690669097975	41
502.705180025686	21
502.71969116305	18
502.73420250996	23
502.748714066848	32
502.763225833282	46
502.777737809478	18
502.792249995436	49
502.806762391156	42
502.821274996529	46
502.835787811665	28
502.850300836454	26
502.864814071114	19
502.879327515319	33
502.893841169287	13
502.908355033125	16
502.922869106508	42
502.937383389654	48
502.951897882561	20
502.966412585231	23
502.980927497555	12
502.995442619641	12
503.009957951381	5
503.024473492883	6
503.038989244147	27
503.053505205174	34
503.068021375854	46
503.082537756189	72
503.097054346394	55
503.111571146253	39
503.126088155766	56
503.140605375041	57
503.155122804079	44
503.169640442771	33
503.184158291333	28
503.19867634955	28
503.21319461742	9
503.227713095053	30
503.242231782449	53
503.256750679498	29
503.27126978631	40
503.285789102884	48
503.300308629113	32
503.314828365104	38
503.329348310749	38
503.343868466265	5
503.358388831435	15
503.37290940626	8
503.387430190847	10
503.401951185196	13
503.4164723892	23
503.430993802966	35
503.445515426495	24
503.460037259787	9
503.474559302624	37
503.489081555333	63
503.503604017695	27
503.518126689821	22
503.532649571601	28
503.547172663251	20
503.561695964448	22
503.576219475516	25
503.590743196238	20
503.605267126723	17
503.619791266862	37
503.634315616765	22
503.648840176429	34
503.66336494564	32
503.677889924722	23
503.692415113567	23
503.706940512175	16
503.721466120329	13
503.735991938246	25
503.750517966034	17
503.765044203368	5
503.779570650573	18
503.794097307433	34
503.808624173947	14
503.823151250225	40
503.837678536373	29
503.852206032068	31
503.866733737526	16
503.881261652747	28
503.895789777731	26
503.910318112369	24
503.924846656662	50
503.939375410827	39
503.953904374646	71
503.968433548228	57
503.982962931465	73
503.997492524465	51
504.01202232712	45
504.026552339646	32
504.041082561827	37
504.055612993662	54
504.070143635261	55
504.084674486623	17
504.099205547748	9
504.113736818528	14
504.128268298963	16
504.142799989269	41
504.157331889231	54
504.171863998846	32
504.186396318334	40
504.200928847368	67
504.215461586274	23
504.229994534835	21
504.244527693267	33
504.259061061246	21
504.273594638988	8
504.288128426494	29
504.302662423654	42
504.317196630578	35
504.331731047265	13
504.346265673607	53
504.360800509713	69
504.375335555582	32
504.389870811106	14
504.404406276285	11
504.418941951336	15
504.433477836151	9
504.448013930511	15
504.462550234636	26
504.477086748633	31
504.491623472284	21
504.506160405591	8
504.520697548661	8
504.535234901495	2
504.549772463875	19
504.564310236128	17
504.578848218144	11
504.593386409815	2
504.60792481125	16
504.622463422448	24
504.637002243302	26
504.651541273811	37
504.666080514192	24
504.680619964228	20
504.69515962392	5
504.709699493484	41
504.724239572702	29
504.738779861685	17
504.753320360215	8
504.767861068616	20
504.782401986782	28
504.796943114603	20
504.811484452188	39
504.826025999428	12
504.840567756432	8
504.855109723199	6
504.869651899622	27
504.884194285918	32
504.89873688176	29
504.913279687366	12
504.927822702737	23
504.942365927762	37
504.95690936266	15
504.971453007214	21
504.985996861423	31
505.000540925396	9
505.015085199133	33
505.029629682634	22
505.044174375682	15
505.058719278602	29
505.073264391178	38
505.087809713518	20
505.102355245622	10
505.116900987382	21
505.131446938906	26
505.145993100085	11
505.160539471137	34
505.175086051737	56
505.1896328421	82
505.204179842336	51
505.218727052227	33
505.233274471666	20
505.247822101086	40
505.262369940053	18
505.276917988893	9
505.29146624728	16
505.30601471554	14
505.320563393456	26
505.335112281136	37
505.349661378471	22
505.36421068568	40
505.378760202544	37
505.393309928955	57
505.407859865349	48
505.422410011289	30
505.436960366993	25
505.451510932462	37
505.466061707696	21
505.480612692585	6
505.495163887238	13
505.509715291656	2
505.52426690573	13
505.53881872946	39
505.553370763063	25
505.567923006322	22
505.582475459236	36
505.597028122024	30
505.611580994468	17
505.626134076567	6
505.64068736854	11
505.655240870169	63
505.669794581454	43
505.684348502503	50
505.698902633317	17
505.713456973896	25
505.728011524022	22
505.742566284021	10
505.757121253785	24
505.771676433205	14
505.786231822281	22
505.800787421231	35
505.815343229836	26
505.829899248098	13
505.844455476124	10
505.859011913916	8
505.873568561363	9
505.888125418575	29
505.902682485552	51
505.917239762293	11
505.931797248691	31
505.946354944745	23
505.960912850673	48
505.975470966148	141
505.990029291496	169
506.00458782661	259
506.01914657138	203
506.033705525806	178
506.048264689997	103
506.062824063952	102
506.077383647565	70
506.091943440942	47
506.106503444084	42
506.121063656882	56
506.135624079446	85
506.150184711774	59
506.164745553868	32
506.179306605509	34
506.193867867024	20
506.208429338195	27
506.222991019023	20
506.237552909724	44
506.252115010082	12
506.266677320205	1
506.281239839985	9
506.295802569529	22
506.310365508839	23
506.324928657805	34
506.339492016537	26
506.354055585033	44
506.368619363187	94
506.383183351105	119
506.397747548789	142
506.412311956129	197
506.426876573126	133
506.441441399997	104
506.456006436524	82
506.470571682708	61
506.485137138766	57
506.49970280448	68
506.514268679851	44
506.528834765097	78
506.543401059999	65
506.557967564557	82
506.572534278881	49
506.587101202971	54
506.601668336825	50
506.616235680228	29
506.630803233505	11
506.645370996548	10
506.659938969247	38
506.674507151603	40
506.689075543833	37
506.70364414572	5
506.718212957264	25
506.732781978573	24
506.747351209648	13
506.761920650379	10
506.776490300985	19
506.791060161248	40
506.805630231168	24
506.820200510853	44
506.834771000304	16
506.849341699412	1
506.863912608285	10
506.878483726924	34
506.89305505522	16
506.907626593282	8
506.922198341001	19
506.936770298594	25
506.951342465844	26
506.965914842751	41
506.980487429424	71
506.995060225863	71
507.009633231958	88
507.02420644782	119
507.038779873447	58
507.053353508731	86
507.067927353782	58
507.082501408489	29
507.09707567307	34
507.111650147201	76
507.126224831206	59
507.140799724868	67
507.155374828187	41
507.16995014138	33
507.184525664231	30
507.199101396848	36
507.213677339122	20
507.228253491162	64
507.242829852968	61
507.257406424432	21
507.271983205661	22
507.286560196548	25
507.3011373972	19
507.315714807619	29
507.330292427803	29
507.344870257646	44
507.359448297145	32
507.374026546519	62
507.38860500555	73
507.403183674239	63
507.417762552803	26
507.432341641024	70
507.446920938903	61
507.461500446547	41
507.476080163958	29
507.490660091135	32
507.505240227969	61
507.519820574461	39
507.534401130828	40
507.548981896853	31
507.563562872644	3
507.578144058091	35
507.592725453306	29
507.607307058178	60
507.621888872925	41
507.63647089733	32
507.651053131392	33
507.66563557522	21
507.680218228815	29
507.694801092176	23
507.709384165086	28
507.723967447871	28
507.738550940423	37
507.753134642523	8
507.767718554499	36
507.782302676241	14
507.796887007532	6
507.811471548698	13
507.826056299522	13
507.840641260113	8
507.855226430361	4
507.869811810376	21
507.884397400157	32
507.898983199596	26
507.913569208802	13
507.928155427774	13
507.942741856404	17
507.9573284948	17
507.971915342963	47
507.986502400784	47
508.001089668372	36
508.015677145726	56
508.030264832738	47
508.044852729408	63
508.059440835954	33
508.074029152157	25
508.088617678127	30
508.103206413755	41
508.11779535915	22
508.132384514312	25
508.146973879131	54
508.161563453717	81
508.176153237961	60
508.190743231972	39
508.20533343575	15
508.219923849295	28
508.234514472498	26
508.249105305358	10
508.263696348095	7
508.278287600489	13
508.292879062542	39
508.30747073447	19
508.322062616056	37
508.33665470741	39
508.351247008312	75
508.365839519091	192
508.380432239636	340
508.395025169839	689
508.40961830981	1269
508.424211659439	1997
508.438805218834	2182
508.453398987997	1561
508.467992966818	1198
508.482587155406	883
508.497181553761	512
508.511776161774	365
508.526370979555	270
508.540966006993	160
508.555561244199	102
508.570156691172	71
508.584752347803	71
508.59934821431	86
508.613944290476	78
508.6285405763	74
508.643137071891	38
508.657733777249	24
508.672330692266	47
508.686927816941	36
508.701525151492	35
508.716122695811	61
508.730720449788	54
508.745318413423	31
508.759916586826	67
508.774514969996	42
508.789113562824	47
508.80371236542	46
508.818311377783	22
508.832910599804	21
508.847510031593	33
508.86210967315	39
508.876709524365	47
508.891309585347	45
508.905909855988	52
508.920510336505	48
508.935111026572	41
508.949711926515	42
508.964313036117	57
508.978914355378	37
508.993515884515	22
509.00811762331	20
509.022719571873	26
509.037321729986	33
509.051924098084	30
509.066526675732	21
509.081129463147	37
509.095732460331	64
509.110335667281	47
509.124939083891	46
509.139542710159	59
509.154146546304	82
509.168750592107	80
509.18335484757	48
509.197959312909	42
509.212563987906	43
509.227168872563	27
509.241773966987	15
509.256379271288	38
509.270984785139	27
509.285590508757	16
509.300196442144	12
509.314802585189	23
509.329408938002	49
509.344015500583	59
509.358622272932	45
509.373229254939	61
509.387836446606	146
509.40244384804	325
509.417051459242	505
509.431659280104	631
509.446267310842	668
509.460875551239	553
509.475484001295	342
509.490092661119	276
509.504701530711	267
509.519310610071	150
509.533919898981	89
509.548529397768	73
509.563139106324	30
509.577749024429	34
509.592359152411	52
509.606969490052	40
509.621580037462	28
509.63619079453	29
509.650801761476	53
509.665412938081	17
509.680024324344	21
509.694635920376	12
509.709247726176	17
509.723859741636	45
509.738471966863	37
509.75308440175	23
509.767697046514	13
509.782309900828	30
509.796922965019	13
509.81153623887	39
509.826149722489	42
509.840763415767	46
509.855377318922	48
509.869991431628	30
509.884605754211	14
509.899220286453	24
509.913835028464	38
509.928449980025	13
509.943065141573	32
509.95768051267	27
509.972296093536	40
509.986911884171	82
510.001527884574	41
510.016144094636	39
510.030760514358	36
510.045377143957	29
510.059993983216	38
510.074611032134	35
510.08922829093	25
510.103845759385	54
510.118463437499	55
510.133081325491	33
510.147699423143	36
510.162317730454	80
510.176936247534	35
510.191554974382	26
510.206173910999	30
510.220793057167	42
510.235412413212	34
510.250031979026	54
510.26465175439	48
510.279271739632	56
510.293891934643	46
510.308512339313	31
510.323132953643	15
510.337753777742	42
510.352374811609	45
510.366996055136	76
510.381617508541	88
510.396239171606	262
510.41086104433	373
510.425483126823	331
510.440105419085	336
510.454727921006	288
510.469350632697	173
510.483973554047	164
510.498596685275	94
510.513220026054	76
510.527843576711	50
510.542467337028	54
510.557091307113	38
510.571715486859	9
510.586339876482	19
510.600964475656	30
510.615589284599	47
510.630214303421	17
510.644839531792	8
510.659464969933	5
510.674090617843	7
510.688716475522	37
510.703342542861	31
510.717968819969	12
510.732595306737	21
510.747222003384	45
510.761848909581	20
510.776476025656	28
510.791103351391	5
510.805730886896	21
510.820358631951	32
510.834986586993	22
510.849614751587	7
510.86424312595	51
510.878871710082	30
510.893500503983	26
510.908129507544	14
510.922758720875	17
510.937388143865	22
510.952017776625	3
510.966647619155	16
510.981277671344	20
510.995907933302	66
511.01053840503	49
511.025169086418	46
511.039799977576	31
511.054431078503	19
511.06906238909	24
511.083693909446	8
511.098325639463	17
511.112957579249	40
511.127589728804	18
511.14222208802	30
511.156854657005	33
511.17148743576	32
511.186120424174	49
511.200753622359	30
511.215387030203	17
511.230020647927	18
511.244654475311	41
511.259288512355	35
511.273922759168	17
511.288557215752	14
511.303191881995	52
511.317826758008	35
511.332461843791	14
511.347097139344	8
511.361732644447	10
511.37636835943	11
511.391004284182	8
511.405640418485	65
511.420276762668	161
511.43491331651	130
511.449550080123	79
511.464187053396	71
511.478824236438	75
511.493461629251	59
511.508099231724	25
511.522737043967	12
511.537375065979	41
511.552013297652	21
511.566651739095	7
511.581290390308	13
511.595929251182	30
511.610568321825	59
511.625207602129	25
511.639847092312	13
511.654486792046	18
511.66912670166	27
511.683766820934	7
511.698407149869	19
511.713047688683	35
511.727688437158	22
511.742329395403	31
511.756970563199	34
511.771611940984	27
511.78625352832	27
511.800895325426	41
511.815537332302	24
511.830179548949	36
511.844821975256	23
511.859464611224	13
511.874107457071	29
511.88875051258	44
511.903393777748	9
511.918037252688	17
511.932680937506	19
511.947324831876	18
511.961968936017	16
511.976613249927	3
511.991257773608	3
512.00590250684	24
512.020547449952	25
512.035192602834	35
512.049837965377	41
512.064483537581	19
512.079129319665	28
512.093775311409	22
512.108421512815	6
512.1230679241	24
512.137714545046	21
512.152361375653	24
512.167008416031	17
512.181655666179	29
512.196303125987	45
512.210950795567	37
512.225598674917	20
512.240246764037	24
512.254895062709	50
512.269543571261	36
512.284192289583	21
512.298841217457	36
512.313490355211	20
512.328139702626	24
512.342789259811	36
512.357439026658	61
512.372089003384	64
512.386739189663	62
512.401389585712	38
512.41604019164	52
512.430691007121	96
512.445342032373	35
512.459993267395	19
512.474644712187	36
512.489296366751	13
512.503948230866	6
512.518600304861	20
512.533252588518	38
512.547905081835	39
512.562557785033	22
512.577210697893	23
512.591863820523	13
512.606517152814	28
512.621170694876	34
512.635824446709	13
512.650478408203	25
512.665132579468	20
512.679786960504	16
512.694441551092	3
512.709096351561	39
512.7237513618	19
512.7384065817	23
512.753062011372	14
512.767717650705	10
512.782373499808	3
512.797029558683	3
512.811685827219	1
512.826342305527	10
512.840998993495	15
512.855655891344	23
512.870312998855	0
512.884970316137	3
512.899627842971	21
512.914285579685	21
512.92894352617	15
512.943601682208	56
512.958260048126	34
512.972918623815	23
512.987577409056	43
513.002236404178	32
513.016895609071	29
513.031555023626	40
513.046214647842	35
513.06087448183	27
513.075534525588	18
513.090194779009	7
513.1048552422	26
513.119515915163	41
513.134176797897	15
513.148837890184	18
513.163499192351	28
513.178160704289	45
513.19282242578	35
513.207484357151	34
513.222146498184	38
513.236808848989	32
513.251471409455	43
513.266134179803	43
513.280797159812	13
513.295460349483	37
513.310123748925	33
513.324787358139	7
513.339451177014	18
513.354115205662	19
513.36877944408	27
513.383443892051	20
513.398108550012	24
513.412773417526	40
513.427438494921	27
513.442103781869	29
513.456769278697	23
513.471434985187	24
513.48610090134	23
513.500767027373	16
513.515433363069	25
513.530099908536	8
513.544766663665	1
513.559433628566	17
513.574100803129	28
513.588768187464	38
513.60343578157	28
513.618103585448	13
513.632771598988	8
513.64743982219	45
513.662108255273	52
513.676776898019	15
513.691445750536	4
513.706114812715	24
513.720784084666	7
513.73545356628	14
513.750123257774	27
513.764793158931	20
513.77946326986	25
513.794133590342	36
513.808804120705	33
513.823474860839	16
513.838145810527	4
513.852816970095	6
513.867488339436	10
513.88215991833	8
513.896831707105	25
513.911503705652	7
513.926175913861	30
513.940848331732	37
513.955520959376	24
513.970193796791	25
513.984866843869	13
513.999540100829	27
514.014213567451	34
514.028887243735	43
514.043561129792	45
514.05823522562	14
514.072909531111	11
514.087584046374	13
514.102258771299	10
514.116933706107	29
514.131608850467	13
514.146284204709	32
514.160959768613	67
514.17563554229	47
514.190311525629	34
514.20498771885	24
514.219664121623	33
514.23434073417	28
514.249017556488	7
514.263694588578	5
514.278371830331	13
514.293049281857	14
514.307726943155	36
514.322404814115	31
514.337082894848	25
514.351761185243	43
514.36643968552	23
514.38111839535	14
514.395797315063	23
514.410476444438	43
514.425155783585	26
514.439835332286	36
514.454515090978	21
514.469195059223	23
514.483875237241	10
514.498555625031	12
514.513236222594	21
514.527917029819	4
514.542598046817	10
514.557279273478	5
514.571960709911	11
514.586642356117	11
514.601324211986	32
514.616006277627	40
514.630688552931	17
514.645371038118	3
514.660053732967	7
514.674736637479	3
514.689419751764	8
514.704103075822	11
514.718786609652	23
514.733470353145	17
514.74815430641	19
514.762838469339	18
514.777522842041	16
514.792207424515	15
514.806892216652	26
514.821577218562	21
514.836262430135	14
514.85094785159	4
514.865633482709	19
514.88031932349	43
514.895005374045	44
514.909691634372	27
514.924378104362	46
514.939064784125	32
514.953751673661	14
514.96843877297	36
514.983126081832	22
514.997813600577	41
515.012501329095	23
515.027189267166	30
515.04187741512	60
515.056565772737	33
515.071254340017	8
515.08594311718	23
515.100632104006	16
515.115321300606	38
515.130010706868	37
515.144700322904	146
515.159390148712	448
515.174080184184	801
515.188770429429	1033
515.203460884447	748
515.218151549128	428
515.232842423583	271
515.247533507701	181
515.262224801701	134
515.276916305256	153
515.291608018693	91
515.306299941793	35
515.320992074557	39
515.335684417204	49
515.350376969515	101
515.365069731598	45
515.379762703236	27
515.394455884756	16
515.40914927605	29
515.423842877007	36
515.438536687737	46
515.453230708131	45
515.467924938408	20
515.482619378239	20
515.497314027952	29
515.51200888733	24
515.526703956371	41
515.541399235185	41
515.556094723883	19
515.570790422134	11
515.585486330159	18
515.600182447957	26
515.614878775528	41
515.629575312654	9
515.644272059663	7
515.658969016445	40
515.673666182781	37
515.688363559	28
515.703061144993	9
515.71775894054	2
515.73245694597	12
515.747155161174	15
515.761853586041	52
515.776552220572	60
515.791251064877	20
515.805950118956	16
515.820649382698	29
515.835348856214	40
515.850048539503	21
515.864748432566	8
515.879448535184	17
515.894148847684	36
515.908849369958	43
515.923550101787	10
515.938251043499	17
515.952952194875	22
515.967653556024	55
515.982355126838	100
515.997056907535	99
516.011758897786	81
516.026461097811	164
516.04116350772	77
516.055866127183	34
516.07056895642	28
516.08527199543	28
516.099975244215	28
516.114678702663	24
516.129382370885	44
516.144086248882	49
516.158790336542	158
516.173494633866	253
516.188199141074	223
516.202903857946	212
516.217608784593	165
516.232313920903	95
516.247019266987	65
516.261724822846	76
516.276430588368	47
516.291136563665	39
516.305842748735	44
516.32054914336	53
516.335255747869	20
516.349962562152	46
516.364669586099	24
516.37937681982	25
516.394084263206	24
516.408791916475	6
516.423499779299	34
516.438207851897	20
516.452916134269	38
516.467624626306	27
516.482333328226	10
516.497042239811	1
516.51175136117	8
516.526460692084	24
516.541170232882	40
516.555879983454	27
516.57058994369	22
516.585300113591	1
516.600010493376	13
516.614721082716	22
516.629431881939	26
516.644142890937	15
516.6588541096	31
516.673565537927	36
516.688277176028	22
516.702989023904	19
516.717701081444	12
516.732413348869	4
516.747125825848	2
516.761838512602	2
516.77655140924	3
516.791264515432	21
516.805977831509	24
516.820691357141	34
516.835405092657	25
516.850119037948	40
516.864833192793	30
516.879547557523	23
516.894262131917	26
516.908976916086	24
516.92369190992	17
516.938407113528	21
516.953122526911	12
516.967838149959	11
516.982553982781	35
516.997270025378	73
517.01198627764	107
517.026702739676	58
517.041419411377	30
517.056136292962	13
517.070853384103	14
517.085570685128	4
517.100288195818	12
517.115005916173	30
517.129723846413	36
517.144441986317	30
517.159160335996	20
517.17387889534	50
517.188597664459	63
517.203316643352	65
517.218035831801	36
517.232755230244	50
517.247474838242	59
517.262194656015	14
517.276914683563	9
517.291634920777	12
517.306355367874	6
517.321076024527	21
517.335796890955	31
517.350517967268	26
517.365239253136	25
517.379960748778	21
517.394682454196	22
517.409404369279	9
517.424126494247	18
517.43884882888	24
517.453571373177	29
517.46829412725	11
517.483017091099	2
517.497740264612	5
517.5124636479	6
517.527187240963	13
517.541911043692	8
517.556635056196	2
517.571359278365	8
517.586083710418	9
517.600808352138	2
517.615533203522	31
517.630258264682	30
517.644983535616	14
517.659709016216	20
517.674434706592	7
517.689160606742	4
517.703886716668	4
517.718613036149	15
517.733339565516	8
517.748066304547	19
517.762793253354	20
517.777520411937	15
517.792247780184	12
517.806975358097	23
517.821703145896	42
517.836431143359	46
517.851159350598	25
517.865887767503	14
517.880616394183	14
517.895345230638	19
517.910074276759	22
517.924803532656	14
517.939532998327	15
517.954262673665	22
517.968992558667	41
517.983722653556	31
517.998452958109	67
518.013183472439	96
518.027914196433	102
518.042645130204	85
518.05737627375	55
518.072107626961	44
518.086839189948	13
518.101570962711	22
518.11630294514	37
518.131035137343	43
518.145767539323	42
518.160500150858	21
518.175232972279	24
518.189966003476	13
518.204699244338	16
518.219432694866	44
518.23416635528	19
518.248900225359	31
518.263634305104	31
518.278368594735	21
518.293103094032	18
518.307837802994	12
518.322572721733	10
518.337307850247	23
518.352043188537	35
518.366778736492	45
518.381514494224	29
518.396250461621	46
518.410986638794	85
518.425723025744	112
518.440459622359	71
518.455196428749	43
518.469933444806	23
518.484670670749	42
518.499408106358	23
518.514145751632	15
518.528883606683	14
518.543621671509	1
518.558359946002	21
518.57309843027	32
518.587837124315	21
518.602576028135	28
518.617315141512	12
518.632054464775	12
518.646793997813	13
518.661533740408	33
518.676273692889	30
518.691013855036	24
518.705754226959	17
518.720494808548	13
518.735235599914	23
518.749976601055	9
518.764717811863	6
518.779459232557	27
518.794200862807	11
518.808942702833	4
518.823684752635	5
518.838427012214	0
518.853169481569	0
518.86791216048	15
518.882655049277	11
518.897398147741	3
518.912141455871	16
518.926884973887	32
518.94162870157	31
518.956372638918	39
518.971116786154	32
518.985861143055	31
519.000605709733	20
519.015350486077	20
519.030095472198	63
519.044840667985	88
519.059586073548	37
519.074331688888	7
519.089077514005	6
519.103823548677	21
519.118569793236	35
519.133316247572	35
519.148062911574	51
519.162809785243	54
519.177556868798	34
519.19230416202	38
519.207051664908	22
519.221799377573	52
519.236547300124	40
519.251295432232	9
519.266043774116	16
519.280792325777	27
519.295541087105	22
519.310290058209	37
519.32503923909	20
519.339788629638	16
519.354538229962	19
519.369288040063	16
519.38403805983	24
519.398788289375	38
519.413538728585	37
519.428289377683	68
519.443040236448	56
519.457791304879	30
519.472542583087	38
519.487294071071	37
519.502045768723	16
519.516797676151	27
519.531549793356	20
519.546302120228	9
519.561054656876	17
519.575807403302	21
519.590560359394	15
519.605313525153	10
519.6200669008	11
519.634820486113	14
519.649574281202	10
519.664328285959	18
519.679082500493	26
519.693836924804	18
519.708591558781	1
519.723346402536	6
519.738101456068	17
519.752856719266	13
519.767612192242	14
519.782367874994	28
519.797123767414	25
519.811879869501	13
519.826636181474	13
519.841392703115	10
519.856149434533	24
519.870906375618	20
519.88566352648	16
519.900420887119	10
519.915178457425	20
519.929936237509	19
519.944694227369	12
519.959452426897	22
519.974210836202	81
519.988969455174	61
520.003728283923	84
520.01848732245	51
520.033246570643	63
520.048006028725	58
520.062765696362	88
520.077525573778	51
520.092285661081	27
520.107045957941	30
520.121806464578	10
520.136567180993	5
520.151328107075	21
520.166089243044	39
520.180850588681	22
520.195612143985	17
520.210373909066	23
520.225135883925	17
520.239898068451	20
520.254660462754	9
520.269423066836	6
520.284185880584	20
520.29894890411	27
520.313712137303	10
520.328475580384	25
520.343239233132	18
520.358003095548	25
520.372767167741	29
520.387531449712	42
520.402295941351	193
520.417060642767	538
520.43182555396	836
520.446590674821	813
520.46135600546	697
520.476121545876	497
520.49088729596	300
520.505653255821	240
520.52041942535	141
520.535185804767	84
520.549952393741	90
520.564719192604	101
520.579486201133	68
520.594253419441	31
520.609020847416	32
520.623788485169	38
520.638556332699	62
520.653324389787	23
520.668092656764	26
520.682861133518	26
520.69762982005	33
520.712398716139	10
520.727167822116	31
520.741937137761	39
520.756706663074	20
520.771476398275	11
520.786246343143	11
520.80101649768	18
520.815786862104	14
520.830557436197	37
520.845328220067	35
520.860099213495	28
520.874870416811	19
520.889641829905	48
520.904413452667	27
520.919185285207	41
520.933957327414	22
520.94872957951	49
520.963502041164	42
520.978274712596	19
520.993047593916	14
521.007820684794	34
521.02259398545	60
521.037367495884	42
521.052141215986	38
521.066915145976	72
521.081689285635	67
521.096463634961	58
521.111238194066	47
521.126012962948	48
521.140787941609	76
521.155563129828	45
521.170338527935	11
521.185114135711	44
521.199889953264	57
521.214665980596	41
521.229442217596	27
521.244218664375	33
521.258995320821	22
521.273772187156	30
521.288549263159	1
521.30332654872	11
521.31810404428	24
521.332881749508	8
521.347659664405	17
521.362437789079	41
521.377216123422	41
521.391994667654	73
521.406773421443	147
521.421552385122	265
521.436331558468	300
521.451110941593	359
521.465890534386	381
521.480670337068	270
521.495450349419	162
521.510230571437	156
521.525011003235	110
521.539791644811	91
521.554572495944	52
521.569353557077	20
521.584134827768	15
521.598916308349	28
521.613697998486	20
521.628479898514	18
521.643262008209	30
521.658044327573	44
521.672826856826	36
521.687609595747	23
521.702392544336	30
521.717175702815	28
521.731959070963	11
521.746742648888	22
521.761526436483	15
521.776310433856	15
521.791094641008	20
521.805879057718	33
521.820663684318	26
521.835448520696	23
521.850233566743	42
521.865018822458	49
521.879804288063	36
521.894589963336	40
521.909375848278	25
521.924161943109	16
521.938948247608	33
521.953734761776	46
521.968521485724	105
521.98330841956	114
521.998095562955	83
522.012882916129	71
522.027670479082	93
522.042458251703	83
522.057246234104	56
522.072034426283	23
522.086822828132	44
522.101611439759	76
522.116400261166	72
522.131189292241	63
522.145978533095	70
522.160767983619	94
522.175557644031	93
522.190347514113	84
522.205137593863	73
522.219927883393	63
522.234718382701	83
522.249509091679	100
522.264300010436	93
522.279091138972	63
522.293882477177	77
522.308674025161	91
522.323465782814	79
522.338257750357	100
522.353049927458	93
522.367842314449	166
522.382634911109	380
522.397427717548	1330
522.412220733657	4798
522.427013959544	12612
522.441807395211	22532
522.456601040547	27119
522.471394895663	25303
522.486188960558	20619
522.500983235122	15840
522.515777719465	11491
522.530572413477	8423
522.54536731738	6045
522.560162430841	4508
522.574957754191	3372
522.589753287211	2611
522.604549029901	2157
522.61934498248	1769
522.634141144728	1466
522.648937516755	1393
522.663734098453	1058
522.678530889929	829
522.693327891185	776
522.708125102	776
522.722922522705	613
522.73772015319	544
522.752517993343	504
522.767316043277	395
522.78211430288	357
522.796912772262	344
522.811711451424	337
522.826510340256	318
522.841309438867	256
522.856108747147	296
522.870908265318	348
522.885707993158	359
522.900507930667	356
522.915308077957	205
522.930108435026	204
522.944909001874	201
522.959709778282	199
522.97451076458	301
522.989311960658	451
523.004113366295	581
523.018914981822	695
523.033716807129	767
523.048518842106	861
523.063321086752	1072
523.078123541178	1181
523.092926205384	1054
523.107729079259	871
523.122532163025	684
523.137335456461	545
523.152138959566	418
523.166942672451	402
523.181746595116	356
523.19655072745	320
523.211355069565	297
523.226159621349	276
523.240964383024	244
523.255769354258	230
523.270574535383	175
523.285379926177	208
523.300185526751	192
523.314991336995	217
523.329797357019	183
523.344603586823	224
523.359410026297	206
523.374216675552	301
523.389023534586	587
523.40383060329	1051
523.418637881775	2723
523.433445370039	6540
523.448253067974	10489
523.463060975688	12167
523.477869093073	10530
523.492677420348	8239
523.507485957183	6319
523.522294703798	4667
523.537103660304	3429
523.551912826369	2577
523.566722202214	1863
523.58153178784	1381
523.596341583246	981
523.611151588323	769
523.625961803179	770
523.640772227816	621
523.655582862013	475
523.6703937061	432
523.685204759968	501
523.700016023506	415
523.714827496713	382
523.729639179812	313
523.744451072581	355
523.75926317502	392
523.77407548735	388
523.78888800935	301
523.80370074102	260
523.81851368247	232
523.833326833702	301
523.848140194713	278
523.862953765395	228
523.877767545858	203
523.89258153599	228
523.907395735904	278
523.922210145487	243
523.937024764962	290
523.951839593996	229
523.966654632922	259
523.981469881628	322
523.996285340005	596
524.011101008051	537
524.025916885878	513
524.040732973487	481
524.055549270765	513
524.070365777824	548
524.085182494665	507
524.099999421286	503
524.114816557466	492
524.129633903538	437
524.144451459281	341
524.159269224804	288
524.174087200108	239
524.188905385083	257
524.203723779727	295
524.218542384264	308
524.23336119847	223
524.248180222458	186
524.262999456116	196
524.277818899555	203
524.292638552775	280
524.307458415666	181
524.322278488337	131
524.33709877079	159
524.351919262913	165
524.366739964817	221
524.381560876392	315
524.396381997858	376
524.411203328884	477
524.426024869691	720
524.440846620391	1288
524.455668580649	2004
524.47049075069	2361
524.485313130622	2000
524.500135720113	1464
524.514958519386	1093
524.529781528441	683
524.544604747276	337
524.559428175782	121
524.57425181407	107
524.589075662028	105
524.603899719767	95
524.618723987288	126
524.633548464479	149
524.648373151562	162
524.663198048205	135
524.67802315463	202
524.692848470836	131
524.707673996823	86
524.722499732481	131
524.737325677921	129
524.752151833142	119
524.766978197923	133
524.781804772596	143
524.796631557051	182
524.811458551065	129
524.826285754972	168
524.84111316866	151
524.855940791909	117
524.870768625049	141
524.885596667972	101
524.900424920565	148
524.915253382828	192
524.930082054874	140
524.944910936701	143
524.959740028199	122
524.974569329479	160
524.98939884054	280
525.004228561383	277
525.019058491786	202
525.033888632082	168
525.048718982159	207
525.063549541796	296
525.078380311326	296
525.093211290527	254
525.10804247951	215
525.122873878163	192
525.137705486709	188
525.152537304926	219
525.167369332814	181
525.182201570485	111
525.197034017936	87
525.211866674949	85
525.226699541964	132
525.24153261854	197
525.256365904898	174
525.271199401037	116
525.286033106959	142
525.300867022551	155
525.315701147926	142
525.330535482972	91
525.34537002791	95
525.360204782409	76
525.37503974669	116
525.389874920863	151
525.404710304597	230
525.419545898113	258
525.434381701411	280
525.449217714492	335
525.464053937243	375
525.478890369776	382
525.493727011981	317
525.508563863968	204
525.523400925737	130
525.538238197288	96
525.55307567851	122
525.567913369404	76
525.582751270191	74
525.597589380649	60
525.612427700778	109
525.62726623069	110
525.642104970384	125
525.656943919749	118
525.671783079007	99
525.686622447937	99
525.701462026538	100
525.716301814922	102
525.731141813088	124
525.745982020925	77
525.760822438544	109
525.775663065946	97
525.79050390302	83
525.805344949875	110
525.820186206403	107
525.835027672823	132
525.849869348915	153
525.864711234679	86
525.879553330225	93
525.894395635553	93
525.909238150553	135
525.924080875336	132
525.938923809901	100
525.953766954248	89
525.968610308157	150
525.983453871958	154
525.998297645432	181
526.013141628687	211
526.027985821615	160
526.042830224436	150
526.057674836929	144
526.072519659093	134
526.08736469104	127
526.10220993277	116
526.117055384171	125
526.131901045355	103
526.146746916322	138
526.16159299696	107
526.176439287381	79
526.191285787474	110
526.206132497461	111
526.220979417008	106
526.235826546449	116
526.250673885562	119
526.265521434347	114
526.280369193026	137
526.295217161376	95
526.310065339398	67
526.324913727315	46
526.339762324902	56
526.354611132273	83
526.369460149316	138
526.384309376142	136
526.399158812639	82
526.41400845892	85
526.428858314983	104
526.443708380829	88
526.458558656347	185
526.473409141538	144
526.488259836622	92
526.503110741378	99
526.517961855806	76
526.532813180018	48
526.547664714012	68
526.562516457789	70
526.577368411239	73
526.592220574471	79
526.607072947487	73
526.621925530064	102
526.636778322534	112
526.651631324788	115
526.666484536603	89
526.681337958312	92
526.696191589805	108
526.711045430969	121
526.725899481806	128
526.740753742426	117
526.755608212829	93
526.770462892904	101
526.785317782874	112
526.800172882515	136
526.815028191829	147
526.829883710927	56
526.844739439807	85
526.85959537836	95
526.874451526696	69
526.889307884816	101
526.904164452608	81
526.919021230183	73
526.93387821743	76
526.948735414572	116
526.963592821276	101
526.978450437873	76
526.993308264143	76
527.008166300197	52
527.023024545923	100
527.037883001432	135
527.052741666725	136
527.06760054169	79
527.082459626439	65
527.097318920971	98
527.112178425176	107
527.127038139054	89
527.141898062825	144
527.15675819627	125
527.171618539498	181
527.186479092398	125
527.201339855193	81
527.21620082755	115
527.23106200969	95
527.245923401614	93
527.260785003321	86
527.275646814702	94
527.290508835865	88
527.305371066813	127
527.320233507433	136
527.335096157837	54
527.349959017913	92
527.364822087774	100
527.379685367418	93
527.394548856734	61
527.409412555946	100
527.424276464719	80
527.439140583276	93
527.454004911617	97
527.468869449631	92
527.483734197539	57
527.49859915512	92
527.513464322485	71
527.528329699412	71
527.543195286234	79
527.55806108284	50
527.572927089007	57
527.58779330507	61
527.602659730916	50
527.617526366325	69
527.632393211628	73
527.647260266715	79
527.662127531475	90
527.676995005908	92
527.691862690125	66
527.706730584126	59
527.721598687801	63
527.736467001259	74
527.751335524501	110
527.766204257527	87
527.781073200116	78
527.795942352599	102
527.810811714866	81
527.825681286696	62
527.840551068421	90
527.855421059819	113
527.870291261	81
527.885161671855	94
527.900032292606	92
527.914903123029	58
527.929774163126	108
527.944645413007	141
527.959516872672	93
527.97438854201	89
527.989260421132	77
528.004132510039	108
528.019004808508	103
528.033877316872	113
528.048750035021	104
528.063622962843	64
528.078496100449	97
528.093369447728	58
528.108243004903	85
528.12311677164	72
528.137990748273	81
528.152864934579	72
528.167739330669	88
528.182613936322	93
528.19748875187	98
528.212363777203	88
528.227239012208	95
528.242114456999	117
528.256990111574	124
528.271865975711	55
528.286742049744	44
528.301618333561	82
528.316494827052	44
528.331371530216	78
528.346248443276	88
528.361125566009	84
528.376002898416	71
528.390880440719	67
528.405758192695	81
528.420636154345	106
528.435514325779	103
528.450392706998	83
528.465271298002	51
528.480150098568	60
528.49502910903	53
528.509908329276	71
528.524787759085	87
528.53966739879	98
528.55454724828	78
528.569427307443	56
528.58430757628	80
528.599188054902	91
528.614068743309	71
528.628949641389	68
528.643830749365	70
528.658712066904	56
528.673593594228	77
528.688475331447	91
528.703357278341	79
528.718239434908	65
528.73312180126	47
528.748004377286	54
528.762887163208	32
528.777770158692	101
528.792653364073	95
528.807536779127	57
528.822420403967	65
528.83730423848	57
528.852188282779	51
528.867072536862	37
528.881957000619	50
528.896841674161	69
528.911726557489	50
528.92661165049	78
528.941496953276	89
528.956382465848	80
528.971268188093	76
528.986154120124	79
529.001040261828	102
529.015926613429	55
529.030813174593	60
529.045699945653	88
529.060586926387	96
529.075474116795	79
529.090361516988	76
529.105249127078	51
529.12013694673	50
529.135024976168	55
529.149913215391	103
529.164801664399	85
529.179690323082	68
529.194579191549	60
529.209468269691	47
529.22435755773	65
529.239247055331	103
529.254136762718	107
529.26902667989	107
529.283916806847	106
529.298807143479	91
529.313697689896	114
[truncated: 124,185 more rows]
