# Supplementary material for: Identifying Archaeological Bone via Non-Destructive ZooMS and the Materiality of Symbolic Expression: Examples from Iroquoian Bone Points
Source: Sci Rep. 2019 Jul 30;9:11027. doi: 10.1038/s41598-019-47299-x (PMC6667708; doi:10.1038/s41598-019-47299-x)
Supplement: Supplementary file 2 — Supplementary Datafiles [file 41598_2019_47299_MOESM2_ESM.zip › McGrath et al Supplementary Datafiles/Data set S3_EraserSpectra/DR-1588s_ERASER_1.txt]

500.020488400846	32
500.034960821428	30
500.049433451771	24
500.06390629177	22
500.078379341531	44
500.092852600947	44
500.107326070125	31
500.121799749066	23
500.136273637769	27
500.150747736128	37
500.165222044248	20
500.179696562024	51
500.194171289563	55
500.208646226864	49
500.223121373819	48
500.237596730538	36
500.252072296912	31
500.266548073155	27
500.281024059054	34
500.295500254716	57
500.309976660032	24
500.324453275112	19
500.338930099954	38
500.353407134451	64
500.36788437871	42
500.382361832733	25
500.396839496411	41
500.411317369851	22
500.425795452946	11
500.440273745912	19
500.454752248534	82
500.46923096081	66
500.483709882957	41
500.498189014651	31
500.512668356216	41
500.527147907436	13
500.541627668419	18
500.556107639165	16
500.570587819458	32
500.585068209622	26
500.599548809549	24
500.614029619132	52
500.628510638477	42
500.642991867585	37
500.657473306241	38
500.671954954767	15
500.686436812949	27
500.700918881002	39
500.71540115871	16
500.729883645966	42
500.7443663432	40
500.758849249981	15
500.773332366634	28
500.787815692942	18
500.802299229013	33
500.816782974632	18
500.83126693023	24
500.845751095375	23
500.860235470391	41
500.874720055062	28
500.889204849389	36
500.903689853479	11
500.918175067333	12
500.93266049095	30
500.947146124222	15
500.961631967257	15
500.976118019949	21
500.990604282511	17
501.005090754728	48
501.019577436602	28
501.034064328346	15
501.048551429638	9
501.063038740802	33
501.077526261621	57
501.092013992203	57
501.106501932441	62
501.120990082442	50
501.135478442207	73
501.149967011628	64
501.164455790812	39
501.178944779759	31
501.19343397847	33
501.207923386729	26
501.222413004859	41
501.236902832753	32
501.251392870302	24
501.265883117615	42
501.280373574476	43
501.294864241317	15
501.309355117705	41
501.323846203964	37
501.33833749988	33
501.352829005559	8
501.367320720786	3
501.381812645884	36
501.396304780747	19
501.410797125265	26
501.425289679546	42
501.439782443484	31
501.454275417293	17
501.468768600758	21
501.483261993879	31
501.497755596872	12
501.512249409521	20
501.526743431825	6
501.541237663894	15
501.555732105726	12
501.570226757322	16
501.584721618574	32
501.599216689482	27
501.613711970262	23
501.628207460697	52
501.642703160897	32
501.657199070753	31
501.671695190373	40
501.686191519756	27
501.700688058796	9
501.7151848076	26
501.729681766167	32
501.744178934499	26
501.758676312379	26
501.77317390013	13
501.787671697538	23
501.80216970471	31
501.816667921646	28
501.831166348347	6
501.845664984595	23
501.860163830715	19
501.874662886492	33
501.889162152033	19
501.903661627337	24
501.918161312191	21
501.932661206916	33
501.947161311405	51
501.961661625551	27
501.976162149461	19
501.990662883027	40
502.005163826466	28
502.019664979561	27
502.034166342312	11
502.048667914935	23
502.063169697107	26
502.077671689043	38
502.092173890851	46
502.106676302316	23
502.121178923437	39
502.135681754322	52
502.150184794864	54
502.164688045278	52
502.179191505348	46
502.193695175183	31
502.208199054675	22
502.222703144039	34
502.237207442951	23
502.251711951628	17
502.266216670069	35
502.280721598275	24
502.295226736245	63
502.309732083764	70
502.324237641155	45
502.338743408203	91
502.353249385015	35
502.367755571593	10
502.382261967826	16
502.396768573824	31
502.411275389479	38
502.425782415006	21
502.44028965019	5
502.454797095031	18
502.469304749636	3
502.483812614006	15
502.498320688141	15
502.512828971933	31
502.527337465489	9
502.541846168702	12
502.556355081679	35
502.570864204421	25
502.58537353682	9
502.599883079092	10
502.614392831021	10
502.628902792498	15
502.643412963956	18
502.657923344963	54
502.672433935843	34
502.68694473638	43
502.701455746573	21
502.71596696664	11
502.730478396363	9
502.744990035851	2
502.759501884996	3
502.774013943906	7
502.788526212473	3
502.803038690913	23
502.81755137901	20
502.832064276872	12
502.846577384391	36
502.861090701566	38
502.875604228615	56
502.890117965321	35
502.904631911792	10
502.919146068028	14
502.93366043392	10
502.948175009578	15
502.962689794893	27
502.977204790082	29
502.991719994927	17
503.006235409429	33
503.020751033697	47
503.035266867729	30
503.049782911419	33
503.064299164982	46
503.078815628094	14
503.09333230108	25
503.107849183722	29
503.122366276022	17
503.136883578195	21
503.151401090025	47
503.165918811621	27
503.180436742873	35
503.194954883891	54
503.209473234675	55
503.223991795115	49
503.238510565321	34
503.253029545293	9
503.267548734921	6
503.282068134315	1
503.296587743475	10
503.311107562291	20
503.325627590873	40
503.340147829113	42
503.354668277226	28
503.369188934996	25
503.383709802424	28
503.398230879725	38
503.412752166684	14
503.4272736633	9
503.441795369681	20
503.456317285829	1
503.470839411741	5
503.485361747311	4
503.499884292539	21
503.51440704764	3
503.528930012399	8
503.543453186924	19
503.557976571106	32
503.572500165053	28
503.587023968767	7
503.601547982137	18
503.616072205382	2
503.630596638176	11
503.645121280844	9
503.659646133169	6
503.674171195152	9
503.688696467009	14
503.703221948524	6
503.717747639804	3
503.732273540742	7
503.746799651446	9
503.761325971808	32
503.775852502043	17
503.790379241936	32
503.804906191595	46
503.819433350804	21
503.833960719886	4
503.848488298735	10
503.863016087241	25
503.877544085513	17
503.892072293443	19
503.906600711247	24
503.921129338709	20
503.935658175828	15
503.950187222822	37
503.964716479474	40
503.979245945783	37
503.993775621858	38
504.0083055077	55
504.022835603199	79
504.037365908573	59
504.051896423496	56
504.066427148185	86
504.080958082749	43
504.095489226971	29
504.11002058085	42
504.124552144496	32
504.139083917799	16
504.153615900977	6
504.168148093813	23
504.182680496415	29
504.197213108676	29
504.211745930702	23
504.226278962495	20
504.240812203945	13
504.255345655162	25
504.269879316145	26
504.284413186787	32
504.298947267194	53
504.31348155726	31
504.3280160572	46
504.342550766798	47
504.357085686163	29
504.371620815077	20
504.386156153866	38
504.400691702422	25
504.415227460635	27
504.429763428616	35
504.444299606254	30
504.458835993659	25
504.47337259083	16
504.487909397768	20
504.502446414363	16
504.516983640726	10
504.531521076747	17
504.546058722534	25
504.560596578087	12
504.575134643407	11
504.589672918386	15
504.604211403023	24
504.618750097535	5
504.633289001705	27
504.647828115641	24
504.662367439236	16
504.676906972598	14
504.691446715618	34
504.705986668513	39
504.720526831066	9
504.735067203386	20
504.749607785365	14
504.76414857711	8
504.778689578514	11
504.793230789792	21
504.807772210729	11
504.822313841325	6
504.836855681796	8
504.851397731817	5
504.865939991713	9
504.880482461267	42
504.895025140589	25
504.909568029677	11
504.924111128315	22
504.938654436829	26
504.953197955109	12
504.967741683049	15
504.982285620755	59
504.996829768228	54
505.011374125251	40
505.025918692149	40
505.040463468815	62
505.055008455139	68
505.06955365123	54
505.08409905698	51
505.098644672497	36
505.113190497781	41
505.127736532723	22
505.142282777433	21
505.15682923191	34
505.171375896045	40
505.185922769948	57
505.200469853617	39
505.215017146946	45
505.22956465015	40
505.244112362904	64
505.258660285426	58
505.273208417714	28
505.28775675977	28
505.302305311485	41
505.316854072967	37
505.331403044108	29
505.345952225124	9
505.3605016158	40
505.375051216134	10
505.389601026344	2
505.404151046104	6
505.41870127574	8
505.433251715036	37
505.447802364098	31
505.462353222819	32
505.476904291308	6
505.491455569564	32
505.506007057588	13
505.52055875527	4
505.53511066272	24
505.549662779829	26
505.564215106705	27
505.578767643349	3
505.593320389652	28
505.607873345722	14
505.62242651156	7
505.636979887057	12
505.651533472322	11
505.666087267354	4
505.680641272045	32
505.695195486504	31
505.70974991073	26
505.724304544615	15
505.738859388268	7
505.753414441689	19
505.767969704769	46
505.782525177616	21
505.797080860123	13
505.811636752506	8
505.826192854548	42
505.840749166249	32
505.855305687826	24
505.869862419063	12
505.884419359959	1
505.898976510623	10
505.913533871054	22
505.928091441254	54
505.942649221112	74
505.95720721063	54
505.971765410024	27
505.986323819078	83
506.000882437899	232
506.01544126638	313
506.030000304629	351
506.044559552645	247
506.059119010321	217
506.073678677873	160
506.088238554977	116
506.102798641956	87
506.117358938487	61
506.131919444894	19
506.146480161069	33
506.161041086903	64
506.175602222506	37
506.19016356766	18
506.204725122798	41
506.219286887488	71
506.233848862054	59
506.24841104628	30
506.262973440273	35
506.277536043818	41
506.29209885724	46
506.306661880429	37
506.321225113278	20
506.335788555896	29
506.350352208173	25
506.364916070326	38
506.379480142139	68
506.394044423612	91
506.408608914962	96
506.423173615971	143
506.43773852664	289
506.452303647078	239
506.466868977283	153
506.481434517149	144
506.496000266891	119
506.510566226184	89
506.525132395246	73
506.539698774184	19
506.554265362674	32
506.568832161041	35
506.583399169067	22
506.597966386754	13
506.612533814317	33
506.62710145154	18
506.641669298531	13
506.656237355183	26
506.670805621603	29
506.685374097682	26
506.699942783639	4
506.714511679256	4
506.729080784641	7
506.743650099686	19
506.758219624499	14
506.772789358973	25
506.787359303324	19
506.801929457334	25
506.816499821005	14
506.831070394444	32
506.845641177652	36
506.860212170628	24
506.874783373265	12
506.88935478567	17
506.903926407735	12
506.918498239569	25
506.933070281171	43
506.947642532542	32
506.962214993574	5
506.976787664374	21
506.991360544834	34
507.005933635063	99
507.02050693506	180
507.035080444718	177
507.049654164253	99
507.06422809334	49
507.078802232196	70
507.093376580929	43
507.107951139213	45
507.122525907375	93
507.137100885197	52
507.15167607268	32
507.16625147004	22
507.18082707706	14
507.195402893741	25
507.209978920299	22
507.224555156409	27
507.239131602396	21
507.253708258044	21
507.268285123461	32
507.282862198646	10
507.297439483492	15
507.312016978107	19
507.326594682491	17
507.341172596536	27
507.355750720349	19
507.370329053824	28
507.384907597067	18
507.399486350079	31
507.41406531286	50
507.428644485301	54
507.443223867512	74
507.457803459384	89
507.472383261024	59
507.486963272434	53
507.501543493612	28
507.516123924452	12
507.53070456506	28
507.545285415221	18
507.559866475368	27
507.574447745176	21
507.589029224644	25
507.603610913881	9
507.618192812779	12
507.632774921555	48
507.647357239992	33
507.661939768198	23
507.676522506065	17
507.691105453701	24
507.705688610997	1
507.720271978172	0
507.734855555008	15
507.749439341504	13
507.764023337878	16
507.778607543804	16
507.793191959609	17
507.807776585074	9
507.822361420309	1
507.836946465313	9
507.851531719978	3
507.866117184412	19
507.880702858508	29
507.895288742481	6
507.909874836007	16
507.924461139411	38
507.939047652475	37
507.95363437531	25
507.968221307805	14
507.98280845007	22
507.997395802104	28
508.011983363909	24
508.026571135265	44
508.0411591165	71
508.055747307504	48
508.070335708169	34
508.084924318604	36
508.099513138701	29
508.114102168566	44
508.128691408202	56
508.143280857498	74
508.157870516565	55
508.172460385401	22
508.187050463898	6
508.201640752165	26
508.216231250093	38
508.230821957899	52
508.245412875367	32
508.260004002496	4
508.274595339395	13
508.289186886063	11
508.303778642502	38
508.318370608601	32
508.332962784471	50
508.347555170002	23
508.362147765411	51
508.376740570482	137
508.391333585213	288
508.405926809824	725
508.420520243987	1352
508.43511388792	2170
508.449707741732	2893
508.464301805205	2985
508.47889607834	2661
508.493490561244	2047
508.508085253919	1356
508.522680156255	1005
508.537275268361	585
508.551870590237	370
508.566466121883	251
508.581061863082	189
508.59565781416	156
508.610253974899	99
508.624850345517	73
508.639446925688	93
508.654043715629	98
508.66864071534	95
508.683237924821	51
508.697835343964	100
508.712432972877	75
508.72703081156	49
508.741628859905	27
508.75622711802	24
508.770825585906	22
508.785424263453	43
508.80002315077	34
508.814622247749	42
508.829221554498	71
508.843821071018	70
508.858420797308	64
508.87302073326	30
508.887620878982	3
508.902221234365	9
508.916821799519	12
508.931422574444	13
508.946023559139	22
508.960624753495	38
508.975226157514	34
508.989827771412	50
509.004429594971	65
509.019031628301	88
509.033633871401	72
509.048236324163	80
509.062838986587	52
509.077441858782	69
509.092044940855	69
509.106648232482	63
509.121251733989	40
509.135855445048	51
509.150459365987	83
509.165063496696	89
509.179667837067	36
509.1942723871	61
509.208877147013	58
509.223482116479	72
509.238087295824	52
509.252692684831	37
509.267298283609	51
509.281904092157	51
509.296510110368	46
509.311116338349	33
509.325722775992	33
509.340329423515	14
509.3549362807	39
509.369543347547	52
509.384150624165	64
509.398758110554	202
509.413365806604	301
509.427973712534	534
509.442581828127	821
509.457190153273	1157
509.471798688407	1192
509.486407433203	827
509.501016387662	521
509.515625551891	314
509.530234925891	174
509.544844509554	154
509.559454302987	170
509.574064306192	86
509.588674519167	41
509.603284941805	60
509.617895574105	62
509.632506416176	42
509.647117468018	52
509.661728729631	25
509.676340201016	28
509.690951881953	50
509.705563772771	17
509.720175873251	20
509.734788183502	55
509.749400703524	27
509.764013433209	28
509.778626372664	37
509.793239521783	12
509.807852880781	27
509.822466449441	36
509.837080227764	54
509.851694215859	37
509.866308413724	28
509.880922821252	23
509.89553743866	13
509.91015226573	20
509.924767302463	19
509.939382548967	13
509.953998005243	18
509.968613671181	20
509.98322954689	28
509.997845632371	12
510.012461927514	4
510.027078432429	49
510.041695147115	75
510.056312071572	38
510.070929205693	33
510.085546549475	21
510.100164103138	29
510.114781866464	76
510.129399839452	35
510.144018022321	64
510.158636414852	37
510.173255017046	48
510.187873829012	69
510.202492850858	54
510.217112082257	55
510.231731523537	73
510.246351174372	32
510.260971035086	34
510.275591105463	17
510.290211385612	34
510.304831875532	14
510.319452575116	40
510.334073484362	27
510.348694603488	27
510.363315932278	21
510.377937470839	76
510.392559219172	160
510.407181177168	138
510.421803344826	196
510.436425722366	327
510.451048309568	419
510.465671106542	380
510.480294113287	313
510.494917329587	161
510.509540755767	104
510.52416439172	53
510.538788237335	71
510.553412292722	55
510.568036557663	39
510.582661032594	20
510.597285717079	6
510.611910611445	28
510.626535715473	18
510.641161029274	5
510.655786552738	16
510.670412285973	45
510.685038228872	24
510.699664381652	19
510.714290744095	48
510.7289173162	27
510.743544098078	36
510.758171089728	23
510.77279829115	9
510.787425702235	13
510.802053323093	16
510.816681153613	9
510.831309194014	62
510.845937444079	17
510.860565903807	17
510.875194573307	27
510.889823452579	16
510.904452541514	24
510.919081840331	24
510.93371134881	16
510.948341066953	1
510.962970994869	4
510.977601132556	0
510.992231479907	33
511.00686203703	45
511.021492803925	16
511.036123780593	17
511.050754966815	39
511.065386362918	16
511.080017968685	29
511.094649784332	45
511.109281809535	29
511.12391404451	20
511.138546489257	47
511.153179143776	63
511.167812007959	39
511.182445082023	50
511.197078365642	55
511.211711859033	24
511.226345562197	26
511.240979475133	15
511.255613597733	7
511.270247930105	20
511.284882472141	34
511.299517223949	37
511.31415218553	28
511.328787356883	16
511.3434227379	20
511.35805832869	37
511.372694129143	23
511.387330139477	33
511.401966359476	66
511.416602789138	101
511.431239428572	100
511.445876277779	115
511.46051333665	159
511.475150605294	66
511.48978808371	54
511.504425771899	29
511.519063669752	30
511.533701777268	22
511.548340094666	18
511.562978621728	14
511.577617358563	26
511.592256305061	21
511.606895461332	21
511.621534827267	10
511.636174403084	16
511.650814188565	7
511.665454183818	17
511.680094388736	14
511.694734803317	28
511.70937542778	24
511.724016261907	8
511.738657305916	5
511.75329855948	33
511.767940022816	47
511.782581695926	19
511.797223578809	21
511.811865671355	29
511.826507973675	31
511.841150485658	29
511.855793207415	2
511.870436138945	13
511.885079280247	20
511.899722631214	12
511.914366191953	10
511.929009962357	2
511.943653942534	5
511.958298132484	26
511.972942532098	48
511.987587141594	56
512.002231960645	51
512.01687698947	52
512.031522228176	24
512.046167676438	29
512.060813334582	51
512.07545920239	36
512.090105279862	58
512.104751567216	40
512.119398064235	40
512.134044771027	62
512.148691687483	71
512.163338813604	21
512.177986149607	17
512.192633695382	36
512.207281450823	56
512.221929415927	38
512.236577590914	53
512.251225975457	46
512.265874569881	31
512.28052337397	23
512.295172387833	21
512.309821611468	18
512.324471044659	22
512.339120687733	11
512.35377054058	8
512.368420603092	26
512.383070875376	62
512.397721357435	34
512.412372049048	37
512.427022950545	40
512.441674061814	24
512.456325382749	63
512.470976913457	51
512.485628653829	10
512.500280603975	29
512.514932763894	21
512.529585133478	23
512.544237712945	9
512.558890501967	5
512.573543500763	14
512.588196709332	34
512.602850127675	42
512.617503755792	18
512.632157593574	13
512.64681164102	7
512.661465898239	4
512.676120365233	17
512.690775042	2
512.705429928432	3
512.720085024638	39
512.734740330508	46
512.749395846261	35
512.764051571679	7
512.778707506871	1
512.793363651727	20
512.808020006248	19
512.822676570652	9
512.837333344721	8
512.851990328564	13
512.866647522181	11
512.881304925353	20
512.895962538409	15
512.910620361238	14
512.925278393732	11
512.939936636	10
512.954595088042	2
512.96925374964	16
512.983912621121	27
512.998571702267	43
513.013230993296	21
513.027890493881	33
513.04255020424	21
513.057210124373	32
513.07187025428	23
513.086530593961	10
513.101191143307	29
513.115851902427	54
513.130512871103	34
513.145174049771	26
513.159835437996	31
513.174497036103	27
513.189158843876	31
513.203820861314	50
513.218483088526	93
513.233145525512	92
513.247808172272	37
513.262471028698	14
513.277134094897	33
513.291797370762	46
513.30646085651	47
513.321124551924	50
513.335788457002	44
513.350452571965	15
513.365116896483	9
513.379781430775	12
513.394446174951	26
513.409111128792	10
513.423776292299	0
513.438441665579	9
513.453107248635	19
513.467773041355	15
513.48243904385	7
513.497105256119	31
513.511771678163	47
513.526438309763	26
513.541105151247	23
513.555772202505	0
513.570439463428	8
513.585106934126	18
513.59977461438	7
513.614442504518	45
513.629110604431	32
513.643778914118	17
513.65844743347	17
513.673116162488	9
513.687785101281	27
513.702454249848	41
513.717123608189	16
513.731793176197	0
513.746462953978	0
513.761132941426	5
513.775803138757	23
513.790473545754	39
513.805144162416	17
513.819814988962	16
513.834486025174	14
513.849157271052	24
513.863828726704	15
513.878500392131	24
513.893172267223	15
513.9078443522	10
513.922516646733	15
513.93718915115	24
513.951861865232	22
513.96653478909	18
513.981207922613	13
513.995881265911	2
514.010554818984	23
514.025228581722	61
514.039902554236	61
514.054576736524	32
514.069251128588	58
514.083925730208	74
514.098600541712	42
514.113275562882	27
514.127950793827	28
514.142626234547	31
514.157301885042	40
514.171977745093	45
514.186653815029	4
514.201330094631	18
514.216006584008	30
514.23068328316	37
514.245360191977	23
514.26003731057	37
514.274714638829	21
514.289392176972	36
514.304069924781	25
514.318747882256	20
514.333426049506	21
514.348104426532	22
514.362783013223	19
514.377461809799	37
514.392140816041	55
514.406820031949	41
514.421499457632	37
514.43617909309	53
514.450858938214	47
514.465538993114	30
514.480219257789	7
514.49489973213	4
514.509580416246	51
514.524261310138	45
514.538942413805	31
514.553623727138	27
514.568305250138	16
514.582986983022	25
514.597668925572	36
514.612351077788	42
514.627033439889	16
514.641716011547	9
514.65639879309	18
514.671081784299	13
514.685764985392	11
514.700448396043	5
514.715132016579	9
514.729815846671	3
514.744499886648	23
514.759184136292	50
514.773868595711	36
514.788553264905	23
514.803238143657	5
514.817923232293	9
514.832608530706	20
514.847294038784	19
514.861979756638	21
514.876665684268	36
514.891351821455	14
514.906038168527	15
514.920724725375	32
514.935411491889	5
514.950098468178	28
514.964785654135	30
514.979473049867	6
514.994160655374	24
515.008848470658	28
515.023536495608	66
515.038224730224	23
515.052913174616	18
515.067601828894	25
515.082290692729	41
515.096979766448	29
515.111669049835	46
515.126358542887	22
515.141048245716	24
515.15573815843	269
515.170428280702	1056
515.185118612858	2045
515.199809154572	2693
515.214499906171	2171
515.229190867437	1545
515.243882038479	1089
515.258573419297	831
515.273265009781	557
515.287956810041	353
515.302648819969	230
515.317341039781	165
515.33203346926	109
515.346726108407	57
515.361418957329	44
515.376112016027	45
515.390805284392	36
515.405498762642	18
515.42019245045	8
515.434886348143	41
515.449580455504	11
515.46427477264	16
515.478969299443	6
515.493664036023	3
515.508358982378	10
515.523054138401	26
515.5377495042	38
515.552445079775	23
515.567140865017	8
515.581836860144	7
515.596533064829	18
515.611229479291	11
515.625926103528	10
515.640622937543	7
515.655319981224	8
515.67001723479	2
515.684714697915	17
515.699412370816	51
515.714110253493	28
515.728808345947	21
515.743506648067	5
515.758205159964	12
515.772903881528	4
515.787602812869	8
515.802301953986	10
515.81700130488	6
515.831700865441	17
515.846400635778	6
515.861100615782	7
515.875800805672	24
515.89050120523	14
515.905201814454	2
515.919902633456	18
515.934603662233	8
515.949304900678	21
515.9640063489	33
515.978708006898	72
515.993409874673	110
516.008111952006	133
516.022814239225	136
516.03751673622	114
516.052219442883	77
516.066922359323	59
516.08162548532	45
516.096328821313	37
516.111032366864	70
516.125736122301	73
516.140440087405	61
516.155144262286	99
516.169848646725	298
516.18455324116	491
516.199258045153	575
516.213963059032	510
516.228668282578	430
516.243373715792	295
516.258079358783	244
516.272785211551	134
516.287491274095	75
516.302197546307	73
516.316904028296	53
516.331610719953	33
516.346317621386	8
516.361024732597	25
516.375732053584	45
516.390439584239	31
516.405147324561	11
516.41985527477	14
516.434563434647	42
516.4492718043	63
516.463980383731	67
516.478689172829	34
516.493398171595	9
516.508107380247	5
516.522816798568	25
516.537526426665	19
516.55223626443	18
516.566946311971	11
516.581656569181	4
516.596367036278	13
516.611077713042	14
516.625788599583	13
516.640499695792	10
516.655211001778	10
516.669922517432	16
516.684634242973	7
516.699346178181	26
516.714058323167	15
516.728770677711	5
516.743483242142	10
516.758196016351	20
516.772909000227	30
516.78762219388	34
516.802335597201	38
516.817049210409	33
516.831763033286	35
516.846477065829	13
516.86119130826	16
516.875905760359	10
516.890620422016	3
516.90533529367	0
516.920050374992	10
516.934765665981	9
516.949481166748	16
516.964196877293	14
516.978912797505	54
516.993628927495	52
517.008345267263	82
517.023061816808	93
517.037778576021	66
517.052495544903	82
517.067212723671	43
517.081930112108	14
517.096647710322	9
517.111365518204	5
517.126083535754	49
517.140801763192	38
517.155520200407	36
517.17023884729	56
517.184957703842	123
517.19967677028	170
517.214396046278	206
517.229115532162	146
517.243835227715	64
517.258555133046	26
517.273275248154	30
517.287995572931	31
517.302716107485	50
517.317436851708	58
517.332157805818	38
517.346878969596	46
517.361600343043	53
517.376321926267	16
517.39104371927	32
517.40576572194	30
517.420487934499	9
517.435210356725	18
517.44993298851	20
517.464655830293	22
517.479378881744	23
517.494102142863	37
517.50882561376	16
517.523549294435	7
517.538273184779	24
517.5529972849	19
517.5677215948	8
517.582446114368	23
517.597170843824	30
517.611895782838	7
517.626620931631	18
517.641346290202	23
517.656071858551	21
517.670797636568	9
517.685523624364	2
517.700249821938	11
517.71497622918	0
517.729702846201	28
517.744429672999	36
517.759156709467	37
517.773883955603	12
517.788611411626	7
517.803339077319	5
517.818066952789	21
517.832795038038	10
517.847523332956	15
517.862251837652	57
517.876980552016	33
517.891709476269	19
517.90643861019	21
517.92116795378	22
517.935897507148	20
517.950627270295	55
517.96535724311	54
517.980087425704	44
517.994817818076	42
518.009548420117	95
518.024279231937	122
518.039010253534	94
518.053741484911	102
518.068472925956	56
518.08320457678	42
518.097936437163	28
518.112668507543	30
518.127400787483	38
518.142133277311	18
518.156865976808	26
518.171598885975	55
518.186332004919	82
518.201065333642	64
518.215798872144	21
518.230532620424	24
518.245266578374	49
518.260000745992	28
518.274735123389	15
518.289469710564	20
518.304204507519	21
518.318939514142	17
518.333674730434	21
518.348410156615	59
518.363145792465	25
518.377881638094	20
518.392617693501	18
518.407353958468	63
518.422090433323	104
518.436827117957	136
518.45156401226	167
518.466301116342	76
518.481038430203	87
518.495775953623	72
518.510513686932	55
518.52525162991	65
518.539989782777	41
518.554728145203	44
518.569466717408	21
518.584205499392	22
518.598944491155	19
518.613683692697	41
518.628423103909	49
518.643162724899	44
518.657902555448	17
518.672642595887	15
518.687382846104	8
518.702123306101	20
518.716863975767	12
518.731604855102	9
518.746345944216	44
518.76108724311	19
518.775828751782	13
518.790570470124	33
518.805312398245	23
518.820054536035	36
518.834796883605	18
518.849539440954	12
518.864282208081	10
518.879025184879	26
518.893768371455	22
518.908511767701	21
518.923255373727	15
518.937999189531	20
518.952743215115	43
518.967487450368	38
518.982231895291	17
518.996976550103	18
519.011721414584	51
519.026466488845	50
519.041211772885	70
519.055957266485	42
519.070702969974	45
519.085448883133	110
519.100195006071	74
519.114941338788	49
519.129687881285	24
519.144434633342	41
519.159181595288	24
519.173928766904	41
519.188676148299	41
519.203423739473	10
519.218171540318	22
519.232919550941	43
519.247667771345	26
519.262416201418	28
519.277164841271	51
519.291913690793	54
519.306662750095	35
519.321412019177	31
519.336161498038	12
519.350911186569	15
519.365661084879	23
519.38041119286	21
519.39516151073	16
519.409912038269	33
519.424662775479	52
519.439413722468	31
519.454164879237	79
519.468916245676	61
519.483667821895	43
519.498419607893	38
519.513171603671	9
519.527923809119	12
519.542676224238	22
519.557428849245	29
519.572181683923	19
519.58693472838	21
519.601687982508	18
519.616441446415	21
519.631195119992	18
519.645949003459	21
519.660703096597	6
519.675457399513	19
519.690211912101	3
519.704966634468	15
519.719721566505	11
519.734476708432	10
519.749232060028	29
519.763987621296	11
519.778743392343	16
519.79349937317	26
519.808255563777	17
519.823011964054	34
519.837768574112	17
519.852525393949	17
519.867282423347	5
519.882039662635	13
519.896797111702	2
519.91155477044	2
519.926312638959	5
519.941070717147	13
519.955829005116	26
519.970587502864	34
519.985346210393	35
520.000105127592	62
520.014864254462	56
520.029623591221	76
520.044383137651	104
520.059142893862	73
520.073902859742	50
520.088663035403	35
520.103423420844	47
520.118184015956	30
520.132944820847	17
520.14770583552	9
520.162467059862	7
520.177228493985	16
520.191990137888	18
520.206751991462	30
520.221514054816	6
520.236276327951	20
520.251038810755	37
520.265801503341	29
520.280564405597	30
520.295327517743	46
520.31009083956	39
520.324854371047	37
520.339618112315	33
520.354382063364	19
520.369146224192	42
520.383910594692	37
520.398675174972	87
520.413439964923	256
520.428204964654	571
520.442970174166	1141
520.457735593458	1567
520.472501222421	1624
520.487267061165	1361
520.502033109579	1065
520.516799367774	770
520.53156583575	514
520.546332513396	276
520.561099400823	241
520.575866498031	169
520.590633804909	79
520.605401321568	88
520.620169048008	83
520.634936984119	37
520.649705130011	52
520.664473485683	54
520.679242051026	73
520.69401082615	49
520.708779811055	36
520.72354900563	33
520.738318409987	40
520.753088024014	42
520.767857847932	34
520.782627881521	40
520.797398124781	40
520.812168577932	31
520.826939240644	11
520.841710113246	16
520.85648119552	21
520.871252487575	20
520.88602398941	30
520.900795700807	37
520.915567622094	17
520.930339753163	12
520.945112093902	23
520.959884644423	19
520.974657404725	43
520.989430374587	56
521.004203554341	33
521.018976943876	48
521.033750543082	77
521.048524352069	70
521.063298370727	59
521.078072599167	66
521.092847037387	77
521.107621685279	52
521.122396542952	31
521.137171610406	35
521.151946887531	52
521.166722374438	80
521.181498071125	67
521.196273977484	52
521.211050093624	60
521.225826419435	33
521.240602955138	30
521.255379700512	18
521.270156655557	28
521.284933820494	28
521.299711195102	32
521.314488779381	20
521.329266573441	15
521.344044577283	0
521.358822790907	8
521.373601214201	55
521.388379847167	37
521.403158690025	37
521.417937742554	70
521.432717004864	160
521.447496476956	336
521.462276158719	631
521.477056050154	657
521.49183615148	560
521.506616462477	451
521.521396983257	233
521.536177713817	146
521.55095865394	116
521.565739803953	129
521.580521163639	82
521.595302733216	77
521.610084512354	36
521.624866501384	42
521.639648699976	47
521.654431108459	48
521.669213726724	20
521.683996554661	50
521.698779592269	35
521.713562839659	26
521.72834629683	34
521.743129963784	26
521.757913840408	10
521.772697926815	26
521.787482223004	37
521.802266728864	27
521.817051444506	15
521.83183636993	24
521.846621505025	19
521.861406849902	22
521.876192404451	24
521.890978168782	38
521.905764142895	23
521.920550326789	26
521.935336720356	31
521.950123323594	21
521.964910136724	42
521.979697159526	88
521.99448439211	85
522.009271834476	106
522.024059486514	144
522.038847348224	99
522.053635419826	77
522.068423701099	77
522.083212192155	86
522.098000892882	61
522.112789803392	86
522.127578923574	116
522.142368253647	138
522.157157793393	108
522.171947542921	58
522.186737502121	70
522.201527671103	104
522.216318049757	82
522.231108638303	54
522.245899436521	91
522.260690444522	113
522.275481662084	95
522.290273089539	52
522.305064726776	61
522.319856573685	109
522.334648630376	150
522.349440896849	171
522.364233372995	143
522.379026058923	245
522.393818954523	513
522.408612060015	1455
522.42340537518	4561
522.438198900017	10928
522.452992634636	21262
522.467786579037	31136
522.482580733111	34514
522.497375097077	31626
522.512169670606	26137
522.526964453916	19894
522.54175944712	15120
522.556554649885	11407
522.571350062543	8643
522.586145684873	6516
522.600941516876	4984
522.615737558772	3946
522.630533810339	3223
522.645330271689	2547
522.660126942712	2192
522.674923823517	1879
522.689720914104	1573
522.704518214364	1429
522.719315724407	1190
522.734113444232	970
522.748911373729	809
522.76370951301	776
522.778507861962	743
522.793306420807	761
522.808105189325	667
522.822904167516	580
522.837703355489	566
522.852502753244	477
522.867302360783	452
522.882102177994	480
522.896902204988	406
522.911702441764	271
522.926502888103	254
522.941303544335	243
522.956104410349	155
522.970905486036	147
522.985706771506	162
523.000508266649	338
523.015309971574	624
523.030111886282	814
523.044914010773	996
523.059716344937	1219
523.074518888884	1508
523.089321642503	1732
523.104124605905	1832
523.118927779091	1722
523.133731161948	1412
523.148534754589	1099
523.163338556903	849
523.178142569109	619
523.192946790989	536
523.207751222651	444
523.222555863987	395
523.237360715105	346
523.252165775896	279
523.266971046581	267
523.281776526938	275
523.296582216968	267
523.311388116892	203
523.326194226378	166
523.341000545757	264
523.355807074809	254
523.370613813645	251
523.385420762263	344
523.400227920555	582
523.41503528863	1249
523.429842866377	2417
523.444650653908	5725
523.459458651222	10495
523.47426685832	14474
523.48907527509	16153
523.503883901533	14660
523.51869273787	11545
523.53350178388	8964
523.548311039673	6837
523.56312050514	4954
523.577930180389	3625
523.592740065422	2899
523.607550160238	2206
523.622360464727	1787
523.637170979	1411
523.651981702836	1113
523.666792636675	903
523.681603780078	785
523.696415133374	734
523.711226696343	651
523.726038468985	552
523.740850451411	440
523.755662643731	473
523.770475045614	386
523.78528765739	380
523.800100478839	343
523.814913509962	423
523.829726750869	398
523.844540201559	346
523.859353862032	286
523.874167732179	270
523.888981811999	271
523.903796101713	284
523.9186106011	194
523.933425310271	169
523.948240229226	206
523.963055357854	232
523.977870696266	252
523.992686244351	293
524.00750200222	336
524.022317969872	433
524.037134147308	494
524.051950534307	570
524.066767131201	590
524.081583937878	705
524.096400954228	760
524.111218180363	861
524.126035616171	746
524.140853261762	563
524.155671117138	433
524.170489182187	382
524.18530745702	327
524.200125941637	311
524.214944635927	340
524.229763540001	355
524.244582653859	350
524.259401977391	334
524.274221510706	316
524.289041253696	271
524.303861206579	278
524.318681369136	177
524.333501741477	179
524.348322323492	226
524.363143115291	203
524.377964116763	237
524.39278532802	248
524.407606749061	338
524.422428379885	574
524.437250220384	847
524.452072270556	1235
524.466894530622	2225
524.481717000363	3133
524.496539679887	3457
524.511362569196	3066
524.526185668178	2160
524.541008976834	1302
524.555832495385	745
524.570656223609	361
524.585480161618	109
524.600304309411	47
524.615128666768	81
524.629953234019	128
524.644778010944	112
524.659602997763	141
524.674428194146	179
524.689253600424	214
524.704079216265	162
524.718905042002	102
524.733731077522	120
524.748557322716	110
524.763383777585	83
524.778210442237	92
524.793037316674	112
524.807864400896	101
524.822691694791	71
524.837519198471	100
524.852346911936	165
524.867174835074	184
524.882002967997	159
524.896831310594	98
524.911659863086	144
524.926488625252	159
524.941317597092	111
524.956146778717	106
524.970976170126	126
524.98580577132	136
525.000635582187	191
525.015465602729	169
525.030295833166	186
525.045126273278	167
525.059956923174	142
525.074787782744	158
525.089618852209	183
525.104450131238	216
525.119281620051	216
525.13411331876	194
525.148945227033	161
525.1637773452	138
525.178609672932	96
525.193442210559	117
525.20827495797	117
525.223107915056	104
525.237941081926	133
525.252774458471	135
525.267608044691	91
525.282441840805	76
525.297275846705	113
525.312110062279	145
525.326944487527	131
525.34177912256	108
525.356613967378	159
525.371449021981	193
525.386284286258	177
525.40111976032	220
525.415955444167	230
525.430791337578	187
525.445627440885	258
525.460463753976	370
525.475300276742	393
525.490137009294	414
525.504973951519	311
525.51981110364	295
525.534648465326	232
525.549486036906	170
525.564323818162	119
525.579161809202	73
525.594000009917	78
525.608838420417	79
525.623677040702	40
525.638515870772	40
525.653354910517	44
525.668194159937	30
525.683033619142	61
525.697873288243	82
525.712713166907	78
525.727553255468	110
525.742393553703	126
525.757234061613	74
525.772074779418	61
525.786915706899	47
525.801756844054	106
525.816598191105	175
525.83143974772	106
525.846281514231	82
525.861123490417	73
525.875965676388	100
525.890808072144	110
525.905650677576	79
525.920493492792	79
525.935336517684	112
525.950179752472	95
525.965023196934	89
525.979866851071	129
525.994710714994	177
526.009554788702	143
526.024399072085	179
526.039243565365	201
526.054088268319	223
526.068933180837	147
526.083778303362	138
526.098623635563	117
526.113469177438	85
526.128314929098	86
526.143160890545	100
526.158007061666	94
526.172853442573	97
526.187700033265	96
526.202546833743	131
526.217393843897	115
526.232241063725	57
526.247088493339	66
526.261936132739	79
526.276783981924	93
526.291632040895	97
526.306480309541	89
526.321328787863	118
526.33617747597	111
526.351026373863	115
526.365875481541	132
526.380724798895	95
526.395574326035	168
526.41042406285	105
526.425274009561	165
526.440124165947	159
526.454974532009	169
526.469825107967	138
526.48467589349	119
526.499526888909	126
526.514378094004	145
526.529229508885	204
526.544081133441	114
526.558932967782	66
526.57378501191	76
526.588637265713	95
526.603489729413	101
526.618342402788	81
526.633195285839	64
526.648048378675	99
526.662901681187	64
526.677755193596	89
526.69260891568	141
526.70746284755	101
526.722316989095	88
526.737171340427	76
526.752025901545	88
526.766880672338	68
526.781735652918	66
526.796590843172	36
526.811446243324	77
526.826301853151	82
526.841157672765	55
526.856013702054	70
526.870869941129	60
526.88572638988	55
526.900583048527	65
526.915439916851	76
526.93029699485	74
526.945154282745	93
526.960011780206	100
526.974869487564	104
526.989727404597	117
527.004585531417	86
527.019443867913	123
527.034302414305	143
527.049161170263	119
527.064020136117	105
527.078879311648	106
527.093738696964	92
527.108598291957	115
527.123458096735	128
527.138318111301	91
527.153178335542	108
527.16803876957	117
527.182899413384	90
527.197760266984	97
527.21262133015	103
527.227482603213	111
527.242344086062	62
527.257205778587	47
527.272067680899	86
527.286929792777	99
527.301792114551	50
527.316654646112	75
527.331517387459	67
527.346380338483	37
527.361243499182	75
527.376106869669	85
527.390970449941	69
527.405834240001	48
527.420698239736	68
527.435562449258	95
527.450426868457	94
527.465291497552	69
527.480156336324	70
527.495021384772	88
527.509886643117	89
527.524752111027	68
527.539617788725	63
527.554483676319	95
527.56934977359	56
527.584216080538	62
527.599082597272	71
527.613949323792	74
527.628816259989	77
527.643683405973	44
527.658550761744	39
527.673418327301	31
527.688286102425	29
527.703154087445	113
527.718022282253	104
527.732890686737	65
527.747759301008	103
527.762628124955	87
527.777497158689	54
527.7923664021	28
527.807235855408	42
527.822105518393	68
527.836975391164	61
527.851845473502	80
527.866715765847	60
527.881586267759	68
527.896456979568	146
527.911327901053	108
527.926199032215	80
527.941070373165	76
527.955941923901	91
527.970813684424	67
527.985685654624	85
528.000557834611	81
528.015430224275	87
528.030302823725	70
528.045175632963	24
528.060048651989	58
528.074921880691	123
528.08979531918	111
528.104668967345	105
528.119542825298	81
528.134416893038	71
528.149291170565	104
528.164165657769	71
528.17904035465	124
528.193915261429	102
528.208790377884	92
528.223665704127	99
528.238541240046	87
528.253416985753	49
528.268292941247	59
528.283169106418	71
528.298045481376	41
528.312922066122	62
528.327798860545	53
528.342675864754	50
528.357553078752	42
528.372430502426	43
528.387308135888	84
528.402185979137	99
528.417064031953	134
528.431942294666	93
528.446820767167	110
528.461699449456	60
528.476578341422	62
528.491457443064	78
528.506336754494	140
528.521216275712	86
528.536096006606	110
528.5509759474	122
528.565856097869	79
528.580736458016	53
528.595617027951	43
528.610497807673	45
528.625378797072	57
528.64025999637	50
528.655141405344	33
528.670023023886	54
528.684904852436	75
528.699786890663	86
528.714669138567	62
528.729551596259	78
528.744434263628	75
528.759317140896	71
528.774200227841	93
528.789083524573	77
528.803967030983	36
528.818850747181	28
528.833734673166	73
528.848618808829	79
528.86350315428	70
528.878387709518	61
528.893272474434	63
528.908157449138	63
528.923042633518	88
528.937928027798	87
528.952813631755	55
528.967699445389	58
528.982585468922	96
528.997471702021	91
529.01235814502	56
529.027244797695	85
529.042131660158	101
529.05701873241	96
529.071906014228	90
529.086793505945	67
529.101681207451	54
529.116569118633	59
529.131457239604	69
529.146345570363	95
529.161234110688	71
529.176122860913	74
529.191011820925	104
529.205900990615	97
529.220790370094	105
529.23567995925	102
529.250569758193	109
529.265459766926	108
529.280349985335	119
529.295240413533	76
529.310131051409	83
529.325021899184	69
529.339912956636	99
529.354804223876	52
529.369695700795	42
[truncated: 124,185 more rows]
