# Supplementary material for: Identifying Archaeological Bone via Non-Destructive ZooMS and the Materiality of Symbolic Expression: Examples from Iroquoian Bone Points
Source: Sci Rep. 2019 Jul 30;9:11027. doi: 10.1038/s41598-019-47299-x (PMC6667708; doi:10.1038/s41598-019-47299-x)
Supplement: Supplementary file 2 — Supplementary Datafiles [file 41598_2019_47299_MOESM2_ESM.zip › McGrath et al Supplementary Datafiles/Data set S3_EraserSpectra/DR-1588s_ERASER_2.txt]

499.966340631493	23
499.980812131431	23
499.99528384102	25
500.009755760369	40
500.024227889478	42
500.038700228238	20
500.053172776758	16
500.067645535037	39
500.082118502968	44
500.096591680658	31
500.111065068108	28
500.12553866521	18
500.140012471963	13
500.154486488584	44
500.168960714857	42
500.183435150889	42
500.197909796573	39
500.212384652017	36
500.226859717221	25
500.241334992076	23
500.255810476691	26
500.270286171066	4
500.284762075092	33
500.299238188878	65
500.313714512425	38
500.328191045514	41
500.342667788472	46
500.35714474119	20
500.371621903559	16
500.386099275688	39
500.40057685747	34
500.415054649011	44
500.429532650204	40
500.444010861264	51
500.458489281977	26
500.472967912342	14
500.487446752575	42
500.501925802459	67
500.516405061996	50
500.530884531292	34
500.545364210349	40
500.559844099057	25
500.574324197526	32
500.588804505755	18
500.603285023635	41
500.617765751276	39
500.632246688677	25
500.64672783573	6
500.661209192543	8
500.675690759008	31
500.690172535233	44
500.704654521218	37
500.719136716856	15
500.733619122362	45
500.74810173752	28
500.762584562329	8
500.7770675969	10
500.791550841122	39
500.806034295213	36
500.820517958847	18
500.835001832351	34
500.849485915506	41
500.863970208422	36
500.878454710989	34
500.892939423426	38
500.907424345514	32
500.921909477255	31
500.936394818756	17
500.950880370018	18
500.965366130932	18
500.979852101606	26
500.994338281932	31
501.008824672128	22
501.023311271867	7
501.037798081475	12
501.052285100735	32
501.066772329756	46
501.081259768429	45
501.095747416862	14
501.110235275056	22
501.124723342903	33
501.13921162051	44
501.153700107878	36
501.168188804898	34
501.182677711679	15
501.19716682822	13
501.211656154306	26
501.22614569026	27
501.240635435975	30
501.255125391343	57
501.269615556471	35
501.284105931252	22
501.298596515793	10
501.313087310095	3
501.32757831405	5
501.342069527765	16
501.356560951133	8
501.37105258437	14
501.38554442726	41
501.400036479802	17
501.414528742105	21
501.429021214169	23
501.443513895994	26
501.458006787363	44
501.472499888601	41
501.4869931996	24
501.501486720144	39
501.515980450556	38
501.530474390622	26
501.544968540448	32
501.559462899927	35
501.573957469275	38
501.588452248276	48
501.60294723693	29
501.617442435344	17
501.63193784352	46
501.646433461348	21
501.660929288938	51
501.675425326289	28
501.689921573292	16
501.704418030056	6
501.718914696582	21
501.73341157276	40
501.747908658591	5
501.762405954292	9
501.776903459646	23
501.79140117476	12
501.805899099528	12
501.820397234057	38
501.834895578347	42
501.84939413229	7
501.863892895994	11
501.878391869459	9
501.892891052577	21
501.907390445457	22
501.921890048098	16
501.936389860392	21
501.950889882339	26
501.965390114155	20
501.979890555625	18
501.994391206747	18
502.008892067739	11
502.023393138385	26
502.037894418791	21
502.052395908851	40
502.066897608672	39
502.081399518146	32
502.095901637382	36
502.110403966379	5
502.124906505138	21
502.13940925355	2
502.153912211615	20
502.168415379549	53
502.182918757137	25
502.197422344378	35
502.211926141489	27
502.226430148254	55
502.240934364671	45
502.255438790959	47
502.269943426899	18
502.284448272493	33
502.298953327849	34
502.313458592966	25
502.327964067844	26
502.342469752268	50
502.356975646562	36
502.371481750618	27
502.385988064218	26
502.400494587689	45
502.415001320812	48
502.429508263698	17
502.444015416345	26
502.458522778646	27
502.473030350709	11
502.487538132425	24
502.502046123902	43
502.516554325142	32
502.531062736035	24
502.54557135669	5
502.560080187107	2
502.574589227285	11
502.589098477009	6
502.603607936603	10
502.61811760585	17
502.63262748486	19
502.647137573523	18
502.661647872056	15
502.676158380135	38
502.690669097975	48
502.705180025686	24
502.71969116305	24
502.73420250996	26
502.748714066848	28
502.763225833282	22
502.777737809478	15
502.792249995436	10
502.806762391156	12
502.821274996529	26
502.835787811665	13
502.850300836454	17
502.864814071114	29
502.879327515319	15
502.893841169287	11
502.908355033125	36
502.922869106508	16
502.937383389654	8
502.951897882561	6
502.966412585231	16
502.980927497555	14
502.995442619641	40
503.009957951381	35
503.024473492883	21
503.038989244147	15
503.053505205174	45
503.068021375854	14
503.082537756189	17
503.097054346394	9
503.111571146253	11
503.126088155766	25
503.140605375041	21
503.155122804079	13
503.169640442771	41
503.184158291333	44
503.19867634955	32
503.21319461742	14
503.227713095053	51
503.242231782449	25
503.256750679498	27
503.27126978631	54
503.285789102884	34
503.300308629113	32
503.314828365104	23
503.329348310749	22
503.343868466265	28
503.358388831435	32
503.37290940626	21
503.387430190847	61
503.401951185196	33
503.4164723892	34
503.430993802966	22
503.445515426495	35
503.460037259787	38
503.474559302624	18
503.489081555333	2
503.503604017695	11
503.518126689821	18
503.532649571601	34
503.547172663251	33
503.561695964448	27
503.576219475516	18
503.590743196238	29
503.605267126723	34
503.619791266862	23
503.634315616765	3
503.648840176429	4
503.66336494564	32
503.677889924722	18
503.692415113567	24
503.706940512175	7
503.721466120329	17
503.735991938246	46
503.750517966034	39
503.765044203368	41
503.779570650573	40
503.794097307433	12
503.808624173947	16
503.823151250225	35
503.837678536373	21
503.852206032068	6
503.866733737526	21
503.881261652747	21
503.895789777731	13
503.910318112369	27
503.924846656662	13
503.939375410827	37
503.953904374646	41
503.968433548228	22
503.982962931465	34
503.997492524465	73
504.01202232712	51
504.026552339646	14
504.041082561827	3
504.055612993662	15
504.070143635261	11
504.084674486623	13
504.099205547748	21
504.113736818528	30
504.128268298963	28
504.142799989269	20
504.157331889231	30
504.171863998846	31
504.186396318334	25
504.200928847368	20
504.215461586274	29
504.229994534835	55
504.244527693267	45
504.259061061246	25
504.273594638988	24
504.288128426494	30
504.302662423654	25
504.317196630578	31
504.331731047265	58
504.346265673607	35
504.360800509713	49
504.375335555582	64
504.389870811106	47
504.404406276285	36
504.418941951336	23
504.433477836151	34
504.448013930511	27
504.462550234636	22
504.477086748633	38
504.491623472284	24
504.506160405591	47
504.520697548661	24
504.535234901495	48
504.549772463875	49
504.564310236128	13
504.578848218144	19
504.593386409815	33
504.60792481125	16
504.622463422448	17
504.637002243302	11
504.651541273811	14
504.666080514192	13
504.680619964228	10
504.69515962392	38
504.709699493484	29
504.724239572702	9
504.738779861685	10
504.753320360215	19
504.767861068616	34
504.782401986782	33
504.796943114603	34
504.811484452188	16
504.826025999428	8
504.840567756432	7
504.855109723199	7
504.869651899622	5
504.884194285918	13
504.89873688176	10
504.913279687366	9
504.927822702737	17
504.942365927762	57
504.95690936266	42
504.971453007214	22
504.985996861423	25
505.000540925396	15
505.015085199133	52
505.029629682634	61
505.044174375682	40
505.058719278602	45
505.073264391178	16
505.087809713518	11
505.102355245622	15
505.116900987382	5
505.131446938906	30
505.145993100085	31
505.160539471137	13
505.175086051737	18
505.1896328421	18
505.204179842336	33
505.218727052227	36
505.233274471666	23
505.247822101086	49
505.262369940053	34
505.276917988893	21
505.29146624728	29
505.30601471554	39
505.320563393456	43
505.335112281136	29
505.349661378471	30
505.36421068568	17
505.378760202544	5
505.393309928955	1
505.407859865349	11
505.422410011289	14
505.436960366993	10
505.451510932462	51
505.466061707696	45
505.480612692585	34
505.495163887238	30
505.509715291656	24
505.52426690573	10
505.53881872946	48
505.553370763063	15
505.567923006322	15
505.582475459236	38
505.597028122024	40
505.611580994468	28
505.626134076567	24
505.64068736854	15
505.655240870169	5
505.669794581454	24
505.684348502503	18
505.698902633317	23
505.713456973896	18
505.728011524022	7
505.742566284021	12
505.757121253785	17
505.771676433205	17
505.786231822281	15
505.800787421231	33
505.815343229836	38
505.829899248098	25
505.844455476124	9
505.859011913916	21
505.873568561363	75
505.888125418575	29
505.902682485552	7
505.917239762293	21
505.931797248691	22
505.946354944745	14
505.960912850673	9
505.975470966148	18
505.990029291496	48
506.00458782661	96
506.01914657138	112
506.033705525806	59
506.048264689997	46
506.062824063952	47
506.077383647565	41
506.091943440942	15
506.106503444084	37
506.121063656882	54
506.135624079446	38
506.150184711774	26
506.164745553868	20
506.179306605509	50
506.193867867024	23
506.208429338195	23
506.222991019023	18
506.237552909724	21
506.252115010082	19
506.266677320205	38
506.281239839985	16
506.295802569529	33
506.310365508839	43
506.324928657805	61
506.339492016537	52
506.354055585033	47
506.368619363187	72
506.383183351105	117
506.397747548789	192
506.412311956129	216
506.426876573126	249
506.441441399997	194
506.456006436524	169
506.470571682708	176
506.485137138766	129
506.49970280448	67
506.514268679851	43
506.528834765097	53
506.543401059999	43
506.557967564557	18
506.572534278881	31
506.587101202971	26
506.601668336825	43
506.616235680228	30
506.630803233505	18
506.645370996548	14
506.659938969247	16
506.674507151603	21
506.689075543833	17
506.70364414572	14
506.718212957264	22
506.732781978573	20
506.747351209648	6
506.761920650379	2
506.776490300985	39
506.791060161248	46
506.805630231168	33
506.820200510853	26
506.834771000304	7
506.849341699412	4
506.863912608285	9
506.878483726924	3
506.89305505522	20
506.907626593282	6
506.922198341001	19
506.936770298594	12
506.951342465844	30
506.965914842751	47
506.980487429424	74
506.995060225863	46
507.009633231958	38
507.02420644782	54
507.038779873447	29
507.053353508731	26
507.067927353782	16
507.082501408489	6
507.09707567307	47
507.111650147201	53
507.126224831206	35
507.140799724868	24
507.155374828187	46
507.16995014138	34
507.184525664231	18
507.199101396848	17
507.213677339122	16
507.228253491162	1
507.242829852968	7
507.257406424432	25
507.271983205661	28
507.286560196548	20
507.3011373972	16
507.315714807619	25
507.330292427803	38
507.344870257646	23
507.359448297145	24
507.374026546519	43
507.38860500555	78
507.403183674239	64
507.417762552803	53
507.432341641024	117
507.446920938903	151
507.461500446547	130
507.476080163958	87
507.490660091135	69
507.505240227969	56
507.519820574461	36
507.534401130828	34
507.548981896853	38
507.563562872644	35
507.578144058091	18
507.592725453306	32
507.607307058178	33
507.621888872925	26
507.63647089733	10
507.651053131392	24
507.66563557522	48
507.680218228815	25
507.694801092176	26
507.709384165086	9
507.723967447871	7
507.738550940423	12
507.753134642523	21
507.767718554499	12
507.782302676241	30
507.796887007532	36
507.811471548698	11
507.826056299522	27
507.840641260113	33
507.855226430361	12
507.869811810376	11
507.884397400157	24
507.898983199596	26
507.913569208802	17
507.928155427774	16
507.942741856404	19
507.9573284948	13
507.971915342963	19
507.986502400784	36
508.001089668372	38
508.015677145726	49
508.030264832738	47
508.044852729408	35
508.059440835954	30
508.074029152157	13
508.088617678127	8
508.103206413755	7
508.11779535915	36
508.132384514312	49
508.146973879131	42
508.161563453717	18
508.176153237961	17
508.190743231972	3
508.20533343575	18
508.219923849295	22
508.234514472498	16
508.249105305358	16
508.263696348095	19
508.278287600489	12
508.292879062542	10
508.30747073447	12
508.322062616056	52
508.33665470741	35
508.351247008312	16
508.365839519091	77
508.380432239636	388
508.395025169839	878
508.40961830981	1384
508.424211659439	2270
508.438805218834	3214
508.453398987997	3532
508.467992966818	3070
508.482587155406	2442
508.497181553761	1731
508.511776161774	1189
508.526370979555	816
508.540966006993	563
508.555561244199	503
508.570156691172	343
508.584752347803	207
508.59934821431	174
508.613944290476	195
508.6285405763	205
508.643137071891	129
508.657733777249	69
508.672330692266	71
508.686927816941	82
508.701525151492	102
508.716122695811	90
508.730720449788	70
508.745318413423	82
508.759916586826	76
508.774514969996	59
508.789113562824	56
508.80371236542	38
508.818311377783	20
508.832910599804	52
508.847510031593	42
508.86210967315	46
508.876709524365	33
508.891309585347	47
508.905909855988	49
508.920510336505	110
508.935111026572	71
508.949711926515	56
508.964313036117	59
508.978914355378	67
508.993515884515	93
509.00811762331	77
509.022719571873	99
509.037321729986	75
509.051924098084	99
509.066526675732	95
509.081129463147	107
509.095732460331	100
509.110335667281	105
509.124939083891	63
509.139542710159	63
509.154146546304	41
509.168750592107	19
509.18335484757	33
509.197959312909	36
509.212563987906	72
509.227168872563	60
509.241773966987	33
509.256379271288	30
509.270984785139	26
509.285590508757	31
509.300196442144	40
509.314802585189	40
509.329408938002	53
509.344015500583	30
509.358622272932	31
509.373229254939	56
509.387836446606	231
509.40244384804	413
509.417051459242	658
509.431659280104	1074
509.446267310842	1184
509.460875551239	1364
509.475484001295	1078
509.490092661119	817
509.504701530711	524
509.519310610071	349
509.533919898981	306
509.548529397768	216
509.563139106324	158
509.577749024429	135
509.592359152411	79
509.606969490052	71
509.621580037462	103
509.63619079453	83
509.650801761476	94
509.665412938081	61
509.680024324344	44
509.694635920376	47
509.709247726176	36
509.723859741636	31
509.738471966863	48
509.75308440175	35
509.767697046514	43
509.782309900828	36
509.796922965019	27
509.81153623887	17
509.826149722489	13
509.840763415767	13
509.855377318922	20
509.869991431628	36
509.884605754211	38
509.899220286453	35
509.913835028464	19
509.928449980025	34
509.943065141573	29
509.95768051267	26
509.972296093536	17
509.986911884171	11
510.001527884574	30
510.016144094636	54
510.030760514358	54
510.045377143957	67
510.059993983216	59
510.074611032134	42
510.08922829093	51
510.103845759385	81
510.118463437499	41
510.133081325491	25
510.147699423143	22
510.162317730454	24
510.176936247534	28
510.191554974382	75
510.206173910999	64
510.220793057167	21
510.235412413212	23
510.250031979026	17
510.26465175439	36
510.279271739632	36
510.293891934643	21
510.308512339313	45
510.323132953643	65
510.337753777742	46
510.352374811609	45
510.366996055136	41
510.381617508541	54
510.396239171606	148
510.41086104433	284
510.425483126823	574
510.440105419085	660
510.454727921006	554
510.469350632697	411
510.483973554047	304
510.498596685275	223
510.513220026054	110
510.527843576711	107
510.542467337028	140
510.557091307113	68
510.571715486859	32
510.586339876482	33
510.600964475656	42
510.615589284599	32
510.630214303421	43
510.644839531792	20
510.659464969933	34
510.674090617843	16
510.688716475522	18
510.703342542861	19
510.717968819969	29
510.732595306737	33
510.747222003384	10
510.761848909581	19
510.776476025656	37
510.791103351391	30
510.805730886896	25
510.820358631951	36
510.834986586993	10
510.849614751587	8
510.86424312595	30
510.878871710082	44
510.893500503983	28
510.908129507544	24
510.922758720875	30
510.937388143865	27
510.952017776625	21
510.966647619155	15
510.981277671344	38
510.995907933302	27
511.01053840503	48
511.025169086418	37
511.039799977576	39
511.054431078503	38
511.06906238909	32
511.083693909446	27
511.098325639463	35
511.112957579249	42
511.127589728804	25
511.14222208802	28
511.156854657005	57
511.17148743576	47
511.186120424174	16
511.200753622359	32
511.215387030203	21
511.230020647927	9
511.244654475311	21
511.259288512355	16
511.273922759168	14
511.288557215752	15
511.303191881995	13
511.317826758008	21
511.332461843791	23
511.347097139344	42
511.361732644447	24
511.37636835943	32
511.391004284182	83
511.405640418485	100
511.420276762668	161
511.43491331651	161
511.449550080123	160
511.464187053396	162
511.478824236438	101
511.493461629251	57
511.508099231724	81
511.522737043967	40
511.537375065979	49
511.552013297652	45
511.566651739095	31
511.581290390308	39
511.595929251182	28
511.610568321825	38
511.625207602129	25
511.639847092312	32
511.654486792046	18
511.66912670166	27
511.683766820934	54
511.698407149869	25
511.713047688683	31
511.727688437158	40
511.742329395403	24
511.756970563199	34
511.771611940984	74
511.78625352832	48
511.800895325426	20
511.815537332302	11
511.830179548949	6
511.844821975256	12
511.859464611224	22
511.874107457071	20
511.88875051258	17
511.903393777748	46
511.918037252688	49
511.932680937506	35
511.947324831876	21
511.961968936017	15
511.976613249927	25
511.991257773608	13
512.00590250684	24
512.020547449952	41
512.035192602834	37
512.049837965377	29
512.064483537581	30
512.079129319665	23
512.093775311409	20
512.108421512815	25
512.1230679241	35
512.137714545046	14
512.152361375653	19
512.167008416031	15
512.181655666179	32
512.196303125987	15
512.210950795567	16
512.225598674917	43
512.240246764037	47
512.254895062709	35
512.269543571261	16
512.284192289583	32
512.298841217457	90
512.313490355211	21
512.328139702626	18
512.342789259811	43
512.357439026658	45
512.372089003384	35
512.386739189663	38
512.401389585712	43
512.41604019164	71
512.430691007121	70
512.445342032373	66
512.459993267395	55
512.474644712187	29
512.489296366751	15
512.503948230866	10
512.518600304861	14
512.533252588518	31
512.547905081835	29
512.562557785033	23
512.577210697893	16
512.591863820523	20
512.606517152814	9
512.621170694876	8
512.635824446709	8
512.650478408203	5
512.665132579468	15
512.679786960504	11
512.694441551092	15
512.709096351561	25
512.7237513618	28
512.7384065817	25
512.753062011372	20
512.767717650705	4
512.782373499808	7
512.797029558683	7
512.811685827219	11
512.826342305527	11
512.840998993495	19
512.855655891344	15
512.870312998855	5
512.884970316137	2
512.899627842971	11
512.914285579685	15
512.92894352617	33
512.943601682208	13
512.958260048126	25
512.972918623815	24
512.987577409056	27
513.002236404178	23
513.016895609071	27
513.031555023626	17
513.046214647842	10
513.06087448183	37
513.075534525588	24
513.090194779009	27
513.1048552422	21
513.119515915163	5
513.134176797897	12
513.148837890184	45
513.163499192351	22
513.178160704289	6
513.19282242578	12
513.207484357151	51
513.222146498184	30
513.236808848989	24
513.251471409455	8
513.266134179803	28
513.280797159812	17
513.295460349483	34
513.310123748925	48
513.324787358139	40
513.339451177014	49
513.354115205662	38
513.36877944408	18
513.383443892051	10
513.398108550012	10
513.412773417526	30
513.427438494921	19
513.442103781869	19
513.456769278697	30
513.471434985187	6
513.48610090134	14
513.500767027373	11
513.515433363069	11
513.530099908536	1
513.544766663665	0
513.559433628566	17
513.574100803129	11
513.588768187464	13
513.60343578157	22
513.618103585448	6
513.632771598988	28
513.64743982219	13
513.662108255273	8
513.676776898019	8
513.691445750536	18
513.706114812715	7
513.720784084666	8
513.73545356628	0
513.750123257774	5
513.764793158931	21
513.77946326986	17
513.794133590342	16
513.808804120705	9
513.823474860839	9
513.838145810527	3
513.852816970095	6
513.867488339436	11
513.88215991833	0
513.896831707105	12
513.911503705652	10
513.926175913861	29
513.940848331732	15
513.955520959376	4
513.970193796791	10
513.984866843869	3
513.999540100829	3
514.014213567451	8
514.028887243735	16
514.043561129792	33
514.05823522562	49
514.072909531111	27
514.087584046374	6
514.102258771299	11
514.116933706107	25
514.131608850467	20
514.146284204709	4
514.160959768613	6
514.17563554229	23
514.190311525629	19
514.20498771885	10
514.219664121623	25
514.23434073417	44
514.249017556488	22
514.263694588578	36
514.278371830331	55
514.293049281857	42
514.307726943155	42
514.322404814115	21
514.337082894848	13
514.351761185243	27
514.36643968552	49
514.38111839535	41
514.395797315063	56
514.410476444438	51
514.425155783585	38
514.439835332286	18
514.454515090978	27
514.469195059223	27
514.483875237241	27
514.498555625031	13
514.513236222594	19
514.527917029819	19
514.542598046817	23
514.557279273478	47
514.571960709911	38
514.586642356117	41
514.601324211986	13
514.616006277627	14
514.630688552931	3
514.645371038118	9
514.660053732967	8
514.674736637479	13
514.689419751764	11
514.704103075822	20
514.718786609652	43
514.733470353145	30
514.74815430641	12
514.762838469339	27
514.777522842041	19
514.792207424515	5
514.806892216652	16
514.821577218562	12
514.836262430135	8
514.85094785159	32
514.865633482709	31
514.88031932349	36
514.895005374045	19
514.909691634372	22
514.924378104362	21
514.939064784125	19
514.953751673661	21
514.96843877297	9
514.983126081832	30
514.997813600577	19
515.012501329095	8
515.027189267166	10
515.04187741512	16
515.056565772737	40
515.071254340017	40
515.08594311718	47
515.100632104006	21
515.115321300606	10
515.130010706868	21
515.144700322904	84
515.159390148712	126
515.174080184184	221
515.188770429429	290
515.203460884447	328
515.218151549128	242
515.232842423583	155
515.247533507701	133
515.262224801701	114
515.276916305256	59
515.291608018693	42
515.306299941793	56
515.320992074557	28
515.335684417204	40
515.350376969515	19
515.365069731598	13
515.379762703236	21
515.394455884756	33
515.40914927605	50
515.423842877007	15
515.438536687737	26
515.453230708131	18
515.467924938408	15
515.482619378239	17
515.497314027952	20
515.51200888733	25
515.526703956371	12
515.541399235185	7
515.556094723883	21
515.570790422134	5
515.585486330159	14
515.600182447957	12
515.614878775528	15
515.629575312654	12
515.644272059663	11
515.658969016445	13
515.673666182781	17
515.688363559	19
515.703061144993	28
515.71775894054	12
515.73245694597	32
515.747155161174	14
515.761853586041	4
515.776552220572	0
515.791251064877	9
515.805950118956	9
515.820649382698	19
515.835348856214	15
515.850048539503	4
515.864748432566	0
515.879448535184	13
515.894148847684	26
515.908849369958	15
515.923550101787	11
515.938251043499	16
515.952952194875	14
515.967653556024	11
515.982355126838	53
515.997056907535	49
516.011758897786	52
516.026461097811	43
516.04116350772	62
516.055866127183	29
516.07056895642	33
516.08527199543	21
516.099975244215	27
516.114678702663	20
516.129382370885	15
516.144086248882	14
516.158790336542	19
516.173494633866	85
516.188199141074	109
516.202903857946	92
516.217608784593	79
516.232313920903	67
516.247019266987	42
516.261724822846	42
516.276430588368	39
516.291136563665	32
516.305842748735	38
516.32054914336	34
516.335255747869	70
516.349962562152	53
516.364669586099	63
516.37937681982	86
516.394084263206	31
516.408791916475	50
516.423499779299	17
516.438207851897	34
516.452916134269	34
516.467624626306	41
516.482333328226	42
516.497042239811	13
516.51175136117	9
516.526460692084	18
516.541170232882	12
516.555879983454	16
516.57058994369	31
516.585300113591	35
516.600010493376	12
516.614721082716	6
516.629431881939	20
516.644142890937	43
516.6588541096	18
516.673565537927	13
516.688277176028	12
516.702989023904	20
516.717701081444	12
516.732413348869	7
516.747125825848	28
516.761838512602	10
516.77655140924	35
516.791264515432	31
516.805977831509	16
516.820691357141	16
516.835405092657	16
516.850119037948	12
516.864833192793	8
516.879547557523	3
516.894262131917	7
516.908976916086	8
516.92369190992	3
516.938407113528	11
516.953122526911	7
516.967838149959	15
516.982553982781	28
516.997270025378	10
517.01198627764	7
517.026702739676	15
517.041419411377	32
517.056136292962	30
517.070853384103	58
517.085570685128	22
517.100288195818	27
517.115005916173	17
517.129723846413	27
517.144441986317	37
517.159160335996	13
517.17387889534	19
517.188597664459	45
517.203316643352	58
517.218035831801	35
517.232755230244	5
517.247474838242	1
517.262194656015	8
517.276914683563	2
517.291634920777	22
517.306355367874	67
517.321076024527	51
517.335796890955	31
517.350517967268	23
517.365239253136	21
517.379960748778	11
517.394682454196	21
517.409404369279	2
517.424126494247	3
517.43884882888	13
517.453571373177	5
517.46829412725	12
517.483017091099	34
517.497740264612	16
517.5124636479	28
517.527187240963	6
517.541911043692	10
517.556635056196	6
517.571359278365	7
517.586083710418	11
517.600808352138	9
517.615533203522	11
517.630258264682	22
517.644983535616	7
517.659709016216	1
517.674434706592	12
517.689160606742	24
517.703886716668	26
517.718613036149	12
517.733339565516	18
517.748066304547	13
517.762793253354	21
517.777520411937	30
517.792247780184	7
517.806975358097	6
517.821703145896	20
517.836431143359	16
517.851159350598	12
517.865887767503	14
517.880616394183	17
517.895345230638	21
517.910074276759	20
517.924803532656	23
517.939532998327	17
517.954262673665	19
517.968992558667	12
517.983722653556	31
517.998452958109	36
518.013183472439	53
518.027914196433	40
518.042645130204	11
518.05737627375	8
518.072107626961	24
518.086839189948	38
518.101570962711	16
518.11630294514	30
518.131035137343	16
518.145767539323	30
518.160500150858	29
518.175232972279	19
518.189966003476	35
518.204699244338	20
518.219432694866	43
518.23416635528	33
518.248900225359	28
518.263634305104	23
518.278368594735	32
518.293103094032	12
518.307837802994	15
518.322572721733	39
518.337307850247	78
518.352043188537	43
518.366778736492	30
518.381514494224	17
518.396250461621	62
518.410986638794	87
518.425723025744	93
518.440459622359	170
518.455196428749	132
518.469933444806	95
518.484670670749	66
518.499408106358	90
518.514145751632	87
518.528883606683	36
518.543621671509	37
518.558359946002	63
518.57309843027	32
518.587837124315	14
518.602576028135	4
518.617315141512	13
518.632054464775	22
518.646793997813	4
518.661533740408	21
518.676273692889	14
518.691013855036	8
518.705754226959	20
518.720494808548	24
518.735235599914	23
518.749976601055	12
518.764717811863	32
518.779459232557	18
518.794200862807	24
518.808942702833	8
518.823684752635	9
518.838427012214	17
518.853169481569	19
518.86791216048	33
518.882655049277	14
518.897398147741	13
518.912141455871	15
518.926884973887	2
518.94162870157	0
518.956372638918	6
518.971116786154	23
518.985861143055	21
519.000605709733	18
519.015350486077	12
519.030095472198	15
519.044840667985	21
519.059586073548	35
519.074331688888	45
519.089077514005	25
519.103823548677	5
519.118569793236	46
519.133316247572	50
519.148062911574	27
519.162809785243	20
519.177556868798	10
519.19230416202	2
519.207051664908	5
519.221799377573	0
519.236547300124	5
519.251295432232	5
519.266043774116	6
519.280792325777	7
519.295541087105	20
519.310290058209	22
519.32503923909	56
519.339788629638	54
519.354538229962	61
519.369288040063	21
519.38403805983	11
519.398788289375	2
519.413538728585	39
519.428289377683	61
519.443040236448	62
519.457791304879	70
519.472542583087	62
519.487294071071	28
519.502045768723	8
519.516797676151	16
519.531549793356	28
519.546302120228	37
519.561054656876	18
519.575807403302	17
519.590560359394	31
519.605313525153	14
519.6200669008	12
519.634820486113	23
519.649574281202	18
519.664328285959	13
519.679082500493	21
519.693836924804	31
519.708591558781	8
519.723346402536	0
519.738101456068	0
519.752856719266	30
519.767612192242	32
519.782367874994	18
519.797123767414	1
519.811879869501	0
519.826636181474	13
519.841392703115	17
519.856149434533	12
519.870906375618	12
519.88566352648	1
519.900420887119	8
519.915178457425	17
519.929936237509	24
519.944694227369	2
519.959452426897	30
519.974210836202	21
519.988969455174	30
520.003728283923	16
520.01848732245	31
520.033246570643	26
520.048006028725	35
520.062765696362	31
520.077525573778	22
520.092285661081	22
520.107045957941	23
520.121806464578	21
520.136567180993	20
520.151328107075	18
520.166089243044	8
520.180850588681	7
520.195612143985	7
520.210373909066	7
520.225135883925	6
520.239898068451	3
520.254660462754	2
520.269423066836	2
520.284185880584	6
520.29894890411	33
520.313712137303	40
520.328475580384	50
520.343239233132	24
520.358003095548	18
520.372767167741	18
520.387531449712	80
520.402295941351	228
520.417060642767	439
520.43182555396	791
520.446590674821	1150
520.46135600546	1386
520.476121545876	1364
520.49088729596	989
520.505653255821	759
520.52041942535	536
520.535185804767	368
520.549952393741	284
520.564719192604	242
520.579486201133	172
520.594253419441	112
520.609020847416	91
520.623788485169	55
520.638556332699	51
520.653324389787	54
520.668092656764	64
520.682861133518	31
520.69762982005	51
520.712398716139	41
520.727167822116	95
520.741937137761	75
520.756706663074	40
520.771476398275	21
520.786246343143	13
520.80101649768	25
520.815786862104	33
520.830557436197	33
520.845328220067	37
520.860099213495	28
520.874870416811	30
520.889641829905	12
520.904413452667	27
520.919185285207	21
520.933957327414	20
520.94872957951	26
520.963502041164	38
520.978274712596	40
520.993047593916	32
521.007820684794	41
521.02259398545	32
521.037367495884	27
521.052141215986	32
521.066915145976	45
521.081689285635	74
521.096463634961	72
521.111238194066	72
521.126012962948	50
521.140787941609	42
521.155563129828	42
521.170338527935	34
521.185114135711	33
521.199889953264	32
521.214665980596	21
521.229442217596	33
521.244218664375	46
521.258995320821	41
521.273772187156	42
521.288549263159	30
521.30332654872	18
521.31810404428	11
521.332881749508	14
521.347659664405	28
521.362437789079	57
521.377216123422	69
521.391994667654	70
521.406773421443	105
521.421552385122	186
521.436331558468	258
521.451110941593	365
521.465890534386	403
521.480670337068	413
521.495450349419	400
521.510230571437	288
521.525011003235	232
521.539791644811	183
521.554572495944	125
521.569353557077	131
521.584134827768	74
521.598916308349	38
521.613697998486	43
521.628479898514	42
521.643262008209	26
521.658044327573	14
521.672826856826	35
521.687609595747	38
521.702392544336	52
521.717175702815	73
521.731959070963	70
521.746742648888	41
521.761526436483	28
521.776310433856	34
521.791094641008	74
521.805879057718	96
521.820663684318	47
521.835448520696	33
521.850233566743	36
521.865018822458	25
521.879804288063	38
521.894589963336	38
521.909375848278	43
521.924161943109	39
521.938948247608	69
521.953734761776	45
521.968521485724	34
521.98330841956	89
521.998095562955	72
522.012882916129	53
522.027670479082	56
522.042458251703	46
522.057246234104	73
522.072034426283	105
522.086822828132	55
522.101611439759	52
522.116400261166	66
522.131189292241	90
522.145978533095	82
522.160767983619	59
522.175557644031	76
522.190347514113	91
522.205137593863	65
522.219927883393	79
522.234718382701	86
522.249509091679	96
522.264300010436	95
522.279091138972	82
522.293882477177	100
522.308674025161	151
522.323465782814	211
522.338257750357	211
522.353049927458	263
522.367842314449	483
522.382634911109	974
522.397427717548	2050
522.412220733657	4590
522.427013959544	9936
522.441807395211	17777
522.456601040547	24811
522.471394895663	29097
522.486188960558	29223
522.500983235122	26458
522.515777719465	22165
522.530572413477	18092
522.54536731738	14704
522.560162430841	11415
522.574957754191	9166
522.589753287211	7540
522.604549029901	6305
522.61934498248	5494
522.634141144728	4696
522.648937516755	3848
522.663734098453	3265
522.678530889929	2783
522.693327891185	2267
522.708125102	1980
522.722922522705	1798
522.73772015319	1532
522.752517993343	1464
522.767316043277	1346
522.78211430288	1225
522.796912772262	1150
522.811711451424	1022
522.826510340256	1021
522.841309438867	972
522.856108747147	780
522.870908265318	749
522.885707993158	654
522.900507930667	622
522.915308077957	467
522.930108435026	289
522.944909001874	275
522.959709778282	198
522.97451076458	289
522.989311960658	555
523.004113366295	961
523.018914981822	1183
523.033716807129	1474
523.048518842106	1837
523.063321086752	2094
523.078123541178	2405
523.092926205384	2590
523.107729079259	2481
523.122532163025	2113
523.137335456461	1728
523.152138959566	1358
523.166942672451	1115
523.181746595116	930
523.19655072745	877
523.211355069565	717
523.226159621349	607
523.240964383024	521
523.255769354258	452
523.270574535383	403
523.285379926177	416
523.300185526751	368
523.314991336995	403
523.329797357019	457
523.344603586823	454
523.359410026297	526
523.374216675552	714
523.389023534586	1121
523.40383060329	1746
523.418637881775	3100
523.433445370039	5868
523.448253067974	10090
523.463060975688	15158
523.477869093073	17379
523.492677420348	16475
523.507485957183	14199
523.522294703798	11643
523.537103660304	9258
523.551912826369	7370
523.566722202214	5699
523.58153178784	4521
523.596341583246	3703
523.611151588323	2944
523.625961803179	2172
523.640772227816	1894
523.655582862013	1690
523.6703937061	1425
523.685204759968	1284
523.700016023506	1186
523.714827496713	1075
523.729639179812	965
523.744451072581	788
523.75926317502	757
523.77407548735	745
523.78888800935	629
523.80370074102	588
523.81851368247	648
523.833326833702	598
523.848140194713	600
523.862953765395	515
523.877767545858	526
523.89258153599	490
523.907395735904	485
523.922210145487	464
523.937024764962	455
523.951839593996	487
523.966654632922	426
523.981469881628	346
523.996285340005	498
524.011101008051	661
524.025916885878	769
524.040732973487	896
524.055549270765	1034
524.070365777824	1077
524.085182494665	1263
524.099999421286	1263
524.114816557466	1201
524.129633903538	960
524.144451459281	792
524.159269224804	655
524.174087200108	638
524.188905385083	530
524.203723779727	506
524.218542384264	507
524.23336119847	538
524.248180222458	532
524.262999456116	500
524.277818899555	406
524.292638552775	357
524.307458415666	397
524.322278488337	407
524.33709877079	406
524.351919262913	410
524.366739964817	468
524.381560876392	528
524.396381997858	681
524.411203328884	852
524.426024869691	1314
524.440846620391	1980
524.455668580649	2892
524.47049075069	4056
524.485313130622	4691
524.500135720113	4491
524.514958519386	3438
524.529781528441	2301
524.544604747276	1355
524.559428175782	577
524.57425181407	208
524.589075662028	130
524.603899719767	119
524.618723987288	124
524.633548464479	223
524.648373151562	270
524.663198048205	214
524.67802315463	143
524.692848470836	190
524.707673996823	216
524.722499732481	187
524.737325677921	184
524.752151833142	210
524.766978197923	235
524.781804772596	223
524.796631557051	212
524.811458551065	185
524.826285754972	189
524.84111316866	203
524.855940791909	239
524.870768625049	227
524.885596667972	204
524.900424920565	226
524.915253382828	199
524.930082054874	199
524.944910936701	181
524.959740028199	211
524.974569329479	155
524.98939884054	153
525.004228561383	222
525.019058491786	201
525.033888632082	221
525.048718982159	262
525.063549541796	370
525.078380311326	293
525.093211290527	265
525.10804247951	312
525.122873878163	315
525.137705486709	203
525.152537304926	207
525.167369332814	162
525.182201570485	140
525.197034017936	152
525.211866674949	174
525.226699541964	203
525.24153261854	165
525.256365904898	189
525.271199401037	213
525.286033106959	216
525.300867022551	225
525.315701147926	250
525.330535482972	214
525.34537002791	179
525.360204782409	252
525.37503974669	233
525.389874920863	267
525.404710304597	263
525.419545898113	268
525.434381701411	294
525.449217714492	489
525.464053937243	692
525.478890369776	753
525.493727011981	680
525.508563863968	580
525.523400925737	434
525.538238197288	318
525.55307567851	186
525.567913369404	120
525.582751270191	45
525.597589380649	24
525.612427700778	47
525.62726623069	148
525.642104970384	119
525.656943919749	125
525.671783079007	98
525.686622447937	75
525.701462026538	86
525.716301814922	128
525.731141813088	121
525.745982020925	105
525.760822438544	132
525.775663065946	121
525.79050390302	106
525.805344949875	97
525.820186206403	107
525.835027672823	80
525.849869348915	63
525.864711234679	94
525.879553330225	106
525.894395635553	225
525.909238150553	212
525.924080875336	190
525.938923809901	165
525.953766954248	154
525.968610308157	160
525.983453871958	131
525.998297645432	182
526.013141628687	196
526.027985821615	163
526.042830224436	144
526.057674836929	177
526.072519659093	231
526.08736469104	224
526.10220993277	175
526.117055384171	174
526.131901045355	181
526.146746916322	148
526.16159299696	99
526.176439287381	100
526.191285787474	101
526.206132497461	111
526.220979417008	166
526.235826546449	172
526.250673885562	203
526.265521434347	168
526.280369193026	168
526.295217161376	151
526.310065339398	176
526.324913727315	182
526.339762324902	153
526.354611132273	137
526.369460149316	141
526.384309376142	148
526.399158812639	203
526.41400845892	187
526.428858314983	155
526.443708380829	196
526.458558656347	237
526.473409141538	173
526.488259836622	167
526.503110741378	206
526.517961855806	221
526.532813180018	123
526.547664714012	92
526.562516457789	151
526.577368411239	155
526.592220574471	146
526.607072947487	90
526.621925530064	103
526.636778322534	96
526.651631324788	107
526.666484536603	146
526.681337958312	125
526.696191589805	151
526.711045430969	135
526.725899481806	129
526.740753742426	190
526.755608212829	202
526.770462892904	190
526.785317782874	100
526.800172882515	89
526.815028191829	80
526.829883710927	115
526.844739439807	137
526.85959537836	225
526.874451526696	221
526.889307884816	164
526.904164452608	187
526.919021230183	155
526.93387821743	123
526.948735414572	190
526.963592821276	116
526.978450437873	122
526.993308264143	159
527.008166300197	160
527.023024545923	194
527.037883001432	156
527.052741666725	146
527.06760054169	97
527.082459626439	98
527.097318920971	154
527.112178425176	105
527.127038139054	97
527.141898062825	186
527.15675819627	188
527.171618539498	154
527.186479092398	166
527.201339855193	144
527.21620082755	93
527.23106200969	117
527.245923401614	145
527.260785003321	153
527.275646814702	163
527.290508835865	139
527.305371066813	114
527.320233507433	153
527.335096157837	190
527.349959017913	140
527.364822087774	108
527.379685367418	150
527.394548856734	168
527.409412555946	165
527.424276464719	175
527.439140583276	197
527.454004911617	157
527.468869449631	134
527.483734197539	150
527.49859915512	131
527.513464322485	108
527.528329699412	86
527.543195286234	128
527.55806108284	135
527.572927089007	148
527.58779330507	212
527.602659730916	141
527.617526366325	82
527.632393211628	100
527.647260266715	134
527.662127531475	122
527.676995005908	109
527.691862690125	120
527.706730584126	136
527.721598687801	136
527.736467001259	189
527.751335524501	134
527.766204257527	114
527.781073200116	110
527.795942352599	154
527.810811714866	132
527.825681286696	115
527.840551068421	126
527.855421059819	139
527.870291261	115
527.885161671855	165
527.900032292606	150
527.914903123029	179
527.929774163126	170
527.944645413007	135
527.959516872672	123
527.97438854201	145
527.989260421132	151
528.004132510039	143
528.019004808508	145
528.033877316872	121
528.048750035021	150
528.063622962843	113
528.078496100449	113
528.093369447728	184
528.108243004903	159
528.12311677164	133
528.137990748273	163
528.152864934579	140
528.167739330669	127
528.182613936322	124
528.19748875187	99
528.212363777203	97
528.227239012208	112
528.242114456999	89
528.256990111574	81
528.271865975711	141
528.286742049744	136
528.301618333561	79
528.316494827052	66
528.331371530216	74
528.346248443276	82
528.361125566009	95
528.376002898416	112
528.390880440719	118
528.405758192695	141
528.420636154345	182
528.435514325779	125
528.450392706998	137
528.465271298002	123
528.480150098568	144
528.49502910903	161
528.509908329276	187
528.524787759085	138
528.53966739879	119
528.55454724828	89
528.569427307443	124
528.58430757628	128
528.599188054902	118
528.614068743309	115
528.628949641389	94
528.643830749365	89
528.658712066904	126
528.673593594228	94
528.688475331447	115
528.703357278341	133
528.718239434908	115
528.73312180126	123
528.748004377286	58
528.762887163208	123
528.777770158692	156
528.792653364073	106
528.807536779127	98
528.822420403967	124
528.83730423848	121
528.852188282779	175
528.867072536862	104
528.881957000619	99
528.896841674161	139
528.911726557489	113
528.92661165049	117
528.941496953276	91
528.956382465848	91
528.971268188093	128
528.986154120124	148
529.001040261828	174
529.015926613429	166
529.030813174593	191
529.045699945653	169
529.060586926387	136
529.075474116795	169
529.090361516988	122
529.105249127078	141
529.12013694673	114
529.135024976168	99
529.149913215391	126
529.164801664399	109
529.179690323082	183
529.194579191549	147
529.209468269691	108
529.22435755773	109
529.239247055331	136
529.254136762718	121
529.26902667989	107
529.283916806847	122
529.298807143479	133
529.313697689896	112
[truncated: 124,185 more rows]
