# Supplementary material for: Identifying Archaeological Bone via Non-Destructive ZooMS and the Materiality of Symbolic Expression: Examples from Iroquoian Bone Points
Source: Sci Rep. 2019 Jul 30;9:11027. doi: 10.1038/s41598-019-47299-x (PMC6667708; doi:10.1038/s41598-019-47299-x)
Supplement: Supplementary file 2 — Supplementary Datafiles [file 41598_2019_47299_MOESM2_ESM.zip › McGrath et al Supplementary Datafiles/Data set S3_EraserSpectra/DR-1588s_ERASER_3.txt]

499.989968193032	39
500.004440425505	21
500.018912867861	40
500.033385519881	49
500.047858381674	71
500.062331453131	57
500.076804734471	38
500.091278225366	51
500.105751926034	30
500.120225836476	30
500.134699956691	43
500.149174286571	90
500.163648826115	102
500.178123575541	35
500.192598534632	43
500.207073703387	49
500.221549081915	28
500.236024670217	44
500.250500468184	21
500.264976475924	17
500.279452693328	43
500.293929120507	65
500.308405757458	45
500.322882604183	33
500.337359660464	56
500.351836926627	27
500.366314402455	22
500.380792088056	74
500.395269983322	57
500.409748088252	41
500.424226403065	36
500.438704927543	22
500.453183661794	37
500.467662605711	39
500.4821417594	30
500.496621122755	13
500.511100695992	16
500.525580478784	16
500.54006047146	36
500.554540673691	22
500.569021085805	35
500.583501707584	17
500.597982539136	46
500.612463580354	44
500.626944831345	23
500.641426292	20
500.655907962539	16
500.670389842743	14
500.684871932611	24
500.699354232144	13
500.71383674156	12
500.728319460641	17
500.742802389496	23
500.757285528124	30
500.771768876309	26
500.786252434376	32
500.800736202109	27
500.815220179615	15
500.829704366787	32
500.844188763732	17
500.858673370451	10
500.873158186836	20
500.887643212885	56
500.902128448817	38
500.916613894415	14
500.931099549677	19
500.945585414823	9
500.960071489524	5
500.974557774109	17
500.98904426825	58
501.003530972274	69
501.018017885963	35
501.032505009426	38
501.046992342663	11
501.061479885565	49
501.075967638133	60
501.090455600584	27
501.104943772591	18
501.119432154372	54
501.133920745927	61
501.148409547257	67
501.162898558252	68
501.177387779021	57
501.191877209564	81
501.206366849664	45
501.220856699647	24
501.235346759295	50
501.249837028718	54
501.264327507805	47
501.278818196777	33
501.293309095304	36
501.307800203606	7
501.322291521683	10
501.336783049533	12
501.351274786941	20
501.365766734231	9
501.380258891296	39
501.394751257917	35
501.409243834313	32
501.423736620593	56
501.438229616428	35
501.452722822039	12
501.467216237424	28
501.481709862583	25
501.496203697408	47
501.510697741898	47
501.525191996272	45
501.539686460203	32
501.554181134017	14
501.568676017496	12
501.583171110751	18
501.59766641367	18
501.612161926256	48
501.626657648725	30
501.64115358086	36
501.655649722769	17
501.670146074344	14
501.684642635694	23
501.69913940671	11
501.713636387609	22
501.728133578065	12
501.742630978296	10
501.757128588301	32
501.771626408081	30
501.786124437527	20
501.800622676639	12
501.815121125634	20
501.829619784296	9
501.844118652623	3
501.858617730725	19
501.873117018602	16
501.887616516145	22
501.902116223462	6
501.916616140555	16
501.931116267313	30
501.945616603737	14
501.960117150045	24
501.97461790602	38
501.98911887166	34
502.003620047075	74
502.018121432265	56
502.032623027121	38
502.047124831751	66
502.061626846157	38
502.076129070229	35
502.090631503967	22
502.10513414759	52
502.119637000878	44
502.134140063832	39
502.14864333667	19
502.163146819065	24
502.177650511236	65
502.192154413181	70
502.206658524902	61
502.221162846289	76
502.235667377342	63
502.250172118279	75
502.264677068882	45
502.279182229152	49
502.293687599306	35
502.308193179017	10
502.322698968612	36
502.337204967764	52
502.351711176801	25
502.366217595504	29
502.380724223982	46
502.395231062236	15
502.409738110046	0
502.424245367741	0
502.438752835103	2
502.45326051224	0
502.467768399043	2
502.482276495621	4
502.496784801975	8
502.511293317995	19
502.525802043682	17
502.540310979253	32
502.554820124491	35
502.569329479394	45
502.583839044183	14
502.598348818638	19
502.612858802759	34
502.627368996656	35
502.641879400328	21
502.656390013667	44
502.670900836672	25
502.685411869562	2
502.699923112118	17
502.714434564341	35
502.728946226449	13
502.743458098223	19
502.757970179664	18
502.77248247088	29
502.786994971872	9
502.801507682531	32
502.816020602856	42
502.830533733066	29
502.845047072942	37
502.859560622485	10
502.874074381913	5
502.888588351008	11
502.903102529769	29
502.917616918306	44
502.932131516619	20
502.946646324599	23
502.961161342354	24
502.975676569776	16
502.990192006974	26
503.004707653948	30
503.019223510588	11
503.033739577005	24
503.048255853088	19
503.062772338947	37
503.077289034582	43
503.091805939884	19
503.106323054961	25
503.120840379815	4
503.135357914335	17
503.149875658523	34
503.164393612595	37
503.178911776335	53
503.193430149741	25
503.207948732923	58
503.222467525882	88
503.236986528507	58
503.251505740908	38
503.266025163085	46
503.28054479493	28
503.295064636441	12
503.309584687838	18
503.324104948792	31
503.338625419632	9
503.353146100139	29
503.367666990421	27
503.382188090371	21
503.396709400098	24
503.411230919491	21
503.42575264866	12
503.440274587606	11
503.454796736328	19
503.469319094607	6
503.483841662773	20
503.498364440605	16
503.512887428214	7
503.52741062549	24
503.541934032542	6
503.55645764937	4
503.570981475757	0
503.585505512029	25
503.600029758077	13
503.614554213684	23
503.629078879176	26
503.643603754335	21
503.658128839271	9
503.672654133874	20
503.687179638253	44
503.701705352409	36
503.716231276232	21
503.730757409723	10
503.745283753099	17
503.759810306143	15
503.774337068853	30
503.78886404145	19
503.803391223605	23
503.817918615536	8
503.832446217244	10
503.846974028729	24
503.861502049881	36
503.876030280809	14
503.890558721514	1
503.905087371778	8
503.919616231927	3
503.934145301744	22
503.948674581337	16
503.963204070598	42
503.977733769636	111
503.99226367845	123
504.006793796932	129
504.021324125082	110
504.035854663117	85
504.05038541082	66
504.0649163683	53
504.079447535447	66
504.093978912372	33
504.108510498963	55
504.123042295332	58
504.137574301478	64
504.152106517291	44
504.166638942771	59
504.181171578138	58
504.195704423173	68
504.210237477875	29
504.224770742463	28
504.23930421672	20
504.253837900643	60
504.268371794344	52
504.282905897822	13
504.297440210968	36
504.311974733781	47
504.326509466481	27
504.341044408848	26
504.355579560993	12
504.370114922805	9
504.384650494394	20
504.399186275651	19
504.413722266685	33
504.428258467497	31
504.442794877976	38
504.457331498232	16
504.471868328266	28
504.486405367967	10
504.500942617336	7
504.515480076592	5
504.530017745407	5
504.544555624108	4
504.559093712367	12
504.573632010623	8
504.588170518437	3
504.602709235919	7
504.617248163288	6
504.631787300324	31
504.646326647138	19
504.66086620362	12
504.67540596988	24
504.689945945807	48
504.704486131512	35
504.719026526994	21
504.733567132144	4
504.748107947072	4
504.762648971777	22
504.77719020615	28
504.791731650191	25
504.806273304119	22
504.820815167716	31
504.83535724098	20
504.849899524022	17
504.864442016841	10
504.878984719329	6
504.893527631594	5
504.908070753637	16
504.922614085347	35
504.937157626727	36
504.951701377992	16
504.966245338927	31
504.980789509529	28
504.99533388991	59
505.009878480067	58
505.024423279894	50
505.038968289497	82
505.053513508879	18
505.068058937929	18
505.082604576647	29
505.097150425252	47
505.111696483526	57
505.126242751468	30
505.140789229187	28
505.155335916685	60
505.16988281396	58
505.184429920795	48
505.198977237516	42
505.213524763906	52
505.228072500074	57
505.24262044602	72
505.257168601525	50
505.271716966917	38
505.286265541977	40
505.300814326816	36
505.315363321323	45
505.329912525608	38
505.34446193967	17
505.359011563402	34
505.373561396802	19
505.388111440089	24
505.402661693045	32
505.41721215567	37
505.431762828072	5
505.446313710362	14
505.460864802212	7
505.475416103839	4
505.489967615244	13
505.504519336318	14
505.519071267061	27
505.533623407691	29
505.54817575799	12
505.562728317958	18
505.577281087704	35
505.591834067228	41
505.60638725653	18
505.620940655391	10
505.63549426425	3
505.650048082668	15
505.664602110755	26
505.679156348729	20
505.693710796372	35
505.708265453684	12
505.722820320774	4
505.737375397752	16
505.75193068429	11
505.766486180606	12
505.7810418867	14
505.795597802463	28
505.810153927895	35
505.824710263214	10
505.839266808203	7
505.853823562861	8
505.868380527406	0
505.882937701621	11
505.897495085504	7
505.912052679166	6
505.926610482606	32
505.941168495716	32
505.955726718603	53
505.97028515127	69
505.984843793495	193
505.999402645609	480
506.013961707502	611
506.028520978954	495
506.043080460294	325
506.057640151194	242
506.072200052091	184
506.086760162548	113
506.101320482674	82
506.115881012688	74
506.130441752371	103
506.145002701833	98
506.159563860964	58
506.174125229874	52
506.188686808453	49
506.20324859681	35
506.217810594947	41
506.232372802753	34
506.246935220337	25
506.2614978477	30
506.276060684732	29
506.290623731434	26
506.305186988024	23
506.319750454284	32
506.334314130212	20
506.34887801592	34
506.363442111406	29
506.378006416562	78
506.392570931496	156
506.40713565621	201
506.421700590592	263
506.436265734645	249
506.450831088585	124
506.465396652195	82
506.479962425475	73
506.494528408533	70
506.509094601371	24
506.523661003878	39
506.538227616164	33
506.552794438228	31
506.567361469963	26
506.581928711476	28
506.596496162659	13
506.611063823621	5
506.625631694363	25
506.640199774664	30
506.654768064963	23
506.669336564822	23
506.683905274461	16
506.698474193878	14
506.713043322966	14
506.727612661723	10
506.742182210368	13
506.756751968683	45
506.771321936668	46
506.785892114432	15
506.800462501976	36
506.815033099189	25
506.829603906181	12
506.844174922953	28
506.858746149394	36
506.873317585615	34
506.887889231615	8
506.902461087175	2
506.917033152624	14
506.931605427743	21
506.946177912641	19
506.960750607209	29
506.975323511556	58
506.989896625683	65
507.00446994948	139
507.019043483056	168
507.033617226301	141
507.048191179327	174
507.062765342132	127
507.077339714606	83
507.091914296861	79
507.106489088785	107
507.121064090488	89
507.135639301972	65
507.150214723125	55
507.164790354058	55
507.17936619477	45
507.193942245042	55
507.208518505204	64
507.223094975036	56
507.237671654648	44
507.252248543929	35
507.26682564299	15
507.281402951831	18
507.295980470342	8
507.310558198633	22
507.325136136703	24
507.339714284443	36
507.354292641854	31
507.368871209044	30
507.383449986014	49
507.398028972764	86
507.412608169184	70
507.427187575383	70
507.441767191253	74
507.456347016793	72
507.470927052223	31
507.485507297323	7
507.500087752202	21
507.514668416752	13
507.529249291082	5
507.543830375082	12
507.558411668862	16
507.572993172421	1
507.587574885651	33
507.602156808662	45
507.616738941451	19
507.631321283912	18
507.645903836042	23
507.660486597953	26
507.675069569753	49
507.689652751115	11
507.704236142256	2
507.718819743177	14
507.733403553768	17
507.74798757414	7
507.762571804291	19
507.777156244114	7
507.791740893606	4
507.806325752879	27
507.820910822041	23
507.835496100765	17
507.850081589268	14
507.864667287552	6
507.879253195506	8
507.893839313241	25
507.908425640755	18
507.92301217794	11
507.937598924796	17
507.952185881542	18
507.966773047958	26
507.981360424045	53
507.995948009912	65
508.010535805559	63
508.025123810987	44
508.039712025976	58
508.054300450855	79
508.068889085404	60
508.083477929734	47
508.098066983844	50
508.112656247515	24
508.127245721077	32
508.141835404309	47
508.156425297321	29
508.171015400005	33
508.185605712468	40
508.200196234712	11
508.214786966627	14
508.229377908213	55
508.243969059689	24
508.258560420836	23
508.273151991653	30
508.287743772252	35
508.30233576274	46
508.31692796279	32
508.33152037251	62
508.34611299223	60
508.360705821512	138
508.375298860465	298
508.389892109308	606
508.404485567822	1261
508.419079236006	1992
508.433673113972	2887
508.448267201718	3356
508.462861499245	2851
508.477456006333	1881
508.492050723312	1097
508.506645649961	688
508.521240786392	511
508.535836132603	311
508.550431688485	222
508.565027454038	137
508.579623429372	115
508.594219614487	150
508.608816009383	118
508.62341261384	87
508.638009428298	71
508.652606452316	47
508.667203686006	44
508.681801129587	59
508.696398782839	91
508.710996645762	34
508.725594718466	26
508.74019300106	36
508.754791493216	12
508.769390195153	16
508.783989106871	25
508.79858822826	31
508.813187559431	26
508.827787100382	14
508.842386850895	12
508.856986811298	14
508.871586981373	17
508.886187361229	25
508.900787950757	17
508.915388750065	19
508.929989759155	18
508.944590978025	48
508.959192406457	50
508.973794044781	43
508.988395892775	33
509.002997950441	54
509.017600217998	66
509.032202695226	63
509.046805382126	59
509.061408278807	89
509.07601138527	77
509.090614701403	95
509.105218227318	55
509.119821963015	66
509.134425908382	113
509.149030063422	103
509.163634428242	92
509.178239002954	40
509.192843787228	59
509.207448781283	58
509.222053985119	31
509.236659398627	27
509.251265021916	47
509.265870854987	33
509.280476897729	34
509.295083150143	15
509.309689612338	32
509.324296284425	32
509.338903166073	18
509.353510257503	4
509.368117558715	49
509.382725069598	155
509.397332790263	306
509.411940720709	478
509.426548860827	779
509.441157210727	930
509.455765770298	980
509.470374539651	791
509.484983518675	578
509.499592707482	437
509.514202106179	257
509.528811714439	209
509.543421532481	121
509.558031560304	91
509.572641797689	98
509.587252244965	59
509.601862901914	20
509.616473768754	6
509.631084845156	36
509.64569613134	41
509.660307627306	23
509.674919332943	18
509.689531248362	13
509.704143373564	81
509.718755708437	41
509.733368253092	16
509.747981007418	36
509.762593971527	50
509.777207145418	33
509.791820528981	39
509.806434122325	35
509.821047925342	36
509.83566193814	33
509.85027616072	24
509.864890592973	25
509.879505235007	13
509.894120086714	0
509.908735148202	17
509.923350419473	55
509.937965900415	39
509.95258159114	35
509.967197491537	38
509.981813601716	48
509.996429921677	52
510.01104645131	25
510.025663190725	32
510.040280139812	23
510.054897298682	16
510.069514667333	22
510.084132245657	33
510.098750033763	40
510.113368031542	52
510.127986239102	63
510.142604656445	92
510.15722328346	93
510.171842120257	81
510.186461166726	62
510.201080423088	32
510.215699889012	24
510.230319564718	73
510.244939450207	66
510.259559545478	68
510.274179850421	20
510.288800365147	14
510.303421089545	3
510.318042023615	10
510.332663167578	23
510.347284521213	46
510.361906084631	47
510.376527857721	94
510.391149840593	171
510.405772033138	261
510.420394435465	377
510.435017047575	402
510.449639869357	476
510.464262900922	306
510.478886142269	229
510.493509593289	129
510.508133253982	108
510.522757124567	52
510.537381204824	38
510.552005494754	32
510.566629994467	21
510.581254703962	42
510.59587962313	44
510.61050475208	47
510.625130090813	33
510.639755639219	23
510.654381397298	19
510.669007365269	18
510.683633542912	9
510.698259930229	41
510.712886527328	29
510.72751333421	17
510.742140350764	25
510.756767577102	8
510.771395013222	24
510.786022659015	28
510.80065051459	47
510.815278579839	35
510.82990685487	12
510.844535339574	5
510.859164034061	14
510.873792938441	25
510.888422052383	30
510.903051375999	16
510.917680909507	1
510.932310652689	1
510.946940605653	4
510.96157076829	19
510.97620114082	33
510.990831722913	33
511.005462514789	36
511.020093516448	23
511.034724727779	37
511.049356148894	10
511.063987779792	27
511.078619620363	44
511.093251670717	42
511.107883930744	20
511.122516400554	40
511.137149080147	61
511.151781969413	71
511.166415068462	38
511.181048377184	52
511.19568189569	67
511.210315623978	83
511.22494956194	40
511.239583709575	35
511.254218067103	33
511.268852634304	44
511.283487411178	35
511.298122397836	36
511.312757594386	22
511.3273930005	55
511.342028616397	26
511.356664442078	13
511.371300477432	22
511.385936722459	69
511.400573177379	69
511.415209841973	61
511.429846716239	117
511.44448380029	193
511.459121094233	159
511.47375859774	123
511.48839631103	74
511.503034234104	56
511.517672366851	12
511.532310709381	36
511.546949261585	25
511.561588023572	30
511.576226995343	27
511.590866176787	15
511.605505568015	18
511.620145168916	11
511.6347849796	17
511.649425000068	21
511.66406523021	5
511.678705670135	25
511.693346319733	20
511.707987179226	22
511.722628248281	16
511.73726952712	4
511.751911015853	19
511.76655271415	25
511.78119462223	12
511.795836740093	14
511.810479067631	20
511.825121604952	25
511.839764351946	21
511.854407308724	9
511.869050475286	12
511.883693851522	11
511.898337437541	24
511.912981233344	25
511.927625238711	14
511.942269454081	32
511.956913879016	25
511.971558513624	18
511.986203358125	14
512.000848412301	20
512.01549367626	19
512.030139149894	29
512.04478483331	41
512.059430726511	49
512.074076829276	68
512.088723142045	24
512.103369664377	14
512.118016396383	55
512.132663338284	31
512.147310489858	43
512.161957851216	38
512.176605422248	37
512.191253203064	41
512.205901193664	32
512.220549393938	58
512.235197803996	57
512.249846423727	44
512.264495253243	31
512.279144292433	42
512.293793541517	15
512.308443000165	25
512.323092668597	38
512.337742546923	37
512.352392634813	47
512.367042932488	21
512.381693439946	33
512.396344157079	51
512.410995083995	34
512.425646220696	29
512.440297567071	27
512.45494912323	39
512.469600889064	38
512.484252864681	15
512.498905050083	42
512.513557445159	29
512.528210050019	36
512.542862864554	15
512.557515888872	18
512.572169122975	26
512.586822566752	10
512.601476220204	3
512.61613008355	6
512.63078415657	23
512.645438439264	30
512.660092931743	19
512.674747634116	30
512.689402546054	16
512.704057667776	5
512.718712999282	24
512.733368540463	13
512.748024291318	0
512.762680252068	15
512.777336422492	15
512.79199280259	12
512.806649392583	5
512.821306192251	10
512.835963201592	10
512.850620420719	6
512.86527784963	10
512.879935488215	27
512.894593336585	16
512.90925139463	11
512.923909662459	18
512.938568140072	20
512.953226827361	14
512.967885724434	20
512.982544831181	15
512.997204147713	25
513.01186367403	39
513.026523410021	34
513.041183355797	27
513.055843511248	25
513.070503876594	29
513.085164451503	35
513.099825236198	19
513.114486230788	29
513.129147434942	32
513.143808848881	39
513.158470472605	27
513.173132306004	53
513.187794349077	36
513.202456602045	52
513.217119064688	41
513.231781737116	34
513.246444619219	24
513.261107711106	25
513.275771012668	26
513.290434524015	26
513.305098245148	7
513.319762176065	29
513.334426316546	25
513.349090666923	12
513.363755226975	25
513.378419996812	30
513.393084976324	6
513.40775016562	11
513.422415564591	7
513.437081173348	16
513.45174699189	6
513.466413020217	1
513.481079258108	30
513.495745705895	28
513.510412363357	43
513.525079230603	33
513.539746307525	15
513.554413594232	23
513.569081090614	28
513.583748796781	18
513.598416712844	1
513.613084838472	1
513.627753173774	2
513.642421718972	14
513.657090473845	10
513.671759438503	15
513.686428612836	15
513.701097996955	48
513.715767590859	22
513.730437394438	3
513.745107407802	9
513.759777630842	17
513.774448063667	31
513.789118706167	20
513.803789558562	37
513.818460620523	37
513.833131892379	28
513.847803373911	26
513.862475065117	18
513.877146966109	25
513.891819076997	27
513.90649139745	56
513.921163927578	28
513.935836667602	11
513.950509617411	13
513.965182776786	36
513.979856145946	34
513.994529725001	32
514.009203513622	12
514.023877512029	35
514.038551720221	59
514.053226138198	34
514.067900765741	38
514.08257560318	33
514.097250650294	49
514.111925907193	39
514.126601373768	30
514.14127705024	49
514.155952936276	43
514.170629032098	61
514.185305337705	37
514.199981853099	40
514.214658578057	54
514.229335512912	25
514.244012657442	51
514.258690011758	42
514.27336757575	32
514.288045349637	46
514.30272333309	17
514.317401526329	5
514.332079929464	25
514.346758542164	54
514.36143736465	50
514.376116396812	67
514.390795638869	92
514.405475090493	124
514.420154752012	59
514.434834623207	21
514.449514704188	15
514.464194994845	9
514.478875495288	9
514.493556205406	22
514.50823712531	10
514.522918255001	6
514.537599594367	7
514.552281143519	7
514.566962902347	17
514.581644871071	19
514.596327049361	25
514.611009437437	14
514.62569203541	8
514.640374842947	40
514.655057860271	32
514.669741087271	8
514.684424524168	11
514.69910817074	32
514.713792026988	25
514.728476093132	8
514.743160368842	22
514.757844854339	22
514.772529549621	11
514.78721445469	10
514.801899569435	11
514.816584893966	25
514.831270428173	7
514.845956172166	3
514.860642125836	9
514.875328289402	15
514.890014662533	17
514.904701245452	41
514.919388038266	24
514.934075040647	13
514.948762252814	13
514.963449674767	32
514.978137306396	25
514.992825147812	12
515.007513198904	45
515.022201459893	41
515.036889930447	37
515.051578610788	58
515.066267501026	34
515.080956600829	17
515.095645910419	55
515.110335429796	60
515.125025158849	57
515.139715097689	120
515.154405246315	397
515.169095604617	1177
515.183786172706	2116
515.198476950471	2192
515.213167938022	1835
515.227859135361	1487
515.242550542376	1060
515.257242159177	786
515.271933985654	529
515.286626021919	344
515.301318267859	168
515.316010723697	123
515.330703389101	112
515.345396264402	86
515.360089349379	102
515.374782644032	85
515.389476148473	80
515.40416986281	53
515.418863786714	21
515.433557920404	62
515.448252263771	21
515.462946817035	19
515.477641579865	12
515.492336552482	13
515.507031734997	6
515.521727127077	37
515.536422728944	48
515.551118540709	25
515.56581456204	12
515.580510793158	17
515.595207233952	29
515.609903884644	14
515.624600744902	15
515.639297814947	34
515.653995094889	29
515.668692584397	15
515.683390283693	16
515.698088192886	11
515.712786311645	24
515.727484640192	19
515.742183178414	18
515.756881926535	23
515.771580884332	14
515.786280051806	12
515.800979429067	11
515.815679016115	10
515.83037881284	34
515.845078819353	20
515.859779035541	10
515.874479461517	15
515.889180097281	42
515.903880942721	26
515.918581997948	14
515.933283262852	32
515.947984737654	56
515.962686422023	46
515.977388316178	123
515.992090420232	204
516.006792733852	208
516.021495257259	139
516.036197990343	145
516.050900933325	100
516.065604085983	77
516.080307448319	72
516.095011020553	39
516.109714802353	56
516.12441879394	42
516.139122995426	16
516.153827406477	63
516.168532027317	234
516.183236857833	379
516.197941898248	489
516.212647148339	383
516.227352608107	339
516.242058277774	298
516.256764157007	225
516.271470246028	149
516.286176544946	84
516.300883053431	91
516.315589771704	59
516.330296699654	43
516.345003837503	46
516.359711185028	45
516.37441874223	15
516.389126509331	22
516.403834485998	66
516.418542672453	44
516.433251068806	19
516.447959674726	34
516.462668490434	82
516.477377515929	40
516.492086751101	20
516.506796196062	19
516.52150585081	18
516.536215715235	7
516.550925789448	14
516.565636073339	14
516.580346567017	6
516.595057270483	3
516.609768183627	11
516.624479306448	14
516.639190639167	30
516.653902181564	18
516.668613933638	11
516.68332589561	3
516.69803806715	8
516.712750448477	14
516.727463039703	27
516.742175840496	11
516.756888851076	6
516.771602071445	21
516.786315501602	21
516.801029141325	31
516.815742990947	11
516.830457050358	27
516.845171319335	24
516.8598857981	27
516.874600486764	42
516.889315384995	21
516.904030493014	9
516.918745810822	16
516.933461338417	17
516.948177075579	19
516.96289302264	21
516.97760917949	60
516.992325545906	100
517.007042122111	120
517.021758908214	72
517.036475903884	75
517.051193109343	71
517.065910524701	34
517.080628149625	20
517.095345984338	12
517.110064028729	9
517.124782283019	52
517.139500746875	40
517.154219420631	33
517.168938304064	13
517.183657397286	77
517.198376700186	126
517.213096212874	80
517.22781593524	55
517.242535867394	31
517.257256009336	54
517.271976360957	39
517.286696922366	23
517.301417693452	42
517.316138674438	67
517.330859864991	58
517.345581265333	40
517.360302875574	74
517.375024695382	55
517.389746724979	30
517.404468964253	9
517.419191413427	18
517.433914072279	16
517.448636940808	13
517.463360019127	35
517.478083307234	46
517.492806805019	19
517.507530512592	18
517.522254429955	10
517.536978556995	10
517.551702893713	11
517.566427440331	10
517.581152196627	24
517.595877162601	33
517.610602338363	30
517.625327723915	19
517.640053319144	10
517.654779124162	39
517.669505138969	25
517.684231363455	7
517.698957797618	9
517.713684441681	8
517.728411295422	14
517.743138358841	3
517.75786563216	6
517.772593115047	11
517.787320807722	22
517.802048710297	27
517.816776822439	12
517.83150514437	9
517.84623367598	8
517.860962417489	7
517.875691368677	15
517.890420529543	19
517.905149900309	18
517.919879480752	25
517.934609270875	10
517.949339270786	33
517.964069480376	41
517.978799899754	82
517.993530528922	117
518.008261367879	81
518.022992416515	119
518.037723674828	178
518.052455143042	136
518.067186820823	105
518.081918708394	73
518.096650805864	53
518.111383112902	74
518.12611562973	64
518.140848356346	35
518.155581292752	41
518.170314438726	86
518.185047794599	31
518.199781360151	54
518.214515135493	59
518.229249120513	28
518.243983315433	26
518.25871771992	21
518.273452334198	24
518.288187158264	16
518.30292219212	29
518.317657435544	47
518.332392888868	52
518.34712855187	69
518.361864424662	36
518.376600507133	57
518.391336799504	52
518.406073301442	54
518.420810013171	151
518.435546934688	192
518.450284065996	159
518.465021406982	104
518.479758957646	61
518.494496718211	39
518.509234688344	28
518.523972868378	6
518.53871125809	21
518.553449857481	29
518.568188666772	25
518.582927685631	32
518.597666914391	26
518.61240635283	22
518.627146000947	25
518.641885858965	13
518.656625926662	9
518.671366204037	22
518.686106691314	26
518.700847388158	27
518.715588294792	16
518.730329411216	20
518.745070737429	14
518.759812273322	32
518.774554018893	9
518.789295974365	17
518.804038139406	14
518.818780514346	18
518.833523098966	25
518.848265893376	7
518.863008897465	17
518.877752111344	11
518.892495535012	39
518.907239168249	25
518.921983011386	27
518.936727064314	16
518.951471326809	26
518.966215799206	35
518.980960481282	27
518.995705373147	49
519.010450474692	62
519.025195786027	70
519.039941307152	112
519.054687037845	64
519.069432978439	35
519.084179128823	22
519.098925488775	56
519.113672058628	41
519.128418838161	23
519.143165827484	41
519.157913026486	29
519.172660435278	27
519.18740805386	42
519.202155882121	67
519.216903920062	74
519.231652167904	48
519.246400625425	41
519.261149292626	10
519.275898169728	8
519.290647256398	19
519.305396552858	9
519.320146059109	13
519.33489577515	38
519.34964570087	40
519.364395836381	10
519.379146181682	8
519.393896736551	22
519.408647501322	45
519.423398475772	67
519.438149660013	105
519.452901053933	62
519.467652657754	57
519.482404471144	16
519.497156494324	17
519.511908727295	23
519.526661169945	15
519.541413822386	21
519.556166684617	16
519.570919756528	40
519.58567303823	6
519.60042652961	5
519.615180230782	5
519.629934141744	9
519.644688262386	6
519.659442592707	15
519.67419713293	2
519.688951882832	19
519.703706842525	2
519.718462011898	1
519.733217391061	2
519.747972979904	16
519.762728778649	7
519.777484786962	10
519.792241005066	18
519.806997432961	15
519.821754070647	10
519.836510917901	7
519.851267975057	5
519.866025241893	14
519.880782718519	19
519.895540404826	19
519.910298301034	23
519.925056406811	54
519.939814722379	49
519.954573247737	35
519.969331982887	37
519.984090927716	62
519.998850082226	98
520.013609446637	92
520.028369020728	124
520.043128804499	125
520.057888798061	66
520.072649001413	79
520.087409414446	79
520.10217003727	74
520.116930869884	33
520.131691912068	53
520.146453164154	39
520.161214626031	32
520.175976297476	30
520.190738178824	40
520.205500269852	27
520.220262570671	36
520.23502508117	44
520.249787801349	33
520.26455073143	31
520.279313871191	25
520.294077220743	16
520.308840780087	2
520.323604549	7
520.338368527815	32
520.353132716309	44
520.367897114596	44
520.382661722562	52
520.397426540208	93
520.412191567757	374
520.426956804986	729
520.441722252007	1461
520.456487908818	1869
520.471253775199	1705
520.486019851482	1138
520.500786137445	613
520.5155526332	339
520.530319338635	193
520.545086253861	129
520.559853378879	148
520.574620713577	115
520.589388257956	82
520.604156012236	66
520.618923976197	51
520.633692149839	30
520.648460533383	51
520.663229126497	62
520.677997929401	43
520.692766942098	15
520.707536164585	49
520.722305596754	27
520.737075238714	15
520.751845090465	12
520.766615151786	35
520.781385423009	44
520.796155903913	39
520.810926594608	18
520.825697494984	26
520.840468605152	41
520.855239925111	16
520.870011454751	9
520.884783194071	3
520.899555143294	58
520.914327302197	60
520.929099670782	64
520.943872249269	33
520.958645037436	45
520.973418035285	88
520.988191242925	119
521.002964660356	81
521.017738287469	91
521.032512124262	103
521.047286170958	74
521.062060427334	72
521.076834893503	90
521.091609569352	85
521.106384454993	75
521.121159550315	44
521.135934855429	61
521.150710370334	67
521.165486094921	105
521.180262029299	149
521.195038173358	119
521.209814527209	43
521.224591090852	45
521.239367864176	36
521.254144847291	64
521.268922040088	27
521.283699442677	30
521.298477055057	36
521.313254877119	40
521.328032908972	31
521.342811150618	17
521.357589601944	11
521.372368262952	26
521.387147133862	47
521.401926214454	54
521.416705504727	111
521.431485004791	156
521.446264714648	347
521.461044634186	576
521.475824763516	535
521.490605102638	415
521.50538565133	269
521.520166409926	157
521.534947378314	71
521.549728556271	49
521.564509944132	18
521.579291541674	25
521.594073349009	32
521.608855366024	39
521.623637592721	18
521.638420029321	14
521.653202675602	27
521.667985531676	30
521.682768597542	26
521.697551872977	42
521.712335358317	56
521.727119053338	32
521.741902958151	18
521.756687072645	4
521.771471396932	6
521.786255931011	21
521.80104067466	23
521.815825628213	20
521.830610791558	3
521.845396164474	19
521.860181747293	28
521.874967539794	24
521.889753542087	30
521.904539754061	17
521.919326175828	41
521.934112807388	25
521.948899648628	22
521.963686699551	33
521.978473960377	59
521.993261430884	83
522.008049111073	69
522.022837001166	88
522.037625100829	69
522.052413410396	55
522.067201929533	44
522.081990658574	37
522.096779597297	49
522.111568745812	48
522.12635810412	84
522.141147671998	88
522.155937449781	106
522.170727437244	43
522.185517634501	71
522.200308041439	50
522.21509865817	45
522.229889484694	112
522.2446805209	71
522.259471766898	39
522.274263222578	76
522.289054888051	63
522.303846763316	60
522.318638848264	72
522.333431143004	111
522.348223647426	185
522.363016361641	206
522.377809285649	223
522.392602419338	647
522.407395762821	1945
522.422189316096	5746
522.436983078942	14321
522.451777051693	26426
522.466571234125	34369
522.48136562635	33603
522.496160228257	27532
522.510955039957	21364
522.52575006145	15699
522.540545292625	11083
522.555340733593	8010
522.570136384354	6122
522.584932244797	4562
522.599728314922	3429
522.614524594951	2802
522.629321084551	2402
522.644117784056	1887
522.658914693131	1646
522.673711812222	1377
522.688509140883	1149
522.703306679227	946
522.718104427475	950
522.732902385405	772
522.747700553128	709
522.762498930533	600
522.777297517732	585
522.792096314612	561
522.806895321286	590
522.821694537754	590
522.836493963903	491
522.851293599846	442
522.866093445582	465
522.880893501	368
522.8956937661	321
522.910494241105	298
522.925294925792	219
522.940095820162	126
522.954896924324	155
522.96969823828	145
522.984499761919	203
522.999301495351	380
523.014103438576	640
523.028905591484	779
523.043707954073	935
523.058510526568	1128
523.073313308745	1486
523.088116300604	1621
523.102919502257	1607
523.117722913703	1312
523.132526534832	1073
523.147330365754	776
523.16213440647	622
523.176938656868	432
523.191743116949	423
523.206547786934	353
523.221352666602	282
523.236157755953	290
523.250963055097	242
523.265768564034	207
523.280574282655	230
523.295380211069	202
523.310186349276	175
523.324992697166	186
523.33979925485	166
523.354606022328	136
523.369412999377	182
523.38422018633	299
523.399027582967	539
523.413835189397	1430
523.42864300551	3114
523.443451031417	7021
523.458259267118	12409
523.473067712501	16497
523.487876367567	16616
523.502685232538	13644
523.517494307191	9650
523.532303591528	6745
523.547113085658	4898
523.561922789693	3401
523.5767327033	2513
523.591542826701	1989
523.606353159896	1532
523.621163702773	1217
523.635974455334	1057
523.650785417799	916
523.665596589948	833
523.680407971779	623
523.695219563404	543
523.710031364823	461
523.724843376037	427
523.739655596933	394
523.754468027623	295
523.769280667996	306
523.784093518052	295
523.798906578013	317
523.813719847658	312
523.828533326985	305
523.843347016106	341
523.858160915133	298
523.872975023732	265
523.887789342124	306
523.902603870311	262
523.917418608181	271
523.932233555734	259
523.947048713192	203
523.961864080334	197
523.97667965727	188
523.991495443888	251
524.006311440301	391
524.021127646397	544
524.035944062288	605
524.050760687973	676
524.065577523341	609
524.080394568503	659
524.09521182346	713
524.1100292881	748
524.124846962423	529
524.139664846651	405
524.154482940563	355
524.169301244158	332
524.184119757548	245
524.198938480732	246
524.213757413599	205
524.228576556261	253
524.243395908717	278
524.258215470745	246
524.273035242679	195
524.287855224408	223
524.302675415708	181
524.317495816915	152
524.332316427804	169
524.347137248489	227
524.361958278856	284
524.376779519018	286
524.391600968975	356
524.406422628504	507
524.421244497939	628
524.436066577169	1118
524.450888865971	1588
524.465711364679	2581
524.48053407307	3416
524.495356991256	3099
524.510180119125	2387
524.525003456789	1802
524.539827004248	894
524.55465076139	318
524.569474728216	154
524.584298904948	76
524.599123291364	75
524.613947887463	98
524.628772693357	117
524.643597709045	127
524.658422934418	121
524.673248369585	101
524.688074014547	91
524.702899869193	135
524.717725933633	118
524.732552207758	101
524.747378691677	121
524.762205385391	107
524.777032288789	73
524.791859401982	77
524.806686724858	118
524.82151425753	103
524.836341999996	136
524.851169952146	101
524.86599811398	82
524.88082648572	110
524.895655067145	85
524.910483858253	70
524.925312859155	82
524.940142069965	118
524.954971490347	110
524.969801120524	147
524.984630960496	121
524.999461010152	135
525.014291269492	212
525.029121738738	215
525.043952417668	218
525.058783306282	175
525.073614404692	241
525.088445713008	238
525.103277230896	136
525.11810895858	152
525.132940896059	227
525.147773043222	238
525.162605400069	169
525.177437966823	109
525.19227074326	91
525.207103729382	73
525.221936925299	90
525.236770331123	122
525.251603946519	99
525.266437771711	76
525.281271806698	76
525.296106051369	89
525.310940505836	94
525.325775170098	93
525.340610043933	54
525.355445127674	124
525.3702804211	95
525.385115924321	100
525.399951637227	75
525.414787559928	178
525.429623692424	187
525.444460034605	193
525.459296586581	274
525.474133348353	341
525.488970319809	399
525.503807500949	312
525.518644891996	226
525.533482492728	100
525.548320303144	64
525.563158323355	61
525.577996553362	29
525.592834993054	10
525.607673642541	16
525.622512501824	38
525.637351570791	52
525.652190849442	39
525.667030337889	85
525.681870036243	103
525.696709944171	61
525.711550061894	60
525.726390389413	63
525.741230926616	58
525.756071673615	48
525.77091263041	37
525.785753796889	56
525.800595173053	74
525.815436759013	56
525.83027855488	82
525.84512056032	53
525.859962775556	38
525.874805200588	67
525.889647835304	66
525.904490679816	77
525.919333734125	69
525.934176998118	47
525.949020471907	23
525.96386415538	58
525.978708048649	94
525.993552151715	126
526.008396464353	173
526.023240987011	269
526.038085719242	234
526.052930661269	222
526.067775813092	153
526.082621174599	122
526.097466745792	171
526.11231252678	190
526.127158517676	129
526.142004718145	106
526.156851128411	114
526.171697748472	119
526.186544578219	85
526.201391617761	75
526.2162388671	98
526.231086326124	126
526.245933994944	96
526.26078187356	93
526.275629961749	93
526.290478259847	71
526.305326767628	107
526.320175485207	87
526.33502441247	131
526.34987354953	96
526.364722896386	131
526.379572452926	75
526.394422219264	83
526.409272195397	107
526.424122381104	152
526.438972776719	190
526.453823382019	147
526.468674197115	176
526.483525221896	183
526.498376456474	91
526.513227900848	43
526.528079554907	57
526.542931418763	53
526.557783492416	76
526.572635775753	70
526.587488268775	61
526.602340971594	55
526.617193884209	68
526.632047006622	47
526.646900338719	91
526.661753880613	63
526.676607632191	66
526.691461593455	66
526.706315764627	84
526.721170145485	63
526.736024736139	69
526.750879536478	68
526.765734546614	60
526.780589766435	49
526.795445196053	55
526.810300835467	88
526.825156684567	101
526.840012743463	64
526.854869012157	46
526.869725490535	48
526.884582178599	74
526.89943907646	66
526.914296184229	54
526.929153501572	75
526.944011028711	83
526.958868765648	57
526.97372671227	55
526.988584868689	47
527.003443234904	107
527.018301810805	137
527.033160596392	82
527.048019591775	123
527.062878797067	108
527.077738211933	80
527.092597836596	74
527.107457671055	67
527.122317715201	55
527.137177969143	86
527.152038432882	134
527.166899106307	118
527.181759989417	98
527.196621082324	83
527.211482385141	70
527.226343897531	123
527.241205619718	97
527.256067551702	61
527.270929693372	60
527.285792044839	77
527.300654606103	75
527.315517377052	81
527.330380357799	43
527.345243548232	53
527.360106948462	101
527.374970558489	96
527.389834378201	115
527.404698407711	85
527.419562646907	82
527.4344270959	97
527.44929175469	104
527.464156623166	66
527.479021701327	56
527.493886989286	48
527.508752487154	49
527.523618194596	67
527.538484111836	100
527.553350238984	76
527.568216575707	63
527.583083122115	43
527.597949878545	81
527.612816844548	63
527.627684020237	91
527.642551405723	87
527.657419001119	88
527.672286806089	67
527.687154820857	71
527.702023045421	78
527.716891479784	52
527.731760123721	40
527.746628977679	46
527.761498041211	75
527.776367314428	45
527.791236797444	44
527.806106490369	60
527.820976392868	82
527.835846505164	65
527.85071682737	60
527.865587359151	113
527.880458100729	78
527.895329052105	56
527.910200213166	63
527.925071583914	38
527.939943164571	38
527.954814954915	43
527.969686955056	69
527.984559164883	47
527.999431584508	69
528.014304213819	101
528.029177052928	157
528.044050101835	154
528.058923360428	82
528.073796828818	73
528.088670506895	85
528.103544394882	50
528.118418492443	40
528.133292799801	106
528.14816731707	76
528.163042043913	88
528.177916980554	71
528.192792126993	123
528.207667483118	97
528.222543049041	88
528.237418824651	105
528.252294810058	70
528.267171005264	99
528.282047410156	76
528.296924024846	60
528.311800849333	47
528.326677883508	75
528.34155512748	59
528.356432581139	59
528.371310244596	82
528.386188117739	53
528.40106620068	95
528.41594449342	84
528.430822995846	80
528.44570170807	44
528.460580630092	63
528.475459761801	38
528.490339103308	23
528.505218654502	42
528.520098415493	36
528.534978386284	23
528.54985856676	72
528.564738956923	74
528.579619556884	77
528.594500366756	42
528.609381386202	32
528.624262615447	10
528.63914405449	33
528.654025703219	20
528.668907561747	37
528.683789630073	44
528.698671908086	27
528.713554395898	36
528.728437093396	33
528.743320000692	56
528.758203117787	74
528.773086444568	75
528.787969981149	62
528.802853727415	81
528.817737683481	82
528.832621849344	43
528.847506224895	18
528.862390810132	17
528.877275605168	79
528.892160610114	59
528.907045824635	30
528.921931248955	47
528.936816883185	62
528.951702726991	44
528.966588780595	78
528.981475043997	70
528.996361517086	30
529.011248199863	33
529.026135092437	64
529.041022194923	113
529.055909506983	72
529.070797028843	84
529.085684760612	81
529.100572701957	68
529.115460853101	80
529.130349214044	86
529.145237784673	63
529.160126564989	87
529.175015555216	118
529.18990475513	106
529.204794164731	106
529.219683784243	108
529.234573613442	67
529.249463652328	44
529.264353901012	38
529.279244359496	57
529.294135027667	21
529.309025905637	38
529.323916993293	56
529.338808290749	71
[truncated: 124,185 more rows]
