# Supplementary material for: Identifying Archaeological Bone via Non-Destructive ZooMS and the Materiality of Symbolic Expression: Examples from Iroquoian Bone Points
Source: Sci Rep. 2019 Jul 30;9:11027. doi: 10.1038/s41598-019-47299-x (PMC6667708; doi:10.1038/s41598-019-47299-x)
Supplement: Supplementary file 2 — Supplementary Datafiles [file 41598_2019_47299_MOESM2_ESM.zip › McGrath et al Supplementary Datafiles/Data set S3_EraserSpectra/DR-1662s_ERASER_1.txt]

499.930850505927	7
499.945321887065	17
499.959793477871	23
499.974265278456	21
499.988737288708	13
500.003209508738	62
500.017681938436	44
500.032154577913	48
500.046627427168	39
500.061100486091	37
500.075573754682	27
500.090047233051	35
500.104520921198	25
500.118994819014	9
500.133468926607	17
500.147943243869	20
500.162417770909	26
500.176892507618	15
500.191367454104	23
500.205842610259	52
500.220317976192	56
500.234793551794	47
500.249269337173	47
500.263745332221	42
500.278221537047	29
500.292697951652	53
500.307174575925	35
500.321651409866	34
500.336128453586	38
500.350605706974	50
500.36508317025	32
500.379560843085	24
500.394038725698	7
500.408516817979	14
500.42299512015	23
500.437473631878	13
500.451952353495	42
500.466431284781	33
500.480910425624	40
500.495389776357	29
500.509869336868	10
500.524349106937	14
500.538829086895	26
500.553309276522	8
500.567789675816	14
500.58227028489	58
500.596751103632	20
500.611232132153	28
500.625713370452	34
500.64019481831	22
500.654676476057	33
500.669158343472	31
500.683640420666	45
500.698122707529	29
500.71260520417	17
500.727087910369	15
500.741570826458	24
500.756053952326	37
500.770537287751	30
500.785020833067	23
500.79950458794	17
500.813988552592	32
500.828472727023	31
500.842957111233	27
500.857441705112	29
500.871926508659	39
500.886411521985	23
500.90089674498	21
500.915382177754	28
500.929867820307	22
500.944353672529	28
500.958839734419	55
500.973326006089	58
500.987812487537	31
501.002299178654	49
501.016786079551	45
501.031273190116	23
501.045760510349	50
501.060248040473	65
501.074735780155	54
501.089223729726	46
501.103711888966	92
501.118200257764	71
501.132688836452	78
501.14717762492	66
501.161666623056	36
501.176155830861	25
501.190645248445	77
501.205134875699	103
501.219624712731	41
501.234114759543	29
501.248605016024	25
501.263095482284	29
501.277586158102	32
501.29207704381	13
501.306568139188	33
501.321059444344	28
501.33555095917	36
501.350042683775	18
501.364534618049	22
501.379026762102	34
501.393519115825	28
501.408011679327	40
501.422504452608	33
501.436997435448	31
501.451490628068	50
501.465984030467	19
501.480477642646	36
501.494971464493	9
501.50946549612	19
501.523959737306	82
501.538454188382	35
501.552948849127	22
501.567443719541	11
501.581938799846	11
501.596434089709	5
501.610929589351	16
501.625425298773	49
501.639921217865	21
501.654417346736	21
501.668913685277	18
501.683410233597	31
501.697906991586	57
501.712403959355	31
501.726901136794	11
501.741398524012	33
501.755896120899	48
501.770393927566	20
501.784891944013	8
501.79939017013	9
501.813888605915	1
501.828387251592	6
501.842886106716	17
501.857385171841	23
501.871884446525	6
501.8863839311	12
501.900883625233	36
501.915383529146	38
501.92988364284	32
501.944383966203	53
501.958884499345	33
501.973385242157	14
501.987886194749	15
502.002387357011	25
502.016888729053	18
502.031390310764	18
502.045892102255	11
502.060394103526	22
502.074896314356	26
502.089398735077	37
502.103901365468	28
502.118404205638	28
502.132907255478	20
502.147410514988	31
502.161913984278	63
502.176417663348	74
502.190921552087	45
502.205425650607	66
502.219929958796	32
502.234434476655	72
502.248939204295	80
502.263444141714	73
502.277949288914	35
502.292454645784	42
502.306960212323	64
502.321465988531	20
502.335971974631	11
502.350478170401	19
502.36498457584	34
502.37949119106	49
502.393998015949	38
502.408505050619	30
502.423012295069	44
502.437519749189	42
502.452027413089	38
502.466535286659	25
502.481043369899	5
502.49555166292	7
502.510060165721	8
502.524568878302	16
502.539077800443	5
502.553586932364	12
502.568096274066	9
502.582605825437	7
502.59711558659	34
502.611625557522	22
502.626135738125	15
502.640646128398	21
502.655156728451	4
502.669667538174	10
502.684178557678	33
502.698689786962	19
502.713201225806	20
502.727712874541	47
502.742224732946	28
502.756736801132	23
502.771249078988	38
502.785761566625	22
502.800274263821	1
502.814787170908	21
502.829300287777	49
502.843813614204	46
502.858327150523	40
502.872840896402	43
502.887354852061	49
502.901869017501	48
502.916383392722	35
502.930897977614	43
502.945412772175	37
502.959927776517	17
502.974442990529	20
502.988958414323	13
503.003474047897	19
503.017989891142	26
503.032505944056	25
503.047022206752	29
503.061538679229	34
503.076055361376	18
503.090572253304	27
503.105089354902	28
503.119606666171	33
503.134124187331	39
503.148641918162	22
503.163159858663	15
503.177678008945	44
503.192196368897	58
503.206714938631	37
503.221233718035	32
503.23575270722	5
503.250271906186	11
503.264791314823	25
503.27931093313	32
503.293830761218	25
503.308350798977	37
503.322871046627	30
503.337391503838	38
503.351912170829	39
503.366433047602	27
503.380954134046	15
503.39547543027	51
503.409996936165	37
503.424518651842	12
503.439040577078	38
503.453562712206	36
503.468085057116	16
503.482607611697	37
503.497130375947	17
503.51165334998	41
503.526176533683	40
503.540699927167	31
503.555223530322	7
503.569747343369	16
503.584271365976	18
503.598795598364	25
503.613320040423	16
503.627844692264	36
503.642369553886	29
503.656894625179	31
503.671419906254	10
503.685945396999	19
503.700471097525	10
503.714997007723	17
503.729523127702	21
503.744049457351	35
503.758575996672	24
503.773102745885	7
503.787629704769	3
503.802156873323	29
503.81668425166	41
503.831211839778	21
503.845739637456	11
503.860267645026	11
503.874795862268	46
503.88932428918	34
503.903852925874	16
503.918381772239	16
503.932910828497	15
503.947440094314	23
503.961969570024	24
503.976499255295	31
503.991029150458	59
504.005559255181	70
504.020089569686	47
504.034620093973	56
504.049150827931	31
504.063681771671	12
504.078212925081	16
504.092744288274	37
504.107275861138	14
504.121807643783	26
504.136339636211	37
504.15087183831	23
504.16540425008	18
504.179936871631	30
504.194469702965	17
504.20900274397	40
504.223535994757	21
504.238069455104	20
504.252603125345	17
504.267137005256	38
504.281671094949	14
504.296205394314	7
504.310739903461	37
504.325274622279	21
504.339809550879	18
504.35434468915	27
504.368880037203	12
504.383415594928	20
504.397951362435	55
504.412487339613	48
504.427023526574	42
504.441559923316	43
504.45609652973	24
504.470633345816	33
504.485170371683	48
504.499707607333	13
504.514245052654	24
504.528782707647	34
504.543320572533	11
504.557858646979	24
504.572396931207	38
504.586935425218	20
504.601474128901	3
504.616013042365	37
504.630552165502	17
504.64509149842	10
504.65963104101	25
504.674170793383	29
504.688710755427	29
504.703250927253	47
504.717791308751	33
504.732331900032	23
504.746872701095	26
504.761413711829	31
504.775954932346	16
504.790496362535	28
504.805038002395	27
504.819579852038	23
504.834121911463	14
504.84866418056	7
504.86320665944	1
504.87774934788	17
504.892292246214	5
504.906835354219	22
504.921378672008	32
504.935922199578	21
504.950465936821	25
504.965009883624	18
504.979554040321	9
504.994098406801	18
505.008642982952	35
505.023187768775	22
505.037732764381	45
505.052277969659	30
505.066823384719	18
505.081369009562	32
505.095914844077	18
505.110460888375	11
505.125007142234	39
505.139553605986	71
505.154100279411	14
505.168647162618	9
505.183194255497	29
505.197741558159	15
505.212289070493	22
505.22683679261	39
505.241384724399	18
505.25593286597	37
505.270481217325	5
505.285029778241	40
505.299578548939	46
505.314127529421	23
505.328676719685	10
505.343226119622	12
505.357775729231	21
505.372325548622	26
505.386875577797	27
505.401425816644	29
505.415976265274	25
505.430526923576	16
505.44507779155	5
505.459628869307	17
505.474180156847	16
505.48873165406	7
505.503283361055	14
505.517835277723	10
505.532387404174	23
505.546939740297	3
505.561492286203	4
505.576045041893	1
505.590598007254	24
505.605151182177	32
505.619704567105	18
505.634258161595	19
505.648811965868	17
505.663365979924	22
505.677920203541	21
505.692474637052	25
505.707029280236	14
505.721584133204	16
505.736139195843	23
505.750694468266	4
505.76524995025	8
505.779805642129	4
505.794361543791	14
505.808917655014	17
505.823473976132	15
505.838030506811	33
505.852587247385	10
505.867144197631	18
505.88170135755	12
505.896258727252	20
505.910816306738	24
505.925374095785	31
505.939932094727	19
505.954490303341	40
505.969048721627	17
505.983607349697	69
505.99816618744	108
506.012725235078	180
506.027284492276	125
506.04184395937	117
506.056403636025	63
506.070963522575	53
506.085523618686	39
506.100083924581	39
506.11464444026	31
506.129205165722	42
506.143766100746	21
506.158327245665	4
506.172888600145	10
506.18745016452	17
506.202011938568	15
506.216573922289	12
506.231136115793	19
506.24569851897	44
506.260261131931	11
506.274823954676	18
506.289386987093	31
506.303950229295	23
506.318513681169	18
506.333077342716	54
506.347641214158	52
506.362205295161	88
506.37676958606	134
506.39133408652	263
506.405898796764	285
506.420463716792	269
506.435028846605	248
506.449594185979	174
506.464159735248	126
506.47872549419	131
506.493291462805	54
506.507857641204	38
506.522424029276	82
506.536990627132	80
506.551557434772	35
506.566124452085	73
506.58069167907	75
506.595259115841	44
506.609826762395	19
506.624394618622	24
506.638962684633	29
506.653530960318	12
506.668099445786	57
506.682668140928	42
506.697237045854	22
506.711806160453	32
506.726375484725	17
506.740945018892	29
506.755514762733	44
506.770084716246	47
506.784654879544	17
506.799225252627	13
506.813795835271	12
506.828366627811	6
506.842937630023	2
506.857508842021	11
506.872080263691	2
506.886651895035	19
506.901223736163	21
506.915795787075	20
506.930368047661	14
506.944940518031	8
506.959513198074	13
506.974086087791	17
506.988659187403	9
507.003232496578	35
507.017806015648	32
507.032379744391	42
507.046953682808	42
507.061527831009	30
507.076102188884	9
507.090676756543	7
507.105251533987	17
507.119826521104	16
507.134401717894	69
507.14897712447	65
507.163552740718	25
507.178128566863	18
507.192704602569	5
507.207280848061	14
507.221857303336	31
507.236433968286	15
507.25101084302	46
507.265587927428	33
507.28016522162	20
507.294742725486	27
507.309320439026	13
507.323898362461	41
507.33847649557	37
507.353054838353	39
507.36763339092	22
507.382212153161	79
507.396791125187	103
507.411370306997	106
507.425949698482	115
507.440529299639	76
507.455109110582	28
507.46968913131	74
507.484269361711	55
507.498849801786	37
507.513430451758	52
507.528011311291	65
507.54259238061	29
507.557173659713	17
507.571755148491	9
507.586336847053	2
507.600918755289	17
507.61550087331	21
507.630083201005	9
507.644665738485	15
507.65924848575	10
507.673831442689	17
507.688414609301	19
507.702997985699	44
507.717581571771	23
507.732165367627	32
507.746749373269	28
507.761333588585	18
507.775918013574	20
507.790502648349	6
507.805087492909	27
507.819672547143	20
507.834257811162	9
507.848843284855	14
507.863428968334	7
507.878014861486	12
507.892600964424	21
507.907187277035	19
507.921773799432	7
507.936360531503	30
507.950947473359	13
507.965534624889	4
507.980121986205	26
507.994709557306	28
508.009297337969	36
508.02388532853	20
508.038473528764	28
508.053061938784	13
508.067650558478	29
508.082239387958	70
508.096828427	26
508.111417675939	11
508.126007134552	23
508.140596802951	25
508.155186681024	26
508.169776768882	40
508.184367066415	26
508.198957573733	32
508.213548290726	34
508.228139217504	61
508.242730354067	32
508.257321700194	27
508.271913256106	14
508.286505021915	46
508.301096997287	29
508.315689182444	34
508.330281577276	86
508.344874181894	120
508.359466996297	373
508.374060020375	874
508.388653254238	1712
508.403246697776	2854
508.417840350988	3886
508.432434214097	4656
508.44702828677	4389
508.461622569339	3446
508.476217061583	2418
508.49081176339	1509
508.505406675094	954
508.520001796584	684
508.534597127748	503
508.549192668587	429
508.563788419212	284
508.578384379511	237
508.592980549596	154
508.607576929467	137
508.622173519013	110
508.636770318233	84
508.651367327239	64
508.665964546031	83
508.680561974498	79
508.695159612639	59
508.709757460678	36
508.724355518391	73
508.738953785667	72
508.753552262841	65
508.76815094969	50
508.782749846324	49
508.797348952745	65
508.811948268729	55
508.826547794499	55
508.841147530055	39
508.855747475398	65
508.870347630415	51
508.884947995106	42
508.899548569584	54
508.914149353737	28
508.928750347787	23
508.943351551401	50
508.957952964801	60
508.972554587876	78
508.987156420848	100
509.001758463384	81
509.016360715817	90
509.030963177926	88
509.045565849709	86
509.060168731167	87
509.074771822411	67
509.089375123442	29
509.103978634259	38
509.118582354751	41
509.133186284918	40
509.14779042476	13
509.1623947745	31
509.176999333914	36
509.191604103115	56
509.206209081991	39
509.220814270542	45
509.23541966888	34
509.250025276892	45
509.264631094803	59
509.279237122277	45
509.293843359649	27
509.308449806585	43
509.323056463307	50
509.337663329816	64
509.352270406	95
509.36687769197	189
509.381485187616	303
509.396092893048	629
509.410700808155	1037
509.425308933049	1449
509.43991726773	1436
509.454525812086	1328
509.469134566116	1121
509.483743529934	834
509.498352703427	609
509.512962086706	440
509.527571679773	225
509.542181482403	143
509.556791494931	75
509.571401717135	66
509.586012149125	38
509.60062279079	55
509.615233642243	29
509.629844703371	56
509.644455974285	18
509.659067454875	39
509.673679145252	95
509.688291045304	33
509.702903155143	22
509.717515474657	48
509.732128003958	25
509.746740742935	33
509.761353691698	44
509.775966850249	43
509.790580218363	49
509.805193796376	26
509.819807584065	23
509.83442158154	42
509.849035788691	51
509.863650205517	21
509.87826483213	41
509.892879668531	32
509.907494714607	53
509.92210997047	59
509.936725436008	59
509.951341111334	47
509.965956996335	48
509.980573091124	66
509.995189395588	46
510.009805909839	56
510.024422633765	43
510.039039567479	62
510.05365671098	47
510.068274064157	64
510.082891627009	61
510.097509399649	50
510.112127381964	22
510.126745574067	47
510.141363975956	14
510.155982587522	21
510.170601408875	32
510.185220439903	42
510.199839680608	27
510.214459131211	46
510.22907879149	42
510.243698661445	39
510.258318741187	29
510.272939030605	24
510.287559529698	36
510.302180238691	44
510.31680115736	39
510.331422285704	52
510.346043623836	87
510.360665171643	126
510.375286929239	166
510.389908896621	419
510.40453107368	589
510.419153460526	735
510.433776056936	658
510.448398863246	500
510.463021879231	285
510.477645105005	176
510.492268540454	106
510.506892185579	133
510.521516040603	50
510.536140105191	45
510.550764379679	44
510.565388863843	43
510.580013557683	27
510.594638461199	41
510.609263574614	36
510.623888897706	55
510.638514430473	45
510.653140173028	24
510.66776612526	23
510.682392287279	46
510.697018659086	54
510.711645240568	53
510.726272031839	31
510.740899032786	24
510.755526243409	26
510.77015366382	24
510.784781294019	42
510.799409133893	39
510.814037183556	47
510.828665442895	30
510.84329391191	19
510.857922590825	12
510.872551479416	27
510.887180577683	44
510.901809885739	44
510.91643940347	31
510.93106913099	44
510.945699068297	26
510.960329215281	39
510.974959571941	16
510.989590138389	23
511.004220914514	31
511.018851900426	31
511.033483096127	60
511.048114501504	23
511.062746116669	36
511.077377941511	63
511.092009976029	54
511.106642220447	25
511.121274674429	23
511.135907338311	43
511.150540211758	36
511.165173294994	18
511.179806588017	16
511.194440090829	11
511.209073803317	43
511.223707725482	48
511.238341857435	44
511.252976199064	26
511.267610750482	30
511.282245511688	8
511.296880482571	12
511.31151566313	22
511.326151053478	14
511.340786653614	37
511.355422463426	57
511.370058483027	45
511.384694712305	92
511.399331151259	124
511.413967800002	170
511.428604658533	171
511.443241726852	144
511.457879004848	95
511.472516492409	45
511.487154189871	44
511.50179209712	38
511.516430214047	38
511.53106854065	13
511.545707077042	20
511.560345823111	30
511.574984778968	12
511.589623944614	38
511.604263319936	29
511.618902905047	31
511.633542699723	10
511.6481827043	19
511.662822918553	13
511.677463342595	23
511.692103976314	15
511.706744819822	13
511.721385873006	19
511.736027135979	7
511.750668608629	14
511.765310291068	25
511.779952183184	16
511.794594285089	23
511.80923659667	27
511.82387911804	28
511.838521849199	16
511.853164790035	14
511.867807940548	15
511.88245130085	15
511.897094870829	2
511.911738650597	23
511.926382640153	36
511.941026839387	27
511.955671248297	12
511.970315867109	17
511.984960695485	13
511.999605733763	19
512.014250981717	17
512.028896439349	14
512.043542106658	49
512.058187983868	39
512.072834070643	8
512.087480367318	16
512.102126873671	16
512.116773589702	17
512.131420515521	23
512.146067651017	42
512.160714996303	29
512.175362551377	35
512.190010316129	18
512.204658290558	43
512.219306474776	58
512.233954868784	34
512.248603472468	66
512.263252285942	49
512.277901309093	24
512.292550541922	41
512.307199984651	39
512.321849636946	46
512.336499499142	74
512.351149571016	57
512.365799852567	62
512.380450343795	55
512.395101044924	50
512.409751955731	74
512.424403076215	63
512.439054406489	71
512.45370594644	37
512.46835769618	22
512.48300965571	26
512.497661824917	39
512.512314203914	28
512.526966792476	27
512.541619590939	28
512.55627259908	37
512.570925817011	35
512.585579244619	23
512.600232882016	33
512.614886729091	39
512.629540785956	32
512.644195052498	37
512.658849528829	32
512.673504214951	19
512.688159110637	34
512.702814216114	24
512.71746953138	32
512.732125056436	23
512.746780791169	19
512.761436735692	18
512.77609288978	11
512.79074925377	46
512.805405827438	34
512.820062610784	10
512.834719604031	2
512.849376806844	34
512.864034219447	17
512.878691841839	10
512.893349673909	13
512.908007715769	2
512.922665967307	25
512.937324428523	25
512.95198309964	52
512.966641980435	37
512.981301070908	9
512.995960371171	38
513.010619881111	68
513.025279600842	40
513.039939530362	22
513.05459966956	45
513.069260018437	22
513.083920577103	18
513.098581345447	21
513.113242323693	27
513.127903511505	28
513.142564909218	30
513.157226516498	4
513.171888333568	32
513.186550360427	31
513.201212596965	24
513.215875043293	25
513.230537699299	52
513.245200565095	35
513.259863640569	26
513.274526925832	24
513.289190420775	30
513.303854125507	26
513.318518040029	28
513.333182164117	38
513.347846498108	31
513.362511041776	19
513.377175795235	14
513.391840758372	1
513.406505931187	10
513.421171313792	13
513.435836906188	22
513.450502708262	30
513.465168720126	10
513.479834941668	12
513.494501372888	21
513.509168013899	3
513.5238348647	2
513.538501925291	25
513.55316919556	15
513.567836675508	20
513.582504365134	22
513.597172264663	2
513.61184037387	1
513.626508692755	11
513.641177221542	7
513.655845959784	2
513.670514908041	34
513.685184065863	15
513.699853433476	21
513.71452301088	12
513.729192797962	12
513.743862794722	7
513.758533001385	23
513.773203417615	14
513.787874043747	7
513.802544879557	26
513.817215924934	32
513.831887180213	15
513.846558645283	31
513.86123031992	18
513.875902204459	17
513.890574298677	17
513.905246602573	10
513.91991911626	22
513.934591839625	20
513.949264772781	11
513.963937915728	23
513.978611268353	4
513.993284830657	20
514.007958602752	58
514.022632584637	24
514.037306776201	2
514.051981177556	23
514.06665578859	24
514.081330609302	20
514.096005639917	19
514.110680880211	1
514.125356330183	9
514.140031989834	13
514.154707859388	0
514.169383938621	13
514.184060227533	13
514.198736726235	20
514.213413434729	15
514.228090352789	3
514.242767480752	25
514.257444818394	29
514.272122365715	4
514.286800122939	35
514.301478089729	46
514.316156266311	30
514.330834652571	18
514.345513248735	42
514.360192054577	57
514.374871070098	84
514.389550295299	103
514.40422973029	69
514.418909375073	32
514.433589229646	22
514.448269293899	32
514.462949567718	32
514.477630051441	29
514.492310744954	10
514.506991648147	7
514.521672761019	19
514.536354083682	6
514.551035616024	12
514.565717358157	9
514.580399310081	33
514.595081471685	20
514.609763843079	18
514.624446424153	19
514.639129214906	0
514.653812215562	17
514.668495425786	13
514.683178845912	16
514.697862475718	25
514.712546315091	10
514.727230364368	16
514.741914623435	18
514.75659909207	14
514.771283770609	1
514.785968658714	27
514.800653756723	18
514.815339064411	12
514.830024581779	19
514.844710308938	25
514.859396245888	45
514.874082392518	25
514.888768748827	19
514.903455314928	28
514.91814209082	32
514.932829076391	25
514.947516271642	14
514.962203676796	16
514.97689129163	2
514.991579116143	11
515.006267150448	0
515.020955394432	0
515.035643848096	0
515.050332511663	9
515.06502138491	24
515.079710467836	13
515.094399760554	22
515.109089263064	27
515.123778975141	15
515.138468897122	40
515.153159028782	79
515.167849370234	112
515.182539921366	81
515.197230682177	96
515.21192165278	73
515.226612833174	37
515.241304223249	28
515.255995823115	57
515.27068763266	64
515.285379651886	36
515.300071881015	7
515.314764319712	20
515.329456968313	27
515.344149826593	26
515.358842894553	15
515.373536172305	7
515.388229659737	25
515.402923356961	22
515.417617263976	11
515.432311380672	21
515.447005707047	21
515.461700243214	7
515.476394989061	22
515.491089944812	15
515.505785110131	11
515.520480485241	14
515.535176070144	23
515.549871864726	8
515.564567869101	1
515.579264083155	19
515.593960507002	13
515.608657140528	14
515.623353983735	7
515.638051036845	3
515.652748299636	3
515.667445772106	5
515.682143454369	4
515.696841346311	29
515.711539448046	6
515.726237759573	14
515.74093628078	6
515.755635011667	5
515.770333952346	23
515.785033102817	12
515.799732462969	11
515.814432032912	17
515.829131812536	8
515.84383180184	9
515.858532000936	3
515.873232409824	5
515.887933028393	11
515.902633856754	3
515.917334894907	7
515.932036142628	24
515.946737600142	14
515.961439267448	42
515.976141144546	58
515.990843231324	34
516.005545527783	24
516.020248034034	31
516.034950749966	26
516.049653675689	29
516.064356811206	33
516.079060156402	31
516.093763711279	30
516.108467475948	23
516.12317145041	34
516.137875634553	66
516.152580028487	88
516.167284632102	50
516.18198944551	60
516.196694468598	35
516.211399701479	29
516.226105144039	60
516.240810796393	40
516.255516658427	28
516.270222730254	14
516.284929011873	12
516.299635503173	21
516.314342204153	29
516.329049114926	32
516.343756235379	30
516.358463565625	36
516.373171105664	31
516.387878855383	27
516.402586814895	13
516.417294984088	26
516.432003362961	41
516.446711951739	34
516.461420750086	14
516.476129758337	14
516.490838976157	23
516.50554840377	18
516.520258041175	34
516.534967888374	47
516.549677945253	58
516.564388211813	14
516.579098688053	15
516.593809374199	34
516.608520270025	27
516.623231375644	6
516.637942690944	4
516.652654215925	28
516.667365950699	10
516.682077895153	36
516.696790049513	47
516.711502413441	25
516.726214987274	20
516.740927770676	15
516.755640763871	17
516.770353966859	3
516.785067379528	2
516.79978100199	20
516.814494834133	38
516.829208876069	33
516.843923127686	48
516.858637589096	19
516.873352260299	24
516.888067141183	47
516.902782231748	21
516.917497532107	7
516.932213042146	23
516.946928761978	10
516.961644691604	8
516.976360830798	3
516.991077179898	24
517.005793738679	49
517.020510507253	32
517.035227485508	9
517.049944673556	17
517.064662071286	22
517.079379678808	9
517.094097496012	6
517.10881552301	19
517.123533759688	9
517.13825220616	21
517.152970862312	12
517.167689728259	22
517.182408803999	29
517.197128089419	19
517.211847584521	33
517.226567289417	47
517.241287203993	48
517.256007328363	38
517.270727662527	38
517.285448206372	28
517.300168959898	46
517.31488992333	15
517.329611096331	10
517.344332479237	13
517.359054071713	23
517.373775874095	35
517.388497886045	14
517.403220107789	27
517.417942539327	44
517.432665180659	34
517.447388031672	17
517.462111092366	22
517.476834362853	23
517.491557843023	24
517.506281532986	14
517.521005432742	18
517.53572954218	5
517.5504538613	7
517.565178390213	12
517.57990312892	22
517.594628077308	5
517.609353235491	20
517.624078603242	18
517.638804180899	20
517.653529968238	24
517.668255965371	20
517.682982172186	18
517.697708588794	11
517.712435215084	21
517.727162051167	14
517.741889096933	7
517.756616352492	13
517.771343817845	12
517.786071492768	13
517.800799377596	8
517.815527472107	18
517.830255776411	34
517.844984290397	43
517.859713014064	34
517.874441947526	31
517.889171090782	30
517.903900443719	5
517.918630006451	16
517.933359778864	27
517.948089760959	12
517.962819952848	8
517.977550354531	12
517.992280966008	22
518.007011787055	60
518.021742818008	69
518.03647405853	36
518.051205508959	22
518.06593716907	31
518.080669038863	17
518.09540111845	35
518.110133407831	23
518.124865906782	10
518.139598615639	20
518.154331534179	18
518.169064662512	23
518.183798000528	41
518.198531548225	30
518.213265305717	51
518.227999273003	35
518.242733449971	14
518.257467836733	45
518.272202433177	17
518.286937239416	13
518.301672255336	29
518.316407481052	29
518.331142916449	16
518.34587856164	18
518.360614416514	9
518.375350481182	32
518.390086755644	95
518.404823239789	156
518.419559933616	219
518.434296837237	226
518.44903395054	185
518.46377127375	160
518.47850880653	93
518.493246549217	48
518.507984501474	19
518.522722663525	4
518.537461035371	0
518.552199616899	16
518.566938408222	24
518.581677409227	30
518.596416620026	9
518.611156040508	18
518.625895670785	16
518.640635510744	31
518.655375560497	26
518.670115820045	42
518.684856289163	21
518.699596968188	21
518.714337856896	32
518.729078955286	14
518.743820263583	15
518.75856178145	9
518.773303509112	13
518.788045446456	43
518.802787593707	15
518.817529950529	9
518.832272517257	13
518.847015293556	23
518.861758279649	5
518.876501475538	24
518.891244881109	18
518.905988496475	9
518.920732321636	5
518.935476356366	8
518.950220601005	25
518.964965055325	11
518.979709719329	11
518.994454593127	28
519.009199676607	7
519.023944969883	12
519.038690472954	29
519.053436185708	47
519.068182108256	47
519.082928240487	21
519.097674582401	13
519.11242113411	8
519.127167895613	3
519.1419148668	12
519.156662047782	18
519.171409438446	39
519.186157038906	4
519.200904849048	5
519.215652868985	60
519.230401098605	31
519.245149538021	8
519.259898187119	4
519.274647046012	9
519.289396114701	17
519.304145393072	26
519.318894881126	16
519.333644578976	28
519.34839448662	40
519.363144603948	21
519.377894930958	28
519.392645467877	40
519.407396214365	48
519.422147170649	97
519.436898336728	108
519.451649712491	107
519.466401298048	36
519.481153093289	13
519.495905098325	18
519.510657313043	13
519.525409737558	30
519.540162371755	27
519.554915215748	26
519.569668269536	11
519.584421532895	26
519.599175006162	21
519.613928689112	24
519.628682581857	23
519.643436684285	21
519.658190996397	6
519.672945518304	22
519.687700250006	21
519.702455191392	11
519.717210342573	8
519.731965703438	14
519.746721273985	14
519.761477054441	26
519.776233044467	16
519.790989244402	17
519.80574565402	7
519.82050227332	33
519.835259102304	18
519.850016141197	8
519.864773389772	10
519.879530848144	22
519.894288516198	19
519.909046393936	8
519.92380448147	4
519.938562778686	18
519.953321285699	25
519.968080002508	6
519.982838929	0
519.997598065175	29
520.012357411258	41
520.027116966912	32
520.041876732475	32
520.056636707722	14
520.071396892538	7
520.086157287264	14
520.100917891785	20
520.11567870599	35
520.130439729878	23
520.14520096345	42
520.15996240693	25
520.174724060094	47
520.189485922941	32
520.204247995697	18
520.219010278023	45
520.233772770146	40
520.248535471952	13
520.263298383555	36
520.278061504953	19
520.292824836035	28
520.307588376913	11
520.322352127475	13
520.337116087833	23
520.351880257874	57
520.366644637712	91
520.381409227233	217
520.396174026437	470
520.410939035551	1118
520.425704254348	1513
520.440469682829	1810
520.455235321107	1845
520.470001169067	1439
520.484767226824	972
520.499533494378	762
520.514299971615	467
520.529066658649	265
520.543833555366	217
520.558600661767	190
520.573367977964	128
520.588135503958	113
520.602903239635	75
520.617671185109	72
520.632439340154	69
520.647207705108	67
520.661976279746	86
520.67674506418	62
520.691514058411	69
520.706283262326	62
520.721052675812	41
520.735822299207	56
520.750592132398	22
520.765362175274	11
520.780132427946	18
520.794902890189	21
520.809673562342	9
520.824444444178	16
520.839215535698	33
520.853986837015	33
520.868758348129	19
520.883530068927	29
520.898301999521	25
520.913074139799	24
520.927846489874	7
520.942619049633	4
520.957391819189	13
520.972164798316	21
520.986937987352	15
521.001711386186	45
521.016484994703	57
521.031258812904	49
521.046032840902	23
521.060807078585	51
521.075581526064	40
521.09035618334	41
521.1051310503	63
521.119906126944	81
521.134681413385	43
521.149456909623	40
521.164232615545	30
521.179008531151	24
521.193784656667	19
521.208560991755	40
521.223337536639	30
521.238114291321	7
521.252891255686	29
521.267668429849	10
521.282445813696	13
521.29722340734	21
521.312001210668	24
521.326779223793	36
521.341557446716	42
521.356335879322	72
521.371114521613	49
521.385893373701	77
521.400672435474	179
521.415451707043	351
521.43023118841	612
521.445010879461	630
521.459790780196	582
521.474570890729	496
521.489351211059	342
521.504131741073	233
521.518912480885	147
521.533693430381	182
521.548474589674	116
521.563255958651	61
521.578037537426	28
521.592819325886	19
521.607601324142	23
521.622383532084	27
521.637165949822	15
521.651948577358	19
521.666731414579	18
521.681514461484	65
521.696297718186	23
521.711081184573	39
521.725864860757	37
521.740648746739	25
521.755432842405	32
521.770217147869	52
521.785001662905	23
521.799786387851	22
521.814571322481	18
521.82935646691	18
521.844141821135	22
521.858927384933	28
521.873713158528	24
521.88849914192	28
521.90328533511	28
521.918071737872	46
521.932858350545	27
521.947645172789	24
521.962432204944	27
521.977219446783	45
521.992006898308	25
522.006794559743	49
522.02158243075	46
522.036370511554	53
522.051158802043	64
522.065947302443	46
522.080736012415	40
522.095524932298	68
522.110314061752	70
522.125103401004	68
522.139892950055	68
522.15468270879	76
522.169472677322	81
522.18426285554	78
522.199053243555	98
522.213843841256	117
522.228634648754	75
522.243425666051	86
522.258216893032	108
522.273008329698	127
522.287799976162	139
522.302591832311	152
522.317383898258	159
522.332176174003	193
522.34696865932	418
522.361761354548	867
522.376554259461	1651
522.391347374172	4155
522.406140698568	9791
522.420934232762	19347
522.435727976642	31792
522.450521930319	41601
522.465316093682	43070
522.480110466842	38782
522.494905049688	32196
522.509699842332	25508
522.524494844661	19025
522.539290056788	13878
522.554085478713	10265
522.568881110324	7895
522.583676951619	6321
522.598473002713	5339
522.613269263492	4164
522.628065734183	3465
522.642862414445	2972
522.657659304506	2465
522.672456404252	2068
522.68725371391	1891
522.702051233139	1660
522.71684896228	1537
522.731646901107	1244
522.746445049618	1098
522.761243407815	907
522.776041975811	853
522.790840753604	793
522.805639741196	755
522.820438938474	719
522.835238345437	717
522.850037962198	642
522.864837788645	668
522.87963782489	589
522.894438070933	503
522.909238526662	339
522.924039192077	342
522.93884006729	241
522.953641152301	284
522.968442446998	386
522.983243951494	708
522.998045665562	968
523.012847589542	1254
523.027649723207	1580
523.042452066671	1969
523.057254619933	2274
523.072057382881	2496
523.086860355402	2473
523.101663537834	2223
523.116466930064	1723
523.131270531981	1382
523.146074343583	979
523.160878364984	755
523.17568259607	640
523.190487036955	588
523.205291687639	500
523.220096548009	425
523.234901618177	325
523.249706897918	362
523.264512387571	259
523.279318086909	217
523.294123996047	299
523.30893011487	394
523.323736443379	318
523.338542981799	387
523.353349729793	389
523.368156687698	692
523.38296385529	1323
523.397771232567	2778
523.41257881953	5687
523.427386616405	10898
523.442194622965	17131
523.457002839325	21997
523.471811265371	21911
523.486619900989	19030
523.501428746633	15426
523.516237801849	12070
523.531047066864	8738
523.545856541679	6346
523.560666226179	4498
523.575476120366	3297
523.590286224464	2670
523.605096538136	2224
523.619907061719	1762
523.634717794876	1534
523.649528737831	1259
523.664339890586	1071
523.679151253026	911
523.693962825267	865
523.708774607305	658
523.723586599031	719
523.738398800442	518
523.753211211652	521
523.768023832549	515
523.782836663245	510
523.79764970374	484
523.812462953808	509
523.827276413788	426
523.842090083455	406
523.856903962921	335
523.871718052073	397
523.886532351024	354
523.901346859662	417
523.916161577985	311
523.930976506222	272
523.945791644031	228
523.960606991753	292
523.975422549048	307
523.990238316256	458
524.005054293037	570
524.01987047973	724
524.03468687611	793
524.049503482176	911
524.064320298041	958
524.079137323593	1109
524.093954559057	1018
524.108772004095	903
524.123589658932	797
524.138407523569	648
524.153225597778	506
524.168043881901	579
524.18286237571	497
524.197681079319	489
524.212499992727	406
524.227319115709	393
524.24213844849	372
524.256957991071	497
524.271777743338	421
524.286597705405	371
524.301417877272	259
524.316238258712	296
524.331058849952	302
524.345879650991	342
524.360700661831	376
524.375521882356	567
524.390343312569	810
524.405164952581	1129
524.419986802393	1796
524.434808861891	2737
524.44963113119	3982
524.464453610175	4856
524.479276298846	4567
524.494099197318	3781
524.508922305589	2799
524.523745623547	1732
524.538569151305	724
524.553392888749	254
524.568216835994	109
524.583040992925	104
524.597865359656	103
524.612689936188	72
524.627514722405	156
524.642339718197	195
524.657164923902	172
524.671990339406	167
524.686815964598	173
524.701641799589	149
524.716467844154	147
524.731294098633	208
524.746120562798	169
524.760947236763	216
524.775774120415	216
524.790601213868	199
524.805428516894	177
524.820256029833	219
524.835083752459	122
524.849911684885	123
524.864739827112	180
524.879568178912	179
524.894396740513	133
524.909225511914	136
524.924054493114	128
524.938883684002	165
524.953713084577	150
524.968542694952	185
524.983372515015	176
524.998202544877	207
525.01303278454	284
525.02786323389	193
525.042693892927	184
525.057524761877	250
525.072355840402	239
525.08718712884	304
525.102018626851	209
525.116850334777	276
525.131682252276	202
525.146514379576	87
525.161346716676	136
525.176179263464	163
525.191012020052	93
525.205844986326	133
525.220678162402	136
525.235511548278	130
525.250345143841	126
525.265178949092	92
525.280012964143	136
525.294847188881	191
525.30968162342	114
525.324516267759	124
525.339351121786	136
525.354186185613	119
525.369021459015	121
525.38385694233	207
525.398692635333	304
525.413528538136	353
525.42836465074	360
525.443200972918	462
525.458037504897	555
525.472874246676	654
525.487711198256	553
525.50254835941	448
525.517385730478	260
525.532223311121	154
525.547061101677	85
525.561899101921	55
525.576737311853	58
525.591575731698	64
525.606414361118	53
525.621253200339	95
525.636092249247	96
525.650931508069	177
525.665770976465	130
525.680610654663	96
525.695450542661	87
525.710290640347	86
525.725130947833	77
525.739971465008	134
525.754812191983	103
525.769653128646	109
525.78449427511	70
525.799335631262	149
525.814177197214	176
525.829018972968	145
525.843860958409	123
525.858703153424	85
525.873545558354	73
525.888388173085	89
525.903230997504	116
525.918074031724	110
525.932917275632	79
525.947760729227	118
525.962604392623	116
525.977448265821	97
525.992292348707	127
526.007136641393	168
526.021981143767	154
526.036825855943	109
526.051670777807	102
526.066515909471	185
526.081361250824	118
526.096206801977	121
526.111052562819	155
526.125898533462	126
526.140744713906	154
526.155591104038	128
526.170437703858	93
526.185284513479	147
526.200131532789	117
526.214978761899	110
526.229826200811	138
526.244673849411	133
526.259521707813	80
526.274369775789	111
526.28921805368	102
526.304066541372	125
526.318915238639	126
526.33376414582	142
526.348613262577	86
526.363462589135	103
526.378312125494	158
526.393161871655	198
526.408011827504	197
526.422861993041	244
526.437712368266	204
526.452562953406	177
526.467413748234	241
526.482264752864	193
526.497115967182	138
526.511967391188	143
526.526819024996	151
526.541670868606	88
526.556522921903	93
526.571375185003	106
526.58622765779	105
526.601080340266	84
526.615933232544	85
526.630786334623	134
526.645639646391	134
526.66049316796	126
526.675346899218	77
526.690200840277	71
526.705054991025	55
526.719909351574	68
526.734763921925	65
526.749618701965	119
526.764473691693	114
526.779328891223	147
526.794184300555	165
526.809039919575	115
526.823895748283	65
526.838751786794	78
526.853608035106	54
526.868464493107	74
526.883321160909	78
526.8981780384	91
526.913035125694	69
526.927892422562	92
526.942749929345	138
526.957607645931	171
526.972465572092	147
526.987323708168	122
527.002182053933	119
527.017040609386	137
527.031899374641	80
527.046758349585	84
527.061617534331	97
527.076476928879	90
527.091336533002	47
527.106196347041	118
527.121056370769	114
527.135916604298	123
527.150777047517	168
527.165637700537	141
527.180498563133	94
527.195359635644	155
527.210220917844	96
527.225082409847	104
527.239944111651	86
527.254806023031	112
527.269668144213	113
527.284530475197	146
527.299393015984	71
527.314255766459	84
527.329118726624	43
527.343981896477	78
527.358845276246	90
527.373708865703	131
527.388572664963	124
527.403436673912	93
527.41830089255	92
527.43316532099	72
527.448029959233	128
527.462894807165	175
527.477759864899	165
527.492625132321	130
527.507490609433	113
527.522356296348	174
527.537222193065	90
527.552088299584	77
527.566954615679	67
527.581821141576	102
527.596687877276	67
527.611554822778	92
527.62642197797	78
527.64128934285	73
527.656156917533	79
527.671024701905	107
527.68589269608	86
527.700760900058	86
527.715629313724	45
527.730497937193	63
527.745366770238	81
527.760235813199	66
527.775105065849	25
527.789974528302	58
527.804844200444	49
527.819714082389	53
527.834584174023	57
527.84945447546	68
527.864324986585	78
527.879195707514	78
527.894066638132	90
527.908937778553	103
527.923809128663	104
527.938680688576	93
527.953552458291	109
527.968424437697	80
527.983296626791	98
527.998169025688	118
528.013041634274	128
528.027914452777	94
528.042787480856	38
528.057660718851	74
528.072534166423	72
528.087407823797	130
528.102281690974	143
528.11715576784	146
528.132030054509	78
528.146904550868	86
528.161779256917	54
528.176654172882	97
528.191529298536	96
528.20640463388	103
528.221280179027	91
528.236155933863	68
528.251031898503	53
528.265908072946	100
528.280784457078	128
528.2956610509	95
528.310537854638	89
528.325414867953	94
528.34029209107	87
528.355169523878	163
528.370047166602	95
528.384925018902	144
528.399803081005	123
528.414681352912	120
528.429559834508	95
528.444438525907	104
528.45931742711	110
528.474196537889	111
528.489075858471	164
528.503955388857	179
528.518835129045	116
528.533715078924	108
528.548595238492	103
528.563475607864	91
528.578356186925	66
528.59323697579	105
528.608117974458	87
528.622999182816	99
528.637880600977	104
528.652762228715	87
528.66764406637	102
528.682526113714	106
528.697408370862	91
528.7122908377	115
528.727173514342	83
528.742056400673	115
528.756939496808	97
528.771822802633	142
528.786706318261	124
528.801590043693	98
528.816473978701	84
528.831358123513	112
528.846242478242	108
528.861127042548	86
528.876011816657	48
528.890896800455	74
528.905781994058	46
528.920667397465	109
528.935553010561	101
528.950438833461	90
528.965324866051	106
528.980211108332	126
528.995097560416	60
529.009984222303	98
529.024871093995	81
529.039758175263	74
529.054645466335	102
529.06953296721	120
529.084420677776	115
529.099308598145	129
529.114196728319	73
529.129085068182	68
529.143973617736	54
529.158862377094	55
529.173751346142	66
529.188640524993	134
529.203529913649	144
529.218419511995	104
529.233309320031	134
529.248199337871	119
529.263089565516	92
529.27798000285	97
[truncated: 124,185 more rows]
