# Supplementary material for: Identifying Archaeological Bone via Non-Destructive ZooMS and the Materiality of Symbolic Expression: Examples from Iroquoian Bone Points
Source: Sci Rep. 2019 Jul 30;9:11027. doi: 10.1038/s41598-019-47299-x (PMC6667708; doi:10.1038/s41598-019-47299-x)
Supplement: Supplementary file 2 — Supplementary Datafiles [file 41598_2019_47299_MOESM2_ESM.zip › McGrath et al Supplementary Datafiles/Data set S3_EraserSpectra/DR-1662s_ERASER_2.txt]

499.920215329137	42
499.934685595068	20
499.949156070738	47
499.963626756041	42
499.97809765119	50
499.992568755971	36
500.007040070492	35
500.021511594646	15
500.035983328538	18
500.050455272171	32
500.064927425435	30
500.079399788439	69
500.093872361183	48
500.108345143666	60
500.122818135888	41
500.137291337743	13
500.151764749231	43
500.166238370565	30
500.180712201532	44
500.195186242131	26
500.209660492577	14
500.224134952656	24
500.23860962258	60
500.253084502031	28
500.267559591221	18
500.282034890151	28
500.296510398821	17
500.31098611723	27
500.325462045272	36
500.339938182946	40
500.354414530468	18
500.368891087729	26
500.383367854622	29
500.397844831149	39
500.412322017522	25
500.426799413528	31
500.441277019167	17
500.455754834652	50
500.47023285977	28
500.484711094628	11
500.499189539226	27
500.513668193457	33
500.528147057428	31
500.542626131138	22
500.557105414482	27
500.571584907565	28
500.586064610388	10
500.600544522844	11
500.615024645147	32
500.629504977083	29
500.643985518759	8
500.658466270068	14
500.672947231117	20
500.687428401905	10
500.701909782327	44
500.716391372489	31
500.730873172391	16
500.745355182033	18
500.759837401308	28
500.774319830323	21
500.788802469078	13
500.803285317466	14
500.817768375594	5
500.832251643463	9
500.846735120964	20
500.861218808206	6
500.875702705295	60
500.89018681191	34
500.904671128372	4
500.91915565436	10
500.933640390196	20
500.948125335664	9
500.962610490873	13
500.977095855823	18
500.991581430512	23
501.006067214835	4
501.020553208898	19
501.035039412701	28
501.049525826138	43
501.064012449314	30
501.078499282232	25
501.092986324782	15
501.107473577073	5
501.121961039105	22
501.136448710876	5
501.150936592281	21
501.165424683427	39
501.179912984312	28
501.194401494832	14
501.208890215092	15
501.223379145092	15
501.237868284725	39
501.252357634099	39
501.266847193321	38
501.281336962069	33
501.295826940558	5
501.310317128787	19
501.324807526757	44
501.33929813436	39
501.353788951704	9
501.368279978788	37
501.382771215506	30
501.397262662072	27
501.411754318271	22
501.426246184211	8
501.440738259784	4
501.455230545098	19
501.469723040046	34
501.484215744841	21
501.498708659271	23
501.513201783441	30
501.527695117351	29
501.542188660895	23
501.55668241418	13
501.571176377099	23
501.585670549866	19
501.600164932266	22
501.6146595243	11
501.629154326182	43
501.643649337698	41
501.658144558954	11
501.672639989952	11
501.687135630583	26
501.701631480955	41
501.716127540961	47
501.730623810815	44
501.745120290303	19
501.759616979424	31
501.774113878394	7
501.788610987105	7
501.803108305449	41
501.817605833428	22
501.832103571147	33
501.846601518608	15
501.861099675809	37
501.875598042645	29
501.890096619221	5
501.904595405539	11
501.919094401597	26
501.93359360729	12
501.948093022724	9
501.962592647898	22
501.977092482707	43
501.991592527257	39
502.006092781549	24
502.020593245474	23
502.035093919247	3
502.049594802548	17
502.064095895697	28
502.07859719848	9
502.093098711004	18
502.10760043327	33
502.122102365169	10
502.13660450681	4
502.151106858192	11
502.165609419316	11
502.180112190073	23
502.194615170572	30
502.209118360706	6
502.22362176058	11
502.238125370196	9
502.252629189554	6
502.267133218545	10
502.281637457278	7
502.29614190586	38
502.310646563968	28
502.325151431819	9
502.33965650941	15
502.354161796743	23
502.368667293711	10
502.38317300042	8
502.397678916763	26
502.412185042955	31
502.426691378781	13
502.441197924349	29
502.455704679658	21
502.470211644602	12
502.484718819288	14
502.499226203608	9
502.513733797776	9
502.528241601579	13
502.542749615017	24
502.557257838303	19
502.571766271224	12
502.586274913887	12
502.600783766291	14
502.61529282833	28
502.629802100111	17
502.644311581526	12
502.65882127279	4
502.673331173689	18
502.687841284329	23
502.702351604711	15
502.716862134728	2
502.731372874486	16
502.74588382388	20
502.760394983015	12
502.774906351892	7
502.789417930511	26
502.803929718764	21
502.818441716866	17
502.832953924604	7
502.847466341976	20
502.86197896909	21
502.876491805945	26
502.891004852543	21
502.905518108776	22
502.92003157475	22
502.934545250467	18
502.949059135925	14
502.963573231018	12
502.978087535854	35
502.992602050324	25
503.007116774536	30
503.021631708491	12
503.036146852187	4
503.050662205518	14
503.065177768592	14
503.079693541407	21
503.094209523965	37
503.108725716157	35
503.123242118092	20
503.137758729662	49
503.152275550974	26
503.166792582028	13
503.181309822824	10
503.195827273255	16
503.210344933536	11
503.224862803452	9
503.239380883003	32
503.253899172296	21
503.268417671331	31
503.282936380108	37
503.297455298521	46
503.311974426676	21
503.326493764574	22
503.341013312213	22
503.355533069488	13
503.370053036398	18
503.384573213158	9
503.399093599553	15
503.41361419569	18
503.428135001569	7
503.442656017084	17
503.457177242342	11
503.471698677341	18
503.486220322083	16
503.500742176461	13
503.515264240474	8
503.529786514336	15
503.544308997834	2
503.558831691074	8
503.573354594057	8
503.587877706783	0
503.602401029143	16
503.61692456114	8
503.631448302986	8
503.645972254467	19
503.660496415691	4
503.67502078655	2
503.689545367259	4
503.704070157604	20
503.718595157692	23
503.733120367414	23
503.74764578688	16
503.762171416088	19
503.776697254932	15
503.791223303626	26
503.805749561955	20
503.82027602992	8
503.834802707627	8
503.849329595185	14
503.863856692378	14
503.878383999206	12
503.892911515778	5
503.907439242092	8
503.921967178042	34
503.936495323842	36
503.951023679278	21
503.96555224435	15
503.980081019271	41
503.994610003828	39
504.009139198128	55
504.023668602064	36
504.038198215743	53
504.052728039165	38
504.067258072329	15
504.08178831513	38
504.096318767673	44
504.11084942996	43
504.125380301882	42
504.139911383655	8
504.154442674956	20
504.168974176107	11
504.183505886895	15
504.198037807425	23
504.212569937591	17
504.227102277608	26
504.24163482726	20
504.256167586656	14
504.270700555688	20
504.285233734462	29
504.29976712298	31
504.314300721241	22
504.328834529138	8
504.343368546779	50
504.357902774055	50
504.372437211182	31
504.386971857944	48
504.40150671445	62
504.416041780592	60
504.430577056478	45
504.445112542106	9
504.459648237478	28
504.474184142486	48
504.488720257238	21
504.503256581733	12
504.517793115864	14
504.532329859738	29
504.546866813355	37
504.561403976717	10
504.575941349714	4
504.590478932454	2
504.605016724831	15
504.619554727059	9
504.634092938923	13
504.64863136053	9
504.663169991773	7
504.677708832761	14
504.692247883491	26
504.706787143858	22
504.721326613968	50
504.735866293822	33
504.750406183527	5
504.764946282761	19
504.779486591738	44
504.794027110352	20
504.808567838817	22
504.823108776918	3
504.837649924763	7
504.852191282244	8
504.866732849468	19
504.881274626544	20
504.895816613256	5
504.910358809605	12
504.924901215697	2
504.939443831533	3
504.953986657006	17
504.968529692222	13
504.983072937182	17
504.997616391886	23
505.012160056227	21
505.026703930311	16
505.041248014139	10
505.055792307604	1
505.070336810812	3
505.084881523764	7
505.099426446461	9
505.113971578794	17
505.12851692087	19
505.143062472691	19
505.157608234148	16
505.17215420535	14
505.186700386295	2
505.201246776877	16
505.215793377203	36
505.230340187272	15
505.244887206979	3
505.259434436537	0
505.273981875732	0
505.28852952467	12
505.303077383246	12
505.317625451565	32
505.332173729629	36
505.346722217329	7
505.361270914774	22
505.375819821963	28
505.390368938896	58
505.404918265572	46
505.419467801779	29
505.434017547837	25
505.448567503532	30
505.463117668971	8
505.477668044154	19
505.492218629082	7
505.506769423646	9
505.521320427955	28
505.535871642008	21
505.550423065698	13
505.564974699132	3
505.579526542311	11
505.594078595126	7
505.608630857686	9
505.62318332999	10
505.637736011931	2
505.652288903724	12
505.666842005154	5
505.681395316329	8
505.69594883714	12
505.710502567696	3
505.725056507996	0
505.739610657934	4
505.754165017616	12
505.768719587042	22
505.783274366213	17
505.797829355021	5
505.812384553573	11
505.826939961871	6
505.841495579805	12
505.856051407484	12
505.870607444907	19
505.885163691967	32
505.899720148773	19
505.91427681543	18
505.928833691724	10
505.943390777656	14
505.957948073332	20
505.972505578646	18
505.987063293812	65
506.001621218615	101
506.016179353162	94
506.030737697347	62
506.045296251384	22
506.059855015059	35
506.07441398837	16
506.088973171535	14
506.103532564228	22
506.118092166775	36
506.132651979066	33
506.147212000994	22
506.16177223256	24
506.176332674085	22
506.190893325141	27
506.205454185941	27
506.220015256379	29
506.234576536669	36
506.249138026597	11
506.263699726162	23
506.27826163558	8
506.292823754635	10
506.307386083435	38
506.32194862198	28
506.336511370162	19
506.35107432809	25
506.365637495762	68
506.380200873072	134
506.394764460128	303
506.409328256928	455
506.423892263366	515
506.438456479656	528
506.453020905584	350
506.46758554115	242
506.482150386568	190
506.496715441624	118
506.511280706318	37
506.525846180864	23
506.540411865048	23
506.554977758977	38
506.569543862652	21
506.584110175964	32
506.598676699021	23
506.613243431716	19
506.627810374264	38
506.64237752645	24
506.656944888273	10
506.671512459949	0
506.686080241264	5
506.700648232323	28
506.715216433128	6
506.72978484357	4
506.744353463758	22
506.758922293691	14
506.773491333263	7
506.788060582579	22
506.802630041641	19
506.817199710341	11
506.831769588894	12
506.846339677085	28
506.860909974914	23
506.875480482595	13
506.890051199807	19
506.904622126873	35
506.919193263683	40
506.933764610132	20
506.948336166219	43
506.962907932159	32
506.977479907844	48
506.992052093168	29
507.006624488129	45
507.021197092836	64
507.035769907289	79
507.050342931488	55
507.064916165324	21
507.079489609014	30
507.094063262342	10
507.108637125308	29
507.123211198127	34
507.137785480585	21
507.15235997268	7
507.166934674629	4
507.181509586216	14
507.196084707441	18
507.21066003852	34
507.225235579237	31
507.2398113297	25
507.254387289908	12
507.268963459755	28
507.283539839347	14
507.298116428686	8
507.312693227663	9
507.327270236385	1
507.341847454854	41
507.356424883068	61
507.371002520921	67
507.38558036852	75
507.400158425757	110
507.414736692848	165
507.429315169577	185
507.443893855944	158
507.458472752165	122
507.473051858132	118
507.48763117363	104
507.502210698982	78
507.516790433972	43
507.531370378708	39
507.545950533082	34
507.56053089731	18
507.575111471177	12
507.58969225479	24
507.604273248149	29
507.618854451146	14
507.63343586389	20
507.648017486272	19
507.662599318401	28
507.677181360275	9
507.691763611896	5
507.706346073156	20
507.720928744161	28
507.735511625021	18
507.750094715412	8
507.764678015548	38
507.779261525432	33
507.793845245061	27
507.808429174329	27
507.823013313344	16
507.837597661997	25
507.852182220504	15
507.866766988757	26
507.881351966542	24
507.895937154181	16
507.910522551458	4
507.925108158482	14
507.939693975145	11
507.954280001661	31
507.968866237817	16
507.983452683611	3
507.99803933926	13
508.012626204655	25
508.027213279581	10
508.041800564361	11
508.05638805878	4
508.070975762946	11
508.085563676859	15
508.10015180041	32
508.114740133708	32
508.129328676752	40
508.143917429543	56
508.158506391973	32
508.17309556415	74
508.187684945966	32
508.202274537635	21
508.216864338944	8
508.231454349892	39
508.246044570695	33
508.260635001136	27
508.275225641324	56
508.289816491152	30
508.304407550833	51
508.318998820154	47
508.333590299114	70
508.348181987821	121
508.362773886274	320
508.377365994582	817
508.391958312421	1641
508.406550840008	3292
508.421143577341	5127
508.435736524313	6939
508.45032968114	7572
508.464923047606	6075
508.479516623711	4061
508.494110409564	2717
508.50870440527	1832
508.523298610617	1081
508.537893025602	696
508.552487650334	464
508.567082484814	291
508.58167752904	256
508.596272782905	233
508.610868246518	190
508.625463919878	135
508.640059802985	140
508.654655895731	102
508.669252198116	90
508.683848710357	72
508.698445432236	62
508.713042363863	34
508.727639505129	39
508.74223685625	58
508.756834417011	65
508.771432187518	81
508.786030167665	87
508.80062835756	59
508.815226757201	30
508.82982536659	29
508.844424185618	57
508.859023214394	54
508.873622452809	44
508.888221901079	39
508.902821558988	43
508.917421426645	41
508.932021503942	31
508.946621791093	21
508.961222287777	46
508.975822994315	76
508.990423910493	99
509.005025036419	105
509.019626372092	110
509.034227917512	142
509.048829672572	136
509.063431637272	135
509.078033811826	96
509.092636196021	84
509.107238789963	62
509.121841593545	55
509.136444606981	42
509.151047830058	31
509.165651262882	22
509.180254905346	44
509.194858757558	37
509.209462819517	38
509.224067091224	48
509.23867157257	36
509.253276263664	53
509.267881164398	44
509.282486274987	16
509.297091595217	49
509.311697125193	47
509.32630286481	36
509.340908814174	37
509.355514973287	59
509.370121342146	125
509.384727920646	328
509.399334708893	591
509.413941706781	1146
509.428548914524	2018
509.443156331907	2515
509.457763959037	2514
509.472371795916	1928
509.486979842434	1463
509.5015880987	907
509.516196564607	509
509.530805240261	337
509.545414125663	198
509.560023220921	153
509.574632525711	142
509.589242040248	92
509.603851764534	79
509.61846169846	64
509.633071842134	43
509.647682195556	61
509.662292758725	31
509.676903531643	31
509.691514514201	49
509.706125706399	47
509.720737108453	37
509.735348720147	32
509.749960541589	28
509.764572572672	38
509.779184813502	45
509.793797264081	43
509.808409924515	43
509.823022794482	33
509.837635874197	36
509.85224916366	36
509.866862662763	27
509.881476371615	22
509.896090290215	20
509.910704418563	6
509.925318756551	13
509.939933304287	25
509.954548061772	18
509.969163028897	39
509.983778205771	32
509.998393592392	34
510.013009188762	51
510.027624994772	66
510.042241010531	62
510.05685723593	78
510.071473671185	49
510.086090316081	58
510.100707170725	64
510.11532423501	73
510.129941509043	79
510.144558992824	49
510.159176686246	27
510.173794589524	35
510.188412702443	32
510.20303102511	54
510.217649557418	25
510.232268299474	23
510.246887251279	21
510.261506412724	14
510.276125783918	42
510.29074536486	54
510.305365155551	45
510.319985155882	50
510.334605365962	49
510.349225785791	63
510.36384641526	120
510.378467254478	208
510.393088303445	323
510.40770956216	844
510.422331030516	1390
510.436952708621	1454
510.451574596366	1318
510.466196693968	1032
510.480819001211	699
510.495441518202	340
510.510064244834	129
510.524687181215	71
510.539310327345	31
510.553933683115	58
510.568557248635	65
510.583181023903	31
510.597805009028	33
510.612429203685	25
510.627053608092	23
510.641678222247	45
510.656303046044	20
510.670928079589	10
510.685553322883	13
510.700178775818	46
510.71480443861	56
510.729430311043	28
510.744056393224	37
510.758682685047	50
510.773309186619	25
510.78793589794	29
510.802562818901	11
510.817189949612	4
510.831817290072	28
510.84644484028	28
510.861072600238	30
510.875700569837	19
510.890328749077	27
510.904957138174	31
510.919585736912	21
510.934214545291	10
510.948843563527	0
510.963472791405	16
510.978102229139	20
510.992731876407	15
511.007361733424	11
511.02199180019	25
511.036622076705	65
511.051252562862	57
511.065883258875	50
511.080514164422	46
511.095145279826	23
511.10977660498	11
511.124408139775	7
511.139039884211	6
511.153671838504	11
511.168304002438	15
511.182936376014	18
511.197568959447	8
511.212201752522	32
511.226834755346	29
511.241467967919	31
511.256101390134	22
511.270735022098	14
511.285368863812	19
511.300002915166	36
511.314637176271	16
511.329271647125	26
511.34390632762	23
511.358541217865	5
511.373176317967	59
511.387811627603	107
511.402447147096	187
511.41708287623	286
511.431718815007	365
511.44635496364	408
511.460991321916	384
511.475627889941	211
511.490264667607	118
511.504901655131	43
511.519538852297	10
511.534176259104	32
511.548813875769	11
511.563451702076	29
511.578089738024	46
511.59272798383	20
511.607366439278	23
511.622005104475	25
511.636643979422	18
511.651283064011	22
511.665922358349	22
511.680561862438	14
511.695201576167	14
511.709841499647	36
511.724481632877	29
511.739121975748	11
511.753762528369	10
511.768403290848	27
511.783044262861	11
511.797685444732	3
511.812326836244	3
511.826968437398	7
511.841610248411	0
511.856252269065	1
511.870894499361	2
511.885536939515	0
511.900179589419	2
511.914822448964	10
511.929465518152	18
511.944108797198	19
511.958752285886	24
511.973395984216	13
511.988039892403	18
512.002684010233	17
512.017328337813	24
512.031972875143	28
512.046617622115	25
512.061262578837	15
512.075907745201	37
512.090553121423	28
512.105198707287	36
512.119844502794	29
512.134490508158	32
512.149136723273	36
512.16378314803	33
512.178429782429	11
512.193076626578	9
512.207723680477	7
512.222370944127	10
512.237018417419	23
512.251666100461	27
512.266313993253	15
512.280962095796	13
512.295610407981	23
512.310258929916	24
512.324907661601	19
512.339556602929	17
512.354205754007	31
512.368855114835	29
512.383504685306	33
512.398154465527	14
512.412804455607	88
512.42745465522	100
512.442105064585	103
512.456755683699	62
512.471406512564	47
512.486057551072	34
512.50070879933	30
512.515360257338	22
512.530011924989	31
512.544663802499	42
512.559315889651	25
512.573968186445	13
512.588620693098	41
512.603273409393	28
512.617926335331	17
512.632579471128	5
512.647232816567	1
512.661886371648	9
512.676540136697	15
512.69119411128	6
512.705848295613	1
512.720502689589	0
512.735157293316	2
512.749812106794	12
512.764467130022	19
512.779122362893	16
512.793777805514	30
512.808433457995	20
512.823089320009	7
512.837745391883	11
512.852401673292	7
512.867058164559	8
512.881714865469	27
512.89637177613	32
512.911028896541	16
512.925686226596	11
512.940343766509	18
512.955001516065	26
512.969659475372	18
512.984317644322	44
512.998976023022	26
513.013634611366	10
513.028293409568	13
513.042952417413	29
513.057611634901	30
513.072271062357	5
513.086930699347	15
513.101590546088	25
513.116250602472	25
513.130910868607	10
513.145571344493	5
513.16023203013	34
513.17489292541	24
513.189554030441	17
513.204215345332	33
513.218876869757	25
513.233538604041	12
513.24820054786	14
513.262862701539	13
513.27752506486	14
513.292187637933	14
513.306850420757	10
513.321513413224	7
513.33617661555	15
513.350840027519	10
513.365503649132	20
513.380167480604	59
513.394831521719	21
513.409495772477	26
513.424160232986	9
513.438824903247	39
513.453489783367	25
513.468154873022	3
513.482820172428	13
513.497485681586	57
513.512151400495	30
513.526817329048	17
513.541483467351	9
513.556149815407	14
513.570816373105	12
513.585483140663	25
513.600150117864	12
513.614817304709	0
513.629484701305	18
513.644152307652	13
513.658820123751	10
513.673488149493	3
513.688156384987	6
513.702824830232	0
513.717493485229	13
513.732162349869	7
513.746831424153	2
513.761500708296	21
513.776170202083	32
513.790839905622	29
513.805509818912	19
513.820179941845	0
513.83485027453	10
513.849520816967	9
513.864191569155	7
513.878862530987	47
513.893533702571	24
513.908205083798	16
513.922876674885	4
513.937548475507	9
513.95222048599	20
513.966892706116	9
513.981565136101	15
513.996237775731	16
514.010910625004	19
514.025583684137	10
514.040256952805	34
514.054930431334	22
514.069604119506	22
514.08427801743	17
514.098952125106	7
514.113626442534	1
514.128300969605	2
514.142975706429	3
514.157650652896	0
514.172325809114	5
514.187001175085	19
514.201676750808	24
514.216352536175	25
514.231028531294	51
514.245704736273	25
514.260381150787	34
514.275057775054	20
514.289734609072	20
514.304411652735	23
514.319088906258	17
514.333766369424	20
514.348444042234	60
514.363121924905	40
514.37780001722	54
514.392478319287	54
514.407156830997	68
514.421835552568	55
514.436514483675	53
514.451193624642	22
514.465872975253	18
514.480552535617	18
514.495232305732	18
514.5099122856	8
514.524592475112	14
514.539272874376	44
514.553953483284	15
514.568634301944	18
514.583315330357	26
514.597996568522	18
514.612678016331	8
514.627359673893	10
514.642041541315	8
514.656723618273	0
514.671405904983	5
514.686088401446	14
514.700771107552	23
514.71545402352	1
514.730137149023	0
514.744820484387	7
514.759504029504	8
514.774187784265	3
514.788871748778	7
514.803555922935	56
514.818240306845	37
514.832924900508	14
514.847609703923	18
514.862294716982	6
514.876979939794	18
514.891665372358	13
514.906351014675	1
514.921036866637	17
514.935722928351	27
514.950409199709	2
514.96509568082	9
514.979782371683	6
514.9944692723	25
515.00915638256	15
515.023843702682	8
515.038531232339	21
515.053218971858	24
515.067906921021	6
515.082595079829	18
515.097283448497	5
515.111972026811	14
515.126660814876	15
515.141349812695	13
515.156039020267	11
515.170728437483	23
515.185418064343	30
515.200107901065	7
515.214797947431	28
515.22948820355	30
515.244178669314	17
515.258869344939	12
515.273560230208	3
515.288251325231	12
515.302942629898	27
515.317634144317	27
515.33232586849	22
515.347017802308	18
515.361709945987	25
515.376402299202	25
515.391094862279	30
515.405787635	37
515.420480617583	23
515.43517380981	31
515.449867211682	18
515.464560823307	16
515.479254644685	30
515.493948675708	7
515.508642916593	19
515.523337367014	32
515.538032027296	14
515.552726897332	10
515.567421977012	12
515.582117266446	0
515.596812765524	3
515.611508474356	10
515.626204392941	17
515.640900521279	7
515.655596859262	13
515.670293406998	20
515.684990164487	17
515.699687131622	1
515.71438430851	5
515.729081695151	11
515.743779291545	3
515.758477097584	20
515.773175113377	14
515.787873338815	20
515.802571774006	20
515.817270419059	20
515.831969273756	19
515.846668338099	34
515.861367612196	17
515.876067096045	19
515.89076678954	10
515.905466692897	0
515.920166805899	11
515.934867128546	10
515.949567661054	11
515.964268403208	11
515.978969355116	5
515.993670516668	19
516.008371887974	23
516.023073469034	18
516.037775259847	34
516.052477260306	48
516.067179470518	37
516.081881890484	32
516.096584520095	20
516.111287359459	14
516.125990408578	30
516.14069366745	38
516.155397135967	21
516.170100814238	8
516.184804702154	15
516.199508799933	7
516.214213107356	13
516.228917624534	43
516.243622351357	32
516.258327287933	15
516.273032434264	14
516.287737790239	16
516.302443355969	23
516.317149131452	6
516.331855116798	16
516.346561311681	24
516.361267716317	16
516.375974330708	40
516.390681154744	25
516.405388188533	53
516.420095432077	30
516.434802885267	36
516.449510548318	14
516.464218421015	21
516.478926503466	28
516.493634795563	8
516.508343297414	10
516.523052009019	16
516.537760930269	16
516.552470061273	14
516.567179402031	24
516.581888952544	22
516.59659871281	14
516.611308682723	25
516.62601886228	22
516.640729251701	13
516.655439850767	5
516.670150659478	9
516.684861678053	1
516.699572906273	5
516.714284344247	2
516.728995991975	0
516.74370784935	23
516.758419916478	27
516.773132193361	22
516.787844679997	19
516.80255737628	3
516.817270282208	8
516.831983398	18
516.846696723437	2
516.861410258736	3
516.876124003574	14
516.890837958274	1
516.905552122619	0
516.920266496611	13
516.934981080466	17
516.949695873966	21
516.964410877221	38
516.979126090122	18
516.993841512886	16
517.008557145295	6
517.023272987459	9
517.03798903927	30
517.052705300834	26
517.067421772153	23
517.082138453118	22
517.096855343838	32
517.111572444312	16
517.126289754649	28
517.141007274524	6
517.155725004153	10
517.170442943429	26
517.185161092567	4
517.199879451352	12
517.214598019891	27
517.229316798076	13
517.244035786016	25
517.258754983819	14
517.27347439116	1
517.288194008364	10
517.302913835214	21
517.317633871819	27
517.33235411807	56
517.347074574076	41
517.361795239837	36
517.376516115352	47
517.391237200514	22
517.40595849543	31
517.420680000101	42
517.435401714419	19
517.450123638491	13
517.464845772318	8
517.479568115791	8
517.494290669128	3
517.509013432112	16
517.52373640485	28
517.538459587234	13
517.553182979373	9
517.567906581159	11
517.582630392808	13
517.597354414104	13
517.612078645155	10
517.626803085852	5
517.641527736412	7
517.65625259662	4
517.670977666473	10
517.68570294619	5
517.700428435554	12
517.715154134564	14
517.729880043438	7
517.744606161958	9
517.759332490233	3
517.774059028264	6
517.788785775941	4
517.803512733373	2
517.81823990056	6
517.832967277394	2
517.847694863984	3
517.862422660328	5
517.877150666319	12
517.891878882065	15
517.906607307675	22
517.921335942823	30
517.936064787835	49
517.950793842493	30
517.965523106799	8
517.980252580968	7
517.994982264784	32
518.009712158246	50
518.024442261573	41
518.039172574655	47
518.053903097383	31
518.068633829759	14
518.08336477189	18
518.098095923776	28
518.112827285417	29
518.127558856815	15
518.142290637858	40
518.157022628549	10
518.171754829212	6
518.186487239414	6
518.201219859371	3
518.215952688975	9
518.230685728443	17
518.245418977559	26
518.26015243632	24
518.274886104947	31
518.28961998322	32
518.304354071249	47
518.319088369033	38
518.333822876464	35
518.348557593651	52
518.363292520594	32
518.378027657183	52
518.392763003528	83
518.407498559629	161
518.422234325377	283
518.43697030099	308
518.451706486249	266
518.466442881264	231
518.481179485926	123
518.495916300344	99
518.510653324518	75
518.525390558339	32
518.540128001915	12
518.554865655248	12
518.569603518336	11
518.584341591071	23
518.599079873563	17
518.61381836581	24
518.628557067704	18
518.643295979354	1
518.65803510076	34
518.672774431814	34
518.687513972732	7
518.702253723297	0
518.716993683509	8
518.731733853586	9
518.746474233311	12
518.761214822682	6
518.77595562181	19
518.790696630802	6
518.805437849334	25
518.820179277729	24
518.834920915881	20
518.849662763572	6
518.864404821127	2
518.87914708833	10
518.893889565288	11
518.908632252003	8
518.923375148366	9
518.938118254484	0
518.952861570467	3
518.967605095989	14
518.982348831268	12
518.997092776302	15
519.011836931093	27
519.026581295531	15
519.041325869726	17
519.056070653676	5
519.070815647274	16
519.085560850738	26
519.100306263849	10
519.115051886607	3
519.12979771923	2
519.144543761501	35
519.15929001342	23
519.174036475204	25
519.188783146635	31
519.203530027714	12
519.218277118658	16
519.233024419359	13
519.247771929598	12
519.262519649703	22
519.277267579455	37
519.292015718964	10
519.306764068229	14
519.321512627142	5
519.336261395812	13
519.351010374346	18
519.36575956242	35
519.38050896025	67
519.395258567837	50
519.410008385181	55
519.424758412172	74
519.43950864892	112
519.454259095424	122
519.469009751576	112
519.483760617594	35
519.498511693259	25
519.513262978573	34
519.528014473752	17
519.54276617847	7
519.557518093053	27
519.572270217284	9
519.587022551273	12
519.601775095017	2
519.616527848519	10
519.631280811668	17
519.646033984575	21
519.660787367238	6
519.675540959549	11
519.690294761617	20
519.705048773442	34
519.719802994914	21
519.734557426144	18
519.749312067131	10
519.764066917874	9
519.778821978265	22
519.793577248414	14
519.808332728319	15
519.823088417872	21
519.837844317183	20
519.85260042625	10
519.867356744965	12
519.882113273547	9
519.896870011667	5
519.911626959654	2
519.926384117288	11
519.94114148468	26
519.955899061829	18
519.970656848626	18
519.98541484518	17
520.00017305149	38
520.014931467559	44
520.029690093275	35
520.044448928749	30
520.059207973871	28
520.073967228859	34
520.088726693495	17
520.103486367779	9
520.11824625193	20
520.133006345729	21
520.147766649285	11
520.162527162489	11
520.17728788556	9
520.19204881817	16
520.206809960646	24
520.221571312771	12
520.236332874653	4
520.251094646292	20
520.265856627689	6
520.280618818734	24
520.295381219536	16
520.310143829987	20
520.324906650304	23
520.33966968027	42
520.354432919884	66
520.369196369256	68
520.383960028385	114
520.39872389738	233
520.413487975915	803
520.428252264208	1839
520.443016762258	2823
520.457781470065	3248
520.472546387521	2910
520.487311514735	1969
520.502076851706	1297
520.516842398325	866
520.531608154812	514
520.546374120838	329
520.56114029673	249
520.575906682271	144
520.59067327757	85
520.605440082518	71
520.620207097332	56
520.634974321795	55
520.649741755906	41
520.664509399884	46
520.679277253511	30
520.694045316896	27
520.708813590038	32
520.723582072829	26
520.738350765378	22
520.753119667575	40
520.76788877964	25
520.782658101353	13
520.797427632824	21
520.812197373944	32
520.826967324821	29
520.841737485457	31
520.85650785585	17
520.871278435892	35
520.886049225693	19
520.900820225251	37
520.915591434457	49
520.930362853531	39
520.945134482145	23
520.959906320626	25
520.974678368756	12
520.989450626643	34
521.00422309418	17
521.018995771584	29
521.033768658636	44
521.048541755338	54
521.063315061907	50
521.078088578124	58
521.0928623041	53
521.107636239834	49
521.122410385217	23
521.137184740358	19
521.151959305149	46
521.166734079806	25
521.181509064113	29
521.196284258177	35
521.211059661891	42
521.225835275363	20
521.240611098593	15
521.255387131582	28
521.270163374219	29
521.284939826615	44
521.29971648866	71
521.314493360572	43
521.329270442134	18
521.344047733454	47
521.358825234532	72
521.373602945259	65
521.388380865745	70
521.40315899588	171
521.417937335773	289
521.432715885425	593
521.447494644944	834
521.462273614004	964
521.477052792821	839
521.491832181398	527
521.506611779624	402
521.521391587717	351
521.53617160535	231
521.550951832851	175
521.565732270002	132
521.58051291702	132
521.595293773687	110
521.610074840004	54
521.624856116079	31
521.639637601913	37
521.654419297397	28
521.669201202748	45
521.683983317748	49
521.698765642399	49
521.713548176916	34
521.728330921084	42
521.74311387501	72
521.757897038585	51
521.77268041192	32
521.787463995013	24
521.802247787864	23
521.817031790365	12
521.831816002625	23
521.846600424644	21
521.861385056421	28
521.876169897849	32
521.890954948925	31
521.90574020987	42
521.920525680464	38
521.935311360817	72
521.950097250929	53
521.964883350691	38
521.979669660211	33
521.994456179491	100
522.009242908529	75
522.024029847217	45
522.038816995555	62
522.053604353761	62
522.068391921616	61
522.083179699231	67
522.097967686604	89
522.112755883737	106
522.127544290519	89
522.142332906951	84
522.157121733252	77
522.171910769202	94
522.186700014911	108
522.20148947027	127
522.216279135388	92
522.231069010266	79
522.245859095011	132
522.260649389297	189
522.275439893343	176
522.290230607147	233
522.305021530602	211
522.319812663816	201
522.334604006788	299
522.34939555952	323
522.364187321902	455
522.378979294153	797
522.393771475944	1937
522.408563867604	5023
522.423356468913	11910
522.438149279982	23667
522.452942300702	39742
522.46773553118	52613
522.482528971418	52924
522.497322621524	43762
522.512116481171	33659
522.526910550577	24995
522.541704829743	18601
522.556499318559	14037
522.571294017134	10530
522.586088925469	8029
522.600884043454	6341
522.615679371307	5271
522.630474908811	4447
522.645270656074	3537
522.660066612988	2884
522.674862779661	2460
522.689659156093	2192
522.704455742176	1845
522.719252538127	1660
522.734049543619	1500
522.748846758981	1308
522.763644184101	1307
522.778441818872	1159
522.793239663403	1057
522.808037717584	968
522.822835981524	883
522.837634455225	850
522.852433138575	751
522.867232031685	737
522.882031134556	639
522.896830447294	542
522.911629969574	358
522.926429701614	265
522.941229643413	232
522.956029794863	144
522.970830156073	219
522.985630727042	431
523.000431507662	733
523.01523249815	1129
523.03003369829	1644
523.044835108189	2004
523.059636727739	2439
523.074438557048	2994
523.089240596118	3348
523.104042844837	3162
523.118845303317	2669
523.133647971557	2057
523.148450849556	1645
523.163253937316	1276
523.178057234726	980
523.192860741787	673
523.207664458717	553
523.222468385297	407
523.237272521637	364
523.252076867629	310
523.26688142338	257
523.281686188891	241
523.296491164162	294
523.311296349194	307
523.326101743876	336
523.340907348209	360
523.355713162411	365
523.370519186264	455
523.385325419877	657
523.400131863141	1450
523.414938516165	3076
523.429745379058	6909
523.444552451602	13411
523.459359733797	21585
523.474167225752	28307
523.488974927468	28276
523.503782838834	22734
523.518590959961	16258
523.533399290847	12028
523.548207831494	9095
523.563016581902	6691
523.577825541851	4867
523.592634711669	3603
523.607444091139	2807
523.622253680477	2216
523.637063479358	1735
523.651873488109	1488
523.66668370651	1357
523.681494134672	1194
523.696304772594	1139
523.711115620167	954
523.7259266775	768
523.740737944594	656
523.755549421339	688
523.770361107845	571
523.785173004111	514
523.799985110137	501
523.814797425924	530
523.829609951362	520
523.844422686451	454
523.859235631301	322
523.874048785911	363
523.888862150281	404
523.903675724412	429
523.918489508195	393
523.933303501738	322
523.948117705042	211
523.962932117996	211
523.977746740712	203
523.992561573188	280
524.007376615315	432
524.022191867203	583
524.037007328852	696
524.051823000152	964
524.066638881213	1146
524.081454972143	1275
524.096271272616	1281
524.111087782959	1326
524.125904502953	1135
524.140721432599	886
524.155538572114	688
524.170355921281	559
524.185173480209	504
524.199991248788	446
524.214809227238	418
524.229627415339	412
524.244445813201	388
524.259264420714	373
524.274083237988	341
524.288902265023	344
524.30372150171	315
524.318540948157	253
524.333360604366	221
524.348180470335	266
524.363000545956	280
524.377820831338	441
524.39264132648	605
524.407462031275	964
524.42228294583	1341
524.437104070147	2413
524.451925404224	3754
524.466746947953	5254
524.481568701443	6124
524.496390664694	6228
524.511212837597	4901
524.526035220261	3172
524.540857812686	1635
524.555680614763	737
524.570503626601	182
524.5853268482	115
524.600150279451	67
524.614973920572	94
524.629797771345	96
524.64462183188	150
524.659446102066	150
524.674270582013	182
524.689095271721	149
524.703920171082	119
524.718745280204	91
524.733570599087	117
524.748396127731	129
524.763221866027	148
524.778047814084	106
524.792873971903	121
524.807700339373	139
524.822526916605	146
524.837353703599	90
524.852180700353	145
524.86700790676	130
524.881835322928	145
524.896662948857	166
524.911490784439	108
524.926318829782	116
524.941147084886	168
524.955975549642	144
524.97080422416	117
524.98563310844	157
525.000462202371	174
525.015291506173	143
525.030121019627	158
525.044950742843	221
525.059780675712	268
525.074610818341	308
525.089441170732	259
525.104271732776	238
525.119102504581	229
525.133933486257	190
525.148764677475	104
525.163596078456	122
525.178427689198	105
525.193259509701	113
525.208091539857	72
525.222923779775	121
525.237756229454	191
525.252588888896	136
525.267421757989	131
525.282254836844	162
525.297088125461	194
525.31192162373	147
525.326755331761	178
525.341589249553	125
525.356423376999	131
525.371257714205	173
525.386092261174	239
525.400927017905	303
525.415761984288	356
525.430597160432	400
525.445432546339	464
525.460268141898	608
525.475103947219	846
525.489939962302	896
525.504776187038	766
525.519612621535	518
525.534449265794	327
525.549286119816	125
525.56412318349	113
525.578960456925	70
525.593797940123	54
525.608635632974	59
525.623473535586	63
525.638311647961	47
525.653149969988	94
525.667988501886	83
525.682827243437	83
525.697666194641	78
525.712505355717	108
525.727344726445	68
525.742184306826	113
525.757024097078	106
525.771864096983	93
525.786704306541	120
525.80154472608	92
525.816385355162	98
525.831226194006	63
525.846067242504	127
525.860908500763	129
525.875749968785	95
525.890591646568	109
525.905433534115	130
525.920275631314	91
525.935117938275	74
525.949960454999	141
525.964803181375	144
525.979646117514	136
525.994489263305	79
526.009332618969	91
526.024176184285	82
526.039019959255	125
526.053863944096	110
526.068708138699	84
526.083552542846	49
526.098397156865	89
526.113241980537	66
526.128087013972	74
526.142932257169	130
526.157777710019	126
526.172623372631	108
526.187469245006	84
526.202315327143	61
526.217161618934	86
526.232008120487	77
526.246854831803	103
526.261701752771	98
526.276548883503	80
526.291396223997	82
526.306243774144	61
526.321091534163	87
526.335939503726	107
526.350787683161	67
526.365636072249	109
526.3804846711	91
526.395333479713	156
526.41018249798	195
526.425031726009	294
526.439881163802	325
526.454730811357	282
526.469580668565	258
526.484430735536	247
526.49928101216	156
526.514131498547	107
526.528982194697	95
526.54383310061	63
526.558684216176	68
526.573535541505	60
526.588387076706	68
526.603238821451	70
526.618090775959	111
526.63294294023	78
526.647795314264	103
526.662647897951	107
526.677500691401	115
526.692353694614	124
526.707206907481	98
526.72206033022	78
526.736913962612	58
526.751767804659	78
526.766621856468	86
526.78147611804	81
526.796330589375	111
526.811185270363	123
526.826040161115	98
526.84089526163	100
526.855750571908	60
526.870606091839	43
526.885461821534	77
526.900317760882	69
526.915173910103	47
526.930030268977	91
526.944886837505	89
526.959743615906	85
526.974600603961	74
526.989457801778	88
527.00431520925	75
527.019172826594	91
527.034030653482	101
527.048888690244	87
527.063746936658	98
527.078605392836	107
527.093464058778	129
527.108322934373	92
527.123182019841	78
527.138041314963	69
527.152900819739	49
527.167760534278	65
527.18262045858	85
527.197480592646	60
527.212340936366	55
527.227201489849	66
527.242062253095	69
527.256923226105	89
527.271784408769	106
527.286645801196	99
527.301507403277	69
527.316369215232	74
527.33123123684	116
527.346093468102	76
527.360955909237	67
527.375818560027	71
527.390681420579	98
527.405544490786	129
527.420407770866	159
527.43527126049	136
527.450134959988	141
527.46499886914	65
527.479862988055	65
527.494727316734	98
527.509591855067	123
527.524456603273	117
527.539321561133	69
527.554186728648	42
527.569052105926	61
527.583917692968	74
527.598783489774	77
527.613649496233	39
527.628515712457	36
527.643382138444	76
527.658248774195	86
527.673115619601	126
527.68798267477	86
527.702849939593	121
527.71771741418	66
527.732585098532	96
527.747452992647	73
527.762321096416	78
527.777189410059	80
527.792057933356	47
527.806926666307	46
527.821795609022	44
527.836664761501	73
527.851534123744	81
527.866403695642	73
527.881273477304	75
527.896143468729	69
527.911013669919	90
527.925884080763	78
527.940754701261	83
527.955625531633	88
527.970496571659	44
527.98536782145	62
528.000239281004	109
528.015110950213	103
528.029982829187	101
528.044854917924	63
528.059727216425	62
528.074599724581	37
528.089472442392	84
528.104345370076	91
528.119218507415	113
528.134091854518	128
528.148965411385	60
528.163839177907	45
528.178713154303	47
528.193587340244	91
528.208461736059	49
528.223336341528	64
528.238211156762	116
528.25308618165	86
528.267961416412	82
528.282836860829	75
528.2977125149	68
528.312588378846	97
528.327464452446	108
528.342340735811	80
528.35721722883	80
528.372093931724	84
528.386970844272	79
528.401847966475	89
528.416725298443	44
528.431602840175	97
528.446480591781	148
528.461358552932	110
528.476236723848	113
528.491115104528	99
528.505993694863	107
528.520872495073	72
528.535751504937	71
528.550630724456	69
528.56551015374	135
528.580389792898	99
528.595269641711	46
528.610149700178	69
528.625029968411	87
528.639910446408	72
528.654791134169	39
528.669672031586	51
528.684553138768	59
528.699434455714	63
528.714315982425	78
528.729197718791	81
528.744079664811	59
528.758961820707	61
528.773844186257	79
528.788726761572	47
528.803609546542	90
528.818492541387	86
528.833375745887	91
528.848259160152	69
528.863142784072	71
528.878026617866	69
528.892910661206	71
528.90779491442	95
528.92267937729	80
528.937564049924	59
528.952448932324	81
528.967334024378	78
528.982219326198	58
528.997104837783	67
529.011990559132	64
529.026876490137	65
529.041762630907	66
529.056648981331	94
529.071535541521	114
529.086422311477	85
529.101309291307	95
529.116196480682	66
529.131083879822	62
529.145971488728	59
529.160859307289	43
529.175747335615	66
529.190635573706	64
529.205524021563	69
529.220412679074	70
529.235301546461	65
529.250190623393	64
529.265079910201	71
[truncated: 124,185 more rows]
