# Supplementary material for: Identifying Archaeological Bone via Non-Destructive ZooMS and the Materiality of Symbolic Expression: Examples from Iroquoian Bone Points
Source: Sci Rep. 2019 Jul 30;9:11027. doi: 10.1038/s41598-019-47299-x (PMC6667708; doi:10.1038/s41598-019-47299-x)
Supplement: Supplementary file 2 — Supplementary Datafiles [file 41598_2019_47299_MOESM2_ESM.zip › McGrath et al Supplementary Datafiles/Data set S3_EraserSpectra/DR-1662s_ERASER_3.txt]

499.899732815628	31
499.914202853584	26
499.928673101392	42
499.943143558728	70
499.957614225809	68
499.972085102741	47
499.986556189309	39
500.001027485514	34
500.015498991462	40
500.029970707155	24
500.044442632484	46
500.058914767665	41
500.073387112374	55
500.087859666935	69
500.102332431133	17
500.116805405075	26
500.13127858876	32
500.145751981975	28
500.160225585041	33
500.174699397851	25
500.189173420298	53
500.203647652382	43
500.218122094317	35
500.232596745889	31
500.247071607097	31
500.261546678157	18
500.276021958854	64
500.290497449187	51
500.304973149372	16
500.319449059194	13
500.333925178652	33
500.348401507962	39
500.362878046909	30
500.377354795493	42
500.391831753928	42
500.406308921893	45
500.420786299709	39
500.435263887163	44
500.44974168436	39
500.464219691194	46
500.478697907881	55
500.493176334204	14
500.507654970164	20
500.522133815976	15
500.536612871316	49
500.55109213651	33
500.56557161134	23
500.580051295914	13
500.594531190233	49
500.609011294189	28
500.623491607781	47
500.637972131226	45
500.652452864308	22
500.666933807134	11
500.681414959705	39
500.695896321913	42
500.710377893757	42
500.724859675454	26
500.739341666788	12
500.753823867759	49
500.768306278582	61
500.782788899042	65
500.797271729247	23
500.811754769088	25
500.826238018675	26
500.840721478006	30
500.855205146974	14
500.869689025687	10
500.884173114145	29
500.89865741224	17
500.913141920079	35
500.927626637663	22
500.942111564885	43
500.956596701851	55
500.971082048562	21
500.98556760491	14
501.000053371003	19
501.014539346841	55
501.029025532316	40
501.043511927536	43
501.057998532501	37
501.072485347103	35
501.08697237145	27
501.101459605542	29
501.115947049271	61
501.130434702638	40
501.144922565857	57
501.159410638713	50
501.173898921315	50
501.188387413661	33
501.202876115645	69
501.217365027266	75
501.23185414874	37
501.246343479851	36
501.260833020707	24
501.275322771308	30
501.289812731547	16
501.304302901423	39
501.318793281152	13
501.333283870519	19
501.347774669522	33
501.362265678379	31
501.376756896873	34
501.391248325113	17
501.405739963097	10
501.420231810612	11
501.434723868087	22
501.449216135092	27
501.463708611734	33
501.478201298337	51
501.49269419447	39
501.507187300348	21
501.521680615972	9
501.536174141233	29
501.550667876131	28
501.565161820991	36
501.57965597538	11
501.594150339407	38
501.608644913288	56
501.623139696913	27
501.637634690068	21
501.652129893077	13
501.666625305723	30
501.681120928115	42
501.695616760253	15
501.710112802028	10
501.724609053548	36
501.739105514814	27
501.753602185718	28
501.768099066259	45
501.782596156654	31
501.797093456687	40
501.811590966465	40
501.826088685989	23
501.84058661515	8
501.855084753949	19
501.869583102602	13
501.884081660893	5
501.898580428929	13
501.913079406711	13
501.927578594131	8
501.942077991297	34
501.9565775981	26
501.971077414649	25
501.985577440944	22
502.000077676877	21
502.014578122556	24
502.02907877798	14
502.04357964315	23
502.05808071785	9
502.072582002404	12
502.087083496704	26
502.101585200534	41
502.116087114326	38
502.130589237647	35
502.145091570607	31
502.159594113528	15
502.17409686598	34
502.188599828069	36
502.203103000121	18
502.217606381702	23
502.232109972921	41
502.246613773995	65
502.261117784706	49
502.275622005164	16
502.290126435367	33
502.304631075209	47
502.319135924797	55
502.33364098413	16
502.348146253102	19
502.36265173182	7
502.377157420284	39
502.391663318387	24
502.406169426235	39
502.420675743722	13
502.435182270955	15
502.449689007934	19
502.464195954659	22
502.478703111022	58
502.493210477132	49
502.50771805288	26
502.522225838374	17
502.536733833615	17
502.551242038601	38
502.565750453118	16
502.580259077598	11
502.594767911607	39
502.609276955363	27
502.623786208866	15
502.638295672006	19
502.652805344893	2
502.667315227527	8
502.681825319799	35
502.696335621817	53
502.710846133581	33
502.725356854985	35
502.739867786134	66
502.75437892703	59
502.768890277565	28
502.783401837846	36
502.797913607873	2
502.812425587539	10
502.826937777059	22
502.84145017611	22
502.855962784908	30
502.87047560356	10
502.884988631742	9
502.899501869672	9
502.914015317347	16
502.92852897477	32
502.943042841831	38
502.957556918638	45
502.972071205085	30
502.986585701278	39
503.001100407325	50
503.015615322904	22
503.030130448229	7
503.044645783301	34
503.059161328119	11
503.073677082576	10
503.08819304678	11
503.102709220623	42
503.117225604212	42
503.131742197548	19
503.146259000631	20
503.160776013353	45
503.175293235822	6
503.189810667929	21
503.204328309783	19
503.218846161384	22
503.233364222624	40
503.247882493719	44
503.262400974345	33
503.276919664718	15
503.291438564945	14
503.305957674704	30
503.320476994317	31
503.33499652357	52
503.349516262569	10
503.364036211207	17
503.378556369593	18
503.393076737725	26
503.407597315496	31
503.422118103015	11
503.43663910028	13
503.451160307185	17
503.465681723836	19
503.480203350127	3
503.494725186273	19
503.509247232057	43
503.523769487481	35
503.538291952652	21
503.552814627679	23
503.567337512236	50
503.58186060654	25
503.596383910592	26
503.610907424391	33
503.625431147829	27
503.639955081014	21
503.654479223839	37
503.66900357641	17
503.683528138838	5
503.698052910796	25
503.712577892609	21
503.727103083954	15
503.741628485046	18
503.756154095994	5
503.770679916581	4
503.785205946807	8
503.79973218678	16
503.814258636501	4
503.828785295861	11
503.843312165077	24
503.857839243824	32
503.872366532318	8
503.886894030668	18
503.901421738549	19
503.915949656286	29
503.930477783662	24
503.945006120786	25
503.959534667549	18
503.974063424059	3
503.988592390318	26
504.003121566215	24
504.01765095186	6
504.032180547253	22
504.046710352286	45
504.061240367065	38
504.075770591593	26
504.09030102576	31
504.104831669675	25
504.119362523337	24
504.133893586639	27
504.148424859689	20
504.162956342378	12
504.177488034923	7
504.192019937107	2
504.206552048932	7
504.221084370612	17
504.235616901824	27
504.250149642891	9
504.264682593598	2
504.279215754053	8
504.293749124148	36
504.308282704099	46
504.322816493689	51
504.337350492919	24
504.351884702005	36
504.366419120623	46
504.380953748988	36
504.39548858721	26
504.410023635072	35
504.424558892573	19
504.439094359822	15
504.453630036819	17
504.468165923456	33
504.482702019949	27
504.497238325974	19
504.511774841747	29
504.526311567376	21
504.540848502537	12
504.555385647553	47
504.56992300221	19
504.584460566615	20
504.59899834066	25
504.613536324453	18
504.628074517994	24
504.642612921175	15
504.657151534104	10
504.671690356781	9
504.686229389099	15
504.700768631164	32
504.715308082978	20
504.729847744431	14
504.744387615633	26
504.758927696475	16
504.773467987174	20
504.788008487512	25
504.802549197491	36
504.817090117326	18
504.831631246801	18
504.846172585916	14
504.860714134888	22
504.875255893392	16
504.889797861752	22
504.904340039752	19
504.918882427501	24
504.93342502489	26
504.947967832136	20
504.962510848913	22
504.977054075548	29
504.991597511822	48
505.006141157845	51
505.020685013508	36
505.035229079028	73
505.04977335408	34
505.064317838989	12
505.078862533537	18
505.093407437835	14
505.107952551773	23
505.122497875459	8
505.137043408894	9
505.151589152078	9
505.166135104902	15
505.180681267366	22
505.195227639687	27
505.209774221648	32
505.22432101325	20
505.238868014709	22
505.253415225809	13
505.267962646548	13
505.282510277145	17
505.297058117382	24
505.31160616726	27
505.326154426994	46
505.340702896369	29
505.355251575385	26
505.369800464258	34
505.384349562771	41
505.398898870925	37
505.413448388935	40
505.427998116478	22
505.442548053879	28
505.45709820092	54
505.471648557709	27
505.48619912414	5
505.500749900427	4
505.515300886355	1
505.529852082032	18
505.54440348735	33
505.558955102308	30
505.573506927124	35
505.58805896158	3
505.602611205786	6
505.61716365974	1
505.631716323335	24
505.646269196571	5
505.660822279664	9
505.675375572398	22
505.68992907488	25
505.704482787112	5
505.719036708877	24
505.733590840499	26
505.74814518187	31
505.762699732882	15
505.777254493534	20
505.791809464045	17
505.806364644196	11
505.820920033988	8
505.835475633637	14
505.850031442927	29
505.864587461967	18
505.879143690647	16
505.893700129077	20
505.908256777256	20
505.922813635076	32
505.937370702645	26
505.951927979963	49
505.966485466923	56
505.981043163632	63
505.99560107009	64
506.010159186189	108
506.024717512038	163
506.039276047635	109
506.053834792874	75
506.068393747863	22
506.082952912601	25
506.097512286979	41
506.112071870999	22
506.126631664877	14
506.141191668396	27
506.155751881664	50
506.170312304682	30
506.184872937341	12
506.19943377975	10
506.213994831908	39
506.228556093707	41
506.243117565148	35
506.257679246446	13
506.272241137386	19
506.286803238075	14
506.301365548406	11
506.315928068486	36
506.330490798315	35
506.345053737895	49
506.359616887116	63
506.374180245978	119
506.388743814698	173
506.403307593059	310
506.41787158117	451
506.432435778923	476
506.447000186425	423
506.461564803677	297
506.47612963057	154
506.490694667213	87
506.505259913606	71
506.519825369749	42
506.534391035425	65
506.548956910959	39
506.563522996242	6
506.578089291059	14
506.592655795735	21
506.607222510051	36
506.621789434118	27
506.636356567934	46
506.650923911392	42
506.6654914646	28
506.680059227558	6
506.694627200158	8
506.709195382507	30
506.723763774606	41
506.738332376347	28
506.75290118773	11
506.767470208971	10
506.782039439854	12
506.796608880486	9
506.811178530869	4
506.825748390894	15
506.840318460668	29
506.854888740193	5
506.869459229359	17
506.884029928275	11
506.898600836834	19
506.913171955142	8
506.927743283201	13
506.942314821009	5
506.956886568351	17
506.97145852566	35
506.986030692503	44
507.000603069095	52
507.015175655438	64
507.029748451423	69
507.044321457158	68
507.058894672643	54
507.073468097771	51
507.088041732648	48
507.102615577276	64
507.117189631545	28
507.131763895565	20
507.146338369336	7
507.160913052748	44
507.175487945911	34
507.190063048824	37
507.204638361379	42
507.219213883684	28
507.23378961574	12
507.248365557438	6
507.262941708887	6
507.277518070085	6
507.292094640926	41
507.306671421518	40
507.32124841186	55
507.335825611844	26
507.350403021578	25
507.364980641063	35
507.37955847019	71
507.394136509068	154
507.408714757588	148
507.423293215858	176
507.437871883988	195
507.452450761651	168
507.467029849065	122
507.48160914623	130
507.496188653036	85
507.510768369594	38
507.52534829601	28
507.539928431961	30
507.554508777662	19
507.569089333114	38
507.583670098208	50
507.598251073053	17
507.612832257648	22
507.627413651995	17
507.641995255983	9
507.656577069723	18
507.671159093105	27
507.685741326237	42
507.700323769121	20
507.714906421647	41
507.729489283923	28
507.744072355951	14
507.758655637621	20
507.773239129151	20
507.787822830214	6
507.802406741028	6
507.816990861702	20
507.83157519191	10
507.846159731869	17
507.860744481687	22
507.875329441039	21
507.889914610142	20
507.904499989105	19
507.919085577602	35
507.93367137585	29
507.948257383849	27
507.962843601599	25
507.977430028991	8
507.992016666135	37
508.006603512921	11
508.021190569459	41
508.035777835856	51
508.050365311787	21
508.064952997469	28
508.079540892903	48
508.094128998088	34
508.108717312915	33
508.123305837493	10
508.137894571715	19
508.152483515687	19
508.167072669411	14
508.181662032886	25
508.196251606004	9
508.210841388873	10
508.225431381385	21
508.240021583757	28
508.254611995663	29
508.269202617321	16
508.283793448838	18
508.29838448989	48
508.312975740801	70
508.327567201356	41
508.342158871661	68
508.35675075161	126
508.37134284131	503
508.385935140762	1307
508.400527649856	2827
508.415120368702	4626
508.4297132973	6514
508.44430643554	7644
508.458899783532	7179
508.473493341276	5325
508.488087108662	3498
508.5026810858	2200
508.51727527269	1359
508.531869669222	818
508.546464275506	495
508.561059091434	367
508.575654117113	281
508.590249352652	239
508.604844797725	240
508.61944045255	145
508.634036317236	140
508.648632391456	103
508.663228675428	121
508.677825169151	131
508.692421872626	116
508.707018785744	83
508.721615908614	56
508.736213241128	62
508.750810783501	75
508.76540853541	37
508.780006497178	60
508.79460466859	75
508.809203049754	78
508.82380164056	39
508.838400441228	37
508.85299945143	64
508.867598671384	25
508.882198101198	66
508.896797740656	58
508.911397589757	34
508.92599764861	45
508.940597917215	22
508.955198395463	42
508.969799083463	53
508.984399981215	111
508.999001088611	109
509.013602405867	130
509.028203932658	137
509.042805669201	128
509.057407615605	153
509.072009771543	138
509.086612137234	101
509.101214712785	84
509.115817497871	82
509.130420492709	83
509.145023697408	71
509.159627111642	65
509.174230735737	75
509.188834569366	53
509.203438612857	50
509.218042866099	27
509.232647328877	34
509.247252001515	26
509.261856883797	57
509.276461975831	13
509.291067277509	12
509.305672789048	38
509.32027851023	34
509.334884441056	45
509.349490581743	41
509.364096931965	68
509.378703491939	195
509.393310261775	562
509.407917241254	1045
509.422524430376	1860
509.43713182936	2561
509.451739437879	2875
509.46634725615	2472
509.480955284283	1888
509.495563522059	1171
509.510171969479	650
509.524780626651	426
509.539389493576	312
509.553998570144	221
509.568607856574	131
509.583217352539	83
509.597827058365	70
509.612436973835	87
509.627047098949	65
509.641657433924	71
509.656267978543	59
509.670878732806	91
509.685489696931	97
509.700100870699	71
509.714712254111	32
509.729323847385	19
509.743935650302	19
509.758547662863	21
509.773159885286	31
509.787772317353	48
509.802384959064	41
509.816997810636	26
509.831610871852	37
509.846224142713	49
509.860837623434	40
509.875451313691	60
509.89006521381	44
509.904679323682	18
509.919293643088	23
509.933908172357	27
509.948522911269	25
509.963137859934	28
509.977753018244	46
509.992368386415	39
510.006983964121	54
510.02159975169	69
510.036215748902	68
510.050831955867	61
510.065448372585	53
510.080064998948	58
510.094681834955	68
510.109298880823	38
510.123916136336	24
510.138533601601	48
510.15315127662	49
510.167769161174	16
510.18238725559	19
510.197005559759	54
510.211624073573	67
510.226242797031	11
510.24086173035	35
510.255480873314	25
510.270100225922	35
510.284719788393	19
510.299339560507	15
510.313959542266	18
510.328579733887	20
510.343200135153	27
510.357820746171	33
510.372441566834	159
510.387062597251	371
510.401683837311	584
510.416305287234	820
510.430926946801	1022
510.445548816013	897
510.460170895087	794
510.474793183805	530
510.489415682168	323
510.504038390393	178
510.518661308263	116
510.533284435886	82
510.547907773153	63
510.562531320065	38
510.57715507684	58
510.591779043259	65
510.606403219431	25
510.621027605357	14
510.635652200927	23
510.650277006143	14
510.66490202122	25
510.679527245942	19
510.694152680418	48
510.708778324647	47
510.723404178521	23
510.738030242039	12
510.75265651542	16
510.767282998446	41
510.781909691225	43
510.796536593758	34
510.811163705827	41
510.825791027758	43
510.840418559443	16
510.855046300773	22
510.869674251747	21
510.884302412584	17
510.898930783066	23
510.913559363193	26
510.928188153182	18
510.942817152817	22
510.957446362205	38
510.972075781237	49
510.986705410024	38
511.001335248565	25
511.01596529675	36
511.030595554689	43
511.045226022382	16
511.05985669972	15
511.074487586812	22
511.089118683658	35
511.103749990148	28
511.118381506393	14
511.133013232391	26
511.147645168035	15
511.162277313432	11
511.176909668584	13
511.19154223338	33
511.206175007822	33
511.220807992126	30
511.235441186075	27
511.250074589779	39
511.264708203236	44
511.279342026339	50
511.293976059087	28
511.308610301698	42
511.323244753954	44
511.337879415964	54
511.352514287728	24
511.367149369137	38
511.381784660192	72
511.396420161109	138
511.411055871672	215
511.425691791989	313
511.44032792206	334
511.454964261667	256
511.469600811247	181
511.484237570363	82
511.498874539233	61
511.513511717857	27
511.528149106127	11
511.542786704151	16
511.557424511929	46
511.572062529353	22
511.586700756531	9
511.601339193463	16
511.615977840041	22
511.630616696373	13
511.645255762459	18
511.659895038191	23
511.674534523677	17
511.689174218917	5
511.703814123803	3
511.718454238444	37
511.733094562839	30
511.747735096879	31
511.762375840674	5
511.777016794223	30
511.791657957418	41
511.806299330258	24
511.820940912962	42
511.835582705311	48
511.850224707415	26
511.864866919274	30
511.879509340778	16
511.894151972037	13
511.90879481305	16
511.923437863709	17
511.938081124122	16
511.952724594181	30
511.967368273995	21
511.982012163564	13
511.996656262887	13
512.011300571856	27
512.025945090579	32
512.040589818948	12
512.055234757072	29
512.069879904951	16
512.084525262475	18
512.099170829755	47
512.113816606789	38
512.128462593577	25
512.143108789903	26
512.157755196201	20
512.172401812037	24
512.187048637627	11
512.201695672972	23
512.216342917962	25
512.230990372708	31
512.245638037209	10
512.260285911355	13
512.274933995256	38
512.289582288913	36
512.304230792215	40
512.318879505272	34
512.333528428084	25
512.348177560542	64
512.362826902755	44
512.377476454723	29
512.392126216337	24
512.406776187707	69
512.421426368722	84
512.436076759492	86
512.450727360126	69
512.465378170297	30
512.480029190224	10
512.494680419905	30
512.509331859342	74
512.523983508425	43
512.538635367263	15
512.553287435747	4
512.567939713986	37
512.582592202089	33
512.59724489973	36
512.611897807126	28
512.626550924277	32
512.641204251074	46
512.655857787626	33
512.670511533934	25
512.685165489997	28
512.699819655706	33
512.71447403117	22
512.729128616281	8
512.743783411147	18
512.758438415769	23
512.773093630037	9
512.787749054169	25
512.802404687838	22
512.817060531263	8
512.831716584552	17
512.846372847379	22
512.86102932007	11
512.875686002407	15
512.890342894391	16
512.904999996239	5
512.919657307734	25
512.934314828875	35
512.948972559881	28
512.963630500533	18
512.978288650832	14
512.992947010886	26
513.007605580805	11
513.022264360261	0
513.036923349473	2
513.05158254855	44
513.066241957164	30
513.080901575534	29
513.095561403659	25
513.11022144154	16
513.124881689067	15
513.13954214635	19
513.15420281328	24
513.168863689966	5
513.183524776516	10
513.198186072604	15
513.212847578447	19
513.227509294047	21
513.242171219402	7
513.256833354404	30
513.271495699161	24
513.286158253565	20
513.300821017834	20
513.315483991641	14
513.330147175204	16
513.344810568631	11
513.359474171597	18
513.374137984427	28
513.388802006904	35
513.403466239137	13
513.418130681017	28
513.432795332652	29
513.447460194044	24
513.462125265082	22
513.476790545986	17
513.491456036427	11
513.506121736625	27
513.520787646687	17
513.535453766287	20
513.550120095643	50
513.564786634865	44
513.579453383624	2
513.594120342139	9
513.60878751052	19
513.623454888438	4
513.638122476113	9
513.652790273543	3
513.66745828073	13
513.682126497564	10
513.696794924154	0
513.7114635605	9
513.726132406493	5
513.740801462242	9
513.755470727639	6
513.7701402029	7
513.784809887809	10
513.799479782365	1
513.814149886787	28
513.828820200746	15
513.843490724571	7
513.858161458043	28
513.872832401271	23
513.887503554147	16
513.902174916888	7
513.916846489167	4
513.931518271311	7
513.946190263103	7
513.960862464651	23
513.975534875847	16
513.990207496798	18
514.004880327507	23
514.019553367862	30
514.034226618083	23
514.048900077843	8
514.063573747359	19
514.07824762674	9
514.09292171566	18
514.107596014445	6
514.122270522878	31
514.136945241067	45
514.151620168904	15
514.166295306497	29
514.180970653847	62
514.195646210844	49
514.210321977598	16
514.224997954108	15
514.239674140266	20
514.254350536181	15
514.269027141852	22
514.283703957171	29
514.298380982246	45
514.313058216969	28
514.327735661558	20
514.342413315794	6
514.357091179678	49
514.371769253428	58
514.386447536826	96
514.401126029871	62
514.415804732782	77
514.430483645231	107
514.445162767547	79
514.45984209951	17
514.47452164123	8
514.489201392597	10
514.503881353831	16
514.518561524603	17
514.533241905241	7
514.547922495527	20
514.56260329557	12
514.577284305261	23
514.591965524818	10
514.606646953913	19
514.621328592874	9
514.636010441484	9
514.65069249985	22
514.665374767864	7
514.680057245635	19
514.694739933163	28
514.709422830448	17
514.724105937272	7
514.738789253962	33
514.753472780409	14
514.768156516504	27
514.782840462247	20
514.797524617857	14
514.812208983114	28
514.826893558019	23
514.841578342791	17
514.85626333721	12
514.870948541277	58
514.885633955211	42
514.900319578793	31
514.915005412023	49
514.929691455119	18
514.944377707864	26
514.959064170256	44
514.973750842515	34
514.988437724313	34
515.003124815977	16
515.017812117289	17
515.032499628359	8
515.047187349077	14
515.061875279661	12
515.076563419893	27
515.091251769883	22
515.105940329521	32
515.120629098807	17
515.13531807796	3
515.150007266761	17
515.16469666532	32
515.179386273636	31
515.1940760916	18
515.208766119212	37
515.223456356691	28
515.238146803819	9
515.252837460704	4
515.267528327346	22
515.282219403528	12
515.296910689576	2
515.311602185382	7
515.326293890836	0
515.340985805938	0
515.355677930908	6
515.370370265526	22
515.385062809792	40
515.399755563925	33
515.414448527706	36
515.429141701245	34
515.443835084433	20
515.458528677378	21
515.473222480081	17
515.487916492433	26
515.502610714542	45
515.517305146409	26
515.531999787924	29
515.546694639197	17
515.561389700228	10
515.576084970908	21
515.590780451345	12
515.60547614154	10
515.620172041384	24
515.634868150985	27
515.649564470345	23
515.664260999353	5
515.678957738119	6
515.693654686643	9
515.708351844815	11
515.723049212636	11
515.737746790324	11
515.752444577661	1
515.767142574756	3
515.781840781609	18
515.796539198111	8
515.811237824261	9
515.825936660279	9
515.840635705945	6
515.85533496137	4
515.870034426552	8
515.884734101384	0
515.899433985864	9
515.914134080211	30
515.928834384207	10
515.943534897852	18
515.958235621365	36
515.972936554526	54
515.987637697446	33
516.002339050124	11
516.017040612341	15
516.031742384535	27
516.046444366269	32
516.061146557761	39
516.075848959011	26
516.09055156991	26
516.105254390567	40
516.119957420983	10
516.134660661047	18
516.14936411087	13
516.164067770452	6
516.178771639682	22
516.19347571867	22
516.208180007417	9
516.222884505813	22
516.237589213858	26
516.252294131771	21
516.266999259442	25
516.281704596653	8
516.296410143732	25
516.311115900459	21
516.325821866946	6
516.34052804319	9
516.355234429084	14
516.369941024736	18
516.384647830147	16
516.399354845207	31
516.414062069916	42
516.428769504494	50
516.44347714872	36
516.458185002705	35
516.472893066448	14
516.487601339841	16
516.502309822992	15
516.517018515793	30
516.531727418352	12
516.54643653067	1
516.561145852637	16
516.575855384363	6
516.590565125957	0
516.605275077091	0
516.619985237984	0
516.634695608635	18
516.649406188936	22
516.664116978995	6
516.678827978813	13
516.693539188281	16
516.708250607507	10
516.722962236493	13
516.737674075127	19
516.752386123521	11
516.767098381673	24
516.781810849475	15
516.796523527036	17
516.811236414355	20
516.825949511324	13
516.840662818052	13
516.855376334539	5
516.870090060676	13
516.884803996571	14
516.899518142226	1
516.91423249753	22
516.928947062593	14
516.943661837415	15
516.958376821886	26
516.973092016117	36
516.987807419997	39
517.002523033636	36
517.017238857144	33
517.031954890192	26
517.046671132999	14
517.061387585565	15
517.076104247891	47
517.090821119866	27
517.1055382016	26
517.120255492984	25
517.134972994127	18
517.149690705029	1
517.164408625691	14
517.179126755892	6
517.193845096072	7
517.208563645793	13
517.223282405272	28
517.238001374511	26
517.2527205534	37
517.267439942048	27
517.282159540455	37
517.296879348512	26
517.311599366328	11
517.326319593904	22
517.341040031239	25
517.355760678224	28
517.370481534969	16
517.385202601363	22
517.399923877517	12
517.41464536343	41
517.429367058993	38
517.444088964316	18
517.458811079398	41
517.47353340413	36
517.488255938621	33
517.502978682872	21
517.517701636773	7
517.532424800434	7
517.547148173744	29
517.561871756815	41
517.576595549754	36
517.591319552234	9
517.606043764473	0
517.620768186582	0
517.635492818231	5
517.65021765964	20
517.664942710808	4
517.679667971627	1
517.694393442205	9
517.709119122652	26
517.72384501264	9
517.738571112388	10
517.753297421896	24
517.768023941163	26
517.782750670081	18
517.797477608758	36
517.812204757085	42
517.826932115282	23
517.84165968302	24
517.856387460517	26
517.871115447884	23
517.885843644792	15
517.900572051569	19
517.915300667996	12
517.930029494183	47
517.944758530021	31
517.959487775618	14
517.974217230975	32
517.988946895983	37
518.00367677086	17
518.018406855278	34
518.033137149456	39
518.047867653504	45
518.062598367092	26
518.077329290441	36
518.092060423659	45
518.106791766418	17
518.121523318937	9
518.136255081326	26
518.150987053255	26
518.165719234945	10
518.180451626395	22
518.195184227605	28
518.209917038465	29
518.224650059086	8
518.239383289467	20
518.254116729498	32
518.268850379289	23
518.283584238731	13
518.298318308043	38
518.313052587006	38
518.327787075619	43
518.342521774102	59
518.357256682126	24
518.37199180002	52
518.386727127565	80
518.40146266487	143
518.416198411826	242
518.430934368651	359
518.445670535018	348
518.460406911145	174
518.475143497142	136
518.48988029279	121
518.504617298089	75
518.519354513148	56
518.534091937967	46
518.548829572438	25
518.563567416778	7
518.578305470659	11
518.593043734301	28
518.607782207814	14
518.622520890867	36
518.63725978379	28
518.651998886365	19
518.6667381987	12
518.681477720685	30
518.696217452432	4
518.710957393939	17
518.725697545097	19
518.740437906015	11
518.755178476694	10
518.769919257024	19
518.784660247115	7
518.799401446857	10
518.814142856469	20
518.828884475732	5
518.843626304646	7
518.858368343431	18
518.873110591866	40
518.887853049953	7
518.90259571791	10
518.917338595408	11
518.932081682777	2
518.946824979797	5
518.961568486578	16
518.97631220301	32
518.991056129312	27
519.005800265266	26
519.02054461087	16
519.035289166346	12
519.050033931362	44
519.06477890625	23
519.079524090788	50
519.094269485088	40
519.109015089039	35
519.12376090286	28
519.138506926223	11
519.153253159347	10
519.167999602341	20
519.182746254877	18
519.197493117284	17
519.212240189342	28
519.226987471162	21
519.241734962742	5
519.256482663864	24
519.271230574857	28
519.28597869561	20
519.300727026015	25
519.315475566072	21
519.330224315999	41
519.344973275578	32
519.359722444808	28
519.374471823909	26
519.389221412662	50
519.403971211066	81
519.418721219341	132
519.433471437267	155
519.448221864845	157
519.462972502294	85
519.477723349285	45
519.492474406146	31
519.507225672769	40
519.521977148934	18
519.53672883497	9
519.551480730658	16
519.566232836106	19
519.580985151207	24
519.595737676178	18
519.610490410801	2
519.625243355076	13
519.639996509221	55
519.654749872909	42
519.669503446468	36
519.684257229679	9
519.699011222651	28
519.713765425384	47
519.728519837769	18
519.743274459806	9
519.758029291714	5
519.772784333274	11
519.787539584596	12
519.802295045679	15
519.817050716414	10
519.8318065968	9
519.846562687058	21
519.861318986968	14
519.876075496529	4
519.890832215962	13
519.905589145047	5
519.920346283894	17
519.935103632392	32
519.949861190652	24
519.964618958673	10
519.979376936347	29
519.994135123782	30
520.008893520979	28
520.023652127828	30
520.038410944439	37
520.053169970811	29
520.067929206836	19
520.082688652622	16
520.09744830817	15
520.11220817337	3
520.126968248332	19
520.141728533055	60
520.156489027431	30
520.171249731568	21
520.186010645468	22
520.200771769019	12
520.215533102333	17
520.230294645408	36
520.245056398136	29
520.259818360515	26
520.274580532766	13
520.28934291467	37
520.304105506335	39
520.318868307763	42
520.333631318842	52
520.348394539574	70
520.363157970178	74
520.377921610434	86
520.392685460452	284
520.407449520232	845
520.422213789664	1933
520.436978268748	3090
520.451742957705	3688
520.466507856314	3334
520.481272964684	2487
520.496038282817	1507
520.510803810493	980
520.52556954804	561
520.54033549535	340
520.555101652312	264
520.569868019036	196
520.584634595413	191
520.599401381552	140
520.614168377453	68
520.628935583007	100
520.643702998322	95
520.6584706234	71
520.673238458131	38
520.688006502624	66
520.702774756879	68
520.717543220787	72
520.732311894457	86
520.747080777889	65
520.761849870974	33
520.776619173821	22
520.791388686431	56
520.806158408693	34
520.820928340718	48
520.835698482505	35
520.850468833944	35
520.865239395037	29
520.880010166002	41
520.894781146619	18
520.909552336998	28
520.924323737141	28
520.939095346936	42
520.953867166493	18
520.968639195813	7
520.983411434786	27
520.998183883411	44
521.012956541909	37
521.02772941006	54
521.042502487973	88
521.057275775649	82
521.072049272978	80
521.086822980069	54
521.101596896813	43
521.11637102332	29
521.131145359589	14
521.145919905511	28
521.160694661196	42
521.175469626644	28
521.190244801855	34
521.205020186608	27
521.219795781344	34
521.234571585623	20
521.249347599665	17
521.26412382347	19
521.278900256927	18
521.293676900147	39
521.308453753131	28
521.323230815767	51
521.338008088166	48
521.352785570328	26
521.367563262143	51
521.382341163721	107
521.397119275062	154
521.411897596055	413
521.426676126812	641
521.441454867332	954
521.456233817505	1124
521.471012977331	1018
521.48579234703	886
521.500571926382	667
521.515351715606	580
521.530131714374	361
521.544911922906	161
521.5596923412	145
521.574472969257	125
521.589253806967	90
521.604034854441	72
521.618816111568	55
521.633597578458	61
521.648379255221	53
521.663161141527	34
521.677943237596	40
521.692725543429	43
521.707508058915	27
521.722290784164	48
521.737073719286	73
521.751856863952	63
521.766640218381	35
521.781423782573	38
521.796207556418	19
521.810991540027	20
521.825775733399	24
521.840560136424	33
521.855344749213	44
521.870129571765	76
521.884914604081	69
521.899699845939	71
521.914485297782	70
521.929270959167	78
521.944056830316	86
521.958842911229	82
521.973629201795	89
521.988415702124	79
522.003202412217	74
522.017989331963	103
522.032776461473	156
522.047563800747	147
522.062351349673	98
522.077139108364	99
522.091927076708	142
522.106715254925	128
522.121503642796	153
522.136292240321	181
522.151081047609	201
522.165870064771	153
522.180659291476	151
522.195448727945	191
522.210238374178	179
522.225028230174	237
522.239818295824	220
522.254608571238	203
522.269399056306	278
522.284189751137	276
522.298980655842	286
522.31377177009	289
522.328563094102	337
522.343354627878	500
522.358146371308	658
522.372938324502	1510
522.387730487459	2716
522.40252286018	5946
522.417315442555	12909
522.432108234694	24904
522.446901236487	40764
522.461694448153	52908
522.476487869364	54791
522.491281500338	48220
522.506075341186	39378
522.520869391578	31079
522.535663651844	23007
522.550458121764	16763
522.565252801448	12677
522.580047690786	9962
522.594842789888	7914
522.609638098754	6641
522.624433617273	5564
522.639229345557	4703
522.654025283605	4017
522.668821431307	3383
522.683617788772	2863
522.698414356002	2524
522.713211132886	2160
522.728008119534	1888
522.742805315836	1795
522.757602722013	1663
522.772400337843	1570
522.787198163327	1392
522.801996198576	1275
522.816794443699	1191
522.831592898366	1067
522.846391562796	960
522.861190436992	1004
522.875989520951	838
522.890788814565	689
522.905588317943	479
522.920388030975	348
522.935187953881	260
522.949988086442	301
522.964788428657	337
522.979588980746	599
522.99438974238	972
523.009190713778	1549
523.02399189505	2079
523.038793285976	2685
523.053594886557	3296
523.068396696902	3802
523.083198717012	4124
523.098000946776	4092
523.112803386415	3532
523.127606035597	2778
523.142408894544	2069
523.157211963366	1510
523.172015241732	1145
523.186818729973	977
523.201622427868	700
523.216426335528	561
523.231230452842	456
523.24603477992	451
523.260839316763	480
523.275644063261	474
523.290449019523	415
523.30525418555	413
523.320059561231	485
523.334865146677	456
523.349670941887	424
523.364476946752	589
523.379283161382	1048
523.394089585777	2203
523.408896219826	4145
523.423703063639	7892
523.438510117108	14546
523.453317380451	23235
523.468124853449	29844
523.482932536101	31063
523.497740428628	27688
523.51254853081	21358
523.527356842647	15333
523.542165364358	11029
523.556974095614	8082
523.571783036745	6121
523.586592187531	4772
523.601401548082	3636
523.616211118287	2804
523.631020898367	2185
523.645830887992	1869
523.660641087492	1752
523.675451496647	1587
523.690262115567	1308
523.705072944141	1183
523.719883982591	1017
523.734695230585	926
523.749506688345	828
523.764318355979	728
523.779130233158	724
523.793942320213	699
523.808754616922	710
523.823567123396	670
523.838379839525	641
523.85319276542	594
523.868005901079	452
523.882819246503	463
523.897632801472	477
523.912446566317	394
523.927260540927	448
523.942074725191	447
523.956889119111	401
523.971703722906	367
523.986518536356	339
524.001333559461	527
524.016148792442	815
524.030964234967	1026
524.045779887368	1240
524.060595749533	1465
524.075411821244	1641
524.090228102831	1619
524.105044594072	1624
524.119861295079	1460
524.134678205741	1183
524.149495326278	905
524.164312656471	719
524.179130196319	569
524.193947946042	548
524.208765905311	621
524.223584074454	573
524.238402453254	528
524.253221041818	532
524.268039840148	523
524.282858848134	466
524.297678065884	361
524.312497493401	397
524.327317130462	417
524.342136977399	413
524.356957034101	411
524.371777300459	422
524.386597776472	574
524.401418462361	944
524.416239357906	1562
524.431060463215	2371
524.445881778291	3746
524.460703302911	5648
524.475525037408	7552
524.49034698167	7553
524.505169135587	6190
524.51999149916	4447
524.534814072609	2407
524.549636855714	878
524.564459848473	215
524.579283051109	97
524.5941064634	49
524.608930085347	44
524.62375391717	94
524.638577958648	137
524.653402209782	143
524.668226670791	175
524.683051341457	156
524.697876221778	143
524.712701311975	149
524.727526611827	174
524.742352121446	123
524.75717784072	83
524.772003769759	153
524.786829908565	164
524.801656257027	217
524.816482815144	206
524.831309583137	183
524.846136560786	190
524.860963748201	177
524.875791145382	147
524.890618752219	154
524.905446568821	153
524.92027459519	175
524.935102831104	164
524.949931276894	183
524.964759932451	217
524.979588797663	217
524.994417872641	216
525.009247157276	250
525.024076651676	220
525.038906355842	213
525.053736269775	313
525.068566393363	324
525.083396726607	273
525.098227269728	312
525.113058022504	381
525.127888985047	343
525.142720157246	300
525.15755153921	197
525.172383130942	147
525.187214932439	121
525.202046943482	143
525.216879164512	124
525.231711595087	120
525.246544235319	161
525.261377085537	185
525.276210145301	159
525.291043414721	160
525.305876894128	186
525.320710583081	132
525.33554448169	174
525.350378590286	224
525.365212908428	205
525.380047436225	184
525.3948821739	211
525.409717121231	304
525.424552278328	365
525.439387645191	616
525.454223221711	850
525.469059007997	995
525.48389500405	995
525.498731209759	766
525.513567625234	633
525.528404250476	442
525.543241085374	220
525.558078129929	116
525.57291538436	83
525.587752848448	63
525.602590522302	63
525.617428405923	42
525.6322664992	39
525.647104802243	70
525.661943314943	91
525.67678203741	115
525.691620969643	122
525.706460111644	90
525.72129946319	116
525.736139024723	76
525.750978795803	88
525.765818776649	106
525.780658967262	77
525.795499367531	80
525.810339977567	112
525.825180797371	143
525.84002182683	111
525.854863066056	74
525.86970451505	92
525.884546173699	107
525.899388042116	93
525.914230120299	96
525.929072408139	113
525.943914905746	144
525.958757613119	172
525.973600530149	127
525.988443656947	107
526.003286993511	134
526.018130539731	129
526.032974295719	108
526.047818261474	126
526.062662436885	154
526.077506822064	166
526.092351417009	193
526.107196221611	199
526.12204123598	157
526.136886460116	124
526.151731893909	69
526.166577537469	95
526.181423390685	109
526.196269453669	105
526.211115726531	99
526.225962208938	80
526.240808901113	75
526.255655803055	72
526.270502914764	86
526.28535023602	98
526.300197767263	110
526.315045508053	132
526.32989345861	157
526.344741618935	150
526.359589988916	125
526.374438568665	145
526.389287358291	119
526.404136357464	164
526.418985566404	265
526.433834985111	333
526.448684613476	268
526.463534451607	237
526.478384499506	182
526.493234757062	220
526.508085224386	220
526.522935901476	160
526.537786788224	162
526.55263788485	89
526.567489191022	82
526.582340706962	37
526.597192432779	51
526.612044368144	75
526.626896513275	58
526.641748868285	98
526.656601432841	144
526.671454207165	104
526.686307191367	158
526.701160385115	165
526.716013788631	127
526.730867402025	123
526.745721224966	128
526.760575257675	104
526.775429500151	127
526.790283952394	76
526.805138614295	107
526.819993485964	84
526.834848567289	129
526.849703858383	148
526.864559359354	159
526.879415069873	113
526.894270990159	149
526.909127120213	157
526.923983460034	107
526.938840009513	140
526.95369676876	232
526.968553737664	193
526.983410916336	201
526.998268304775	131
527.013125902872	146
527.027983710847	131
527.04284172848	102
527.05769995577	92
527.072558392828	79
527.087417039654	103
527.102275896137	124
527.117134962499	103
527.131994238408	157
527.146853724084	164
527.161713419639	147
527.176573324741	121
527.191433439611	120
527.20629376436	119
527.221154298655	78
527.236015042829	81
527.250875996661	92
527.26573716015	78
527.280598533518	106
527.295460116543	96
527.310321909226	88
527.325183911787	86
527.340046124006	131
527.354908545883	105
527.369771177528	97
527.384634019051	93
527.399497070122	119
527.414360330961	125
527.429223801678	138
527.444087481943	114
527.458951371976	125
527.473815471777	93
527.488679781347	71
527.503544300574	54
527.518409029569	120
527.533273968222	110
527.548139116754	103
527.563004474944	91
527.577870042792	118
527.592735820407	136
527.607601807792	123
527.622468004834	129
527.637334411755	170
527.652201028334	214
527.66706785457	135
527.681934890575	112
527.696802136349	129
527.71166959178	86
527.726537257091	82
527.741405131949	91
527.756273216575	125
527.77114151108	142
527.786010015133	114
527.800878729065	58
527.815747652654	96
527.830616786013	71
527.845486129029	128
527.860355681814	130
527.875225444367	100
527.890095416579	106
527.904965598559	108
527.919835990308	126
527.934706591714	102
527.94957740289	81
527.964448423834	106
527.979319654547	121
527.994191094807	128
528.009062744946	117
528.023934604744	142
528.038806674311	140
528.053678953646	92
528.068551442639	93
528.083424141401	109
528.098297049821	137
528.113170168121	119
528.128043496079	141
528.142917033695	134
528.157790781191	91
528.172664738234	116
528.187538905156	103
528.202413281737	89
528.217287868087	112
528.232162664095	133
528.247037669983	119
528.261912885529	118
528.276788310733	107
528.291663945706	120
528.306539790448	97
528.321415844848	116
528.336292109128	108
528.351168582956	103
528.366045266664	106
528.38092216003	68
528.395799263164	96
528.410676576068	157
528.425554098631	125
528.440431830852	147
528.455309772952	102
528.470187924711	104
528.485066286129	129
528.499944857426	112
528.514823638382	68
528.529702628996	69
528.54458182949	111
528.559461239643	115
528.574340859454	100
528.589220689145	101
528.604100728495	101
528.618980977503	125
528.633861436391	113
528.648742104938	94
528.663622983143	62
528.678504071228	69
528.693385368972	60
528.708266876375	48
528.723148593657	80
528.738030520599	135
528.752912657198	121
528.767795003678	138
528.782677559706	126
528.797560325615	108
528.812443301181	71
528.827326486517	86
528.842209881512	115
528.857093486387	136
528.871977300921	131
528.886861325224	98
528.901745559187	89
528.916630002807	62
528.931514656309	133
528.946399519469	151
528.961284592398	128
528.976169875097	87
528.991055367455	80
529.005941069472	98
529.020826981368	101
529.035713102925	102
529.05059943425	51
529.065485975235	74
529.080372725989	96
529.095259686512	95
529.110146856806	93
529.125034236758	78
529.139921826369	105
529.154809625861	150
529.169697635012	91
529.184585853822	135
529.199474282512	128
529.214362920861	90
529.22925176887	74
529.244140826758	93
[truncated: 124,185 more rows]
