# Supplementary material for: Identifying Archaeological Bone via Non-Destructive ZooMS and the Materiality of Symbolic Expression: Examples from Iroquoian Bone Points
Source: Sci Rep. 2019 Jul 30;9:11027. doi: 10.1038/s41598-019-47299-x (PMC6667708; doi:10.1038/s41598-019-47299-x)
Supplement: Supplementary file 2 — Supplementary Datafiles [file 41598_2019_47299_MOESM2_ESM.zip › McGrath et al Supplementary Datafiles/Data set S3_EraserSpectra/DR-1797s_ERASER_1.txt]

499.930850505927	34
499.945321887065	32
499.959793477871	33
499.974265278456	29
499.988737288708	22
500.003209508738	35
500.017681938436	56
500.032154577913	46
500.046627427168	28
500.061100486091	40
500.075573754682	66
500.090047233051	63
500.104520921198	62
500.118994819014	74
500.133468926607	73
500.147943243869	84
500.162417770909	59
500.176892507618	71
500.191367454104	59
500.205842610259	54
500.220317976192	35
500.234793551794	27
500.249269337173	25
500.263745332221	39
500.278221537047	22
500.292697951652	52
500.307174575925	48
500.321651409866	47
500.336128453586	53
500.350605706974	71
500.36508317025	52
500.379560843085	50
500.394038725698	61
500.408516817979	81
500.42299512015	50
500.437473631878	74
500.451952353495	65
500.466431284781	48
500.480910425624	55
500.495389776357	72
500.509869336868	73
500.524349106937	77
500.538829086895	67
500.553309276522	49
500.567789675816	10
500.58227028489	34
500.596751103632	43
500.611232132153	64
500.625713370452	36
500.64019481831	40
500.654676476057	18
500.669158343472	47
500.683640420666	44
500.698122707529	61
500.71260520417	56
500.727087910369	51
500.741570826458	18
500.756053952326	36
500.770537287751	23
500.785020833067	33
500.79950458794	19
500.813988552592	29
500.828472727023	41
500.842957111233	50
500.857441705112	21
500.871926508659	28
500.886411521985	33
500.90089674498	49
500.915382177754	34
500.929867820307	33
500.944353672529	41
500.958839734419	40
500.973326006089	27
500.987812487537	45
501.002299178654	37
501.016786079551	16
501.031273190116	25
501.045760510349	68
501.060248040473	64
501.074735780155	39
501.089223729726	89
501.103711888966	88
501.118200257764	71
501.132688836452	65
501.14717762492	75
501.161666623056	79
501.176155830861	107
501.190645248445	53
501.205134875699	34
501.219624712731	43
501.234114759543	32
501.248605016024	45
501.263095482284	36
501.277586158102	34
501.29207704381	43
501.306568139188	37
501.321059444344	56
501.33555095917	45
501.350042683775	73
501.364534618049	77
501.379026762102	71
501.393519115825	33
501.408011679327	45
501.422504452608	33
501.436997435448	18
501.451490628068	46
501.465984030467	26
501.480477642646	41
501.494971464493	52
501.50946549612	64
501.523959737306	47
501.538454188382	56
501.552948849127	24
501.567443719541	13
501.581938799846	16
501.596434089709	29
501.610929589351	54
501.625425298773	53
501.639921217865	26
501.654417346736	14
501.668913685277	32
501.683410233597	31
501.697906991586	26
501.712403959355	62
501.726901136794	35
501.741398524012	83
501.755896120899	50
501.770393927566	58
501.784891944013	58
501.79939017013	29
501.813888605915	50
501.828387251592	42
501.842886106716	51
501.857385171841	56
501.871884446525	21
501.8863839311	22
501.900883625233	15
501.915383529146	23
501.92988364284	24
501.944383966203	42
501.958884499345	41
501.973385242157	36
501.987886194749	30
502.002387357011	25
502.016888729053	32
502.031390310764	35
502.045892102255	22
502.060394103526	60
502.074896314356	47
502.089398735077	52
502.103901365468	33
502.118404205638	44
502.132907255478	23
502.147410514988	40
502.161913984278	33
502.176417663348	36
502.190921552087	37
502.205425650607	26
502.219929958796	57
502.234434476655	59
502.248939204295	23
502.263444141714	93
502.277949288914	64
502.292454645784	24
502.306960212323	16
502.321465988531	36
502.335971974631	34
502.350478170401	26
502.36498457584	15
502.37949119106	35
502.393998015949	44
502.408505050619	57
502.423012295069	31
502.437519749189	21
502.452027413089	38
502.466535286659	44
502.481043369899	52
502.49555166292	53
502.510060165721	57
502.524568878302	46
502.539077800443	17
502.553586932364	34
502.568096274066	10
502.582605825437	6
502.59711558659	18
502.611625557522	37
502.626135738125	55
502.640646128398	46
502.655156728451	49
502.669667538174	77
502.684178557678	40
502.698689786962	21
502.713201225806	43
502.727712874541	78
502.742224732946	78
502.756736801132	44
502.771249078988	45
502.785761566625	42
502.800274263821	34
502.814787170908	59
502.829300287777	50
502.843813614204	32
502.858327150523	43
502.872840896402	58
502.887354852061	61
502.901869017501	65
502.916383392722	48
502.930897977614	44
502.945412772175	37
502.959927776517	63
502.974442990529	65
502.988958414323	56
503.003474047897	58
503.017989891142	64
503.032505944056	46
503.047022206752	43
503.061538679229	11
503.076055361376	52
503.090572253304	39
503.105089354902	33
503.119606666171	60
503.134124187331	50
503.148641918162	16
503.163159858663	52
503.177678008945	48
503.192196368897	61
503.206714938631	51
503.221233718035	35
503.23575270722	56
503.250271906186	46
503.264791314823	35
503.27931093313	51
503.293830761218	42
503.308350798977	24
503.322871046627	30
503.337391503838	28
503.351912170829	11
503.366433047602	20
503.380954134046	31
503.39547543027	100
503.409996936165	69
503.424518651842	32
503.439040577078	20
503.453562712206	33
503.468085057116	13
503.482607611697	45
503.497130375947	26
503.51165334998	22
503.526176533683	14
503.540699927167	28
503.555223530322	22
503.569747343369	58
503.584271365976	61
503.598795598364	59
503.613320040423	27
503.627844692264	37
503.642369553886	35
503.656894625179	20
503.671419906254	4
503.685945396999	9
503.700471097525	42
503.714997007723	55
503.729523127702	43
503.744049457351	62
503.758575996672	21
503.773102745885	18
503.787629704769	22
503.802156873323	23
503.81668425166	4
503.831211839778	21
503.845739637456	14
503.860267645026	29
503.874795862268	30
503.88932428918	18
503.903852925874	26
503.918381772239	43
503.932910828497	35
503.947440094314	19
503.961969570024	25
503.976499255295	27
503.991029150458	39
504.005559255181	42
504.020089569686	28
504.034620093973	47
504.049150827931	40
504.063681771671	29
504.078212925081	19
504.092744288274	13
504.107275861138	28
504.121807643783	10
504.136339636211	10
504.15087183831	13
504.16540425008	19
504.179936871631	54
504.194469702965	54
504.20900274397	47
504.223535994757	83
504.238069455104	73
504.252603125345	40
504.267137005256	32
504.281671094949	26
504.296205394314	55
504.310739903461	44
504.325274622279	61
504.339809550879	45
504.35434468915	35
504.368880037203	36
504.383415594928	40
504.397951362435	49
504.412487339613	75
504.427023526574	93
504.441559923316	111
504.45609652973	62
504.470633345816	42
504.485170371683	87
504.499707607333	87
504.514245052654	57
504.528782707647	64
504.543320572533	54
504.557858646979	35
504.572396931207	25
504.586935425218	77
504.601474128901	68
504.616013042365	50
504.630552165502	33
504.64509149842	27
504.65963104101	28
504.674170793383	45
504.688710755427	35
504.703250927253	22
504.717791308751	15
504.732331900032	11
504.746872701095	34
504.761413711829	15
504.775954932346	12
504.790496362535	38
504.805038002395	12
504.819579852038	20
504.834121911463	12
504.84866418056	31
504.86320665944	38
504.87774934788	15
504.892292246214	5
504.906835354219	26
504.921378672008	36
504.935922199578	37
504.950465936821	30
504.965009883624	20
504.979554040321	3
504.994098406801	48
505.008642982952	37
505.023187768775	41
505.037732764381	23
505.052277969659	35
505.066823384719	32
505.081369009562	39
505.095914844077	26
505.110460888375	20
505.125007142234	20
505.139553605986	26
505.154100279411	32
505.168647162618	23
505.183194255497	14
505.197741558159	21
505.212289070493	24
505.22683679261	27
505.241384724399	15
505.25593286597	26
505.270481217325	27
505.285029778241	26
505.299578548939	70
505.314127529421	59
505.328676719685	63
505.343226119622	68
505.357775729231	43
505.372325548622	60
505.386875577797	32
505.401425816644	63
505.415976265274	30
505.430526923576	47
505.44507779155	98
505.459628869307	68
505.474180156847	56
505.48873165406	52
505.503283361055	25
505.517835277723	30
505.532387404174	21
505.546939740297	32
505.561492286203	29
505.576045041893	54
505.590598007254	46
505.605151182177	54
505.619704567105	29
505.634258161595	36
505.648811965868	28
505.663365979924	32
505.677920203541	62
505.692474637052	48
505.707029280236	14
505.721584133204	7
505.736139195843	27
505.750694468266	33
505.76524995025	18
505.779805642129	29
505.794361543791	37
505.808917655014	38
505.823473976132	41
505.838030506811	55
505.852587247385	37
505.867144197631	45
505.88170135755	47
505.896258727252	39
505.910816306738	30
505.925374095785	22
505.939932094727	15
505.954490303341	25
505.969048721627	27
505.983607349697	24
505.99816618744	37
506.012725235078	83
506.027284492276	75
506.04184395937	79
506.056403636025	43
506.070963522575	56
506.085523618686	28
506.100083924581	41
506.11464444026	34
506.129205165722	45
506.143766100746	53
506.158327245665	26
506.172888600145	18
506.18745016452	40
506.202011938568	26
506.216573922289	57
506.231136115793	54
506.24569851897	39
506.260261131931	25
506.274823954676	23
506.289386987093	16
506.303950229295	10
506.318513681169	26
506.333077342716	52
506.347641214158	52
506.362205295161	124
506.37676958606	206
506.39133408652	409
506.405898796764	654
506.420463716792	737
506.435028846605	637
506.449594185979	438
506.464159735248	234
506.47872549419	169
506.493291462805	115
506.507857641204	86
506.522424029276	65
506.536990627132	73
506.551557434772	64
506.566124452085	74
506.58069167907	89
506.595259115841	67
506.609826762395	27
506.624394618622	39
506.638962684633	15
506.653530960318	27
506.668099445786	29
506.682668140928	56
506.697237045854	21
506.711806160453	51
506.726375484725	33
506.740945018892	40
506.755514762733	14
506.770084716246	61
506.784654879544	34
506.799225252627	29
506.813795835271	10
506.828366627811	47
506.842937630023	36
506.857508842021	44
506.872080263691	27
506.886651895035	29
506.901223736163	42
506.915795787075	60
506.930368047661	16
506.944940518031	39
506.959513198074	45
506.974086087791	48
506.988659187403	36
507.003232496578	57
507.017806015648	53
507.032379744391	39
507.046953682808	22
507.061527831009	27
507.076102188884	31
507.090676756543	44
507.105251533987	11
507.119826521104	31
507.134401717894	42
507.14897712447	34
507.163552740718	14
507.178128566863	25
507.192704602569	12
507.207280848061	44
507.221857303336	38
507.236433968286	30
507.25101084302	52
507.265587927428	46
507.28016522162	6
507.294742725486	24
507.309320439026	30
507.323898362461	34
507.33847649557	6
507.353054838353	37
507.36763339092	41
507.382212153161	126
507.396791125187	186
507.411370306997	173
507.425949698482	217
507.440529299639	218
507.455109110582	159
507.46968913131	151
507.484269361711	65
507.498849801786	24
507.513430451758	37
507.528011311291	58
507.54259238061	49
507.557173659713	28
507.571755148491	43
507.586336847053	47
507.600918755289	39
507.61550087331	61
507.630083201005	16
507.644665738485	21
507.65924848575	49
507.673831442689	33
507.688414609301	39
507.702997985699	34
507.717581571771	33
507.732165367627	18
507.746749373269	31
507.761333588585	49
507.775918013574	54
507.790502648349	38
507.805087492909	57
507.819672547143	36
507.834257811162	22
507.848843284855	18
507.863428968334	35
507.878014861486	44
507.892600964424	34
507.907187277035	25
507.921773799432	23
507.936360531503	37
507.950947473359	18
507.965534624889	19
507.980121986205	36
507.994709557306	44
508.009297337969	19
508.02388532853	25
508.038473528764	21
508.053061938784	23
508.067650558478	17
508.082239387958	44
508.096828427	51
508.111417675939	60
508.126007134552	49
508.140596802951	43
508.155186681024	19
508.169776768882	41
508.184367066415	36
508.198957573733	26
508.213548290726	50
508.228139217504	78
508.242730354067	44
508.257321700194	48
508.271913256106	59
508.286505021915	55
508.301096997287	47
508.315689182444	60
508.330281577276	72
508.344874181894	175
508.359466996297	573
508.374060020375	1227
508.388653254238	2186
508.403246697776	4170
508.417840350988	6018
508.432434214097	7814
508.44702828677	8693
508.461622569339	7852
508.476217061583	5419
508.49081176339	3668
508.505406675094	2246
508.520001796584	1622
508.534597127748	1149
508.549192668587	916
508.563788419212	702
508.578384379511	585
508.592980549596	502
508.607576929467	389
508.622173519013	359
508.636770318233	385
508.651367327239	284
508.665964546031	247
508.680561974498	193
508.695159612639	151
508.709757460678	151
508.724355518391	138
508.738953785667	143
508.753552262841	119
508.76815094969	85
508.782749846324	116
508.797348952745	150
508.811948268729	117
508.826547794499	69
508.841147530055	91
508.855747475398	83
508.870347630415	107
508.884947995106	77
508.899548569584	73
508.914149353737	65
508.928750347787	52
508.943351551401	107
508.957952964801	131
508.972554587876	132
508.987156420848	167
509.001758463384	191
509.016360715817	229
509.030963177926	259
509.045565849709	245
509.060168731167	254
509.074771822411	244
509.089375123442	158
509.103978634259	111
509.118582354751	92
509.133186284918	104
509.14779042476	67
509.1623947745	54
509.176999333914	52
509.191604103115	62
509.206209081991	72
509.220814270542	80
509.23541966888	60
509.250025276892	73
509.264631094803	57
509.279237122277	57
509.293843359649	89
509.308449806585	100
509.323056463307	64
509.337663329816	63
509.352270406	144
509.36687769197	252
509.381485187616	428
509.396092893048	899
509.410700808155	1701
509.425308933049	2462
509.43991726773	3146
509.454525812086	3257
509.469134566116	2696
509.483743529934	1938
509.498352703427	1315
509.512962086706	901
509.527571679773	579
509.542181482403	421
509.556791494931	324
509.571401717135	284
509.586012149125	212
509.60062279079	189
509.615233642243	169
509.629844703371	152
509.644455974285	103
509.659067454875	111
509.673679145252	108
509.688291045304	111
509.702903155143	89
509.717515474657	89
509.732128003958	92
509.746740742935	85
509.761353691698	89
509.775966850249	98
509.790580218363	77
509.805193796376	61
509.819807584065	73
509.83442158154	75
509.849035788691	57
509.863650205517	75
509.87826483213	50
509.892879668531	55
509.907494714607	65
509.92210997047	48
509.936725436008	93
509.951341111334	100
509.965956996335	85
509.980573091124	107
509.995189395588	120
510.009805909839	138
510.024422633765	115
510.039039567479	115
510.05365671098	127
510.068274064157	131
510.082891627009	106
510.097509399649	105
510.112127381964	72
510.126745574067	75
510.141363975956	66
510.155982587522	100
510.170601408875	82
510.185220439903	70
510.199839680608	44
510.214459131211	61
510.22907879149	64
510.243698661445	118
510.258318741187	69
510.272939030605	97
510.287559529698	40
510.302180238691	38
510.31680115736	62
510.331422285704	70
510.346043623836	116
510.360665171643	128
510.375286929239	238
510.389908896621	548
510.40453107368	823
510.419153460526	1156
510.433776056936	1495
510.448398863246	1515
510.463021879231	1002
510.477645105005	549
510.492268540454	278
510.506892185579	215
510.521516040603	97
510.536140105191	67
510.550764379679	56
510.565388863843	74
510.580013557683	37
510.594638461199	107
510.609263574614	88
510.623888897706	38
510.638514430473	50
510.653140173028	66
510.66776612526	75
510.682392287279	73
510.697018659086	21
510.711645240568	41
510.726272031839	44
510.740899032786	43
510.755526243409	56
510.77015366382	61
510.784781294019	58
510.799409133893	47
510.814037183556	39
510.828665442895	42
510.84329391191	24
510.857922590825	14
510.872551479416	36
510.887180577683	23
510.901809885739	21
510.91643940347	30
510.93106913099	15
510.945699068297	62
510.960329215281	63
510.974959571941	46
510.989590138389	65
511.004220914514	74
511.018851900426	70
511.033483096127	66
511.048114501504	47
511.062746116669	54
511.077377941511	35
511.092009976029	40
511.106642220447	43
511.121274674429	74
511.135907338311	67
511.150540211758	71
511.165173294994	48
511.179806588017	28
511.194440090829	30
511.209073803317	61
511.223707725482	22
511.238341857435	37
511.252976199064	24
511.267610750482	55
511.282245511688	41
511.296880482571	32
511.31151566313	54
511.326151053478	59
511.340786653614	48
511.355422463426	85
511.370058483027	77
511.384694712305	114
511.399331151259	208
511.413967800002	348
511.428604658533	448
511.443241726852	480
511.457879004848	366
511.472516492409	277
511.487154189871	138
511.50179209712	81
511.516430214047	59
511.53106854065	33
511.545707077042	49
511.560345823111	47
511.574984778968	48
511.589623944614	43
511.604263319936	37
511.618902905047	68
511.633542699723	56
511.6481827043	33
511.662822918553	27
511.677463342595	37
511.692103976314	12
511.706744819822	34
511.721385873006	54
511.736027135979	27
511.750668608629	23
511.765310291068	43
511.779952183184	47
511.794594285089	61
511.80923659667	47
511.82387911804	20
511.838521849199	17
511.853164790035	68
511.867807940548	59
511.88245130085	37
511.897094870829	44
511.911738650597	38
511.926382640153	25
511.941026839387	29
511.955671248297	52
511.970315867109	54
511.984960695485	34
511.999605733763	29
512.014250981717	17
512.028896439349	53
512.043542106658	47
512.058187983868	54
512.072834070643	39
512.087480367318	30
512.102126873671	60
512.116773589702	72
512.131420515521	39
512.146067651017	41
512.160714996303	21
512.175362551377	8
512.190010316129	17
512.204658290558	34
512.219306474776	11
512.233954868784	66
512.248603472468	45
512.263252285942	22
512.277901309093	19
512.292550541922	34
512.307199984651	33
512.321849636946	85
512.336499499142	53
512.351149571016	34
512.365799852567	93
512.380450343795	93
512.395101044924	76
512.409751955731	108
512.424403076215	99
512.439054406489	112
512.45370594644	70
512.46835769618	53
512.48300965571	36
512.497661824917	35
512.512314203914	25
512.526966792476	41
512.541619590939	36
512.55627259908	35
512.570925817011	15
512.585579244619	13
512.600232882016	18
512.614886729091	23
512.629540785956	62
512.644195052498	61
512.658849528829	20
512.673504214951	30
512.688159110637	41
512.702814216114	33
512.71746953138	31
512.732125056436	30
512.746780791169	45
512.761436735692	53
512.77609288978	27
512.79074925377	16
512.805405827438	20
512.820062610784	46
512.834719604031	39
512.849376806844	16
512.864034219447	16
512.878691841839	17
512.893349673909	14
512.908007715769	8
512.922665967307	19
512.937324428523	41
512.95198309964	45
512.966641980435	68
512.981301070908	46
512.995960371171	20
513.010619881111	23
513.025279600842	42
513.039939530362	28
513.05459966956	25
513.069260018437	21
513.083920577103	15
513.098581345447	6
513.113242323693	44
513.127903511505	54
513.142564909218	28
513.157226516498	4
513.171888333568	20
513.186550360427	46
513.201212596965	49
513.215875043293	47
513.230537699299	50
513.245200565095	16
513.259863640569	5
513.274526925832	26
513.289190420775	61
513.303854125507	60
513.318518040029	69
513.333182164117	45
513.347846498108	20
513.362511041776	11
513.377175795235	21
513.391840758372	71
513.406505931187	73
513.421171313792	53
513.435836906188	36
513.450502708262	14
513.465168720126	46
513.479834941668	40
513.494501372888	12
513.509168013899	4
513.5238348647	42
513.538501925291	39
513.55316919556	21
513.567836675508	19
513.582504365134	30
513.597172264663	27
513.61184037387	34
513.626508692755	47
513.641177221542	48
513.655845959784	6
513.670514908041	42
513.685184065863	24
513.699853433476	17
513.71452301088	39
513.729192797962	53
513.743862794722	40
513.758533001385	25
513.773203417615	7
513.787874043747	11
513.802544879557	5
513.817215924934	12
513.831887180213	6
513.846558645283	11
513.86123031992	8
513.875902204459	17
513.890574298677	34
513.905246602573	39
513.91991911626	59
513.934591839625	53
513.949264772781	19
513.963937915728	31
513.978611268353	57
513.993284830657	47
514.007958602752	48
514.022632584637	37
514.037306776201	21
514.051981177556	23
514.06665578859	34
514.081330609302	31
514.096005639917	29
514.110680880211	20
514.125356330183	13
514.140031989834	13
514.154707859388	8
514.169383938621	13
514.184060227533	17
514.198736726235	15
514.213413434729	19
514.228090352789	34
514.242767480752	36
514.257444818394	17
514.272122365715	21
514.286800122939	30
514.301478089729	12
514.316156266311	10
514.330834652571	20
514.345513248735	53
514.360192054577	101
514.374871070098	141
514.389550295299	126
514.40422973029	110
514.418909375073	89
514.433589229646	92
514.448269293899	75
514.462949567718	54
514.477630051441	56
514.492310744954	71
514.506991648147	60
514.521672761019	44
514.536354083682	21
514.551035616024	13
514.565717358157	10
514.580399310081	31
514.595081471685	24
514.609763843079	24
514.624446424153	21
514.639129214906	18
514.653812215562	14
514.668495425786	35
514.683178845912	39
514.697862475718	27
514.712546315091	12
514.727230364368	41
514.741914623435	34
514.75659909207	12
514.771283770609	33
514.785968658714	30
514.800653756723	9
514.815339064411	7
514.830024581779	8
514.844710308938	33
514.859396245888	19
514.874082392518	22
514.888768748827	10
514.903455314928	5
514.91814209082	4
514.932829076391	13
514.947516271642	24
514.962203676796	26
514.97689129163	23
514.991579116143	37
515.006267150448	37
515.020955394432	28
515.035643848096	16
515.050332511663	49
515.06502138491	45
515.079710467836	24
515.094399760554	13
515.109089263064	37
515.123778975141	30
515.138468897122	36
515.153159028782	31
515.167849370234	46
515.182539921366	46
515.197230682177	85
515.21192165278	58
515.226612833174	34
515.241304223249	44
515.255995823115	39
515.27068763266	31
515.285379651886	27
515.300071881015	30
515.314764319712	44
515.329456968313	52
515.344149826593	41
515.358842894553	45
515.373536172305	45
515.388229659737	82
515.402923356961	70
515.417617263976	61
515.432311380672	49
515.447005707047	29
515.461700243214	47
515.476394989061	42
515.491089944812	34
515.505785110131	11
515.520480485241	7
515.535176070144	3
515.549871864726	13
515.564567869101	30
515.579264083155	5
515.593960507002	26
515.608657140528	40
515.623353983735	7
515.638051036845	27
515.652748299636	18
515.667445772106	54
515.682143454369	20
515.696841346311	19
515.711539448046	63
515.726237759573	42
515.74093628078	24
515.755635011667	31
515.770333952346	25
515.785033102817	67
515.799732462969	41
515.814432032912	18
515.829131812536	4
515.84383180184	17
515.858532000936	12
515.873232409824	17
515.887933028393	27
515.902633856754	37
515.917334894907	55
515.932036142628	35
515.946737600142	18
515.961439267448	24
515.976141144546	24
515.990843231324	45
516.005545527783	37
516.020248034034	20
516.034950749966	6
516.049653675689	24
516.064356811206	24
516.079060156402	40
516.093763711279	17
516.108467475948	30
516.12317145041	39
516.137875634553	21
516.152580028487	18
516.167284632102	30
516.18198944551	20
516.196694468598	19
516.211399701479	8
516.226105144039	15
516.240810796393	19
516.255516658427	31
516.270222730254	31
516.284929011873	18
516.299635503173	23
516.314342204153	28
516.329049114926	19
516.343756235379	39
516.358463565625	19
516.373171105664	56
516.387878855383	52
516.402586814895	65
516.417294984088	80
516.432003362961	40
516.446711951739	29
516.461420750086	38
516.476129758337	47
516.490838976157	50
516.50554840377	41
516.520258041175	47
516.534967888374	24
516.549677945253	15
516.564388211813	23
516.579098688053	32
516.593809374199	10
516.608520270025	19
516.623231375644	36
516.637942690944	26
516.652654215925	34
516.667365950699	36
516.682077895153	17
516.696790049513	11
516.711502413441	2
516.726214987274	19
516.740927770676	13
516.755640763871	20
516.770353966859	25
516.785067379528	7
516.79978100199	20
516.814494834133	17
516.829208876069	13
516.843923127686	17
516.858637589096	9
516.873352260299	32
516.888067141183	12
516.902782231748	26
516.917497532107	26
516.932213042146	21
516.946928761978	2
516.961644691604	21
516.976360830798	22
516.991077179898	28
517.005793738679	12
517.020510507253	12
517.035227485508	20
517.049944673556	26
517.064662071286	34
517.079379678808	27
517.094097496012	24
517.10881552301	61
517.123533759688	18
517.13825220616	19
517.152970862312	9
517.167689728259	23
517.182408803999	49
517.197128089419	25
517.211847584521	19
517.226567289417	28
517.241287203993	25
517.256007328363	14
517.270727662527	12
517.285448206372	59
517.300168959898	92
517.31488992333	99
517.329611096331	80
517.344332479237	74
517.359054071713	46
517.373775874095	45
517.388497886045	14
517.403220107789	19
517.417942539327	43
517.432665180659	59
517.447388031672	26
517.462111092366	14
517.476834362853	11
517.491557843023	16
517.506281532986	11
517.521005432742	13
517.53572954218	13
517.5504538613	6
517.565178390213	24
517.57990312892	37
517.594628077308	27
517.609353235491	36
517.624078603242	19
517.638804180899	32
517.653529968238	21
517.668255965371	13
517.682982172186	26
517.697708588794	24
517.712435215084	63
517.727162051167	69
517.741889096933	41
517.756616352492	16
517.771343817845	15
517.786071492768	21
517.800799377596	3
517.815527472107	28
517.830255776411	34
517.844984290397	22
517.859713014064	11
517.874441947526	13
517.889171090782	2
517.903900443719	24
517.918630006451	34
517.933359778864	44
517.948089760959	33
517.962819952848	38
517.977550354531	28
517.992280966008	25
518.007011787055	29
518.021742818008	34
518.03647405853	37
518.051205508959	15
518.06593716907	26
518.080669038863	30
518.09540111845	16
518.110133407831	11
518.124865906782	28
518.139598615639	37
518.154331534179	21
518.169064662512	29
518.183798000528	13
518.198531548225	16
518.213265305717	25
518.227999273003	25
518.242733449971	19
518.257467836733	33
518.272202433177	16
518.286937239416	40
518.301672255336	50
518.316407481052	53
518.331142916449	83
518.34587856164	71
518.360614416514	72
518.375350481182	74
518.390086755644	171
518.404823239789	210
518.419559933616	390
518.434296837237	602
518.44903395054	377
518.46377127375	222
518.47850880653	144
518.493246549217	126
518.507984501474	79
518.522722663525	67
518.537461035371	48
518.552199616899	35
518.566938408222	42
518.581677409227	34
518.596416620026	32
518.611156040508	29
518.625895670785	14
518.640635510744	18
518.655375560497	9
518.670115820045	8
518.684856289163	31
518.699596968188	39
518.714337856896	9
518.729078955286	18
518.743820263583	18
518.75856178145	18
518.773303509112	22
518.788045446456	9
518.802787593707	17
518.817529950529	17
518.832272517257	32
518.847015293556	31
518.861758279649	15
518.876501475538	20
518.891244881109	18
518.905988496475	50
518.920732321636	23
518.935476356366	13
518.950220601005	16
518.964965055325	17
518.979709719329	16
518.994454593127	22
519.009199676607	17
519.023944969883	23
519.038690472954	24
519.053436185708	21
519.068182108256	31
519.082928240487	38
519.097674582401	30
519.11242113411	28
519.127167895613	21
519.1419148668	14
519.156662047782	16
519.171409438446	25
519.186157038906	14
519.200904849048	21
519.215652868985	23
519.230401098605	24
519.245149538021	28
519.259898187119	46
519.274647046012	17
519.289396114701	31
519.304145393072	39
519.318894881126	60
519.333644578976	35
519.34839448662	33
519.363144603948	44
519.377894930958	19
519.392645467877	47
519.407396214365	68
519.422147170649	106
519.436898336728	195
519.451649712491	118
519.466401298048	105
519.481153093289	87
519.495905098325	68
519.510657313043	46
519.525409737558	46
519.540162371755	22
519.554915215748	3
519.569668269536	0
519.584421532895	6
519.599175006162	22
519.613928689112	38
519.628682581857	32
519.643436684285	29
519.658190996397	49
519.672945518304	47
519.687700250006	31
519.702455191392	13
519.717210342573	19
519.731965703438	16
519.746721273985	26
519.761477054441	33
519.776233044467	22
519.790989244402	17
519.80574565402	33
519.82050227332	26
519.835259102304	1
519.850016141197	15
519.864773389772	11
519.879530848144	40
519.894288516198	17
519.909046393936	50
519.92380448147	34
519.938562778686	26
519.953321285699	22
519.968080002508	53
519.982838929	73
519.997598065175	27
520.012357411258	15
520.027116966912	7
520.041876732475	4
520.056636707722	12
520.071396892538	33
520.086157287264	28
520.100917891785	30
520.11567870599	46
520.130439729878	53
520.14520096345	57
520.15996240693	48
520.174724060094	39
520.189485922941	40
520.204247995697	43
520.219010278023	20
520.233772770146	17
520.248535471952	23
520.263298383555	53
520.278061504953	18
520.292824836035	19
520.307588376913	31
520.322352127475	79
520.337116087833	66
520.351880257874	49
520.366644637712	96
520.381409227233	336
520.396174026437	968
520.410939035551	1580
520.425704254348	2102
520.440469682829	3042
520.455235321107	3382
520.470001169067	3050
520.484767226824	2307
520.499533494378	1500
520.514299971615	1025
520.529066658649	708
520.543833555366	483
520.558600661767	469
520.573367977964	352
520.588135503958	230
520.602903239635	208
520.617671185109	170
520.632439340154	175
520.647207705108	130
520.661976279746	84
520.67674506418	73
520.691514058411	141
520.706283262326	127
520.721052675812	58
520.735822299207	86
520.750592132398	94
520.765362175274	80
520.780132427946	49
520.794902890189	48
520.809673562342	52
520.824444444178	53
520.839215535698	52
520.853986837015	35
520.868758348129	64
520.883530068927	48
520.898301999521	38
520.913074139799	42
520.927846489874	33
520.942619049633	41
520.957391819189	37
520.972164798316	47
520.986937987352	39
521.001711386186	71
521.016484994703	95
521.031258812904	125
521.046032840902	91
521.060807078585	166
521.075581526064	161
521.09035618334	147
521.1051310503	112
521.119906126944	88
521.134681413385	78
521.149456909623	71
521.164232615545	30
521.179008531151	29
521.193784656667	26
521.208560991755	46
521.223337536639	50
521.238114291321	50
521.252891255686	22
521.267668429849	42
521.282445813696	30
521.29722340734	56
521.312001210668	56
521.326779223793	44
521.341557446716	55
521.356335879322	99
521.371114521613	122
521.385893373701	183
521.400672435474	275
521.415451707043	508
521.43023118841	776
521.445010879461	1118
521.459790780196	1121
521.474570890729	1054
521.489351211059	714
521.504131741073	641
521.518912480885	416
521.533693430381	289
521.548474589674	240
521.563255958651	223
521.578037537426	171
521.592819325886	128
521.607601324142	83
521.622383532084	102
521.637165949822	108
521.651948577358	78
521.666731414579	73
521.681514461484	108
521.696297718186	82
521.711081184573	61
521.725864860757	33
521.740648746739	41
521.755432842405	50
521.770217147869	92
521.785001662905	59
521.799786387851	57
521.814571322481	71
521.82935646691	81
521.844141821135	65
521.858927384933	72
521.873713158528	72
521.88849914192	76
521.90328533511	98
521.918071737872	67
521.932858350545	126
521.947645172789	96
521.962432204944	91
521.977219446783	90
521.992006898308	89
522.006794559743	81
522.02158243075	82
522.036370511554	132
522.051158802043	108
522.065947302443	158
522.080736012415	183
522.095524932298	188
522.110314061752	147
522.125103401004	168
522.139892950055	162
522.15468270879	175
522.169472677322	203
522.18426285554	250
522.199053243555	235
522.213843841256	239
522.228634648754	230
522.243425666051	260
522.258216893032	246
522.273008329698	268
522.287799976162	386
522.302591832311	409
522.317383898258	407
522.332176174003	435
522.34696865932	622
522.361761354548	1183
522.376554259461	1877
522.391347374172	3721
522.406140698568	7289
522.420934232762	12502
522.435727976642	23662
522.450521930319	40210
522.465316093682	52857
522.480110466842	51731
522.494905049688	42221
522.509699842332	33391
522.524494844661	25943
522.539290056788	19833
522.554085478713	15430
522.568881110324	12628
522.583676951619	10642
522.598473002713	9297
522.613269263492	7773
522.628065734183	6808
522.642862414445	5889
522.657659304506	5296
522.672456404252	4692
522.68725371391	4237
522.702051233139	3556
522.71684896228	3090
522.731646901107	2805
522.746445049618	2641
522.761243407815	2478
522.776041975811	2297
522.790840753604	2101
522.805639741196	1991
522.820438938474	1910
522.835238345437	1771
522.850037962198	1680
522.864837788645	1562
522.87963782489	1308
522.894438070933	1018
522.909238526662	895
522.924039192077	682
522.93884006729	626
522.953641152301	635
522.968442446998	783
522.983243951494	983
522.998045665562	1464
523.012847589542	2070
523.027649723207	2743
523.042452066671	3238
523.057254619933	3710
523.072057382881	4439
523.086860355402	4673
523.101663537834	4464
523.116466930064	3800
523.131270531981	3238
523.146074343583	2660
523.160878364984	2122
523.17568259607	1653
523.190487036955	1419
523.205291687639	1112
523.220096548009	931
523.234901618177	801
523.249706897918	713
523.264512387571	634
523.279318086909	693
523.294123996047	741
523.30893011487	793
523.323736443379	802
523.338542981799	806
523.353349729793	899
523.368156687698	1453
523.38296385529	2147
523.397771232567	3256
523.41257881953	5686
523.427386616405	9276
523.442194622965	15237
523.457002839325	23402
523.471811265371	29550
523.486619900989	29448
523.501428746633	24483
523.516237801849	18417
523.531047066864	13940
523.545856541679	11136
523.560666226179	8820
523.575476120366	7084
523.590286224464	5767
523.605096538136	4861
523.619907061719	4011
523.634717794876	3383
523.649528737831	2927
523.664339890586	2602
523.679151253026	2463
523.693962825267	2228
523.708774607305	1843
523.723586599031	1477
523.738398800442	1364
523.753211211652	1260
523.768023832549	1154
523.782836663245	1113
523.79764970374	1112
523.812462953808	1150
523.827276413788	1122
523.842090083455	1040
523.856903962921	931
523.871718052073	1003
523.886532351024	904
523.901346859662	923
523.916161577985	857
523.930976506222	712
523.945791644031	600
523.960606991753	582
523.975422549048	570
523.990238316256	709
524.005054293037	921
524.01987047973	1266
524.03468687611	1528
524.049503482176	1749
524.064320298041	1883
524.079137323593	2057
524.093954559057	2075
524.108772004095	2052
524.123589658932	1832
524.138407523569	1640
524.153225597778	1389
524.168043881901	1108
524.18286237571	1073
524.197681079319	984
524.212499992727	878
524.227319115709	884
524.24213844849	887
524.256957991071	806
524.271777743338	788
524.286597705405	774
524.301417877272	703
524.316238258712	710
524.331058849952	658
524.345879650991	764
524.360700661831	669
524.375521882356	725
524.390343312569	981
524.405164952581	1496
524.419986802393	2168
524.434808861891	3388
524.44963113119	4887
524.464453610175	6854
524.479276298846	8052
524.494099197318	8049
524.508922305589	6638
524.523745623547	4946
524.538569151305	2839
524.553392888749	1262
524.568216835994	471
524.583040992925	218
524.597865359656	147
524.612689936188	134
524.627514722405	144
524.642339718197	276
524.657164923902	263
524.671990339406	234
524.686815964598	231
524.701641799589	264
524.716467844154	312
524.731294098633	301
524.746120562798	332
524.760947236763	423
524.775774120415	369
524.790601213868	312
524.805428516894	288
524.820256029833	323
524.835083752459	312
524.849911684885	367
524.864739827112	455
524.879568178912	394
524.894396740513	314
524.909225511914	295
524.924054493114	261
524.938883684002	269
524.953713084577	263
524.968542694952	293
524.983372515015	283
524.998202544877	321
525.01303278454	363
525.02786323389	346
525.042693892927	345
525.057524761877	389
525.072355840402	473
525.08718712884	511
525.102018626851	564
525.116850334777	472
525.131682252276	395
525.146514379576	375
525.161346716676	232
525.176179263464	238
525.191012020052	304
525.205844986326	253
525.220678162402	248
525.235511548278	314
525.250345143841	368
525.265178949092	362
525.280012964143	278
525.294847188881	270
525.30968162342	294
525.324516267759	380
525.339351121786	346
525.354186185613	340
525.369021459015	317
525.38385694233	441
525.398692635333	485
525.413528538136	531
525.42836465074	631
525.443200972918	759
525.458037504897	954
525.472874246676	1239
525.487711198256	1223
525.50254835941	984
525.517385730478	828
525.532223311121	549
525.547061101677	356
525.561899101921	133
525.576737311853	57
525.591575731698	65
525.606414361118	49
525.621253200339	110
525.636092249247	120
525.650931508069	113
525.665770976465	108
525.680610654663	173
525.695450542661	182
525.710290640347	161
525.725130947833	172
525.739971465008	124
525.754812191983	122
525.769653128646	180
525.78449427511	174
525.799335631262	203
525.814177197214	177
525.829018972968	165
525.843860958409	195
525.858703153424	237
525.873545558354	203
525.888388173085	185
525.903230997504	155
525.918074031724	197
525.932917275632	233
525.947760729227	201
525.962604392623	209
525.977448265821	248
525.992292348707	247
526.007136641393	257
526.021981143767	291
526.036825855943	294
526.051670777807	267
526.066515909471	264
526.081361250824	223
526.096206801977	282
526.111052562819	328
526.125898533462	233
526.140744713906	188
526.155591104038	246
526.170437703858	293
526.185284513479	338
526.200131532789	307
526.214978761899	250
526.229826200811	227
526.244673849411	214
526.259521707813	228
526.274369775789	235
526.28921805368	276
526.304066541372	325
526.318915238639	218
526.33376414582	244
526.348613262577	182
526.363462589135	172
526.378312125494	190
526.393161871655	312
526.408011827504	386
526.422861993041	383
526.437712368266	405
526.452562953406	360
526.467413748234	366
526.482264752864	389
526.497115967182	396
526.511967391188	338
526.526819024996	270
526.541670868606	224
526.556522921903	235
526.571375185003	183
526.58622765779	143
526.601080340266	167
526.615933232544	117
526.630786334623	151
526.645639646391	145
526.66049316796	247
526.675346899218	263
526.690200840277	220
526.705054991025	180
526.719909351574	199
526.734763921925	192
526.749618701965	231
526.764473691693	277
526.779328891223	246
526.794184300555	255
526.809039919575	232
526.823895748283	211
526.838751786794	286
526.853608035106	226
526.868464493107	225
526.883321160909	207
526.8981780384	193
526.913035125694	171
526.927892422562	187
526.942749929345	201
526.957607645931	234
526.972465572092	199
526.987323708168	181
527.002182053933	198
527.017040609386	265
527.031899374641	217
527.046758349585	197
527.061617534331	182
527.076476928879	210
527.091336533002	229
527.106196347041	177
527.121056370769	181
527.135916604298	261
527.150777047517	236
527.165637700537	159
527.180498563133	175
527.195359635644	243
527.210220917844	213
527.225082409847	175
527.239944111651	138
527.254806023031	190
527.269668144213	213
527.284530475197	174
527.299393015984	160
527.314255766459	219
527.329118726624	233
527.343981896477	243
527.358845276246	210
527.373708865703	240
527.388572664963	208
527.403436673912	230
527.41830089255	248
527.43316532099	293
527.448029959233	278
527.462894807165	232
527.477759864899	223
527.492625132321	223
527.507490609433	228
527.522356296348	204
527.537222193065	168
527.552088299584	148
527.566954615679	177
527.581821141576	173
527.596687877276	157
527.611554822778	240
527.62642197797	260
527.64128934285	224
527.656156917533	238
527.671024701905	216
527.68589269608	208
527.700760900058	216
527.715629313724	179
527.730497937193	165
527.745366770238	225
527.760235813199	189
527.775105065849	168
527.789974528302	201
527.804844200444	204
527.819714082389	218
527.834584174023	149
527.84945447546	156
527.864324986585	166
527.879195707514	180
527.894066638132	195
527.908937778553	234
527.923809128663	228
527.938680688576	233
527.953552458291	255
527.968424437697	241
527.983296626791	201
527.998169025688	218
528.013041634274	172
528.027914452777	211
528.042787480856	204
528.057660718851	239
528.072534166423	244
528.087407823797	199
528.102281690974	211
528.11715576784	171
528.132030054509	145
528.146904550868	177
528.161779256917	148
528.176654172882	170
528.191529298536	188
528.20640463388	152
528.221280179027	177
528.236155933863	189
528.251031898503	218
528.265908072946	218
528.280784457078	182
528.2956610509	182
528.310537854638	165
528.325414867953	214
528.34029209107	231
528.355169523878	301
528.370047166602	305
528.384925018902	301
528.399803081005	262
528.414681352912	279
528.429559834508	266
528.444438525907	220
528.45931742711	186
528.474196537889	153
528.489075858471	223
528.503955388857	278
528.518835129045	222
528.533715078924	199
528.548595238492	202
528.563475607864	158
528.578356186925	159
528.59323697579	198
528.608117974458	223
528.622999182816	206
528.637880600977	184
528.652762228715	152
528.66764406637	143
528.682526113714	199
528.697408370862	193
528.7122908377	205
528.727173514342	132
528.742056400673	177
528.756939496808	254
528.771822802633	224
528.786706318261	155
528.801590043693	209
528.816473978701	252
528.831358123513	214
528.846242478242	158
528.861127042548	148
528.876011816657	133
528.890896800455	184
528.905781994058	229
528.920667397465	170
528.935553010561	227
528.950438833461	205
528.965324866051	172
528.980211108332	191
528.995097560416	197
529.009984222303	213
529.024871093995	219
529.039758175263	212
529.054645466335	193
529.06953296721	203
529.084420677776	164
529.099308598145	163
529.114196728319	225
529.129085068182	169
529.143973617736	170
529.158862377094	214
529.173751346142	221
529.188640524993	200
529.203529913649	221
529.218419511995	217
529.233309320031	156
529.248199337871	123
529.263089565516	119
529.27798000285	184
[truncated: 124,185 more rows]
