# Supplementary material for: Identifying Archaeological Bone via Non-Destructive ZooMS and the Materiality of Symbolic Expression: Examples from Iroquoian Bone Points
Source: Sci Rep. 2019 Jul 30;9:11027. doi: 10.1038/s41598-019-47299-x (PMC6667708; doi:10.1038/s41598-019-47299-x)
Supplement: Supplementary file 2 — Supplementary Datafiles [file 41598_2019_47299_MOESM2_ESM.zip › McGrath et al Supplementary Datafiles/Data set S3_EraserSpectra/DR-1797s_ERASER_2.txt]

499.920215329137	44
499.934685595068	71
499.949156070738	45
499.963626756041	29
499.97809765119	56
499.992568755971	45
500.007040070492	29
500.021511594646	29
500.035983328538	41
500.050455272171	47
500.064927425435	66
500.079399788439	86
500.093872361183	62
500.108345143666	51
500.122818135888	40
500.137291337743	42
500.151764749231	25
500.166238370565	62
500.180712201532	52
500.195186242131	49
500.209660492577	17
500.224134952656	58
500.23860962258	34
500.253084502031	34
500.267559591221	59
500.282034890151	49
500.296510398821	37
500.31098611723	28
500.325462045272	48
500.339938182946	22
500.354414530468	43
500.368891087729	23
500.383367854622	37
500.397844831149	22
500.412322017522	32
500.426799413528	30
500.441277019167	38
500.455754834652	35
500.47023285977	61
500.484711094628	55
500.499189539226	28
500.513668193457	37
500.528147057428	28
500.542626131138	29
500.557105414482	47
500.571584907565	51
500.586064610388	20
500.600544522844	38
500.615024645147	45
500.629504977083	28
500.643985518759	39
500.658466270068	27
500.672947231117	34
500.687428401905	28
500.701909782327	33
500.716391372489	38
500.730873172391	40
500.745355182033	50
500.759837401308	70
500.774319830323	66
500.788802469078	38
500.803285317466	18
500.817768375594	4
500.832251643463	19
500.846735120964	35
500.861218808206	15
500.875702705295	19
500.89018681191	48
500.904671128372	39
500.91915565436	10
500.933640390196	6
500.948125335664	23
500.962610490873	45
500.977095855823	64
500.991581430512	47
501.006067214835	24
501.020553208898	26
501.035039412701	50
501.049525826138	40
501.064012449314	29
501.078499282232	54
501.092986324782	59
501.107473577073	46
501.121961039105	27
501.136448710876	30
501.150936592281	38
501.165424683427	33
501.179912984312	47
501.194401494832	38
501.208890215092	28
501.223379145092	32
501.237868284725	33
501.252357634099	38
501.266847193321	41
501.281336962069	31
501.295826940558	58
501.310317128787	57
501.324807526757	13
501.33929813436	18
501.353788951704	26
501.368279978788	34
501.382771215506	41
501.397262662072	29
501.411754318271	28
501.426246184211	14
501.440738259784	20
501.455230545098	20
501.469723040046	17
501.484215744841	17
501.498708659271	38
501.513201783441	25
501.527695117351	39
501.542188660895	17
501.55668241418	20
501.571176377099	17
501.585670549866	17
501.600164932266	15
501.6146595243	25
501.629154326182	30
501.643649337698	32
501.658144558954	19
501.672639989952	27
501.687135630583	11
501.701631480955	15
501.716127540961	28
501.730623810815	42
501.745120290303	19
501.759616979424	39
501.774113878394	29
501.788610987105	11
501.803108305449	14
501.817605833428	29
501.832103571147	44
501.846601518608	22
501.861099675809	27
501.875598042645	14
501.890096619221	24
501.904595405539	17
501.919094401597	30
501.93359360729	7
501.948093022724	29
501.962592647898	32
501.977092482707	35
501.991592527257	18
502.006092781549	8
502.020593245474	18
502.035093919247	27
502.049594802548	56
502.064095895697	55
502.07859719848	61
502.093098711004	55
502.10760043327	84
502.122102365169	65
502.13660450681	81
502.151106858192	75
502.165609419316	49
502.180112190073	51
502.194615170572	57
502.209118360706	36
502.22362176058	22
502.238125370196	19
502.252629189554	36
502.267133218545	42
502.281637457278	51
502.29614190586	48
502.310646563968	33
502.325151431819	31
502.33965650941	58
502.354161796743	35
502.368667293711	18
502.38317300042	47
502.397678916763	34
502.412185042955	13
502.426691378781	27
502.441197924349	47
502.455704679658	17
502.470211644602	42
502.484718819288	39
502.499226203608	59
502.513733797776	48
502.528241601579	37
502.542749615017	25
502.557257838303	17
502.571766271224	11
502.586274913887	21
502.600783766291	18
502.61529282833	17
502.629802100111	30
502.644311581526	37
502.65882127279	10
502.673331173689	14
502.687841284329	22
502.702351604711	19
502.716862134728	14
502.731372874486	33
502.74588382388	24
502.760394983015	19
502.774906351892	4
502.789417930511	6
502.803929718764	26
502.818441716866	18
502.832953924604	20
502.847466341976	40
502.86197896909	25
502.876491805945	24
502.891004852543	9
502.905518108776	4
502.92003157475	27
502.934545250467	34
502.949059135925	21
502.963573231018	32
502.978087535854	40
502.992602050324	24
503.007116774536	27
503.021631708491	54
503.036146852187	27
503.050662205518	20
503.065177768592	5
503.079693541407	13
503.094209523965	11
503.108725716157	42
503.123242118092	41
503.137758729662	24
503.152275550974	17
503.166792582028	23
503.181309822824	25
503.195827273255	30
503.210344933536	37
503.224862803452	44
503.239380883003	25
503.253899172296	46
503.268417671331	45
503.282936380108	39
503.297455298521	26
503.311974426676	4
503.326493764574	14
503.341013312213	27
503.355533069488	27
503.370053036398	10
503.384573213158	27
503.399093599553	45
503.41361419569	32
503.428135001569	38
503.442656017084	59
503.457177242342	18
503.471698677341	22
503.486220322083	24
503.500742176461	9
503.515264240474	14
503.529786514336	35
503.544308997834	30
503.558831691074	32
503.573354594057	8
503.587877706783	3
503.602401029143	25
503.61692456114	15
503.631448302986	23
503.645972254467	17
503.660496415691	25
503.67502078655	29
503.689545367259	23
503.704070157604	2
503.718595157692	7
503.733120367414	15
503.74764578688	22
503.762171416088	18
503.776697254932	36
503.791223303626	30
503.805749561955	30
503.82027602992	23
503.834802707627	9
503.849329595185	43
503.863856692378	20
503.878383999206	24
503.892911515778	13
503.907439242092	31
503.921967178042	15
503.936495323842	24
503.951023679278	27
503.96555224435	3
503.980081019271	4
503.994610003828	6
504.009139198128	4
504.023668602064	30
504.038198215743	22
504.052728039165	44
504.067258072329	80
504.08178831513	28
504.096318767673	16
504.11084942996	40
504.125380301882	33
504.139911383655	17
504.154442674956	29
504.168974176107	26
504.183505886895	28
504.198037807425	41
504.212569937591	41
504.227102277608	22
504.24163482726	57
504.256167586656	10
504.270700555688	13
504.285233734462	14
504.29976712298	11
504.314300721241	16
504.328834529138	42
504.343368546779	35
504.357902774055	27
504.372437211182	17
504.386971857944	52
504.40150671445	47
504.416041780592	53
504.430577056478	58
504.445112542106	30
504.459648237478	26
504.474184142486	15
504.488720257238	27
504.503256581733	70
504.517793115864	49
504.532329859738	30
504.546866813355	17
504.561403976717	25
504.575941349714	25
504.590478932454	12
504.605016724831	25
504.619554727059	20
504.634092938923	25
504.64863136053	28
504.663169991773	27
504.677708832761	55
504.692247883491	49
504.706787143858	24
504.721326613968	35
504.735866293822	47
504.750406183527	24
504.764946282761	35
504.779486591738	46
504.794027110352	17
504.808567838817	15
504.823108776918	32
504.837649924763	39
504.852191282244	25
504.866732849468	34
504.881274626544	22
504.895816613256	13
504.910358809605	16
504.924901215697	12
504.939443831533	22
504.953986657006	39
504.968529692222	14
504.983072937182	25
504.997616391886	41
505.012160056227	20
505.026703930311	16
505.041248014139	35
505.055792307604	20
505.070336810812	19
505.084881523764	32
505.099426446461	26
505.113971578794	25
505.12851692087	14
505.143062472691	50
505.157608234148	33
505.17215420535	33
505.186700386295	28
505.201246776877	41
505.215793377203	39
505.230340187272	51
505.244887206979	28
505.259434436537	23
505.273981875732	42
505.28852952467	33
505.303077383246	38
505.317625451565	15
505.332173729629	30
505.346722217329	20
505.361270914774	13
505.375819821963	22
505.390368938896	11
505.404918265572	9
505.419467801779	21
505.434017547837	44
505.448567503532	47
505.463117668971	21
505.477668044154	20
505.492218629082	13
505.506769423646	23
505.521320427955	21
505.535871642008	22
505.550423065698	16
505.564974699132	29
505.579526542311	17
505.594078595126	8
505.608630857686	33
505.62318332999	37
505.637736011931	22
505.652288903724	18
505.666842005154	14
505.681395316329	22
505.69594883714	26
505.710502567696	14
505.725056507996	24
505.739610657934	15
505.754165017616	1
505.768719587042	8
505.783274366213	14
505.797829355021	24
505.812384553573	43
505.826939961871	26
505.841495579805	42
505.856051407484	24
505.870607444907	34
505.885163691967	19
505.899720148773	11
505.91427681543	26
505.928833691724	12
505.943390777656	32
505.957948073332	23
505.972505578646	45
505.987063293812	29
506.001621218615	62
506.016179353162	110
506.030737697347	37
506.045296251384	45
506.059855015059	36
506.07441398837	35
506.088973171535	24
506.103532564228	15
506.118092166775	8
506.132651979066	6
506.147212000994	11
506.16177223256	16
506.176332674085	13
506.190893325141	9
506.205454185941	18
506.220015256379	48
506.234576536669	54
506.249138026597	36
506.263699726162	56
506.27826163558	18
506.292823754635	25
506.307386083435	27
506.32194862198	28
506.336511370162	23
506.35107432809	39
506.365637495762	40
506.380200873072	107
506.394764460128	189
506.409328256928	289
506.423892263366	359
506.438456479656	342
506.453020905584	361
506.46758554115	233
506.482150386568	165
506.496715441624	128
506.511280706318	48
506.525846180864	32
506.540411865048	29
506.554977758977	54
506.569543862652	30
506.584110175964	24
506.598676699021	71
506.613243431716	67
506.627810374264	42
506.64237752645	36
506.656944888273	28
506.671512459949	29
506.686080241264	34
506.700648232323	48
506.715216433128	21
506.72978484357	16
506.744353463758	45
506.758922293691	36
506.773491333263	8
506.788060582579	24
506.802630041641	22
506.817199710341	12
506.831769588894	20
506.846339677085	15
506.860909974914	24
506.875480482595	23
506.890051199807	10
506.904622126873	25
506.919193263683	21
506.933764610132	12
506.948336166219	28
506.962907932159	31
506.977479907844	41
506.992052093168	32
507.006624488129	26
507.021197092836	58
507.035769907289	33
507.050342931488	32
507.064916165324	34
507.079489609014	28
507.094063262342	16
507.108637125308	11
507.123211198127	12
507.137785480585	17
507.15235997268	43
507.166934674629	45
507.181509586216	33
507.196084707441	29
507.21066003852	37
507.225235579237	31
507.2398113297	6
507.254387289908	4
507.268963459755	10
507.283539839347	39
507.298116428686	42
507.312693227663	16
507.327270236385	40
507.341847454854	37
507.356424883068	12
507.371002520921	38
507.38558036852	87
507.400158425757	90
507.414736692848	103
507.429315169577	147
507.443893855944	158
507.458472752165	129
507.473051858132	96
507.48763117363	59
507.502210698982	56
507.516790433972	56
507.531370378708	41
507.545950533082	23
507.56053089731	34
507.575111471177	41
507.58969225479	34
507.604273248149	10
507.618854451146	30
507.63343586389	25
507.648017486272	28
507.662599318401	27
507.677181360275	16
507.691763611896	17
507.706346073156	20
507.720928744161	18
507.735511625021	15
507.750094715412	24
507.764678015548	20
507.779261525432	16
507.793845245061	10
507.808429174329	33
507.823013313344	21
507.837597661997	12
507.852182220504	17
507.866766988757	18
507.881351966542	6
507.895937154181	13
507.910522551458	21
507.925108158482	41
507.939693975145	28
507.954280001661	5
507.968866237817	15
507.983452683611	3
507.99803933926	33
508.012626204655	56
508.027213279581	38
508.041800564361	21
508.05638805878	34
508.070975762946	41
508.085563676859	45
508.10015180041	49
508.114740133708	38
508.129328676752	51
508.143917429543	27
508.158506391973	45
508.17309556415	27
508.187684945966	26
508.202274537635	19
508.216864338944	48
508.231454349892	27
508.246044570695	40
508.260635001136	31
508.275225641324	23
508.289816491152	48
508.304407550833	45
508.318998820154	68
508.333590299114	86
508.348181987821	97
508.362773886274	179
508.377365994582	446
508.391958312421	1214
508.406550840008	2480
508.421143577341	4232
508.435736524313	6203
508.45032968114	7504
508.464923047606	7120
508.479516623711	5672
508.494110409564	3766
508.50870440527	2616
508.523298610617	1826
508.537893025602	1116
508.552487650334	793
508.567082484814	597
508.58167752904	446
508.596272782905	353
508.610868246518	326
508.625463919878	284
508.640059802985	218
508.654655895731	188
508.669252198116	172
508.683848710357	155
508.698445432236	116
508.713042363863	97
508.727639505129	82
508.74223685625	108
508.756834417011	119
508.771432187518	106
508.786030167665	78
508.80062835756	66
508.815226757201	52
508.82982536659	40
508.844424185618	39
508.859023214394	67
508.873622452809	45
508.888221901079	15
508.902821558988	24
508.917421426645	34
508.932021503942	39
508.946621791093	46
508.961222287777	49
508.975822994315	64
508.990423910493	82
509.005025036419	139
509.019626372092	159
509.034227917512	192
509.048829672572	182
509.063431637272	171
509.078033811826	156
509.092636196021	159
509.107238789963	152
509.121841593545	106
509.136444606981	53
509.151047830058	83
509.165651262882	97
509.180254905346	80
509.194858757558	47
509.209462819517	38
509.224067091224	29
509.23867157257	31
509.253276263664	55
509.267881164398	49
509.282486274987	40
509.297091595217	28
509.311697125193	22
509.32630286481	25
509.340908814174	62
509.355514973287	60
509.370121342146	122
509.384727920646	272
509.399334708893	540
509.413941706781	1006
509.428548914524	1747
509.443156331907	2218
509.457763959037	2657
509.472371795916	2358
509.486979842434	1848
509.5015880987	1267
509.516196564607	979
509.530805240261	632
509.545414125663	432
509.560023220921	280
509.574632525711	171
509.589242040248	122
509.603851764534	136
509.61846169846	125
509.633071842134	94
509.647682195556	94
509.662292758725	61
509.676903531643	85
509.691514514201	73
509.706125706399	30
509.720737108453	28
509.735348720147	26
509.749960541589	55
509.764572572672	66
509.779184813502	47
509.793797264081	48
509.808409924515	32
509.823022794482	21
509.837635874197	27
509.85224916366	49
509.866862662763	61
509.881476371615	39
509.896090290215	46
509.910704418563	56
509.925318756551	60
509.939933304287	39
509.954548061772	28
509.969163028897	52
509.983778205771	49
509.998393592392	29
510.013009188762	39
510.027624994772	58
510.042241010531	49
510.05685723593	55
510.071473671185	51
510.086090316081	36
510.100707170725	33
510.11532423501	33
510.129941509043	33
510.144558992824	40
510.159176686246	21
510.173794589524	17
510.188412702443	24
510.20303102511	43
510.217649557418	38
510.232268299474	35
510.246887251279	35
510.261506412724	64
510.276125783918	48
510.29074536486	24
510.305365155551	7
510.319985155882	20
510.334605365962	42
510.349225785791	58
510.36384641526	65
510.378467254478	139
510.393088303445	235
510.40770956216	421
510.422331030516	808
510.436952708621	1069
510.451574596366	1057
510.466196693968	882
510.480819001211	696
510.495441518202	470
510.510064244834	260
510.524687181215	215
510.539310327345	137
510.553933683115	54
510.568557248635	64
510.583181023903	76
510.597805009028	74
510.612429203685	46
510.627053608092	33
510.641678222247	19
510.656303046044	35
510.670928079589	43
510.685553322883	45
510.700178775818	23
510.71480443861	10
510.729430311043	16
510.744056393224	14
510.758682685047	34
510.773309186619	56
510.78793589794	22
510.802562818901	7
510.817189949612	12
510.831817290072	9
510.84644484028	32
510.861072600238	51
510.875700569837	31
510.890328749077	29
510.904957138174	27
510.919585736912	20
510.934214545291	25
510.948843563527	53
510.963472791405	29
510.978102229139	22
510.992731876407	25
511.007361733424	21
511.02199180019	28
511.036622076705	44
511.051252562862	46
511.065883258875	12
511.080514164422	23
511.095145279826	30
511.10977660498	43
511.124408139775	18
511.139039884211	18
511.153671838504	20
511.168304002438	18
511.182936376014	26
511.197568959447	15
511.212201752522	7
511.226834755346	15
511.241467967919	42
511.256101390134	35
511.270735022098	23
511.285368863812	33
511.300002915166	25
511.314637176271	24
511.329271647125	18
511.34390632762	34
511.358541217865	58
511.373176317967	51
511.387811627603	64
511.402447147096	109
511.41708287623	156
511.431718815007	370
511.44635496364	348
511.460991321916	292
511.475627889941	204
511.490264667607	146
511.504901655131	78
511.519538852297	46
511.534176259104	35
511.548813875769	46
511.563451702076	52
511.578089738024	57
511.59272798383	27
511.607366439278	39
511.622005104475	32
511.636643979422	3
511.651283064011	14
511.665922358349	22
511.680561862438	26
511.695201576167	46
511.709841499647	24
511.724481632877	43
511.739121975748	34
511.753762528369	15
511.768403290848	27
511.783044262861	23
511.797685444732	23
511.812326836244	28
511.826968437398	24
511.841610248411	24
511.856252269065	22
511.870894499361	10
511.885536939515	14
511.900179589419	43
511.914822448964	27
511.929465518152	12
511.944108797198	20
511.958752285886	15
511.973395984216	24
511.988039892403	35
512.002684010233	44
512.017328337813	41
512.031972875143	43
512.046617622115	17
512.061262578837	31
512.075907745201	22
512.090553121423	21
512.105198707287	21
512.119844502794	20
512.134490508158	14
512.149136723273	11
512.16378314803	24
512.178429782429	35
512.193076626578	15
512.207723680477	29
512.222370944127	33
512.237018417419	15
512.251666100461	10
512.266313993253	20
512.280962095796	21
512.295610407981	18
512.310258929916	39
512.324907661601	22
512.339556602929	28
512.354205754007	30
512.368855114835	22
512.383504685306	26
512.398154465527	25
512.412804455607	43
512.42745465522	66
512.442105064585	87
512.456755683699	137
512.471406512564	75
512.486057551072	32
512.50070879933	2
512.515360257338	23
512.530011924989	29
512.544663802499	13
512.559315889651	5
512.573968186445	12
512.588620693098	35
512.603273409393	40
512.617926335331	32
512.632579471128	32
512.647232816567	19
512.661886371648	12
512.676540136697	33
512.69119411128	24
512.705848295613	10
512.720502689589	19
512.735157293316	24
512.749812106794	20
512.764467130022	25
512.779122362893	20
512.793777805514	22
512.808433457995	24
512.823089320009	21
512.837745391883	21
512.852401673292	33
512.867058164559	42
512.881714865469	22
512.89637177613	29
512.911028896541	12
512.925686226596	40
512.940343766509	24
512.955001516065	12
512.969659475372	10
512.984317644322	8
512.998976023022	1
513.013634611366	6
513.028293409568	7
513.042952417413	13
513.057611634901	12
513.072271062357	12
513.086930699347	35
513.101590546088	23
513.116250602472	25
513.130910868607	59
513.145571344493	56
513.16023203013	31
513.17489292541	46
513.189554030441	39
513.204215345332	21
513.218876869757	30
513.233538604041	48
513.24820054786	19
513.262862701539	22
513.27752506486	12
513.292187637933	14
513.306850420757	7
513.321513413224	23
513.33617661555	7
513.350840027519	15
513.365503649132	24
513.380167480604	42
513.394831521719	38
513.409495772477	40
513.424160232986	23
513.438824903247	35
513.453489783367	20
513.468154873022	31
513.482820172428	36
513.497485681586	6
513.512151400495	6
513.526817329048	14
513.541483467351	39
513.556149815407	36
513.570816373105	24
513.585483140663	18
513.600150117864	30
513.614817304709	29
513.629484701305	16
513.644152307652	4
513.658820123751	16
513.673488149493	52
513.688156384987	19
513.702824830232	5
513.717493485229	4
513.732162349869	4
513.746831424153	12
513.761500708296	13
513.776170202083	6
513.790839905622	4
513.805509818912	9
513.820179941845	7
513.83485027453	16
513.849520816967	13
513.864191569155	5
513.878862530987	4
513.893533702571	12
513.908205083798	6
513.922876674885	15
513.937548475507	13
513.95222048599	9
513.966892706116	11
513.981565136101	18
513.996237775731	28
514.010910625004	12
514.025583684137	21
514.040256952805	16
514.054930431334	35
514.069604119506	48
514.08427801743	31
514.098952125106	16
514.113626442534	25
514.128300969605	30
514.142975706429	14
514.157650652896	25
514.172325809114	34
514.187001175085	17
514.201676750808	24
514.216352536175	24
514.231028531294	35
514.245704736273	33
514.260381150787	27
514.275057775054	18
514.289734609072	9
514.304411652735	16
514.319088906258	17
514.333766369424	18
514.348444042234	31
514.363121924905	25
514.37780001722	27
514.392478319287	52
514.407156830997	64
514.421835552568	121
514.436514483675	58
514.451193624642	22
514.465872975253	17
514.480552535617	36
514.495232305732	43
514.5099122856	13
514.524592475112	17
514.539272874376	16
514.553953483284	13
514.568634301944	1
514.583315330357	10
514.597996568522	31
514.612678016331	16
514.627359673893	9
514.642041541315	16
514.656723618273	24
514.671405904983	16
514.686088401446	14
514.700771107552	20
514.71545402352	11
514.730137149023	16
514.744820484387	31
514.759504029504	8
514.774187784265	10
514.788871748778	6
514.803555922935	5
514.818240306845	1
514.832924900508	0
514.847609703923	20
514.862294716982	23
514.876979939794	27
514.891665372358	21
514.906351014675	22
514.921036866637	40
514.935722928351	24
514.950409199709	16
514.96509568082	13
514.979782371683	34
514.9944692723	29
515.00915638256	13
515.023843702682	15
515.038531232339	25
515.053218971858	11
515.067906921021	22
515.082595079829	13
515.097283448497	24
515.111972026811	25
515.126660814876	44
515.141349812695	19
515.156039020267	22
515.170728437483	30
515.185418064343	67
515.200107901065	72
515.214797947431	88
515.22948820355	103
515.244178669314	79
515.258869344939	72
515.273560230208	31
515.288251325231	30
515.302942629898	12
515.317634144317	29
515.33232586849	48
515.347017802308	48
515.361709945987	43
515.376402299202	41
515.391094862279	26
515.405787635	39
515.420480617583	79
515.43517380981	34
515.449867211682	38
515.464560823307	31
515.479254644685	13
515.493948675708	10
515.508642916593	8
515.523337367014	28
515.538032027296	28
515.552726897332	3
515.567421977012	0
515.582117266446	9
515.596812765524	3
515.611508474356	11
515.626204392941	33
515.640900521279	20
515.655596859262	13
515.670293406998	4
515.684990164487	23
515.699687131622	29
515.71438430851	5
515.729081695151	15
515.743779291545	33
515.758477097584	10
515.773175113377	9
515.787873338815	14
515.802571774006	2
515.817270419059	6
515.831969273756	8
515.846668338099	12
515.861367612196	16
515.876067096045	19
515.89076678954	16
515.905466692897	17
515.920166805899	14
515.934867128546	14
515.949567661054	13
515.964268403208	26
515.978969355116	98
515.993670516668	37
516.008371887974	13
516.023073469034	32
516.037775259847	40
516.052477260306	32
516.067179470518	17
516.081881890484	41
516.096584520095	21
516.111287359459	34
516.125990408578	36
516.14069366745	43
516.155397135967	20
516.170100814238	10
516.184804702154	6
516.199508799933	31
516.214213107356	25
516.228917624534	40
516.243622351357	77
516.258327287933	29
516.273032434264	27
516.287737790239	21
516.302443355969	45
516.317149131452	26
516.331855116798	28
516.346561311681	35
516.361267716317	38
516.375974330708	46
516.390681154744	30
516.405388188533	23
516.420095432077	54
516.434802885267	35
516.449510548318	45
516.464218421015	20
516.478926503466	11
516.493634795563	4
516.508343297414	13
516.523052009019	11
516.537760930269	3
516.552470061273	25
516.567179402031	17
516.581888952544	11
516.59659871281	16
516.611308682723	14
516.62601886228	15
516.640729251701	30
516.655439850767	18
516.670150659478	5
516.684861678053	20
516.699572906273	17
516.714284344247	22
516.728995991975	14
516.74370784935	8
516.758419916478	24
516.773132193361	16
516.787844679997	13
516.80255737628	9
516.817270282208	12
516.831983398	23
516.846696723437	36
516.861410258736	9
516.876124003574	11
516.890837958274	14
516.905552122619	14
516.920266496611	17
516.934981080466	17
516.949695873966	39
516.964410877221	10
516.979126090122	12
516.993841512886	2
517.008557145295	24
517.023272987459	45
517.03798903927	41
517.052705300834	14
517.067421772153	20
517.082138453118	20
517.096855343838	0
517.111572444312	6
517.126289754649	7
517.141007274524	3
517.155725004153	15
517.170442943429	19
517.185161092567	8
517.199879451352	13
517.214598019891	21
517.229316798076	60
517.244035786016	16
517.258754983819	31
517.27347439116	19
517.288194008364	1
517.302913835214	5
517.317633871819	33
517.33235411807	28
517.347074574076	36
517.361795239837	22
517.376516115352	23
517.391237200514	28
517.40595849543	24
517.420680000101	26
517.435401714419	29
517.450123638491	35
517.464845772318	44
517.479568115791	45
517.494290669128	47
517.509013432112	29
517.52373640485	10
517.538459587234	15
517.553182979373	16
517.567906581159	8
517.582630392808	3
517.597354414104	7
517.612078645155	12
517.626803085852	5
517.641527736412	0
517.65625259662	7
517.670977666473	8
517.68570294619	6
517.700428435554	18
517.715154134564	45
517.729880043438	27
517.744606161958	12
517.759332490233	13
517.774059028264	22
517.788785775941	5
517.803512733373	14
517.81823990056	34
517.832967277394	31
517.847694863984	25
517.862422660328	15
517.877150666319	15
517.891878882065	12
517.906607307675	7
517.921335942823	37
517.936064787835	29
517.950793842493	13
517.965523106799	28
517.980252580968	43
517.994982264784	39
518.009712158246	28
518.024442261573	63
518.039172574655	22
518.053903097383	27
518.068633829759	31
518.08336477189	20
518.098095923776	10
518.112827285417	15
518.127558856815	18
518.142290637858	30
518.157022628549	55
518.171754829212	44
518.186487239414	28
518.201219859371	20
518.215952688975	26
518.230685728443	15
518.245418977559	43
518.26015243632	30
518.274886104947	17
518.28961998322	36
518.304354071249	48
518.319088369033	54
518.333822876464	100
518.348557593651	71
518.363292520594	26
518.378027657183	27
518.392763003528	82
518.407498559629	160
518.422234325377	181
518.43697030099	286
518.451706486249	305
518.466442881264	244
518.481179485926	173
518.495916300344	138
518.510653324518	86
518.525390558339	60
518.540128001915	14
518.554865655248	40
518.569603518336	29
518.584341591071	15
518.599079873563	25
518.61381836581	32
518.628557067704	15
518.643295979354	2
518.65803510076	22
518.672774431814	16
518.687513972732	14
518.702253723297	9
518.716993683509	18
518.731733853586	17
518.746474233311	18
518.761214822682	23
518.77595562181	32
518.790696630802	25
518.805437849334	16
518.820179277729	22
518.834920915881	6
518.849662763572	9
518.864404821127	8
518.87914708833	9
518.893889565288	20
518.908632252003	27
518.923375148366	9
518.938118254484	29
518.952861570467	30
518.967605095989	13
518.982348831268	12
518.997092776302	16
519.011836931093	9
519.026581295531	20
519.041325869726	43
519.056070653676	44
519.070815647274	21
519.085560850738	12
519.100306263849	8
519.115051886607	17
519.12979771923	16
519.144543761501	29
519.15929001342	58
519.174036475204	20
519.188783146635	35
519.203530027714	32
519.218277118658	37
519.233024419359	29
519.247771929598	32
519.262519649703	32
519.277267579455	25
519.292015718964	17
519.306764068229	15
519.321512627142	28
519.336261395812	13
519.351010374346	6
519.36575956242	18
519.38050896025	47
519.395258567837	32
519.410008385181	33
519.424758412172	92
519.43950864892	104
519.454259095424	85
519.469009751576	78
519.483760617594	62
519.498511693259	56
519.513262978573	77
519.528014473752	47
519.54276617847	24
519.557518093053	36
519.572270217284	22
519.587022551273	1
519.601775095017	14
519.616527848519	5
519.631280811668	33
519.646033984575	28
519.660787367238	18
519.675540959549	25
519.690294761617	16
519.705048773442	8
519.719802994914	30
519.734557426144	21
519.749312067131	3
519.764066917874	3
519.778821978265	7
519.793577248414	17
519.808332728319	43
519.823088417872	33
519.837844317183	7
519.85260042625	14
519.867356744965	10
519.882113273547	1
519.896870011667	7
519.911626959654	7
519.926384117288	1
519.94114148468	7
519.955899061829	14
519.970656848626	11
519.98541484518	29
520.00017305149	22
520.014931467559	10
520.029690093275	23
520.044448928749	34
520.059207973871	10
520.073967228859	3
520.088726693495	1
520.103486367779	7
520.11824625193	15
520.133006345729	21
520.147766649285	17
520.162527162489	15
520.17728788556	24
520.19204881817	22
520.206809960646	5
520.221571312771	23
520.236332874653	72
520.251094646292	55
520.265856627689	23
520.280618818734	15
520.295381219536	15
520.310143829987	22
520.324906650304	20
520.33966968027	46
520.354432919884	33
520.369196369256	74
520.383960028385	71
520.39872389738	205
520.413487975915	612
520.428252264208	1304
520.443016762258	2298
520.457781470065	2836
520.472546387521	2739
520.487311514735	2108
520.502076851706	1524
520.516842398325	1119
520.531608154812	761
520.546374120838	552
520.56114029673	418
520.575906682271	288
520.59067327757	226
520.605440082518	164
520.620207097332	113
520.634974321795	139
520.649741755906	110
520.664509399884	83
520.679277253511	103
520.694045316896	75
520.708813590038	54
520.723582072829	73
520.738350765378	66
520.753119667575	30
520.76788877964	33
520.782658101353	47
520.797427632824	38
520.812197373944	51
520.826967324821	30
520.841737485457	15
520.85650785585	12
520.871278435892	31
520.886049225693	48
520.900820225251	51
520.915591434457	22
520.930362853531	15
520.945134482145	8
520.959906320626	15
520.974678368756	26
520.989450626643	28
521.00422309418	29
521.018995771584	38
521.033768658636	73
521.048541755338	74
521.063315061907	60
521.078088578124	76
521.0928623041	60
521.107636239834	41
521.122410385217	81
521.137184740358	47
521.151959305149	44
521.166734079806	42
521.181509064113	25
521.196284258177	38
521.211059661891	14
521.225835275363	34
521.240611098593	49
521.255387131582	40
521.270163374219	15
521.284939826615	18
521.29971648866	50
521.314493360572	45
521.329270442134	27
521.344047733454	15
521.358825234532	14
521.373602945259	23
521.388380865745	31
521.40315899588	99
521.417937335773	272
521.432715885425	458
521.447494644944	831
521.462273614004	1092
521.477052792821	928
521.491832181398	778
521.506611779624	692
521.521391587717	503
521.53617160535	350
521.550951832851	182
521.565732270002	138
521.58051291702	127
521.595293773687	96
521.610074840004	67
521.624856116079	63
521.639637601913	68
521.654419297397	55
521.669201202748	62
521.683983317748	26
521.698765642399	40
521.713548176916	36
521.728330921084	65
521.74311387501	63
521.757897038585	38
521.77268041192	23
521.787463995013	26
521.802247787864	12
521.817031790365	30
521.831816002625	50
521.846600424644	44
521.861385056421	58
521.876169897849	56
521.890954948925	62
521.90574020987	47
521.920525680464	43
521.935311360817	54
521.950097250929	26
521.964883350691	48
521.979669660211	29
521.994456179491	41
522.009242908529	57
522.024029847217	69
522.038816995555	85
522.053604353761	115
522.068391921616	137
522.083179699231	108
522.097967686604	95
522.112755883737	116
522.127544290519	99
522.142332906951	109
522.157121733252	119
522.171910769202	106
522.186700014911	175
522.20148947027	150
522.216279135388	173
522.231069010266	199
522.245859095011	221
522.260649389297	249
522.275439893343	215
522.290230607147	204
522.305021530602	189
522.319812663816	255
522.334604006788	316
522.34939555952	347
522.364187321902	602
522.378979294153	884
522.393771475944	1870
522.408563867604	4501
522.423356468913	9774
522.438149279982	20136
522.452942300702	35648
522.46773553118	49076
522.482528971418	52806
522.497322621524	46475
522.512116481171	37734
522.526910550577	29961
522.541704829743	22788
522.556499318559	17367
522.571294017134	13638
522.586088925469	11196
522.600884043454	9399
522.615679371307	7807
522.630474908811	6501
522.645270656074	5441
522.660066612988	4773
522.674862779661	4105
522.689659156093	3494
522.704455742176	3054
522.719252538127	2563
522.734049543619	2185
522.748846758981	1935
522.763644184101	1766
522.778441818872	1628
522.793239663403	1650
522.808037717584	1513
522.822835981524	1485
522.837634455225	1357
522.852433138575	1320
522.867232031685	1157
522.882031134556	1028
522.896830447294	869
522.911629969574	681
522.926429701614	467
522.941229643413	323
522.956029794863	326
522.970830156073	399
522.985630727042	559
523.000431507662	922
523.01523249815	1427
523.03003369829	1947
523.044835108189	2416
523.059636727739	2945
523.074438557048	3604
523.089240596118	3953
523.104042844837	3826
523.118845303317	3393
523.133647971557	2855
523.148450849556	2331
523.163253937316	1869
523.178057234726	1471
523.192860741787	1272
523.207664458717	929
523.222468385297	699
523.237272521637	637
523.252076867629	576
523.26688142338	487
523.281686188891	428
523.296491164162	484
523.311296349194	505
523.326101743876	444
523.340907348209	477
523.355713162411	593
523.370519186264	821
523.385325419877	1023
523.400131863141	1749
523.414938516165	3378
523.429745379058	6577
523.444552451602	12546
523.459359733797	20631
523.474167225752	26984
523.488974927468	28956
523.503782838834	25729
523.518590959961	20550
523.533399290847	15861
523.548207831494	12163
523.563016581902	9346
523.577825541851	7078
523.592634711669	5388
523.607444091139	4273
523.622253680477	3494
523.637063479358	2815
523.651873488109	2384
523.66668370651	2111
523.681494134672	1900
523.696304772594	1703
523.711115620167	1494
523.7259266775	1317
523.740737944594	1095
523.755549421339	865
523.770361107845	782
523.785173004111	794
523.799985110137	823
523.814797425924	850
523.829609951362	816
523.844422686451	773
523.859235631301	742
523.874048785911	582
523.888862150281	529
523.903675724412	496
523.918489508195	515
523.933303501738	489
523.948117705042	425
523.962932117996	407
523.977746740712	460
523.992561573188	526
524.007376615315	535
524.022191867203	849
524.037007328852	1120
524.051823000152	1300
524.066638881213	1432
524.081454972143	1568
524.096271272616	1645
524.111087782959	1652
524.125904502953	1532
524.140721432599	1272
524.155538572114	996
524.170355921281	884
524.185173480209	827
524.199991248788	745
524.214809227238	699
524.229627415339	729
524.244445813201	680
524.259264420714	658
524.274083237988	626
524.288902265023	537
524.30372150171	486
524.318540948157	458
524.333360604366	431
524.348180470335	382
524.363000545956	450
524.377820831338	544
524.39264132648	632
524.407462031275	1064
524.42228294583	1692
524.437104070147	2347
524.451925404224	3564
524.466746947953	5481
524.481568701443	6924
524.496390664694	7295
524.511212837597	6386
524.526035220261	4561
524.540857812686	2756
524.555680614763	1353
524.570503626601	419
524.5853268482	144
524.600150279451	103
524.614973920572	98
524.629797771345	114
524.64462183188	117
524.659446102066	195
524.674270582013	196
524.689095271721	180
524.703920171082	188
524.718745280204	175
524.733570599087	163
524.748396127731	170
524.763221866027	145
524.778047814084	119
524.792873971903	136
524.807700339373	149
524.822526916605	163
524.837353703599	174
524.852180700353	230
524.86700790676	199
524.881835322928	154
524.896662948857	146
524.911490784439	178
524.926318829782	133
524.941147084886	140
524.955975549642	184
524.97080422416	166
524.98563310844	199
525.000462202371	195
525.015291506173	180
525.030121019627	236
525.044950742843	238
525.059780675712	279
525.074610818341	358
525.089441170732	373
525.104271732776	349
525.119102504581	328
525.133933486257	369
525.148764677475	288
525.163596078456	200
525.178427689198	153
525.193259509701	113
525.208091539857	162
525.222923779775	165
525.237756229454	150
525.252588888896	162
525.267421757989	172
525.282254836844	182
525.297088125461	166
525.31192162373	185
525.326755331761	195
525.341589249553	167
525.356423376999	185
525.371257714205	210
525.386092261174	241
525.400927017905	257
525.415761984288	327
525.430597160432	394
525.445432546339	519
525.460268141898	642
525.475103947219	736
525.489939962302	904
525.504776187038	943
525.519612621535	813
525.534449265794	526
525.549286119816	259
525.56412318349	121
525.578960456925	88
525.593797940123	44
525.608635632974	43
525.623473535586	44
525.638311647961	86
525.653149969988	63
525.667988501886	62
525.682827243437	92
525.697666194641	125
525.712505355717	116
525.727344726445	91
525.742184306826	85
525.757024097078	84
525.771864096983	105
525.786704306541	150
525.80154472608	155
525.816385355162	139
525.831226194006	126
525.846067242504	96
525.860908500763	97
525.875749968785	115
525.890591646568	92
525.905433534115	113
525.920275631314	117
525.935117938275	95
525.949960454999	68
525.964803181375	101
525.979646117514	110
525.994489263305	140
526.009332618969	143
526.024176184285	135
526.039019959255	179
526.053863944096	151
526.068708138699	185
526.083552542846	214
526.098397156865	232
526.113241980537	214
526.128087013972	181
526.142932257169	153
526.157777710019	98
526.172623372631	58
526.187469245006	65
526.202315327143	140
526.217161618934	123
526.232008120487	100
526.246854831803	102
526.261701752771	137
526.276548883503	124
526.291396223997	123
526.306243774144	175
526.321091534163	155
526.335939503726	133
526.350787683161	148
526.365636072249	209
526.3804846711	227
526.395333479713	206
526.41018249798	192
526.425031726009	296
526.439881163802	234
526.454730811357	246
526.469580668565	327
526.484430735536	312
526.49928101216	305
526.514131498547	257
526.528982194697	174
526.54383310061	164
526.558684216176	134
526.573535541505	84
526.588387076706	130
526.603238821451	118
526.618090775959	75
526.63294294023	100
526.647795314264	147
526.662647897951	87
526.677500691401	125
526.692353694614	201
526.707206907481	170
526.72206033022	145
526.736913962612	131
526.751767804659	123
526.766621856468	151
526.78147611804	195
526.796330589375	175
526.811185270363	158
526.826040161115	87
526.84089526163	108
526.855750571908	112
526.870606091839	161
526.885461821534	135
526.900317760882	166
526.915173910103	174
526.930030268977	105
526.944886837505	119
526.959743615906	115
526.974600603961	138
526.989457801778	119
527.00431520925	129
527.019172826594	117
527.034030653482	103
527.048888690244	139
527.063746936658	104
527.078605392836	133
527.093464058778	135
527.108322934373	162
527.123182019841	108
527.138041314963	86
527.152900819739	73
527.167760534278	103
527.18262045858	97
527.197480592646	62
527.212340936366	57
527.227201489849	79
527.242062253095	63
527.256923226105	90
527.271784408769	131
527.286645801196	125
527.301507403277	87
527.316369215232	83
527.33123123684	126
527.346093468102	175
527.360955909237	144
527.375818560027	96
527.390681420579	102
527.405544490786	185
527.420407770866	147
527.43527126049	183
527.450134959988	181
527.46499886914	153
527.479862988055	138
527.494727316734	144
527.509591855067	121
527.524456603273	78
527.539321561133	116
527.554186728648	144
527.569052105926	124
527.583917692968	115
527.598783489774	115
527.613649496233	120
527.628515712457	108
527.643382138444	125
527.658248774195	130
527.673115619601	103
527.68798267477	96
527.702849939593	113
527.71771741418	112
527.732585098532	127
527.747452992647	174
527.762321096416	186
527.777189410059	143
527.792057933356	170
527.806926666307	134
527.821795609022	114
527.836664761501	77
527.851534123744	89
527.866403695642	112
527.881273477304	107
527.896143468729	116
527.911013669919	109
527.925884080763	72
527.940754701261	84
527.955625531633	124
527.970496571659	118
527.98536782145	196
528.000239281004	188
528.015110950213	155
528.029982829187	141
528.044854917924	121
528.059727216425	106
528.074599724581	95
528.089472442392	133
528.104345370076	132
528.119218507415	173
528.134091854518	155
528.148965411385	114
528.163839177907	80
528.178713154303	108
528.193587340244	116
528.208461736059	142
528.223336341528	118
528.238211156762	107
528.25308618165	120
528.267961416412	87
528.282836860829	115
528.2977125149	160
528.312588378846	141
528.327464452446	149
528.342340735811	107
528.35721722883	117
528.372093931724	113
528.386970844272	106
528.401847966475	163
528.416725298443	138
528.431602840175	156
528.446480591781	168
528.461358552932	150
528.476236723848	164
528.491115104528	135
528.505993694863	89
528.520872495073	109
528.535751504937	88
528.550630724456	78
528.56551015374	124
528.580389792898	113
528.595269641711	124
528.610149700178	134
528.625029968411	134
528.639910446408	110
528.654791134169	89
528.669672031586	127
528.684553138768	127
528.699434455714	120
528.714315982425	119
528.729197718791	113
528.744079664811	92
528.758961820707	129
528.773844186257	134
528.788726761572	128
528.803609546542	81
528.818492541387	62
528.833375745887	88
528.848259160152	89
528.863142784072	111
528.878026617866	80
528.892910661206	124
528.90779491442	131
528.92267937729	113
528.937564049924	72
528.952448932324	84
528.967334024378	86
528.982219326198	105
528.997104837783	107
529.011990559132	114
529.026876490137	108
529.041762630907	75
529.056648981331	120
529.071535541521	131
529.086422311477	99
529.101309291307	104
529.116196480682	117
529.131083879822	118
529.145971488728	127
529.160859307289	145
529.175747335615	121
529.190635573706	82
529.205524021563	110
529.220412679074	102
529.235301546461	89
529.250190623393	90
529.265079910201	108
[truncated: 124,185 more rows]
