# Supplementary material for: Identifying Archaeological Bone via Non-Destructive ZooMS and the Materiality of Symbolic Expression: Examples from Iroquoian Bone Points
Source: Sci Rep. 2019 Jul 30;9:11027. doi: 10.1038/s41598-019-47299-x (PMC6667708; doi:10.1038/s41598-019-47299-x)
Supplement: Supplementary file 2 — Supplementary Datafiles [file 41598_2019_47299_MOESM2_ESM.zip › McGrath et al Supplementary Datafiles/Data set S3_EraserSpectra/DR-1797s_ERASER_3.txt]

499.899732815628	42
499.914202853584	33
499.928673101392	25
499.943143558728	37
499.957614225809	37
499.972085102741	56
499.986556189309	31
500.001027485514	38
500.015498991462	30
500.029970707155	22
500.044442632484	39
500.058914767665	27
500.073387112374	38
500.087859666935	36
500.102332431133	49
500.116805405075	39
500.13127858876	34
500.145751981975	49
500.160225585041	27
500.174699397851	26
500.189173420298	51
500.203647652382	67
500.218122094317	23
500.232596745889	35
500.247071607097	66
500.261546678157	79
500.276021958854	44
500.290497449187	49
500.304973149372	65
500.319449059194	73
500.333925178652	63
500.348401507962	31
500.362878046909	47
500.377354795493	22
500.391831753928	52
500.406308921893	29
500.420786299709	39
500.435263887163	42
500.44974168436	73
500.464219691194	70
500.478697907881	40
500.493176334204	41
500.507654970164	55
500.522133815976	32
500.536612871316	43
500.55109213651	55
500.56557161134	45
500.580051295914	23
500.594531190233	29
500.609011294189	40
500.623491607781	46
500.637972131226	25
500.652452864308	8
500.666933807134	30
500.681414959705	34
500.695896321913	24
500.710377893757	17
500.724859675454	10
500.739341666788	51
500.753823867759	66
500.768306278582	28
500.782788899042	21
500.797271729247	65
500.811754769088	36
500.826238018675	26
500.840721478006	22
500.855205146974	33
500.869689025687	18
500.884173114145	45
500.89865741224	26
500.913141920079	11
500.927626637663	8
500.942111564885	14
500.956596701851	38
500.971082048562	37
500.98556760491	33
501.000053371003	26
501.014539346841	27
501.029025532316	39
501.043511927536	37
501.057998532501	38
501.072485347103	56
501.08697237145	58
501.101459605542	28
501.115947049271	14
501.130434702638	6
501.144922565857	38
501.159410638713	34
501.173898921315	63
501.188387413661	23
501.202876115645	17
501.217365027266	17
501.23185414874	17
501.246343479851	35
501.260833020707	43
501.275322771308	57
501.289812731547	38
501.304302901423	29
501.318793281152	40
501.333283870519	33
501.347774669522	19
501.362265678379	19
501.376756896873	35
501.391248325113	29
501.405739963097	15
501.420231810612	18
501.434723868087	29
501.449216135092	19
501.463708611734	36
501.478201298337	27
501.49269419447	23
501.507187300348	25
501.521680615972	38
501.536174141233	16
501.550667876131	22
501.565161820991	17
501.57965597538	23
501.594150339407	36
501.608644913288	30
501.623139696913	22
501.637634690068	36
501.652129893077	78
501.666625305723	47
501.681120928115	29
501.695616760253	25
501.710112802028	33
501.724609053548	45
501.739105514814	63
501.753602185718	57
501.768099066259	58
501.782596156654	41
501.797093456687	22
501.811590966465	52
501.826088685989	41
501.84058661515	28
501.855084753949	22
501.869583102602	41
501.884081660893	23
501.898580428929	23
501.913079406711	21
501.927578594131	24
501.942077991297	29
501.9565775981	38
501.971077414649	31
501.985577440944	35
502.000077676877	16
502.014578122556	58
502.02907877798	28
502.04357964315	21
502.05808071785	21
502.072582002404	21
502.087083496704	48
502.101585200534	54
502.116087114326	54
502.130589237647	40
502.145091570607	12
502.159594113528	24
502.17409686598	54
502.188599828069	42
502.203103000121	18
502.217606381702	28
502.232109972921	34
502.246613773995	50
502.261117784706	74
502.275622005164	61
502.290126435367	40
502.304631075209	46
502.319135924797	42
502.33364098413	42
502.348146253102	35
502.36265173182	37
502.377157420284	52
502.391663318387	25
502.406169426235	18
502.420675743722	17
502.435182270955	47
502.449689007934	44
502.464195954659	38
502.478703111022	31
502.493210477132	25
502.50771805288	44
502.522225838374	44
502.536733833615	25
502.551242038601	27
502.565750453118	43
502.580259077598	39
502.594767911607	23
502.609276955363	21
502.623786208866	9
502.638295672006	20
502.652805344893	20
502.667315227527	32
502.681825319799	13
502.696335621817	23
502.710846133581	45
502.725356854985	40
502.739867786134	17
502.75437892703	6
502.768890277565	16
502.783401837846	11
502.797913607873	16
502.812425587539	41
502.826937777059	41
502.84145017611	37
502.855962784908	15
502.87047560356	16
502.884988631742	24
502.899501869672	4
502.914015317347	8
502.92852897477	11
502.943042841831	25
502.957556918638	30
502.972071205085	34
502.986585701278	15
503.001100407325	30
503.015615322904	47
503.030130448229	23
503.044645783301	34
503.059161328119	59
503.073677082576	15
503.08819304678	6
503.102709220623	16
503.117225604212	28
503.131742197548	16
503.146259000631	27
503.160776013353	33
503.175293235822	16
503.189810667929	13
503.204328309783	27
503.218846161384	26
503.233364222624	8
503.247882493719	6
503.262400974345	28
503.276919664718	23
503.291438564945	27
503.305957674704	20
503.320476994317	41
503.33499652357	28
503.349516262569	31
503.364036211207	31
503.378556369593	53
503.393076737725	21
503.407597315496	12
503.422118103015	17
503.43663910028	22
503.451160307185	29
503.465681723836	39
503.480203350127	33
503.494725186273	20
503.509247232057	31
503.523769487481	29
503.538291952652	34
503.552814627679	25
503.567337512236	25
503.58186060654	17
503.596383910592	19
503.610907424391	30
503.625431147829	33
503.639955081014	34
503.654479223839	36
503.66900357641	34
503.683528138838	18
503.698052910796	20
503.712577892609	23
503.727103083954	18
503.741628485046	6
503.756154095994	29
503.770679916581	20
503.785205946807	15
503.79973218678	34
503.814258636501	25
503.828785295861	14
503.843312165077	17
503.857839243824	24
503.872366532318	29
503.886894030668	29
503.901421738549	30
503.915949656286	23
503.930477783662	22
503.945006120786	18
503.959534667549	19
503.974063424059	37
503.988592390318	24
504.003121566215	15
504.01765095186	11
504.032180547253	12
504.046710352286	12
504.061240367065	29
504.075770591593	29
504.09030102576	22
504.104831669675	48
504.119362523337	36
504.133893586639	25
504.148424859689	38
504.162956342378	45
504.177488034923	8
504.192019937107	13
504.206552048932	14
504.221084370612	22
504.235616901824	17
504.250149642891	23
504.264682593598	18
504.279215754053	8
504.293749124148	5
504.308282704099	28
504.322816493689	24
504.337350492919	15
504.351884702005	19
504.366419120623	58
504.380953748988	79
504.39548858721	56
504.410023635072	65
504.424558892573	46
504.439094359822	45
504.453630036819	41
504.468165923456	23
504.482702019949	23
504.497238325974	24
504.511774841747	35
504.526311567376	32
504.540848502537	24
504.555385647553	8
504.56992300221	20
504.584460566615	23
504.59899834066	20
504.613536324453	21
504.628074517994	17
504.642612921175	24
504.657151534104	23
504.671690356781	29
504.686229389099	13
504.700768631164	17
504.715308082978	18
504.729847744431	8
504.744387615633	17
504.758927696475	17
504.773467987174	24
504.788008487512	29
504.802549197491	25
504.817090117326	32
504.831631246801	13
504.846172585916	15
504.860714134888	27
504.875255893392	18
504.889797861752	42
504.904340039752	48
504.918882427501	46
504.93342502489	20
504.947967832136	15
504.962510848913	14
504.977054075548	34
504.991597511822	20
505.006141157845	28
505.020685013508	7
505.035229079028	21
505.04977335408	24
505.064317838989	19
505.078862533537	20
505.093407437835	19
505.107952551773	26
505.122497875459	26
505.137043408894	13
505.151589152078	26
505.166135104902	23
505.180681267366	17
505.195227639687	12
505.209774221648	25
505.22432101325	21
505.238868014709	41
505.253415225809	60
505.267962646548	31
505.282510277145	6
505.297058117382	5
505.31160616726	3
505.326154426994	16
505.340702896369	12
505.355251575385	22
505.369800464258	40
505.384349562771	49
505.398898870925	17
505.413448388935	10
505.427998116478	27
505.442548053879	43
505.45709820092	10
505.471648557709	20
505.48619912414	27
505.500749900427	36
505.515300886355	42
505.529852082032	16
505.54440348735	17
505.558955102308	23
505.573506927124	3
505.58805896158	16
505.602611205786	14
505.61716365974	23
505.631716323335	37
505.646269196571	29
505.660822279664	18
505.675375572398	39
505.68992907488	31
505.704482787112	21
505.719036708877	23
505.733590840499	19
505.74814518187	6
505.762699732882	7
505.777254493534	13
505.791809464045	3
505.806364644196	23
505.820920033988	27
505.835475633637	39
505.850031442927	46
505.864587461967	24
505.879143690647	28
505.893700129077	23
505.908256777256	14
505.922813635076	18
505.937370702645	23
505.951927979963	18
505.966485466923	36
505.981043163632	35
505.99560107009	73
506.010159186189	97
506.024717512038	94
506.039276047635	48
506.053834792874	44
506.068393747863	71
506.082952912601	25
506.097512286979	2
506.112071870999	34
506.126631664877	23
506.141191668396	29
506.155751881664	24
506.170312304682	22
506.184872937341	11
506.19943377975	43
506.213994831908	68
506.228556093707	63
506.243117565148	36
506.257679246446	17
506.272241137386	29
506.286803238075	19
506.301365548406	42
506.315928068486	56
506.330490798315	38
506.345053737895	27
506.359616887116	22
506.374180245978	33
506.388743814698	66
506.403307593059	134
506.41787158117	215
506.432435778923	319
506.447000186425	350
506.461564803677	355
506.47612963057	170
506.490694667213	168
506.505259913606	109
506.519825369749	65
506.534391035425	54
506.548956910959	70
506.563522996242	46
506.578089291059	53
506.592655795735	50
506.607222510051	56
506.621789434118	45
506.636356567934	31
506.650923911392	20
506.6654914646	26
506.680059227558	14
506.694627200158	40
506.709195382507	44
506.723763774606	56
506.738332376347	19
506.75290118773	45
506.767470208971	33
506.782039439854	18
506.796608880486	15
506.811178530869	19
506.825748390894	15
506.840318460668	26
506.854888740193	11
506.869459229359	22
506.884029928275	32
506.898600836834	19
506.913171955142	18
506.927743283201	41
506.942314821009	26
506.956886568351	30
506.97145852566	16
506.986030692503	23
507.000603069095	22
507.015175655438	43
507.029748451423	16
507.044321457158	32
507.058894672643	21
507.073468097771	30
507.088041732648	37
507.102615577276	33
507.117189631545	20
507.131763895565	41
507.146338369336	27
507.160913052748	14
507.175487945911	21
507.190063048824	29
507.204638361379	55
507.219213883684	31
507.23378961574	14
507.248365557438	21
507.262941708887	12
507.277518070085	20
507.292094640926	14
507.306671421518	39
507.32124841186	8
507.335825611844	26
507.350403021578	50
507.364980641063	40
507.37955847019	27
507.394136509068	57
507.408714757588	92
507.423293215858	115
507.437871883988	122
507.452450761651	91
507.467029849065	72
507.48160914623	43
507.496188653036	11
507.510768369594	22
507.52534829601	33
507.539928431961	36
507.554508777662	31
507.569089333114	24
507.583670098208	35
507.598251073053	33
507.612832257648	10
507.627413651995	28
507.641995255983	23
507.656577069723	11
507.671159093105	23
507.685741326237	42
507.700323769121	35
507.714906421647	26
507.729489283923	32
507.744072355951	30
507.758655637621	5
507.773239129151	5
507.787822830214	13
507.802406741028	51
507.816990861702	51
507.83157519191	29
507.846159731869	24
507.860744481687	20
507.875329441039	20
507.889914610142	40
507.904499989105	19
507.919085577602	8
507.93367137585	19
507.948257383849	34
507.962843601599	16
507.977430028991	41
507.992016666135	15
508.006603512921	19
508.021190569459	8
508.035777835856	27
508.050365311787	21
508.064952997469	29
508.079540892903	7
508.094128998088	25
508.108717312915	13
508.123305837493	18
508.137894571715	17
508.152483515687	11
508.167072669411	24
508.181662032886	13
508.196251606004	36
508.210841388873	18
508.225431381385	39
508.240021583757	47
508.254611995663	16
508.269202617321	33
508.283793448838	19
508.29838448989	19
508.312975740801	24
508.327567201356	47
508.342158871661	43
508.35675075161	103
508.37134284131	205
508.385935140762	445
508.400527649856	1178
508.415120368702	2311
508.4297132973	3474
508.44430643554	4999
508.458899783532	5469
508.473493341276	4518
508.488087108662	3062
508.5026810858	2110
508.51727527269	1518
508.531869669222	1061
508.546464275506	693
508.561059091434	503
508.575654117113	368
508.590249352652	325
508.604844797725	254
508.61944045255	244
508.634036317236	158
508.648632391456	158
508.663228675428	96
508.677825169151	86
508.692421872626	114
508.707018785744	101
508.721615908614	55
508.736213241128	34
508.750810783501	39
508.76540853541	82
508.780006497178	77
508.79460466859	82
508.809203049754	69
508.82380164056	65
508.838400441228	45
508.85299945143	50
508.867598671384	45
508.882198101198	42
508.896797740656	37
508.911397589757	13
508.92599764861	21
508.940597917215	43
508.955198395463	21
508.969799083463	25
508.984399981215	64
508.999001088611	103
509.013602405867	78
509.028203932658	89
509.042805669201	154
509.057407615605	109
509.072009771543	109
509.086612137234	114
509.101214712785	96
509.115817497871	104
509.130420492709	80
509.145023697408	88
509.159627111642	41
509.174230735737	32
509.188834569366	28
509.203438612857	52
509.218042866099	29
509.232647328877	44
509.247252001515	39
509.261856883797	67
509.276461975831	35
509.291067277509	51
509.305672789048	52
509.32027851023	62
509.334884441056	46
509.349490581743	44
509.364096931965	85
509.378703491939	146
509.393310261775	273
509.407917241254	680
509.422524430376	1102
509.43713182936	1494
509.451739437879	1833
509.46634725615	1990
509.480955284283	1404
509.495563522059	952
509.510171969479	662
509.524780626651	458
509.539389493576	288
509.553998570144	274
509.568607856574	209
509.583217352539	128
509.597827058365	133
509.612436973835	116
509.627047098949	105
509.641657433924	92
509.656267978543	47
509.670878732806	33
509.685489696931	48
509.700100870699	40
509.714712254111	39
509.729323847385	32
509.743935650302	30
509.758547662863	39
509.773159885286	49
509.787772317353	58
509.802384959064	46
509.816997810636	33
509.831610871852	34
509.846224142713	21
509.860837623434	20
509.875451313691	21
509.89006521381	38
509.904679323682	80
509.919293643088	52
509.933908172357	52
509.948522911269	51
509.963137859934	33
509.977753018244	31
509.992368386415	49
510.006983964121	35
510.02159975169	31
510.036215748902	55
510.050831955867	66
510.065448372585	43
510.080064998948	35
510.094681834955	40
510.109298880823	45
510.123916136336	29
510.138533601601	18
510.15315127662	18
510.167769161174	63
510.18238725559	49
510.197005559759	34
510.211624073573	49
510.226242797031	33
510.24086173035	40
510.255480873314	43
510.270100225922	43
510.284719788393	50
510.299339560507	56
510.313959542266	45
510.328579733887	22
510.343200135153	23
510.357820746171	25
510.372441566834	96
510.387062597251	143
510.401683837311	264
510.416305287234	504
510.430926946801	865
510.445548816013	922
510.460170895087	809
510.474793183805	716
510.489415682168	505
510.504038390393	284
510.518661308263	191
510.533284435886	123
510.547907773153	75
510.562531320065	53
510.57715507684	56
510.591779043259	50
510.606403219431	36
510.621027605357	45
510.635652200927	47
510.650277006143	43
510.66490202122	29
510.679527245942	23
510.694152680418	37
510.708778324647	31
510.723404178521	41
510.738030242039	26
510.75265651542	22
510.767282998446	22
510.781909691225	21
510.796536593758	26
510.811163705827	32
510.825791027758	21
510.840418559443	19
510.855046300773	15
510.869674251747	37
510.884302412584	27
510.898930783066	57
510.913559363193	41
510.928188153182	22
510.942817152817	30
510.957446362205	31
510.972075781237	34
510.986705410024	71
511.001335248565	40
511.01596529675	16
511.030595554689	25
511.045226022382	42
511.05985669972	28
511.074487586812	33
511.089118683658	11
511.103749990148	20
511.118381506393	16
511.133013232391	21
511.147645168035	24
511.162277313432	27
511.176909668584	3
511.19154223338	6
511.206175007822	17
511.220807992126	24
511.235441186075	55
511.250074589779	33
511.264708203236	29
511.279342026339	16
511.293976059087	9
511.308610301698	22
511.323244753954	28
511.337879415964	54
511.352514287728	29
511.367149369137	21
511.381784660192	19
511.396420161109	45
511.411055871672	155
511.425691791989	207
511.44032792206	271
511.454964261667	223
511.469600811247	154
511.484237570363	117
511.498874539233	113
511.513511717857	76
511.528149106127	49
511.542786704151	35
511.557424511929	31
511.572062529353	18
511.586700756531	14
511.601339193463	23
511.615977840041	10
511.630616696373	40
511.645255762459	17
511.659895038191	34
511.674534523677	30
511.689174218917	16
511.703814123803	13
511.718454238444	31
511.733094562839	37
511.747735096879	26
511.762375840674	4
511.777016794223	10
511.791657957418	44
511.806299330258	32
511.820940912962	6
511.835582705311	21
511.850224707415	22
511.864866919274	27
511.879509340778	70
511.894151972037	47
511.90879481305	9
511.923437863709	14
511.938081124122	22
511.952724594181	21
511.967368273995	18
511.982012163564	29
511.996656262887	8
512.011300571856	32
512.025945090579	16
512.040589818948	39
512.055234757072	51
512.069879904951	40
512.084525262475	20
512.099170829755	21
512.113816606789	4
512.128462593577	43
512.143108789903	27
512.157755196201	38
512.172401812037	26
512.187048637627	19
512.201695672972	15
512.216342917962	29
512.230990372708	20
512.245638037209	23
512.260285911355	16
512.274933995256	12
512.289582288913	24
512.304230792215	47
512.318879505272	56
512.333528428084	47
512.348177560542	31
512.362826902755	41
512.377476454723	41
512.392126216337	16
512.406776187707	39
512.421426368722	74
512.436076759492	93
512.450727360126	61
512.465378170297	55
512.480029190224	64
512.494680419905	46
512.509331859342	24
512.523983508425	19
512.538635367263	22
512.553287435747	16
512.567939713986	20
512.582592202089	42
512.59724489973	50
512.611897807126	28
512.626550924277	14
512.641204251074	18
512.655857787626	9
512.670511533934	17
512.685165489997	35
512.699819655706	6
512.71447403117	7
512.729128616281	38
512.743783411147	41
512.758438415769	42
512.773093630037	35
512.787749054169	12
512.802404687838	27
512.817060531263	27
512.831716584552	24
512.846372847379	11
512.86102932007	19
512.875686002407	13
512.890342894391	11
512.904999996239	25
512.919657307734	46
512.934314828875	20
512.948972559881	25
512.963630500533	22
512.978288650832	13
512.992947010886	19
513.007605580805	28
513.022264360261	27
513.036923349473	23
513.05158254855	19
513.066241957164	25
513.080901575534	39
513.095561403659	20
513.11022144154	9
513.124881689067	19
513.13954214635	33
513.15420281328	34
513.168863689966	25
513.183524776516	51
513.198186072604	42
513.212847578447	56
513.227509294047	36
513.242171219402	62
513.256833354404	43
513.271495699161	30
513.286158253565	18
513.300821017834	9
513.315483991641	12
513.330147175204	29
513.344810568631	18
513.359474171597	34
513.374137984427	45
513.388802006904	25
513.403466239137	14
513.418130681017	22
513.432795332652	57
513.447460194044	41
513.462125265082	36
513.476790545986	37
513.491456036427	19
513.506121736625	43
513.520787646687	32
513.535453766287	22
513.550120095643	6
513.564786634865	28
513.579453383624	17
513.594120342139	10
513.60878751052	17
513.623454888438	18
513.638122476113	5
513.652790273543	21
513.66745828073	23
513.682126497564	22
513.696794924154	63
513.7114635605	37
513.726132406493	37
513.740801462242	37
513.755470727639	27
513.7701402029	14
513.784809887809	11
513.799479782365	27
513.814149886787	37
513.828820200746	38
513.843490724571	6
513.858161458043	16
513.872832401271	9
513.887503554147	11
513.902174916888	3
513.916846489167	8
513.931518271311	40
513.946190263103	31
513.960862464651	30
513.975534875847	35
513.990207496798	21
514.004880327507	8
514.019553367862	22
514.034226618083	32
514.048900077843	28
514.063573747359	3
514.07824762674	13
514.09292171566	18
514.107596014445	13
514.122270522878	6
514.136945241067	10
514.151620168904	11
514.166295306497	14
514.180970653847	30
514.195646210844	33
514.210321977598	39
514.224997954108	30
514.239674140266	14
514.254350536181	3
514.269027141852	13
514.283703957171	3
514.298380982246	15
514.313058216969	4
514.327735661558	6
514.342413315794	9
514.357091179678	28
514.371769253428	83
514.386447536826	89
514.401126029871	85
514.415804732782	66
514.430483645231	61
514.445162767547	62
514.45984209951	23
514.47452164123	17
514.489201392597	26
514.503881353831	16
514.518561524603	11
514.533241905241	20
514.547922495527	25
514.56260329557	33
514.577284305261	21
514.591965524818	23
514.606646953913	20
514.621328592874	41
514.636010441484	25
514.65069249985	7
514.665374767864	9
514.680057245635	56
514.694739933163	20
514.709422830448	23
514.724105937272	9
514.738789253962	17
514.753472780409	10
514.768156516504	19
514.782840462247	18
514.797524617857	11
514.812208983114	20
514.826893558019	21
514.841578342791	30
514.85626333721	24
514.870948541277	14
514.885633955211	31
514.900319578793	13
514.915005412023	18
514.929691455119	21
514.944377707864	12
514.959064170256	11
514.973750842515	12
514.988437724313	5
515.003124815977	44
515.017812117289	33
515.032499628359	29
515.047187349077	16
515.061875279661	21
515.076563419893	29
515.091251769883	7
515.105940329521	15
515.120629098807	6
515.13531807796	8
515.150007266761	19
515.16469666532	45
515.179386273636	35
515.1940760916	55
515.208766119212	34
515.223456356691	10
515.238146803819	18
515.252837460704	16
515.267528327346	51
515.282219403528	15
515.296910689576	15
515.311602185382	15
515.326293890836	28
515.340985805938	33
515.355677930908	29
515.370370265526	19
515.385062809792	29
515.399755563925	15
515.414448527706	47
515.429141701245	20
515.443835084433	17
515.458528677378	18
515.473222480081	14
515.487916492433	21
515.502610714542	20
515.517305146409	12
515.531999787924	22
515.546694639197	11
515.561389700228	12
515.576084970908	2
515.590780451345	17
515.60547614154	11
515.620172041384	7
515.634868150985	1
515.649564470345	1
515.664260999353	13
515.678957738119	9
515.693654686643	9
515.708351844815	8
515.723049212636	3
515.737746790324	10
515.752444577661	9
515.767142574756	1
515.781840781609	1
515.796539198111	5
515.811237824261	19
515.825936660279	24
515.840635705945	13
515.85533496137	2
515.870034426552	9
515.884734101384	11
515.899433985864	6
515.914134080211	2
515.928834384207	18
515.943534897852	22
515.958235621365	22
515.972936554526	29
515.987637697446	43
516.002339050124	31
516.017040612341	11
516.031742384535	11
516.046444366269	7
516.061146557761	9
516.075848959011	11
516.09055156991	2
516.105254390567	0
516.119957420983	13
516.134660661047	6
516.14936411087	17
516.164067770452	15
516.178771639682	16
516.19347571867	37
516.208180007417	22
516.222884505813	27
516.237589213858	36
516.252294131771	13
516.266999259442	1
516.281704596653	10
516.296410143732	34
516.311115900459	26
516.325821866946	7
516.34052804319	6
516.355234429084	18
516.369941024736	33
516.384647830147	25
516.399354845207	31
516.414062069916	47
516.428769504494	42
516.44347714872	35
516.458185002705	45
516.472893066448	46
516.487601339841	23
516.502309822992	19
516.517018515793	17
516.531727418352	7
516.54643653067	10
516.561145852637	11
516.575855384363	14
516.590565125957	50
516.605275077091	38
516.619985237984	29
516.634695608635	17
516.649406188936	7
516.664116978995	11
516.678827978813	19
516.693539188281	18
516.708250607507	6
516.722962236493	3
516.737674075127	12
516.752386123521	10
516.767098381673	4
516.781810849475	19
516.796523527036	17
516.811236414355	12
516.825949511324	3
516.840662818052	2
516.855376334539	17
516.870090060676	13
516.884803996571	14
516.899518142226	4
516.91423249753	23
516.928947062593	12
516.943661837415	3
516.958376821886	0
516.973092016117	18
516.987807419997	16
517.002523033636	31
517.017238857144	10
517.031954890192	29
517.046671132999	18
517.061387585565	15
517.076104247891	21
517.090821119866	6
517.1055382016	20
517.120255492984	21
517.134972994127	14
517.149690705029	8
517.164408625691	8
517.179126755892	18
517.193845096072	16
517.208563645793	13
517.223282405272	5
517.238001374511	10
517.2527205534	21
517.267439942048	18
517.282159540455	16
517.296879348512	39
517.311599366328	42
517.326319593904	22
517.341040031239	35
517.355760678224	37
517.370481534969	40
517.385202601363	27
517.399923877517	37
517.41464536343	58
517.429367058993	32
517.444088964316	37
517.458811079398	18
517.47353340413	33
517.488255938621	30
517.502978682872	41
517.517701636773	18
517.532424800434	26
517.547148173744	19
517.561871756815	5
517.576595549754	5
517.591319552234	3
517.606043764473	8
517.620768186582	27
517.635492818231	3
517.65021765964	16
517.664942710808	20
517.679667971627	16
517.694393442205	15
517.709119122652	23
517.72384501264	22
517.738571112388	21
517.753297421896	25
517.768023941163	11
517.782750670081	21
517.797477608758	13
517.812204757085	32
517.826932115282	22
517.84165968302	11
517.856387460517	5
517.871115447884	17
517.885843644792	24
517.900572051569	22
517.915300667996	18
517.930029494183	15
517.944758530021	12
517.959487775618	15
517.974217230975	19
517.988946895983	14
518.00367677086	23
518.018406855278	48
518.033137149456	22
518.047867653504	29
518.062598367092	25
518.077329290441	0
518.092060423659	7
518.106791766418	13
518.121523318937	9
518.136255081326	10
518.150987053255	5
518.165719234945	18
518.180451626395	11
518.195184227605	26
518.209917038465	37
518.224650059086	38
518.239383289467	20
518.254116729498	19
518.268850379289	29
518.283584238731	28
518.298318308043	18
518.313052587006	10
518.327787075619	33
518.342521774102	46
518.357256682126	22
518.37199180002	12
518.386727127565	56
518.40146266487	91
518.416198411826	124
518.430934368651	211
518.445670535018	195
518.460406911145	176
518.475143497142	115
518.48988029279	84
518.504617298089	73
518.519354513148	53
518.534091937967	49
518.548829572438	55
518.563567416778	42
518.578305470659	38
518.593043734301	45
518.607782207814	22
518.622520890867	32
518.63725978379	36
518.651998886365	11
518.6667381987	1
518.681477720685	13
518.696217452432	3
518.710957393939	11
518.725697545097	13
518.740437906015	1
518.755178476694	3
518.769919257024	13
518.784660247115	10
518.799401446857	14
518.814142856469	15
518.828884475732	14
518.843626304646	21
518.858368343431	33
518.873110591866	11
518.887853049953	5
518.90259571791	7
518.917338595408	21
518.932081682777	12
518.946824979797	18
518.961568486578	14
518.97631220301	12
518.991056129312	27
519.005800265266	19
519.02054461087	22
519.035289166346	38
519.050033931362	18
519.06477890625	34
519.079524090788	26
519.094269485088	31
519.109015089039	4
519.12376090286	18
519.138506926223	20
519.153253159347	19
519.167999602341	6
519.182746254877	16
519.197493117284	21
519.212240189342	13
519.226987471162	10
519.241734962742	19
519.256482663864	15
519.271230574857	34
519.28597869561	18
519.300727026015	12
519.315475566072	10
519.330224315999	6
519.344973275578	5
519.359722444808	17
519.374471823909	36
519.389221412662	29
519.403971211066	35
519.418721219341	50
519.433471437267	67
519.448221864845	159
519.462972502294	139
519.477723349285	71
519.492474406146	20
519.507225672769	16
519.521977148934	28
519.53672883497	18
519.551480730658	37
519.566232836106	35
519.580985151207	11
519.595737676178	12
519.610490410801	7
519.625243355076	2
519.639996509221	17
519.654749872909	23
519.669503446468	21
519.684257229679	46
519.699011222651	21
519.713765425384	6
519.728519837769	7
519.743274459806	23
519.758029291714	4
519.772784333274	3
519.787539584596	5
519.802295045679	13
519.817050716414	19
519.8318065968	11
519.846562687058	8
519.861318986968	21
519.876075496529	5
519.890832215962	10
519.905589145047	3
519.920346283894	6
519.935103632392	24
519.949861190652	19
519.964618958673	5
519.979376936347	18
519.994135123782	25
520.008893520979	21
520.023652127828	22
520.038410944439	36
520.053169970811	48
520.067929206836	34
520.082688652622	52
520.09744830817	24
520.11220817337	19
520.126968248332	16
520.141728533055	14
520.156489027431	21
520.171249731568	10
520.186010645468	17
520.200771769019	20
520.215533102333	17
520.230294645408	22
520.245056398136	14
520.259818360515	16
520.274580532766	15
520.28934291467	6
520.304105506335	20
520.318868307763	9
520.333631318842	33
520.348394539574	23
520.363157970178	42
520.377921610434	69
520.392685460452	137
520.407449520232	303
520.422213789664	625
520.436978268748	1232
520.451742957705	2026
520.466507856314	2114
520.481272964684	1618
520.496038282817	1110
520.510803810493	696
520.52556954804	487
520.54033549535	327
520.555101652312	255
520.569868019036	265
520.584634595413	150
520.599401381552	77
520.614168377453	66
520.628935583007	51
520.643702998322	21
520.6584706234	52
520.673238458131	45
520.688006502624	51
520.702774756879	44
520.717543220787	28
520.732311894457	65
520.747080777889	66
520.761849870974	36
520.776619173821	48
520.791388686431	58
520.806158408693	38
520.820928340718	61
520.835698482505	88
520.850468833944	61
520.865239395037	54
520.880010166002	32
520.894781146619	63
520.909552336998	45
520.924323737141	44
520.939095346936	28
520.953867166493	37
520.968639195813	33
520.983411434786	24
520.998183883411	28
521.012956541909	45
521.02772941006	43
521.042502487973	50
521.057275775649	45
521.072049272978	34
521.086822980069	14
521.101596896813	54
521.11637102332	34
521.131145359589	34
521.145919905511	29
521.160694661196	44
521.175469626644	38
521.190244801855	38
521.205020186608	27
521.219795781344	38
521.234571585623	33
521.249347599665	17
521.26412382347	13
521.278900256927	20
521.293676900147	18
521.308453753131	20
521.323230815767	22
521.338008088166	33
521.352785570328	16
521.367563262143	17
521.382341163721	40
521.397119275062	64
521.411897596055	122
521.426676126812	156
521.441454867332	347
521.456233817505	689
521.471012977331	771
521.48579234703	645
521.500571926382	450
521.515351715606	363
521.530131714374	297
521.544911922906	132
521.5596923412	108
521.574472969257	61
521.589253806967	66
521.604034854441	43
521.618816111568	72
521.633597578458	52
521.648379255221	35
521.663161141527	67
521.677943237596	67
521.692725543429	70
521.707508058915	80
521.722290784164	50
521.737073719286	39
521.751856863952	32
521.766640218381	34
521.781423782573	23
521.796207556418	38
521.810991540027	32
521.825775733399	44
521.840560136424	47
521.855344749213	20
521.870129571765	39
521.884914604081	36
521.899699845939	43
521.914485297782	46
521.929270959167	24
521.944056830316	59
521.958842911229	72
521.973629201795	70
521.988415702124	88
522.003202412217	88
522.017989331963	70
522.032776461473	72
522.047563800747	78
522.062351349673	52
522.077139108364	56
522.091927076708	80
522.106715254925	45
522.121503642796	50
522.136292240321	74
522.151081047609	57
522.165870064771	62
522.180659291476	81
522.195448727945	65
522.210238374178	60
522.225028230174	47
522.239818295824	66
522.254608571238	98
522.269399056306	138
522.284189751137	133
522.298980655842	148
522.31377177009	175
522.328563094102	187
522.343354627878	260
522.358146371308	439
522.372938324502	631
522.387730487459	1211
522.40252286018	2636
522.417315442555	5816
522.432108234694	12451
522.446901236487	24103
522.461694448153	39132
522.476487869364	49149
522.491281500338	46137
522.506075341186	36928
522.520869391578	28879
522.535663651844	22182
522.550458121764	17307
522.565252801448	13227
522.580047690786	10371
522.594842789888	7925
522.609638098754	6474
522.624433617273	5371
522.639229345557	4446
522.654025283605	3626
522.668821431307	3145
522.683617788772	2658
522.698414356002	2378
522.713211132886	2098
522.728008119534	1877
522.742805315836	1696
522.757602722013	1508
522.772400337843	1282
522.787198163327	1257
522.801996198576	1122
522.816794443699	1060
522.831592898366	967
522.846391562796	942
522.861190436992	806
522.875989520951	745
522.890788814565	721
522.905588317943	559
522.920388030975	447
522.935187953881	400
522.949988086442	346
522.964788428657	269
522.979588980746	287
522.99438974238	512
523.009190713778	870
523.02399189505	1314
523.038793285976	1588
523.053594886557	1979
523.068396696902	2373
523.083198717012	2780
523.098000946776	2976
523.112803386415	2835
523.127606035597	2331
523.142408894544	1829
523.157211963366	1396
523.172015241732	1120
523.186818729973	835
523.201622427868	825
523.216426335528	696
523.231230452842	513
523.24603477992	471
523.260839316763	397
523.275644063261	414
523.290449019523	415
523.30525418555	348
523.320059561231	392
523.334865146677	401
523.349670941887	418
523.364476946752	587
523.379283161382	771
523.394089585777	1166
523.408896219826	1945
523.423703063639	3883
523.438510117108	7475
523.453317380451	13692
523.468124853449	21433
523.482932536101	26386
523.497740428628	24117
523.51254853081	19220
523.527356842647	14356
523.542165364358	10791
523.556974095614	7938
523.571783036745	5951
523.586592187531	4565
523.601401548082	3533
523.616211118287	2827
523.631020898367	2341
523.645830887992	2040
523.660641087492	1717
523.675451496647	1541
523.690262115567	1429
523.705072944141	1265
523.719883982591	1077
523.734695230585	975
523.749506688345	892
523.764318355979	690
523.779130233158	638
523.793942320213	619
523.808754616922	582
523.823567123396	501
523.838379839525	537
523.85319276542	553
523.868005901079	645
523.882819246503	635
523.897632801472	492
523.912446566317	410
523.927260540927	457
523.942074725191	452
523.956889119111	380
523.971703722906	342
523.986518536356	331
524.001333559461	391
524.016148792442	554
524.030964234967	726
524.045779887368	948
524.060595749533	1120
524.075411821244	1197
524.090228102831	1296
524.105044594072	1294
524.119861295079	1216
524.134678205741	1084
524.149495326278	854
524.164312656471	672
524.179130196319	625
524.193947946042	622
524.208765905311	625
524.223584074454	654
524.238402453254	573
524.253221041818	555
524.268039840148	477
524.282858848134	416
524.297678065884	439
524.312497493401	416
524.327317130462	420
524.342136977399	374
524.356957034101	300
524.371777300459	396
524.386597776472	466
524.401418462361	527
524.416239357906	921
524.431060463215	1345
524.445881778291	2163
524.460703302911	3541
524.475525037408	5155
524.49034698167	5876
524.505169135587	5213
524.51999149916	4037
524.534814072609	2728
524.549636855714	1421
524.564459848473	688
524.579283051109	302
524.5941064634	273
524.608930085347	202
524.62375391717	222
524.638577958648	200
524.653402209782	150
524.668226670791	163
524.683051341457	153
524.697876221778	144
524.712701311975	130
524.727526611827	76
524.742352121446	107
524.75717784072	170
524.772003769759	226
524.786829908565	268
524.801656257027	167
524.816482815144	200
524.831309583137	233
524.846136560786	199
524.860963748201	206
524.875791145382	165
524.890618752219	190
524.905446568821	193
524.92027459519	179
524.935102831104	155
524.949931276894	150
524.964759932451	187
524.979588797663	209
524.994417872641	128
525.009247157276	200
525.024076651676	175
525.038906355842	240
525.053736269775	282
525.068566393363	382
525.083396726607	347
525.098227269728	276
525.113058022504	267
525.127888985047	297
525.142720157246	245
525.15755153921	255
525.172383130942	227
525.187214932439	162
525.202046943482	131
525.216879164512	113
525.231711595087	162
525.246544235319	225
525.261377085537	195
525.276210145301	164
525.291043414721	177
525.305876894128	185
525.320710583081	199
525.33554448169	142
525.350378590286	176
525.365212908428	191
525.380047436225	137
525.3948821739	178
525.409717121231	267
525.424552278328	301
525.439387645191	371
525.454223221711	525
525.469059007997	651
525.48389500405	809
525.498731209759	811
525.513567625234	639
525.528404250476	471
525.543241085374	336
525.558078129929	194
525.57291538436	95
525.587752848448	103
525.602590522302	103
525.617428405923	103
525.6322664992	75
525.647104802243	95
525.661943314943	105
525.67678203741	136
525.691620969643	144
525.706460111644	110
525.72129946319	115
525.736139024723	95
525.750978795803	162
525.765818776649	97
525.780658967262	91
525.795499367531	157
525.810339977567	160
525.825180797371	145
525.84002182683	131
525.854863066056	95
525.86970451505	145
525.884546173699	114
525.899388042116	125
525.914230120299	101
525.929072408139	130
525.943914905746	129
525.958757613119	140
525.973600530149	127
525.988443656947	96
526.003286993511	100
526.018130539731	118
526.032974295719	183
526.047818261474	166
526.062662436885	222
526.077506822064	188
526.092351417009	153
526.107196221611	159
526.12204123598	115
526.136886460116	129
526.151731893909	136
526.166577537469	134
526.181423390685	99
526.196269453669	128
526.211115726531	98
526.225962208938	84
526.240808901113	127
526.255655803055	143
526.270502914764	94
526.28535023602	100
526.300197767263	143
526.315045508053	121
526.32989345861	137
526.344741618935	141
526.359589988916	161
526.374438568665	87
526.389287358291	126
526.404136357464	188
526.418985566404	222
526.433834985111	302
526.448684613476	234
526.463534451607	269
526.478384499506	233
526.493234757062	234
526.508085224386	137
526.522935901476	153
526.537786788224	146
526.55263788485	120
526.567489191022	108
526.582340706962	114
526.597192432779	70
526.612044368144	83
526.626896513275	94
526.641748868285	101
526.656601432841	101
526.671454207165	119
526.686307191367	103
526.701160385115	128
526.716013788631	159
526.730867402025	144
526.745721224966	143
526.760575257675	118
526.775429500151	155
526.790283952394	174
526.805138614295	98
526.819993485964	93
526.834848567289	66
526.849703858383	84
526.864559359354	119
526.879415069873	139
526.894270990159	170
526.909127120213	123
526.923983460034	98
526.938840009513	108
526.95369676876	67
526.968553737664	71
526.983410916336	99
526.998268304775	145
527.013125902872	122
527.027983710847	119
527.04284172848	120
527.05769995577	130
527.072558392828	124
527.087417039654	130
527.102275896137	97
527.117134962499	68
527.131994238408	102
527.146853724084	108
527.161713419639	119
527.176573324741	128
527.191433439611	100
527.20629376436	84
527.221154298655	70
527.236015042829	90
527.250875996661	79
527.26573716015	107
527.280598533518	143
527.295460116543	107
527.310321909226	130
527.325183911787	140
527.340046124006	135
527.354908545883	115
527.369771177528	91
527.384634019051	109
527.399497070122	153
527.414360330961	115
527.429223801678	104
527.444087481943	159
527.458951371976	158
527.473815471777	145
527.488679781347	131
527.503544300574	163
527.518409029569	120
527.533273968222	134
527.548139116754	115
527.563004474944	126
527.577870042792	135
527.592735820407	195
527.607601807792	118
527.622468004834	113
527.637334411755	129
527.652201028334	158
527.66706785457	97
527.681934890575	108
527.696802136349	68
527.71166959178	74
527.726537257091	81
527.741405131949	87
527.756273216575	137
527.77114151108	187
527.786010015133	128
527.800878729065	134
527.815747652654	135
527.830616786013	149
527.845486129029	139
527.860355681814	169
527.875225444367	149
527.890095416579	104
527.904965598559	91
527.919835990308	152
527.934706591714	139
527.94957740289	126
527.964448423834	113
527.979319654547	160
527.994191094807	103
528.009062744946	106
528.023934604744	70
528.038806674311	74
528.053678953646	97
528.068551442639	135
528.083424141401	95
528.098297049821	77
528.113170168121	115
528.128043496079	114
528.142917033695	87
528.157790781191	99
528.172664738234	95
528.187538905156	96
528.202413281737	114
528.217287868087	127
528.232162664095	142
528.247037669983	128
528.261912885529	96
528.276788310733	116
528.291663945706	82
528.306539790448	80
528.321415844848	110
528.336292109128	130
528.351168582956	84
528.366045266664	95
528.38092216003	76
528.395799263164	113
528.410676576068	110
528.425554098631	126
528.440431830852	99
528.455309772952	131
528.470187924711	102
528.485066286129	118
528.499944857426	112
528.514823638382	154
528.529702628996	128
528.54458182949	125
528.559461239643	96
528.574340859454	81
528.589220689145	83
528.604100728495	98
528.618980977503	155
528.633861436391	146
528.648742104938	78
528.663622983143	126
528.678504071228	146
528.693385368972	103
528.708266876375	103
528.723148593657	94
528.738030520599	78
528.752912657198	135
528.767795003678	147
528.782677559706	88
528.797560325615	61
528.812443301181	75
528.827326486517	96
528.842209881512	95
528.857093486387	64
528.871977300921	89
528.886861325224	52
528.901745559187	97
528.916630002807	115
528.931514656309	129
528.946399519469	148
528.961284592398	111
528.976169875097	116
528.991055367455	126
529.005941069472	122
529.020826981368	128
529.035713102925	89
529.05059943425	101
529.065485975235	126
529.080372725989	95
529.095259686512	96
529.110146856806	142
529.125034236758	105
529.139921826369	101
529.154809625861	69
529.169697635012	117
529.184585853822	91
529.199474282512	87
529.214362920861	76
529.22925176887	114
529.244140826758	112
[truncated: 124,185 more rows]
