# Supplementary material for: Identifying Archaeological Bone via Non-Destructive ZooMS and the Materiality of Symbolic Expression: Examples from Iroquoian Bone Points
Source: Sci Rep. 2019 Jul 30;9:11027. doi: 10.1038/s41598-019-47299-x (PMC6667708; doi:10.1038/s41598-019-47299-x)
Supplement: Supplementary file 2 — Supplementary Datafiles [file 41598_2019_47299_MOESM2_ESM.zip › McGrath et al Supplementary Datafiles/Data set S3_EraserSpectra/DR-1926s_ERASER_1.txt]

499.930850505927	58
499.945321887065	41
499.959793477871	49
499.974265278456	54
499.988737288708	34
500.003209508738	37
500.017681938436	45
500.032154577913	43
500.046627427168	57
500.061100486091	24
500.075573754682	49
500.090047233051	29
500.104520921198	57
500.118994819014	58
500.133468926607	51
500.147943243869	50
500.162417770909	52
500.176892507618	47
500.191367454104	36
500.205842610259	34
500.220317976192	48
500.234793551794	36
500.249269337173	28
500.263745332221	76
500.278221537047	108
500.292697951652	91
500.307174575925	48
500.321651409866	31
500.336128453586	17
500.350605706974	42
500.36508317025	51
500.379560843085	71
500.394038725698	69
500.408516817979	42
500.42299512015	27
500.437473631878	38
500.451952353495	58
500.466431284781	50
500.480910425624	78
500.495389776357	96
500.509869336868	42
500.524349106937	44
500.538829086895	70
500.553309276522	47
500.567789675816	54
500.58227028489	19
500.596751103632	39
500.611232132153	35
500.625713370452	60
500.64019481831	25
500.654676476057	18
500.669158343472	48
500.683640420666	48
500.698122707529	45
500.71260520417	42
500.727087910369	33
500.741570826458	37
500.756053952326	43
500.770537287751	49
500.785020833067	43
500.79950458794	31
500.813988552592	38
500.828472727023	35
500.842957111233	31
500.857441705112	14
500.871926508659	8
500.886411521985	24
500.90089674498	36
500.915382177754	28
500.929867820307	20
500.944353672529	1
500.958839734419	16
500.973326006089	22
500.987812487537	27
501.002299178654	24
501.016786079551	86
501.031273190116	59
501.045760510349	21
501.060248040473	22
501.074735780155	65
501.089223729726	50
501.103711888966	49
501.118200257764	60
501.132688836452	45
501.14717762492	58
501.161666623056	38
501.176155830861	50
501.190645248445	62
501.205134875699	59
501.219624712731	26
501.234114759543	35
501.248605016024	21
501.263095482284	38
501.277586158102	24
501.29207704381	46
501.306568139188	37
501.321059444344	25
501.33555095917	17
501.350042683775	24
501.364534618049	33
501.379026762102	19
501.393519115825	18
501.408011679327	57
501.422504452608	43
501.436997435448	33
501.451490628068	13
501.465984030467	21
501.480477642646	39
501.494971464493	44
501.50946549612	29
501.523959737306	49
501.538454188382	10
501.552948849127	15
501.567443719541	44
501.581938799846	30
501.596434089709	32
501.610929589351	12
501.625425298773	39
501.639921217865	34
501.654417346736	32
501.668913685277	31
501.683410233597	23
501.697906991586	59
501.712403959355	61
501.726901136794	30
501.741398524012	16
501.755896120899	23
501.770393927566	31
501.784891944013	23
501.79939017013	44
501.813888605915	42
501.828387251592	30
501.842886106716	18
501.857385171841	23
501.871884446525	35
501.8863839311	13
501.900883625233	37
501.915383529146	56
501.92988364284	55
501.944383966203	44
501.958884499345	31
501.973385242157	26
501.987886194749	50
502.002387357011	66
502.016888729053	57
502.031390310764	45
502.045892102255	36
502.060394103526	42
502.074896314356	45
502.089398735077	17
502.103901365468	12
502.118404205638	8
502.132907255478	28
502.147410514988	32
502.161913984278	11
502.176417663348	24
502.190921552087	49
502.205425650607	37
502.219929958796	51
502.234434476655	40
502.248939204295	62
502.263444141714	54
502.277949288914	60
502.292454645784	37
502.306960212323	30
502.321465988531	30
502.335971974631	20
502.350478170401	30
502.36498457584	29
502.37949119106	26
502.393998015949	28
502.408505050619	41
502.423012295069	45
502.437519749189	36
502.452027413089	20
502.466535286659	31
502.481043369899	30
502.49555166292	14
502.510060165721	28
502.524568878302	14
502.539077800443	25
502.553586932364	16
502.568096274066	32
502.582605825437	31
502.59711558659	27
502.611625557522	16
502.626135738125	33
502.640646128398	23
502.655156728451	8
502.669667538174	18
502.684178557678	21
502.698689786962	14
502.713201225806	19
502.727712874541	8
502.742224732946	53
502.756736801132	31
502.771249078988	20
502.785761566625	17
502.800274263821	10
502.814787170908	17
502.829300287777	19
502.843813614204	40
502.858327150523	33
502.872840896402	37
502.887354852061	50
502.901869017501	45
502.916383392722	20
502.930897977614	7
502.945412772175	27
502.959927776517	14
502.974442990529	21
502.988958414323	40
503.003474047897	22
503.017989891142	29
503.032505944056	32
503.047022206752	15
503.061538679229	35
503.076055361376	24
503.090572253304	11
503.105089354902	42
503.119606666171	29
503.134124187331	40
503.148641918162	33
503.163159858663	28
503.177678008945	23
503.192196368897	20
503.206714938631	32
503.221233718035	41
503.23575270722	40
503.250271906186	26
503.264791314823	28
503.27931093313	30
503.293830761218	26
503.308350798977	50
503.322871046627	24
503.337391503838	7
503.351912170829	38
503.366433047602	27
503.380954134046	41
503.39547543027	44
503.409996936165	53
503.424518651842	25
503.439040577078	27
503.453562712206	27
503.468085057116	12
503.482607611697	22
503.497130375947	41
503.51165334998	30
503.526176533683	33
503.540699927167	24
503.555223530322	18
503.569747343369	32
503.584271365976	21
503.598795598364	32
503.613320040423	40
503.627844692264	26
503.642369553886	15
503.656894625179	19
503.671419906254	38
503.685945396999	15
503.700471097525	1
503.714997007723	13
503.729523127702	41
503.744049457351	29
503.758575996672	45
503.773102745885	47
503.787629704769	40
503.802156873323	30
503.81668425166	13
503.831211839778	35
503.845739637456	45
503.860267645026	31
503.874795862268	18
503.88932428918	14
503.903852925874	15
503.918381772239	22
503.932910828497	17
503.947440094314	11
503.961969570024	12
503.976499255295	43
503.991029150458	109
504.005559255181	102
504.020089569686	59
504.034620093973	27
504.049150827931	12
504.063681771671	13
504.078212925081	46
504.092744288274	75
504.107275861138	31
504.121807643783	23
504.136339636211	29
504.15087183831	29
504.16540425008	27
504.179936871631	14
504.194469702965	4
504.20900274397	27
504.223535994757	40
504.238069455104	25
504.252603125345	25
504.267137005256	35
504.281671094949	28
504.296205394314	34
504.310739903461	50
504.325274622279	51
504.339809550879	34
504.35434468915	33
504.368880037203	12
504.383415594928	27
504.397951362435	77
504.412487339613	65
504.427023526574	70
504.441559923316	43
504.45609652973	33
504.470633345816	20
504.485170371683	15
504.499707607333	18
504.514245052654	14
504.528782707647	12
504.543320572533	33
504.557858646979	16
504.572396931207	27
504.586935425218	32
504.601474128901	36
504.616013042365	28
504.630552165502	26
504.64509149842	15
504.65963104101	5
504.674170793383	15
504.688710755427	43
504.703250927253	22
504.717791308751	11
504.732331900032	5
504.746872701095	10
504.761413711829	29
504.775954932346	9
504.790496362535	29
504.805038002395	46
504.819579852038	29
504.834121911463	18
504.84866418056	11
504.86320665944	27
504.87774934788	17
504.892292246214	19
504.906835354219	19
504.921378672008	22
504.935922199578	28
504.950465936821	55
504.965009883624	48
504.979554040321	43
504.994098406801	51
505.008642982952	56
505.023187768775	49
505.037732764381	31
505.052277969659	36
505.066823384719	56
505.081369009562	47
505.095914844077	58
505.110460888375	47
505.125007142234	25
505.139553605986	47
505.154100279411	33
505.168647162618	47
505.183194255497	34
505.197741558159	22
505.212289070493	27
505.22683679261	10
505.241384724399	7
505.25593286597	17
505.270481217325	23
505.285029778241	41
505.299578548939	51
505.314127529421	36
505.328676719685	27
505.343226119622	18
505.357775729231	29
505.372325548622	33
505.386875577797	32
505.401425816644	15
505.415976265274	10
505.430526923576	55
505.44507779155	58
505.459628869307	58
505.474180156847	53
505.48873165406	34
505.503283361055	22
505.517835277723	32
505.532387404174	34
505.546939740297	27
505.561492286203	35
505.576045041893	16
505.590598007254	16
505.605151182177	27
505.619704567105	24
505.634258161595	21
505.648811965868	41
505.663365979924	19
505.677920203541	8
505.692474637052	22
505.707029280236	29
505.721584133204	26
505.736139195843	28
505.750694468266	18
505.76524995025	48
505.779805642129	26
505.794361543791	26
505.808917655014	19
505.823473976132	20
505.838030506811	30
505.852587247385	22
505.867144197631	7
505.88170135755	31
505.896258727252	54
505.910816306738	26
505.925374095785	16
505.939932094727	19
505.954490303341	25
505.969048721627	71
505.983607349697	123
505.99816618744	283
506.012725235078	316
506.027284492276	339
506.04184395937	311
506.056403636025	248
506.070963522575	150
506.085523618686	129
506.100083924581	60
506.11464444026	28
506.129205165722	58
506.143766100746	47
506.158327245665	49
506.172888600145	78
506.18745016452	41
506.202011938568	34
506.216573922289	30
506.231136115793	42
506.24569851897	46
506.260261131931	86
506.274823954676	80
506.289386987093	75
506.303950229295	50
506.318513681169	52
506.333077342716	34
506.347641214158	80
506.362205295161	141
506.37676958606	128
506.39133408652	174
506.405898796764	318
506.420463716792	440
506.435028846605	535
506.449594185979	591
506.464159735248	315
506.47872549419	181
506.493291462805	130
506.507857641204	107
506.522424029276	77
506.536990627132	63
506.551557434772	86
506.566124452085	71
506.58069167907	69
506.595259115841	44
506.609826762395	27
506.624394618622	23
506.638962684633	33
506.653530960318	18
506.668099445786	30
506.682668140928	13
506.697237045854	11
506.711806160453	15
506.726375484725	14
506.740945018892	18
506.755514762733	15
506.770084716246	3
506.784654879544	25
506.799225252627	31
506.813795835271	39
506.828366627811	20
506.842937630023	27
506.857508842021	20
506.872080263691	25
506.886651895035	41
506.901223736163	42
506.915795787075	38
506.930368047661	32
506.944940518031	39
506.959513198074	37
506.974086087791	52
506.988659187403	51
507.003232496578	114
507.017806015648	127
507.032379744391	145
507.046953682808	136
507.061527831009	128
507.076102188884	125
507.090676756543	97
507.105251533987	55
507.119826521104	54
507.134401717894	45
507.14897712447	21
507.163552740718	33
507.178128566863	45
507.192704602569	70
507.207280848061	47
507.221857303336	37
507.236433968286	41
507.25101084302	53
507.265587927428	49
507.28016522162	28
507.294742725486	28
507.309320439026	22
507.323898362461	16
507.33847649557	25
507.353054838353	12
507.36763339092	50
507.382212153161	81
507.396791125187	118
507.411370306997	142
507.425949698482	216
507.440529299639	239
507.455109110582	250
507.46968913131	206
507.484269361711	100
507.498849801786	65
507.513430451758	57
507.528011311291	48
507.54259238061	59
507.557173659713	36
507.571755148491	51
507.586336847053	34
507.600918755289	45
507.61550087331	36
507.630083201005	23
507.644665738485	15
507.65924848575	18
507.673831442689	6
507.688414609301	17
507.702997985699	22
507.717581571771	24
507.732165367627	21
507.746749373269	34
507.761333588585	16
507.775918013574	7
507.790502648349	42
507.805087492909	29
507.819672547143	20
507.834257811162	16
507.848843284855	2
507.863428968334	24
507.878014861486	12
507.892600964424	30
507.907187277035	21
507.921773799432	38
507.936360531503	6
507.950947473359	18
507.965534624889	29
507.980121986205	39
507.994709557306	28
508.009297337969	36
508.02388532853	60
508.038473528764	51
508.053061938784	18
508.067650558478	19
508.082239387958	37
508.096828427	47
508.111417675939	12
508.126007134552	11
508.140596802951	20
508.155186681024	69
508.169776768882	32
508.184367066415	44
508.198957573733	44
508.213548290726	30
508.228139217504	15
508.242730354067	21
508.257321700194	11
508.271913256106	37
508.286505021915	81
508.301096997287	71
508.315689182444	58
508.330281577276	91
508.344874181894	92
508.359466996297	247
508.374060020375	610
508.388653254238	1365
508.403246697776	2943
508.417840350988	4602
508.432434214097	6306
508.44702828677	7371
508.461622569339	7186
508.476217061583	5724
508.49081176339	4088
508.505406675094	2613
508.520001796584	1793
508.534597127748	1325
508.549192668587	1043
508.563788419212	718
508.578384379511	465
508.592980549596	388
508.607576929467	352
508.622173519013	277
508.636770318233	266
508.651367327239	192
508.665964546031	158
508.680561974498	158
508.695159612639	155
508.709757460678	129
508.724355518391	117
508.738953785667	88
508.753552262841	105
508.76815094969	89
508.782749846324	87
508.797348952745	94
508.811948268729	84
508.826547794499	69
508.841147530055	61
508.855747475398	66
508.870347630415	66
508.884947995106	58
508.899548569584	35
508.914149353737	46
508.928750347787	42
508.943351551401	45
508.957952964801	47
508.972554587876	70
508.987156420848	132
509.001758463384	142
509.016360715817	145
509.030963177926	167
509.045565849709	164
509.060168731167	183
509.074771822411	144
509.089375123442	123
509.103978634259	99
509.118582354751	69
509.133186284918	70
509.14779042476	111
509.1623947745	76
509.176999333914	60
509.191604103115	33
509.206209081991	27
509.220814270542	56
509.23541966888	69
509.250025276892	33
509.264631094803	23
509.279237122277	67
509.293843359649	47
509.308449806585	51
509.323056463307	28
509.337663329816	20
509.352270406	77
509.36687769197	120
509.381485187616	340
509.396092893048	708
509.410700808155	1234
509.425308933049	1837
509.43991726773	2469
509.454525812086	3075
509.469134566116	2665
509.483743529934	2091
509.498352703427	1438
509.512962086706	1080
509.527571679773	730
509.542181482403	408
509.556791494931	332
509.571401717135	209
509.586012149125	183
509.60062279079	169
509.615233642243	125
509.629844703371	111
509.644455974285	76
509.659067454875	60
509.673679145252	81
509.688291045304	52
509.702903155143	53
509.717515474657	47
509.732128003958	40
509.746740742935	20
509.761353691698	64
509.775966850249	50
509.790580218363	28
509.805193796376	39
509.819807584065	30
509.83442158154	41
509.849035788691	47
509.863650205517	57
509.87826483213	54
509.892879668531	23
509.907494714607	29
509.92210997047	35
509.936725436008	44
509.951341111334	30
509.965956996335	48
509.980573091124	63
509.995189395588	83
510.009805909839	74
510.024422633765	107
510.039039567479	94
510.05365671098	93
510.068274064157	58
510.082891627009	76
510.097509399649	59
510.112127381964	49
510.126745574067	35
510.141363975956	41
510.155982587522	39
510.170601408875	61
510.185220439903	62
510.199839680608	44
510.214459131211	44
510.22907879149	35
510.243698661445	32
510.258318741187	73
510.272939030605	47
510.287559529698	58
510.302180238691	38
510.31680115736	35
510.331422285704	27
510.346043623836	69
510.360665171643	100
510.375286929239	202
510.389908896621	376
510.40453107368	762
510.419153460526	1091
510.433776056936	1292
510.448398863246	1279
510.463021879231	989
510.477645105005	670
510.492268540454	409
510.506892185579	244
510.521516040603	165
510.536140105191	103
510.550764379679	64
510.565388863843	56
510.580013557683	47
510.594638461199	48
510.609263574614	12
510.623888897706	33
510.638514430473	46
510.653140173028	72
510.66776612526	24
510.682392287279	10
510.697018659086	32
510.711645240568	30
510.726272031839	6
510.740899032786	9
510.755526243409	15
510.77015366382	11
510.784781294019	29
510.799409133893	36
510.814037183556	48
510.828665442895	12
510.84329391191	29
510.857922590825	59
510.872551479416	30
510.887180577683	14
510.901809885739	15
510.91643940347	38
510.93106913099	90
510.945699068297	43
510.960329215281	41
510.974959571941	77
510.989590138389	46
511.004220914514	33
511.018851900426	41
511.033483096127	62
511.048114501504	71
511.062746116669	73
511.077377941511	35
511.092009976029	19
511.106642220447	53
511.121274674429	25
511.135907338311	37
511.150540211758	26
511.165173294994	50
511.179806588017	45
511.194440090829	20
511.209073803317	20
511.223707725482	4
511.238341857435	8
511.252976199064	9
511.267610750482	4
511.282245511688	28
511.296880482571	59
511.31151566313	22
511.326151053478	30
511.340786653614	105
511.355422463426	87
511.370058483027	55
511.384694712305	77
511.399331151259	196
511.413967800002	287
511.428604658533	370
511.443241726852	389
511.457879004848	329
511.472516492409	260
511.487154189871	134
511.50179209712	87
511.516430214047	59
511.53106854065	34
511.545707077042	29
511.560345823111	21
511.574984778968	41
511.589623944614	33
511.604263319936	18
511.618902905047	11
511.633542699723	22
511.6481827043	47
511.662822918553	24
511.677463342595	5
511.692103976314	0
511.706744819822	16
511.721385873006	11
511.736027135979	31
511.750668608629	30
511.765310291068	18
511.779952183184	13
511.794594285089	11
511.80923659667	14
511.82387911804	24
511.838521849199	51
511.853164790035	40
511.867807940548	8
511.88245130085	19
511.897094870829	33
511.911738650597	11
511.926382640153	7
511.941026839387	9
511.955671248297	42
511.970315867109	63
511.984960695485	44
511.999605733763	54
512.014250981717	50
512.028896439349	50
512.043542106658	39
512.058187983868	36
512.072834070643	33
512.087480367318	38
512.102126873671	34
512.116773589702	46
512.131420515521	47
512.146067651017	45
512.160714996303	53
512.175362551377	54
512.190010316129	28
512.204658290558	17
512.219306474776	25
512.233954868784	30
512.248603472468	12
512.263252285942	22
512.277901309093	56
512.292550541922	23
512.307199984651	18
512.321849636946	23
512.336499499142	31
512.351149571016	61
512.365799852567	58
512.380450343795	40
512.395101044924	90
512.409751955731	52
512.424403076215	113
512.439054406489	70
512.45370594644	79
512.46835769618	71
512.48300965571	58
512.497661824917	49
512.512314203914	24
512.526966792476	7
512.541619590939	18
512.55627259908	28
512.570925817011	19
512.585579244619	23
512.600232882016	39
512.614886729091	39
512.629540785956	23
512.644195052498	17
512.658849528829	32
512.673504214951	37
512.688159110637	15
512.702814216114	8
512.71746953138	28
512.732125056436	19
512.746780791169	25
512.761436735692	25
512.77609288978	8
512.79074925377	7
512.805405827438	22
512.820062610784	11
512.834719604031	11
512.849376806844	9
512.864034219447	34
512.878691841839	41
512.893349673909	51
512.908007715769	35
512.922665967307	25
512.937324428523	31
512.95198309964	33
512.966641980435	39
512.981301070908	29
512.995960371171	13
513.010619881111	14
513.025279600842	31
513.039939530362	32
513.05459966956	42
513.069260018437	43
513.083920577103	46
513.098581345447	23
513.113242323693	16
513.127903511505	39
513.142564909218	63
513.157226516498	54
513.171888333568	24
513.186550360427	22
513.201212596965	43
513.215875043293	33
513.230537699299	11
513.245200565095	24
513.259863640569	9
513.274526925832	9
513.289190420775	20
513.303854125507	30
513.318518040029	13
513.333182164117	18
513.347846498108	12
513.362511041776	17
513.377175795235	14
513.391840758372	56
513.406505931187	28
513.421171313792	23
513.435836906188	22
513.450502708262	14
513.465168720126	19
513.479834941668	39
513.494501372888	48
513.509168013899	54
513.5238348647	39
513.538501925291	41
513.55316919556	39
513.567836675508	37
513.582504365134	55
513.597172264663	22
513.61184037387	0
513.626508692755	4
513.641177221542	13
513.655845959784	43
513.670514908041	9
513.685184065863	3
513.699853433476	20
513.71452301088	18
513.729192797962	3
513.743862794722	17
513.758533001385	6
513.773203417615	17
513.787874043747	28
513.802544879557	7
513.817215924934	33
513.831887180213	25
513.846558645283	21
513.86123031992	40
513.875902204459	27
513.890574298677	28
513.905246602573	14
513.91991911626	20
513.934591839625	20
513.949264772781	32
513.963937915728	23
513.978611268353	11
513.993284830657	24
514.007958602752	26
514.022632584637	20
514.037306776201	35
514.051981177556	37
514.06665578859	31
514.081330609302	19
514.096005639917	26
514.110680880211	39
514.125356330183	29
514.140031989834	20
514.154707859388	27
514.169383938621	5
514.184060227533	17
514.198736726235	9
514.213413434729	16
514.228090352789	22
514.242767480752	41
514.257444818394	31
514.272122365715	41
514.286800122939	60
514.301478089729	28
514.316156266311	35
514.330834652571	35
514.345513248735	31
514.360192054577	26
514.374871070098	26
514.389550295299	42
514.40422973029	118
514.418909375073	78
514.433589229646	99
514.448269293899	49
514.462949567718	22
514.477630051441	13
514.492310744954	28
514.506991648147	23
514.521672761019	36
514.536354083682	28
514.551035616024	17
514.565717358157	22
514.580399310081	30
514.595081471685	26
514.609763843079	10
514.624446424153	3
514.639129214906	8
514.653812215562	18
514.668495425786	27
514.683178845912	12
514.697862475718	8
514.712546315091	29
514.727230364368	12
514.741914623435	6
514.75659909207	16
514.771283770609	26
514.785968658714	24
514.800653756723	5
514.815339064411	7
514.830024581779	24
514.844710308938	23
514.859396245888	5
514.874082392518	36
514.888768748827	30
514.903455314928	50
514.91814209082	37
514.932829076391	37
514.947516271642	20
514.962203676796	14
514.97689129163	23
514.991579116143	35
515.006267150448	52
515.020955394432	24
515.035643848096	5
515.050332511663	19
515.06502138491	19
515.079710467836	40
515.094399760554	52
515.109089263064	30
515.123778975141	9
515.138468897122	22
515.153159028782	105
515.167849370234	254
515.182539921366	497
515.197230682177	483
515.21192165278	381
515.226612833174	259
515.241304223249	176
515.255995823115	118
515.27068763266	90
515.285379651886	25
515.300071881015	46
515.314764319712	41
515.329456968313	22
515.344149826593	28
515.358842894553	45
515.373536172305	58
515.388229659737	66
515.402923356961	34
515.417617263976	26
515.432311380672	23
515.447005707047	55
515.461700243214	60
515.476394989061	33
515.491089944812	8
515.505785110131	2
515.520480485241	9
515.535176070144	32
515.549871864726	25
515.564567869101	23
515.579264083155	22
515.593960507002	46
515.608657140528	27
515.623353983735	10
515.638051036845	23
515.652748299636	33
515.667445772106	25
515.682143454369	17
515.696841346311	59
515.711539448046	56
515.726237759573	30
515.74093628078	34
515.755635011667	31
515.770333952346	13
515.785033102817	33
515.799732462969	42
515.814432032912	33
515.829131812536	31
515.84383180184	20
515.858532000936	20
515.873232409824	31
515.887933028393	12
515.902633856754	29
515.917334894907	21
515.932036142628	16
515.946737600142	6
515.961439267448	10
515.976141144546	48
515.990843231324	85
516.005545527783	111
516.020248034034	86
516.034950749966	38
516.049653675689	38
516.064356811206	41
516.079060156402	16
516.093763711279	33
516.108467475948	34
516.12317145041	32
516.137875634553	30
516.152580028487	29
516.167284632102	28
516.18198944551	126
516.196694468598	131
516.211399701479	119
516.226105144039	87
516.240810796393	40
516.255516658427	41
516.270222730254	37
516.284929011873	37
516.299635503173	41
516.314342204153	39
516.329049114926	18
516.343756235379	14
516.358463565625	26
516.373171105664	22
516.387878855383	20
516.402586814895	42
516.417294984088	53
516.432003362961	77
516.446711951739	55
516.461420750086	57
516.476129758337	23
516.490838976157	14
516.50554840377	33
516.520258041175	37
516.534967888374	23
516.549677945253	31
516.564388211813	28
516.579098688053	15
516.593809374199	25
516.608520270025	18
516.623231375644	29
516.637942690944	17
516.652654215925	31
516.667365950699	17
516.682077895153	34
516.696790049513	8
516.711502413441	2
516.726214987274	15
516.740927770676	22
516.755640763871	26
516.770353966859	46
516.785067379528	52
516.79978100199	33
516.814494834133	40
516.829208876069	24
516.843923127686	13
516.858637589096	17
516.873352260299	22
516.888067141183	15
516.902782231748	6
516.917497532107	9
516.932213042146	23
516.946928761978	23
516.961644691604	44
516.976360830798	27
516.991077179898	43
517.005793738679	63
517.020510507253	40
517.035227485508	42
517.049944673556	64
517.064662071286	57
517.079379678808	39
517.094097496012	29
517.10881552301	26
517.123533759688	17
517.13825220616	41
517.152970862312	52
517.167689728259	41
517.182408803999	58
517.197128089419	41
517.211847584521	46
517.226567289417	41
517.241287203993	57
517.256007328363	44
517.270727662527	41
517.285448206372	47
517.300168959898	29
517.31488992333	44
517.329611096331	50
517.344332479237	31
517.359054071713	53
517.373775874095	22
517.388497886045	24
517.403220107789	38
517.417942539327	33
517.432665180659	30
517.447388031672	18
517.462111092366	25
517.476834362853	38
517.491557843023	26
517.506281532986	36
517.521005432742	17
517.53572954218	15
517.5504538613	3
517.565178390213	11
517.57990312892	35
517.594628077308	30
517.609353235491	21
517.624078603242	5
517.638804180899	1
517.653529968238	9
517.668255965371	20
517.682982172186	14
517.697708588794	17
517.712435215084	31
517.727162051167	26
517.741889096933	15
517.756616352492	15
517.771343817845	12
517.786071492768	16
517.800799377596	24
517.815527472107	11
517.830255776411	38
517.844984290397	34
517.859713014064	29
517.874441947526	18
517.889171090782	27
517.903900443719	19
517.918630006451	11
517.933359778864	45
517.948089760959	69
517.962819952848	58
517.977550354531	60
517.992280966008	107
518.007011787055	113
518.021742818008	104
518.03647405853	150
518.051205508959	105
518.06593716907	71
518.080669038863	40
518.09540111845	49
518.110133407831	53
518.124865906782	44
518.139598615639	22
518.154331534179	34
518.169064662512	25
518.183798000528	37
518.198531548225	39
518.213265305717	27
518.227999273003	18
518.242733449971	27
518.257467836733	35
518.272202433177	37
518.286937239416	27
518.301672255336	12
518.316407481052	21
518.331142916449	26
518.34587856164	56
518.360614416514	67
518.375350481182	61
518.390086755644	148
518.404823239789	190
518.419559933616	271
518.434296837237	301
518.44903395054	301
518.46377127375	350
518.47850880653	247
518.493246549217	129
518.507984501474	68
518.522722663525	46
518.537461035371	37
518.552199616899	41
518.566938408222	67
518.581677409227	53
518.596416620026	50
518.611156040508	24
518.625895670785	8
518.640635510744	8
518.655375560497	40
518.670115820045	42
518.684856289163	14
518.699596968188	28
518.714337856896	36
518.729078955286	26
518.743820263583	24
518.75856178145	22
518.773303509112	18
518.788045446456	19
518.802787593707	14
518.817529950529	19
518.832272517257	21
518.847015293556	23
518.861758279649	22
518.876501475538	21
518.891244881109	43
518.905988496475	15
518.920732321636	21
518.935476356366	16
518.950220601005	20
518.964965055325	31
518.979709719329	30
518.994454593127	22
519.009199676607	20
519.023944969883	54
519.038690472954	63
519.053436185708	60
519.068182108256	81
519.082928240487	59
519.097674582401	76
519.11242113411	53
519.127167895613	39
519.1419148668	46
519.156662047782	38
519.171409438446	19
519.186157038906	26
519.200904849048	30
519.215652868985	24
519.230401098605	15
519.245149538021	24
519.259898187119	36
519.274647046012	19
519.289396114701	19
519.304145393072	10
519.318894881126	29
519.333644578976	46
519.34839448662	26
519.363144603948	54
519.377894930958	25
519.392645467877	42
519.407396214365	54
519.422147170649	36
519.436898336728	111
519.451649712491	110
519.466401298048	91
519.481153093289	122
519.495905098325	93
519.510657313043	32
519.525409737558	13
519.540162371755	14
519.554915215748	15
519.569668269536	21
519.584421532895	8
519.599175006162	8
519.613928689112	10
519.628682581857	18
519.643436684285	24
519.658190996397	26
519.672945518304	44
519.687700250006	50
519.702455191392	16
519.717210342573	38
519.731965703438	26
519.746721273985	24
519.761477054441	16
519.776233044467	32
519.790989244402	21
519.80574565402	17
519.82050227332	47
519.835259102304	27
519.850016141197	12
519.864773389772	24
519.879530848144	7
519.894288516198	1
519.909046393936	12
519.92380448147	23
519.938562778686	8
519.953321285699	21
519.968080002508	36
519.982838929	61
519.997598065175	120
520.012357411258	101
520.027116966912	43
520.041876732475	44
520.056636707722	54
520.071396892538	46
520.086157287264	20
520.100917891785	7
520.11567870599	42
520.130439729878	29
520.14520096345	40
520.15996240693	34
520.174724060094	27
520.189485922941	41
520.204247995697	55
520.219010278023	38
520.233772770146	30
520.248535471952	21
520.263298383555	37
520.278061504953	26
520.292824836035	21
520.307588376913	39
520.322352127475	44
520.337116087833	47
520.351880257874	22
520.366644637712	83
520.381409227233	216
520.396174026437	521
520.410939035551	1195
520.425704254348	2026
520.440469682829	3076
520.455235321107	3866
520.470001169067	3408
520.484767226824	2809
520.499533494378	2268
520.514299971615	1478
520.529066658649	1057
520.543833555366	678
520.558600661767	473
520.573367977964	414
520.588135503958	392
520.602903239635	296
520.617671185109	216
520.632439340154	186
520.647207705108	160
520.661976279746	117
520.67674506418	122
520.691514058411	106
520.706283262326	96
520.721052675812	126
520.735822299207	88
520.750592132398	56
520.765362175274	51
520.780132427946	34
520.794902890189	41
520.809673562342	43
520.824444444178	53
520.839215535698	72
520.853986837015	56
520.868758348129	44
520.883530068927	29
520.898301999521	21
520.913074139799	36
520.927846489874	45
520.942619049633	39
520.957391819189	84
520.972164798316	52
520.986937987352	95
521.001711386186	69
521.016484994703	92
521.031258812904	86
521.046032840902	93
521.060807078585	118
521.075581526064	102
521.09035618334	92
521.1051310503	74
521.119906126944	60
521.134681413385	107
521.149456909623	94
521.164232615545	65
521.179008531151	50
521.193784656667	43
521.208560991755	45
521.223337536639	66
521.238114291321	34
521.252891255686	74
521.267668429849	91
521.282445813696	47
521.29722340734	37
521.312001210668	49
521.326779223793	42
521.341557446716	52
521.356335879322	11
521.371114521613	41
521.385893373701	140
521.400672435474	233
521.415451707043	464
521.43023118841	785
521.445010879461	1163
521.459790780196	1340
521.474570890729	1365
521.489351211059	1168
521.504131741073	896
521.518912480885	615
521.533693430381	520
521.548474589674	384
521.563255958651	290
521.578037537426	212
521.592819325886	133
521.607601324142	140
521.622383532084	165
521.637165949822	115
521.651948577358	89
521.666731414579	96
521.681514461484	101
521.696297718186	63
521.711081184573	69
521.725864860757	83
521.740648746739	90
521.755432842405	54
521.770217147869	55
521.785001662905	58
521.799786387851	72
521.814571322481	51
521.82935646691	69
521.844141821135	104
521.858927384933	48
521.873713158528	56
521.88849914192	71
521.90328533511	86
521.918071737872	50
521.932858350545	49
521.947645172789	49
521.962432204944	49
521.977219446783	105
521.992006898308	137
522.006794559743	118
522.02158243075	77
522.036370511554	144
522.051158802043	149
522.065947302443	131
522.080736012415	121
522.095524932298	155
522.110314061752	171
522.125103401004	143
522.139892950055	198
522.15468270879	203
522.169472677322	203
522.18426285554	161
522.199053243555	173
522.213843841256	187
522.228634648754	193
522.243425666051	238
522.258216893032	236
522.273008329698	251
522.287799976162	238
522.302591832311	246
522.317383898258	286
522.332176174003	414
522.34696865932	621
522.361761354548	1030
522.376554259461	1487
522.391347374172	3223
522.406140698568	6424
522.420934232762	13249
522.435727976642	24143
522.450521930319	37837
522.465316093682	51394
522.480110466842	56326
522.494905049688	50402
522.509699842332	41434
522.524494844661	32875
522.539290056788	25520
522.554085478713	19112
522.568881110324	14592
522.583676951619	11585
522.598473002713	9456
522.613269263492	7775
522.628065734183	6672
522.642862414445	5814
522.657659304506	5283
522.672456404252	4423
522.68725371391	3767
522.702051233139	3306
522.71684896228	3113
522.731646901107	2846
522.746445049618	2513
522.761243407815	2231
522.776041975811	2057
522.790840753604	1919
522.805639741196	1766
522.820438938474	1445
522.835238345437	1426
522.850037962198	1344
522.864837788645	1180
522.87963782489	1017
522.894438070933	944
522.909238526662	869
522.924039192077	578
522.93884006729	451
522.953641152301	415
522.968442446998	454
522.983243951494	734
522.998045665562	1049
523.012847589542	1661
523.027649723207	2256
523.042452066671	2774
523.057254619933	3303
523.072057382881	3897
523.086860355402	4301
523.101663537834	4304
523.116466930064	3840
523.131270531981	3199
523.146074343583	2509
523.160878364984	1971
523.17568259607	1607
523.190487036955	1325
523.205291687639	994
523.220096548009	870
523.234901618177	746
523.249706897918	620
523.264512387571	559
523.279318086909	633
523.294123996047	584
523.30893011487	598
523.323736443379	578
523.338542981799	662
523.353349729793	866
523.368156687698	1022
523.38296385529	1437
523.397771232567	2476
523.41257881953	4776
523.427386616405	8378
523.442194622965	14716
523.457002839325	22826
523.471811265371	30188
523.486619900989	32589
523.501428746633	29074
523.516237801849	22933
523.531047066864	17395
523.545856541679	13148
523.560666226179	9822
523.575476120366	7602
523.590286224464	5807
523.605096538136	4836
523.619907061719	4028
523.634717794876	3316
523.649528737831	2804
523.664339890586	2436
523.679151253026	2243
523.693962825267	2144
523.708774607305	1763
523.723586599031	1396
523.738398800442	1199
523.753211211652	1135
523.768023832549	1100
523.782836663245	1164
523.79764970374	1001
523.812462953808	892
523.827276413788	925
523.842090083455	889
523.856903962921	843
523.871718052073	716
523.886532351024	677
523.901346859662	655
523.916161577985	639
523.930976506222	607
523.945791644031	592
523.960606991753	485
523.975422549048	469
523.990238316256	615
524.005054293037	775
524.01987047973	948
524.03468687611	1235
524.049503482176	1451
524.064320298041	1635
524.079137323593	1747
524.093954559057	1824
524.108772004095	1789
524.123589658932	1579
524.138407523569	1434
524.153225597778	1191
524.168043881901	1004
524.18286237571	848
524.197681079319	743
524.212499992727	713
524.227319115709	806
524.24213844849	761
524.256957991071	672
524.271777743338	564
524.286597705405	572
524.301417877272	528
524.316238258712	520
524.331058849952	538
524.345879650991	471
524.360700661831	509
524.375521882356	681
524.390343312569	921
524.405164952581	1186
524.419986802393	1603
524.434808861891	2626
524.44963113119	3945
524.464453610175	5427
524.479276298846	7065
524.494099197318	7738
524.508922305589	6624
524.523745623547	5021
524.538569151305	2873
524.553392888749	1450
524.568216835994	702
524.583040992925	500
524.597865359656	362
524.612689936188	269
524.627514722405	302
524.642339718197	266
524.657164923902	186
524.671990339406	234
524.686815964598	247
524.701641799589	267
524.716467844154	218
524.731294098633	189
524.746120562798	160
524.760947236763	116
524.775774120415	205
524.790601213868	185
524.805428516894	214
524.820256029833	187
524.835083752459	185
524.849911684885	203
524.864739827112	245
524.879568178912	219
524.894396740513	130
524.909225511914	195
524.924054493114	252
524.938883684002	273
524.953713084577	286
524.968542694952	269
524.983372515015	236
524.998202544877	289
525.01303278454	262
525.02786323389	330
525.042693892927	354
525.057524761877	322
525.072355840402	375
525.08718712884	454
525.102018626851	383
525.116850334777	387
525.131682252276	306
525.146514379576	258
525.161346716676	220
525.176179263464	167
525.191012020052	223
525.205844986326	198
525.220678162402	177
525.235511548278	190
525.250345143841	217
525.265178949092	276
525.280012964143	227
525.294847188881	232
525.30968162342	197
525.324516267759	203
525.339351121786	246
525.354186185613	234
525.369021459015	207
525.38385694233	253
525.398692635333	306
525.413528538136	391
525.42836465074	417
525.443200972918	480
525.458037504897	575
525.472874246676	973
525.487711198256	1025
525.50254835941	1078
525.517385730478	841
525.532223311121	564
525.547061101677	306
525.561899101921	225
525.576737311853	156
525.591575731698	66
525.606414361118	64
525.621253200339	36
525.636092249247	83
525.650931508069	93
525.665770976465	97
525.680610654663	81
525.695450542661	67
525.710290640347	69
525.725130947833	86
525.739971465008	142
525.754812191983	171
525.769653128646	182
525.78449427511	122
525.799335631262	174
525.814177197214	199
525.829018972968	110
525.843860958409	181
525.858703153424	185
525.873545558354	152
525.888388173085	124
525.903230997504	105
525.918074031724	151
525.932917275632	153
525.947760729227	125
525.962604392623	131
525.977448265821	104
525.992292348707	164
526.007136641393	239
526.021981143767	292
526.036825855943	243
526.051670777807	213
526.066515909471	197
526.081361250824	178
526.096206801977	146
526.111052562819	206
526.125898533462	235
526.140744713906	224
526.155591104038	222
526.170437703858	163
526.185284513479	126
526.200131532789	143
526.214978761899	132
526.229826200811	115
526.244673849411	168
526.259521707813	106
526.274369775789	89
526.28921805368	112
526.304066541372	67
526.318915238639	77
526.33376414582	104
526.348613262577	107
526.363462589135	147
526.378312125494	146
526.393161871655	168
526.408011827504	251
526.422861993041	222
526.437712368266	221
526.452562953406	266
526.467413748234	224
526.482264752864	201
526.497115967182	223
526.511967391188	198
526.526819024996	154
526.541670868606	123
526.556522921903	195
526.571375185003	124
526.58622765779	76
526.601080340266	95
526.615933232544	125
526.630786334623	140
526.645639646391	94
526.66049316796	114
526.675346899218	109
526.690200840277	93
526.705054991025	134
526.719909351574	146
526.734763921925	150
526.749618701965	214
526.764473691693	219
526.779328891223	149
526.794184300555	113
526.809039919575	127
526.823895748283	107
526.838751786794	148
526.853608035106	224
526.868464493107	158
526.883321160909	173
526.8981780384	173
526.913035125694	181
526.927892422562	231
526.942749929345	189
526.957607645931	186
526.972465572092	167
526.987323708168	115
527.002182053933	134
527.017040609386	139
527.031899374641	155
527.046758349585	139
527.061617534331	111
527.076476928879	175
527.091336533002	188
527.106196347041	155
527.121056370769	147
527.135916604298	156
527.150777047517	192
527.165637700537	137
527.180498563133	90
527.195359635644	133
527.210220917844	158
527.225082409847	167
527.239944111651	183
527.254806023031	146
527.269668144213	158
527.284530475197	116
527.299393015984	105
527.314255766459	111
527.329118726624	113
527.343981896477	101
527.358845276246	106
527.373708865703	162
527.388572664963	160
527.403436673912	131
527.41830089255	84
527.43316532099	132
527.448029959233	150
527.462894807165	187
527.477759864899	222
527.492625132321	196
527.507490609433	152
527.522356296348	119
527.537222193065	110
527.552088299584	103
527.566954615679	119
527.581821141576	175
527.596687877276	144
527.611554822778	92
527.62642197797	117
527.64128934285	145
527.656156917533	185
527.671024701905	105
527.68589269608	84
527.700760900058	156
527.715629313724	195
527.730497937193	147
527.745366770238	94
527.760235813199	132
527.775105065849	165
527.789974528302	151
527.804844200444	111
527.819714082389	153
527.834584174023	138
527.84945447546	115
527.864324986585	134
527.879195707514	126
527.894066638132	169
527.908937778553	125
527.923809128663	120
527.938680688576	111
527.953552458291	131
527.968424437697	137
527.983296626791	168
527.998169025688	181
528.013041634274	138
528.027914452777	136
528.042787480856	204
528.057660718851	184
528.072534166423	186
528.087407823797	192
528.102281690974	174
528.11715576784	189
528.132030054509	128
528.146904550868	127
528.161779256917	124
528.176654172882	131
528.191529298536	84
528.20640463388	67
528.221280179027	149
528.236155933863	97
528.251031898503	126
528.265908072946	193
528.280784457078	164
528.2956610509	155
528.310537854638	121
528.325414867953	176
528.34029209107	185
528.355169523878	138
528.370047166602	119
528.384925018902	90
528.399803081005	172
528.414681352912	233
528.429559834508	204
528.444438525907	187
528.45931742711	191
528.474196537889	122
528.489075858471	120
528.503955388857	110
528.518835129045	138
528.533715078924	116
528.548595238492	122
528.563475607864	139
528.578356186925	200
528.59323697579	168
528.608117974458	133
528.622999182816	174
528.637880600977	162
528.652762228715	124
528.66764406637	142
528.682526113714	88
528.697408370862	105
528.7122908377	132
528.727173514342	115
528.742056400673	105
528.756939496808	136
528.771822802633	100
528.786706318261	105
528.801590043693	95
528.816473978701	112
528.831358123513	119
528.846242478242	117
528.861127042548	157
528.876011816657	168
528.890896800455	182
528.905781994058	136
528.920667397465	146
528.935553010561	111
528.950438833461	121
528.965324866051	94
528.980211108332	148
528.995097560416	123
529.009984222303	150
529.024871093995	118
529.039758175263	119
529.054645466335	141
529.06953296721	110
529.084420677776	107
529.099308598145	112
529.114196728319	135
529.129085068182	136
529.143973617736	153
529.158862377094	121
529.173751346142	91
529.188640524993	90
529.203529913649	122
529.218419511995	121
529.233309320031	113
529.248199337871	182
529.263089565516	188
529.27798000285	141
[truncated: 124,185 more rows]
