# Supplementary material for: Identifying Archaeological Bone via Non-Destructive ZooMS and the Materiality of Symbolic Expression: Examples from Iroquoian Bone Points
Source: Sci Rep. 2019 Jul 30;9:11027. doi: 10.1038/s41598-019-47299-x (PMC6667708; doi:10.1038/s41598-019-47299-x)
Supplement: Supplementary file 2 — Supplementary Datafiles [file 41598_2019_47299_MOESM2_ESM.zip › McGrath et al Supplementary Datafiles/Data set S3_EraserSpectra/DR-1926s_ERASER_2.txt]

499.920215329137	23
499.934685595068	24
499.949156070738	34
499.963626756041	68
499.97809765119	67
499.992568755971	94
500.007040070492	69
500.021511594646	58
500.035983328538	76
500.050455272171	46
500.064927425435	41
500.079399788439	57
500.093872361183	63
500.108345143666	76
500.122818135888	66
500.137291337743	65
500.151764749231	75
500.166238370565	51
500.180712201532	51
500.195186242131	30
500.209660492577	27
500.224134952656	40
500.23860962258	57
500.253084502031	56
500.267559591221	40
500.282034890151	56
500.296510398821	79
500.31098611723	49
500.325462045272	58
500.339938182946	57
500.354414530468	53
500.368891087729	78
500.383367854622	68
500.397844831149	90
500.412322017522	82
500.426799413528	66
500.441277019167	42
500.455754834652	34
500.47023285977	7
500.484711094628	34
500.499189539226	73
500.513668193457	66
500.528147057428	52
500.542626131138	51
500.557105414482	31
500.571584907565	9
500.586064610388	36
500.600544522844	45
500.615024645147	41
500.629504977083	50
500.643985518759	48
500.658466270068	37
500.672947231117	25
500.687428401905	47
500.701909782327	36
500.716391372489	28
500.730873172391	48
500.745355182033	41
500.759837401308	49
500.774319830323	20
500.788802469078	48
500.803285317466	40
500.817768375594	45
500.832251643463	35
500.846735120964	61
500.861218808206	42
500.875702705295	26
500.89018681191	40
500.904671128372	50
500.91915565436	54
500.933640390196	51
500.948125335664	34
500.962610490873	15
500.977095855823	23
500.991581430512	15
501.006067214835	31
501.020553208898	33
501.035039412701	41
501.049525826138	77
501.064012449314	48
501.078499282232	32
501.092986324782	75
501.107473577073	58
501.121961039105	34
501.136448710876	31
501.150936592281	62
501.165424683427	37
501.179912984312	44
501.194401494832	31
501.208890215092	31
501.223379145092	38
501.237868284725	40
501.252357634099	32
501.266847193321	35
501.281336962069	38
501.295826940558	43
501.310317128787	44
501.324807526757	59
501.33929813436	42
501.353788951704	39
501.368279978788	26
501.382771215506	21
501.397262662072	39
501.411754318271	41
501.426246184211	26
501.440738259784	37
501.455230545098	30
501.469723040046	71
501.484215744841	48
501.498708659271	34
501.513201783441	64
501.527695117351	39
501.542188660895	63
501.55668241418	68
501.571176377099	46
501.585670549866	60
501.600164932266	43
501.6146595243	33
501.629154326182	37
501.643649337698	32
501.658144558954	61
501.672639989952	68
501.687135630583	81
501.701631480955	63
501.716127540961	69
501.730623810815	46
501.745120290303	47
501.759616979424	43
501.774113878394	58
501.788610987105	64
501.803108305449	46
501.817605833428	27
501.832103571147	36
501.846601518608	33
501.861099675809	24
501.875598042645	38
501.890096619221	20
501.904595405539	13
501.919094401597	23
501.93359360729	27
501.948093022724	33
501.962592647898	51
501.977092482707	42
501.991592527257	43
502.006092781549	18
502.020593245474	20
502.035093919247	24
502.049594802548	40
502.064095895697	46
502.07859719848	31
502.093098711004	45
502.10760043327	32
502.122102365169	26
502.13660450681	38
502.151106858192	38
502.165609419316	54
502.180112190073	63
502.194615170572	56
502.209118360706	61
502.22362176058	40
502.238125370196	51
502.252629189554	48
502.267133218545	49
502.281637457278	54
502.29614190586	37
502.310646563968	69
502.325151431819	83
502.33965650941	64
502.354161796743	48
502.368667293711	49
502.38317300042	81
502.397678916763	71
502.412185042955	48
502.426691378781	45
502.441197924349	47
502.455704679658	41
502.470211644602	44
502.484718819288	47
502.499226203608	77
502.513733797776	59
502.528241601579	27
502.542749615017	22
502.557257838303	24
502.571766271224	53
502.586274913887	42
502.600783766291	73
502.61529282833	32
502.629802100111	25
502.644311581526	31
502.65882127279	31
502.673331173689	40
502.687841284329	40
502.702351604711	41
502.716862134728	27
502.731372874486	33
502.74588382388	26
502.760394983015	24
502.774906351892	41
502.789417930511	20
502.803929718764	16
502.818441716866	21
502.832953924604	32
502.847466341976	29
502.86197896909	38
502.876491805945	31
502.891004852543	43
502.905518108776	38
502.92003157475	69
502.934545250467	64
502.949059135925	80
502.963573231018	32
502.978087535854	30
502.992602050324	53
503.007116774536	64
503.021631708491	76
503.036146852187	53
503.050662205518	57
503.065177768592	25
503.079693541407	34
503.094209523965	51
503.108725716157	43
503.123242118092	27
503.137758729662	48
503.152275550974	30
503.166792582028	27
503.181309822824	55
503.195827273255	47
503.210344933536	55
503.224862803452	31
503.239380883003	41
503.253899172296	53
503.268417671331	41
503.282936380108	35
503.297455298521	41
503.311974426676	52
503.326493764574	47
503.341013312213	31
503.355533069488	17
503.370053036398	21
503.384573213158	42
503.399093599553	52
503.41361419569	20
503.428135001569	35
503.442656017084	57
503.457177242342	36
503.471698677341	24
503.486220322083	44
503.500742176461	44
503.515264240474	43
503.529786514336	58
503.544308997834	54
503.558831691074	68
503.573354594057	42
503.587877706783	15
503.602401029143	21
503.61692456114	50
503.631448302986	25
503.645972254467	28
503.660496415691	21
503.67502078655	15
503.689545367259	27
503.704070157604	19
503.718595157692	21
503.733120367414	40
503.74764578688	39
503.762171416088	9
503.776697254932	22
503.791223303626	45
503.805749561955	41
503.82027602992	39
503.834802707627	21
503.849329595185	13
503.863856692378	23
503.878383999206	28
503.892911515778	54
503.907439242092	48
503.921967178042	50
503.936495323842	61
503.951023679278	75
503.96555224435	65
503.980081019271	53
503.994610003828	67
504.009139198128	70
504.023668602064	72
504.038198215743	85
504.052728039165	107
504.067258072329	85
504.08178831513	49
504.096318767673	31
504.11084942996	18
504.125380301882	19
504.139911383655	14
504.154442674956	38
504.168974176107	38
504.183505886895	42
504.198037807425	46
504.212569937591	25
504.227102277608	20
504.24163482726	12
504.256167586656	6
504.270700555688	9
504.285233734462	18
504.29976712298	34
504.314300721241	74
504.328834529138	44
504.343368546779	78
504.357902774055	55
504.372437211182	30
504.386971857944	59
504.40150671445	63
504.416041780592	73
504.430577056478	100
504.445112542106	66
504.459648237478	71
504.474184142486	46
504.488720257238	23
504.503256581733	31
504.517793115864	39
504.532329859738	70
504.546866813355	44
504.561403976717	20
504.575941349714	32
504.590478932454	23
504.605016724831	32
504.619554727059	47
504.634092938923	38
504.64863136053	17
504.663169991773	22
504.677708832761	19
504.692247883491	27
504.706787143858	18
504.721326613968	34
504.735866293822	42
504.750406183527	39
504.764946282761	35
504.779486591738	94
504.794027110352	42
504.808567838817	59
504.823108776918	29
504.837649924763	38
504.852191282244	36
504.866732849468	20
504.881274626544	0
504.895816613256	6
504.910358809605	24
504.924901215697	7
504.939443831533	65
504.953986657006	55
504.968529692222	28
504.983072937182	54
504.997616391886	74
505.012160056227	50
505.026703930311	61
505.041248014139	74
505.055792307604	26
505.070336810812	40
505.084881523764	21
505.099426446461	33
505.113971578794	38
505.12851692087	76
505.143062472691	42
505.157608234148	47
505.17215420535	32
505.186700386295	20
505.201246776877	21
505.215793377203	31
505.230340187272	69
505.244887206979	75
505.259434436537	41
505.273981875732	31
505.28852952467	47
505.303077383246	71
505.317625451565	43
505.332173729629	56
505.346722217329	66
505.361270914774	41
505.375819821963	50
505.390368938896	31
505.404918265572	23
505.419467801779	34
505.434017547837	33
505.448567503532	47
505.463117668971	24
505.477668044154	33
505.492218629082	76
505.506769423646	29
505.521320427955	45
505.535871642008	27
505.550423065698	39
505.564974699132	49
505.579526542311	45
505.594078595126	30
505.608630857686	16
505.62318332999	27
505.637736011931	20
505.652288903724	53
505.666842005154	81
505.681395316329	43
505.69594883714	26
505.710502567696	62
505.725056507996	40
505.739610657934	14
505.754165017616	18
505.768719587042	32
505.783274366213	18
505.797829355021	19
505.812384553573	51
505.826939961871	36
505.841495579805	16
505.856051407484	51
505.870607444907	36
505.885163691967	22
505.899720148773	26
505.91427681543	25
505.928833691724	41
505.943390777656	31
505.957948073332	31
505.972505578646	34
505.987063293812	67
506.001621218615	80
506.016179353162	157
506.030737697347	209
506.045296251384	185
506.059855015059	132
506.07441398837	95
506.088973171535	74
506.103532564228	52
506.118092166775	60
506.132651979066	38
506.147212000994	45
506.16177223256	29
506.176332674085	53
506.190893325141	71
506.205454185941	37
506.220015256379	22
506.234576536669	30
506.249138026597	8
506.263699726162	20
506.27826163558	70
506.292823754635	66
506.307386083435	58
506.32194862198	56
506.336511370162	50
506.35107432809	54
506.365637495762	63
506.380200873072	95
506.394764460128	163
506.409328256928	259
506.423892263366	460
506.438456479656	616
506.453020905584	680
506.46758554115	542
506.482150386568	443
506.496715441624	281
506.511280706318	202
506.525846180864	144
506.540411865048	164
506.554977758977	90
506.569543862652	67
506.584110175964	75
506.598676699021	72
506.613243431716	49
506.627810374264	43
506.64237752645	74
506.656944888273	68
506.671512459949	77
506.686080241264	61
506.700648232323	44
506.715216433128	59
506.72978484357	45
506.744353463758	34
506.758922293691	37
506.773491333263	19
506.788060582579	42
506.802630041641	30
506.817199710341	29
506.831769588894	18
506.846339677085	9
506.860909974914	5
506.875480482595	15
506.890051199807	20
506.904622126873	20
506.919193263683	13
506.933764610132	13
506.948336166219	59
506.962907932159	58
506.977479907844	50
506.992052093168	73
507.006624488129	68
507.021197092836	88
507.035769907289	80
507.050342931488	58
507.064916165324	69
507.079489609014	66
507.094063262342	54
507.108637125308	63
507.123211198127	45
507.137785480585	63
507.15235997268	69
507.166934674629	58
507.181509586216	32
507.196084707441	7
507.21066003852	28
507.225235579237	89
507.2398113297	28
507.254387289908	17
507.268963459755	32
507.283539839347	43
507.298116428686	25
507.312693227663	45
507.327270236385	30
507.341847454854	24
507.356424883068	27
507.371002520921	20
507.38558036852	30
507.400158425757	75
507.414736692848	131
507.429315169577	184
507.443893855944	273
507.458472752165	286
507.473051858132	230
507.48763117363	162
507.502210698982	121
507.516790433972	116
507.531370378708	55
507.545950533082	37
507.56053089731	41
507.575111471177	31
507.58969225479	40
507.604273248149	14
507.618854451146	48
507.63343586389	41
507.648017486272	31
507.662599318401	30
507.677181360275	31
507.691763611896	7
507.706346073156	9
507.720928744161	24
507.735511625021	66
507.750094715412	32
507.764678015548	4
507.779261525432	21
507.793845245061	27
507.808429174329	22
507.823013313344	12
507.837597661997	18
507.852182220504	8
507.866766988757	15
507.881351966542	24
507.895937154181	16
507.910522551458	12
507.925108158482	24
507.939693975145	36
507.954280001661	41
507.968866237817	29
507.983452683611	19
507.99803933926	52
508.012626204655	71
508.027213279581	69
508.041800564361	81
508.05638805878	41
508.070975762946	24
508.085563676859	18
508.10015180041	18
508.114740133708	28
508.129328676752	35
508.143917429543	43
508.158506391973	90
508.17309556415	57
508.187684945966	43
508.202274537635	52
508.216864338944	37
508.231454349892	40
508.246044570695	57
508.260635001136	67
508.275225641324	51
508.289816491152	51
508.304407550833	102
508.318998820154	102
508.333590299114	105
508.348181987821	73
508.362773886274	103
508.377365994582	263
508.391958312421	788
508.406550840008	1898
508.421143577341	3668
508.435736524313	6587
508.45032968114	9319
508.464923047606	10148
508.479516623711	8679
508.494110409564	6480
508.50870440527	4520
508.523298610617	3039
508.537893025602	1976
508.552487650334	1372
508.567082484814	958
508.58167752904	656
508.596272782905	469
508.610868246518	420
508.625463919878	375
508.640059802985	272
508.654655895731	216
508.669252198116	243
508.683848710357	193
508.698445432236	181
508.713042363863	140
508.727639505129	104
508.74223685625	83
508.756834417011	93
508.771432187518	68
508.786030167665	101
508.80062835756	117
508.815226757201	78
508.82982536659	59
508.844424185618	62
508.859023214394	65
508.873622452809	105
508.888221901079	90
508.902821558988	81
508.917421426645	57
508.932021503942	34
508.946621791093	50
508.961222287777	55
508.975822994315	62
508.990423910493	105
509.005025036419	83
509.019626372092	99
509.034227917512	140
509.048829672572	179
509.063431637272	208
509.078033811826	210
509.092636196021	201
509.107238789963	137
509.121841593545	118
509.136444606981	114
509.151047830058	88
509.165651262882	116
509.180254905346	92
509.194858757558	109
509.209462819517	102
509.224067091224	69
509.23867157257	40
509.253276263664	41
509.267881164398	94
509.282486274987	65
509.297091595217	54
509.311697125193	110
509.32630286481	69
509.340908814174	55
509.355514973287	64
509.370121342146	129
509.384727920646	224
509.399334708893	408
509.413941706781	780
509.428548914524	1428
509.443156331907	2407
509.457763959037	3342
509.472371795916	3488
509.486979842434	2695
509.5015880987	2014
509.516196564607	1336
509.530805240261	817
509.545414125663	497
509.560023220921	344
509.574632525711	322
509.589242040248	260
509.603851764534	249
509.61846169846	179
509.633071842134	134
509.647682195556	164
509.662292758725	130
509.676903531643	147
509.691514514201	102
509.706125706399	77
509.720737108453	52
509.735348720147	62
509.749960541589	59
509.764572572672	60
509.779184813502	51
509.793797264081	81
509.808409924515	109
509.823022794482	74
509.837635874197	59
509.85224916366	44
509.866862662763	55
509.881476371615	62
509.896090290215	26
509.910704418563	43
509.925318756551	66
509.939933304287	81
509.954548061772	49
509.969163028897	54
509.983778205771	90
509.998393592392	96
510.013009188762	70
510.027624994772	95
510.042241010531	77
510.05685723593	54
510.071473671185	47
510.086090316081	71
510.100707170725	84
510.11532423501	81
510.129941509043	53
510.144558992824	52
510.159176686246	66
510.173794589524	53
510.188412702443	43
510.20303102511	46
510.217649557418	53
510.232268299474	47
510.246887251279	26
510.261506412724	84
510.276125783918	54
510.29074536486	63
510.305365155551	64
510.319985155882	93
510.334605365962	79
510.349225785791	67
510.36384641526	120
510.378467254478	90
510.393088303445	179
510.40770956216	479
510.422331030516	951
510.436952708621	1375
510.451574596366	1543
510.466196693968	1345
510.480819001211	1136
510.495441518202	715
510.510064244834	431
510.524687181215	159
510.539310327345	127
510.553933683115	109
510.568557248635	70
510.583181023903	58
510.597805009028	39
510.612429203685	26
510.627053608092	38
510.641678222247	34
510.656303046044	28
510.670928079589	33
510.685553322883	21
510.700178775818	29
510.71480443861	13
510.729430311043	57
510.744056393224	48
510.758682685047	21
510.773309186619	30
510.78793589794	57
510.802562818901	49
510.817189949612	36
510.831817290072	50
510.84644484028	56
510.861072600238	33
510.875700569837	32
510.890328749077	52
510.904957138174	76
510.919585736912	44
510.934214545291	37
510.948843563527	31
510.963472791405	14
510.978102229139	26
510.992731876407	45
511.007361733424	78
511.02199180019	48
511.036622076705	40
511.051252562862	56
511.065883258875	32
511.080514164422	33
511.095145279826	28
511.10977660498	77
511.124408139775	68
511.139039884211	61
511.153671838504	23
511.168304002438	94
511.182936376014	69
511.197568959447	60
511.212201752522	55
511.226834755346	41
511.241467967919	21
511.256101390134	26
511.270735022098	47
511.285368863812	33
511.300002915166	31
511.314637176271	38
511.329271647125	32
511.34390632762	49
511.358541217865	26
511.373176317967	29
511.387811627603	24
511.402447147096	80
511.41708287623	231
511.431718815007	377
511.44635496364	413
511.460991321916	398
511.475627889941	350
511.490264667607	184
511.504901655131	109
511.519538852297	50
511.534176259104	25
511.548813875769	36
511.563451702076	80
511.578089738024	62
511.59272798383	38
511.607366439278	21
511.622005104475	30
511.636643979422	17
511.651283064011	40
511.665922358349	43
511.680561862438	28
511.695201576167	41
511.709841499647	41
511.724481632877	51
511.739121975748	33
511.753762528369	35
511.768403290848	24
511.783044262861	31
511.797685444732	29
511.812326836244	21
511.826968437398	17
511.841610248411	24
511.856252269065	31
511.870894499361	39
511.885536939515	21
511.900179589419	45
511.914822448964	42
511.929465518152	10
511.944108797198	17
511.958752285886	19
511.973395984216	46
511.988039892403	59
512.002684010233	60
512.017328337813	57
512.031972875143	53
512.046617622115	92
512.061262578837	73
512.075907745201	62
512.090553121423	46
512.105198707287	30
512.119844502794	49
512.134490508158	42
512.149136723273	54
512.16378314803	47
512.178429782429	41
512.193076626578	51
512.207723680477	12
512.222370944127	40
512.237018417419	65
512.251666100461	54
512.266313993253	30
512.280962095796	51
512.295610407981	32
512.310258929916	29
512.324907661601	31
512.339556602929	32
512.354205754007	33
512.368855114835	69
512.383504685306	92
512.398154465527	60
512.412804455607	63
512.42745465522	98
512.442105064585	114
512.456755683699	60
512.471406512564	60
512.486057551072	35
512.50070879933	41
512.515360257338	40
512.530011924989	50
512.544663802499	39
512.559315889651	34
512.573968186445	41
512.588620693098	26
512.603273409393	13
512.617926335331	22
512.632579471128	44
512.647232816567	40
512.661886371648	21
512.676540136697	28
512.69119411128	32
512.705848295613	28
512.720502689589	17
512.735157293316	29
512.749812106794	30
512.764467130022	25
512.779122362893	18
512.793777805514	29
512.808433457995	25
512.823089320009	12
512.837745391883	17
512.852401673292	18
512.867058164559	26
512.881714865469	16
512.89637177613	25
512.911028896541	13
512.925686226596	51
512.940343766509	43
512.955001516065	38
512.969659475372	18
512.984317644322	58
512.998976023022	55
513.013634611366	41
513.028293409568	34
513.042952417413	34
513.057611634901	25
513.072271062357	22
513.086930699347	18
513.101590546088	32
513.116250602472	53
513.130910868607	44
513.145571344493	39
513.16023203013	34
513.17489292541	17
513.189554030441	22
513.204215345332	34
513.218876869757	38
513.233538604041	42
513.24820054786	36
513.262862701539	14
513.27752506486	10
513.292187637933	31
513.306850420757	24
513.321513413224	44
513.33617661555	35
513.350840027519	7
513.365503649132	19
513.380167480604	47
513.394831521719	41
513.409495772477	51
513.424160232986	42
513.438824903247	32
513.453489783367	17
513.468154873022	25
513.482820172428	66
513.497485681586	50
513.512151400495	25
513.526817329048	20
513.541483467351	20
513.556149815407	4
513.570816373105	24
513.585483140663	6
513.600150117864	4
513.614817304709	9
513.629484701305	34
513.644152307652	38
513.658820123751	30
513.673488149493	29
513.688156384987	24
513.702824830232	50
513.717493485229	37
513.732162349869	52
513.746831424153	49
513.761500708296	27
513.776170202083	14
513.790839905622	17
513.805509818912	16
513.820179941845	1
513.83485027453	21
513.849520816967	36
513.864191569155	38
513.878862530987	37
513.893533702571	20
513.908205083798	26
513.922876674885	25
513.937548475507	9
513.95222048599	2
513.966892706116	30
513.981565136101	33
513.996237775731	22
514.010910625004	43
514.025583684137	100
514.040256952805	70
514.054930431334	47
514.069604119506	68
514.08427801743	45
514.098952125106	15
514.113626442534	13
514.128300969605	13
514.142975706429	22
514.157650652896	34
514.172325809114	38
514.187001175085	27
514.201676750808	24
514.216352536175	45
514.231028531294	51
514.245704736273	48
514.260381150787	12
514.275057775054	51
514.289734609072	61
514.304411652735	42
514.319088906258	30
514.333766369424	14
514.348444042234	17
514.363121924905	47
514.37780001722	40
514.392478319287	57
514.407156830997	99
514.421835552568	135
514.436514483675	100
514.451193624642	49
514.465872975253	25
514.480552535617	19
514.495232305732	27
514.5099122856	24
514.524592475112	49
514.539272874376	55
514.553953483284	30
514.568634301944	14
514.583315330357	6
514.597996568522	12
514.612678016331	31
514.627359673893	27
514.642041541315	19
514.656723618273	30
514.671405904983	38
514.686088401446	25
514.700771107552	37
514.71545402352	43
514.730137149023	32
514.744820484387	21
514.759504029504	13
514.774187784265	11
514.788871748778	37
514.803555922935	39
514.818240306845	22
514.832924900508	33
514.847609703923	29
514.862294716982	30
514.876979939794	30
514.891665372358	43
514.906351014675	22
514.921036866637	25
514.935722928351	13
514.950409199709	25
514.96509568082	22
514.979782371683	9
514.9944692723	42
515.00915638256	43
515.023843702682	40
515.038531232339	24
515.053218971858	50
515.067906921021	50
515.082595079829	47
515.097283448497	55
515.111972026811	22
515.126660814876	34
515.141349812695	38
515.156039020267	42
515.170728437483	70
515.185418064343	57
515.200107901065	95
515.214797947431	127
515.22948820355	75
515.244178669314	56
515.258869344939	57
515.273560230208	62
515.288251325231	76
515.302942629898	50
515.317634144317	17
515.33232586849	41
515.347017802308	63
515.361709945987	73
515.376402299202	40
515.391094862279	39
515.405787635	53
515.420480617583	29
515.43517380981	51
515.449867211682	41
515.464560823307	10
515.479254644685	31
515.493948675708	38
515.508642916593	51
515.523337367014	41
515.538032027296	24
515.552726897332	5
515.567421977012	19
515.582117266446	27
515.596812765524	47
515.611508474356	44
515.626204392941	44
515.640900521279	19
515.655596859262	11
515.670293406998	24
515.684990164487	22
515.699687131622	18
515.71438430851	70
515.729081695151	70
515.743779291545	31
515.758477097584	25
515.773175113377	23
515.787873338815	6
515.802571774006	39
515.817270419059	43
515.831969273756	20
515.846668338099	14
515.861367612196	15
515.876067096045	13
515.89076678954	11
515.905466692897	24
515.920166805899	23
515.934867128546	22
515.949567661054	34
515.964268403208	36
515.978969355116	35
515.993670516668	38
516.008371887974	55
516.023073469034	59
516.037775259847	63
516.052477260306	48
516.067179470518	25
516.081881890484	16
516.096584520095	25
516.111287359459	39
516.125990408578	30
516.14069366745	23
516.155397135967	23
516.170100814238	24
516.184804702154	57
516.199508799933	44
516.214213107356	28
516.228917624534	47
516.243622351357	58
516.258327287933	57
516.273032434264	14
516.287737790239	16
516.302443355969	16
516.317149131452	12
516.331855116798	20
516.346561311681	15
516.361267716317	32
516.375974330708	49
516.390681154744	72
516.405388188533	68
516.420095432077	56
516.434802885267	34
516.449510548318	21
516.464218421015	18
516.478926503466	31
516.493634795563	19
516.508343297414	38
516.523052009019	33
516.537760930269	41
516.552470061273	61
516.567179402031	36
516.581888952544	17
516.59659871281	37
516.611308682723	22
516.62601886228	45
516.640729251701	14
516.655439850767	6
516.670150659478	10
516.684861678053	36
516.699572906273	39
516.714284344247	41
516.728995991975	26
516.74370784935	18
516.758419916478	8
516.773132193361	6
516.787844679997	43
516.80255737628	38
516.817270282208	46
516.831983398	40
516.846696723437	10
516.861410258736	6
516.876124003574	15
516.890837958274	12
516.905552122619	28
516.920266496611	18
516.934981080466	13
516.949695873966	14
516.964410877221	17
516.979126090122	29
516.993841512886	40
517.008557145295	23
517.023272987459	33
517.03798903927	34
517.052705300834	47
517.067421772153	22
517.082138453118	11
517.096855343838	24
517.111572444312	36
517.126289754649	41
517.141007274524	26
517.155725004153	8
517.170442943429	12
517.185161092567	17
517.199879451352	18
517.214598019891	22
517.229316798076	22
517.244035786016	40
517.258754983819	6
517.27347439116	1
517.288194008364	17
517.302913835214	31
517.317633871819	41
517.33235411807	59
517.347074574076	51
517.361795239837	35
517.376516115352	63
517.391237200514	13
517.40595849543	22
517.420680000101	50
517.435401714419	60
517.450123638491	32
517.464845772318	39
517.479568115791	60
517.494290669128	38
517.509013432112	40
517.52373640485	45
517.538459587234	32
517.553182979373	16
517.567906581159	21
517.582630392808	43
517.597354414104	58
517.612078645155	26
517.626803085852	23
517.641527736412	21
517.65625259662	15
517.670977666473	16
517.68570294619	19
517.700428435554	17
517.715154134564	28
517.729880043438	40
517.744606161958	18
517.759332490233	38
517.774059028264	50
517.788785775941	24
517.803512733373	22
517.81823990056	35
517.832967277394	61
517.847694863984	25
517.862422660328	9
517.877150666319	19
517.891878882065	29
517.906607307675	18
517.921335942823	12
517.936064787835	11
517.950793842493	23
517.965523106799	57
517.980252580968	95
517.994982264784	54
518.009712158246	74
518.024442261573	44
518.039172574655	45
518.053903097383	34
518.068633829759	22
518.08336477189	41
518.098095923776	24
518.112827285417	34
518.127558856815	37
518.142290637858	31
518.157022628549	54
518.171754829212	27
518.186487239414	10
518.201219859371	22
518.215952688975	15
518.230685728443	27
518.245418977559	44
518.26015243632	27
518.274886104947	26
518.28961998322	29
518.304354071249	37
518.319088369033	30
518.333822876464	28
518.348557593651	54
518.363292520594	39
518.378027657183	21
518.392763003528	42
518.407498559629	125
518.422234325377	228
518.43697030099	409
518.451706486249	487
518.466442881264	342
518.481179485926	270
518.495916300344	180
518.510653324518	128
518.525390558339	85
518.540128001915	75
518.554865655248	40
518.569603518336	21
518.584341591071	20
518.599079873563	15
518.61381836581	29
518.628557067704	15
518.643295979354	24
518.65803510076	26
518.672774431814	32
518.687513972732	46
518.702253723297	53
518.716993683509	36
518.731733853586	58
518.746474233311	39
518.761214822682	29
518.77595562181	27
518.790696630802	17
518.805437849334	43
518.820179277729	22
518.834920915881	18
518.849662763572	16
518.864404821127	19
518.87914708833	26
518.893889565288	19
518.908632252003	36
518.923375148366	24
518.938118254484	28
518.952861570467	32
518.967605095989	27
518.982348831268	26
518.997092776302	18
519.011836931093	29
519.026581295531	53
519.041325869726	33
519.056070653676	64
519.070815647274	45
519.085560850738	41
519.100306263849	36
519.115051886607	4
519.12979771923	20
519.144543761501	3
519.15929001342	1
519.174036475204	16
519.188783146635	41
519.203530027714	35
519.218277118658	36
519.233024419359	28
519.247771929598	23
519.262519649703	68
519.277267579455	58
519.292015718964	54
519.306764068229	34
519.321512627142	41
519.336261395812	25
519.351010374346	25
519.36575956242	17
519.38050896025	35
519.395258567837	26
519.410008385181	65
519.424758412172	82
519.43950864892	161
519.454259095424	163
519.469009751576	153
519.483760617594	93
519.498511693259	60
519.513262978573	23
519.528014473752	31
519.54276617847	11
519.557518093053	28
519.572270217284	26
519.587022551273	48
519.601775095017	41
519.616527848519	21
519.631280811668	8
519.646033984575	18
519.660787367238	17
519.675540959549	33
519.690294761617	13
519.705048773442	15
519.719802994914	9
519.734557426144	20
519.749312067131	17
519.764066917874	40
519.778821978265	11
519.793577248414	38
519.808332728319	39
519.823088417872	29
519.837844317183	23
519.85260042625	24
519.867356744965	37
519.882113273547	34
519.896870011667	22
519.911626959654	38
519.926384117288	22
519.94114148468	10
519.955899061829	21
519.970656848626	22
519.98541484518	38
520.00017305149	38
520.014931467559	65
520.029690093275	70
520.044448928749	61
520.059207973871	69
520.073967228859	63
520.088726693495	25
520.103486367779	27
520.11824625193	28
520.133006345729	25
520.147766649285	11
520.162527162489	17
520.17728788556	19
520.19204881817	12
520.206809960646	19
520.221571312771	14
520.236332874653	47
520.251094646292	21
520.265856627689	6
520.280618818734	23
520.295381219536	26
520.310143829987	27
520.324906650304	37
520.33966968027	49
520.354432919884	47
520.369196369256	30
520.383960028385	52
520.39872389738	175
520.413487975915	474
520.428252264208	1140
520.443016762258	2661
520.457781470065	4293
520.472546387521	4366
520.487311514735	3534
520.502076851706	2790
520.516842398325	1871
520.531608154812	1438
520.546374120838	1027
520.56114029673	758
520.575906682271	526
520.59067327757	355
520.605440082518	239
520.620207097332	175
520.634974321795	161
520.649741755906	154
520.664509399884	163
520.679277253511	148
520.694045316896	111
520.708813590038	88
520.723582072829	102
520.738350765378	99
520.753119667575	58
520.76788877964	49
520.782658101353	59
520.797427632824	56
520.812197373944	65
520.826967324821	47
520.841737485457	49
520.85650785585	45
520.871278435892	25
520.886049225693	54
520.900820225251	53
520.915591434457	72
520.930362853531	63
520.945134482145	43
520.959906320626	34
520.974678368756	29
520.989450626643	41
521.00422309418	56
521.018995771584	40
521.033768658636	62
521.048541755338	92
521.063315061907	113
521.078088578124	114
521.0928623041	100
521.107636239834	86
521.122410385217	110
521.137184740358	54
521.151959305149	82
521.166734079806	70
521.181509064113	63
521.196284258177	46
521.211059661891	63
521.225835275363	48
521.240611098593	40
521.255387131582	54
521.270163374219	51
521.284939826615	32
521.29971648866	64
521.314493360572	72
521.329270442134	49
521.344047733454	43
521.358825234532	44
521.373602945259	50
521.388380865745	104
521.40315899588	158
521.417937335773	275
521.432715885425	539
521.447494644944	895
521.462273614004	1342
521.477052792821	1321
521.491832181398	1312
521.506611779624	980
521.521391587717	699
521.53617160535	543
521.550951832851	392
521.565732270002	287
521.58051291702	204
521.595293773687	189
521.610074840004	183
521.624856116079	167
521.639637601913	140
521.654419297397	94
521.669201202748	54
521.683983317748	42
521.698765642399	39
521.713548176916	67
521.728330921084	71
521.74311387501	47
521.757897038585	63
521.77268041192	62
521.787463995013	78
521.802247787864	61
521.817031790365	54
521.831816002625	74
521.846600424644	58
521.861385056421	42
521.876169897849	49
521.890954948925	65
521.90574020987	78
521.920525680464	79
521.935311360817	60
521.950097250929	84
521.964883350691	79
521.979669660211	72
521.994456179491	108
522.009242908529	129
522.024029847217	107
522.038816995555	109
522.053604353761	92
522.068391921616	86
522.083179699231	104
522.097967686604	164
522.112755883737	104
522.127544290519	89
522.142332906951	128
522.157121733252	147
522.171910769202	182
522.186700014911	175
522.20148947027	223
522.216279135388	184
522.231069010266	167
522.245859095011	210
522.260649389297	228
522.275439893343	325
522.290230607147	316
522.305021530602	258
522.319812663816	311
522.334604006788	328
522.34939555952	398
522.364187321902	614
522.378979294153	897
522.393771475944	1452
522.408563867604	3331
522.423356468913	8020
522.438149279982	18809
522.452942300702	37379
522.46773553118	58411
522.482528971418	68038
522.497322621524	66114
522.512116481171	57219
522.526910550577	47296
522.541704829743	37534
522.556499318559	29301
522.571294017134	22699
522.586088925469	17840
522.600884043454	14095
522.615679371307	11132
522.630474908811	9037
522.645270656074	7588
522.660066612988	6625
522.674862779661	5628
522.689659156093	4618
522.704455742176	3857
522.719252538127	3500
522.734049543619	3109
522.748846758981	2731
522.763644184101	2521
522.778441818872	2148
522.793239663403	2138
522.808037717584	1910
522.822835981524	1703
522.837634455225	1576
522.852433138575	1553
522.867232031685	1574
522.882031134556	1448
522.896830447294	1253
522.911629969574	995
522.926429701614	678
522.941229643413	563
522.956029794863	455
522.970830156073	409
522.985630727042	457
523.000431507662	850
523.01523249815	1516
523.03003369829	2021
523.044835108189	2654
523.059636727739	3343
523.074438557048	4246
523.089240596118	4969
523.104042844837	5268
523.118845303317	4906
523.133647971557	4227
523.148450849556	3393
523.163253937316	2657
523.178057234726	2057
523.192860741787	1634
523.207664458717	1282
523.222468385297	986
523.237272521637	812
523.252076867629	682
523.26688142338	589
523.281686188891	616
523.296491164162	601
523.311296349194	558
523.326101743876	558
523.340907348209	619
523.355713162411	585
523.370519186264	710
523.385325419877	975
523.400131863141	1473
523.414938516165	2718
523.429745379058	5507
523.444552451602	11456
523.459359733797	21807
523.474167225752	33849
523.488974927468	39468
523.503782838834	37797
523.518590959961	31195
523.533399290847	25016
523.548207831494	19798
523.563016581902	15171
523.577825541851	11247
523.592634711669	8139
523.607444091139	6345
523.622253680477	4879
523.637063479358	3900
523.651873488109	3388
523.66668370651	2816
523.681494134672	2537
523.696304772594	2264
523.711115620167	1855
523.7259266775	1699
523.740737944594	1428
523.755549421339	1249
523.770361107845	1277
523.785173004111	1220
523.799985110137	1072
523.814797425924	1010
523.829609951362	903
523.844422686451	900
523.859235631301	858
523.874048785911	833
523.888862150281	779
523.903675724412	833
523.918489508195	723
523.933303501738	643
523.948117705042	501
523.962932117996	489
523.977746740712	484
523.992561573188	576
524.007376615315	688
524.022191867203	959
524.037007328852	1270
524.051823000152	1505
524.066638881213	1737
524.081454972143	2015
524.096271272616	2260
524.111087782959	2315
524.125904502953	2094
524.140721432599	1797
524.155538572114	1462
524.170355921281	1173
524.185173480209	994
524.199991248788	973
524.214809227238	875
524.229627415339	808
524.244445813201	822
524.259264420714	783
524.274083237988	817
524.288902265023	668
524.30372150171	625
524.318540948157	596
524.333360604366	486
524.348180470335	451
524.363000545956	419
524.377820831338	466
524.39264132648	679
524.407462031275	980
524.42228294583	1420
524.437104070147	2099
524.451925404224	3559
524.466746947953	5490
524.481568701443	7669
524.496390664694	9291
524.511212837597	9070
524.526035220261	7278
524.540857812686	5026
524.555680614763	2595
524.570503626601	1116
524.5853268482	392
524.600150279451	236
524.614973920572	194
524.629797771345	220
524.64462183188	146
524.659446102066	183
524.674270582013	232
524.689095271721	312
524.703920171082	238
524.718745280204	292
524.733570599087	207
524.748396127731	192
524.763221866027	240
524.778047814084	262
524.792873971903	220
524.807700339373	224
524.822526916605	229
524.837353703599	216
524.852180700353	252
524.86700790676	292
524.881835322928	322
524.896662948857	325
524.911490784439	242
524.926318829782	261
524.941147084886	246
524.955975549642	197
524.97080422416	276
524.98563310844	341
525.000462202371	328
525.015291506173	358
525.030121019627	308
525.044950742843	328
525.059780675712	415
525.074610818341	550
525.089441170732	575
525.104271732776	488
525.119102504581	463
525.133933486257	410
525.148764677475	365
525.163596078456	300
525.178427689198	254
525.193259509701	181
525.208091539857	211
525.222923779775	149
525.237756229454	210
525.252588888896	211
525.267421757989	278
525.282254836844	270
525.297088125461	252
525.31192162373	271
525.326755331761	285
525.341589249553	255
525.356423376999	309
525.371257714205	296
525.386092261174	292
525.400927017905	335
525.415761984288	440
525.430597160432	650
525.445432546339	751
525.460268141898	835
525.475103947219	1084
525.489939962302	1238
525.504776187038	1207
525.519612621535	1088
525.534449265794	832
525.549286119816	557
525.56412318349	268
525.578960456925	123
525.593797940123	71
525.608635632974	80
525.623473535586	54
525.638311647961	121
525.653149969988	96
525.667988501886	122
525.682827243437	137
525.697666194641	212
525.712505355717	186
525.727344726445	164
525.742184306826	136
525.757024097078	92
525.771864096983	172
525.786704306541	188
525.80154472608	184
525.816385355162	152
525.831226194006	147
525.846067242504	221
525.860908500763	217
525.875749968785	186
525.890591646568	206
525.905433534115	262
525.920275631314	193
525.935117938275	217
525.949960454999	182
525.964803181375	200
525.979646117514	198
525.994489263305	138
526.009332618969	213
526.024176184285	233
526.039019959255	191
526.053863944096	210
526.068708138699	249
526.083552542846	187
526.098397156865	167
526.113241980537	165
526.128087013972	222
526.142932257169	139
526.157777710019	131
526.172623372631	184
526.187469245006	173
526.202315327143	145
526.217161618934	131
526.232008120487	219
526.246854831803	195
526.261701752771	140
526.276548883503	164
526.291396223997	165
526.306243774144	182
526.321091534163	176
526.335939503726	180
526.350787683161	144
526.365636072249	146
526.3804846711	174
526.395333479713	157
526.41018249798	164
526.425031726009	311
526.439881163802	299
526.454730811357	286
526.469580668565	280
526.484430735536	334
526.49928101216	403
526.514131498547	446
526.528982194697	354
526.54383310061	308
526.558684216176	225
526.573535541505	229
526.588387076706	193
526.603238821451	114
526.618090775959	111
526.63294294023	107
526.647795314264	103
526.662647897951	183
526.677500691401	160
526.692353694614	198
526.707206907481	193
526.72206033022	193
526.736913962612	208
526.751767804659	176
526.766621856468	204
526.78147611804	204
526.796330589375	141
526.811185270363	106
526.826040161115	187
526.84089526163	190
526.855750571908	161
526.870606091839	187
526.885461821534	181
526.900317760882	140
526.915173910103	164
526.930030268977	164
526.944886837505	137
526.959743615906	168
526.974600603961	181
526.989457801778	189
527.00431520925	166
527.019172826594	161
527.034030653482	166
527.048888690244	217
527.063746936658	179
527.078605392836	184
527.093464058778	198
527.108322934373	141
527.123182019841	127
527.138041314963	117
527.152900819739	159
527.167760534278	115
527.18262045858	138
527.197480592646	144
527.212340936366	132
527.227201489849	165
527.242062253095	190
527.256923226105	171
527.271784408769	172
527.286645801196	181
527.301507403277	172
527.316369215232	158
527.33123123684	169
527.346093468102	202
527.360955909237	189
527.375818560027	193
527.390681420579	179
527.405544490786	129
527.420407770866	217
527.43527126049	179
527.450134959988	205
527.46499886914	232
527.479862988055	205
527.494727316734	180
527.509591855067	186
527.524456603273	131
527.539321561133	114
527.554186728648	114
527.569052105926	130
527.583917692968	128
527.598783489774	172
527.613649496233	166
527.628515712457	147
527.643382138444	157
527.658248774195	133
527.673115619601	172
527.68798267477	210
527.702849939593	220
527.71771741418	198
527.732585098532	162
527.747452992647	176
527.762321096416	168
527.777189410059	215
527.792057933356	161
527.806926666307	116
527.821795609022	112
527.836664761501	147
527.851534123744	169
527.866403695642	213
527.881273477304	231
527.896143468729	247
527.911013669919	176
527.925884080763	179
527.940754701261	179
527.955625531633	125
527.970496571659	137
527.98536782145	130
528.000239281004	155
528.015110950213	193
528.029982829187	212
528.044854917924	203
528.059727216425	222
528.074599724581	232
528.089472442392	153
528.104345370076	180
528.119218507415	149
528.134091854518	166
528.148965411385	147
528.163839177907	162
528.178713154303	170
528.193587340244	229
528.208461736059	234
528.223336341528	254
528.238211156762	224
528.25308618165	140
528.267961416412	138
528.282836860829	154
528.2977125149	179
528.312588378846	172
528.327464452446	148
528.342340735811	148
528.35721722883	139
528.372093931724	154
528.386970844272	196
528.401847966475	175
528.416725298443	197
528.431602840175	173
528.446480591781	220
528.461358552932	251
528.476236723848	213
528.491115104528	163
528.505993694863	187
528.520872495073	168
528.535751504937	178
528.550630724456	172
528.56551015374	174
528.580389792898	211
528.595269641711	172
528.610149700178	202
528.625029968411	153
528.639910446408	107
528.654791134169	144
528.669672031586	148
528.684553138768	114
528.699434455714	131
528.714315982425	123
528.729197718791	177
528.744079664811	153
528.758961820707	127
528.773844186257	140
528.788726761572	124
528.803609546542	136
528.818492541387	122
528.833375745887	155
528.848259160152	133
528.863142784072	104
528.878026617866	169
528.892910661206	143
528.90779491442	167
528.92267937729	175
528.937564049924	129
528.952448932324	134
528.967334024378	149
528.982219326198	149
528.997104837783	166
529.011990559132	148
529.026876490137	156
529.041762630907	146
529.056648981331	121
529.071535541521	85
529.086422311477	116
529.101309291307	138
529.116196480682	129
529.131083879822	155
529.145971488728	191
529.160859307289	173
529.175747335615	115
529.190635573706	149
529.205524021563	164
529.220412679074	147
529.235301546461	136
529.250190623393	120
529.265079910201	105
[truncated: 124,185 more rows]
