# Supplementary material for: Identifying Archaeological Bone via Non-Destructive ZooMS and the Materiality of Symbolic Expression: Examples from Iroquoian Bone Points
Source: Sci Rep. 2019 Jul 30;9:11027. doi: 10.1038/s41598-019-47299-x (PMC6667708; doi:10.1038/s41598-019-47299-x)
Supplement: Supplementary file 2 — Supplementary Datafiles [file 41598_2019_47299_MOESM2_ESM.zip › McGrath et al Supplementary Datafiles/Data set S3_EraserSpectra/DR-1926s_ERASER_3.txt]

499.899732815628	32
499.914202853584	32
499.928673101392	58
499.943143558728	57
499.957614225809	62
499.972085102741	49
499.986556189309	40
500.001027485514	59
500.015498991462	32
500.029970707155	54
500.044442632484	47
500.058914767665	53
500.073387112374	65
500.087859666935	86
500.102332431133	81
500.116805405075	77
500.13127858876	98
500.145751981975	59
500.160225585041	74
500.174699397851	51
500.189173420298	52
500.203647652382	52
500.218122094317	65
500.232596745889	42
500.247071607097	52
500.261546678157	70
500.276021958854	53
500.290497449187	39
500.304973149372	44
500.319449059194	86
500.333925178652	62
500.348401507962	56
500.362878046909	43
500.377354795493	43
500.391831753928	47
500.406308921893	47
500.420786299709	68
500.435263887163	48
500.44974168436	64
500.464219691194	51
500.478697907881	42
500.493176334204	26
500.507654970164	16
500.522133815976	19
500.536612871316	25
500.55109213651	35
500.56557161134	57
500.580051295914	68
500.594531190233	51
500.609011294189	55
500.623491607781	77
500.637972131226	58
500.652452864308	32
500.666933807134	38
500.681414959705	49
500.695896321913	69
500.710377893757	57
500.724859675454	60
500.739341666788	68
500.753823867759	45
500.768306278582	22
500.782788899042	34
500.797271729247	18
500.811754769088	21
500.826238018675	20
500.840721478006	15
500.855205146974	25
500.869689025687	25
500.884173114145	40
500.89865741224	79
500.913141920079	66
500.927626637663	68
500.942111564885	71
500.956596701851	78
500.971082048562	68
500.98556760491	41
501.000053371003	26
501.014539346841	40
501.029025532316	37
501.043511927536	54
501.057998532501	36
501.072485347103	43
501.08697237145	71
501.101459605542	89
501.115947049271	46
501.130434702638	40
501.144922565857	53
501.159410638713	47
501.173898921315	54
501.188387413661	53
501.202876115645	59
501.217365027266	51
501.23185414874	43
501.246343479851	28
501.260833020707	42
501.275322771308	31
501.289812731547	30
501.304302901423	38
501.318793281152	27
501.333283870519	59
501.347774669522	31
501.362265678379	46
501.376756896873	56
501.391248325113	55
501.405739963097	90
501.420231810612	40
501.434723868087	34
501.449216135092	24
501.463708611734	19
501.478201298337	18
501.49269419447	15
501.507187300348	36
501.521680615972	42
501.536174141233	55
501.550667876131	24
501.565161820991	58
501.57965597538	51
501.594150339407	44
501.608644913288	53
501.623139696913	34
501.637634690068	23
501.652129893077	44
501.666625305723	23
501.681120928115	42
501.695616760253	32
501.710112802028	20
501.724609053548	47
501.739105514814	41
501.753602185718	33
501.768099066259	64
501.782596156654	43
501.797093456687	63
501.811590966465	46
501.826088685989	45
501.84058661515	37
501.855084753949	28
501.869583102602	32
501.884081660893	27
501.898580428929	29
501.913079406711	29
501.927578594131	57
501.942077991297	39
501.9565775981	39
501.971077414649	49
501.985577440944	57
502.000077676877	51
502.014578122556	43
502.02907877798	37
502.04357964315	33
502.05808071785	40
502.072582002404	50
502.087083496704	96
502.101585200534	77
502.116087114326	53
502.130589237647	59
502.145091570607	33
502.159594113528	53
502.17409686598	62
502.188599828069	109
502.203103000121	72
502.217606381702	52
502.232109972921	51
502.246613773995	41
502.261117784706	39
502.275622005164	42
502.290126435367	36
502.304631075209	33
502.319135924797	45
502.33364098413	77
502.348146253102	87
502.36265173182	73
502.377157420284	44
502.391663318387	34
502.406169426235	35
502.420675743722	41
502.435182270955	50
502.449689007934	45
502.464195954659	35
502.478703111022	58
502.493210477132	69
502.50771805288	38
502.522225838374	32
502.536733833615	36
502.551242038601	49
502.565750453118	23
502.580259077598	17
502.594767911607	14
502.609276955363	28
502.623786208866	53
502.638295672006	73
502.652805344893	41
502.667315227527	44
502.681825319799	17
502.696335621817	36
502.710846133581	67
502.725356854985	39
502.739867786134	15
502.75437892703	18
502.768890277565	22
502.783401837846	17
502.797913607873	16
502.812425587539	15
502.826937777059	61
502.84145017611	43
502.855962784908	14
502.87047560356	23
502.884988631742	29
502.899501869672	39
502.914015317347	31
502.92852897477	65
502.943042841831	48
502.957556918638	30
502.972071205085	50
502.986585701278	42
503.001100407325	86
503.015615322904	53
503.030130448229	24
503.044645783301	49
503.059161328119	35
503.073677082576	30
503.08819304678	40
503.102709220623	52
503.117225604212	38
503.131742197548	32
503.146259000631	46
503.160776013353	55
503.175293235822	53
503.189810667929	34
503.204328309783	36
503.218846161384	83
503.233364222624	87
503.247882493719	64
503.262400974345	49
503.276919664718	68
503.291438564945	102
503.305957674704	77
503.320476994317	50
503.33499652357	43
503.349516262569	43
503.364036211207	28
503.378556369593	22
503.393076737725	30
503.407597315496	61
503.422118103015	48
503.43663910028	41
503.451160307185	65
503.465681723836	41
503.480203350127	21
503.494725186273	21
503.509247232057	45
503.523769487481	37
503.538291952652	16
503.552814627679	38
503.567337512236	14
503.58186060654	13
503.596383910592	11
503.610907424391	21
503.625431147829	20
503.639955081014	31
503.654479223839	41
503.66900357641	23
503.683528138838	27
503.698052910796	25
503.712577892609	24
503.727103083954	21
503.741628485046	13
503.756154095994	16
503.770679916581	34
503.785205946807	33
503.79973218678	34
503.814258636501	48
503.828785295861	36
503.843312165077	25
503.857839243824	30
503.872366532318	51
503.886894030668	84
503.901421738549	64
503.915949656286	68
503.930477783662	35
503.945006120786	21
503.959534667549	29
503.974063424059	45
503.988592390318	61
504.003121566215	47
504.01765095186	52
504.032180547253	86
504.046710352286	98
504.061240367065	57
504.075770591593	47
504.09030102576	53
504.104831669675	39
504.119362523337	35
504.133893586639	64
504.148424859689	57
504.162956342378	43
504.177488034923	39
504.192019937107	32
504.206552048932	30
504.221084370612	34
504.235616901824	80
504.250149642891	78
504.264682593598	51
504.279215754053	39
504.293749124148	67
504.308282704099	60
504.322816493689	49
504.337350492919	40
504.351884702005	70
504.366419120623	61
504.380953748988	48
504.39548858721	102
504.410023635072	91
504.424558892573	85
504.439094359822	70
504.453630036819	42
504.468165923456	73
504.482702019949	69
504.497238325974	50
504.511774841747	38
504.526311567376	46
504.540848502537	37
504.555385647553	39
504.56992300221	24
504.584460566615	63
504.59899834066	39
504.613536324453	41
504.628074517994	49
504.642612921175	45
504.657151534104	54
504.671690356781	78
504.686229389099	47
504.700768631164	45
504.715308082978	25
504.729847744431	61
504.744387615633	26
504.758927696475	32
504.773467987174	41
504.788008487512	19
504.802549197491	80
504.817090117326	52
504.831631246801	22
504.846172585916	18
504.860714134888	13
504.875255893392	37
504.889797861752	64
504.904340039752	45
504.918882427501	47
504.93342502489	44
504.947967832136	30
504.962510848913	36
504.977054075548	38
504.991597511822	71
505.006141157845	63
505.020685013508	65
505.035229079028	44
505.04977335408	29
505.064317838989	40
505.078862533537	57
505.093407437835	94
505.107952551773	39
505.122497875459	33
505.137043408894	43
505.151589152078	24
505.166135104902	22
505.180681267366	38
505.195227639687	62
505.209774221648	71
505.22432101325	34
505.238868014709	16
505.253415225809	39
505.267962646548	29
505.282510277145	45
505.297058117382	38
505.31160616726	49
505.326154426994	56
505.340702896369	37
505.355251575385	25
505.369800464258	46
505.384349562771	53
505.398898870925	66
505.413448388935	50
505.427998116478	36
505.442548053879	41
505.45709820092	59
505.471648557709	38
505.48619912414	44
505.500749900427	50
505.515300886355	45
505.529852082032	39
505.54440348735	38
505.558955102308	58
505.573506927124	35
505.58805896158	19
505.602611205786	25
505.61716365974	36
505.631716323335	31
505.646269196571	10
505.660822279664	36
505.675375572398	68
505.68992907488	43
505.704482787112	48
505.719036708877	27
505.733590840499	13
505.74814518187	29
505.762699732882	22
505.777254493534	13
505.791809464045	17
505.806364644196	25
505.820920033988	47
505.835475633637	31
505.850031442927	41
505.864587461967	37
505.879143690647	17
505.893700129077	33
505.908256777256	34
505.922813635076	38
505.937370702645	32
505.951927979963	45
505.966485466923	57
505.981043163632	90
505.99560107009	181
506.010159186189	210
506.024717512038	184
506.039276047635	162
506.053834792874	111
506.068393747863	73
506.082952912601	100
506.097512286979	62
506.112071870999	85
506.126631664877	50
506.141191668396	27
506.155751881664	53
506.170312304682	25
506.184872937341	57
506.19943377975	85
506.213994831908	50
506.228556093707	30
506.243117565148	47
506.257679246446	48
506.272241137386	59
506.286803238075	27
506.301365548406	31
506.315928068486	54
506.330490798315	23
506.345053737895	23
506.359616887116	50
506.374180245978	86
506.388743814698	149
506.403307593059	289
506.41787158117	419
506.432435778923	610
506.447000186425	619
506.461564803677	532
506.47612963057	397
506.490694667213	281
506.505259913606	182
506.519825369749	159
506.534391035425	167
506.548956910959	95
506.563522996242	58
506.578089291059	56
506.592655795735	45
506.607222510051	41
506.621789434118	36
506.636356567934	42
506.650923911392	30
506.6654914646	59
506.680059227558	59
506.694627200158	51
506.709195382507	42
506.723763774606	64
506.738332376347	42
506.75290118773	43
506.767470208971	73
506.782039439854	53
506.796608880486	45
506.811178530869	33
506.825748390894	40
506.840318460668	39
506.854888740193	42
506.869459229359	35
506.884029928275	24
506.898600836834	36
506.913171955142	36
506.927743283201	27
506.942314821009	41
506.956886568351	36
506.97145852566	68
506.986030692503	93
507.000603069095	91
507.015175655438	78
507.029748451423	90
507.044321457158	93
507.058894672643	72
507.073468097771	51
507.088041732648	59
507.102615577276	53
507.117189631545	63
507.131763895565	62
507.146338369336	67
507.160913052748	45
507.175487945911	36
507.190063048824	47
507.204638361379	66
507.219213883684	47
507.23378961574	45
507.248365557438	36
507.262941708887	26
507.277518070085	22
507.292094640926	24
507.306671421518	46
507.32124841186	27
507.335825611844	29
507.350403021578	29
507.364980641063	16
507.37955847019	56
507.394136509068	81
507.408714757588	81
507.423293215858	183
507.437871883988	237
507.452450761651	273
507.467029849065	234
507.48160914623	191
507.496188653036	127
507.510768369594	79
507.52534829601	96
507.539928431961	63
507.554508777662	58
507.569089333114	77
507.583670098208	86
507.598251073053	68
507.612832257648	86
507.627413651995	50
507.641995255983	50
507.656577069723	50
507.671159093105	31
507.685741326237	15
507.700323769121	29
507.714906421647	33
507.729489283923	18
507.744072355951	16
507.758655637621	48
507.773239129151	62
507.787822830214	31
507.802406741028	30
507.816990861702	32
507.83157519191	12
507.846159731869	28
507.860744481687	39
507.875329441039	32
507.889914610142	28
507.904499989105	38
507.919085577602	39
507.93367137585	47
507.948257383849	46
507.962843601599	51
507.977430028991	57
507.992016666135	64
508.006603512921	60
508.021190569459	46
508.035777835856	69
508.050365311787	75
508.064952997469	72
508.079540892903	58
508.094128998088	33
508.108717312915	19
508.123305837493	28
508.137894571715	39
508.152483515687	63
508.167072669411	39
508.181662032886	36
508.196251606004	39
508.210841388873	64
508.225431381385	59
508.240021583757	45
508.254611995663	74
508.269202617321	76
508.283793448838	71
508.29838448989	59
508.312975740801	77
508.327567201356	100
508.342158871661	105
508.35675075161	181
508.37134284131	352
508.385935140762	732
508.400527649856	1613
508.415120368702	2733
508.4297132973	4449
508.44430643554	6220
508.458899783532	7860
508.473493341276	7881
508.488087108662	6181
508.5026810858	4396
508.51727527269	3336
508.531869669222	2488
508.546464275506	2050
508.561059091434	1480
508.575654117113	1094
508.590249352652	854
508.604844797725	718
508.61944045255	572
508.634036317236	458
508.648632391456	345
508.663228675428	270
508.677825169151	274
508.692421872626	241
508.707018785744	221
508.721615908614	255
508.736213241128	183
508.750810783501	174
508.76540853541	135
508.780006497178	109
508.79460466859	85
508.809203049754	88
508.82380164056	99
508.838400441228	100
508.85299945143	56
508.867598671384	67
508.882198101198	50
508.896797740656	44
508.911397589757	46
508.92599764861	47
508.940597917215	29
508.955198395463	69
508.969799083463	147
508.984399981215	131
508.999001088611	162
509.013602405867	188
509.028203932658	175
509.042805669201	242
509.057407615605	251
509.072009771543	301
509.086612137234	269
509.101214712785	219
509.115817497871	164
509.130420492709	138
509.145023697408	135
509.159627111642	110
509.174230735737	74
509.188834569366	66
509.203438612857	107
509.218042866099	122
509.232647328877	96
509.247252001515	127
509.261856883797	90
509.276461975831	82
509.291067277509	79
509.305672789048	69
509.32027851023	66
509.334884441056	87
509.349490581743	108
509.364096931965	104
509.378703491939	180
509.393310261775	332
509.407917241254	690
509.422524430376	1251
509.43713182936	2087
509.451739437879	2941
509.46634725615	3228
509.480955284283	2857
509.495563522059	2342
509.510171969479	1797
509.524780626651	1233
509.539389493576	830
509.553998570144	732
509.568607856574	609
509.583217352539	449
509.597827058365	343
509.612436973835	230
509.627047098949	212
509.641657433924	210
509.656267978543	173
509.670878732806	148
509.685489696931	135
509.700100870699	132
509.714712254111	74
509.729323847385	85
509.743935650302	118
509.758547662863	82
509.773159885286	57
509.787772317353	54
509.802384959064	54
509.816997810636	48
509.831610871852	66
509.846224142713	68
509.860837623434	74
509.875451313691	72
509.89006521381	108
509.904679323682	88
509.919293643088	68
509.933908172357	84
509.948522911269	67
509.963137859934	76
509.977753018244	104
509.992368386415	106
510.006983964121	90
510.02159975169	122
510.036215748902	126
510.050831955867	102
510.065448372585	117
510.080064998948	144
510.094681834955	161
510.109298880823	107
510.123916136336	111
510.138533601601	92
510.15315127662	103
510.167769161174	60
510.18238725559	68
510.197005559759	47
510.211624073573	45
510.226242797031	57
510.24086173035	85
510.255480873314	68
510.270100225922	64
510.284719788393	51
510.299339560507	41
510.313959542266	39
510.328579733887	43
510.343200135153	69
510.357820746171	113
510.372441566834	204
510.387062597251	241
510.401683837311	312
510.416305287234	580
510.430926946801	890
510.445548816013	1081
510.460170895087	1086
510.474793183805	961
510.489415682168	679
510.504038390393	400
510.518661308263	254
510.533284435886	261
510.547907773153	229
510.562531320065	154
510.57715507684	97
510.591779043259	101
510.606403219431	105
510.621027605357	82
510.635652200927	41
510.650277006143	47
510.66490202122	47
510.679527245942	55
510.694152680418	63
510.708778324647	44
510.723404178521	41
510.738030242039	56
510.75265651542	54
510.767282998446	48
510.781909691225	45
510.796536593758	22
510.811163705827	19
510.825791027758	38
510.840418559443	27
510.855046300773	35
510.869674251747	25
510.884302412584	65
510.898930783066	39
510.913559363193	40
510.928188153182	21
510.942817152817	42
510.957446362205	38
510.972075781237	55
510.986705410024	39
511.001335248565	50
511.01596529675	78
511.030595554689	53
511.045226022382	44
511.05985669972	74
511.074487586812	61
511.089118683658	53
511.103749990148	60
511.118381506393	85
511.133013232391	65
511.147645168035	36
511.162277313432	46
511.176909668584	69
511.19154223338	63
511.206175007822	50
511.220807992126	72
511.235441186075	83
511.250074589779	45
511.264708203236	31
511.279342026339	29
511.293976059087	29
511.308610301698	41
511.323244753954	84
511.337879415964	62
511.352514287728	61
511.367149369137	54
511.381784660192	58
511.396420161109	113
511.411055871672	170
511.425691791989	287
511.44032792206	403
511.454964261667	333
511.469600811247	272
511.484237570363	166
511.498874539233	129
511.513511717857	125
511.528149106127	129
511.542786704151	87
511.557424511929	93
511.572062529353	54
511.586700756531	42
511.601339193463	47
511.615977840041	32
511.630616696373	13
511.645255762459	20
511.659895038191	38
511.674534523677	39
511.689174218917	48
511.703814123803	32
511.718454238444	11
511.733094562839	17
511.747735096879	14
511.762375840674	21
511.777016794223	15
511.791657957418	17
511.806299330258	40
511.820940912962	30
511.835582705311	38
511.850224707415	41
511.864866919274	34
511.879509340778	24
511.894151972037	28
511.90879481305	48
511.923437863709	26
511.938081124122	30
511.952724594181	23
511.967368273995	17
511.982012163564	32
511.996656262887	36
512.011300571856	38
512.025945090579	34
512.040589818948	29
512.055234757072	58
512.069879904951	54
512.084525262475	47
512.099170829755	49
512.113816606789	26
512.128462593577	52
512.143108789903	44
512.157755196201	27
512.172401812037	29
512.187048637627	11
512.201695672972	14
512.216342917962	14
512.230990372708	8
512.245638037209	19
512.260285911355	40
512.274933995256	37
512.289582288913	37
512.304230792215	31
512.318879505272	42
512.333528428084	39
512.348177560542	56
512.362826902755	60
512.377476454723	74
512.392126216337	53
512.406776187707	51
512.421426368722	71
512.436076759492	94
512.450727360126	96
512.465378170297	83
512.480029190224	66
512.494680419905	60
512.509331859342	33
512.523983508425	60
512.538635367263	54
512.553287435747	14
512.567939713986	28
512.582592202089	52
512.59724489973	24
512.611897807126	32
512.626550924277	43
512.641204251074	32
512.655857787626	31
512.670511533934	21
512.685165489997	29
512.699819655706	7
512.71447403117	21
512.729128616281	27
512.743783411147	41
512.758438415769	44
512.773093630037	31
512.787749054169	21
512.802404687838	17
512.817060531263	60
512.831716584552	40
512.846372847379	26
512.86102932007	11
512.875686002407	7
512.890342894391	16
512.904999996239	23
512.919657307734	18
512.934314828875	43
512.948972559881	50
512.963630500533	39
512.978288650832	35
512.992947010886	49
513.007605580805	27
513.022264360261	28
513.036923349473	60
513.05158254855	60
513.066241957164	62
513.080901575534	42
513.095561403659	14
513.11022144154	34
513.124881689067	25
513.13954214635	44
513.15420281328	50
513.168863689966	23
513.183524776516	21
513.198186072604	37
513.212847578447	36
513.227509294047	38
513.242171219402	31
513.256833354404	19
513.271495699161	16
513.286158253565	17
513.300821017834	6
513.315483991641	11
513.330147175204	28
513.344810568631	32
513.359474171597	23
513.374137984427	56
513.388802006904	42
513.403466239137	36
513.418130681017	24
513.432795332652	33
513.447460194044	19
513.462125265082	13
513.476790545986	34
513.491456036427	34
513.506121736625	30
513.520787646687	27
513.535453766287	28
513.550120095643	35
513.564786634865	36
513.579453383624	18
513.594120342139	20
513.60878751052	22
513.623454888438	24
513.638122476113	23
513.652790273543	43
513.66745828073	37
513.682126497564	11
513.696794924154	19
513.7114635605	10
513.726132406493	25
513.740801462242	31
513.755470727639	26
513.7701402029	25
513.784809887809	22
513.799479782365	11
513.814149886787	19
513.828820200746	37
513.843490724571	24
513.858161458043	27
513.872832401271	37
513.887503554147	60
513.902174916888	22
513.916846489167	20
513.931518271311	28
513.946190263103	42
513.960862464651	46
513.975534875847	56
513.990207496798	22
514.004880327507	47
514.019553367862	55
514.034226618083	27
514.048900077843	25
514.063573747359	31
514.07824762674	25
514.09292171566	25
514.107596014445	10
514.122270522878	23
514.136945241067	27
514.151620168904	53
514.166295306497	30
514.180970653847	28
514.195646210844	32
514.210321977598	23
514.224997954108	22
514.239674140266	23
514.254350536181	19
514.269027141852	37
514.283703957171	45
514.298380982246	23
514.313058216969	48
514.327735661558	27
514.342413315794	49
514.357091179678	34
514.371769253428	49
514.386447536826	41
514.401126029871	67
514.415804732782	55
514.430483645231	57
514.445162767547	75
514.45984209951	27
514.47452164123	29
514.489201392597	46
514.503881353831	16
514.518561524603	22
514.533241905241	23
514.547922495527	27
514.56260329557	18
514.577284305261	21
514.591965524818	47
514.606646953913	39
514.621328592874	20
514.636010441484	44
514.65069249985	13
514.665374767864	12
514.680057245635	3
514.694739933163	22
514.709422830448	27
514.724105937272	16
514.738789253962	23
514.753472780409	48
514.768156516504	41
514.782840462247	33
514.797524617857	15
514.812208983114	36
514.826893558019	24
514.841578342791	7
514.85626333721	3
514.870948541277	14
514.885633955211	45
514.900319578793	29
514.915005412023	8
514.929691455119	16
514.944377707864	30
514.959064170256	19
514.973750842515	54
514.988437724313	28
515.003124815977	14
515.017812117289	42
515.032499628359	44
515.047187349077	19
515.061875279661	11
515.076563419893	24
515.091251769883	29
515.105940329521	15
515.120629098807	48
515.13531807796	86
515.150007266761	71
515.16469666532	76
515.179386273636	118
515.1940760916	229
515.208766119212	254
515.223456356691	130
515.238146803819	91
515.252837460704	60
515.267528327346	80
515.282219403528	64
515.296910689576	41
515.311602185382	57
515.326293890836	48
515.340985805938	52
515.355677930908	34
515.370370265526	15
515.385062809792	28
515.399755563925	46
515.414448527706	62
515.429141701245	53
515.443835084433	38
515.458528677378	44
515.473222480081	35
515.487916492433	54
515.502610714542	38
515.517305146409	18
515.531999787924	12
515.546694639197	27
515.561389700228	39
515.576084970908	20
515.590780451345	23
515.60547614154	26
515.620172041384	21
515.634868150985	23
515.649564470345	21
515.664260999353	20
515.678957738119	32
515.693654686643	13
515.708351844815	6
515.723049212636	6
515.737746790324	12
515.752444577661	23
515.767142574756	21
515.781840781609	7
515.796539198111	3
515.811237824261	9
515.825936660279	16
515.840635705945	23
515.85533496137	20
515.870034426552	30
515.884734101384	36
515.899433985864	20
515.914134080211	13
515.928834384207	49
515.943534897852	23
515.958235621365	26
515.972936554526	48
515.987637697446	69
516.002339050124	43
516.017040612341	28
516.031742384535	35
516.046444366269	63
516.061146557761	37
516.075848959011	49
516.09055156991	25
516.105254390567	33
516.119957420983	27
516.134660661047	27
516.14936411087	62
516.164067770452	63
516.178771639682	54
516.19347571867	73
516.208180007417	114
516.222884505813	97
516.237589213858	73
516.252294131771	64
516.266999259442	51
516.281704596653	39
516.296410143732	18
516.311115900459	39
516.325821866946	51
516.34052804319	61
516.355234429084	37
516.369941024736	31
516.384647830147	39
516.399354845207	28
516.414062069916	46
516.428769504494	50
516.44347714872	54
516.458185002705	58
516.472893066448	37
516.487601339841	41
516.502309822992	14
516.517018515793	25
516.531727418352	24
516.54643653067	47
516.561145852637	34
516.575855384363	22
516.590565125957	24
516.605275077091	19
516.619985237984	14
516.634695608635	16
516.649406188936	12
516.664116978995	6
516.678827978813	15
516.693539188281	31
516.708250607507	37
516.722962236493	43
516.737674075127	20
516.752386123521	19
516.767098381673	13
516.781810849475	12
516.796523527036	10
516.811236414355	15
516.825949511324	32
516.840662818052	15
516.855376334539	16
516.870090060676	45
516.884803996571	26
516.899518142226	11
516.91423249753	8
516.928947062593	16
516.943661837415	25
516.958376821886	10
516.973092016117	19
516.987807419997	35
517.002523033636	55
517.017238857144	59
517.031954890192	49
517.046671132999	31
517.061387585565	20
517.076104247891	20
517.090821119866	54
517.1055382016	38
517.120255492984	31
517.134972994127	61
517.149690705029	38
517.164408625691	20
517.179126755892	30
517.193845096072	40
517.208563645793	67
517.223282405272	50
517.238001374511	76
517.2527205534	107
517.267439942048	55
517.282159540455	30
517.296879348512	30
517.311599366328	44
517.326319593904	30
517.341040031239	42
517.355760678224	48
517.370481534969	59
517.385202601363	65
517.399923877517	69
517.41464536343	58
517.429367058993	58
517.444088964316	43
517.458811079398	52
517.47353340413	27
517.488255938621	9
517.502978682872	33
517.517701636773	31
517.532424800434	40
517.547148173744	28
517.561871756815	26
517.576595549754	32
517.591319552234	21
517.606043764473	12
517.620768186582	9
517.635492818231	16
517.65021765964	10
517.664942710808	41
517.679667971627	33
517.694393442205	21
517.709119122652	5
517.72384501264	32
517.738571112388	18
517.753297421896	15
517.768023941163	43
517.782750670081	36
517.797477608758	21
517.812204757085	19
517.826932115282	12
517.84165968302	26
517.856387460517	19
517.871115447884	28
517.885843644792	32
517.900572051569	36
517.915300667996	18
517.930029494183	8
517.944758530021	23
517.959487775618	36
517.974217230975	54
517.988946895983	61
518.00367677086	29
518.018406855278	98
518.033137149456	120
518.047867653504	109
518.062598367092	51
518.077329290441	70
518.092060423659	48
518.106791766418	42
518.121523318937	71
518.136255081326	60
518.150987053255	35
518.165719234945	18
518.180451626395	17
518.195184227605	15
518.209917038465	25
518.224650059086	17
518.239383289467	20
518.254116729498	24
518.268850379289	26
518.283584238731	23
518.298318308043	15
518.313052587006	16
518.327787075619	39
518.342521774102	48
518.357256682126	30
518.37199180002	64
518.386727127565	121
518.40146266487	177
518.416198411826	215
518.430934368651	273
518.445670535018	379
518.460406911145	348
518.475143497142	259
518.48988029279	184
518.504617298089	90
518.519354513148	83
518.534091937967	88
518.548829572438	86
518.563567416778	56
518.578305470659	57
518.593043734301	59
518.607782207814	47
518.622520890867	24
518.63725978379	39
518.651998886365	51
518.6667381987	48
518.681477720685	42
518.696217452432	44
518.710957393939	44
518.725697545097	43
518.740437906015	28
518.755178476694	23
518.769919257024	11
518.784660247115	40
518.799401446857	32
518.814142856469	30
518.828884475732	8
518.843626304646	6
518.858368343431	33
518.873110591866	31
518.887853049953	28
518.90259571791	8
518.917338595408	27
518.932081682777	20
518.946824979797	19
518.961568486578	32
518.97631220301	48
518.991056129312	33
519.005800265266	34
519.02054461087	53
519.035289166346	52
519.050033931362	59
519.06477890625	65
519.079524090788	53
519.094269485088	54
519.109015089039	64
519.12376090286	37
519.138506926223	21
519.153253159347	26
519.167999602341	35
519.182746254877	31
519.197493117284	27
519.212240189342	19
519.226987471162	12
519.241734962742	13
519.256482663864	27
519.271230574857	33
519.28597869561	22
519.300727026015	17
519.315475566072	25
519.330224315999	18
519.344973275578	35
519.359722444808	22
519.374471823909	17
519.389221412662	34
519.403971211066	62
519.418721219341	90
519.433471437267	91
519.448221864845	105
519.462972502294	106
519.477723349285	94
519.492474406146	139
519.507225672769	82
519.521977148934	49
519.53672883497	33
519.551480730658	37
519.566232836106	43
519.580985151207	32
519.595737676178	8
519.610490410801	21
519.625243355076	47
519.639996509221	27
519.654749872909	35
519.669503446468	20
519.684257229679	25
519.699011222651	35
519.713765425384	16
519.728519837769	42
519.743274459806	40
519.758029291714	35
519.772784333274	22
519.787539584596	26
519.802295045679	30
519.817050716414	41
519.8318065968	12
519.846562687058	17
519.861318986968	21
519.876075496529	11
519.890832215962	19
519.905589145047	25
519.920346283894	11
519.935103632392	24
519.949861190652	19
519.964618958673	24
519.979376936347	21
519.994135123782	47
520.008893520979	61
520.023652127828	59
520.038410944439	92
520.053169970811	68
520.067929206836	60
520.082688652622	38
520.09744830817	11
520.11220817337	27
520.126968248332	19
520.141728533055	30
520.156489027431	38
520.171249731568	47
520.186010645468	39
520.200771769019	42
520.215533102333	48
520.230294645408	29
520.245056398136	35
520.259818360515	44
520.274580532766	56
520.28934291467	68
520.304105506335	40
520.318868307763	24
520.333631318842	45
520.348394539574	46
520.363157970178	70
520.377921610434	115
520.392685460452	303
520.407449520232	570
520.422213789664	1084
520.436978268748	1908
520.451742957705	2832
520.466507856314	3576
520.481272964684	3048
520.496038282817	2366
520.510803810493	1781
520.52556954804	1434
520.54033549535	1057
520.555101652312	814
520.569868019036	624
520.584634595413	474
520.599401381552	460
520.614168377453	361
520.628935583007	278
520.643702998322	254
520.6584706234	239
520.673238458131	186
520.688006502624	141
520.702774756879	150
520.717543220787	145
520.732311894457	147
520.747080777889	111
520.761849870974	92
520.776619173821	89
520.791388686431	114
520.806158408693	97
520.820928340718	89
520.835698482505	70
520.850468833944	64
520.865239395037	44
520.880010166002	29
520.894781146619	34
520.909552336998	36
520.924323737141	28
520.939095346936	50
520.953867166493	28
520.968639195813	55
520.983411434786	74
520.998183883411	61
521.012956541909	79
521.02772941006	101
521.042502487973	96
521.057275775649	78
521.072049272978	74
521.086822980069	91
521.101596896813	78
521.11637102332	107
521.131145359589	74
521.145919905511	81
521.160694661196	87
521.175469626644	68
521.190244801855	49
521.205020186608	57
521.219795781344	50
521.234571585623	76
521.249347599665	64
521.26412382347	52
521.278900256927	74
521.293676900147	54
521.308453753131	62
521.323230815767	63
521.338008088166	32
521.352785570328	41
521.367563262143	54
521.382341163721	74
521.397119275062	126
521.411897596055	181
521.426676126812	396
521.441454867332	713
521.456233817505	851
521.471012977331	1041
521.48579234703	1025
521.500571926382	985
521.515351715606	769
521.530131714374	568
521.544911922906	424
521.5596923412	364
521.574472969257	221
521.589253806967	155
521.604034854441	160
521.618816111568	214
521.633597578458	203
521.648379255221	197
521.663161141527	148
521.677943237596	106
521.692725543429	123
521.707508058915	123
521.722290784164	116
521.737073719286	97
521.751856863952	100
521.766640218381	115
521.781423782573	92
521.796207556418	52
521.810991540027	43
521.825775733399	82
521.840560136424	87
521.855344749213	89
521.870129571765	94
521.884914604081	103
521.899699845939	98
521.914485297782	107
521.929270959167	72
521.944056830316	59
521.958842911229	110
521.973629201795	92
521.988415702124	112
522.003202412217	98
522.017989331963	120
522.032776461473	129
522.047563800747	137
522.062351349673	157
522.077139108364	171
522.091927076708	144
522.106715254925	138
522.121503642796	152
522.136292240321	205
522.151081047609	197
522.165870064771	208
522.180659291476	211
522.195448727945	217
522.210238374178	211
522.225028230174	232
522.239818295824	234
522.254608571238	297
522.269399056306	299
522.284189751137	357
522.298980655842	393
522.31377177009	407
522.328563094102	466
522.343354627878	615
522.358146371308	748
522.372938324502	1106
522.387730487459	1909
522.40252286018	2911
522.417315442555	5448
522.432108234694	11576
522.446901236487	21373
522.461694448153	32627
522.476487869364	41842
522.491281500338	45551
522.506075341186	41737
522.520869391578	35033
522.535663651844	28955
522.550458121764	23736
522.565252801448	19146
522.580047690786	15571
522.594842789888	12465
522.609638098754	10108
522.624433617273	8398
522.639229345557	6859
522.654025283605	6039
522.668821431307	5191
522.683617788772	4523
522.698414356002	3996
522.713211132886	3610
522.728008119534	3144
522.742805315836	2890
522.757602722013	2708
522.772400337843	2583
522.787198163327	2457
522.801996198576	2320
522.816794443699	2015
522.831592898366	1911
522.846391562796	1787
522.861190436992	1630
522.875989520951	1631
522.890788814565	1376
522.905588317943	1200
522.920388030975	925
522.935187953881	703
522.949988086442	653
522.964788428657	592
522.979588980746	667
522.99438974238	832
523.009190713778	1249
523.02399189505	1763
523.038793285976	2237
523.053594886557	2786
523.068396696902	3475
523.083198717012	4125
523.098000946776	4470
523.112803386415	4311
523.127606035597	3877
523.142408894544	3383
523.157211963366	2833
523.172015241732	2401
523.186818729973	2035
523.201622427868	1679
523.216426335528	1380
523.231230452842	1097
523.24603477992	950
523.260839316763	895
523.275644063261	844
523.290449019523	739
523.30525418555	672
523.320059561231	634
523.334865146677	709
523.349670941887	854
523.364476946752	961
523.379283161382	1346
523.394089585777	1877
523.408896219826	2648
523.423703063639	4147
523.438510117108	7876
523.453317380451	13976
523.468124853449	21052
523.482932536101	26495
523.497740428628	26962
523.51254853081	24045
523.527356842647	20166
523.542165364358	16375
523.556974095614	13105
523.571783036745	10150
523.586592187531	7666
523.601401548082	6111
523.616211118287	5070
523.631020898367	4305
523.645830887992	3700
523.660641087492	3081
523.675451496647	2799
523.690262115567	2553
523.705072944141	2149
523.719883982591	1857
523.734695230585	1679
523.749506688345	1450
523.764318355979	1340
523.779130233158	1380
523.793942320213	1317
523.808754616922	1171
523.823567123396	1263
523.838379839525	1119
523.85319276542	1013
523.868005901079	946
523.882819246503	871
523.897632801472	879
523.912446566317	739
523.927260540927	747
523.942074725191	715
523.956889119111	618
523.971703722906	577
523.986518536356	654
524.001333559461	853
524.016148792442	945
524.030964234967	1148
524.045779887368	1464
524.060595749533	1686
524.075411821244	1795
524.090228102831	1983
524.105044594072	2108
524.119861295079	1944
524.134678205741	1819
524.149495326278	1599
524.164312656471	1455
524.179130196319	1419
524.193947946042	1162
524.208765905311	1021
524.223584074454	1024
524.238402453254	1017
524.253221041818	936
524.268039840148	837
524.282858848134	787
524.297678065884	688
524.312497493401	606
524.327317130462	610
524.342136977399	602
524.356957034101	608
524.371777300459	612
524.386597776472	925
524.401418462361	1074
524.416239357906	1337
524.431060463215	1859
524.445881778291	2691
524.460703302911	3998
524.475525037408	5472
524.49034698167	7070
524.505169135587	7817
524.51999149916	6852
524.534814072609	5116
524.549636855714	3355
524.564459848473	1878
524.579283051109	1216
524.5941064634	710
524.608930085347	438
524.62375391717	260
524.638577958648	195
524.653402209782	169
524.668226670791	129
524.683051341457	126
524.697876221778	152
524.712701311975	193
524.727526611827	188
524.742352121446	208
524.75717784072	266
524.772003769759	285
524.786829908565	251
524.801656257027	258
524.816482815144	226
524.831309583137	226
524.846136560786	222
524.860963748201	183
524.875791145382	174
524.890618752219	122
524.905446568821	210
524.92027459519	223
524.935102831104	197
524.949931276894	200
524.964759932451	277
524.979588797663	224
524.994417872641	270
525.009247157276	306
525.024076651676	259
525.038906355842	224
525.053736269775	338
525.068566393363	437
525.083396726607	551
525.098227269728	558
525.113058022504	456
525.127888985047	472
525.142720157246	474
525.15755153921	393
525.172383130942	308
525.187214932439	316
525.202046943482	270
525.216879164512	165
525.231711595087	141
525.246544235319	189
525.261377085537	207
525.276210145301	198
525.291043414721	189
525.305876894128	202
525.320710583081	211
525.33554448169	263
525.350378590286	290
525.365212908428	248
525.380047436225	253
525.3948821739	281
525.409717121231	332
525.424552278328	449
525.439387645191	540
525.454223221711	634
525.469059007997	680
525.48389500405	832
525.498731209759	967
525.513567625234	884
525.528404250476	708
525.543241085374	439
525.558078129929	409
525.57291538436	303
525.587752848448	149
525.602590522302	61
525.617428405923	41
525.6322664992	58
525.647104802243	70
525.661943314943	111
525.67678203741	96
525.691620969643	102
525.706460111644	74
525.72129946319	67
525.736139024723	80
525.750978795803	106
525.765818776649	102
525.780658967262	108
525.795499367531	58
525.810339977567	91
525.825180797371	119
525.84002182683	138
525.854863066056	133
525.86970451505	188
525.884546173699	173
525.899388042116	124
525.914230120299	114
525.929072408139	125
525.943914905746	104
525.958757613119	143
525.973600530149	111
525.988443656947	136
526.003286993511	180
526.018130539731	207
526.032974295719	203
526.047818261474	208
526.062662436885	223
526.077506822064	193
526.092351417009	194
526.107196221611	213
526.12204123598	217
526.136886460116	174
526.151731893909	198
526.166577537469	235
526.181423390685	187
526.196269453669	157
526.211115726531	150
526.225962208938	150
526.240808901113	176
526.255655803055	136
526.270502914764	117
526.28535023602	146
526.300197767263	135
526.315045508053	100
526.32989345861	174
526.344741618935	183
526.359589988916	152
526.374438568665	155
526.389287358291	183
526.404136357464	208
526.418985566404	253
526.433834985111	237
526.448684613476	285
526.463534451607	348
526.478384499506	252
526.493234757062	316
526.508085224386	325
526.522935901476	210
526.537786788224	236
526.55263788485	183
526.567489191022	165
526.582340706962	109
526.597192432779	123
526.612044368144	105
526.626896513275	120
526.641748868285	150
526.656601432841	140
526.671454207165	115
526.686307191367	167
526.701160385115	197
526.716013788631	214
526.730867402025	207
526.745721224966	189
526.760575257675	160
526.775429500151	198
526.790283952394	226
526.805138614295	184
526.819993485964	144
526.834848567289	158
526.849703858383	210
526.864559359354	141
526.879415069873	189
526.894270990159	209
526.909127120213	211
526.923983460034	184
526.938840009513	182
526.95369676876	175
526.968553737664	148
526.983410916336	174
526.998268304775	178
527.013125902872	162
527.027983710847	226
527.04284172848	235
527.05769995577	248
527.072558392828	183
527.087417039654	159
527.102275896137	168
527.117134962499	195
527.131994238408	175
527.146853724084	214
527.161713419639	218
527.176573324741	157
527.191433439611	156
527.20629376436	134
527.221154298655	157
527.236015042829	182
527.250875996661	124
527.26573716015	155
527.280598533518	189
527.295460116543	151
527.310321909226	139
527.325183911787	143
527.340046124006	148
527.354908545883	151
527.369771177528	147
527.384634019051	132
527.399497070122	181
527.414360330961	177
527.429223801678	205
527.444087481943	202
527.458951371976	180
527.473815471777	201
527.488679781347	155
527.503544300574	128
527.518409029569	133
527.533273968222	160
527.548139116754	220
527.563004474944	186
527.577870042792	174
527.592735820407	160
527.607601807792	140
527.622468004834	160
527.637334411755	145
527.652201028334	140
527.66706785457	141
527.681934890575	148
527.696802136349	176
527.71166959178	186
527.726537257091	174
527.741405131949	176
527.756273216575	161
527.77114151108	189
527.786010015133	235
527.800878729065	241
527.815747652654	179
527.830616786013	182
527.845486129029	117
527.860355681814	112
527.875225444367	148
527.890095416579	154
527.904965598559	166
527.919835990308	211
527.934706591714	202
527.94957740289	135
527.964448423834	160
527.979319654547	179
527.994191094807	173
528.009062744946	148
528.023934604744	168
528.038806674311	196
528.053678953646	194
528.068551442639	162
528.083424141401	176
528.098297049821	147
528.113170168121	170
528.128043496079	193
528.142917033695	204
528.157790781191	150
528.172664738234	147
528.187538905156	143
528.202413281737	202
528.217287868087	189
528.232162664095	179
528.247037669983	174
528.261912885529	164
528.276788310733	154
528.291663945706	164
528.306539790448	135
528.321415844848	149
528.336292109128	155
528.351168582956	136
528.366045266664	168
528.38092216003	172
528.395799263164	160
528.410676576068	186
528.425554098631	216
528.440431830852	214
528.455309772952	199
528.470187924711	216
528.485066286129	184
528.499944857426	206
528.514823638382	188
528.529702628996	160
528.54458182949	143
528.559461239643	148
528.574340859454	157
528.589220689145	174
528.604100728495	156
528.618980977503	189
528.633861436391	204
528.648742104938	173
528.663622983143	135
528.678504071228	169
528.693385368972	165
528.708266876375	133
528.723148593657	165
528.738030520599	171
528.752912657198	166
528.767795003678	165
528.782677559706	148
528.797560325615	157
528.812443301181	164
528.827326486517	143
528.842209881512	179
528.857093486387	192
528.871977300921	188
528.886861325224	154
528.901745559187	183
528.916630002807	180
528.931514656309	164
528.946399519469	163
528.961284592398	205
528.976169875097	170
528.991055367455	183
529.005941069472	170
529.020826981368	158
529.035713102925	200
529.05059943425	197
529.065485975235	219
529.080372725989	190
529.095259686512	191
529.110146856806	193
529.125034236758	170
529.139921826369	145
529.154809625861	185
529.169697635012	237
529.184585853822	191
529.199474282512	183
529.214362920861	144
529.22925176887	141
529.244140826758	172
[truncated: 124,185 more rows]
