# Supplementary material for: Identifying Archaeological Bone via Non-Destructive ZooMS and the Materiality of Symbolic Expression: Examples from Iroquoian Bone Points
Source: Sci Rep. 2019 Jul 30;9:11027. doi: 10.1038/s41598-019-47299-x (PMC6667708; doi:10.1038/s41598-019-47299-x)
Supplement: Supplementary file 2 — Supplementary Datafiles [file 41598_2019_47299_MOESM2_ESM.zip › McGrath et al Supplementary Datafiles/Data set S3_EraserSpectra/DR-21s_ERASER_1.txt]

500.020488400846	27
500.034960821428	13
500.049433451771	4
500.06390629177	34
500.078379341531	67
500.092852600947	86
500.107326070125	66
500.121799749066	20
500.136273637769	29
500.150747736128	31
500.165222044248	26
500.179696562024	36
500.194171289563	35
500.208646226864	11
500.223121373819	35
500.237596730538	34
500.252072296912	33
500.266548073155	39
500.281024059054	37
500.295500254716	56
500.309976660032	32
500.324453275112	20
500.338930099954	14
500.353407134451	19
500.36788437871	26
500.382361832733	6
500.396839496411	22
500.411317369851	47
500.425795452946	27
500.440273745912	30
500.454752248534	13
500.46923096081	21
500.483709882957	41
500.498189014651	11
500.512668356216	12
500.527147907436	21
500.541627668419	12
500.556107639165	9
500.570587819458	21
500.585068209622	34
500.599548809549	19
500.614029619132	13
500.628510638477	23
500.642991867585	44
500.657473306241	30
500.671954954767	12
500.686436812949	8
500.700918881002	44
500.71540115871	15
500.729883645966	24
500.7443663432	37
500.758849249981	28
500.773332366634	21
500.787815692942	21
500.802299229013	18
500.816782974632	4
500.83126693023	16
500.845751095375	2
500.860235470391	27
500.874720055062	35
500.889204849389	7
500.903689853479	6
500.918175067333	29
500.93266049095	45
500.947146124222	70
500.961631967257	35
500.976118019949	7
500.990604282511	22
501.005090754728	34
501.019577436602	7
501.034064328346	27
501.048551429638	23
501.063038740802	45
501.077526261621	25
501.092013992203	33
501.106501932441	66
501.120990082442	59
501.135478442207	25
501.149967011628	20
501.164455790812	9
501.178944779759	20
501.19343397847	16
501.207923386729	13
501.222413004859	22
501.236902832753	41
501.251392870302	25
501.265883117615	24
501.280373574476	10
501.294864241317	25
501.309355117705	18
501.323846203964	34
501.33833749988	13
501.352829005559	9
501.367320720786	28
501.381812645884	25
501.396304780747	37
501.410797125265	22
501.425289679546	26
501.439782443484	19
501.454275417293	18
501.468768600758	37
501.483261993879	27
501.497755596872	39
501.512249409521	30
501.526743431825	21
501.541237663894	14
501.555732105726	31
501.570226757322	19
501.584721618574	22
501.599216689482	33
501.613711970262	22
501.628207460697	25
501.642703160897	37
501.657199070753	28
501.671695190373	37
501.686191519756	48
501.700688058796	22
501.7151848076	30
501.729681766167	24
501.744178934499	13
501.758676312379	12
501.77317390013	8
501.787671697538	5
501.80216970471	2
501.816667921646	21
501.831166348347	33
501.845664984595	16
501.860163830715	36
501.874662886492	14
501.889162152033	18
501.903661627337	17
501.918161312191	13
501.932661206916	9
501.947161311405	18
501.961661625551	10
501.976162149461	19
501.990662883027	8
502.005163826466	6
502.019664979561	1
502.034166342312	35
502.048667914935	30
502.063169697107	26
502.077671689043	49
502.092173890851	18
502.106676302316	27
502.121178923437	13
502.135681754322	21
502.150184794864	12
502.164688045278	33
502.179191505348	15
502.193695175183	24
502.208199054675	14
502.222703144039	11
502.237207442951	3
502.251711951628	16
502.266216670069	21
502.280721598275	45
502.295226736245	29
502.309732083764	30
502.324237641155	25
502.338743408203	16
502.353249385015	24
502.367755571593	24
502.382261967826	10
502.396768573824	9
502.411275389479	30
502.425782415006	39
502.44028965019	44
502.454797095031	23
502.469304749636	10
502.483812614006	7
502.498320688141	17
502.512828971933	31
502.527337465489	32
502.541846168702	35
502.556355081679	41
502.570864204421	13
502.58537353682	19
502.599883079092	20
502.614392831021	12
502.628902792498	6
502.643412963956	19
502.657923344963	13
502.672433935843	29
502.68694473638	17
502.701455746573	15
502.71596696664	23
502.730478396363	14
502.744990035851	22
502.759501884996	36
502.774013943906	32
502.788526212473	23
502.803038690913	10
502.81755137901	0
502.832064276872	4
502.846577384391	1
502.861090701566	14
502.875604228615	28
502.890117965321	14
502.904631911792	14
502.919146068028	30
502.93366043392	37
502.948175009578	39
502.962689794893	24
502.977204790082	36
502.991719994927	34
503.006235409429	16
503.020751033697	17
503.035266867729	12
503.049782911419	20
503.064299164982	21
503.078815628094	28
503.09333230108	27
503.107849183722	26
503.122366276022	7
503.136883578195	24
503.151401090025	20
503.165918811621	12
503.180436742873	16
503.194954883891	20
503.209473234675	30
503.223991795115	16
503.238510565321	10
503.253029545293	15
503.267548734921	5
503.282068134315	11
503.296587743475	15
503.311107562291	40
503.325627590873	41
503.340147829113	24
503.354668277226	27
503.369188934996	37
503.383709802424	61
503.398230879725	38
503.412752166684	20
503.4272736633	24
503.441795369681	27
503.456317285829	14
503.470839411741	10
503.485361747311	42
503.499884292539	25
503.51440704764	21
503.528930012399	4
503.543453186924	17
503.557976571106	24
503.572500165053	18
503.587023968767	21
503.601547982137	3
503.616072205382	6
503.630596638176	9
503.645121280844	5
503.659646133169	29
503.674171195152	35
503.688696467009	23
503.703221948524	0
503.717747639804	4
503.732273540742	22
503.746799651446	13
503.761325971808	28
503.775852502043	13
503.790379241936	8
503.804906191595	17
503.819433350804	13
503.833960719886	12
503.848488298735	18
503.863016087241	26
503.877544085513	17
503.892072293443	13
503.906600711247	14
503.921129338709	38
503.935658175828	19
503.950187222822	2
503.964716479474	6
503.979245945783	20
503.993775621858	74
504.0083055077	23
504.022835603199	50
504.037365908573	29
504.051896423496	33
504.066427148185	16
504.080958082749	0
504.095489226971	11
504.11002058085	14
504.124552144496	14
504.139083917799	19
504.153615900977	22
504.168148093813	22
504.182680496415	20
504.197213108676	18
504.211745930702	12
504.226278962495	0
504.240812203945	39
504.255345655162	40
504.269879316145	39
504.284413186787	31
504.298947267194	61
504.31348155726	29
504.3280160572	29
504.342550766798	23
504.357085686163	26
504.371620815077	36
504.386156153866	38
504.400691702422	31
504.415227460635	24
504.429763428616	44
504.444299606254	31
504.458835993659	13
504.47337259083	29
504.487909397768	38
504.502446414363	23
504.516983640726	1
504.531521076747	22
504.546058722534	19
504.560596578087	15
504.575134643407	9
504.589672918386	11
504.604211403023	2
504.618750097535	17
504.633289001705	19
504.647828115641	0
504.662367439236	15
504.676906972598	24
504.691446715618	9
504.705986668513	2
504.720526831066	9
504.735067203386	17
504.749607785365	11
504.76414857711	40
504.778689578514	17
504.793230789792	11
504.807772210729	9
504.822313841325	39
504.836855681796	17
504.851397731817	2
504.865939991713	20
504.880482461267	41
504.895025140589	19
504.909568029677	9
504.924111128315	3
504.938654436829	8
504.953197955109	8
504.967741683049	26
504.982285620755	21
504.996829768228	30
505.011374125251	16
505.025918692149	45
505.040463468815	18
505.055008455139	27
505.06955365123	36
505.08409905698	18
505.098644672497	11
505.113190497781	9
505.127736532723	13
505.142282777433	37
505.15682923191	15
505.171375896045	30
505.185922769948	47
505.200469853617	45
505.215017146946	30
505.22956465015	32
505.244112362904	42
505.258660285426	17
505.273208417714	20
505.28775675977	26
505.302305311485	33
505.316854072967	23
505.331403044108	31
505.345952225124	18
505.3605016158	3
505.375051216134	0
505.389601026344	23
505.404151046104	26
505.41870127574	23
505.433251715036	10
505.447802364098	13
505.462353222819	26
505.476904291308	26
505.491455569564	15
505.506007057588	16
505.52055875527	12
505.53511066272	11
505.549662779829	34
505.564215106705	29
505.578767643349	33
505.593320389652	30
505.607873345722	14
505.62242651156	11
505.636979887057	38
505.651533472322	31
505.666087267354	49
505.680641272045	45
505.695195486504	14
505.70974991073	26
505.724304544615	4
505.738859388268	9
505.753414441689	13
505.767969704769	4
505.782525177616	9
505.797080860123	20
505.811636752506	6
505.826192854548	0
505.840749166249	14
505.855305687826	36
505.869862419063	23
505.884419359959	15
505.898976510623	18
505.913533871054	13
505.928091441254	19
505.942649221112	24
505.95720721063	18
505.971765410024	18
505.986323819078	49
506.000882437899	42
506.01544126638	115
506.030000304629	129
506.044559552645	83
506.059119010321	111
506.073678677873	120
506.088238554977	53
506.102798641956	23
506.117358938487	19
506.131919444894	40
506.146480161069	31
506.161041086903	57
506.175602222506	6
506.19016356766	16
506.204725122798	19
506.219286887488	13
506.233848862054	16
506.24841104628	18
506.262973440273	29
506.277536043818	23
506.29209885724	30
506.306661880429	39
506.321225113278	20
506.335788555896	28
506.350352208173	91
506.364916070326	104
506.379480142139	88
506.394044423612	92
506.408608914962	137
506.423173615971	128
506.43773852664	222
506.452303647078	255
506.466868977283	166
506.481434517149	144
506.496000266891	165
506.510566226184	130
506.525132395246	94
506.539698774184	65
506.554265362674	39
506.568832161041	69
506.583399169067	63
506.597966386754	57
506.612533814317	56
506.62710145154	26
506.641669298531	19
506.656237355183	46
506.670805621603	26
506.685374097682	20
506.699942783639	8
506.714511679256	8
506.729080784641	11
506.743650099686	33
506.758219624499	31
506.772789358973	25
506.787359303324	9
506.801929457334	14
506.816499821005	26
506.831070394444	32
506.845641177652	30
506.860212170628	28
506.874783373265	20
506.88935478567	30
506.903926407735	23
506.918498239569	9
506.933070281171	3
506.947642532542	8
506.962214993574	21
506.976787664374	15
506.991360544834	29
507.005933635063	49
507.02050693506	61
507.035080444718	54
507.049654164253	26
507.06422809334	17
507.078802232196	13
507.093376580929	15
507.107951139213	20
507.122525907375	18
507.137100885197	16
507.15167607268	22
507.16625147004	15
507.18082707706	22
507.195402893741	40
507.209978920299	67
507.224555156409	41
507.239131602396	18
507.253708258044	2
507.268285123461	22
507.282862198646	34
507.297439483492	14
507.312016978107	41
507.326594682491	20
507.341172596536	27
507.355750720349	7
507.370329053824	5
507.384907597067	15
507.399486350079	22
507.41406531286	61
507.428644485301	70
507.443223867512	73
507.457803459384	42
507.472383261024	50
507.486963272434	47
507.501543493612	19
507.516123924452	24
507.53070456506	31
507.545285415221	5
507.559866475368	25
507.574447745176	16
507.589029224644	17
507.603610913881	35
507.618192812779	18
507.632774921555	41
507.647357239992	31
507.661939768198	10
507.676522506065	0
507.691105453701	2
507.705688610997	9
507.720271978172	9
507.734855555008	9
507.749439341504	8
507.764023337878	13
507.778607543804	20
507.793191959609	23
507.807776585074	7
507.822361420309	1
507.836946465313	10
507.851531719978	27
507.866117184412	6
507.880702858508	0
507.895288742481	0
507.909874836007	19
507.924461139411	10
507.939047652475	22
507.95363437531	26
507.968221307805	21
507.98280845007	8
507.997395802104	20
508.011983363909	30
508.026571135265	22
508.0411591165	24
508.055747307504	19
508.070335708169	44
508.084924318604	52
508.099513138701	21
508.114102168566	3
508.128691408202	18
508.143280857498	33
508.157870516565	20
508.172460385401	17
508.187050463898	19
508.201640752165	14
508.216231250093	34
508.230821957899	20
508.245412875367	46
508.260004002496	41
508.274595339395	49
508.289186886063	27
508.303778642502	45
508.318370608601	45
508.332962784471	31
508.347555170002	53
508.362147765411	116
508.376740570482	234
508.391333585213	404
508.405926809824	933
508.420520243987	1378
508.43511388792	2011
508.449707741732	2847
508.464301805205	3073
508.47889607834	2625
508.493490561244	1806
508.508085253919	1222
508.522680156255	881
508.537275268361	522
508.551870590237	453
508.566466121883	284
508.581061863082	260
508.59565781416	194
508.610253974899	152
508.624850345517	100
508.639446925688	85
508.654043715629	52
508.66864071534	47
508.683237924821	64
508.697835343964	72
508.712432972877	73
508.72703081156	39
508.741628859905	31
508.75622711802	38
508.770825585906	44
508.785424263453	27
508.80002315077	14
508.814622247749	26
508.829221554498	36
508.843821071018	17
508.858420797308	18
508.87302073326	12
508.887620878982	35
508.902221234365	51
508.916821799519	33
508.931422574444	30
508.946023559139	29
508.960624753495	8
508.975226157514	25
508.989827771412	28
509.004429594971	50
509.019031628301	59
509.033633871401	65
509.048236324163	62
509.062838986587	59
509.077441858782	62
509.092044940855	54
509.106648232482	39
509.121251733989	37
509.135855445048	22
509.150459365987	8
509.165063496696	28
509.179667837067	34
509.1942723871	38
509.208877147013	15
509.223482116479	15
509.238087295824	17
509.252692684831	34
509.267298283609	24
509.281904092157	29
509.296510110368	10
509.311116338349	12
509.325722775992	16
509.340329423515	40
509.3549362807	73
509.369543347547	89
509.384150624165	140
509.398758110554	209
509.413365806604	278
509.427973712534	541
509.442581828127	730
509.457190153273	993
509.471798688407	1104
509.486407433203	935
509.501016387662	723
509.515625551891	488
509.530234925891	315
509.544844509554	179
509.559454302987	105
509.574064306192	75
509.588674519167	49
509.603284941805	36
509.617895574105	23
509.632506416176	16
509.647117468018	13
509.661728729631	18
509.676340201016	13
509.690951881953	33
509.705563772771	58
509.720175873251	59
509.734788183502	38
509.749400703524	19
509.764013433209	21
509.778626372664	35
509.793239521783	51
509.807852880781	29
509.822466449441	9
509.837080227764	28
509.851694215859	31
509.866308413724	16
509.880922821252	16
509.89553743866	12
509.91015226573	11
509.924767302463	5
509.939382548967	26
509.953998005243	28
509.968613671181	21
509.98322954689	48
509.997845632371	46
510.012461927514	39
510.027078432429	26
510.041695147115	15
510.056312071572	30
510.070929205693	30
510.085546549475	14
510.100164103138	37
510.114781866464	33
510.129399839452	35
510.144018022321	14
510.158636414852	47
510.173255017046	43
510.187873829012	27
510.202492850858	19
510.217112082257	32
510.231731523537	43
510.246351174372	27
510.260971035086	21
510.275591105463	27
510.290211385612	21
510.304831875532	15
510.319452575116	21
510.334073484362	6
510.348694603488	26
510.363315932278	45
510.377937470839	73
510.392559219172	130
510.407181177168	251
510.421803344826	362
510.436425722366	541
510.451048309568	622
510.465671106542	530
510.480294113287	341
510.494917329587	228
510.509540755767	255
510.52416439172	189
510.538788237335	77
510.553412292722	21
510.568036557663	22
510.582661032594	35
510.597285717079	27
510.611910611445	29
510.626535715473	28
510.641161029274	14
510.655786552738	25
510.670412285973	25
510.685038228872	13
510.699664381652	23
510.714290744095	21
510.7289173162	20
510.743544098078	4
510.758171089728	4
510.77279829115	53
510.787425702235	24
510.802053323093	38
510.816681153613	12
510.831309194014	22
510.845937444079	47
510.860565903807	45
510.875194573307	32
510.889823452579	60
510.904452541514	40
510.919081840331	29
510.93371134881	21
510.948341066953	30
510.962970994869	62
510.977601132556	48
510.992231479907	21
511.00686203703	42
511.021492803925	24
511.036123780593	20
511.050754966815	37
511.065386362918	18
511.080017968685	17
511.094649784332	22
511.109281809535	24
511.12391404451	26
511.138546489257	14
511.153179143776	52
511.167812007959	25
511.182445082023	26
511.197078365642	34
511.211711859033	28
511.226345562197	12
511.240979475133	34
511.255613597733	59
511.270247930105	46
511.284882472141	22
511.299517223949	15
511.31415218553	3
511.328787356883	17
511.3434227379	41
511.35805832869	51
511.372694129143	54
511.387330139477	43
511.401966359476	86
511.416602789138	107
511.431239428572	131
511.445876277779	181
511.46051333665	131
511.475150605294	116
511.48978808371	74
511.504425771899	33
511.519063669752	34
511.533701777268	37
511.548340094666	10
511.562978621728	5
511.577617358563	10
511.592256305061	22
511.606895461332	17
511.621534827267	17
511.636174403084	34
511.650814188565	19
511.665454183818	14
511.680094388736	25
511.694734803317	6
511.70937542778	18
511.724016261907	9
511.738657305916	13
511.75329855948	4
511.767940022816	0
511.782581695926	6
511.797223578809	12
511.811865671355	25
511.826507973675	11
511.841150485658	24
511.855793207415	25
511.870436138945	4
511.885079280247	7
511.899722631214	15
511.914366191953	11
511.929009962357	1
511.943653942534	4
511.958298132484	10
511.972942532098	22
511.987587141594	43
512.002231960645	42
512.01687698947	40
512.031522228176	26
512.046167676438	7
512.060813334582	7
512.07545920239	8
512.090105279862	41
512.104751567216	42
512.119398064235	24
512.134044771027	12
512.148691687483	17
512.163338813604	17
512.177986149607	15
512.192633695382	13
512.207281450823	10
512.221929415927	3
512.236577590914	11
512.251225975457	27
512.265874569881	17
512.28052337397	27
512.295172387833	31
512.309821611468	15
512.324471044659	30
512.339120687733	18
512.35377054058	8
512.368420603092	26
512.383070875376	45
512.397721357435	34
512.412372049048	36
512.427022950545	33
512.441674061814	32
512.456325382749	50
512.470976913457	49
512.485628653829	27
512.500280603975	5
512.514932763894	29
512.529585133478	55
512.544237712945	31
512.558890501967	14
512.573543500763	7
512.588196709332	20
512.602850127675	28
512.617503755792	20
512.632157593574	15
512.64681164102	12
512.661465898239	26
512.676120365233	42
512.690775042	21
512.705429928432	13
512.720085024638	14
512.734740330508	4
512.749395846261	26
512.764051571679	25
512.778707506871	11
512.793363651727	15
512.808020006248	17
512.822676570652	13
512.837333344721	15
512.851990328564	6
512.866647522181	4
512.881304925353	4
512.895962538409	0
512.910620361238	12
512.925278393732	14
512.939936636	8
512.954595088042	14
512.96925374964	45
512.983912621121	41
512.998571702267	35
513.013230993296	25
513.027890493881	22
513.04255020424	43
513.057210124373	36
513.07187025428	20
513.086530593961	13
513.101191143307	31
513.115851902427	19
513.130512871103	24
513.145174049771	14
513.159835437996	17
513.174497036103	9
513.189158843876	23
513.203820861314	27
513.218483088526	22
513.233145525512	18
513.247808172272	27
513.262471028698	29
513.277134094897	9
513.291797370762	10
513.30646085651	12
513.321124551924	31
513.335788457002	29
513.350452571965	11
513.365116896483	1
513.379781430775	26
513.394446174951	21
513.409111128792	10
513.423776292299	0
513.438441665579	15
513.453107248635	22
513.467773041355	6
513.48243904385	32
513.497105256119	12
513.511771678163	23
513.526438309763	22
513.541105151247	3
513.555772202505	9
513.570439463428	5
513.585106934126	10
513.59977461438	10
513.614442504518	9
513.629110604431	24
513.643778914118	16
513.65844743347	10
513.673116162488	54
513.687785101281	23
513.702454249848	6
513.717123608189	0
513.731793176197	22
513.746462953978	18
513.761132941426	3
513.775803138757	6
513.790473545754	14
513.805144162416	20
513.819814988962	10
513.834486025174	7
513.849157271052	3
513.863828726704	26
513.878500392131	14
513.893172267223	11
513.9078443522	18
513.922516646733	17
513.93718915115	23
513.951861865232	24
513.96653478909	34
513.981207922613	27
513.995881265911	31
514.010554818984	43
514.025228581722	53
514.039902554236	28
514.054576736524	34
514.069251128588	35
514.083925730208	16
514.098600541712	26
514.113275562882	37
514.127950793827	29
514.142626234547	29
514.157301885042	27
514.171977745093	14
514.186653815029	20
514.201330094631	4
514.216006584008	1
514.23068328316	47
514.245360191977	23
514.26003731057	14
514.274714638829	20
514.289392176972	13
514.304069924781	8
514.318747882256	9
514.333426049506	29
514.348104426532	27
514.362783013223	7
514.377461809799	33
514.392140816041	13
514.406820031949	30
514.421499457632	43
514.43617909309	27
514.450858938214	8
514.465538993114	21
514.480219257789	18
514.49489973213	11
514.509580416246	9
514.524261310138	7
514.538942413805	31
514.553623727138	25
514.568305250138	9
514.582986983022	6
514.597668925572	21
514.612351077788	8
514.627033439889	5
514.641716011547	17
514.65639879309	35
514.671081784299	27
514.685764985392	11
514.700448396043	10
514.715132016579	36
514.729815846671	11
514.744499886648	11
514.759184136292	33
514.773868595711	10
514.788553264905	17
514.803238143657	10
514.817923232293	17
514.832608530706	19
514.847294038784	15
514.861979756638	4
514.876665684268	8
514.891351821455	5
514.906038168527	3
514.920724725375	3
514.935411491889	23
514.950098468178	13
514.964785654135	26
514.979473049867	12
514.994160655374	9
515.008848470658	14
515.023536495608	4
515.038224730224	16
515.052913174616	15
515.067601828894	6
515.082290692729	12
515.096979766448	21
515.111669049835	25
515.126358542887	12
515.141048245716	38
515.15573815843	10
515.170428280702	2
515.185118612858	43
515.199809154572	61
515.214499906171	66
515.229190867437	72
515.243882038479	56
515.258573419297	38
515.273265009781	14
515.287956810041	12
515.302648819969	11
515.317341039781	20
515.33203346926	16
515.346726108407	9
515.361418957329	9
515.376112016027	8
515.390805284392	23
515.405498762642	20
515.42019245045	15
515.434886348143	28
515.449580455504	20
515.46427477264	21
515.478969299443	16
515.493664036023	0
515.508358982378	14
515.523054138401	13
515.5377495042	9
515.552445079775	4
515.567140865017	15
515.581836860144	20
515.596533064829	25
515.611229479291	13
515.625926103528	10
515.640622937543	14
515.655319981224	20
515.67001723479	21
515.684714697915	17
515.699412370816	18
515.714110253493	5
515.728808345947	23
515.743506648067	31
515.758205159964	20
515.772903881528	3
515.787602812869	17
515.802301953986	4
515.81700130488	10
515.831700865441	2
515.846400635778	10
515.861100615782	10
515.875800805672	13
515.89050120523	16
515.905201814454	22
515.919902633456	13
515.934603662233	7
515.949304900678	13
515.9640063489	15
515.978708006898	1
515.993409874673	27
516.008111952006	40
516.022814239225	50
516.03751673622	36
516.052219442883	20
516.066922359323	15
516.08162548532	38
516.096328821313	29
516.111032366864	26
516.125736122301	0
516.140440087405	4
516.155144262286	20
516.169848646725	36
516.18455324116	38
516.199258045153	20
516.213963059032	15
516.228668282578	10
516.243373715792	32
516.258079358783	31
516.272785211551	8
516.287491274095	25
516.302197546307	12
516.316904028296	19
516.331610719953	20
516.346317621386	14
516.361024732597	7
516.375732053584	4
516.390439584239	4
516.405147324561	21
516.41985527477	24
516.434563434647	23
516.4492718043	13
516.463980383731	9
516.478689172829	17
516.493398171595	17
516.508107380247	3
516.522816798568	17
516.537526426665	22
516.55223626443	23
516.566946311971	6
516.581656569181	21
516.596367036278	5
516.611077713042	0
516.625788599583	2
516.640499695792	10
516.655211001778	10
516.669922517432	24
516.684634242973	16
516.699346178181	7
516.714058323167	9
516.728770677711	14
516.743483242142	10
516.758196016351	5
516.772909000227	2
516.78762219388	1
516.802335597201	2
516.817049210409	11
516.831763033286	0
516.846477065829	0
516.86119130826	4
516.875905760359	25
516.890620422016	13
516.90533529367	6
516.920050374992	2
516.934765665981	16
516.949481166748	3
516.964196877293	21
516.978912797505	13
516.993628927495	12
517.008345267263	17
517.023061816808	13
517.037778576021	19
517.052495544903	30
517.067212723671	40
517.081930112108	38
517.096647710322	23
517.111365518204	23
517.126083535754	11
517.140801763192	16
517.155520200407	37
517.17023884729	23
517.184957703842	31
517.19967677028	32
517.214396046278	17
517.229115532162	24
517.243835227715	29
517.258555133046	22
517.273275248154	7
517.287995572931	6
517.302716107485	4
517.317436851708	7
517.332157805818	8
517.346878969596	7
517.361600343043	7
517.376321926267	16
517.39104371927	24
517.40576572194	29
517.420487934499	33
517.435210356725	21
517.44993298851	13
517.464655830293	5
517.479378881744	8
517.494102142863	0
517.50882561376	12
517.523549294435	14
517.538273184779	14
517.5529972849	8
517.5677215948	5
517.582446114368	3
517.597170843824	5
517.611895782838	5
517.626620931631	21
517.641346290202	7
517.656071858551	11
517.670797636568	7
517.685523624364	16
517.700249821938	18
517.71497622918	16
517.729702846201	17
517.744429672999	3
517.759156709467	4
517.773883955603	9
517.788611411626	1
517.803339077319	14
517.818066952789	25
517.832795038038	20
517.847523332956	8
517.862251837652	12
517.876980552016	3
517.891709476269	54
517.90643861019	30
517.92116795378	9
517.935897507148	3
517.950627270295	5
517.96535724311	9
517.980087425704	6
517.994817818076	8
518.009548420117	14
518.024279231937	51
518.039010253534	30
518.053741484911	17
518.068472925956	24
518.08320457678	8
518.097936437163	2
518.112668507543	9
518.127400787483	11
518.142133277311	3
518.156865976808	13
518.171598885975	34
518.186332004919	38
518.201065333642	18
518.215798872144	1
518.230532620424	9
518.245266578374	9
518.260000745992	30
518.274735123389	30
518.289469710564	9
518.304204507519	13
518.318939514142	4
518.333674730434	21
518.348410156615	12
518.363145792465	9
518.377881638094	4
518.392617693501	15
518.407353958468	21
518.422090433323	123
518.436827117957	89
518.45156401226	118
518.466301116342	114
518.481038430203	87
518.495775953623	75
518.510513686932	68
518.52525162991	42
518.539989782777	14
518.554728145203	10
518.569466717408	5
518.584205499392	18
518.598944491155	13
518.613683692697	17
518.628423103909	11
518.643162724899	14
518.657902555448	27
518.672642595887	18
518.687382846104	9
518.702123306101	18
518.716863975767	5
518.731604855102	15
518.746345944216	8
518.76108724311	14
518.775828751782	4
518.790570470124	0
518.805312398245	10
518.820054536035	10
518.834796883605	5
518.849539440954	15
518.864282208081	8
518.879025184879	2
518.893768371455	7
518.908511767701	17
518.923255373727	26
518.937999189531	18
518.952743215115	22
518.967487450368	25
518.982231895291	28
518.996976550103	40
519.011721414584	33
519.026466488845	16
519.041211772885	27
519.055957266485	10
519.070702969974	22
519.085448883133	20
519.100195006071	23
519.114941338788	23
519.129687881285	16
519.144434633342	13
519.159181595288	17
519.173928766904	5
519.188676148299	14
519.203423739473	23
519.218171540318	11
519.232919550941	18
519.247667771345	11
519.262416201418	7
519.277164841271	10
519.291913690793	10
519.306662750095	29
519.321412019177	22
519.336161498038	11
519.350911186569	13
519.365661084879	11
519.38041119286	16
519.39516151073	30
519.409912038269	20
519.424662775479	18
519.439413722468	87
519.454164879237	59
519.468916245676	55
519.483667821895	39
519.498419607893	31
519.513171603671	37
519.527923809119	35
519.542676224238	18
519.557428849245	4
519.572181683923	15
519.58693472838	10
519.601687982508	21
519.616441446415	6
519.631195119992	7
519.645949003459	3
519.660703096597	3
519.675457399513	5
519.690211912101	11
519.704966634468	17
519.719721566505	9
519.734476708432	4
519.749232060028	4
519.763987621296	0
519.778743392343	6
519.79349937317	1
519.808255563777	31
519.823011964054	18
519.837768574112	7
519.852525393949	13
519.867282423347	11
519.882039662635	18
519.896797111702	13
519.91155477044	2
519.926312638959	6
519.941070717147	1
519.955829005116	3
519.970587502864	14
519.985346210393	33
520.000105127592	23
520.014864254462	24
520.029623591221	13
520.044383137651	45
520.059142893862	31
520.073902859742	33
520.088663035403	45
520.103423420844	26
520.118184015956	8
520.132944820847	11
520.14770583552	23
520.162467059862	11
520.177228493985	30
520.191990137888	19
520.206751991462	10
520.221514054816	4
520.236276327951	26
520.251038810755	10
520.265801503341	3
520.280564405597	3
520.295327517743	29
520.31009083956	18
520.324854371047	27
520.339618112315	34
520.354382063364	38
520.369146224192	49
520.383910594692	52
520.398675174972	71
520.413439964923	204
520.428204964654	406
520.442970174166	841
520.457735593458	1197
520.472501222421	1360
520.487267061165	1046
520.502033109579	922
520.516799367774	660
520.53156583575	401
520.546332513396	248
520.561099400823	176
520.575866498031	102
520.590633804909	111
520.605401321568	69
520.620169048008	56
520.634936984119	38
520.649705130011	36
520.664473485683	30
520.679242051026	39
520.69401082615	29
520.708779811055	33
520.72354900563	10
520.738318409987	9
520.753088024014	10
520.767857847932	12
520.782627881521	13
520.797398124781	14
520.812168577932	35
520.826939240644	31
520.841710113246	31
520.85648119552	25
520.871252487575	19
520.88602398941	13
520.900795700807	14
520.915567622094	21
520.930339753163	14
520.945112093902	35
520.959884644423	25
520.974657404725	46
520.989430374587	46
521.004203554341	37
521.018976943876	18
521.033750543082	58
521.048524352069	59
521.063298370727	52
521.078072599167	42
521.092847037387	38
521.107621685279	23
521.122396542952	25
521.137171610406	33
521.151946887531	15
521.166722374438	18
521.181498071125	22
521.196273977484	29
521.211050093624	28
521.225826419435	16
521.240602955138	18
521.255379700512	28
521.270156655557	17
521.284933820494	28
521.299711195102	16
521.314488779381	24
521.329266573441	9
521.344044577283	15
521.358822790907	4
521.373601214201	17
521.388379847167	57
521.403158690025	89
521.417937742554	115
521.432717004864	180
521.447496476956	309
521.462276158719	359
521.477056050154	457
521.49183615148	412
521.506616462477	331
521.521396983257	297
521.536177713817	212
521.55095865394	113
521.565739803953	107
521.580521163639	32
521.595302733216	37
521.610084512354	59
521.624866501384	43
521.639648699976	17
521.654431108459	20
521.669213726724	26
521.683996554661	18
521.698779592269	12
521.713562839659	23
521.72834629683	30
521.743129963784	18
521.757913840408	28
521.772697926815	31
521.787482223004	16
521.802266728864	13
521.817051444506	20
521.83183636993	46
521.846621505025	41
521.861406849902	13
521.876192404451	9
521.890978168782	28
521.905764142895	21
521.920550326789	11
521.935336720356	17
521.950123323594	14
521.964910136724	24
521.979697159526	45
521.99448439211	42
522.009271834476	54
522.024059486514	43
522.038847348224	65
522.053635419826	56
522.068423701099	59
522.083212192155	35
522.098000892882	21
522.112789803392	38
522.127578923574	36
522.142368253647	59
522.157157793393	60
522.171947542921	46
522.186737502121	28
522.201527671103	60
522.216318049757	53
522.231108638303	75
522.245899436521	75
522.260690444522	67
522.275481662084	102
522.290273089539	87
522.305064726776	105
522.319856573685	86
522.334648630376	131
522.349440896849	132
522.364233372995	196
522.379026058923	283
522.393818954523	621
522.408612060015	1712
522.42340537518	3347
522.438198900017	7408
522.452992634636	14773
522.467786579037	23547
522.482580733111	30045
522.497375097077	29877
522.512169670606	24775
522.526964453916	19202
522.54175944712	14486
522.556554649885	10577
522.571350062543	7585
522.586145684873	5661
522.600941516876	4341
522.615737558772	3509
522.630533810339	2810
522.645330271689	2242
522.660126942712	1832
522.674923823517	1394
522.689720914104	1226
522.704518214364	964
522.719315724407	863
522.734113444232	856
522.748911373729	779
522.76370951301	721
522.778507861962	615
522.793306420807	518
522.808105189325	519
522.822904167516	518
522.837703355489	424
522.852502753244	368
522.867302360783	365
522.882102177994	294
522.896902204988	293
522.911702441764	270
522.926502888103	187
522.941303544335	117
522.956104410349	74
522.970905486036	154
522.985706771506	255
523.000508266649	351
523.015309971574	470
523.030111886282	679
523.044914010773	886
523.059716344937	1025
523.074518888884	1268
523.089321642503	1430
523.104124605905	1538
523.118927779091	1361
523.133731161948	1151
523.148534754589	834
523.163338556903	603
523.178142569109	449
523.192946790989	379
523.207751222651	340
523.222555863987	229
523.237360715105	193
523.252165775896	205
523.266971046581	215
523.281776526938	221
523.296582216968	224
523.311388116892	201
523.326194226378	178
523.341000545757	153
523.355807074809	113
523.370613813645	196
523.385420762263	280
523.400227920555	562
523.41503528863	1146
523.429842866377	2435
523.444650653908	4543
523.459458651222	8107
523.47426685832	12258
523.48907527509	15374
523.503883901533	14354
523.51869273787	11127
523.53350178388	8344
523.548311039673	6159
523.56312050514	4469
523.577930180389	3209
523.592740065422	2316
523.607550160238	1719
523.622360464727	1295
523.637170979	972
523.651981702836	788
523.666792636675	676
523.681603780078	634
523.696415133374	601
523.711226696343	504
523.726038468985	478
523.740850451411	393
523.755662643731	330
523.770475045614	282
523.78528765739	275
523.800100478839	273
523.814913509962	283
523.829726750869	295
523.844540201559	294
523.859353862032	236
523.874167732179	235
523.888981811999	218
523.903796101713	227
523.9186106011	200
523.933425310271	169
523.948240229226	223
523.963055357854	242
523.977870696266	118
523.992686244351	138
524.00750200222	245
524.022317969872	306
524.037134147308	357
524.051950534307	489
524.066767131201	552
524.081583937878	578
524.096400954228	640
524.111218180363	683
524.126035616171	545
524.140853261762	483
524.155671117138	385
524.170489182187	285
524.18530745702	224
524.200125941637	199
524.214944635927	197
524.229763540001	192
524.244582653859	189
524.259401977391	242
524.274221510706	218
524.289041253696	171
524.303861206579	136
524.318681369136	157
524.333501741477	150
524.348322323492	207
524.363143115291	179
524.377964116763	193
524.39278532802	303
524.407606749061	415
524.422428379885	572
524.437250220384	918
524.452072270556	1468
524.466894530622	2175
524.481717000363	2865
524.496539679887	3486
524.511362569196	2912
524.526185668178	1936
524.541008976834	1211
524.555832495385	658
524.570656223609	232
524.585480161618	102
524.600304309411	20
524.615128666768	54
524.629953234019	72
524.644778010944	101
524.659602997763	82
524.674428194146	78
524.689253600424	55
524.704079216265	110
524.718905042002	119
524.733731077522	97
524.748557322716	61
524.763383777585	78
524.778210442237	63
524.793037316674	62
524.807864400896	60
524.822691694791	76
524.837519198471	130
524.852346911936	153
524.867174835074	109
524.882002967997	77
524.896831310594	97
524.911659863086	160
524.926488625252	117
524.941317597092	55
524.956146778717	48
524.970976170126	92
524.98580577132	95
525.000635582187	122
525.015465602729	132
525.030295833166	77
525.045126273278	110
525.059956923174	163
525.074787782744	154
525.089618852209	150
525.104450131238	157
525.119281620051	119
525.13411331876	108
525.148945227033	91
525.1637773452	87
525.178609672932	88
525.193442210559	152
525.20827495797	105
525.223107915056	73
525.237941081926	61
525.252774458471	80
525.267608044691	101
525.282441840805	104
525.297275846705	100
525.312110062279	125
525.326944487527	120
525.34177912256	108
525.356613967378	108
525.371449021981	76
525.386284286258	75
525.40111976032	77
525.415955444167	164
525.430791337578	197
525.445627440885	195
525.460463753976	231
525.475300276742	317
525.490137009294	340
525.504973951519	359
525.51981110364	292
525.534648465326	198
525.549486036906	73
525.564323818162	67
525.579161809202	60
525.594000009917	34
525.608838420417	35
525.623677040702	26
525.638515870772	42
525.653354910517	20
525.668194159937	37
525.683033619142	50
525.697873288243	45
525.712713166907	28
525.727553255468	33
525.742393553703	57
525.757234061613	92
525.772074779418	24
525.786915706899	40
525.801756844054	50
525.816598191105	30
525.83143974772	54
525.846281514231	65
525.861123490417	60
525.875965676388	45
525.890808072144	81
525.905650677576	106
525.920493492792	54
525.935336517684	62
525.950179752472	113
525.965023196934	100
525.979866851071	69
525.994710714994	50
526.009554788702	48
526.024399072085	44
526.039243565365	99
526.054088268319	104
526.068933180837	113
526.083778303362	89
526.098623635563	82
526.113469177438	87
526.128314929098	41
526.143160890545	36
526.158007061666	42
526.172853442573	46
526.187700033265	61
526.202546833743	70
526.217393843897	56
526.232241063725	59
526.247088493339	47
526.261936132739	87
526.276783981924	50
526.291632040895	41
526.306480309541	42
526.321328787863	30
526.33617747597	71
526.351026373863	66
526.365875481541	112
526.380724798895	105
526.395574326035	59
526.41042406285	113
526.425274009561	114
526.440124165947	139
526.454974532009	105
526.469825107967	57
526.48467589349	62
526.499526888909	93
526.514378094004	79
526.529229508885	112
526.544081133441	132
526.558932967782	87
526.57378501191	36
526.588637265713	27
526.603489729413	39
526.618342402788	38
526.633195285839	47
526.648048378675	47
526.662901681187	108
526.677755193596	118
526.69260891568	71
526.70746284755	52
526.722316989095	61
526.737171340427	62
526.752025901545	55
526.766880672338	71
526.781735652918	73
526.796590843172	54
526.811446243324	68
526.826301853151	48
526.841157672765	52
526.856013702054	87
526.870869941129	53
526.88572638988	36
526.900583048527	36
526.915439916851	52
526.93029699485	35
526.945154282745	38
526.960011780206	85
526.974869487564	85
526.989727404597	108
527.004585531417	72
527.019443867913	43
527.034302414305	27
527.049161170263	47
527.064020136117	68
527.078879311648	78
527.093738696964	49
527.108598291957	60
527.123458096735	82
527.138318111301	63
527.153178335542	65
527.16803876957	69
527.182899413384	33
527.197760266984	27
527.21262133015	58
527.227482603213	70
527.242344086062	88
527.257205778587	70
527.272067680899	31
527.286929792777	53
527.301792114551	74
527.316654646112	92
527.331517387459	66
527.346380338483	81
527.361243499182	99
527.376106869669	89
527.390970449941	74
527.405834240001	63
527.420698239736	68
527.435562449258	90
527.450426868457	50
527.465291497552	68
527.480156336324	87
527.495021384772	75
527.509886643117	62
527.524752111027	47
527.539617788725	15
527.554483676319	41
527.56934977359	37
527.584216080538	69
527.599082597272	71
527.613949323792	41
527.628816259989	50
527.643683405973	53
527.658550761744	91
527.673418327301	90
527.688286102425	116
527.703154087445	107
527.718022282253	83
527.732890686737	118
527.747759301008	48
527.762628124955	31
527.777497158689	61
527.7923664021	63
527.807235855408	58
527.822105518393	35
527.836975391164	32
527.851845473502	82
527.866715765847	74
527.881586267759	56
527.896456979568	36
527.911327901053	39
527.926199032215	63
527.941070373165	80
527.955941923901	41
527.970813684424	51
527.985685654624	94
528.000557834611	66
528.015430224275	64
528.030302823725	68
528.045175632963	44
528.060048651989	42
528.074921880691	38
528.08979531918	58
528.104668967345	70
528.119542825298	78
528.134416893038	60
528.149291170565	92
528.164165657769	93
528.17904035465	72
528.193915261429	42
528.208790377884	57
528.223665704127	46
528.238541240046	33
528.253416985753	49
528.268292941247	108
528.283169106418	113
528.298045481376	96
528.312922066122	105
528.327798860545	74
528.342675864754	70
528.357553078752	78
528.372430502426	38
528.387308135888	48
528.402185979137	54
528.417064031953	70
528.431942294666	65
528.446820767167	77
528.461699449456	51
528.476578341422	57
528.491457443064	47
528.506336754494	53
528.521216275712	70
528.536096006606	77
528.5509759474	71
528.565856097869	45
528.580736458016	46
528.595617027951	64
528.610497807673	79
528.625378797072	61
528.64025999637	49
528.655141405344	48
528.670023023886	54
528.684904852436	62
528.699786890663	54
528.714669138567	34
528.729551596259	36
528.744434263628	58
528.759317140896	69
528.774200227841	84
528.789083524573	107
528.803967030983	84
528.818850747181	54
528.833734673166	76
528.848618808829	75
528.86350315428	80
528.878387709518	62
528.893272474434	95
528.908157449138	56
528.923042633518	79
528.937928027798	42
528.952813631755	45
528.967699445389	89
528.982585468922	70
528.997471702021	57
529.01235814502	55
529.027244797695	103
529.042131660158	77
529.05701873241	58
529.071906014228	51
529.086793505945	81
529.101681207451	63
529.116569118633	46
529.131457239604	62
529.146345570363	75
529.161234110688	76
529.176122860913	62
529.191011820925	63
529.205900990615	19
529.220790370094	28
529.23567995925	74
529.250569758193	69
529.265459766926	57
529.280349985335	52
529.295240413533	43
529.310131051409	24
529.325021899184	43
529.339912956636	56
529.354804223876	40
529.369695700795	42
[truncated: 124,185 more rows]
