# Supplementary material for: Identifying Archaeological Bone via Non-Destructive ZooMS and the Materiality of Symbolic Expression: Examples from Iroquoian Bone Points
Source: Sci Rep. 2019 Jul 30;9:11027. doi: 10.1038/s41598-019-47299-x (PMC6667708; doi:10.1038/s41598-019-47299-x)
Supplement: Supplementary file 2 — Supplementary Datafiles [file 41598_2019_47299_MOESM2_ESM.zip › McGrath et al Supplementary Datafiles/Data set S3_EraserSpectra/DR-21s_ERASER_2.txt]

499.989968193032	12
500.004440425505	22
500.018912867861	21
500.033385519881	1
500.047858381674	22
500.062331453131	42
500.076804734471	8
500.091278225366	19
500.105751926034	25
500.120225836476	29
500.134699956691	34
500.149174286571	8
500.163648826115	9
500.178123575541	31
500.192598534632	30
500.207073703387	35
500.221549081915	27
500.236024670217	30
500.250500468184	20
500.264976475924	18
500.279452693328	17
500.293929120507	19
500.308405757458	32
500.322882604183	30
500.337359660464	27
500.351836926627	17
500.366314402455	28
500.380792088056	14
500.395269983322	50
500.409748088252	34
500.424226403065	28
500.438704927543	11
500.453183661794	11
500.467662605711	44
500.4821417594	33
500.496621122755	18
500.511100695992	35
500.525580478784	13
500.54006047146	7
500.554540673691	20
500.569021085805	36
500.583501707584	15
500.597982539136	27
500.612463580354	12
500.626944831345	7
500.641426292	9
500.655907962539	13
500.670389842743	2
500.684871932611	5
500.699354232144	0
500.71383674156	0
500.728319460641	15
500.742802389496	18
500.757285528124	4
500.771768876309	14
500.786252434376	11
500.800736202109	21
500.815220179615	26
500.829704366787	16
500.844188763732	24
500.858673370451	18
500.873158186836	15
500.887643212885	15
500.902128448817	27
500.916613894415	23
500.931099549677	11
500.945585414823	35
500.960071489524	26
500.974557774109	21
500.98904426825	16
501.003530972274	7
501.018017885963	8
501.032505009426	0
501.046992342663	3
501.061479885565	11
501.075967638133	1
501.090455600584	13
501.104943772591	19
501.119432154372	23
501.133920745927	13
501.148409547257	15
501.162898558252	23
501.177387779021	48
501.191877209564	23
501.206366849664	9
501.220856699647	15
501.235346759295	14
501.249837028718	11
501.264327507805	20
501.278818196777	30
501.293309095304	11
501.307800203606	21
501.322291521683	15
501.336783049533	0
501.351274786941	2
501.365766734231	3
501.380258891296	6
501.394751257917	14
501.409243834313	30
501.423736620593	23
501.438229616428	13
501.452722822039	30
501.467216237424	14
501.481709862583	1
501.496203697408	10
501.510697741898	13
501.525191996272	18
501.539686460203	13
501.554181134017	11
501.568676017496	12
501.583171110751	3
501.59766641367	13
501.612161926256	15
501.626657648725	2
501.64115358086	2
501.655649722769	22
501.670146074344	10
501.684642635694	3
501.69913940671	39
501.713636387609	39
501.728133578065	15
501.742630978296	8
501.757128588301	16
501.771626408081	3
501.786124437527	7
501.800622676639	3
501.815121125634	20
501.829619784296	26
501.844118652623	42
501.858617730725	20
501.873117018602	8
501.887616516145	14
501.902116223462	3
501.916616140555	17
501.931116267313	9
501.945616603737	9
501.960117150045	22
501.97461790602	20
501.98911887166	22
502.003620047075	25
502.018121432265	14
502.032623027121	7
502.047124831751	32
502.061626846157	41
502.076129070229	21
502.090631503967	12
502.10513414759	11
502.119637000878	23
502.134140063832	22
502.14864333667	4
502.163146819065	2
502.177650511236	12
502.192154413181	28
502.206658524902	18
502.221162846289	30
502.235667377342	17
502.250172118279	21
502.264677068882	22
502.279182229152	10
502.293687599306	17
502.308193179017	4
502.322698968612	12
502.337204967764	20
502.351711176801	15
502.366217595504	27
502.380724223982	20
502.395231062236	5
502.409738110046	0
502.424245367741	9
502.438752835103	7
502.45326051224	14
502.467768399043	16
502.482276495621	6
502.496784801975	19
502.511293317995	23
502.525802043682	15
502.540310979253	15
502.554820124491	7
502.569329479394	24
502.583839044183	11
502.598348818638	17
502.612858802759	20
502.627368996656	31
502.641879400328	53
502.656390013667	54
502.670900836672	33
502.685411869562	7
502.699923112118	13
502.714434564341	8
502.728946226449	17
502.743458098223	12
502.757970179664	3
502.77248247088	1
502.786994971872	0
502.801507682531	19
502.816020602856	3
502.830533733066	0
502.845047072942	0
502.859560622485	5
502.874074381913	19
502.888588351008	9
502.903102529769	12
502.917616918306	16
502.932131516619	46
502.946646324599	38
502.961161342354	28
502.975676569776	26
502.990192006974	37
503.004707653948	19
503.019223510588	12
503.033739577005	2
503.048255853088	1
503.062772338947	7
503.077289034582	10
503.091805939884	8
503.106323054961	11
503.120840379815	6
503.135357914335	0
503.149875658523	6
503.164393612595	6
503.178911776335	23
503.193430149741	16
503.207948732923	17
503.222467525882	15
503.236986528507	13
503.251505740908	37
503.266025163085	36
503.28054479493	16
503.295064636441	12
503.309584687838	13
503.324104948792	7
503.338625419632	0
503.353146100139	5
503.367666990421	9
503.382188090371	3
503.396709400098	23
503.411230919491	9
503.42575264866	12
503.440274587606	16
503.454796736328	8
503.469319094607	35
503.483841662773	28
503.498364440605	16
503.512887428214	9
503.52741062549	15
503.541934032542	12
503.55645764937	19
503.570981475757	21
503.585505512029	23
503.600029758077	5
503.614554213684	6
503.629078879176	9
503.643603754335	16
503.658128839271	30
503.672654133874	25
503.687179638253	7
503.701705352409	10
503.716231276232	24
503.730757409723	20
503.745283753099	22
503.759810306143	26
503.774337068853	19
503.78886404145	22
503.803391223605	32
503.817918615536	21
503.832446217244	3
503.846974028729	11
503.861502049881	16
503.876030280809	0
503.890558721514	6
503.905087371778	6
503.919616231927	13
503.934145301744	22
503.948674581337	7
503.963204070598	32
503.977733769636	38
503.99226367845	33
504.006793796932	34
504.021324125082	20
504.035854663117	27
504.05038541082	19
504.0649163683	11
504.079447535447	52
504.093978912372	55
504.108510498963	28
504.123042295332	5
504.137574301478	2
504.152106517291	27
504.166638942771	38
504.181171578138	30
504.195704423173	2
504.210237477875	15
504.224770742463	22
504.23930421672	13
504.253837900643	0
504.268371794344	15
504.282905897822	26
504.297440210968	22
504.311974733781	42
504.326509466481	10
504.341044408848	19
504.355579560993	16
504.370114922805	31
504.384650494394	27
504.399186275651	11
504.413722266685	7
504.428258467497	9
504.442794877976	16
504.457331498232	8
504.471868328266	8
504.486405367967	14
504.500942617336	20
504.515480076592	18
504.530017745407	36
504.544555624108	32
504.559093712367	10
504.573632010623	8
504.588170518437	2
504.602709235919	0
504.617248163288	0
504.631787300324	0
504.646326647138	6
504.66086620362	25
504.67540596988	16
504.689945945807	3
504.704486131512	12
504.719026526994	7
504.733567132144	8
504.748107947072	10
504.762648971777	19
504.77719020615	12
504.791731650191	4
504.806273304119	0
504.820815167716	1
504.83535724098	3
504.849899524022	6
504.864442016841	0
504.878984719329	5
504.893527631594	27
504.908070753637	14
504.922614085347	9
504.937157626727	2
504.951701377992	6
504.966245338927	16
504.980789509529	14
504.99533388991	19
505.009878480067	11
505.024423279894	13
505.038968289497	3
505.053513508879	16
505.068058937929	23
505.082604576647	32
505.097150425252	12
505.111696483526	11
505.126242751468	29
505.140789229187	31
505.155335916685	15
505.16988281396	11
505.184429920795	4
505.198977237516	16
505.213524763906	10
505.228072500074	5
505.24262044602	18
505.257168601525	32
505.271716966917	14
505.286265541977	21
505.300814326816	12
505.315363321323	0
505.329912525608	8
505.34446193967	0
505.359011563402	10
505.373561396802	15
505.388111440089	4
505.402661693045	21
505.41721215567	4
505.431762828072	0
505.446313710362	0
505.460864802212	0
505.475416103839	12
505.489967615244	25
505.504519336318	10
505.519071267061	2
505.533623407691	2
505.54817575799	11
505.562728317958	0
505.577281087704	12
505.591834067228	20
505.60638725653	0
505.620940655391	0
505.63549426425	2
505.650048082668	6
505.664602110755	21
505.679156348729	16
505.693710796372	6
505.708265453684	1
505.722820320774	0
505.737375397752	8
505.75193068429	1
505.766486180606	1
505.7810418867	8
505.795597802463	6
505.810153927895	18
505.824710263214	7
505.839266808203	0
505.853823562861	13
505.868380527406	9
505.882937701621	11
505.897495085504	0
505.912052679166	17
505.926610482606	14
505.941168495716	7
505.955726718603	19
505.97028515127	27
505.984843793495	71
505.999402645609	98
506.013961707502	138
506.028520978954	77
506.043080460294	70
506.057640151194	56
506.072200052091	20
506.086760162548	15
506.101320482674	18
506.115881012688	19
506.130441752371	8
506.145002701833	27
506.159563860964	28
506.174125229874	29
506.188686808453	21
506.20324859681	6
506.217810594947	5
506.232372802753	3
506.246935220337	1
506.2614978477	2
506.276060684732	9
506.290623731434	11
506.305186988024	3
506.319750454284	8
506.334314130212	24
506.34887801592	49
506.363442111406	76
506.378006416562	44
506.392570931496	34
506.40713565621	72
506.421700590592	92
506.436265734645	71
506.450831088585	57
506.465396652195	56
506.479962425475	24
506.494528408533	46
506.509094601371	30
506.523661003878	23
506.538227616164	39
506.552794438228	37
506.567361469963	5
506.581928711476	34
506.596496162659	30
506.611063823621	14
506.625631694363	13
506.640199774664	24
506.654768064963	13
506.669336564822	8
506.683905274461	1
506.698474193878	13
506.713043322966	8
506.727612661723	13
506.742182210368	9
506.756751968683	3
506.771321936668	5
506.785892114432	4
506.800462501976	6
506.815033099189	2
506.829603906181	31
506.844174922953	46
506.858746149394	31
506.873317585615	14
506.887889231615	11
506.902461087175	7
506.917033152624	8
506.931605427743	28
506.946177912641	23
506.960750607209	17
506.975323511556	22
506.989896625683	27
507.00446994948	60
507.019043483056	38
507.033617226301	32
507.048191179327	37
507.062765342132	28
507.077339714606	25
507.091914296861	1
507.106489088785	1
507.121064090488	3
507.135639301972	20
507.150214723125	12
507.164790354058	14
507.17936619477	11
507.193942245042	17
507.208518505204	7
507.223094975036	1
507.237671654648	35
507.252248543929	22
507.26682564299	7
507.281402951831	6
507.295980470342	0
507.310558198633	1
507.325136136703	2
507.339714284443	21
507.354292641854	27
507.368871209044	24
507.383449986014	20
507.398028972764	35
507.412608169184	50
507.427187575383	31
507.441767191253	51
507.456347016793	25
507.470927052223	11
507.485507297323	31
507.500087752202	35
507.514668416752	14
507.529249291082	4
507.543830375082	9
507.558411668862	19
507.572993172421	16
507.587574885651	14
507.602156808662	11
507.616738941451	1
507.631321283912	20
507.645903836042	41
507.660486597953	21
507.675069569753	7
507.689652751115	12
507.704236142256	2
507.718819743177	6
507.733403553768	12
507.74798757414	9
507.762571804291	7
507.777156244114	3
507.791740893606	6
507.806325752879	3
507.820910822041	0
507.835496100765	13
507.850081589268	5
507.864667287552	2
507.879253195506	14
507.893839313241	27
507.908425640755	18
507.92301217794	9
507.937598924796	14
507.952185881542	30
507.966773047958	15
507.981360424045	8
507.995948009912	38
508.010535805559	31
508.025123810987	28
508.039712025976	21
508.054300450855	22
508.068889085404	20
508.083477929734	35
508.098066983844	47
508.112656247515	24
508.127245721077	11
508.141835404309	25
508.156425297321	25
508.171015400005	29
508.185605712468	11
508.200196234712	17
508.214786966627	6
508.229377908213	16
508.243969059689	15
508.258560420836	6
508.273151991653	11
508.287743772252	18
508.30233576274	19
508.31692796279	10
508.33152037251	26
508.34611299223	41
508.360705821512	49
508.375298860465	121
508.389892109308	341
508.404485567822	499
508.419079236006	940
508.433673113972	1219
508.448267201718	1297
508.462861499245	1109
508.477456006333	820
508.492050723312	464
508.506645649961	361
508.521240786392	220
508.535836132603	108
508.550431688485	46
508.565027454038	46
508.579623429372	32
508.594219614487	30
508.608816009383	49
508.62341261384	25
508.638009428298	11
508.652606452316	4
508.667203686006	22
508.681801129587	11
508.696398782839	20
508.710996645762	16
508.725594718466	23
508.74019300106	18
508.754791493216	26
508.769390195153	14
508.783989106871	19
508.79858822826	17
508.813187559431	24
508.827787100382	17
508.842386850895	27
508.856986811298	33
508.871586981373	12
508.886187361229	37
508.900787950757	27
508.915388750065	25
508.929989759155	22
508.944590978025	44
508.959192406457	29
508.973794044781	7
508.988395892775	21
509.002997950441	15
509.017600217998	8
509.032202695226	28
509.046805382126	24
509.061408278807	11
509.07601138527	11
509.090614701403	6
509.105218227318	21
509.119821963015	13
509.134425908382	0
509.149030063422	3
509.163634428242	25
509.178239002954	40
509.192843787228	24
509.207448781283	18
509.222053985119	16
509.236659398627	11
509.251265021916	8
509.265870854987	9
509.280476897729	19
509.295083150143	41
509.309689612338	18
509.324296284425	4
509.338903166073	41
509.353510257503	18
509.368117558715	37
509.382725069598	41
509.397332790263	127
509.411940720709	236
509.426548860827	456
509.441157210727	493
509.455765770298	502
509.470374539651	325
509.484983518675	233
509.499592707482	164
509.514202106179	74
509.528811714439	42
509.543421532481	32
509.558031560304	34
509.572641797689	34
509.587252244965	12
509.601862901914	30
509.616473768754	38
509.631084845156	23
509.64569613134	30
509.660307627306	51
509.674919332943	23
509.689531248362	13
509.704143373564	8
509.718755708437	7
509.733368253092	14
509.747981007418	25
509.762593971527	19
509.777207145418	23
509.791820528981	17
509.806434122325	6
509.821047925342	10
509.83566193814	15
509.85027616072	15
509.864890592973	4
509.879505235007	0
509.894120086714	0
509.908735148202	1
509.923350419473	9
509.937965900415	0
509.95258159114	17
509.967197491537	6
509.981813601716	0
509.996429921677	12
510.01104645131	31
510.025663190725	28
510.040280139812	9
510.054897298682	3
510.069514667333	19
510.084132245657	12
510.098750033763	15
510.113368031542	4
510.127986239102	3
510.142604656445	28
510.15722328346	21
510.171842120257	34
510.186461166726	16
510.201080423088	23
510.215699889012	26
510.230319564718	28
510.244939450207	27
510.259559545478	18
510.274179850421	5
510.288800365147	4
510.303421089545	30
510.318042023615	23
510.332663167578	20
510.347284521213	52
510.361906084631	47
510.376527857721	32
510.391149840593	79
510.405772033138	170
510.420394435465	301
510.435017047575	303
510.449639869357	195
510.464262900922	118
510.478886142269	105
510.493509593289	72
510.508133253982	31
510.522757124567	7
510.537381204824	29
510.552005494754	26
510.566629994467	14
510.581254703962	0
510.59587962313	11
510.61050475208	7
510.625130090813	13
510.639755639219	28
510.654381397298	10
510.669007365269	15
510.683633542912	14
510.698259930229	9
510.712886527328	11
510.72751333421	17
510.742140350764	11
510.756767577102	13
510.771395013222	22
510.786022659015	7
510.80065051459	3
510.815278579839	2
510.82990685487	2
510.844535339574	4
510.859164034061	14
510.873792938441	28
510.888422052383	21
510.903051375999	40
510.917680909507	16
510.932310652689	9
510.946940605653	23
510.96157076829	23
510.97620114082	11
510.990831722913	15
511.005462514789	11
511.020093516448	0
511.034724727779	1
511.049356148894	6
511.063987779792	12
511.078619620363	7
511.093251670717	13
511.107883930744	19
511.122516400554	23
511.137149080147	30
511.151781969413	27
511.166415068462	41
511.181048377184	18
511.19568189569	13
511.210315623978	20
511.22494956194	18
511.239583709575	12
511.254218067103	13
511.268852634304	13
511.283487411178	1
511.298122397836	3
511.312757594386	7
511.3273930005	1
511.342028616397	6
511.356664442078	4
511.371300477432	1
511.385936722459	7
511.400573177379	12
511.415209841973	51
511.429846716239	74
511.44448380029	109
511.459121094233	68
511.47375859774	36
511.48839631103	17
511.503034234104	1
511.517672366851	11
511.532310709381	14
511.546949261585	11
511.561588023572	7
511.576226995343	11
511.590866176787	19
511.605505568015	6
511.620145168916	1
511.6347849796	1
511.649425000068	4
511.66406523021	0
511.678705670135	0
511.693346319733	1
511.707987179226	12
511.722628248281	19
511.73726952712	4
511.751911015853	3
511.76655271415	7
511.78119462223	21
511.795836740093	33
511.810479067631	32
511.825121604952	40
511.839764351946	12
511.854407308724	11
511.869050475286	4
511.883693851522	5
511.898337437541	3
511.912981233344	1
511.927625238711	0
511.942269454081	0
511.956913879016	16
511.971558513624	16
511.986203358125	12
512.000848412301	16
512.01549367626	30
512.030139149894	47
512.04478483331	39
512.059430726511	15
512.074076829276	14
512.088723142045	9
512.103369664377	17
512.118016396383	35
512.132663338284	16
512.147310489858	13
512.161957851216	16
512.176605422248	2
512.191253203064	6
512.205901193664	1
512.220549393938	11
512.235197803996	8
512.249846423727	6
512.264495253243	20
512.279144292433	14
512.293793541517	2
512.308443000165	12
512.323092668597	25
512.337742546923	5
512.352392634813	8
512.367042932488	27
512.381693439946	28
512.396344157079	20
512.410995083995	14
512.425646220696	24
512.440297567071	20
512.45494912323	26
512.469600889064	13
512.484252864681	20
512.498905050083	30
512.513557445159	14
512.528210050019	7
512.542862864554	24
512.557515888872	22
512.572169122975	13
512.586822566752	0
512.601476220204	1
512.61613008355	9
512.63078415657	14
512.645438439264	18
512.660092931743	8
512.674747634116	12
512.689402546054	18
512.704057667776	20
512.718712999282	7
512.733368540463	6
512.748024291318	5
512.762680252068	2
512.777336422492	14
512.79199280259	4
512.806649392583	6
512.821306192251	1
512.835963201592	2
512.850620420719	2
512.86527784963	1
512.879935488215	18
512.894593336585	21
512.90925139463	15
512.923909662459	6
512.938568140072	16
512.953226827361	6
512.967885724434	7
512.982544831181	4
512.997204147713	11
513.01186367403	0
513.026523410021	11
513.041183355797	6
513.055843511248	0
513.070503876594	9
513.085164451503	5
513.099825236198	38
513.114486230788	34
513.129147434942	15
513.143808848881	12
513.158470472605	16
513.173132306004	19
513.187794349077	11
513.202456602045	4
513.217119064688	9
513.231781737116	15
513.246444619219	4
513.261107711106	19
513.275771012668	2
513.290434524015	3
513.305098245148	0
513.319762176065	3
513.334426316546	13
513.349090666923	15
513.363755226975	13
513.378419996812	9
513.393084976324	3
513.40775016562	1
513.422415564591	11
513.437081173348	8
513.45174699189	18
513.466413020217	13
513.481079258108	23
513.495745705895	3
513.510412363357	11
513.525079230603	9
513.539746307525	7
513.554413594232	23
513.569081090614	27
513.583748796781	5
513.598416712844	1
513.613084838472	7
513.627753173774	13
513.642421718972	13
513.657090473845	6
513.671759438503	22
513.686428612836	9
513.701097996955	4
513.715767590859	3
513.730437394438	19
513.745107407802	14
513.759777630842	12
513.774448063667	9
513.789118706167	3
513.803789558562	10
513.818460620523	12
513.833131892379	9
513.847803373911	3
513.862475065117	5
513.877146966109	8
513.891819076997	16
513.90649139745	13
513.921163927578	10
513.935836667602	16
513.950509617411	37
513.965182776786	22
513.979856145946	7
513.994529725001	14
514.009203513622	18
514.023877512029	24
514.038551720221	23
514.053226138198	1
514.067900765741	14
514.08257560318	29
514.097250650294	11
514.111925907193	1
514.126601373768	9
514.14127705024	16
514.155952936276	30
514.170629032098	18
514.185305337705	10
514.199981853099	12
514.214658578057	23
514.229335512912	16
514.244012657442	17
514.258690011758	15
514.27336757575	22
514.288045349637	17
514.30272333309	9
514.317401526329	6
514.332079929464	15
514.346758542164	24
514.36143736465	7
514.376116396812	1
514.390795638869	6
514.405475090493	15
514.420154752012	13
514.434834623207	6
514.449514704188	2
514.464194994845	17
514.478875495288	21
514.493556205406	11
514.50823712531	4
514.522918255001	0
514.537599594367	0
514.552281143519	0
514.566962902347	8
514.581644871071	12
514.596327049361	0
514.611009437437	14
514.62569203541	24
514.640374842947	26
514.655057860271	7
514.669741087271	10
514.684424524168	27
514.69910817074	3
514.713792026988	2
514.728476093132	5
514.743160368842	19
514.757844854339	9
514.772529549621	16
514.78721445469	2
514.801899569435	19
514.816584893966	9
514.831270428173	0
514.845956172166	12
514.860642125836	15
514.875328289402	10
514.890014662533	11
514.904701245452	9
514.919388038266	14
514.934075040647	19
514.948762252814	19
514.963449674767	33
514.978137306396	6
514.992825147812	2
515.007513198904	3
515.022201459893	0
515.036889930447	0
515.051578610788	0
515.066267501026	1
515.080956600829	1
515.095645910419	2
515.110335429796	0
515.125025158849	0
515.139715097689	17
515.154405246315	22
515.169095604617	83
515.183786172706	87
515.198476950471	111
515.213167938022	67
515.227859135361	47
515.242550542376	59
515.257242159177	46
515.271933985654	17
515.286626021919	15
515.301318267859	12
515.316010723697	1
515.330703389101	10
515.345396264402	4
515.360089349379	21
515.374782644032	5
515.389476148473	6
515.40416986281	2
515.418863786714	12
515.433557920404	25
515.448252263771	11
515.462946817035	10
515.477641579865	14
515.492336552482	18
515.507031734997	2
515.521727127077	4
515.536422728944	23
515.551118540709	16
515.56581456204	10
515.580510793158	4
515.595207233952	14
515.609903884644	1
515.624600744902	2
515.639297814947	0
515.653995094889	8
515.668692584397	0
515.683390283693	4
515.698088192886	7
515.712786311645	0
515.727484640192	0
515.742183178414	16
515.756881926535	21
515.771580884332	13
515.786280051806	7
515.800979429067	0
515.815679016115	13
515.83037881284	8
515.845078819353	0
515.859779035541	2
515.874479461517	4
515.889180097281	8
515.903880942721	15
515.918581997948	9
515.933283262852	0
515.947984737654	1
515.962686422023	7
515.977388316178	36
515.992090420232	28
516.006792733852	57
516.021495257259	17
516.036197990343	3
516.050900933325	2
516.065604085983	6
516.080307448319	37
516.095011020553	6
516.109714802353	16
516.12441879394	20
516.139122995426	5
516.153827406477	10
516.168532027317	38
516.183236857833	63
516.197941898248	53
516.212647148339	27
516.227352608107	21
516.242058277774	23
516.256764157007	23
516.271470246028	9
516.286176544946	21
516.300883053431	3
516.315589771704	26
516.330296699654	12
516.345003837503	5
516.359711185028	9
516.37441874223	25
516.389126509331	11
516.403834485998	8
516.418542672453	13
516.433251068806	23
516.447959674726	9
516.462668490434	7
516.477377515929	7
516.492086751101	12
516.506796196062	21
516.52150585081	10
516.536215715235	8
516.550925789448	13
516.565636073339	2
516.580346567017	0
516.595057270483	0
516.609768183627	6
516.624479306448	16
516.639190639167	36
516.653902181564	8
516.668613933638	8
516.68332589561	5
516.69803806715	2
516.712750448477	0
516.727463039703	0
516.742175840496	1
516.756888851076	0
516.771602071445	11
516.786315501602	11
516.801029141325	1
516.815742990947	0
516.830457050358	4
516.845171319335	0
516.8598857981	0
516.874600486764	6
516.889315384995	14
516.904030493014	11
516.918745810822	13
516.933461338417	15
516.948177075579	29
516.96289302264	35
516.97760917949	32
516.992325545906	36
517.007042122111	22
517.021758908214	12
517.036475903884	35
517.051193109343	13
517.065910524701	14
517.080628149625	5
517.095345984338	15
517.110064028729	13
517.124782283019	15
517.139500746875	13
517.154219420631	16
517.168938304064	14
517.183657397286	31
517.198376700186	19
517.213096212874	14
517.22781593524	9
517.242535867394	0
517.257256009336	9
517.271976360957	11
517.286696922366	8
517.301417693452	5
517.316138674438	6
517.330859864991	7
517.345581265333	7
517.360302875574	2
517.375024695382	1
517.389746724979	1
517.404468964253	9
517.419191413427	6
517.433914072279	6
517.448636940808	9
517.463360019127	0
517.478083307234	0
517.492806805019	8
517.507530512592	19
517.522254429955	10
517.536978556995	0
517.551702893713	5
517.566427440331	16
517.581152196627	24
517.595877162601	15
517.610602338363	6
517.625327723915	12
517.640053319144	16
517.654779124162	6
517.669505138969	5
517.684231363455	0
517.698957797618	0
517.713684441681	9
517.728411295422	2
517.743138358841	1
517.75786563216	17
517.772593115047	8
517.787320807722	11
517.802048710297	25
517.816776822439	31
517.83150514437	16
517.84623367598	8
517.860962417489	0
517.875691368677	11
517.890420529543	19
517.905149900309	8
517.919879480752	2
517.934609270875	2
517.949339270786	9
517.964069480376	16
517.978799899754	16
517.993530528922	20
518.008261367879	29
518.022992416515	5
518.037723674828	27
518.052455143042	29
518.067186820823	17
518.081918708394	10
518.096650805864	5
518.111383112902	1
518.12611562973	18
518.140848356346	13
518.155581292752	5
518.170314438726	14
518.185047794599	7
518.199781360151	7
518.214515135493	5
518.229249120513	4
518.243983315433	9
518.25871771992	13
518.273452334198	3
518.288187158264	16
518.30292219212	10
518.317657435544	10
518.332392888868	24
518.34712855187	9
518.361864424662	12
518.376600507133	20
518.391336799504	14
518.406073301442	48
518.420810013171	50
518.435546934688	47
518.450284065996	41
518.465021406982	27
518.479758957646	30
518.494496718211	22
518.509234688344	12
518.523972868378	9
518.53871125809	16
518.553449857481	6
518.568188666772	0
518.582927685631	6
518.597666914391	14
518.61240635283	10
518.627146000947	12
518.641885858965	22
518.656625926662	9
518.671366204037	21
518.686106691314	19
518.700847388158	12
518.715588294792	8
518.730329411216	7
518.745070737429	0
518.759812273322	4
518.774554018893	6
518.789295974365	12
518.804038139406	0
518.818780514346	15
518.833523098966	15
518.848265893376	10
518.863008897465	14
518.877752111344	3
518.892495535012	0
518.907239168249	1
518.921983011386	8
518.936727064314	1
518.951471326809	3
518.966215799206	0
518.980960481282	2
518.995705373147	21
519.010450474692	32
519.025195786027	14
519.039941307152	13
519.054687037845	1
519.069432978439	2
519.084179128823	10
519.098925488775	14
519.113672058628	17
519.128418838161	20
519.143165827484	11
519.157913026486	10
519.172660435278	11
519.18740805386	28
519.202155882121	29
519.216903920062	14
519.231652167904	19
519.246400625425	15
519.261149292626	7
519.275898169728	13
519.290647256398	5
519.305396552858	5
519.320146059109	9
519.33489577515	6
519.34964570087	20
519.364395836381	11
519.379146181682	9
519.393896736551	13
519.408647501322	17
519.423398475772	16
519.438149660013	21
519.452901053933	14
519.467652657754	15
519.482404471144	1
519.497156494324	7
519.511908727295	4
519.526661169945	7
519.541413822386	4
519.556166684617	5
519.570919756528	11
519.58567303823	21
519.60042652961	16
519.615180230782	6
519.629934141744	4
519.644688262386	13
519.659442592707	5
519.67419713293	9
519.688951882832	14
519.703706842525	17
519.718462011898	20
519.733217391061	14
519.747972979904	14
519.762728778649	3
519.777484786962	5
519.792241005066	1
519.806997432961	5
519.821754070647	10
519.836510917901	2
519.851267975057	0
519.866025241893	2
519.880782718519	1
519.895540404826	8
519.910298301034	8
519.925056406811	0
519.939814722379	0
519.954573247737	19
519.969331982887	30
519.984090927716	15
519.998850082226	16
520.013609446637	19
520.028369020728	19
520.043128804499	30
520.057888798061	18
520.072649001413	43
520.087409414446	45
520.10217003727	17
520.116930869884	22
520.131691912068	11
520.146453164154	42
520.161214626031	31
520.175976297476	13
520.190738178824	7
520.205500269852	7
520.220262570671	7
520.23502508117	4
520.249787801349	14
520.26455073143	8
520.279313871191	11
520.294077220743	9
520.308840780087	1
520.323604549	10
520.338368527815	11
520.353132716309	10
520.367897114596	21
520.382661722562	28
520.397426540208	34
520.412191567757	108
520.426956804986	322
520.441722252007	462
520.456487908818	559
520.471253775199	534
520.486019851482	255
520.500786137445	147
520.5155526332	126
520.530319338635	97
520.545086253861	54
520.559853378879	52
520.574620713577	32
520.589388257956	21
520.604156012236	11
520.618923976197	12
520.633692149839	29
520.648460533383	17
520.663229126497	13
520.677997929401	3
520.692766942098	25
520.707536164585	20
520.722305596754	9
520.737075238714	9
520.751845090465	11
520.766615151786	14
520.781385423009	8
520.796155903913	0
520.810926594608	7
520.825697494984	14
520.840468605152	12
520.855239925111	18
520.870011454751	5
520.884783194071	12
520.899555143294	14
520.914327302197	19
520.929099670782	43
520.943872249269	19
520.958645037436	3
520.973418035285	4
520.988191242925	49
521.002964660356	51
521.017738287469	37
521.032512124262	18
521.047286170958	9
521.062060427334	25
521.076834893503	34
521.091609569352	25
521.106384454993	5
521.121159550315	10
521.135934855429	9
521.150710370334	7
521.165486094921	17
521.180262029299	18
521.195038173358	9
521.209814527209	8
521.224591090852	6
521.239367864176	7
521.254144847291	3
521.268922040088	17
521.283699442677	28
521.298477055057	34
521.313254877119	8
521.328032908972	3
521.342811150618	15
521.357589601944	34
521.372368262952	27
521.387147133862	44
521.401926214454	53
521.416705504727	77
521.431485004791	139
521.446264714648	251
521.461044634186	196
521.475824763516	206
521.490605102638	129
521.50538565133	117
521.520166409926	84
521.534947378314	44
521.549728556271	23
521.564509944132	19
521.579291541674	12
521.594073349009	21
521.608855366024	7
521.623637592721	14
521.638420029321	17
521.653202675602	6
521.667985531676	5
521.682768597542	10
521.697551872977	23
521.712335358317	18
521.727119053338	10
521.741902958151	15
521.756687072645	15
521.771471396932	4
521.786255931011	14
521.80104067466	8
521.815825628213	6
521.830610791558	2
521.845396164474	17
521.860181747293	11
521.874967539794	8
521.889753542087	21
521.904539754061	10
521.919326175828	2
521.934112807388	27
521.948899648628	30
521.963686699551	21
521.978473960377	43
521.993261430884	45
522.008049111073	24
522.022837001166	16
522.037625100829	33
522.052413410396	12
522.067201929533	29
522.081990658574	58
522.096779597297	38
522.111568745812	25
522.12635810412	48
522.141147671998	51
522.155937449781	26
522.170727437244	56
522.185517634501	51
522.200308041439	63
522.21509865817	48
522.229889484694	54
522.2446805209	28
522.259471766898	35
522.274263222578	26
522.289054888051	34
522.303846763316	59
522.318638848264	66
522.333431143004	71
522.348223647426	73
522.363016361641	103
522.377809285649	136
522.392602419338	454
522.407395762821	1057
522.422189316096	3286
522.436983078942	7949
522.451777051693	14552
522.466571234125	18893
522.48136562635	18590
522.496160228257	14084
522.510955039957	9733
522.52575006145	6974
522.540545292625	4965
522.555340733593	3203
522.570136384354	2230
522.584932244797	1600
522.599728314922	1157
522.614524594951	944
522.629321084551	703
522.644117784056	617
522.658914693131	535
522.673711812222	499
522.688509140883	404
522.703306679227	344
522.718104427475	266
522.732902385405	216
522.747700553128	221
522.762498930533	220
522.777297517732	212
522.792096314612	154
522.806895321286	168
522.821694537754	163
522.836493963903	145
522.851293599846	170
522.866093445582	176
522.880893501	126
522.8956937661	126
522.910494241105	66
522.925294925792	60
522.940095820162	80
522.954896924324	89
522.96969823828	50
522.984499761919	63
522.999301495351	152
523.014103438576	224
523.028905591484	308
523.043707954073	363
523.058510526568	467
523.073313308745	561
523.088116300604	610
523.102919502257	556
523.117722913703	384
523.132526534832	319
523.147330365754	239
523.16213440647	158
523.176938656868	109
523.191743116949	97
523.206547786934	97
523.221352666602	66
523.236157755953	112
523.250963055097	126
523.265768564034	73
523.280574282655	66
523.295380211069	93
523.310186349276	109
523.324992697166	83
523.33979925485	80
523.354606022328	108
523.369412999377	99
523.38422018633	118
523.399027582967	268
523.413835189397	564
523.42864300551	1564
523.443451031417	3908
523.458259267118	6971
523.473067712501	8221
523.487876367567	7246
523.502685232538	5252
523.517494307191	3620
523.532303591528	2698
523.547113085658	1804
523.561922789693	1174
523.5767327033	808
523.591542826701	602
523.606353159896	417
523.621163702773	283
523.635974455334	234
523.650785417799	203
523.665596589948	207
523.680407971779	198
523.695219563404	208
523.710031364823	157
523.724843376037	156
523.739655596933	158
523.754468027623	102
523.769280667996	101
523.784093518052	70
523.798906578013	95
523.813719847658	106
523.828533326985	86
523.843347016106	104
523.858160915133	102
523.872975023732	76
523.887789342124	85
523.902603870311	110
523.917418608181	91
523.932233555734	72
523.947048713192	97
523.961864080334	73
523.97667965727	85
523.991495443888	146
524.006311440301	213
524.021127646397	179
524.035944062288	160
524.050760687973	192
524.065577523341	196
524.080394568503	284
524.09521182346	268
524.1100292881	238
524.124846962423	140
524.139664846651	93
524.154482940563	107
524.169301244158	102
524.184119757548	110
524.198938480732	132
524.213757413599	159
524.228576556261	103
524.243395908717	112
524.258215470745	120
524.273035242679	47
524.287855224408	44
524.302675415708	56
524.317495816915	32
524.332316427804	53
524.347137248489	124
524.361958278856	105
524.376779519018	138
524.391600968975	167
524.406422628504	213
524.421244497939	306
524.436066577169	480
524.450888865971	883
524.465711364679	1436
524.48053407307	1685
524.495356991256	1237
524.510180119125	855
524.525003456789	544
524.539827004248	344
524.55465076139	143
524.569474728216	86
524.584298904948	26
524.599123291364	40
524.613947887463	62
524.628772693357	54
524.643597709045	48
524.658422934418	67
524.673248369585	74
524.688074014547	55
524.702899869193	39
524.717725933633	48
524.732552207758	51
524.747378691677	60
524.762205385391	72
524.777032288789	70
524.791859401982	66
524.806686724858	29
524.82151425753	40
524.836341999996	46
524.851169952146	51
524.86599811398	94
524.88082648572	42
524.895655067145	52
524.910483858253	43
524.925312859155	37
524.940142069965	31
524.954971490347	29
524.969801120524	29
524.984630960496	63
524.999461010152	55
525.014291269492	82
525.029121738738	78
525.043952417668	97
525.058783306282	86
525.073614404692	101
525.088445713008	95
525.103277230896	76
525.11810895858	65
525.132940896059	68
525.147773043222	34
525.162605400069	91
525.177437966823	82
525.19227074326	36
525.207103729382	21
525.221936925299	55
525.236770331123	64
525.251603946519	97
525.266437771711	59
525.281271806698	71
525.296106051369	113
525.310940505836	81
525.325775170098	49
525.340610043933	35
525.355445127674	47
525.3702804211	87
525.385115924321	97
525.399951637227	41
525.414787559928	76
525.429623692424	99
525.444460034605	97
525.459296586581	108
525.474133348353	174
525.488970319809	180
525.503807500949	119
525.518644891996	124
525.533482492728	88
525.548320303144	98
525.563158323355	76
525.577996553362	60
525.592834993054	50
525.607673642541	30
525.622512501824	17
525.637351570791	8
525.652190849442	17
525.667030337889	19
525.681870036243	18
525.696709944171	30
525.711550061894	58
525.726390389413	81
525.741230926616	79
525.756071673615	50
525.77091263041	21
525.785753796889	27
525.800595173053	66
525.815436759013	64
525.83027855488	55
525.84512056032	34
525.859962775556	61
525.874805200588	80
525.889647835304	48
525.904490679816	40
525.919333734125	50
525.934176998118	57
525.949020471907	30
525.96386415538	44
525.978708048649	66
525.993552151715	73
526.008396464353	63
526.023240987011	79
526.038085719242	41
526.052930661269	21
526.067775813092	24
526.082621174599	24
526.097466745792	26
526.11231252678	31
526.127158517676	26
526.142004718145	30
526.156851128411	14
526.171697748472	42
526.186544578219	48
526.201391617761	32
526.2162388671	14
526.231086326124	19
526.245933994944	69
526.26078187356	69
526.275629961749	23
526.290478259847	44
526.305326767628	51
526.320175485207	40
526.33502441247	37
526.34987354953	38
526.364722896386	22
526.379572452926	7
526.394422219264	34
526.409272195397	75
526.424122381104	64
526.438972776719	66
526.453823382019	45
526.468674197115	42
526.483525221896	92
526.498376456474	64
526.513227900848	42
526.528079554907	35
526.542931418763	38
526.557783492416	36
526.572635775753	13
526.587488268775	30
526.602340971594	43
526.617193884209	43
526.632047006622	29
526.646900338719	42
526.661753880613	21
526.676607632191	34
526.691461593455	26
526.706315764627	29
526.721170145485	38
526.736024736139	26
526.750879536478	13
526.765734546614	10
526.780589766435	30
526.795445196053	50
526.810300835467	37
526.825156684567	37
526.840012743463	61
526.854869012157	22
526.869725490535	27
526.884582178599	28
526.89943907646	31
526.914296184229	40
526.929153501572	39
526.944011028711	26
526.958868765648	25
526.97372671227	24
526.988584868689	18
527.003443234904	17
527.018301810805	34
527.033160596392	33
527.048019591775	57
527.062878797067	48
527.077738211933	50
527.092597836596	38
527.107457671055	42
527.122317715201	21
527.137177969143	24
527.152038432882	20
527.166899106307	25
527.181759989417	57
527.196621082324	30
527.211482385141	39
527.226343897531	43
527.241205619718	53
527.256067551702	56
527.270929693372	41
527.285792044839	19
527.300654606103	27
527.315517377052	9
527.330380357799	40
527.345243548232	45
527.360106948462	31
527.374970558489	31
527.389834378201	36
527.404698407711	47
527.419562646907	34
527.4344270959	26
527.44929175469	58
527.464156623166	93
527.479021701327	53
527.493886989286	41
527.508752487154	37
527.523618194596	19
527.538484111836	51
527.553350238984	36
527.568216575707	35
527.583083122115	50
527.597949878545	23
527.612816844548	41
527.627684020237	37
527.642551405723	31
527.657419001119	10
527.672286806089	75
527.687154820857	52
527.702023045421	31
527.716891479784	41
527.731760123721	35
527.746628977679	31
527.761498041211	20
527.776367314428	42
527.791236797444	59
527.806106490369	50
527.820976392868	25
527.835846505164	11
527.85071682737	17
527.865587359151	49
527.880458100729	43
527.895329052105	16
527.910200213166	31
527.925071583914	39
527.939943164571	22
527.954814954915	33
527.969686955056	50
527.984559164883	47
527.999431584508	42
528.014304213819	35
528.029177052928	39
528.044050101835	17
528.058923360428	20
528.073796828818	23
528.088670506895	47
528.103544394882	62
528.118418492443	42
528.133292799801	48
528.14816731707	40
528.163042043913	26
528.177916980554	46
528.192792126993	37
528.207667483118	66
528.222543049041	17
528.237418824651	26
528.252294810058	32
528.267171005264	22
528.282047410156	35
528.296924024846	38
528.311800849333	64
528.326677883508	65
528.34155512748	58
528.356432581139	26
528.371310244596	23
528.386188117739	5
528.40106620068	31
528.41594449342	38
528.430822995846	35
528.44570170807	37
528.460580630092	32
528.475459761801	40
528.490339103308	33
528.505218654502	23
528.520098415493	29
528.534978386284	25
528.54985856676	44
528.564738956923	43
528.579619556884	34
528.594500366756	43
528.609381386202	35
528.624262615447	9
528.63914405449	10
528.654025703219	34
528.668907561747	21
528.683789630073	18
528.698671908086	32
528.713554395898	40
528.728437093396	60
528.743320000692	35
528.758203117787	39
528.773086444568	46
528.787969981149	32
528.802853727415	57
528.817737683481	45
528.832621849344	54
528.847506224895	56
528.862390810132	66
528.877275605168	43
528.892160610114	39
528.907045824635	14
528.921931248955	21
528.936816883185	17
528.951702726991	20
528.966588780595	19
528.981475043997	44
528.996361517086	41
529.011248199863	31
529.026135092437	46
529.041022194923	70
529.055909506983	60
529.070797028843	37
529.085684760612	15
529.100572701957	35
529.115460853101	14
529.130349214044	5
529.145237784673	28
529.160126564989	26
529.175015555216	28
529.18990475513	35
529.204794164731	60
529.219683784243	43
529.234573613442	25
529.249463652328	19
529.264353901012	36
529.279244359496	61
529.294135027667	75
529.309025905637	41
529.323916993293	26
529.338808290749	12
[truncated: 124,185 more rows]
