# Supplementary material for: Identifying Archaeological Bone via Non-Destructive ZooMS and the Materiality of Symbolic Expression: Examples from Iroquoian Bone Points
Source: Sci Rep. 2019 Jul 30;9:11027. doi: 10.1038/s41598-019-47299-x (PMC6667708; doi:10.1038/s41598-019-47299-x)
Supplement: Supplementary file 2 — Supplementary Datafiles [file 41598_2019_47299_MOESM2_ESM.zip › McGrath et al Supplementary Datafiles/Data set S3_EraserSpectra/DR-21s_ERASER_3.txt]

499.966340631493	32
499.980812131431	19
499.99528384102	20
500.009755760369	24
500.024227889478	17
500.038700228238	23
500.053172776758	10
500.067645535037	49
500.082118502968	39
500.096591680658	16
500.111065068108	36
500.12553866521	35
500.140012471963	39
500.154486488584	29
500.168960714857	45
500.183435150889	43
500.197909796573	56
500.212384652017	31
500.226859717221	9
500.241334992076	12
500.255810476691	23
500.270286171066	38
500.284762075092	56
500.299238188878	46
500.313714512425	33
500.328191045514	21
500.342667788472	68
500.35714474119	41
500.371621903559	36
500.386099275688	42
500.40057685747	60
500.415054649011	56
500.429532650204	67
500.444010861264	46
500.458489281977	33
500.472967912342	18
500.487446752575	24
500.501925802459	62
500.516405061996	36
500.530884531292	47
500.545364210349	27
500.559844099057	27
500.574324197526	11
500.588804505755	19
500.603285023635	25
500.617765751276	24
500.632246688677	14
500.64672783573	8
500.661209192543	24
500.675690759008	53
500.690172535233	36
500.704654521218	36
500.719136716856	35
500.733619122362	33
500.74810173752	13
500.762584562329	13
500.7770675969	25
500.791550841122	32
500.806034295213	49
500.820517958847	32
500.835001832351	34
500.849485915506	37
500.863970208422	45
500.878454710989	27
500.892939423426	28
500.907424345514	26
500.921909477255	25
500.936394818756	8
500.950880370018	2
500.965366130932	17
500.979852101606	59
500.994338281932	55
501.008824672128	60
501.023311271867	73
501.037798081475	55
501.052285100735	39
501.066772329756	56
501.081259768429	50
501.095747416862	32
501.110235275056	14
501.124723342903	53
501.13921162051	67
501.153700107878	30
501.168188804898	13
501.182677711679	31
501.19716682822	65
501.211656154306	30
501.22614569026	26
501.240635435975	51
501.255125391343	50
501.269615556471	18
501.284105931252	53
501.298596515793	52
501.313087310095	25
501.32757831405	11
501.342069527765	50
501.356560951133	35
501.37105258437	21
501.38554442726	25
501.400036479802	16
501.414528742105	23
501.429021214169	17
501.443513895994	17
501.458006787363	18
501.472499888601	17
501.4869931996	24
501.501486720144	55
501.515980450556	35
501.530474390622	53
501.544968540448	27
501.559462899927	10
501.573957469275	7
501.588452248276	27
501.60294723693	31
501.617442435344	46
501.63193784352	34
501.646433461348	16
501.660929288938	12
501.675425326289	29
501.689921573292	16
501.704418030056	23
501.718914696582	27
501.73341157276	18
501.747908658591	29
501.762405954292	33
501.776903459646	22
501.79140117476	11
501.805899099528	5
501.820397234057	5
501.834895578347	61
501.84939413229	36
501.863892895994	14
501.878391869459	22
501.892891052577	37
501.907390445457	21
501.921890048098	19
501.936389860392	40
501.950889882339	43
501.965390114155	50
501.979890555625	47
501.994391206747	48
502.008892067739	29
502.023393138385	28
502.037894418791	17
502.052395908851	21
502.066897608672	47
502.081399518146	23
502.095901637382	19
502.110403966379	19
502.124906505138	64
502.13940925355	30
502.153912211615	36
502.168415379549	37
502.182918757137	31
502.197422344378	20
502.211926141489	30
502.226430148254	33
502.240934364671	50
502.255438790959	53
502.269943426899	37
502.284448272493	40
502.298953327849	36
502.313458592966	33
502.327964067844	21
502.342469752268	45
502.356975646562	63
502.371481750618	64
502.385988064218	60
502.400494587689	29
502.415001320812	56
502.429508263698	40
502.444015416345	32
502.458522778646	17
502.473030350709	13
502.487538132425	36
502.502046123902	45
502.516554325142	43
502.531062736035	23
502.54557135669	20
502.560080187107	17
502.574589227285	16
502.589098477009	17
502.603607936603	7
502.61811760585	21
502.63262748486	21
502.647137573523	41
502.661647872056	11
502.676158380135	19
502.690669097975	12
502.705180025686	6
502.71969116305	18
502.73420250996	23
502.748714066848	22
502.763225833282	13
502.777737809478	10
502.792249995436	14
502.806762391156	8
502.821274996529	12
502.835787811665	18
502.850300836454	35
502.864814071114	46
502.879327515319	19
502.893841169287	22
502.908355033125	16
502.922869106508	16
502.937383389654	11
502.951897882561	13
502.966412585231	14
502.980927497555	21
502.995442619641	28
503.009957951381	30
503.024473492883	34
503.038989244147	39
503.053505205174	17
503.068021375854	18
503.082537756189	56
503.097054346394	43
503.111571146253	56
503.126088155766	78
503.140605375041	63
503.155122804079	61
503.169640442771	44
503.184158291333	47
503.19867634955	36
503.21319461742	28
503.227713095053	13
503.242231782449	24
503.256750679498	15
503.27126978631	25
503.285789102884	23
503.300308629113	21
503.314828365104	35
503.329348310749	18
503.343868466265	8
503.358388831435	7
503.37290940626	6
503.387430190847	30
503.401951185196	28
503.4164723892	32
503.430993802966	12
503.445515426495	11
503.460037259787	19
503.474559302624	9
503.489081555333	11
503.503604017695	16
503.518126689821	14
503.532649571601	6
503.547172663251	10
503.561695964448	9
503.576219475516	32
503.590743196238	29
503.605267126723	40
503.619791266862	33
503.634315616765	20
503.648840176429	8
503.66336494564	8
503.677889924722	25
503.692415113567	22
503.706940512175	27
503.721466120329	15
503.735991938246	25
503.750517966034	26
503.765044203368	11
503.779570650573	43
503.794097307433	42
503.808624173947	23
503.823151250225	3
503.837678536373	12
503.852206032068	4
503.866733737526	19
503.881261652747	13
503.895789777731	14
503.910318112369	37
503.924846656662	38
503.939375410827	37
503.953904374646	39
503.968433548228	26
503.982962931465	36
503.997492524465	43
504.01202232712	48
504.026552339646	51
504.041082561827	47
504.055612993662	17
504.070143635261	16
504.084674486623	34
504.099205547748	17
504.113736818528	12
504.128268298963	26
504.142799989269	33
504.157331889231	60
504.171863998846	52
504.186396318334	31
504.200928847368	26
504.215461586274	43
504.229994534835	18
504.244527693267	24
504.259061061246	30
504.273594638988	41
504.288128426494	51
504.302662423654	25
504.317196630578	40
504.331731047265	39
504.346265673607	21
504.360800509713	6
504.375335555582	46
504.389870811106	50
504.404406276285	86
504.418941951336	96
504.433477836151	38
504.448013930511	28
504.462550234636	25
504.477086748633	19
504.491623472284	36
504.506160405591	29
504.520697548661	32
504.535234901495	23
504.549772463875	30
504.564310236128	20
504.578848218144	7
504.593386409815	26
504.60792481125	40
504.622463422448	39
504.637002243302	52
504.651541273811	25
504.666080514192	21
504.680619964228	20
504.69515962392	27
504.709699493484	20
504.724239572702	33
504.738779861685	45
504.753320360215	36
504.767861068616	31
504.782401986782	29
504.796943114603	13
504.811484452188	9
504.826025999428	13
504.840567756432	41
504.855109723199	42
504.869651899622	25
504.884194285918	15
504.89873688176	23
504.913279687366	36
504.927822702737	36
504.942365927762	41
504.95690936266	37
504.971453007214	16
504.985996861423	33
505.000540925396	32
505.015085199133	53
505.029629682634	81
505.044174375682	43
505.058719278602	39
505.073264391178	53
505.087809713518	36
505.102355245622	37
505.116900987382	24
505.131446938906	22
505.145993100085	16
505.160539471137	29
505.175086051737	28
505.1896328421	56
505.204179842336	27
505.218727052227	34
505.233274471666	25
505.247822101086	22
505.262369940053	38
505.276917988893	30
505.29146624728	35
505.30601471554	32
505.320563393456	27
505.335112281136	28
505.349661378471	41
505.36421068568	31
505.378760202544	64
505.393309928955	42
505.407859865349	20
505.422410011289	34
505.436960366993	24
505.451510932462	13
505.466061707696	15
505.480612692585	34
505.495163887238	22
505.509715291656	16
505.52426690573	18
505.53881872946	26
505.553370763063	16
505.567923006322	4
505.582475459236	20
505.597028122024	27
505.611580994468	27
505.626134076567	25
505.64068736854	15
505.655240870169	34
505.669794581454	55
505.684348502503	28
505.698902633317	24
505.713456973896	24
505.728011524022	14
505.742566284021	4
505.757121253785	24
505.771676433205	45
505.786231822281	33
505.800787421231	17
505.815343229836	34
505.829899248098	37
505.844455476124	36
505.859011913916	15
505.873568561363	13
505.888125418575	1
505.902682485552	60
505.917239762293	73
505.931797248691	34
505.946354944745	16
505.960912850673	63
505.975470966148	48
505.990029291496	59
506.00458782661	117
506.01914657138	101
506.033705525806	107
506.048264689997	102
506.062824063952	95
506.077383647565	71
506.091943440942	39
506.106503444084	82
506.121063656882	61
506.135624079446	35
506.150184711774	63
506.164745553868	49
506.179306605509	28
506.193867867024	29
506.208429338195	37
506.222991019023	23
506.237552909724	16
506.252115010082	39
506.266677320205	39
506.281239839985	50
506.295802569529	28
506.310365508839	37
506.324928657805	39
506.339492016537	54
506.354055585033	94
506.368619363187	140
506.383183351105	149
506.397747548789	236
506.412311956129	343
506.426876573126	409
506.441441399997	389
506.456006436524	295
506.470571682708	199
506.485137138766	103
506.49970280448	121
506.514268679851	104
506.528834765097	81
506.543401059999	54
506.557967564557	51
506.572534278881	35
506.587101202971	49
506.601668336825	61
506.616235680228	73
506.630803233505	45
506.645370996548	44
506.659938969247	25
506.674507151603	38
506.689075543833	52
506.70364414572	34
506.718212957264	23
506.732781978573	17
506.747351209648	15
506.761920650379	39
506.776490300985	37
506.791060161248	27
506.805630231168	13
506.820200510853	16
506.834771000304	24
506.849341699412	46
506.863912608285	41
506.878483726924	9
506.89305505522	17
506.907626593282	23
506.922198341001	30
506.936770298594	34
506.951342465844	15
506.965914842751	19
506.980487429424	23
506.995060225863	35
507.009633231958	50
507.02420644782	33
507.038779873447	45
507.053353508731	30
507.067927353782	22
507.082501408489	17
507.09707567307	27
507.111650147201	59
507.126224831206	41
507.140799724868	25
507.155374828187	37
507.16995014138	20
507.184525664231	16
507.199101396848	17
507.213677339122	45
507.228253491162	59
507.242829852968	45
507.257406424432	37
507.271983205661	28
507.286560196548	11
507.3011373972	15
507.315714807619	24
507.330292427803	40
507.344870257646	46
507.359448297145	48
507.374026546519	76
507.38860500555	75
507.403183674239	58
507.417762552803	88
507.432341641024	189
507.446920938903	148
507.461500446547	63
507.476080163958	96
507.490660091135	90
507.505240227969	44
507.519820574461	25
507.534401130828	24
507.548981896853	21
507.563562872644	29
507.578144058091	23
507.592725453306	22
507.607307058178	14
507.621888872925	16
507.63647089733	29
507.651053131392	18
507.66563557522	19
507.680218228815	26
507.694801092176	69
507.709384165086	38
507.723967447871	30
507.738550940423	36
507.753134642523	21
507.767718554499	24
507.782302676241	32
507.796887007532	29
507.811471548698	24
507.826056299522	34
507.840641260113	33
507.855226430361	39
507.869811810376	28
507.884397400157	21
507.898983199596	47
507.913569208802	14
507.928155427774	11
507.942741856404	15
507.9573284948	27
507.971915342963	42
507.986502400784	38
508.001089668372	28
508.015677145726	23
508.030264832738	31
508.044852729408	73
508.059440835954	45
508.074029152157	41
508.088617678127	24
508.103206413755	21
508.11779535915	30
508.132384514312	18
508.146973879131	27
508.161563453717	27
508.176153237961	33
508.190743231972	23
508.20533343575	35
508.219923849295	24
508.234514472498	37
508.249105305358	31
508.263696348095	43
508.278287600489	61
508.292879062542	65
508.30747073447	65
508.322062616056	44
508.33665470741	116
508.351247008312	166
508.365839519091	378
508.380432239636	900
508.395025169839	1587
508.40961830981	2353
508.424211659439	3377
508.438805218834	4015
508.453398987997	4034
508.467992966818	3281
508.482587155406	2210
508.497181553761	1555
508.511776161774	1084
508.526370979555	781
508.540966006993	525
508.555561244199	402
508.570156691172	305
508.584752347803	277
508.59934821431	235
508.613944290476	231
508.6285405763	206
508.643137071891	147
508.657733777249	104
508.672330692266	68
508.686927816941	54
508.701525151492	72
508.716122695811	80
508.730720449788	72
508.745318413423	48
508.759916586826	32
508.774514969996	56
508.789113562824	49
508.80371236542	47
508.818311377783	75
508.832910599804	41
508.847510031593	31
508.86210967315	34
508.876709524365	30
508.891309585347	45
508.905909855988	47
508.920510336505	33
508.935111026572	23
508.949711926515	53
508.964313036117	69
508.978914355378	96
508.993515884515	91
509.00811762331	109
509.022719571873	98
509.037321729986	96
509.051924098084	114
509.066526675732	85
509.081129463147	92
509.095732460331	59
509.110335667281	63
509.124939083891	65
509.139542710159	40
509.154146546304	42
509.168750592107	45
509.18335484757	50
509.197959312909	41
509.212563987906	24
509.227168872563	9
509.241773966987	26
509.256379271288	31
509.270984785139	39
509.285590508757	63
509.300196442144	48
509.314802585189	43
509.329408938002	30
509.344015500583	28
509.358622272932	91
509.373229254939	216
509.387836446606	416
509.40244384804	720
509.417051459242	1152
509.431659280104	1415
509.446267310842	1763
509.460875551239	1668
509.475484001295	1313
509.490092661119	922
509.504701530711	563
509.519310610071	468
509.533919898981	328
509.548529397768	211
509.563139106324	151
509.577749024429	120
509.592359152411	121
509.606969490052	80
509.621580037462	87
509.63619079453	51
509.650801761476	46
509.665412938081	41
509.680024324344	29
509.694635920376	43
509.709247726176	63
509.723859741636	96
509.738471966863	78
509.75308440175	51
509.767697046514	69
509.782309900828	67
509.796922965019	40
509.81153623887	52
509.826149722489	62
509.840763415767	66
509.855377318922	59
509.869991431628	79
509.884605754211	55
509.899220286453	61
509.913835028464	47
509.928449980025	41
509.943065141573	47
509.95768051267	43
509.972296093536	48
509.986911884171	47
510.001527884574	79
510.016144094636	85
510.030760514358	63
510.045377143957	31
510.059993983216	42
510.074611032134	65
510.08922829093	43
510.103845759385	33
510.118463437499	39
510.133081325491	50
510.147699423143	46
510.162317730454	53
510.176936247534	48
510.191554974382	52
510.206173910999	29
510.220793057167	21
510.235412413212	35
510.250031979026	36
510.26465175439	29
510.279271739632	43
510.293891934643	47
510.308512339313	42
510.323132953643	74
510.337753777742	53
510.352374811609	61
510.366996055136	105
510.381617508541	263
510.396239171606	557
510.41086104433	749
510.425483126823	905
510.440105419085	1083
510.454727921006	721
510.469350632697	559
510.483973554047	321
510.498596685275	162
510.513220026054	142
510.527843576711	78
510.542467337028	47
510.557091307113	66
510.571715486859	39
510.586339876482	44
510.600964475656	30
510.615589284599	15
510.630214303421	33
510.644839531792	56
510.659464969933	33
510.674090617843	37
510.688716475522	49
510.703342542861	33
510.717968819969	36
510.732595306737	8
510.747222003384	20
510.761848909581	24
510.776476025656	37
510.791103351391	40
510.805730886896	15
510.820358631951	10
510.834986586993	16
510.849614751587	28
510.86424312595	27
510.878871710082	36
510.893500503983	17
510.908129507544	19
510.922758720875	24
510.937388143865	44
510.952017776625	62
510.966647619155	38
510.981277671344	48
510.995907933302	55
511.01053840503	38
511.025169086418	58
511.039799977576	54
511.054431078503	24
511.06906238909	45
511.083693909446	26
511.098325639463	31
511.112957579249	16
511.127589728804	53
511.14222208802	19
511.156854657005	43
511.17148743576	39
511.186120424174	53
511.200753622359	29
511.215387030203	32
511.230020647927	13
511.244654475311	28
511.259288512355	73
511.273922759168	43
511.288557215752	23
511.303191881995	53
511.317826758008	24
511.332461843791	21
511.347097139344	64
511.361732644447	52
511.37636835943	89
511.391004284182	132
511.405640418485	164
511.420276762668	172
511.43491331651	174
511.449550080123	233
511.464187053396	212
511.478824236438	135
511.493461629251	68
511.508099231724	31
511.522737043967	27
511.537375065979	45
511.552013297652	45
511.566651739095	36
511.581290390308	20
511.595929251182	16
511.610568321825	25
511.625207602129	26
511.639847092312	23
511.654486792046	20
511.66912670166	3
511.683766820934	9
511.698407149869	25
511.713047688683	26
511.727688437158	50
511.742329395403	24
511.756970563199	35
511.771611940984	26
511.78625352832	14
511.800895325426	26
511.815537332302	32
511.830179548949	20
511.844821975256	12
511.859464611224	22
511.874107457071	2
511.88875051258	11
511.903393777748	11
511.918037252688	14
511.932680937506	16
511.947324831876	33
511.961968936017	48
511.976613249927	14
511.991257773608	13
512.00590250684	36
512.020547449952	49
512.035192602834	34
512.049837965377	30
512.064483537581	39
512.079129319665	61
512.093775311409	38
512.108421512815	43
512.1230679241	19
512.137714545046	23
512.152361375653	21
512.167008416031	46
512.181655666179	57
512.196303125987	31
512.210950795567	28
512.225598674917	67
512.240246764037	30
512.254895062709	15
512.269543571261	24
512.284192289583	34
512.298841217457	36
512.313490355211	22
512.328139702626	32
512.342789259811	28
512.357439026658	50
512.372089003384	52
512.386739189663	41
512.401389585712	60
512.41604019164	52
512.430691007121	29
512.445342032373	51
512.459993267395	57
512.474644712187	48
512.489296366751	57
512.503948230866	32
512.518600304861	16
512.533252588518	15
512.547905081835	20
512.562557785033	48
512.577210697893	73
512.591863820523	46
512.606517152814	32
512.621170694876	40
512.635824446709	32
512.650478408203	15
512.665132579468	38
512.679786960504	40
512.694441551092	21
512.709096351561	24
512.7237513618	35
512.7384065817	35
512.753062011372	15
512.767717650705	56
512.782373499808	18
512.797029558683	20
512.811685827219	21
512.826342305527	8
512.840998993495	27
512.855655891344	26
512.870312998855	20
512.884970316137	4
512.899627842971	5
512.914285579685	42
512.92894352617	15
512.943601682208	8
512.958260048126	13
512.972918623815	14
512.987577409056	34
513.002236404178	58
513.016895609071	30
513.031555023626	56
513.046214647842	43
513.06087448183	51
513.075534525588	44
513.090194779009	42
513.1048552422	40
513.119515915163	30
513.134176797897	43
513.148837890184	33
513.163499192351	19
513.178160704289	9
513.19282242578	12
513.207484357151	25
513.222146498184	42
513.236808848989	53
513.251471409455	32
513.266134179803	49
513.280797159812	25
513.295460349483	24
513.310123748925	36
513.324787358139	35
513.339451177014	17
513.354115205662	39
513.36877944408	29
513.383443892051	36
513.398108550012	52
513.412773417526	23
513.427438494921	26
513.442103781869	24
513.456769278697	40
513.471434985187	27
513.48610090134	5
513.500767027373	12
513.515433363069	19
513.530099908536	20
513.544766663665	34
513.559433628566	31
513.574100803129	18
513.588768187464	19
513.60343578157	36
513.618103585448	21
513.632771598988	6
513.64743982219	37
513.662108255273	18
513.676776898019	22
513.691445750536	26
513.706114812715	7
513.720784084666	15
513.73545356628	22
513.750123257774	25
513.764793158931	24
513.77946326986	28
513.794133590342	7
513.808804120705	9
513.823474860839	18
513.838145810527	14
513.852816970095	32
513.867488339436	33
513.88215991833	43
513.896831707105	28
513.911503705652	18
513.926175913861	7
513.940848331732	9
513.955520959376	19
513.970193796791	18
513.984866843869	24
513.999540100829	20
514.014213567451	11
514.028887243735	23
514.043561129792	40
514.05823522562	33
514.072909531111	42
514.087584046374	21
514.102258771299	38
514.116933706107	42
514.131608850467	16
514.146284204709	18
514.160959768613	22
514.17563554229	23
514.190311525629	27
514.20498771885	16
514.219664121623	14
514.23434073417	25
514.249017556488	11
514.263694588578	19
514.278371830331	16
514.293049281857	8
514.307726943155	12
514.322404814115	15
514.337082894848	16
514.351761185243	6
514.36643968552	14
514.38111839535	22
514.395797315063	23
514.410476444438	54
514.425155783585	55
514.439835332286	41
514.454515090978	30
514.469195059223	7
514.483875237241	26
514.498555625031	20
514.513236222594	5
514.527917029819	5
514.542598046817	8
514.557279273478	14
514.571960709911	13
514.586642356117	16
514.601324211986	26
514.616006277627	25
514.630688552931	6
514.645371038118	15
514.660053732967	18
514.674736637479	58
514.689419751764	31
514.704103075822	21
514.718786609652	19
514.733470353145	18
514.74815430641	14
514.762838469339	27
514.777522842041	21
514.792207424515	14
514.806892216652	18
514.821577218562	16
514.836262430135	17
514.85094785159	6
514.865633482709	2
514.88031932349	13
514.895005374045	25
514.909691634372	26
514.924378104362	20
514.939064784125	17
514.953751673661	9
514.96843877297	8
514.983126081832	62
514.997813600577	47
515.012501329095	22
515.027189267166	26
515.04187741512	23
515.056565772737	27
515.071254340017	19
515.08594311718	8
515.100632104006	4
515.115321300606	16
515.130010706868	11
515.144700322904	16
515.159390148712	56
515.174080184184	81
515.188770429429	85
515.203460884447	57
515.218151549128	54
515.232842423583	64
515.247533507701	31
515.262224801701	17
515.276916305256	14
515.291608018693	13
515.306299941793	7
515.320992074557	6
515.335684417204	16
515.350376969515	25
515.365069731598	16
515.379762703236	14
515.394455884756	66
515.40914927605	39
515.423842877007	18
515.438536687737	25
515.453230708131	19
515.467924938408	40
515.482619378239	25
515.497314027952	27
515.51200888733	28
515.526703956371	22
515.541399235185	48
515.556094723883	52
515.570790422134	27
515.585486330159	9
515.600182447957	7
515.614878775528	25
515.629575312654	22
515.644272059663	7
515.658969016445	18
515.673666182781	20
515.688363559	10
515.703061144993	2
515.71775894054	1
515.73245694597	9
515.747155161174	5
515.761853586041	8
515.776552220572	20
515.791251064877	33
515.805950118956	25
515.820649382698	18
515.835348856214	16
515.850048539503	15
515.864748432566	11
515.879448535184	13
515.894148847684	27
515.908849369958	53
515.923550101787	30
515.938251043499	40
515.952952194875	31
515.967653556024	35
515.982355126838	42
515.997056907535	33
516.011758897786	50
516.026461097811	43
516.04116350772	64
516.055866127183	63
516.07056895642	22
516.08527199543	13
516.099975244215	23
516.114678702663	25
516.129382370885	28
516.144086248882	28
516.158790336542	75
516.173494633866	66
516.188199141074	57
516.202903857946	53
516.217608784593	44
516.232313920903	55
516.247019266987	22
516.261724822846	44
516.276430588368	47
516.291136563665	30
516.305842748735	24
516.32054914336	32
516.335255747869	36
516.349962562152	41
516.364669586099	45
516.37937681982	59
516.394084263206	49
516.408791916475	57
516.423499779299	36
516.438207851897	17
516.452916134269	27
516.467624626306	24
516.482333328226	24
516.497042239811	25
516.51175136117	26
516.526460692084	23
516.541170232882	32
516.555879983454	13
516.57058994369	26
516.585300113591	23
516.600010493376	24
516.614721082716	12
516.629431881939	6
516.644142890937	16
516.6588541096	41
516.673565537927	12
516.688277176028	9
516.702989023904	11
516.717701081444	8
516.732413348869	3
516.747125825848	19
516.761838512602	23
516.77655140924	4
516.791264515432	17
516.805977831509	11
516.820691357141	8
516.835405092657	5
516.850119037948	18
516.864833192793	23
516.879547557523	10
516.894262131917	7
516.908976916086	24
516.92369190992	20
516.938407113528	38
516.953122526911	42
516.967838149959	21
516.982553982781	29
516.997270025378	18
517.01198627764	7
517.026702739676	25
517.041419411377	24
517.056136292962	31
517.070853384103	44
517.085570685128	35
517.100288195818	14
517.115005916173	16
517.129723846413	2
517.144441986317	23
517.159160335996	37
517.17387889534	36
517.188597664459	43
517.203316643352	83
517.218035831801	65
517.232755230244	48
517.247474838242	38
517.262194656015	30
517.276914683563	16
517.291634920777	38
517.306355367874	63
517.321076024527	53
517.335796890955	38
517.350517967268	46
517.365239253136	41
517.379960748778	43
517.394682454196	38
517.409404369279	34
517.424126494247	23
517.43884882888	18
517.453571373177	23
517.46829412725	24
517.483017091099	12
517.497740264612	21
517.5124636479	10
517.527187240963	5
517.541911043692	17
517.556635056196	5
517.571359278365	0
517.586083710418	11
517.600808352138	39
517.615533203522	43
517.630258264682	39
517.644983535616	10
517.659709016216	26
517.674434706592	10
517.689160606742	12
517.703886716668	29
517.718613036149	6
517.733339565516	14
517.748066304547	9
517.762793253354	23
517.777520411937	10
517.792247780184	2
517.806975358097	15
517.821703145896	17
517.836431143359	37
517.851159350598	22
517.865887767503	23
517.880616394183	13
517.895345230638	24
517.910074276759	17
517.924803532656	18
517.939532998327	52
517.954262673665	25
517.968992558667	27
517.983722653556	50
517.998452958109	35
518.013183472439	38
518.027914196433	67
518.042645130204	70
518.05737627375	66
518.072107626961	57
518.086839189948	26
518.101570962711	35
518.11630294514	50
518.131035137343	19
518.145767539323	13
518.160500150858	41
518.175232972279	19
518.189966003476	8
518.204699244338	36
518.219432694866	18
518.23416635528	15
518.248900225359	23
518.263634305104	35
518.278368594735	57
518.293103094032	36
518.307837802994	30
518.322572721733	54
518.337307850247	57
518.352043188537	43
518.366778736492	47
518.381514494224	69
518.396250461621	119
518.410986638794	223
518.425723025744	306
518.440459622359	255
518.455196428749	159
518.469933444806	110
518.484670670749	103
518.499408106358	69
518.514145751632	54
518.528883606683	46
518.543621671509	29
518.558359946002	9
518.57309843027	8
518.587837124315	4
518.602576028135	22
518.617315141512	24
518.632054464775	20
518.646793997813	13
518.661533740408	12
518.676273692889	20
518.691013855036	2
518.705754226959	10
518.720494808548	24
518.735235599914	18
518.749976601055	6
518.764717811863	6
518.779459232557	39
518.794200862807	33
518.808942702833	27
518.823684752635	23
518.838427012214	7
518.853169481569	49
518.86791216048	29
518.882655049277	14
518.897398147741	24
518.912141455871	20
518.926884973887	15
518.94162870157	21
518.956372638918	14
518.971116786154	23
518.985861143055	18
519.000605709733	19
519.015350486077	24
519.030095472198	41
519.044840667985	30
519.059586073548	22
519.074331688888	19
519.089077514005	27
519.103823548677	24
519.118569793236	47
519.133316247572	39
519.148062911574	31
519.162809785243	27
519.177556868798	36
519.19230416202	33
519.207051664908	25
519.221799377573	29
519.236547300124	38
519.251295432232	29
519.266043774116	46
519.280792325777	27
519.295541087105	18
519.310290058209	7
519.32503923909	18
519.339788629638	16
519.354538229962	30
519.369288040063	27
519.38403805983	34
519.398788289375	60
519.413538728585	81
519.428289377683	92
519.443040236448	93
519.457791304879	73
519.472542583087	33
519.487294071071	24
519.502045768723	15
519.516797676151	20
519.531549793356	22
519.546302120228	47
519.561054656876	41
519.575807403302	42
519.590560359394	23
519.605313525153	31
519.6200669008	24
519.634820486113	30
519.649574281202	24
519.664328285959	14
519.679082500493	13
519.693836924804	27
519.708591558781	10
519.723346402536	10
519.738101456068	10
519.752856719266	19
519.767612192242	16
519.782367874994	55
519.797123767414	68
519.811879869501	52
519.826636181474	26
519.841392703115	32
519.856149434533	17
519.870906375618	21
519.88566352648	4
519.900420887119	13
519.915178457425	40
519.929936237509	20
519.944694227369	44
519.959452426897	31
519.974210836202	59
519.988969455174	70
520.003728283923	34
520.01848732245	25
520.033246570643	26
520.048006028725	11
520.062765696362	29
520.077525573778	65
520.092285661081	69
520.107045957941	44
520.121806464578	21
520.136567180993	29
520.151328107075	26
520.166089243044	11
520.180850588681	10
520.195612143985	16
520.210373909066	21
520.225135883925	21
520.239898068451	22
520.254660462754	22
520.269423066836	20
520.284185880584	20
520.29894890411	23
520.313712137303	25
520.328475580384	69
520.343239233132	46
520.358003095548	46
520.372767167741	125
520.387531449712	244
520.402295941351	588
520.417060642767	943
520.43182555396	1611
520.446590674821	1983
520.46135600546	2151
520.476121545876	2090
520.49088729596	1582
520.505653255821	1036
520.52041942535	798
520.535185804767	584
520.549952393741	429
520.564719192604	311
520.579486201133	260
520.594253419441	195
520.609020847416	130
520.623788485169	83
520.638556332699	88
520.653324389787	65
520.668092656764	103
520.682861133518	104
520.69762982005	87
520.712398716139	48
520.727167822116	33
520.741937137761	44
520.756706663074	58
520.771476398275	36
520.786246343143	62
520.80101649768	78
520.815786862104	71
520.830557436197	47
520.845328220067	43
520.860099213495	45
520.874870416811	20
520.889641829905	6
520.904413452667	29
520.919185285207	41
520.933957327414	53
520.94872957951	56
520.963502041164	47
520.978274712596	35
520.993047593916	43
521.007820684794	52
521.02259398545	63
521.037367495884	48
521.052141215986	91
521.066915145976	89
521.081689285635	83
521.096463634961	64
521.111238194066	112
521.126012962948	59
521.140787941609	22
521.155563129828	38
521.170338527935	38
521.185114135711	35
521.199889953264	37
521.214665980596	51
521.229442217596	53
521.244218664375	29
521.258995320821	26
521.273772187156	38
521.288549263159	29
521.30332654872	40
521.31810404428	39
521.332881749508	24
521.347659664405	38
521.362437789079	53
521.377216123422	29
521.391994667654	109
521.406773421443	143
521.421552385122	331
521.436331558468	613
521.451110941593	756
521.465890534386	751
521.480670337068	763
521.495450349419	518
521.510230571437	442
521.525011003235	277
521.539791644811	181
521.554572495944	172
521.569353557077	156
521.584134827768	118
521.598916308349	117
521.613697998486	78
521.628479898514	72
521.643262008209	102
521.658044327573	94
521.672826856826	90
521.687609595747	66
521.702392544336	37
521.717175702815	41
521.731959070963	35
521.746742648888	42
521.761526436483	39
521.776310433856	30
521.791094641008	21
521.805879057718	24
521.820663684318	23
521.835448520696	35
521.850233566743	42
521.865018822458	36
521.879804288063	24
521.894589963336	46
521.909375848278	37
521.924161943109	45
521.938948247608	37
521.953734761776	66
521.968521485724	73
521.98330841956	84
521.998095562955	120
522.012882916129	149
522.027670479082	99
522.042458251703	63
522.057246234104	36
522.072034426283	44
522.086822828132	58
522.101611439759	97
522.116400261166	101
522.131189292241	68
522.145978533095	61
522.160767983619	73
522.175557644031	85
522.190347514113	89
522.205137593863	90
522.219927883393	122
522.234718382701	174
522.249509091679	128
522.264300010436	174
522.279091138972	139
522.293882477177	102
522.308674025161	109
522.323465782814	157
522.338257750357	280
522.353049927458	493
522.367842314449	726
522.382634911109	968
522.397427717548	2142
522.412220733657	5651
522.427013959544	11501
522.441807395211	19989
522.456601040547	28946
522.471394895663	34645
522.486188960558	32836
522.500983235122	26280
522.515777719465	19943
522.530572413477	15202
522.54536731738	11662
522.560162430841	8743
522.574957754191	6310
522.589753287211	4943
522.604549029901	4084
522.61934498248	3389
522.634141144728	2814
522.648937516755	2409
522.663734098453	1999
522.678530889929	1751
522.693327891185	1560
522.708125102	1399
522.722922522705	1277
522.73772015319	1179
522.752517993343	996
522.767316043277	940
522.78211430288	777
522.796912772262	793
522.811711451424	708
522.826510340256	647
522.841309438867	631
522.856108747147	630
522.870908265318	544
522.885707993158	452
522.900507930667	345
522.915308077957	277
522.930108435026	259
522.944909001874	288
522.959709778282	277
522.97451076458	375
522.989311960658	493
523.004113366295	788
523.018914981822	1106
523.033716807129	1341
523.048518842106	1594
523.063321086752	1874
523.078123541178	2199
523.092926205384	2292
523.107729079259	2057
523.122532163025	1756
523.137335456461	1399
523.152138959566	1085
523.166942672451	873
523.181746595116	706
523.19655072745	591
523.211355069565	473
523.226159621349	387
523.240964383024	382
523.255769354258	374
523.270574535383	372
523.285379926177	312
523.300185526751	262
523.314991336995	293
523.329797357019	295
523.344603586823	351
523.359410026297	604
523.374216675552	789
523.389023534586	1096
523.40383060329	1626
523.418637881775	3564
523.433445370039	6733
523.448253067974	11328
523.463060975688	16216
523.477869093073	18509
523.492677420348	16652
523.507485957183	13295
523.522294703798	10163
523.537103660304	7464
523.551912826369	5293
523.566722202214	3777
523.58153178784	2801
523.596341583246	2151
523.611151588323	1789
523.625961803179	1551
523.640772227816	1353
523.655582862013	1273
523.6703937061	1096
523.685204759968	979
523.700016023506	821
523.714827496713	714
523.729639179812	662
523.744451072581	582
523.75926317502	553
523.77407548735	551
523.78888800935	468
523.80370074102	434
523.81851368247	465
523.833326833702	361
523.848140194713	389
523.862953765395	359
523.877767545858	362
523.89258153599	317
523.907395735904	328
523.922210145487	276
523.937024764962	240
523.951839593996	257
523.966654632922	319
523.981469881628	346
523.996285340005	437
524.011101008051	588
524.025916885878	685
524.040732973487	775
524.055549270765	907
524.070365777824	961
524.085182494665	1048
524.099999421286	1044
524.114816557466	876
524.129633903538	738
524.144451459281	560
524.159269224804	470
524.174087200108	413
524.188905385083	370
524.203723779727	379
524.218542384264	443
524.23336119847	446
524.248180222458	416
524.262999456116	365
524.277818899555	289
524.292638552775	330
524.307458415666	282
524.322278488337	297
524.33709877079	251
524.351919262913	242
524.366739964817	409
524.381560876392	595
524.396381997858	796
524.411203328884	1084
524.426024869691	1586
524.440846620391	2116
524.455668580649	2972
524.47049075069	3898
524.485313130622	4179
524.500135720113	3570
524.514958519386	2513
524.529781528441	1625
524.544604747276	932
524.559428175782	461
524.57425181407	319
524.589075662028	249
524.603899719767	266
524.618723987288	169
524.633548464479	123
524.648373151562	142
524.663198048205	120
524.67802315463	88
524.692848470836	114
524.707673996823	139
524.722499732481	110
524.737325677921	142
524.752151833142	159
524.766978197923	158
524.781804772596	115
524.796631557051	133
524.811458551065	167
524.826285754972	163
524.84111316866	148
524.855940791909	155
524.870768625049	115
524.885596667972	136
524.900424920565	144
524.915253382828	100
524.930082054874	104
524.944910936701	140
524.959740028199	126
524.974569329479	97
524.98939884054	123
525.004228561383	171
525.019058491786	200
525.033888632082	173
525.048718982159	167
525.063549541796	246
525.078380311326	245
525.093211290527	245
525.10804247951	261
525.122873878163	218
525.137705486709	204
525.152537304926	179
525.167369332814	110
525.182201570485	96
525.197034017936	116
525.211866674949	120
525.226699541964	117
525.24153261854	145
525.256365904898	149
525.271199401037	135
525.286033106959	167
525.300867022551	113
525.315701147926	164
525.330535482972	140
525.34537002791	167
525.360204782409	172
525.37503974669	188
525.389874920863	178
525.404710304597	171
525.419545898113	284
525.434381701411	401
525.449217714492	417
525.464053937243	404
525.478890369776	591
525.493727011981	640
525.508563863968	473
525.523400925737	363
525.538238197288	162
525.55307567851	128
525.567913369404	88
525.582751270191	17
525.597589380649	59
525.612427700778	37
525.62726623069	36
525.642104970384	43
525.656943919749	51
525.671783079007	43
525.686622447937	95
525.701462026538	99
525.716301814922	86
525.731141813088	86
525.745982020925	97
525.760822438544	64
525.775663065946	83
525.79050390302	88
525.805344949875	138
525.820186206403	108
525.835027672823	79
525.849869348915	71
525.864711234679	48
525.879553330225	105
525.894395635553	104
525.909238150553	116
525.924080875336	65
525.938923809901	56
525.953766954248	93
525.968610308157	90
525.983453871958	99
525.998297645432	138
526.013141628687	172
526.027985821615	152
526.042830224436	134
526.057674836929	125
526.072519659093	114
526.08736469104	130
526.10220993277	113
526.117055384171	112
526.131901045355	88
526.146746916322	123
526.16159299696	126
526.176439287381	62
526.191285787474	105
526.206132497461	93
526.220979417008	117
526.235826546449	84
526.250673885562	81
526.265521434347	57
526.280369193026	90
526.295217161376	133
526.310065339398	120
526.324913727315	68
526.339762324902	97
526.354611132273	99
526.369460149316	105
526.384309376142	185
526.399158812639	209
526.41400845892	154
526.428858314983	150
526.443708380829	195
526.458558656347	140
526.473409141538	136
526.488259836622	162
526.503110741378	169
526.517961855806	105
526.532813180018	115
526.547664714012	97
526.562516457789	102
526.577368411239	86
526.592220574471	37
526.607072947487	62
526.621925530064	68
526.636778322534	97
526.651631324788	117
526.666484536603	111
526.681337958312	104
526.696191589805	129
526.711045430969	93
526.725899481806	72
526.740753742426	89
526.755608212829	112
526.770462892904	103
526.785317782874	64
526.800172882515	107
526.815028191829	116
526.829883710927	72
526.844739439807	91
526.85959537836	81
526.874451526696	74
526.889307884816	105
526.904164452608	77
526.919021230183	46
526.93387821743	59
526.948735414572	70
526.963592821276	84
526.978450437873	83
526.993308264143	127
527.008166300197	144
527.023024545923	128
527.037883001432	81
527.052741666725	93
527.06760054169	137
527.082459626439	183
527.097318920971	149
527.112178425176	112
527.127038139054	112
527.141898062825	136
527.15675819627	123
527.171618539498	116
527.186479092398	86
527.201339855193	61
527.21620082755	122
527.23106200969	109
527.245923401614	75
527.260785003321	95
527.275646814702	88
527.290508835865	93
527.305371066813	107
527.320233507433	97
527.335096157837	129
527.349959017913	140
527.364822087774	183
527.379685367418	159
527.394548856734	113
527.409412555946	79
527.424276464719	146
527.439140583276	181
527.454004911617	133
527.468869449631	111
527.483734197539	103
527.49859915512	82
527.513464322485	107
527.528329699412	96
527.543195286234	81
527.55806108284	118
527.572927089007	120
527.58779330507	110
527.602659730916	76
527.617526366325	71
527.632393211628	91
527.647260266715	102
527.662127531475	88
527.676995005908	63
527.691862690125	80
527.706730584126	133
527.721598687801	187
527.736467001259	126
527.751335524501	105
527.766204257527	108
527.781073200116	126
527.795942352599	107
527.810811714866	82
527.825681286696	81
527.840551068421	114
527.855421059819	97
527.870291261	147
527.885161671855	108
527.900032292606	72
527.914903123029	117
527.929774163126	129
527.944645413007	105
527.959516872672	109
527.97438854201	84
527.989260421132	101
528.004132510039	112
528.019004808508	112
528.033877316872	133
528.048750035021	73
528.063622962843	112
528.078496100449	114
528.093369447728	126
528.108243004903	91
528.12311677164	93
528.137990748273	114
528.152864934579	173
528.167739330669	128
528.182613936322	107
528.19748875187	85
528.212363777203	131
528.227239012208	100
528.242114456999	114
528.256990111574	126
528.271865975711	114
528.286742049744	93
528.301618333561	80
528.316494827052	112
528.331371530216	132
528.346248443276	119
528.361125566009	145
528.376002898416	156
528.390880440719	169
528.405758192695	116
528.420636154345	141
528.435514325779	152
528.450392706998	134
528.465271298002	119
528.480150098568	139
528.49502910903	144
528.509908329276	129
528.524787759085	116
528.53966739879	88
528.55454724828	122
528.569427307443	156
528.58430757628	141
528.599188054902	97
528.614068743309	51
528.628949641389	69
528.643830749365	76
528.658712066904	53
528.673593594228	61
528.688475331447	56
528.703357278341	90
528.718239434908	73
528.73312180126	73
528.748004377286	77
528.762887163208	65
528.777770158692	73
528.792653364073	98
528.807536779127	53
528.822420403967	69
528.83730423848	56
528.852188282779	80
528.867072536862	54
528.881957000619	96
528.896841674161	103
528.911726557489	89
528.92661165049	95
528.941496953276	94
528.956382465848	74
528.971268188093	91
528.986154120124	109
529.001040261828	77
529.015926613429	106
529.030813174593	134
529.045699945653	88
529.060586926387	85
529.075474116795	91
529.090361516988	88
529.105249127078	102
529.12013694673	114
529.135024976168	106
529.149913215391	85
529.164801664399	87
529.179690323082	89
529.194579191549	110
529.209468269691	86
529.22435755773	72
529.239247055331	87
529.254136762718	69
529.26902667989	75
529.283916806847	84
529.298807143479	83
529.313697689896	74
[truncated: 124,185 more rows]
