# Supplementary material for: Identifying Archaeological Bone via Non-Destructive ZooMS and the Materiality of Symbolic Expression: Examples from Iroquoian Bone Points
Source: Sci Rep. 2019 Jul 30;9:11027. doi: 10.1038/s41598-019-47299-x (PMC6667708; doi:10.1038/s41598-019-47299-x)
Supplement: Supplementary file 2 — Supplementary Datafiles [file 41598_2019_47299_MOESM2_ESM.zip › McGrath et al Supplementary Datafiles/Data set S3_EraserSpectra/DR-491s_ERASER_1.txt]

500.020488400846	21
500.034960821428	15
500.049433451771	15
500.06390629177	20
500.078379341531	18
500.092852600947	15
500.107326070125	21
500.121799749066	7
500.136273637769	9
500.150747736128	38
500.165222044248	30
500.179696562024	11
500.194171289563	20
500.208646226864	22
500.223121373819	19
500.237596730538	7
500.252072296912	11
500.266548073155	9
500.281024059054	33
500.295500254716	29
500.309976660032	11
500.324453275112	0
500.338930099954	20
500.353407134451	11
500.36788437871	6
500.382361832733	14
500.396839496411	0
500.411317369851	14
500.425795452946	11
500.440273745912	30
500.454752248534	26
500.46923096081	18
500.483709882957	33
500.498189014651	23
500.512668356216	18
500.527147907436	10
500.541627668419	9
500.556107639165	37
500.570587819458	32
500.585068209622	9
500.599548809549	4
500.614029619132	3
500.628510638477	23
500.642991867585	32
500.657473306241	26
500.671954954767	17
500.686436812949	18
500.700918881002	8
500.71540115871	11
500.729883645966	2
500.7443663432	15
500.758849249981	34
500.773332366634	13
500.787815692942	12
500.802299229013	5
500.816782974632	1
500.83126693023	16
500.845751095375	9
500.860235470391	14
500.874720055062	19
500.889204849389	18
500.903689853479	5
500.918175067333	3
500.93266049095	1
500.947146124222	1
500.961631967257	0
500.976118019949	8
500.990604282511	24
501.005090754728	35
501.019577436602	20
501.034064328346	5
501.048551429638	3
501.063038740802	0
501.077526261621	5
501.092013992203	12
501.106501932441	18
501.120990082442	7
501.135478442207	17
501.149967011628	18
501.164455790812	26
501.178944779759	13
501.19343397847	7
501.207923386729	19
501.222413004859	14
501.236902832753	10
501.251392870302	11
501.265883117615	34
501.280373574476	12
501.294864241317	9
501.309355117705	18
501.323846203964	29
501.33833749988	12
501.352829005559	34
501.367320720786	14
501.381812645884	10
501.396304780747	15
501.410797125265	26
501.425289679546	35
501.439782443484	10
501.454275417293	0
501.468768600758	9
501.483261993879	8
501.497755596872	3
501.512249409521	0
501.526743431825	1
501.541237663894	2
501.555732105726	4
501.570226757322	4
501.584721618574	4
501.599216689482	4
501.613711970262	15
501.628207460697	11
501.642703160897	9
501.657199070753	8
501.671695190373	16
501.686191519756	1
501.700688058796	6
501.7151848076	0
501.729681766167	2
501.744178934499	3
501.758676312379	20
501.77317390013	15
501.787671697538	4
501.80216970471	6
501.816667921646	8
501.831166348347	8
501.845664984595	5
501.860163830715	9
501.874662886492	13
501.889162152033	11
501.903661627337	9
501.918161312191	4
501.932661206916	8
501.947161311405	4
501.961661625551	1
501.976162149461	7
501.990662883027	2
502.005163826466	19
502.019664979561	18
502.034166342312	17
502.048667914935	10
502.063169697107	5
502.077671689043	16
502.092173890851	11
502.106676302316	1
502.121178923437	20
502.135681754322	40
502.150184794864	38
502.164688045278	21
502.179191505348	23
502.193695175183	19
502.208199054675	6
502.222703144039	0
502.237207442951	6
502.251711951628	30
502.266216670069	19
502.280721598275	9
502.295226736245	9
502.309732083764	17
502.324237641155	10
502.338743408203	4
502.353249385015	41
502.367755571593	22
502.382261967826	15
502.396768573824	1
502.411275389479	5
502.425782415006	15
502.44028965019	19
502.454797095031	29
502.469304749636	16
502.483812614006	17
502.498320688141	3
502.512828971933	12
502.527337465489	34
502.541846168702	11
502.556355081679	10
502.570864204421	10
502.58537353682	13
502.599883079092	30
502.614392831021	21
502.628902792498	21
502.643412963956	26
502.657923344963	5
502.672433935843	0
502.68694473638	10
502.701455746573	5
502.71596696664	11
502.730478396363	13
502.744990035851	11
502.759501884996	22
502.774013943906	8
502.788526212473	0
502.803038690913	3
502.81755137901	7
502.832064276872	0
502.846577384391	18
502.861090701566	14
502.875604228615	23
502.890117965321	16
502.904631911792	8
502.919146068028	4
502.93366043392	9
502.948175009578	8
502.962689794893	0
502.977204790082	15
502.991719994927	20
503.006235409429	28
503.020751033697	35
503.035266867729	32
503.049782911419	6
503.064299164982	14
503.078815628094	11
503.09333230108	31
503.107849183722	11
503.122366276022	12
503.136883578195	12
503.151401090025	7
503.165918811621	14
503.180436742873	41
503.194954883891	43
503.209473234675	15
503.223991795115	12
503.238510565321	9
503.253029545293	5
503.267548734921	6
503.282068134315	13
503.296587743475	19
503.311107562291	31
503.325627590873	16
503.340147829113	17
503.354668277226	7
503.369188934996	20
503.383709802424	14
503.398230879725	1
503.412752166684	22
503.4272736633	11
503.441795369681	7
503.456317285829	17
503.470839411741	30
503.485361747311	16
503.499884292539	16
503.51440704764	9
503.528930012399	7
503.543453186924	6
503.557976571106	1
503.572500165053	0
503.587023968767	7
503.601547982137	2
503.616072205382	7
503.630596638176	6
503.645121280844	4
503.659646133169	0
503.674171195152	7
503.688696467009	8
503.703221948524	0
503.717747639804	4
503.732273540742	7
503.746799651446	5
503.761325971808	0
503.775852502043	1
503.790379241936	2
503.804906191595	7
503.819433350804	4
503.833960719886	9
503.848488298735	30
503.863016087241	18
503.877544085513	7
503.892072293443	0
503.906600711247	1
503.921129338709	0
503.935658175828	6
503.950187222822	4
503.964716479474	3
503.979245945783	7
503.993775621858	16
504.0083055077	49
504.022835603199	36
504.037365908573	17
504.051896423496	16
504.066427148185	26
504.080958082749	29
504.095489226971	19
504.11002058085	8
504.124552144496	3
504.139083917799	24
504.153615900977	11
504.168148093813	16
504.182680496415	12
504.197213108676	14
504.211745930702	3
504.226278962495	3
504.240812203945	0
504.255345655162	7
504.269879316145	4
504.284413186787	8
504.298947267194	49
504.31348155726	38
504.3280160572	28
504.342550766798	32
504.357085686163	13
504.371620815077	9
504.386156153866	20
504.400691702422	44
504.415227460635	24
504.429763428616	11
504.444299606254	5
504.458835993659	8
504.47337259083	7
504.487909397768	3
504.502446414363	4
504.516983640726	0
504.531521076747	22
504.546058722534	18
504.560596578087	5
504.575134643407	0
504.589672918386	2
504.604211403023	2
504.618750097535	16
504.633289001705	0
504.647828115641	2
504.662367439236	8
504.676906972598	3
504.691446715618	10
504.705986668513	0
504.720526831066	2
504.735067203386	0
504.749607785365	4
504.76414857711	10
504.778689578514	4
504.793230789792	0
504.807772210729	0
504.822313841325	1
504.836855681796	6
504.851397731817	20
504.865939991713	4
504.880482461267	0
504.895025140589	12
504.909568029677	16
504.924111128315	17
504.938654436829	12
504.953197955109	14
504.967741683049	2
504.982285620755	0
504.996829768228	7
505.011374125251	20
505.025918692149	50
505.040463468815	29
505.055008455139	12
505.06955365123	4
505.08409905698	15
505.098644672497	13
505.113190497781	18
505.127736532723	14
505.142282777433	8
505.15682923191	23
505.171375896045	21
505.185922769948	5
505.200469853617	10
505.215017146946	23
505.22956465015	37
505.244112362904	30
505.258660285426	28
505.273208417714	15
505.28775675977	4
505.302305311485	1
505.316854072967	1
505.331403044108	9
505.345952225124	24
505.3605016158	20
505.375051216134	4
505.389601026344	1
505.404151046104	1
505.41870127574	6
505.433251715036	7
505.447802364098	7
505.462353222819	3
505.476904291308	9
505.491455569564	1
505.506007057588	1
505.52055875527	10
505.53511066272	3
505.549662779829	7
505.564215106705	8
505.578767643349	2
505.593320389652	8
505.607873345722	14
505.62242651156	3
505.636979887057	0
505.651533472322	0
505.666087267354	0
505.680641272045	0
505.695195486504	0
505.70974991073	0
505.724304544615	0
505.738859388268	0
505.753414441689	1
505.767969704769	13
505.782525177616	9
505.797080860123	8
505.811636752506	35
505.826192854548	23
505.840749166249	21
505.855305687826	4
505.869862419063	6
505.884419359959	10
505.898976510623	2
505.913533871054	15
505.928091441254	9
505.942649221112	0
505.95720721063	15
505.971765410024	29
505.986323819078	26
506.000882437899	12
506.01544126638	43
506.030000304629	130
506.044559552645	140
506.059119010321	72
506.073678677873	77
506.088238554977	74
506.102798641956	60
506.117358938487	28
506.131919444894	16
506.146480161069	10
506.161041086903	9
506.175602222506	26
506.19016356766	37
506.204725122798	17
506.219286887488	34
506.233848862054	9
506.24841104628	34
506.262973440273	51
506.277536043818	12
506.29209885724	11
506.306661880429	5
506.321225113278	14
506.335788555896	21
506.350352208173	14
506.364916070326	32
506.379480142139	33
506.394044423612	16
506.408608914962	7
506.423173615971	60
506.43773852664	87
506.452303647078	113
506.466868977283	60
506.481434517149	21
506.496000266891	6
506.510566226184	3
506.525132395246	40
506.539698774184	45
506.554265362674	7
506.568832161041	11
506.583399169067	9
506.597966386754	18
506.612533814317	13
506.62710145154	5
506.641669298531	4
506.656237355183	23
506.670805621603	22
506.685374097682	2
506.699942783639	7
506.714511679256	26
506.729080784641	16
506.743650099686	1
506.758219624499	11
506.772789358973	2
506.787359303324	12
506.801929457334	6
506.816499821005	6
506.831070394444	0
506.845641177652	5
506.860212170628	29
506.874783373265	22
506.88935478567	20
506.903926407735	22
506.918498239569	30
506.933070281171	28
506.947642532542	13
506.962214993574	9
506.976787664374	4
506.991360544834	9
507.005933635063	15
507.02050693506	40
507.035080444718	25
507.049654164253	33
507.06422809334	48
507.078802232196	54
507.093376580929	24
507.107951139213	20
507.122525907375	8
507.137100885197	16
507.15167607268	28
507.16625147004	42
507.18082707706	26
507.195402893741	21
507.209978920299	29
507.224555156409	12
507.239131602396	4
507.253708258044	2
507.268285123461	4
507.282862198646	21
507.297439483492	27
507.312016978107	22
507.326594682491	37
507.341172596536	36
507.355750720349	56
507.370329053824	39
507.384907597067	30
507.399486350079	23
507.41406531286	28
507.428644485301	20
507.443223867512	28
507.457803459384	12
507.472383261024	11
507.486963272434	28
507.501543493612	29
507.516123924452	33
507.53070456506	47
507.545285415221	26
507.559866475368	11
507.574447745176	11
507.589029224644	14
507.603610913881	18
507.618192812779	26
507.632774921555	20
507.647357239992	5
507.661939768198	1
507.676522506065	2
507.691105453701	12
507.705688610997	12
507.720271978172	8
507.734855555008	3
507.749439341504	2
507.764023337878	0
507.778607543804	0
507.793191959609	0
507.807776585074	2
507.822361420309	11
507.836946465313	16
507.851531719978	1
507.866117184412	9
507.880702858508	4
507.895288742481	8
507.909874836007	4
507.924461139411	0
507.939047652475	10
507.95363437531	20
507.968221307805	19
507.98280845007	13
507.997395802104	15
508.011983363909	46
508.026571135265	37
508.0411591165	36
508.055747307504	55
508.070335708169	36
508.084924318604	10
508.099513138701	19
508.114102168566	29
508.128691408202	15
508.143280857498	2
508.157870516565	3
508.172460385401	40
508.187050463898	24
508.201640752165	20
508.216231250093	19
508.230821957899	10
508.245412875367	10
508.260004002496	31
508.274595339395	29
508.289186886063	13
508.303778642502	5
508.318370608601	5
508.332962784471	10
508.347555170002	0
508.362147765411	19
508.376740570482	68
508.391333585213	220
508.405926809824	435
508.420520243987	675
508.43511388792	835
508.449707741732	1064
508.464301805205	1197
508.47889607834	969
508.493490561244	656
508.508085253919	369
508.522680156255	278
508.537275268361	124
508.551870590237	79
508.566466121883	83
508.581061863082	33
508.59565781416	23
508.610253974899	40
508.624850345517	15
508.639446925688	8
508.654043715629	3
508.66864071534	8
508.683237924821	10
508.697835343964	17
508.712432972877	17
508.72703081156	16
508.741628859905	17
508.75622711802	17
508.770825585906	13
508.785424263453	34
508.80002315077	40
508.814622247749	51
508.829221554498	21
508.843821071018	21
508.858420797308	12
508.87302073326	5
508.887620878982	11
508.902221234365	14
508.916821799519	8
508.931422574444	12
508.946023559139	8
508.960624753495	0
508.975226157514	1
508.989827771412	8
509.004429594971	28
509.019031628301	31
509.033633871401	19
509.048236324163	8
509.062838986587	18
509.077441858782	22
509.092044940855	27
509.106648232482	5
509.121251733989	8
509.135855445048	36
509.150459365987	49
509.165063496696	35
509.179667837067	25
509.1942723871	19
509.208877147013	23
509.223482116479	19
509.238087295824	41
509.252692684831	36
509.267298283609	6
509.281904092157	1
509.296510110368	7
509.311116338349	13
509.325722775992	2
509.340329423515	20
509.3549362807	29
509.369543347547	16
509.384150624165	35
509.398758110554	47
509.413365806604	66
509.427973712534	190
509.442581828127	319
509.457190153273	361
509.471798688407	346
509.486407433203	244
509.501016387662	183
509.515625551891	112
509.530234925891	78
509.544844509554	38
509.559454302987	24
509.574064306192	28
509.588674519167	7
509.603284941805	10
509.617895574105	15
509.632506416176	31
509.647117468018	33
509.661728729631	35
509.676340201016	19
509.690951881953	14
509.705563772771	28
509.720175873251	4
509.734788183502	4
509.749400703524	9
509.764013433209	12
509.778626372664	14
509.793239521783	13
509.807852880781	1
509.822466449441	2
509.837080227764	1
509.851694215859	0
509.866308413724	6
509.880922821252	9
509.89553743866	2
509.91015226573	3
509.924767302463	3
509.939382548967	10
509.953998005243	12
509.968613671181	11
509.98322954689	9
509.997845632371	10
510.012461927514	6
510.027078432429	6
510.041695147115	17
510.056312071572	32
510.070929205693	52
510.085546549475	34
510.100164103138	24
510.114781866464	21
510.129399839452	22
510.144018022321	19
510.158636414852	25
510.173255017046	38
510.187873829012	22
510.202492850858	14
510.217112082257	31
510.231731523537	28
510.246351174372	10
510.260971035086	6
510.275591105463	56
510.290211385612	23
510.304831875532	5
510.319452575116	27
510.334073484362	24
510.348694603488	22
510.363315932278	11
510.377937470839	25
510.392559219172	82
510.407181177168	150
510.421803344826	263
510.436425722366	403
510.451048309568	320
510.465671106542	177
510.480294113287	135
510.494917329587	97
510.509540755767	49
510.52416439172	34
510.538788237335	25
510.553412292722	2
510.568036557663	16
510.582661032594	14
510.597285717079	6
510.611910611445	8
510.626535715473	12
510.641161029274	20
510.655786552738	6
510.670412285973	16
510.685038228872	17
510.699664381652	25
510.714290744095	32
510.7289173162	40
510.743544098078	25
510.758171089728	12
510.77279829115	4
510.787425702235	10
510.802053323093	13
510.816681153613	36
510.831309194014	7
510.845937444079	0
510.860565903807	8
510.875194573307	14
510.889823452579	17
510.904452541514	7
510.919081840331	8
510.93371134881	14
510.948341066953	4
510.962970994869	2
510.977601132556	4
510.992231479907	22
511.00686203703	13
511.021492803925	18
511.036123780593	9
511.050754966815	1
511.065386362918	4
511.080017968685	16
511.094649784332	31
511.109281809535	21
511.12391404451	17
511.138546489257	30
511.153179143776	10
511.167812007959	4
511.182445082023	3
511.197078365642	23
511.211711859033	10
511.226345562197	20
511.240979475133	21
511.255613597733	26
511.270247930105	8
511.284882472141	7
511.299517223949	11
511.31415218553	8
511.328787356883	10
511.3434227379	18
511.35805832869	11
511.372694129143	29
511.387330139477	24
511.401966359476	29
511.416602789138	20
511.431239428572	88
511.445876277779	66
511.46051333665	73
511.475150605294	93
511.48978808371	59
511.504425771899	18
511.519063669752	9
511.533701777268	11
511.548340094666	10
511.562978621728	25
511.577617358563	19
511.592256305061	38
511.606895461332	21
511.621534827267	12
511.636174403084	3
511.650814188565	13
511.665454183818	14
511.680094388736	6
511.694734803317	14
511.70937542778	21
511.724016261907	13
511.738657305916	6
511.75329855948	6
511.767940022816	12
511.782581695926	31
511.797223578809	3
511.811865671355	12
511.826507973675	10
511.841150485658	1
511.855793207415	1
511.870436138945	3
511.885079280247	18
511.899722631214	14
511.914366191953	10
511.929009962357	4
511.943653942534	4
511.958298132484	5
511.972942532098	21
511.987587141594	10
512.002231960645	14
512.01687698947	8
512.031522228176	18
512.046167676438	10
512.060813334582	13
512.07545920239	20
512.090105279862	15
512.104751567216	6
512.119398064235	15
512.134044771027	15
512.148691687483	0
512.163338813604	3
512.177986149607	28
512.192633695382	36
512.207281450823	26
512.221929415927	15
512.236577590914	17
512.251225975457	6
512.265874569881	7
512.28052337397	9
512.295172387833	4
512.309821611468	20
512.324471044659	6
512.339120687733	8
512.35377054058	13
512.368420603092	13
512.383070875376	13
512.397721357435	5
512.412372049048	9
512.427022950545	13
512.441674061814	2
512.456325382749	2
512.470976913457	10
512.485628653829	14
512.500280603975	13
512.514932763894	1
512.529585133478	14
512.544237712945	8
512.558890501967	16
512.573543500763	7
512.588196709332	1
512.602850127675	5
512.617503755792	2
512.632157593574	1
512.64681164102	20
512.661465898239	24
512.676120365233	19
512.690775042	5
512.705429928432	0
512.720085024638	2
512.734740330508	3
512.749395846261	8
512.764051571679	30
512.778707506871	31
512.793363651727	29
512.808020006248	18
512.822676570652	8
512.837333344721	2
512.851990328564	3
512.866647522181	9
512.881304925353	6
512.895962538409	14
512.910620361238	6
512.925278393732	3
512.939936636	0
512.954595088042	4
512.96925374964	5
512.983912621121	5
512.998571702267	0
513.013230993296	7
513.027890493881	17
513.04255020424	5
513.057210124373	0
513.07187025428	24
513.086530593961	34
513.101191143307	7
513.115851902427	15
513.130512871103	0
513.145174049771	10
513.159835437996	8
513.174497036103	26
513.189158843876	37
513.203820861314	14
513.218483088526	6
513.233145525512	6
513.247808172272	18
513.262471028698	21
513.277134094897	14
513.291797370762	7
513.30646085651	0
513.321124551924	0
513.335788457002	16
513.350452571965	16
513.365116896483	4
513.379781430775	13
513.394446174951	30
513.409111128792	6
513.423776292299	7
513.438441665579	12
513.453107248635	8
513.467773041355	14
513.48243904385	4
513.497105256119	0
513.511771678163	0
513.526438309763	10
513.541105151247	17
513.555772202505	1
513.570439463428	4
513.585106934126	10
513.59977461438	7
513.614442504518	1
513.629110604431	17
513.643778914118	20
513.65844743347	7
513.673116162488	2
513.687785101281	7
513.702454249848	21
513.717123608189	25
513.731793176197	3
513.746462953978	0
513.761132941426	0
513.775803138757	8
513.790473545754	9
513.805144162416	16
513.819814988962	10
513.834486025174	3
513.849157271052	25
513.863828726704	23
513.878500392131	16
513.893172267223	11
513.9078443522	1
513.922516646733	2
513.93718915115	5
513.951861865232	14
513.96653478909	5
513.981207922613	15
513.995881265911	3
514.010554818984	2
514.025228581722	3
514.039902554236	15
514.054576736524	10
514.069251128588	9
514.083925730208	4
514.098600541712	8
514.113275562882	1
514.127950793827	14
514.142626234547	10
514.157301885042	1
514.171977745093	21
514.186653815029	27
514.201330094631	13
514.216006584008	17
514.23068328316	4
514.245360191977	11
514.26003731057	4
514.274714638829	3
514.289392176972	15
514.304069924781	18
514.318747882256	14
514.333426049506	9
514.348104426532	18
514.362783013223	23
514.377461809799	14
514.392140816041	23
514.406820031949	19
514.421499457632	11
514.43617909309	0
514.450858938214	5
514.465538993114	5
514.480219257789	4
514.49489973213	3
514.509580416246	10
514.524261310138	5
514.538942413805	10
514.553623727138	8
514.568305250138	7
514.582986983022	8
514.597668925572	17
514.612351077788	14
514.627033439889	3
514.641716011547	11
514.65639879309	1
514.671081784299	0
514.685764985392	9
514.700448396043	14
514.715132016579	12
514.729815846671	1
514.744499886648	0
514.759184136292	4
514.773868595711	5
514.788553264905	32
514.803238143657	32
514.817923232293	7
514.832608530706	8
514.847294038784	4
514.861979756638	0
514.876665684268	0
514.891351821455	0
514.906038168527	0
514.920724725375	6
514.935411491889	13
514.950098468178	2
514.964785654135	2
514.979473049867	4
514.994160655374	7
515.008848470658	7
515.023536495608	20
515.038224730224	5
515.052913174616	1
515.067601828894	2
515.082290692729	15
515.096979766448	20
515.111669049835	6
515.126358542887	4
515.141048245716	9
515.15573815843	22
515.170428280702	93
515.185118612858	158
515.199809154572	205
515.214499906171	229
515.229190867437	171
515.243882038479	76
515.258573419297	59
515.273265009781	28
515.287956810041	14
515.302648819969	23
515.317341039781	2
515.33203346926	8
515.346726108407	10
515.361418957329	14
515.376112016027	21
515.390805284392	16
515.405498762642	1
515.42019245045	5
515.434886348143	7
515.449580455504	18
515.46427477264	17
515.478969299443	2
515.493664036023	3
515.508358982378	13
515.523054138401	6
515.5377495042	5
515.552445079775	15
515.567140865017	12
515.581836860144	6
515.596533064829	1
515.611229479291	5
515.625926103528	18
515.640622937543	6
515.655319981224	8
515.67001723479	10
515.684714697915	4
515.699412370816	11
515.714110253493	0
515.728808345947	11
515.743506648067	7
515.758205159964	3
515.772903881528	6
515.787602812869	15
515.802301953986	5
515.81700130488	3
515.831700865441	7
515.846400635778	34
515.861100615782	25
515.875800805672	26
515.89050120523	4
515.905201814454	7
515.919902633456	2
515.934603662233	0
515.949304900678	6
515.9640063489	32
515.978708006898	28
515.993409874673	17
516.008111952006	46
516.022814239225	68
516.03751673622	35
516.052219442883	40
516.066922359323	37
516.08162548532	28
516.096328821313	8
516.111032366864	10
516.125736122301	3
516.140440087405	9
516.155144262286	11
516.169848646725	35
516.18455324116	70
516.199258045153	155
516.213963059032	123
516.228668282578	86
516.243373715792	56
516.258079358783	43
516.272785211551	32
516.287491274095	20
516.302197546307	28
516.316904028296	34
516.331610719953	26
516.346317621386	9
516.361024732597	33
516.375732053584	13
516.390439584239	15
516.405147324561	6
516.41985527477	14
516.434563434647	5
516.4492718043	0
516.463980383731	0
516.478689172829	6
516.493398171595	3
516.508107380247	22
516.522816798568	4
516.537526426665	9
516.55223626443	7
516.566946311971	7
516.581656569181	21
516.596367036278	5
516.611077713042	8
516.625788599583	6
516.640499695792	0
516.655211001778	6
516.669922517432	2
516.684634242973	0
516.699346178181	6
516.714058323167	6
516.728770677711	8
516.743483242142	9
516.758196016351	4
516.772909000227	1
516.78762219388	1
516.802335597201	6
516.817049210409	10
516.831763033286	12
516.846477065829	13
516.86119130826	19
516.875905760359	17
516.890620422016	2
516.90533529367	1
516.920050374992	0
516.934765665981	13
516.949481166748	12
516.964196877293	0
516.978912797505	16
516.993628927495	6
517.008345267263	23
517.023061816808	16
517.037778576021	30
517.052495544903	40
517.067212723671	11
517.081930112108	0
517.096647710322	13
517.111365518204	14
517.126083535754	2
517.140801763192	11
517.155520200407	13
517.17023884729	17
517.184957703842	28
517.19967677028	24
517.214396046278	53
517.229115532162	28
517.243835227715	6
517.258555133046	3
517.273275248154	0
517.287995572931	12
517.302716107485	1
517.317436851708	1
517.332157805818	19
517.346878969596	9
517.361600343043	2
517.376321926267	3
517.39104371927	2
517.40576572194	17
517.420487934499	5
517.435210356725	6
517.44993298851	1
517.464655830293	1
517.479378881744	4
517.494102142863	2
517.50882561376	9
517.523549294435	8
517.538273184779	10
517.5529972849	7
517.5677215948	2
517.582446114368	0
517.597170843824	9
517.611895782838	0
517.626620931631	0
517.641346290202	4
517.656071858551	24
517.670797636568	27
517.685523624364	9
517.700249821938	0
517.71497622918	10
517.729702846201	5
517.744429672999	7
517.759156709467	7
517.773883955603	8
517.788611411626	4
517.803339077319	2
517.818066952789	0
517.832795038038	3
517.847523332956	7
517.862251837652	2
517.876980552016	9
517.891709476269	8
517.90643861019	5
517.92116795378	1
517.935897507148	6
517.950627270295	14
517.96535724311	8
517.980087425704	13
517.994817818076	12
518.009548420117	9
518.024279231937	34
518.039010253534	35
518.053741484911	35
518.068472925956	18
518.08320457678	23
518.097936437163	36
518.112668507543	30
518.127400787483	20
518.142133277311	9
518.156865976808	6
518.171598885975	20
518.186332004919	13
518.201065333642	24
518.215798872144	7
518.230532620424	10
518.245266578374	0
518.260000745992	0
518.274735123389	0
518.289469710564	3
518.304204507519	8
518.318939514142	8
518.333674730434	23
518.348410156615	38
518.363145792465	18
518.377881638094	36
518.392617693501	16
518.407353958468	2
518.422090433323	6
518.436827117957	56
518.45156401226	92
518.466301116342	31
518.481038430203	36
518.495775953623	30
518.510513686932	9
518.52525162991	6
518.539989782777	6
518.554728145203	1
518.569466717408	2
518.584205499392	6
518.598944491155	3
518.613683692697	1
518.628423103909	1
518.643162724899	1
518.657902555448	2
518.672642595887	0
518.687382846104	0
518.702123306101	1
518.716863975767	2
518.731604855102	10
518.746345944216	0
518.76108724311	13
518.775828751782	15
518.790570470124	17
518.805312398245	4
518.820054536035	0
518.834796883605	6
518.849539440954	15
518.864282208081	2
518.879025184879	4
518.893768371455	16
518.908511767701	11
518.923255373727	2
518.937999189531	1
518.952743215115	11
518.967487450368	6
518.982231895291	19
518.996976550103	16
519.011721414584	19
519.026466488845	18
519.041211772885	5
519.055957266485	32
519.070702969974	24
519.085448883133	16
519.100195006071	4
519.114941338788	3
519.129687881285	1
519.144434633342	11
519.159181595288	11
519.173928766904	17
519.188676148299	33
519.203423739473	14
519.218171540318	2
519.232919550941	11
519.247667771345	16
519.262416201418	14
519.277164841271	2
519.291913690793	8
519.306662750095	13
519.321412019177	0
519.336161498038	8
519.350911186569	2
519.365661084879	12
519.38041119286	1
519.39516151073	1
519.409912038269	7
519.424662775479	15
519.439413722468	15
519.454164879237	19
519.468916245676	44
519.483667821895	18
519.498419607893	8
519.513171603671	18
519.527923809119	5
519.542676224238	0
519.557428849245	24
519.572181683923	7
519.58693472838	11
519.601687982508	3
519.616441446415	11
519.631195119992	7
519.645949003459	5
519.660703096597	6
519.675457399513	2
519.690211912101	9
519.704966634468	4
519.719721566505	2
519.734476708432	0
519.749232060028	3
519.763987621296	6
519.778743392343	4
519.79349937317	11
519.808255563777	1
519.823011964054	0
519.837768574112	1
519.852525393949	7
519.867282423347	21
519.882039662635	13
519.896797111702	8
519.91155477044	0
519.926312638959	8
519.941070717147	14
519.955829005116	5
519.970587502864	0
519.985346210393	17
520.000105127592	30
520.014864254462	10
520.029623591221	30
520.044383137651	22
520.059142893862	21
520.073902859742	51
520.088663035403	44
520.103423420844	19
520.118184015956	17
520.132944820847	20
520.14770583552	8
520.162467059862	11
520.177228493985	6
520.191990137888	17
520.206751991462	22
520.221514054816	20
520.236276327951	7
520.251038810755	1
520.265801503341	7
520.280564405597	15
520.295327517743	15
520.31009083956	5
520.324854371047	3
520.339618112315	12
520.354382063364	9
520.369146224192	6
520.383910594692	9
520.398675174972	12
520.413439964923	55
520.428204964654	206
520.442970174166	332
520.457735593458	619
520.472501222421	720
520.487267061165	521
520.502033109579	305
520.516799367774	164
520.53156583575	85
520.546332513396	79
520.561099400823	49
520.575866498031	32
520.590633804909	33
520.605401321568	27
520.620169048008	5
520.634936984119	6
520.649705130011	17
520.664473485683	4
520.679242051026	14
520.69401082615	29
520.708779811055	19
520.72354900563	9
520.738318409987	19
520.753088024014	19
520.767857847932	7
520.782627881521	17
520.797398124781	5
520.812168577932	9
520.826939240644	13
520.841710113246	12
520.85648119552	5
520.871252487575	11
520.88602398941	11
520.900795700807	2
520.915567622094	8
520.930339753163	3
520.945112093902	8
520.959884644423	6
520.974657404725	6
520.989430374587	12
521.004203554341	12
521.018976943876	15
521.033750543082	13
521.048524352069	29
521.063298370727	21
521.078072599167	19
521.092847037387	17
521.107621685279	10
521.122396542952	27
521.137171610406	46
521.151946887531	50
521.166722374438	73
521.181498071125	64
521.196273977484	31
521.211050093624	9
521.225826419435	23
521.240602955138	22
521.255379700512	6
521.270156655557	6
521.284933820494	25
521.299711195102	8
521.314488779381	3
521.329266573441	1
521.344044577283	13
521.358822790907	12
521.373601214201	2
521.388379847167	0
521.403158690025	13
521.417937742554	22
521.432717004864	94
521.447496476956	222
521.462276158719	239
521.477056050154	213
521.49183615148	193
521.506616462477	141
521.521396983257	79
521.536177713817	44
521.55095865394	10
521.565739803953	19
521.580521163639	22
521.595302733216	22
521.610084512354	2
521.624866501384	2
521.639648699976	8
521.654431108459	10
521.669213726724	8
521.683996554661	17
521.698779592269	41
521.713562839659	19
521.72834629683	3
521.743129963784	6
521.757913840408	2
521.772697926815	8
521.787482223004	17
521.802266728864	5
521.817051444506	11
521.83183636993	12
521.846621505025	3
521.861406849902	11
521.876192404451	3
521.890978168782	6
521.905764142895	12
521.920550326789	5
521.935336720356	3
521.950123323594	0
521.964910136724	17
521.979697159526	13
521.99448439211	4
522.009271834476	9
522.024059486514	26
522.038847348224	36
522.053635419826	20
522.068423701099	14
522.083212192155	17
522.098000892882	8
522.112789803392	7
522.127578923574	16
522.142368253647	3
522.157157793393	26
522.171947542921	29
522.186737502121	17
522.201527671103	30
522.216318049757	25
522.231108638303	16
522.245899436521	39
522.260690444522	35
522.275481662084	36
522.290273089539	46
522.305064726776	58
522.319856573685	42
522.334648630376	33
522.349440896849	70
522.364233372995	47
522.379026058923	42
522.393818954523	77
522.408612060015	261
522.42340537518	1247
522.438198900017	3634
522.452992634636	8305
522.467786579037	13680
522.482580733111	17491
522.497375097077	16772
522.512169670606	13238
522.526964453916	10332
522.54175944712	7199
522.556554649885	4637
522.571350062543	3106
522.586145684873	2176
522.600941516876	1712
522.615737558772	1353
522.630533810339	1087
522.645330271689	842
522.660126942712	630
522.674923823517	526
522.689720914104	467
522.704518214364	389
522.719315724407	331
522.734113444232	304
522.748911373729	255
522.76370951301	237
522.778507861962	210
522.793306420807	207
522.808105189325	204
522.822904167516	199
522.837703355489	181
522.852502753244	148
522.867302360783	156
522.882102177994	174
522.896902204988	143
522.911702441764	67
522.926502888103	58
522.941303544335	73
522.956104410349	63
522.970905486036	35
522.985706771506	76
523.000508266649	128
523.015309971574	200
523.030111886282	289
523.044914010773	367
523.059716344937	416
523.074518888884	503
523.089321642503	621
523.104124605905	619
523.118927779091	602
523.133731161948	480
523.148534754589	353
523.163338556903	238
523.178142569109	181
523.192946790989	163
523.207751222651	131
523.222555863987	111
523.237360715105	91
523.252165775896	56
523.266971046581	62
523.281776526938	59
523.296582216968	72
523.311388116892	85
523.326194226378	98
523.341000545757	99
523.355807074809	119
523.370613813645	89
523.385420762263	53
523.400227920555	111
523.41503528863	259
523.429842866377	621
523.444650653908	1835
523.459458651222	4008
523.47426685832	6608
523.48907527509	8176
523.503883901533	7605
523.51869273787	5735
523.53350178388	4134
523.548311039673	2782
523.56312050514	1725
523.577930180389	1148
523.592740065422	783
523.607550160238	609
523.622360464727	548
523.637170979	454
523.651981702836	310
523.666792636675	242
523.681603780078	223
523.696415133374	222
523.711226696343	170
523.726038468985	174
523.740850451411	108
523.755662643731	87
523.770475045614	123
523.78528765739	170
523.800100478839	145
523.814913509962	120
523.829726750869	86
523.844540201559	75
523.859353862032	73
523.874167732179	83
523.888981811999	121
523.903796101713	67
523.9186106011	56
523.933425310271	47
523.948240229226	45
523.963055357854	54
523.977870696266	31
523.992686244351	60
524.00750200222	83
524.022317969872	138
524.037134147308	192
524.051950534307	207
524.066767131201	213
524.081583937878	210
524.096400954228	269
524.111218180363	266
524.126035616171	241
524.140853261762	214
524.155671117138	145
524.170489182187	128
524.18530745702	106
524.200125941637	88
524.214944635927	60
524.229763540001	75
524.244582653859	99
524.259401977391	126
524.274221510706	81
524.289041253696	93
524.303861206579	102
524.318681369136	70
524.333501741477	91
524.348322323492	59
524.363143115291	60
524.377964116763	106
524.39278532802	78
524.407606749061	100
524.422428379885	200
524.437250220384	315
524.452072270556	477
524.466894530622	757
524.481717000363	1329
524.496539679887	1680
524.511362569196	1487
524.526185668178	989
524.541008976834	542
524.555832495385	249
524.570656223609	96
524.585480161618	76
524.600304309411	53
524.615128666768	78
524.629953234019	62
524.644778010944	60
524.659602997763	79
524.674428194146	60
524.689253600424	60
524.704079216265	73
524.718905042002	33
524.733731077522	48
524.748557322716	43
524.763383777585	50
524.778210442237	53
524.793037316674	28
524.807864400896	44
524.822691694791	27
524.837519198471	62
524.852346911936	59
524.867174835074	33
524.882002967997	30
524.896831310594	41
524.911659863086	53
524.926488625252	56
524.941317597092	19
524.956146778717	50
524.970976170126	41
524.98580577132	55
525.000635582187	67
525.015465602729	77
525.030295833166	88
525.045126273278	67
525.059956923174	58
525.074787782744	64
525.089618852209	82
525.104450131238	109
525.119281620051	72
525.13411331876	54
525.148945227033	45
525.1637773452	39
525.178609672932	65
525.193442210559	72
525.20827495797	79
525.223107915056	76
525.237941081926	66
525.252774458471	32
525.267608044691	7
525.282441840805	57
525.297275846705	62
525.312110062279	55
525.326944487527	18
525.34177912256	34
525.356613967378	32
525.371449021981	23
525.386284286258	57
525.40111976032	81
525.415955444167	99
525.430791337578	109
525.445627440885	154
525.460463753976	126
525.475300276742	131
525.490137009294	166
525.504973951519	137
525.51981110364	100
525.534648465326	136
525.549486036906	77
525.564323818162	59
525.579161809202	42
525.594000009917	17
525.608838420417	10
525.623677040702	20
525.638515870772	44
525.653354910517	69
525.668194159937	76
525.683033619142	49
525.697873288243	57
525.712713166907	47
525.727553255468	85
525.742393553703	40
525.757234061613	15
525.772074779418	36
525.786915706899	24
525.801756844054	11
525.816598191105	7
525.83143974772	25
525.846281514231	67
525.861123490417	48
525.875965676388	46
525.890808072144	19
525.905650677576	42
525.920493492792	44
525.935336517684	55
525.950179752472	52
525.965023196934	40
525.979866851071	20
525.994710714994	24
526.009554788702	32
526.024399072085	15
526.039243565365	43
526.054088268319	64
526.068933180837	64
526.083778303362	41
526.098623635563	20
526.113469177438	45
526.128314929098	50
526.143160890545	47
526.158007061666	47
526.172853442573	71
526.187700033265	59
526.202546833743	71
526.217393843897	42
526.232241063725	23
526.247088493339	22
526.261936132739	19
526.276783981924	32
526.291632040895	61
526.306480309541	56
526.321328787863	44
526.33617747597	47
526.351026373863	15
526.365875481541	14
526.380724798895	23
526.395574326035	30
526.41042406285	52
526.425274009561	53
526.440124165947	42
526.454974532009	51
526.469825107967	57
526.48467589349	48
526.499526888909	57
526.514378094004	26
526.529229508885	27
526.544081133441	11
526.558932967782	3
526.57378501191	10
526.588637265713	18
526.603489729413	1
526.618342402788	45
526.633195285839	48
526.648048378675	35
526.662901681187	40
526.677755193596	54
526.69260891568	49
526.70746284755	18
526.722316989095	30
526.737171340427	46
526.752025901545	36
526.766880672338	29
526.781735652918	47
526.796590843172	54
526.811446243324	18
526.826301853151	28
526.841157672765	12
526.856013702054	41
526.870869941129	39
526.88572638988	56
526.900583048527	46
526.915439916851	41
526.93029699485	41
526.945154282745	80
526.960011780206	54
526.974869487564	37
526.989727404597	59
527.004585531417	37
527.019443867913	47
527.034302414305	40
527.049161170263	34
527.064020136117	30
527.078879311648	35
527.093738696964	38
527.108598291957	62
527.123458096735	51
527.138318111301	44
527.153178335542	35
527.16803876957	12
527.182899413384	19
527.197760266984	34
527.21262133015	49
527.227482603213	38
527.242344086062	30
527.257205778587	18
527.272067680899	19
527.286929792777	15
527.301792114551	26
527.316654646112	13
527.331517387459	6
527.346380338483	28
527.361243499182	23
527.376106869669	50
527.390970449941	22
527.405834240001	21
527.420698239736	25
527.435562449258	61
527.450426868457	64
527.465291497552	44
527.480156336324	56
527.495021384772	34
527.509886643117	44
527.524752111027	25
527.539617788725	9
527.554483676319	19
527.56934977359	39
527.584216080538	10
527.599082597272	17
527.613949323792	62
527.628816259989	37
527.643683405973	29
527.658550761744	15
527.673418327301	10
527.688286102425	4
527.703154087445	21
527.718022282253	48
527.732890686737	40
527.747759301008	16
527.762628124955	14
527.777497158689	39
527.7923664021	30
527.807235855408	31
527.822105518393	67
527.836975391164	40
527.851845473502	28
527.866715765847	10
527.881586267759	44
527.896456979568	31
527.911327901053	41
527.926199032215	43
527.941070373165	41
527.955941923901	22
527.970813684424	15
527.985685654624	19
528.000557834611	19
528.015430224275	30
528.030302823725	2
528.045175632963	18
528.060048651989	30
528.074921880691	16
528.08979531918	20
528.104668967345	20
528.119542825298	18
528.134416893038	66
528.149291170565	58
528.164165657769	29
528.17904035465	20
528.193915261429	18
528.208790377884	14
528.223665704127	13
528.238541240046	39
528.253416985753	52
528.268292941247	28
528.283169106418	25
528.298045481376	28
528.312922066122	37
528.327798860545	31
528.342675864754	14
528.357553078752	2
528.372430502426	20
528.387308135888	42
528.402185979137	44
528.417064031953	34
528.431942294666	35
528.446820767167	33
528.461699449456	20
528.476578341422	42
528.491457443064	32
528.506336754494	14
528.521216275712	7
528.536096006606	23
528.5509759474	31
528.565856097869	23
528.580736458016	17
528.595617027951	16
528.610497807673	33
528.625378797072	40
528.64025999637	23
528.655141405344	14
528.670023023886	36
528.684904852436	19
528.699786890663	33
528.714669138567	26
528.729551596259	25
528.744434263628	30
528.759317140896	54
528.774200227841	31
528.789083524573	40
528.803967030983	46
528.818850747181	14
528.833734673166	18
528.848618808829	19
528.86350315428	5
528.878387709518	8
528.893272474434	11
528.908157449138	23
528.923042633518	36
528.937928027798	25
528.952813631755	33
528.967699445389	17
528.982585468922	36
528.997471702021	14
529.01235814502	43
529.027244797695	55
529.042131660158	47
529.05701873241	29
529.071906014228	23
529.086793505945	12
529.101681207451	17
529.116569118633	48
529.131457239604	46
529.146345570363	54
529.161234110688	26
529.176122860913	15
529.191011820925	19
529.205900990615	30
529.220790370094	30
529.23567995925	14
529.250569758193	21
529.265459766926	27
529.280349985335	35
529.295240413533	23
529.310131051409	21
529.325021899184	9
529.339912956636	26
529.354804223876	23
529.369695700795	12
[truncated: 124,185 more rows]
