# Supplementary material for: Identifying Archaeological Bone via Non-Destructive ZooMS and the Materiality of Symbolic Expression: Examples from Iroquoian Bone Points
Source: Sci Rep. 2019 Jul 30;9:11027. doi: 10.1038/s41598-019-47299-x (PMC6667708; doi:10.1038/s41598-019-47299-x)
Supplement: Supplementary file 2 — Supplementary Datafiles [file 41598_2019_47299_MOESM2_ESM.zip › McGrath et al Supplementary Datafiles/Data set S3_EraserSpectra/DR-491s_ERASER_2.txt]

499.989968193032	29
500.004440425505	14
500.018912867861	31
500.033385519881	35
500.047858381674	48
500.062331453131	32
500.076804734471	63
500.091278225366	66
500.105751926034	70
500.120225836476	39
500.134699956691	69
500.149174286571	81
500.163648826115	54
500.178123575541	48
500.192598534632	40
500.207073703387	42
500.221549081915	58
500.236024670217	63
500.250500468184	38
500.264976475924	48
500.279452693328	24
500.293929120507	13
500.308405757458	37
500.322882604183	28
500.337359660464	19
500.351836926627	17
500.366314402455	33
500.380792088056	43
500.395269983322	40
500.409748088252	46
500.424226403065	45
500.438704927543	37
500.453183661794	34
500.467662605711	38
500.4821417594	42
500.496621122755	42
500.511100695992	19
500.525580478784	33
500.54006047146	26
500.554540673691	21
500.569021085805	23
500.583501707584	62
500.597982539136	39
500.612463580354	20
500.626944831345	28
500.641426292	29
500.655907962539	26
500.670389842743	18
500.684871932611	31
500.699354232144	5
500.71383674156	51
500.728319460641	35
500.742802389496	18
500.757285528124	25
500.771768876309	43
500.786252434376	49
500.800736202109	46
500.815220179615	34
500.829704366787	10
500.844188763732	10
500.858673370451	8
500.873158186836	16
500.887643212885	11
500.902128448817	32
500.916613894415	30
500.931099549677	16
500.945585414823	18
500.960071489524	7
500.974557774109	12
500.98904426825	24
501.003530972274	12
501.018017885963	14
501.032505009426	5
501.046992342663	26
501.061479885565	16
501.075967638133	31
501.090455600584	33
501.104943772591	28
501.119432154372	30
501.133920745927	12
501.148409547257	42
501.162898558252	65
501.177387779021	53
501.191877209564	30
501.206366849664	48
501.220856699647	60
501.235346759295	59
501.249837028718	36
501.264327507805	45
501.278818196777	26
501.293309095304	5
501.307800203606	6
501.322291521683	27
501.336783049533	25
501.351274786941	29
501.365766734231	36
501.380258891296	29
501.394751257917	47
501.409243834313	35
501.423736620593	32
501.438229616428	25
501.452722822039	20
501.467216237424	24
501.481709862583	28
501.496203697408	6
501.510697741898	14
501.525191996272	28
501.539686460203	30
501.554181134017	35
501.568676017496	26
501.583171110751	28
501.59766641367	46
501.612161926256	30
501.626657648725	28
501.64115358086	21
501.655649722769	23
501.670146074344	15
501.684642635694	26
501.69913940671	23
501.713636387609	25
501.728133578065	26
501.742630978296	17
501.757128588301	29
501.771626408081	42
501.786124437527	21
501.800622676639	5
501.815121125634	4
501.829619784296	5
501.844118652623	11
501.858617730725	14
501.873117018602	36
501.887616516145	41
501.902116223462	24
501.916616140555	21
501.931116267313	36
501.945616603737	18
501.960117150045	31
501.97461790602	30
501.98911887166	21
502.003620047075	19
502.018121432265	31
502.032623027121	29
502.047124831751	24
502.061626846157	54
502.076129070229	58
502.090631503967	62
502.10513414759	32
502.119637000878	21
502.134140063832	18
502.14864333667	10
502.163146819065	20
502.177650511236	26
502.192154413181	15
502.206658524902	23
502.221162846289	26
502.235667377342	8
502.250172118279	24
502.264677068882	31
502.279182229152	7
502.293687599306	10
502.308193179017	21
502.322698968612	30
502.337204967764	75
502.351711176801	44
502.366217595504	26
502.380724223982	46
502.395231062236	48
502.409738110046	51
502.424245367741	33
502.438752835103	48
502.45326051224	15
502.467768399043	33
502.482276495621	31
502.496784801975	13
502.511293317995	22
502.525802043682	51
502.540310979253	29
502.554820124491	28
502.569329479394	20
502.583839044183	22
502.598348818638	39
502.612858802759	37
502.627368996656	38
502.641879400328	26
502.656390013667	15
502.670900836672	13
502.685411869562	10
502.699923112118	6
502.714434564341	15
502.728946226449	14
502.743458098223	7
502.757970179664	20
502.77248247088	30
502.786994971872	17
502.801507682531	48
502.816020602856	22
502.830533733066	21
502.845047072942	31
502.859560622485	16
502.874074381913	23
502.888588351008	18
502.903102529769	23
502.917616918306	16
502.932131516619	29
502.946646324599	26
502.961161342354	27
502.975676569776	22
502.990192006974	37
503.004707653948	58
503.019223510588	40
503.033739577005	12
503.048255853088	6
503.062772338947	11
503.077289034582	7
503.091805939884	48
503.106323054961	54
503.120840379815	33
503.135357914335	19
503.149875658523	61
503.164393612595	84
503.178911776335	76
503.193430149741	21
503.207948732923	13
503.222467525882	52
503.236986528507	51
503.251505740908	23
503.266025163085	38
503.28054479493	21
503.295064636441	15
503.309584687838	13
503.324104948792	20
503.338625419632	32
503.353146100139	26
503.367666990421	11
503.382188090371	11
503.396709400098	29
503.411230919491	12
503.42575264866	29
503.440274587606	19
503.454796736328	13
503.469319094607	23
503.483841662773	8
503.498364440605	13
503.512887428214	23
503.52741062549	43
503.541934032542	26
503.55645764937	19
503.570981475757	21
503.585505512029	30
503.600029758077	22
503.614554213684	15
503.629078879176	13
503.643603754335	10
503.658128839271	19
503.672654133874	35
503.687179638253	37
503.701705352409	11
503.716231276232	1
503.730757409723	22
503.745283753099	27
503.759810306143	23
503.774337068853	20
503.78886404145	26
503.803391223605	21
503.817918615536	9
503.832446217244	22
503.846974028729	6
503.861502049881	7
503.876030280809	7
503.890558721514	1
503.905087371778	7
503.919616231927	11
503.934145301744	9
503.948674581337	7
503.963204070598	21
503.977733769636	17
503.99226367845	32
504.006793796932	42
504.021324125082	24
504.035854663117	37
504.05038541082	49
504.0649163683	52
504.079447535447	24
504.093978912372	13
504.108510498963	15
504.123042295332	13
504.137574301478	26
504.152106517291	41
504.166638942771	49
504.181171578138	11
504.195704423173	22
504.210237477875	1
504.224770742463	15
504.23930421672	21
504.253837900643	18
504.268371794344	5
504.282905897822	22
504.297440210968	4
504.311974733781	11
504.326509466481	11
504.341044408848	12
504.355579560993	4
504.370114922805	6
504.384650494394	32
504.399186275651	42
504.413722266685	22
504.428258467497	32
504.442794877976	44
504.457331498232	41
504.471868328266	22
504.486405367967	21
504.500942617336	16
504.515480076592	9
504.530017745407	16
504.544555624108	52
504.559093712367	22
504.573632010623	15
504.588170518437	10
504.602709235919	29
504.617248163288	10
504.631787300324	9
504.646326647138	14
504.66086620362	14
504.67540596988	29
504.689945945807	19
504.704486131512	29
504.719026526994	36
504.733567132144	14
504.748107947072	32
504.762648971777	25
504.77719020615	20
504.791731650191	22
504.806273304119	25
504.820815167716	11
504.83535724098	18
504.849899524022	18
504.864442016841	51
504.878984719329	38
504.893527631594	9
504.908070753637	5
504.922614085347	29
504.937157626727	14
504.951701377992	13
504.966245338927	8
504.980789509529	17
504.99533388991	39
505.009878480067	21
505.024423279894	13
505.038968289497	19
505.053513508879	28
505.068058937929	37
505.082604576647	39
505.097150425252	25
505.111696483526	10
505.126242751468	46
505.140789229187	29
505.155335916685	25
505.16988281396	14
505.184429920795	31
505.198977237516	32
505.213524763906	40
505.228072500074	34
505.24262044602	31
505.257168601525	14
505.271716966917	37
505.286265541977	52
505.300814326816	39
505.315363321323	31
505.329912525608	7
505.34446193967	13
505.359011563402	14
505.373561396802	23
505.388111440089	20
505.402661693045	24
505.41721215567	32
505.431762828072	35
505.446313710362	35
505.460864802212	52
505.475416103839	24
505.489967615244	19
505.504519336318	10
505.519071267061	23
505.533623407691	27
505.54817575799	47
505.562728317958	23
505.577281087704	12
505.591834067228	12
505.60638725653	16
505.620940655391	11
505.63549426425	8
505.650048082668	15
505.664602110755	56
505.679156348729	38
505.693710796372	9
505.708265453684	17
505.722820320774	13
505.737375397752	1
505.75193068429	55
505.766486180606	27
505.7810418867	3
505.795597802463	0
505.810153927895	19
505.824710263214	12
505.839266808203	14
505.853823562861	25
505.868380527406	14
505.882937701621	1
505.897495085504	3
505.912052679166	25
505.926610482606	15
505.941168495716	25
505.955726718603	25
505.97028515127	31
505.984843793495	82
505.999402645609	79
506.013961707502	132
506.028520978954	174
506.043080460294	110
506.057640151194	88
506.072200052091	78
506.086760162548	56
506.101320482674	70
506.115881012688	44
506.130441752371	26
506.145002701833	56
506.159563860964	31
506.174125229874	29
506.188686808453	18
506.20324859681	25
506.217810594947	22
506.232372802753	57
506.246935220337	40
506.2614978477	16
506.276060684732	26
506.290623731434	26
506.305186988024	38
506.319750454284	31
506.334314130212	15
506.34887801592	31
506.363442111406	49
506.378006416562	73
506.392570931496	128
506.40713565621	153
506.421700590592	135
506.436265734645	124
506.450831088585	156
506.465396652195	108
506.479962425475	57
506.494528408533	53
506.509094601371	59
506.523661003878	57
506.538227616164	55
506.552794438228	48
506.567361469963	12
506.581928711476	16
506.596496162659	19
506.611063823621	27
506.625631694363	36
506.640199774664	46
506.654768064963	23
506.669336564822	27
506.683905274461	11
506.698474193878	30
506.713043322966	32
506.727612661723	21
506.742182210368	35
506.756751968683	44
506.771321936668	23
506.785892114432	20
506.800462501976	37
506.815033099189	9
506.829603906181	23
506.844174922953	17
506.858746149394	39
506.873317585615	27
506.887889231615	30
506.902461087175	17
506.917033152624	26
506.931605427743	13
506.946177912641	9
506.960750607209	3
506.975323511556	9
506.989896625683	11
507.00446994948	48
507.019043483056	66
507.033617226301	74
507.048191179327	52
507.062765342132	58
507.077339714606	59
507.091914296861	39
507.106489088785	60
507.121064090488	26
507.135639301972	33
507.150214723125	67
507.164790354058	50
507.17936619477	22
507.193942245042	24
507.208518505204	14
507.223094975036	16
507.237671654648	13
507.252248543929	21
507.26682564299	26
507.281402951831	21
507.295980470342	27
507.310558198633	56
507.325136136703	52
507.339714284443	41
507.354292641854	28
507.368871209044	41
507.383449986014	29
507.398028972764	67
507.412608169184	87
507.427187575383	71
507.441767191253	84
507.456347016793	73
507.470927052223	47
507.485507297323	28
507.500087752202	15
507.514668416752	11
507.529249291082	18
507.543830375082	31
507.558411668862	15
507.572993172421	22
507.587574885651	41
507.602156808662	31
507.616738941451	9
507.631321283912	19
507.645903836042	13
507.660486597953	17
507.675069569753	42
507.689652751115	32
507.704236142256	8
507.718819743177	18
507.733403553768	19
507.74798757414	5
507.762571804291	5
507.777156244114	30
507.791740893606	43
507.806325752879	44
507.820910822041	22
507.835496100765	15
507.850081589268	3
507.864667287552	7
507.879253195506	13
507.893839313241	10
507.908425640755	9
507.92301217794	41
507.937598924796	23
507.952185881542	23
507.966773047958	33
507.981360424045	23
507.995948009912	9
508.010535805559	31
508.025123810987	25
508.039712025976	55
508.054300450855	41
508.068889085404	37
508.083477929734	38
508.098066983844	37
508.112656247515	21
508.127245721077	16
508.141835404309	8
508.156425297321	20
508.171015400005	36
508.185605712468	45
508.200196234712	31
508.214786966627	16
508.229377908213	29
508.243969059689	10
508.258560420836	30
508.273151991653	37
508.287743772252	41
508.30233576274	45
508.31692796279	31
508.33152037251	24
508.34611299223	47
508.360705821512	106
508.375298860465	224
508.389892109308	438
508.404485567822	942
508.419079236006	1558
508.433673113972	2154
508.448267201718	2606
508.462861499245	2477
508.477456006333	1827
508.492050723312	1285
508.506645649961	863
508.521240786392	555
508.535836132603	375
508.550431688485	301
508.565027454038	216
508.579623429372	120
508.594219614487	111
508.608816009383	94
508.62341261384	79
508.638009428298	98
508.652606452316	63
508.667203686006	44
508.681801129587	45
508.696398782839	67
508.710996645762	44
508.725594718466	28
508.74019300106	14
508.754791493216	17
508.769390195153	16
508.783989106871	26
508.79858822826	14
508.813187559431	47
508.827787100382	45
508.842386850895	32
508.856986811298	20
508.871586981373	41
508.886187361229	21
508.900787950757	31
508.915388750065	30
508.929989759155	23
508.944590978025	25
508.959192406457	26
508.973794044781	57
508.988395892775	38
509.002997950441	39
509.017600217998	48
509.032202695226	62
509.046805382126	48
509.061408278807	38
509.07601138527	43
509.090614701403	46
509.105218227318	52
509.119821963015	37
509.134425908382	49
509.149030063422	86
509.163634428242	53
509.178239002954	53
509.192843787228	54
509.207448781283	15
509.222053985119	26
509.236659398627	64
509.251265021916	47
509.265870854987	38
509.280476897729	46
509.295083150143	39
509.309689612338	47
509.324296284425	33
509.338903166073	8
509.353510257503	49
509.368117558715	74
509.382725069598	99
509.397332790263	201
509.411940720709	388
509.426548860827	602
509.441157210727	846
509.455765770298	1016
509.470374539651	727
509.484983518675	494
509.499592707482	387
509.514202106179	250
509.528811714439	153
509.543421532481	127
509.558031560304	96
509.572641797689	92
509.587252244965	73
509.601862901914	59
509.616473768754	26
509.631084845156	31
509.64569613134	36
509.660307627306	39
509.674919332943	29
509.689531248362	13
509.704143373564	7
509.718755708437	18
509.733368253092	17
509.747981007418	36
509.762593971527	14
509.777207145418	8
509.791820528981	28
509.806434122325	36
509.821047925342	35
509.83566193814	19
509.85027616072	39
509.864890592973	7
509.879505235007	4
509.894120086714	18
509.908735148202	20
509.923350419473	32
509.937965900415	18
509.95258159114	17
509.967197491537	32
509.981813601716	53
509.996429921677	43
510.01104645131	36
510.025663190725	33
510.040280139812	39
510.054897298682	50
510.069514667333	45
510.084132245657	35
510.098750033763	25
510.113368031542	24
510.127986239102	29
510.142604656445	42
510.15722328346	37
510.171842120257	16
510.186461166726	43
510.201080423088	69
510.215699889012	46
510.230319564718	30
510.244939450207	43
510.259559545478	72
510.274179850421	36
510.288800365147	19
510.303421089545	20
510.318042023615	33
510.332663167578	31
510.347284521213	12
510.361906084631	30
510.376527857721	53
510.391149840593	120
510.405772033138	281
510.420394435465	432
510.435017047575	471
510.449639869357	453
510.464262900922	409
510.478886142269	265
510.493509593289	238
510.508133253982	142
510.522757124567	59
510.537381204824	39
510.552005494754	39
510.566629994467	11
510.581254703962	23
510.59587962313	28
510.61050475208	20
510.625130090813	20
510.639755639219	23
510.654381397298	29
510.669007365269	25
510.683633542912	46
510.698259930229	91
510.712886527328	58
510.72751333421	41
510.742140350764	17
510.756767577102	39
510.771395013222	40
510.786022659015	16
510.80065051459	22
510.815278579839	39
510.82990685487	24
510.844535339574	24
510.859164034061	39
510.873792938441	24
510.888422052383	3
510.903051375999	5
510.917680909507	8
510.932310652689	21
510.946940605653	26
510.96157076829	21
510.97620114082	20
510.990831722913	24
511.005462514789	33
511.020093516448	33
511.034724727779	21
511.049356148894	20
511.063987779792	39
511.078619620363	35
511.093251670717	22
511.107883930744	17
511.122516400554	25
511.137149080147	27
511.151781969413	11
511.166415068462	17
511.181048377184	37
511.19568189569	48
511.210315623978	25
511.22494956194	26
511.239583709575	51
511.254218067103	41
511.268852634304	26
511.283487411178	12
511.298122397836	34
511.312757594386	30
511.3273930005	6
511.342028616397	31
511.356664442078	36
511.371300477432	49
511.385936722459	33
511.400573177379	32
511.415209841973	96
511.429846716239	137
511.44448380029	132
511.459121094233	134
511.47375859774	87
511.48839631103	32
511.503034234104	54
511.517672366851	50
511.532310709381	29
511.546949261585	30
511.561588023572	21
511.576226995343	7
511.590866176787	15
511.605505568015	20
511.620145168916	8
511.6347849796	5
511.649425000068	6
511.66406523021	17
511.678705670135	14
511.693346319733	12
511.707987179226	8
511.722628248281	32
511.73726952712	14
511.751911015853	5
511.76655271415	8
511.78119462223	20
511.795836740093	16
511.810479067631	14
511.825121604952	22
511.839764351946	19
511.854407308724	12
511.869050475286	9
511.883693851522	15
511.898337437541	16
511.912981233344	21
511.927625238711	34
511.942269454081	20
511.956913879016	21
511.971558513624	2
511.986203358125	15
512.000848412301	4
512.01549367626	10
512.030139149894	54
512.04478483331	62
512.059430726511	38
512.074076829276	36
512.088723142045	39
512.103369664377	28
512.118016396383	23
512.132663338284	22
512.147310489858	10
512.161957851216	35
512.176605422248	69
512.191253203064	28
512.205901193664	15
512.220549393938	33
512.235197803996	25
512.249846423727	58
512.264495253243	47
512.279144292433	72
512.293793541517	40
512.308443000165	34
512.323092668597	40
512.337742546923	7
512.352392634813	11
512.367042932488	12
512.381693439946	17
512.396344157079	27
512.410995083995	40
512.425646220696	26
512.440297567071	35
512.45494912323	28
512.469600889064	31
512.484252864681	41
512.498905050083	42
512.513557445159	21
512.528210050019	37
512.542862864554	27
512.557515888872	47
512.572169122975	37
512.586822566752	23
512.601476220204	11
512.61613008355	41
512.63078415657	39
512.645438439264	37
512.660092931743	7
512.674747634116	13
512.689402546054	14
512.704057667776	30
512.718712999282	36
512.733368540463	38
512.748024291318	23
512.762680252068	13
512.777336422492	27
512.79199280259	6
512.806649392583	0
512.821306192251	5
512.835963201592	16
512.850620420719	20
512.86527784963	40
512.879935488215	16
512.894593336585	37
512.90925139463	16
512.923909662459	16
512.938568140072	21
512.953226827361	26
512.967885724434	26
512.982544831181	12
512.997204147713	26
513.01186367403	40
513.026523410021	29
513.041183355797	43
513.055843511248	41
513.070503876594	20
513.085164451503	31
513.099825236198	10
513.114486230788	15
513.129147434942	20
513.143808848881	18
513.158470472605	38
513.173132306004	20
513.187794349077	12
513.202456602045	12
513.217119064688	17
513.231781737116	7
513.246444619219	3
513.261107711106	6
513.275771012668	39
513.290434524015	20
513.305098245148	9
513.319762176065	6
513.334426316546	3
513.349090666923	15
513.363755226975	23
513.378419996812	0
513.393084976324	21
513.40775016562	53
513.422415564591	13
513.437081173348	36
513.45174699189	20
513.466413020217	35
513.481079258108	20
513.495745705895	2
513.510412363357	15
513.525079230603	23
513.539746307525	17
513.554413594232	19
513.569081090614	22
513.583748796781	28
513.598416712844	22
513.613084838472	18
513.627753173774	11
513.642421718972	6
513.657090473845	1
513.671759438503	9
513.686428612836	9
513.701097996955	9
513.715767590859	6
513.730437394438	24
513.745107407802	31
513.759777630842	29
513.774448063667	11
513.789118706167	8
513.803789558562	3
513.818460620523	11
513.833131892379	15
513.847803373911	33
513.862475065117	21
513.877146966109	32
513.891819076997	12
513.90649139745	5
513.921163927578	1
513.935836667602	10
513.950509617411	19
513.965182776786	7
513.979856145946	12
513.994529725001	7
514.009203513622	14
514.023877512029	27
514.038551720221	15
514.053226138198	20
514.067900765741	15
514.08257560318	34
514.097250650294	33
514.111925907193	42
514.126601373768	52
514.14127705024	73
514.155952936276	33
514.170629032098	21
514.185305337705	26
514.199981853099	14
514.214658578057	38
514.229335512912	34
514.244012657442	35
514.258690011758	49
514.27336757575	24
514.288045349637	31
514.30272333309	12
514.317401526329	8
514.332079929464	8
514.346758542164	30
514.36143736465	48
514.376116396812	32
514.390795638869	45
514.405475090493	71
514.420154752012	50
514.434834623207	28
514.449514704188	35
514.464194994845	17
514.478875495288	3
514.493556205406	5
514.50823712531	1
514.522918255001	17
514.537599594367	11
514.552281143519	6
514.566962902347	17
514.581644871071	18
514.596327049361	9
514.611009437437	19
514.62569203541	23
514.640374842947	14
514.655057860271	35
514.669741087271	49
514.684424524168	18
514.69910817074	16
514.713792026988	18
514.728476093132	4
514.743160368842	24
514.757844854339	26
514.772529549621	39
514.78721445469	35
514.801899569435	10
514.816584893966	22
514.831270428173	18
514.845956172166	25
514.860642125836	30
514.875328289402	25
514.890014662533	37
514.904701245452	23
514.919388038266	13
514.934075040647	10
514.948762252814	15
514.963449674767	32
514.978137306396	23
514.992825147812	25
515.007513198904	13
515.022201459893	10
515.036889930447	27
515.051578610788	20
515.066267501026	20
515.080956600829	31
515.095645910419	20
515.110335429796	28
515.125025158849	12
515.139715097689	2
515.154405246315	70
515.169095604617	231
515.183786172706	292
515.198476950471	400
515.213167938022	383
515.227859135361	333
515.242550542376	241
515.257242159177	210
515.271933985654	102
515.286626021919	65
515.301318267859	75
515.316010723697	36
515.330703389101	21
515.345396264402	45
515.360089349379	28
515.374782644032	4
515.389476148473	1
515.40416986281	23
515.418863786714	28
515.433557920404	16
515.448252263771	15
515.462946817035	26
515.477641579865	24
515.492336552482	12
515.507031734997	8
515.521727127077	44
515.536422728944	30
515.551118540709	17
515.56581456204	15
515.580510793158	24
515.595207233952	8
515.609903884644	5
515.624600744902	8
515.639297814947	39
515.653995094889	24
515.668692584397	24
515.683390283693	14
515.698088192886	15
515.712786311645	11
515.727484640192	44
515.742183178414	42
515.756881926535	7
515.771580884332	25
515.786280051806	21
515.800979429067	36
515.815679016115	9
515.83037881284	18
515.845078819353	6
515.859779035541	20
515.874479461517	19
515.889180097281	4
515.903880942721	5
515.918581997948	4
515.933283262852	14
515.947984737654	32
515.962686422023	20
515.977388316178	33
515.992090420232	77
516.006792733852	59
516.021495257259	42
516.036197990343	52
516.050900933325	34
516.065604085983	30
516.080307448319	49
516.095011020553	36
516.109714802353	44
516.12441879394	25
516.139122995426	34
516.153827406477	67
516.168532027317	89
516.183236857833	89
516.197941898248	113
516.212647148339	101
516.227352608107	78
516.242058277774	61
516.256764157007	52
516.271470246028	55
516.286176544946	49
516.300883053431	18
516.315589771704	7
516.330296699654	25
516.345003837503	19
516.359711185028	25
516.37441874223	26
516.389126509331	47
516.403834485998	54
516.418542672453	26
516.433251068806	0
516.447959674726	11
516.462668490434	25
516.477377515929	9
516.492086751101	25
516.506796196062	19
516.52150585081	19
516.536215715235	19
516.550925789448	20
516.565636073339	14
516.580346567017	8
516.595057270483	9
516.609768183627	16
516.624479306448	13
516.639190639167	19
516.653902181564	9
516.668613933638	7
516.68332589561	7
516.69803806715	1
516.712750448477	12
516.727463039703	4
516.742175840496	9
516.756888851076	23
516.771602071445	14
516.786315501602	23
516.801029141325	7
516.815742990947	9
516.830457050358	14
516.845171319335	12
516.8598857981	9
516.874600486764	10
516.889315384995	3
516.904030493014	2
516.918745810822	9
516.933461338417	15
516.948177075579	32
516.96289302264	27
516.97760917949	24
516.992325545906	14
517.007042122111	26
517.021758908214	50
517.036475903884	16
517.051193109343	19
517.065910524701	29
517.080628149625	8
517.095345984338	9
517.110064028729	12
517.124782283019	4
517.139500746875	21
517.154219420631	33
517.168938304064	54
517.183657397286	38
517.198376700186	23
517.213096212874	42
517.22781593524	46
517.242535867394	23
517.257256009336	15
517.271976360957	25
517.286696922366	20
517.301417693452	21
517.316138674438	18
517.330859864991	13
517.345581265333	31
517.360302875574	16
517.375024695382	27
517.389746724979	15
517.404468964253	34
517.419191413427	18
517.433914072279	37
517.448636940808	39
517.463360019127	27
517.478083307234	19
517.492806805019	6
517.507530512592	4
517.522254429955	17
517.536978556995	51
517.551702893713	31
517.566427440331	16
517.581152196627	5
517.595877162601	19
517.610602338363	8
517.625327723915	12
517.640053319144	15
517.654779124162	15
517.669505138969	39
517.684231363455	43
517.698957797618	7
517.713684441681	0
517.728411295422	12
517.743138358841	28
517.75786563216	22
517.772593115047	15
517.787320807722	33
517.802048710297	29
517.816776822439	8
517.83150514437	15
517.84623367598	11
517.860962417489	15
517.875691368677	27
517.890420529543	10
517.905149900309	12
517.919879480752	4
517.934609270875	5
517.949339270786	6
517.964069480376	4
517.978799899754	19
517.993530528922	13
518.008261367879	35
518.022992416515	37
518.037723674828	56
518.052455143042	35
518.067186820823	22
518.081918708394	31
518.096650805864	61
518.111383112902	53
518.12611562973	18
518.140848356346	7
518.155581292752	35
518.170314438726	24
518.185047794599	38
518.199781360151	41
518.214515135493	33
518.229249120513	44
518.243983315433	15
518.25871771992	20
518.273452334198	43
518.288187158264	19
518.30292219212	11
518.317657435544	6
518.332392888868	23
518.34712855187	17
518.361864424662	13
518.376600507133	26
518.391336799504	37
518.406073301442	72
518.420810013171	135
518.435546934688	143
518.450284065996	91
518.465021406982	154
518.479758957646	87
518.494496718211	42
518.509234688344	32
518.523972868378	39
518.53871125809	13
518.553449857481	20
518.568188666772	43
518.582927685631	21
518.597666914391	17
518.61240635283	12
518.627146000947	22
518.641885858965	18
518.656625926662	31
518.671366204037	6
518.686106691314	8
518.700847388158	9
518.715588294792	16
518.730329411216	7
518.745070737429	12
518.759812273322	13
518.774554018893	14
518.789295974365	1
518.804038139406	18
518.818780514346	18
518.833523098966	15
518.848265893376	10
518.863008897465	15
518.877752111344	10
518.892495535012	0
518.907239168249	0
518.921983011386	0
518.936727064314	2
518.951471326809	18
518.966215799206	21
518.980960481282	12
518.995705373147	5
519.010450474692	30
519.025195786027	30
519.039941307152	13
519.054687037845	16
519.069432978439	5
519.084179128823	1
519.098925488775	20
519.113672058628	22
519.128418838161	15
519.143165827484	14
519.157913026486	27
519.172660435278	45
519.18740805386	24
519.202155882121	26
519.216903920062	9
519.231652167904	1
519.246400625425	17
519.261149292626	14
519.275898169728	3
519.290647256398	1
519.305396552858	17
519.320146059109	10
519.33489577515	11
519.34964570087	11
519.364395836381	14
519.379146181682	12
519.393896736551	11
519.408647501322	40
519.423398475772	49
519.438149660013	74
519.452901053933	49
519.467652657754	16
519.482404471144	25
519.497156494324	18
519.511908727295	10
519.526661169945	20
519.541413822386	24
519.556166684617	29
519.570919756528	34
519.58567303823	20
519.60042652961	11
519.615180230782	49
519.629934141744	22
519.644688262386	27
519.659442592707	28
519.67419713293	17
519.688951882832	21
519.703706842525	8
519.718462011898	23
519.733217391061	25
519.747972979904	9
519.762728778649	26
519.777484786962	33
519.792241005066	15
519.806997432961	1
519.821754070647	3
519.836510917901	1
519.851267975057	5
519.866025241893	10
519.880782718519	33
519.895540404826	24
519.910298301034	22
519.925056406811	8
519.939814722379	27
519.954573247737	18
519.969331982887	35
519.984090927716	27
519.998850082226	31
520.013609446637	9
520.028369020728	26
520.043128804499	49
520.057888798061	41
520.072649001413	29
520.087409414446	29
520.10217003727	22
520.116930869884	20
520.131691912068	37
520.146453164154	22
520.161214626031	15
520.175976297476	5
520.190738178824	23
520.205500269852	32
520.220262570671	20
520.23502508117	15
520.249787801349	12
520.26455073143	14
520.279313871191	10
520.294077220743	6
520.308840780087	12
520.323604549	9
520.338368527815	22
520.353132716309	33
520.367897114596	19
520.382661722562	51
520.397426540208	137
520.412191567757	361
520.426956804986	660
520.441722252007	1167
520.456487908818	1281
520.471253775199	1057
520.486019851482	739
520.500786137445	535
520.5155526332	254
520.530319338635	184
520.545086253861	119
520.559853378879	99
520.574620713577	74
520.589388257956	55
520.604156012236	57
520.618923976197	73
520.633692149839	52
520.648460533383	58
520.663229126497	32
520.677997929401	38
520.692766942098	40
520.707536164585	37
520.722305596754	30
520.737075238714	43
520.751845090465	29
520.766615151786	19
520.781385423009	17
520.796155903913	46
520.810926594608	58
520.825697494984	11
520.840468605152	11
520.855239925111	10
520.870011454751	12
520.884783194071	30
520.899555143294	19
520.914327302197	9
520.929099670782	13
520.943872249269	26
520.958645037436	18
520.973418035285	14
520.988191242925	29
521.002964660356	72
521.017738287469	95
521.032512124262	75
521.047286170958	40
521.062060427334	51
521.076834893503	43
521.091609569352	21
521.106384454993	15
521.121159550315	34
521.135934855429	70
521.150710370334	97
521.165486094921	83
521.180262029299	119
521.195038173358	102
521.209814527209	49
521.224591090852	34
521.239367864176	71
521.254144847291	39
521.268922040088	53
521.283699442677	49
521.298477055057	18
521.313254877119	32
521.328032908972	48
521.342811150618	23
521.357589601944	21
521.372368262952	10
521.387147133862	37
521.401926214454	46
521.416705504727	107
521.431485004791	246
521.446264714648	382
521.461044634186	455
521.475824763516	350
521.490605102638	294
521.50538565133	184
521.520166409926	69
521.534947378314	118
521.549728556271	106
521.564509944132	63
521.579291541674	45
521.594073349009	52
521.608855366024	33
521.623637592721	34
521.638420029321	42
521.653202675602	33
521.667985531676	16
521.682768597542	16
521.697551872977	19
521.712335358317	25
521.727119053338	51
521.741902958151	47
521.756687072645	28
521.771471396932	13
521.786255931011	41
521.80104067466	30
521.815825628213	19
521.830610791558	28
521.845396164474	51
521.860181747293	31
521.874967539794	45
521.889753542087	26
521.904539754061	21
521.919326175828	26
521.934112807388	12
521.948899648628	62
521.963686699551	65
521.978473960377	45
521.993261430884	64
522.008049111073	89
522.022837001166	96
522.037625100829	81
522.052413410396	52
522.067201929533	37
522.081990658574	29
522.096779597297	52
522.111568745812	75
522.12635810412	93
522.141147671998	64
522.155937449781	90
522.170727437244	128
522.185517634501	108
522.200308041439	106
522.21509865817	80
522.229889484694	89
522.2446805209	91
522.259471766898	104
522.274263222578	81
522.289054888051	57
522.303846763316	40
522.318638848264	39
522.333431143004	45
522.348223647426	70
522.363016361641	179
522.377809285649	295
522.392602419338	715
522.407395762821	2088
522.422189316096	5582
522.436983078942	11783
522.451777051693	20467
522.466571234125	29323
522.48136562635	32469
522.496160228257	27837
522.510955039957	21367
522.52575006145	15997
522.540545292625	11940
522.555340733593	8912
522.570136384354	6675
522.584932244797	4738
522.599728314922	3664
522.614524594951	2805
522.629321084551	2272
522.644117784056	1830
522.658914693131	1589
522.673711812222	1261
522.688509140883	1027
522.703306679227	866
522.718104427475	857
522.732902385405	768
522.747700553128	699
522.762498930533	673
522.777297517732	634
522.792096314612	531
522.806895321286	533
522.821694537754	490
522.836493963903	455
522.851293599846	492
522.866093445582	425
522.880893501	326
522.8956937661	290
522.910494241105	177
522.925294925792	202
522.940095820162	175
522.954896924324	133
522.96969823828	184
522.984499761919	258
522.999301495351	384
523.014103438576	554
523.028905591484	744
523.043707954073	919
523.058510526568	1060
523.073313308745	1272
523.088116300604	1432
523.102919502257	1399
523.117722913703	1141
523.132526534832	931
523.147330365754	674
523.16213440647	587
523.176938656868	440
523.191743116949	341
523.206547786934	295
523.221352666602	325
523.236157755953	248
523.250963055097	207
523.265768564034	212
523.280574282655	145
523.295380211069	167
523.310186349276	172
523.324992697166	153
523.33979925485	135
523.354606022328	118
523.369412999377	184
523.38422018633	319
523.399027582967	655
523.413835189397	1416
523.42864300551	3100
523.443451031417	6512
523.458259267118	10630
523.473067712501	14289
523.487876367567	15316
523.502685232538	12764
523.517494307191	9452
523.532303591528	6992
523.547113085658	4931
523.561922789693	3613
523.5767327033	2533
523.591542826701	1831
523.606353159896	1459
523.621163702773	1219
523.635974455334	972
523.650785417799	776
523.665596589948	654
523.680407971779	572
523.695219563404	595
523.710031364823	539
523.724843376037	420
523.739655596933	295
523.754468027623	313
523.769280667996	323
523.784093518052	290
523.798906578013	290
523.813719847658	307
523.828533326985	283
523.843347016106	233
523.858160915133	252
523.872975023732	210
523.887789342124	249
523.902603870311	338
523.917418608181	313
523.932233555734	203
523.947048713192	142
523.961864080334	141
523.97667965727	133
523.991495443888	213
524.006311440301	388
524.021127646397	493
524.035944062288	448
524.050760687973	472
524.065577523341	561
524.080394568503	687
524.09521182346	633
524.1100292881	645
524.124846962423	547
524.139664846651	466
524.154482940563	336
524.169301244158	281
524.184119757548	269
524.198938480732	256
524.213757413599	248
524.228576556261	301
524.243395908717	256
524.258215470745	272
524.273035242679	216
524.287855224408	186
524.302675415708	172
524.317495816915	178
524.332316427804	236
524.347137248489	228
524.361958278856	202
524.376779519018	288
524.391600968975	370
524.406422628504	458
524.421244497939	688
524.436066577169	905
524.450888865971	1648
524.465711364679	2602
524.48053407307	3306
524.495356991256	3033
524.510180119125	2332
524.525003456789	1442
524.539827004248	866
524.55465076139	502
524.569474728216	172
524.584298904948	56
524.599123291364	59
524.613947887463	108
524.628772693357	116
524.643597709045	110
524.658422934418	101
524.673248369585	103
524.688074014547	91
524.702899869193	118
524.717725933633	121
524.732552207758	169
524.747378691677	154
524.762205385391	123
524.777032288789	138
524.791859401982	153
524.806686724858	170
524.82151425753	142
524.836341999996	142
524.851169952146	109
524.86599811398	141
524.88082648572	170
524.895655067145	99
524.910483858253	112
524.925312859155	144
524.940142069965	141
524.954971490347	112
524.969801120524	124
524.984630960496	96
524.999461010152	56
525.014291269492	78
525.029121738738	115
525.043952417668	173
525.058783306282	213
525.073614404692	209
525.088445713008	206
525.103277230896	179
525.11810895858	171
525.132940896059	101
525.147773043222	120
525.162605400069	119
525.177437966823	99
525.19227074326	89
525.207103729382	102
525.221936925299	90
525.236770331123	80
525.251603946519	85
525.266437771711	129
525.281271806698	155
525.296106051369	124
525.310940505836	116
525.325775170098	158
525.340610043933	135
525.355445127674	132
525.3702804211	100
525.385115924321	91
525.399951637227	135
525.414787559928	135
525.429623692424	150
525.444460034605	231
525.459296586581	288
525.474133348353	332
525.488970319809	379
525.503807500949	374
525.518644891996	304
525.533482492728	190
525.548320303144	112
525.563158323355	95
525.577996553362	75
525.592834993054	68
525.607673642541	95
525.622512501824	91
525.637351570791	63
525.652190849442	84
525.667030337889	89
525.681870036243	42
525.696709944171	45
525.711550061894	61
525.726390389413	71
525.741230926616	79
525.756071673615	53
525.77091263041	52
525.785753796889	79
525.800595173053	79
525.815436759013	115
525.83027855488	120
525.84512056032	112
525.859962775556	90
525.874805200588	58
525.889647835304	114
525.904490679816	89
525.919333734125	96
525.934176998118	95
525.949020471907	101
525.96386415538	79
525.978708048649	102
525.993552151715	127
526.008396464353	127
526.023240987011	137
526.038085719242	235
526.052930661269	214
526.067775813092	131
526.082621174599	104
526.097466745792	179
526.11231252678	142
526.127158517676	108
526.142004718145	86
526.156851128411	129
526.171697748472	82
526.186544578219	127
526.201391617761	116
526.2162388671	108
526.231086326124	110
526.245933994944	98
526.26078187356	81
526.275629961749	79
526.290478259847	118
526.305326767628	91
526.320175485207	78
526.33502441247	100
526.34987354953	79
526.364722896386	75
526.379572452926	97
526.394422219264	89
526.409272195397	120
526.424122381104	79
526.438972776719	137
526.453823382019	133
526.468674197115	66
526.483525221896	78
526.498376456474	53
526.513227900848	89
526.528079554907	98
526.542931418763	56
526.557783492416	73
526.572635775753	68
526.587488268775	45
526.602340971594	49
526.617193884209	84
526.632047006622	76
526.646900338719	144
526.661753880613	118
526.676607632191	61
526.691461593455	57
526.706315764627	50
526.721170145485	44
526.736024736139	59
526.750879536478	74
526.765734546614	80
526.780589766435	62
526.795445196053	59
526.810300835467	64
526.825156684567	69
526.840012743463	48
526.854869012157	64
526.869725490535	71
526.884582178599	99
526.89943907646	105
526.914296184229	110
526.929153501572	102
526.944011028711	75
526.958868765648	85
526.97372671227	123
526.988584868689	141
527.003443234904	76
527.018301810805	102
527.033160596392	114
527.048019591775	74
527.062878797067	44
527.077738211933	89
527.092597836596	84
527.107457671055	68
527.122317715201	48
527.137177969143	63
527.152038432882	56
527.166899106307	73
527.181759989417	68
527.196621082324	83
527.211482385141	99
527.226343897531	118
527.241205619718	104
527.256067551702	90
527.270929693372	97
527.285792044839	92
527.300654606103	124
527.315517377052	151
527.330380357799	114
527.345243548232	132
527.360106948462	94
527.374970558489	74
527.389834378201	44
527.404698407711	75
527.419562646907	90
527.4344270959	101
527.44929175469	129
527.464156623166	142
527.479021701327	105
527.493886989286	99
527.508752487154	90
527.523618194596	108
527.538484111836	49
527.553350238984	67
527.568216575707	71
527.583083122115	109
527.597949878545	115
527.612816844548	103
527.627684020237	50
527.642551405723	27
527.657419001119	42
527.672286806089	75
527.687154820857	60
527.702023045421	94
527.716891479784	83
527.731760123721	51
527.746628977679	70
527.761498041211	119
527.776367314428	90
527.791236797444	57
527.806106490369	69
527.820976392868	45
527.835846505164	100
527.85071682737	140
527.865587359151	119
527.880458100729	68
527.895329052105	108
527.910200213166	111
527.925071583914	65
527.939943164571	107
527.954814954915	133
527.969686955056	96
527.984559164883	39
527.999431584508	49
528.014304213819	77
528.029177052928	110
528.044050101835	84
528.058923360428	73
528.073796828818	65
528.088670506895	67
528.103544394882	57
528.118418492443	62
528.133292799801	60
528.14816731707	76
528.163042043913	88
528.177916980554	111
528.192792126993	104
528.207667483118	68
528.222543049041	53
528.237418824651	79
528.252294810058	80
528.267171005264	70
528.282047410156	62
528.296924024846	44
528.311800849333	53
528.326677883508	70
528.34155512748	62
528.356432581139	44
528.371310244596	50
528.386188117739	67
528.40106620068	103
528.41594449342	95
528.430822995846	89
528.44570170807	74
528.460580630092	62
528.475459761801	89
528.490339103308	102
528.505218654502	84
528.520098415493	95
528.534978386284	114
528.54985856676	39
528.564738956923	43
528.579619556884	67
528.594500366756	93
528.609381386202	77
528.624262615447	46
528.63914405449	71
528.654025703219	83
528.668907561747	75
528.683789630073	71
528.698671908086	98
528.713554395898	97
528.728437093396	45
528.743320000692	77
528.758203117787	77
528.773086444568	78
528.787969981149	86
528.802853727415	70
528.817737683481	42
528.832621849344	33
528.847506224895	53
528.862390810132	65
528.877275605168	84
528.892160610114	69
528.907045824635	60
528.921931248955	125
528.936816883185	82
528.951702726991	75
528.966588780595	75
528.981475043997	72
528.996361517086	66
529.011248199863	72
529.026135092437	42
529.041022194923	65
529.055909506983	81
529.070797028843	91
529.085684760612	77
529.100572701957	57
529.115460853101	45
529.130349214044	78
529.145237784673	103
529.160126564989	77
529.175015555216	60
529.18990475513	65
529.204794164731	78
529.219683784243	76
529.234573613442	37
529.249463652328	74
529.264353901012	59
529.279244359496	34
529.294135027667	41
529.309025905637	66
529.323916993293	50
529.338808290749	53
[truncated: 124,185 more rows]
