# Supplementary material for: Identifying Archaeological Bone via Non-Destructive ZooMS and the Materiality of Symbolic Expression: Examples from Iroquoian Bone Points
Source: Sci Rep. 2019 Jul 30;9:11027. doi: 10.1038/s41598-019-47299-x (PMC6667708; doi:10.1038/s41598-019-47299-x)
Supplement: Supplementary file 2 — Supplementary Datafiles [file 41598_2019_47299_MOESM2_ESM.zip › McGrath et al Supplementary Datafiles/Data set S3_EraserSpectra/DR-491s_ERASER_3.txt]

499.966340631493	35
499.980812131431	22
499.99528384102	7
500.009755760369	24
500.024227889478	25
500.038700228238	23
500.053172776758	38
500.067645535037	20
500.082118502968	14
500.096591680658	31
500.111065068108	79
500.12553866521	72
500.140012471963	54
500.154486488584	54
500.168960714857	28
500.183435150889	28
500.197909796573	47
500.212384652017	47
500.226859717221	44
500.241334992076	24
500.255810476691	45
500.270286171066	49
500.284762075092	40
500.299238188878	22
500.313714512425	12
500.328191045514	13
500.342667788472	47
500.35714474119	69
500.371621903559	50
500.386099275688	39
500.40057685747	33
500.415054649011	46
500.429532650204	37
500.444010861264	18
500.458489281977	53
500.472967912342	29
500.487446752575	16
500.501925802459	21
500.516405061996	49
500.530884531292	30
500.545364210349	17
500.559844099057	5
500.574324197526	12
500.588804505755	10
500.603285023635	8
500.617765751276	14
500.632246688677	22
500.64672783573	19
500.661209192543	14
500.675690759008	28
500.690172535233	22
500.704654521218	8
500.719136716856	4
500.733619122362	12
500.74810173752	40
500.762584562329	8
500.7770675969	9
500.791550841122	12
500.806034295213	25
500.820517958847	31
500.835001832351	20
500.849485915506	8
500.863970208422	27
500.878454710989	13
500.892939423426	49
500.907424345514	41
500.921909477255	44
500.936394818756	24
500.950880370018	26
500.965366130932	14
500.979852101606	13
500.994338281932	27
501.008824672128	37
501.023311271867	37
501.037798081475	22
501.052285100735	40
501.066772329756	12
501.081259768429	9
501.095747416862	35
501.110235275056	39
501.124723342903	12
501.13921162051	25
501.153700107878	36
501.168188804898	48
501.182677711679	37
501.19716682822	20
501.211656154306	19
501.22614569026	15
501.240635435975	39
501.255125391343	52
501.269615556471	27
501.284105931252	31
501.298596515793	25
501.313087310095	12
501.32757831405	18
501.342069527765	36
501.356560951133	21
501.37105258437	22
501.38554442726	36
501.400036479802	35
501.414528742105	19
501.429021214169	8
501.443513895994	22
501.458006787363	40
501.472499888601	24
501.4869931996	2
501.501486720144	16
501.515980450556	15
501.530474390622	17
501.544968540448	21
501.559462899927	19
501.573957469275	27
501.588452248276	11
501.60294723693	18
501.617442435344	16
501.63193784352	17
501.646433461348	20
501.660929288938	21
501.675425326289	9
501.689921573292	5
501.704418030056	23
501.718914696582	22
501.73341157276	14
501.747908658591	22
501.762405954292	17
501.776903459646	13
501.79140117476	15
501.805899099528	23
501.820397234057	13
501.834895578347	24
501.84939413229	1
501.863892895994	11
501.878391869459	4
501.892891052577	31
501.907390445457	29
501.921890048098	30
501.936389860392	52
501.950889882339	41
501.965390114155	11
501.979890555625	20
501.994391206747	41
502.008892067739	54
502.023393138385	35
502.037894418791	30
502.052395908851	35
502.066897608672	38
502.081399518146	52
502.095901637382	47
502.110403966379	28
502.124906505138	14
502.13940925355	2
502.153912211615	27
502.168415379549	35
502.182918757137	29
502.197422344378	20
502.211926141489	28
502.226430148254	41
502.240934364671	28
502.255438790959	38
502.269943426899	10
502.284448272493	15
502.298953327849	23
502.313458592966	36
502.327964067844	12
502.342469752268	8
502.356975646562	7
502.371481750618	16
502.385988064218	6
502.400494587689	15
502.415001320812	15
502.429508263698	17
502.444015416345	21
502.458522778646	22
502.473030350709	20
502.487538132425	20
502.502046123902	24
502.516554325142	23
502.531062736035	7
502.54557135669	13
502.560080187107	26
502.574589227285	11
502.589098477009	17
502.603607936603	18
502.61811760585	12
502.63262748486	5
502.647137573523	9
502.661647872056	3
502.676158380135	30
502.690669097975	29
502.705180025686	25
502.71969116305	13
502.73420250996	40
502.748714066848	35
502.763225833282	19
502.777737809478	7
502.792249995436	9
502.806762391156	9
502.821274996529	39
502.835787811665	25
502.850300836454	22
502.864814071114	18
502.879327515319	9
502.893841169287	12
502.908355033125	8
502.922869106508	27
502.937383389654	26
502.951897882561	28
502.966412585231	50
502.980927497555	50
502.995442619641	18
503.009957951381	21
503.024473492883	14
503.038989244147	16
503.053505205174	2
503.068021375854	46
503.082537756189	60
503.097054346394	32
503.111571146253	20
503.126088155766	17
503.140605375041	16
503.155122804079	41
503.169640442771	39
503.184158291333	21
503.19867634955	27
503.21319461742	21
503.227713095053	27
503.242231782449	33
503.256750679498	36
503.27126978631	19
503.285789102884	10
503.300308629113	0
503.314828365104	3
503.329348310749	18
503.343868466265	27
503.358388831435	9
503.37290940626	16
503.387430190847	10
503.401951185196	11
503.4164723892	19
503.430993802966	20
503.445515426495	13
503.460037259787	18
503.474559302624	3
503.489081555333	16
503.503604017695	15
503.518126689821	11
503.532649571601	6
503.547172663251	23
503.561695964448	18
503.576219475516	20
503.590743196238	11
503.605267126723	26
503.619791266862	45
503.634315616765	29
503.648840176429	8
503.66336494564	14
503.677889924722	27
503.692415113567	14
503.706940512175	18
503.721466120329	15
503.735991938246	13
503.750517966034	35
503.765044203368	11
503.779570650573	3
503.794097307433	28
503.808624173947	19
503.823151250225	1
503.837678536373	7
503.852206032068	13
503.866733737526	12
503.881261652747	14
503.895789777731	10
503.910318112369	8
503.924846656662	7
503.939375410827	6
503.953904374646	5
503.968433548228	6
503.982962931465	30
503.997492524465	42
504.01202232712	35
504.026552339646	33
504.041082561827	33
504.055612993662	26
504.070143635261	36
504.084674486623	46
504.099205547748	30
504.113736818528	41
504.128268298963	35
504.142799989269	39
504.157331889231	17
504.171863998846	25
504.186396318334	31
504.200928847368	21
504.215461586274	29
504.229994534835	21
504.244527693267	19
504.259061061246	28
504.273594638988	44
504.288128426494	13
504.302662423654	9
504.317196630578	6
504.331731047265	28
504.346265673607	15
504.360800509713	40
504.375335555582	21
504.389870811106	5
504.404406276285	20
504.418941951336	40
504.433477836151	37
504.448013930511	19
504.462550234636	9
504.477086748633	6
504.491623472284	7
504.506160405591	31
504.520697548661	10
504.535234901495	27
504.549772463875	10
504.564310236128	6
504.578848218144	11
504.593386409815	28
504.60792481125	5
504.622463422448	10
504.637002243302	27
504.651541273811	20
504.666080514192	20
504.680619964228	36
504.69515962392	32
504.709699493484	20
504.724239572702	6
504.738779861685	21
504.753320360215	12
504.767861068616	3
504.782401986782	16
504.796943114603	8
504.811484452188	7
504.826025999428	2
504.840567756432	23
504.855109723199	23
504.869651899622	16
504.884194285918	9
504.89873688176	11
504.913279687366	16
504.927822702737	14
504.942365927762	34
504.95690936266	40
504.971453007214	18
504.985996861423	22
505.000540925396	41
505.015085199133	30
505.029629682634	28
505.044174375682	26
505.058719278602	63
505.073264391178	46
505.087809713518	16
505.102355245622	5
505.116900987382	16
505.131446938906	14
505.145993100085	17
505.160539471137	26
505.175086051737	9
505.1896328421	34
505.204179842336	42
505.218727052227	22
505.233274471666	1
505.247822101086	5
505.262369940053	19
505.276917988893	43
505.29146624728	27
505.30601471554	15
505.320563393456	27
505.335112281136	11
505.349661378471	11
505.36421068568	3
505.378760202544	13
505.393309928955	30
505.407859865349	25
505.422410011289	33
505.436960366993	11
505.451510932462	10
505.466061707696	1
505.480612692585	0
505.495163887238	16
505.509715291656	13
505.52426690573	26
505.53881872946	14
505.553370763063	12
505.567923006322	30
505.582475459236	23
505.597028122024	18
505.611580994468	26
505.626134076567	18
505.64068736854	24
505.655240870169	22
505.669794581454	11
505.684348502503	14
505.698902633317	14
505.713456973896	18
505.728011524022	28
505.742566284021	7
505.757121253785	6
505.771676433205	35
505.786231822281	33
505.800787421231	14
505.815343229836	15
505.829899248098	16
505.844455476124	15
505.859011913916	15
505.873568561363	15
505.888125418575	22
505.902682485552	35
505.917239762293	36
505.931797248691	24
505.946354944745	13
505.960912850673	14
505.975470966148	26
505.990029291496	80
506.00458782661	135
506.01914657138	178
506.033705525806	101
506.048264689997	77
506.062824063952	46
506.077383647565	27
506.091943440942	27
506.106503444084	11
506.121063656882	37
506.135624079446	41
506.150184711774	33
506.164745553868	39
506.179306605509	37
506.193867867024	9
506.208429338195	6
506.222991019023	21
506.237552909724	7
506.252115010082	10
506.266677320205	7
506.281239839985	1
506.295802569529	14
506.310365508839	13
506.324928657805	10
506.339492016537	12
506.354055585033	19
506.368619363187	58
506.383183351105	127
506.397747548789	123
506.412311956129	195
506.426876573126	206
506.441441399997	228
506.456006436524	201
506.470571682708	112
506.485137138766	117
506.49970280448	57
506.514268679851	37
506.528834765097	44
506.543401059999	17
506.557967564557	27
506.572534278881	16
506.587101202971	22
506.601668336825	31
506.616235680228	13
506.630803233505	9
506.645370996548	25
506.659938969247	33
506.674507151603	37
506.689075543833	28
506.70364414572	18
506.718212957264	40
506.732781978573	24
506.747351209648	28
506.761920650379	23
506.776490300985	25
506.791060161248	21
506.805630231168	41
506.820200510853	11
506.834771000304	16
506.849341699412	3
506.863912608285	12
506.878483726924	1
506.89305505522	16
506.907626593282	12
506.922198341001	17
506.936770298594	22
506.951342465844	17
506.965914842751	18
506.980487429424	20
506.995060225863	22
507.009633231958	49
507.02420644782	88
507.038779873447	49
507.053353508731	17
507.067927353782	26
507.082501408489	28
507.09707567307	27
507.111650147201	33
507.126224831206	41
507.140799724868	38
507.155374828187	45
507.16995014138	25
507.184525664231	21
507.199101396848	37
507.213677339122	36
507.228253491162	13
507.242829852968	1
507.257406424432	7
507.271983205661	36
507.286560196548	32
507.3011373972	26
507.315714807619	21
507.330292427803	43
507.344870257646	21
507.359448297145	17
507.374026546519	6
507.38860500555	39
507.403183674239	64
507.417762552803	105
507.432341641024	85
507.446920938903	92
507.461500446547	55
507.476080163958	53
507.490660091135	28
507.505240227969	31
507.519820574461	8
507.534401130828	4
507.548981896853	1
507.563562872644	26
507.578144058091	12
507.592725453306	15
507.607307058178	17
507.621888872925	13
507.63647089733	18
507.651053131392	52
507.66563557522	44
507.680218228815	20
507.694801092176	4
507.709384165086	9
507.723967447871	8
507.738550940423	29
507.753134642523	36
507.767718554499	28
507.782302676241	24
507.796887007532	32
507.811471548698	12
507.826056299522	10
507.840641260113	30
507.855226430361	13
507.869811810376	4
507.884397400157	10
507.898983199596	34
507.913569208802	7
507.928155427774	14
507.942741856404	18
507.9573284948	18
507.971915342963	28
507.986502400784	12
508.001089668372	24
508.015677145726	33
508.030264832738	27
508.044852729408	47
508.059440835954	39
508.074029152157	37
508.088617678127	48
508.103206413755	28
508.11779535915	1
508.132384514312	10
508.146973879131	23
508.161563453717	19
508.176153237961	17
508.190743231972	9
508.20533343575	25
508.219923849295	21
508.234514472498	20
508.249105305358	18
508.263696348095	17
508.278287600489	12
508.292879062542	17
508.30747073447	23
508.322062616056	21
508.33665470741	40
508.351247008312	54
508.365839519091	92
508.380432239636	371
508.395025169839	726
508.40961830981	1594
508.424211659439	2552
508.438805218834	3191
508.453398987997	3430
508.467992966818	2958
508.482587155406	2196
508.497181553761	1428
508.511776161774	792
508.526370979555	520
508.540966006993	393
508.555561244199	286
508.570156691172	193
508.584752347803	131
508.59934821431	101
508.613944290476	81
508.6285405763	77
508.643137071891	93
508.657733777249	68
508.672330692266	64
508.686927816941	54
508.701525151492	64
508.716122695811	41
508.730720449788	47
508.745318413423	31
508.759916586826	42
508.774514969996	34
508.789113562824	12
508.80371236542	5
508.818311377783	21
508.832910599804	22
508.847510031593	38
508.86210967315	33
508.876709524365	25
508.891309585347	24
508.905909855988	47
508.920510336505	34
508.935111026572	30
508.949711926515	15
508.964313036117	13
508.978914355378	13
508.993515884515	38
509.00811762331	38
509.022719571873	47
509.037321729986	68
509.051924098084	93
509.066526675732	79
509.081129463147	52
509.095732460331	49
509.110335667281	35
509.124939083891	23
509.139542710159	42
509.154146546304	34
509.168750592107	31
509.18335484757	32
509.197959312909	37
509.212563987906	30
509.227168872563	20
509.241773966987	11
509.256379271288	19
509.270984785139	21
509.285590508757	6
509.300196442144	19
509.314802585189	9
509.329408938002	17
509.344015500583	25
509.358622272932	52
509.373229254939	108
509.387836446606	152
509.40244384804	306
509.417051459242	563
509.431659280104	750
509.446267310842	1091
509.460875551239	1072
509.475484001295	850
509.490092661119	685
509.504701530711	451
509.519310610071	278
509.533919898981	130
509.548529397768	52
509.563139106324	44
509.577749024429	51
509.592359152411	18
509.606969490052	44
509.621580037462	59
509.63619079453	41
509.650801761476	25
509.665412938081	43
509.680024324344	57
509.694635920376	72
509.709247726176	35
509.723859741636	21
509.738471966863	7
509.75308440175	9
509.767697046514	14
509.782309900828	24
509.796922965019	28
509.81153623887	15
509.826149722489	23
509.840763415767	11
509.855377318922	13
509.869991431628	19
509.884605754211	10
509.899220286453	16
509.913835028464	24
509.928449980025	11
509.943065141573	16
509.95768051267	29
509.972296093536	14
509.986911884171	23
510.001527884574	27
510.016144094636	24
510.030760514358	38
510.045377143957	42
510.059993983216	11
510.074611032134	18
510.08922829093	30
510.103845759385	26
510.118463437499	22
510.133081325491	34
510.147699423143	23
510.162317730454	14
510.176936247534	16
510.191554974382	45
510.206173910999	28
510.220793057167	31
510.235412413212	59
510.250031979026	43
510.26465175439	35
510.279271739632	20
510.293891934643	25
510.308512339313	27
510.323132953643	39
510.337753777742	44
510.352374811609	16
510.366996055136	35
510.381617508541	55
510.396239171606	201
510.41086104433	399
510.425483126823	605
510.440105419085	724
510.454727921006	675
510.469350632697	444
510.483973554047	311
510.498596685275	186
510.513220026054	184
510.527843576711	84
510.542467337028	23
510.557091307113	23
510.571715486859	13
510.586339876482	12
510.600964475656	32
510.615589284599	29
510.630214303421	20
510.644839531792	12
510.659464969933	40
510.674090617843	21
510.688716475522	7
510.703342542861	4
510.717968819969	20
510.732595306737	4
510.747222003384	16
510.761848909581	34
510.776476025656	47
510.791103351391	35
510.805730886896	40
510.820358631951	16
510.834986586993	34
510.849614751587	35
510.86424312595	23
510.878871710082	11
510.893500503983	20
510.908129507544	36
510.922758720875	20
510.937388143865	18
510.952017776625	8
510.966647619155	7
510.981277671344	6
510.995907933302	19
511.01053840503	55
511.025169086418	17
511.039799977576	36
511.054431078503	36
511.06906238909	22
511.083693909446	19
511.098325639463	23
511.112957579249	9
511.127589728804	4
511.14222208802	16
511.156854657005	21
511.17148743576	34
511.186120424174	17
511.200753622359	35
511.215387030203	16
511.230020647927	21
511.244654475311	19
511.259288512355	16
511.273922759168	25
511.288557215752	38
511.303191881995	34
511.317826758008	37
511.332461843791	20
511.347097139344	6
511.361732644447	20
511.37636835943	34
511.391004284182	47
511.405640418485	124
511.420276762668	223
511.43491331651	222
511.449550080123	179
511.464187053396	95
511.478824236438	68
511.493461629251	59
511.508099231724	50
511.522737043967	34
511.537375065979	6
511.552013297652	7
511.566651739095	6
511.581290390308	12
511.595929251182	23
511.610568321825	31
511.625207602129	12
511.639847092312	1
511.654486792046	8
511.66912670166	24
511.683766820934	19
511.698407149869	0
511.713047688683	15
511.727688437158	43
511.742329395403	29
511.756970563199	29
511.771611940984	22
511.78625352832	9
511.800895325426	8
511.815537332302	22
511.830179548949	31
511.844821975256	19
511.859464611224	7
511.874107457071	18
511.88875051258	17
511.903393777748	9
511.918037252688	28
511.932680937506	12
511.947324831876	19
511.961968936017	38
511.976613249927	15
511.991257773608	21
512.00590250684	28
512.020547449952	8
512.035192602834	20
512.049837965377	35
512.064483537581	21
512.079129319665	47
512.093775311409	43
512.108421512815	31
512.1230679241	10
512.137714545046	19
512.152361375653	23
512.167008416031	13
512.181655666179	19
512.196303125987	24
512.210950795567	24
512.225598674917	25
512.240246764037	44
512.254895062709	34
512.269543571261	11
512.284192289583	18
512.298841217457	13
512.313490355211	13
512.328139702626	4
512.342789259811	10
512.357439026658	25
512.372089003384	38
512.386739189663	23
512.401389585712	41
512.41604019164	53
512.430691007121	68
512.445342032373	35
512.459993267395	50
512.474644712187	48
512.489296366751	49
512.503948230866	46
512.518600304861	6
512.533252588518	37
512.547905081835	4
512.562557785033	9
512.577210697893	30
512.591863820523	14
512.606517152814	19
512.621170694876	7
512.635824446709	1
512.650478408203	21
512.665132579468	24
512.679786960504	11
512.694441551092	9
512.709096351561	22
512.7237513618	39
512.7384065817	25
512.753062011372	0
512.767717650705	4
512.782373499808	4
512.797029558683	14
512.811685827219	26
512.826342305527	29
512.840998993495	13
512.855655891344	12
512.870312998855	36
512.884970316137	39
512.899627842971	24
512.914285579685	10
512.92894352617	4
512.943601682208	0
512.958260048126	10
512.972918623815	28
512.987577409056	22
513.002236404178	6
513.016895609071	21
513.031555023626	37
513.046214647842	7
513.06087448183	16
513.075534525588	8
513.090194779009	29
513.1048552422	25
513.119515915163	14
513.134176797897	9
513.148837890184	31
513.163499192351	16
513.178160704289	15
513.19282242578	27
513.207484357151	24
513.222146498184	40
513.236808848989	29
513.251471409455	5
513.266134179803	2
513.280797159812	7
513.295460349483	12
513.310123748925	6
513.324787358139	5
513.339451177014	21
513.354115205662	28
513.36877944408	13
513.383443892051	9
513.398108550012	16
513.412773417526	8
513.427438494921	35
513.442103781869	6
513.456769278697	13
513.471434985187	21
513.48610090134	20
513.500767027373	16
513.515433363069	34
513.530099908536	17
513.544766663665	19
513.559433628566	40
513.574100803129	27
513.588768187464	28
513.60343578157	20
513.618103585448	4
513.632771598988	0
513.64743982219	13
513.662108255273	31
513.676776898019	25
513.691445750536	12
513.706114812715	8
513.720784084666	14
513.73545356628	23
513.750123257774	9
513.764793158931	18
513.77946326986	3
513.794133590342	8
513.808804120705	9
513.823474860839	12
513.838145810527	24
513.852816970095	25
513.867488339436	29
513.88215991833	34
513.896831707105	34
513.911503705652	10
513.926175913861	19
513.940848331732	35
513.955520959376	30
513.970193796791	7
513.984866843869	7
513.999540100829	3
514.014213567451	0
514.028887243735	8
514.043561129792	12
514.05823522562	30
514.072909531111	11
514.087584046374	6
514.102258771299	18
514.116933706107	11
514.131608850467	12
514.146284204709	11
514.160959768613	11
514.17563554229	70
514.190311525629	67
514.20498771885	50
514.219664121623	44
514.23434073417	25
514.249017556488	6
514.263694588578	23
514.278371830331	15
514.293049281857	9
514.307726943155	24
514.322404814115	14
514.337082894848	24
514.351761185243	35
514.36643968552	27
514.38111839535	37
514.395797315063	30
514.410476444438	60
514.425155783585	60
514.439835332286	36
514.454515090978	39
514.469195059223	23
514.483875237241	11
514.498555625031	14
514.513236222594	12
514.527917029819	20
514.542598046817	20
514.557279273478	11
514.571960709911	12
514.586642356117	7
514.601324211986	11
514.616006277627	10
514.630688552931	1
514.645371038118	3
514.660053732967	21
514.674736637479	31
514.689419751764	21
514.704103075822	7
514.718786609652	1
514.733470353145	10
514.74815430641	17
514.762838469339	14
514.777522842041	17
514.792207424515	9
514.806892216652	13
514.821577218562	12
514.836262430135	12
514.85094785159	23
514.865633482709	18
514.88031932349	19
514.895005374045	16
514.909691634372	19
514.924378104362	19
514.939064784125	20
514.953751673661	21
514.96843877297	35
514.983126081832	21
514.997813600577	28
515.012501329095	12
515.027189267166	12
515.04187741512	28
515.056565772737	15
515.071254340017	9
515.08594311718	17
515.100632104006	24
515.115321300606	41
515.130010706868	14
515.144700322904	27
515.159390148712	66
515.174080184184	197
515.188770429429	291
515.203460884447	481
515.218151549128	450
515.232842423583	314
515.247533507701	170
515.262224801701	89
515.276916305256	30
515.291608018693	29
515.306299941793	2
515.320992074557	7
515.335684417204	23
515.350376969515	35
515.365069731598	46
515.379762703236	62
515.394455884756	28
515.40914927605	25
515.423842877007	14
515.438536687737	17
515.453230708131	16
515.467924938408	11
515.482619378239	17
515.497314027952	8
515.51200888733	2
515.526703956371	0
515.541399235185	21
515.556094723883	28
515.570790422134	27
515.585486330159	17
515.600182447957	4
515.614878775528	5
515.629575312654	28
515.644272059663	24
515.658969016445	5
515.673666182781	21
515.688363559	7
515.703061144993	26
515.71775894054	8
515.73245694597	1
515.747155161174	0
515.761853586041	11
515.776552220572	15
515.791251064877	22
515.805950118956	5
515.820649382698	11
515.835348856214	15
515.850048539503	5
515.864748432566	1
515.879448535184	11
515.894148847684	28
515.908849369958	16
515.923550101787	11
515.938251043499	11
515.952952194875	19
515.967653556024	8
515.982355126838	6
515.997056907535	22
516.011758897786	20
516.026461097811	12
516.04116350772	10
516.055866127183	12
516.07056895642	15
516.08527199543	12
516.099975244215	31
516.114678702663	24
516.129382370885	37
516.144086248882	31
516.158790336542	54
516.173494633866	79
516.188199141074	114
516.202903857946	92
516.217608784593	74
516.232313920903	48
516.247019266987	26
516.261724822846	11
516.276430588368	13
516.291136563665	15
516.305842748735	3
516.32054914336	12
516.335255747869	17
516.349962562152	15
516.364669586099	12
516.37937681982	41
516.394084263206	29
516.408791916475	27
516.423499779299	42
516.438207851897	32
516.452916134269	25
516.467624626306	11
516.482333328226	27
516.497042239811	11
516.51175136117	4
516.526460692084	5
516.541170232882	7
516.555879983454	9
516.57058994369	24
516.585300113591	8
516.600010493376	8
516.614721082716	2
516.629431881939	16
516.644142890937	14
516.6588541096	18
516.673565537927	12
516.688277176028	11
516.702989023904	23
516.717701081444	21
516.732413348869	37
516.747125825848	19
516.761838512602	16
516.77655140924	7
516.791264515432	8
516.805977831509	6
516.820691357141	5
516.835405092657	8
516.850119037948	20
516.864833192793	12
516.879547557523	9
516.894262131917	10
516.908976916086	14
516.92369190992	6
516.938407113528	35
516.953122526911	25
516.967838149959	19
516.982553982781	15
516.997270025378	11
517.01198627764	18
517.026702739676	30
517.041419411377	22
517.056136292962	28
517.070853384103	27
517.085570685128	52
517.100288195818	17
517.115005916173	6
517.129723846413	8
517.144441986317	36
517.159160335996	24
517.17387889534	41
517.188597664459	60
517.203316643352	61
517.218035831801	22
517.232755230244	21
517.247474838242	12
517.262194656015	22
517.276914683563	31
517.291634920777	20
517.306355367874	15
517.321076024527	11
517.335796890955	33
517.350517967268	27
517.365239253136	17
517.379960748778	6
517.394682454196	6
517.409404369279	47
517.424126494247	50
517.43884882888	24
517.453571373177	16
517.46829412725	11
517.483017091099	11
517.497740264612	10
517.5124636479	11
517.527187240963	1
517.541911043692	0
517.556635056196	4
517.571359278365	2
517.586083710418	2
517.600808352138	1
517.615533203522	3
517.630258264682	7
517.644983535616	3
517.659709016216	0
517.674434706592	0
517.689160606742	5
517.703886716668	0
517.718613036149	8
517.733339565516	6
517.748066304547	9
517.762793253354	9
517.777520411937	10
517.792247780184	4
517.806975358097	4
517.821703145896	10
517.836431143359	16
517.851159350598	9
517.865887767503	9
517.880616394183	19
517.895345230638	5
517.910074276759	1
517.924803532656	18
517.939532998327	22
517.954262673665	18
517.968992558667	10
517.983722653556	14
517.998452958109	42
518.013183472439	30
518.027914196433	23
518.042645130204	30
518.05737627375	60
518.072107626961	62
518.086839189948	29
518.101570962711	40
518.11630294514	15
518.131035137343	21
518.145767539323	29
518.160500150858	46
518.175232972279	51
518.189966003476	31
518.204699244338	45
518.219432694866	19
518.23416635528	6
518.248900225359	3
518.263634305104	18
518.278368594735	22
518.293103094032	9
518.307837802994	28
518.322572721733	14
518.337307850247	19
518.352043188537	28
518.366778736492	36
518.381514494224	35
518.396250461621	47
518.410986638794	37
518.425723025744	74
518.440459622359	109
518.455196428749	87
518.469933444806	43
518.484670670749	64
518.499408106358	50
518.514145751632	57
518.528883606683	21
518.543621671509	14
518.558359946002	9
518.57309843027	11
518.587837124315	18
518.602576028135	10
518.617315141512	22
518.632054464775	29
518.646793997813	4
518.661533740408	3
518.676273692889	5
518.691013855036	15
518.705754226959	24
518.720494808548	20
518.735235599914	21
518.749976601055	25
518.764717811863	4
518.779459232557	2
518.794200862807	3
518.808942702833	16
518.823684752635	47
518.838427012214	17
518.853169481569	18
518.86791216048	18
518.882655049277	4
518.897398147741	6
518.912141455871	0
518.926884973887	17
518.94162870157	23
518.956372638918	22
518.971116786154	20
518.985861143055	12
519.000605709733	7
519.015350486077	18
519.030095472198	34
519.044840667985	21
519.059586073548	6
519.074331688888	8
519.089077514005	12
519.103823548677	29
519.118569793236	9
519.133316247572	22
519.148062911574	15
519.162809785243	32
519.177556868798	36
519.19230416202	31
519.207051664908	18
519.221799377573	14
519.236547300124	13
519.251295432232	30
519.266043774116	22
519.280792325777	14
519.295541087105	3
519.310290058209	10
519.32503923909	9
519.339788629638	8
519.354538229962	22
519.369288040063	24
519.38403805983	44
519.398788289375	45
519.413538728585	40
519.428289377683	46
519.443040236448	48
519.457791304879	37
519.472542583087	44
519.487294071071	33
519.502045768723	25
519.516797676151	12
519.531549793356	11
519.546302120228	14
519.561054656876	4
519.575807403302	25
519.590560359394	22
519.605313525153	7
519.6200669008	4
519.634820486113	9
519.649574281202	8
519.664328285959	22
519.679082500493	18
519.693836924804	9
519.708591558781	4
519.723346402536	2
519.738101456068	23
519.752856719266	8
519.767612192242	20
519.782367874994	21
519.797123767414	1
519.811879869501	6
519.826636181474	8
519.841392703115	18
519.856149434533	7
519.870906375618	6
519.88566352648	13
519.900420887119	12
519.915178457425	24
519.929936237509	33
519.944694227369	47
519.959452426897	39
519.974210836202	22
519.988969455174	18
520.003728283923	39
520.01848732245	33
520.033246570643	26
520.048006028725	46
520.062765696362	33
520.077525573778	29
520.092285661081	20
520.107045957941	22
520.121806464578	11
520.136567180993	15
520.151328107075	27
520.166089243044	66
520.180850588681	56
520.195612143985	20
520.210373909066	27
520.225135883925	16
520.239898068451	14
520.254660462754	17
520.269423066836	6
520.284185880584	13
520.29894890411	18
520.313712137303	14
520.328475580384	19
520.343239233132	21
520.358003095548	32
520.372767167741	20
520.387531449712	74
520.402295941351	106
520.417060642767	295
520.43182555396	900
520.446590674821	1442
520.46135600546	1789
520.476121545876	1510
520.49088729596	927
520.505653255821	598
520.52041942535	358
520.535185804767	251
520.549952393741	154
520.564719192604	103
520.579486201133	56
520.594253419441	45
520.609020847416	38
520.623788485169	15
520.638556332699	21
520.653324389787	22
520.668092656764	18
520.682861133518	9
520.69762982005	16
520.712398716139	31
520.727167822116	26
520.741937137761	3
520.756706663074	6
520.771476398275	4
520.786246343143	8
520.80101649768	23
520.815786862104	16
520.830557436197	16
520.845328220067	16
520.860099213495	12
520.874870416811	10
520.889641829905	11
520.904413452667	20
520.919185285207	15
520.933957327414	19
520.94872957951	35
520.963502041164	35
520.978274712596	46
520.993047593916	55
521.007820684794	26
521.02259398545	18
521.037367495884	18
521.052141215986	17
521.066915145976	53
521.081689285635	36
521.096463634961	72
521.111238194066	25
521.126012962948	70
521.140787941609	77
521.155563129828	47
521.170338527935	33
521.185114135711	72
521.199889953264	46
521.214665980596	44
521.229442217596	18
521.244218664375	12
521.258995320821	27
521.273772187156	37
521.288549263159	20
521.30332654872	27
521.31810404428	13
521.332881749508	21
521.347659664405	21
521.362437789079	17
521.377216123422	5
521.391994667654	16
521.406773421443	54
521.421552385122	137
521.436331558468	234
521.451110941593	459
521.465890534386	532
521.480670337068	487
521.495450349419	340
521.510230571437	210
521.525011003235	125
521.539791644811	96
521.554572495944	85
521.569353557077	42
521.584134827768	48
521.598916308349	49
521.613697998486	32
521.628479898514	45
521.643262008209	20
521.658044327573	9
521.672826856826	16
521.687609595747	22
521.702392544336	25
521.717175702815	25
521.731959070963	17
521.746742648888	4
521.761526436483	20
521.776310433856	30
521.791094641008	27
521.805879057718	17
521.820663684318	10
521.835448520696	32
521.850233566743	9
521.865018822458	14
521.879804288063	11
521.894589963336	25
521.909375848278	18
521.924161943109	8
521.938948247608	15
521.953734761776	33
521.968521485724	36
521.98330841956	49
521.998095562955	72
522.012882916129	99
522.027670479082	98
522.042458251703	87
522.057246234104	51
522.072034426283	35
522.086822828132	10
522.101611439759	46
522.116400261166	58
522.131189292241	73
522.145978533095	55
522.160767983619	76
522.175557644031	83
522.190347514113	67
522.205137593863	40
522.219927883393	69
522.234718382701	74
522.249509091679	111
522.264300010436	100
522.279091138972	91
522.293882477177	36
522.308674025161	65
522.323465782814	73
522.338257750357	85
522.353049927458	68
522.367842314449	163
522.382634911109	434
522.397427717548	746
522.412220733657	2329
522.427013959544	7048
522.441807395211	15653
522.456601040547	26580
522.471394895663	32942
522.486188960558	32225
522.500983235122	27104
522.515777719465	21766
522.530572413477	16982
522.54536731738	12458
522.560162430841	8815
522.574957754191	6144
522.589753287211	4493
522.604549029901	3429
522.61934498248	2674
522.634141144728	2190
522.648937516755	1842
522.663734098453	1572
522.678530889929	1328
522.693327891185	1174
522.708125102	924
522.722922522705	859
522.73772015319	766
522.752517993343	658
522.767316043277	604
522.78211430288	541
522.796912772262	566
522.811711451424	567
522.826510340256	444
522.841309438867	441
522.856108747147	475
522.870908265318	421
522.885707993158	350
522.900507930667	269
522.915308077957	155
522.930108435026	92
522.944909001874	104
522.959709778282	128
522.97451076458	118
522.989311960658	202
523.004113366295	346
523.018914981822	640
523.033716807129	894
523.048518842106	1046
523.063321086752	1272
523.078123541178	1558
523.092926205384	1649
523.107729079259	1542
523.122532163025	1237
523.137335456461	993
523.152138959566	716
523.166942672451	558
523.181746595116	390
523.19655072745	271
523.211355069565	192
523.226159621349	217
523.240964383024	212
523.255769354258	168
523.270574535383	136
523.285379926177	168
523.300185526751	148
523.314991336995	157
523.329797357019	171
523.344603586823	175
523.359410026297	216
523.374216675552	285
523.389023534586	421
523.40383060329	675
523.418637881775	1385
523.433445370039	3450
523.448253067974	7553
523.463060975688	12681
523.477869093073	16048
523.492677420348	15449
523.507485957183	12905
523.522294703798	10250
523.537103660304	7395
523.551912826369	4948
523.566722202214	3537
523.58153178784	2476
523.596341583246	1827
523.611151588323	1365
523.625961803179	1010
523.640772227816	889
523.655582862013	779
523.6703937061	681
523.685204759968	578
523.700016023506	511
523.714827496713	500
523.729639179812	491
523.744451072581	360
523.75926317502	272
523.77407548735	250
523.78888800935	339
523.80370074102	258
523.81851368247	228
523.833326833702	224
523.848140194713	230
523.862953765395	198
523.877767545858	206
523.89258153599	269
523.907395735904	237
523.922210145487	223
523.937024764962	184
523.951839593996	132
523.966654632922	126
523.981469881628	116
523.996285340005	245
524.011101008051	362
524.025916885878	475
524.040732973487	532
524.055549270765	542
524.070365777824	591
524.085182494665	714
524.099999421286	685
524.114816557466	676
524.129633903538	538
524.144451459281	424
524.159269224804	328
524.174087200108	287
524.188905385083	210
524.203723779727	213
524.218542384264	270
524.23336119847	226
524.248180222458	207
524.262999456116	235
524.277818899555	184
524.292638552775	201
524.307458415666	141
524.322278488337	140
524.33709877079	144
524.351919262913	139
524.366739964817	205
524.381560876392	262
524.396381997858	354
524.411203328884	384
524.426024869691	608
524.440846620391	1096
524.455668580649	1882
524.47049075069	2859
524.485313130622	3271
524.500135720113	3103
524.514958519386	2267
524.529781528441	1461
524.544604747276	750
524.559428175782	301
524.57425181407	122
524.589075662028	51
524.603899719767	74
524.618723987288	58
524.633548464479	66
524.648373151562	119
524.663198048205	140
524.67802315463	132
524.692848470836	57
524.707673996823	109
524.722499732481	85
524.737325677921	92
524.752151833142	122
524.766978197923	119
524.781804772596	110
524.796631557051	106
524.811458551065	107
524.826285754972	158
524.84111316866	94
524.855940791909	77
524.870768625049	84
524.885596667972	69
524.900424920565	51
524.915253382828	92
524.930082054874	57
524.944910936701	71
524.959740028199	116
524.974569329479	132
524.98939884054	134
525.004228561383	124
525.019058491786	174
525.033888632082	179
525.048718982159	176
525.063549541796	153
525.078380311326	119
525.093211290527	100
525.10804247951	131
525.122873878163	122
525.137705486709	108
525.152537304926	103
525.167369332814	117
525.182201570485	105
525.197034017936	113
525.211866674949	98
525.226699541964	64
525.24153261854	61
525.256365904898	96
525.271199401037	94
525.286033106959	63
525.300867022551	82
525.315701147926	140
525.330535482972	128
525.34537002791	68
525.360204782409	96
525.37503974669	117
525.389874920863	107
525.404710304597	192
525.419545898113	261
525.434381701411	291
525.449217714492	292
525.464053937243	340
525.478890369776	416
525.493727011981	454
525.508563863968	378
525.523400925737	250
525.538238197288	121
525.55307567851	52
525.567913369404	63
525.582751270191	33
525.597589380649	31
525.612427700778	66
525.62726623069	93
525.642104970384	40
525.656943919749	51
525.671783079007	56
525.686622447937	44
525.701462026538	41
525.716301814922	73
525.731141813088	83
525.745982020925	64
525.760822438544	42
525.775663065946	57
525.79050390302	64
525.805344949875	89
525.820186206403	61
525.835027672823	99
525.849869348915	112
525.864711234679	80
525.879553330225	53
525.894395635553	84
525.909238150553	84
525.924080875336	84
525.938923809901	72
525.953766954248	72
525.968610308157	71
525.983453871958	129
525.998297645432	135
526.013141628687	124
526.027985821615	103
526.042830224436	136
526.057674836929	113
526.072519659093	60
526.08736469104	63
526.10220993277	133
526.117055384171	87
526.131901045355	127
526.146746916322	93
526.16159299696	67
526.176439287381	71
526.191285787474	61
526.206132497461	62
526.220979417008	57
526.235826546449	45
526.250673885562	76
526.265521434347	41
526.280369193026	49
526.295217161376	47
526.310065339398	60
526.324913727315	69
526.339762324902	92
526.354611132273	107
526.369460149316	102
526.384309376142	79
526.399158812639	45
526.41400845892	90
526.428858314983	117
526.443708380829	122
526.458558656347	155
526.473409141538	181
526.488259836622	132
526.503110741378	109
526.517961855806	93
526.532813180018	119
526.547664714012	95
526.562516457789	88
526.577368411239	49
526.592220574471	70
526.607072947487	71
526.621925530064	58
526.636778322534	62
526.651631324788	65
526.666484536603	48
526.681337958312	91
526.696191589805	105
526.711045430969	91
526.725899481806	49
526.740753742426	28
526.755608212829	56
526.770462892904	37
526.785317782874	55
526.800172882515	84
526.815028191829	95
526.829883710927	69
526.844739439807	49
526.85959537836	67
526.874451526696	80
526.889307884816	81
526.904164452608	110
526.919021230183	93
526.93387821743	87
526.948735414572	41
526.963592821276	72
526.978450437873	52
526.993308264143	69
527.008166300197	58
527.023024545923	67
527.037883001432	68
527.052741666725	128
527.06760054169	101
527.082459626439	62
527.097318920971	63
527.112178425176	116
527.127038139054	82
527.141898062825	91
527.15675819627	115
527.171618539498	63
527.186479092398	57
527.201339855193	104
527.21620082755	70
527.23106200969	103
527.245923401614	118
527.260785003321	85
527.275646814702	59
527.290508835865	61
527.305371066813	61
527.320233507433	92
527.335096157837	82
527.349959017913	60
527.364822087774	62
527.379685367418	48
527.394548856734	93
527.409412555946	93
527.424276464719	100
527.439140583276	116
527.454004911617	133
527.468869449631	96
527.483734197539	127
527.49859915512	77
527.513464322485	79
527.528329699412	62
527.543195286234	19
527.55806108284	21
527.572927089007	54
527.58779330507	51
527.602659730916	79
527.617526366325	72
527.632393211628	37
527.647260266715	32
527.662127531475	43
527.676995005908	35
527.691862690125	63
527.706730584126	63
527.721598687801	47
527.736467001259	94
527.751335524501	73
527.766204257527	78
527.781073200116	136
527.795942352599	92
527.810811714866	89
527.825681286696	61
527.840551068421	74
527.855421059819	98
527.870291261	60
527.885161671855	55
527.900032292606	61
527.914903123029	86
527.929774163126	39
527.944645413007	38
527.959516872672	89
527.97438854201	81
527.989260421132	42
528.004132510039	23
528.019004808508	50
528.033877316872	31
528.048750035021	26
528.063622962843	70
528.078496100449	86
528.093369447728	44
528.108243004903	30
528.12311677164	69
528.137990748273	81
528.152864934579	66
528.167739330669	55
528.182613936322	56
528.19748875187	58
528.212363777203	81
528.227239012208	96
528.242114456999	66
528.256990111574	36
528.271865975711	27
528.286742049744	36
528.301618333561	49
528.316494827052	79
528.331371530216	108
528.346248443276	28
528.361125566009	54
528.376002898416	67
528.390880440719	60
528.405758192695	66
528.420636154345	53
528.435514325779	87
528.450392706998	91
528.465271298002	77
528.480150098568	41
528.49502910903	34
528.509908329276	45
528.524787759085	59
528.53966739879	105
528.55454724828	56
528.569427307443	41
528.58430757628	43
528.599188054902	43
528.614068743309	36
528.628949641389	118
528.643830749365	90
528.658712066904	64
528.673593594228	30
528.688475331447	13
528.703357278341	22
528.718239434908	41
528.73312180126	33
528.748004377286	49
528.762887163208	42
528.777770158692	39
528.792653364073	7
528.807536779127	27
528.822420403967	42
528.83730423848	78
528.852188282779	60
528.867072536862	58
528.881957000619	72
528.896841674161	50
528.911726557489	53
528.92661165049	83
528.941496953276	91
528.956382465848	47
528.971268188093	56
528.986154120124	68
529.001040261828	63
529.015926613429	67
529.030813174593	60
529.045699945653	38
529.060586926387	44
529.075474116795	52
529.090361516988	54
529.105249127078	46
529.12013694673	52
529.135024976168	101
529.149913215391	84
529.164801664399	47
529.179690323082	64
529.194579191549	55
529.209468269691	55
529.22435755773	42
529.239247055331	76
529.254136762718	55
529.26902667989	56
529.283916806847	58
529.298807143479	35
529.313697689896	33
[truncated: 124,185 more rows]
