# Supplementary material for: Identifying Archaeological Bone via Non-Destructive ZooMS and the Materiality of Symbolic Expression: Examples from Iroquoian Bone Points
Source: Sci Rep. 2019 Jul 30;9:11027. doi: 10.1038/s41598-019-47299-x (PMC6667708; doi:10.1038/s41598-019-47299-x)
Supplement: Supplementary file 2 — Supplementary Datafiles [file 41598_2019_47299_MOESM2_ESM.zip › McGrath et al Supplementary Datafiles/Data set S3_EraserSpectra/DR-894_ERASER_1.txt]

499.989968193032	20
500.004440425505	31
500.018912867861	62
500.033385519881	41
500.047858381674	74
500.062331453131	86
500.076804734471	86
500.091278225366	73
500.105751926034	85
500.120225836476	43
500.134699956691	85
500.149174286571	105
500.163648826115	78
500.178123575541	77
500.192598534632	158
500.207073703387	105
500.221549081915	86
500.236024670217	103
500.250500468184	72
500.264976475924	61
500.279452693328	73
500.293929120507	61
500.308405757458	60
500.322882604183	57
500.337359660464	61
500.351836926627	60
500.366314402455	74
500.380792088056	65
500.395269983322	59
500.409748088252	32
500.424226403065	65
500.438704927543	70
500.453183661794	83
500.467662605711	34
500.4821417594	42
500.496621122755	39
500.511100695992	65
500.525580478784	69
500.54006047146	82
500.554540673691	56
500.569021085805	73
500.583501707584	30
500.597982539136	36
500.612463580354	59
500.626944831345	74
500.641426292	50
500.655907962539	31
500.670389842743	34
500.684871932611	29
500.699354232144	63
500.71383674156	49
500.728319460641	29
500.742802389496	42
500.757285528124	60
500.771768876309	82
500.786252434376	50
500.800736202109	70
500.815220179615	32
500.829704366787	38
500.844188763732	62
500.858673370451	59
500.873158186836	16
500.887643212885	25
500.902128448817	33
500.916613894415	41
500.931099549677	89
500.945585414823	128
500.960071489524	68
500.974557774109	44
500.98904426825	44
501.003530972274	83
501.018017885963	82
501.032505009426	56
501.046992342663	57
501.061479885565	72
501.075967638133	47
501.090455600584	51
501.104943772591	105
501.119432154372	169
501.133920745927	108
501.148409547257	56
501.162898558252	115
501.177387779021	87
501.191877209564	92
501.206366849664	49
501.220856699647	68
501.235346759295	72
501.249837028718	37
501.264327507805	73
501.278818196777	71
501.293309095304	43
501.307800203606	31
501.322291521683	71
501.336783049533	83
501.351274786941	71
501.365766734231	39
501.380258891296	67
501.394751257917	56
501.409243834313	51
501.423736620593	37
501.438229616428	48
501.452722822039	49
501.467216237424	42
501.481709862583	67
501.496203697408	46
501.510697741898	11
501.525191996272	47
501.539686460203	95
501.554181134017	65
501.568676017496	16
501.583171110751	37
501.59766641367	57
501.612161926256	36
501.626657648725	46
501.64115358086	30
501.655649722769	19
501.670146074344	55
501.684642635694	46
501.69913940671	66
501.713636387609	44
501.728133578065	66
501.742630978296	61
501.757128588301	31
501.771626408081	24
501.786124437527	24
501.800622676639	28
501.815121125634	54
501.829619784296	54
501.844118652623	44
501.858617730725	38
501.873117018602	59
501.887616516145	58
501.902116223462	67
501.916616140555	53
501.931116267313	47
501.945616603737	51
501.960117150045	57
501.97461790602	19
501.98911887166	54
502.003620047075	56
502.018121432265	29
502.032623027121	37
502.047124831751	68
502.061626846157	58
502.076129070229	93
502.090631503967	86
502.10513414759	65
502.119637000878	117
502.134140063832	126
502.14864333667	92
502.163146819065	71
502.177650511236	77
502.192154413181	101
502.206658524902	58
502.221162846289	80
502.235667377342	62
502.250172118279	49
502.264677068882	56
502.279182229152	66
502.293687599306	48
502.308193179017	51
502.322698968612	76
502.337204967764	72
502.351711176801	47
502.366217595504	30
502.380724223982	21
502.395231062236	75
502.409738110046	45
502.424245367741	23
502.438752835103	48
502.45326051224	71
502.467768399043	31
502.482276495621	26
502.496784801975	23
502.511293317995	41
502.525802043682	34
502.540310979253	24
502.554820124491	19
502.569329479394	24
502.583839044183	23
502.598348818638	52
502.612858802759	62
502.627368996656	74
502.641879400328	68
502.656390013667	41
502.670900836672	48
502.685411869562	58
502.699923112118	54
502.714434564341	42
502.728946226449	32
502.743458098223	30
502.757970179664	16
502.77248247088	24
502.786994971872	36
502.801507682531	45
502.816020602856	48
502.830533733066	50
502.845047072942	47
502.859560622485	64
502.874074381913	48
502.888588351008	63
502.903102529769	66
502.917616918306	56
502.932131516619	55
502.946646324599	62
502.961161342354	84
502.975676569776	69
502.990192006974	38
503.004707653948	63
503.019223510588	41
503.033739577005	33
503.048255853088	27
503.062772338947	51
503.077289034582	38
503.091805939884	55
503.106323054961	34
503.120840379815	52
503.135357914335	52
503.149875658523	65
503.164393612595	34
503.178911776335	15
503.193430149741	40
503.207948732923	63
503.222467525882	44
503.236986528507	48
503.251505740908	61
503.266025163085	81
503.28054479493	60
503.295064636441	48
503.309584687838	42
503.324104948792	51
503.338625419632	37
503.353146100139	46
503.367666990421	32
503.382188090371	47
503.396709400098	37
503.411230919491	42
503.42575264866	62
503.440274587606	61
503.454796736328	54
503.469319094607	54
503.483841662773	31
503.498364440605	67
503.512887428214	21
503.52741062549	36
503.541934032542	29
503.55645764937	26
503.570981475757	26
503.585505512029	32
503.600029758077	36
503.614554213684	84
503.629078879176	87
503.643603754335	102
503.658128839271	38
503.672654133874	31
503.687179638253	25
503.701705352409	36
503.716231276232	47
503.730757409723	46
503.745283753099	39
503.759810306143	69
503.774337068853	43
503.78886404145	27
503.803391223605	25
503.817918615536	31
503.832446217244	53
503.846974028729	35
503.861502049881	34
503.876030280809	23
503.890558721514	24
503.905087371778	58
503.919616231927	59
503.934145301744	69
503.948674581337	75
503.963204070598	63
503.977733769636	53
503.99226367845	36
504.006793796932	42
504.021324125082	73
504.035854663117	58
504.05038541082	56
504.0649163683	77
504.079447535447	72
504.093978912372	41
504.108510498963	23
504.123042295332	25
504.137574301478	39
504.152106517291	110
504.166638942771	98
504.181171578138	60
504.195704423173	63
504.210237477875	61
504.224770742463	57
504.23930421672	46
504.253837900643	52
504.268371794344	40
504.282905897822	28
504.297440210968	31
504.311974733781	41
504.326509466481	39
504.341044408848	43
504.355579560993	64
504.370114922805	52
504.384650494394	74
504.399186275651	95
504.413722266685	94
504.428258467497	69
504.442794877976	48
504.457331498232	69
504.471868328266	83
504.486405367967	82
504.500942617336	61
504.515480076592	65
504.530017745407	52
504.544555624108	48
504.559093712367	40
504.573632010623	48
504.588170518437	20
504.602709235919	41
504.617248163288	39
504.631787300324	24
504.646326647138	53
504.66086620362	51
504.67540596988	47
504.689945945807	41
504.704486131512	39
504.719026526994	49
504.733567132144	60
504.748107947072	57
504.762648971777	35
504.77719020615	39
504.791731650191	42
504.806273304119	57
504.820815167716	27
504.83535724098	18
504.849899524022	31
504.864442016841	36
504.878984719329	42
504.893527631594	55
504.908070753637	42
504.922614085347	43
504.937157626727	38
504.951701377992	64
504.966245338927	99
504.980789509529	54
504.99533388991	53
505.009878480067	74
505.024423279894	78
505.038968289497	62
505.053513508879	44
505.068058937929	55
505.082604576647	50
505.097150425252	74
505.111696483526	42
505.126242751468	47
505.140789229187	58
505.155335916685	46
505.16988281396	54
505.184429920795	65
505.198977237516	46
505.213524763906	55
505.228072500074	36
505.24262044602	57
505.257168601525	39
505.271716966917	16
505.286265541977	20
505.300814326816	50
505.315363321323	47
505.329912525608	61
505.34446193967	91
505.359011563402	71
505.373561396802	70
505.388111440089	91
505.402661693045	71
505.41721215567	34
505.431762828072	63
505.446313710362	66
505.460864802212	63
505.475416103839	79
505.489967615244	53
505.504519336318	50
505.519071267061	43
505.533623407691	29
505.54817575799	27
505.562728317958	43
505.577281087704	62
505.591834067228	31
505.60638725653	18
505.620940655391	35
505.63549426425	43
505.650048082668	45
505.664602110755	62
505.679156348729	53
505.693710796372	23
505.708265453684	61
505.722820320774	21
505.737375397752	26
505.75193068429	35
505.766486180606	58
505.7810418867	43
505.795597802463	45
505.810153927895	22
505.824710263214	39
505.839266808203	46
505.853823562861	30
505.868380527406	29
505.882937701621	52
505.897495085504	36
505.912052679166	37
505.926610482606	22
505.941168495716	51
505.955726718603	48
505.97028515127	32
505.984843793495	80
505.999402645609	123
506.013961707502	172
506.028520978954	200
506.043080460294	160
506.057640151194	154
506.072200052091	145
506.086760162548	103
506.101320482674	120
506.115881012688	96
506.130441752371	74
506.145002701833	82
506.159563860964	99
506.174125229874	46
506.188686808453	57
506.20324859681	68
506.217810594947	60
506.232372802753	53
506.246935220337	39
506.2614978477	48
506.276060684732	41
506.290623731434	35
506.305186988024	58
506.319750454284	73
506.334314130212	78
506.34887801592	107
506.363442111406	116
506.378006416562	185
506.392570931496	315
506.40713565621	360
506.421700590592	459
506.436265734645	716
506.450831088585	569
506.465396652195	491
506.479962425475	336
506.494528408533	231
506.509094601371	162
506.523661003878	135
506.538227616164	105
506.552794438228	103
506.567361469963	84
506.581928711476	61
506.596496162659	42
506.611063823621	48
506.625631694363	62
506.640199774664	52
506.654768064963	64
506.669336564822	69
506.683905274461	88
506.698474193878	92
506.713043322966	74
506.727612661723	47
506.742182210368	39
506.756751968683	62
506.771321936668	76
506.785892114432	65
506.800462501976	53
506.815033099189	48
506.829603906181	32
506.844174922953	54
506.858746149394	39
506.873317585615	49
506.887889231615	42
506.902461087175	29
506.917033152624	38
506.931605427743	58
506.946177912641	39
506.960750607209	23
506.975323511556	41
506.989896625683	55
507.00446994948	57
507.019043483056	114
507.033617226301	114
507.048191179327	93
507.062765342132	78
507.077339714606	70
507.091914296861	64
507.106489088785	76
507.121064090488	49
507.135639301972	28
507.150214723125	36
507.164790354058	107
507.17936619477	83
507.193942245042	49
507.208518505204	50
507.223094975036	44
507.237671654648	62
507.252248543929	59
507.26682564299	41
507.281402951831	57
507.295980470342	64
507.310558198633	37
507.325136136703	36
507.339714284443	36
507.354292641854	64
507.368871209044	64
507.383449986014	70
507.398028972764	71
507.412608169184	126
507.427187575383	259
507.441767191253	292
507.456347016793	243
507.470927052223	182
507.485507297323	107
507.500087752202	58
507.514668416752	66
507.529249291082	83
507.543830375082	98
507.558411668862	80
507.572993172421	77
507.587574885651	41
507.602156808662	58
507.616738941451	41
507.631321283912	34
507.645903836042	14
507.660486597953	40
507.675069569753	53
507.689652751115	32
507.704236142256	34
507.718819743177	53
507.733403553768	46
507.74798757414	26
507.762571804291	61
507.777156244114	65
507.791740893606	53
507.806325752879	33
507.820910822041	78
507.835496100765	58
507.850081589268	76
507.864667287552	53
507.879253195506	30
507.893839313241	41
507.908425640755	43
507.92301217794	43
507.937598924796	49
507.952185881542	34
507.966773047958	43
507.981360424045	41
507.995948009912	77
508.010535805559	87
508.025123810987	75
508.039712025976	82
508.054300450855	75
508.068889085404	45
508.083477929734	48
508.098066983844	52
508.112656247515	72
508.127245721077	78
508.141835404309	69
508.156425297321	91
508.171015400005	85
508.185605712468	75
508.200196234712	67
508.214786966627	113
508.229377908213	80
508.243969059689	80
508.258560420836	78
508.273151991653	64
508.287743772252	72
508.30233576274	77
508.31692796279	137
508.33152037251	148
508.34611299223	145
508.360705821512	253
508.375298860465	539
508.389892109308	1373
508.404485567822	2628
508.419079236006	4221
508.433673113972	5692
508.448267201718	7355
508.462861499245	7473
508.477456006333	6239
508.492050723312	4401
508.506645649961	2995
508.521240786392	2107
508.535836132603	1602
508.550431688485	1036
508.565027454038	730
508.579623429372	545
508.594219614487	481
508.608816009383	376
508.62341261384	308
508.638009428298	272
508.652606452316	210
508.667203686006	189
508.681801129587	149
508.696398782839	142
508.710996645762	210
508.725594718466	139
508.74019300106	112
508.754791493216	96
508.769390195153	123
508.783989106871	158
508.79858822826	142
508.813187559431	97
508.827787100382	133
508.842386850895	96
508.856986811298	66
508.871586981373	58
508.886187361229	46
508.900787950757	65
508.915388750065	82
508.929989759155	90
508.944590978025	73
508.959192406457	56
508.973794044781	108
508.988395892775	146
509.002997950441	178
509.017600217998	215
509.032202695226	248
509.046805382126	267
509.061408278807	270
509.07601138527	254
509.090614701403	204
509.105218227318	188
509.119821963015	154
509.134425908382	141
509.149030063422	133
509.163634428242	209
509.178239002954	154
509.192843787228	104
509.207448781283	118
509.222053985119	86
509.236659398627	57
509.251265021916	67
509.265870854987	68
509.280476897729	32
509.295083150143	61
509.309689612338	100
509.324296284425	96
509.338903166073	81
509.353510257503	139
509.368117558715	185
509.382725069598	320
509.397332790263	693
509.411940720709	1347
509.426548860827	1992
509.441157210727	2604
509.455765770298	2833
509.470374539651	2738
509.484983518675	2062
509.499592707482	1507
509.514202106179	1098
509.528811714439	805
509.543421532481	596
509.558031560304	420
509.572641797689	334
509.587252244965	236
509.601862901914	173
509.616473768754	118
509.631084845156	135
509.64569613134	141
509.660307627306	107
509.674919332943	98
509.689531248362	71
509.704143373564	94
509.718755708437	82
509.733368253092	97
509.747981007418	96
509.762593971527	133
509.777207145418	93
509.791820528981	97
509.806434122325	92
509.821047925342	106
509.83566193814	58
509.85027616072	68
509.864890592973	56
509.879505235007	49
509.894120086714	39
509.908735148202	43
509.923350419473	35
509.937965900415	36
509.95258159114	52
509.967197491537	49
509.981813601716	62
509.996429921677	53
510.01104645131	137
510.025663190725	151
510.040280139812	118
510.054897298682	106
510.069514667333	130
510.084132245657	112
510.098750033763	115
510.113368031542	92
510.127986239102	105
510.142604656445	127
510.15722328346	93
510.171842120257	99
510.186461166726	97
510.201080423088	106
510.215699889012	70
510.230319564718	101
510.244939450207	66
510.259559545478	99
510.274179850421	113
510.288800365147	89
510.303421089545	90
510.318042023615	76
510.332663167578	47
510.347284521213	88
510.361906084631	165
510.376527857721	267
510.391149840593	403
510.405772033138	674
510.420394435465	985
510.435017047575	1217
510.449639869357	1228
510.464262900922	1041
510.478886142269	857
510.493509593289	517
510.508133253982	272
510.522757124567	156
510.537381204824	90
510.552005494754	90
510.566629994467	119
510.581254703962	115
510.59587962313	98
510.61050475208	88
510.625130090813	72
510.639755639219	67
510.654381397298	83
510.669007365269	50
510.683633542912	32
510.698259930229	50
510.712886527328	52
510.72751333421	67
510.742140350764	57
510.756767577102	54
510.771395013222	31
510.786022659015	23
510.80065051459	52
510.815278579839	50
510.82990685487	37
510.844535339574	61
510.859164034061	18
510.873792938441	40
510.888422052383	35
510.903051375999	24
510.917680909507	42
510.932310652689	18
510.946940605653	20
510.96157076829	33
510.97620114082	53
510.990831722913	66
511.005462514789	65
511.020093516448	103
511.034724727779	88
511.049356148894	72
511.063987779792	74
511.078619620363	63
511.093251670717	54
511.107883930744	32
511.122516400554	38
511.137149080147	79
511.151781969413	80
511.166415068462	28
511.181048377184	35
511.19568189569	59
511.210315623978	54
511.22494956194	111
511.239583709575	82
511.254218067103	65
511.268852634304	34
511.283487411178	64
511.298122397836	53
511.312757594386	71
511.3273930005	53
511.342028616397	74
511.356664442078	47
511.371300477432	55
511.385936722459	80
511.400573177379	149
511.415209841973	321
511.429846716239	448
511.44448380029	503
511.459121094233	382
511.47375859774	196
511.48839631103	128
511.503034234104	87
511.517672366851	69
511.532310709381	45
511.546949261585	38
511.561588023572	12
511.576226995343	27
511.590866176787	49
511.605505568015	35
511.620145168916	26
511.6347849796	17
511.649425000068	42
511.66406523021	43
511.678705670135	31
511.693346319733	31
511.707987179226	44
511.722628248281	23
511.73726952712	61
511.751911015853	93
511.76655271415	60
511.78119462223	41
511.795836740093	53
511.810479067631	56
511.825121604952	14
511.839764351946	23
511.854407308724	32
511.869050475286	46
511.883693851522	45
511.898337437541	42
511.912981233344	34
511.927625238711	16
511.942269454081	21
511.956913879016	35
511.971558513624	11
511.986203358125	14
512.000848412301	29
512.01549367626	51
512.030139149894	68
512.04478483331	75
512.059430726511	64
512.074076829276	80
512.088723142045	84
512.103369664377	73
512.118016396383	57
512.132663338284	44
512.147310489858	41
512.161957851216	39
512.176605422248	55
512.191253203064	56
512.205901193664	38
512.220549393938	22
512.235197803996	41
512.249846423727	84
512.264495253243	95
512.279144292433	63
512.293793541517	31
512.308443000165	46
512.323092668597	42
512.337742546923	58
512.352392634813	62
512.367042932488	87
512.381693439946	67
512.396344157079	61
512.410995083995	96
512.425646220696	151
512.440297567071	141
512.45494912323	89
512.469600889064	69
512.484252864681	74
512.498905050083	53
512.513557445159	48
512.528210050019	36
512.542862864554	25
512.557515888872	36
512.572169122975	54
512.586822566752	41
512.601476220204	38
512.61613008355	32
512.63078415657	29
512.645438439264	27
512.660092931743	62
512.674747634116	50
512.689402546054	50
512.704057667776	50
512.718712999282	42
512.733368540463	47
512.748024291318	37
512.762680252068	23
512.777336422492	39
512.79199280259	47
512.806649392583	42
512.821306192251	14
512.835963201592	29
512.850620420719	51
512.86527784963	56
512.879935488215	79
512.894593336585	74
512.90925139463	43
512.923909662459	30
512.938568140072	40
512.953226827361	89
512.967885724434	40
512.982544831181	47
512.997204147713	51
513.01186367403	46
513.026523410021	49
513.041183355797	59
513.055843511248	57
513.070503876594	59
513.085164451503	50
513.099825236198	33
513.114486230788	97
513.129147434942	93
513.143808848881	79
513.158470472605	71
513.173132306004	53
513.187794349077	77
513.202456602045	41
513.217119064688	39
513.231781737116	43
513.246444619219	62
513.261107711106	34
513.275771012668	49
513.290434524015	42
513.305098245148	33
513.319762176065	37
513.334426316546	29
513.349090666923	23
513.363755226975	21
513.378419996812	15
513.393084976324	44
513.40775016562	49
513.422415564591	77
513.437081173348	40
513.45174699189	80
513.466413020217	70
513.481079258108	29
513.495745705895	38
513.510412363357	30
513.525079230603	40
513.539746307525	38
513.554413594232	36
513.569081090614	40
513.583748796781	49
513.598416712844	36
513.613084838472	37
513.627753173774	38
513.642421718972	31
513.657090473845	41
513.671759438503	21
513.686428612836	54
513.701097996955	19
513.715767590859	24
513.730437394438	8
513.745107407802	31
513.759777630842	36
513.774448063667	45
513.789118706167	15
513.803789558562	15
513.818460620523	28
513.833131892379	49
513.847803373911	50
513.862475065117	49
513.877146966109	43
513.891819076997	43
513.90649139745	26
513.921163927578	20
513.935836667602	19
513.950509617411	31
513.965182776786	17
513.979856145946	39
513.994529725001	53
514.009203513622	54
514.023877512029	28
514.038551720221	15
514.053226138198	42
514.067900765741	47
514.08257560318	26
514.097250650294	26
514.111925907193	48
514.126601373768	52
514.14127705024	70
514.155952936276	40
514.170629032098	57
514.185305337705	64
514.199981853099	39
514.214658578057	47
514.229335512912	103
514.244012657442	68
514.258690011758	46
514.27336757575	34
514.288045349637	30
514.30272333309	43
514.317401526329	32
514.332079929464	58
514.346758542164	67
514.36143736465	80
514.376116396812	64
514.390795638869	59
514.405475090493	70
514.420154752012	107
514.434834623207	50
514.449514704188	47
514.464194994845	55
514.478875495288	60
514.493556205406	40
514.50823712531	41
514.522918255001	29
514.537599594367	27
514.552281143519	47
514.566962902347	66
514.581644871071	24
514.596327049361	23
514.611009437437	28
514.62569203541	20
514.640374842947	18
514.655057860271	31
514.669741087271	20
514.684424524168	25
514.69910817074	37
514.713792026988	19
514.728476093132	22
514.743160368842	16
514.757844854339	20
514.772529549621	18
514.78721445469	39
514.801899569435	38
514.816584893966	15
514.831270428173	40
514.845956172166	37
514.860642125836	24
514.875328289402	28
514.890014662533	22
514.904701245452	44
514.919388038266	57
514.934075040647	35
514.948762252814	35
514.963449674767	11
514.978137306396	31
514.992825147812	49
515.007513198904	55
515.022201459893	47
515.036889930447	44
515.051578610788	63
515.066267501026	37
515.080956600829	17
515.095645910419	42
515.110335429796	40
515.125025158849	48
515.139715097689	64
515.154405246315	165
515.169095604617	498
515.183786172706	948
515.198476950471	1271
515.213167938022	1235
515.227859135361	794
515.242550542376	465
515.257242159177	266
515.271933985654	185
515.286626021919	142
515.301318267859	124
515.316010723697	74
515.330703389101	71
515.345396264402	57
515.360089349379	96
515.374782644032	61
515.389476148473	42
515.40416986281	64
515.418863786714	57
515.433557920404	50
515.448252263771	84
515.462946817035	52
515.477641579865	56
515.492336552482	40
515.507031734997	31
515.521727127077	28
515.536422728944	35
515.551118540709	44
515.56581456204	47
515.580510793158	50
515.595207233952	38
515.609903884644	22
515.624600744902	16
515.639297814947	36
515.653995094889	29
515.668692584397	19
515.683390283693	37
515.698088192886	22
515.712786311645	43
515.727484640192	33
515.742183178414	45
515.756881926535	34
515.771580884332	44
515.786280051806	46
515.800979429067	34
515.815679016115	26
515.83037881284	27
515.845078819353	18
515.859779035541	26
515.874479461517	25
515.889180097281	12
515.903880942721	16
515.918581997948	51
515.933283262852	27
515.947984737654	43
515.962686422023	63
515.977388316178	41
515.992090420232	46
516.006792733852	98
516.021495257259	101
516.036197990343	81
516.050900933325	37
516.065604085983	118
516.080307448319	109
516.095011020553	61
516.109714802353	62
516.12441879394	56
516.139122995426	68
516.153827406477	79
516.168532027317	153
516.183236857833	233
516.197941898248	332
516.212647148339	288
516.227352608107	227
516.242058277774	252
516.256764157007	126
516.271470246028	104
516.286176544946	96
516.300883053431	84
516.315589771704	67
516.330296699654	58
516.345003837503	73
516.359711185028	63
516.37441874223	55
516.389126509331	66
516.403834485998	66
516.418542672453	102
516.433251068806	63
516.447959674726	51
516.462668490434	53
516.477377515929	80
516.492086751101	80
516.506796196062	40
516.52150585081	61
516.536215715235	52
516.550925789448	47
516.565636073339	55
516.580346567017	18
516.595057270483	20
516.609768183627	21
516.624479306448	16
516.639190639167	11
516.653902181564	21
516.668613933638	28
516.68332589561	15
516.69803806715	15
516.712750448477	17
516.727463039703	19
516.742175840496	56
516.756888851076	27
516.771602071445	23
516.786315501602	15
516.801029141325	4
516.815742990947	21
516.830457050358	25
516.845171319335	23
516.8598857981	48
516.874600486764	30
516.889315384995	30
516.904030493014	28
516.918745810822	41
516.933461338417	42
516.948177075579	48
516.96289302264	35
516.97760917949	44
516.992325545906	37
517.007042122111	27
517.021758908214	31
517.036475903884	46
517.051193109343	47
517.065910524701	94
517.080628149625	72
517.095345984338	64
517.110064028729	53
517.124782283019	29
517.139500746875	16
517.154219420631	26
517.168938304064	24
517.183657397286	47
517.198376700186	58
517.213096212874	69
517.22781593524	90
517.242535867394	88
517.257256009336	67
517.271976360957	67
517.286696922366	75
517.301417693452	79
517.316138674438	102
517.330859864991	133
517.345581265333	114
517.360302875574	80
517.375024695382	69
517.389746724979	95
517.404468964253	52
517.419191413427	61
517.433914072279	59
517.448636940808	35
517.463360019127	46
517.478083307234	44
517.492806805019	31
517.507530512592	44
517.522254429955	38
517.536978556995	60
517.551702893713	52
517.566427440331	38
517.581152196627	29
517.595877162601	35
517.610602338363	39
517.625327723915	20
517.640053319144	59
517.654779124162	43
517.669505138969	21
517.684231363455	63
517.698957797618	59
517.713684441681	23
517.728411295422	6
517.743138358841	25
517.75786563216	50
517.772593115047	63
517.787320807722	22
517.802048710297	17
517.816776822439	34
517.83150514437	35
517.84623367598	13
517.860962417489	31
517.875691368677	26
517.890420529543	34
517.905149900309	49
517.919879480752	51
517.934609270875	32
517.949339270786	40
517.964069480376	49
517.978799899754	76
517.993530528922	85
518.008261367879	73
518.022992416515	51
518.037723674828	79
518.052455143042	75
518.067186820823	78
518.081918708394	70
518.096650805864	77
518.111383112902	96
518.12611562973	80
518.140848356346	49
518.155581292752	74
518.170314438726	65
518.185047794599	70
518.199781360151	70
518.214515135493	58
518.229249120513	50
518.243983315433	61
518.25871771992	29
518.273452334198	27
518.288187158264	49
518.30292219212	83
518.317657435544	54
518.332392888868	62
518.34712855187	40
518.361864424662	41
518.376600507133	73
518.391336799504	112
518.406073301442	243
518.420810013171	339
518.435546934688	400
518.450284065996	456
518.465021406982	284
518.479758957646	218
518.494496718211	235
518.509234688344	189
518.523972868378	150
518.53871125809	111
518.553449857481	80
518.568188666772	60
518.582927685631	59
518.597666914391	68
518.61240635283	30
518.627146000947	14
518.641885858965	13
518.656625926662	30
518.671366204037	14
518.686106691314	45
518.700847388158	35
518.715588294792	26
518.730329411216	19
518.745070737429	33
518.759812273322	21
518.774554018893	27
518.789295974365	23
518.804038139406	37
518.818780514346	9
518.833523098966	35
518.848265893376	58
518.863008897465	68
518.877752111344	26
518.892495535012	31
518.907239168249	19
518.921983011386	33
518.936727064314	64
518.951471326809	71
518.966215799206	32
518.980960481282	80
518.995705373147	63
519.010450474692	22
519.025195786027	42
519.039941307152	56
519.054687037845	48
519.069432978439	65
519.084179128823	47
519.098925488775	62
519.113672058628	39
519.128418838161	36
519.143165827484	41
519.157913026486	34
519.172660435278	21
519.18740805386	35
519.202155882121	44
519.216903920062	59
519.231652167904	62
519.246400625425	66
519.261149292626	56
519.275898169728	45
519.290647256398	42
519.305396552858	73
519.320146059109	49
519.33489577515	51
519.34964570087	44
519.364395836381	33
519.379146181682	59
519.393896736551	97
519.408647501322	77
519.423398475772	115
519.438149660013	111
519.452901053933	169
519.467652657754	163
519.482404471144	98
519.497156494324	58
519.511908727295	56
519.526661169945	55
519.541413822386	41
519.556166684617	50
519.570919756528	46
519.58567303823	30
519.60042652961	18
519.615180230782	20
519.629934141744	32
519.644688262386	29
519.659442592707	45
519.67419713293	22
519.688951882832	37
519.703706842525	37
519.718462011898	35
519.733217391061	12
519.747972979904	40
519.762728778649	50
519.777484786962	27
519.792241005066	54
519.806997432961	37
519.821754070647	14
519.836510917901	34
519.851267975057	13
519.866025241893	21
519.880782718519	21
519.895540404826	21
519.910298301034	44
519.925056406811	45
519.939814722379	34
519.954573247737	25
519.969331982887	35
519.984090927716	36
519.998850082226	57
520.013609446637	74
520.028369020728	54
520.043128804499	55
520.057888798061	59
520.072649001413	68
520.087409414446	54
520.10217003727	61
520.116930869884	43
520.131691912068	14
520.146453164154	14
520.161214626031	30
520.175976297476	35
520.190738178824	67
520.205500269852	97
520.220262570671	73
520.23502508117	34
520.249787801349	34
520.26455073143	39
520.279313871191	53
520.294077220743	37
520.308840780087	50
520.323604549	43
520.338368527815	49
520.353132716309	80
520.367897114596	194
520.382661722562	462
520.397426540208	680
520.412191567757	1269
520.426956804986	2121
520.441722252007	3189
520.456487908818	4105
520.471253775199	3842
520.486019851482	3222
520.500786137445	2368
520.5155526332	1821
520.530319338635	1515
520.545086253861	1144
520.559853378879	837
520.574620713577	668
520.589388257956	465
520.604156012236	410
520.618923976197	313
520.633692149839	223
520.648460533383	221
520.663229126497	241
520.677997929401	209
520.692766942098	198
520.707536164585	217
520.722305596754	148
520.737075238714	138
520.751845090465	148
520.766615151786	68
520.781385423009	73
520.796155903913	76
520.810926594608	50
520.825697494984	49
520.840468605152	56
520.855239925111	36
520.870011454751	33
520.884783194071	60
520.899555143294	86
520.914327302197	41
520.929099670782	50
520.943872249269	72
520.958645037436	81
520.973418035285	95
520.988191242925	93
521.002964660356	102
521.017738287469	117
521.032512124262	155
521.047286170958	129
521.062060427334	133
521.076834893503	141
521.091609569352	142
521.106384454993	142
521.121159550315	91
521.135934855429	92
521.150710370334	100
521.165486094921	117
521.180262029299	104
521.195038173358	91
521.209814527209	60
521.224591090852	49
521.239367864176	93
521.254144847291	83
521.268922040088	46
521.283699442677	57
521.298477055057	38
521.313254877119	97
521.328032908972	61
521.342811150618	65
521.357589601944	64
521.372368262952	99
521.387147133862	190
521.401926214454	412
521.416705504727	607
521.431485004791	787
521.446264714648	1001
521.461044634186	1440
521.475824763516	1415
521.490605102638	1394
521.50538565133	1039
521.520166409926	753
521.534947378314	581
521.549728556271	552
521.564509944132	440
521.579291541674	421
521.594073349009	293
521.608855366024	188
521.623637592721	176
521.638420029321	162
521.653202675602	138
521.667985531676	125
521.682768597542	91
521.697551872977	82
521.712335358317	82
521.727119053338	54
521.741902958151	40
521.756687072645	49
521.771471396932	41
521.786255931011	72
521.80104067466	60
521.815825628213	59
521.830610791558	74
521.845396164474	100
521.860181747293	84
521.874967539794	99
521.889753542087	100
521.904539754061	83
521.919326175828	76
521.934112807388	76
521.948899648628	91
521.963686699551	106
521.978473960377	135
521.993261430884	199
522.008049111073	152
522.022837001166	158
522.037625100829	184
522.052413410396	150
522.067201929533	152
522.081990658574	193
522.096779597297	169
522.111568745812	184
522.12635810412	181
522.141147671998	164
522.155937449781	179
522.170727437244	222
522.185517634501	209
522.200308041439	268
522.21509865817	272
522.229889484694	250
522.2446805209	207
522.259471766898	262
522.274263222578	282
522.289054888051	379
522.303846763316	363
522.318638848264	391
522.333431143004	571
522.348223647426	811
522.363016361641	1117
522.377809285649	1503
522.392602419338	2972
522.407395762821	5264
522.422189316096	9505
522.436983078942	18374
522.451777051693	31451
522.466571234125	44473
522.48136562635	49366
522.496160228257	45835
522.510955039957	37958
522.52575006145	30737
522.540545292625	24254
522.555340733593	19032
522.570136384354	15113
522.584932244797	12221
522.599728314922	10152
522.614524594951	8678
522.629321084551	7242
522.644117784056	6121
522.658914693131	5214
522.673711812222	4327
522.688509140883	3767
522.703306679227	3503
522.718104427475	3235
522.732902385405	2931
522.747700553128	2611
522.762498930533	2395
522.777297517732	2254
522.792096314612	2186
522.806895321286	1969
522.821694537754	1858
522.836493963903	1523
522.851293599846	1556
522.866093445582	1524
522.880893501	1269
522.8956937661	1066
522.910494241105	920
522.925294925792	657
522.940095820162	617
522.954896924324	560
522.96969823828	601
522.984499761919	822
522.999301495351	1118
523.014103438576	1550
523.028905591484	2201
523.043707954073	2724
523.058510526568	3328
523.073313308745	3761
523.088116300604	4240
523.102919502257	4305
523.117722913703	4004
523.132526534832	3286
523.147330365754	2757
523.16213440647	2285
523.176938656868	1947
523.191743116949	1495
523.206547786934	1281
523.221352666602	1160
523.236157755953	972
523.250963055097	832
523.265768564034	741
523.280574282655	719
523.295380211069	759
523.310186349276	793
523.324992697166	724
523.33979925485	751
523.354606022328	926
523.369412999377	1169
523.38422018633	1696
523.399027582967	2570
523.413835189397	4180
523.42864300551	6984
523.443451031417	11782
523.458259267118	18925
523.473067712501	25389
523.487876367567	27355
523.502685232538	24204
523.517494307191	19574
523.532303591528	15705
523.547113085658	12470
523.561922789693	10049
523.5767327033	7593
523.591542826701	5961
523.606353159896	4828
523.621163702773	4129
523.635974455334	3427
523.650785417799	2946
523.665596589948	2513
523.680407971779	2317
523.695219563404	2095
523.710031364823	1823
523.724843376037	1623
523.739655596933	1492
523.754468027623	1341
523.769280667996	1343
523.784093518052	1139
523.798906578013	1012
523.813719847658	911
523.828533326985	960
523.843347016106	841
523.858160915133	908
523.872975023732	851
523.887789342124	934
523.902603870311	879
523.917418608181	806
523.932233555734	641
523.947048713192	625
523.961864080334	640
523.97667965727	666
523.991495443888	716
524.006311440301	892
524.021127646397	1065
524.035944062288	1331
524.050760687973	1496
524.065577523341	1698
524.080394568503	1733
524.09521182346	1911
524.1100292881	1917
524.124846962423	1781
524.139664846651	1600
524.154482940563	1428
524.169301244158	1153
524.184119757548	1024
524.198938480732	970
524.213757413599	957
524.228576556261	965
524.243395908717	949
524.258215470745	859
524.273035242679	780
524.287855224408	691
524.302675415708	700
524.317495816915	615
524.332316427804	618
524.347137248489	634
524.361958278856	665
524.376779519018	693
524.391600968975	900
524.406422628504	1294
524.421244497939	1789
524.436066577169	2371
524.450888865971	3488
524.465711364679	5222
524.48053407307	6741
524.495356991256	7613
524.510180119125	6660
524.525003456789	5031
524.539827004248	3258
524.55465076139	1972
524.569474728216	1099
524.584298904948	737
524.599123291364	475
524.613947887463	233
524.628772693357	152
524.643597709045	121
524.658422934418	232
524.673248369585	255
524.688074014547	259
524.702899869193	250
524.717725933633	177
524.732552207758	140
524.747378691677	237
524.762205385391	272
524.777032288789	287
524.791859401982	260
524.806686724858	294
524.82151425753	249
524.836341999996	270
524.851169952146	247
524.86599811398	195
524.88082648572	147
524.895655067145	180
524.910483858253	303
524.925312859155	338
524.940142069965	325
524.954971490347	312
524.969801120524	374
524.984630960496	305
524.999461010152	311
525.014291269492	378
525.029121738738	395
525.043952417668	431
525.058783306282	398
525.073614404692	421
525.088445713008	548
525.103277230896	607
525.11810895858	580
525.132940896059	533
525.147773043222	455
525.162605400069	412
525.177437966823	326
525.19227074326	323
525.207103729382	271
525.221936925299	272
525.236770331123	272
525.251603946519	370
525.266437771711	276
525.281271806698	262
525.296106051369	276
525.310940505836	309
525.325775170098	312
525.340610043933	290
525.355445127674	284
525.3702804211	319
525.385115924321	357
525.399951637227	426
525.414787559928	451
525.429623692424	471
525.444460034605	633
525.459296586581	722
525.474133348353	784
525.488970319809	996
525.503807500949	900
525.518644891996	784
525.533482492728	667
525.548320303144	296
525.563158323355	153
525.577996553362	97
525.592834993054	68
525.607673642541	109
525.622512501824	83
525.637351570791	69
525.652190849442	79
525.667030337889	135
525.681870036243	108
525.696709944171	104
525.711550061894	128
525.726390389413	106
525.741230926616	129
525.756071673615	166
525.77091263041	145
525.785753796889	183
525.800595173053	170
525.815436759013	187
525.83027855488	141
525.84512056032	126
525.859962775556	152
525.874805200588	183
525.889647835304	152
525.904490679816	141
525.919333734125	135
525.934176998118	220
525.949020471907	190
525.96386415538	175
525.978708048649	149
525.993552151715	159
526.008396464353	240
526.023240987011	210
526.038085719242	294
526.052930661269	384
526.067775813092	301
526.082621174599	256
526.097466745792	232
526.11231252678	218
526.127158517676	283
526.142004718145	269
526.156851128411	193
526.171697748472	146
526.186544578219	169
526.201391617761	224
526.2162388671	252
526.231086326124	222
526.245933994944	195
526.26078187356	196
526.275629961749	213
526.290478259847	231
526.305326767628	157
526.320175485207	168
526.33502441247	240
526.34987354953	235
526.364722896386	222
526.379572452926	279
526.394422219264	272
526.409272195397	279
526.424122381104	261
526.438972776719	360
526.453823382019	385
526.468674197115	445
526.483525221896	411
526.498376456474	432
526.513227900848	285
526.528079554907	228
526.542931418763	210
526.557783492416	205
526.572635775753	145
526.587488268775	131
526.602340971594	124
526.617193884209	137
526.632047006622	129
526.646900338719	168
526.661753880613	165
526.676607632191	150
526.691461593455	150
526.706315764627	186
526.721170145485	245
526.736024736139	286
526.750879536478	199
526.765734546614	169
526.780589766435	212
526.795445196053	224
526.810300835467	227
526.825156684567	215
526.840012743463	254
526.854869012157	232
526.869725490535	181
526.884582178599	118
526.89943907646	115
526.914296184229	150
526.929153501572	196
526.944011028711	165
526.958868765648	173
526.97372671227	163
526.988584868689	168
527.003443234904	181
527.018301810805	197
527.033160596392	175
527.048019591775	260
527.062878797067	350
527.077738211933	327
527.092597836596	293
527.107457671055	247
527.122317715201	258
527.137177969143	234
527.152038432882	220
527.166899106307	208
527.181759989417	189
527.196621082324	220
527.211482385141	220
527.226343897531	208
527.241205619718	170
527.256067551702	144
527.270929693372	219
527.285792044839	213
527.300654606103	222
527.315517377052	195
527.330380357799	191
527.345243548232	187
527.360106948462	248
527.374970558489	210
527.389834378201	202
527.404698407711	240
527.419562646907	203
527.4344270959	230
527.44929175469	184
527.464156623166	160
527.479021701327	300
527.493886989286	340
527.508752487154	232
527.523618194596	144
527.538484111836	154
527.553350238984	215
527.568216575707	167
527.583083122115	161
527.597949878545	185
527.612816844548	206
527.627684020237	215
527.642551405723	211
527.657419001119	203
527.672286806089	183
527.687154820857	151
527.702023045421	203
527.716891479784	310
527.731760123721	236
527.746628977679	219
527.761498041211	210
527.776367314428	194
527.791236797444	204
527.806106490369	245
527.820976392868	212
527.835846505164	144
527.85071682737	194
527.865587359151	174
527.880458100729	161
527.895329052105	227
527.910200213166	264
527.925071583914	247
527.939943164571	187
527.954814954915	197
527.969686955056	183
527.984559164883	162
527.999431584508	156
528.014304213819	200
528.029177052928	190
528.044050101835	163
528.058923360428	154
528.073796828818	188
528.088670506895	219
528.103544394882	258
528.118418492443	247
528.133292799801	208
528.14816731707	228
528.163042043913	254
528.177916980554	210
528.192792126993	218
528.207667483118	235
528.222543049041	228
528.237418824651	259
528.252294810058	278
528.267171005264	233
528.282047410156	198
528.296924024846	222
528.311800849333	254
528.326677883508	207
528.34155512748	234
528.356432581139	198
528.371310244596	199
528.386188117739	194
528.40106620068	235
528.41594449342	269
528.430822995846	255
528.44570170807	205
528.460580630092	208
528.475459761801	234
528.490339103308	216
528.505218654502	213
528.520098415493	171
528.534978386284	179
528.54985856676	209
528.564738956923	207
528.579619556884	199
528.594500366756	187
528.609381386202	156
528.624262615447	149
528.63914405449	123
528.654025703219	137
528.668907561747	138
528.683789630073	174
528.698671908086	186
528.713554395898	170
528.728437093396	224
528.743320000692	176
528.758203117787	204
528.773086444568	207
528.787969981149	212
528.802853727415	202
528.817737683481	170
528.832621849344	160
528.847506224895	170
528.862390810132	178
528.877275605168	190
528.892160610114	190
528.907045824635	189
528.921931248955	185
528.936816883185	165
528.951702726991	211
528.966588780595	247
528.981475043997	161
528.996361517086	182
529.011248199863	226
529.026135092437	211
529.041022194923	155
529.055909506983	183
529.070797028843	201
529.085684760612	210
529.100572701957	219
529.115460853101	261
529.130349214044	255
529.145237784673	255
529.160126564989	201
529.175015555216	179
529.18990475513	207
529.204794164731	288
529.219683784243	262
529.234573613442	314
529.249463652328	205
529.264353901012	218
529.279244359496	239
529.294135027667	232
529.309025905637	223
529.323916993293	226
529.338808290749	184
[truncated: 124,185 more rows]
