# Supplementary material for: Identifying Archaeological Bone via Non-Destructive ZooMS and the Materiality of Symbolic Expression: Examples from Iroquoian Bone Points
Source: Sci Rep. 2019 Jul 30;9:11027. doi: 10.1038/s41598-019-47299-x (PMC6667708; doi:10.1038/s41598-019-47299-x)
Supplement: Supplementary file 2 — Supplementary Datafiles [file 41598_2019_47299_MOESM2_ESM.zip › McGrath et al Supplementary Datafiles/Data set S3_EraserSpectra/DR-894_ERASER_2.txt]

499.966340631493	23
499.980812131431	14
499.99528384102	18
500.009755760369	8
500.024227889478	26
500.038700228238	27
500.053172776758	20
500.067645535037	42
500.082118502968	36
500.096591680658	38
500.111065068108	21
500.12553866521	15
500.140012471963	31
500.154486488584	16
500.168960714857	9
500.183435150889	0
500.197909796573	10
500.212384652017	19
500.226859717221	23
500.241334992076	25
500.255810476691	42
500.270286171066	28
500.284762075092	30
500.299238188878	42
500.313714512425	36
500.328191045514	16
500.342667788472	42
500.35714474119	31
500.371621903559	36
500.386099275688	24
500.40057685747	11
500.415054649011	39
500.429532650204	45
500.444010861264	28
500.458489281977	29
500.472967912342	16
500.487446752575	24
500.501925802459	48
500.516405061996	35
500.530884531292	49
500.545364210349	28
500.559844099057	16
500.574324197526	21
500.588804505755	50
500.603285023635	43
500.617765751276	35
500.632246688677	25
500.64672783573	10
500.661209192543	8
500.675690759008	19
500.690172535233	13
500.704654521218	12
500.719136716856	21
500.733619122362	14
500.74810173752	32
500.762584562329	33
500.7770675969	15
500.791550841122	6
500.806034295213	27
500.820517958847	33
500.835001832351	19
500.849485915506	15
500.863970208422	5
500.878454710989	14
500.892939423426	19
500.907424345514	40
500.921909477255	15
500.936394818756	55
500.950880370018	49
500.965366130932	38
500.979852101606	41
500.994338281932	57
501.008824672128	51
501.023311271867	30
501.037798081475	23
501.052285100735	20
501.066772329756	28
501.081259768429	31
501.095747416862	33
501.110235275056	23
501.124723342903	13
501.13921162051	57
501.153700107878	21
501.168188804898	19
501.182677711679	41
501.19716682822	34
501.211656154306	31
501.22614569026	11
501.240635435975	7
501.255125391343	10
501.269615556471	42
501.284105931252	39
501.298596515793	27
501.313087310095	28
501.32757831405	28
501.342069527765	50
501.356560951133	41
501.37105258437	15
501.38554442726	3
501.400036479802	2
501.414528742105	12
501.429021214169	15
501.443513895994	16
501.458006787363	51
501.472499888601	42
501.4869931996	28
501.501486720144	41
501.515980450556	35
501.530474390622	17
501.544968540448	29
501.559462899927	32
501.573957469275	12
501.588452248276	2
501.60294723693	16
501.617442435344	9
501.63193784352	24
501.646433461348	30
501.660929288938	19
501.675425326289	10
501.689921573292	3
501.704418030056	6
501.718914696582	16
501.73341157276	12
501.747908658591	5
501.762405954292	10
501.776903459646	6
501.79140117476	0
501.805899099528	23
501.820397234057	29
501.834895578347	28
501.84939413229	21
501.863892895994	16
501.878391869459	18
501.892891052577	38
501.907390445457	22
501.921890048098	25
501.936389860392	21
501.950889882339	39
501.965390114155	32
501.979890555625	21
501.994391206747	29
502.008892067739	19
502.023393138385	23
502.037894418791	46
502.052395908851	33
502.066897608672	23
502.081399518146	17
502.095901637382	48
502.110403966379	39
502.124906505138	70
502.13940925355	52
502.153912211615	16
502.168415379549	24
502.182918757137	15
502.197422344378	28
502.211926141489	21
502.226430148254	34
502.240934364671	45
502.255438790959	30
502.269943426899	14
502.284448272493	36
502.298953327849	13
502.313458592966	8
502.327964067844	30
502.342469752268	7
502.356975646562	11
502.371481750618	3
502.385988064218	7
502.400494587689	31
502.415001320812	50
502.429508263698	45
502.444015416345	14
502.458522778646	24
502.473030350709	25
502.487538132425	22
502.502046123902	16
502.516554325142	36
502.531062736035	38
502.54557135669	13
502.560080187107	10
502.574589227285	10
502.589098477009	18
502.603607936603	23
502.61811760585	34
502.63262748486	31
502.647137573523	20
502.661647872056	13
502.676158380135	33
502.690669097975	37
502.705180025686	15
502.71969116305	16
502.73420250996	21
502.748714066848	11
502.763225833282	10
502.777737809478	8
502.792249995436	9
502.806762391156	16
502.821274996529	25
502.835787811665	29
502.850300836454	24
502.864814071114	15
502.879327515319	12
502.893841169287	16
502.908355033125	8
502.922869106508	18
502.937383389654	25
502.951897882561	14
502.966412585231	19
502.980927497555	14
502.995442619641	18
503.009957951381	26
503.024473492883	34
503.038989244147	32
503.053505205174	37
503.068021375854	19
503.082537756189	18
503.097054346394	25
503.111571146253	29
503.126088155766	31
503.140605375041	39
503.155122804079	38
503.169640442771	36
503.184158291333	31
503.19867634955	43
503.21319461742	22
503.227713095053	21
503.242231782449	19
503.256750679498	27
503.27126978631	31
503.285789102884	15
503.300308629113	5
503.314828365104	11
503.329348310749	13
503.343868466265	42
503.358388831435	20
503.37290940626	14
503.387430190847	35
503.401951185196	18
503.4164723892	6
503.430993802966	15
503.445515426495	9
503.460037259787	17
503.474559302624	22
503.489081555333	20
503.503604017695	15
503.518126689821	24
503.532649571601	25
503.547172663251	18
503.561695964448	10
503.576219475516	28
503.590743196238	59
503.605267126723	51
503.619791266862	20
503.634315616765	32
503.648840176429	20
503.66336494564	20
503.677889924722	9
503.692415113567	15
503.706940512175	34
503.721466120329	31
503.735991938246	18
503.750517966034	28
503.765044203368	18
503.779570650573	6
503.794097307433	7
503.808624173947	19
503.823151250225	18
503.837678536373	15
503.852206032068	6
503.866733737526	18
503.881261652747	13
503.895789777731	24
503.910318112369	20
503.924846656662	17
503.939375410827	4
503.953904374646	6
503.968433548228	14
503.982962931465	27
503.997492524465	35
504.01202232712	30
504.026552339646	29
504.041082561827	26
504.055612993662	10
504.070143635261	16
504.084674486623	39
504.099205547748	59
504.113736818528	6
504.128268298963	20
504.142799989269	10
504.157331889231	11
504.171863998846	38
504.186396318334	27
504.200928847368	26
504.215461586274	42
504.229994534835	25
504.244527693267	31
504.259061061246	7
504.273594638988	11
504.288128426494	28
504.302662423654	14
504.317196630578	2
504.331731047265	6
504.346265673607	48
504.360800509713	29
504.375335555582	44
504.389870811106	22
504.404406276285	37
504.418941951336	62
504.433477836151	52
504.448013930511	30
504.462550234636	37
504.477086748633	59
504.491623472284	38
504.506160405591	31
504.520697548661	25
504.535234901495	12
504.549772463875	10
504.564310236128	18
504.578848218144	16
504.593386409815	3
504.60792481125	18
504.622463422448	45
504.637002243302	23
504.651541273811	7
504.666080514192	13
504.680619964228	11
504.69515962392	33
504.709699493484	20
504.724239572702	4
504.738779861685	5
504.753320360215	9
504.767861068616	16
504.782401986782	17
504.796943114603	32
504.811484452188	9
504.826025999428	12
504.840567756432	2
504.855109723199	9
504.869651899622	16
504.884194285918	13
504.89873688176	40
504.913279687366	28
504.927822702737	4
504.942365927762	14
504.95690936266	12
504.971453007214	36
504.985996861423	26
505.000540925396	9
505.015085199133	16
505.029629682634	19
505.044174375682	13
505.058719278602	3
505.073264391178	3
505.087809713518	0
505.102355245622	11
505.116900987382	31
505.131446938906	25
505.145993100085	22
505.160539471137	13
505.175086051737	0
505.1896328421	8
505.204179842336	24
505.218727052227	14
505.233274471666	5
505.247822101086	19
505.262369940053	41
505.276917988893	13
505.29146624728	15
505.30601471554	37
505.320563393456	24
505.335112281136	10
505.349661378471	16
505.36421068568	18
505.378760202544	10
505.393309928955	18
505.407859865349	46
505.422410011289	32
505.436960366993	10
505.451510932462	10
505.466061707696	15
505.480612692585	19
505.495163887238	33
505.509715291656	11
505.52426690573	7
505.53881872946	12
505.553370763063	14
505.567923006322	10
505.582475459236	11
505.597028122024	29
505.611580994468	27
505.626134076567	46
505.64068736854	30
505.655240870169	15
505.669794581454	27
505.684348502503	19
505.698902633317	8
505.713456973896	13
505.728011524022	8
505.742566284021	0
505.757121253785	0
505.771676433205	24
505.786231822281	20
505.800787421231	8
505.815343229836	6
505.829899248098	7
505.844455476124	13
505.859011913916	19
505.873568561363	11
505.888125418575	7
505.902682485552	24
505.917239762293	3
505.931797248691	6
505.946354944745	21
505.960912850673	44
505.975470966148	22
505.990029291496	42
506.00458782661	87
506.01914657138	108
506.033705525806	86
506.048264689997	71
506.062824063952	46
506.077383647565	36
506.091943440942	51
506.106503444084	50
506.121063656882	49
506.135624079446	19
506.150184711774	15
506.164745553868	22
506.179306605509	7
506.193867867024	36
506.208429338195	15
506.222991019023	25
506.237552909724	42
506.252115010082	15
506.266677320205	14
506.281239839985	31
506.295802569529	19
506.310365508839	40
506.324928657805	45
506.339492016537	60
506.354055585033	72
506.368619363187	34
506.383183351105	62
506.397747548789	149
506.412311956129	166
506.426876573126	195
506.441441399997	295
506.456006436524	371
506.470571682708	211
506.485137138766	167
506.49970280448	143
506.514268679851	134
506.528834765097	92
506.543401059999	29
506.557967564557	39
506.572534278881	84
506.587101202971	44
506.601668336825	38
506.616235680228	27
506.630803233505	20
506.645370996548	18
506.659938969247	13
506.674507151603	31
506.689075543833	70
506.70364414572	51
506.718212957264	22
506.732781978573	13
506.747351209648	5
506.761920650379	13
506.776490300985	19
506.791060161248	14
506.805630231168	13
506.820200510853	13
506.834771000304	19
506.849341699412	20
506.863912608285	15
506.878483726924	13
506.89305505522	14
506.907626593282	2
506.922198341001	11
506.936770298594	25
506.951342465844	26
506.965914842751	14
506.980487429424	43
506.995060225863	38
507.009633231958	41
507.02420644782	51
507.038779873447	66
507.053353508731	44
507.067927353782	23
507.082501408489	5
507.09707567307	36
507.111650147201	32
507.126224831206	48
507.140799724868	16
507.155374828187	7
507.16995014138	31
507.184525664231	23
507.199101396848	47
507.213677339122	28
507.228253491162	35
507.242829852968	9
507.257406424432	21
507.271983205661	26
507.286560196548	16
507.3011373972	13
507.315714807619	27
507.330292427803	29
507.344870257646	42
507.359448297145	39
507.374026546519	50
507.38860500555	76
507.403183674239	17
507.417762552803	40
507.432341641024	64
507.446920938903	111
507.461500446547	111
507.476080163958	75
507.490660091135	46
507.505240227969	39
507.519820574461	29
507.534401130828	46
507.548981896853	39
507.563562872644	50
507.578144058091	14
507.592725453306	12
507.607307058178	13
507.621888872925	10
507.63647089733	16
507.651053131392	18
507.66563557522	7
507.680218228815	10
507.694801092176	18
507.709384165086	15
507.723967447871	18
507.738550940423	24
507.753134642523	7
507.767718554499	36
507.782302676241	20
507.796887007532	15
507.811471548698	10
507.826056299522	13
507.840641260113	21
507.855226430361	26
507.869811810376	31
507.884397400157	37
507.898983199596	15
507.913569208802	44
507.928155427774	36
507.942741856404	46
507.9573284948	37
507.971915342963	18
507.986502400784	23
508.001089668372	22
508.015677145726	40
508.030264832738	36
508.044852729408	20
508.059440835954	49
508.074029152157	36
508.088617678127	26
508.103206413755	29
508.11779535915	11
508.132384514312	13
508.146973879131	3
508.161563453717	12
508.176153237961	25
508.190743231972	9
508.20533343575	28
508.219923849295	35
508.234514472498	78
508.249105305358	47
508.263696348095	27
508.278287600489	29
508.292879062542	41
508.30747073447	14
508.322062616056	19
508.33665470741	26
508.351247008312	42
508.365839519091	115
508.380432239636	186
508.395025169839	416
508.40961830981	1164
508.424211659439	2258
508.438805218834	3329
508.453398987997	4070
508.467992966818	4290
508.482587155406	3367
508.497181553761	2676
508.511776161774	1733
508.526370979555	1168
508.540966006993	753
508.555561244199	444
508.570156691172	307
508.584752347803	209
508.59934821431	137
508.613944290476	95
508.6285405763	87
508.643137071891	87
508.657733777249	103
508.672330692266	68
508.686927816941	28
508.701525151492	43
508.716122695811	37
508.730720449788	34
508.745318413423	41
508.759916586826	32
508.774514969996	33
508.789113562824	20
508.80371236542	39
508.818311377783	41
508.832910599804	17
508.847510031593	20
508.86210967315	34
508.876709524365	33
508.891309585347	36
508.905909855988	12
508.920510336505	16
508.935111026572	34
508.949711926515	33
508.964313036117	17
508.978914355378	21
508.993515884515	76
509.00811762331	89
509.022719571873	57
509.037321729986	56
509.051924098084	61
509.066526675732	82
509.081129463147	88
509.095732460331	67
509.110335667281	45
509.124939083891	37
509.139542710159	41
509.154146546304	38
509.168750592107	47
509.18335484757	16
509.197959312909	9
509.212563987906	30
509.227168872563	36
509.241773966987	43
509.256379271288	38
509.270984785139	70
509.285590508757	70
509.300196442144	39
509.314802585189	19
509.329408938002	17
509.344015500583	21
509.358622272932	40
509.373229254939	55
509.387836446606	66
509.40244384804	276
509.417051459242	554
509.431659280104	784
509.446267310842	1175
509.460875551239	1610
509.475484001295	1764
509.490092661119	1247
509.504701530711	800
509.519310610071	516
509.533919898981	266
509.548529397768	226
509.563139106324	162
509.577749024429	81
509.592359152411	106
509.606969490052	78
509.621580037462	47
509.63619079453	34
509.650801761476	47
509.665412938081	41
509.680024324344	42
509.694635920376	20
509.709247726176	24
509.723859741636	20
509.738471966863	29
509.75308440175	19
509.767697046514	15
509.782309900828	13
509.796922965019	20
509.81153623887	8
509.826149722489	9
509.840763415767	34
509.855377318922	29
509.869991431628	22
509.884605754211	31
509.899220286453	28
509.913835028464	22
509.928449980025	31
509.943065141573	30
509.95768051267	23
509.972296093536	48
509.986911884171	41
510.001527884574	47
510.016144094636	44
510.030760514358	28
510.045377143957	35
510.059993983216	81
510.074611032134	63
510.08922829093	39
510.103845759385	38
510.118463437499	21
510.133081325491	24
510.147699423143	25
510.162317730454	62
510.176936247534	38
510.191554974382	70
510.206173910999	50
510.220793057167	15
510.235412413212	21
510.250031979026	47
510.26465175439	50
510.279271739632	27
510.293891934643	24
510.308512339313	15
510.323132953643	7
510.337753777742	40
510.352374811609	12
510.366996055136	50
510.381617508541	98
510.396239171606	237
510.41086104433	415
510.425483126823	591
510.440105419085	835
510.454727921006	859
510.469350632697	804
510.483973554047	577
510.498596685275	366
510.513220026054	198
510.527843576711	110
510.542467337028	49
510.557091307113	65
510.571715486859	46
510.586339876482	58
510.600964475656	32
510.615589284599	15
510.630214303421	27
510.644839531792	43
510.659464969933	15
510.674090617843	17
510.688716475522	29
510.703342542861	35
510.717968819969	28
510.732595306737	23
510.747222003384	33
510.761848909581	39
510.776476025656	5
510.791103351391	13
510.805730886896	22
510.820358631951	29
510.834986586993	24
510.849614751587	25
510.86424312595	16
510.878871710082	13
510.893500503983	18
510.908129507544	23
510.922758720875	18
510.937388143865	10
510.952017776625	37
510.966647619155	30
510.981277671344	50
510.995907933302	35
511.01053840503	18
511.025169086418	17
511.039799977576	11
511.054431078503	16
511.06906238909	22
511.083693909446	15
511.098325639463	32
511.112957579249	25
511.127589728804	17
511.14222208802	27
511.156854657005	31
511.17148743576	31
511.186120424174	30
511.200753622359	41
511.215387030203	46
511.230020647927	37
511.244654475311	10
511.259288512355	29
511.273922759168	27
511.288557215752	5
511.303191881995	12
511.317826758008	22
511.332461843791	31
511.347097139344	47
511.361732644447	33
511.37636835943	21
511.391004284182	24
511.405640418485	41
511.420276762668	120
511.43491331651	176
511.449550080123	200
511.464187053396	241
511.478824236438	148
511.493461629251	115
511.508099231724	70
511.522737043967	35
511.537375065979	29
511.552013297652	19
511.566651739095	29
511.581290390308	34
511.595929251182	43
511.610568321825	32
511.625207602129	13
511.639847092312	7
511.654486792046	8
511.66912670166	18
511.683766820934	27
511.698407149869	6
511.713047688683	9
511.727688437158	0
511.742329395403	15
511.756970563199	15
511.771611940984	18
511.78625352832	10
511.800895325426	11
511.815537332302	16
511.830179548949	1
511.844821975256	22
511.859464611224	30
511.874107457071	15
511.88875051258	13
511.903393777748	3
511.918037252688	14
511.932680937506	10
511.947324831876	14
511.961968936017	21
511.976613249927	11
511.991257773608	19
512.00590250684	35
512.020547449952	53
512.035192602834	45
512.049837965377	40
512.064483537581	56
512.079129319665	42
512.093775311409	27
512.108421512815	17
512.1230679241	27
512.137714545046	59
512.152361375653	27
512.167008416031	38
512.181655666179	45
512.196303125987	15
512.210950795567	13
512.225598674917	14
512.240246764037	26
512.254895062709	25
512.269543571261	12
512.284192289583	16
512.298841217457	26
512.313490355211	58
512.328139702626	61
512.342789259811	42
512.357439026658	58
512.372089003384	44
512.386739189663	27
512.401389585712	19
512.41604019164	24
512.430691007121	19
512.445342032373	44
512.459993267395	65
512.474644712187	80
512.489296366751	36
512.503948230866	9
512.518600304861	19
512.533252588518	20
512.547905081835	17
512.562557785033	3
512.577210697893	11
512.591863820523	18
512.606517152814	5
512.621170694876	20
512.635824446709	33
512.650478408203	26
512.665132579468	7
512.679786960504	27
512.694441551092	17
512.709096351561	15
512.7237513618	21
512.7384065817	7
512.753062011372	21
512.767717650705	15
512.782373499808	11
512.797029558683	15
512.811685827219	27
512.826342305527	45
512.840998993495	13
512.855655891344	10
512.870312998855	15
512.884970316137	25
512.899627842971	15
512.914285579685	20
512.92894352617	22
512.943601682208	14
512.958260048126	9
512.972918623815	25
512.987577409056	13
513.002236404178	23
513.016895609071	19
513.031555023626	15
513.046214647842	46
513.06087448183	29
513.075534525588	46
513.090194779009	22
513.1048552422	15
513.119515915163	27
513.134176797897	38
513.148837890184	24
513.163499192351	16
513.178160704289	12
513.19282242578	14
513.207484357151	31
513.222146498184	11
513.236808848989	33
513.251471409455	20
513.266134179803	15
513.280797159812	15
513.295460349483	32
513.310123748925	37
513.324787358139	28
513.339451177014	27
513.354115205662	46
513.36877944408	17
513.383443892051	22
513.398108550012	24
513.412773417526	23
513.427438494921	12
513.442103781869	14
513.456769278697	26
513.471434985187	26
513.48610090134	37
513.500767027373	18
513.515433363069	21
513.530099908536	23
513.544766663665	27
513.559433628566	38
513.574100803129	27
513.588768187464	24
513.60343578157	9
513.618103585448	7
513.632771598988	34
513.64743982219	36
513.662108255273	22
513.676776898019	28
513.691445750536	30
513.706114812715	7
513.720784084666	2
513.73545356628	19
513.750123257774	4
513.764793158931	8
513.77946326986	19
513.794133590342	8
513.808804120705	5
513.823474860839	7
513.838145810527	8
513.852816970095	0
513.867488339436	21
513.88215991833	23
513.896831707105	13
513.911503705652	20
513.926175913861	28
513.940848331732	8
513.955520959376	0
513.970193796791	11
513.984866843869	12
513.999540100829	5
514.014213567451	19
514.028887243735	35
514.043561129792	26
514.05823522562	22
514.072909531111	6
514.087584046374	10
514.102258771299	19
514.116933706107	15
514.131608850467	14
514.146284204709	44
514.160959768613	41
514.17563554229	43
514.190311525629	55
514.20498771885	27
514.219664121623	20
514.23434073417	19
514.249017556488	39
514.263694588578	33
514.278371830331	4
514.293049281857	24
514.307726943155	20
514.322404814115	35
514.337082894848	27
514.351761185243	25
514.36643968552	21
514.38111839535	18
514.395797315063	58
514.410476444438	49
514.425155783585	67
514.439835332286	34
514.454515090978	31
514.469195059223	32
514.483875237241	15
514.498555625031	31
514.513236222594	15
514.527917029819	4
514.542598046817	7
514.557279273478	12
514.571960709911	6
514.586642356117	20
514.601324211986	29
514.616006277627	17
514.630688552931	33
514.645371038118	36
514.660053732967	23
514.674736637479	3
514.689419751764	15
514.704103075822	29
514.718786609652	22
514.733470353145	13
514.74815430641	7
514.762838469339	6
514.777522842041	11
514.792207424515	30
514.806892216652	38
514.821577218562	15
514.836262430135	5
514.85094785159	11
514.865633482709	4
514.88031932349	18
514.895005374045	19
514.909691634372	16
514.924378104362	4
514.939064784125	37
514.953751673661	30
514.96843877297	51
514.983126081832	33
514.997813600577	34
515.012501329095	18
515.027189267166	4
515.04187741512	21
515.056565772737	30
515.071254340017	22
515.08594311718	31
515.100632104006	17
515.115321300606	19
515.130010706868	40
515.144700322904	36
515.159390148712	8
515.174080184184	25
515.188770429429	80
515.203460884447	100
515.218151549128	65
515.232842423583	23
515.247533507701	39
515.262224801701	43
515.276916305256	7
515.291608018693	12
515.306299941793	18
515.320992074557	11
515.335684417204	5
515.350376969515	7
515.365069731598	14
515.379762703236	18
515.394455884756	19
515.40914927605	24
515.423842877007	17
515.438536687737	38
515.453230708131	12
515.467924938408	5
515.482619378239	16
515.497314027952	5
515.51200888733	4
515.526703956371	19
515.541399235185	22
515.556094723883	5
515.570790422134	4
515.585486330159	14
515.600182447957	10
515.614878775528	9
515.629575312654	5
515.644272059663	13
515.658969016445	19
515.673666182781	20
515.688363559	33
515.703061144993	37
515.71775894054	25
515.73245694597	21
515.747155161174	4
515.761853586041	6
515.776552220572	0
515.791251064877	5
515.805950118956	6
515.820649382698	9
515.835348856214	10
515.850048539503	7
515.864748432566	9
515.879448535184	15
515.894148847684	25
515.908849369958	11
515.923550101787	2
515.938251043499	20
515.952952194875	29
515.967653556024	14
515.982355126838	16
515.997056907535	7
516.011758897786	9
516.026461097811	38
516.04116350772	35
516.055866127183	14
516.07056895642	7
516.08527199543	28
516.099975244215	23
516.114678702663	40
516.129382370885	45
516.144086248882	10
516.158790336542	5
516.173494633866	8
516.188199141074	34
516.202903857946	50
516.217608784593	66
516.232313920903	57
516.247019266987	52
516.261724822846	37
516.276430588368	21
516.291136563665	29
516.305842748735	27
516.32054914336	11
516.335255747869	25
516.349962562152	34
516.364669586099	15
516.37937681982	19
516.394084263206	17
516.408791916475	17
516.423499779299	12
516.438207851897	23
516.452916134269	43
516.467624626306	49
516.482333328226	20
516.497042239811	15
516.51175136117	12
516.526460692084	17
516.541170232882	7
516.555879983454	1
516.57058994369	0
516.585300113591	5
516.600010493376	6
516.614721082716	9
516.629431881939	9
516.644142890937	13
516.6588541096	15
516.673565537927	15
516.688277176028	12
516.702989023904	8
516.717701081444	13
516.732413348869	3
516.747125825848	19
516.761838512602	8
516.77655140924	16
516.791264515432	4
516.805977831509	14
516.820691357141	17
516.835405092657	7
516.850119037948	5
516.864833192793	11
516.879547557523	8
516.894262131917	22
516.908976916086	25
516.92369190992	5
516.938407113528	9
516.953122526911	10
516.967838149959	37
516.982553982781	19
516.997270025378	28
517.01198627764	19
517.026702739676	23
517.041419411377	32
517.056136292962	22
517.070853384103	14
517.085570685128	16
517.100288195818	22
517.115005916173	10
517.129723846413	35
517.144441986317	14
517.159160335996	8
517.17387889534	43
517.188597664459	31
517.203316643352	16
517.218035831801	11
517.232755230244	4
517.247474838242	15
517.262194656015	19
517.276914683563	13
517.291634920777	3
517.306355367874	14
517.321076024527	20
517.335796890955	22
517.350517967268	13
517.365239253136	27
517.379960748778	33
517.394682454196	4
517.409404369279	19
517.424126494247	31
517.43884882888	23
517.453571373177	19
517.46829412725	39
517.483017091099	8
517.497740264612	17
517.5124636479	5
517.527187240963	3
517.541911043692	0
517.556635056196	0
517.571359278365	0
517.586083710418	12
517.600808352138	10
517.615533203522	10
517.630258264682	17
517.644983535616	8
517.659709016216	12
517.674434706592	6
517.689160606742	36
517.703886716668	18
517.718613036149	10
517.733339565516	4
517.748066304547	27
517.762793253354	7
517.777520411937	15
517.792247780184	13
517.806975358097	8
517.821703145896	10
517.836431143359	19
517.851159350598	11
517.865887767503	26
517.880616394183	12
517.895345230638	1
517.910074276759	16
517.924803532656	36
517.939532998327	28
517.954262673665	12
517.968992558667	34
517.983722653556	28
517.998452958109	14
518.013183472439	36
518.027914196433	56
518.042645130204	63
518.05737627375	24
518.072107626961	21
518.086839189948	39
518.101570962711	18
518.11630294514	11
518.131035137343	25
518.145767539323	18
518.160500150858	13
518.175232972279	0
518.189966003476	15
518.204699244338	21
518.219432694866	18
518.23416635528	25
518.248900225359	20
518.263634305104	22
518.278368594735	23
518.293103094032	16
518.307837802994	15
518.322572721733	27
518.337307850247	22
518.352043188537	18
518.366778736492	24
518.381514494224	28
518.396250461621	18
518.410986638794	35
518.425723025744	130
518.440459622359	191
518.455196428749	141
518.469933444806	126
518.484670670749	110
518.499408106358	71
518.514145751632	42
518.528883606683	27
518.543621671509	21
518.558359946002	36
518.57309843027	17
518.587837124315	23
518.602576028135	4
518.617315141512	0
518.632054464775	0
518.646793997813	20
518.661533740408	11
518.676273692889	14
518.691013855036	18
518.705754226959	5
518.720494808548	16
518.735235599914	7
518.749976601055	4
518.764717811863	5
518.779459232557	12
518.794200862807	16
518.808942702833	43
518.823684752635	19
518.838427012214	11
518.853169481569	6
518.86791216048	1
518.882655049277	4
518.897398147741	9
518.912141455871	8
518.926884973887	5
518.94162870157	27
518.956372638918	33
518.971116786154	13
518.985861143055	38
519.000605709733	53
519.015350486077	11
519.030095472198	27
519.044840667985	30
519.059586073548	20
519.074331688888	33
519.089077514005	46
519.103823548677	26
519.118569793236	5
519.133316247572	5
519.148062911574	28
519.162809785243	4
519.177556868798	8
519.19230416202	4
519.207051664908	8
519.221799377573	12
519.236547300124	6
519.251295432232	10
519.266043774116	23
519.280792325777	7
519.295541087105	5
519.310290058209	0
519.32503923909	36
519.339788629638	22
519.354538229962	21
519.369288040063	30
519.38403805983	3
519.398788289375	1
519.413538728585	14
519.428289377683	27
519.443040236448	83
519.457791304879	98
519.472542583087	128
519.487294071071	87
519.502045768723	76
519.516797676151	45
519.531549793356	14
519.546302120228	10
519.561054656876	27
519.575807403302	21
519.590560359394	15
519.605313525153	14
519.6200669008	4
519.634820486113	15
519.649574281202	28
519.664328285959	10
519.679082500493	10
519.693836924804	5
519.708591558781	13
519.723346402536	8
519.738101456068	25
519.752856719266	6
519.767612192242	1
519.782367874994	0
519.797123767414	8
519.811879869501	19
519.826636181474	22
519.841392703115	19
519.856149434533	13
519.870906375618	16
519.88566352648	4
519.900420887119	8
519.915178457425	15
519.929936237509	25
519.944694227369	11
519.959452426897	4
519.974210836202	4
519.988969455174	17
520.003728283923	27
520.01848732245	21
520.033246570643	36
520.048006028725	33
520.062765696362	66
520.077525573778	38
520.092285661081	5
520.107045957941	8
520.121806464578	17
520.136567180993	30
520.151328107075	23
520.166089243044	10
520.180850588681	24
520.195612143985	21
520.210373909066	36
520.225135883925	34
520.239898068451	24
520.254660462754	9
520.269423066836	21
520.284185880584	33
520.29894890411	6
520.313712137303	10
520.328475580384	15
520.343239233132	25
520.358003095548	25
520.372767167741	16
520.387531449712	56
520.402295941351	182
520.417060642767	256
520.43182555396	593
520.446590674821	1224
520.46135600546	1948
520.476121545876	2350
520.49088729596	1958
520.505653255821	1487
520.52041942535	974
520.535185804767	606
520.549952393741	372
520.564719192604	233
520.579486201133	179
520.594253419441	117
520.609020847416	81
520.623788485169	75
520.638556332699	42
520.653324389787	45
520.668092656764	47
520.682861133518	39
520.69762982005	27
520.712398716139	15
520.727167822116	57
520.741937137761	34
520.756706663074	55
520.771476398275	32
520.786246343143	36
520.80101649768	45
520.815786862104	53
520.830557436197	48
520.845328220067	34
520.860099213495	18
520.874870416811	22
520.889641829905	29
520.904413452667	30
520.919185285207	16
520.933957327414	17
520.94872957951	26
520.963502041164	15
520.978274712596	25
520.993047593916	26
521.007820684794	47
521.02259398545	56
521.037367495884	41
521.052141215986	55
521.066915145976	65
521.081689285635	76
521.096463634961	47
521.111238194066	42
521.126012962948	26
521.140787941609	20
521.155563129828	19
521.170338527935	9
521.185114135711	25
521.199889953264	8
521.214665980596	30
521.229442217596	16
521.244218664375	28
521.258995320821	44
521.273772187156	51
521.288549263159	62
521.30332654872	37
521.31810404428	22
521.332881749508	37
521.347659664405	33
521.362437789079	18
521.377216123422	19
521.391994667654	26
521.406773421443	24
521.421552385122	103
521.436331558468	225
521.451110941593	405
521.465890534386	638
521.480670337068	600
521.495450349419	519
521.510230571437	338
521.525011003235	257
521.539791644811	232
521.554572495944	151
521.569353557077	60
521.584134827768	35
521.598916308349	73
521.613697998486	50
521.628479898514	32
521.643262008209	35
521.658044327573	29
521.672826856826	19
521.687609595747	21
521.702392544336	21
521.717175702815	39
521.731959070963	25
521.746742648888	19
521.761526436483	4
521.776310433856	16
521.791094641008	11
521.805879057718	21
521.820663684318	18
521.835448520696	25
521.850233566743	32
521.865018822458	22
521.879804288063	32
521.894589963336	41
521.909375848278	27
521.924161943109	50
521.938948247608	25
521.953734761776	12
521.968521485724	40
521.98330841956	41
521.998095562955	30
522.012882916129	31
522.027670479082	41
522.042458251703	62
522.057246234104	88
522.072034426283	57
522.086822828132	33
522.101611439759	39
522.116400261166	57
522.131189292241	65
522.145978533095	58
522.160767983619	29
522.175557644031	51
522.190347514113	59
522.205137593863	82
522.219927883393	86
522.234718382701	91
522.249509091679	88
522.264300010436	85
522.279091138972	71
522.293882477177	84
522.308674025161	77
522.323465782814	88
522.338257750357	103
522.353049927458	123
522.367842314449	167
522.382634911109	233
522.397427717548	692
522.412220733657	2135
522.427013959544	5004
522.441807395211	11785
522.456601040547	21452
522.471394895663	32246
522.486188960558	40341
522.500983235122	38526
522.515777719465	32278
522.530572413477	25452
522.54536731738	19301
522.560162430841	14474
522.574957754191	10873
522.589753287211	8087
522.604549029901	6117
522.61934498248	4798
522.634141144728	3770
522.648937516755	3166
522.663734098453	2603
522.678530889929	2185
522.693327891185	1850
522.708125102	1516
522.722922522705	1254
522.73772015319	1043
522.752517993343	952
522.767316043277	890
522.78211430288	788
522.796912772262	725
522.811711451424	676
522.826510340256	618
522.841309438867	627
522.856108747147	544
522.870908265318	480
522.885707993158	444
522.900507930667	349
522.915308077957	274
522.930108435026	221
522.944909001874	157
522.959709778282	133
522.97451076458	155
522.989311960658	159
523.004113366295	292
523.018914981822	548
523.033716807129	903
523.048518842106	1164
523.063321086752	1365
523.078123541178	1649
523.092926205384	2040
523.107729079259	2220
523.122532163025	2022
523.137335456461	1625
523.152138959566	1254
523.166942672451	967
523.181746595116	745
523.19655072745	571
523.211355069565	442
523.226159621349	284
523.240964383024	279
523.255769354258	246
523.270574535383	271
523.285379926177	250
523.300185526751	248
523.314991336995	184
523.329797357019	237
523.344603586823	225
523.359410026297	247
523.374216675552	292
523.389023534586	362
523.40383060329	643
523.418637881775	1338
523.433445370039	2781
523.448253067974	6182
523.463060975688	11217
523.477869093073	16836
523.492677420348	20754
523.507485957183	19597
523.522294703798	16094
523.537103660304	12274
523.551912826369	9033
523.566722202214	6665
523.58153178784	4658
523.596341583246	3242
523.611151588323	2396
523.625961803179	1863
523.640772227816	1502
523.655582862013	1159
523.6703937061	978
523.685204759968	859
523.700016023506	731
523.714827496713	708
523.729639179812	609
523.744451072581	541
523.75926317502	471
523.77407548735	407
523.78888800935	326
523.80370074102	328
523.81851368247	334
523.833326833702	402
523.848140194713	403
523.862953765395	300
523.877767545858	244
523.89258153599	278
523.907395735904	272
523.922210145487	281
523.937024764962	308
523.951839593996	267
523.966654632922	218
523.981469881628	173
523.996285340005	216
524.011101008051	299
524.025916885878	429
524.040732973487	502
524.055549270765	609
524.070365777824	726
524.085182494665	791
524.099999421286	853
524.114816557466	848
524.129633903538	761
524.144451459281	712
524.159269224804	649
524.174087200108	491
524.188905385083	365
524.203723779727	271
524.218542384264	274
524.23336119847	278
524.248180222458	323
524.262999456116	328
524.277818899555	322
524.292638552775	292
524.307458415666	250
524.322278488337	226
524.33709877079	256
524.351919262913	210
524.366739964817	173
524.381560876392	240
524.396381997858	314
524.411203328884	451
524.426024869691	787
524.440846620391	1112
524.455668580649	1623
524.47049075069	2562
524.485313130622	3720
524.500135720113	4317
524.514958519386	4053
524.529781528441	2916
524.544604747276	1713
524.559428175782	917
524.57425181407	435
524.589075662028	85
524.603899719767	49
524.618723987288	125
524.633548464479	111
524.648373151562	107
524.663198048205	105
524.67802315463	87
524.692848470836	83
524.707673996823	81
524.722499732481	102
524.737325677921	178
524.752151833142	99
524.766978197923	102
524.781804772596	61
524.796631557051	78
524.811458551065	112
524.826285754972	100
524.84111316866	96
524.855940791909	73
524.870768625049	84
524.885596667972	122
524.900424920565	131
524.915253382828	94
524.930082054874	42
524.944910936701	80
524.959740028199	119
524.974569329479	168
524.98939884054	91
525.004228561383	128
525.019058491786	166
525.033888632082	167
525.048718982159	177
525.063549541796	160
525.078380311326	216
525.093211290527	208
525.10804247951	228
525.122873878163	225
525.137705486709	148
525.152537304926	114
525.167369332814	111
525.182201570485	75
525.197034017936	71
525.211866674949	126
525.226699541964	93
525.24153261854	95
525.256365904898	67
525.271199401037	101
525.286033106959	127
525.300867022551	133
525.315701147926	99
525.330535482972	74
525.34537002791	93
525.360204782409	108
525.37503974669	133
525.389874920863	211
525.404710304597	142
525.419545898113	186
525.434381701411	278
525.449217714492	292
525.464053937243	352
525.478890369776	531
525.493727011981	547
525.508563863968	504
525.523400925737	379
525.538238197288	297
525.55307567851	198
525.567913369404	71
525.582751270191	77
525.597589380649	80
525.612427700778	50
525.62726623069	20
525.642104970384	44
525.656943919749	49
525.671783079007	109
525.686622447937	100
525.701462026538	87
525.716301814922	114
525.731141813088	83
525.745982020925	70
525.760822438544	44
525.775663065946	83
525.79050390302	76
525.805344949875	79
525.820186206403	93
525.835027672823	93
525.849869348915	95
525.864711234679	139
525.879553330225	97
525.894395635553	47
525.909238150553	33
525.924080875336	43
525.938923809901	57
525.953766954248	91
525.968610308157	92
525.983453871958	105
525.998297645432	122
526.013141628687	152
526.027985821615	134
526.042830224436	124
526.057674836929	81
526.072519659093	78
526.08736469104	114
526.10220993277	94
526.117055384171	73
526.131901045355	92
526.146746916322	84
526.16159299696	80
526.176439287381	82
526.191285787474	72
526.206132497461	85
526.220979417008	68
526.235826546449	103
526.250673885562	74
526.265521434347	52
526.280369193026	84
526.295217161376	98
526.310065339398	54
526.324913727315	66
526.339762324902	122
526.354611132273	125
526.369460149316	83
526.384309376142	107
526.399158812639	101
526.41400845892	53
526.428858314983	105
526.443708380829	182
526.458558656347	216
526.473409141538	143
526.488259836622	186
526.503110741378	140
526.517961855806	116
526.532813180018	110
526.547664714012	72
526.562516457789	61
526.577368411239	109
526.592220574471	76
526.607072947487	55
526.621925530064	98
526.636778322534	91
526.651631324788	74
526.666484536603	98
526.681337958312	81
526.696191589805	124
526.711045430969	70
526.725899481806	47
526.740753742426	103
526.755608212829	68
526.770462892904	58
526.785317782874	42
526.800172882515	46
526.815028191829	63
526.829883710927	76
526.844739439807	88
526.85959537836	89
526.874451526696	70
526.889307884816	107
526.904164452608	78
526.919021230183	48
526.93387821743	86
526.948735414572	92
526.963592821276	101
526.978450437873	73
526.993308264143	58
527.008166300197	25
527.023024545923	30
527.037883001432	49
527.052741666725	61
527.06760054169	104
527.082459626439	72
527.097318920971	59
527.112178425176	90
527.127038139054	75
527.141898062825	53
527.15675819627	65
527.171618539498	69
527.186479092398	63
527.201339855193	97
527.21620082755	78
527.23106200969	64
527.245923401614	50
527.260785003321	52
527.275646814702	66
527.290508835865	89
527.305371066813	80
527.320233507433	88
527.335096157837	62
527.349959017913	66
527.364822087774	68
527.379685367418	75
527.394548856734	78
527.409412555946	68
527.424276464719	61
527.439140583276	78
527.454004911617	135
527.468869449631	86
527.483734197539	64
527.49859915512	56
527.513464322485	29
527.528329699412	58
527.543195286234	84
527.55806108284	50
527.572927089007	69
527.58779330507	51
527.602659730916	63
527.617526366325	101
527.632393211628	95
527.647260266715	54
527.662127531475	42
527.676995005908	55
527.691862690125	86
527.706730584126	67
527.721598687801	33
527.736467001259	42
527.751335524501	53
527.766204257527	79
527.781073200116	48
527.795942352599	91
527.810811714866	72
527.825681286696	58
527.840551068421	36
527.855421059819	34
527.870291261	82
527.885161671855	79
527.900032292606	66
527.914903123029	75
527.929774163126	35
527.944645413007	74
527.959516872672	65
527.97438854201	15
527.989260421132	45
528.004132510039	42
528.019004808508	31
528.033877316872	77
528.048750035021	78
528.063622962843	85
528.078496100449	42
528.093369447728	54
528.108243004903	31
528.12311677164	58
528.137990748273	74
528.152864934579	67
528.167739330669	94
528.182613936322	100
528.19748875187	64
528.212363777203	81
528.227239012208	49
528.242114456999	78
528.256990111574	56
528.271865975711	57
528.286742049744	77
528.301618333561	80
528.316494827052	53
528.331371530216	81
528.346248443276	67
528.361125566009	55
528.376002898416	68
528.390880440719	45
528.405758192695	43
528.420636154345	77
528.435514325779	51
528.450392706998	78
528.465271298002	87
528.480150098568	65
528.49502910903	86
528.509908329276	82
528.524787759085	112
528.53966739879	116
528.55454724828	97
528.569427307443	96
528.58430757628	82
528.599188054902	68
528.614068743309	93
528.628949641389	102
528.643830749365	47
528.658712066904	36
528.673593594228	66
528.688475331447	55
528.703357278341	37
528.718239434908	22
528.73312180126	35
528.748004377286	53
528.762887163208	29
528.777770158692	53
528.792653364073	61
528.807536779127	70
528.822420403967	82
528.83730423848	60
528.852188282779	73
528.867072536862	99
528.881957000619	65
528.896841674161	65
528.911726557489	70
528.92661165049	89
528.941496953276	68
528.956382465848	77
528.971268188093	59
528.986154120124	69
529.001040261828	92
529.015926613429	94
529.030813174593	69
529.045699945653	58
529.060586926387	55
529.075474116795	67
529.090361516988	65
529.105249127078	70
529.12013694673	62
529.135024976168	49
529.149913215391	74
529.164801664399	73
529.179690323082	71
529.194579191549	64
529.209468269691	85
529.22435755773	80
529.239247055331	54
529.254136762718	71
529.26902667989	82
529.283916806847	63
529.298807143479	66
529.313697689896	91
[truncated: 124,185 more rows]
