# Supplementary material for: Identifying Archaeological Bone via Non-Destructive ZooMS and the Materiality of Symbolic Expression: Examples from Iroquoian Bone Points
Source: Sci Rep. 2019 Jul 30;9:11027. doi: 10.1038/s41598-019-47299-x (PMC6667708; doi:10.1038/s41598-019-47299-x)
Supplement: Supplementary file 2 — Supplementary Datafiles [file 41598_2019_47299_MOESM2_ESM.zip › McGrath et al Supplementary Datafiles/Data set S3_EraserSpectra/DR-894s_ERASER_3.txt]

500.020488400846	35
500.034960821428	42
500.049433451771	24
500.06390629177	25
500.078379341531	15
500.092852600947	31
500.107326070125	11
500.121799749066	6
500.136273637769	28
500.150747736128	39
500.165222044248	15
500.179696562024	15
500.194171289563	15
500.208646226864	28
500.223121373819	34
500.237596730538	39
500.252072296912	14
500.266548073155	8
500.281024059054	14
500.295500254716	7
500.309976660032	0
500.324453275112	12
500.338930099954	15
500.353407134451	11
500.36788437871	2
500.382361832733	20
500.396839496411	2
500.411317369851	31
500.425795452946	30
500.440273745912	17
500.454752248534	27
500.46923096081	16
500.483709882957	4
500.498189014651	0
500.512668356216	21
500.527147907436	53
500.541627668419	39
500.556107639165	25
500.570587819458	22
500.585068209622	27
500.599548809549	10
500.614029619132	5
500.628510638477	7
500.642991867585	26
500.657473306241	27
500.671954954767	6
500.686436812949	1
500.700918881002	8
500.71540115871	18
500.729883645966	34
500.7443663432	26
500.758849249981	6
500.773332366634	20
500.787815692942	17
500.802299229013	9
500.816782974632	2
500.83126693023	1
500.845751095375	9
500.860235470391	10
500.874720055062	7
500.889204849389	17
500.903689853479	23
500.918175067333	24
500.93266049095	24
500.947146124222	31
500.961631967257	39
500.976118019949	34
500.990604282511	19
501.005090754728	25
501.019577436602	39
501.034064328346	10
501.048551429638	11
501.063038740802	2
501.077526261621	19
501.092013992203	10
501.106501932441	36
501.120990082442	13
501.135478442207	6
501.149967011628	3
501.164455790812	14
501.178944779759	21
501.19343397847	31
501.207923386729	34
501.222413004859	19
501.236902832753	0
501.251392870302	0
501.265883117615	5
501.280373574476	10
501.294864241317	19
501.309355117705	8
501.323846203964	12
501.33833749988	24
501.352829005559	18
501.367320720786	20
501.381812645884	23
501.396304780747	4
501.410797125265	1
501.425289679546	12
501.439782443484	0
501.454275417293	7
501.468768600758	21
501.483261993879	13
501.497755596872	7
501.512249409521	7
501.526743431825	6
501.541237663894	0
501.555732105726	3
501.570226757322	28
501.584721618574	25
501.599216689482	16
501.613711970262	21
501.628207460697	18
501.642703160897	14
501.657199070753	24
501.671695190373	16
501.686191519756	9
501.700688058796	2
501.7151848076	6
501.729681766167	3
501.744178934499	13
501.758676312379	30
501.77317390013	13
501.787671697538	13
501.80216970471	8
501.816667921646	5
501.831166348347	1
501.845664984595	5
501.860163830715	10
501.874662886492	28
501.889162152033	6
501.903661627337	4
501.918161312191	14
501.932661206916	9
501.947161311405	5
501.961661625551	11
501.976162149461	12
501.990662883027	7
502.005163826466	5
502.019664979561	0
502.034166342312	11
502.048667914935	37
502.063169697107	23
502.077671689043	5
502.092173890851	29
502.106676302316	11
502.121178923437	8
502.135681754322	10
502.150184794864	18
502.164688045278	25
502.179191505348	25
502.193695175183	23
502.208199054675	9
502.222703144039	38
502.237207442951	49
502.251711951628	35
502.266216670069	35
502.280721598275	14
502.295226736245	22
502.309732083764	4
502.324237641155	10
502.338743408203	3
502.353249385015	20
502.367755571593	12
502.382261967826	14
502.396768573824	19
502.411275389479	10
502.425782415006	4
502.44028965019	20
502.454797095031	35
502.469304749636	15
502.483812614006	7
502.498320688141	14
502.512828971933	9
502.527337465489	10
502.541846168702	1
502.556355081679	0
502.570864204421	1
502.58537353682	9
502.599883079092	14
502.614392831021	13
502.628902792498	2
502.643412963956	4
502.657923344963	0
502.672433935843	0
502.68694473638	9
502.701455746573	2
502.71596696664	17
502.730478396363	20
502.744990035851	19
502.759501884996	5
502.774013943906	22
502.788526212473	15
502.803038690913	22
502.81755137901	22
502.832064276872	50
502.846577384391	37
502.861090701566	16
502.875604228615	3
502.890117965321	14
502.904631911792	17
502.919146068028	9
502.93366043392	27
502.948175009578	13
502.962689794893	7
502.977204790082	12
502.991719994927	12
503.006235409429	11
503.020751033697	24
503.035266867729	17
503.049782911419	9
503.064299164982	9
503.078815628094	14
503.09333230108	10
503.107849183722	3
503.122366276022	7
503.136883578195	24
503.151401090025	21
503.165918811621	5
503.180436742873	1
503.194954883891	7
503.209473234675	12
503.223991795115	29
503.238510565321	41
503.253029545293	33
503.267548734921	3
503.282068134315	24
503.296587743475	9
503.311107562291	21
503.325627590873	14
503.340147829113	9
503.354668277226	11
503.369188934996	8
503.383709802424	12
503.398230879725	5
503.412752166684	0
503.4272736633	5
503.441795369681	16
503.456317285829	20
503.470839411741	17
503.485361747311	9
503.499884292539	23
503.51440704764	13
503.528930012399	4
503.543453186924	8
503.557976571106	2
503.572500165053	33
503.587023968767	20
503.601547982137	13
503.616072205382	2
503.630596638176	3
503.645121280844	8
503.659646133169	37
503.674171195152	20
503.688696467009	9
503.703221948524	0
503.717747639804	13
503.732273540742	23
503.746799651446	24
503.761325971808	13
503.775852502043	7
503.790379241936	3
503.804906191595	14
503.819433350804	11
503.833960719886	9
503.848488298735	16
503.863016087241	4
503.877544085513	0
503.892072293443	13
503.906600711247	22
503.921129338709	15
503.935658175828	4
503.950187222822	6
503.964716479474	8
503.979245945783	0
503.993775621858	9
504.0083055077	18
504.022835603199	13
504.037365908573	21
504.051896423496	14
504.066427148185	0
504.080958082749	0
504.095489226971	19
504.11002058085	15
504.124552144496	3
504.139083917799	7
504.153615900977	21
504.168148093813	15
504.182680496415	13
504.197213108676	22
504.211745930702	12
504.226278962495	14
504.240812203945	22
504.255345655162	20
504.269879316145	6
504.284413186787	3
504.298947267194	5
504.31348155726	28
504.3280160572	39
504.342550766798	10
504.357085686163	5
504.371620815077	18
504.386156153866	7
504.400691702422	10
504.415227460635	6
504.429763428616	10
504.444299606254	3
504.458835993659	25
504.47337259083	10
504.487909397768	1
504.502446414363	3
504.516983640726	1
504.531521076747	39
504.546058722534	26
504.560596578087	13
504.575134643407	3
504.589672918386	7
504.604211403023	7
504.618750097535	0
504.633289001705	16
504.647828115641	41
504.662367439236	39
504.676906972598	23
504.691446715618	9
504.705986668513	4
504.720526831066	11
504.735067203386	9
504.749607785365	0
504.76414857711	3
504.778689578514	1
504.793230789792	3
504.807772210729	0
504.822313841325	3
504.836855681796	6
504.851397731817	29
504.865939991713	9
504.880482461267	19
504.895025140589	13
504.909568029677	7
504.924111128315	17
504.938654436829	6
504.953197955109	39
504.967741683049	24
504.982285620755	8
504.996829768228	3
505.011374125251	6
505.025918692149	9
505.040463468815	14
505.055008455139	21
505.06955365123	13
505.08409905698	34
505.098644672497	14
505.113190497781	7
505.127736532723	2
505.142282777433	4
505.15682923191	17
505.171375896045	20
505.185922769948	22
505.200469853617	9
505.215017146946	3
505.22956465015	21
505.244112362904	11
505.258660285426	31
505.273208417714	20
505.28775675977	18
505.302305311485	2
505.316854072967	6
505.331403044108	0
505.345952225124	7
505.3605016158	37
505.375051216134	21
505.389601026344	28
505.404151046104	20
505.41870127574	11
505.433251715036	21
505.447802364098	15
505.462353222819	8
505.476904291308	25
505.491455569564	18
505.506007057588	27
505.52055875527	18
505.53511066272	1
505.549662779829	3
505.564215106705	5
505.578767643349	24
505.593320389652	20
505.607873345722	4
505.62242651156	7
505.636979887057	2
505.651533472322	5
505.666087267354	1
505.680641272045	1
505.695195486504	8
505.70974991073	20
505.724304544615	12
505.738859388268	25
505.753414441689	19
505.767969704769	4
505.782525177616	7
505.797080860123	2
505.811636752506	1
505.826192854548	3
505.840749166249	12
505.855305687826	21
505.869862419063	13
505.884419359959	1
505.898976510623	5
505.913533871054	0
505.928091441254	4
505.942649221112	0
505.95720721063	5
505.971765410024	0
505.986323819078	11
506.000882437899	27
506.01544126638	50
506.030000304629	59
506.044559552645	53
506.059119010321	42
506.073678677873	37
506.088238554977	40
506.102798641956	28
506.117358938487	8
506.131919444894	7
506.146480161069	25
506.161041086903	8
506.175602222506	13
506.19016356766	22
506.204725122798	23
506.219286887488	29
506.233848862054	10
506.24841104628	17
506.262973440273	6
506.277536043818	35
506.29209885724	37
506.306661880429	38
506.321225113278	28
506.335788555896	30
506.350352208173	12
506.364916070326	18
506.379480142139	36
506.394044423612	37
506.408608914962	28
506.423173615971	101
506.43773852664	99
506.452303647078	112
506.466868977283	100
506.481434517149	76
506.496000266891	57
506.510566226184	19
506.525132395246	1
506.539698774184	20
506.554265362674	24
506.568832161041	27
506.583399169067	12
506.597966386754	5
506.612533814317	12
506.62710145154	21
506.641669298531	27
506.656237355183	7
506.670805621603	13
506.685374097682	18
506.699942783639	14
506.714511679256	12
506.729080784641	11
506.743650099686	14
506.758219624499	4
506.772789358973	17
506.787359303324	22
506.801929457334	14
506.816499821005	10
506.831070394444	40
506.845641177652	26
506.860212170628	36
506.874783373265	23
506.88935478567	15
506.903926407735	17
506.918498239569	8
506.933070281171	4
506.947642532542	11
506.962214993574	15
506.976787664374	28
506.991360544834	42
507.005933635063	14
507.02050693506	28
507.035080444718	33
507.049654164253	31
507.06422809334	35
507.078802232196	10
507.093376580929	22
507.107951139213	22
507.122525907375	30
507.137100885197	18
507.15167607268	4
507.16625147004	7
507.18082707706	15
507.195402893741	13
507.209978920299	19
507.224555156409	29
507.239131602396	3
507.253708258044	0
507.268285123461	4
507.282862198646	6
507.297439483492	40
507.312016978107	12
507.326594682491	4
507.341172596536	22
507.355750720349	18
507.370329053824	9
507.384907597067	13
507.399486350079	32
507.41406531286	35
507.428644485301	18
507.443223867512	28
507.457803459384	41
507.472383261024	34
507.486963272434	32
507.501543493612	28
507.516123924452	32
507.53070456506	21
507.545285415221	28
507.559866475368	17
507.574447745176	7
507.589029224644	16
507.603610913881	17
507.618192812779	12
507.632774921555	9
507.647357239992	10
507.661939768198	15
507.676522506065	10
507.691105453701	11
507.705688610997	5
507.720271978172	5
507.734855555008	3
507.749439341504	0
507.764023337878	6
507.778607543804	0
507.793191959609	14
507.807776585074	0
507.822361420309	25
507.836946465313	13
507.851531719978	1
507.866117184412	8
507.880702858508	1
507.895288742481	16
507.909874836007	42
507.924461139411	30
507.939047652475	39
507.95363437531	17
507.968221307805	22
507.98280845007	21
507.997395802104	21
508.011983363909	7
508.026571135265	5
508.0411591165	11
508.055747307504	35
508.070335708169	13
508.084924318604	15
508.099513138701	16
508.114102168566	32
508.128691408202	38
508.143280857498	24
508.157870516565	38
508.172460385401	23
508.187050463898	4
508.201640752165	8
508.216231250093	8
508.230821957899	34
508.245412875367	18
508.260004002496	18
508.274595339395	13
508.289186886063	6
508.303778642502	20
508.318370608601	23
508.332962784471	12
508.347555170002	17
508.362147765411	50
508.376740570482	72
508.391333585213	158
508.405926809824	268
508.420520243987	459
508.43511388792	875
508.449707741732	1185
508.464301805205	1267
508.47889607834	1323
508.493490561244	872
508.508085253919	517
508.522680156255	298
508.537275268361	165
508.551870590237	111
508.566466121883	52
508.581061863082	56
508.59565781416	34
508.610253974899	68
508.624850345517	64
508.639446925688	30
508.654043715629	18
508.66864071534	21
508.683237924821	22
508.697835343964	10
508.712432972877	21
508.72703081156	5
508.741628859905	12
508.75622711802	25
508.770825585906	31
508.785424263453	47
508.80002315077	11
508.814622247749	27
508.829221554498	7
508.843821071018	20
508.858420797308	20
508.87302073326	16
508.887620878982	19
508.902221234365	10
508.916821799519	22
508.931422574444	9
508.946023559139	24
508.960624753495	20
508.975226157514	4
508.989827771412	13
509.004429594971	26
509.019031628301	16
509.033633871401	28
509.048236324163	33
509.062838986587	31
509.077441858782	30
509.092044940855	16
509.106648232482	17
509.121251733989	2
509.135855445048	47
509.150459365987	37
509.165063496696	19
509.179667837067	19
509.1942723871	21
509.208877147013	13
509.223482116479	14
509.238087295824	29
509.252692684831	23
509.267298283609	13
509.281904092157	0
509.296510110368	11
509.311116338349	19
509.325722775992	5
509.340329423515	3
509.3549362807	3
509.369543347547	11
509.384150624165	26
509.398758110554	76
509.413365806604	98
509.427973712534	222
509.442581828127	343
509.457190153273	424
509.471798688407	460
509.486407433203	399
509.501016387662	250
509.515625551891	143
509.530234925891	77
509.544844509554	43
509.559454302987	32
509.574064306192	17
509.588674519167	6
509.603284941805	11
509.617895574105	16
509.632506416176	22
509.647117468018	17
509.661728729631	10
509.676340201016	20
509.690951881953	10
509.705563772771	3
509.720175873251	14
509.734788183502	13
509.749400703524	16
509.764013433209	11
509.778626372664	21
509.793239521783	26
509.807852880781	7
509.822466449441	2
509.837080227764	0
509.851694215859	6
509.866308413724	20
509.880922821252	13
509.89553743866	31
509.91015226573	23
509.924767302463	20
509.939382548967	5
509.953998005243	0
509.968613671181	10
509.98322954689	0
509.997845632371	10
510.012461927514	41
510.027078432429	28
510.041695147115	16
510.056312071572	19
510.070929205693	29
510.085546549475	27
510.100164103138	38
510.114781866464	5
510.129399839452	4
510.144018022321	36
510.158636414852	68
510.173255017046	39
510.187873829012	44
510.202492850858	40
510.217112082257	27
510.231731523537	16
510.246351174372	13
510.260971035086	18
510.275591105463	16
510.290211385612	8
510.304831875532	10
510.319452575116	2
510.334073484362	22
510.348694603488	38
510.363315932278	28
510.377937470839	26
510.392559219172	59
510.407181177168	48
510.421803344826	134
510.436425722366	213
510.451048309568	252
510.465671106542	229
510.480294113287	211
510.494917329587	132
510.509540755767	91
510.52416439172	72
510.538788237335	32
510.553412292722	18
510.568036557663	30
510.582661032594	38
510.597285717079	29
510.611910611445	7
510.626535715473	0
510.641161029274	17
510.655786552738	13
510.670412285973	10
510.685038228872	32
510.699664381652	11
510.714290744095	15
510.7289173162	46
510.743544098078	33
510.758171089728	43
510.77279829115	12
510.787425702235	0
510.802053323093	12
510.816681153613	44
510.831309194014	11
510.845937444079	17
510.860565903807	4
510.875194573307	18
510.889823452579	10
510.904452541514	40
510.919081840331	37
510.93371134881	30
510.948341066953	22
510.962970994869	10
510.977601132556	5
510.992231479907	0
511.00686203703	2
511.021492803925	17
511.036123780593	33
511.050754966815	20
511.065386362918	12
511.080017968685	1
511.094649784332	21
511.109281809535	60
511.12391404451	50
511.138546489257	23
511.153179143776	16
511.167812007959	20
511.182445082023	19
511.197078365642	4
511.211711859033	11
511.226345562197	17
511.240979475133	28
511.255613597733	15
511.270247930105	5
511.284882472141	16
511.299517223949	7
511.31415218553	13
511.328787356883	9
511.3434227379	6
511.35805832869	8
511.372694129143	16
511.387330139477	9
511.401966359476	9
511.416602789138	23
511.431239428572	54
511.445876277779	78
511.46051333665	92
511.475150605294	72
511.48978808371	51
511.504425771899	34
511.519063669752	41
511.533701777268	25
511.548340094666	21
511.562978621728	17
511.577617358563	3
511.592256305061	8
511.606895461332	6
511.621534827267	23
511.636174403084	24
511.650814188565	21
511.665454183818	11
511.680094388736	3
511.694734803317	4
511.70937542778	1
511.724016261907	0
511.738657305916	0
511.75329855948	0
511.767940022816	0
511.782581695926	24
511.797223578809	17
511.811865671355	3
511.826507973675	8
511.841150485658	6
511.855793207415	4
511.870436138945	1
511.885079280247	9
511.899722631214	14
511.914366191953	38
511.929009962357	50
511.943653942534	23
511.958298132484	9
511.972942532098	11
511.987587141594	2
512.002231960645	16
512.01687698947	8
512.031522228176	9
512.046167676438	13
512.060813334582	26
512.07545920239	25
512.090105279862	21
512.104751567216	11
512.119398064235	27
512.134044771027	35
512.148691687483	19
512.163338813604	19
512.177986149607	5
512.192633695382	2
512.207281450823	13
512.221929415927	13
512.236577590914	8
512.251225975457	15
512.265874569881	16
512.28052337397	6
512.295172387833	18
512.309821611468	9
512.324471044659	10
512.339120687733	16
512.35377054058	12
512.368420603092	6
512.383070875376	7
512.397721357435	5
512.412372049048	28
512.427022950545	10
512.441674061814	5
512.456325382749	20
512.470976913457	46
512.485628653829	49
512.500280603975	4
512.514932763894	5
512.529585133478	16
512.544237712945	5
512.558890501967	18
512.573543500763	19
512.588196709332	26
512.602850127675	13
512.617503755792	19
512.632157593574	10
512.64681164102	5
512.661465898239	0
512.676120365233	10
512.690775042	11
512.705429928432	0
512.720085024638	3
512.734740330508	0
512.749395846261	2
512.764051571679	7
512.778707506871	16
512.793363651727	7
512.808020006248	16
512.822676570652	11
512.837333344721	11
512.851990328564	16
512.866647522181	9
512.881304925353	7
512.895962538409	26
512.910620361238	25
512.925278393732	20
512.939936636	17
512.954595088042	15
512.96925374964	7
512.983912621121	0
512.998571702267	19
513.013230993296	8
513.027890493881	17
513.04255020424	14
513.057210124373	10
513.07187025428	2
513.086530593961	5
513.101191143307	13
513.115851902427	11
513.130512871103	11
513.145174049771	5
513.159835437996	3
513.174497036103	18
513.189158843876	10
513.203820861314	10
513.218483088526	13
513.233145525512	12
513.247808172272	17
513.262471028698	10
513.277134094897	4
513.291797370762	10
513.30646085651	14
513.321124551924	9
513.335788457002	13
513.350452571965	19
513.365116896483	3
513.379781430775	8
513.394446174951	3
513.409111128792	15
513.423776292299	26
513.438441665579	28
513.453107248635	21
513.467773041355	15
513.48243904385	6
513.497105256119	1
513.511771678163	20
513.526438309763	5
513.541105151247	21
513.555772202505	7
513.570439463428	7
513.585106934126	1
513.59977461438	0
513.614442504518	2
513.629110604431	1
513.643778914118	2
513.65844743347	2
513.673116162488	31
513.687785101281	19
513.702454249848	8
513.717123608189	11
513.731793176197	19
513.746462953978	7
513.761132941426	11
513.775803138757	4
513.790473545754	1
513.805144162416	16
513.819814988962	7
513.834486025174	3
513.849157271052	11
513.863828726704	5
513.878500392131	11
513.893172267223	13
513.9078443522	0
513.922516646733	8
513.93718915115	3
513.951861865232	0
513.96653478909	13
513.981207922613	10
513.995881265911	0
514.010554818984	0
514.025228581722	0
514.039902554236	16
514.054576736524	14
514.069251128588	8
514.083925730208	12
514.098600541712	3
514.113275562882	9
514.127950793827	6
514.142626234547	2
514.157301885042	24
514.171977745093	44
514.186653815029	19
514.201330094631	8
514.216006584008	14
514.23068328316	15
514.245360191977	24
514.26003731057	1
514.274714638829	6
514.289392176972	2
514.304069924781	9
514.318747882256	1
514.333426049506	6
514.348104426532	23
514.362783013223	16
514.377461809799	3
514.392140816041	7
514.406820031949	2
514.421499457632	22
514.43617909309	58
514.450858938214	25
514.465538993114	23
514.480219257789	17
514.49489973213	18
514.509580416246	14
514.524261310138	11
514.538942413805	9
514.553623727138	3
514.568305250138	7
514.582986983022	34
514.597668925572	18
514.612351077788	3
514.627033439889	12
514.641716011547	22
514.65639879309	9
514.671081784299	1
514.685764985392	1
514.700448396043	3
514.715132016579	0
514.729815846671	8
514.744499886648	11
514.759184136292	5
514.773868595711	5
514.788553264905	13
514.803238143657	11
514.817923232293	2
514.832608530706	5
514.847294038784	6
514.861979756638	3
514.876665684268	10
514.891351821455	30
514.906038168527	5
514.920724725375	2
514.935411491889	2
514.950098468178	14
514.964785654135	2
514.979473049867	8
514.994160655374	1
515.008848470658	0
515.023536495608	28
515.038224730224	6
515.052913174616	2
515.067601828894	4
515.082290692729	0
515.096979766448	27
515.111669049835	25
515.126358542887	10
515.141048245716	8
515.15573815843	12
515.170428280702	19
515.185118612858	61
515.199809154572	92
515.214499906171	113
515.229190867437	38
515.243882038479	23
515.258573419297	14
515.273265009781	30
515.287956810041	19
515.302648819969	14
515.317341039781	21
515.33203346926	15
515.346726108407	6
515.361418957329	0
515.376112016027	0
515.390805284392	8
515.405498762642	8
515.42019245045	1
515.434886348143	13
515.449580455504	14
515.46427477264	15
515.478969299443	27
515.493664036023	37
515.508358982378	7
515.523054138401	1
515.5377495042	5
515.552445079775	5
515.567140865017	15
515.581836860144	8
515.596533064829	19
515.611229479291	18
515.625926103528	6
515.640622937543	10
515.655319981224	6
515.67001723479	31
515.684714697915	6
515.699412370816	2
515.714110253493	7
515.728808345947	2
515.743506648067	4
515.758205159964	10
515.772903881528	9
515.787602812869	0
515.802301953986	1
515.81700130488	1
515.831700865441	34
515.846400635778	28
515.861100615782	5
515.875800805672	10
515.89050120523	16
515.905201814454	2
515.919902633456	5
515.934603662233	3
515.949304900678	23
515.9640063489	36
515.978708006898	15
515.993409874673	0
516.008111952006	19
516.022814239225	19
516.03751673622	57
516.052219442883	50
516.066922359323	27
516.08162548532	9
516.096328821313	18
516.111032366864	35
516.125736122301	21
516.140440087405	18
516.155144262286	23
516.169848646725	7
516.18455324116	44
516.199258045153	42
516.213963059032	26
516.228668282578	23
516.243373715792	36
516.258079358783	43
516.272785211551	12
516.287491274095	29
516.302197546307	7
516.316904028296	1
516.331610719953	5
516.346317621386	16
516.361024732597	7
516.375732053584	3
516.390439584239	6
516.405147324561	18
516.41985527477	23
516.434563434647	32
516.4492718043	24
516.463980383731	6
516.478689172829	4
516.493398171595	9
516.508107380247	6
516.522816798568	0
516.537526426665	0
516.55223626443	6
516.566946311971	2
516.581656569181	7
516.596367036278	6
516.611077713042	10
516.625788599583	0
516.640499695792	2
516.655211001778	4
516.669922517432	0
516.684634242973	0
516.699346178181	1
516.714058323167	4
516.728770677711	13
516.743483242142	6
516.758196016351	12
516.772909000227	20
516.78762219388	12
516.802335597201	23
516.817049210409	17
516.831763033286	21
516.846477065829	27
516.86119130826	7
516.875905760359	3
516.890620422016	0
516.90533529367	0
516.920050374992	0
516.934765665981	0
516.949481166748	0
516.964196877293	9
516.978912797505	18
516.993628927495	6
517.008345267263	2
517.023061816808	9
517.037778576021	13
517.052495544903	18
517.067212723671	14
517.081930112108	11
517.096647710322	20
517.111365518204	6
517.126083535754	10
517.140801763192	6
517.155520200407	12
517.17023884729	32
517.184957703842	25
517.19967677028	38
517.214396046278	14
517.229115532162	1
517.243835227715	11
517.258555133046	25
517.273275248154	10
517.287995572931	10
517.302716107485	20
517.317436851708	11
517.332157805818	8
517.346878969596	2
517.361600343043	1
517.376321926267	20
517.39104371927	8
517.40576572194	14
517.420487934499	7
517.435210356725	28
517.44993298851	29
517.464655830293	14
517.479378881744	26
517.494102142863	16
517.50882561376	6
517.523549294435	6
517.538273184779	0
517.5529972849	0
517.5677215948	6
517.582446114368	4
517.597170843824	2
517.611895782838	5
517.626620931631	9
517.641346290202	12
517.656071858551	10
517.670797636568	16
517.685523624364	9
517.700249821938	8
517.71497622918	8
517.729702846201	17
517.744429672999	10
517.759156709467	2
517.773883955603	11
517.788611411626	23
517.803339077319	22
517.818066952789	30
517.832795038038	8
517.847523332956	8
517.862251837652	1
517.876980552016	11
517.891709476269	3
517.90643861019	9
517.92116795378	0
517.935897507148	9
517.950627270295	15
517.96535724311	3
517.980087425704	4
517.994817818076	7
518.009548420117	26
518.024279231937	28
518.039010253534	28
518.053741484911	28
518.068472925956	23
518.08320457678	19
518.097936437163	9
518.112668507543	3
518.127400787483	6
518.142133277311	0
518.156865976808	4
518.171598885975	10
518.186332004919	31
518.201065333642	22
518.215798872144	5
518.230532620424	13
518.245266578374	3
518.260000745992	3
518.274735123389	5
518.289469710564	9
518.304204507519	31
518.318939514142	14
518.333674730434	20
518.348410156615	7
518.363145792465	6
518.377881638094	3
518.392617693501	1
518.407353958468	3
518.422090433323	4
518.436827117957	67
518.45156401226	66
518.466301116342	88
518.481038430203	59
518.495775953623	39
518.510513686932	19
518.52525162991	5
518.539989782777	15
518.554728145203	21
518.569466717408	16
518.584205499392	9
518.598944491155	10
518.613683692697	2
518.628423103909	3
518.643162724899	15
518.657902555448	25
518.672642595887	10
518.687382846104	19
518.702123306101	17
518.716863975767	12
518.731604855102	10
518.746345944216	10
518.76108724311	7
518.775828751782	18
518.790570470124	12
518.805312398245	2
518.820054536035	16
518.834796883605	10
518.849539440954	7
518.864282208081	0
518.879025184879	4
518.893768371455	1
518.908511767701	0
518.923255373727	6
518.937999189531	4
518.952743215115	0
518.967487450368	1
518.982231895291	5
518.996976550103	0
519.011721414584	5
519.026466488845	11
519.041211772885	41
519.055957266485	22
519.070702969974	18
519.085448883133	21
519.100195006071	13
519.114941338788	12
519.129687881285	11
519.144434633342	6
519.159181595288	11
519.173928766904	20
519.188676148299	17
519.203423739473	8
519.218171540318	0
519.232919550941	8
519.247667771345	23
519.262416201418	17
519.277164841271	13
519.291913690793	5
519.306662750095	1
519.321412019177	4
519.336161498038	14
519.350911186569	5
519.365661084879	14
519.38041119286	28
519.39516151073	7
519.409912038269	2
519.424662775479	9
519.439413722468	25
519.454164879237	27
519.468916245676	27
519.483667821895	21
519.498419607893	21
519.513171603671	37
519.527923809119	12
519.542676224238	1
519.557428849245	12
519.572181683923	3
519.58693472838	2
519.601687982508	15
519.616441446415	9
519.631195119992	6
519.645949003459	4
519.660703096597	1
519.675457399513	6
519.690211912101	2
519.704966634468	5
519.719721566505	5
519.734476708432	4
519.749232060028	8
519.763987621296	3
519.778743392343	4
519.79349937317	2
519.808255563777	1
519.823011964054	0
519.837768574112	6
519.852525393949	5
519.867282423347	11
519.882039662635	15
519.896797111702	1
519.91155477044	0
519.926312638959	5
519.941070717147	4
519.955829005116	17
519.970587502864	11
519.985346210393	9
520.000105127592	11
520.014864254462	2
520.029623591221	17
520.044383137651	5
520.059142893862	22
520.073902859742	24
520.088663035403	17
520.103423420844	7
520.118184015956	1
520.132944820847	9
520.14770583552	8
520.162467059862	6
520.177228493985	8
520.191990137888	11
520.206751991462	6
520.221514054816	0
520.236276327951	9
520.251038810755	5
520.265801503341	14
520.280564405597	51
520.295327517743	19
520.31009083956	18
520.324854371047	17
520.339618112315	5
520.354382063364	6
520.369146224192	21
520.383910594692	42
520.398675174972	21
520.413439964923	35
520.428204964654	95
520.442970174166	306
520.457735593458	566
520.472501222421	726
520.487267061165	619
520.502033109579	376
520.516799367774	231
520.53156583575	150
520.546332513396	122
520.561099400823	57
520.575866498031	34
520.590633804909	37
520.605401321568	13
520.620169048008	9
520.634936984119	19
520.649705130011	13
520.664473485683	3
520.679242051026	6
520.69401082615	8
520.708779811055	12
520.72354900563	1
520.738318409987	8
520.753088024014	14
520.767857847932	2
520.782627881521	8
520.797398124781	15
520.812168577932	16
520.826939240644	24
520.841710113246	10
520.85648119552	23
520.871252487575	10
520.88602398941	11
520.900795700807	14
520.915567622094	24
520.930339753163	13
520.945112093902	16
520.959884644423	3
520.974657404725	6
520.989430374587	26
521.004203554341	9
521.018976943876	10
521.033750543082	25
521.048524352069	10
521.063298370727	11
521.078072599167	7
521.092847037387	8
521.107621685279	24
521.122396542952	6
521.137171610406	0
521.151946887531	8
521.166722374438	8
521.181498071125	4
521.196273977484	11
521.211050093624	6
521.225826419435	2
521.240602955138	13
521.255379700512	18
521.270156655557	8
521.284933820494	10
521.299711195102	19
521.314488779381	4
521.329266573441	17
521.344044577283	14
521.358822790907	22
521.373601214201	15
521.388379847167	5
521.403158690025	12
521.417937742554	19
521.432717004864	67
521.447496476956	140
521.462276158719	124
521.477056050154	204
521.49183615148	214
521.506616462477	144
521.521396983257	71
521.536177713817	50
521.55095865394	30
521.565739803953	37
521.580521163639	17
521.595302733216	9
521.610084512354	24
521.624866501384	19
521.639648699976	12
521.654431108459	15
521.669213726724	15
521.683996554661	22
521.698779592269	16
521.713562839659	3
521.72834629683	8
521.743129963784	2
521.757913840408	8
521.772697926815	10
521.787482223004	3
521.802266728864	7
521.817051444506	24
521.83183636993	7
521.846621505025	5
521.861406849902	23
521.876192404451	7
521.890978168782	7
521.905764142895	33
521.920550326789	16
521.935336720356	58
521.950123323594	12
521.964910136724	12
521.979697159526	27
521.99448439211	16
522.009271834476	17
522.024059486514	47
522.038847348224	45
522.053635419826	62
522.068423701099	40
522.083212192155	21
522.098000892882	12
522.112789803392	16
522.127578923574	28
522.142368253647	51
522.157157793393	49
522.171947542921	26
522.186737502121	23
522.201527671103	33
522.216318049757	27
522.231108638303	52
522.245899436521	46
522.260690444522	16
522.275481662084	40
522.290273089539	76
522.305064726776	62
522.319856573685	67
522.334648630376	79
522.349440896849	73
522.364233372995	31
522.379026058923	30
522.393818954523	117
522.408612060015	385
522.42340537518	855
522.438198900017	2548
522.452992634636	6110
522.467786579037	11984
522.482580733111	17502
522.497375097077	18901
522.512169670606	15308
522.526964453916	11145
522.54175944712	7965
522.556554649885	5800
522.571350062543	4218
522.586145684873	2823
522.600941516876	1875
522.615737558772	1416
522.630533810339	1209
522.645330271689	977
522.660126942712	864
522.674923823517	668
522.689720914104	533
522.704518214364	447
522.719315724407	430
522.734113444232	368
522.748911373729	286
522.76370951301	290
522.778507861962	304
522.793306420807	258
522.808105189325	263
522.822904167516	236
522.837703355489	207
522.852502753244	198
522.867302360783	186
522.882102177994	148
522.896902204988	99
522.911702441764	94
522.926502888103	81
522.941303544335	31
522.956104410349	57
522.970905486036	84
522.985706771506	68
523.000508266649	116
523.015309971574	216
523.030111886282	299
523.044914010773	351
523.059716344937	380
523.074518888884	465
523.089321642503	627
523.104124605905	697
523.118927779091	656
523.133731161948	528
523.148534754589	363
523.163338556903	252
523.178142569109	287
523.192946790989	207
523.207751222651	129
523.222555863987	108
523.237360715105	114
523.252165775896	72
523.266971046581	69
523.281776526938	86
523.296582216968	133
523.311388116892	120
523.326194226378	111
523.341000545757	86
523.355807074809	93
523.370613813645	116
523.385420762263	132
523.400227920555	191
523.41503528863	296
523.429842866377	557
523.444650653908	1361
523.459458651222	3097
523.47426685832	5984
523.48907527509	8380
523.503883901533	8336
523.51869273787	6449
523.53350178388	4392
523.548311039673	3166
523.56312050514	2004
523.577930180389	1460
523.592740065422	1060
523.607550160238	806
523.622360464727	679
523.637170979	512
523.651981702836	389
523.666792636675	305
523.681603780078	265
523.696415133374	215
523.711226696343	212
523.726038468985	191
523.740850451411	171
523.755662643731	145
523.770475045614	149
523.78528765739	129
523.800100478839	126
523.814913509962	164
523.829726750869	182
523.844540201559	107
523.859353862032	95
523.874167732179	116
523.888981811999	130
523.903796101713	166
523.9186106011	107
523.933425310271	73
523.948240229226	116
523.963055357854	125
523.977870696266	78
523.992686244351	141
524.00750200222	206
524.022317969872	160
524.037134147308	181
524.051950534307	210
524.066767131201	195
524.081583937878	220
524.096400954228	275
524.111218180363	293
524.126035616171	310
524.140853261762	198
524.155671117138	110
524.170489182187	129
524.18530745702	144
524.200125941637	134
524.214944635927	141
524.229763540001	137
524.244582653859	126
524.259401977391	109
524.274221510706	133
524.289041253696	159
524.303861206579	151
524.318681369136	115
524.333501741477	126
524.348322323492	165
524.363143115291	77
524.377964116763	62
524.39278532802	120
524.407606749061	144
524.422428379885	225
524.437250220384	359
524.452072270556	548
524.466894530622	905
524.481717000363	1252
524.496539679887	1540
524.511362569196	1409
524.526185668178	1082
524.541008976834	635
524.555832495385	392
524.570656223609	140
524.585480161618	62
524.600304309411	64
524.615128666768	45
524.629953234019	87
524.644778010944	53
524.659602997763	52
524.674428194146	50
524.689253600424	29
524.704079216265	49
524.718905042002	26
524.733731077522	32
524.748557322716	41
524.763383777585	36
524.778210442237	37
524.793037316674	33
524.807864400896	54
524.822691694791	31
524.837519198471	70
524.852346911936	57
524.867174835074	61
524.882002967997	44
524.896831310594	55
524.911659863086	49
524.926488625252	54
524.941317597092	70
524.956146778717	59
524.970976170126	59
524.98580577132	37
525.000635582187	41
525.015465602729	49
525.030295833166	43
525.045126273278	69
525.059956923174	87
525.074787782744	102
525.089618852209	55
525.104450131238	53
525.119281620051	68
525.13411331876	60
525.148945227033	54
525.1637773452	70
525.178609672932	60
525.193442210559	30
525.20827495797	21
525.223107915056	54
525.237941081926	35
525.252774458471	60
525.267608044691	29
525.282441840805	20
525.297275846705	38
525.312110062279	45
525.326944487527	46
525.34177912256	39
525.356613967378	44
525.371449021981	73
525.386284286258	95
525.40111976032	55
525.415955444167	86
525.430791337578	144
525.445627440885	120
525.460463753976	120
525.475300276742	161
525.490137009294	225
525.504973951519	204
525.51981110364	117
525.534648465326	102
525.549486036906	72
525.564323818162	70
525.579161809202	64
525.594000009917	46
525.608838420417	30
525.623677040702	32
525.638515870772	19
525.653354910517	32
525.668194159937	30
525.683033619142	34
525.697873288243	24
525.712713166907	11
525.727553255468	26
525.742393553703	10
525.757234061613	21
525.772074779418	49
525.786915706899	51
525.801756844054	74
525.816598191105	48
525.83143974772	35
525.846281514231	24
525.861123490417	35
525.875965676388	25
525.890808072144	64
525.905650677576	30
525.920493492792	28
525.935336517684	68
525.950179752472	106
525.965023196934	71
525.979866851071	32
525.994710714994	87
526.009554788702	74
526.024399072085	46
526.039243565365	51
526.054088268319	64
526.068933180837	73
526.083778303362	86
526.098623635563	84
526.113469177438	68
526.128314929098	52
526.143160890545	40
526.158007061666	25
526.172853442573	40
526.187700033265	32
526.202546833743	45
526.217393843897	63
526.232241063725	31
526.247088493339	29
526.261936132739	40
526.276783981924	20
526.291632040895	16
526.306480309541	36
526.321328787863	13
526.33617747597	7
526.351026373863	30
526.365875481541	34
526.380724798895	34
526.395574326035	19
526.41042406285	38
526.425274009561	34
526.440124165947	66
526.454974532009	108
526.469825107967	107
526.48467589349	101
526.499526888909	78
526.514378094004	53
526.529229508885	44
526.544081133441	27
526.558932967782	25
526.57378501191	68
526.588637265713	30
526.603489729413	13
526.618342402788	26
526.633195285839	36
526.648048378675	23
526.662901681187	16
526.677755193596	30
526.69260891568	43
526.70746284755	23
526.722316989095	31
526.737171340427	45
526.752025901545	53
526.766880672338	35
526.781735652918	32
526.796590843172	25
526.811446243324	14
526.826301853151	65
526.841157672765	46
526.856013702054	43
526.870869941129	43
526.88572638988	29
526.900583048527	33
526.915439916851	33
526.93029699485	39
526.945154282745	38
526.960011780206	35
526.974869487564	15
526.989727404597	12
527.004585531417	59
527.019443867913	98
527.034302414305	57
527.049161170263	56
527.064020136117	19
527.078879311648	14
527.093738696964	13
527.108598291957	26
527.123458096735	23
527.138318111301	51
527.153178335542	36
527.16803876957	51
527.182899413384	40
527.197760266984	46
527.21262133015	69
527.227482603213	38
527.242344086062	15
527.257205778587	25
527.272067680899	44
527.286929792777	72
527.301792114551	54
527.316654646112	29
527.331517387459	29
527.346380338483	21
527.361243499182	16
527.376106869669	36
527.390970449941	59
527.405834240001	42
527.420698239736	32
527.435562449258	42
527.450426868457	38
527.465291497552	73
527.480156336324	73
527.495021384772	62
527.509886643117	59
527.524752111027	60
527.539617788725	26
527.554483676319	13
527.56934977359	29
527.584216080538	15
527.599082597272	10
527.613949323792	11
527.628816259989	41
527.643683405973	34
527.658550761744	19
527.673418327301	44
527.688286102425	28
527.703154087445	39
527.718022282253	55
527.732890686737	42
527.747759301008	15
527.762628124955	12
527.777497158689	13
527.7923664021	35
527.807235855408	24
527.822105518393	28
527.836975391164	22
527.851845473502	49
527.866715765847	70
527.881586267759	51
527.896456979568	30
527.911327901053	15
527.926199032215	15
527.941070373165	46
527.955941923901	41
527.970813684424	43
527.985685654624	20
528.000557834611	22
528.015430224275	38
528.030302823725	32
528.045175632963	23
528.060048651989	16
528.074921880691	37
528.08979531918	60
528.104668967345	45
528.119542825298	58
528.134416893038	23
528.149291170565	36
528.164165657769	57
528.17904035465	41
528.193915261429	45
528.208790377884	56
528.223665704127	46
528.238541240046	23
528.253416985753	4
528.268292941247	20
528.283169106418	17
528.298045481376	14
528.312922066122	21
528.327798860545	17
528.342675864754	37
528.357553078752	17
528.372430502426	26
528.387308135888	15
528.402185979137	6
528.417064031953	28
528.431942294666	40
528.446820767167	20
528.461699449456	12
528.476578341422	49
528.491457443064	37
528.506336754494	21
528.521216275712	34
528.536096006606	23
528.5509759474	53
528.565856097869	38
528.580736458016	28
528.595617027951	25
528.610497807673	21
528.625378797072	22
528.64025999637	38
528.655141405344	30
528.670023023886	10
528.684904852436	5
528.699786890663	14
528.714669138567	27
528.729551596259	21
528.744434263628	28
528.759317140896	35
528.774200227841	41
528.789083524573	16
528.803967030983	10
528.818850747181	33
528.833734673166	90
528.848618808829	66
528.86350315428	120
528.878387709518	73
528.893272474434	38
528.908157449138	29
528.923042633518	8
528.937928027798	8
528.952813631755	26
528.967699445389	30
528.982585468922	19
528.997471702021	20
529.01235814502	17
529.027244797695	46
529.042131660158	52
529.05701873241	43
529.071906014228	27
529.086793505945	23
529.101681207451	24
529.116569118633	19
529.131457239604	7
529.146345570363	17
529.161234110688	25
529.176122860913	84
529.191011820925	71
529.205900990615	27
529.220790370094	53
529.23567995925	37
529.250569758193	26
529.265459766926	41
529.280349985335	27
529.295240413533	20
529.310131051409	23
529.325021899184	7
529.339912956636	10
529.354804223876	40
529.369695700795	26
[truncated: 124,185 more rows]
