# Supplementary material for: Identifying Archaeological Bone via Non-Destructive ZooMS and the Materiality of Symbolic Expression: Examples from Iroquoian Bone Points
Source: Sci Rep. 2019 Jul 30;9:11027. doi: 10.1038/s41598-019-47299-x (PMC6667708; doi:10.1038/s41598-019-47299-x)
Supplement: Supplementary file 2 — Supplementary Datafiles [file 41598_2019_47299_MOESM2_ESM.zip › McGrath et al Supplementary Datafiles/Data set S3_EraserSpectra/MC-398s_ERASER_1.txt]

499.930850505927	52
499.945321887065	32
499.959793477871	29
499.974265278456	45
499.988737288708	43
500.003209508738	38
500.017681938436	65
500.032154577913	62
500.046627427168	73
500.061100486091	85
500.075573754682	32
500.090047233051	40
500.104520921198	49
500.118994819014	56
500.133468926607	46
500.147943243869	91
500.162417770909	62
500.176892507618	51
500.191367454104	44
500.205842610259	41
500.220317976192	19
500.234793551794	24
500.249269337173	50
500.263745332221	70
500.278221537047	52
500.292697951652	40
500.307174575925	13
500.321651409866	40
500.336128453586	58
500.350605706974	49
500.36508317025	71
500.379560843085	68
500.394038725698	60
500.408516817979	49
500.42299512015	25
500.437473631878	50
500.451952353495	24
500.466431284781	26
500.480910425624	36
500.495389776357	39
500.509869336868	36
500.524349106937	49
500.538829086895	33
500.553309276522	31
500.567789675816	21
500.58227028489	23
500.596751103632	28
500.611232132153	13
500.625713370452	18
500.64019481831	26
500.654676476057	22
500.669158343472	28
500.683640420666	45
500.698122707529	20
500.71260520417	34
500.727087910369	25
500.741570826458	29
500.756053952326	36
500.770537287751	21
500.785020833067	28
500.79950458794	57
500.813988552592	20
500.828472727023	27
500.842957111233	32
500.857441705112	19
500.871926508659	24
500.886411521985	28
500.90089674498	12
500.915382177754	15
500.929867820307	15
500.944353672529	21
500.958839734419	40
500.973326006089	34
500.987812487537	17
501.002299178654	32
501.016786079551	45
501.031273190116	43
501.045760510349	54
501.060248040473	51
501.074735780155	54
501.089223729726	65
501.103711888966	71
501.118200257764	80
501.132688836452	81
501.14717762492	73
501.161666623056	63
501.176155830861	78
501.190645248445	38
501.205134875699	33
501.219624712731	39
501.234114759543	29
501.248605016024	17
501.263095482284	36
501.277586158102	52
501.29207704381	35
501.306568139188	33
501.321059444344	38
501.33555095917	43
501.350042683775	9
501.364534618049	21
501.379026762102	23
501.393519115825	11
501.408011679327	52
501.422504452608	80
501.436997435448	111
501.451490628068	77
501.465984030467	34
501.480477642646	65
501.494971464493	44
501.50946549612	44
501.523959737306	37
501.538454188382	25
501.552948849127	27
501.567443719541	45
501.581938799846	51
501.596434089709	20
501.610929589351	10
501.625425298773	0
501.639921217865	4
501.654417346736	13
501.668913685277	26
501.683410233597	18
501.697906991586	23
501.712403959355	16
501.726901136794	30
501.741398524012	17
501.755896120899	28
501.770393927566	20
501.784891944013	24
501.79939017013	19
501.813888605915	11
501.828387251592	22
501.842886106716	6
501.857385171841	15
501.871884446525	27
501.8863839311	33
501.900883625233	26
501.915383529146	13
501.92988364284	26
501.944383966203	51
501.958884499345	21
501.973385242157	44
501.987886194749	51
502.002387357011	57
502.016888729053	19
502.031390310764	22
502.045892102255	22
502.060394103526	42
502.074896314356	32
502.089398735077	38
502.103901365468	46
502.118404205638	51
502.132907255478	44
502.147410514988	45
502.161913984278	13
502.176417663348	47
502.190921552087	13
502.205425650607	40
502.219929958796	32
502.234434476655	50
502.248939204295	14
502.263444141714	15
502.277949288914	16
502.292454645784	8
502.306960212323	0
502.321465988531	12
502.335971974631	22
502.350478170401	25
502.36498457584	15
502.37949119106	4
502.393998015949	42
502.408505050619	27
502.423012295069	22
502.437519749189	32
502.452027413089	7
502.466535286659	16
502.481043369899	15
502.49555166292	50
502.510060165721	20
502.524568878302	19
502.539077800443	43
502.553586932364	31
502.568096274066	36
502.582605825437	38
502.59711558659	13
502.611625557522	12
502.626135738125	11
502.640646128398	22
502.655156728451	24
502.669667538174	16
502.684178557678	7
502.698689786962	32
502.713201225806	38
502.727712874541	37
502.742224732946	25
502.756736801132	22
502.771249078988	24
502.785761566625	20
502.800274263821	33
502.814787170908	18
502.829300287777	13
502.843813614204	18
502.858327150523	27
502.872840896402	17
502.887354852061	18
502.901869017501	11
502.916383392722	20
502.930897977614	27
502.945412772175	12
502.959927776517	63
502.974442990529	39
502.988958414323	20
503.003474047897	17
503.017989891142	29
503.032505944056	33
503.047022206752	50
503.061538679229	19
503.076055361376	21
503.090572253304	25
503.105089354902	21
503.119606666171	48
503.134124187331	37
503.148641918162	77
503.163159858663	56
503.177678008945	53
503.192196368897	35
503.206714938631	64
503.221233718035	60
503.23575270722	18
503.250271906186	46
503.264791314823	39
503.27931093313	38
503.293830761218	21
503.308350798977	18
503.322871046627	17
503.337391503838	18
503.351912170829	27
503.366433047602	15
503.380954134046	28
503.39547543027	36
503.409996936165	49
503.424518651842	24
503.439040577078	9
503.453562712206	17
503.468085057116	11
503.482607611697	23
503.497130375947	39
503.51165334998	14
503.526176533683	3
503.540699927167	13
503.555223530322	29
503.569747343369	39
503.584271365976	33
503.598795598364	31
503.613320040423	22
503.627844692264	31
503.642369553886	14
503.656894625179	14
503.671419906254	17
503.685945396999	24
503.700471097525	11
503.714997007723	13
503.729523127702	25
503.744049457351	12
503.758575996672	40
503.773102745885	40
503.787629704769	36
503.802156873323	26
503.81668425166	44
503.831211839778	27
503.845739637456	23
503.860267645026	9
503.874795862268	9
503.88932428918	16
503.903852925874	35
503.918381772239	29
503.932910828497	15
503.947440094314	56
503.961969570024	64
503.976499255295	68
503.991029150458	84
504.005559255181	58
504.020089569686	25
504.034620093973	44
504.049150827931	27
504.063681771671	15
504.078212925081	19
504.092744288274	13
504.107275861138	15
504.121807643783	25
504.136339636211	40
504.15087183831	56
504.16540425008	32
504.179936871631	25
504.194469702965	23
504.20900274397	45
504.223535994757	38
504.238069455104	39
504.252603125345	22
504.267137005256	24
504.281671094949	27
504.296205394314	20
504.310739903461	17
504.325274622279	29
504.339809550879	18
504.35434468915	47
504.368880037203	67
504.383415594928	38
504.397951362435	46
504.412487339613	36
504.427023526574	44
504.441559923316	33
504.45609652973	43
504.470633345816	42
504.485170371683	36
504.499707607333	24
504.514245052654	9
504.528782707647	16
504.543320572533	15
504.557858646979	16
504.572396931207	11
504.586935425218	22
504.601474128901	25
504.616013042365	15
504.630552165502	36
504.64509149842	44
504.65963104101	33
504.674170793383	30
504.688710755427	39
504.703250927253	18
504.717791308751	3
504.732331900032	16
504.746872701095	32
504.761413711829	21
504.775954932346	18
504.790496362535	4
504.805038002395	13
504.819579852038	15
504.834121911463	34
504.84866418056	38
504.86320665944	3
504.87774934788	8
504.892292246214	10
504.906835354219	10
504.921378672008	38
504.935922199578	51
504.950465936821	29
504.965009883624	13
504.979554040321	19
504.994098406801	13
505.008642982952	12
505.023187768775	5
505.037732764381	15
505.052277969659	62
505.066823384719	27
505.081369009562	37
505.095914844077	21
505.110460888375	6
505.125007142234	27
505.139553605986	16
505.154100279411	21
505.168647162618	26
505.183194255497	37
505.197741558159	32
505.212289070493	33
505.22683679261	21
505.241384724399	36
505.25593286597	30
505.270481217325	25
505.285029778241	15
505.299578548939	12
505.314127529421	23
505.328676719685	22
505.343226119622	18
505.357775729231	15
505.372325548622	26
505.386875577797	25
505.401425816644	11
505.415976265274	42
505.430526923576	20
505.44507779155	11
505.459628869307	10
505.474180156847	31
505.48873165406	12
505.503283361055	18
505.517835277723	4
505.532387404174	6
505.546939740297	26
505.561492286203	15
505.576045041893	16
505.590598007254	19
505.605151182177	9
505.619704567105	26
505.634258161595	6
505.648811965868	3
505.663365979924	6
505.677920203541	19
505.692474637052	9
505.707029280236	16
505.721584133204	28
505.736139195843	25
505.750694468266	22
505.76524995025	38
505.779805642129	39
505.794361543791	6
505.808917655014	11
505.823473976132	20
505.838030506811	11
505.852587247385	19
505.867144197631	20
505.88170135755	20
505.896258727252	21
505.910816306738	3
505.925374095785	23
505.939932094727	58
505.954490303341	148
505.969048721627	176
505.983607349697	201
505.99816618744	211
506.012725235078	222
506.027284492276	153
506.04184395937	90
506.056403636025	70
506.070963522575	44
506.085523618686	39
506.100083924581	68
506.11464444026	68
506.129205165722	71
506.143766100746	52
506.158327245665	69
506.172888600145	57
506.18745016452	41
506.202011938568	19
506.216573922289	45
506.231136115793	67
506.24569851897	63
506.260261131931	44
506.274823954676	43
506.289386987093	53
506.303950229295	103
506.318513681169	71
506.333077342716	48
506.347641214158	55
506.362205295161	162
506.37676958606	226
506.39133408652	334
506.405898796764	384
506.420463716792	335
506.435028846605	270
506.449594185979	297
506.464159735248	218
506.47872549419	153
506.493291462805	105
506.507857641204	123
506.522424029276	79
506.536990627132	70
506.551557434772	39
506.566124452085	49
506.58069167907	38
506.595259115841	39
506.609826762395	15
506.624394618622	18
506.638962684633	60
506.653530960318	36
506.668099445786	65
506.682668140928	105
506.697237045854	45
506.711806160453	71
506.726375484725	56
506.740945018892	45
506.755514762733	26
506.770084716246	21
506.784654879544	14
506.799225252627	40
506.813795835271	11
506.828366627811	32
506.842937630023	33
506.857508842021	6
506.872080263691	15
506.886651895035	58
506.901223736163	38
506.915795787075	33
506.930368047661	67
506.944940518031	82
506.959513198074	43
506.974086087791	44
506.988659187403	38
507.003232496578	90
507.017806015648	88
507.032379744391	64
507.046953682808	31
507.061527831009	34
507.076102188884	46
507.090676756543	32
507.105251533987	18
507.119826521104	31
507.134401717894	70
507.14897712447	35
507.163552740718	16
507.178128566863	22
507.192704602569	48
507.207280848061	49
507.221857303336	53
507.236433968286	45
507.25101084302	31
507.265587927428	25
507.28016522162	43
507.294742725486	37
507.309320439026	6
507.323898362461	11
507.33847649557	34
507.353054838353	36
507.36763339092	62
507.382212153161	77
507.396791125187	103
507.411370306997	107
507.425949698482	76
507.440529299639	62
507.455109110582	62
507.46968913131	42
507.484269361711	42
507.498849801786	22
507.513430451758	4
507.528011311291	41
507.54259238061	48
507.557173659713	20
507.571755148491	30
507.586336847053	16
507.600918755289	34
507.61550087331	16
507.630083201005	27
507.644665738485	27
507.65924848575	23
507.673831442689	31
507.688414609301	10
507.702997985699	33
507.717581571771	30
507.732165367627	9
507.746749373269	18
507.761333588585	21
507.775918013574	33
507.790502648349	35
507.805087492909	32
507.819672547143	24
507.834257811162	16
507.848843284855	46
507.863428968334	25
507.878014861486	26
507.892600964424	22
507.907187277035	17
507.921773799432	40
507.936360531503	45
507.950947473359	47
507.965534624889	36
507.980121986205	61
507.994709557306	59
508.009297337969	55
508.02388532853	32
508.038473528764	21
508.053061938784	17
508.067650558478	38
508.082239387958	31
508.096828427	21
508.111417675939	47
508.126007134552	51
508.140596802951	33
508.155186681024	41
508.169776768882	59
508.184367066415	46
508.198957573733	22
508.213548290726	34
508.228139217504	35
508.242730354067	14
508.257321700194	17
508.271913256106	43
508.286505021915	27
508.301096997287	29
508.315689182444	56
508.330281577276	78
508.344874181894	285
508.359466996297	703
508.374060020375	1154
508.388653254238	1944
508.403246697776	2870
508.417840350988	3465
508.432434214097	3496
508.44702828677	2801
508.461622569339	2078
508.476217061583	1425
508.49081176339	867
508.505406675094	518
508.520001796584	344
508.534597127748	252
508.549192668587	192
508.563788419212	121
508.578384379511	115
508.592980549596	69
508.607576929467	99
508.622173519013	65
508.636770318233	47
508.651367327239	47
508.665964546031	57
508.680561974498	46
508.695159612639	72
508.709757460678	63
508.724355518391	59
508.738953785667	48
508.753552262841	25
508.76815094969	67
508.782749846324	84
508.797348952745	37
508.811948268729	25
508.826547794499	41
508.841147530055	40
508.855747475398	29
508.870347630415	10
508.884947995106	15
508.899548569584	23
508.914149353737	43
508.928750347787	31
508.943351551401	24
508.957952964801	61
508.972554587876	90
508.987156420848	75
509.001758463384	105
509.016360715817	104
509.030963177926	73
509.045565849709	57
509.060168731167	51
509.074771822411	75
509.089375123442	89
509.103978634259	76
509.118582354751	68
509.133186284918	60
509.14779042476	62
509.1623947745	44
509.176999333914	19
509.191604103115	34
509.206209081991	56
509.220814270542	68
509.23541966888	38
509.250025276892	34
509.264631094803	17
509.279237122277	21
509.293843359649	15
509.308449806585	17
509.323056463307	38
509.337663329816	80
509.352270406	125
509.36687769197	299
509.381485187616	534
509.396092893048	738
509.410700808155	1034
509.425308933049	1264
509.43991726773	1330
509.454525812086	933
509.469134566116	548
509.483743529934	414
509.498352703427	277
509.512962086706	165
509.527571679773	162
509.542181482403	128
509.556791494931	118
509.571401717135	129
509.586012149125	56
509.60062279079	44
509.615233642243	64
509.629844703371	52
509.644455974285	13
509.659067454875	12
509.673679145252	13
509.688291045304	24
509.702903155143	20
509.717515474657	47
509.732128003958	58
509.746740742935	32
509.761353691698	17
509.775966850249	15
509.790580218363	14
509.805193796376	13
509.819807584065	10
509.83442158154	37
509.849035788691	31
509.863650205517	30
509.87826483213	24
509.892879668531	8
509.907494714607	7
509.92210997047	10
509.936725436008	38
509.951341111334	37
509.965956996335	36
509.980573091124	50
509.995189395588	47
510.009805909839	57
510.024422633765	78
510.039039567479	52
510.05365671098	43
510.068274064157	65
510.082891627009	54
510.097509399649	46
510.112127381964	53
510.126745574067	17
510.141363975956	26
510.155982587522	67
510.170601408875	52
510.185220439903	40
510.199839680608	33
510.214459131211	37
510.22907879149	32
510.243698661445	23
510.258318741187	26
510.272939030605	40
510.287559529698	27
510.302180238691	22
510.31680115736	48
510.331422285704	62
510.346043623836	66
510.360665171643	152
510.375286929239	410
510.389908896621	557
510.40453107368	735
510.419153460526	721
510.433776056936	639
510.448398863246	466
510.463021879231	275
510.477645105005	159
510.492268540454	103
510.506892185579	24
510.521516040603	18
510.536140105191	51
510.550764379679	35
510.565388863843	32
510.580013557683	24
510.594638461199	24
510.609263574614	24
510.623888897706	29
510.638514430473	22
510.653140173028	42
510.66776612526	75
510.682392287279	61
510.697018659086	37
510.711645240568	11
510.726272031839	37
510.740899032786	19
510.755526243409	21
510.77015366382	28
510.784781294019	37
510.799409133893	34
510.814037183556	35
510.828665442895	24
510.84329391191	14
510.857922590825	22
510.872551479416	33
510.887180577683	18
510.901809885739	22
510.91643940347	17
510.93106913099	29
510.945699068297	30
510.960329215281	12
510.974959571941	28
510.989590138389	51
511.004220914514	24
511.018851900426	16
511.033483096127	43
511.048114501504	20
511.062746116669	28
511.077377941511	18
511.092009976029	26
511.106642220447	31
511.121274674429	51
511.135907338311	32
511.150540211758	34
511.165173294994	49
511.179806588017	54
511.194440090829	30
511.209073803317	21
511.223707725482	7
511.238341857435	42
511.252976199064	37
511.267610750482	35
511.282245511688	49
511.296880482571	26
511.31151566313	36
511.326151053478	33
511.340786653614	50
511.355422463426	68
511.370058483027	72
511.384694712305	117
511.399331151259	194
511.413967800002	254
511.428604658533	234
511.443241726852	152
511.457879004848	105
511.472516492409	47
511.487154189871	39
511.50179209712	53
511.516430214047	54
511.53106854065	24
511.545707077042	1
511.560345823111	19
511.574984778968	15
511.589623944614	34
511.604263319936	9
511.618902905047	37
511.633542699723	23
511.6481827043	25
511.662822918553	28
511.677463342595	30
511.692103976314	31
511.706744819822	33
511.721385873006	17
511.736027135979	4
511.750668608629	1
511.765310291068	13
511.779952183184	14
511.794594285089	20
511.80923659667	29
511.82387911804	6
511.838521849199	25
511.853164790035	22
511.867807940548	32
511.88245130085	16
511.897094870829	6
511.911738650597	15
511.926382640153	20
511.941026839387	27
511.955671248297	40
511.970315867109	35
511.984960695485	30
511.999605733763	9
512.014250981717	21
512.028896439349	27
512.043542106658	29
512.058187983868	31
512.072834070643	27
512.087480367318	15
512.102126873671	33
512.116773589702	29
512.131420515521	17
512.146067651017	23
512.160714996303	45
512.175362551377	27
512.190010316129	22
512.204658290558	15
512.219306474776	16
512.233954868784	28
512.248603472468	53
512.263252285942	48
512.277901309093	29
512.292550541922	50
512.307199984651	11
512.321849636946	35
512.336499499142	31
512.351149571016	74
512.365799852567	54
512.380450343795	38
512.395101044924	72
512.409751955731	74
512.424403076215	71
512.439054406489	70
512.45370594644	42
512.46835769618	7
512.48300965571	8
512.497661824917	70
512.512314203914	26
512.526966792476	20
512.541619590939	31
512.55627259908	28
512.570925817011	28
512.585579244619	16
512.600232882016	21
512.614886729091	6
512.629540785956	8
512.644195052498	11
512.658849528829	6
512.673504214951	8
512.688159110637	2
512.702814216114	11
512.71746953138	30
512.732125056436	6
512.746780791169	8
512.761436735692	13
512.77609288978	19
512.79074925377	10
512.805405827438	7
512.820062610784	24
512.834719604031	4
512.849376806844	6
512.864034219447	32
512.878691841839	32
512.893349673909	36
512.908007715769	30
512.922665967307	41
512.937324428523	51
512.95198309964	24
512.966641980435	38
512.981301070908	47
512.995960371171	44
513.010619881111	21
513.025279600842	20
513.039939530362	11
513.05459966956	45
513.069260018437	36
513.083920577103	40
513.098581345447	16
513.113242323693	16
513.127903511505	43
513.142564909218	61
513.157226516498	34
513.171888333568	33
513.186550360427	60
513.201212596965	36
513.215875043293	21
513.230537699299	10
513.245200565095	29
513.259863640569	13
513.274526925832	24
513.289190420775	14
513.303854125507	16
513.318518040029	43
513.333182164117	63
513.347846498108	41
513.362511041776	31
513.377175795235	21
513.391840758372	13
513.406505931187	22
513.421171313792	33
513.435836906188	43
513.450502708262	29
513.465168720126	16
513.479834941668	26
513.494501372888	11
513.509168013899	4
513.5238348647	13
513.538501925291	21
513.55316919556	10
513.567836675508	11
513.582504365134	5
513.597172264663	24
513.61184037387	13
513.626508692755	8
513.641177221542	2
513.655845959784	13
513.670514908041	15
513.685184065863	17
513.699853433476	10
513.71452301088	7
513.729192797962	15
513.743862794722	6
513.758533001385	3
513.773203417615	4
513.787874043747	8
513.802544879557	23
513.817215924934	25
513.831887180213	14
513.846558645283	16
513.86123031992	6
513.875902204459	15
513.890574298677	15
513.905246602573	29
513.91991911626	27
513.934591839625	45
513.949264772781	41
513.963937915728	37
513.978611268353	53
513.993284830657	50
514.007958602752	68
514.022632584637	57
514.037306776201	27
514.051981177556	10
514.06665578859	56
514.081330609302	29
514.096005639917	13
514.110680880211	49
514.125356330183	35
514.140031989834	18
514.154707859388	11
514.169383938621	23
514.184060227533	16
514.198736726235	24
514.213413434729	35
514.228090352789	22
514.242767480752	20
514.257444818394	18
514.272122365715	13
514.286800122939	17
514.301478089729	31
514.316156266311	18
514.330834652571	26
514.345513248735	29
514.360192054577	36
514.374871070098	37
514.389550295299	41
514.40422973029	78
514.418909375073	32
514.433589229646	40
514.448269293899	35
514.462949567718	30
514.477630051441	13
514.492310744954	9
514.506991648147	0
514.521672761019	7
514.536354083682	6
514.551035616024	44
514.565717358157	19
514.580399310081	9
514.595081471685	0
514.609763843079	2
514.624446424153	10
514.639129214906	24
514.653812215562	34
514.668495425786	20
514.683178845912	23
514.697862475718	29
514.712546315091	42
514.727230364368	32
514.741914623435	21
514.75659909207	11
514.771283770609	7
514.785968658714	8
514.800653756723	14
514.815339064411	12
514.830024581779	19
514.844710308938	3
514.859396245888	7
514.874082392518	23
514.888768748827	9
514.903455314928	9
514.91814209082	12
514.932829076391	13
514.947516271642	43
514.962203676796	53
514.97689129163	43
514.991579116143	12
515.006267150448	38
515.020955394432	38
515.035643848096	52
515.050332511663	40
515.06502138491	14
515.079710467836	8
515.094399760554	14
515.109089263064	25
515.123778975141	82
515.138468897122	228
515.153159028782	356
515.167849370234	355
515.182539921366	320
515.197230682177	317
515.21192165278	185
515.226612833174	180
515.241304223249	153
515.255995823115	77
515.27068763266	34
515.285379651886	26
515.300071881015	25
515.314764319712	13
515.329456968313	17
515.344149826593	31
515.358842894553	67
515.373536172305	23
515.388229659737	14
515.402923356961	15
515.417617263976	20
515.432311380672	20
515.447005707047	25
515.461700243214	19
515.476394989061	13
515.491089944812	24
515.505785110131	12
515.520480485241	3
515.535176070144	7
515.549871864726	20
515.564567869101	21
515.579264083155	10
515.593960507002	3
515.608657140528	6
515.623353983735	9
515.638051036845	18
515.652748299636	27
515.667445772106	4
515.682143454369	11
515.696841346311	17
515.711539448046	24
515.726237759573	15
515.74093628078	21
515.755635011667	29
515.770333952346	15
515.785033102817	7
515.799732462969	56
515.814432032912	23
515.829131812536	27
515.84383180184	28
515.858532000936	28
515.873232409824	24
515.887933028393	17
515.902633856754	32
515.917334894907	26
515.932036142628	28
515.946737600142	24
515.961439267448	57
515.976141144546	47
515.990843231324	47
516.005545527783	37
516.020248034034	30
516.034950749966	49
516.049653675689	66
516.064356811206	28
516.079060156402	19
516.093763711279	10
516.108467475948	21
516.12317145041	44
516.137875634553	65
516.152580028487	65
516.167284632102	131
516.18198944551	101
516.196694468598	84
516.211399701479	75
516.226105144039	43
516.240810796393	21
516.255516658427	35
516.270222730254	49
516.284929011873	60
516.299635503173	30
516.314342204153	39
516.329049114926	18
516.343756235379	1
516.358463565625	36
516.373171105664	49
516.387878855383	23
516.402586814895	20
516.417294984088	27
516.432003362961	32
516.446711951739	14
516.461420750086	14
516.476129758337	6
516.490838976157	16
516.50554840377	26
516.520258041175	40
516.534967888374	37
516.549677945253	37
516.564388211813	24
516.579098688053	57
516.593809374199	26
516.608520270025	14
516.623231375644	0
516.637942690944	6
516.652654215925	9
516.667365950699	31
516.682077895153	17
516.696790049513	2
516.711502413441	6
516.726214987274	31
516.740927770676	18
516.755640763871	26
516.770353966859	30
516.785067379528	61
516.79978100199	23
516.814494834133	8
516.829208876069	10
516.843923127686	21
516.858637589096	23
516.873352260299	21
516.888067141183	32
516.902782231748	42
516.917497532107	23
516.932213042146	25
516.946928761978	13
516.961644691604	19
516.976360830798	37
516.991077179898	44
517.005793738679	38
517.020510507253	48
517.035227485508	27
517.049944673556	40
517.064662071286	26
517.079379678808	37
517.094097496012	17
517.10881552301	33
517.123533759688	9
517.13825220616	24
517.152970862312	25
517.167689728259	47
517.182408803999	51
517.197128089419	16
517.211847584521	36
517.226567289417	46
517.241287203993	30
517.256007328363	6
517.270727662527	54
517.285448206372	44
517.300168959898	28
517.31488992333	10
517.329611096331	14
517.344332479237	20
517.359054071713	5
517.373775874095	3
517.388497886045	20
517.403220107789	23
517.417942539327	25
517.432665180659	7
517.447388031672	17
517.462111092366	24
517.476834362853	30
517.491557843023	15
517.506281532986	11
517.521005432742	27
517.53572954218	41
517.5504538613	66
517.565178390213	35
517.57990312892	18
517.594628077308	15
517.609353235491	3
517.624078603242	37
517.638804180899	62
517.653529968238	25
517.668255965371	6
517.682982172186	2
517.697708588794	15
517.712435215084	13
517.727162051167	8
517.741889096933	12
517.756616352492	15
517.771343817845	23
517.786071492768	13
517.800799377596	10
517.815527472107	5
517.830255776411	32
517.844984290397	39
517.859713014064	17
517.874441947526	20
517.889171090782	7
517.903900443719	14
517.918630006451	17
517.933359778864	29
517.948089760959	43
517.962819952848	68
517.977550354531	68
517.992280966008	71
518.007011787055	87
518.021742818008	74
518.03647405853	49
518.051205508959	55
518.06593716907	26
518.080669038863	4
518.09540111845	16
518.110133407831	60
518.124865906782	58
518.139598615639	29
518.154331534179	22
518.169064662512	32
518.183798000528	37
518.198531548225	8
518.213265305717	9
518.227999273003	20
518.242733449971	11
518.257467836733	10
518.272202433177	16
518.286937239416	42
518.301672255336	48
518.316407481052	34
518.331142916449	32
518.34587856164	26
518.360614416514	33
518.375350481182	117
518.390086755644	144
518.404823239789	175
518.419559933616	145
518.434296837237	199
518.44903395054	135
518.46377127375	100
518.47850880653	65
518.493246549217	39
518.507984501474	37
518.522722663525	34
518.537461035371	16
518.552199616899	21
518.566938408222	23
518.581677409227	11
518.596416620026	19
518.611156040508	16
518.625895670785	17
518.640635510744	28
518.655375560497	21
518.670115820045	13
518.684856289163	3
518.699596968188	0
518.714337856896	10
518.729078955286	2
518.743820263583	19
518.75856178145	20
518.773303509112	17
518.788045446456	32
518.802787593707	20
518.817529950529	12
518.832272517257	21
518.847015293556	15
518.861758279649	3
518.876501475538	0
518.891244881109	2
518.905988496475	26
518.920732321636	20
518.935476356366	14
518.950220601005	20
518.964965055325	47
518.979709719329	48
518.994454593127	42
519.009199676607	34
519.023944969883	26
519.038690472954	51
519.053436185708	41
519.068182108256	52
519.082928240487	20
519.097674582401	34
519.11242113411	57
519.127167895613	37
519.1419148668	42
519.156662047782	34
519.171409438446	37
519.186157038906	18
519.200904849048	14
519.215652868985	22
519.230401098605	18
519.245149538021	26
519.259898187119	27
519.274647046012	21
519.289396114701	30
519.304145393072	36
519.318894881126	38
519.333644578976	25
519.34839448662	53
519.363144603948	28
519.377894930958	40
519.392645467877	65
519.407396214365	155
519.422147170649	114
519.436898336728	39
519.451649712491	52
519.466401298048	44
519.481153093289	29
519.495905098325	51
519.510657313043	28
519.525409737558	17
519.540162371755	31
519.554915215748	20
519.569668269536	40
519.584421532895	21
519.599175006162	18
519.613928689112	16
519.628682581857	20
519.643436684285	29
519.658190996397	24
519.672945518304	19
519.687700250006	34
519.702455191392	19
519.717210342573	22
519.731965703438	27
519.746721273985	12
519.761477054441	16
519.776233044467	24
519.790989244402	33
519.80574565402	21
519.82050227332	17
519.835259102304	16
519.850016141197	15
519.864773389772	2
519.879530848144	11
519.894288516198	24
519.909046393936	26
519.92380448147	16
519.938562778686	31
519.953321285699	33
519.968080002508	54
519.982838929	44
519.997598065175	58
520.012357411258	35
520.027116966912	27
520.041876732475	29
520.056636707722	56
520.071396892538	79
520.086157287264	43
520.100917891785	55
520.11567870599	21
520.130439729878	26
520.14520096345	50
520.15996240693	27
520.174724060094	25
520.189485922941	19
520.204247995697	47
520.219010278023	31
520.233772770146	23
520.248535471952	17
520.263298383555	6
520.278061504953	13
520.292824836035	38
520.307588376913	15
520.322352127475	52
520.337116087833	53
520.351880257874	87
520.366644637712	143
520.381409227233	286
520.396174026437	816
520.410939035551	1705
520.425704254348	2073
520.440469682829	2176
520.455235321107	1878
520.470001169067	1422
520.484767226824	884
520.499533494378	542
520.514299971615	313
520.529066658649	210
520.543833555366	178
520.558600661767	126
520.573367977964	125
520.588135503958	85
520.602903239635	44
520.617671185109	57
520.632439340154	63
520.647207705108	49
520.661976279746	37
520.67674506418	56
520.691514058411	21
520.706283262326	20
520.721052675812	56
520.735822299207	47
520.750592132398	44
520.765362175274	42
520.780132427946	30
520.794902890189	36
520.809673562342	26
520.824444444178	30
520.839215535698	44
520.853986837015	35
520.868758348129	26
520.883530068927	29
520.898301999521	25
520.913074139799	10
520.927846489874	5
520.942619049633	32
520.957391819189	72
520.972164798316	67
520.986937987352	66
521.001711386186	58
521.016484994703	62
521.031258812904	70
521.046032840902	59
521.060807078585	63
521.075581526064	89
521.09035618334	75
521.1051310503	50
521.119906126944	38
521.134681413385	23
521.149456909623	42
521.164232615545	42
521.179008531151	60
521.193784656667	35
521.208560991755	38
521.223337536639	34
521.238114291321	32
521.252891255686	22
521.267668429849	22
521.282445813696	17
521.29722340734	21
521.312001210668	42
521.326779223793	46
521.341557446716	37
521.356335879322	43
521.371114521613	118
521.385893373701	158
521.400672435474	327
521.415451707043	575
521.43023118841	691
521.445010879461	616
521.459790780196	571
521.474570890729	359
521.489351211059	264
521.504131741073	249
521.518912480885	223
521.533693430381	168
521.548474589674	85
521.563255958651	30
521.578037537426	32
521.592819325886	29
521.607601324142	38
521.622383532084	45
521.637165949822	22
521.651948577358	28
521.666731414579	30
521.681514461484	21
521.696297718186	54
521.711081184573	37
521.725864860757	34
521.740648746739	34
521.755432842405	33
521.770217147869	61
521.785001662905	41
521.799786387851	17
521.814571322481	9
521.82935646691	24
521.844141821135	23
521.858927384933	31
521.873713158528	26
521.88849914192	18
521.90328533511	40
521.918071737872	27
521.932858350545	42
521.947645172789	61
521.962432204944	67
521.977219446783	66
521.992006898308	97
522.006794559743	76
522.02158243075	61
522.036370511554	100
522.051158802043	79
522.065947302443	101
522.080736012415	81
522.095524932298	108
522.110314061752	97
522.125103401004	48
522.139892950055	77
522.15468270879	84
522.169472677322	57
522.18426285554	97
522.199053243555	76
522.213843841256	63
522.228634648754	118
522.243425666051	134
522.258216893032	106
522.273008329698	134
522.287799976162	125
522.302591832311	130
522.317383898258	162
522.332176174003	284
522.34696865932	426
522.361761354548	778
522.376554259461	1769
522.391347374172	5558
522.406140698568	13142
522.420934232762	23217
522.435727976642	29895
522.450521930319	31305
522.465316093682	28854
522.480110466842	23980
522.494905049688	18223
522.509699842332	13812
522.524494844661	10314
522.539290056788	7522
522.554085478713	5438
522.568881110324	4298
522.583676951619	3479
522.598473002713	2948
522.613269263492	2439
522.628065734183	2161
522.642862414445	1661
522.657659304506	1496
522.672456404252	1324
522.68725371391	1165
522.702051233139	931
522.71684896228	798
522.731646901107	739
522.746445049618	682
522.761243407815	663
522.776041975811	655
522.790840753604	634
522.805639741196	586
522.820438938474	574
522.835238345437	492
522.850037962198	425
522.864837788645	346
522.87963782489	314
522.894438070933	289
522.909238526662	183
522.924039192077	185
522.93884006729	215
522.953641152301	277
522.968442446998	396
522.983243951494	584
522.998045665562	818
523.012847589542	1127
523.027649723207	1322
523.042452066671	1617
523.057254619933	1799
523.072057382881	1861
523.086860355402	1593
523.101663537834	1310
523.116466930064	991
523.131270531981	793
523.146074343583	695
523.160878364984	535
523.17568259607	471
523.190487036955	375
523.205291687639	281
523.220096548009	245
523.234901618177	202
523.249706897918	260
523.264512387571	312
523.279318086909	262
523.294123996047	225
523.30893011487	280
523.323736443379	265
523.338542981799	329
523.353349729793	378
523.368156687698	587
523.38296385529	1228
523.397771232567	2944
523.41257881953	6545
523.427386616405	11578
523.442194622965	15496
523.457002839325	16052
523.471811265371	14032
523.486619900989	11286
523.501428746633	9046
523.516237801849	6783
523.531047066864	4673
523.545856541679	3284
523.560666226179	2473
523.575476120366	1934
523.590286224464	1492
523.605096538136	1158
523.619907061719	989
523.634717794876	927
523.649528737831	800
523.664339890586	685
523.679151253026	536
523.693962825267	504
523.708774607305	452
523.723586599031	451
523.738398800442	419
523.753211211652	457
523.768023832549	376
523.782836663245	445
523.79764970374	406
523.812462953808	450
523.827276413788	448
523.842090083455	405
523.856903962921	314
523.871718052073	319
523.886532351024	305
523.901346859662	296
523.916161577985	223
523.930976506222	244
523.945791644031	245
523.960606991753	426
523.975422549048	593
523.990238316256	723
524.005054293037	791
524.01987047973	891
524.03468687611	958
524.049503482176	847
524.064320298041	871
524.079137323593	831
524.093954559057	650
524.108772004095	534
524.123589658932	458
524.138407523569	361
524.153225597778	321
524.168043881901	367
524.18286237571	400
524.197681079319	363
524.212499992727	294
524.227319115709	272
524.24213844849	282
524.256957991071	360
524.271777743338	286
524.286597705405	268
524.301417877272	213
524.316238258712	202
524.331058849952	204
524.345879650991	280
524.360700661831	450
524.375521882356	533
524.390343312569	660
524.405164952581	1025
524.419986802393	1821
524.434808861891	3137
524.44963113119	3963
524.464453610175	3669
524.479276298846	2980
524.494099197318	2433
524.508922305589	1469
524.523745623547	619
524.538569151305	251
524.553392888749	101
524.568216835994	96
524.583040992925	114
524.597865359656	96
524.612689936188	129
524.627514722405	120
524.642339718197	138
524.657164923902	169
524.671990339406	148
524.686815964598	142
524.701641799589	168
524.716467844154	130
524.731294098633	156
524.746120562798	91
524.760947236763	94
524.775774120415	83
524.790601213868	122
524.805428516894	151
524.820256029833	133
524.835083752459	161
524.849911684885	143
524.864739827112	136
524.879568178912	156
524.894396740513	134
524.909225511914	125
524.924054493114	118
524.938883684002	110
524.953713084577	150
524.968542694952	175
524.983372515015	265
524.998202544877	293
525.01303278454	279
525.02786323389	270
525.042693892927	225
525.057524761877	190
525.072355840402	162
525.08718712884	202
525.102018626851	209
525.116850334777	154
525.131682252276	125
525.146514379576	147
525.161346716676	141
525.176179263464	144
525.191012020052	161
525.205844986326	133
525.220678162402	87
525.235511548278	71
525.250345143841	81
525.265178949092	139
525.280012964143	146
525.294847188881	157
525.30968162342	142
525.324516267759	154
525.339351121786	168
525.354186185613	273
525.369021459015	260
525.38385694233	256
525.398692635333	295
525.413528538136	273
525.42836465074	383
525.443200972918	444
525.458037504897	527
525.472874246676	526
525.487711198256	307
525.50254835941	164
525.517385730478	78
525.532223311121	50
525.547061101677	49
525.561899101921	54
525.576737311853	46
525.591575731698	19
525.606414361118	49
525.621253200339	80
525.636092249247	89
525.650931508069	118
525.665770976465	87
525.680610654663	81
525.695450542661	94
525.710290640347	98
525.725130947833	131
525.739971465008	102
525.754812191983	98
525.769653128646	93
525.78449427511	62
525.799335631262	96
525.814177197214	64
525.829018972968	65
525.843860958409	46
525.858703153424	64
525.873545558354	56
525.888388173085	60
525.903230997504	58
525.918074031724	140
525.932917275632	169
525.947760729227	88
525.962604392623	146
525.977448265821	191
525.992292348707	126
526.007136641393	146
526.021981143767	141
526.036825855943	226
526.051670777807	174
526.066515909471	157
526.081361250824	166
526.096206801977	156
526.111052562819	124
526.125898533462	111
526.140744713906	126
526.155591104038	115
526.170437703858	98
526.185284513479	127
526.200131532789	143
526.214978761899	80
526.229826200811	123
526.244673849411	91
526.259521707813	86
526.274369775789	125
526.28921805368	122
526.304066541372	108
526.318915238639	70
526.33376414582	71
526.348613262577	66
526.363462589135	115
526.378312125494	161
526.393161871655	123
526.408011827504	140
526.422861993041	179
526.437712368266	200
526.452562953406	198
526.467413748234	185
526.482264752864	181
526.497115967182	142
526.511967391188	123
526.526819024996	88
526.541670868606	75
526.556522921903	68
526.571375185003	68
526.58622765779	61
526.601080340266	47
526.615933232544	83
526.630786334623	83
526.645639646391	110
526.66049316796	84
526.675346899218	47
526.690200840277	119
526.705054991025	162
526.719909351574	202
526.734763921925	97
526.749618701965	86
526.764473691693	54
526.779328891223	64
526.794184300555	47
526.809039919575	61
526.823895748283	67
526.838751786794	98
526.853608035106	145
526.868464493107	109
526.883321160909	109
526.8981780384	62
526.913035125694	84
526.927892422562	85
526.942749929345	94
526.957607645931	91
526.972465572092	98
526.987323708168	88
527.002182053933	104
527.017040609386	134
527.031899374641	147
527.046758349585	153
527.061617534331	90
527.076476928879	89
527.091336533002	115
527.106196347041	112
527.121056370769	98
527.135916604298	117
527.150777047517	134
527.165637700537	69
527.180498563133	73
527.195359635644	91
527.210220917844	85
527.225082409847	80
527.239944111651	128
527.254806023031	122
527.269668144213	82
527.284530475197	69
527.299393015984	110
527.314255766459	106
527.329118726624	62
527.343981896477	79
527.358845276246	98
527.373708865703	129
527.388572664963	129
527.403436673912	136
527.41830089255	52
527.43316532099	90
527.448029959233	48
527.462894807165	94
527.477759864899	106
527.492625132321	93
527.507490609433	90
527.522356296348	58
527.537222193065	68
527.552088299584	60
527.566954615679	77
527.581821141576	62
527.596687877276	108
527.611554822778	107
527.62642197797	96
527.64128934285	100
527.656156917533	89
527.671024701905	99
527.68589269608	84
527.700760900058	61
527.715629313724	116
527.730497937193	102
527.745366770238	83
527.760235813199	47
527.775105065849	72
527.789974528302	80
527.804844200444	109
527.819714082389	95
527.834584174023	91
527.84945447546	86
527.864324986585	78
527.879195707514	56
527.894066638132	60
527.908937778553	80
527.923809128663	68
527.938680688576	81
527.953552458291	97
527.968424437697	117
527.983296626791	98
527.998169025688	145
528.013041634274	92
528.027914452777	94
528.042787480856	103
528.057660718851	104
528.072534166423	92
528.087407823797	120
528.102281690974	83
528.11715576784	62
528.132030054509	97
528.146904550868	80
528.161779256917	70
528.176654172882	62
528.191529298536	72
528.20640463388	101
528.221280179027	49
528.236155933863	81
528.251031898503	75
528.265908072946	79
528.280784457078	54
528.2956610509	116
528.310537854638	102
528.325414867953	89
528.34029209107	75
528.355169523878	61
528.370047166602	71
528.384925018902	80
528.399803081005	97
528.414681352912	104
528.429559834508	99
528.444438525907	117
528.45931742711	132
528.474196537889	66
528.489075858471	84
528.503955388857	116
528.518835129045	114
528.533715078924	67
528.548595238492	44
528.563475607864	68
528.578356186925	117
528.59323697579	88
528.608117974458	90
528.622999182816	88
528.637880600977	82
528.652762228715	76
528.66764406637	52
528.682526113714	55
528.697408370862	93
528.7122908377	86
528.727173514342	70
528.742056400673	75
528.756939496808	90
528.771822802633	71
528.786706318261	103
528.801590043693	71
528.816473978701	72
528.831358123513	69
528.846242478242	73
528.861127042548	36
528.876011816657	40
528.890896800455	52
528.905781994058	79
528.920667397465	31
528.935553010561	41
528.950438833461	72
528.965324866051	62
528.980211108332	65
528.995097560416	48
529.009984222303	66
529.024871093995	82
529.039758175263	86
529.054645466335	109
529.06953296721	66
529.084420677776	22
529.099308598145	82
529.114196728319	101
529.129085068182	96
529.143973617736	71
529.158862377094	32
529.173751346142	22
529.188640524993	40
529.203529913649	66
529.218419511995	31
529.233309320031	20
529.248199337871	63
529.263089565516	66
529.27798000285	49
[truncated: 124,185 more rows]
