# Supplementary material for: Identifying Archaeological Bone via Non-Destructive ZooMS and the Materiality of Symbolic Expression: Examples from Iroquoian Bone Points
Source: Sci Rep. 2019 Jul 30;9:11027. doi: 10.1038/s41598-019-47299-x (PMC6667708; doi:10.1038/s41598-019-47299-x)
Supplement: Supplementary file 2 — Supplementary Datafiles [file 41598_2019_47299_MOESM2_ESM.zip › McGrath et al Supplementary Datafiles/Data set S3_EraserSpectra/MC-398s_ERASER_2.txt]

499.920215329137	48
499.934685595068	61
499.949156070738	71
499.963626756041	65
499.97809765119	43
499.992568755971	58
500.007040070492	84
500.021511594646	33
500.035983328538	24
500.050455272171	54
500.064927425435	120
500.079399788439	52
500.093872361183	49
500.108345143666	33
500.122818135888	50
500.137291337743	64
500.151764749231	48
500.166238370565	49
500.180712201532	76
500.195186242131	73
500.209660492577	63
500.224134952656	52
500.23860962258	16
500.253084502031	61
500.267559591221	69
500.282034890151	76
500.296510398821	54
500.31098611723	73
500.325462045272	61
500.339938182946	57
500.354414530468	44
500.368891087729	47
500.383367854622	44
500.397844831149	48
500.412322017522	49
500.426799413528	74
500.441277019167	56
500.455754834652	69
500.47023285977	57
500.484711094628	43
500.499189539226	44
500.513668193457	49
500.528147057428	40
500.542626131138	67
500.557105414482	53
500.571584907565	59
500.586064610388	48
500.600544522844	66
500.615024645147	43
500.629504977083	37
500.643985518759	30
500.658466270068	34
500.672947231117	50
500.687428401905	83
500.701909782327	37
500.716391372489	80
500.730873172391	101
500.745355182033	62
500.759837401308	51
500.774319830323	40
500.788802469078	48
500.803285317466	58
500.817768375594	47
500.832251643463	58
500.846735120964	45
500.861218808206	23
500.875702705295	41
500.89018681191	37
500.904671128372	38
500.91915565436	54
500.933640390196	69
500.948125335664	39
500.962610490873	45
500.977095855823	39
500.991581430512	41
501.006067214835	17
501.020553208898	47
501.035039412701	66
501.049525826138	52
501.064012449314	51
501.078499282232	59
501.092986324782	87
501.107473577073	52
501.121961039105	66
501.136448710876	83
501.150936592281	68
501.165424683427	67
501.179912984312	58
501.194401494832	79
501.208890215092	73
501.223379145092	42
501.237868284725	30
501.252357634099	57
501.266847193321	48
501.281336962069	40
501.295826940558	54
501.310317128787	61
501.324807526757	59
501.33929813436	79
501.353788951704	60
501.368279978788	62
501.382771215506	71
501.397262662072	57
501.411754318271	56
501.426246184211	67
501.440738259784	40
501.455230545098	73
501.469723040046	116
501.484215744841	75
501.498708659271	60
501.513201783441	62
501.527695117351	35
501.542188660895	27
501.55668241418	35
501.571176377099	22
501.585670549866	20
501.600164932266	13
501.6146595243	30
501.629154326182	21
501.643649337698	36
501.658144558954	43
501.672639989952	59
501.687135630583	31
501.701631480955	49
501.716127540961	26
501.730623810815	31
501.745120290303	35
501.759616979424	28
501.774113878394	30
501.788610987105	41
501.803108305449	91
501.817605833428	65
501.832103571147	13
501.846601518608	28
501.861099675809	47
501.875598042645	29
501.890096619221	49
501.904595405539	61
501.919094401597	27
501.93359360729	22
501.948093022724	29
501.962592647898	57
501.977092482707	70
501.991592527257	58
502.006092781549	57
502.020593245474	48
502.035093919247	11
502.049594802548	34
502.064095895697	80
502.07859719848	54
502.093098711004	24
502.10760043327	72
502.122102365169	94
502.13660450681	128
502.151106858192	52
502.165609419316	13
502.180112190073	28
502.194615170572	34
502.209118360706	47
502.22362176058	38
502.238125370196	5
502.252629189554	25
502.267133218545	48
502.281637457278	72
502.29614190586	47
502.310646563968	40
502.325151431819	62
502.33965650941	45
502.354161796743	34
502.368667293711	31
502.38317300042	38
502.397678916763	68
502.412185042955	52
502.426691378781	51
502.441197924349	61
502.455704679658	72
502.470211644602	44
502.484718819288	73
502.499226203608	59
502.513733797776	33
502.528241601579	44
502.542749615017	56
502.557257838303	28
502.571766271224	26
502.586274913887	39
502.600783766291	35
502.61529282833	23
502.629802100111	24
502.644311581526	44
502.65882127279	22
502.673331173689	40
502.687841284329	21
502.702351604711	31
502.716862134728	33
502.731372874486	46
502.74588382388	40
502.760394983015	42
502.774906351892	39
502.789417930511	31
502.803929718764	31
502.818441716866	36
502.832953924604	35
502.847466341976	40
502.86197896909	51
502.876491805945	43
502.891004852543	59
502.905518108776	65
502.92003157475	46
502.934545250467	33
502.949059135925	22
502.963573231018	71
502.978087535854	84
502.992602050324	69
503.007116774536	60
503.021631708491	55
503.036146852187	42
503.050662205518	32
503.065177768592	38
503.079693541407	62
503.094209523965	74
503.108725716157	59
503.123242118092	44
503.137758729662	58
503.152275550974	54
503.166792582028	36
503.181309822824	58
503.195827273255	66
503.210344933536	65
503.224862803452	31
503.239380883003	49
503.253899172296	37
503.268417671331	47
503.282936380108	49
503.297455298521	52
503.311974426676	60
503.326493764574	26
503.341013312213	17
503.355533069488	57
503.370053036398	36
503.384573213158	42
503.399093599553	11
503.41361419569	14
503.428135001569	70
503.442656017084	44
503.457177242342	30
503.471698677341	29
503.486220322083	28
503.500742176461	17
503.515264240474	14
503.529786514336	12
503.544308997834	6
503.558831691074	35
503.573354594057	15
503.587877706783	25
503.602401029143	43
503.61692456114	48
503.631448302986	30
503.645972254467	43
503.660496415691	35
503.67502078655	38
503.689545367259	31
503.704070157604	21
503.718595157692	16
503.733120367414	15
503.74764578688	39
503.762171416088	31
503.776697254932	33
503.791223303626	21
503.805749561955	31
503.82027602992	49
503.834802707627	34
503.849329595185	41
503.863856692378	28
503.878383999206	36
503.892911515778	38
503.907439242092	21
503.921967178042	21
503.936495323842	24
503.951023679278	33
503.96555224435	44
503.980081019271	54
503.994610003828	73
504.009139198128	58
504.023668602064	27
504.038198215743	31
504.052728039165	37
504.067258072329	33
504.08178831513	69
504.096318767673	96
504.11084942996	42
504.125380301882	40
504.139911383655	48
504.154442674956	60
504.168974176107	60
504.183505886895	67
504.198037807425	98
504.212569937591	102
504.227102277608	61
504.24163482726	42
504.256167586656	96
504.270700555688	64
504.285233734462	49
504.29976712298	68
504.314300721241	70
504.328834529138	48
504.343368546779	27
504.357902774055	75
504.372437211182	94
504.386971857944	38
504.40150671445	46
504.416041780592	53
504.430577056478	78
504.445112542106	32
504.459648237478	30
504.474184142486	29
504.488720257238	27
504.503256581733	46
504.517793115864	28
504.532329859738	25
504.546866813355	39
504.561403976717	49
504.575941349714	34
504.590478932454	20
504.605016724831	20
504.619554727059	5
504.634092938923	12
504.64863136053	19
504.663169991773	16
504.677708832761	49
504.692247883491	61
504.706787143858	20
504.721326613968	21
504.735866293822	24
504.750406183527	45
504.764946282761	28
504.779486591738	62
504.794027110352	28
504.808567838817	30
504.823108776918	20
504.837649924763	23
504.852191282244	28
504.866732849468	28
504.881274626544	18
504.895816613256	17
504.910358809605	17
504.924901215697	32
504.939443831533	47
504.953986657006	39
504.968529692222	67
504.983072937182	93
504.997616391886	68
505.012160056227	54
505.026703930311	35
505.041248014139	7
505.055792307604	32
505.070336810812	100
505.084881523764	86
505.099426446461	100
505.113971578794	76
505.12851692087	74
505.143062472691	63
505.157608234148	84
505.17215420535	75
505.186700386295	56
505.201246776877	55
505.215793377203	37
505.230340187272	26
505.244887206979	40
505.259434436537	54
505.273981875732	51
505.28852952467	48
505.303077383246	60
505.317625451565	44
505.332173729629	55
505.346722217329	40
505.361270914774	25
505.375819821963	32
505.390368938896	41
505.404918265572	74
505.419467801779	40
505.434017547837	47
505.448567503532	39
505.463117668971	23
505.477668044154	5
505.492218629082	7
505.506769423646	33
505.521320427955	33
505.535871642008	31
505.550423065698	12
505.564974699132	23
505.579526542311	31
505.594078595126	23
505.608630857686	55
505.62318332999	42
505.637736011931	23
505.652288903724	18
505.666842005154	33
505.681395316329	18
505.69594883714	22
505.710502567696	69
505.725056507996	36
505.739610657934	25
505.754165017616	27
505.768719587042	28
505.783274366213	25
505.797829355021	37
505.812384553573	18
505.826939961871	21
505.841495579805	21
505.856051407484	13
505.870607444907	31
505.885163691967	14
505.899720148773	39
505.91427681543	37
505.928833691724	40
505.943390777656	20
505.957948073332	41
505.972505578646	106
505.987063293812	195
506.001621218615	308
506.016179353162	272
506.030737697347	215
506.045296251384	144
506.059855015059	112
506.07441398837	84
506.088973171535	78
506.103532564228	55
506.118092166775	51
506.132651979066	27
506.147212000994	38
506.16177223256	47
506.176332674085	55
506.190893325141	76
506.205454185941	77
506.220015256379	73
506.234576536669	85
506.249138026597	83
506.263699726162	36
506.27826163558	59
506.292823754635	96
506.307386083435	46
506.32194862198	63
506.336511370162	43
506.35107432809	96
506.365637495762	200
506.380200873072	296
506.394764460128	259
506.409328256928	380
506.423892263366	399
506.438456479656	342
506.453020905584	250
506.46758554115	179
506.482150386568	108
506.496715441624	69
506.511280706318	52
506.525846180864	67
506.540411865048	69
506.554977758977	42
506.569543862652	59
506.584110175964	64
506.598676699021	68
506.613243431716	58
506.627810374264	94
506.64237752645	52
506.656944888273	38
506.671512459949	43
506.686080241264	29
506.700648232323	63
506.715216433128	50
506.72978484357	51
506.744353463758	33
506.758922293691	52
506.773491333263	48
506.788060582579	22
506.802630041641	48
506.817199710341	52
506.831769588894	17
506.846339677085	29
506.860909974914	34
506.875480482595	11
506.890051199807	21
506.904622126873	46
506.919193263683	43
506.933764610132	26
506.948336166219	57
506.962907932159	67
506.977479907844	84
506.992052093168	90
507.006624488129	139
507.021197092836	117
507.035769907289	51
507.050342931488	33
507.064916165324	69
507.079489609014	70
507.094063262342	41
507.108637125308	69
507.123211198127	68
507.137785480585	87
507.15235997268	68
507.166934674629	91
507.181509586216	66
507.196084707441	40
507.21066003852	43
507.225235579237	50
507.2398113297	31
507.254387289908	29
507.268963459755	60
507.283539839347	43
507.298116428686	58
507.312693227663	53
507.327270236385	23
507.341847454854	37
507.356424883068	33
507.371002520921	76
507.38558036852	120
507.400158425757	172
507.414736692848	239
507.429315169577	200
507.443893855944	130
507.458472752165	74
507.473051858132	64
507.48763117363	59
507.502210698982	42
507.516790433972	24
507.531370378708	25
507.545950533082	36
507.56053089731	13
507.575111471177	35
507.58969225479	28
507.604273248149	24
507.618854451146	31
507.63343586389	35
507.648017486272	18
507.662599318401	23
507.677181360275	4
507.691763611896	8
507.706346073156	25
507.720928744161	23
507.735511625021	42
507.750094715412	41
507.764678015548	24
507.779261525432	29
507.793845245061	20
507.808429174329	27
507.823013313344	9
507.837597661997	2
507.852182220504	28
507.866766988757	56
507.881351966542	26
507.895937154181	24
507.910522551458	33
507.925108158482	21
507.939693975145	21
507.954280001661	42
507.968866237817	39
507.983452683611	33
507.99803933926	74
508.012626204655	105
508.027213279581	64
508.041800564361	53
508.05638805878	95
508.070975762946	76
508.085563676859	39
508.10015180041	46
508.114740133708	54
508.129328676752	44
508.143917429543	33
508.158506391973	60
508.17309556415	44
508.187684945966	45
508.202274537635	45
508.216864338944	52
508.231454349892	72
508.246044570695	77
508.260635001136	68
508.275225641324	53
508.289816491152	52
508.304407550833	47
508.318998820154	93
508.333590299114	69
508.348181987821	152
508.362773886274	555
508.377365994582	1385
508.391958312421	2534
508.406550840008	3895
508.421143577341	5116
508.435736524313	5409
508.45032968114	5110
508.464923047606	3707
508.479516623711	2617
508.494110409564	1648
508.50870440527	975
508.523298610617	730
508.537893025602	532
508.552487650334	313
508.567082484814	297
508.58167752904	226
508.596272782905	188
508.610868246518	173
508.625463919878	169
508.640059802985	166
508.654655895731	173
508.669252198116	156
508.683848710357	140
508.698445432236	57
508.713042363863	71
508.727639505129	55
508.74223685625	51
508.756834417011	47
508.771432187518	61
508.786030167665	47
508.80062835756	39
508.815226757201	42
508.82982536659	64
508.844424185618	28
508.859023214394	59
508.873622452809	56
508.888221901079	56
508.902821558988	74
508.917421426645	30
508.932021503942	42
508.946621791093	73
508.961222287777	67
508.975822994315	102
508.990423910493	98
509.005025036419	126
509.019626372092	111
509.034227917512	146
509.048829672572	164
509.063431637272	160
509.078033811826	150
509.092636196021	169
509.107238789963	107
509.121841593545	126
509.136444606981	87
509.151047830058	132
509.165651262882	131
509.180254905346	86
509.194858757558	79
509.209462819517	103
509.224067091224	39
509.23867157257	16
509.253276263664	49
509.267881164398	25
509.282486274987	20
509.297091595217	17
509.311697125193	25
509.32630286481	39
509.340908814174	110
509.355514973287	145
509.370121342146	269
509.384727920646	633
509.399334708893	1001
509.413941706781	1698
509.428548914524	2034
509.443156331907	2149
509.457763959037	1726
509.472371795916	1201
509.486979842434	708
509.5015880987	499
509.516196564607	355
509.530805240261	236
509.545414125663	163
509.560023220921	167
509.574632525711	130
509.589242040248	105
509.603851764534	77
509.61846169846	66
509.633071842134	65
509.647682195556	33
509.662292758725	30
509.676903531643	25
509.691514514201	60
509.706125706399	52
509.720737108453	32
509.735348720147	41
509.749960541589	40
509.764572572672	67
509.779184813502	50
509.793797264081	51
509.808409924515	49
509.823022794482	63
509.837635874197	46
509.85224916366	36
509.866862662763	51
509.881476371615	46
509.896090290215	54
509.910704418563	40
509.925318756551	40
509.939933304287	49
509.954548061772	46
509.969163028897	46
509.983778205771	60
509.998393592392	88
510.013009188762	93
510.027624994772	95
510.042241010531	70
510.05685723593	80
510.071473671185	73
510.086090316081	74
510.100707170725	30
510.11532423501	17
510.129941509043	41
510.144558992824	86
510.159176686246	82
510.173794589524	95
510.188412702443	118
510.20303102511	96
510.217649557418	68
510.232268299474	90
510.246887251279	76
510.261506412724	43
510.276125783918	66
510.29074536486	74
510.305365155551	56
510.319985155882	81
510.334605365962	74
510.349225785791	80
510.36384641526	110
510.378467254478	296
510.393088303445	607
510.40770956216	844
510.422331030516	1060
510.436952708621	1020
510.451574596366	746
510.466196693968	550
510.480819001211	338
510.495441518202	237
510.510064244834	132
510.524687181215	93
510.539310327345	74
510.553933683115	54
510.568557248635	95
510.583181023903	85
510.597805009028	74
510.612429203685	55
510.627053608092	23
510.641678222247	19
510.656303046044	25
510.670928079589	50
510.685553322883	58
510.700178775818	49
510.71480443861	11
510.729430311043	13
510.744056393224	20
510.758682685047	26
510.773309186619	24
510.78793589794	43
510.802562818901	31
510.817189949612	27
510.831817290072	34
510.84644484028	17
510.861072600238	18
510.875700569837	41
510.890328749077	15
510.904957138174	51
510.919585736912	52
510.934214545291	33
510.948843563527	15
510.963472791405	57
510.978102229139	63
510.992731876407	87
511.007361733424	69
511.02199180019	49
511.036622076705	49
511.051252562862	47
511.065883258875	65
511.080514164422	51
511.095145279826	38
511.10977660498	50
511.124408139775	61
511.139039884211	50
511.153671838504	57
511.168304002438	70
511.182936376014	51
511.197568959447	67
511.212201752522	32
511.226834755346	43
511.241467967919	58
511.256101390134	58
511.270735022098	46
511.285368863812	70
511.300002915166	27
511.314637176271	55
511.329271647125	51
511.34390632762	49
511.358541217865	61
511.373176317967	103
511.387811627603	94
511.402447147096	208
511.41708287623	362
511.431718815007	331
511.44635496364	276
511.460991321916	232
511.475627889941	120
511.490264667607	26
511.504901655131	38
511.519538852297	54
511.534176259104	35
511.548813875769	26
511.563451702076	28
511.578089738024	19
511.59272798383	44
511.607366439278	64
511.622005104475	22
511.636643979422	12
511.651283064011	14
511.665922358349	42
511.680561862438	43
511.695201576167	27
511.709841499647	41
511.724481632877	25
511.739121975748	35
511.753762528369	20
511.768403290848	19
511.783044262861	72
511.797685444732	71
511.812326836244	61
511.826968437398	17
511.841610248411	28
511.856252269065	29
511.870894499361	69
511.885536939515	23
511.900179589419	53
511.914822448964	25
511.929465518152	52
511.944108797198	66
511.958752285886	60
511.973395984216	50
511.988039892403	38
512.002684010233	34
512.017328337813	41
512.031972875143	41
512.046617622115	76
512.061262578837	63
512.075907745201	45
512.090553121423	54
512.105198707287	79
512.119844502794	61
512.134490508158	74
512.149136723273	51
512.16378314803	53
512.178429782429	49
512.193076626578	38
512.207723680477	66
512.222370944127	87
512.237018417419	50
512.251666100461	39
512.266313993253	34
512.280962095796	40
512.295610407981	21
512.310258929916	56
512.324907661601	33
512.339556602929	46
512.354205754007	93
512.368855114835	57
512.383504685306	46
512.398154465527	90
512.412804455607	104
512.42745465522	87
512.442105064585	75
512.456755683699	60
512.471406512564	47
512.486057551072	55
512.50070879933	25
512.515360257338	31
512.530011924989	42
512.544663802499	52
512.559315889651	59
512.573968186445	46
512.588620693098	36
512.603273409393	39
512.617926335331	66
512.632579471128	35
512.647232816567	15
512.661886371648	26
512.676540136697	20
512.69119411128	55
512.705848295613	69
512.720502689589	44
512.735157293316	60
512.749812106794	55
512.764467130022	24
512.779122362893	12
512.793777805514	36
512.808433457995	59
512.823089320009	59
512.837745391883	30
512.852401673292	21
512.867058164559	11
512.881714865469	9
512.89637177613	15
512.911028896541	11
512.925686226596	23
512.940343766509	33
512.955001516065	43
512.969659475372	43
512.984317644322	56
512.998976023022	32
513.013634611366	49
513.028293409568	44
513.042952417413	50
513.057611634901	46
513.072271062357	55
513.086930699347	36
513.101590546088	69
513.116250602472	67
513.130910868607	73
513.145571344493	79
513.16023203013	43
513.17489292541	60
513.189554030441	75
513.204215345332	41
513.218876869757	45
513.233538604041	83
513.24820054786	79
513.262862701539	22
513.27752506486	40
513.292187637933	64
513.306850420757	47
513.321513413224	8
513.33617661555	36
513.350840027519	41
513.365503649132	14
513.380167480604	13
513.394831521719	22
513.409495772477	48
513.424160232986	37
513.438824903247	17
513.453489783367	47
513.468154873022	30
513.482820172428	7
513.497485681586	39
513.512151400495	37
513.526817329048	16
513.541483467351	15
513.556149815407	8
513.570816373105	16
513.585483140663	31
513.600150117864	61
513.614817304709	40
513.629484701305	51
513.644152307652	24
513.658820123751	51
513.673488149493	27
513.688156384987	29
513.702824830232	21
513.717493485229	11
513.732162349869	14
513.746831424153	15
513.761500708296	15
513.776170202083	21
513.790839905622	7
513.805509818912	7
513.820179941845	9
513.83485027453	35
513.849520816967	53
513.864191569155	17
513.878862530987	29
513.893533702571	24
513.908205083798	17
513.922876674885	23
513.937548475507	31
513.95222048599	18
513.966892706116	22
513.981565136101	50
513.996237775731	36
514.010910625004	20
514.025583684137	12
514.040256952805	3
514.054930431334	20
514.069604119506	36
514.08427801743	29
514.098952125106	29
514.113626442534	35
514.128300969605	38
514.142975706429	47
514.157650652896	77
514.172325809114	55
514.187001175085	35
514.201676750808	56
514.216352536175	23
514.231028531294	64
514.245704736273	40
514.260381150787	48
514.275057775054	41
514.289734609072	27
514.304411652735	48
514.319088906258	59
514.333766369424	40
514.348444042234	33
514.363121924905	48
514.37780001722	80
514.392478319287	60
514.407156830997	54
514.421835552568	28
514.436514483675	26
514.451193624642	24
514.465872975253	28
514.480552535617	35
514.495232305732	15
514.5099122856	3
514.524592475112	12
514.539272874376	38
514.553953483284	36
514.568634301944	57
514.583315330357	27
514.597996568522	14
514.612678016331	14
514.627359673893	5
514.642041541315	15
514.656723618273	29
514.671405904983	34
514.686088401446	39
514.700771107552	15
514.71545402352	43
514.730137149023	21
514.744820484387	27
514.759504029504	33
514.774187784265	25
514.788871748778	34
514.803555922935	39
514.818240306845	40
514.832924900508	23
514.847609703923	36
514.862294716982	43
514.876979939794	47
514.891665372358	21
514.906351014675	32
514.921036866637	61
514.935722928351	30
514.950409199709	47
514.96509568082	58
514.979782371683	61
514.9944692723	56
515.00915638256	50
515.023843702682	34
515.038531232339	68
515.053218971858	64
515.067906921021	44
515.082595079829	39
515.097283448497	43
515.111972026811	49
515.126660814876	62
515.141349812695	100
515.156039020267	165
515.170728437483	339
515.185418064343	350
515.200107901065	249
515.214797947431	193
515.22948820355	158
515.244178669314	147
515.258869344939	76
515.273560230208	37
515.288251325231	27
515.302942629898	52
515.317634144317	88
515.33232586849	62
515.347017802308	70
515.361709945987	57
515.376402299202	9
515.391094862279	16
515.405787635	44
515.420480617583	46
515.43517380981	35
515.449867211682	30
515.464560823307	8
515.479254644685	36
515.493948675708	36
515.508642916593	40
515.523337367014	42
515.538032027296	35
515.552726897332	41
515.567421977012	41
515.582117266446	31
515.596812765524	34
515.611508474356	39
515.626204392941	54
515.640900521279	29
515.655596859262	25
515.670293406998	30
515.684990164487	29
515.699687131622	40
515.71438430851	38
515.729081695151	27
515.743779291545	16
515.758477097584	19
515.773175113377	31
515.787873338815	26
515.802571774006	30
515.817270419059	32
515.831969273756	10
515.846668338099	2
515.861367612196	6
515.876067096045	13
515.89076678954	8
515.905466692897	13
515.920166805899	23
515.934867128546	14
515.949567661054	80
515.964268403208	40
515.978969355116	65
515.993670516668	98
516.008371887974	80
516.023073469034	45
516.037775259847	32
516.052477260306	28
516.067179470518	26
516.081881890484	46
516.096584520095	81
516.111287359459	51
516.125990408578	19
516.14069366745	51
516.155397135967	109
516.170100814238	165
516.184804702154	106
516.199508799933	106
516.214213107356	116
516.228917624534	78
516.243622351357	86
516.258327287933	68
516.273032434264	42
516.287737790239	28
516.302443355969	36
516.317149131452	70
516.331855116798	40
516.346561311681	30
516.361267716317	19
516.375974330708	16
516.390681154744	18
516.405388188533	48
516.420095432077	54
516.434802885267	40
516.449510548318	31
516.464218421015	34
516.478926503466	23
516.493634795563	13
516.508343297414	16
516.523052009019	28
516.537760930269	20
516.552470061273	27
516.567179402031	25
516.581888952544	14
516.59659871281	38
516.611308682723	13
516.62601886228	26
516.640729251701	17
516.655439850767	19
516.670150659478	15
516.684861678053	3
516.699572906273	32
516.714284344247	28
516.728995991975	16
516.74370784935	19
516.758419916478	30
516.773132193361	51
516.787844679997	30
516.80255737628	28
516.817270282208	18
516.831983398	30
516.846696723437	13
516.861410258736	17
516.876124003574	12
516.890837958274	17
516.905552122619	8
516.920266496611	47
516.934981080466	40
516.949695873966	61
516.964410877221	11
516.979126090122	49
516.993841512886	30
517.008557145295	33
517.023272987459	19
517.03798903927	48
517.052705300834	53
517.067421772153	34
517.082138453118	27
517.096855343838	43
517.111572444312	86
517.126289754649	68
517.141007274524	31
517.155725004153	55
517.170442943429	52
517.185161092567	57
517.199879451352	35
517.214598019891	58
517.229316798076	36
517.244035786016	26
517.258754983819	63
517.27347439116	93
517.288194008364	28
517.302913835214	21
517.317633871819	56
517.33235411807	36
517.347074574076	14
517.361795239837	11
517.376516115352	34
517.391237200514	59
517.40595849543	44
517.420680000101	65
517.435401714419	31
517.450123638491	11
517.464845772318	26
517.479568115791	18
517.494290669128	27
517.509013432112	36
517.52373640485	22
517.538459587234	32
517.553182979373	24
517.567906581159	46
517.582630392808	29
517.597354414104	21
517.612078645155	22
517.626803085852	20
517.641527736412	24
517.65625259662	20
517.670977666473	23
517.68570294619	33
517.700428435554	43
517.715154134564	29
517.729880043438	42
517.744606161958	21
517.759332490233	12
517.774059028264	19
517.788785775941	12
517.803512733373	28
517.81823990056	52
517.832967277394	20
517.847694863984	12
517.862422660328	14
517.877150666319	27
517.891878882065	23
517.906607307675	17
517.921335942823	36
517.936064787835	43
517.950793842493	72
517.965523106799	70
517.980252580968	59
517.994982264784	69
518.009712158246	97
518.024442261573	80
518.039172574655	95
518.053903097383	81
518.068633829759	42
518.08336477189	22
518.098095923776	14
518.112827285417	28
518.127558856815	47
518.142290637858	41
518.157022628549	24
518.171754829212	43
518.186487239414	39
518.201219859371	75
518.215952688975	66
518.230685728443	40
518.245418977559	41
518.26015243632	28
518.274886104947	27
518.28961998322	55
518.304354071249	56
518.319088369033	75
518.333822876464	51
518.348557593651	74
518.363292520594	37
518.378027657183	45
518.392763003528	104
518.407498559629	169
518.422234325377	205
518.43697030099	178
518.451706486249	158
518.466442881264	100
518.481179485926	77
518.495916300344	38
518.510653324518	42
518.525390558339	32
518.540128001915	31
518.554865655248	13
518.569603518336	18
518.584341591071	27
518.599079873563	9
518.61381836581	34
518.628557067704	34
518.643295979354	12
518.65803510076	20
518.672774431814	8
518.687513972732	18
518.702253723297	44
518.716993683509	17
518.731733853586	35
518.746474233311	35
518.761214822682	16
518.77595562181	28
518.790696630802	30
518.805437849334	20
518.820179277729	41
518.834920915881	20
518.849662763572	24
518.864404821127	28
518.87914708833	24
518.893889565288	4
518.908632252003	33
518.923375148366	20
518.938118254484	17
518.952861570467	41
518.967605095989	32
518.982348831268	34
518.997092776302	37
519.011836931093	36
519.026581295531	31
519.041325869726	18
519.056070653676	25
519.070815647274	38
519.085560850738	27
519.100306263849	26
519.115051886607	21
519.12979771923	21
519.144543761501	29
519.15929001342	65
519.174036475204	61
519.188783146635	48
519.203530027714	16
519.218277118658	14
519.233024419359	42
519.247771929598	41
519.262519649703	22
519.277267579455	22
519.292015718964	38
519.306764068229	50
519.321512627142	68
519.336261395812	44
519.351010374346	19
519.36575956242	31
519.38050896025	41
519.395258567837	31
519.410008385181	71
519.424758412172	94
519.43950864892	69
519.454259095424	60
519.469009751576	38
519.483760617594	27
519.498511693259	36
519.513262978573	10
519.528014473752	12
519.54276617847	41
519.557518093053	28
519.572270217284	18
519.587022551273	11
519.601775095017	12
519.616527848519	6
519.631280811668	16
519.646033984575	30
519.660787367238	23
519.675540959549	22
519.690294761617	30
519.705048773442	31
519.719802994914	25
519.734557426144	3
519.749312067131	16
519.764066917874	23
519.778821978265	12
519.793577248414	24
519.808332728319	18
519.823088417872	10
519.837844317183	9
519.85260042625	12
519.867356744965	22
519.882113273547	20
519.896870011667	19
519.911626959654	28
519.926384117288	47
519.94114148468	53
519.955899061829	41
519.970656848626	88
519.98541484518	122
520.00017305149	104
520.014931467559	82
520.029690093275	40
520.044448928749	34
520.059207973871	41
520.073967228859	42
520.088726693495	75
520.103486367779	70
520.11824625193	52
520.133006345729	69
520.147766649285	20
520.162527162489	20
520.17728788556	52
520.19204881817	60
520.206809960646	65
520.221571312771	61
520.236332874653	66
520.251094646292	44
520.265856627689	50
520.280618818734	39
520.295381219536	18
520.310143829987	21
520.324906650304	31
520.33966968027	54
520.354432919884	105
520.369196369256	192
520.383960028385	276
520.39872389738	700
520.413487975915	1250
520.428252264208	2254
520.443016762258	2975
520.457781470065	2937
520.472546387521	2031
520.487311514735	1358
520.502076851706	793
520.516842398325	505
520.531608154812	373
520.546374120838	249
520.56114029673	148
520.575906682271	178
520.59067327757	134
520.605440082518	158
520.620207097332	119
520.634974321795	114
520.649741755906	74
520.664509399884	45
520.679277253511	17
520.694045316896	52
520.708813590038	70
520.723582072829	62
520.738350765378	67
520.753119667575	66
520.76788877964	36
520.782658101353	27
520.797427632824	74
520.812197373944	101
520.826967324821	52
520.841737485457	34
520.85650785585	61
520.871278435892	50
520.886049225693	49
520.900820225251	38
520.915591434457	51
520.930362853531	41
520.945134482145	49
520.959906320626	40
520.974678368756	46
520.989450626643	85
521.00422309418	57
521.018995771584	54
521.033768658636	53
521.048541755338	94
521.063315061907	71
521.078088578124	54
521.0928623041	68
521.107636239834	80
521.122410385217	71
521.137184740358	54
521.151959305149	68
521.166734079806	92
521.181509064113	99
521.196284258177	73
521.211059661891	72
521.225835275363	52
521.240611098593	39
521.255387131582	43
521.270163374219	23
521.284939826615	55
521.29971648866	52
521.314493360572	31
521.329270442134	54
521.344047733454	40
521.358825234532	26
521.373602945259	100
521.388380865745	153
521.40315899588	288
521.417937335773	558
521.432715885425	891
521.447494644944	933
521.462273614004	915
521.477052792821	742
521.491832181398	641
521.506611779624	435
521.521391587717	294
521.53617160535	205
521.550951832851	131
521.565732270002	102
521.58051291702	76
521.595293773687	51
521.610074840004	56
521.624856116079	55
521.639637601913	58
521.654419297397	74
521.669201202748	50
521.683983317748	66
521.698765642399	82
521.713548176916	72
521.728330921084	82
521.74311387501	33
521.757897038585	47
521.77268041192	68
521.787463995013	76
521.802247787864	40
521.817031790365	38
521.831816002625	40
521.846600424644	25
521.861385056421	67
521.876169897849	54
521.890954948925	56
521.90574020987	22
521.920525680464	42
521.935311360817	68
521.950097250929	53
521.964883350691	81
521.979669660211	142
521.994456179491	108
522.009242908529	113
522.024029847217	98
522.038816995555	118
522.053604353761	109
522.068391921616	116
522.083179699231	150
522.097967686604	110
522.112755883737	112
522.127544290519	113
522.142332906951	100
522.157121733252	94
522.171910769202	114
522.186700014911	111
522.20148947027	107
522.216279135388	114
522.231069010266	138
522.245859095011	138
522.260649389297	129
522.275439893343	147
522.290230607147	183
522.305021530602	218
522.319812663816	162
522.334604006788	179
522.34939555952	367
522.364187321902	841
522.378979294153	2187
522.393771475944	5341
522.408563867604	10752
522.423356468913	20497
522.438149279982	34002
522.452942300702	44534
522.46773553118	44950
522.482528971418	38534
522.497322621524	30640
522.512116481171	22991
522.526910550577	16624
522.541704829743	12162
522.556499318559	9334
522.571294017134	7304
522.586088925469	5775
522.600884043454	4752
522.615679371307	3988
522.630474908811	3368
522.645270656074	2935
522.660066612988	2567
522.674862779661	2196
522.689659156093	1860
522.704455742176	1657
522.719252538127	1319
522.734049543619	1275
522.748846758981	1242
522.763644184101	1249
522.778441818872	1114
522.793239663403	1095
522.808037717584	968
522.822835981524	944
522.837634455225	795
522.852433138575	766
522.867232031685	660
522.882031134556	629
522.896830447294	523
522.911629969574	359
522.926429701614	315
522.941229643413	359
522.956029794863	392
522.970830156073	451
522.985630727042	673
523.000431507662	1114
523.01523249815	1495
523.03003369829	1870
523.044835108189	2094
523.059636727739	2513
523.074438557048	2700
523.089240596118	2726
523.104042844837	2317
523.118845303317	1885
523.133647971557	1393
523.148450849556	1048
523.163253937316	797
523.178057234726	748
523.192860741787	605
523.207664458717	455
523.222468385297	371
523.237272521637	332
523.252076867629	396
523.26688142338	450
523.281686188891	343
523.296491164162	372
523.311296349194	350
523.326101743876	387
523.340907348209	374
523.355713162411	490
523.370519186264	838
523.385325419877	1643
523.400131863141	3351
523.414938516165	6440
523.429745379058	11593
523.444552451602	18754
523.459359733797	23643
523.474167225752	23804
523.488974927468	19900
523.503782838834	15046
523.518590959961	10834
523.533399290847	7721
523.548207831494	5196
523.563016581902	3913
523.577825541851	3151
523.592634711669	2461
523.607444091139	2031
523.622253680477	1768
523.637063479358	1442
523.651873488109	1336
523.66668370651	1048
523.681494134672	987
523.696304772594	948
523.711115620167	833
523.7259266775	718
523.740737944594	731
523.755549421339	663
523.770361107845	566
523.785173004111	602
523.799985110137	553
523.814797425924	550
523.829609951362	562
523.844422686451	486
523.859235631301	498
523.874048785911	508
523.888862150281	592
523.903675724412	456
523.918489508195	444
523.933303501738	379
523.948117705042	373
523.962932117996	388
523.977746740712	550
523.992561573188	731
524.007376615315	929
524.022191867203	944
524.037007328852	1093
524.051823000152	1109
524.066638881213	1142
524.081454972143	1145
524.096271272616	1159
524.111087782959	1018
524.125904502953	920
524.140721432599	765
524.155538572114	656
524.170355921281	544
524.185173480209	534
524.199991248788	491
524.214809227238	444
524.229627415339	453
524.244445813201	478
524.259264420714	425
524.274083237988	407
524.288902265023	403
524.30372150171	430
524.318540948157	381
524.333360604366	391
524.348180470335	363
524.363000545956	494
524.377820831338	706
524.39264132648	928
524.407462031275	1192
524.42228294583	1825
524.437104070147	2756
524.451925404224	4112
524.466746947953	5085
524.481568701443	5169
524.496390664694	4174
524.511212837597	2609
524.526035220261	1474
524.540857812686	716
524.555680614763	238
524.570503626601	73
524.5853268482	40
524.600150279451	78
524.614973920572	134
524.629797771345	200
524.64462183188	182
524.659446102066	167
524.674270582013	127
524.689095271721	160
524.703920171082	178
524.718745280204	122
524.733570599087	148
524.748396127731	176
524.763221866027	165
524.778047814084	190
524.792873971903	157
524.807700339373	207
524.822526916605	215
524.837353703599	228
524.852180700353	225
524.86700790676	245
524.881835322928	279
524.896662948857	256
524.911490784439	264
524.926318829782	252
524.941147084886	197
524.955975549642	186
524.97080422416	269
524.98563310844	315
525.000462202371	286
525.015291506173	263
525.030121019627	258
525.044950742843	350
525.059780675712	342
525.074610818341	314
525.089441170732	346
525.104271732776	300
525.119102504581	215
525.133933486257	283
525.148764677475	264
525.163596078456	240
525.178427689198	186
525.193259509701	224
525.208091539857	148
525.222923779775	176
525.237756229454	174
525.252588888896	196
525.267421757989	156
525.282254836844	227
525.297088125461	256
525.31192162373	258
525.326755331761	201
525.341589249553	224
525.356423376999	197
525.371257714205	163
525.386092261174	281
525.400927017905	418
525.415761984288	402
525.430597160432	484
525.445432546339	729
525.460268141898	909
525.475103947219	778
525.489939962302	682
525.504776187038	561
525.519612621535	288
525.534449265794	186
525.549286119816	155
525.56412318349	86
525.578960456925	98
525.593797940123	75
525.608635632974	68
525.623473535586	44
525.638311647961	105
525.653149969988	132
525.667988501886	116
525.682827243437	103
525.697666194641	183
525.712505355717	210
525.727344726445	117
525.742184306826	139
525.757024097078	146
525.771864096983	148
525.786704306541	127
525.80154472608	151
525.816385355162	136
525.831226194006	105
525.846067242504	81
525.860908500763	131
525.875749968785	126
525.890591646568	133
525.905433534115	155
525.920275631314	182
525.935117938275	173
525.949960454999	147
525.964803181375	150
525.979646117514	198
525.994489263305	311
526.009332618969	251
526.024176184285	154
526.039019959255	195
526.053863944096	201
526.068708138699	151
526.083552542846	137
526.098397156865	185
526.113241980537	206
526.128087013972	174
526.142932257169	155
526.157777710019	124
526.172623372631	173
526.187469245006	179
526.202315327143	166
526.217161618934	134
526.232008120487	137
526.246854831803	190
526.261701752771	198
526.276548883503	136
526.291396223997	101
526.306243774144	121
526.321091534163	185
526.335939503726	174
526.350787683161	113
526.365636072249	137
526.3804846711	167
526.395333479713	212
526.41018249798	334
526.425031726009	420
526.439881163802	286
526.454730811357	214
526.469580668565	330
526.484430735536	317
526.49928101216	194
526.514131498547	149
526.528982194697	133
526.54383310061	167
526.558684216176	164
526.573535541505	120
526.588387076706	127
526.603238821451	128
526.618090775959	167
526.63294294023	171
526.647795314264	131
526.662647897951	133
526.677500691401	169
526.692353694614	112
526.707206907481	83
526.72206033022	108
526.736913962612	175
526.751767804659	188
526.766621856468	123
526.78147611804	145
526.796330589375	127
526.811185270363	135
526.826040161115	92
526.84089526163	68
526.855750571908	117
526.870606091839	129
526.885461821534	122
526.900317760882	119
526.915173910103	76
526.930030268977	54
526.944886837505	93
526.959743615906	87
526.974600603961	91
526.989457801778	166
527.00431520925	185
527.019172826594	151
527.034030653482	188
527.048888690244	147
527.063746936658	125
527.078605392836	131
527.093464058778	133
527.108322934373	160
527.123182019841	210
527.138041314963	114
527.152900819739	117
527.167760534278	94
527.18262045858	106
527.197480592646	131
527.212340936366	82
527.227201489849	88
527.242062253095	121
527.256923226105	165
527.271784408769	167
527.286645801196	145
527.301507403277	148
527.316369215232	126
527.33123123684	157
527.346093468102	123
527.360955909237	94
527.375818560027	121
527.390681420579	135
527.405544490786	123
527.420407770866	185
527.43527126049	180
527.450134959988	187
527.46499886914	158
527.479862988055	159
527.494727316734	123
527.509591855067	129
527.524456603273	83
527.539321561133	121
527.554186728648	121
527.569052105926	132
527.583917692968	166
527.598783489774	92
527.613649496233	83
527.628515712457	157
527.643382138444	123
527.658248774195	107
527.673115619601	111
527.68798267477	135
527.702849939593	120
527.71771741418	148
527.732585098532	118
527.747452992647	102
527.762321096416	110
527.777189410059	160
527.792057933356	218
527.806926666307	191
527.821795609022	161
527.836664761501	128
527.851534123744	111
527.866403695642	132
527.881273477304	102
527.896143468729	138
527.911013669919	97
527.925884080763	133
527.940754701261	117
527.955625531633	174
527.970496571659	142
527.98536782145	156
528.000239281004	153
528.015110950213	165
528.029982829187	161
528.044854917924	154
528.059727216425	125
528.074599724581	120
528.089472442392	154
528.104345370076	149
528.119218507415	139
528.134091854518	159
528.148965411385	173
528.163839177907	151
528.178713154303	141
528.193587340244	200
528.208461736059	174
528.223336341528	160
528.238211156762	178
528.25308618165	152
528.267961416412	135
528.282836860829	153
528.2977125149	144
528.312588378846	151
528.327464452446	130
528.342340735811	101
528.35721722883	139
528.372093931724	167
528.386970844272	136
528.401847966475	149
528.416725298443	173
528.431602840175	148
528.446480591781	112
528.461358552932	155
528.476236723848	141
528.491115104528	115
528.505993694863	109
528.520872495073	105
528.535751504937	118
528.550630724456	177
528.56551015374	152
528.580389792898	132
528.595269641711	134
528.610149700178	115
528.625029968411	100
528.639910446408	166
528.654791134169	90
528.669672031586	109
528.684553138768	72
528.699434455714	68
528.714315982425	80
528.729197718791	94
528.744079664811	108
528.758961820707	110
528.773844186257	97
528.788726761572	82
528.803609546542	94
528.818492541387	99
528.833375745887	84
528.848259160152	68
528.863142784072	53
528.878026617866	101
528.892910661206	95
528.90779491442	103
528.92267937729	129
528.937564049924	88
528.952448932324	126
528.967334024378	111
528.982219326198	88
528.997104837783	119
529.011990559132	104
529.026876490137	123
529.041762630907	131
529.056648981331	101
529.071535541521	81
529.086422311477	94
529.101309291307	86
529.116196480682	126
529.131083879822	144
529.145971488728	124
529.160859307289	60
529.175747335615	122
529.190635573706	118
529.205524021563	77
529.220412679074	64
529.235301546461	114
529.250190623393	128
529.265079910201	138
[truncated: 124,185 more rows]
