# Supplementary material for: Identifying Archaeological Bone via Non-Destructive ZooMS and the Materiality of Symbolic Expression: Examples from Iroquoian Bone Points
Source: Sci Rep. 2019 Jul 30;9:11027. doi: 10.1038/s41598-019-47299-x (PMC6667708; doi:10.1038/s41598-019-47299-x)
Supplement: Supplementary file 2 — Supplementary Datafiles [file 41598_2019_47299_MOESM2_ESM.zip › McGrath et al Supplementary Datafiles/Data set S3_EraserSpectra/MC-398s_ERASER_3.txt]

499.899732815628	76
499.914202853584	73
499.928673101392	78
499.943143558728	42
499.957614225809	70
499.972085102741	121
499.986556189309	88
500.001027485514	39
500.015498991462	40
500.029970707155	50
500.044442632484	38
500.058914767665	73
500.073387112374	59
500.087859666935	24
500.102332431133	40
500.116805405075	77
500.13127858876	44
500.145751981975	39
500.160225585041	57
500.174699397851	77
500.189173420298	55
500.203647652382	62
500.218122094317	82
500.232596745889	73
500.247071607097	72
500.261546678157	77
500.276021958854	87
500.290497449187	63
500.304973149372	53
500.319449059194	107
500.333925178652	68
500.348401507962	74
500.362878046909	77
500.377354795493	69
500.391831753928	52
500.406308921893	36
500.420786299709	40
500.435263887163	60
500.44974168436	56
500.464219691194	25
500.478697907881	54
500.493176334204	90
500.507654970164	87
500.522133815976	55
500.536612871316	55
500.55109213651	36
500.56557161134	26
500.580051295914	29
500.594531190233	38
500.609011294189	83
500.623491607781	70
500.637972131226	69
500.652452864308	81
500.666933807134	66
500.681414959705	36
500.695896321913	22
500.710377893757	6
500.724859675454	26
500.739341666788	41
500.753823867759	55
500.768306278582	74
500.782788899042	47
500.797271729247	33
500.811754769088	29
500.826238018675	29
500.840721478006	18
500.855205146974	15
500.869689025687	26
500.884173114145	39
500.89865741224	41
500.913141920079	36
500.927626637663	22
500.942111564885	16
500.956596701851	27
500.971082048562	77
500.98556760491	70
501.000053371003	62
501.014539346841	66
501.029025532316	24
501.043511927536	50
501.057998532501	95
501.072485347103	67
501.08697237145	53
501.101459605542	51
501.115947049271	69
501.130434702638	65
501.144922565857	50
501.159410638713	32
501.173898921315	59
501.188387413661	27
501.202876115645	29
501.217365027266	28
501.23185414874	58
501.246343479851	55
501.260833020707	46
501.275322771308	48
501.289812731547	33
501.304302901423	46
501.318793281152	42
501.333283870519	54
501.347774669522	25
501.362265678379	46
501.376756896873	58
501.391248325113	32
501.405739963097	25
501.420231810612	25
501.434723868087	30
501.449216135092	52
501.463708611734	48
501.478201298337	49
501.49269419447	30
501.507187300348	34
501.521680615972	29
501.536174141233	63
501.550667876131	62
501.565161820991	30
501.57965597538	43
501.594150339407	48
501.608644913288	61
501.623139696913	42
501.637634690068	40
501.652129893077	43
501.666625305723	28
501.681120928115	20
501.695616760253	8
501.710112802028	16
501.724609053548	40
501.739105514814	28
501.753602185718	42
501.768099066259	69
501.782596156654	36
501.797093456687	35
501.811590966465	50
501.826088685989	72
501.84058661515	37
501.855084753949	22
501.869583102602	24
501.884081660893	37
501.898580428929	47
501.913079406711	24
501.927578594131	29
501.942077991297	38
501.9565775981	60
501.971077414649	26
501.985577440944	38
502.000077676877	51
502.014578122556	64
502.02907877798	22
502.04357964315	23
502.05808071785	30
502.072582002404	52
502.087083496704	67
502.101585200534	44
502.116087114326	29
502.130589237647	26
502.145091570607	38
502.159594113528	56
502.17409686598	28
502.188599828069	43
502.203103000121	75
502.217606381702	27
502.232109972921	42
502.246613773995	72
502.261117784706	47
502.275622005164	35
502.290126435367	36
502.304631075209	45
502.319135924797	41
502.33364098413	46
502.348146253102	82
502.36265173182	49
502.377157420284	67
502.391663318387	65
502.406169426235	74
502.420675743722	50
502.435182270955	23
502.449689007934	23
502.464195954659	26
502.478703111022	55
502.493210477132	27
502.50771805288	39
502.522225838374	33
502.536733833615	29
502.551242038601	32
502.565750453118	21
502.580259077598	5
502.594767911607	14
502.609276955363	22
502.623786208866	24
502.638295672006	43
502.652805344893	47
502.667315227527	52
502.681825319799	76
502.696335621817	54
502.710846133581	43
502.725356854985	46
502.739867786134	60
502.75437892703	39
502.768890277565	36
502.783401837846	50
502.797913607873	27
502.812425587539	35
502.826937777059	57
502.84145017611	46
502.855962784908	22
502.87047560356	31
502.884988631742	53
502.899501869672	43
502.914015317347	34
502.92852897477	44
502.943042841831	46
502.957556918638	22
502.972071205085	22
502.986585701278	52
503.001100407325	30
503.015615322904	36
503.030130448229	37
503.044645783301	43
503.059161328119	51
503.073677082576	40
503.08819304678	43
503.102709220623	57
503.117225604212	43
503.131742197548	50
503.146259000631	40
503.160776013353	42
503.175293235822	63
503.189810667929	54
503.204328309783	69
503.218846161384	39
503.233364222624	64
503.247882493719	57
503.262400974345	51
503.276919664718	34
503.291438564945	24
503.305957674704	29
503.320476994317	44
503.33499652357	28
503.349516262569	32
503.364036211207	25
503.378556369593	36
503.393076737725	36
503.407597315496	44
503.422118103015	17
503.43663910028	18
503.451160307185	6
503.465681723836	66
503.480203350127	49
503.494725186273	17
503.509247232057	20
503.523769487481	39
503.538291952652	38
503.552814627679	90
503.567337512236	69
503.58186060654	36
503.596383910592	14
503.610907424391	36
503.625431147829	25
503.639955081014	23
503.654479223839	15
503.66900357641	19
503.683528138838	24
503.698052910796	14
503.712577892609	54
503.727103083954	47
503.741628485046	27
503.756154095994	53
503.770679916581	23
503.785205946807	16
503.79973218678	12
503.814258636501	19
503.828785295861	24
503.843312165077	8
503.857839243824	35
503.872366532318	73
503.886894030668	63
503.901421738549	31
503.915949656286	24
503.930477783662	22
503.945006120786	36
503.959534667549	61
503.974063424059	96
503.988592390318	64
504.003121566215	50
504.01765095186	35
504.032180547253	76
504.046710352286	59
504.061240367065	16
504.075770591593	11
504.09030102576	36
504.104831669675	35
504.119362523337	27
504.133893586639	36
504.148424859689	19
504.162956342378	18
504.177488034923	35
504.192019937107	45
504.206552048932	52
504.221084370612	31
504.235616901824	54
504.250149642891	37
504.264682593598	34
504.279215754053	57
504.293749124148	50
504.308282704099	73
504.322816493689	42
504.337350492919	54
504.351884702005	68
504.366419120623	32
504.380953748988	57
504.39548858721	81
504.410023635072	72
504.424558892573	71
504.439094359822	47
504.453630036819	17
504.468165923456	33
504.482702019949	54
504.497238325974	33
504.511774841747	33
504.526311567376	50
504.540848502537	54
504.555385647553	45
504.56992300221	27
504.584460566615	76
504.59899834066	54
504.613536324453	17
504.628074517994	23
504.642612921175	11
504.657151534104	7
504.671690356781	19
504.686229389099	11
504.700768631164	28
504.715308082978	44
504.729847744431	25
504.744387615633	22
504.758927696475	30
504.773467987174	43
504.788008487512	25
504.802549197491	20
504.817090117326	11
504.831631246801	11
504.846172585916	17
504.860714134888	27
504.875255893392	28
504.889797861752	27
504.904340039752	37
504.918882427501	50
504.93342502489	43
504.947967832136	37
504.962510848913	32
504.977054075548	51
504.991597511822	61
505.006141157845	49
505.020685013508	56
505.035229079028	26
505.04977335408	13
505.064317838989	45
505.078862533537	26
505.093407437835	42
505.107952551773	17
505.122497875459	17
505.137043408894	22
505.151589152078	70
505.166135104902	50
505.180681267366	28
505.195227639687	29
505.209774221648	48
505.22432101325	44
505.238868014709	27
505.253415225809	34
505.267962646548	23
505.282510277145	56
505.297058117382	52
505.31160616726	40
505.326154426994	9
505.340702896369	37
505.355251575385	31
505.369800464258	43
505.384349562771	38
505.398898870925	30
505.413448388935	27
505.427998116478	49
505.442548053879	47
505.45709820092	39
505.471648557709	92
505.48619912414	100
505.500749900427	42
505.515300886355	27
505.529852082032	59
505.54440348735	27
505.558955102308	33
505.573506927124	36
505.58805896158	36
505.602611205786	53
505.61716365974	32
505.631716323335	24
505.646269196571	17
505.660822279664	12
505.675375572398	22
505.68992907488	39
505.704482787112	41
505.719036708877	22
505.733590840499	32
505.74814518187	11
505.762699732882	15
505.777254493534	18
505.791809464045	37
505.806364644196	51
505.820920033988	48
505.835475633637	56
505.850031442927	50
505.864587461967	36
505.879143690647	19
505.893700129077	15
505.908256777256	17
505.922813635076	46
505.937370702645	44
505.951927979963	82
505.966485466923	89
505.981043163632	126
505.99560107009	223
506.010159186189	263
506.024717512038	206
506.039276047635	162
506.053834792874	80
506.068393747863	67
506.082952912601	57
506.097512286979	68
506.112071870999	42
506.126631664877	28
506.141191668396	33
506.155751881664	44
506.170312304682	31
506.184872937341	37
506.19943377975	55
506.213994831908	70
506.228556093707	86
506.243117565148	57
506.257679246446	48
506.272241137386	27
506.286803238075	52
506.301365548406	59
506.315928068486	74
506.330490798315	102
506.345053737895	161
506.359616887116	174
506.374180245978	207
506.388743814698	341
506.403307593059	514
506.41787158117	518
506.432435778923	570
506.447000186425	507
506.461564803677	332
506.47612963057	213
506.490694667213	144
506.505259913606	107
506.519825369749	97
506.534391035425	77
506.548956910959	62
506.563522996242	28
506.578089291059	44
506.592655795735	34
506.607222510051	28
506.621789434118	61
506.636356567934	93
506.650923911392	67
506.6654914646	27
506.680059227558	37
506.694627200158	76
506.709195382507	58
506.723763774606	26
506.738332376347	34
506.75290118773	21
506.767470208971	15
506.782039439854	24
506.796608880486	13
506.811178530869	43
506.825748390894	44
506.840318460668	21
506.854888740193	13
506.869459229359	15
506.884029928275	25
506.898600836834	47
506.913171955142	31
506.927743283201	30
506.942314821009	85
506.956886568351	51
506.97145852566	55
506.986030692503	78
507.000603069095	111
507.015175655438	86
507.029748451423	93
507.044321457158	57
507.058894672643	52
507.073468097771	41
507.088041732648	40
507.102615577276	73
507.117189631545	58
507.131763895565	45
507.146338369336	40
507.160913052748	89
507.175487945911	56
507.190063048824	26
507.204638361379	13
507.219213883684	54
507.23378961574	34
507.248365557438	12
507.262941708887	27
507.277518070085	8
507.292094640926	21
507.306671421518	35
507.32124841186	50
507.335825611844	39
507.350403021578	33
507.364980641063	35
507.37955847019	65
507.394136509068	175
507.408714757588	182
507.423293215858	175
507.437871883988	189
507.452450761651	164
507.467029849065	139
507.48160914623	109
507.496188653036	64
507.510768369594	37
507.52534829601	54
507.539928431961	27
507.554508777662	49
507.569089333114	34
507.583670098208	12
507.598251073053	21
507.612832257648	32
507.627413651995	41
507.641995255983	44
507.656577069723	47
507.671159093105	20
507.685741326237	35
507.700323769121	35
507.714906421647	27
507.729489283923	9
507.744072355951	11
507.758655637621	15
507.773239129151	16
507.787822830214	36
507.802406741028	31
507.816990861702	39
507.83157519191	21
507.846159731869	10
507.860744481687	21
507.875329441039	21
507.889914610142	28
507.904499989105	37
507.919085577602	43
507.93367137585	31
507.948257383849	10
507.962843601599	23
507.977430028991	39
507.992016666135	62
508.006603512921	59
508.021190569459	50
508.035777835856	31
508.050365311787	27
508.064952997469	19
508.079540892903	39
508.094128998088	37
508.108717312915	67
508.123305837493	40
508.137894571715	52
508.152483515687	66
508.167072669411	31
508.181662032886	27
508.196251606004	20
508.210841388873	25
508.225431381385	55
508.240021583757	62
508.254611995663	33
508.269202617321	33
508.283793448838	81
508.29838448989	47
508.312975740801	64
508.327567201356	108
508.342158871661	297
508.35675075161	675
508.37134284131	1222
508.385935140762	2281
508.400527649856	3922
508.415120368702	5439
508.4297132973	6365
508.44430643554	6601
508.458899783532	5187
508.473493341276	3444
508.488087108662	2344
508.5026810858	1496
508.51727527269	909
508.531869669222	615
508.546464275506	497
508.561059091434	400
508.575654117113	307
508.590249352652	218
508.604844797725	204
508.61944045255	164
508.634036317236	136
508.648632391456	143
508.663228675428	132
508.677825169151	132
508.692421872626	142
508.707018785744	181
508.721615908614	78
508.736213241128	70
508.750810783501	65
508.76540853541	76
508.780006497178	94
508.79460466859	70
508.809203049754	65
508.82380164056	46
508.838400441228	73
508.85299945143	63
508.867598671384	32
508.882198101198	27
508.896797740656	44
508.911397589757	73
508.92599764861	47
508.940597917215	93
508.955198395463	85
508.969799083463	109
508.984399981215	118
508.999001088611	141
509.013602405867	130
509.028203932658	133
509.042805669201	130
509.057407615605	119
509.072009771543	84
509.086612137234	96
509.101214712785	115
509.115817497871	90
509.130420492709	70
509.145023697408	97
509.159627111642	134
509.174230735737	166
509.188834569366	63
509.203438612857	61
509.218042866099	61
509.232647328877	57
509.247252001515	73
509.261856883797	76
509.276461975831	82
509.291067277509	46
509.305672789048	39
509.32027851023	75
509.334884441056	117
509.349490581743	155
509.364096931965	276
509.378703491939	437
509.393310261775	836
509.407917241254	1586
509.422524430376	2292
509.43713182936	2459
509.451739437879	2136
509.46634725615	1592
509.480955284283	1070
509.495563522059	657
509.510171969479	446
509.524780626651	258
509.539389493576	251
509.553998570144	205
509.568607856574	129
509.583217352539	87
509.597827058365	101
509.612436973835	98
509.627047098949	52
509.641657433924	95
509.656267978543	101
509.670878732806	62
509.685489696931	35
509.700100870699	42
509.714712254111	39
509.729323847385	35
509.743935650302	72
509.758547662863	65
509.773159885286	80
509.787772317353	46
509.802384959064	31
509.816997810636	36
509.831610871852	68
509.846224142713	59
509.860837623434	40
509.875451313691	38
509.89006521381	57
509.904679323682	88
509.919293643088	57
509.933908172357	47
509.948522911269	38
509.963137859934	49
509.977753018244	55
509.992368386415	69
510.006983964121	65
510.02159975169	93
510.036215748902	82
510.050831955867	77
510.065448372585	88
510.080064998948	110
510.094681834955	71
510.109298880823	60
510.123916136336	53
510.138533601601	52
510.15315127662	75
510.167769161174	84
510.18238725559	68
510.197005559759	59
510.211624073573	50
510.226242797031	36
510.24086173035	38
510.255480873314	49
510.270100225922	37
510.284719788393	30
510.299339560507	31
510.313959542266	24
510.328579733887	39
510.343200135153	65
510.357820746171	172
510.372441566834	346
510.387062597251	671
510.401683837311	995
510.416305287234	1133
510.430926946801	1162
510.445548816013	983
510.460170895087	632
510.474793183805	391
510.489415682168	162
510.504038390393	77
510.518661308263	53
510.533284435886	47
510.547907773153	46
510.562531320065	61
510.57715507684	33
510.591779043259	32
510.606403219431	36
510.621027605357	38
510.635652200927	30
510.650277006143	14
510.66490202122	37
510.679527245942	49
510.694152680418	54
510.708778324647	63
510.723404178521	78
510.738030242039	53
510.75265651542	48
510.767282998446	58
510.781909691225	74
510.796536593758	57
510.811163705827	44
510.825791027758	46
510.840418559443	51
510.855046300773	41
510.869674251747	58
510.884302412584	56
510.898930783066	28
510.913559363193	24
510.928188153182	31
510.942817152817	37
510.957446362205	58
510.972075781237	52
510.986705410024	35
511.001335248565	44
511.01596529675	42
511.030595554689	104
511.045226022382	64
511.05985669972	39
511.074487586812	40
511.089118683658	34
511.103749990148	54
511.118381506393	34
511.133013232391	97
511.147645168035	43
511.162277313432	42
511.176909668584	33
511.19154223338	38
511.206175007822	45
511.220807992126	34
511.235441186075	53
511.250074589779	34
511.264708203236	29
511.279342026339	34
511.293976059087	35
511.308610301698	20
511.323244753954	32
511.337879415964	43
511.352514287728	54
511.367149369137	140
511.381784660192	155
511.396420161109	221
511.411055871672	307
511.425691791989	299
511.44032792206	286
511.454964261667	226
511.469600811247	150
511.484237570363	74
511.498874539233	42
511.513511717857	21
511.528149106127	19
511.542786704151	28
511.557424511929	27
511.572062529353	64
511.586700756531	54
511.601339193463	24
511.615977840041	17
511.630616696373	13
511.645255762459	30
511.659895038191	24
511.674534523677	47
511.689174218917	19
511.703814123803	20
511.718454238444	6
511.733094562839	29
511.747735096879	46
511.762375840674	29
511.777016794223	45
511.791657957418	81
511.806299330258	84
511.820940912962	65
511.835582705311	69
511.850224707415	42
511.864866919274	11
511.879509340778	27
511.894151972037	23
511.90879481305	20
511.923437863709	21
511.938081124122	27
511.952724594181	16
511.967368273995	34
511.982012163564	26
511.996656262887	40
512.011300571856	77
512.025945090579	89
512.040589818948	82
512.055234757072	51
512.069879904951	29
512.084525262475	29
512.099170829755	58
512.113816606789	63
512.128462593577	20
512.143108789903	63
512.157755196201	49
512.172401812037	53
512.187048637627	37
512.201695672972	41
512.216342917962	48
512.230990372708	47
512.245638037209	52
512.260285911355	65
512.274933995256	33
512.289582288913	41
512.304230792215	64
512.318879505272	72
512.333528428084	47
512.348177560542	22
512.362826902755	40
512.377476454723	40
512.392126216337	61
512.406776187707	77
512.421426368722	89
512.436076759492	151
512.450727360126	110
512.465378170297	61
512.480029190224	32
512.494680419905	40
512.509331859342	57
512.523983508425	34
512.538635367263	29
512.553287435747	12
512.567939713986	44
512.582592202089	15
512.59724489973	26
512.611897807126	23
512.626550924277	11
512.641204251074	38
512.655857787626	33
512.670511533934	57
512.685165489997	46
512.699819655706	32
512.71447403117	36
512.729128616281	25
512.743783411147	45
512.758438415769	30
512.773093630037	35
512.787749054169	34
512.802404687838	16
512.817060531263	8
512.831716584552	25
512.846372847379	36
512.86102932007	29
512.875686002407	58
512.890342894391	23
512.904999996239	38
512.919657307734	31
512.934314828875	38
512.948972559881	37
512.963630500533	39
512.978288650832	80
512.992947010886	29
513.007605580805	8
513.022264360261	31
513.036923349473	11
513.05158254855	25
513.066241957164	31
513.080901575534	19
513.095561403659	31
513.11022144154	39
513.124881689067	32
513.13954214635	23
513.15420281328	51
513.168863689966	52
513.183524776516	47
513.198186072604	49
513.212847578447	39
513.227509294047	29
513.242171219402	72
513.256833354404	74
513.271495699161	27
513.286158253565	30
513.300821017834	42
513.315483991641	52
513.330147175204	40
513.344810568631	19
513.359474171597	15
513.374137984427	24
513.388802006904	16
513.403466239137	13
513.418130681017	24
513.432795332652	59
513.447460194044	46
513.462125265082	25
513.476790545986	47
513.491456036427	17
513.506121736625	39
513.520787646687	52
513.535453766287	37
513.550120095643	34
513.564786634865	11
513.579453383624	26
513.594120342139	19
513.60878751052	31
513.623454888438	33
513.638122476113	15
513.652790273543	12
513.66745828073	19
513.682126497564	19
513.696794924154	12
513.7114635605	22
513.726132406493	38
513.740801462242	39
513.755470727639	32
513.7701402029	25
513.784809887809	27
513.799479782365	38
513.814149886787	37
513.828820200746	40
513.843490724571	45
513.858161458043	19
513.872832401271	7
513.887503554147	19
513.902174916888	24
513.916846489167	41
513.931518271311	50
513.946190263103	59
513.960862464651	73
513.975534875847	22
513.990207496798	26
514.004880327507	56
514.019553367862	74
514.034226618083	69
514.048900077843	64
514.063573747359	40
514.07824762674	30
514.09292171566	11
514.107596014445	14
514.122270522878	10
514.136945241067	61
514.151620168904	32
514.166295306497	38
514.180970653847	41
514.195646210844	29
514.210321977598	27
514.224997954108	45
514.239674140266	37
514.254350536181	23
514.269027141852	10
514.283703957171	12
514.298380982246	37
514.313058216969	63
514.327735661558	69
514.342413315794	45
514.357091179678	31
514.371769253428	54
514.386447536826	78
514.401126029871	50
514.415804732782	48
514.430483645231	65
514.445162767547	37
514.45984209951	27
514.47452164123	47
514.489201392597	38
514.503881353831	37
514.518561524603	46
514.533241905241	9
514.547922495527	5
514.56260329557	1
514.577284305261	24
514.591965524818	15
514.606646953913	3
514.621328592874	13
514.636010441484	41
514.65069249985	32
514.665374767864	26
514.680057245635	5
514.694739933163	28
514.709422830448	23
514.724105937272	17
514.738789253962	21
514.753472780409	9
514.768156516504	14
514.782840462247	28
514.797524617857	49
514.812208983114	30
514.826893558019	15
514.841578342791	33
514.85626333721	21
514.870948541277	51
514.885633955211	40
514.900319578793	19
514.915005412023	33
514.929691455119	38
514.944377707864	15
514.959064170256	22
514.973750842515	26
514.988437724313	24
515.003124815977	27
515.017812117289	33
515.032499628359	34
515.047187349077	8
515.061875279661	6
515.076563419893	44
515.091251769883	20
515.105940329521	38
515.120629098807	39
515.13531807796	48
515.150007266761	133
515.16469666532	168
515.179386273636	124
515.1940760916	107
515.208766119212	57
515.223456356691	95
515.238146803819	134
515.252837460704	131
515.267528327346	62
515.282219403528	36
515.296910689576	31
515.311602185382	50
515.326293890836	71
515.340985805938	50
515.355677930908	45
515.370370265526	54
515.385062809792	82
515.399755563925	31
515.414448527706	47
515.429141701245	60
515.443835084433	52
515.458528677378	29
515.473222480081	15
515.487916492433	9
515.502610714542	11
515.517305146409	17
515.531999787924	20
515.546694639197	19
515.561389700228	43
515.576084970908	25
515.590780451345	14
515.60547614154	12
515.620172041384	28
515.634868150985	23
515.649564470345	19
515.664260999353	5
515.678957738119	25
515.693654686643	34
515.708351844815	32
515.723049212636	39
515.737746790324	44
515.752444577661	23
515.767142574756	44
515.781840781609	36
515.796539198111	38
515.811237824261	35
515.825936660279	22
515.840635705945	11
515.85533496137	30
515.870034426552	21
515.884734101384	23
515.899433985864	17
515.914134080211	54
515.928834384207	28
515.943534897852	25
515.958235621365	67
515.972936554526	43
515.987637697446	54
516.002339050124	72
516.017040612341	49
516.031742384535	14
516.046444366269	14
516.061146557761	40
516.075848959011	35
516.09055156991	32
516.105254390567	39
516.119957420983	19
516.134660661047	41
516.14936411087	90
516.164067770452	52
516.178771639682	59
516.19347571867	71
516.208180007417	51
516.222884505813	44
516.237589213858	17
516.252294131771	20
516.266999259442	41
516.281704596653	38
516.296410143732	35
516.311115900459	29
516.325821866946	40
516.34052804319	27
516.355234429084	12
516.369941024736	31
516.384647830147	53
516.399354845207	78
516.414062069916	71
516.428769504494	20
516.44347714872	29
516.458185002705	23
516.472893066448	9
516.487601339841	12
516.502309822992	10
516.517018515793	49
516.531727418352	38
516.54643653067	13
516.561145852637	25
516.575855384363	15
516.590565125957	13
516.605275077091	4
516.619985237984	23
516.634695608635	28
516.649406188936	30
516.664116978995	28
516.678827978813	25
516.693539188281	6
516.708250607507	0
516.722962236493	8
516.737674075127	43
516.752386123521	33
516.767098381673	8
516.781810849475	19
516.796523527036	23
516.811236414355	15
516.825949511324	8
516.840662818052	18
516.855376334539	7
516.870090060676	17
516.884803996571	38
516.899518142226	37
516.91423249753	65
516.928947062593	46
516.943661837415	39
516.958376821886	21
516.973092016117	58
516.987807419997	45
517.002523033636	53
517.017238857144	32
517.031954890192	46
517.046671132999	32
517.061387585565	64
517.076104247891	23
517.090821119866	32
517.1055382016	32
517.120255492984	40
517.134972994127	33
517.149690705029	38
517.164408625691	55
517.179126755892	66
517.193845096072	40
517.208563645793	74
517.223282405272	71
517.238001374511	55
517.2527205534	32
517.267439942048	63
517.282159540455	39
517.296879348512	41
517.311599366328	31
517.326319593904	29
517.341040031239	35
517.355760678224	28
517.370481534969	45
517.385202601363	18
517.399923877517	31
517.41464536343	43
517.429367058993	56
517.444088964316	23
517.458811079398	20
517.47353340413	28
517.488255938621	44
517.502978682872	24
517.517701636773	24
517.532424800434	25
517.547148173744	19
517.561871756815	5
517.576595549754	1
517.591319552234	16
517.606043764473	23
517.620768186582	44
517.635492818231	30
517.65021765964	19
517.664942710808	20
517.679667971627	9
517.694393442205	26
517.709119122652	39
517.72384501264	49
517.738571112388	56
517.753297421896	30
517.768023941163	24
517.782750670081	23
517.797477608758	28
517.812204757085	35
517.826932115282	35
517.84165968302	23
517.856387460517	24
517.871115447884	17
517.885843644792	57
517.900572051569	43
517.915300667996	36
517.930029494183	78
517.944758530021	32
517.959487775618	41
517.974217230975	61
517.988946895983	73
518.00367677086	67
518.018406855278	64
518.033137149456	77
518.047867653504	82
518.062598367092	43
518.077329290441	13
518.092060423659	13
518.106791766418	6
518.121523318937	21
518.136255081326	38
518.150987053255	19
518.165719234945	35
518.180451626395	30
518.195184227605	41
518.209917038465	52
518.224650059086	53
518.239383289467	22
518.254116729498	13
518.268850379289	58
518.283584238731	39
518.298318308043	26
518.313052587006	29
518.327787075619	56
518.342521774102	33
518.357256682126	58
518.37199180002	84
518.386727127565	131
518.40146266487	193
518.416198411826	295
518.430934368651	321
518.445670535018	260
518.460406911145	246
518.475143497142	187
518.48988029279	72
518.504617298089	54
518.519354513148	72
518.534091937967	63
518.548829572438	44
518.563567416778	29
518.578305470659	14
518.593043734301	6
518.607782207814	21
518.622520890867	21
518.63725978379	17
518.651998886365	25
518.6667381987	40
518.681477720685	49
518.696217452432	29
518.710957393939	22
518.725697545097	24
518.740437906015	31
518.755178476694	10
518.769919257024	6
518.784660247115	2
518.799401446857	11
518.814142856469	6
518.828884475732	33
518.843626304646	27
518.858368343431	18
518.873110591866	15
518.887853049953	18
518.90259571791	28
518.917338595408	24
518.932081682777	44
518.946824979797	17
518.961568486578	19
518.97631220301	36
518.991056129312	69
519.005800265266	50
519.02054461087	38
519.035289166346	43
519.050033931362	20
519.06477890625	19
519.079524090788	58
519.094269485088	55
519.109015089039	53
519.12376090286	40
519.138506926223	42
519.153253159347	53
519.167999602341	59
519.182746254877	32
519.197493117284	25
519.212240189342	25
519.226987471162	56
519.241734962742	45
519.256482663864	22
519.271230574857	36
519.28597869561	63
519.300727026015	66
519.315475566072	25
519.330224315999	21
519.344973275578	35
519.359722444808	11
519.374471823909	32
519.389221412662	23
519.403971211066	76
519.418721219341	156
519.433471437267	109
519.448221864845	117
519.462972502294	99
519.477723349285	62
519.492474406146	51
519.507225672769	31
519.521977148934	64
519.53672883497	26
519.551480730658	18
519.566232836106	14
519.580985151207	24
519.595737676178	16
519.610490410801	26
519.625243355076	23
519.639996509221	9
519.654749872909	18
519.669503446468	24
519.684257229679	23
519.699011222651	28
519.713765425384	18
519.728519837769	10
519.743274459806	37
519.758029291714	23
519.772784333274	14
519.787539584596	23
519.802295045679	16
519.817050716414	18
519.8318065968	45
519.846562687058	25
519.861318986968	12
519.876075496529	19
519.890832215962	10
519.905589145047	27
519.920346283894	26
519.935103632392	39
519.949861190652	39
519.964618958673	38
519.979376936347	72
519.994135123782	96
520.008893520979	89
520.023652127828	67
520.038410944439	75
520.053169970811	37
520.067929206836	16
520.082688652622	26
520.09744830817	52
520.11220817337	45
520.126968248332	49
520.141728533055	56
520.156489027431	29
520.171249731568	52
520.186010645468	65
520.200771769019	37
520.215533102333	32
520.230294645408	74
520.245056398136	55
520.259818360515	35
520.274580532766	25
520.28934291467	30
520.304105506335	26
520.318868307763	23
520.333631318842	22
520.348394539574	40
520.363157970178	180
520.377921610434	371
520.392685460452	644
520.407449520232	1331
520.422213789664	2570
520.436978268748	3734
520.451742957705	3879
520.466507856314	3081
520.481272964684	2078
520.496038282817	1498
520.510803810493	983
520.52556954804	650
520.54033549535	460
520.555101652312	278
520.569868019036	189
520.584634595413	146
520.599401381552	144
520.614168377453	117
520.628935583007	159
520.643702998322	130
520.6584706234	91
520.673238458131	115
520.688006502624	61
520.702774756879	49
520.717543220787	93
520.732311894457	60
520.747080777889	82
520.761849870974	74
520.776619173821	42
520.791388686431	42
520.806158408693	40
520.820928340718	49
520.835698482505	53
520.850468833944	45
520.865239395037	35
520.880010166002	34
520.894781146619	47
520.909552336998	70
520.924323737141	63
520.939095346936	41
520.953867166493	37
520.968639195813	72
520.983411434786	85
520.998183883411	59
521.012956541909	101
521.02772941006	124
521.042502487973	119
521.057275775649	111
521.072049272978	82
521.086822980069	82
521.101596896813	108
521.11637102332	90
521.131145359589	89
521.145919905511	94
521.160694661196	65
521.175469626644	65
521.190244801855	88
521.205020186608	86
521.219795781344	74
521.234571585623	51
521.249347599665	68
521.26412382347	73
521.278900256927	31
521.293676900147	29
521.308453753131	47
521.323230815767	51
521.338008088166	67
521.352785570328	66
521.367563262143	119
521.382341163721	177
521.397119275062	324
521.411897596055	508
521.426676126812	871
521.441454867332	1266
521.456233817505	1392
521.471012977331	1182
521.48579234703	899
521.500571926382	660
521.515351715606	418
521.530131714374	249
521.544911922906	240
521.5596923412	198
521.574472969257	123
521.589253806967	111
521.604034854441	94
521.618816111568	65
521.633597578458	72
521.648379255221	66
521.663161141527	63
521.677943237596	42
521.692725543429	63
521.707508058915	38
521.722290784164	31
521.737073719286	44
521.751856863952	36
521.766640218381	48
521.781423782573	38
521.796207556418	55
521.810991540027	40
521.825775733399	39
521.840560136424	42
521.855344749213	64
521.870129571765	53
521.884914604081	88
521.899699845939	91
521.914485297782	71
521.929270959167	65
521.944056830316	90
521.958842911229	75
521.973629201795	76
521.988415702124	81
522.003202412217	127
522.017989331963	108
522.032776461473	94
522.047563800747	103
522.062351349673	90
522.077139108364	81
522.091927076708	66
522.106715254925	105
522.121503642796	129
522.136292240321	123
522.151081047609	225
522.165870064771	217
522.180659291476	156
522.195448727945	177
522.210238374178	214
522.225028230174	206
522.239818295824	174
522.254608571238	158
522.269399056306	202
522.284189751137	217
522.298980655842	206
522.31377177009	251
522.328563094102	271
522.343354627878	556
522.358146371308	1004
522.372938324502	1751
522.387730487459	3798
522.40252286018	8977
522.417315442555	19052
522.432108234694	34698
522.446901236487	50380
522.461694448153	57453
522.476487869364	52724
522.491281500338	42818
522.506075341186	33231
522.520869391578	25325
522.535663651844	18580
522.550458121764	13738
522.565252801448	10127
522.580047690786	8134
522.594842789888	6809
522.609638098754	5710
522.624433617273	4924
522.639229345557	4269
522.654025283605	3678
522.668821431307	3273
522.683617788772	2711
522.698414356002	2350
522.713211132886	2014
522.728008119534	1826
522.742805315836	1697
522.757602722013	1674
522.772400337843	1528
522.787198163327	1509
522.801996198576	1331
522.816794443699	1356
522.831592898366	1278
522.846391562796	1184
522.861190436992	968
522.875989520951	800
522.890788814565	622
522.905588317943	421
522.920388030975	308
522.935187953881	301
522.949988086442	410
522.964788428657	558
522.979588980746	855
522.99438974238	1329
523.009190713778	1823
523.02399189505	2310
523.038793285976	2768
523.053594886557	3227
523.068396696902	3636
523.083198717012	3831
523.098000946776	3453
523.112803386415	2839
523.127606035597	2247
523.142408894544	1664
523.157211963366	1259
523.172015241732	1013
523.186818729973	813
523.201622427868	686
523.216426335528	517
523.231230452842	510
523.24603477992	460
523.260839316763	438
523.275644063261	520
523.290449019523	509
523.30525418555	457
523.320059561231	435
523.334865146677	439
523.349670941887	682
523.364476946752	992
523.379283161382	1469
523.394089585777	2807
523.408896219826	5771
523.423703063639	11572
523.438510117108	19232
523.453317380451	27675
523.468124853449	30681
523.482932536101	27521
523.497740428628	21127
523.51254853081	15457
523.527356842647	11486
523.542165364358	8506
523.556974095614	6315
523.571783036745	4905
523.586592187531	3811
523.601401548082	3063
523.616211118287	2462
523.631020898367	2115
523.645830887992	1892
523.660641087492	1731
523.675451496647	1533
523.690262115567	1310
523.705072944141	1244
523.719883982591	1054
523.734695230585	921
523.749506688345	876
523.764318355979	826
523.779130233158	720
523.793942320213	716
523.808754616922	669
523.823567123396	701
523.838379839525	653
523.85319276542	619
523.868005901079	581
523.882819246503	538
523.897632801472	494
523.912446566317	457
523.927260540927	433
523.942074725191	473
523.956889119111	489
523.971703722906	577
523.986518536356	633
524.001333559461	819
524.016148792442	1087
524.030964234967	1273
524.045779887368	1427
524.060595749533	1629
524.075411821244	1633
524.090228102831	1650
524.105044594072	1508
524.119861295079	1270
524.134678205741	1017
524.149495326278	911
524.164312656471	787
524.179130196319	665
524.193947946042	551
524.208765905311	566
524.223584074454	639
524.238402453254	708
524.253221041818	583
524.268039840148	552
524.282858848134	452
524.297678065884	461
524.312497493401	403
524.327317130462	436
524.342136977399	454
524.356957034101	508
524.371777300459	762
524.386597776472	1040
524.401418462361	1388
524.416239357906	2045
524.431060463215	3244
524.445881778291	5683
524.460703302911	7575
524.475525037408	7771
524.49034698167	6163
524.505169135587	4345
524.51999149916	2503
524.534814072609	1169
524.549636855714	399
524.564459848473	179
524.579283051109	77
524.5941064634	47
524.608930085347	111
524.62375391717	176
524.638577958648	211
524.653402209782	255
524.668226670791	208
524.683051341457	172
524.697876221778	177
524.712701311975	184
524.727526611827	217
524.742352121446	182
524.75717784072	214
524.772003769759	276
524.786829908565	291
524.801656257027	347
524.816482815144	303
524.831309583137	226
524.846136560786	221
524.860963748201	244
524.875791145382	219
524.890618752219	224
524.905446568821	241
524.92027459519	198
524.935102831104	221
524.949931276894	278
524.964759932451	242
524.979588797663	226
524.994417872641	290
525.009247157276	364
525.024076651676	326
525.038906355842	402
525.053736269775	452
525.068566393363	472
525.083396726607	386
525.098227269728	420
525.113058022504	381
525.127888985047	281
525.142720157246	237
525.15755153921	227
525.172383130942	222
525.187214932439	185
525.202046943482	241
525.216879164512	226
525.231711595087	272
525.246544235319	233
525.261377085537	243
525.276210145301	212
525.291043414721	230
525.305876894128	282
525.320710583081	297
525.33554448169	323
525.350378590286	289
525.365212908428	299
525.380047436225	345
525.3948821739	354
525.409717121231	490
525.424552278328	580
525.439387645191	708
525.454223221711	975
525.469059007997	1145
525.48389500405	1052
525.498731209759	741
525.513567625234	441
525.528404250476	274
525.543241085374	108
525.558078129929	54
525.57291538436	57
525.587752848448	44
525.602590522302	40
525.617428405923	43
525.6322664992	118
525.647104802243	147
525.661943314943	117
525.67678203741	126
525.691620969643	165
525.706460111644	133
525.72129946319	191
525.736139024723	194
525.750978795803	185
525.765818776649	187
525.780658967262	225
525.795499367531	194
525.810339977567	126
525.825180797371	144
525.84002182683	104
525.854863066056	149
525.86970451505	156
525.884546173699	175
525.899388042116	198
525.914230120299	172
525.929072408139	215
525.943914905746	220
525.958757613119	141
525.973600530149	186
525.988443656947	190
526.003286993511	248
526.018130539731	237
526.032974295719	246
526.047818261474	292
526.062662436885	292
526.077506822064	224
526.092351417009	203
526.107196221611	249
526.12204123598	252
526.136886460116	183
526.151731893909	221
526.166577537469	235
526.181423390685	176
526.196269453669	182
526.211115726531	164
526.225962208938	155
526.240808901113	183
526.255655803055	189
526.270502914764	221
526.28535023602	205
526.300197767263	187
526.315045508053	194
526.32989345861	179
526.344741618935	197
526.359589988916	202
526.374438568665	256
526.389287358291	251
526.404136357464	310
526.418985566404	353
526.433834985111	358
526.448684613476	356
526.463534451607	315
526.478384499506	232
526.493234757062	244
526.508085224386	215
526.522935901476	177
526.537786788224	193
526.55263788485	174
526.567489191022	113
526.582340706962	128
526.597192432779	108
526.612044368144	127
526.626896513275	122
526.641748868285	128
526.656601432841	168
526.671454207165	208
526.686307191367	200
526.701160385115	182
526.716013788631	179
526.730867402025	173
526.745721224966	177
526.760575257675	170
526.775429500151	240
526.790283952394	172
526.805138614295	136
526.819993485964	169
526.834848567289	197
526.849703858383	208
526.864559359354	196
526.879415069873	133
526.894270990159	70
526.909127120213	83
526.923983460034	169
526.938840009513	155
526.95369676876	182
526.968553737664	168
526.983410916336	148
526.998268304775	182
527.013125902872	258
527.027983710847	253
527.04284172848	189
527.05769995577	172
527.072558392828	157
527.087417039654	136
527.102275896137	144
527.117134962499	193
527.131994238408	237
527.146853724084	175
527.161713419639	115
527.176573324741	157
527.191433439611	180
527.20629376436	168
527.221154298655	156
527.236015042829	155
527.250875996661	132
527.26573716015	129
527.280598533518	161
527.295460116543	150
527.310321909226	154
527.325183911787	132
527.340046124006	146
527.354908545883	143
527.369771177528	159
527.384634019051	150
527.399497070122	118
527.414360330961	126
527.429223801678	144
527.444087481943	111
527.458951371976	168
527.473815471777	174
527.488679781347	152
527.503544300574	133
527.518409029569	129
527.533273968222	91
527.548139116754	107
527.563004474944	118
527.577870042792	114
527.592735820407	97
527.607601807792	133
527.622468004834	150
527.637334411755	156
527.652201028334	147
527.66706785457	152
527.681934890575	127
527.696802136349	123
527.71166959178	187
527.726537257091	173
527.741405131949	117
527.756273216575	116
527.77114151108	139
527.786010015133	157
527.800878729065	199
527.815747652654	144
527.830616786013	189
527.845486129029	184
527.860355681814	156
527.875225444367	124
527.890095416579	116
527.904965598559	126
527.919835990308	112
527.934706591714	210
527.94957740289	226
527.964448423834	155
527.979319654547	114
527.994191094807	148
528.009062744946	133
528.023934604744	183
528.038806674311	158
528.053678953646	146
528.068551442639	135
528.083424141401	161
528.098297049821	151
528.113170168121	158
528.128043496079	135
528.142917033695	179
528.157790781191	179
528.172664738234	174
528.187538905156	145
528.202413281737	111
528.217287868087	135
528.232162664095	153
528.247037669983	175
528.261912885529	146
528.276788310733	116
528.291663945706	144
528.306539790448	99
528.321415844848	137
528.336292109128	208
528.351168582956	176
528.366045266664	169
528.38092216003	210
528.395799263164	205
528.410676576068	209
528.425554098631	225
528.440431830852	178
528.455309772952	147
528.470187924711	153
528.485066286129	203
528.499944857426	177
528.514823638382	148
528.529702628996	149
528.54458182949	172
528.559461239643	151
528.574340859454	154
528.589220689145	207
528.604100728495	166
528.618980977503	153
528.633861436391	138
528.648742104938	154
528.663622983143	170
528.678504071228	110
528.693385368972	126
528.708266876375	149
528.723148593657	131
528.738030520599	160
528.752912657198	177
528.767795003678	197
528.782677559706	144
528.797560325615	137
528.812443301181	147
528.827326486517	168
528.842209881512	131
528.857093486387	107
528.871977300921	151
528.886861325224	139
528.901745559187	124
528.916630002807	119
528.931514656309	94
528.946399519469	100
528.961284592398	137
528.976169875097	150
528.991055367455	166
529.005941069472	160
529.020826981368	121
529.035713102925	141
529.05059943425	163
529.065485975235	159
529.080372725989	99
529.095259686512	99
529.110146856806	117
529.125034236758	128
529.139921826369	142
529.154809625861	122
529.169697635012	134
529.184585853822	151
529.199474282512	147
529.214362920861	132
529.22925176887	139
529.244140826758	167
[truncated: 124,185 more rows]
