# Supplementary material for: Identifying Archaeological Bone via Non-Destructive ZooMS and the Materiality of Symbolic Expression: Examples from Iroquoian Bone Points
Source: Sci Rep. 2019 Jul 30;9:11027. doi: 10.1038/s41598-019-47299-x (PMC6667708; doi:10.1038/s41598-019-47299-x)
Supplement: Supplementary file 2 — Supplementary Datafiles [file 41598_2019_47299_MOESM2_ESM.zip › McGrath et al Supplementary Datafiles/Data set S4_DestructiveSpectra/DR-1454s_DEST_2.txt]

799.947518408875	1
799.965828789107	0
799.984139379179	0
800.002450179375	1
800.020761189269	2
800.039072409003	2
800.057383838861	0
800.075695478416	0
800.094007327954	1
800.112319387474	0
800.130631656691	0
800.14894413589	0
800.167256825214	2
800.185569724235	0
800.203882833096	0
800.22219615194	1
800.240509680765	1
800.258823419288	0
800.277137367936	2
800.295451526424	0
800.313765894751	1
800.332080473061	0
800.350395261211	0
800.3687102592	2
800.387025467315	2
800.405340885127	3
800.423656512921	0
800.441972350555	0
800.460288398172	1
800.478604655629	0
800.496921123068	4
800.515237800347	0
800.533554687608	0
800.551871784567	1
800.570189091509	0
800.588506608576	0
800.60682433534	0
800.625142271944	0
800.643460418673	0
800.6617787751	0
800.68009734151	2
800.698416117902	0
800.716735103991	0
800.735054300064	1
800.753373706261	0
800.771693322156	1
800.790013147891	0
800.808333183609	1
800.82665342931	0
800.844973884708	0
800.863294550231	0
800.881615425595	0
800.899936510799	0
800.918257805986	0
800.936579311013	0
800.954901026022	0
800.973222950872	0
800.991545085563	1
801.009867430236	1
801.028189984749	0
801.046512749245	0
801.064835723582	2
801.083158907901	0
801.101482301918	0
801.119805906061	0
801.138129720044	0
801.156453743867	3
801.174777977674	5
801.19310242132	0
801.21142707495	2
801.22975193842	1
801.248077011873	3
801.266402295167	0
801.284727788301	0
801.303053491417	0
801.321379404375	0
801.339705527316	1
801.358031860097	1
801.376358402861	8
801.394685155465	0
801.413012117911	3
801.431339290481	1
801.44966667275	1
801.46799426486	0
801.486322067095	0
801.504650079028	5
801.522978300944	1
801.541306732844	2
801.559635374584	0
801.577964226165	1
801.596293287871	3
801.614622559276	0
801.632952040521	0
801.651281731892	1
801.669611632962	0
801.687941744014	0
801.70627206505	0
801.724602595784	2
801.742933336644	1
801.761264287345	0
801.779595447886	1
801.797926818411	0
801.816258398776	0
801.834590188983	0
801.852922189315	0
801.871254399346	1
801.889586819217	0
801.907919449215	0
801.926252289053	0
801.94458533859	1
801.962918598252	2
801.981252067756	3
801.999585747243	0
802.017919636571	5
802.03625373574	0
802.054588044892	0
802.072922563886	1
802.091257292862	0
802.10959223168	0
802.127927380339	0
802.146262738982	0
802.164598307465	3
802.182934086075	0
802.201270074383	0
802.219606272532	0
802.237942680808	4
802.256279298782	0
802.274616126882	2
802.292953164681	1
802.311290412463	0
802.329627870086	1
802.347965537694	0
802.366303415142	11
802.384641502574	2
802.402979799848	0
802.421318306962	0
802.439657024203	0
802.457995951142	0
802.476335087923	0
802.49467443483	0
802.513013991578	0
802.531353758025	2
802.549693734599	1
802.568033921013	0
802.586374317269	0
802.604714923652	0
802.623055739733	0
802.641396765656	1
802.659738001704	0
802.678079447595	0
802.696421103327	2
802.7147629689	0
802.733105044457	0
802.751447329998	0
802.76978982538	0
802.788132530604	0
802.806475445812	0
802.824818570861	1
802.843161905752	0
802.861505450627	1
802.879849205486	0
802.898193170043	5
802.916537344728	3
802.934881729254	0
802.953226323621	2
802.971571127973	0
802.989916142166	3
803.008261366201	1
803.02660680022	0
803.04495244408	0
803.063298297925	0
803.081644361754	1
803.099990635282	0
803.118337118794	1
803.13668381229	0
803.155030715628	1
803.17337782895	0
803.191725151972	2
803.210072684977	2
803.22842042811	1
803.246768380942	2
803.265116543615	0
803.283464916415	1
803.301813498915	3
803.320162291399	0
803.338511293724	0
803.356860506034	1
803.375209928186	4
803.393559560322	4
803.4119094023	2
803.43025945412	1
803.448609716066	0
803.466960187713	1
803.485310869343	3
803.503661760816	1
803.522012862272	0
803.540364173571	0
803.558715694855	0
803.57706742598	0
803.59541936709	0
803.613771518041	0
803.632123878835	0
803.650476449613	0
803.668829230234	0
803.687182220696	0
803.705535421285	7
803.723888831574	5
803.742242451848	4
803.760596282106	0
803.778950322206	0
803.797304572148	0
803.815659032075	0
803.834013701844	0
803.852368581455	0
803.870723671194	3
803.889078970632	2
803.907434480055	0
803.925790199462	1
803.944146128569	0
803.962502267661	0
803.980858616738	1
803.999215175657	0
804.01757194456	0
804.035928923306	0
804.054286111894	2
804.07264351061	1
804.091001119025	0
804.109358937282	2
804.127716965667	1
804.146075203752	2
804.164433651821	1
804.182792309876	1
804.201151177773	0
804.219510255512	0
804.237869543236	0
804.256229040802	0
804.274588748211	1
804.292948665748	1
804.311308792984	1
804.329669130205	0
804.348029677411	7
804.36639043446	3
804.384751401351	0
804.403112578227	0
804.421473964946	1
804.439835561507	3
804.458197368196	4
804.476559384585	1
804.494921610958	2
804.513284047175	2
804.531646693376	1
804.550009549563	2
804.56837261545	3
804.586735891322	0
804.605099377179	1
804.623463072878	0
804.641826978421	1
804.660191093948	0
804.678555419318	0
804.696919954673	0
804.715284700014	2
804.733649655055	0
804.752014820081	0
804.770380195092	0
804.788745779804	3
804.8071115745	1
804.825477579325	0
804.84384379385	0
804.862210218217	0
804.880576852713	0
804.898943696909	0
804.91731075109	1
804.935678015256	0
804.954045489123	1
804.972413173118	0
804.990781066956	0
805.009149170493	0
805.027517484159	2
805.045886007668	3
805.064254741162	3
805.0826236845	0
805.10099283768	1
805.119362200845	0
805.137731773854	0
805.156101556848	3
805.174471549685	0
805.192841752508	0
805.211212165031	0
805.229582787682	0
805.247953620176	3
805.266324662514	0
805.284695914694	2
805.303067377003	2
805.321439049011	5
805.339810931006	0
805.358183022987	0
805.37655532481	1
805.394927836619	2
805.413300558129	2
805.431673489624	1
805.450046631105	1
805.46841998243	0
805.486793543597	1
805.505167314893	1
805.523541295889	0
805.541915486871	0
805.560289887697	0
805.578664498508	5
805.597039319163	2
805.615414349803	0
805.633789590286	0
805.652165040613	0
805.670540700926	0
805.688916571082	1
805.707292651224	0
805.725668941352	0
805.74404544118	2
805.762422150995	2
805.780799070795	0
805.799176200439	0
805.817553539926	0
805.8359310894	3
805.854308848716	0
805.872686818019	0
805.891064997165	1
805.909443386154	0
805.927821985273	0
805.946200794091	0
805.964579812897	3
805.982959041688	0
806.00133848018	0
806.019718128658	5
806.038097987122	0
806.05647805543	0
806.074858333581	0
806.093238821861	0
806.111619519842	0
806.13000042781	1
806.14838154562	0
806.166762873418	3
806.185144411058	0
806.203526158685	0
806.221908116156	0
806.24029028347	0
806.25867266077	1
806.277055247914	2
806.295438045045	0
806.313821052019	0
806.332204268979	2
806.350587695783	1
806.368971332574	0
806.387355179065	3
806.405739235686	8
806.42412350215	1
806.442507978458	4
806.460892664753	0
806.479277560891	1
806.497662666873	0
806.516047982985	0
806.534433508797	1
806.552819244596	0
806.571205190239	0
806.589591345868	0
806.607977711341	1
806.626364286801	0
806.644751072104	1
806.663138067251	0
806.681525272528	1
806.699912687506	2
806.718300312471	2
806.736688147279	0
806.755076192074	0
806.773464446713	1
806.791852911196	0
806.810241585666	0
806.828630470122	0
806.847019564423	0
806.865408868567	0
806.883798382698	0
806.902188106673	7
806.920578040635	0
806.938968184441	2
806.957358538091	2
806.975749101728	0
806.994139875351	0
807.012530858676	0
807.030922051988	1
807.04931345543	0
807.067705068572	0
807.086096891559	6
807.104488924533	2
807.122881167494	0
807.141273620299	0
807.159666282948	2
807.178059155441	1
807.196452238064	0
807.214845530531	1
807.2332390327	0
807.251632744998	0
807.270026667141	1
807.288420799128	0
807.306815141102	1
807.32520969292	1
807.343604454725	1
807.361999426518	0
807.380394608012	2
807.398789999493	0
807.417185600961	1
807.43558141213	1
807.453977433287	3
807.472373664431	0
807.490770105419	2
807.509166756395	0
807.527563617215	0
807.545960688022	1
807.564357968531	1
807.58275545917	6
807.601153159653	1
807.619551069981	1
807.637949190296	0
807.656347520455	0
807.674746060602	1
807.693144810593	0
807.711543770429	3
807.729942940252	0
807.74834231992	1
807.766741909575	2
807.785141709074	0
807.803541718561	1
807.821941937893	0
807.840342367212	0
807.858743006232	0
807.87714385524	0
807.895544914379	0
807.913946183219	3
807.932347661904	0
807.950749350719	0
807.969151249236	0
807.987553357741	1
808.005955676233	0
808.024358204427	0
808.042760942751	0
808.06116389092	1
808.079567048791	2
808.097970416935	0
808.116373994639	0
808.134777782473	0
808.153181780151	0
808.171585987674	0
808.189990405185	0
808.208395032541	0
808.226799869885	0
808.245204917073	1
808.263610174249	0
808.28201564127	1
808.300421318136	5
808.318827204989	0
808.337233301688	2
808.355639608374	0
808.374046124905	0
808.392452851424	0
808.410859787644	5
808.429266933996	2
808.447674290193	1
808.466081856234	1
808.484489632264	0
808.502897618138	0
808.521305814143	0
808.539714219708	3
808.558122835403	1
808.576531660943	0
808.594940696329	0
808.613349941702	0
808.631759397063	2
808.650169062127	0
808.668578937178	1
808.686989022218	0
808.705399317102	0
808.723809821832	0
808.742220536692	0
808.760631461255	0
808.779042595663	0
808.797453940202	0
808.815865494586	2
808.834277258673	0
808.85268923289	2
808.871101416953	0
808.889513810861	0
808.9079264149	1
808.926339228641	4
808.944752252371	0
808.963165485946	0
808.981578929366	0
808.999992582917	1
809.018406446171	0
809.036820519412	1
809.0552348025	2
809.073649295575	0
809.092063998496	0
809.110478911405	0
809.12889403416	0
809.147309366759	4
809.16572490949	1
809.184140661924	4
809.202556624346	1
809.220972796613	2
809.239389178869	3
809.257805770971	0
809.27622257306	0
809.294639584995	0
809.313056806776	1
809.331474238545	3
809.349891880159	2
809.368309731763	0
809.386727793354	1
809.405146064648	4
809.423564546074	3
809.441983237202	2
809.460402138319	0
809.478821249281	2
809.497240570232	1
809.515660101028	3
809.534079841814	1
809.552499792444	0
809.570919953064	0
809.589340323529	0
809.607760903839	1
809.626181694138	1
809.644602694427	4
809.663023904417	0
809.681445324397	0
809.699866954365	0
809.718288794179	1
809.736710843981	0
809.755133103629	4
809.773555573123	1
809.791978252606	0
809.810401142078	1
809.828824241253	0
809.847247550559	4
809.865671069568	0
809.884094798566	0
809.902518737553	0
809.920942886242	0
809.939367245064	0
809.957791813731	0
809.976216592244	7
809.994641580603	0
810.013066779095	1
810.031492187288	0
810.049917805471	0
810.068343633643	0
810.086769671518	0
810.105195919382	1
810.123622377235	0
810.142049044934	0
810.160475922622	1
810.178903010155	0
810.197330307535	1
810.215757814904	0
810.234185532262	0
810.252613459323	0
810.271041596517	2
810.289469943413	0
810.307898500298	0
810.326327267173	1
810.344756243893	0
810.36318543046	1
810.381614827016	0
810.400044433561	1
810.418474249809	1
810.43690427619	2
810.455334512273	0
810.473764958346	1
810.492195614409	1
810.510626480174	0
810.529057555928	2
810.547488841815	0
810.565920337406	5
810.584352042842	1
810.602783958411	0
810.621216083683	0
810.639648418944	1
810.658080964052	0
810.676513719149	0
810.694946684092	0
810.713379859025	0
810.731813243804	0
810.750246838573	0
810.768680643188	0
810.787114657649	0
810.805548882243	0
810.82398331654	0
810.842417960684	0
810.86085281496	4
810.879287878939	1
810.897723152909	1
810.916158636867	1
810.934594330672	0
810.953030234324	1
810.971466347965	1
810.989902671453	0
811.00833920493	0
811.026775948254	0
811.045212901568	0
811.063650064585	0
811.082087437734	1
811.100525020731	3
811.118962813573	0
811.137400816406	0
811.155839029085	2
811.174277451754	3
811.19271608427	5
811.211154926632	0
811.229593979127	0
811.248033241326	1
811.266472713514	0
811.284912395549	1
811.303352287574	3
811.321792389446	2
811.340232701307	0
811.358673223016	3
811.377113954571	1
811.395554896115	0
811.413996047507	1
811.432437408889	1
811.450878980117	2
811.469320761335	2
811.4877627524	3
811.506204953455	3
811.524647364214	5
811.543089984962	1
811.561532815844	2
811.57997585643	0
811.598419106862	3
811.616862567428	0
811.635306237697	0
811.6537501181	0
811.672194208206	1
811.690638508159	4
811.709083018246	1
811.727527738179	0
811.74597266796	0
811.764417807731	0
811.782863157348	1
811.801308716813	0
811.819754486267	0
811.838200465569	2
811.856646654861	1
811.875093054144	0
811.893539663129	0
811.911986482106	0
811.930433511072	0
811.948880749886	2
811.967328198547	0
811.985775857198	2
812.004223725696	1
812.022671804185	0
812.041120092664	0
812.059568590846	0
812.078017299019	0
812.096466217183	2
812.114915345051	1
812.133364683052	0
812.1518142309	0
812.170263988596	1
812.188713956282	0
812.207164133815	0
812.225614521195	0
812.24406511871	0
812.262515925928	0
812.280966943137	2
812.299418170193	0
812.317869607239	2
812.336321254133	2
812.354773111018	0
812.37322517775	3
812.391677454329	5
812.410129940898	1
812.428582637315	0
812.447035543723	3
812.465488660122	3
812.483941986224	0
812.502395522318	2
812.520849268402	4
812.539303224333	0
812.557757390255	1
812.576211765881	0
812.594666351498	0
812.613121147249	0
812.631576152704	0
812.650031368007	0
812.6684867933	0
812.686942428585	1
812.705398273573	0
812.723854328696	0
812.742310593666	0
812.760767068484	0
812.779223753293	0
812.797680647949	4
812.816137752453	0
812.834595067091	0
812.853052591433	0
812.871510325623	1
812.889968269947	2
812.908426424119	0
812.926884788139	0
812.945343362149	1
812.963802146008	0
812.982261139714	2
813.00072034341	0
813.019179756955	0
813.037639380634	0
813.056099214018	0
813.074559257249	0
813.093019510615	2
813.111479973684	0
813.129940646746	1
813.148401529655	0
813.166862622555	1
813.185323925303	0
813.203785438042	0
813.222247160629	0
813.240709093207	1
813.259171235633	0
813.277633587907	1
813.296096150172	2
813.314558922428	11
813.333021904389	2
813.351485096341	3
813.369948498428	1
813.388412110076	3
813.406875931859	1
813.42533996349	0
813.443804204969	0
813.462268656582	1
813.4807333179	0
813.499198189066	0
813.517663270367	0
813.536128561372	2
813.554594062369	0
813.573059773357	0
813.591525694194	1
813.609991824878	0
813.628458165554	0
813.646924716078	0
813.665391476593	0
813.683858446957	0
813.702325627169	0
813.720793017372	0
813.739260617567	0
813.75772842761	2
813.776196447501	8
813.794664677383	1
813.813133117114	0
813.831601766693	2
813.850070626408	0
813.868539695826	0
813.887008975237	0
813.905478464496	0
813.923948163746	0
813.942418072989	1
813.960888191936	3
813.979358520874	1
813.997829059805	0
814.016299808584	4
814.034770767211	0
814.05324193583	0
814.071713314297	0
814.090184902756	0
814.108656701064	0
814.127128709363	1
814.145600927367	0
814.164073355507	0
814.182545993495	1
814.201018841331	1
814.219491899159	0
814.237965166836	2
814.256438644505	0
814.274912332022	3
814.29338622953	0
814.311860336888	1
814.330334654094	0
814.348809181292	0
814.367283918482	1
814.385758865377	3
814.404234022264	0
814.422709389143	3
814.441184965871	0
814.459660752447	0
814.478136749015	5
814.496612955576	0
814.515089371841	2
814.533565998242	0
814.552042834348	2
814.570519880447	1
814.588997136537	1
814.607474602476	1
814.625952278264	0
814.644430164044	1
814.662908259673	3
814.681386565294	0
814.699865080764	0
814.718343806226	0
814.736822741536	2
814.755301886696	0
814.773781241847	1
814.792260806991	0
814.810740581984	1
814.829220566682	1
814.84770076166	1
814.866181166199	0
814.884661780874	0
814.903142605398	0
814.92162363977	0
814.940104884136	1
814.958586338493	0
814.977068002556	1
814.995549876612	0
815.014031960659	0
815.032514254556	2
815.050996758302	0
815.06947947204	0
815.087962395771	2
815.106445529207	0
815.124928872779	6
815.143412426056	4
815.161896189326	0
815.180380162589	2
815.198864345701	0
815.217348738805	0
815.235833341615	1
815.254318154417	0
815.272803177212	8
815.291288409857	1
815.309773852493	0
815.328259504979	0
815.346745367314	0
815.365231439642	2
815.383717721962	3
815.402204213988	1
815.420690916007	3
815.439177828018	2
815.457664949879	2
815.476152281732	2
815.494639823435	1
815.513127574986	0
815.531615536531	1
815.550103707925	0
815.568592089311	1
815.587080680547	1
815.605569481776	1
815.624058492854	2
815.642547713781	4
815.661037144702	2
815.679526785471	0
815.698016636377	2
815.716506696989	1
815.73499696745	0
815.753487447904	0
815.771978138351	0
815.790469038504	0
815.808960148793	0
815.827451468932	1
815.845942998921	1
815.864434738902	1
815.882926688733	0
815.901418848413	0
815.91991121823	1
815.938403797752	0
815.956896587268	1
815.975389586633	1
815.993882795992	0
816.0123762152	0
816.030869844401	0
816.049363683452	3
816.067857732352	0
816.086351991389	0
816.104846460132	0
816.123341138868	1
816.141836027454	0
816.160331126033	0
816.178826434461	3
816.197321952739	4
816.215817681011	0
816.234313619276	0
816.25280976739	0
816.271306125355	0
816.289802693312	0
816.308299471119	0
816.326796458776	0
816.34529365657	4
816.36379106407	2
816.382288681563	0
816.40078650905	0
816.419284546243	0
816.437782793429	1
816.456281250753	2
816.474779917639	0
816.493278794661	1
816.511777881534	0
816.530277178257	1
816.548776684973	1
816.567276401683	0
816.585776328099	0
816.604276464652	1
816.622776810911	0
816.641277367164	1
816.659778133411	0
816.678279109507	1
816.696780295453	0
816.715281691393	0
816.733783297183	0
816.752285112967	0
816.7707871386	0
816.789289374228	2
816.807791819705	0
816.826294475032	0
816.844797340353	0
816.863300415524	1
816.881803700689	1
816.900307195703	0
816.918810900712	0
816.937314815571	1
816.955818940423	3
816.974323274981	2
816.992827819678	4
817.011332574224	1
817.029837538621	1
817.048342713011	0
817.066848097252	0
817.085353691486	0
817.103859495427	1
817.122365509506	1
817.140871733435	2
817.159378167213	1
817.177884810986	3
817.196391664609	3
817.214898728227	3
817.23340600155	0
817.251913485011	0
817.270421178323	0
817.288929081485	0
817.307437194785	0
817.325945517791	1
817.344454050647	0
817.362962793642	0
817.381471746343	0
817.399980909038	1
817.418490281727	2
817.436999864123	2
817.455509656657	3
817.474019658897	0
817.492529871132	1
817.51104029336	0
817.529550925439	0
817.548061767513	0
817.566572819436	1
817.585084081211	0
817.603595552979	0
817.622107234598	0
817.640619126212	0
817.659131227675	0
817.677643539134	0
817.696156060298	1
817.714668791601	0
817.733181732755	0
817.751694883759	0
817.770208244757	0
817.788721815606	0
817.807235596449	0
817.825749586999	6
817.844263787688	5
817.862778198227	0
817.881292818617	2
817.899807649001	0
817.918322689235	5
817.936837939609	4
817.955353399545	0
817.973869069619	0
817.992384949544	0
818.01090103932	1
818.029417339091	1
818.047933848856	2
818.066450568328	0
818.084967497794	0
818.103484637255	1
818.122001986567	0
818.14051954573	0
818.159037315031	0
818.177555294039	3
818.196073483042	0
818.214591881895	0
818.233110490744	3
818.251629309443	0
818.270148338137	4
818.288667576538	0
818.307187024933	5
818.325706683468	0
818.344226551709	3
818.362746629945	0
818.381266918032	0
818.39978741597	1
818.418308124047	3
818.436829041831	0
818.455350169609	0
818.473871507383	0
818.492393054863	0
818.510914812339	3
818.529436779809	2
818.547958957131	3
818.566481344447	3
818.585003941615	2
818.603526748633	0
818.622049765647	0
818.640572992655	0
818.659096429371	0
818.677620076081	0
818.696143932787	1
818.714667999344	0
818.733192275752	2
818.751716762155	5
818.770241458553	0
818.788766364658	2
818.807291480902	3
818.825816806854	2
818.844342342945	1
818.862868088743	1
818.881394044536	0
818.899920210324	0
818.91844658582	0
818.936973171311	1
818.955499966941	0
818.974026972278	0
818.992554187467	1
819.011081612651	1
819.02960924783	3
819.048137092716	0
819.066665147742	0
819.085193412619	2
819.103721887347	1
819.122250572071	0
819.140779466646	0
819.159308571073	1
819.177837885495	0
819.196367409912	0
819.214897144037	0
819.233427088301	1
819.251957242272	0
819.270487606383	1
819.289018180202	1
819.307548964016	0
819.326079957825	1
819.344611161486	1
819.363142574999	0
819.381674198506	5
819.400206031866	2
819.418738075221	3
819.437270328427	1
819.45580279163	0
819.474335464539	1
819.492868347588	0
819.511401440489	0
819.529934743242	0
819.54846825599	0
819.56700197859	0
819.585535911041	0
819.604070053632	0
819.622604405931	0
819.641138968226	0
819.659673740372	0
819.678208722513	2
819.696743914507	0
819.715279316496	0
819.733814928337	8
819.752350750174	7
819.770886781863	3
819.789423023403	1
819.807959474939	0
819.826496136327	1
819.845033007711	2
819.863570088946	0
819.882107380178	1
819.900644881261	0
819.919182592196	0
819.937720513127	1
819.95625864391	0
819.974796984689	1
819.993335535319	7
820.011874295946	2
820.030413266425	1
820.048952446899	0
820.067491837082	1
820.086031437404	3
820.104571247578	0
820.123111267605	0
820.141651497627	1
820.160191937502	0
820.178732587372	1
820.197273447095	0
820.215814516669	0
820.234355796384	1
820.252897285807	1
820.271438985081	0
820.289980894496	0
820.308523013619	1
820.327065342738	0
820.345607881854	0
820.364150630821	0
820.382693589641	1
820.401236758456	0
820.419780137124	0
820.438323725788	1
820.456867524305	0
820.475411532817	0
820.493955751182	2
820.512500179543	0
820.531044817612	0
820.549589665678	2
820.568134723884	1
820.586679991654	1
820.605225469708	1
820.623771157327	0
820.642317055086	0
820.660863162698	2
820.679409480161	0
820.697956007621	1
820.716502745078	1
820.735049692243	0
820.753596849404	3
820.772144216562	3
820.790691793572	0
820.809239580434	1
820.827787577293	3
820.846335784149	3
820.864884200713	0
820.883432827417	3
820.90198166383	0
820.920530710239	0
820.939079966646	0
820.957629432904	2
820.976179109015	0
820.994728995123	1
821.013279091082	6
821.031829397039	0
821.050379912848	0
821.068930638654	1
821.087481574313	0
821.106032719824	2
821.124584075332	2
821.143135640836	0
821.161687416049	0
821.180239401259	0
821.198791596465	1
821.217344001524	1
821.23589661658	2
821.254449441489	0
821.27300247625	0
821.291555721008	0
821.310109175619	0
821.328662840227	0
821.347216714687	1
821.365770799144	0
821.384325093454	1
821.402879597617	2
821.421434311776	1
821.439989235789	2
821.458544369798	4
821.477099713804	1
821.495655267519	0
821.514211031231	1
821.53276700494	1
821.551323188357	1
821.569879581916	2
821.588436185328	1
821.606992998592	1
821.625550021853	0
821.644107254968	0
821.662664697935	1
821.681222351044	0
821.699780213861	1
821.718338286676	0
821.736896569343	0
821.755455062007	0
821.774013764525	1
821.79257267704	2
821.811131799407	0
821.829691131628	0
821.84825067399	2
821.866810426061	0
821.885370387985	0
821.90393056005	0
821.922490941969	0
821.941051533596	0
821.959612335365	0
821.978173346987	0
821.996734568606	0
822.015296000079	0
822.033857641404	0
822.052419492727	3
822.070981553903	1
822.089543825076	3
822.108106306103	3
822.126668996983	2
822.14523189786	0
822.163795008734	0
822.182358329318	0
822.200921859899	1
822.219485600622	0
822.238049551053	0
822.256613711338	3
822.275178081621	2
822.293742661901	4
822.31230745189	1
822.330872452021	0
822.349437662005	0
822.368003081698	3
822.386568711678	0
822.405134551222	0
822.423700600908	0
822.442266860447	0
822.46083332984	0
822.479400009231	2
822.497966898619	0
822.516533997716	3
822.535101306955	1
822.553668825904	1
822.57223655485	0
822.590804493793	1
822.609372642447	0
822.627941001097	0
822.64650956989	0
822.665078348248	6
822.683647336748	0
822.702216535101	0
822.720785943453	0
822.739355561513	2
822.757925389716	1
822.776495427772	0
822.795065675682	0
822.813636133589	3
822.832206801351	0
822.850777678966	0
822.869348766723	1
822.887920064189	2
822.906491571653	0
822.925063288972	0
822.943635216287	0
822.962207353457	0
822.980779700625	0
822.999352257646	1
823.017925024666	5
823.036498001395	0
823.055071188266	2
823.073644584991	0
823.092218191569	0
823.110792008002	0
823.129366034577	0
823.147940270861	3
823.166514717144	0
823.185089373424	0
823.203664239415	1
823.222239315547	0
823.240814601534	0
823.259390097374	0
823.277965803068	3
823.296541718905	0
823.315117844451	0
823.333694179996	0
823.352270725395	1
823.370847480792	4
823.389424446187	0
823.408001621291	0
823.426579006394	0
823.445156601495	0
823.463734406451	3
823.48231242126	1
823.500890646068	3
823.51946908073	3
823.538047725389	3
823.556626580048	0
823.575205644416	1
823.593784918783	0
823.612364403148	3
823.630944097222	0
823.64952400144	0
823.668104115511	0
823.686684439437	0
823.705264973217	2
823.72384571714	0
823.742426670773	0
823.761007834404	2
823.779589208033	1
823.798170791517	0
823.816752584855	0
823.835334588192	0
823.853916801383	0
823.872499224572	1
823.891081857616	0
823.909664700514	3
823.928247753411	1
823.946831016161	0
823.965414488911	0
823.983998171659	0
824.002582064118	0
824.021166166574	0
824.03975047903	0
824.05833500134	0
824.076919733504	0
824.095504675667	0
824.114089827685	0
824.132675189701	0
824.151260761716	0
824.169846543441	0
824.188432535165	1
824.207018736888	0
824.225605148321	0
824.244191769897	2
824.262778601327	3
824.281365642613	1
824.299952893896	1
824.318540355035	0
824.337128026028	0
824.355715907164	2
824.374303998011	0
824.392892298712	2
824.411480809556	1
824.430069530255	2
824.448658460809	1
824.467247601361	0
824.485836951768	0
824.50442651203	2
824.523016282291	0
824.541606262406	0
824.560196452521	0
824.578786852635	2
824.597377462458	0
824.615968282281	0
824.634559312104	1
824.653150551781	2
824.671742001457	0
824.690333660843	0
824.708925530228	2
824.727517609613	0
824.746109898852	3
824.764702398091	0
824.783295107184	0
824.801888026277	0
824.82048115508	0
824.839074494027	0
824.857668042829	0
824.876261801485	0
824.894855770141	1
824.913449948652	0
824.932044337017	0
824.950638935382	2
824.969233743746	0
824.987828761821	0
825.00642399004	0
825.025019427969	1
825.043615075897	0
825.062210933825	1
825.080807001608	3
825.09940327939	4
825.117999767027	2
825.136596464519	1
825.155193372011	0
825.173790489358	2
825.192387816704	0
825.210985353906	0
825.229583101106	0
825.248181058018	1
825.266779225073	0
825.285377601984	0
825.30397618875	1
825.322574985515	3
825.341173992136	0
825.359773208611	5
825.378372635231	0
825.396972271561	0
825.415572117891	1
825.434172174221	2
825.452772440261	2
825.471372916301	1
825.489973602341	0
825.508574498236	4
825.527175604131	2
825.545776919881	0
825.564378445486	1
825.582980181091	0
825.601582126696	0
825.620184282012	0
825.638786647472	0
825.657389222643	0
825.675992007813	3
825.694595002984	0
825.713198207865	1
825.731801622891	0
825.750405247772	2
825.769009082509	3
825.7876131271	2
825.806217381837	1
825.824821846284	1
825.843426520731	0
825.862031405178	2
825.880636499337	2
825.899241803495	0
825.917847317797	0
825.936453041811	0
825.95505897568	0
825.973665119549	1
825.992271473419	2
826.010878036999	0
826.029484810723	0
826.048091794304	0
826.06669898774	0
826.085306391176	1
826.103914004468	1
826.122521827759	0
826.141129860762	0
826.15973810391	3
826.178346556913	1
826.196955219772	0
826.215564092486	1
826.234173175346	6
826.252782467916	1
826.271391970487	1
826.290001683058	0
826.308611605484	0
826.327221737767	5
826.345832080049	0
826.364442632188	2
826.383053394327	1
826.401664366321	2
826.420275548316	2
826.438886940022	3
826.457498541873	0
826.47611035358	0
826.494722375143	0
826.513334606706	0
826.531947048125	0
826.550559699544	2
826.56917256082	0
826.587785631951	6
826.606398913082	3
826.62501240407	2
826.643626105058	2
826.662240016046	0
826.680854136746	1
826.699468467447	2
826.718083008148	0
826.736697758705	1
826.755312719118	2
826.773927889531	0
826.792543269801	1
826.811158860071	0
826.829774660197	0
826.848390670324	0
826.867006890307	0
826.885623320146	0
826.904239959986	1
826.922856809681	1
826.941473869378	0
826.96009113893	0
826.978708618629	1
826.997326307893	0
827.015944207304	3
827.03456231657	1
827.053180635692	0
827.071799164816	0
827.09041790394	0
827.109036852775	0
827.127656011612	1
827.146275380449	0
827.164894959143	0
827.183514747693	0
827.202134746388	0
827.220754954795	0
827.239375373058	0
827.257996001467	0
827.276616839588	1
827.295237887709	1
827.313859145831	0
827.33248061381	0
827.351102291645	0
827.369724179481	1
827.388346277174	0
827.406968585012	0
827.425591102562	3
827.444213829968	4
827.462836767375	1
827.481459914784	2
827.500083271904	1
827.51870683917	3
827.537330616292	1
827.555954603271	2
827.574578800251	0
827.593203207088	0
827.611827823781	0
827.630452650475	0
827.649077687026	0
827.667702933578	0
827.686328390131	2
827.704954056396	0
827.723579932662	0
827.74220601893	0
827.760832315054	0
827.779458821034	2
827.798085537161	0
827.816712463	0
827.83533959884	1
827.853966944536	0
827.87259450009	0
827.891222265789	0
827.9098502412	0
827.928478426613	0
827.947106822027	0
827.965735427153	0
827.984364242281	1
828.002993267554	0
828.02162250254	0
828.040251947383	2
828.058881602227	1
828.077511467072	1
828.09614154163	2
828.114771826333	0
828.133402320894	1
828.152033025311	1
828.17066393973	0
828.189295064006	1
828.207926398139	4
828.226557942273	2
828.245189696264	0
828.263821660257	0
828.282453834251	5
828.301086217958	3
828.319718811811	0
828.338351615376	0
828.356984628943	3
828.375617852511	2
828.394251285937	3
828.412884929219	0
828.431518782503	0
828.450152845644	0
828.468787118643	1
828.487421601788	3
828.506056294645	2
828.524691197503	0
828.543326310364	1
828.561961632937	0
828.580597165512	0
828.599232908233	0
828.617868860522	1
828.636505022958	0
828.655141395251	0
828.6737779774	0
828.692414769552	0
828.711051771706	0
828.729688983572	0
828.748326405585	0
828.766964037455	0
828.785601879038	0
828.804239930767	0
828.822878192353	1
828.841516663797	1
828.860155345388	0
828.878794236691	0
828.897433337851	0
828.916072649158	2
828.934712170178	0
828.9533519012	2
828.971991842223	0
828.99063199296	0
829.009272353698	3
829.027912924584	0
829.046553705182	2
829.065194695637	0
829.08383589624	0
829.102477306555	0
829.121118926872	3
829.139760757046	1
829.158402797223	0
829.177045047257	0
829.195687507294	0
829.214330177188	2
829.232973057084	0
829.251616146838	0
829.270259446449	2
829.288902956208	0
829.307546675679	3
829.326190605007	1
829.344834744483	0
829.363479093672	0
829.382123652863	1
829.400768422056	0
829.419413401107	0
829.438058590016	0
829.456703988927	0
829.475349597695	3
829.493995416466	5
829.512641445095	2
829.531287683726	2
829.54993413207	0
829.568580790562	0
829.587227658911	2
829.605874737117	4
829.624522025327	1
829.643169523393	1
829.661817231463	1
829.68046514939	3
829.699113277321	1
829.717761615108	0
829.736410162754	1
829.755058920402	0
829.773707887908	2
829.792357065416	0
829.811006452783	3
829.829656050152	1
829.848305857379	0
829.866955874464	0
829.885606101552	0
829.904256538497	1
829.922907185445	0
829.941558042251	0
829.96020910906	0
829.978860385727	0
829.997511872396	1
830.016163568779	0
830.03481547531	0
830.053467591698	0
830.072119917944	0
830.090772454049	3
830.109425200301	0
830.128078156266	1
830.146731322379	0
830.165384698205	0
830.184038284034	1
830.202692079721	2
830.221346085412	0
830.24000030096	3
830.258654726511	2
830.27730936192	0
830.295964207188	1
830.314619262458	1
830.333274527732	0
830.351930002718	1
830.370585687853	8
830.389241582701	0
830.407897687552	1
830.426554002406	1
830.445210527119	1
830.463867261689	0
830.482524206408	3
830.50118136084	0
830.51983872513	0
830.538496299569	0
830.55715408372	2
830.57581207802	0
830.594470282033	4
830.613128696049	2
830.631787320069	0
830.650446153802	0
830.669105197538	1
830.687764451278	2
830.706423914876	0
830.725083588477	0
830.743743471937	2
830.762403565255	0
830.781063868576	0
830.799724381901	0
830.818385104939	0
830.837046037981	0
830.855707181026	0
830.87436853393	1
830.893030096836	1
830.911691869602	4
830.930353852226	2
830.949016044853	0
830.967678447339	0
830.986341059828	0
831.005003882176	0
831.023666914528	0
831.042330156738	0
831.060993608806	5
831.079657270878	2
831.098321142809	0
831.116985224743	0
831.135649516536	0
831.154314018332	0
831.172978729988	0
831.191643651646	0
831.210308783019	3
831.22897412454	0
831.24763967592	0
831.266305437158	0
831.2849714084	1
831.303637589501	1
831.322303980461	1
831.340970581569	0
831.359637392391	0
831.378304413072	6
831.396971643902	5
831.41563908459	1
831.434306735137	1
831.452974595688	0
831.471642666098	1
831.490310946512	0
831.508979436639	0
831.527648136771	0
831.546317047051	0
831.564986167045	0
831.583655496898	2
831.6023250369	0
831.620994786616	1
831.639664746335	2
831.658334916059	1
831.677005295497	1
831.695675884938	0
831.714346684529	1
831.733017693834	1
831.751688912997	0
831.77036034231	0
831.789031981336	3
831.807703830367	3
831.826375889256	0
831.84504815815	0
831.863720636903	0
831.88239332566	0
831.901066224276	2
831.919739332896	0
831.938412651376	0
831.957086179714	1
831.975759918056	0
831.994433866258	0
832.013108024464	0
832.031782392674	0
832.050456970598	1
832.069131758526	0
832.087806756459	0
832.106481964106	0
832.125157381902	0
832.143833009557	0
832.162508847072	0
832.181184894445	0
832.199861151969	0
832.218537619206	0
832.237214296448	1
832.255891183694	1
832.274568280799	0
832.293245587764	1
832.311923104733	0
832.330600831562	0
832.349278768249	3
832.367956915087	0
832.386635271638	2
832.405313838194	1
832.42399261461	1
832.44267160103	0
832.461350797454	0
832.480030203593	1
832.498709819736	1
832.517389645884	1
832.536069681891	0
832.554749927758	0
832.57343038363	3
832.592111049505	0
832.610791925096	0
832.629473010836	2
832.64815430629	1
832.666835811749	1
832.685517527213	0
832.704199452537	0
832.72288158772	1
832.741563932907	0
832.760246487954	1
832.778929252861	0
832.797612227918	2
832.816295412689	1
832.83497880761	1
832.853662412246	1
832.872346226886	0
832.891030251386	0
832.909714485891	1
832.928398930255	1
832.947083584625	0
832.965768448854	0
832.984453522942	3
833.003138807036	0
833.021824301135	2
833.040510004948	0
833.059195918911	3
833.077882042589	0
833.096568376272	0
833.115254919959	0
833.133941673507	2
833.152628636914	0
833.171315810327	0
833.190003193744	2
833.208690786876	0
833.227378590159	0
833.246066603156	0
833.264754826158	0
833.283443259165	2
833.302131902032	1
833.320820754759	1
833.339509817491	1
833.358199090083	0
833.37688857268	1
833.395578265137	2
833.414268167454	1
833.432958279922	0
833.451648602104	3
833.470339134292	6
833.489029876339	1
833.507720828392	0
833.526411990305	1
833.545103362223	1
833.563794944001	0
833.582486735639	0
833.601178737283	0
833.619870948931	2
833.638563370295	0
833.657256001809	0
833.675948843038	1
833.694641894273	0
833.713335155513	3
833.732028626613	1
833.750722307718	1
833.769416198539	0
833.788110299364	2
833.806804610341	1
833.825499131032	2
833.844193861584	0
833.862888802287	1
833.881583952704	1
833.900279312982	0
833.91897488341	0
833.937670663699	0
833.956366653848	1
833.975062854003	1
833.993759264018	0
834.012455883893	2
834.031152713919	0
834.04984975366	0
834.068547003407	3
834.087244463014	0
834.105942132627	0
834.1246400121	0
834.143338101579	0
834.162036400919	3
834.180734910118	0
834.199433629324	0
834.21813255839	0
834.236831697607	1
834.255531046539	0
834.274230605332	1
834.292930374275	1
834.311630352934	3
834.330330541599	2
834.349030940269	0
834.367731548655	0
834.386432367047	0
834.40513339559	0
834.423834633702	5
834.442536081966	0
834.461237740091	3
834.479939608221	0
834.498641686067	0
834.517343974064	0
834.536046471922	1
834.55474917964	0
834.573452097364	6
834.592155224949	4
834.610858562395	0
834.629562109846	2
834.648265867304	0
834.666969834622	0
834.685674011801	0
834.704378398986	0
834.723082996032	3
834.741787803084	1
834.760492819852	0
834.779198046771	0
834.79790348355	2
834.816609130191	0
834.835314986837	1
834.854021053345	0
834.872727329859	0
834.891433816233	1
834.910140512614	0
834.928847418855	0
834.947554534958	0
834.966261861066	0
834.984969397036	0
835.003677143012	0
835.022385098849	0
835.041093264692	0
835.059801640396	0
835.078510225961	5
835.097219021678	0
835.11592802711	0
835.134637242403	0
835.153346667848	0
835.172056303154	0
835.190766148176	1
835.20947620335	2
835.228186468384	1
835.24689694328	0
835.265607628327	1
835.284318523091	0
835.303029627715	3
835.321740942491	0
835.340452466983	5
835.359164201481	1
835.377876145986	1
835.396588300352	6
835.415300664579	3
835.434013238813	3
835.452726022908	6
835.47143901701	0
835.490152220973	3
835.508865634797	0
835.527579258627	0
835.546293092464	1
835.565007136163	1
835.583721389723	0
835.602435853289	0
835.621150526717	0
835.639865410151	0
835.658580503447	0
835.677295806604	0
835.696011319768	0
835.714727042939	0
835.733442975825	1
835.752159118864	0
835.770875471619	0
835.78959203438	0
835.808308807148	0
835.827025789778	0
835.845742982269	0
835.864460384767	0
835.883177997127	0
835.901895819493	1
835.920613851866	1
835.939332093956	0
835.958050546052	1
835.976769208155	0
835.995488079974	2
836.014207161946	3
836.032926453779	0
836.051645955474	0
836.070365667175	0
836.089085588739	0
836.107805720164	0
836.126526061741	0
836.145246613034	0
836.163967374189	0
836.182688345497	5
836.201409526666	1
836.220130917697	1
836.238852518735	0
836.257574329489	2
836.276296350396	1
836.295018581165	0
836.313741021795	0
836.332463672432	3
836.351186532931	8
836.369909603438	22
836.388632883806	7
836.407356374181	18
836.426080074418	16
836.444803984517	17
836.463528104623	10
836.482252434591	6
836.500976974566	7
836.519701724403	1
836.538426684248	2
836.557151853954	0
836.575877233522	4
836.594602823098	0
836.61332862268	0
836.63205463198	0
836.650780851286	1
836.6695072806	4
836.688233919776	1
836.70696076896	1
836.725687828005	0
836.744415096912	0
836.763142575827	1
836.781870264749	0
836.800598163388	0
836.819326272034	0
836.838054590688	3
836.856783119204	1
836.875511857582	4
836.894240806112	4
836.91296996436	0
836.931699332615	0
836.950428910732	0
836.969158698711	0
[truncated: 105,894 more rows]
