# Supplementary material for: Identifying Archaeological Bone via Non-Destructive ZooMS and the Materiality of Symbolic Expression: Examples from Iroquoian Bone Points
Source: Sci Rep. 2019 Jul 30;9:11027. doi: 10.1038/s41598-019-47299-x (PMC6667708; doi:10.1038/s41598-019-47299-x)
Supplement: Supplementary file 2 — Supplementary Datafiles [file 41598_2019_47299_MOESM2_ESM.zip › McGrath et al Supplementary Datafiles/Data set S4_DestructiveSpectra/DR-1662s_DEST_1.txt]

500.021 3
500.035 10
500.049 52
500.064 27
500.078 21
500.093 12
500.107 21
500.122 11
500.136 4
500.151 3
500.165 0
500.180 10
500.194 4
500.209 5
500.223 11
500.238 9
500.252 14
500.267 18
500.281 8
500.296 13
500.310 23
500.324 12
500.339 5
500.353 10
500.368 4
500.382 7
500.397 4
500.411 0
500.426 6
500.440 7
500.455 13
500.469 24
500.484 28
500.498 24
500.513 21
500.527 11
500.542 3
500.556 0
500.571 1
500.585 12
500.600 0
500.614 14
500.629 14
500.643 8
500.657 5
500.672 13
500.686 8
500.701 6
500.715 7
500.730 7
500.744 26
500.759 17
500.773 31
500.788 15
500.802 16
500.817 20
500.831 12
500.846 8
500.860 9
500.875 12
500.889 6
500.904 17
500.918 26
500.933 18
500.947 9
500.962 3
500.976 17
500.991 19
501.005 10
501.020 12
501.034 14
501.049 5
501.063 6
501.078 15
501.092 40
501.107 17
501.121 33
501.136 24
501.150 36
501.164 46
501.179 33
501.193 12
501.208 16
501.222 17
501.237 0
501.251 13
501.266 6
501.280 1
501.295 21
501.309 31
501.324 42
501.338 19
501.353 12
501.367 8
501.382 14
501.396 12
501.411 0
501.425 13
501.440 16
501.454 5
501.469 5
501.483 3
501.498 6
501.512 3
501.527 5
501.541 17
501.556 1
501.570 0
501.585 2
501.599 12
501.614 20
501.628 19
501.643 3
501.657 11
501.672 8
501.686 11
501.701 17
501.715 6
501.730 4
501.744 0
501.759 16
501.773 25
501.788 9
501.802 5
501.817 2
501.831 22
501.846 17
501.860 6
501.875 4
501.889 23
501.904 6
501.918 4
501.933 6
501.947 1
501.962 8
501.976 4
501.991 4
502.005 18
502.020 29
502.034 11
502.049 29
502.063 29
502.078 6
502.092 10
502.107 21
502.121 2
502.136 14
502.150 11
502.165 17
502.179 6
502.194 7
502.208 11
502.223 11
502.237 1
502.252 10
502.266 36
502.281 33
502.295 22
502.310 19
502.324 19
502.339 3
502.353 5
502.368 10
502.382 11
502.397 6
502.411 9
502.426 16
502.440 3
502.455 15
502.469 11
502.484 6
502.498 13
502.513 12
502.527 9
502.542 4
502.556 0
502.571 3
502.585 11
502.600 4
502.614 0
502.629 1
502.643 6
502.658 9
502.672 0
502.687 0
502.702 0
502.716 7
502.731 0
502.745 0
502.760 12
502.774 17
502.789 5
502.803 20
502.818 9
502.832 5
502.847 1
502.861 0
502.876 3
502.890 0
502.905 13
502.919 11
502.934 8
502.948 6
502.963 10
502.977 1
502.992 3
503.006 14
503.021 20
503.035 13
503.050 16
503.064 11
503.079 5
503.093 17
503.108 44
503.122 25
503.137 7
503.151 2
503.166 9
503.180 13
503.195 13
503.210 5
503.224 9
503.239 6
503.253 21
503.268 8
503.282 2
503.297 23
503.311 5
503.326 6
503.340 5
503.355 2
503.369 10
503.384 6
503.398 0
503.413 0
503.427 0
503.442 1
503.456 15
503.471 9
503.485 4
503.500 5
503.514 1
503.529 0
503.544 1
503.558 14
503.573 16
503.587 5
503.602 9
503.616 2
503.631 25
503.645 15
503.660 5
503.674 0
503.689 3
503.703 1
503.718 0
503.732 12
503.747 5
503.761 0
503.776 5
503.790 8
503.805 5
503.819 0
503.834 5
503.849 1
503.863 14
503.878 8
503.892 1
503.907 11
503.921 14
503.936 46
503.950 25
503.965 7
503.979 9
503.994 9
504.008 20
504.023 13
504.037 11
504.052 0
504.066 2
504.081 9
504.096 12
504.110 16
504.125 22
504.139 14
504.154 27
504.168 10
504.183 0
504.197 0
504.212 11
504.226 5
504.241 9
504.255 12
504.270 29
504.284 12
504.299 28
504.314 24
504.328 11
504.343 4
504.357 6
504.372 4
504.386 9
504.401 24
504.415 15
504.430 21
504.444 15
504.459 6
504.473 0
504.488 10
504.503 6
504.517 0
504.532 3
504.546 6
504.561 7
504.575 6
504.590 6
504.604 10
504.619 9
504.633 8
504.648 1
504.662 0
504.677 1
504.692 11
504.706 6
504.721 0
504.735 2
504.750 5
504.764 2
504.779 0
504.793 7
504.808 16
504.822 7
504.837 17
504.851 9
504.866 0
504.881 2
504.895 18
504.910 17
504.924 19
504.939 21
504.953 7
504.968 2
504.982 9
504.997 16
505.011 8
505.026 22
505.041 8
505.055 5
505.070 3
505.084 16
505.099 4
505.113 1
505.128 13
505.142 34
505.157 25
505.171 18
505.186 4
505.201 7
505.215 4
505.230 0
505.244 0
505.259 24
505.273 26
505.288 20
505.302 12
505.317 3
505.331 0
505.346 23
505.361 8
505.375 3
505.390 6
505.404 5
505.419 8
505.433 1
505.448 0
505.462 5
505.477 1
505.492 4
505.506 9
505.521 3
505.535 0
505.550 9
505.564 27
505.579 8
505.593 7
505.608 0
505.623 2
505.637 10
505.652 8
505.666 16
505.681 15
505.695 7
505.710 30
505.724 23
505.739 14
505.753 13
505.768 4
505.783 9
505.797 9
505.812 11
505.826 9
505.841 4
505.855 11
505.870 15
505.884 12
505.899 3
505.914 0
505.928 4
505.943 5
505.957 17
505.972 1
505.986 22
506.001 17
506.016 10
506.030 0
506.045 4
506.059 14
506.074 7
506.088 9
506.103 10
506.117 10
506.132 1
506.147 1
506.161 5
506.176 4
506.190 7
506.205 3
506.219 4
506.234 4
506.248 17
506.263 12
506.278 6
506.292 4
506.307 0
506.321 7
506.336 16
506.350 18
506.365 47
506.380 38
506.394 25
506.409 49
506.423 36
506.438 49
506.452 22
506.467 7
506.482 5
506.496 17
506.511 12
506.525 17
506.540 7
506.554 11
506.569 35
506.583 5
506.598 0
506.613 0
506.627 10
506.642 7
506.656 13
506.671 7
506.685 3
506.700 1
506.715 0
506.729 0
506.744 8
506.758 4
506.773 19
506.787 28
506.802 5
506.817 21
506.831 13
506.846 7
506.860 19
506.875 13
506.889 1
506.904 7
506.919 16
506.933 11
506.948 27
506.962 19
506.977 0
506.991 0
507.006 10
507.021 3
507.035 13
507.050 13
507.064 14
507.079 7
507.093 8
507.108 11
507.123 16
507.137 3
507.152 1
507.166 0
507.181 12
507.195 9
507.210 6
507.225 16
507.239 9
507.254 25
507.268 4
507.283 6
507.298 0
507.312 1
507.327 10
507.341 8
507.356 21
507.370 12
507.385 5
507.400 11
507.414 24
507.429 24
507.443 4
507.458 15
507.472 12
507.487 8
507.502 1
507.516 2
507.531 5
507.545 7
507.560 0
507.575 11
507.589 10
507.604 1
507.618 0
507.633 0
507.647 2
507.662 0
507.677 0
507.691 7
507.706 9
507.720 8
507.735 14
507.750 13
507.764 5
507.779 7
507.793 7
507.808 11
507.822 12
507.837 12
507.852 6
507.866 0
507.881 5
507.895 18
507.910 2
507.925 9
507.939 3
507.954 4
507.968 7
507.983 5
507.997 0
508.012 13
508.027 2
508.041 13
508.056 14
508.070 7
508.085 6
508.100 17
508.114 4
508.129 0
508.143 9
508.158 15
508.173 10
508.187 7
508.202 1
508.216 8
508.231 12
508.246 16
508.260 9
508.275 5
508.289 2
508.304 9
508.318 9
508.333 27
508.348 82
508.362 206
508.377 288
508.391 359
508.406 404
508.421 512
508.435 521
508.450 414
508.464 369
508.479 199
508.494 84
508.508 97
508.523 32
508.537 9
508.552 18
508.567 29
508.581 29
508.596 31
508.610 29
508.625 20
508.640 6
508.654 9
508.669 1
508.683 6
508.698 0
508.713 9
508.727 34
508.742 13
508.756 7
508.771 4
508.786 4
508.800 1
508.815 4
508.829 11
508.844 13
508.859 10
508.873 4
508.888 12
508.902 3
508.917 6
508.932 7
508.946 13
508.961 6
508.975 13
508.990 7
509.005 10
509.019 1
509.034 6
509.048 10
509.063 14
509.078 36
509.092 27
509.107 14
509.121 8
509.136 8
509.151 5
509.165 12
509.180 7
509.194 6
509.209 11
509.224 1
509.238 0
509.253 1
509.267 1
509.282 11
509.297 4
509.311 9
509.326 2
509.340 23
509.355 26
509.370 43
509.384 81
509.399 166
509.413 125
509.428 189
509.443 161
509.457 133
509.472 93
509.487 46
509.501 57
509.516 57
509.530 36
509.545 12
509.560 18
509.574 13
509.589 18
509.603 8
509.618 11
509.633 3
509.647 2
509.662 10
509.676 2
509.691 8
509.706 2
509.720 12
509.735 0
509.750 13
509.764 4
509.779 3
509.793 13
509.808 3
509.823 6
509.837 14
509.852 5
509.866 0
509.881 0
509.896 7
509.910 8
509.925 7
509.940 3
509.954 0
509.969 10
509.983 13
509.998 12
510.013 11
510.027 4
510.042 16
510.056 17
510.071 7
510.086 2
510.100 17
510.115 23
510.130 26
510.144 11
510.159 2
510.173 10
510.188 15
510.203 8
510.217 12
510.232 10
510.246 5
510.261 4
510.276 16
510.290 19
510.305 20
510.320 14
510.334 31
510.349 50
510.363 43
510.378 77
510.393 95
510.407 128
510.422 122
510.437 108
510.451 60
510.466 50
510.480 33
510.495 31
510.510 17
510.524 18
510.539 8
510.554 5
510.568 14
510.583 16
510.597 19
510.612 22
510.627 27
510.641 11
510.656 24
510.671 14
510.685 3
510.700 3
510.714 5
510.729 4
510.744 10
510.758 22
510.773 25
510.788 8
510.802 5
510.817 13
510.831 3
510.846 3
510.861 7
510.875 15
510.890 13
510.905 13
510.919 17
510.934 19
510.948 7
510.963 8
510.978 12
510.992 7
511.007 14
511.022 0
511.036 9
511.051 15
511.066 20
511.080 23
511.095 15
511.109 16
511.124 4
511.139 0
511.153 1
511.168 17
511.183 9
511.197 4
511.212 5
511.226 8
511.241 6
511.256 20
511.270 22
511.285 31
511.300 17
511.314 21
511.329 29
511.344 26
511.358 18
511.373 14
511.387 25
511.402 26
511.417 32
511.431 57
511.446 21
511.461 21
511.475 14
511.490 1
511.505 14
511.519 5
511.534 3
511.548 13
511.563 7
511.578 1
511.592 5
511.607 1
511.622 0
511.636 0
511.651 8
511.666 21
511.680 2
511.695 0
511.710 7
511.724 5
511.739 13
511.753 14
511.768 4
511.783 0
511.797 0
511.812 0
511.827 19
511.841 4
511.856 12
511.871 3
511.885 10
511.900 4
511.915 10
511.929 7
511.944 44
511.958 26
511.973 8
511.988 7
512.002 6
512.017 5
512.032 11
512.046 1
512.061 3
512.076 27
512.090 32
512.105 14
512.120 1
512.134 0
512.149 13
512.163 11
512.178 1
512.193 0
512.207 2
512.222 13
512.237 1
512.251 14
512.266 14
512.281 18
512.295 16
512.310 13
512.325 10
512.339 26
512.354 29
512.369 25
512.383 20
512.398 24
512.413 16
512.427 15
512.442 22
512.456 21
512.471 18
512.486 6
512.500 6
512.515 3
512.530 3
512.544 17
512.559 14
512.574 4
512.588 16
512.603 14
512.618 12
512.632 2
512.647 4
512.662 10
512.676 5
512.691 6
512.706 9
512.720 4
512.735 8
512.750 8
512.764 23
512.779 14
512.794 5
512.808 0
512.823 3
512.837 6
512.852 0
512.867 5
512.881 0
512.896 0
512.911 0
512.925 4
512.940 11
512.955 0
512.969 19
512.984 47
512.999 16
513.013 5
513.028 6
513.043 4
513.057 7
513.072 1
513.087 4
513.101 10
513.116 6
513.131 12
513.145 12
513.160 5
513.175 12
513.189 1
513.204 2
513.219 17
513.233 6
513.248 13
513.263 14
513.277 15
513.292 11
513.307 8
513.321 5
513.336 7
513.351 18
513.365 21
513.380 10
513.395 14
513.409 7
513.424 2
513.439 10
513.453 11
513.468 14
513.483 3
513.497 0
513.512 0
513.527 9
513.541 0
513.556 7
513.571 11
513.585 18
513.600 8
513.615 0
513.629 1
513.644 0
513.659 0
513.673 10
513.688 5
513.703 13
513.717 0
513.732 9
513.747 24
513.761 9
513.776 2
513.791 4
513.805 6
513.820 15
513.835 9
513.849 15
513.864 2
513.879 8
513.893 3
513.908 20
513.923 4
513.937 0
513.952 4
513.967 20
513.981 22
513.996 10
514.011 3
514.025 11
514.040 11
514.055 8
514.069 1
514.084 0
514.099 13
514.113 17
514.128 16
514.143 35
514.157 13
514.172 3
514.187 11
514.201 21
514.216 20
514.231 15
514.246 18
514.260 22
514.275 11
514.290 18
514.304 14
514.319 8
514.334 15
514.348 11
514.363 7
514.378 20
514.392 19
514.407 18
514.422 7
514.436 0
514.451 0
514.466 0
514.480 0
514.495 0
514.510 9
514.524 15
514.539 14
514.554 18
514.568 8
514.583 2
514.598 4
514.613 7
514.627 0
514.642 4
514.657 2
514.671 1
514.686 3
514.701 17
514.715 14
514.730 5
514.745 0
514.759 1
514.774 0
514.789 2
514.803 20
514.818 6
514.833 11
514.847 10
514.862 9
514.877 3
514.892 2
514.906 4
514.921 1
514.936 13
514.950 7
514.965 15
514.980 9
514.994 19
515.009 11
515.024 0
515.038 12
515.053 8
515.068 2
515.082 10
515.097 34
515.112 27
515.127 15
515.141 24
515.156 2
515.171 5
515.185 12
515.200 8
515.215 15
515.229 5
515.244 4
515.259 20
515.273 10
515.288 3
515.303 19
515.318 24
515.332 11
515.347 14
515.362 3
515.376 0
515.391 1
515.406 0
515.420 9
515.435 9
515.450 12
515.464 2
515.479 0
515.494 10
515.509 8
515.523 2
515.538 0
515.553 5
515.567 0
515.582 13
515.597 27
515.611 6
515.626 2
515.641 8
515.656 1
515.670 0
515.685 11
515.700 10
515.714 2
515.729 0
515.744 1
515.758 13
515.773 16
515.788 18
515.802 16
515.817 14
515.832 9
515.847 7
515.861 4
515.876 0
515.891 0
515.905 8
515.920 16
515.935 1
515.949 2
515.964 8
515.979 12
515.994 25
516.008 1
516.023 3
516.038 9
516.052 36
516.067 5
516.082 17
516.097 14
516.111 16
516.126 13
516.141 10
516.155 3
516.170 8
516.185 0
516.199 7
516.214 21
516.229 37
516.244 26
516.258 5
516.273 4
516.288 6
516.302 10
516.317 13
516.332 0
516.347 4
516.361 8
516.376 1
516.391 3
516.405 5
516.420 3
516.435 3
516.449 9
516.464 22
516.479 7
516.494 8
516.508 3
516.523 0
516.538 3
516.552 6
516.567 12
516.582 3
516.597 2
516.611 1
516.626 12
516.641 9
516.655 0
516.670 0
516.685 0
516.700 0
516.714 0
516.729 18
516.744 4
516.758 4
516.773 29
516.788 4
516.803 0
516.817 11
516.832 12
516.847 6
516.861 9
516.876 21
516.891 8
516.906 3
516.920 8
516.935 1
516.950 7
516.964 17
516.979 1
516.994 1
517.009 1
517.023 0
517.038 0
517.053 10
517.067 10
517.082 4
517.097 2
517.112 0
517.126 0
517.141 19
517.156 3
517.170 14
517.185 5
517.200 0
517.215 2
517.229 1
517.244 4
517.259 6
517.273 2
517.288 29
517.303 20
517.318 5
517.332 0
517.347 0
517.362 0
517.377 0
517.391 0
517.406 3
517.421 11
517.435 7
517.450 13
517.465 30
517.480 9
517.494 3
517.509 7
517.524 1
517.538 8
517.553 8
517.568 5
517.583 12
517.597 5
517.612 0
517.627 0
517.642 0
517.656 3
517.671 7
517.686 18
517.700 8
517.715 0
517.730 0
517.745 0
517.759 0
517.774 0
517.789 1
517.804 0
517.818 11
517.833 2
517.848 0
517.862 0
517.877 18
517.892 14
517.907 12
517.921 8
517.936 0
517.951 0
517.966 1
517.980 3
517.995 15
518.010 1
518.024 0
518.039 0
518.054 0
518.069 0
518.083 12
518.098 9
518.113 13
518.128 1
518.142 0
518.157 0
518.172 0
518.187 2
518.201 10
518.216 5
518.231 8
518.245 9
518.260 9
518.275 13
518.290 18
518.304 3
518.319 12
518.334 9
518.349 18
518.363 16
518.378 17
518.393 13
518.408 27
518.422 19
518.437 26
518.452 27
518.467 26
518.481 30
518.496 9
518.511 0
518.525 3
518.540 0
518.555 14
518.570 2
518.584 20
518.599 0
518.614 5
518.629 10
518.643 21
518.658 6
518.673 6
518.688 2
518.702 1
518.717 2
518.732 5
518.747 8
518.761 0
518.776 14
518.791 6
518.806 9
518.820 10
518.835 6
518.850 6
518.864 18
518.879 15
518.894 7
518.909 0
518.923 0
518.938 7
518.953 11
518.968 10
518.982 15
518.997 5
519.012 10
519.027 19
519.041 5
519.056 0
519.071 10
519.086 24
519.100 20
519.115 0
519.130 0
519.145 0
519.159 0
519.174 0
519.189 0
519.204 0
519.218 11
519.233 1
519.248 0
519.263 11
519.277 13
519.292 5
519.307 7
519.322 7
519.336 6
519.351 9
519.366 1
519.381 1
519.395 0
519.410 3
519.425 16
519.440 10
519.454 3
519.469 1
519.484 0
519.499 0
519.513 14
519.528 17
519.543 3
519.558 1
519.572 8
519.587 0
519.602 0
519.617 3
519.631 2
519.646 0
519.661 0
519.676 1
519.690 5
519.705 0
519.720 9
519.735 14
519.749 6
519.764 3
519.779 0
519.794 0
519.808 0
519.823 5
519.838 5
519.853 0
519.868 4
519.882 0
519.897 0
519.912 0
519.927 8
519.941 10
519.956 0
519.971 9
519.986 6
520.000 4
520.015 0
520.030 0
520.045 9
520.059 27
520.074 5
520.089 21
520.104 12
520.118 2
520.133 0
520.148 6
520.163 25
520.177 8
520.192 17
520.207 15
520.222 8
520.237 7
520.251 30
520.266 4
520.281 7
520.296 8
520.310 19
520.325 11
520.340 16
520.355 4
520.369 10
520.384 43
520.399 56
520.414 93
520.428 151
520.443 140
520.458 160
520.473 118
520.487 78
520.502 43
520.517 21
520.532 22
520.547 15
520.561 6
520.576 0
520.591 3
520.606 0
520.620 8
520.635 18
520.650 5
520.665 10
520.679 21
520.694 8
520.709 27
520.724 27
520.739 42
520.753 22
520.768 2
520.783 5
520.798 11
520.812 2
520.827 10
520.842 19
520.857 7
520.871 9
520.886 8
520.901 19
520.916 0
520.931 0
520.945 0
520.960 1
520.975 3
520.990 3
521.004 0
521.019 8
521.034 6
521.049 10
521.064 1
521.078 4
521.093 9
521.108 7
521.123 20
521.137 22
521.152 1
521.167 0
521.182 10
521.197 9
521.211 5
521.226 16
521.241 11
521.256 7
521.270 10
521.285 16
521.300 6
521.315 2
521.330 28
521.344 18
521.359 38
521.374 20
521.389 17
521.403 16
521.418 38
521.433 53
521.448 69
521.463 50
521.477 25
521.492 7
521.507 29
521.522 17
521.536 4
521.551 2
521.566 17
521.581 2
521.596 7
521.610 11
521.625 7
521.640 9
521.655 0
521.669 12
521.684 5
521.699 6
521.714 1
521.729 7
521.743 5
521.758 27
521.773 13
521.788 8
521.803 12
521.817 17
521.832 6
521.847 6
521.862 5
521.876 0
521.891 0
521.906 0
521.921 4
521.936 1
521.950 2
521.965 0
521.980 0
521.995 1
522.010 5
522.024 2
522.039 4
522.054 1
522.069 4
522.083 26
522.098 9
522.113 10
522.128 19
522.143 21
522.157 16
522.172 12
522.187 12
522.202 5
522.217 20
522.231 9
522.246 11
522.261 18
522.276 16
522.291 4
522.305 11
522.320 34
522.335 25
522.350 47
522.364 101
522.379 227
522.394 652
522.409 1797
522.424 4673
522.438 7640
522.453 9676
522.468 9213
522.483 7373
522.498 5235
522.512 3298
522.527 2244
522.542 1430
522.557 942
522.572 625
522.586 579
522.601 399
522.616 338
522.631 280
522.646 252
522.660 217
522.675 180
522.690 144
522.705 130
522.720 157
522.734 157
522.749 124
522.764 136
522.779 167
522.794 100
522.808 64
522.823 61
522.838 42
522.853 46
522.868 67
522.882 53
522.897 64
522.912 61
522.927 46
522.942 51
522.956 16
522.971 58
522.986 70
523.001 59
523.016 102
523.030 153
523.045 132
523.060 168
523.075 161
523.090 178
523.104 136
523.119 90
523.134 73
523.149 58
523.164 42
523.178 23
523.193 51
523.208 53
523.223 43
523.238 34
523.252 29
523.267 24
523.282 56
523.297 49
523.312 45
523.326 37
523.341 38
523.356 50
523.371 50
523.386 70
523.400 337
523.415 902
523.430 1941
523.445 2961
523.460 3708
523.475 3173
523.489 2470
523.504 1663
523.519 1127
523.534 816
523.549 550
523.563 401
523.578 304
523.593 204
523.608 152
523.623 123
523.637 139
523.652 170
523.667 139
523.682 82
523.697 57
523.711 64
523.726 60
523.741 67
523.756 54
523.771 17
523.786 28
523.800 48
523.815 35
523.830 32
523.845 37
523.860 60
523.874 34
523.889 68
523.904 54
523.919 29
523.934 27
523.949 37
523.963 89
523.978 54
523.993 42
524.008 29
524.023 61
524.037 72
524.052 81
524.067 68
524.082 54
524.097 69
524.111 61
524.126 36
524.141 31
524.156 65
524.171 53
524.186 46
524.200 22
524.215 19
524.230 30
524.245 23
524.260 19
524.274 36
524.289 31
524.304 57
524.319 52
524.334 71
524.349 85
524.363 94
524.378 116
524.393 157
524.408 232
524.423 334
524.438 524
524.452 641
524.467 579
524.482 507
524.497 322
524.512 166
524.526 100
524.541 41
524.556 34
524.571 57
524.586 43
524.601 52
524.615 40
524.630 63
524.645 54
524.660 54
524.675 90
524.690 36
524.704 51
524.719 21
524.734 25
524.749 16
524.764 11
524.778 25
524.793 47
524.808 29
524.823 20
524.838 28
524.853 30
524.867 22
524.882 32
524.897 47
524.912 36
524.927 58
524.942 20
524.956 54
524.971 26
524.986 20
525.001 7
525.016 9
525.031 56
525.045 66
525.060 47
525.075 41
525.090 40
525.105 31
525.120 25
525.134 32
525.149 6
525.164 9
525.179 33
525.194 37
525.209 26
525.223 14
525.238 20
525.253 12
525.268 30
525.283 13
525.298 32
525.312 16
525.327 14
525.342 53
525.357 57
525.372 42
525.387 103
525.401 64
525.416 66
525.431 77
525.446 93
525.461 110
525.476 161
525.490 76
525.505 38
525.520 41
525.535 50
525.550 24
525.565 26
525.579 19
525.594 19
525.609 29
525.624 34
525.639 44
525.654 37
525.668 40
525.683 34
525.698 26
525.713 22
525.728 3
525.743 15
525.758 33
525.772 35
525.787 33
525.802 43
525.817 32
525.832 25
525.847 24
525.861 26
525.876 38
525.891 16
525.906 23
525.921 47
525.936 29
525.950 27
525.965 9
525.980 9
525.995 45
526.010 40
526.025 44
526.040 14
526.054 10
526.069 19
526.084 48
526.099 50
526.114 22
526.129 14
526.143 12
526.158 20
526.173 26
526.188 30
526.203 19
526.218 28
526.233 20
526.247 9
526.262 12
526.277 16
526.292 33
526.307 24
526.322 34
526.336 22
526.351 43
526.366 36
526.381 9
526.396 16
526.411 16
526.426 67
526.440 30
526.455 32
526.470 21
526.485 11
526.500 33
526.515 36
526.530 22
526.544 12
526.559 8
526.574 48
526.589 36
526.604 46
526.619 29
526.633 31
526.648 44
526.663 24
526.678 15
526.693 23
526.708 25
526.723 3
526.737 9
526.752 19
526.767 45
526.782 20
526.797 45
526.812 57
526.827 13
526.841 4
526.856 8
526.871 9
526.886 10
526.901 11
526.916 35
526.931 43
526.945 48
526.960 24
526.975 31
526.990 35
527.005 15
527.020 23
527.035 27
527.049 23
527.064 39
527.079 27
527.094 12
527.109 18
527.124 38
527.139 40
527.153 17
527.168 24
527.183 24
527.198 36
527.213 11
527.228 20
527.243 19
527.258 28
527.272 61
527.287 42
527.302 25
527.317 22
527.332 27
527.347 16
527.362 13
527.376 12
527.391 15
527.406 28
527.421 35
527.436 41
527.451 21
527.466 5
527.480 29
527.495 19
527.510 36
527.525 40
527.540 11
527.555 9
527.570 14
527.585 33
527.599 33
527.614 22
527.629 34
527.644 38
527.659 16
527.674 17
527.689 23
527.703 27
527.718 31
527.733 32
527.748 16
527.763 20
527.778 26
527.793 30
527.808 26
527.822 30
527.837 23
527.852 29
527.867 26
527.882 6
527.897 5
527.912 8
527.927 8
527.941 10
527.956 44
527.971 33
527.986 3
528.001 0
528.016 0
528.031 5
528.045 22
528.060 9
528.075 0
528.090 9
528.105 12
528.120 36
528.135 30
528.150 19
528.164 24
528.179 28
528.194 23
528.209 28
528.224 23
528.239 16
528.254 20
528.269 23
528.283 17
528.298 15
528.313 35
528.328 15
528.343 26
528.358 33
528.373 10
528.388 11
528.403 29
528.417 30
528.432 7
528.447 20
528.462 31
528.477 15
528.492 17
528.507 22
528.522 7
528.536 19
528.551 24
528.566 21
528.581 29
528.596 30
528.611 21
528.626 20
528.641 18
528.655 18
528.670 12
528.685 20
528.700 35
528.715 23
528.730 12
528.745 31
528.760 49
528.775 20
528.789 18
528.804 18
528.819 32
528.834 14
528.849 29
528.864 20
528.879 36
528.894 20
528.908 12
528.923 50
528.938 36
528.953 10
528.968 23
528.983 30
528.998 63
529.013 37
529.028 28
529.042 21
529.057 22
529.072 23
529.087 25
529.102 35
529.117 29
529.132 18
529.147 5
529.162 9
529.176 26
529.191 4
529.206 10
529.221 21
529.236 10
529.251 0
529.266 12
529.281 16
529.296 13
529.310 49
529.325 49
529.340 35
529.355 35
529.370 17
529.385 29
529.400 16
529.415 36
529.430 29
529.444 20
529.459 24
529.474 15
529.489 16
529.504 11
529.519 34
529.534 20
529.549 9
529.564 18
529.579 20
529.593 6
529.608 33
529.623 34
529.638 20
529.653 9
529.668 6
529.683 46
529.698 28
529.713 30
529.727 32
529.742 11
529.757 5
529.772 10
529.787 22
529.802 31
529.817 14
529.832 12
529.847 36
529.862 51
529.876 47
529.891 26
529.906 22
529.921 14
529.936 18
529.951 8
529.966 13
529.981 25
529.996 35
530.011 20
530.025 22
530.040 10
530.055 17
530.070 25
530.085 21
530.100 31
530.115 26
530.130 34
530.145 4
530.160 36
530.174 23
530.189 13
530.204 11
530.219 19
530.234 20
530.249 25
530.264 18
530.279 29
530.294 13
530.309 11
530.324 9
530.338 1
530.353 3
530.368 32
530.383 34
530.398 25
530.413 3
530.428 6
530.443 18
530.458 15
530.473 13
530.487 11
530.502 6
530.517 19
530.532 20
530.547 40
530.562 31
530.577 15
530.592 9
530.607 23
530.622 35
530.637 18
530.651 10
530.666 5
530.681 11
530.696 17
530.711 17
530.726 7
530.741 1
530.756 0
530.771 28
530.786 15
530.801 19
530.816 8
530.830 4
530.845 13
530.860 18
530.875 32
530.890 16
530.905 7
530.920 21
530.935 8
530.950 18
530.965 15
530.980 4
530.994 0
531.009 7
531.024 28
531.039 47
531.054 20
531.069 23
531.084 28
531.099 11
531.114 37
531.129 14
531.144 11
531.159 29
531.173 44
531.188 27
531.203 8
531.218 6
531.233 15
531.248 23
531.263 21
531.278 13
531.293 18
531.308 46
531.323 59
531.338 13
531.352 2
531.367 34
531.382 30
531.397 9
531.412 14
531.427 12
531.442 15
531.457 4
531.472 27
531.487 15
531.502 6
531.517 6
531.532 12
531.546 3
531.561 12
531.576 10
531.591 3
531.606 9
531.621 12
531.636 18
531.651 3
531.666 0
531.681 9
531.696 11
531.711 18
531.726 18
531.740 4
531.755 0
531.770 16
531.785 26
531.800 22
531.815 21
531.830 21
531.845 21
531.860 17
531.875 23
531.890 21
531.905 9
531.920 4
531.935 13
531.949 22
531.964 13
531.979 7
531.994 2
532.009 16
532.024 13
532.039 21
532.054 28
532.069 8
532.084 5
532.099 5
532.114 14
532.129 14
532.144 29
532.158 11
532.173 18
532.188 10
532.203 18
532.218 30
532.233 15
532.248 15
532.263 22
532.278 22
532.293 13
532.308 20
532.323 9
532.338 2
532.353 12
532.368 8
532.382 16
532.397 27
532.412 21
532.427 10
532.442 22
532.457 50
532.472 43
532.487 26
532.502 17
532.517 18
532.532 22
532.547 14
532.562 6
532.577 22
532.592 16
532.606 6
532.621 23
532.636 31
532.651 15
532.666 11
532.681 21
532.696 23
532.711 3
532.726 4
532.741 11
532.756 5
532.771 12
532.786 12
532.801 13
532.816 4
532.831 9
532.845 21
532.860 5
532.875 11
532.890 31
532.905 20
532.920 10
532.935 11
532.950 15
532.965 18
532.980 13
532.995 11
533.010 11
533.025 23
533.040 15
533.055 5
533.070 0
533.085 2
533.100 5
533.114 6
533.129 22
533.144 22
533.159 13
533.174 15
533.189 12
533.204 22
533.219 18
533.234 3
533.249 1
533.264 0
533.279 15
533.294 2
533.309 16
533.324 20
533.339 17
533.354 33
533.369 1
533.383 0
533.398 8
533.413 12
533.428 14
533.443 21
533.458 7
533.473 12
533.488 3
533.503 1
533.518 1
533.533 12
533.548 4
533.563 21
533.578 17
533.593 28
533.608 32
533.623 15
533.638 6
533.653 7
533.668 12
533.682 37
533.697 8
533.712 12
533.727 24
533.742 10
533.757 14
533.772 25
533.787 21
533.802 11
533.817 18
533.832 12
533.847 2
533.862 1
533.877 6
533.892 20
533.907 15
533.922 31
533.937 15
533.952 3
533.967 5
533.982 13
533.997 15
534.011 16
534.026 11
534.041 6
534.056 11
534.071 10
534.086 3
534.101 23
534.116 37
534.131 22
534.146 7
534.161 8
534.176 8
534.191 2
534.206 2
534.221 21
534.236 23
534.251 0
534.266 1
534.281 13
534.296 12
534.311 14
534.326 11
534.341 35
534.356 45
534.371 45
534.385 79
534.400 61
534.415 76
534.430 98
534.445 90
534.460 68
534.475 66
534.490 62
534.505 30
534.520 29
534.535 8
534.550 4
534.565 5
534.580 4
534.595 3
534.610 20
534.625 7
534.640 2
534.655 16
534.670 12
534.685 24
534.700 13
534.715 24
534.730 14
534.745 4
534.760 15
534.775 28
534.790 18
534.805 16
534.819 7
534.834 6
534.849 3
534.864 12
534.879 11
534.894 18
534.909 3
534.924 1
534.939 0
534.954 14
534.969 15
534.984 3
534.999 16
535.014 11
535.029 12
535.044 14
535.059 3
535.074 15
535.089 28
535.104 19
535.119 17
535.134 31
535.149 13
535.164 1
535.179 0
535.194 3
535.209 20
535.224 2
535.239 3
535.254 7
535.269 14
535.284 12
535.299 12
535.314 16
535.329 11
535.344 30
535.358 32
535.373 6
535.388 33
535.403 27
535.418 38
535.433 48
535.448 41
535.463 48
535.478 43
535.493 63
535.508 16
535.523 36
535.538 32
535.553 3
535.568 20
535.583 13
535.598 14
535.613 12
535.628 16
535.643 12
535.658 1
535.673 23
535.688 23
535.703 20
535.718 10
535.733 2
535.748 0
535.763 7
535.778 5
535.793 0
535.808 4
535.823 7
535.838 1
535.853 1
535.868 13
535.883 15
535.898 3
535.913 14
535.928 21
535.943 11
535.958 4
535.973 8
535.988 8
536.003 1
536.018 27
536.033 21
536.048 7
536.063 17
536.078 11
536.093 21
536.108 18
536.123 41
536.138 41
536.152 19
536.167 25
536.182 17
536.197 2
536.212 16
536.227 18
536.242 14
536.257 23
536.272 29
536.287 13
536.302 22
536.317 39
536.332 64
536.347 34
536.362 30
536.377 121
536.392 194
536.407 613
536.422 861
536.437 965
536.452 1072
536.467 1014
536.482 1031
536.497 701
536.512 427
536.527 335
536.542 222
536.557 170
536.572 97
536.587 74
536.602 42
536.617 18
536.632 26
536.647 36
536.662 29
536.677 23
536.692 35
536.707 28
536.722 11
536.737 6
536.752 16
536.767 18
536.782 23
536.797 43
536.812 40
536.827 36
536.842 11
536.857 27
536.872 23
536.887 34
536.902 25
536.917 6
536.932 5
536.947 32
536.962 34
536.977 12
536.992 5
537.007 9
537.022 6
537.037 0
537.052 26
537.067 44
537.082 33
537.097 16
537.112 15
537.127 30
537.142 30
537.157 11
537.172 5
537.187 17
537.202 37
537.217 11
537.232 9
537.247 18
537.262 16
537.277 9
537.292 16
537.307 8
537.322 45
537.337 15
537.352 27
537.367 34
537.382 27
537.397 71
537.412 247
537.427 354
537.442 429
537.457 428
537.472 447
537.487 319
537.502 264
537.517 163
537.532 109
537.547 82
537.562 43
537.577 17
537.592 76
537.607 54
537.622 44
537.637 37
537.652 40
537.667 26
537.682 8
537.697 8
537.712 28
537.727 29
537.742 21
537.757 29
537.772 42
537.787 16
537.802 2
537.817 19
537.832 19
537.847 2
537.862 10
537.877 19
537.892 32
537.907 38
537.922 29
537.937 25
537.952 37
537.967 27
537.982 17
537.997 15
538.012 23
538.028 15
538.043 14
538.058 21
538.073 13
538.088 15
538.103 23
538.118 25
538.133 45
538.148 23
538.163 17
538.178 9
538.193 28
538.208 39
538.223 18
538.238 25
538.253 23
538.268 36
538.283 25
538.298 15
538.313 21
538.328 15
538.343 48
538.358 65
538.373 85
538.388 67
538.403 111
538.418 176
538.433 311
538.448 426
538.463 339
538.478 307
538.493 173
538.508 107
538.523 85
538.538 84
538.553 70
538.568 20
538.583 12
538.598 14
538.613 11
538.628 36
538.643 7
538.658 12
538.673 31
538.688 36
538.703 28
538.718 34
538.733 20
538.748 20
538.763 16
538.778 1
538.793 16
538.808 20
538.823 20
538.839 3
538.854 34
538.869 36
538.884 24
538.899 15
538.914 18
538.929 37
538.944 47
538.959 46
538.974 40
538.989 33
539.004 27
539.019 11
539.034 26
539.049 22
539.064 16
539.079 23
539.094 17
539.109 21
539.124 5
539.139 36
539.154 21
539.169 2
539.184 9
539.199 9
539.214 3
539.229 3
539.244 34
539.259 48
539.274 15
539.289 2
539.304 8
539.319 6
539.334 15
539.349 1
539.365 13
539.380 16
539.395 25
539.410 29
539.425 66
539.440 118
539.455 156
539.470 127
539.485 57
539.500 32
539.515 33
539.530 34
539.545 52
539.560 32
539.575 13
539.590 41
539.605 31
539.620 17
539.635 31
539.650 24
539.665 9
539.680 16
539.695 33
539.710 29
539.725 30
539.740 22
539.755 20
539.770 3
539.785 7
539.801 13
539.816 0
539.831 0
539.846 25
539.861 8
539.876 6
539.891 7
539.906 23
539.921 14
539.936 0
539.951 7
539.966 10
539.981 25
539.996 27
540.011 16
540.026 12
540.041 26
540.056 36
540.071 17
540.086 30
540.101 45
540.116 34
540.131 34
540.146 44
540.161 38
540.177 5
540.192 13
540.207 32
540.222 12
540.237 29
540.252 16
540.267 22
540.282 32
540.297 32
540.312 45
540.327 34
540.342 19
540.357 28
540.372 57
540.387 22
540.402 21
540.417 65
540.432 69
540.447 35
540.462 22
540.477 27
540.492 25
540.508 23
540.523 15
540.538 8
540.553 6
540.568 5
540.583 4
540.598 3
540.613 3
540.628 7
540.643 4
540.658 15
540.673 18
540.688 41
540.703 33
540.718 26
540.733 13
540.748 15
540.763 12
540.778 5
540.793 10
540.809 12
540.824 27
540.839 22
540.854 18
540.869 31
540.884 32
540.899 20
540.914 25
540.929 13
540.944 14
540.959 11
540.974 13
540.989 7
541.004 27
541.019 34
541.034 14
541.049 23
541.064 22
541.080 14
541.095 28
541.110 17
541.125 25
541.140 19
541.155 27
541.170 13
541.185 29
541.200 10
541.215 27
541.230 19
541.245 29
541.260 13
541.275 17
541.290 1
541.305 7
541.320 23
541.335 6
541.351 11
541.366 32
541.381 15
541.396 17
541.411 8
541.426 2
541.441 12
541.456 14
541.471 7
541.486 11
541.501 26
541.516 24
541.531 8
541.546 2
541.561 6
541.576 2
541.592 3
541.607 5
541.622 25
541.637 11
541.652 0
541.667 8
541.682 6
541.697 14
541.712 38
541.727 20
541.742 0
541.757 24
541.772 11
541.787 16
541.802 17
541.817 11
541.833 2
541.848 1
541.863 11
541.878 35
541.893 21
541.908 16
541.923 24
541.938 8
541.953 24
541.968 12
541.983 10
541.998 37
542.013 22
542.028 10
542.044 11
542.059 19
542.074 27
542.089 31
542.104 9
542.119 8
542.134 21
542.149 21
542.164 25
542.179 4
542.194 4
542.209 16
542.224 30
542.239 27
542.254 17
542.270 20
542.285 21
542.300 43
542.315 46
542.330 14
542.345 22
542.360 33
542.375 16
542.390 32
542.405 29
542.420 12
542.435 5
542.450 11
542.466 17
542.481 35
542.496 11
542.511 3
542.526 2
542.541 4
542.556 1
542.571 2
542.586 11
542.601 10
542.616 22
542.631 45
542.646 47
542.662 18
542.677 16
542.692 11
542.707 19
542.722 32
542.737 11
542.752 12
542.767 29
542.782 26
542.797 7
542.812 10
542.827 9
542.842 9
542.858 9
542.873 8
542.888 5
542.903 15
542.918 17
542.933 14
542.948 17
542.963 5
542.978 0
542.993 11
543.008 7
543.023 7
543.039 7
543.054 12
543.069 11
543.084 15
543.099 29
543.114 18
543.129 7
543.144 0
543.159 27
543.174 45
543.189 7
543.204 5
543.220 4
543.235 13
543.250 14
543.265 30
543.280 20
543.295 11
543.310 36
543.325 10
543.340 47
543.355 52
543.370 8
543.385 8
543.401 27
543.416 34
543.431 19
543.446 28
543.461 27
543.476 20
543.491 11
543.506 2
543.521 1
543.536 25
543.551 7
543.567 8
543.582 3
543.597 0
543.612 0
543.627 4
543.642 15
543.657 4
543.672 11
543.687 20
543.702 12
543.717 28
543.733 18
543.748 18
543.763 5
543.778 11
543.793 16
543.808 16
543.823 13
543.838 9
543.853 3
543.868 4
543.884 12
543.899 23
543.914 25
543.929 9
543.944 8
543.959 28
543.974 17
543.989 26
544.004 9
544.019 13
544.034 4
544.050 1
544.065 14
544.080 4
544.095 1
544.110 17
544.125 14
544.140 5
544.155 18
544.170 26
544.185 5
544.201 23
544.216 20
544.231 11
544.246 7
544.261 18
544.276 21
544.291 11
544.306 3
544.321 4
544.336 7
544.352 12
544.367 10
544.382 13
544.397 5
544.412 8
544.427 7
544.442 6
544.457 3
544.472 4
544.487 11
544.503 11
544.518 12
544.533 28
544.548 15
544.563 4
544.578 15
544.593 12
544.608 12
544.623 1
544.639 17
544.654 22
544.669 16
544.684 17
544.699 13
544.714 1
544.729 6
544.744 6
544.759 0
544.774 0
544.790 9
544.805 6
544.820 21
544.835 12
544.850 13
544.865 4
544.880 8
544.895 12
544.910 16
544.926 14
544.941 6
544.956 6
544.971 4
544.986 2
545.001 17
545.016 18
545.031 8
545.046 4
545.062 10
545.077 26
545.092 9
545.107 8
545.122 10
545.137 25
545.152 24
545.167 10
545.182 33
545.198 14
545.213 16
545.228 14
545.243 22
545.258 58
545.273 17
545.288 20
545.303 24
545.318 13
545.334 10
545.349 10
545.364 6
545.379 26
545.394 7
545.409 12
545.424 14
545.439 3
545.454 18
545.470 23
545.485 9
545.500 13
545.515 17
545.530 17
545.545 6
545.560 0
545.575 12
545.591 7
545.606 0
545.621 0
545.636 0
545.651 3
545.666 0
545.681 2
545.696 2
545.712 9
545.727 9
545.742 1
545.757 6
545.772 23
545.787 12
545.802 11
545.817 2
545.832 19
545.848 11
545.863 18
545.878 16
545.893 23
545.908 27
545.923 50
545.938 44
545.953 32
545.969 16
545.984 9
545.999 28
546.014 7
546.029 22
546.044 21
546.059 5
546.074 21
546.090 33
546.105 44
546.120 30
546.135 5
546.150 5
546.165 24
546.180 30
546.195 3
546.211 11
546.226 3
546.241 7
546.256 13
546.271 1
546.286 13
546.301 26
546.316 48
546.332 23
546.347 13
546.362 4
546.377 11
546.392 4
546.407 7
546.422 22
546.438 28
546.453 59
546.468 48
546.483 29
546.498 43
546.513 31
546.528 9
546.543 0
546.559 4
546.574 12
546.589 21
546.604 16
546.619 28
546.634 34
546.649 5
546.664 2
546.680 6
546.695 0
546.710 0
546.725 0
546.740 10
546.755 0
546.770 20
546.786 13
546.801 18
546.816 20
546.831 3
546.846 19
546.861 12
546.876 7
546.892 2
546.907 0
546.922 7
546.937 26
546.952 22
546.967 1
546.982 2
546.997 17
547.013 22
547.028 8
547.043 1
547.058 18
547.073 13
547.088 12
547.103 33
547.119 10
547.134 15
547.149 27
547.164 16
547.179 1
547.194 3
547.209 11
547.225 29
547.240 28
547.255 10
547.270 11
547.285 19
547.300 6
547.315 2
547.331 15
547.346 4
547.361 0
547.376 8
547.391 6
547.406 1
547.421 10
547.437 27
547.452 23
547.467 25
547.482 38
547.497 13
547.512 5
547.527 18
547.543 16
547.558 10
547.573 23
547.588 23
547.603 4
547.618 10
547.633 26
547.649 26
547.664 6
547.679 1
547.694 15
547.709 29
547.724 4
547.739 3
547.755 7
547.770 0
547.785 0
547.800 11
547.815 6
547.830 11
547.846 12
547.861 7
547.876 12
547.891 23
547.906 12
547.921 5
547.936 20
547.952 21
547.967 6
547.982 0
547.997 3
548.012 4
548.027 11
548.043 10
548.058 3
548.073 8
548.088 3
548.103 2
548.118 4
548.133 3
548.149 3
548.164 19
548.179 17
548.194 5
548.209 1
548.224 4
548.240 20
548.255 9
548.270 10
548.285 4
548.300 6
548.315 3
548.330 22
548.346 20
548.361 34
548.376 21
548.391 49
548.406 41
548.421 36
548.437 94
548.452 155
548.467 224
548.482 295
548.497 230
548.512 118
548.527 98
548.543 49
548.558 35
548.573 16
548.588 13
548.603 8
548.618 16
548.634 5
548.649 3
548.664 5
548.679 1
548.694 16
548.709 2
548.725 11
548.740 14
548.755 21
548.770 19
548.785 7
548.800 12
548.816 30
548.831 47
548.846 16
548.861 4
548.876 6
548.891 18
548.907 16
548.922 8
548.937 6
548.952 0
548.967 4
548.982 9
548.998 10
549.013 10
549.028 13
549.043 14
549.058 3
549.073 13
549.089 16
549.104 0
549.119 0
549.134 6
549.149 6
549.164 9
549.180 8
549.195 15
549.210 26
549.225 6
549.240 4
549.255 19
549.271 7
549.286 14
549.301 13
549.316 4
549.331 1
549.346 5
549.362 0
549.377 0
549.392 2
549.407 7
549.422 28
549.437 37
549.453 54
549.468 76
549.483 94
549.498 91
549.513 119
549.528 57
549.544 40
549.559 35
549.574 9
549.589 3
549.604 6
549.619 24
549.635 5
549.650 6
549.665 8
549.680 19
549.695 21
549.711 2
549.726 7
549.741 0
549.756 0
549.771 0
549.786 18
549.802 29
549.817 21
549.832 29
549.847 18
549.862 4
549.877 0
549.893 4
549.908 16
549.923 17
549.938 11
549.953 22
549.969 15
549.984 12
549.999 8
550.014 7
550.029 5
550.044 9
550.060 4
550.075 0
550.090 3
550.105 28
550.120 28
550.136 30
550.151 18
550.166 33
550.181 31
550.196 22
550.211 5
550.227 11
550.242 10
550.257 18
550.272 11
550.287 9
550.303 29
550.318 24
550.333 27
550.348 38
550.363 40
550.378 90
550.394 126
550.409 140
550.424 329
550.439 898
550.454 2614
550.470 5830
550.485 9009
550.500 10614
550.515 9071
550.530 6415
550.546 4398
550.561 2723
550.576 1787
550.591 1174
550.606 800
550.621 654
550.637 509
550.652 352
550.667 275
550.682 166
550.697 200
550.713 194
550.728 141
550.743 122
550.758 105
550.773 141
550.789 101
550.804 50
550.819 42
550.834 89
550.849 81
550.864 82
550.880 64
550.895 90
550.910 103
550.925 42
550.940 50
550.956 60
550.971 90
550.986 48
551.001 11
551.016 44
551.032 45
551.047 74
551.062 86
551.077 104
551.092 119
551.108 160
551.123 185
551.138 163
551.153 111
551.168 124
551.184 94
551.199 90
551.214 54
551.229 36
551.244 40
551.260 32
551.275 51
551.290 67
551.305 46
551.320 11
551.336 31
551.351 17
551.366 31
551.381 67
551.396 84
551.412 158
551.427 247
551.442 476
551.457 1007
551.472 2269
551.488 3529
551.503 4320
551.518 3566
551.533 2350
551.548 1587
551.564 1143
551.579 779
551.594 491
551.609 339
551.624 285
551.640 222
551.655 205
551.670 148
551.685 108
551.700 68
551.716 99
551.731 93
551.746 73
551.761 63
551.776 95
551.792 62
551.807 56
551.822 64
551.837 91
551.852 88
551.868 102
551.883 34
551.898 28
551.913 36
551.928 61
551.944 64
551.959 30
551.974 50
551.989 58
552.004 31
552.020 40
552.035 41
552.050 65
552.065 102
552.080 90
552.096 80
552.111 79
552.126 85
552.141 89
552.157 74
552.172 62
552.187 49
552.202 46
552.217 44
552.233 41
552.248 37
552.263 48
552.278 51
552.293 31
552.309 33
552.324 53
552.339 66
552.354 74
552.369 62
552.385 64
552.400 165
552.415 233
552.430 199
552.446 249
552.461 307
552.476 540
552.491 787
552.506 872
552.522 612
552.537 429
552.552 192
552.567 189
552.582 152
552.598 66
552.613 57
552.628 35
552.643 28
552.659 31
552.674 49
552.689 39
552.704 14
552.719 19
552.735 25
552.750 10
552.765 54
552.780 47
552.796 48
552.811 35
552.826 33
552.841 20
552.856 26
552.872 47
552.887 19
552.902 45
552.917 33
552.932 27
552.948 32
552.963 85
552.978 66
552.993 14
553.009 30
553.024 45
553.039 56
553.054 35
553.069 29
553.085 48
553.100 56
553.115 43
553.130 30
553.146 29
553.161 26
553.176 22
553.191 38
553.206 23
553.222 31
553.237 15
553.252 51
553.267 56
553.283 33
553.298 25
553.313 60
553.328 52
553.343 38
553.359 40
553.374 66
553.389 62
553.404 81
553.420 79
553.435 111
553.450 149
553.465 195
553.481 161
553.496 166
553.511 146
553.526 99
553.541 60
553.557 46
553.572 42
553.587 31
553.602 27
553.618 49
553.633 37
553.648 24
553.663 37
553.679 31
553.694 25
553.709 39
553.724 42
553.739 83
553.755 28
553.770 23
553.785 5
553.800 21
553.816 42
553.831 43
553.846 24
553.861 36
553.877 34
553.892 78
553.907 36
553.922 37
553.937 37
553.953 25
553.968 19
553.983 29
553.998 33
554.014 38
554.029 28
554.044 27
554.059 34
554.075 39
554.090 35
554.105 33
554.120 42
554.136 33
554.151 41
554.166 47
554.181 48
554.196 42
554.212 27
554.227 50
554.242 29
554.257 28
554.273 26
554.288 21
554.303 30
554.318 43
554.334 47
554.349 43
554.364 62
554.379 62
554.395 25
554.410 53
554.425 43
554.440 88
554.456 74
554.471 74
554.486 74
554.501 71
554.516 48
554.532 34
554.547 64
554.562 36
554.577 16
554.593 46
554.608 39
554.623 49
554.638 33
554.654 10
554.669 27
554.684 21
554.699 53
554.715 27
554.730 42
554.745 46
554.760 37
554.776 52
554.791 54
554.806 34
554.821 39
554.837 33
554.852 37
554.867 12
554.882 6
554.898 24
554.913 15
554.928 18
554.943 22
554.959 16
554.974 14
554.989 26
555.004 6
555.020 16
555.035 26
555.050 33
555.065 16
555.081 42
555.096 52
555.111 61
555.126 24
555.142 34
555.157 52
555.172 52
555.187 28
555.203 21
555.218 14
555.233 16
555.248 41
555.264 20
555.279 18
555.294 22
555.309 40
555.325 39
555.340 21
555.355 38
555.370 28
555.386 46
555.401 24
555.416 67
555.431 36
555.447 27
555.462 18
555.477 26
555.492 19
555.508 23
555.523 19
555.538 13
555.553 26
555.569 56
555.584 34
555.599 5
555.614 10
555.630 12
555.645 20
555.660 18
555.675 22
555.691 27
555.706 24
555.721 28
555.737 18
555.752 27
555.767 32
555.782 11
555.798 26
555.813 49
555.828 25
555.843 14
555.859 52
555.874 42
555.889 17
555.904 9
555.920 34
555.935 19
555.950 40
555.965 25
555.981 11
555.996 23
556.011 10
556.026 14
556.042 37
556.057 20
556.072 7
556.088 33
556.103 37
556.118 20
556.133 24
556.149 8
556.164 0
556.179 8
556.194 17
556.210 20
556.225 25
556.240 16
556.255 15
556.271 31
556.286 11
556.301 9
556.316 32
556.332 29
556.347 13
556.362 40
556.378 56
556.393 68
556.408 45
556.423 51
556.439 26
556.454 28
556.469 13
556.484 10
556.500 14
556.515 31
556.530 30
556.546 10
556.561 13
556.576 21
556.591 30
556.607 42
556.622 20
556.637 31
556.652 28
556.668 14
556.683 5
556.698 15
556.713 26
556.729 39
556.744 15
556.759 16
556.775 43
556.790 11
556.805 5
556.820 25
556.836 22
556.851 43
556.866 37
556.881 26
556.897 15
556.912 44
556.927 28
556.943 17
556.958 43
556.973 11
556.988 14
557.004 23
557.019 25
557.034 14
557.050 13
557.065 25
557.080 33
557.095 22
557.111 9
557.126 43
557.141 45
557.156 56
557.172 49
557.187 45
557.202 57
557.218 37
557.233 19
557.248 10
557.263 21
557.279 34
557.294 35
557.309 31
557.325 17
557.340 33
557.355 23
557.370 16
557.386 11
557.401 37
557.416 20
557.432 19
557.447 27
557.462 19
557.477 44
557.493 30
557.508 21
557.523 36
557.538 32
557.554 25
557.569 27
557.584 15
557.600 24
557.615 10
557.630 31
557.645 24
557.661 29
557.676 10
557.691 16
557.707 13
557.722 7
557.737 0
557.752 9
557.768 24
557.783 14
557.798 5
557.814 36
557.829 38
557.844 13
557.859 31
557.875 11
557.890 36
557.905 47
557.921 23
557.936 28
557.951 4
557.967 8
557.982 9
557.997 4
558.012 15
558.028 24
558.043 28
558.058 19
558.074 48
558.089 39
558.104 24
558.119 13
558.135 13
558.150 14
558.165 24
558.181 20
558.196 25
558.211 20
558.226 14
558.242 23
558.257 25
558.272 41
558.288 38
558.303 37
558.318 35
558.334 8
558.349 15
558.364 25
558.379 10
558.395 30
558.410 43
558.425 27
558.441 31
558.456 10
558.471 4
558.486 10
558.502 17
558.517 19
558.532 33
558.548 14
558.563 8
558.578 21
558.594 13
558.609 1
558.624 18
558.639 29
558.655 22
558.670 13
558.685 14
558.701 24
558.716 12
558.731 14
558.747 11
558.762 2
558.777 7
558.792 3
558.808 32
558.823 25
558.838 51
558.854 26
558.869 11
558.884 11
558.900 4
558.915 7
558.930 10
558.945 26
558.961 40
558.976 23
558.991 6
559.007 8
559.022 15
559.037 16
559.053 58
559.068 36
559.083 20
559.098 37
559.114 19
559.129 17
559.144 19
559.160 10
559.175 40
559.190 25
559.206 22
559.221 13
559.236 0
559.252 21
559.267 26
559.282 26
559.297 23
559.313 20
559.328 46
559.343 44
559.359 2
559.374 10
559.389 26
559.405 21
559.420 7
559.435 17
559.451 15
559.466 10
559.481 6
559.496 28
559.512 27
559.527 36
559.542 19
559.558 31
559.573 18
559.588 6
559.604 6
559.619 33
559.634 34
559.650 24
559.665 3
559.680 18
559.696 23
559.711 28
559.726 28
559.741 12
559.757 5
559.772 15
559.787 30
559.803 25
559.818 27
559.833 21
559.849 12
559.864 13
559.879 22
559.895 22
559.910 27
559.925 15
559.941 10
559.956 28
559.971 12
559.987 5
560.002 10
560.017 21
560.032 23
560.048 15
560.063 17
560.078 18
560.094 24
560.109 13
560.124 10
560.140 37
560.155 24
560.170 2
560.186 3
560.201 11
560.216 34
560.232 9
560.247 11
560.262 19
560.278 9
560.293 23
560.308 42
560.324 36
560.339 44
560.354 47
560.370 31
560.385 50
560.400 18
560.415 22
560.431 46
560.446 19
560.461 14
560.477 33
560.492 29
560.507 28
560.523 15
560.538 0
560.553 7
560.569 14
560.584 12
560.599 2
560.615 16
560.630 11
560.645 4
560.661 14
560.676 34
560.691 12
560.707 10
560.722 19
560.737 32
560.753 35
560.768 11
560.783 0
560.799 1
560.814 21
560.829 12
560.845 17
560.860 23
560.875 13
560.891 29
560.906 11
560.921 15
560.937 8
560.952 7
560.967 1
560.983 0
560.998 11
561.013 25
561.029 20
561.044 16
561.059 8
561.075 31
561.090 36
561.105 10
561.121 7
561.136 16
561.151 20
561.167 25
561.182 27
561.197 14
561.213 11
561.228 9
561.243 6
561.259 13
561.274 20
561.289 11
561.305 22
561.320 10
561.335 2
561.351 8
561.366 8
561.381 39
561.397 40
561.412 38
561.427 24
561.443 27
561.458 22
561.473 26
561.489 12
561.504 7
561.519 27
561.535 20
561.550 26
561.565 19
561.581 0
561.596 22
561.611 15
561.627 26
561.642 20
561.657 28
561.673 12
561.688 35
561.703 42
561.719 10
561.734 4
561.749 7
561.765 5
561.780 5
561.795 7
561.811 20
561.826 10
561.841 19
561.857 39
561.872 11
561.887 14
561.903 8
561.918 14
561.933 5
561.949 21
561.964 19
561.979 13
561.995 17
562.010 13
562.026 10
562.041 10
562.056 24
562.072 22
562.087 36
562.102 37
562.118 40
562.133 25
562.148 7
562.164 10
562.179 15
562.194 4
562.210 6
562.225 18
562.240 17
562.256 37
562.271 31
562.286 13
562.302 16
562.317 18
562.332 12
562.348 24
562.363 16
562.379 20
562.394 14
562.409 15
562.425 37
562.440 33
562.455 33
562.471 32
562.486 47
562.501 42
562.517 29
562.532 31
562.547 16
562.563 25
562.578 10
562.593 34
562.609 5
562.624 22
562.639 16
562.655 27
562.670 7
562.686 15
562.701 18
562.716 2
562.732 24
562.747 17
562.762 9
562.778 8
562.793 8
562.808 9
562.824 13
562.839 4
562.854 11
562.870 11
562.885 18
562.901 23
562.916 17
562.931 9
562.947 1
562.962 5
562.977 0
562.993 7
563.008 14
563.023 11
563.039 23
563.054 5
563.069 10
563.085 5
563.100 4
563.116 11
563.131 2
563.146 0
563.162 0
563.177 0
563.192 15
563.208 18
563.223 20
563.238 14
563.254 1
563.269 2
563.285 18
563.300 23
563.315 14
563.331 22
563.346 16
563.361 8
563.377 27
563.392 16
563.407 22
563.423 49
563.438 40
563.454 52
563.469 37
563.484 41
563.500 18
563.515 33
563.530 24
563.546 9
563.561 8
563.576 9
563.592 14
563.607 0
563.623 25
563.638 11
563.653 14
563.669 18
563.684 14
563.699 2
563.715 2
563.730 32
563.745 17
563.761 7
563.776 7
563.792 0
563.807 3
563.822 25
563.838 8
563.853 2
563.868 0
563.884 18
563.899 11
563.915 1
563.930 2
563.945 0
563.961 10
563.976 3
563.991 13
564.007 14
564.022 15
564.038 22
564.053 15
564.068 7
564.084 3
564.099 6
564.114 18
564.130 7
564.145 3
564.160 5
564.176 17
564.191 9
564.207 7
564.222 17
564.237 29
564.253 34
564.268 45
564.283 12
564.299 24
564.314 10
564.330 12
564.345 24
564.360 37
564.376 48
564.391 75
564.406 61
564.422 141
564.437 291
564.453 561
564.468 905
564.483 975
564.499 855
564.514 661
564.530 395
564.545 224
564.560 179
564.576 166
564.591 97
564.606 53
564.622 59
564.637 22
564.653 42
564.668 28
564.683 6
564.699 15
564.714 9
564.729 1
564.745 8
564.760 10
564.776 20
564.791 23
564.806 36
564.822 34
564.837 24
564.853 31
564.868 18
564.883 27
564.899 14
564.914 27
564.929 19
564.945 14
564.960 21
564.976 9
564.991 1
565.006 5
565.022 7
565.037 13
565.053 28
565.068 33
565.083 6
565.099 9
565.114 18
565.129 42
565.145 29
565.160 6
565.176 17
565.191 15
565.206 26
565.222 54
565.237 25
565.253 23
565.268 4
565.283 3
565.299 19
565.314 21
565.330 17
565.345 27
565.360 8
565.376 4
565.391 40
565.406 31
565.422 59
565.437 64
565.453 152
565.468 324
565.483 368
565.499 316
565.514 225
565.530 183
565.545 104
565.560 89
565.576 50
565.591 36
565.607 15
565.622 29
565.637 43
565.653 21
565.668 16
565.684 24
565.699 10
565.714 12
565.730 24
565.745 49
565.761 25
565.776 15
565.791 19
565.807 42
565.822 18
565.837 18
565.853 14
565.868 4
565.884 7
565.899 11
565.914 20
565.930 21
565.945 32
565.961 16
565.976 18
565.991 26
566.007 19
566.022 30
566.038 22
566.053 16
566.068 8
566.084 15
566.099 27
566.115 33
566.130 15
566.145 39
566.161 26
566.176 14
566.192 17
566.207 13
566.222 12
566.238 6
566.253 33
566.269 26
566.284 14
566.299 5
566.315 15
566.330 18
566.346 22
566.361 31
566.377 77
566.392 79
566.407 105
566.423 108
566.438 86
566.454 145
566.469 272
566.484 415
566.500 420
566.515 328
566.531 290
566.546 165
566.561 74
566.577 72
566.592 28
566.608 55
566.623 31
566.638 48
566.654 73
566.669 44
566.685 28
566.700 22
566.715 28
566.731 12
566.746 29
566.762 19
566.777 19
566.793 18
566.808 26
566.823 33
566.839 27
566.854 42
566.870 19
566.885 5
566.900 28
566.916 45
566.931 35
566.947 23
566.962 27
566.977 13
566.993 16
567.008 17
567.024 8
567.039 10
567.055 13
567.070 12
567.085 19
567.101 22
567.116 12
567.132 18
567.147 48
567.162 47
567.178 20
567.193 12
567.209 23
567.224 39
567.239 38
567.255 23
567.270 35
567.286 23
567.301 8
567.317 11
567.332 12
567.347 10
567.363 28
567.378 25
567.394 25
567.409 41
567.424 39
567.440 54
567.455 106
567.471 129
567.486 189
567.502 81
567.517 84
567.532 85
567.548 81
567.563 42
567.579 24
567.594 23
567.610 15
567.625 20
567.640 7
567.656 1
567.671 7
567.687 22
567.702 19
567.717 16
567.733 26
567.748 34
567.764 14
567.779 19
567.795 17
567.810 12
567.825 10
567.841 15
567.856 23
567.872 28
567.887 10
567.903 3
567.918 16
567.933 23
567.949 31
567.964 42
567.980 30
567.995 8
568.011 10
568.026 15
568.041 34
568.057 16
568.072 56
568.088 20
568.103 11
568.119 6
568.134 27
568.149 47
568.165 14
568.180 19
568.196 15
568.211 3
568.227 10
568.242 9
568.257 5
568.273 10
568.288 8
568.304 7
568.319 26
568.335 29
568.350 19
568.365 26
568.381 44
568.396 50
568.412 19
568.427 49
568.443 76
568.458 36
568.473 69
568.489 65
568.504 44
568.520 29
568.535 30
568.551 34
568.566 39
568.581 25
568.597 10
568.612 30
568.628 7
568.643 3
568.659 1
568.674 7
568.690 25
568.705 26
568.720 24
568.736 15
568.751 24
568.767 4
568.782 17
568.798 24
568.813 21
568.828 24
568.844 16
568.859 8
568.875 1
568.890 4
568.906 3
568.921 11
568.937 22
568.952 12
568.967 5
568.983 18
568.998 34
569.014 6
569.029 12
569.045 5
569.060 16
569.075 18
569.091 22
569.106 18
569.122 17
569.137 16
569.153 16
569.168 6
569.184 3
569.199 3
569.214 19
569.230 19
569.245 39
569.261 29
569.276 6
569.292 9
569.307 27
569.323 20
569.338 19
569.353 25
569.369 16
569.384 14
569.400 3
569.415 10
569.431 20
569.446 24
569.462 31
569.477 29
569.492 4
569.508 19
569.523 18
569.539 14
569.554 29
569.570 22
569.585 24
569.601 18
569.616 2
569.631 2
569.647 0
569.662 0
569.678 7
569.693 2
569.709 12
569.724 29
569.740 33
569.755 8
569.771 4
569.786 4
569.801 3
569.817 12
569.832 3
569.848 3
569.863 29
569.879 13
569.894 8
569.910 22
569.925 3
569.940 10
569.956 20
569.971 28
569.987 7
570.002 6
570.018 4
570.033 12
570.049 9
570.064 12
570.080 4
570.095 3
570.110 0
570.126 5
570.141 14
570.157 56
570.172 35
570.188 5
570.203 2
570.219 16
570.234 2
570.250 5
570.265 13
570.280 10
570.296 21
570.311 32
570.327 30
570.342 16
570.358 17
570.373 31
570.389 21
570.404 32
570.420 34
570.435 27
570.451 26
570.466 57
570.481 51
570.497 28
570.512 10
570.528 24
570.543 17
570.559 7
570.574 29
570.590 22
570.605 17
570.621 10
570.636 8
570.652 28
570.667 31
570.682 14
570.698 8
570.713 16
570.729 29
570.744 11
570.760 6
570.775 8
570.791 16
570.806 8
570.822 8
570.837 17
570.853 9
570.868 20
570.883 7
570.899 22
570.914 9
570.930 8
570.945 15
570.961 10
570.976 20
570.992 7
571.007 1
571.023 19
571.038 8
571.054 1
571.069 13
571.085 3
571.100 22
571.115 12
571.131 9
571.146 2
571.162 9
571.177 21
571.193 20
571.208 10
571.224 18
571.239 21
571.255 35
571.270 22
571.286 26
571.301 22
571.317 15
571.332 3
571.348 7
571.363 15
571.378 3
571.394 24
571.409 10
571.425 4
571.440 22
571.456 49
571.471 17
571.487 15
571.502 23
571.518 22
571.533 9
571.549 4
571.564 22
571.580 20
571.595 12
571.611 11
571.626 19
571.642 21
571.657 1
571.673 6
571.688 16
571.703 4
571.719 5
571.734 24
571.750 17
571.765 3
571.781 7
571.796 1
571.812 15
571.827 5
571.843 11
571.858 3
571.874 11
571.889 28
571.905 13
571.920 14
571.936 26
571.951 25
571.967 6
571.982 0
571.998 3
572.013 8
572.029 6
572.044 2
572.059 8
572.075 14
572.090 5
572.106 3
572.121 19
572.137 27
572.152 25
572.168 56
572.183 29
572.199 15
572.214 14
572.230 15
572.245 30
572.261 84
572.276 25
572.292 20
572.307 26
572.323 16
572.338 20
572.354 6
572.369 1
572.385 0
572.400 2
572.416 4
572.431 7
572.447 4
572.462 8
572.478 9
572.493 9
572.509 5
572.524 6
572.539 8
572.555 12
572.570 22
572.586 8
572.601 2
572.617 17
572.632 13
572.648 1
572.663 2
572.679 9
572.694 12
572.710 19
572.725 17
572.741 22
572.756 29
572.772 17
572.787 2
572.803 0
572.818 4
572.834 5
572.849 18
572.865 12
572.880 9
572.896 7
572.911 7
572.927 0
572.942 0
572.958 2
572.973 6
572.989 2
573.004 4
573.020 1
573.035 12
573.051 11
573.066 1
573.082 0
573.097 0
573.113 2
573.128 12
573.144 12
573.159 40
573.175 14
573.190 6
573.206 1
573.221 3
573.237 3
573.252 7
573.268 4
573.283 21
573.299 24
573.314 20
573.330 11
573.345 16
573.361 22
573.376 11
573.392 7
573.407 25
573.423 24
573.438 12
573.454 17
573.469 8
573.485 11
573.500 20
573.516 8
573.531 1
573.547 0
573.562 0
573.578 20
573.593 32
573.609 10
573.624 20
573.640 18
573.655 26
573.671 9
573.686 11
573.702 19
573.717 8
573.733 0
573.748 0
573.764 1
573.779 5
573.795 8
573.810 15
573.826 16
573.841 25
573.857 11
573.872 6
573.888 26
573.903 1
573.919 4
573.934 8
573.950 2
573.965 16
573.981 8
573.996 6
574.012 14
574.027 4
574.043 12
574.058 6
574.074 8
574.089 6
574.105 6
574.120 5
574.136 19
574.151 20
574.167 4
574.182 13
574.198 14
574.213 17
574.229 2
574.244 18
574.260 12
574.275 18
574.291 9
574.306 8
574.322 14
574.338 5
574.353 15
574.369 26
574.384 18
574.400 30
574.415 44
574.431 16
574.446 15
574.462 32
574.477 9
574.493 4
574.508 11
574.524 15
574.539 28
574.555 11
574.570 3
574.586 2
574.601 11
574.617 13
574.632 19
574.648 13
574.663 19
574.679 30
574.694 19
574.710 9
574.725 11
574.741 19
574.756 21
574.772 3
574.787 6
574.803 2
574.818 15
574.834 4
574.850 11
574.865 8
574.881 14
574.896 3
574.912 4
574.927 3
574.943 13
574.958 7
574.974 19
574.989 16
575.005 5
575.020 26
575.036 15
575.051 4
575.067 7
575.082 3
575.098 22
575.113 21
575.129 0
575.144 13
575.160 9
575.175 24
575.191 12
575.207 2
575.222 10
575.238 12
575.253 16
575.269 12
575.284 11
575.300 7
575.315 0
575.331 1
575.346 3
575.362 12
575.377 9
575.393 0
575.408 0
575.424 16
575.439 46
575.455 33
575.470 11
575.486 13
575.502 17
575.517 25
575.533 26
575.548 13
575.564 13
575.579 14
575.595 17
575.610 21
575.626 6
575.641 15
575.657 4
575.672 17
575.688 8
575.703 10
575.719 11
575.734 0
575.750 8
575.766 2
575.781 4
575.797 16
575.812 6
575.828 0
575.843 13
575.859 13
575.874 8
575.890 10
575.905 15
575.921 14
575.936 12
575.952 2
575.967 1
575.983 12
575.999 13
576.014 12
576.030 0
576.045 6
576.061 11
576.076 14
576.092 9
576.107 13
576.123 15
576.138 31
576.154 27
576.169 16
576.185 30
576.200 7
576.216 3
576.232 1
576.247 7
576.263 5
576.278 7
576.294 0
576.309 2
576.325 30
576.340 9
576.356 3
576.371 3
576.387 17
576.402 26
576.418 15
576.434 8
576.449 31
576.465 26
576.480 23
576.496 41
576.511 42
576.527 52
576.542 52
576.558 24
576.573 16
576.589 5
576.605 20
576.620 40
576.636 39
576.651 17
576.667 13
576.682 6
576.698 13
576.713 10
576.729 10
576.744 3
576.760 6
576.776 7
576.791 30
576.807 18
576.822 4
576.838 16
576.853 3
576.869 1
576.884 6
576.900 6
576.915 16
576.931 14
576.947 1
576.962 2
576.978 6
576.993 6
577.009 8
577.024 5
577.040 10
577.055 9
577.071 1
577.086 4
577.102 14
577.118 35
577.133 16
577.149 11
577.164 25
577.180 16
577.195 13
577.211 5
577.226 25
577.242 26
577.258 10
577.273 4
577.289 15
577.304 11
577.320 1
577.335 10
577.351 10
577.366 3
577.382 0
577.397 5
577.413 8
577.429 31
577.444 18
577.460 2
577.475 5
577.491 20
577.506 13
577.522 14
577.537 15
577.553 10
577.569 10
577.584 26
577.600 29
577.615 22
577.631 19
577.646 13
577.662 29
577.677 18
577.693 8
577.709 7
577.724 8
577.740 0
577.755 0
577.771 1
577.786 10
577.802 6
577.818 6
577.833 18
577.849 23
577.864 30
577.880 9
577.895 1
577.911 13
577.926 16
577.942 16
577.958 6
577.973 2
577.989 3
578.004 0
578.020 39
578.035 31
578.051 16
578.066 16
578.082 18
578.098 16
578.113 6
578.129 10
578.144 24
578.160 8
578.175 2
578.191 7
578.207 15
578.222 14
578.238 27
578.253 14
578.269 24
578.284 11
578.300 7
578.316 22
578.331 18
578.347 4
578.362 6
578.378 8
578.393 27
578.409 26
578.424 83
578.440 102
578.456 122
578.471 162
578.487 187
578.502 164
578.518 155
578.533 281
578.549 199
578.565 118
578.580 91
578.596 92
578.611 78
578.627 28
578.642 13
578.658 12
578.674 19
578.689 11
578.705 18
578.720 11
578.736 0
578.751 9
578.767 15
578.783 25
578.798 21
578.814 17
578.829 3
578.845 1
578.860 2
578.876 10
578.892 7
578.907 4
578.923 21
578.938 21
578.954 33
578.969 15
578.985 0
579.001 0
579.016 8
579.032 3
579.047 8
579.063 6
579.079 2
579.094 0
579.110 2
579.125 4
579.141 5
579.156 19
579.172 16
579.188 7
579.203 26
579.219 30
579.234 36
579.250 23
579.265 10
579.281 2
579.297 22
579.312 20
579.328 0
579.343 3
579.359 9
579.374 9
579.390 1
579.406 11
579.421 31
579.437 34
579.452 47
579.468 82
579.484 29
579.499 36
579.515 51
579.530 104
579.546 96
579.561 74
579.577 57
579.593 42
579.608 10
579.624 7
579.639 3
579.655 25
579.671 37
579.686 16
579.702 4
579.717 2
579.733 8
579.748 11
579.764 13
579.780 3
579.795 19
579.811 12
579.826 16
579.842 9
579.858 0
579.873 1
579.889 6
579.904 6
579.920 37
579.936 32
579.951 10
579.967 10
579.982 5
579.998 0
580.013 1
580.029 12
580.045 17
580.060 5
580.076 7
580.091 21
580.107 7
580.123 13
580.138 9
580.154 28
580.169 27
580.185 9
580.201 22
580.216 22
580.232 14
580.247 8
580.263 18
580.278 29
580.294 10
580.310 8
580.325 6
580.341 13
580.356 28
580.372 61
580.388 79
580.403 36
580.419 68
580.434 94
580.450 120
580.466 167
580.481 164
580.497 117
580.512 80
580.528 112
580.544 56
580.559 46
580.575 31
580.590 26
580.606 20
580.622 28
580.637 5
580.653 9
580.668 3
580.684 21
580.700 7
580.715 9
580.731 9
580.746 12
580.762 11
580.778 20
580.793 6
580.809 4
580.824 14
580.840 6
580.856 9
580.871 4
580.887 15
580.902 22
580.918 6
580.934 6
580.949 12
580.965 1
580.980 0
580.996 4
581.012 11
581.027 7
581.043 10
581.058 20
581.074 29
581.090 6
581.105 2
581.121 22
581.136 6
581.152 2
581.168 9
581.183 3
581.199 27
581.214 15
581.230 16
581.246 19
581.261 16
581.277 15
581.292 10
581.308 25
581.324 8
581.339 6
581.355 19
581.370 26
581.386 43
581.402 45
581.417 55
581.433 40
581.449 24
581.464 32
581.480 40
581.495 63
581.511 74
581.527 51
581.542 33
581.558 26
581.573 31
581.589 36
581.605 24
581.620 2
581.636 0
581.651 0
581.667 10
581.683 27
581.698 18
581.714 19
581.729 16
581.745 0
581.761 11
581.776 24
581.792 24
581.808 38
581.823 21
581.839 22
581.854 8
581.870 2
581.886 7
581.901 4
581.917 13
581.932 6
581.948 20
581.964 3
581.979 3
581.995 2
582.011 12
582.026 8
582.042 12
582.057 10
582.073 5
582.089 13
582.104 7
582.120 6
582.135 2
582.151 25
582.167 32
582.182 13
582.198 0
582.214 3
582.229 6
582.245 3
582.260 4
582.276 18
582.292 34
582.307 31
582.323 28
582.339 23
582.354 7
582.370 33
582.385 38
582.401 40
582.417 49
582.432 20
582.448 46
582.463 75
582.479 47
582.495 53
582.510 57
582.526 31
582.542 37
582.557 51
582.573 18
582.588 10
582.604 3
582.620 8
582.635 6
582.651 0
582.667 23
582.682 35
582.698 12
582.713 9
582.729 2
582.745 1
582.760 2
582.776 14
582.792 5
582.807 1
582.823 0
582.838 3
582.854 6
582.870 3
582.885 16
582.901 12
582.917 7
582.932 3
582.948 3
582.963 11
582.979 4
582.995 22
583.010 9
583.026 9
583.042 20
583.057 7
583.073 41
583.089 25
583.104 11
583.120 5
583.135 4
583.151 3
583.167 12
583.182 5
583.198 4
583.214 14
583.229 5
583.245 6
583.260 21
583.276 24
583.292 5
583.307 6
583.323 16
583.339 21
583.354 7
583.370 18
583.386 13
583.401 21
583.417 25
583.432 26
583.448 22
583.464 27
583.479 25
583.495 45
583.511 19
583.526 22
583.542 21
583.558 11
583.573 2
583.589 16
583.604 8
583.620 15
583.636 10
583.651 11
583.667 13
583.683 16
583.698 8
583.714 5
583.730 4
583.745 2
583.761 3
583.776 9
583.792 1
583.808 0
583.823 0
583.839 0
583.855 4
583.870 18
583.886 9
583.902 17
583.917 13
583.933 5
583.949 11
583.964 10
583.980 7
583.995 10
584.011 4
584.027 12
584.042 9
584.058 23
584.074 5
584.089 0
584.105 11
584.121 19
584.136 21
584.152 9
584.168 12
584.183 23
584.199 42
584.214 17
584.230 2
584.246 7
584.261 2
584.277 18
584.293 9
584.308 11
584.324 24
584.340 10
584.355 2
584.371 9
584.387 30
584.402 30
584.418 45
584.433 81
584.449 44
584.465 29
584.480 25
584.496 25
584.512 35
584.527 7
584.543 1
584.559 18
584.574 37
584.590 17
584.606 9
584.621 0
584.637 0
584.653 0
584.668 21
584.684 4
584.700 6
584.715 6
584.731 1
584.747 15
584.762 19
584.778 10
584.793 1
584.809 4
584.825 7
584.840 8
584.856 8
584.872 36
584.887 16
584.903 3
584.919 2
584.934 0
584.950 2
584.966 34
584.981 35
584.997 11
585.013 6
585.028 2
585.044 9
585.060 31
585.075 26
585.091 9
585.107 3
585.122 4
585.138 4
585.154 4
585.169 8
585.185 15
585.201 4
585.216 12
585.232 13
585.247 13
585.263 8
585.279 3
585.294 13
585.310 14
585.326 10
585.341 7
585.357 11
585.373 16
585.388 14
585.404 12
585.420 30
585.435 28
585.451 19
585.467 16
585.482 18
585.498 13
585.514 11
585.529 13
585.545 20
585.561 13
585.576 10
585.592 5
585.608 0
585.623 5
585.639 13
585.655 4
585.670 0
585.686 21
585.702 8
585.717 8
585.733 19
585.749 20
585.764 8
585.780 9
585.796 12
585.811 32
585.827 14
585.843 9
585.858 9
585.874 8
585.890 17
585.905 16
585.921 13
585.937 5
585.952 4
585.968 5
585.984 3
585.999 0
586.015 2
586.031 2
586.046 12
586.062 6
586.078 7
586.093 4
586.109 15
586.125 6
586.140 44
586.156 47
586.172 37
586.187 39
586.203 25
586.219 32
586.234 12
586.250 3
586.266 1
586.281 1
586.297 21
586.313 4
586.328 0
586.344 6
586.360 15
586.375 21
586.391 8
586.407 3
586.423 0
586.438 0
586.454 9
586.470 4
586.485 6
586.501 18
586.517 22
586.532 20
586.548 4
586.564 13
586.579 29
586.595 10
586.611 9
586.626 6
586.642 3
586.658 10
586.673 5
586.689 7
586.705 7
586.720 16
586.736 7
586.752 19
586.767 13
586.783 8
586.799 8
586.814 12
586.830 11
586.846 8
586.861 8
586.877 6
586.893 19
586.909 4
586.924 0
586.940 0
586.956 18
586.971 18
586.987 16
587.003 31
587.018 23
587.034 3
587.050 1
587.065 0
587.081 7
587.097 12
587.112 12
587.128 10
587.144 9
587.159 25
587.175 15
587.191 7
587.207 5
587.222 15
587.238 17
587.254 8
587.269 9
587.285 0
587.301 3
587.316 17
587.332 5
587.348 1
587.363 1
587.379 8
587.395 23
587.410 34
587.426 22
587.442 12
587.458 20
587.473 2
587.489 0
587.505 9
587.520 3
587.536 1
587.552 6
587.567 9
587.583 0
587.599 7
587.614 16
587.630 15
587.646 15
587.661 14
587.677 7
587.693 6
587.709 0
587.724 0
587.740 1
587.756 1
587.771 3
587.787 0
587.803 0
587.818 3
587.834 4
587.850 2
587.865 6
587.881 8
587.897 12
587.913 16
587.928 6
587.944 18
587.960 6
587.975 0
587.991 0
588.007 7
588.022 0
588.038 3
588.054 4
588.070 12
588.085 11
588.101 6
588.117 7
588.132 19
588.148 25
588.164 38
588.179 18
588.195 10
588.211 23
588.227 13
588.242 12
588.258 12
588.274 3
588.289 7
588.305 23
588.321 15
588.336 0
588.352 3
588.368 6
588.384 3
588.399 2
588.415 17
588.431 10
588.446 1
588.462 2
588.478 4
588.493 15
588.509 13
588.525 16
588.541 7
588.556 9
588.572 7
588.588 1
588.603 3
588.619 1
588.635 12
588.650 13
588.666 7
588.682 7
588.698 0
588.713 3
588.729 0
588.745 6
588.760 16
588.776 3
588.792 0
588.808 9
588.823 0
588.839 0
588.855 5
588.870 5
588.886 8
588.902 1
588.917 5
588.933 29
588.949 21
588.965 0
588.980 2
588.996 0
589.012 6
589.027 11
589.043 4
589.059 18
589.075 5
589.090 9
589.106 13
589.122 6
589.137 16
589.153 23
589.169 15
589.185 8
589.200 11
589.216 11
589.232 9
589.247 10
589.263 2
589.279 5
589.295 12
589.310 2
589.326 13
589.342 15
589.357 14
589.373 6
589.389 0
589.405 15
589.420 25
589.436 5
589.452 0
589.467 9
589.483 14
589.499 11
589.515 1
589.530 2
589.546 10
589.562 2
589.577 2
589.593 9
589.609 6
589.625 15
589.640 8
589.656 3
589.672 4
589.687 0
589.703 0
589.719 0
589.735 5
589.750 2
589.766 1
589.782 2
589.797 13
589.813 7
589.829 1
589.845 4
589.860 11
589.876 1
589.892 14
589.907 19
589.923 10
589.939 18
589.955 25
589.970 13
589.986 9
590.002 1
590.018 0
590.033 9
590.049 11
590.065 17
590.080 2
590.096 7
590.112 3
590.128 0
590.143 5
590.159 7
590.175 9
590.191 5
590.206 8
590.222 1
590.238 14
590.253 17
590.269 5
590.285 9
590.301 5
590.316 0
590.332 0
590.348 10
590.364 11
590.379 14
590.395 29
590.411 18
590.426 18
590.442 19
590.458 14
590.474 12
590.489 10
590.505 18
590.521 13
590.537 13
590.552 0
590.568 3
590.584 4
590.599 4
590.615 11
590.631 9
590.647 7
590.662 17
590.678 17
590.694 1
590.710 11
590.725 13
590.741 19
590.757 6
590.772 0
590.788 0
590.804 15
590.820 20
590.835 7
590.851 9
590.867 1
590.883 0
590.898 0
590.914 1
590.930 7
590.946 9
590.961 4
590.977 3
590.993 8
591.009 19
591.024 14
591.040 2
591.056 13
591.071 14
591.087 11
591.103 14
591.119 6
591.134 0
591.150 18
591.166 11
591.182 0
591.197 0
591.213 2
591.229 3
591.245 22
591.260 7
591.276 11
591.292 50
591.308 16
591.323 12
591.339 23
591.355 16
591.370 13
591.386 18
591.402 9
591.418 17
591.433 12
591.449 9
591.465 16
591.481 8
591.496 3
591.512 19
591.528 10
591.544 21
591.559 24
591.575 10
591.591 3
591.607 8
591.622 7
591.638 11
591.654 8
591.670 2
591.685 3
591.701 3
591.717 0
591.733 0
591.748 5
591.764 0
591.780 9
591.796 3
591.811 0
591.827 10
591.843 6
591.859 10
591.874 8
591.890 3
591.906 2
591.922 0
591.937 0
591.953 1
591.969 0
591.985 7
592.000 22
592.016 12
592.032 1
592.048 0
592.063 1
592.079 1
592.095 0
592.111 9
592.126 38
592.142 16
592.158 6
592.174 6
592.189 19
592.205 36
592.221 17
592.237 13
592.252 14
592.268 8
592.284 3
592.300 5
592.315 0
592.331 7
592.347 24
592.363 16
592.378 11
592.394 10
592.410 14
592.426 45
592.441 43
592.457 31
592.473 41
592.489 38
592.504 17
592.520 40
592.536 22
592.552 13
592.567 22
592.583 13
592.599 19
592.615 16
592.630 18
592.646 11
592.662 6
592.678 6
592.693 15
592.709 4
592.725 4
592.741 1
592.757 0
592.772 3
592.788 11
592.804 21
592.820 7
592.835 0
592.851 1
592.867 0
592.883 8
592.898 3
592.914 3
592.930 26
592.946 15
592.961 1
592.977 25
592.993 39
593.009 12
593.024 5
593.040 1
593.056 6
593.072 4
593.088 0
593.103 5
593.119 4
593.135 0
593.151 2
593.166 7
593.182 0
593.198 7
593.214 21
593.229 11
593.245 3
593.261 0
593.277 4
593.292 2
593.308 1
593.324 21
593.340 9
593.356 6
593.371 10
593.387 18
593.403 11
593.419 35
593.434 15
593.450 20
593.466 21
593.482 2
593.497 6
593.513 11
593.529 20
593.545 21
593.561 24
593.576 19
593.592 26
593.608 4
593.624 4
593.639 22
593.655 19
593.671 0
593.687 13
593.702 10
593.718 2
593.734 2
593.750 4
593.766 2
593.781 0
593.797 0
593.813 0
593.829 6
593.844 9
593.860 0
593.876 8
593.892 12
593.908 2
593.923 0
593.939 6
593.955 1
593.971 3
593.986 6
594.002 2
594.018 5
594.034 3
594.049 2
594.065 0
594.081 10
594.097 1
594.113 3
594.128 10
594.144 10
594.160 16
594.176 21
594.191 13
594.207 6
594.223 0
594.239 2
594.255 5
594.270 2
594.286 0
594.302 6
594.318 7
594.333 18
594.349 12
594.365 24
594.381 48
594.397 43
594.412 42
594.428 66
594.444 68
594.460 45
594.476 33
594.491 27
594.507 17
594.523 22
594.539 32
594.554 22
594.570 12
594.586 12
594.602 13
594.618 7
594.633 2
594.649 0
594.665 8
594.681 7
594.697 5
594.712 5
594.728 0
594.744 7
594.760 5
594.775 4
594.791 0
594.807 2
594.823 14
594.839 18
594.854 3
594.870 2
594.886 6
594.902 35
594.918 11
594.933 3
594.949 0
594.965 4
594.981 5
594.996 2
595.012 8
595.028 8
595.044 7
595.060 15
595.075 4
595.091 6
595.107 6
595.123 17
595.139 13
595.154 7
595.170 1
595.186 7
595.202 25
595.218 12
595.233 0
595.249 0
595.265 14
595.281 13
595.296 18
595.312 17
595.328 10
595.344 12
595.360 6
595.375 3
595.391 15
595.407 28
595.423 23
595.439 20
595.454 51
595.470 23
595.486 12
595.502 14
595.518 13
595.533 11
595.549 7
595.565 0
595.581 0
595.597 0
595.612 7
595.628 1
595.644 4
595.660 9
595.676 12
595.691 10
595.707 7
595.723 0
595.739 0
595.755 0
595.770 0
595.786 0
595.802 0
595.818 5
595.834 6
595.849 0
595.865 3
595.881 11
595.897 9
595.913 5
595.928 1
595.944 1
595.960 6
595.976 6
595.992 3
596.007 4
596.023 14
596.039 2
596.055 9
596.071 6
596.086 14
596.102 12
596.118 11
596.134 6
596.150 13
596.165 11
596.181 18
596.197 13
596.213 15
596.229 17
596.244 8
596.260 8
596.276 33
596.292 17
596.308 7
596.323 15
596.339 10
596.355 2
596.371 2
596.387 17
596.403 16
596.418 28
596.434 24
596.450 37
596.466 67
596.482 37
596.497 24
596.513 40
596.529 38
596.545 25
596.561 7
596.576 13
596.592 5
596.608 0
596.624 11
596.640 8
596.655 17
596.671 14
596.687 1
596.703 11
596.719 6
596.735 19
596.750 21
596.766 4
596.782 10
596.798 15
596.814 3
596.829 0
596.845 0
596.861 10
596.877 10
596.893 9
596.908 12
596.924 3
596.940 0
596.956 2
596.972 5
596.988 3
597.003 2
597.019 4
597.035 7
597.051 10
597.067 1
597.082 7
597.098 1
597.114 6
597.130 3
597.146 8
597.162 1
597.177 0
597.193 2
597.209 14
597.225 20
597.241 8
597.256 15
597.272 6
597.288 2
597.304 0
597.320 2
597.336 4
597.351 14
597.367 4
597.383 22
597.399 44
597.415 22
597.430 17
597.446 48
597.462 32
597.478 24
597.494 11
597.510 2
597.525 15
597.541 9
597.557 7
597.573 0
597.589 0
597.605 0
597.620 10
597.636 7
597.652 8
597.668 4
597.684 11
597.699 0
597.715 0
597.731 2
597.747 2
597.763 19
597.779 6
597.794 11
597.810 16
597.826 1
597.842 0
597.858 17
597.874 3
597.889 5
597.905 11
597.921 9
597.937 6
597.953 3
597.969 10
597.984 16
598.000 10
598.016 0
598.032 5
598.048 5
598.064 4
598.079 0
598.095 1
598.111 8
598.127 3
598.143 0
598.158 15
598.174 15
598.190 4
598.206 10
598.222 13
598.238 9
598.253 0
598.269 17
598.285 14
598.301 6
598.317 7
598.333 2
598.348 8
598.364 25
598.380 22
598.396 13
598.412 14
598.428 17
598.443 44
598.459 20
598.475 9
598.491 12
598.507 20
598.523 8
598.539 1
598.554 3
598.570 14
598.586 12
598.602 0
598.618 5
598.634 10
598.649 2
598.665 11
598.681 14
598.697 0
598.713 0
598.729 15
598.744 2
598.760 6
598.776 9
598.792 1
598.808 7
598.824 6
598.839 12
598.855 9
598.871 13
598.887 11
598.903 6
598.919 0
598.934 0
598.950 0
598.966 5
598.982 5
598.998 13
599.014 10
599.030 1
599.045 3
599.061 5
599.077 3
599.093 5
599.109 17
599.125 9
599.140 3
599.156 0
599.172 1
599.188 10
599.204 4
599.220 10
599.235 1
599.251 0
599.267 5
599.283 5
599.299 8
599.315 29
599.331 3
599.346 19
599.362 11
599.378 9
599.394 16
599.410 9
599.426 8
599.442 20
599.457 13
599.473 15
599.489 5
599.505 0
599.521 6
599.537 8
599.552 2
599.568 6
599.584 1
599.600 2
599.616 9
599.632 8
599.648 2
599.663 5
599.679 17
599.695 3
599.711 1
599.727 11
599.743 21
599.759 4
599.774 24
599.790 7
599.806 12
599.822 14
599.838 2
599.854 0
599.869 15
599.885 17
599.901 8
599.917 0
599.933 0
599.949 3
599.965 11
599.980 1
599.996 5
600.012 1
600.028 5
600.044 6
600.060 4
600.076 2
600.091 0
600.107 2
600.123 5
600.139 16
600.155 0
600.171 1
600.187 4
600.202 6
600.218 5
600.234 8
600.250 37
600.266 11
600.282 17
600.298 16
600.313 3
600.329 3
600.345 13
600.361 6
600.377 10
600.393 12
600.409 9
600.424 19
600.440 28
600.456 22
600.472 29
600.488 16
600.504 8
600.520 24
600.536 16
600.551 16
600.567 13
600.583 3
600.599 26
600.615 5
600.631 1
600.647 2
600.662 6
600.678 11
600.694 14
600.710 4
600.726 0
600.742 0
600.758 0
600.773 7
600.789 17
600.805 13
600.821 15
600.837 5
600.853 4
600.869 1
600.885 12
600.900 4
600.916 23
600.932 27
600.948 4
600.964 2
600.980 6
600.996 6
601.012 3
601.027 14
601.043 10
601.059 11
601.075 5
601.091 0
601.107 7
601.123 16
601.138 5
601.154 10
601.170 6
601.186 13
601.202 12
601.218 11
601.234 1
601.250 9
601.265 7
601.281 10
601.297 3
601.313 3
601.329 3
601.345 15
601.361 14
601.377 6
601.392 9
601.408 4
601.424 7
601.440 6
601.456 24
601.472 13
601.488 20
601.504 20
601.519 10
601.535 13
601.551 1
601.567 2
601.583 3
601.599 2
601.615 12
601.631 0
601.646 5
601.662 18
601.678 15
601.694 1
601.710 7
601.726 10
601.742 0
601.758 3
601.773 18
601.789 7
601.805 5
601.821 5
601.837 9
601.853 4
601.869 1
601.885 0
601.900 8
601.916 1
601.932 5
601.948 21
601.964 3
601.980 8
601.996 8
602.012 2
602.028 2
602.043 5
602.059 10
602.075 3
602.091 1
602.107 12
602.123 10
602.139 16
602.155 3
602.170 10
602.186 8
602.202 4
602.218 5
602.234 14
602.250 25
602.266 14
602.282 2
602.298 30
602.313 12
602.329 7
602.345 6
602.361 6
602.377 12
602.393 12
602.409 10
602.425 10
602.441 0
602.456 0
602.472 0
602.488 0
602.504 7
602.520 18
602.536 2
602.552 1
602.568 4
602.584 16
602.599 1
602.615 9
602.631 13
602.647 9
602.663 2
602.679 9
602.695 7
602.711 3
602.727 2
602.742 4
602.758 0
602.774 0
602.790 0
602.806 0
602.822 2
602.838 10
602.854 1
602.870 0
602.885 7
602.901 7
602.917 1
602.933 0
602.949 3
602.965 1
602.981 12
602.997 7
603.013 13
603.029 11
603.044 7
603.060 3
603.076 5
603.092 24
603.108 22
603.124 19
603.140 34
603.156 9
603.172 2
603.188 18
603.203 20
603.219 21
603.235 4
603.251 5
603.267 3
603.283 9
603.299 7
603.315 17
603.331 25
603.346 9
603.362 0
603.378 11
603.394 7
603.410 8
603.426 5
603.442 5
603.458 0
603.474 0
603.490 3
603.506 3
603.521 1
603.537 0
603.553 3
603.569 6
603.585 10
603.601 6
603.617 1
603.633 9
603.649 4
603.665 9
603.680 10
603.696 5
603.712 4
603.728 1
603.744 0
603.760 5
603.776 7
603.792 1
603.808 8
603.824 11
603.839 0
603.855 0
603.871 0
603.887 4
603.903 1
603.919 0
603.935 1
603.951 11
603.967 3
603.983 8
603.999 3
604.014 0
604.030 16
604.046 6
604.062 4
604.078 2
604.094 9
604.110 17
604.126 22
604.142 11
604.158 10
604.174 7
604.189 20
604.205 19
604.221 6
604.237 1
604.253 7
604.269 5
604.285 8
604.301 18
604.317 19
604.333 8
604.349 8
604.365 11
604.380 3
604.396 1
604.412 0
604.428 0
604.444 10
604.460 7
604.476 0
604.492 0
604.508 0
604.524 2
604.540 8
604.555 18
604.571 19
604.587 2
604.603 12
604.619 20
604.635 3
604.651 1
604.667 11
604.683 10
604.699 8
604.715 11
604.731 5
604.746 0
604.762 11
604.778 2
604.794 11
604.810 0
604.826 0
604.842 6
604.858 9
604.874 2
604.890 0
604.906 2
604.922 1
604.938 0
604.953 0
604.969 5
604.985 1
605.001 14
605.017 7
605.033 1
605.049 0
605.065 0
605.081 12
605.097 37
605.113 22
605.129 9
605.145 10
605.160 4
605.176 4
605.192 8
605.208 3
605.224 7
605.240 9
605.256 18
605.272 4
605.288 11
605.304 17
605.320 13
605.336 9
605.352 0
605.367 3
605.383 19
605.399 15
605.415 1
605.431 4
605.447 8
605.463 0
605.479 8
605.495 16
605.511 6
605.527 2
605.543 2
605.559 6
605.575 0
605.590 1
605.606 0
605.622 3
605.638 4
605.654 8
605.670 2
605.686 0
605.702 2
605.718 4
605.734 4
605.750 6
605.766 5
605.782 0
605.798 0
605.813 0
605.829 0
605.845 5
605.861 4
605.877 0
605.893 0
605.909 0
605.925 0
605.941 9
605.957 2
605.973 2
605.989 4
606.005 4
606.021 2
606.037 29
606.052 11
606.068 5
606.084 10
606.100 0
606.116 7
606.132 0
606.148 0
606.164 3
606.180 8
606.196 12
606.212 5
606.228 0
606.244 0
606.260 2
606.276 0
606.292 16
606.307 26
606.323 13
606.339 8
606.355 5
606.371 6
606.387 4
606.403 7
606.419 14
606.435 22
606.451 22
606.467 25
606.483 8
606.499 15
606.515 25
606.531 24
606.547 18
606.563 12
606.578 15
606.594 13
606.610 11
606.626 36
606.642 12
606.658 7
606.674 1
606.690 0
606.706 0
606.722 2
606.738 2
606.754 0
606.770 0
606.786 0
606.802 12
606.818 12
606.834 2
606.850 6
606.865 6
606.881 2
606.897 5
606.913 7
606.929 2
606.945 8
606.961 14
606.977 6
606.993 1
607.009 2
607.025 0
607.041 13
607.057 13
607.073 0
607.089 0
607.105 0
607.121 12
607.137 6
607.153 6
607.168 10
607.184 2
607.200 0
607.216 0
607.232 0
607.248 3
607.264 2
607.280 19
607.296 16
607.312 6
607.328 7
607.344 7
607.360 7
607.376 10
607.392 8
607.408 2
607.424 0
607.440 18
607.456 22
607.472 8
607.488 15
607.503 21
607.519 2
607.535 0
607.551 16
607.567 8
607.583 1
607.599 0
607.615 0
607.631 0
607.647 0
607.663 11
607.679 3
607.695 0
607.711 3
607.727 7
607.743 21
607.759 17
607.775 5
607.791 6
607.807 11
607.823 0
607.839 0
607.855 32
607.870 18
607.886 1
607.902 5
607.918 8
607.934 4
607.950 0
607.966 0
607.982 0
607.998 11
608.014 23
608.030 8
608.046 5
608.062 16
608.078 24
608.094 2
608.110 19
608.126 18
608.142 13
608.158 10
608.174 3
608.190 0
608.206 2
608.222 20
608.238 21
608.254 4
608.270 1
608.286 0
608.301 1
608.317 7
608.333 0
608.349 5
608.365 14
608.381 16
608.397 19
608.413 25
608.429 17
608.445 16
608.461 16
608.477 11
608.493 23
608.509 25
608.525 2
608.541 39
608.557 31
608.573 14
608.589 16
608.605 12
608.621 2
608.637 0
608.653 0
608.669 1
608.685 2
608.701 6
608.717 1
608.733 7
608.749 3
608.765 0
608.781 2
608.796 5
608.812 7
608.828 11
608.844 2
608.860 11
608.876 18
608.892 11
608.908 6
608.924 7
608.940 8
608.956 7
608.972 5
608.988 0
609.004 4
609.020 3
609.036 0
609.052 0
609.068 3
609.084 14
609.100 6
609.116 4
609.132 2
609.148 1
609.164 8
609.180 13
609.196 10
609.212 0
609.228 5
609.244 23
609.260 3
609.276 6
609.292 2
609.308 4
609.324 12
609.340 0
609.356 0
609.372 2
609.388 4
609.404 0
609.420 6
609.436 28
609.451 11
609.467 14
609.483 25
609.499 10
609.515 4
609.531 8
609.547 13
609.563 5
609.579 4
609.595 32
609.611 12
609.627 1
609.643 0
609.659 3
609.675 3
609.691 7
609.707 4
609.723 8
609.739 0
609.755 0
609.771 0
609.787 7
609.803 2
609.819 7
609.835 15
609.851 13
609.867 6
609.883 3
609.899 5
609.915 0
609.931 4
609.947 1
609.963 5
609.979 3
609.995 1
610.011 15
610.027 6
610.043 0
610.059 12
610.075 6
610.091 6
610.107 1
610.123 1
610.139 10
610.155 11
610.171 11
610.187 2
610.203 4
610.219 23
610.235 6
610.251 0
610.267 4
610.283 24
610.299 9
610.315 8
610.331 3
610.347 8
610.363 22
610.379 13
610.395 6
610.411 13
610.427 17
610.443 29
610.459 57
610.475 20
610.491 33
610.507 29
610.523 31
610.539 18
610.555 7
610.571 10
610.587 12
610.603 6
610.619 0
610.635 0
610.651 6
610.667 17
610.683 11
610.699 7
610.715 8
610.731 1
610.747 1
610.763 1
610.779 0
610.795 4
610.811 0
610.827 0
610.843 5
610.859 7
610.875 8
610.891 2
610.907 0
610.923 7
610.939 4
610.955 0
610.971 7
610.987 8
611.003 10
611.019 6
611.035 13
611.051 3
611.067 1
611.083 7
611.099 1
611.115 0
611.131 1
611.147 0
611.163 3
611.179 3
611.195 18
611.211 6
611.227 13
611.243 12
611.259 1
611.275 10
611.291 6
611.307 10
611.323 7
611.339 8
611.355 2
611.371 4
611.387 6
611.403 0
611.419 0
611.435 16
611.451 6
611.467 3
611.483 12
611.499 10
611.515 5
611.531 0
611.547 8
611.563 2
611.579 1
611.595 4
611.611 6
611.627 3
611.643 0
611.659 0
611.675 3
611.691 3
611.707 8
611.723 5
611.739 0
611.755 0
611.771 10
611.787 10
611.803 13
611.819 3
611.835 0
611.851 11
611.867 9
611.883 2
611.899 0
611.915 0
611.931 8
611.947 4
611.963 3
611.979 0
611.995 2
612.011 2
612.027 11
612.043 0
612.059 5
612.075 10
612.091 15
612.107 15
612.123 0
612.139 8
612.155 9
612.171 0
612.187 5
612.203 14
612.219 12
612.235 10
612.251 16
612.267 17
612.283 5
612.299 14
612.315 7
612.331 12
612.347 21
612.363 10
612.379 11
612.395 17
612.411 18
612.427 25
612.443 9
612.459 2
612.475 1
612.492 16
612.508 11
612.524 6
612.540 7
612.556 6
612.572 0
612.588 0
612.604 0
612.620 0
612.636 0
612.652 8
612.668 1
612.684 5
612.700 1
612.716 0
612.732 0
612.748 0
612.764 0
612.780 1
612.796 13
612.812 2
612.828 3
612.844 1
612.860 0
612.876 7
612.892 3
612.908 3
612.924 1
612.940 0
612.956 10
612.972 21
612.988 7
613.004 2
613.020 6
613.036 0
613.052 11
613.068 9
613.084 10
613.100 6
613.116 13
613.132 14
613.149 3
613.165 11
613.181 6
613.197 0
613.213 2
613.229 6
613.245 2
613.261 1
613.277 0
613.293 2
613.309 5
613.325 12
613.341 11
613.357 17
613.373 21
613.389 18
613.405 1
613.421 4
613.437 5
613.453 12
613.469 14
613.485 6
613.501 5
613.517 25
613.533 16
613.549 1
613.565 1
613.581 14
613.597 4
613.613 24
613.629 6
613.645 0
613.662 2
613.678 7
613.694 1
613.710 6
613.726 2
613.742 3
613.758 0
613.774 0
613.790 0
613.806 4
613.822 2
613.838 5
613.854 10
613.870 1
613.886 0
613.902 3
613.918 13
613.934 14
613.950 8
613.966 9
613.982 2
613.998 11
614.014 8
614.030 7
614.046 3
614.062 0
614.079 2
614.095 1
614.111 3
614.127 7
614.143 11
614.159 1
614.175 2
614.191 1
614.207 0
614.223 2
614.239 1
614.255 38
614.271 23
614.287 2
614.303 0
614.319 6
614.335 6
614.351 0
614.367 10
614.383 10
614.399 0
614.415 2
614.431 4
614.448 9
614.464 6
614.480 9
614.496 7
614.512 15
614.528 11
614.544 13
614.560 10
614.576 2
614.592 0
614.608 12
614.624 6
614.640 10
614.656 1
614.672 0
614.688 1
614.704 0
614.720 0
614.736 0
614.752 0
614.768 5
614.785 22
614.801 2
614.817 5
614.833 8
614.849 1
614.865 0
614.881 5
614.897 5
614.913 1
614.929 3
614.945 4
614.961 9
614.977 6
614.993 1
615.009 1
615.025 0
615.041 0
615.057 3
615.073 5
615.089 1
615.106 0
615.122 5
615.138 15
615.154 45
615.170 26
615.186 23
615.202 7
615.218 9
615.234 10
615.250 2
615.266 16
615.282 24
615.298 5
615.314 4
615.330 0
615.346 0
615.362 7
615.379 11
615.395 13
615.411 23
615.427 17
615.443 4
615.459 5
615.475 12
615.491 3
615.507 13
615.523 19
615.539 6
615.555 7
615.571 4
615.587 16
615.603 10
615.619 1
615.635 8
615.652 4
615.668 2
615.684 0
615.700 0
615.716 14
615.732 11
615.748 7
615.764 5
615.780 2
615.796 7
615.812 4
615.828 3
615.844 3
615.860 1
615.876 12
615.892 20
615.909 3
615.925 1
615.941 0
615.957 0
615.973 0
615.989 0
616.005 5
616.021 1
616.037 0
616.053 1
616.069 14
616.085 13
616.101 20
616.117 6
616.133 16
616.150 14
616.166 5
616.182 3
616.198 6
616.214 1
616.230 0
616.246 3
616.262 8
616.278 11
616.294 31
616.310 8
616.326 4
616.342 1
616.358 0
616.374 7
616.391 9
616.407 7
616.423 0
616.439 7
616.455 9
616.471 15
616.487 4
616.503 2
616.519 4
616.535 2
616.551 4
616.567 3
616.583 9
616.599 0
616.616 0
616.632 14
616.648 4
616.664 3
616.680 14
616.696 2
616.712 3
616.728 9
616.744 0
616.760 0
616.776 0
616.792 0
616.808 1
616.825 21
616.841 21
616.857 2
616.873 7
616.889 0
616.905 15
616.921 9
616.937 0
616.953 0
616.969 3
616.985 0
617.001 0
617.017 4
617.034 4
617.050 1
617.066 17
617.082 3
617.098 2
617.114 0
617.130 5
617.146 3
617.162 3
617.178 5
617.194 11
617.210 8
617.227 8
617.243 2
617.259 6
617.275 1
617.291 0
617.307 13
617.323 8
617.339 17
617.355 10
617.371 27
617.387 10
617.403 6
617.420 7
617.436 1
617.452 5
617.468 3
617.484 0
617.500 8
617.516 7
617.532 5
617.548 10
617.564 2
617.580 8
617.596 3
617.613 6
617.629 7
617.645 1
617.661 0
617.677 0
617.693 0
617.709 1
617.725 1
617.741 0
617.757 8
617.773 9
617.790 6
617.806 10
617.822 11
617.838 3
617.854 10
617.870 0
617.886 3
617.902 0
617.918 4
617.934 3
617.950 2
617.967 17
617.983 1
617.999 0
618.015 2
618.031 3
618.047 0
618.063 0
618.079 4
618.095 0
618.111 0
618.127 0
618.144 3
618.160 9
618.176 15
618.192 19
618.208 7
618.224 0
618.240 0
618.256 0
618.272 0
618.288 5
618.304 3
618.321 0
618.337 0
618.353 17
618.369 12
618.385 5
618.401 15
618.417 18
618.433 10
618.449 3
618.465 2
618.482 25
618.498 17
618.514 20
618.530 1
618.546 11
618.562 12
618.578 6
618.594 14
618.610 9
618.626 6
618.643 1
618.659 1
618.675 3
618.691 23
618.707 10
618.723 0
618.739 0
618.755 0
618.771 0
618.787 23
618.804 10
618.820 1
618.836 12
618.852 26
618.868 32
618.884 16
618.900 0
618.916 3
618.932 1
618.948 9
618.965 2
618.981 22
618.997 13
619.013 0
619.029 0
619.045 10
619.061 5
619.077 0
619.093 0
619.110 0
619.126 0
619.142 9
619.158 8
619.174 11
619.190 1
619.206 0
619.222 4
619.238 5
619.255 0
619.271 3
619.287 10
619.303 1
619.319 0
619.335 0
619.351 15
619.367 15
619.383 1
619.400 2
619.416 16
619.432 7
619.448 4
619.464 3
619.480 0
619.496 0
619.512 3
619.528 6
619.545 7
619.561 3
619.577 13
619.593 9
619.609 10
619.625 1
619.641 3
619.657 1
619.673 2
619.690 6
619.706 15
619.722 3
619.738 1
619.754 3
619.770 5
619.786 12
619.802 3
619.818 0
619.835 3
619.851 10
619.867 2
619.883 0
619.899 4
619.915 3
619.931 0
619.947 0
619.963 0
619.980 6
619.996 1
620.012 0
620.028 13
620.044 4
620.060 0
620.076 18
620.092 3
620.109 15
620.125 4
620.141 9
620.157 13
620.173 10
620.189 15
620.205 6
620.221 4
620.238 8
620.254 6
620.270 6
620.286 9
620.302 1
620.318 0
620.334 3
620.350 13
620.366 4
620.383 0
620.399 0
620.415 11
620.431 23
620.447 10
620.463 13
620.479 15
620.495 21
620.512 11
620.528 16
620.544 10
620.560 0
620.576 2
620.592 6
620.608 6
620.624 6
620.641 0
620.657 0
620.673 2
620.689 0
620.705 5
620.721 0
620.737 1
620.753 1
620.770 0
620.786 0
620.802 0
620.818 0
620.834 2
620.850 4
620.866 4
620.883 6
620.899 1
620.915 0
620.931 0
620.947 0
620.963 0
620.979 4
620.995 0
621.012 0
621.028 5
621.044 2
621.060 3
621.076 0
621.092 15
621.108 19
621.124 8
621.141 0
621.157 15
621.173 4
621.189 9
621.205 5
621.221 1
621.237 0
621.254 12
621.270 7
621.286 0
621.302 1
621.318 3
621.334 7
621.350 5
621.367 1
621.383 0
621.399 13
621.415 14
621.431 5
621.447 0
621.463 9
621.479 16
621.496 4
621.512 2
621.528 0
621.544 0
621.560 0
621.576 7
621.592 0
621.609 0
621.625 1
621.641 7
621.657 11
621.673 1
621.689 9
621.705 2
621.722 0
621.738 0
621.754 0
621.770 0
621.786 4
621.802 3
621.818 0
621.835 0
621.851 15
621.867 11
621.883 14
621.899 8
621.915 4
621.931 8
621.948 0
621.964 0
621.980 0
621.996 10
622.012 3
622.028 6
622.044 1
622.061 11
622.077 22
622.093 9
622.109 4
622.125 4
622.141 4
622.157 0
622.174 2
622.190 7
622.206 4
622.222 0
622.238 0
622.254 9
622.270 8
622.287 12
622.303 2
622.319 8
622.335 0
622.351 0
622.367 2
622.383 1
622.400 2
622.416 14
622.432 2
622.448 3
622.464 0
622.480 3
622.497 0
622.513 3
622.529 0
622.545 4
622.561 9
622.577 17
622.593 5
622.610 0
622.626 3
622.642 1
622.658 7
622.674 10
622.690 2
622.707 14
622.723 12
622.739 6
622.755 10
622.771 1
622.787 2
622.803 12
622.820 13
622.836 4
622.852 17
622.868 6
622.884 0
622.900 0
622.917 0
622.933 0
622.949 0
622.965 12
622.981 12
622.997 4
623.013 1
623.030 2
623.046 0
623.062 2
623.078 13
623.094 6
623.110 4
623.127 0
623.143 1
623.159 0
623.175 2
623.191 6
623.207 14
623.224 8
623.240 5
623.256 2
623.272 0
623.288 12
623.304 15
623.320 4
623.337 0
623.353 0
623.369 0
623.385 0
623.401 11
623.417 28
623.434 5
623.450 11
623.466 11
623.482 5
623.498 6
623.514 8
623.531 14
623.547 21
623.563 9
623.579 1
623.595 0
623.611 2
623.628 0
623.644 0
623.660 0
623.676 0
623.692 7
623.708 0
623.725 0
623.741 1
623.757 0
623.773 3
623.789 8
623.805 3
623.822 1
623.838 1
623.854 8
623.870 15
623.886 0
623.902 13
623.919 12
623.935 5
623.951 11
623.967 8
623.983 8
623.999 0
624.016 3
624.032 8
624.048 6
624.064 9
624.080 7
624.096 14
624.113 17
624.129 5
624.145 2
624.161 5
624.177 16
624.193 10
624.210 8
624.226 19
624.242 11
624.258 3
624.274 3
624.291 5
624.307 10
624.323 8
624.339 4
624.355 8
624.371 5
624.388 8
624.404 10
624.420 4
624.436 16
624.452 35
624.468 14
624.485 3
624.501 8
624.517 7
624.533 15
624.549 23
624.566 12
624.582 1
624.598 1
624.614 3
624.630 1
624.646 9
624.663 6
624.679 0
624.695 3
624.711 11
624.727 1
624.743 0
624.760 0
624.776 0
624.792 1
624.808 5
624.824 6
624.841 10
624.857 0
624.873 1
624.889 2
624.905 3
624.921 4
624.938 5
624.954 1
624.970 0
624.986 9
625.002 2
625.019 5
625.035 4
625.051 2
625.067 2
625.083 4
625.099 14
625.116 20
625.132 4
625.148 3
625.164 2
625.180 0
625.197 0
625.213 14
625.229 9
625.245 6
625.261 10
625.278 6
625.294 11
625.310 1
625.326 1
625.342 0
625.358 5
625.375 17
625.391 4
625.407 0
625.423 12
625.439 12
625.456 8
625.472 7
625.488 9
625.504 12
625.520 13
625.537 0
625.553 3
625.569 0
625.585 1
625.601 0
625.617 0
625.634 11
625.650 14
625.666 5
625.682 2
625.698 3
625.715 26
625.731 16
625.747 1
625.763 0
625.779 0
625.796 5
625.812 3
625.828 3
625.844 0
625.860 1
625.877 6
625.893 6
625.909 0
625.925 0
625.941 0
625.958 5
625.974 2
625.990 3
626.006 4
626.022 6
626.039 9
626.055 4
626.071 10
626.087 7
626.103 7
626.120 5
626.136 12
626.152 16
626.168 2
626.184 1
626.200 0
626.217 7
626.233 1
626.249 3
626.265 13
626.281 1
626.298 5
626.314 14
626.330 12
626.346 1
626.362 10
626.379 19
626.395 6
626.411 2
626.427 11
626.443 21
626.460 22
626.476 16
626.492 1
626.508 10
626.525 16
626.541 11
626.557 17
626.573 17
626.589 3
626.606 10
626.622 10
626.638 1
626.654 1
626.670 5
626.687 10
626.703 4
626.719 0
626.735 3
626.751 0
626.768 3
626.784 9
626.800 2
626.816 0
626.832 6
626.849 3
626.865 2
626.881 11
626.897 4
626.913 1
626.930 0
626.946 0
626.962 4
626.978 8
626.994 9
627.011 2
627.027 6
627.043 6
627.059 5
627.076 8
627.092 0
627.108 4
627.124 3
627.140 7
627.157 1
627.173 7
627.189 13
627.205 14
627.221 11
627.238 1
627.254 17
627.270 7
627.286 2
627.302 1
627.319 4
627.335 0
627.351 2
627.367 13
627.384 19
627.400 10
627.416 10
627.432 1
627.448 6
627.465 10
627.481 2
627.497 10
627.513 14
627.529 17
627.546 17
627.562 14
627.578 3
627.594 2
627.611 4
627.627 4
627.643 2
627.659 2
627.675 8
627.692 5
627.708 17
627.724 11
627.740 0
627.757 0
627.773 0
627.789 1
627.805 0
627.821 0
627.838 1
627.854 2
627.870 4
627.886 2
627.903 0
627.919 1
627.935 10
627.951 2
627.967 5
627.984 5
628.000 3
628.016 0
628.032 0
628.048 0
628.065 7
628.081 11
628.097 13
628.113 1
628.130 7
628.146 0
628.162 12
628.178 6
628.195 0
628.211 5
628.227 12
628.243 8
628.259 0
628.276 11
628.292 4
628.308 3
628.324 8
628.341 9
628.357 11
628.373 7
628.389 0
628.405 6
628.422 16
628.438 7
628.454 5
628.470 8
628.487 21
628.503 7
628.519 7
628.535 6
628.551 3
628.568 1
628.584 0
628.600 2
628.616 0
628.633 3
628.649 7
628.665 1
628.681 0
628.698 8
628.714 0
628.730 5
628.746 5
628.762 12
628.779 9
628.795 2
628.811 0
628.827 0
628.844 12
628.860 7
628.876 0
628.892 4
628.909 3
628.925 11
628.941 4
628.957 5
628.974 0
628.990 0
629.006 0
629.022 1
629.038 0
629.055 0
629.071 5
629.087 4
629.103 4
629.120 16
629.136 1
629.152 1
629.168 1
629.185 0
629.201 0
629.217 0
629.233 0
629.250 0
629.266 6
629.282 12
629.298 8
629.314 8
629.331 4
629.347 0
629.363 0
629.379 16
629.396 11
629.412 2
629.428 7
629.444 11
629.461 22
629.477 12
629.493 6
629.509 8
629.526 3
629.542 0
629.558 0
629.574 0
629.591 1
629.607 0
629.623 0
629.639 2
629.656 0
629.672 0
629.688 1
629.704 0
629.721 2
629.737 0
629.753 2
629.769 5
629.786 4
629.802 9
629.818 7
629.834 6
629.850 5
629.867 7
629.883 0
629.899 8
629.915 4
629.932 3
629.948 5
629.964 3
629.980 10
629.997 3
630.013 11
630.029 3
630.045 0
630.062 5
630.078 4
630.094 2
630.110 1
630.127 0
630.143 0
630.159 2
630.175 3
630.192 0
630.208 2
630.224 3
630.240 19
630.257 25
630.273 13
630.289 17
630.305 21
630.322 25
630.338 7
630.354 7
630.370 1
630.387 4
630.403 2
630.419 0
630.435 8
630.452 16
630.468 1
630.484 21
630.500 5
630.517 7
630.533 2
630.549 15
630.565 4
630.582 2
630.598 9
630.614 2
630.631 2
630.647 3
630.663 1
630.679 0
630.696 0
630.712 0
630.728 6
630.744 1
630.761 0
630.777 0
630.793 0
630.809 2
630.826 1
630.842 0
630.858 1
630.874 1
630.891 0
630.907 0
630.923 0
630.939 1
630.956 2
630.972 4
630.988 3
631.004 0
631.021 0
631.037 0
631.053 0
631.070 0
631.086 0
631.102 10
631.118 13
631.135 1
631.151 0
631.167 1
631.183 0
631.200 7
631.216 3
631.232 3
631.248 0
631.265 4
631.281 2
631.297 10
631.313 5
631.330 18
631.346 9
631.362 7
631.379 0
631.395 0
631.411 0
631.427 1
631.444 0
631.460 0
631.476 1
631.492 10
631.509 10
631.525 10
631.541 12
631.557 8
631.574 0
631.590 0
631.606 3
631.623 10
631.639 18
631.655 11
631.671 0
631.688 22
631.704 10
631.720 5
631.736 4
631.753 10
631.769 1
631.785 2
631.801 4
631.818 7
631.834 22
631.850 19
631.867 5
631.883 0
631.899 0
631.915 2
631.932 5
631.948 0
631.964 1
631.980 2
631.997 0
632.013 3
632.029 4
632.046 0
632.062 4
632.078 14
632.094 4
632.111 1
632.127 0
632.143 7
632.159 1
632.176 3
632.192 7
632.208 21
632.225 40
632.241 46
632.257 24
632.273 10
632.290 2
632.306 0
632.322 7
632.339 1
632.355 7
632.371 5
632.387 17
632.404 7
632.420 6
632.436 17
632.452 18
632.469 8
632.485 1
632.501 10
632.518 9
632.534 12
632.550 6
632.566 0
632.583 0
632.599 0
632.615 0
632.632 5
632.648 3
632.664 0
632.680 4
632.697 4
632.713 15
632.729 6
632.746 0
632.762 3
632.778 0
632.794 1
632.811 3
632.827 1
632.843 4
632.860 5
632.876 4
632.892 0
632.908 1
632.925 17
632.941 5
632.957 6
632.974 2
632.990 0
633.006 2
633.022 3
633.039 14
633.055 1
633.071 0
633.088 2
633.104 6
633.120 6
633.136 0
633.153 3
633.169 10
633.185 0
633.202 1
633.218 3
633.234 0
633.250 3
633.267 0
633.283 2
633.299 0
633.316 0
633.332 4
633.348 9
633.364 0
633.381 3
633.397 8
633.413 5
633.430 2
633.446 6
633.462 5
633.479 0
633.495 4
633.511 22
633.527 16
633.544 7
633.560 0
633.576 0
633.593 1
633.609 2
633.625 4
633.641 7
633.658 0
633.674 11
633.690 5
633.707 0
633.723 0
633.739 6
633.756 8
633.772 6
633.788 1
633.804 5
633.821 5
633.837 0
633.853 10
633.870 9
633.886 9
633.902 1
633.918 0
633.935 19
633.951 14
633.967 17
633.984 0
634.000 15
634.016 18
634.033 9
634.049 11
634.065 1
634.081 3
634.098 3
634.114 7
634.130 8
634.147 29
634.163 2
634.179 0
634.196 1
634.212 0
634.228 16
634.244 22
634.261 14
634.277 14
634.293 4
634.310 17
634.326 3
634.342 4
634.359 10
634.375 13
634.391 10
634.408 0
634.424 0
634.440 3
634.456 0
634.473 0
634.489 1
634.505 0
634.522 4
634.538 15
634.554 15
634.571 17
634.587 11
634.603 29
634.619 19
634.636 6
634.652 6
634.668 1
634.685 0
634.701 3
634.717 0
634.734 0
634.750 2
634.766 4
634.783 7
634.799 14
634.815 1
634.832 0
634.848 1
634.864 3
634.880 1
634.897 13
634.913 2
634.929 1
634.946 5
634.962 0
634.978 0
634.995 0
635.011 0
635.027 2
635.044 3
635.060 1
635.076 3
635.092 4
635.109 13
635.125 13
635.141 8
635.158 6
635.174 4
635.190 0
635.207 2
635.223 1
635.239 0
635.256 4
635.272 6
635.288 0
635.305 0
635.321 3
635.337 4
635.354 7
635.370 16
635.386 1
635.402 16
635.419 8
635.435 0
635.451 1
635.468 16
635.484 0
635.500 0
635.517 10
635.533 2
635.549 1
635.566 1
635.582 0
635.598 0
635.615 3
635.631 7
635.647 3
635.664 0
635.680 0
635.696 0
635.713 3
635.729 0
635.745 0
635.762 0
635.778 0
635.794 0
635.810 6
635.827 2
635.843 1
635.859 3
635.876 0
635.892 7
635.908 0
635.925 3
635.941 15
635.957 10
635.974 2
635.990 9
636.006 1
636.023 3
636.039 3
636.055 6
636.072 5
636.088 2
636.104 0
636.121 0
636.137 8
636.153 5
636.170 0
636.186 12
636.202 8
636.219 7
636.235 3
636.251 4
636.268 7
636.284 2
636.300 0
636.317 0
636.333 0
636.349 4
636.366 0
636.382 5
636.398 19
636.415 12
636.431 2
636.447 13
636.464 4
636.480 5
636.496 1
636.513 4
636.529 1
636.545 0
636.562 6
636.578 2
636.594 6
636.611 6
636.627 2
636.643 4
636.660 0
636.676 0
636.692 0
636.709 0
636.725 0
636.741 0
636.758 0
636.774 0
636.790 1
636.807 4
636.823 9
636.839 1
636.856 3
636.872 4
636.888 13
636.905 6
636.921 9
636.937 1
636.954 2
636.970 0
636.986 1
637.003 0
637.019 0
637.035 5
637.052 8
637.068 5
637.084 3
637.101 3
637.117 4
637.133 8
637.150 17
637.166 5
637.182 7
637.199 2
637.215 13
637.231 10
637.248 15
637.264 10
637.280 9
637.297 0
637.313 0
637.329 1
637.346 1
637.362 14
637.378 4
637.395 0
637.411 2
637.427 2
637.444 2
637.460 5
637.476 1
637.493 0
637.509 1
637.526 0
637.542 0
637.558 1
637.575 6
637.591 31
637.607 9
637.624 8
637.640 2
637.656 0
637.673 0
637.689 0
637.705 3
637.722 2
637.738 3
637.754 5
637.771 0
637.787 0
637.803 0
637.820 0
637.836 0
637.852 0
637.869 9
637.885 5
637.901 2
637.918 1
637.934 0
637.951 4
637.967 6
637.983 0
638.000 5
638.016 17
638.032 18
638.049 5
638.065 7
638.081 4
638.098 4
638.114 2
638.130 6
638.147 2
638.163 11
638.179 0
638.196 3
638.212 4
638.229 14
638.245 20
638.261 8
638.278 4
638.294 1
638.310 8
638.327 19
638.343 20
638.359 8
638.376 10
638.392 6
638.408 7
638.425 2
638.441 4
638.457 21
638.474 23
638.490 24
638.507 12
638.523 10
638.539 8
638.556 5
638.572 1
638.588 0
638.605 0
638.621 1
638.637 0
638.654 14
638.670 13
638.687 0
638.703 0
638.719 5
638.736 4
638.752 5
638.768 1
638.785 4
638.801 3
638.817 1
638.834 0
638.850 0
638.866 0
638.883 10
638.899 2
638.916 2
638.932 1
638.948 0
638.965 0
638.981 1
638.997 6
639.014 6
639.030 0
639.046 2
639.063 9
639.079 4
639.096 0
639.112 0
639.128 16
639.145 6
639.161 0
639.177 4
639.194 5
639.210 29
639.226 18
639.243 19
639.259 0
639.276 0
639.292 3
639.308 10
639.325 16
639.341 12
639.357 21
639.374 8
639.390 7
639.407 4
639.423 3
639.439 7
639.456 2
639.472 1
639.488 8
639.505 5
639.521 0
639.537 11
639.554 0
639.570 0
639.587 6
639.603 2
639.619 2
639.636 3
639.652 0
639.668 0
639.685 3
639.701 4
639.718 3
639.734 4
639.750 4
639.767 1
639.783 12
639.799 5
639.816 0
639.832 3
639.849 3
639.865 1
639.881 0
639.898 2
639.914 3
639.930 0
639.947 0
639.963 0
639.980 17
639.996 8
640.012 4
640.029 1
640.045 0
640.061 1
640.078 0
640.094 2
640.111 0
640.127 1
640.143 0
640.160 0
640.176 0
640.192 12
640.209 10
640.225 7
640.242 1
640.258 2
640.274 5
640.291 9
640.307 12
640.324 16
640.340 0
640.356 3
640.373 3
640.389 8
640.405 5
640.422 19
640.438 16
640.455 3
640.471 15
640.487 18
640.504 4
640.520 5
640.536 9
640.553 8
640.569 5
640.586 0
640.602 9
640.618 6
640.635 17
640.651 7
640.668 1
640.684 0
640.700 0
640.717 10
640.733 5
640.749 0
640.766 5
640.782 3
640.799 0
640.815 0
640.831 1
640.848 18
640.864 6
640.881 0
640.897 0
640.913 0
640.930 4
640.946 5
640.963 2
640.979 0
640.995 0
641.012 0
641.028 9
641.044 4
641.061 3
641.077 0
641.094 4
641.110 10
641.126 5
641.143 4
641.159 3
641.176 12
641.192 10
641.208 6
641.225 20
641.241 17
641.258 6
641.274 16
641.290 4
641.307 4
641.323 15
641.340 5
641.356 13
641.372 14
641.389 5
641.405 0
641.421 15
641.438 3
641.454 4
641.471 5
641.487 8
641.503 12
641.520 9
641.536 0
641.553 1
641.569 3
641.585 0
641.602 0
641.618 2
641.635 0
641.651 8
641.667 4
641.684 0
641.700 0
641.717 0
641.733 0
641.749 8
641.766 5
641.782 1
641.799 0
641.815 3
641.831 1
641.848 5
641.864 0
641.881 0
641.897 1
641.913 0
641.930 1
641.946 0
641.963 2
641.979 7
641.995 8
642.012 3
642.028 9
642.045 17
642.061 12
642.077 9
642.094 3
642.110 4
642.127 1
642.143 3
642.159 9
642.176 14
642.192 18
642.209 10
642.225 3
642.241 0
642.258 0
642.274 3
642.291 1
642.307 3
642.323 16
642.340 23
642.356 4
642.373 5
642.389 2
642.406 1
642.422 19
642.438 11
642.455 13
642.471 19
642.488 12
642.504 21
642.520 2
642.537 0
642.553 16
642.570 6
642.586 1
642.602 0
642.619 0
642.635 0
642.652 0
642.668 0
642.684 0
642.701 0
642.717 1
642.734 2
642.750 8
642.767 8
642.783 0
642.799 0
642.816 0
642.832 0
642.849 0
642.865 0
642.881 0
642.898 7
642.914 0
642.931 0
642.947 0
642.963 0
642.980 2
642.996 3
643.013 10
643.029 0
643.046 0
643.062 1
643.078 0
643.095 7
643.111 19
643.128 28
643.144 11
643.160 6
643.177 1
643.193 0
643.210 2
643.226 5
643.243 7
643.259 4
643.275 1
643.292 0
643.308 0
643.325 2
643.341 0
643.357 0
643.374 1
643.390 4
643.407 3
643.423 1
643.440 14
643.456 4
643.472 1
643.489 4
643.505 0
643.522 0
643.538 0
643.555 4
643.571 2
643.587 0
643.604 1
643.620 1
643.637 0
643.653 0
643.669 0
643.686 0
643.702 12
643.719 4
643.735 3
643.752 19
643.768 23
643.784 4
643.801 10
643.817 0
643.834 11
643.850 5
643.867 0
643.883 0
643.899 3
643.916 3
643.932 2
643.949 0
643.965 6
643.982 10
643.998 1
644.014 0
644.031 10
644.047 0
644.064 0
644.080 13
644.097 8
644.113 0
644.129 2
644.146 2
644.162 1
644.179 3
644.195 7
644.212 75
644.228 118
644.244 73
644.261 74
644.277 52
644.294 10
644.310 0
644.327 11
644.343 10
644.359 5
644.376 16
644.392 12
644.409 3
644.425 2
644.442 12
644.458 17
644.474 2
644.491 0
644.507 0
644.524 0
644.540 1
644.557 0
644.573 0
644.590 1
644.606 9
644.622 6
644.639 0
644.655 0
644.672 2
644.688 2
644.705 2
644.721 5
644.737 3
644.754 0
644.770 0
644.787 4
644.803 7
644.820 6
644.836 19
644.853 14
644.869 1
644.885 0
644.902 0
644.918 2
644.935 2
644.951 8
644.968 0
644.984 0
645.000 0
645.017 2
645.033 0
645.050 0
645.066 6
645.083 1
645.099 0
645.116 0
645.132 3
645.148 11
645.165 14
645.181 3
645.198 0
645.214 9
645.231 24
645.247 35
645.264 17
645.280 2
645.296 8
645.313 6
645.329 5
645.346 6
645.362 14
645.379 0
645.395 0
645.412 9
645.428 7
645.444 0
645.461 0
645.477 0
645.494 1
645.510 1
645.527 0
645.543 3
645.560 3
645.576 6
645.592 3
645.609 1
645.625 0
645.642 1
645.658 4
645.675 2
645.691 0
645.708 1
645.724 0
645.740 0
645.757 0
645.773 1
645.790 2
645.806 0
645.823 0
645.839 0
645.856 0
645.872 0
645.889 0
645.905 0
645.921 5
645.938 4
645.954 1
645.971 6
645.987 4
646.004 0
646.020 0
646.037 16
646.053 28
646.070 5
646.086 1
646.102 0
646.119 0
646.135 0
646.152 2
646.168 6
646.185 12
646.201 19
646.218 17
646.234 30
646.251 8
646.267 5
646.283 21
646.300 33
646.316 12
646.333 15
646.349 6
646.366 0
646.382 3
646.399 2
646.415 4
646.432 1
646.448 2
646.464 3
646.481 2
646.497 0
646.514 2
646.530 6
646.547 5
646.563 2
646.580 1
646.596 4
646.613 11
646.629 3
646.646 0
646.662 7
646.678 9
646.695 1
646.711 0
646.728 7
646.744 0
646.761 0
646.777 9
646.794 14
646.810 0
646.827 0
646.843 2
646.860 0
646.876 0
646.892 8
646.909 14
646.925 9
646.942 2
646.958 6
646.975 23
646.991 5
647.008 12
647.024 0
647.041 0
647.057 0
647.074 0
647.090 2
647.107 2
647.123 14
647.139 6
647.156 9
647.172 2
647.189 9
647.205 2
647.222 21
647.238 10
647.255 3
647.271 6
647.288 9
647.304 3
647.321 6
647.337 3
647.354 7
647.370 3
647.387 6
647.403 0
647.419 3
647.436 5
647.452 0
647.469 5
647.485 3
647.502 0
647.518 5
647.535 1
647.551 5
647.568 0
647.584 0
647.601 5
647.617 19
647.634 13
647.650 8
647.667 0
647.683 0
647.699 12
647.716 18
647.732 22
647.749 9
647.765 13
647.782 11
647.798 0
647.815 3
647.831 0
647.848 5
647.864 3
647.881 0
647.897 11
647.914 18
647.930 12
647.947 2
647.963 1
647.980 4
647.996 0
648.013 0
648.029 2
648.046 0
648.062 13
648.078 14
648.095 1
648.111 7
648.128 14
648.144 2
648.161 0
648.177 4
648.194 6
648.210 6
648.227 9
648.243 11
648.260 1
648.276 0
648.293 3
648.309 3
648.326 1
648.342 0
648.359 1
648.375 13
648.392 2
648.408 0
648.425 8
648.441 2
648.458 0
648.474 0
648.491 4
648.507 0
648.523 20
648.540 6
648.556 6
648.573 9
648.589 0
648.606 0
648.622 2
648.639 3
648.655 2
648.672 1
648.688 0
648.705 7
648.721 3
648.738 0
648.754 4
648.771 0
648.787 0
648.804 0
648.820 6
648.837 0
648.853 0
648.870 0
648.886 0
648.903 13
648.919 4
648.936 1
648.952 2
648.969 2
648.985 0
649.002 0
649.018 5
649.035 17
649.051 16
649.068 10
649.084 14
649.101 2
649.117 6
649.134 5
649.150 11
649.167 1
649.183 4
649.200 1
649.216 0
649.233 1
649.249 1
649.266 3
649.282 9
649.299 9
649.315 0
649.332 0
649.348 5
649.365 1
649.381 12
649.398 10
649.414 12
649.430 8
649.447 11
649.463 3
649.480 2
649.496 10
649.513 17
649.529 10
649.546 1
649.562 3
649.579 0
649.595 12
649.612 15
649.628 3
649.645 11
649.661 0
649.678 11
649.694 4
649.711 1
649.727 8
649.744 11
649.760 7
649.777 0
649.793 3
649.810 8
649.826 0
649.843 2
649.859 2
649.876 0
649.892 12
649.909 6
649.925 3
649.942 5
649.959 2
649.975 0
649.992 6
650.008 4
650.025 4
650.041 5
650.058 2
650.074 2
650.091 16
650.107 7
650.124 3
650.140 0
650.157 0
650.173 0
650.190 3
650.206 1
650.223 8
650.239 1
650.256 1
650.272 2
650.289 3
650.305 0
650.322 3
650.338 2
650.355 12
650.371 30
650.388 15
650.404 9
650.421 0
650.437 1
650.454 3
650.470 0
650.487 1
650.503 9
650.520 26
650.536 10
650.553 6
650.569 8
650.586 7
650.602 8
650.619 9
650.635 20
650.652 6
650.668 0
650.685 2
650.701 6
650.718 1
650.734 0
650.751 2
650.767 13
650.784 0
650.800 2
650.817 0
650.833 0
650.850 1
650.867 8
650.883 7
650.900 11
650.916 7
650.933 2
650.949 2
650.966 4
650.982 1
650.999 2
651.015 0
651.032 6
651.048 5
651.065 4
651.081 0
651.098 1
651.114 4
651.131 0
651.147 10
651.164 14
651.180 14
651.197 6
651.213 8
651.230 12
651.246 0
651.263 8
651.279 10
651.296 5
651.312 0
651.329 0
651.346 6
651.362 1
651.379 0
651.395 1
651.412 3
651.428 0
651.445 0
651.461 5
651.478 0
651.494 1
651.511 8
651.527 14
651.544 0
651.560 0
651.577 1
651.593 9
651.610 13
651.626 1
651.643 3
651.659 4
651.676 8
651.693 2
651.709 0
651.726 0
651.742 2
651.759 0
651.775 5
651.792 1
651.808 6
651.825 15
651.841 10
651.858 2
651.874 15
651.891 9
651.907 3
651.924 1
651.940 3
651.957 1
651.973 1
651.990 0
652.007 1
652.023 0
652.040 0
652.056 0
652.073 18
652.089 17
652.106 3
652.122 9
652.139 3
652.155 0
652.172 0
652.188 1
652.205 0
652.221 0
652.238 1
652.255 15
652.271 6
652.288 0
652.304 0
652.321 13
652.337 13
652.354 9
652.370 12
652.387 6
652.403 7
652.420 9
652.436 3
652.453 9
652.469 0
652.486 2
652.503 1
652.519 6
652.536 15
652.552 2
652.569 0
652.585 0
652.602 0
652.618 0
652.635 0
652.651 0
652.668 1
652.684 0
652.701 6
652.718 4
652.734 0
652.751 0
652.767 0
652.784 6
652.800 23
652.817 15
652.833 2
652.850 5
652.866 1
652.883 5
652.899 0
652.916 0
652.933 0
652.949 0
652.966 0
652.982 7
652.999 8
653.015 2
653.032 9
653.048 5
653.065 6
653.081 0
653.098 0
653.114 0
653.131 3
653.148 8
653.164 2
653.181 0
653.197 0
653.214 0
653.230 3
653.247 22
653.263 4
653.280 1
653.296 16
653.313 5
653.330 3
653.346 0
653.363 0
653.379 3
653.396 14
653.412 4
653.429 6
653.445 3
653.462 0
653.478 8
653.495 3
653.512 25
653.528 8
653.545 0
653.561 0
653.578 0
653.594 5
653.611 6
653.627 0
653.644 0
653.661 1
653.677 1
653.694 6
653.710 2
653.727 0
653.743 0
653.760 0
653.776 2
653.793 0
653.810 0
653.826 0
653.843 1
653.859 0
653.876 6
653.892 3
653.909 1
653.925 0
653.942 16
653.958 34
653.975 7
653.992 0
654.008 0
654.025 0
654.041 0
654.058 0
654.074 3
654.091 2
654.107 4
654.124 0
654.141 0
654.157 0
654.174 0
654.190 6
654.207 3
654.223 5
654.240 11
654.256 1
654.273 0
654.290 0
654.306 2
654.323 5
654.339 3
654.356 4
654.372 8
654.389 4
654.406 0
654.422 0
654.439 0
654.455 0
654.472 1
654.488 8
654.505 0
654.521 4
654.538 0
654.555 0
654.571 0
654.588 1
654.604 0
654.621 0
654.637 0
654.654 1
654.671 3
654.687 8
654.704 2
654.720 1
654.737 2
654.753 13
654.770 0
654.786 0
654.803 0
654.820 1
654.836 0
654.853 0
654.869 0
654.886 3
654.902 8
654.919 13
654.936 13
654.952 16
654.969 8
654.985 0
655.002 2
655.018 4
655.035 2
655.052 7
655.068 0
655.085 3
655.101 1
655.118 0
655.134 5
655.151 3
655.168 2
655.184 1
655.201 1
655.217 5
655.234 5
655.250 1
655.267 1
655.283 0
655.300 4
655.317 9
655.333 5
655.350 23
655.366 32
655.383 24
655.399 15
655.416 2
655.433 0
655.449 0
655.466 0
655.482 0
655.499 2
655.516 1
655.532 1
655.549 1
655.565 16
655.582 5
655.598 5
655.615 27
655.632 8
655.648 10
655.665 3
655.681 7
655.698 0
655.714 0
655.731 4
655.748 1
655.764 9
655.781 4
655.797 4
655.814 0
655.830 0
655.847 7
655.864 8
655.880 1
655.897 0
655.913 7
655.930 1
655.947 0
655.963 0
655.980 9
655.996 18
656.013 13
656.029 3
656.046 9
656.063 3
656.079 8
656.096 13
656.112 2
656.129 2
656.145 0
656.162 0
656.179 0
656.195 0
656.212 6
656.228 2
656.245 3
656.262 6
656.278 2
656.295 1
656.311 0
656.328 0
656.344 4
656.361 0
656.378 0
656.394 9
656.411 1
656.427 0
656.444 0
656.461 7
656.477 3
656.494 1
656.510 0
656.527 6
656.543 6
656.560 3
656.577 0
656.593 6
656.610 3
656.626 0
656.643 2
656.660 0
656.676 0
656.693 8
656.709 5
656.726 0
656.743 0
656.759 0
656.776 0
656.792 0
656.809 3
656.826 5
656.842 1
656.859 0
656.875 2
656.892 5
656.908 1
656.925 1
656.942 6
656.958 1
656.975 4
656.991 0
657.008 2
657.025 1
657.041 1
657.058 6
657.074 7
657.091 1
657.108 0
657.124 4
657.141 2
657.157 0
657.174 3
657.191 13
657.207 15
657.224 1
657.240 0
657.257 4
657.274 3
657.290 0
657.307 1
657.323 3
657.340 1
657.357 0
657.373 6
657.390 7
657.406 11
657.423 5
657.439 18
657.456 15
657.473 2
657.489 9
657.506 12
657.522 4
657.539 4
657.556 2
657.572 7
657.589 4
657.605 4
657.622 0
657.639 7
657.655 2
657.672 6
657.688 23
657.705 11
657.722 2
657.738 10
657.755 6
657.772 5
657.788 6
657.805 7
657.821 0
657.838 0
657.855 6
657.871 4
657.888 3
657.904 3
657.921 0
657.938 0
657.954 0
657.971 0
657.987 3
658.004 4
658.021 2
658.037 8
658.054 16
658.070 1
658.087 0
658.104 2
658.120 4
658.137 0
658.153 3
658.170 1
658.187 3
658.203 6
658.220 20
658.236 9
658.253 0
658.270 3
658.286 0
658.303 1
658.320 3
658.336 0
658.353 0
658.369 2
658.386 5
658.403 2
658.419 9
658.436 3
658.452 0
658.469 2
658.486 8
658.502 7
658.519 5
658.535 5
658.552 12
658.569 5
658.585 1
658.602 7
658.619 4
658.635 5
658.652 6
658.668 9
658.685 3
658.702 3
658.718 0
658.735 0
658.751 0
658.768 0
658.785 1
658.801 1
658.818 1
658.834 2
658.851 2
658.868 0
658.884 5
658.901 1
658.918 0
658.934 1
658.951 11
658.967 15
658.984 4
659.001 1
659.017 2
659.034 0
659.051 0
659.067 8
659.084 8
659.100 1
659.117 0
659.134 0
659.150 2
659.167 0
659.183 0
659.200 0
659.217 1
659.233 8
659.250 6
659.267 11
659.283 21
659.300 10
659.316 13
659.333 6
659.350 9
659.366 9
659.383 5
659.400 19
659.416 6
659.433 3
659.449 0
659.466 0
659.483 0
659.499 1
659.516 1
659.533 1
659.549 21
659.566 6
659.582 2
659.599 0
659.616 4
659.632 1
659.649 0
659.666 11
659.682 3
659.699 1
659.715 0
659.732 0
659.749 4
659.765 1
659.782 1
659.799 0
659.815 0
659.832 1
659.848 0
659.865 1
659.882 5
659.898 3
659.915 0
659.932 8
659.948 6
659.965 1
659.981 0
659.998 9
660.015 14
660.031 1
660.048 1
660.065 7
660.081 1
660.098 13
660.115 16
660.131 10
660.148 2
660.164 2
660.181 2
660.198 3
660.214 4
660.231 12
660.248 1
660.264 2
660.281 4
660.298 14
660.314 9
660.331 0
660.347 0
660.364 8
660.381 7
660.397 4
660.414 2
660.431 7
660.447 2
660.464 0
660.481 0
660.497 5
660.514 2
660.530 0
660.547 0
660.564 3
660.580 16
660.597 10
660.614 5
660.630 4
660.647 5
660.664 3
660.680 11
660.697 2
660.713 0
660.730 10
660.747 5
660.763 13
660.780 4
660.797 0
660.813 0
660.830 3
660.847 0
660.863 4
660.880 0
660.896 0
660.913 5
660.930 2
660.946 0
660.963 0
660.980 2
660.996 11
661.013 1
661.030 2
661.046 2
661.063 1
661.080 4
661.096 14
661.113 23
661.129 9
661.146 4
661.163 4
661.179 3
661.196 3
661.213 9
661.229 2
661.246 6
661.263 0
661.279 8
661.296 2
661.313 4
661.329 7
661.346 3
661.363 4
661.379 1
661.396 1
661.412 0
661.429 0
661.446 2
661.462 0
661.479 1
661.496 4
661.512 10
661.529 6
661.546 0
661.562 7
661.579 8
661.596 0
661.612 0
661.629 6
661.646 16
661.662 2
661.679 6
661.696 1
661.712 8
661.729 6
661.745 3
661.762 5
661.779 0
661.795 0
661.812 0
661.829 18
661.845 23
661.862 5
661.879 2
661.895 0
661.912 5
661.929 6
661.945 1
661.962 2
661.979 7
661.995 6
662.012 13
662.029 21
662.045 2
662.062 5
662.079 3
662.095 2
662.112 3
662.129 15
662.145 8
662.162 1
662.179 0
662.195 0
662.212 6
662.229 11
662.245 2
662.262 0
662.278 3
662.295 12
662.312 3
662.328 2
662.345 4
662.362 5
662.378 2
662.395 16
662.412 6
662.428 2
662.445 0
662.462 1
662.478 6
662.495 2
662.512 2
662.528 7
662.545 0
662.562 1
662.578 0
662.595 0
662.612 12
662.628 12
662.645 11
662.662 16
662.678 1
662.695 6
662.712 2
662.728 0
662.745 2
662.762 7
662.778 2
662.795 5
662.812 3
662.828 2
662.845 3
662.862 1
662.878 1
662.895 0
662.912 2
662.928 5
662.945 2
662.962 6
662.978 7
662.995 3
663.012 4
663.028 4
663.045 0
663.062 0
663.078 16
663.095 25
663.112 14
663.128 10
663.145 7
663.162 13
663.178 0
663.195 8
663.212 13
663.228 11
663.245 0
663.262 2
663.278 0
663.295 0
663.312 0
663.328 0
663.345 2
663.362 4
663.378 0
663.395 0
663.412 3
663.428 5
663.445 11
663.462 8
663.479 4
663.495 11
663.512 3
663.529 0
663.545 0
663.562 0
663.579 1
663.595 7
663.612 0
663.629 0
663.645 9
663.662 8
663.679 3
663.695 6
663.712 3
663.729 1
663.745 3
663.762 0
663.779 1
663.795 8
663.812 0
663.829 0
663.845 0
663.862 0
663.879 6
663.895 1
663.912 0
663.929 1
663.945 0
663.962 6
663.979 14
663.996 0
664.012 0
664.029 0
664.046 0
664.062 0
664.079 6
664.096 8
664.112 1
664.129 6
664.146 4
664.162 4
664.179 2
664.196 0
664.212 2
664.229 1
664.246 0
664.262 2
664.279 6
664.296 1
664.312 1
664.329 0
664.346 4
664.363 6
664.379 8
664.396 1
664.413 5
664.429 3
664.446 0
664.463 0
664.479 1
664.496 7
664.513 15
664.529 14
664.546 14
664.563 7
664.579 1
664.596 0
664.613 0
664.630 2
664.646 0
664.663 0
664.680 0
664.696 0
664.713 0
664.730 2
664.746 0
664.763 1
664.780 3
664.796 1
664.813 5
664.830 0
664.847 4
664.863 10
664.880 7
664.897 1
664.913 9
664.930 3
664.947 0
664.963 0
664.980 3
664.997 4
665.013 11
665.030 21
665.047 11
665.064 0
665.080 0
665.097 0
665.114 4
665.130 2
665.147 1
665.164 0
665.180 0
665.197 0
665.214 9
665.230 0
665.247 8
665.264 11
665.281 0
665.297 0
665.314 7
665.331 4
665.347 1
665.364 2
665.381 1
665.397 4
665.414 2
665.431 0
665.448 11
665.464 1
665.481 1
665.498 0
665.514 3
665.531 19
665.548 3
665.564 2
665.581 4
665.598 2
665.615 0
665.631 4
665.648 2
665.665 4
665.681 12
665.698 3
665.715 5
665.731 4
665.748 1
665.765 5
665.782 9
665.798 4
665.815 4
665.832 3
665.848 0
665.865 0
665.882 0
665.899 0
665.915 11
665.932 29
665.949 10
665.965 0
665.982 0
665.999 0
666.015 3
666.032 0
666.049 0
666.066 0
666.082 0
666.099 1
666.116 20
666.132 9
666.149 2
666.166 7
666.183 4
666.199 7
666.216 3
666.233 1
666.249 0
666.266 5
666.283 1
666.299 0
666.316 14
666.333 8
666.350 0
666.366 9
666.383 25
666.400 2
666.416 5
666.433 5
666.450 1
666.467 0
666.483 1
666.500 7
666.517 6
666.533 1
666.550 0
666.567 0
666.584 0
666.600 2
666.617 2
666.634 0
666.650 4
666.667 1
666.684 0
666.701 0
666.717 0
666.734 5
666.751 6
666.767 1
666.784 0
666.801 1
666.818 1
666.834 7
666.851 0
666.868 5
666.884 6
666.901 2
666.918 1
666.935 8
666.951 6
666.968 31
666.985 33
667.002 8
667.018 2
667.035 1
667.052 0
667.068 2
667.085 13
667.102 2
667.119 2
667.135 5
667.152 12
667.169 2
667.185 1
667.202 18
667.219 20
667.236 11
667.252 8
667.269 30
667.286 7
667.302 11
667.319 7
667.336 0
667.353 4
667.369 1
667.386 2
667.403 2
667.420 5
667.436 3
667.453 13
667.470 3
667.486 4
667.503 0
667.520 18
667.537 2
667.553 0
667.570 0
667.587 6
667.604 14
667.620 1
667.637 2
667.654 3
667.670 0
667.687 7
667.704 0
667.721 5
667.737 4
667.754 1
667.771 4
667.788 5
667.804 5
667.821 3
667.838 0
667.854 0
667.871 4
667.888 24
667.905 8
667.921 5
667.938 3
667.955 0
667.972 0
667.988 0
668.005 1
668.022 5
668.038 3
668.055 3
668.072 0
668.089 3
668.105 14
668.122 14
668.139 2
668.156 1
668.172 2
668.189 6
668.206 2
668.223 15
668.239 9
668.256 9
668.273 7
668.289 0
668.306 1
668.323 5
668.340 4
668.356 0
668.373 5
668.390 16
668.407 1
668.423 10
668.440 3
668.457 4
668.474 0
668.490 0
668.507 3
668.524 3
668.541 30
668.557 9
668.574 0
668.591 3
668.607 5
668.624 4
668.641 4
668.658 0
668.674 7
668.691 14
668.708 2
668.725 0
668.741 3
668.758 0
668.775 0
668.792 0
668.808 1
668.825 0
668.842 6
668.859 1
668.875 0
668.892 0
668.909 0
668.926 0
668.942 0
668.959 1
668.976 0
668.993 15
669.009 2
669.026 0
669.043 3
669.059 2
669.076 0
669.093 6
669.110 0
669.126 3
669.143 0
669.160 4
669.177 0
669.193 12
669.210 8
669.227 0
669.244 0
669.260 0
669.277 7
669.294 10
669.311 4
669.327 0
669.344 3
669.361 12
669.378 5
669.394 0
669.411 1
669.428 1
669.445 8
669.461 1
669.478 0
669.495 1
669.512 0
669.528 0
669.545 0
669.562 0
669.579 0
669.595 0
669.612 2
669.629 6
669.646 2
669.662 4
669.679 4
669.696 0
669.713 0
669.729 0
669.746 0
669.763 0
669.780 0
669.796 0
669.813 2
669.830 1
669.847 0
669.863 0
669.880 0
669.897 0
669.914 4
669.930 2
669.947 2
669.964 4
669.981 3
669.998 0
670.014 4
670.031 9
670.048 1
670.065 0
670.081 1
670.098 4
670.115 6
670.132 0
670.148 14
670.165 4
670.182 4
670.199 0
670.215 0
670.232 0
670.249 4
670.266 0
670.282 0
670.299 5
670.316 11
670.333 22
670.349 21
670.366 3
670.383 4
670.400 3
670.416 2
670.433 0
670.450 6
670.467 2
670.484 1
670.500 14
670.517 2
670.534 5
670.551 5
670.567 3
670.584 0
670.601 0
670.618 2
670.634 4
670.651 1
670.668 0
670.685 0
670.701 3
670.718 5
670.735 2
670.752 0
670.769 6
670.785 2
670.802 1
670.819 6
670.836 0
670.852 0
670.869 1
670.886 0
670.903 0
670.919 1
670.936 2
670.953 1
670.970 0
670.987 0
671.003 0
671.020 1
671.037 2
671.054 11
671.070 3
671.087 0
671.104 0
671.121 0
671.137 0
671.154 6
671.171 0
671.188 9
671.205 11
671.221 3
671.238 16
671.255 9
671.272 0
671.288 0
671.305 0
671.322 0
671.339 0
671.355 3
671.372 8
671.389 14
671.406 4
671.423 17
671.439 14
671.456 9
671.473 15
671.490 7
671.506 7
671.523 1
671.540 6
671.557 2
671.574 0
671.590 9
671.607 3
671.624 11
671.641 16
671.657 18
671.674 8
671.691 0
671.708 0
671.725 1
671.741 0
671.758 0
671.775 1
671.792 5
671.808 8
671.825 0
671.842 0
671.859 7
671.876 3
671.892 4
671.909 7
671.926 4
671.943 9
671.959 1
671.976 0
671.993 0
672.010 3
672.027 0
672.043 0
672.060 2
672.077 0
672.094 2
672.110 10
672.127 19
672.144 7
672.161 1
672.178 0
672.194 3
672.211 5
672.228 1
672.245 0
672.262 1
672.278 18
672.295 4
672.312 0
672.329 1
672.345 0
672.362 0
672.379 0
672.396 2
672.413 12
672.429 6
672.446 7
672.463 3
672.480 2
672.497 0
672.513 3
672.530 0
672.547 0
672.564 0
672.580 0
672.597 2
672.614 2
672.631 0
672.648 0
672.664 1
672.681 0
672.698 7
672.715 13
672.732 2
672.748 0
672.765 0
672.782 1
672.799 0
672.816 0
672.832 0
672.849 9
672.866 0
672.883 0
672.900 5
672.916 7
672.933 0
672.950 0
672.967 0
672.983 0
673.000 0
673.017 3
673.034 5
673.051 7
673.067 1
673.084 1
673.101 8
673.118 1
673.135 0
673.151 1
673.168 1
673.185 0
673.202 0
673.219 1
673.235 3
673.252 0
673.269 0
673.286 5
673.303 3
673.319 1
673.336 2
673.353 18
673.370 3
673.387 0
673.403 1
673.420 9
673.437 9
673.454 0
673.471 0
673.487 0
673.504 6
673.521 2
673.538 5
673.555 10
673.571 2
673.588 0
673.605 0
673.622 0
673.639 3
673.655 0
673.672 0
673.689 0
673.706 9
673.723 14
673.739 7
673.756 5
673.773 10
673.790 0
673.807 3
673.823 7
673.840 0
673.857 0
673.874 0
673.891 2
673.907 0
673.924 0
673.941 1
673.958 0
673.975 0
673.991 0
674.008 6
674.025 9
674.042 2
674.059 6
674.076 1
674.092 7
674.109 2
674.126 0
674.143 0
674.160 6
674.176 4
674.193 0
674.210 0
674.227 0
674.244 2
674.260 9
674.277 3
674.294 5
674.311 4
674.328 8
674.344 6
674.361 13
674.378 2
674.395 6
674.412 6
674.429 1
674.445 1
674.462 4
674.479 0
674.496 2
674.513 0
674.529 0
674.546 9
674.563 6
674.580 9
674.597 11
674.613 11
674.630 4
674.647 0
674.664 0
674.681 0
674.698 7
674.714 3
674.731 0
674.748 0
674.765 1
674.782 16
674.798 5
674.815 0
674.832 0
674.849 0
674.866 0
674.883 0
674.899 0
674.916 0
674.933 1
674.950 0
674.967 0
674.983 2
675.000 0
675.017 0
675.034 5
675.051 2
675.068 3
675.084 3
675.101 2
675.118 2
675.135 1
675.152 9
675.168 7
675.185 0
675.202 5
675.219 11
675.236 6
675.253 0
675.269 22
675.286 12
675.303 0
675.320 0
675.337 0
675.353 1
675.370 9
675.387 6
675.404 1
675.421 7
675.438 1
675.454 10
675.471 0
675.488 0
675.505 0
675.522 12
675.539 3
675.555 7
675.572 3
675.589 0
675.606 1
675.623 3
675.639 10
675.656 3
675.673 0
675.690 0
675.707 8
675.724 9
675.740 2
675.757 3
675.774 0
675.791 5
675.808 4
675.825 0
675.841 0
675.858 0
675.875 7
675.892 10
675.909 8
675.926 1
675.942 0
675.959 0
675.976 3
675.993 0
676.010 5
676.027 2
676.043 0
676.060 0
676.077 0
676.094 0
676.111 2
676.128 9
676.144 4
676.161 4
676.178 3
676.195 0
676.212 0
676.229 0
676.245 6
676.262 7
676.279 1
676.296 4
676.313 0
676.330 0
676.346 0
676.363 0
676.380 1
676.397 3
676.414 0
676.431 8
676.447 5
676.464 1
676.481 0
676.498 0
676.515 0
676.532 3
676.548 8
676.565 15
676.582 21
676.599 6
676.616 11
676.633 2
676.649 8
676.666 41
676.683 32
676.700 10
676.717 12
676.734 17
676.751 2
676.767 2
676.784 0
676.801 0
676.818 1
676.835 0
676.852 0
676.868 2
676.885 1
676.902 0
676.919 0
676.936 0
676.953 5
676.969 2
676.986 1
677.003 0
677.020 0
677.037 0
677.054 1
677.071 11
677.087 2
677.104 0
677.121 10
677.138 1
677.155 0
677.172 0
677.188 0
677.205 3
677.222 0
677.239 0
677.256 0
677.273 4
677.290 6
677.306 9
677.323 6
677.340 5
677.357 9
677.374 3
677.391 0
677.407 0
677.424 4
677.441 2
677.458 0
677.475 0
677.492 0
677.509 2
677.525 7
677.542 1
677.559 0
677.576 10
677.593 12
677.610 0
677.627 12
677.643 6
677.660 8
677.677 5
677.694 7
677.711 7
677.728 0
677.744 9
677.761 6
677.778 5
677.795 3
677.812 0
677.829 1
677.846 0
677.862 7
677.879 2
677.896 5
677.913 3
677.930 0
677.947 0
677.964 4
677.980 9
677.997 3
678.014 0
678.031 2
678.048 0
678.065 5
678.082 9
678.098 4
678.115 0
678.132 7
678.149 0
678.166 0
678.183 30
678.200 95
678.216 120
678.233 96
678.250 78
678.267 72
678.284 45
678.301 18
678.318 4
678.334 13
678.351 4
678.368 4
678.385 2
678.402 0
678.419 2
678.436 3
678.453 6
678.469 7
678.486 9
678.503 5
678.520 6
678.537 0
678.554 5
678.571 5
678.587 4
678.604 0
678.621 1
678.638 1
678.655 4
678.672 0
678.689 3
678.705 5
678.722 0
678.739 2
678.756 3
678.773 4
678.790 4
678.807 14
678.824 14
678.840 1
678.857 10
678.874 5
678.891 0
678.908 0
678.925 0
678.942 1
678.958 3
678.975 2
678.992 5
679.009 1
679.026 0
679.043 1
679.060 5
679.077 0
679.093 4
679.110 1
679.127 9
679.144 2
679.161 0
679.178 5
679.195 19
679.212 41
679.228 42
679.245 26
679.262 13
679.279 8
679.296 16
679.313 8
679.330 0
679.346 0
679.363 0
679.380 1
679.397 0
679.414 7
679.431 1
679.448 0
679.465 0
679.481 14
679.498 4
679.515 0
679.532 0
679.549 0
679.566 0
679.583 7
679.600 6
679.616 1
679.633 3
679.650 3
679.667 3
679.684 1
679.701 2
679.718 1
679.735 1
679.751 0
679.768 5
679.785 8
679.802 0
679.819 1
679.836 0
679.853 0
679.870 3
679.887 3
679.903 2
679.920 0
679.937 1
679.954 0
679.971 0
679.988 6
680.005 0
680.022 0
680.038 8
680.055 1
680.072 8
680.089 0
680.106 8
680.123 5
680.140 15
680.157 2
680.174 21
680.190 7
680.207 18
680.224 9
680.241 6
680.258 6
680.275 15
680.292 10
680.309 6
680.325 11
680.342 15
680.359 4
680.376 1
680.393 0
680.410 0
680.427 0
680.444 3
680.461 3
680.477 3
680.494 2
680.511 4
680.528 1
680.545 4
680.562 16
680.579 8
680.596 16
680.613 10
680.629 1
680.646 0
680.663 5
680.680 0
680.697 2
680.714 8
680.731 0
680.748 0
680.765 0
680.781 12
680.798 8
680.815 0
680.832 1
680.849 0
680.866 4
680.883 16
680.900 5
680.917 0
680.933 9
680.950 2
680.967 0
680.984 3
681.001 0
681.018 0
681.035 0
681.052 0
681.069 3
681.086 0
681.102 0
681.119 2
681.136 4
681.153 0
681.170 0
681.187 0
681.204 1
681.221 14
681.238 10
681.254 1
681.271 3
681.288 13
681.305 10
681.322 0
681.339 0
681.356 0
681.373 0
681.390 5
681.407 1
681.423 0
681.440 0
681.457 0
681.474 7
681.491 0
681.508 0
681.525 0
681.542 13
681.559 10
681.576 10
681.592 5
681.609 0
681.626 1
681.643 5
681.660 0
681.677 6
681.694 3
681.711 0
681.728 3
681.745 0
681.761 2
681.778 0
681.795 0
681.812 0
681.829 4
681.846 10
681.863 16
681.880 10
681.897 5
681.914 21
681.931 15
681.947 9
681.964 0
681.981 0
681.998 0
682.015 0
682.032 9
682.049 1
682.066 0
682.083 0
682.100 1
682.116 4
682.133 10
682.150 4
682.167 3
682.184 7
682.201 2
682.218 0
682.235 11
682.252 13
682.269 0
682.286 3
682.302 10
682.319 8
682.336 0
682.353 1
682.370 0
682.387 1
682.404 0
682.421 9
682.438 5
682.455 0
682.472 0
682.488 1
682.505 0
682.522 0
682.539 0
682.556 0
682.573 6
682.590 3
682.607 0
682.624 6
682.641 15
682.658 8
682.675 1
682.691 4
682.708 1
682.725 2
682.742 0
682.759 0
682.776 2
682.793 1
682.810 1
682.827 0
682.844 0
682.861 3
682.878 4
682.894 1
682.911 0
682.928 1
682.945 8
682.962 6
682.979 6
682.996 0
683.013 3
683.030 0
683.047 4
683.064 6
683.081 3
683.097 0
683.114 0
683.131 0
683.148 15
683.165 16
683.182 28
683.199 6
683.216 0
683.233 7
683.250 5
683.267 17
683.284 29
683.301 14
683.317 20
683.334 16
683.351 23
683.368 5
683.385 13
683.402 12
683.419 2
683.436 9
683.453 16
683.470 3
683.487 2
683.504 3
683.521 11
683.537 5
683.554 0
683.571 0
683.588 5
683.605 2
683.622 3
683.639 9
683.656 0
683.673 0
683.690 1
683.707 10
683.724 4
683.741 0
683.757 0
683.774 7
683.791 2
683.808 0
683.825 2
683.842 1
683.859 5
683.876 0
683.893 0
683.910 5
683.927 5
683.944 12
683.961 2
683.978 6
683.994 0
684.011 2
684.028 0
684.045 2
684.062 15
684.079 4
684.096 1
684.113 9
684.130 6
684.147 17
684.164 5
684.181 0
684.198 7
684.215 9
684.232 5
684.248 9
684.265 3
684.282 0
684.299 5
684.316 32
684.333 12
684.350 2
684.367 4
684.384 1
684.401 0
684.418 10
684.435 8
684.452 4
684.469 4
684.486 1
684.503 0
684.519 2
684.536 3
684.553 0
684.570 4
684.587 2
684.604 1
684.621 1
684.638 0
684.655 0
684.672 2
684.689 1
684.706 2
684.723 1
684.740 0
684.757 0
684.774 0
684.790 0
684.807 0
684.824 0
684.841 7
684.858 1
684.875 0
684.892 6
684.909 0
684.926 0
684.943 4
684.960 1
684.977 0
684.994 0
685.011 5
685.028 11
685.045 1
685.062 1
685.078 6
685.095 1
685.112 3
685.129 8
685.146 0
685.163 4
685.180 9
685.197 4
685.214 2
685.231 5
685.248 0
685.265 0
685.282 4
685.299 4
685.316 9
685.333 20
685.350 34
685.367 21
685.384 10
685.400 8
685.417 0
685.434 0
685.451 2
685.468 11
685.485 6
685.502 2
685.519 2
685.536 0
685.553 7
685.570 8
685.587 6
685.604 0
685.621 1
685.638 1
685.655 7
685.672 3
685.689 0
685.706 0
685.723 0
685.739 6
685.756 11
685.773 17
685.790 8
685.807 3
685.824 6
685.841 0
685.858 2
685.875 0
685.892 5
685.909 6
685.926 0
685.943 1
685.960 5
685.977 4
685.994 1
686.011 0
686.028 3
686.045 9
686.062 1
686.079 1
686.096 0
686.112 1
686.129 0
686.146 2
686.163 1
686.180 2
686.197 3
686.214 0
686.231 2
686.248 5
686.265 0
686.282 0
686.299 0
686.316 1
686.333 4
686.350 9
686.367 8
686.384 3
686.401 3
686.418 9
686.435 2
686.452 11
686.469 6
686.486 4
686.503 9
686.520 6
686.536 0
686.553 11
686.570 6
686.587 0
686.604 5
686.621 2
686.638 2
686.655 12
686.672 8
686.689 0
686.706 0
686.723 3
686.740 0
686.757 0
686.774 0
686.791 1
686.808 5
686.825 2
686.842 0
686.859 0
686.876 3
686.893 18
686.910 4
686.927 1
686.944 0
686.961 0
686.978 3
686.995 1
687.011 0
687.028 1
687.045 7
687.062 6
687.079 20
687.096 10
687.113 3
687.130 4
687.147 12
687.164 5
687.181 2
687.198 15
687.215 15
687.232 0
687.249 0
687.266 5
687.283 12
687.300 1
687.317 5
687.334 10
687.351 3
687.368 0
687.385 16
687.402 4
687.419 0
687.436 1
687.453 9
687.470 20
687.487 1
687.504 10
687.521 5
687.538 4
687.555 2
687.572 0
687.589 8
687.606 3
687.622 0
687.639 1
687.656 0
687.673 0
687.690 0
687.707 0
687.724 1
687.741 0
687.758 0
687.775 5
687.792 0
687.809 0
687.826 0
687.843 0
687.860 0
687.877 0
687.894 0
687.911 1
687.928 2
687.945 1
687.962 4
687.979 8
687.996 8
688.013 6
688.030 10
688.047 1
688.064 0
688.081 4
688.098 10
688.115 6
688.132 15
688.149 11
688.166 1
688.183 2
688.200 2
688.217 0
688.234 0
688.251 0
688.268 0
688.285 0
688.302 0
688.319 4
688.336 2
688.353 12
688.370 0
688.387 2
688.404 0
688.421 0
688.438 2
688.455 0
688.472 1
688.489 0
688.506 0
688.522 8
688.539 6
688.556 4
688.573 0
688.590 3
688.607 1
688.624 0
688.641 5
688.658 2
688.675 5
688.692 3
688.709 4
688.726 0
688.743 0
688.760 0
688.777 0
688.794 0
688.811 0
688.828 0
688.845 0
688.862 0
688.879 0
688.896 0
688.913 2
688.930 1
688.947 4
688.964 4
688.981 0
688.998 0
689.015 3
689.032 0
689.049 12
689.066 6
689.083 4
689.100 0
689.117 0
689.134 0
689.151 0
689.168 0
689.185 1
689.202 0
689.219 0
689.236 1
689.253 8
689.270 1
689.287 0
689.304 4
689.321 15
689.338 8
689.355 4
689.372 0
689.389 0
689.406 0
689.423 5
689.440 24
689.457 11
689.474 3
689.491 2
689.508 0
689.525 7
689.542 6
689.559 5
689.576 2
689.593 4
689.610 2
689.627 4
689.644 7
689.661 13
689.678 3
689.695 4
689.712 0
689.729 0
689.746 0
689.763 5
689.780 0
689.797 1
689.814 6
689.831 2
689.848 0
689.865 0
689.882 0
689.899 5
689.916 0
689.933 0
689.950 0
689.967 0
689.984 3
690.001 1
690.018 0
690.035 0
690.052 0
690.069 0
690.086 0
690.103 0
690.120 2
690.137 3
690.154 0
690.171 3
690.188 5
690.205 6
690.222 3
690.239 0
690.256 0
690.273 5
690.290 2
690.307 1
690.324 1
690.341 0
690.358 0
690.375 0
690.392 4
690.409 4
690.426 6
690.443 7
690.460 7
690.477 18
690.494 30
690.511 5
690.528 3
690.545 3
690.562 8
690.579 13
690.596 12
690.613 20
690.630 14
690.647 19
690.664 5
690.682 4
690.699 5
690.716 4
690.733 0
690.750 8
690.767 2
690.784 3
690.801 0
690.818 0
690.835 0
690.852 6
690.869 2
690.886 1
690.903 7
690.920 1
690.937 0
690.954 0
690.971 8
690.988 2
691.005 0
691.022 0
691.039 0
691.056 1
691.073 0
691.090 0
691.107 4
691.124 6
691.141 5
691.158 3
691.175 0
691.192 12
691.209 3
691.226 1
691.243 14
691.260 2
691.277 4
691.294 4
691.311 5
691.328 3
691.345 13
691.362 18
691.379 6
691.396 4
691.413 0
691.430 2
691.447 7
691.464 0
691.481 0
691.498 0
691.515 4
691.532 0
691.549 3
691.566 0
691.584 0
691.601 4
691.618 0
691.635 2
691.652 11
691.669 0
691.686 4
691.703 16
691.720 14
691.737 2
691.754 0
691.771 0
691.788 0
691.805 0
691.822 1
691.839 1
691.856 0
691.873 0
691.890 0
691.907 0
691.924 3
691.941 0
691.958 1
691.975 0
691.992 0
692.009 0
692.026 0
692.043 0
692.060 0
692.077 0
692.094 7
692.111 4
692.128 0
692.145 0
692.162 0
692.179 3
692.197 13
692.214 8
692.231 1
692.248 0
692.265 0
692.282 0
692.299 0
692.316 0
692.333 0
692.350 0
692.367 0
692.384 1
692.401 5
692.418 1
692.435 1
692.452 15
692.469 5
692.486 6
692.503 8
692.520 2
692.537 2
692.554 0
692.571 4
692.588 0
692.605 4
692.622 0
692.639 0
692.656 3
692.674 6
692.691 7
692.708 5
692.725 4
692.742 5
692.759 2
692.776 0
692.793 0
692.810 1
692.827 6
692.844 1
692.861 0
692.878 4
692.895 4
692.912 0
692.929 0
692.946 0
692.963 3
692.980 4
692.997 4
693.014 2
693.031 3
693.048 0
693.065 0
693.082 5
693.100 24
693.117 2
693.134 1
693.151 0
693.168 11
693.185 4
693.202 0
693.219 0
693.236 4
693.253 0
693.270 0
693.287 6
693.304 8
693.321 18
693.338 2
693.355 0
693.372 2
693.389 0
693.406 0
693.423 0
693.440 5
693.457 1
693.475 0
693.492 0
693.509 2
693.526 0
693.543 1
693.560 13
693.577 9
693.594 1
693.611 2
693.628 0
693.645 0
693.662 6
693.679 6
693.696 0
693.713 8
693.730 0
693.747 1
693.764 0
693.781 2
693.798 7
693.816 6
693.833 6
693.850 2
693.867 0
693.884 0
693.901 6
693.918 0
693.935 1
693.952 0
693.969 0
693.986 3
694.003 0
694.020 0
694.037 7
694.054 4
694.071 16
694.088 5
694.105 3
694.122 14
694.140 5
694.157 1
694.174 8
694.191 1
694.208 0
694.225 0
694.242 0
694.259 4
694.276 7
694.293 2
694.310 4
694.327 0
694.344 0
694.361 10
694.378 6
694.395 5
694.412 8
694.430 2
694.447 3
694.464 0
694.481 4
694.498 3
694.515 0
694.532 0
694.549 6
694.566 8
694.583 7
694.600 5
694.617 13
694.634 1
694.651 3
694.668 4
694.685 1
694.703 4
694.720 1
694.737 3
694.754 1
694.771 0
694.788 0
694.805 1
694.822 0
694.839 6
694.856 1
694.873 4
694.890 23
694.907 4
694.924 0
694.941 2
694.958 4
694.976 1
694.993 0
695.010 1
695.027 0
695.044 4
695.061 1
695.078 0
695.095 0
695.112 1
695.129 0
695.146 11
695.163 4
695.180 1
695.197 4
695.214 0
695.232 0
695.249 0
695.266 14
695.283 20
695.300 14
695.317 3
695.334 5
695.351 5
695.368 0
695.385 0
695.402 11
695.419 7
695.436 3
695.453 0
695.471 0
695.488 0
695.505 2
695.522 1
695.539 9
695.556 3
695.573 0
695.590 0
695.607 6
695.624 5
695.641 2
695.658 0
695.675 3
695.693 0
695.710 1
695.727 1
695.744 1
695.761 0
695.778 6
695.795 18
695.812 5
695.829 1
695.846 0
695.863 0
695.880 0
695.897 0
695.915 2
695.932 0
695.949 0
695.966 2
695.983 0
696.000 0
696.017 0
696.034 0
696.051 0
696.068 2
696.085 1
696.102 0
696.119 0
696.137 0
696.154 0
696.171 8
696.188 2
696.205 0
696.222 0
696.239 0
696.256 0
696.273 7
696.290 2
696.307 0
696.324 0
696.342 0
696.359 0
696.376 0
696.393 6
696.410 3
696.427 7
696.444 5
696.461 5
696.478 1
696.495 3
696.512 2
696.529 2
696.547 5
696.564 1
696.581 1
696.598 0
696.615 2
696.632 5
696.649 0
696.666 2
696.683 2
696.700 0
696.717 0
696.734 0
696.752 0
696.769 3
696.786 4
696.803 0
696.820 3
696.837 0
696.854 0
696.871 0
696.888 5
696.905 0
696.922 4
696.940 6
696.957 0
696.974 0
696.991 1
697.008 0
697.025 8
697.042 3
697.059 0
697.076 3
697.093 8
697.110 3
697.128 4
697.145 4
697.162 0
697.179 0
697.196 0
697.213 4
697.230 0
697.247 1
697.264 8
697.281 2
697.299 1
697.316 2
697.333 3
697.350 1
697.367 0
697.384 4
697.401 7
697.418 12
697.435 3
697.452 2
697.469 3
697.487 5
697.504 0
697.521 4
697.538 1
697.555 3
697.572 0
697.589 16
697.606 17
697.623 11
697.640 0
697.658 1
697.675 1
697.692 0
697.709 1
697.726 0
697.743 0
697.760 0
697.777 0
697.794 0
697.811 0
697.829 0
697.846 0
697.863 0
697.880 0
697.897 0
697.914 2
697.931 0
697.948 0
697.965 2
697.982 6
698.000 4
698.017 20
698.034 11
698.051 1
698.068 0
698.085 0
698.102 0
698.119 0
698.136 0
698.154 0
698.171 3
698.188 1
698.205 0
698.222 1
698.239 1
698.256 1
698.273 0
698.290 2
698.307 2
698.325 0
698.342 3
698.359 2
698.376 2
698.393 0
698.410 0
698.427 0
698.444 0
698.461 0
698.479 14
698.496 7
698.513 10
698.530 1
698.547 0
698.564 14
698.581 9
698.598 11
698.615 8
698.633 1
698.650 0
698.667 0
698.684 1
698.701 0
698.718 1
698.735 0
698.752 4
698.769 6
698.787 0
698.804 12
698.821 12
698.838 1
698.855 2
698.872 1
698.889 7
698.906 3
698.923 6
698.941 2
698.958 0
698.975 7
698.992 10
699.009 3
699.026 0
699.043 2
699.060 4
699.078 6
699.095 0
699.112 0
699.129 0
699.146 0
699.163 3
699.180 0
699.197 2
699.214 16
699.232 10
699.249 0
699.266 0
699.283 6
699.300 0
699.317 4
699.334 0
699.351 4
699.369 3
699.386 9
699.403 4
699.420 7
699.437 6
699.454 3
699.471 7
699.488 3
699.505 13
699.523 21
699.540 7
699.557 0
699.574 0
699.591 3
699.608 9
699.625 8
699.642 0
699.660 6
699.677 0
699.694 0
699.711 0
699.728 1
699.745 3
699.762 6
699.779 4
699.797 1
699.814 7
699.831 12
699.848 1
699.865 0
699.882 7
699.899 15
699.916 3
699.934 1
699.951 3
699.968 1
699.985 0
700.002 6
700.019 6
700.036 4
700.054 7
700.071 6
700.088 3
700.105 0
700.122 0
700.139 4
700.156 0
700.173 0
700.191 4
700.208 19
700.225 11
700.242 9
700.259 19
700.276 11
700.293 9
700.310 49
700.328 11
700.345 3
700.362 3
700.379 2
700.396 0
700.413 2
700.430 15
700.448 11
700.465 4
700.482 0
700.499 6
700.516 8
700.533 1
700.550 14
700.567 1
700.585 0
700.602 2
700.619 6
700.636 0
700.653 17
700.670 12
700.687 5
700.705 1
700.722 10
700.739 5
700.756 0
700.773 0
700.790 0
700.807 0
700.825 0
700.842 0
700.859 0
700.876 5
700.893 8
700.910 6
700.927 2
700.944 0
700.962 0
700.979 2
700.996 5
701.013 0
701.030 0
701.047 2
701.064 6
701.082 14
701.099 5
701.116 3
701.133 6
701.150 0
701.167 5
701.184 1
701.202 6
701.219 5
701.236 6
701.253 8
701.270 17
701.287 16
701.304 1
701.322 1
701.339 17
701.356 7
701.373 1
701.390 0
701.407 1
701.424 11
701.442 13
701.459 0
701.476 0
701.493 3
701.510 3
701.527 0
701.544 0
701.562 0
701.579 0
701.596 0
701.613 0
701.630 0
701.647 3
701.665 1
701.682 8
701.699 4
701.716 0
701.733 0
701.750 0
701.767 0
701.785 1
701.802 6
701.819 7
701.836 1
701.853 0
701.870 0
701.887 0
701.905 0
701.922 0
701.939 3
701.956 1
701.973 3
701.990 0
702.008 0
702.025 0
702.042 0
702.059 0
702.076 18
702.093 4
702.110 0
702.128 0
702.145 0
702.162 0
702.179 6
702.196 0
702.213 4
702.231 16
702.248 3
702.265 7
702.282 24
702.299 5
702.316 3
702.333 2
702.351 1
702.368 6
702.385 0
702.402 0
702.419 0
702.436 0
702.454 1
702.471 9
702.488 5
702.505 18
702.522 5
702.539 1
702.557 4
702.574 3
702.591 3
702.608 4
702.625 1
702.642 0
702.659 0
702.677 6
702.694 2
702.711 0
702.728 0
702.745 0
702.762 0
702.780 8
702.797 8
702.814 1
702.831 18
702.848 7
702.865 0
702.883 0
702.900 1
702.917 12
702.934 0
702.951 0
702.968 0
702.986 0
703.003 1
703.020 1
703.037 0
703.054 4
703.071 0
703.089 0
703.106 0
703.123 0
703.140 7
703.157 8
703.174 0
703.192 0
703.209 3
703.226 1
703.243 0
703.260 0
703.277 3
703.295 3
703.312 11
703.329 2
703.346 6
703.363 22
703.380 12
703.398 5
703.415 0
703.432 0
703.449 7
703.466 2
703.483 0
703.501 0
703.518 6
703.535 1
703.552 0
703.569 0
703.586 0
703.604 0
703.621 0
703.638 4
703.655 4
703.672 3
703.689 0
703.707 2
703.724 0
703.741 1
703.758 0
703.775 0
703.793 1
703.810 3
703.827 0
703.844 0
703.861 0
703.878 2
703.896 0
703.913 6
703.930 2
703.947 0
703.964 10
703.981 8
703.999 5
704.016 3
704.033 3
704.050 2
704.067 1
704.085 0
704.102 1
704.119 1
704.136 0
704.153 1
704.170 0
704.188 0
704.205 0
704.222 0
704.239 1
704.256 4
704.274 5
704.291 0
704.308 0
704.325 2
704.342 0
704.359 0
704.377 0
704.394 7
704.411 0
704.428 0
704.445 0
704.463 4
704.480 3
704.497 0
704.514 7
704.531 8
704.548 2
704.566 0
704.583 6
704.600 0
704.617 0
704.634 0
704.652 0
704.669 6
704.686 24
704.703 27
704.720 30
704.737 35
704.755 18
704.772 0
704.789 0
704.806 10
704.823 4
704.841 3
704.858 21
704.875 10
704.892 17
704.909 7
704.927 13
704.944 8
704.961 0
704.978 3
704.995 4
705.012 0
705.030 0
705.047 0
705.064 5
705.081 15
705.098 1
705.116 8
705.133 11
705.150 4
705.167 6
705.184 0
705.202 0
705.219 0
705.236 0
705.253 19
705.270 9
705.288 3
705.305 0
705.322 1
705.339 1
705.356 9
705.373 8
705.391 5
705.408 0
705.425 6
705.442 18
705.459 11
705.477 3
705.494 5
705.511 4
705.528 6
705.545 6
705.563 9
705.580 2
705.597 1
705.614 0
705.631 3
705.649 3
705.666 1
705.683 4
705.700 9
705.717 33
705.735 21
705.752 16
705.769 10
705.786 1
705.803 3
705.821 9
705.838 1
705.855 10
705.872 3
705.889 9
705.907 4
705.924 8
705.941 2
705.958 11
705.975 2
705.993 1
706.010 6
706.027 7
706.044 4
706.061 5
706.079 7
706.096 5
706.113 0
706.130 0
706.147 0
706.165 1
706.182 3
706.199 0
706.216 0
706.233 0
706.251 5
706.268 2
706.285 1
706.302 18
706.319 11
706.337 1
706.354 2
706.371 1
706.388 5
706.405 3
706.423 1
706.440 0
706.457 5
706.474 2
706.492 0
706.509 0
706.526 5
706.543 6
706.560 10
706.578 4
706.595 3
706.612 0
706.629 0
706.646 0
706.664 1
706.681 2
706.698 4
706.715 15
706.732 14
706.750 3
706.767 0
706.784 0
706.801 0
706.818 16
706.836 9
706.853 0
706.870 2
706.887 1
706.905 0
706.922 0
706.939 0
706.956 0
706.973 0
706.991 6
707.008 2
707.025 0
707.042 0
707.059 0
707.077 0
707.094 0
707.111 0
707.128 0
707.146 3
707.163 0
707.180 0
707.197 0
707.214 2
707.232 5
707.249 1
707.266 5
707.283 5
707.300 1
707.318 1
707.335 2
707.352 9
707.369 5
707.387 0
707.404 16
707.421 9
707.438 3
707.455 0
707.473 3
707.490 3
707.507 3
707.524 1
707.542 0
707.559 0
707.576 2
707.593 4
707.610 8
707.628 5
707.645 0
707.662 10
707.679 6
707.697 4
707.714 3
707.731 0
707.748 0
707.765 2
707.783 0
707.800 0
707.817 0
707.834 2
707.852 0
707.869 0
707.886 0
707.903 0
707.920 0
707.938 1
707.955 0
707.972 0
707.989 0
708.007 0
708.024 0
708.041 0
708.058 4
708.075 14
708.093 2
708.110 1
708.127 3
708.144 1
708.162 0
708.179 0
708.196 5
708.213 10
708.231 0
708.248 2
708.265 9
708.282 24
708.299 5
708.317 9
708.334 4
708.351 0
708.368 0
708.386 0
708.403 4
708.420 1
708.437 0
708.455 5
708.472 4
708.489 4
708.506 7
708.523 2
708.541 2
708.558 5
708.575 20
708.592 16
708.610 9
708.627 12
708.644 5
708.661 2
708.679 1
708.696 0
708.713 0
708.730 0
708.747 0
708.765 11
708.782 5
708.799 5
708.816 1
708.834 0
708.851 2
708.868 2
708.885 4
708.903 1
708.920 0
708.937 0
708.954 6
708.972 3
708.989 1
709.006 1
709.023 0
709.040 0
709.058 3
709.075 9
709.092 0
709.109 0
709.127 7
709.144 0
709.161 0
709.178 9
709.196 14
709.213 5
709.230 0
709.247 4
709.265 0
709.282 0
709.299 2
709.316 21
709.334 0
709.351 0
709.368 0
709.385 7
709.403 0
709.420 0
709.437 2
709.454 9
709.472 6
709.489 0
709.506 2
709.523 12
709.541 14
709.558 4
709.575 0
709.592 2
709.609 0
709.627 10
709.644 2
709.661 0
709.678 7
709.696 0
709.713 0
709.730 8
709.747 3
709.765 0
709.782 0
709.799 0
709.816 2
709.834 3
709.851 5
709.868 1
709.885 0
709.903 1
709.920 10
709.937 11
709.954 4
709.972 0
709.989 0
710.006 3
710.023 1
710.041 0
710.058 0
710.075 11
710.092 10
710.110 2
710.127 0
710.144 9
710.161 3
710.179 2
710.196 0
710.213 0
710.230 0
710.248 0
710.265 5
710.282 2
710.299 0
710.317 1
710.334 4
710.351 0
710.368 8
710.386 20
710.403 4
710.420 0
710.437 0
710.455 0
710.472 4
710.489 0
710.507 0
710.524 0
710.541 5
710.558 5
710.576 15
710.593 7
710.610 5
710.627 22
710.645 13
710.662 2
710.679 8
710.696 11
710.714 17
710.731 3
710.748 0
710.765 2
710.783 0
710.800 0
710.817 0
710.834 0
710.852 1
710.869 0
710.886 0
710.903 0
710.921 0
710.938 6
710.955 0
710.973 1
710.990 3
711.007 0
711.024 0
711.042 4
711.059 10
711.076 13
711.093 5
711.111 0
711.128 7
711.145 5
711.162 0
711.180 0
711.197 5
711.214 4
711.231 8
711.249 8
711.266 9
711.283 0
711.301 0
711.318 2
711.335 6
711.352 3
711.370 0
711.387 0
711.404 0
711.421 0
711.439 6
711.456 0
711.473 0
711.490 0
711.508 7
711.525 0
711.542 1
711.560 6
711.577 1
711.594 5
711.611 10
711.629 4
711.646 0
711.663 0
711.680 1
711.698 8
711.715 0
711.732 0
711.750 0
711.767 0
711.784 3
711.801 0
711.819 1
711.836 10
711.853 10
711.870 2
711.888 0
711.905 0
711.922 0
711.940 11
711.957 0
711.974 0
711.991 0
712.009 0
712.026 0
712.043 0
712.060 0
712.078 0
712.095 0
712.112 0
712.130 1
712.147 5
712.164 4
712.181 1
712.199 4
712.216 0
712.233 2
712.250 6
712.268 3
712.285 4
712.302 3
712.320 3
712.337 4
712.354 1
712.371 6
712.389 11
712.406 5
712.423 0
712.441 0
712.458 7
712.475 8
712.492 1
712.510 2
712.527 6
712.544 1
712.562 2
712.579 0
712.596 0
712.613 2
712.631 0
712.648 0
712.665 0
712.682 0
712.700 0
712.717 4
712.734 1
712.752 2
712.769 4
712.786 4
712.803 1
712.821 0
712.838 1
712.855 6
712.873 5
712.890 0
712.907 0
712.924 0
712.942 0
712.959 0
712.976 0
712.994 0
713.011 0
713.028 0
713.045 0
713.063 3
713.080 1
713.097 0
713.115 0
713.132 0
713.149 0
713.166 1
713.184 1
713.201 0
713.218 3
713.236 26
713.253 26
713.270 14
713.288 11
713.305 6
713.322 4
713.339 2
713.357 5
713.374 0
713.391 2
713.409 0
713.426 4
713.443 0
713.460 1
713.478 4
713.495 5
713.512 3
713.530 0
713.547 1
713.564 0
713.581 0
713.599 0
713.616 0
713.633 0
713.651 0
713.668 0
713.685 3
713.703 1
713.720 0
713.737 2
713.754 2
713.772 0
713.789 0
713.806 0
713.824 0
713.841 2
713.858 9
713.875 5
713.893 0
713.910 0
713.927 5
713.945 1
713.962 1
713.979 0
713.997 0
714.014 0
714.031 0
714.048 1
714.066 1
714.083 7
714.100 3
714.118 0
714.135 6
714.152 9
714.170 6
714.187 7
714.204 2
714.221 6
714.239 0
714.256 0
714.273 0
714.291 0
714.308 4
714.325 2
714.343 5
714.360 2
714.377 11
714.394 3
714.412 4
714.429 0
714.446 0
714.464 1
714.481 5
714.498 1
714.516 5
714.533 11
714.550 8
714.568 3
714.585 0
714.602 8
714.619 5
714.637 1
714.654 4
714.671 1
714.689 5
714.706 1
714.723 4
714.741 5
714.758 0
714.775 2
714.793 0
714.810 0
714.827 0
714.844 0
714.862 1
714.879 0
714.896 0
714.914 0
714.931 0
714.948 0
714.966 0
714.983 0
715.000 0
715.018 0
715.035 3
715.052 0
715.069 0
715.087 0
715.104 3
715.121 0
715.139 10
715.156 9
715.173 0
715.191 2
715.208 1
715.225 6
715.243 2
715.260 0
715.277 0
715.295 1
715.312 1
715.329 0
715.347 0
715.364 1
715.381 0
715.398 2
715.416 5
715.433 0
715.450 0
715.468 1
715.485 2
715.502 6
715.520 6
715.537 2
715.554 5
715.572 0
715.589 1
715.606 2
715.624 5
715.641 4
715.658 0
715.676 6
715.693 2
715.710 0
715.727 1
715.745 10
715.762 3
715.779 0
715.797 0
715.814 8
715.831 7
715.849 0
715.866 0
715.883 3
715.901 10
715.918 1
715.935 0
715.953 0
715.970 0
715.987 0
716.005 0
716.022 0
716.039 1
716.057 0
716.074 4
716.091 6
716.109 0
716.126 3
716.143 0
716.161 0
716.178 0
716.195 0
716.213 3
716.230 2
716.247 0
716.264 0
716.282 0
716.299 10
716.316 13
716.334 8
716.351 10
716.368 7
716.386 18
716.403 4
716.420 3
716.438 6
716.455 1
716.472 1
716.490 0
716.507 0
716.524 5
716.542 12
716.559 16
716.576 2
716.594 0
716.611 6
716.628 6
716.646 0
716.663 1
716.680 0
716.698 0
716.715 2
716.732 0
716.750 2
716.767 1
716.784 6
716.802 8
716.819 3
716.836 0
716.854 0
716.871 12
716.888 5
716.906 2
716.923 5
716.940 0
716.958 6
716.975 4
716.992 5
717.010 2
717.027 0
717.044 1
717.062 0
717.079 3
717.096 1
717.114 1
717.131 6
717.148 0
717.166 0
717.183 7
717.200 0
717.218 0
717.235 0
717.252 0
717.270 0
717.287 13
717.304 1
717.322 0
717.339 1
717.356 7
717.374 0
717.391 1
717.408 8
717.426 3
717.443 2
717.461 0
717.478 5
717.495 2
717.513 1
717.530 0
717.547 1
717.565 11
717.582 8
717.599 4
717.617 0
717.634 2
717.651 3
717.669 0
717.686 3
717.703 2
717.721 3
717.738 3
717.755 2
717.773 3
717.790 1
717.807 0
717.825 2
717.842 5
717.859 4
717.877 0
717.894 0
717.911 0
717.929 0
717.946 0
717.963 0
717.981 0
717.998 0
718.016 1
718.033 0
718.050 0
718.068 1
718.085 1
718.102 3
718.120 1
718.137 0
718.154 1
718.172 1
718.189 0
718.206 0
718.224 1
718.241 11
718.258 3
718.276 6
718.293 0
718.310 10
718.328 2
718.345 1
718.363 5
718.380 4
718.397 3
718.415 0
718.432 4
718.449 1
718.467 2
718.484 0
718.501 2
718.519 0
718.536 0
718.553 0
718.571 0
718.588 1
718.605 1
718.623 1
718.640 1
718.658 5
718.675 10
718.692 31
718.710 47
718.727 40
718.744 17
718.762 4
718.779 0
718.796 3
718.814 6
718.831 2
718.848 10
718.866 6
718.883 0
718.901 0
718.918 0
718.935 1
718.953 0
718.970 6
718.987 0
719.005 12
719.022 10
719.039 6
719.057 1
719.074 4
719.091 4
719.109 6
719.126 0
719.144 0
719.161 5
719.178 3
719.196 0
719.213 0
719.230 12
719.248 4
719.265 3
719.282 1
719.300 5
719.317 0
719.335 0
719.352 0
719.369 6
719.387 0
719.404 1
719.421 0
719.439 2
719.456 0
719.473 6
719.491 6
719.508 9
719.526 13
719.543 5
719.560 7
719.578 4
719.595 2
719.612 15
719.630 12
719.647 0
719.664 0
719.682 9
719.699 20
719.717 17
719.734 3
719.751 0
719.769 8
719.786 15
719.803 2
719.821 5
719.838 5
719.856 9
719.873 1
719.890 8
719.908 0
719.925 3
719.942 7
719.960 0
719.977 0
719.994 9
720.012 11
720.029 5
720.047 9
720.064 13
720.081 8
720.099 1
720.116 0
720.133 3
720.151 13
720.168 8
720.186 0
720.203 0
720.220 4
720.238 0
720.255 0
720.272 0
720.290 11
720.307 14
720.325 0
720.342 0
720.359 0
720.377 4
720.394 0
720.411 5
720.429 4
720.446 7
720.464 4
720.481 3
720.498 0
720.516 4
720.533 5
720.550 13
720.568 6
720.585 3
720.603 5
720.620 0
720.637 0
720.655 1
720.672 11
720.689 8
720.707 16
720.724 12
720.742 10
720.759 0
720.776 0
720.794 0
720.811 0
720.829 4
720.846 12
720.863 5
720.881 0
720.898 7
720.915 0
720.933 0
720.950 0
720.968 10
720.985 3
721.002 0
721.020 1
721.037 2
721.055 1
721.072 6
721.089 8
721.107 3
721.124 0
721.141 6
721.159 2
721.176 3
721.194 0
721.211 0
721.228 3
721.246 0
721.263 0
721.281 2
721.298 11
721.315 0
721.333 0
721.350 0
721.367 1
721.385 0
721.402 0
721.420 1
721.437 3
721.454 0
721.472 0
721.489 0
721.507 0
721.524 0
721.541 9
721.559 0
721.576 3
721.594 1
721.611 0
721.628 15
721.646 7
721.663 8
721.680 19
721.698 18
721.715 16
721.733 10
721.750 4
721.767 3
721.785 1
721.802 6
721.820 4
721.837 1
721.854 9
721.872 3
721.889 15
721.907 11
721.924 6
721.941 7
721.959 2
721.976 0
721.994 0
722.011 1
722.028 0
722.046 5
722.063 0
722.081 0
722.098 10
722.115 11
722.133 1
722.150 0
722.168 0
722.185 0
722.202 10
722.220 8
722.237 2
722.255 4
722.272 14
722.289 1
722.307 6
722.324 8
722.342 2
722.359 0
722.376 0
722.394 4
722.411 0
722.429 2
722.446 2
722.463 0
722.481 0
722.498 0
722.516 0
722.533 0
722.550 7
722.568 1
722.585 0
722.603 12
722.620 6
722.637 3
722.655 0
722.672 0
722.690 0
722.707 0
722.724 3
722.742 11
722.759 12
722.777 11
722.794 0
722.811 4
722.829 3
722.846 0
722.864 0
722.881 0
722.898 0
722.916 2
722.933 8
722.951 0
722.968 6
722.985 0
723.003 4
723.020 5
723.038 0
723.055 0
723.072 0
723.090 6
723.107 3
723.125 5
723.142 2
723.160 1
723.177 0
723.194 12
723.212 5
723.229 0
723.247 0
723.264 3
723.281 13
723.299 6
723.316 0
723.334 4
723.351 0
723.368 0
723.386 0
723.403 6
723.421 8
723.438 0
723.456 1
723.473 0
723.490 3
723.508 9
723.525 2
723.543 14
723.560 8
723.577 15
723.595 2
723.612 1
723.630 3
723.647 11
723.664 2
723.682 0
723.699 9
723.717 1
723.734 3
723.752 0
723.769 0
723.786 0
723.804 0
723.821 1
723.839 5
723.856 0
723.873 2
723.891 3
723.908 0
723.926 10
723.943 7
723.961 0
723.978 5
723.995 4
724.013 1
724.030 0
724.048 0
724.065 3
724.083 2
724.100 2
724.117 0
724.135 2
724.152 2
724.170 0
724.187 8
724.204 1
724.222 0
724.239 1
724.257 1
724.274 0
724.292 4
724.309 10
724.326 3
724.344 5
724.361 0
724.379 10
724.396 4
724.414 15
724.431 6
724.448 14
724.466 13
724.483 4
724.501 9
724.518 1
724.536 0
724.553 0
724.570 6
724.588 9
724.605 6
724.623 7
724.640 0
724.658 3
724.675 0
724.692 4
724.710 10
724.727 5
724.745 0
724.762 1
724.780 0
724.797 0
724.814 0
724.832 11
724.849 3
724.867 0
724.884 0
724.902 0
724.919 1
724.936 0
724.954 0
724.971 3
724.989 5
725.006 1
725.024 0
725.041 1
725.058 0
725.076 0
725.093 5
725.111 3
725.128 0
725.146 10
725.163 19
725.180 5
725.198 0
725.215 0
725.233 0
725.250 2
725.268 10
725.285 2
725.302 0
725.320 5
725.337 0
725.355 0
725.372 2
725.390 0
725.407 0
725.425 0
725.442 2
725.459 10
725.477 12
725.494 4
725.512 4
725.529 8
725.547 9
725.564 27
725.581 33
725.599 6
725.616 1
725.634 8
725.651 0
725.669 0
725.686 0
725.704 1
725.721 2
725.738 0
725.756 5
725.773 0
725.791 0
725.808 0
725.826 0
725.843 1
725.861 4
725.878 3
725.895 0
725.913 0
725.930 0
725.948 0
725.965 0
725.983 0
726.000 0
726.018 0
726.035 3
726.052 4
726.070 8
726.087 4
726.105 3
726.122 1
726.140 3
726.157 3
726.175 0
726.192 1
726.209 3
726.227 0
726.244 1
726.262 1
726.279 1
726.297 3
726.314 5
726.332 2
726.349 7
726.366 20
726.384 8
726.401 4
726.419 7
726.436 6
726.454 12
726.471 4
726.489 3
726.506 0
726.523 19
726.541 11
726.558 6
726.576 8
726.593 3
726.611 18
726.628 8
726.646 10
726.663 1
726.681 0
726.698 3
726.715 1
726.733 0
726.750 0
726.768 2
726.785 0
726.803 0
726.820 0
726.838 0
726.855 0
726.873 0
726.890 0
726.907 0
726.925 0
726.942 0
726.960 3
726.977 1
726.995 2
727.012 6
727.030 18
727.047 10
727.065 4
727.082 0
727.099 0
727.117 0
727.134 0
727.152 0
727.169 0
727.187 2
727.204 0
727.222 0
727.239 4
727.257 12
727.274 2
727.291 14
727.309 20
727.326 6
727.344 1
727.361 0
727.379 1
727.396 2
727.414 3
727.431 0
727.449 0
727.466 0
727.484 0
727.501 0
727.518 3
727.536 13
727.553 10
727.571 1
727.588 4
727.606 8
727.623 8
727.641 0
727.658 0
727.676 1
727.693 0
727.711 4
727.728 2
727.745 0
727.763 0
727.780 0
727.798 1
727.815 0
727.833 0
727.850 1
727.868 0
727.885 1
727.903 0
727.920 10
727.938 5
727.955 0
727.973 0
727.990 7
728.007 2
728.025 1
728.042 0
728.060 0
728.077 5
728.095 1
728.112 14
728.130 4
728.147 5
728.165 20
728.182 13
728.200 3
728.217 2
728.235 8
728.252 14
728.270 11
728.287 1
728.304 0
728.322 2
728.339 0
728.357 0
728.374 2
728.392 11
728.409 0
728.427 0
728.444 0
728.462 7
728.479 17
728.497 6
728.514 0
728.532 2
728.549 0
728.567 0
728.584 0
728.602 1
728.619 7
728.636 2
728.654 3
728.671 1
728.689 2
728.706 0
728.724 0
728.741 0
728.759 0
728.776 0
728.794 0
728.811 1
728.829 6
728.846 7
728.864 0
728.881 1
728.899 13
728.916 8
728.934 1
728.951 0
728.969 0
728.986 0
729.003 1
729.021 0
729.038 0
729.056 0
729.073 2
729.091 2
729.108 4
729.126 1
729.143 3
729.161 1
729.178 0
729.196 0
729.213 6
729.231 0
729.248 0
729.266 0
729.283 8
729.301 8
729.318 8
729.336 11
729.353 10
729.371 3
729.388 3
729.406 1
729.423 0
729.441 2
729.458 7
729.476 0
729.493 4
729.510 6
729.528 2
729.545 6
729.563 1
729.580 6
729.598 0
729.615 16
729.633 12
729.650 1
729.668 8
729.685 5
729.703 6
729.720 0
729.738 2
729.755 0
729.773 0
729.790 10
729.808 4
729.825 2
729.843 3
729.860 3
729.878 0
729.895 4
729.913 2
729.930 0
729.948 0
729.965 0
729.983 2
730.000 0
730.018 0
730.035 7
730.053 2
730.070 8
730.088 8
730.105 4
730.123 11
730.140 1
730.158 0
730.175 13
730.193 1
730.210 0
730.228 0
730.245 4
730.263 7
730.280 4
730.298 1
730.315 2
730.333 11
730.350 4
730.368 2
730.385 7
730.403 0
730.420 0
730.438 0
730.455 0
730.473 4
730.490 13
730.508 6
730.525 11
730.543 2
730.560 2
730.578 7
730.595 5
730.613 1
730.630 3
730.648 0
730.665 1
730.683 11
730.700 0
730.718 4
730.735 10
730.753 2
730.770 18
730.788 7
730.805 3
730.823 8
730.840 2
730.858 0
730.875 0
730.893 1
730.910 0
730.928 0
730.945 0
730.963 2
730.980 6
730.998 2
731.015 0
731.033 0
731.050 0
731.068 0
731.085 5
731.103 3
731.120 9
731.138 4
731.155 22
731.173 10
731.190 2
731.208 5
731.225 6
731.243 6
731.260 3
731.278 5
731.295 0
731.313 0
731.330 0
731.348 0
731.365 5
731.383 7
731.400 0
731.418 0
731.435 1
731.453 0
731.470 0
731.488 0
731.505 5
731.523 0
731.540 0
731.558 0
731.575 0
731.593 0
731.610 0
731.628 2
731.645 5
731.663 2
731.680 0
731.698 2
731.715 3
731.733 2
731.750 2
731.768 0
731.785 0
731.803 0
731.820 0
731.838 3
731.855 1
731.873 0
731.891 0
731.908 1
731.926 9
731.943 4
731.961 0
731.978 2
731.996 3
732.013 3
732.031 9
732.048 3
732.066 9
732.083 12
732.101 0
732.118 0
732.136 5
732.153 16
732.171 4
732.188 16
732.206 10
732.223 0
732.241 0
732.258 0
732.276 2
732.293 1
732.311 6
732.328 1
732.346 0
732.363 0
732.381 1
732.399 0
732.416 1
732.434 0
732.451 0
732.469 0
732.486 3
732.504 0
732.521 1
732.539 4
732.556 15
732.574 2
732.591 8
732.609 3
732.626 1
732.644 6
732.661 4
732.679 15
732.696 7
732.714 25
732.731 121
732.749 142
732.767 135
732.784 68
732.802 32
732.819 11
732.837 4
732.854 6
732.872 4
732.889 0
732.907 0
732.924 2
732.942 13
732.959 5
732.977 1
732.994 0
733.012 0
733.029 0
733.047 1
733.064 7
733.082 1
733.100 5
733.117 5
733.135 4
733.152 1
733.170 0
733.187 1
733.205 17
733.222 16
733.240 13
733.257 2
733.275 0
733.292 3
733.310 0
733.327 0
733.345 0
733.362 0
733.380 4
733.398 22
733.415 12
733.433 8
733.450 2
733.468 17
733.485 4
733.503 0
733.520 18
733.538 7
733.555 7
733.573 5
733.590 1
733.608 0
733.625 0
733.643 6
733.661 6
733.678 7
733.696 2
733.713 21
733.731 51
733.748 89
733.766 86
733.783 46
733.801 9
733.818 6
733.836 10
733.853 2
733.871 0
733.889 1
733.906 1
733.924 3
733.941 0
733.959 0
733.976 0
733.994 5
734.011 1
734.029 0
734.046 2
734.064 3
734.081 0
734.099 1
734.117 0
734.134 15
734.152 8
734.169 0
734.187 13
734.204 5
734.222 0
734.239 0
734.257 0
734.274 0
734.292 0
734.310 0
734.327 0
734.345 6
734.362 2
734.380 2
734.397 5
734.415 9
734.432 1
734.450 0
734.467 0
734.485 0
734.503 1
734.520 0
734.538 0
734.555 0
734.573 5
734.590 7
734.608 7
734.625 2
734.643 10
734.660 16
734.678 17
734.696 17
734.713 5
734.731 26
734.748 43
734.766 11
734.783 9
734.801 9
734.818 0
734.836 0
734.853 0
734.871 0
734.889 0
734.906 0
734.924 0
734.941 0
734.959 0
734.976 0
734.994 11
735.011 4
735.029 3
735.047 6
735.064 4
735.082 2
735.099 0
735.117 0
735.134 0
735.152 16
735.169 16
735.187 3
735.204 0
735.222 13
735.240 6
735.257 5
735.275 3
735.292 5
735.310 9
735.327 7
735.345 2
735.362 5
735.380 7
735.398 16
735.415 9
735.433 5
735.450 0
735.468 0
735.485 0
735.503 0
735.521 0
735.538 6
735.556 12
735.573 4
735.591 0
735.608 8
735.626 5
735.643 4
735.661 1
735.679 3
735.696 4
735.714 17
735.731 24
735.749 8
735.766 9
735.784 0
735.801 0
735.819 3
735.837 0
735.854 3
735.872 5
735.889 5
735.907 2
735.924 1
735.942 0
735.960 6
735.977 3
735.995 0
736.012 1
736.030 0
736.047 3
736.065 1
736.082 2
736.100 0
736.118 1
736.135 0
736.153 0
736.170 5
736.188 2
736.205 3
736.223 5
736.241 6
736.258 2
736.276 6
736.293 5
736.311 7
736.328 6
736.346 3
736.364 5
736.381 2
736.399 1
736.416 6
736.434 3
736.451 1
736.469 0
736.487 1
736.504 9
736.522 4
736.539 0
736.557 0
736.574 0
736.592 0
736.610 2
736.627 1
736.645 0
736.662 1
736.680 3
736.697 0
736.715 1
736.733 6
736.750 2
736.768 0
736.785 1
736.803 1
736.820 13
736.838 3
736.856 1
736.873 1
736.891 13
736.908 3
736.926 0
736.943 2
736.961 0
736.979 3
736.996 5
737.014 0
737.031 0
737.049 2
737.066 0
737.084 1
737.102 4
737.119 9
737.137 1
737.154 0
737.172 0
737.189 5
737.207 0
737.225 0
737.242 0
737.260 0
737.277 9
737.295 4
737.313 8
737.330 6
737.348 0
737.365 0
737.383 0
737.400 9
737.418 8
737.436 0
737.453 0
737.471 0
737.488 2
737.506 2
737.523 9
737.541 2
737.559 5
737.576 3
737.594 1
737.611 4
737.629 0
737.647 0
737.664 5
737.682 3
737.699 0
737.717 0
737.734 0
737.752 3
737.770 1
737.787 12
737.805 14
737.822 16
737.840 3
737.858 0
737.875 0
737.893 1
737.910 0
737.928 9
737.945 3
737.963 7
737.981 1
737.998 1
738.016 0
738.033 2
738.051 10
738.069 4
738.086 6
738.104 8
738.121 4
738.139 1
738.157 12
738.174 5
738.192 2
738.209 2
738.227 0
738.245 0
738.262 1
738.280 0
738.297 3
738.315 10
738.332 9
738.350 1
738.368 1
738.385 3
738.403 2
738.420 3
738.438 0
738.456 7
738.473 1
738.491 1
738.508 0
738.526 0
738.544 0
738.561 5
738.579 5
738.596 6
738.614 3
738.632 1
738.649 1
738.667 8
738.684 6
738.702 3
738.720 0
738.737 0
738.755 2
738.772 0
738.790 0
738.808 0
738.825 3
738.843 5
738.860 1
738.878 0
738.895 3
738.913 2
738.931 1
738.948 0
738.966 0
738.983 0
739.001 0
739.019 0
739.036 5
739.054 4
739.071 0
739.089 0
739.107 5
739.124 0
739.142 0
739.159 0
739.177 5
739.195 3
739.212 4
739.230 0
739.248 7
739.265 2
739.283 2
739.300 3
739.318 10
739.336 8
739.353 5
739.371 0
739.388 0
739.406 0
739.424 0
739.441 3
739.459 8
739.476 14
739.494 2
739.512 5
739.529 2
739.547 2
739.564 0
739.582 0
739.600 21
739.617 12
739.635 0
739.652 4
739.670 2
739.688 0
739.705 0
739.723 0
739.740 0
739.758 0
739.776 0
739.793 0
739.811 0
739.828 0
739.846 5
739.864 14
739.881 3
739.899 0
739.917 1
739.934 0
739.952 6
739.969 1
739.987 1
740.005 0
740.022 0
740.040 7
740.057 4
740.075 0
740.093 0
740.110 0
740.128 0
740.145 0
740.163 6
740.181 12
740.198 1
740.216 0
740.234 1
740.251 5
740.269 6
740.286 12
740.304 2
740.322 13
740.339 38
740.357 20
740.374 0
740.392 0
740.410 1
740.427 10
740.445 0
740.463 4
740.480 3
740.498 0
740.515 0
740.533 0
740.551 5
740.568 0
740.586 3
740.604 0
740.621 0
740.639 0
740.656 12
740.674 8
740.692 0
740.709 1
740.727 14
740.744 18
740.762 0
740.780 2
740.797 5
740.815 0
740.833 0
740.850 6
740.868 2
740.885 2
740.903 8
740.921 1
740.938 0
740.956 0
740.974 3
740.991 0
741.009 5
741.026 5
741.044 14
741.062 6
741.079 1
741.097 0
741.115 0
741.132 3
741.150 1
741.167 7
741.185 0
741.203 0
741.220 0
741.238 5
741.256 3
741.273 0
741.291 0
741.308 0
741.326 5
741.344 2
741.361 0
741.379 0
741.397 5
741.414 0
741.432 0
741.449 0
741.467 1
741.485 0
741.502 0
741.520 0
741.538 0
741.555 6
741.573 9
741.590 6
741.608 4
741.626 0
741.643 0
741.661 0
741.679 8
741.696 5
741.714 2
741.732 9
741.749 1
741.767 2
741.784 4
741.802 0
741.820 7
741.837 5
741.855 5
741.873 4
741.890 5
741.908 4
741.925 3
741.943 0
741.961 0
741.978 8
741.996 2
742.014 2
742.031 0
742.049 0
742.067 0
742.084 2
742.102 6
742.119 0
742.137 0
742.155 2
742.172 2
742.190 0
742.208 1
742.225 5
742.243 3
742.261 0
742.278 9
742.296 19
742.313 0
742.331 2
742.349 0
742.366 1
742.384 1
742.402 0
742.419 1
742.437 1
742.455 10
742.472 17
742.490 2
742.508 0
742.525 0
742.543 0
742.560 3
742.578 3
742.596 11
742.613 3
742.631 0
742.649 0
742.666 0
742.684 7
742.702 0
742.719 0
742.737 2
742.755 2
742.772 0
742.790 0
742.807 0
742.825 0
742.843 4
742.860 1
742.878 3
742.896 0
742.913 0
742.931 0
742.949 5
742.966 4
742.984 0
743.002 0
743.019 7
743.037 7
743.055 6
743.072 2
743.090 0
743.107 0
743.125 0
743.143 1
743.160 1
743.178 9
743.196 1
743.213 4
743.231 1
743.249 4
743.266 12
743.284 16
743.302 12
743.319 5
743.337 5
743.355 1
743.372 2
743.390 0
743.408 0
743.425 0
743.443 13
743.460 4
743.478 3
743.496 5
743.513 0
743.531 0
743.549 0
743.566 0
743.584 5
743.602 0
743.619 2
743.637 10
743.655 0
743.672 3
743.690 15
743.708 3
743.725 1
743.743 0
743.761 6
743.778 1
743.796 0
743.814 0
743.831 0
743.849 0
743.867 0
743.884 7
743.902 6
743.920 1
743.937 0
743.955 2
743.972 0
743.990 0
744.008 0
744.025 3
744.043 0
744.061 0
744.078 4
744.096 10
744.114 1
744.131 2
744.149 0
744.167 13
744.184 7
744.202 1
744.220 5
744.237 7
744.255 0
744.273 5
744.290 3
744.308 7
744.326 0
744.343 1
744.361 3
744.379 0
744.396 4
744.414 5
744.432 12
744.449 5
744.467 0
744.485 0
744.502 0
744.520 0
744.538 4
744.555 3
744.573 3
744.591 3
744.608 10
744.626 7
744.644 1
744.661 8
744.679 4
744.697 11
744.714 21
744.732 6
744.750 10
744.767 23
744.785 5
744.803 5
744.820 10
744.838 10
744.856 0
744.873 0
744.891 1
744.909 4
744.926 1
744.944 0
744.962 1
744.979 3
744.997 0
745.015 8
745.032 7
745.050 0
745.068 3
745.085 3
745.103 2
745.121 8
745.138 8
745.156 8
745.174 4
745.191 11
745.209 7
745.227 4
745.244 7
745.262 1
745.280 10
745.297 3
745.315 3
745.333 2
745.350 8
745.368 3
745.386 0
745.404 0
745.421 3
745.439 1
745.457 2
745.474 2
745.492 3
745.510 0
745.527 0
745.545 1
745.563 9
745.580 0
745.598 0
745.616 0
745.633 0
745.651 0
745.669 3
745.686 1
745.704 0
745.722 0
745.739 3
745.757 1
745.775 0
745.792 0
745.810 9
745.828 9
745.845 0
745.863 2
745.881 6
745.899 0
745.916 0
745.934 1
745.952 0
745.969 0
745.987 0
746.005 0
746.022 0
746.040 0
746.058 0
746.075 1
746.093 0
746.111 10
746.128 5
746.146 1
746.164 4
746.181 0
746.199 5
746.217 1
746.235 1
746.252 0
746.270 13
746.288 4
746.305 1
746.323 1
746.341 5
746.358 2
746.376 0
746.394 0
746.411 0
746.429 0
746.447 0
746.464 3
746.482 11
746.500 3
746.518 0
746.535 0
746.553 0
746.571 8
746.588 4
746.606 2
746.624 3
746.641 0
746.659 0
746.677 0
746.694 6
746.712 19
746.730 54
746.747 36
746.765 38
746.783 38
746.801 30
746.818 28
746.836 16
746.854 9
746.871 2
746.889 1
746.907 6
746.924 3
746.942 0
746.960 0
746.977 14
746.995 5
747.013 0
747.031 5
747.048 0
747.066 0
747.084 0
747.101 9
747.119 1
747.137 4
747.154 1
747.172 1
747.190 8
747.208 2
747.225 0
747.243 0
747.261 0
747.278 0
747.296 2
747.314 7
747.331 11
747.349 9
747.367 0
747.385 0
747.402 9
747.420 6
747.438 6
747.455 12
747.473 6
747.491 12
747.508 9
747.526 1
747.544 0
747.562 6
747.579 0
747.597 11
747.615 5
747.632 0
747.650 0
747.668 0
747.685 1
747.703 10
747.721 11
747.739 29
747.756 6
747.774 14
747.792 13
747.809 12
747.827 6
747.845 10
747.862 7
747.880 0
747.898 1
747.916 4
747.933 2
747.951 0
747.969 0
747.986 0
748.004 0
748.022 0
748.040 0
748.057 0
748.075 0
748.093 6
748.110 2
748.128 9
748.146 2
748.163 2
748.181 0
748.199 1
748.217 2
748.234 0
748.252 3
748.270 0
748.287 3
748.305 0
748.323 5
748.341 11
748.358 11
748.376 3
748.394 3
748.411 3
748.429 0
748.447 0
748.465 0
748.482 4
748.500 2
748.518 0
748.535 0
748.553 0
748.571 0
748.589 4
748.606 0
748.624 0
748.642 0
748.659 0
748.677 0
748.695 14
748.713 1
748.730 9
748.748 19
748.766 20
748.783 18
748.801 8
748.819 6
748.837 2
748.854 1
748.872 10
748.890 0
748.907 1
748.925 7
748.943 6
748.961 25
748.978 19
748.996 5
749.014 4
749.031 8
749.049 0
749.067 0
749.085 0
749.102 2
749.120 18
749.138 3
749.155 4
749.173 13
749.191 8
749.209 0
749.226 2
749.244 4
749.262 1
749.280 0
749.297 2
749.315 0
749.333 0
749.350 0
749.368 0
749.386 4
749.404 12
749.421 11
749.439 1
749.457 16
749.474 9
749.492 8
749.510 0
749.528 0
749.545 0
749.563 24
749.581 15
749.599 1
749.616 4
749.634 4
749.652 3
749.669 0
749.687 0
749.705 2
749.723 7
749.740 13
749.758 11
749.776 8
749.794 0
749.811 8
749.829 2
749.847 3
749.864 0
749.882 0
749.900 0
749.918 5
749.935 13
749.953 1
749.971 0
749.989 0
750.006 0
750.024 0
750.042 1
750.059 2
750.077 9
750.095 3
750.113 2
750.130 2
750.148 3
750.166 2
750.184 4
750.201 0
750.219 0
750.237 4
750.255 6
750.272 2
750.290 5
750.308 3
750.325 4
750.343 0
750.361 0
750.379 4
750.396 6
750.414 4
750.432 5
750.450 0
750.467 0
750.485 8
750.503 4
750.521 0
750.538 4
750.556 8
750.574 7
750.592 9
750.609 11
750.627 10
750.645 13
750.662 3
750.680 1
750.698 3
750.716 0
750.733 0
750.751 0
750.769 0
750.787 0
750.804 0
750.822 2
750.840 0
750.858 4
750.875 3
750.893 8
750.911 1
750.929 0
750.946 7
750.964 10
750.982 3
751.000 0
751.017 0
751.035 1
751.053 1
751.070 0
751.088 0
751.106 3
751.124 0
751.141 1
751.159 5
751.177 2
751.195 1
751.212 0
751.230 3
751.248 0
751.266 0
751.283 0
751.301 0
751.319 3
751.337 15
751.354 2
751.372 2
751.390 0
751.408 0
751.425 0
751.443 6
751.461 2
751.479 0
751.496 13
751.514 4
751.532 2
751.550 7
751.567 0
751.585 0
751.603 0
751.621 1
751.638 1
751.656 0
751.674 0
751.692 0
751.709 0
751.727 12
751.745 7
751.763 0
751.780 5
751.798 5
751.816 1
751.834 7
751.851 7
751.869 7
751.887 11
751.905 3
751.922 0
751.940 0
751.958 7
751.976 2
751.993 0
752.011 2
752.029 2
752.047 3
752.064 7
752.082 5
752.100 0
752.118 10
752.135 4
752.153 2
752.171 1
752.189 6
752.206 2
752.224 0
752.242 0
752.260 0
752.277 4
752.295 0
752.313 1
752.331 0
752.349 1
752.366 5
752.384 10
752.402 0
752.420 0
752.437 0
752.455 2
752.473 14
752.491 2
752.508 0
752.526 0
752.544 4
752.562 6
752.579 11
752.597 7
752.615 2
752.633 3
752.650 7
752.668 2
752.686 0
752.704 4
752.721 3
752.739 1
752.757 0
752.775 0
752.793 0
752.810 1
752.828 0
752.846 5
752.864 8
752.881 14
752.899 7
752.917 2
752.935 5
752.952 4
752.970 3
752.988 0
753.006 0
753.023 3
753.041 0
753.059 0
753.077 0
753.095 0
753.112 0
753.130 0
753.148 8
753.166 1
753.183 0
753.201 5
753.219 2
753.237 0
753.254 0
753.272 0
753.290 0
753.308 0
753.326 15
753.343 7
753.361 1
753.379 1
753.397 0
753.414 6
753.432 4
753.450 0
753.468 0
753.485 0
753.503 0
753.521 8
753.539 7
753.557 17
753.574 3
753.592 0
753.610 0
753.628 0
753.645 0
753.663 2
753.681 9
753.699 11
753.717 1
753.734 0
753.752 5
753.770 0
753.788 0
753.805 0
753.823 0
753.841 0
753.859 5
753.876 2
753.894 0
753.912 6
753.930 0
753.948 0
753.965 0
753.983 0
754.001 0
754.019 0
754.036 0
754.054 0
754.072 0
754.090 1
754.108 6
754.125 2
754.143 0
754.161 4
754.179 2
754.196 4
754.214 3
754.232 2
754.250 2
754.268 1
754.285 2
754.303 10
754.321 14
754.339 2
754.357 0
754.374 0
754.392 0
754.410 0
754.428 0
754.445 1
754.463 0
754.481 4
754.499 1
754.517 3
754.534 0
754.552 4
754.570 1
754.588 0
754.605 0
754.623 8
754.641 4
754.659 3
754.677 2
754.694 0
754.712 0
754.730 0
754.748 6
754.766 0
754.783 0
754.801 0
754.819 2
754.837 0
754.854 0
754.872 1
754.890 8
754.908 1
754.926 1
754.943 10
754.961 4
754.979 1
754.997 0
755.015 0
755.032 2
755.050 0
755.068 11
755.086 3
755.104 0
755.121 0
755.139 4
755.157 3
755.175 6
755.192 0
755.210 0
755.228 0
755.246 5
755.264 0
755.281 1
755.299 0
755.317 0
755.335 1
755.353 1
755.370 0
755.388 1
755.406 0
755.424 5
755.442 4
755.459 3
755.477 0
755.495 0
755.513 0
755.531 10
755.548 3
755.566 0
755.584 3
755.602 1
755.620 5
755.637 1
755.655 0
755.673 0
755.691 0
755.709 0
755.726 1
755.744 0
755.762 0
755.780 1
755.798 0
755.815 4
755.833 1
755.851 0
755.869 0
755.887 2
755.904 2
755.922 0
755.940 0
755.958 6
755.976 0
755.993 0
756.011 0
756.029 0
756.047 0
756.065 1
756.082 0
756.100 13
756.118 15
756.136 4
756.154 0
756.171 0
756.189 0
756.207 4
756.225 0
756.243 0
756.260 0
756.278 2
756.296 0
756.314 7
756.332 8
756.349 0
756.367 2
756.385 3
756.403 0
756.421 0
756.438 2
756.456 3
756.474 1
756.492 1
756.510 0
756.527 2
756.545 7
756.563 5
756.581 5
756.599 1
756.616 1
756.634 0
756.652 1
756.670 11
756.688 3
756.706 0
756.723 0
756.741 3
756.759 1
756.777 0
756.795 0
756.812 7
756.830 2
756.848 0
756.866 0
756.884 0
756.901 8
756.919 0
756.937 0
756.955 2
756.973 0
756.990 0
757.008 1
757.026 5
757.044 6
757.062 3
757.080 0
757.097 2
757.115 9
757.133 1
757.151 4
757.169 0
757.186 3
757.204 6
757.222 0
757.240 0
757.258 11
757.276 3
757.293 0
757.311 3
757.329 0
757.347 1
757.365 11
757.382 4
757.400 0
757.418 0
757.436 0
757.454 0
757.472 0
757.489 8
757.507 17
757.525 6
757.543 12
757.561 4
757.578 0
757.596 0
757.614 1
757.632 0
757.650 0
757.668 0
757.685 0
757.703 0
757.721 11
757.739 5
757.757 9
757.774 7
757.792 4
757.810 1
757.828 5
757.846 2
757.864 0
757.881 0
757.899 0
757.917 0
757.935 2
757.953 0
757.971 2
757.988 1
758.006 1
758.024 0
758.042 0
758.060 0
758.077 0
758.095 2
758.113 0
758.131 0
758.149 5
758.167 4
758.184 1
758.202 0
758.220 1
758.238 2
758.256 1
758.274 7
758.291 34
758.309 43
758.327 12
758.345 17
758.363 22
758.381 8
758.398 5
758.416 0
758.434 3
758.452 12
758.470 11
758.488 8
758.505 13
758.523 1
758.541 6
758.559 0
758.577 0
758.594 0
758.612 0
758.630 1
758.648 3
758.666 8
758.684 4
758.701 0
758.719 3
758.737 8
758.755 14
758.773 12
758.791 9
758.808 3
758.826 3
758.844 1
758.862 2
758.880 14
758.898 1
758.915 2
758.933 4
758.951 1
758.969 0
758.987 0
759.005 2
759.023 0
759.040 0
759.058 4
759.076 2
759.094 1
759.112 4
759.130 0
759.147 3
759.165 7
759.183 0
759.201 0
759.219 0
759.237 0
759.254 1
759.272 5
759.290 15
759.308 17
759.326 0
759.344 8
759.361 16
759.379 5
759.397 0
759.415 0
759.433 1
759.451 0
759.468 1
759.486 0
759.504 7
759.522 13
759.540 3
759.558 3
759.576 1
759.593 7
759.611 2
759.629 1
759.647 16
759.665 6
759.683 7
759.700 6
759.718 1
759.736 10
759.754 21
759.772 25
759.790 5
759.808 0
759.825 0
759.843 5
759.861 2
759.879 0
759.897 0
759.915 0
759.932 5
759.950 1
759.968 0
759.986 0
760.004 4
760.022 2
760.040 0
760.057 5
760.075 5
760.093 1
760.111 10
760.129 1
760.147 0
760.164 4
760.182 1
760.200 0
760.218 1
760.236 6
760.254 16
760.272 37
760.289 22
760.307 22
760.325 6
760.343 6
760.361 6
760.379 20
760.397 13
760.414 12
760.432 16
760.450 11
760.468 3
760.486 5
760.504 1
760.522 0
760.539 8
760.557 2
760.575 1
760.593 4
760.611 1
760.629 8
760.647 3
760.664 0
760.682 6
760.700 17
760.718 12
760.736 28
760.754 56
760.772 193
760.789 318
760.807 228
760.825 158
760.843 57
760.861 27
760.879 24
760.897 13
760.914 2
760.932 11
760.950 1
760.968 0
760.986 0
761.004 4
761.022 1
761.039 3
761.057 8
761.075 7
761.093 6
761.111 2
761.129 0
761.147 1
761.164 0
761.182 0
761.200 0
761.218 0
761.236 4
761.254 2
761.272 3
761.289 5
761.307 3
761.325 4
761.343 5
761.361 7
761.379 0
761.397 5
761.415 4
761.432 0
761.450 11
761.468 2
761.486 0
761.504 0
761.522 0
761.540 1
761.557 0
761.575 10
761.593 2
761.611 8
761.629 2
761.647 0
761.665 6
761.683 3
761.700 6
761.718 0
761.736 2
761.754 13
761.772 83
761.790 138
761.808 102
761.825 50
761.843 39
761.861 6
761.879 0
761.897 2
761.915 19
761.933 4
761.951 1
761.968 2
761.986 6
762.004 6
762.022 5
762.040 13
762.058 5
762.076 4
762.094 5
762.111 2
762.129 1
762.147 0
762.165 7
762.183 7
762.201 6
762.219 0
762.237 0
762.254 13
762.272 6
762.290 13
762.308 10
762.326 0
762.344 9
762.362 9
762.380 19
762.397 18
762.415 5
762.433 2
762.451 0
762.469 0
762.487 0
762.505 11
762.523 15
762.540 3
762.558 6
762.576 3
762.594 1
762.612 7
762.630 11
762.648 8
762.666 9
762.683 6
762.701 0
762.719 8
762.737 19
762.755 29
762.773 40
762.791 40
762.809 15
762.826 7
762.844 1
762.862 14
762.880 5
762.898 5
762.916 0
762.934 4
762.952 8
762.970 7
762.987 0
763.005 7
763.023 2
763.041 0
763.059 4
763.077 12
763.095 2
763.113 0
763.131 5
763.148 9
763.166 2
763.184 0
763.202 1
763.220 5
763.238 5
763.256 0
763.274 6
763.291 9
763.309 3
763.327 14
763.345 7
763.363 7
763.381 12
763.399 21
763.417 11
763.435 1
763.452 7
763.470 2
763.488 5
763.506 0
763.524 9
763.542 11
763.560 1
763.578 1
763.596 10
763.613 3
763.631 8
763.649 3
763.667 1
763.685 8
763.703 13
763.721 12
763.739 29
763.757 5
763.774 11
763.792 6
763.810 9
763.828 8
763.846 2
763.864 0
763.882 10
763.900 3
763.918 2
763.936 0
763.953 5
763.971 0
763.989 0
764.007 3
764.025 9
764.043 7
764.061 1
764.079 4
764.097 20
764.114 10
764.132 2
764.150 1
764.168 0
764.186 3
764.204 6
764.222 0
764.240 0
764.258 6
764.276 23
764.293 11
764.311 2
764.329 0
764.347 2
764.365 14
764.383 7
764.401 0
764.419 2
764.437 3
764.455 1
764.472 0
764.490 7
764.508 7
764.526 0
764.544 2
764.562 0
764.580 4
764.598 1
764.616 0
764.634 2
764.651 1
764.669 0
764.687 6
764.705 5
764.723 8
764.741 12
764.759 1
764.777 4
764.795 3
764.813 0
764.831 0
764.848 0
764.866 5
764.884 0
764.902 4
764.920 0
764.938 0
764.956 4
764.974 3
764.992 0
765.010 0
765.027 0
765.045 4
765.063 7
765.081 1
765.099 0
765.117 0
765.135 8
765.153 1
765.171 0
765.189 0
765.207 0
765.224 1
765.242 0
765.260 2
765.278 12
765.296 6
765.314 2
765.332 1
765.350 5
765.368 0
765.386 3
765.404 3
765.421 3
765.439 6
765.457 0
765.475 3
765.493 0
765.511 0
765.529 4
765.547 9
765.565 3
765.583 0
765.601 0
765.619 4
765.636 6
765.654 0
765.672 9
765.690 9
765.708 0
765.726 9
765.744 1
765.762 4
765.780 0
765.798 0
765.816 0
765.834 2
765.851 6
765.869 4
765.887 1
765.905 0
765.923 0
765.941 0
765.959 5
765.977 11
765.995 5
766.013 5
766.031 3
766.049 1
766.066 5
766.084 3
766.102 3
766.120 0
766.138 18
766.156 13
766.174 3
766.192 0
766.210 0
766.228 0
766.246 0
766.264 9
766.282 7
766.299 7
766.317 13
766.335 18
766.353 5
766.371 5
766.389 6
766.407 9
766.425 1
766.443 0
766.461 0
766.479 4
766.497 5
766.515 4
766.532 13
766.550 3
766.568 2
766.586 0
766.604 1
766.622 0
766.640 0
766.658 0
766.676 5
766.694 6
766.712 2
766.730 10
766.748 4
766.765 0
766.783 0
766.801 0
766.819 0
766.837 4
766.855 16
766.873 6
766.891 1
766.909 0
766.927 0
766.945 0
766.963 4
766.981 2
766.999 0
767.016 5
767.034 3
767.052 0
767.070 0
767.088 4
767.106 4
767.124 0
767.142 0
767.160 6
767.178 7
767.196 10
767.214 5
767.232 1
767.250 4
767.268 1
767.285 0
767.303 0
767.321 5
767.339 10
767.357 5
767.375 5
767.393 0
767.411 13
767.429 6
767.447 0
767.465 9
767.483 5
767.501 1
767.519 6
767.537 2
767.554 0
767.572 0
767.590 3
767.608 2
767.626 1
767.644 0
767.662 15
767.680 3
767.698 8
767.716 4
767.734 5
767.752 2
767.770 0
767.788 0
767.806 0
767.824 0
767.842 9
767.859 7
767.877 0
767.895 8
767.913 5
767.931 7
767.949 5
767.967 0
767.985 0
768.003 0
768.021 0
768.039 0
768.057 0
768.075 1
768.093 3
768.111 2
768.129 0
768.147 1
768.164 8
768.182 0
768.200 3
768.218 0
768.236 0
768.254 1
768.272 0
768.290 0
768.308 0
768.326 3
768.344 10
768.362 9
768.380 3
768.398 10
768.416 1
768.434 3
768.452 4
768.470 0
768.487 0
768.505 10
768.523 0
768.541 0
768.559 0
768.577 5
768.595 3
768.613 8
768.631 12
768.649 1
768.667 0
768.685 0
768.703 5
768.721 2
768.739 0
768.757 0
768.775 0
768.793 0
768.811 0
768.829 0
768.846 0
768.864 0
768.882 1
768.900 6
768.918 0
768.936 0
768.954 4
768.972 0
768.990 5
769.008 1
769.026 3
769.044 10
769.062 9
769.080 4
769.098 2
769.116 0
769.134 0
769.152 0
769.170 12
769.188 3
769.206 2
769.224 4
769.241 12
769.259 6
769.277 6
769.295 0
769.313 0
769.331 9
769.349 13
769.367 0
769.385 16
769.403 9
769.421 0
769.439 3
769.457 8
769.475 14
769.493 4
769.511 2
769.529 5
769.547 3
769.565 10
769.583 6
769.601 12
769.619 1
769.637 0
769.655 0
769.673 0
769.690 1
769.708 0
769.726 2
769.744 16
769.762 2
769.780 0
769.798 0
769.816 9
769.834 1
769.852 3
769.870 8
769.888 6
769.906 5
769.924 0
769.942 0
769.960 0
769.978 2
769.996 8
770.014 8
770.032 2
770.050 0
770.068 0
770.086 8
770.104 5
770.122 1
770.140 2
770.158 8
770.176 4
770.193 4
770.211 1
770.229 0
770.247 0
770.265 0
770.283 2
770.301 11
770.319 1
770.337 0
770.355 1
770.373 0
770.391 10
770.409 0
770.427 3
770.445 1
770.463 13
770.481 4
770.499 6
770.517 3
770.535 3
770.553 2
770.571 0
770.589 4
770.607 4
770.625 0
770.643 0
770.661 7
770.679 1
770.697 1
770.715 0
770.733 0
770.751 4
770.769 10
770.787 3
770.804 5
770.822 8
770.840 23
770.858 6
770.876 2
770.894 2
770.912 0
770.930 0
770.948 2
770.966 0
770.984 0
771.002 11
771.020 5
771.038 3
771.056 0
771.074 0
771.092 0
771.110 0
771.128 8
771.146 9
771.164 1
771.182 2
771.200 0
771.218 0
771.236 1
771.254 0
771.272 0
771.290 0
771.308 0
771.326 0
771.344 0
771.362 1
771.380 0
771.398 4
771.416 0
771.434 5
771.452 0
771.470 4
771.488 3
771.506 0
771.524 0
771.542 0
771.560 0
771.578 5
771.596 10
771.614 2
771.632 2
771.650 2
771.668 5
771.686 3
771.704 5
771.721 6
771.739 1
771.757 0
771.775 0
771.793 0
771.811 2
771.829 3
771.847 4
771.865 8
771.883 1
771.901 7
771.919 10
771.937 5
771.955 0
771.973 4
771.991 7
772.009 3
772.027 8
772.045 0
772.063 0
772.081 5
772.099 0
772.117 2
772.135 2
772.153 10
772.171 9
772.189 9
772.207 0
772.225 0
772.243 6
772.261 6
772.279 11
772.297 2
772.315 0
772.333 0
772.351 8
772.369 6
772.387 3
772.405 11
772.423 2
772.441 13
772.459 6
772.477 3
772.495 0
772.513 4
772.531 4
772.549 3
772.567 2
772.585 7
772.603 1
772.621 1
772.639 1
772.657 11
772.675 2
772.693 0
772.711 0
772.729 10
772.747 9
772.765 14
772.783 9
772.801 4
772.819 0
772.837 3
772.855 0
772.873 0
772.891 0
772.909 0
772.927 5
772.945 6
772.963 1
772.981 3
772.999 4
773.017 1
773.035 3
773.053 0
773.071 0
773.089 0
773.107 0
773.125 0
773.143 0
773.161 0
773.179 8
773.197 1
773.215 0
773.233 3
773.251 6
773.269 4
773.287 2
773.305 2
773.323 5
773.341 0
773.359 0
773.377 1
773.395 3
773.413 2
773.431 6
773.449 7
773.467 15
773.485 7
773.503 2
773.521 13
773.539 9
773.557 1
773.575 0
773.593 5
773.611 0
773.629 0
773.647 5
773.665 6
773.683 5
773.701 3
773.719 0
773.737 0
773.755 4
773.773 7
773.791 22
773.809 5
773.827 0
773.845 2
773.863 1
773.881 5
773.899 1
773.917 0
773.935 14
773.953 2
773.971 0
773.989 0
774.007 0
774.025 22
774.043 16
774.061 7
774.079 4
774.097 22
774.115 11
774.133 1
774.151 7
774.169 2
774.187 1
774.205 0
774.224 0
774.242 0
774.260 11
774.278 2
774.296 15
774.314 3
774.332 0
774.350 7
774.368 3
774.386 0
774.404 0
774.422 2
774.440 8
774.458 2
774.476 3
774.494 0
774.512 0
774.530 1
774.548 8
774.566 7
774.584 10
774.602 1
774.620 3
774.638 1
774.656 1
774.674 2
774.692 0
774.710 14
774.728 4
774.746 38
774.764 62
774.782 31
774.800 15
774.818 9
774.836 6
774.854 14
774.872 2
774.890 4
774.908 0
774.926 0
774.944 0
774.962 0
774.980 0
774.998 7
775.016 0
775.034 0
775.052 0
775.070 0
775.088 4
775.106 7
775.125 0
775.143 0
775.161 0
775.179 0
775.197 0
775.215 2
775.233 0
775.251 0
775.269 0
775.287 0
775.305 7
775.323 10
775.341 4
775.359 0
775.377 7
775.395 7
775.413 32
775.431 13
775.449 2
775.467 0
775.485 1
775.503 5
775.521 3
775.539 0
775.557 0
775.575 3
775.593 1
775.611 5
775.629 8
775.647 0
775.665 0
775.683 0
775.701 0
775.719 0
775.737 0
775.756 24
775.774 16
775.792 16
775.810 29
775.828 11
775.846 5
775.864 11
775.882 9
775.900 15
775.918 3
775.936 0
775.954 3
775.972 12
775.990 11
776.008 15
776.026 1
776.044 6
776.062 4
776.080 0
776.098 0
776.116 3
776.134 2
776.152 0
776.170 14
776.188 20
776.206 8
776.224 3
776.242 1
776.261 22
776.279 14
776.297 5
776.315 3
776.333 1
776.351 1
776.369 20
776.387 13
776.405 3
776.423 0
776.441 0
776.459 3
776.477 0
776.495 0
776.513 7
776.531 4
776.549 1
776.567 2
776.585 0
776.603 0
776.621 0
776.639 0
776.657 2
776.675 9
776.693 7
776.712 0
776.730 3
776.748 14
776.766 15
776.784 38
776.802 27
776.820 14
776.838 18
776.856 15
776.874 1
776.892 0
776.910 3
776.928 5
776.946 7
776.964 6
776.982 0
777.000 0
777.018 4
777.036 2
777.054 4
777.072 1
777.090 7
777.109 8
777.127 0
777.145 0
777.163 1
777.181 0
777.199 2
777.217 0
777.235 2
777.253 2
777.271 10
777.289 1
777.307 2
777.325 0
777.343 7
777.361 5
777.379 0
777.397 7
777.415 1
777.433 0
777.452 1
777.470 2
777.488 0
777.506 0
777.524 1
777.542 12
777.560 14
777.578 0
777.596 0
777.614 1
777.632 4
777.650 6
777.668 1
777.686 0
777.704 12
777.722 6
777.740 9
777.758 2
777.776 2
777.795 4
777.813 2
777.831 4
777.849 5
777.867 0
777.885 5
777.903 0
777.921 3
777.939 12
777.957 3
777.975 0
777.993 0
778.011 0
778.029 0
778.047 1
778.065 0
778.083 0
778.102 6
778.120 7
778.138 0
778.156 2
778.174 0
778.192 3
778.210 9
778.228 1
778.246 0
778.264 2
778.282 2
778.300 11
778.318 9
778.336 2
778.354 3
778.372 1
778.391 0
778.409 0
778.427 0
778.445 0
778.463 0
778.481 0
778.499 0
778.517 0
778.535 9
778.553 6
778.571 0
778.589 2
778.607 1
778.625 0
778.643 0
778.661 1
778.680 1
778.698 9
778.716 2
778.734 1
778.752 0
778.770 2
778.788 11
778.806 0
778.824 0
778.842 4
778.860 9
778.878 1
778.896 0
778.914 0
778.932 1
778.951 0
778.969 0
778.987 3
779.005 7
779.023 5
779.041 15
779.059 4
779.077 2
779.095 0
779.113 0
779.131 5
779.149 0
779.167 0
779.185 4
779.204 11
779.222 9
779.240 3
779.258 3
779.276 4
779.294 1
779.312 6
779.330 1
779.348 9
779.366 1
779.384 3
779.402 1
779.420 0
779.439 4
779.457 1
779.475 3
779.493 4
779.511 2
779.529 12
779.547 13
779.565 8
779.583 0
779.601 0
779.619 4
779.637 1
779.655 0
779.674 9
779.692 10
779.710 5
779.728 1
779.746 0
779.764 1
779.782 0
779.800 2
779.818 0
779.836 2
779.854 1
779.872 0
779.890 0
779.909 11
779.927 13
779.945 7
779.963 3
779.981 7
779.999 16
780.017 2
780.035 0
780.053 0
780.071 0
780.089 0
780.107 0
780.126 0
780.144 0
780.162 0
780.180 0
780.198 0
780.216 5
780.234 1
780.252 5
780.270 7
780.288 1
780.306 2
780.324 15
780.343 2
780.361 3
780.379 4
780.397 5
780.415 3
780.433 11
780.451 8
780.469 3
780.487 1
780.505 0
780.523 0
780.542 0
780.560 0
780.578 5
780.596 0
780.614 3
780.632 24
780.650 12
780.668 0
780.686 9
780.704 4
780.722 3
780.740 12
780.759 17
780.777 3
780.795 0
780.813 7
780.831 11
780.849 2
780.867 0
780.885 0
780.903 1
780.921 0
780.940 3
780.958 2
780.976 3
780.994 0
781.012 0
781.030 0
781.048 0
781.066 0
781.084 0
781.102 3
781.120 6
781.139 9
781.157 2
781.175 4
781.193 0
781.211 0
781.229 0
781.247 4
781.265 3
781.283 9
781.301 5
781.319 7
781.338 2
781.356 0
781.374 0
781.392 10
781.410 7
781.428 3
781.446 4
781.464 1
781.482 3
781.500 8
781.519 2
781.537 13
781.555 18
781.573 7
781.591 1
781.609 6
781.627 5
781.645 0
781.663 1
781.681 6
781.700 11
781.718 7
781.736 1
781.754 2
781.772 0
781.790 3
781.808 0
781.826 2
781.844 0
781.863 5
781.881 5
781.899 0
781.917 5
781.935 9
781.953 0
781.971 0
781.989 0
782.007 0
782.025 1
782.044 0
782.062 2
782.080 2
782.098 0
782.116 0
782.134 0
782.152 0
782.170 0
782.188 0
782.207 0
782.225 1
782.243 0
782.261 6
782.279 3
782.297 0
782.315 12
782.333 2
782.351 8
782.369 5
782.388 3
782.406 0
782.424 0
782.442 8
782.460 0
782.478 7
782.496 1
782.514 3
782.532 4
782.551 0
782.569 4
782.587 5
782.605 4
782.623 1
782.641 0
782.659 0
782.677 7
782.695 9
782.714 5
782.732 1
782.750 0
782.768 0
782.786 3
782.804 0
782.822 0
782.840 0
782.859 0
782.877 0
782.895 0
782.913 1
782.931 0
782.949 0
782.967 4
782.985 0
783.003 4
783.022 6
783.040 0
783.058 2
783.076 1
783.094 0
783.112 0
783.130 0
783.148 0
783.167 1
783.185 0
783.203 1
783.221 1
783.239 3
783.257 1
783.275 0
783.293 0
783.311 4
783.330 19
783.348 17
783.366 34
783.384 46
783.402 28
783.420 13
783.438 9
783.456 6
783.475 11
783.493 12
783.511 12
783.529 3
783.547 0
783.565 0
783.583 2
783.601 2
783.620 0
783.638 3
783.656 0
783.674 0
783.692 0
783.710 4
783.728 0
783.746 9
783.765 11
783.783 2
783.801 1
783.819 0
783.837 0
783.855 0
783.873 0
783.891 0
783.910 0
783.928 0
783.946 5
783.964 7
783.982 0
784.000 0
784.018 0
784.036 0
784.055 9
784.073 7
784.091 2
784.109 2
784.127 0
784.145 5
784.163 7
784.181 5
784.200 0
784.218 1
784.236 1
784.254 1
784.272 15
784.290 3
784.308 14
784.327 9
784.345 11
784.363 28
784.381 16
784.399 39
784.417 21
784.435 12
784.453 4
784.472 7
784.490 2
784.508 0
784.526 1
784.544 1
784.562 0
784.580 0
784.599 2
784.617 0
784.635 0
784.653 18
784.671 10
784.689 0
784.707 0
784.725 0
784.744 3
784.762 6
784.780 0
784.798 0
784.816 0
784.834 0
784.852 0
784.871 9
784.889 4
784.907 0
784.925 0
784.943 7
784.961 0
784.979 0
784.998 3
785.016 0
785.034 0
785.052 0
785.070 0
785.088 8
785.106 14
785.125 7
785.143 0
785.161 5
785.179 0
785.197 3
785.215 5
785.233 2
785.252 0
785.270 0
785.288 6
785.306 12
785.324 21
785.342 53
785.360 65
785.379 93
785.397 76
785.415 27
785.433 1
785.451 4
785.469 0
785.487 9
785.506 2
785.524 0
785.542 0
785.560 14
785.578 4
785.596 3
785.614 6
785.633 5
785.651 8
785.669 1
785.687 0
785.705 0
785.723 2
785.741 2
785.760 6
785.778 10
785.796 5
785.814 0
785.832 1
785.850 9
785.869 2
785.887 3
785.905 0
785.923 6
785.941 2
785.959 4
785.977 14
785.996 2
786.014 9
786.032 3
786.050 0
786.068 0
786.086 2
786.104 0
786.123 0
786.141 0
786.159 0
786.177 5
786.195 0
786.213 5
786.232 2
786.250 0
786.268 0
786.286 0
786.304 27
786.322 23
786.340 32
786.359 44
786.377 65
786.395 53
786.413 22
786.431 5
786.449 6
786.468 1
786.486 2
786.504 6
786.522 0
786.540 0
786.558 0
786.577 10
786.595 16
786.613 2
786.631 1
786.649 8
786.667 6
786.685 0
786.704 0
786.722 4
786.740 6
786.758 6
786.776 15
786.794 52
786.813 14
786.831 2
786.849 5
786.867 0
786.885 4
786.903 3
786.922 2
786.940 6
786.958 3
786.976 9
786.994 4
787.012 0
787.031 1
787.049 1
787.067 4
787.085 3
787.103 4
787.121 18
787.140 17
787.158 0
787.176 0
787.194 0
787.212 7
787.230 0
787.249 0
787.267 6
787.285 10
787.303 1
787.321 5
787.339 18
787.358 21
787.376 3
787.394 1
787.412 0
787.430 8
787.448 0
787.467 4
787.485 3
787.503 0
787.521 6
787.539 2
787.557 9
787.576 0
787.594 3
787.612 0
787.630 0
787.648 0
787.666 1
787.685 0
787.703 14
787.721 7
787.739 1
787.757 0
787.775 1
787.794 13
787.812 6
787.830 17
787.848 3
787.866 0
787.884 12
787.903 4
787.921 1
787.939 0
787.957 0
787.975 11
787.993 0
788.012 5
788.030 1
788.048 1
788.066 1
788.084 0
788.103 1
788.121 1
788.139 2
788.157 0
788.175 6
788.193 4
788.212 1
788.230 0
788.248 0
788.266 2
788.284 24
788.302 9
788.321 5
788.339 6
788.357 6
788.375 1
788.393 3
788.412 0
788.430 0
788.448 2
788.466 1
788.484 9
788.502 8
788.521 0
788.539 0
788.557 0
788.575 0
788.593 3
788.612 0
788.630 0
788.648 7
788.666 3
788.684 1
788.702 9
788.721 1
788.739 14
788.757 16
788.775 42
788.793 138
788.812 207
788.830 191
788.848 106
788.866 91
788.884 66
788.902 24
788.921 17
788.939 10
788.957 5
788.975 1
788.993 3
789.012 3
789.030 22
789.048 7
789.066 1
789.084 0
789.103 4
789.121 0
789.139 0
789.157 0
789.175 2
789.193 10
789.212 0
789.230 0
789.248 2
789.266 1
789.284 0
789.303 0
789.321 0
789.339 2
789.357 0
789.375 0
789.394 1
789.412 9
789.430 11
789.448 1
789.466 0
789.485 0
789.503 0
789.521 1
789.539 0
789.557 0
789.575 0
789.594 4
789.612 4
789.630 0
789.648 0
789.666 0
789.685 0
789.703 3
789.721 5
789.739 19
789.757 14
789.776 12
789.794 30
789.812 66
789.830 78
789.848 33
789.867 17
789.885 37
789.903 23
789.921 21
789.939 4
789.958 0
789.976 0
789.994 1
790.012 0
790.030 4
790.049 0
790.067 0
790.085 0
790.103 3
790.121 2
790.140 0
790.158 0
790.176 6
790.194 3
790.212 0
790.231 2
790.249 15
790.267 10
790.285 14
790.303 18
790.322 9
790.340 1
790.358 3
790.376 0
790.394 10
790.413 13
790.431 3
790.449 0
790.467 0
790.485 0
790.504 0
790.522 4
790.540 0
790.558 3
790.576 5
790.595 1
790.613 1
790.631 8
790.649 0
790.667 0
790.686 6
790.704 11
790.722 0
790.740 3
790.758 6
790.777 14
790.795 42
790.813 38
790.831 46
790.849 38
790.868 23
790.886 17
790.904 14
790.922 2
790.941 1
790.959 11
790.977 12
790.995 8
791.013 7
791.032 0
791.050 0
791.068 0
791.086 0
791.104 4
791.123 7
791.141 3
791.159 20
791.177 10
791.195 1
791.214 0
791.232 1
791.250 7
791.268 3
791.287 5
791.305 1
791.323 8
791.341 15
791.359 13
791.378 5
791.396 7
791.414 2
791.432 13
791.450 19
791.469 6
791.487 1
791.505 1
791.523 3
791.542 3
791.560 3
791.578 8
791.596 18
791.614 2
791.633 0
791.651 3
791.669 0
791.687 0
791.705 1
791.724 4
791.742 1
791.760 10
791.778 7
791.797 9
791.815 3
791.833 5
791.851 9
791.869 0
791.888 0
791.906 1
791.924 1
791.942 0
791.961 0
791.979 1
791.997 0
792.015 0
792.033 0
792.052 0
792.070 6
792.088 3
792.106 0
792.125 0
792.143 7
792.161 4
792.179 8
792.197 4
792.216 3
792.234 3
792.252 0
792.270 0
792.289 0
792.307 0
792.325 1
792.343 9
792.361 0
792.380 3
792.398 7
792.416 0
792.434 3
792.453 0
792.471 0
792.489 3
792.507 2
792.525 5
792.544 8
792.562 3
792.580 0
792.598 7
792.617 2
792.635 8
792.653 2
792.671 2
792.689 4
792.708 0
792.726 4
792.744 3
792.762 0
792.781 10
792.799 5
792.817 6
792.835 0
792.854 4
792.872 6
792.890 1
792.908 9
792.926 0
792.945 0
792.963 0
792.981 0
792.999 0
793.018 2
793.036 0
793.054 0
793.072 0
793.091 0
793.109 1
793.127 1
793.145 0
793.164 1
793.182 0
793.200 0
793.218 4
793.236 0
793.255 0
793.273 0
793.291 8
793.309 5
793.328 3
793.346 15
793.364 1
793.382 1
793.401 4
793.419 1
793.437 0
793.455 13
793.474 9
793.492 5
793.510 5
793.528 0
793.546 0
793.565 0
793.583 0
793.601 5
793.619 8
793.638 11
793.656 7
793.674 3
793.692 17
793.711 2
793.729 3
793.747 4
793.765 2
793.784 8
793.802 0
793.820 0
793.838 0
793.857 0
793.875 10
793.893 9
793.911 1
793.930 0
793.948 3
793.966 0
793.984 0
794.002 2
794.021 10
794.039 3
794.057 3
794.075 4
794.094 9
794.112 9
794.130 5
794.148 1
794.167 15
794.185 5
794.203 1
794.221 0
794.240 0
794.258 2
794.276 3
794.294 0
794.313 0
794.331 0
794.349 7
794.367 5
794.386 3
794.404 2
794.422 3
794.440 0
794.459 7
794.477 6
794.495 0
794.513 9
794.532 8
794.550 0
794.568 6
794.586 15
794.605 15
794.623 9
794.641 4
794.659 11
794.678 0
794.696 4
794.714 1
794.732 0
794.751 1
794.769 0
794.787 0
794.805 0
794.824 0
794.842 3
794.860 3
794.878 0
794.897 1
794.915 0
794.933 0
794.951 0
794.970 0
794.988 3
795.006 3
795.024 0
795.043 0
795.061 0
795.079 0
795.098 2
795.116 8
795.134 5
795.152 0
795.171 3
795.189 6
795.207 1
795.225 0
795.244 8
795.262 7
795.280 3
795.298 2
795.317 0
795.335 1
795.353 4
795.371 3
795.390 0
795.408 2
795.426 2
795.444 2
795.463 0
795.481 0
795.499 6
795.517 10
795.536 5
795.554 1
795.572 3
795.591 1
795.609 0
795.627 0
795.645 0
795.664 4
795.682 5
795.700 15
795.718 7
795.737 0
795.755 0
795.773 0
795.791 3
795.810 0
795.828 1
795.846 10
795.864 5
795.883 0
795.901 0
795.919 0
795.938 0
795.956 0
795.974 0
795.992 0
796.011 7
796.029 2
796.047 0
796.065 0
796.084 12
796.102 7
796.120 0
796.138 5
796.157 7
796.175 16
796.193 16
796.212 4
796.230 0
796.248 0
796.266 1
796.285 0
796.303 1
796.321 8
796.339 10
796.358 5
796.376 0
796.394 5
796.413 7
796.431 1
796.449 2
796.467 2
796.486 5
796.504 7
796.522 2
796.540 1
796.559 1
796.577 4
796.595 0
796.614 7
796.632 0
796.650 4
796.668 2
796.687 1
796.705 0
796.723 1
796.741 1
796.760 0
796.778 0
796.796 0
796.815 1
796.833 4
796.851 8
796.869 0
796.888 0
796.906 0
796.924 0
796.942 3
796.961 0
796.979 5
796.997 11
797.016 2
797.034 0
797.052 1
797.070 0
797.089 0
797.107 4
797.125 4
797.144 10
797.162 8
797.180 2
797.198 1
797.217 4
797.235 3
797.253 1
797.271 11
797.290 5
797.308 0
797.326 1
797.345 5
797.363 1
797.381 0
797.399 8
797.418 12
797.436 5
797.454 4
797.473 2
797.491 3
797.509 5
797.527 0
797.546 0
797.564 0
797.582 0
797.601 0
797.619 12
797.637 5
797.655 0
797.674 2
797.692 5
797.710 7
797.729 8
797.747 8
797.765 6
797.783 0
797.802 0
797.820 0
797.838 10
797.857 9
797.875 0
797.893 3
797.911 12
797.930 4
797.948 3
797.966 0
797.985 6
798.003 1
798.021 0
798.039 0
798.058 0
798.076 12
798.094 14
798.113 5
798.131 14
798.149 4
798.168 8
798.186 3
798.204 0
798.222 0
798.241 0
798.259 0
798.277 10
798.296 2
798.314 0
798.332 4
798.350 12
798.369 8
798.387 21
798.405 23
798.424 9
798.442 0
798.460 2
798.479 14
798.497 2
798.515 0
798.533 1
798.552 2
798.570 5
798.588 10
798.607 2
798.625 2
798.643 0
798.661 0
798.680 5
798.698 8
798.716 3
798.735 11
798.753 4
798.771 0
798.790 0
798.808 11
798.826 6
798.844 7
798.863 0
798.881 3
798.899 0
798.918 1
798.936 0
798.954 2
798.973 1
798.991 0
799.009 0
799.027 0
799.046 0
799.064 0
799.082 0
799.101 5
799.119 0
799.137 0
799.156 2
799.174 1
799.192 9
799.210 8
799.229 7
799.247 0
799.265 3
799.284 1
799.302 1
799.320 0
799.339 7
799.357 5
799.375 4
799.394 4
799.412 4
799.430 9
799.448 6
799.467 20
799.485 10
799.503 5
799.522 1
799.540 1
799.558 2
799.577 2
799.595 7
799.613 3
799.632 3
799.650 3
799.668 1
799.686 1
799.705 11
799.723 5
799.741 0
799.760 1
799.778 3
799.796 1
799.815 7
799.833 5
799.851 7
799.870 8
799.888 4
799.906 3
799.924 13
799.943 6
799.961 11
799.979 2
799.998 0
800.016 1
800.034 0
800.053 0
800.071 15
800.089 14
800.108 0
800.126 9
800.144 11
800.163 3
800.181 6
800.199 1
800.218 10
800.236 15
800.254 22
800.272 7
800.291 0
800.309 4
800.327 0
800.346 6
800.364 3
800.382 0
800.401 0
800.419 0
800.437 5
800.456 0
800.474 0
800.492 4
800.511 4
800.529 2
800.547 0
800.566 3
800.584 3
800.602 1
800.620 8
800.639 1
800.657 2
800.675 2
800.694 0
800.712 0
800.730 4
800.749 3
800.767 10
800.785 2
800.804 9
800.822 3
800.840 0
800.859 0
800.877 6
800.895 0
800.914 0
800.932 0
800.950 2
800.969 5
800.987 0
801.005 0
801.024 0
801.042 1
801.060 0
801.079 0
801.097 2
801.115 0
801.134 0
801.152 0
801.170 2
801.189 6
801.207 4
801.225 0
801.243 0
801.262 0
801.280 0
801.298 2
801.317 0
801.335 0
801.353 2
801.372 0
801.390 4
801.408 4
801.427 0
801.445 0
801.463 4
801.482 8
801.500 6
801.518 0
801.537 0
801.555 0
801.573 0
801.592 0
801.610 0
801.628 4
801.647 1
801.665 0
801.683 0
801.702 0
801.720 0
801.738 7
801.757 10
801.775 0
801.793 1
801.812 0
801.830 4
801.848 1
801.867 0
801.885 0
801.903 1
801.922 0
801.940 0
801.958 0
801.977 1
801.995 14
802.013 13
802.032 6
802.050 1
802.068 1
802.087 4
802.105 0
802.123 2
802.142 0
802.160 0
802.178 0
802.197 0
802.215 1
802.233 4
802.252 11
802.270 9
802.288 0
802.307 7
802.325 8
802.343 0
802.362 0
802.380 0
802.399 0
802.417 0
802.435 0
802.454 1
802.472 0
802.490 5
802.509 5
802.527 1
802.545 0
802.564 10
802.582 4
802.600 4
802.619 5
802.637 0
802.655 0
802.674 1
802.692 3
802.710 1
802.729 2
802.747 15
802.765 14
802.784 14
802.802 0
802.820 2
802.839 0
802.857 0
802.875 0
802.894 0
802.912 6
802.930 2
802.949 0
802.967 2
802.985 0
803.004 8
803.022 4
803.041 0
803.059 4
803.077 0
803.096 0
803.114 3
803.132 1
803.151 0
803.169 5
803.187 0
803.206 0
803.224 2
803.242 0
803.261 0
803.279 1
803.297 1
803.316 8
803.334 4
803.352 4
803.371 3
803.389 0
803.408 0
803.426 0
803.444 0
803.463 3
803.481 2
803.499 0
803.518 0
803.536 0
803.554 2
803.573 7
803.591 4
803.609 0
803.628 1
803.646 0
803.664 7
803.683 8
803.701 5
803.720 8
803.738 7
803.756 0
803.775 0
803.793 3
803.811 15
803.830 15
803.848 14
803.866 1
803.885 2
803.903 10
803.921 1
803.940 0
803.958 0
803.977 6
803.995 0
804.013 3
804.032 2
804.050 0
804.068 0
804.087 0
804.105 0
804.123 8
804.142 1
804.160 0
804.178 0
804.197 0
804.215 0
804.234 13
804.252 5
804.270 0
804.289 0
804.307 0
804.325 0
804.344 9
804.362 5
804.380 0
804.399 2
804.417 1
804.436 0
804.454 0
804.472 1
804.491 3
804.509 1
804.527 0
804.546 0
804.564 1
804.582 0
804.601 8
804.619 0
804.638 1
804.656 0
804.674 4
804.693 8
804.711 8
804.729 6
804.748 4
804.766 4
804.784 4
804.803 18
804.821 17
804.840 29
804.858 6
804.876 3
804.895 0
804.913 2
804.931 2
804.950 0
804.968 2
804.987 1
805.005 0
805.023 3
805.042 5
805.060 2
805.078 5
805.097 8
805.115 0
805.134 0
805.152 4
805.170 6
805.189 0
805.207 1
805.225 2
805.244 1
805.262 1
805.280 11
805.299 18
805.317 28
805.336 15
805.354 59
805.372 87
805.391 19
805.409 1
805.427 3
805.446 7
805.464 0
805.483 3
805.501 4
805.519 0
805.538 5
805.556 3
805.574 1
805.593 7
805.611 0
805.630 5
805.648 5
805.666 7
805.685 8
805.703 5
805.722 0
805.740 0
805.758 0
805.777 3
805.795 18
805.813 14
805.832 3
805.850 14
805.869 6
805.887 5
805.905 0
805.924 7
805.942 1
805.960 2
805.979 3
805.997 0
806.016 0
806.034 0
806.052 0
806.071 0
806.089 0
806.107 0
806.126 0
806.144 3
806.163 12
806.181 3
806.199 0
806.218 1
806.236 3
806.255 3
806.273 0
806.291 3
806.310 13
806.328 7
806.346 4
806.365 21
806.383 6
806.402 6
806.420 6
806.438 16
806.457 7
806.475 5
806.494 0
806.512 1
806.530 5
806.549 1
806.567 0
806.586 0
806.604 4
806.622 3
806.641 6
806.659 2
806.677 10
806.696 4
806.714 0
806.733 0
806.751 0
806.769 1
806.788 9
806.806 1
806.825 7
806.843 2
806.861 0
806.880 0
806.898 0
806.917 2
806.935 1
806.953 1
806.972 2
806.990 4
807.008 4
807.027 0
807.045 0
807.064 0
807.082 0
807.100 2
807.119 6
807.137 2
807.156 3
807.174 0
807.192 8
807.211 2
807.229 0
807.248 1
807.266 5
807.284 4
807.303 2
807.321 10
807.340 18
807.358 25
807.376 40
807.395 15
807.413 12
807.432 13
807.450 2
807.468 9
807.487 1
807.505 3
807.524 1
807.542 0
807.560 5
807.579 0
807.597 0
807.616 4
807.634 6
807.652 1
807.671 0
807.689 0
807.708 8
807.726 1
807.744 4
807.763 2
807.781 0
807.800 0
807.818 0
807.836 10
807.855 10
807.873 0
807.892 0
807.910 0
807.928 1
807.947 0
807.965 8
807.984 3
808.002 3
808.020 0
808.039 5
808.057 0
808.076 0
808.094 2
808.112 0
808.131 5
808.149 4
808.168 7
808.186 13
808.204 0
808.223 2
808.241 5
808.260 0
808.278 0
808.297 0
808.315 15
808.333 16
808.352 2
808.370 1
808.389 1
808.407 15
808.425 15
808.444 0
808.462 0
808.481 3
808.499 5
808.517 5
808.536 0
808.554 0
808.573 0
808.591 0
808.609 2
808.628 3
808.646 0
808.665 6
808.683 5
808.702 0
808.720 0
808.738 1
808.757 10
808.775 7
808.794 2
808.812 0
808.830 10
808.849 5
808.867 1
808.886 0
808.904 0
808.922 0
808.941 0
808.959 0
808.978 0
808.996 9
809.015 0
809.033 0
809.051 0
809.070 0
809.088 2
809.107 0
809.125 3
809.143 0
809.162 0
809.180 0
809.199 1
809.217 0
809.236 2
809.254 1
809.272 11
809.291 11
809.309 1
809.328 1
809.346 4
809.364 55
809.383 86
809.401 37
809.420 21
809.438 20
809.457 4
809.475 2
809.493 13
809.512 7
809.530 0
809.549 3
809.567 4
809.586 27
809.604 15
809.622 9
809.641 5
809.659 0
809.678 0
809.696 4
809.715 8
809.733 6
809.751 2
809.770 0
809.788 0
809.807 0
809.825 5
809.843 0
809.862 0
809.880 2
809.899 3
809.917 9
809.936 11
809.954 7
809.972 1
809.991 0
810.009 0
810.028 0
810.046 0
810.065 5
810.083 1
810.101 2
810.120 0
810.138 0
810.157 0
810.175 0
810.194 1
810.212 0
810.230 5
810.249 0
810.267 0
810.286 0
810.304 0
810.323 6
810.341 1
810.359 6
810.378 49
810.396 15
810.415 11
810.433 3
810.452 1
810.470 12
810.488 2
810.507 0
810.525 0
810.544 9
810.562 1
810.581 0
810.599 6
810.618 3
810.636 0
810.654 0
810.673 1
810.691 0
810.710 0
810.728 7
810.747 2
810.765 4
810.783 3
810.802 4
810.820 1
810.839 0
810.857 0
810.876 0
810.894 0
810.912 0
810.931 10
810.949 1
810.968 0
810.986 0
811.005 0
811.023 2
811.042 3
811.060 1
811.078 12
811.097 8
811.115 0
811.134 0
811.152 11
811.171 13
811.189 7
811.208 4
811.226 6
811.244 3
811.263 12
811.281 5
811.300 1
811.318 6
811.337 2
811.355 10
811.373 15
811.392 13
811.410 18
811.429 11
811.447 4
811.466 0
811.484 3
811.503 2
811.521 2
811.539 0
811.558 0
811.576 0
811.595 3
811.613 1
811.632 7
811.650 0
811.669 8
811.687 0
811.705 7
811.724 4
811.742 0
811.761 0
811.779 0
811.798 0
811.816 0
811.835 2
811.853 2
811.872 0
811.890 0
811.908 0
811.927 1
811.945 0
811.964 0
811.982 0
812.001 0
812.019 0
812.038 7
812.056 0
812.074 0
812.093 0
812.111 3
812.130 11
812.148 7
812.167 5
812.185 1
812.204 0
812.222 0
812.241 0
812.259 0
812.277 13
812.296 6
812.314 7
812.333 0
812.351 2
812.370 19
812.388 0
812.407 8
812.425 10
812.444 2
812.462 0
812.480 0
812.499 0
812.517 0
812.536 3
812.554 3
812.573 0
812.591 1
812.610 0
812.628 0
812.647 0
812.665 8
812.683 0
812.702 2
812.720 6
812.739 4
812.757 0
812.776 0
812.794 0
812.813 0
812.831 3
812.850 2
812.868 6
812.886 1
812.905 1
812.923 1
812.942 10
812.960 7
812.979 17
812.997 16
813.016 6
813.034 0
813.053 1
813.071 2
813.090 1
813.108 0
813.126 0
813.145 1
813.163 5
813.182 3
813.200 4
813.219 3
813.237 0
813.256 0
813.274 11
813.293 1
813.311 1
813.330 0
813.348 1
813.367 0
813.385 0
813.403 5
813.422 8
813.440 1
813.459 0
813.477 0
813.496 0
813.514 0
813.533 0
813.551 1
813.570 0
813.588 0
813.607 4
813.625 0
813.644 0
813.662 2
813.680 3
813.699 2
813.717 0
813.736 0
813.754 11
813.773 13
813.791 3
813.810 3
813.828 1
813.847 1
813.865 0
813.884 0
813.902 2
813.921 0
813.939 0
813.958 0
813.976 6
813.994 0
814.013 0
814.031 0
814.050 0
814.068 0
814.087 1
814.105 5
814.124 0
814.142 0
814.161 1
814.179 0
814.198 7
814.216 2
814.235 0
814.253 2
814.272 3
814.290 4
814.309 1
814.327 11
814.345 4
814.364 1
814.382 7
814.401 3
814.419 8
814.438 3
814.456 0
814.475 2
814.493 0
814.512 2
814.530 1
814.549 0
814.567 0
814.586 0
814.604 0
814.623 0
814.641 2
814.660 6
814.678 4
814.697 0
814.715 0
814.734 0
814.752 6
814.770 6
814.789 3
814.807 12
814.826 5
814.844 0
814.863 0
814.881 0
814.900 0
814.918 0
814.937 1
814.955 0
814.974 0
814.992 0
815.011 0
815.029 0
815.048 1
815.066 0
815.085 7
815.103 5
815.122 13
815.140 1
815.159 0
815.177 1
815.196 0
815.214 0
815.233 0
815.251 8
815.270 2
815.288 1
815.307 1
815.325 0
815.344 7
815.362 2
815.380 12
815.399 6
815.417 0
815.436 1
815.454 2
815.473 4
815.491 1
815.510 14
815.528 8
815.547 0
815.565 1
815.584 3
815.602 15
815.621 4
815.639 1
815.658 0
815.676 9
815.695 5
815.713 0
815.732 7
815.750 5
815.769 6
815.787 2
815.806 10
815.824 3
815.843 0
815.861 0
815.880 2
815.898 5
815.917 1
815.935 0
815.954 0
815.972 0
815.991 1
816.009 0
816.028 0
816.046 0
816.065 1
816.083 0
816.102 4
816.120 4
816.139 3
816.157 0
816.176 7
816.194 12
816.213 4
816.231 0
816.250 0
816.268 12
816.287 2
816.305 0
816.324 11
816.342 12
816.361 14
816.379 2
816.398 4
816.416 0
816.435 0
816.453 0
816.472 0
816.490 0
816.509 0
816.527 6
816.546 6
816.564 3
816.583 0
816.601 0
816.620 1
816.638 0
816.657 8
816.675 3
816.694 3
816.712 5
816.731 3
816.749 6
816.768 1
816.786 3
816.805 4
816.823 1
816.842 6
816.860 4
816.879 0
816.897 3
816.916 4
816.934 2
816.953 0
816.971 2
816.990 0
817.008 5
817.027 0
817.045 0
817.064 2
817.082 2
817.101 2
817.119 5
817.138 1
817.156 0
817.175 4
817.193 6
817.212 0
817.230 0
817.249 1
817.267 0
817.286 1
817.304 0
817.323 19
817.341 15
817.360 2
817.378 11
817.397 8
817.415 1
817.434 3
817.452 1
817.471 0
817.489 15
817.508 5
817.527 0
817.545 2
817.564 9
817.582 6
817.601 5
817.619 12
817.638 2
817.656 0
817.675 2
817.693 2
817.712 4
817.730 7
817.749 3
817.767 1
817.786 11
817.804 0
817.823 0
817.841 0
817.860 0
817.878 4
817.897 2
817.915 0
817.934 0
817.952 2
817.971 1
817.989 0
818.008 1
818.026 16
818.045 4
818.063 1
818.082 0
818.101 5
818.119 0
818.138 2
818.156 8
818.175 3
818.193 0
818.212 0
818.230 0
818.249 3
818.267 2
818.286 14
818.304 8
818.323 4
818.341 6
818.360 1
818.378 15
818.397 12
818.415 2
818.434 3
818.452 5
818.471 1
818.489 0
818.508 1
818.526 0
818.545 0
818.564 2
818.582 1
818.601 0
818.619 0
818.638 0
818.656 7
818.675 0
818.693 10
818.712 3
818.730 5
818.749 8
818.767 6
818.786 6
818.804 10
818.823 0
818.841 0
818.860 0
818.878 0
818.897 8
818.916 8
818.934 3
818.953 0
818.971 1
818.990 0
819.008 0
819.027 2
819.045 1
819.064 0
819.082 6
819.101 8
819.119 7
819.138 1
819.156 1
819.175 10
819.193 11
819.212 2
819.231 4
819.249 0
819.268 8
819.286 10
819.305 19
819.323 19
819.342 6
819.360 1
819.379 1
819.397 0
819.416 13
819.434 3
819.453 0
819.471 0
819.490 4
819.509 0
819.527 1
819.546 4
819.564 1
819.583 0
819.601 5
819.620 1
819.638 1
819.657 2
819.675 0
819.694 0
819.712 1
819.731 6
819.750 14
819.768 3
819.787 3
819.805 9
819.824 1
819.842 2
819.861 6
819.879 1
819.898 0
819.916 0
819.935 4
819.953 1
819.972 0
819.991 0
820.009 0
820.028 0
820.046 0
820.065 0
820.083 0
820.102 0
820.120 0
820.139 0
820.157 0
820.176 0
820.194 0
820.213 1
820.232 0
820.250 0
820.269 4
820.287 0
820.306 1
820.324 5
820.343 3
820.361 2
820.380 0
820.398 4
820.417 0
820.436 0
820.454 0
820.473 0
820.491 1
820.510 8
820.528 4
820.547 7
820.565 0
820.584 0
820.602 0
820.621 0
820.640 1
820.658 1
820.677 5
820.695 1
820.714 3
820.732 0
820.751 0
820.769 1
820.788 10
820.807 2
820.825 6
820.844 0
820.862 0
820.881 15
820.899 11
820.918 2
820.936 0
820.955 0
820.973 0
820.992 0
821.011 0
821.029 4
821.048 7
821.066 1
821.085 0
821.103 0
821.122 0
821.140 4
821.159 0
821.178 0
821.196 16
821.215 3
821.233 0
821.252 0
821.270 0
821.289 6
821.307 18
821.326 9
821.345 15
821.363 16
821.382 8
821.400 7
821.419 2
821.437 0
821.456 3
821.474 2
821.493 2
821.512 0
821.530 0
821.549 11
821.567 7
821.586 9
821.604 9
821.623 0
821.641 0
821.660 0
821.679 0
821.697 1
821.716 0
821.734 1
821.753 6
821.771 2
821.790 0
821.809 0
821.827 3
821.846 0
821.864 7
821.883 5
821.901 0
821.920 5
821.938 4
821.957 4
821.976 1
821.994 0
822.013 0
822.031 0
822.050 0
822.068 0
822.087 1
822.106 0
822.124 0
822.143 0
822.161 5
822.180 6
822.198 3
822.217 4
822.235 0
822.254 4
822.273 9
822.291 6
822.310 2
822.328 6
822.347 9
822.365 6
822.384 1
822.403 4
822.421 17
822.440 8
822.458 2
822.477 0
822.495 0
822.514 3
822.533 5
822.551 0
822.570 3
822.588 0
822.607 0
822.625 4
822.644 5
822.663 0
822.681 0
822.700 0
822.718 0
822.737 0
822.755 0
822.774 0
822.793 0
822.811 7
822.830 4
822.848 0
822.867 2
822.885 9
822.904 3
822.923 0
822.941 0
822.960 0
822.978 7
822.997 22
823.015 20
823.034 4
823.053 2
823.071 4
823.090 0
823.108 4
823.127 5
823.145 3
823.164 7
823.183 0
823.201 8
823.220 11
823.238 1
823.257 11
823.275 11
823.294 16
823.313 7
823.331 6
823.350 6
823.368 3
823.387 4
823.406 1
823.424 0
823.443 4
823.461 6
823.480 19
823.498 15
823.517 1
823.536 2
823.554 4
823.573 6
823.591 2
823.610 0
823.628 0
823.647 0
823.666 0
823.684 2
823.703 0
823.721 3
823.740 7
823.759 8
823.777 5
823.796 0
823.814 1
823.833 0
823.851 0
823.870 2
823.889 0
823.907 1
823.926 0
823.944 0
823.963 0
823.982 0
824.000 0
824.019 0
824.037 0
824.056 0
824.075 0
824.093 1
824.112 0
824.130 0
824.149 1
824.167 0
824.186 8
824.205 5
824.223 1
824.242 4
824.260 0
824.279 6
824.298 15
824.316 12
824.335 24
824.353 7
824.372 8
824.391 10
824.409 0
824.428 1
824.446 3
824.465 1
824.483 4
824.502 7
824.521 2
824.539 3
824.558 0
824.576 0
824.595 5
824.614 2
824.632 0
824.651 0
824.669 9
824.688 0
824.707 0
824.725 1
824.744 0
824.762 0
824.781 0
824.800 0
824.818 0
824.837 5
824.855 0
824.874 3
824.893 4
824.911 2
824.930 0
824.948 0
824.967 5
824.986 4
825.004 1
825.023 6
825.041 8
825.060 11
825.079 3
825.097 0
825.116 3
825.134 0
825.153 0
825.171 0
825.190 2
825.209 5
825.227 0
825.246 0
825.264 0
825.283 0
825.302 5
825.320 2
825.339 0
825.357 2
825.376 0
825.395 5
825.413 2
825.432 6
825.451 8
825.469 1
825.488 0
825.506 0
825.525 0
825.544 0
825.562 4
825.581 6
825.599 0
825.618 6
825.637 6
825.655 0
825.674 2
825.692 3
825.711 2
825.730 0
825.748 0
825.767 0
825.785 0
825.804 0
825.823 2
825.841 0
825.860 0
825.878 5
825.897 5
825.916 9
825.934 5
825.953 8
825.971 6
825.990 0
826.009 0
826.027 0
826.046 0
826.064 3
826.083 11
826.102 2
826.120 6
826.139 8
826.158 7
826.176 1
826.195 1
826.213 0
826.232 0
826.251 3
826.269 5
826.288 0
826.306 1
826.325 0
826.344 17
826.362 6
826.381 6
826.399 2
826.418 4
826.437 0
826.455 0
826.474 1
826.493 0
826.511 0
826.530 5
826.548 5
826.567 6
826.586 0
826.604 3
826.623 0
826.641 0
826.660 0
826.679 0
826.697 4
826.716 5
826.735 5
826.753 3
826.772 0
826.790 3
826.809 4
826.828 0
826.846 0
826.865 0
826.883 0
826.902 4
826.921 18
826.939 9
826.958 0
826.977 0
826.995 1
827.014 2
827.032 8
827.051 3
827.070 4
827.088 0
827.107 1
827.126 5
827.144 10
827.163 3
827.181 0
827.200 0
827.219 0
827.237 4
827.256 4
827.275 5
827.293 4
827.312 0
827.330 7
827.349 14
827.368 16
827.386 18
827.405 12
827.424 2
827.442 0
827.461 1
827.479 0
827.498 1
827.517 1
827.535 0
827.554 0
827.573 0
827.591 0
827.610 0
827.628 1
827.647 2
827.666 4
827.684 14
827.703 3
827.722 3
827.740 5
827.759 5
827.777 6
827.796 0
827.815 0
827.833 3
827.852 0
827.871 0
827.889 10
827.908 2
827.926 0
827.945 0
827.964 1
827.982 4
828.001 5
828.020 2
828.038 5
828.057 13
828.075 5
828.094 0
828.113 0
828.131 1
828.150 0
828.169 7
828.187 12
828.206 5
828.225 0
828.243 7
828.262 10
828.280 7
828.299 0
828.318 0
828.336 2
828.355 5
828.374 0
828.392 0
828.411 1
828.430 0
828.448 3
828.467 2
828.485 0
828.504 0
828.523 0
828.541 7
828.560 2
828.579 0
828.597 1
828.616 4
828.635 1
828.653 4
828.672 5
828.690 0
828.709 0
828.728 3
828.746 0
828.765 13
828.784 1
828.802 3
828.821 0
828.840 0
828.858 7
828.877 0
828.895 0
828.914 8
828.933 12
828.951 11
828.970 2
828.989 0
829.007 0
829.026 0
829.045 5
829.063 1
829.082 2
829.101 0
829.119 0
829.138 0
829.156 0
829.175 0
829.194 0
829.212 1
829.231 0
829.250 4
829.268 1
829.287 2
829.306 4
829.324 9
829.343 4
829.362 0
829.380 4
829.399 6
829.418 3
829.436 0
829.455 0
829.473 9
829.492 0
829.511 2
829.529 13
829.548 5
829.567 7
829.585 3
829.604 0
829.623 0
829.641 7
829.660 8
829.679 3
829.697 0
829.716 0
829.735 5
829.753 5
829.772 0
829.791 0
829.809 0
829.828 3
829.846 6
829.865 5
829.884 6
829.902 0
829.921 0
829.940 0
829.958 0
829.977 5
829.996 11
830.014 3
830.033 0
830.052 0
830.070 1
830.089 0
830.108 0
830.126 11
830.145 2
830.164 0
830.182 0
830.201 0
830.220 6
830.238 7
830.257 0
830.276 8
830.294 4
830.313 5
830.331 9
830.350 1
830.369 10
830.387 0
830.406 0
830.425 0
830.443 0
830.462 4
830.481 3
830.499 0
830.518 0
830.537 0
830.555 0
830.574 3
830.593 1
830.611 0
830.630 8
830.649 7
830.667 9
830.686 6
830.705 2
830.723 8
830.742 8
830.761 1
830.779 6
830.798 7
830.817 4
830.835 10
830.854 14
830.873 0
830.891 0
830.910 0
830.929 8
830.947 3
830.966 0
830.985 0
831.003 1
831.022 5
831.041 4
831.059 2
831.078 1
831.097 0
831.115 6
831.134 0
831.153 0
831.171 0
831.190 2
831.209 3
831.227 6
831.246 3
831.265 6
831.283 0
831.302 6
831.321 5
831.339 2
831.358 12
831.377 12
831.395 0
831.414 4
831.433 6
831.451 9
831.470 4
831.489 1
831.507 0
831.526 0
831.545 0
831.563 0
831.582 0
831.601 0
831.619 0
831.638 0
831.657 0
831.675 3
831.694 0
831.713 2
831.731 8
831.750 1
831.769 9
831.787 6
831.806 0
831.825 3
831.843 4
831.862 10
831.881 9
831.899 10
831.918 1
831.937 2
831.955 5
831.974 2
831.993 0
832.011 0
832.030 0
832.049 0
832.068 1
832.086 0
832.105 0
832.124 0
832.142 7
832.161 1
832.180 8
832.198 1
832.217 4
832.236 0
832.254 7
832.273 5
832.292 7
832.310 2
832.329 0
832.348 5
832.366 1
832.385 7
832.404 9
832.422 2
832.441 14
832.460 4
832.478 3
832.497 3
832.516 2
832.534 3
832.553 2
832.572 0
832.591 0
832.609 0
832.628 0
832.647 8
832.665 3
832.684 0
832.703 11
832.721 6
832.740 3
832.759 10
832.777 1
832.796 0
832.815 1
832.833 0
832.852 0
832.871 0
832.889 3
832.908 0
832.927 0
832.946 0
832.964 0
832.983 0
833.002 7
833.020 0
833.039 0
833.058 0
833.076 15
833.095 5
833.114 1
833.132 0
833.151 5
833.170 4
833.188 3
833.207 2
833.226 6
833.245 0
833.263 1
833.282 12
833.301 0
833.319 0
833.338 6
833.357 13
833.375 9
833.394 7
833.413 2
833.431 0
833.450 1
833.469 2
833.488 0
833.506 0
833.525 0
833.544 0
833.562 0
833.581 0
833.600 0
833.618 5
833.637 3
833.656 0
833.674 0
833.693 0
833.712 0
833.731 0
833.749 2
833.768 13
833.787 5
833.805 3
833.824 8
833.843 1
833.861 3
833.880 0
833.899 0
833.918 5
833.936 8
833.955 0
833.974 2
833.992 0
834.011 0
834.030 0
834.048 0
834.067 0
834.086 0
834.105 11
834.123 3
834.142 9
834.161 0
834.179 3
834.198 3
834.217 6
834.235 2
834.254 0
834.273 0
834.292 0
834.310 0
834.329 0
834.348 0
834.366 9
834.385 0
834.404 0
834.422 1
834.441 0
834.460 0
834.479 0
834.497 0
834.516 1
834.535 0
834.553 0
834.572 0
834.591 0
834.609 0
834.628 0
834.647 0
834.666 0
834.684 11
834.703 14
834.722 6
834.740 0
834.759 2
834.778 4
834.797 10
834.815 1
834.834 0
834.853 2
834.871 2
834.890 2
834.909 0
834.928 0
834.946 0
834.965 0
834.984 0
835.002 0
835.021 1
835.040 1
835.058 2
835.077 4
835.096 0
835.115 5
835.133 6
835.152 5
835.171 6
835.189 3
835.208 3
835.227 0
835.246 2
835.264 3
835.283 6
835.302 6
835.320 2
835.339 1
835.358 21
835.377 14
835.395 4
835.414 3
835.433 4
835.451 4
835.470 4
835.489 0
835.508 0
835.526 0
835.545 0
835.564 0
835.582 1
835.601 1
835.620 0
835.639 0
835.657 2
835.676 6
835.695 2
835.713 0
835.732 0
835.751 0
835.770 6
835.788 3
835.807 0
835.826 0
835.844 1
835.863 0
835.882 0
835.901 0
835.919 0
835.938 0
835.957 0
835.976 0
835.994 0
836.013 1
836.032 6
836.050 8
836.069 0
836.088 0
836.107 0
836.125 1
836.144 1
836.163 0
836.181 3
836.200 5
836.219 13
836.238 7
836.256 8
836.275 1
836.294 3
836.313 12
836.331 7
836.350 12
836.369 26
836.387 31
836.406 48
836.425 8
836.444 5
836.462 6
836.481 1
836.500 9
836.519 6
836.537 17
836.556 11
836.575 5
836.593 0
836.612 8
836.631 6
836.650 3
836.668 0
836.687 2
836.706 2
836.725 1
836.743 1
836.762 0
836.781 8
836.799 4
836.818 1
836.837 0
836.856 6
836.874 2
836.893 0
836.912 0
836.931 0
836.949 0
836.968 0
836.987 1
837.005 2
837.024 6
837.043 10
837.062 0
837.080 5
837.099 6
837.118 5
837.137 4
837.155 2
837.174 11
837.193 9
837.212 2
837.230 0
837.249 2
837.268 10
837.286 12
837.305 6
837.324 13
837.343 65
837.361 82
837.380 89
837.399 48
837.418 54
837.436 28
837.455 11
837.474 20
837.493 8
837.511 0
837.530 0
837.549 3
837.568 9
837.586 1
837.605 0
837.624 0
837.642 0
837.661 0
837.680 0
837.699 6
837.717 8
837.736 1
837.755 0
837.774 0
837.792 3
837.811 0
837.830 0
837.849 3
837.867 0
837.886 0
837.905 0
837.924 1
837.942 0
837.961 0
837.980 0
837.999 0
838.017 0
838.036 0
838.055 2
838.074 0
838.092 3
838.111 5
838.130 0
838.149 2
838.167 5
838.186 3
838.205 4
838.224 0
838.242 0
838.261 0
838.280 0
838.298 0
838.317 1
838.336 6
838.355 19
838.373 29
838.392 13
838.411 30
838.430 12
838.448 4
838.467 1
838.486 0
838.505 2
838.523 5
838.542 4
838.561 1
838.580 0
838.598 0
838.617 4
838.636 4
838.655 6
838.673 11
838.692 1
838.711 0
838.730 0
838.748 3
838.767 24
838.786 7
838.805 0
838.823 0
838.842 5
838.861 0
838.880 1
838.898 6
838.917 4
838.936 0
838.955 20
838.974 1
838.992 0
839.011 0
839.030 0
839.049 2
839.067 0
839.086 0
839.105 3
839.124 11
839.142 5
839.161 11
839.180 15
839.199 9
839.217 1
839.236 3
839.255 0
839.274 4
839.292 2
839.311 12
839.330 4
839.349 1
839.367 9
839.386 7
839.405 2
839.424 4
839.442 7
839.461 15
839.480 3
839.499 0
839.517 0
839.536 0
839.555 6
839.574 2
839.593 5
839.611 3
839.630 2
839.649 5
839.668 1
839.686 6
839.705 9
839.724 0
839.743 0
839.761 3
839.780 8
839.799 9
839.818 0
839.836 11
839.855 1
839.874 4
839.893 1
839.911 0
839.930 0
839.949 1
839.968 0
839.987 2
840.005 0
840.024 0
840.043 5
840.062 2
840.080 4
840.099 2
840.118 0
840.137 0
840.155 0
840.174 0
840.193 2
840.212 6
840.231 7
840.249 4
840.268 2
840.287 0
840.306 0
840.324 2
840.343 9
840.362 4
840.381 7
840.399 0
840.418 15
840.437 15
840.456 16
840.475 5
840.493 0
840.512 0
840.531 4
840.550 5
840.568 9
840.587 1
840.606 3
840.625 4
840.643 3
840.662 0
840.681 1
840.700 6
840.719 17
840.737 6
840.756 10
840.775 6
840.794 4
840.812 8
840.831 2
840.850 0
840.869 0
840.888 0
840.906 3
840.925 0
840.944 0
840.963 12
840.981 5
841.000 0
841.019 0
841.038 0
841.057 4
841.075 6
841.094 1
841.113 0
841.132 0
841.150 0
841.169 0
841.188 0
841.207 0
841.226 10
841.244 4
841.263 0
841.282 1
841.301 4
841.319 0
841.338 13
841.357 14
841.376 38
841.395 20
841.413 51
841.432 43
841.451 14
841.470 2
841.488 0
841.507 0
841.526 0
841.545 8
841.564 4
841.582 0
841.601 0
841.620 3
841.639 1
841.658 0
841.676 1
841.695 6
841.714 9
841.733 16
841.751 9
841.770 1
841.789 0
841.808 0
841.827 0
841.845 0
841.864 0
841.883 0
841.902 0
841.921 3
841.939 0
841.958 0
841.977 1
841.996 0
842.014 0
842.033 0
842.052 2
842.071 1
842.090 19
842.108 8
842.127 1
842.146 9
842.165 2
842.184 9
842.202 2
842.221 0
842.240 0
842.259 0
842.278 0
842.296 4
842.315 4
842.334 2
842.353 0
842.371 8
842.390 17
842.409 6
842.428 26
842.447 4
842.465 9
842.484 7
842.503 3
842.522 0
842.541 10
842.559 23
842.578 13
842.597 19
842.616 16
842.635 3
842.653 6
842.672 4
842.691 2
842.710 0
842.729 0
842.747 2
842.766 9
842.785 0
842.804 2
842.823 0
842.841 6
842.860 6
842.879 2
842.898 0
842.917 0
842.935 8
842.954 1
842.973 0
842.992 1
843.011 1
843.029 0
843.048 0
843.067 0
843.086 0
843.105 0
843.123 0
843.142 0
843.161 0
843.180 0
843.199 0
843.217 9
843.236 1
843.255 0
843.274 0
843.293 0
843.311 16
843.330 15
843.349 27
843.368 24
843.387 16
843.405 17
843.424 17
843.443 3
843.462 1
843.481 4
843.499 11
843.518 13
843.537 6
843.556 1
843.575 2
843.593 7
843.612 9
843.631 8
843.650 0
843.669 4
843.687 8
843.706 5
843.725 5
843.744 2
843.763 0
843.781 0
843.800 1
843.819 1
843.838 3
843.857 9
843.876 8
843.894 1
843.913 0
843.932 3
843.951 0
843.970 0
843.988 2
844.007 2
844.026 0
844.045 0
844.064 9
844.082 8
844.101 5
844.120 11
844.139 0
844.158 0
844.176 0
844.195 0
844.214 0
844.233 2
844.252 2
844.271 5
844.289 12
844.308 14
844.327 2
844.346 1
844.365 9
844.383 8
844.402 7
844.421 4
844.440 8
844.459 6
844.478 5
844.496 5
844.515 7
844.534 0
844.553 2
844.572 5
844.590 9
844.609 0
844.628 5
844.647 2
844.666 4
844.684 14
844.703 2
844.722 0
844.741 0
844.760 0
844.779 6
844.797 2
844.816 8
844.835 0
844.854 0
844.873 0
844.892 0
844.910 7
844.929 2
844.948 0
844.967 0
844.986 0
845.004 0
845.023 0
845.042 1
845.061 0
845.080 0
845.099 0
845.117 0
845.136 0
845.155 0
845.174 0
845.193 0
845.211 1
845.230 0
845.249 2
845.268 10
845.287 2
845.306 4
845.324 2
845.343 2
845.362 9
845.381 5
845.400 0
845.419 0
845.437 2
845.456 0
845.475 4
845.494 0
845.513 5
845.532 15
845.550 4
845.569 1
845.588 0
845.607 3
845.626 3
845.644 1
845.663 14
845.682 10
845.701 1
845.720 0
845.739 0
845.757 6
845.776 11
845.795 2
845.814 0
845.833 15
845.852 5
845.870 3
845.889 14
845.908 3
845.927 5
845.946 0
845.965 0
845.983 0
846.002 0
846.021 0
846.040 0
846.059 0
846.078 0
846.096 0
846.115 0
846.134 0
846.153 3
846.172 0
846.191 0
846.209 7
846.228 11
846.247 4
846.266 0
846.285 0
846.304 0
846.322 0
846.341 0
846.360 0
846.379 3
846.398 7
846.417 3
846.435 7
846.454 5
846.473 2
846.492 0
846.511 0
846.530 0
846.549 2
846.567 5
846.586 5
846.605 0
846.624 0
846.643 0
846.662 5
846.680 2
846.699 9
846.718 1
846.737 0
846.756 2
846.775 0
846.793 9
846.812 1
846.831 0
846.850 0
846.869 8
846.888 0
846.906 0
846.925 0
846.944 5
846.963 3
846.982 0
847.001 1
847.020 0
847.038 2
847.057 12
847.076 11
847.095 2
847.114 0
847.133 0
847.151 0
847.170 0
847.189 5
847.208 0
847.227 0
847.246 0
847.265 2
847.283 13
847.302 2
847.321 0
847.340 0
847.359 0
847.378 3
847.396 9
847.415 0
847.434 1
847.453 0
847.472 3
847.491 7
847.510 8
847.528 3
847.547 2
847.566 3
847.585 6
847.604 4
847.623 10
847.642 1
847.660 0
847.679 3
847.698 0
847.717 0
847.736 0
847.755 0
847.773 0
847.792 2
847.811 0
847.830 0
847.849 0
847.868 0
847.887 3
847.905 0
847.924 0
847.943 0
847.962 0
847.981 0
848.000 0
848.019 0
848.037 0
848.056 2
848.075 0
848.094 1
848.113 0
848.132 0
848.151 9
848.169 0
848.188 3
848.207 11
848.226 4
848.245 9
848.264 1
848.283 4
848.301 3
848.320 0
848.339 1
848.358 4
848.377 7
848.396 5
848.415 10
848.433 1
848.452 0
848.471 4
848.490 0
848.509 0
848.528 0
848.547 1
848.565 0
848.584 0
848.603 14
848.622 10
848.641 0
848.660 1
848.679 8
848.697 4
848.716 0
848.735 1
848.754 0
848.773 0
848.792 1
848.811 0
848.830 3
848.848 0
848.867 0
848.886 0
848.905 0
848.924 5
848.943 1
848.962 2
848.980 6
848.999 1
849.018 0
849.037 0
849.056 0
849.075 3
849.094 0
849.113 0
849.131 0
849.150 0
849.169 0
849.188 1
849.207 9
849.226 0
849.245 0
849.263 0
849.282 1
849.301 8
849.320 6
849.339 0
849.358 0
849.377 0
849.396 0
849.414 4
849.433 5
849.452 6
849.471 0
849.490 2
849.509 1
849.528 0
849.547 0
849.565 0
849.584 0
849.603 0
849.622 0
849.641 1
849.660 3
849.679 0
849.698 0
849.716 0
849.735 1
849.754 1
849.773 16
849.792 19
849.811 6
849.830 1
849.849 1
849.867 1
849.886 0
849.905 0
849.924 0
849.943 0
849.962 0
849.981 0
850.000 0
850.018 0
850.037 0
850.056 0
850.075 0
850.094 0
850.113 0
850.132 0
850.151 0
850.169 3
850.188 2
850.207 4
850.226 0
850.245 0
850.264 0
850.283 2
850.302 10
850.320 3
850.339 1
850.358 0
850.377 0
850.396 7
850.415 3
850.434 0
850.453 2
850.472 0
850.490 2
850.509 1
850.528 0
850.547 0
850.566 2
850.585 0
850.604 0
850.623 0
850.641 5
850.660 3
850.679 7
850.698 4
850.717 3
850.736 9
850.755 8
850.774 2
850.793 0
850.811 0
850.830 12
850.849 3
850.868 0
850.887 11
850.906 2
850.925 0
850.944 1
850.963 4
850.981 0
851.000 1
851.019 0
851.038 3
851.057 3
851.076 0
851.095 0
851.114 0
851.133 0
851.151 1
851.170 0
851.189 0
851.208 0
851.227 0
851.246 0
851.265 1
851.284 0
851.303 0
851.321 0
851.340 0
851.359 4
851.378 4
851.397 8
851.416 0
851.435 0
851.454 1
851.473 0
851.491 0
851.510 0
851.529 0
851.548 0
851.567 0
851.586 0
851.605 4
851.624 6
851.643 0
851.662 0
851.680 0
851.699 0
851.718 12
851.737 3
851.756 11
851.775 14
851.794 21
851.813 10
851.832 0
851.851 0
851.869 2
851.888 0
851.907 1
851.926 6
851.945 5
851.964 0
851.983 0
852.002 0
852.021 0
852.039 0
852.058 0
852.077 2
852.096 3
852.115 0
852.134 0
852.153 0
852.172 0
852.191 7
852.210 8
852.229 1
852.247 4
852.266 3
852.285 1
852.304 9
852.323 8
852.342 1
852.361 14
852.380 38
852.399 46
852.418 22
852.436 4
852.455 8
852.474 13
852.493 4
852.512 0
852.531 0
852.550 0
852.569 8
852.588 14
852.607 12
852.625 6
852.644 0
852.663 3
852.682 3
852.701 0
852.720 6
852.739 5
852.758 2
852.777 0
852.796 0
852.815 0
852.833 0
852.852 0
852.871 0
852.890 0
852.909 1
852.928 0
852.947 0
852.966 0
852.985 0
853.004 0
853.023 0
853.041 0
853.060 0
853.079 0
853.098 0
853.117 0
853.136 7
853.155 9
853.174 21
853.193 4
853.212 0
853.231 0
853.250 6
853.268 0
853.287 0
853.306 4
853.325 1
853.344 17
853.363 46
853.382 48
853.401 37
853.420 40
853.439 13
853.458 12
853.476 5
853.495 3
853.514 1
853.533 11
853.552 6
853.571 2
853.590 1
853.609 0
853.628 0
853.647 1
853.666 0
853.685 5
853.704 4
853.722 11
853.741 9
853.760 5
853.779 2
853.798 1
853.817 0
853.836 0
853.855 5
853.874 0
853.893 2
853.912 1
853.931 5
853.949 1
853.968 1
853.987 0
854.006 0
854.025 3
854.044 0
854.063 7
854.082 0
854.101 0
854.120 7
854.139 6
854.158 0
854.177 0
854.195 2
854.214 8
854.233 1
854.252 1
854.271 0
854.290 0
854.309 0
854.328 0
854.347 8
854.366 31
854.385 18
854.404 26
854.423 14
854.441 4
854.460 17
854.479 3
854.498 7
854.517 4
854.536 1
854.555 2
854.574 4
854.593 5
854.612 16
854.631 1
854.650 0
854.669 0
854.688 6
854.706 12
854.725 2
854.744 2
854.763 3
854.782 0
854.801 0
854.820 23
854.839 5
854.858 5
854.877 0
854.896 2
854.915 0
854.934 0
854.953 0
854.972 4
854.990 4
855.009 2
855.028 0
855.047 0
855.066 0
855.085 0
855.104 2
855.123 1
855.142 0
855.161 1
855.180 0
855.199 0
855.218 15
855.237 3
855.256 0
855.274 0
855.293 7
855.312 0
855.331 3
855.350 12
855.369 20
855.388 57
855.407 36
855.426 14
855.445 3
855.464 4
855.483 11
855.502 3
855.521 0
855.540 0
855.559 0
855.577 0
855.596 4
855.615 0
855.634 11
855.653 7
855.672 0
855.691 4
855.710 5
855.729 1
855.748 3
855.767 9
855.786 2
855.805 0
855.824 0
855.843 0
855.862 0
855.881 4
855.899 0
855.918 0
855.937 0
855.956 0
855.975 0
855.994 0
856.013 3
856.032 1
856.051 0
856.070 0
856.089 5
856.108 1
856.127 3
856.146 7
856.165 7
856.184 0
856.203 3
856.222 0
856.240 0
856.259 1
856.278 6
856.297 13
856.316 9
856.335 2
856.354 8
856.373 16
856.392 10
856.411 0
856.430 18
856.449 17
856.468 17
856.487 8
856.506 0
856.525 0
856.544 9
856.563 4
856.582 1
856.600 21
856.619 3
856.638 0
856.657 9
856.676 5
856.695 4
856.714 6
856.733 1
856.752 0
856.771 0
856.790 4
856.809 0
856.828 2
856.847 4
856.866 1
856.885 9
856.904 1
856.923 0
856.942 0
856.961 0
856.980 3
856.998 4
857.017 12
857.036 3
857.055 0
857.074 0
857.093 3
857.112 9
857.131 3
857.150 13
857.169 7
857.188 6
857.207 6
857.226 0
857.245 3
857.264 4
857.283 0
857.302 10
857.321 15
857.340 7
857.359 6
857.378 3
857.397 0
857.416 3
857.435 1
857.453 3
857.472 0
857.491 0
857.510 1
857.529 8
857.548 2
857.567 7
857.586 7
857.605 0
857.624 0
857.643 1
857.662 0
857.681 0
857.700 0
857.719 0
857.738 0
857.757 0
857.776 2
857.795 5
857.814 3
857.833 18
857.852 5
857.871 0
857.890 0
857.909 0
857.928 0
857.946 2
857.965 0
857.984 0
858.003 0
858.022 5
858.041 9
858.060 1
858.079 0
858.098 0
858.117 0
858.136 2
858.155 7
858.174 0
858.193 0
858.212 3
858.231 3
858.250 12
858.269 2
858.288 1
858.307 12
858.326 0
858.345 6
858.364 6
858.383 31
858.402 34
858.421 12
858.440 1
858.459 1
858.478 0
858.497 0
858.516 0
858.535 0
858.554 0
858.572 0
858.591 0
858.610 4
858.629 15
858.648 10
858.667 4
858.686 0
858.705 0
858.724 0
858.743 0
858.762 0
858.781 4
858.800 9
858.819 2
858.838 0
858.857 8
858.876 15
858.895 6
858.914 1
858.933 5
858.952 2
858.971 0
858.990 1
859.009 3
859.028 0
859.047 0
859.066 4
859.085 0
859.104 0
859.123 0
859.142 0
859.161 2
859.180 0
859.199 1
859.218 1
859.237 0
859.256 2
859.275 5
859.294 0
859.313 2
859.332 11
859.351 14
859.369 18
859.388 16
859.407 14
859.426 5
859.445 0
859.464 0
859.483 0
859.502 0
859.521 0
859.540 0
859.559 0
859.578 0
859.597 0
859.616 0
859.635 3
859.654 0
859.673 0
859.692 0
859.711 3
859.730 6
859.749 0
859.768 0
859.787 5
859.806 0
859.825 0
859.844 7
859.863 5
859.882 12
859.901 9
859.920 5
859.939 7
859.958 2
859.977 1
859.996 2
860.015 0
860.034 0
860.053 1
860.072 0
860.091 0
860.110 0
860.129 0
860.148 0
860.167 0
860.186 2
860.205 2
860.224 0
860.243 0
860.262 2
860.281 8
860.300 4
860.319 3
860.338 0
860.357 9
860.376 11
860.395 3
860.414 9
860.433 6
860.452 2
860.471 0
860.490 4
860.509 9
860.528 3
860.547 5
860.566 5
860.585 9
860.604 3
860.623 12
860.642 2
860.661 9
860.680 5
860.699 3
860.718 0
860.737 1
860.756 5
860.775 1
860.794 0
860.813 8
860.832 7
860.851 2
860.870 1
860.889 4
860.908 1
860.927 0
860.946 0
860.965 7
860.984 1
861.003 2
861.022 0
861.041 0
861.060 0
861.079 0
861.098 0
861.117 4
861.136 11
861.155 4
861.174 0
861.193 3
861.212 0
861.231 0
861.250 2
861.269 2
861.288 0
861.307 2
861.326 1
861.345 3
861.364 3
861.383 0
861.402 0
861.421 0
861.440 0
861.459 13
861.478 2
861.497 4
861.516 14
861.535 7
861.554 5
861.573 6
861.592 1
861.611 2
861.630 7
861.649 0
861.668 0
861.687 4
861.706 14
861.725 4
861.744 1
861.763 1
861.782 0
861.801 0
861.820 0
861.839 9
861.858 2
861.877 2
861.896 3
861.915 0
861.934 0
861.953 0
861.972 0
861.991 7
862.010 10
862.029 0
862.048 2
862.067 4
862.086 7
862.105 3
862.124 4
862.143 0
862.162 2
862.181 1
862.200 0
862.219 2
862.238 1
862.257 0
862.276 1
862.295 13
862.314 16
862.333 10
862.352 6
862.371 8
862.390 6
862.409 6
862.428 0
862.447 0
862.466 0
862.485 0
862.504 0
862.523 0
862.542 0
862.561 0
862.580 0
862.599 5
862.618 1
862.637 0
862.656 0
862.675 7
862.694 3
862.713 0
862.732 4
862.751 7
862.770 2
862.790 2
862.809 9
862.828 0
862.847 0
862.866 0
862.885 9
862.904 0
862.923 3
862.942 2
862.961 4
862.980 8
862.999 0
863.018 0
863.037 0
863.056 2
863.075 3
863.094 0
863.113 0
863.132 1
863.151 0
863.170 1
863.189 3
863.208 0
863.227 0
863.246 5
863.265 3
863.284 0
863.303 2
863.322 2
863.341 0
863.360 0
863.379 5
863.398 2
863.417 5
863.436 3
863.455 4
863.474 11
863.493 9
863.512 1
863.531 0
863.550 3
863.569 0
863.589 3
863.608 0
863.627 3
863.646 5
863.665 33
863.684 10
863.703 1
863.722 0
863.741 10
863.760 9
863.779 1
863.798 0
863.817 0
863.836 0
863.855 5
863.874 5
863.893 8
863.912 5
863.931 1
863.950 11
863.969 5
863.988 0
864.007 0
864.026 0
864.045 0
864.064 0
864.083 0
864.102 0
864.121 3
864.140 2
864.159 9
864.178 7
864.197 0
864.217 4
864.236 1
864.255 4
864.274 0
864.293 0
864.312 0
864.331 0
864.350 0
864.369 1
864.388 8
864.407 0
864.426 13
864.445 7
864.464 3
864.483 5
864.502 5
864.521 3
864.540 1
864.559 0
864.578 0
864.597 5
864.616 6
864.635 0
864.654 0
864.673 0
864.692 0
864.712 0
864.731 0
864.750 6
864.769 2
864.788 1
864.807 4
864.826 6
864.845 7
864.864 5
864.883 6
864.902 1
864.921 0
864.940 0
864.959 0
864.978 2
864.997 0
865.016 4
865.035 3
865.054 2
865.073 0
865.092 0
865.111 0
865.130 0
865.149 0
865.169 4
865.188 3
865.207 13
865.226 4
865.245 0
865.264 0
865.283 0
865.302 1
865.321 6
865.340 10
865.359 0
865.378 0
865.397 0
865.416 0
865.435 0
865.454 1
865.473 15
865.492 13
865.511 9
865.530 2
865.549 2
865.569 0
865.588 0
865.607 7
865.626 0
865.645 3
865.664 0
865.683 0
865.702 0
865.721 0
865.740 0
865.759 11
865.778 2
865.797 2
865.816 6
865.835 0
865.854 0
865.873 1
865.892 1
865.911 15
865.931 5
865.950 0
865.969 0
865.988 1
866.007 0
866.026 0
866.045 5
866.064 0
866.083 3
866.102 6
866.121 1
866.140 0
866.159 0
866.178 2
866.197 0
866.216 3
866.235 5
866.254 1
866.274 1
866.293 5
866.312 3
866.331 0
866.350 0
866.369 0
866.388 0
866.407 0
866.426 8
866.445 5
866.464 3
866.483 3
866.502 0
866.521 3
866.540 2
866.559 0
866.578 0
866.598 0
866.617 2
866.636 11
866.655 9
866.674 0
866.693 0
866.712 4
866.731 3
866.750 0
866.769 0
866.788 0
866.807 0
866.826 6
866.845 6
866.864 0
866.883 0
866.903 0
866.922 0
866.941 0
866.960 1
866.979 10
866.998 8
867.017 19
867.036 5
867.055 0
867.074 0
867.093 0
867.112 0
867.131 0
867.150 2
867.169 7
867.189 12
867.208 1
867.227 5
867.246 1
867.265 0
867.284 2
867.303 4
867.322 0
867.341 2
867.360 4
867.379 3
867.398 10
867.417 3
867.436 1
867.455 1
867.475 8
867.494 2
867.513 0
867.532 11
867.551 2
867.570 0
867.589 3
867.608 0
867.627 3
867.646 3
867.665 5
867.684 0
867.703 1
867.722 1
867.742 0
867.761 0
867.780 3
867.799 5
867.818 6
867.837 0
867.856 0
867.875 0
867.894 3
867.913 0
867.932 0
867.951 0
867.970 0
867.990 8
868.009 1
868.028 0
868.047 3
868.066 0
868.085 0
868.104 0
868.123 0
868.142 6
868.161 6
868.180 5
868.199 0
868.218 0
868.238 0
868.257 2
868.276 3
868.295 1
868.314 0
868.333 2
868.352 1
868.371 1
868.390 31
868.409 73
868.428 82
868.447 68
868.467 15
868.486 26
868.505 5
868.524 1
868.543 9
868.562 1
868.581 6
868.600 2
868.619 0
868.638 4
868.657 2
868.676 0
868.695 5
868.715 8
868.734 0
868.753 7
868.772 8
868.791 10
868.810 5
868.829 0
868.848 0
868.867 1
868.886 1
868.905 1
868.925 8
868.944 1
868.963 5
868.982 1
869.001 0
869.020 4
869.039 3
869.058 0
869.077 0
869.096 0
869.115 0
869.134 0
869.154 2
869.173 8
869.192 1
869.211 6
869.230 5
869.249 5
869.268 1
869.287 7
869.306 0
869.325 2
869.344 4
869.364 5
869.383 16
869.402 18
869.421 34
869.440 23
869.459 32
869.478 24
869.497 4
869.516 0
869.535 0
869.554 0
869.574 0
869.593 7
869.612 2
869.631 0
869.650 0
869.669 0
869.688 0
869.707 1
869.726 0
869.745 0
869.765 0
869.784 1
869.803 0
869.822 2
869.841 2
869.860 3
869.879 1
869.898 2
869.917 1
869.936 8
869.956 2
869.975 2
869.994 0
870.013 0
870.032 0
870.051 0
870.070 10
870.089 7
870.108 0
870.127 0
870.146 4
870.166 0
870.185 0
870.204 1
870.223 10
870.242 4
870.261 0
870.280 0
870.299 0
870.318 0
870.338 13
870.357 13
870.376 6
870.395 15
870.414 12
870.433 9
870.452 6
870.471 8
870.490 1
870.509 0
870.529 1
870.548 0
870.567 3
870.586 1
870.605 4
870.624 0
870.643 1
870.662 1
870.681 0
870.700 6
870.720 7
870.739 0
870.758 11
870.777 8
870.796 2
870.815 1
870.834 4
870.853 0
870.872 1
870.892 2
870.911 1
870.930 0
870.949 6
870.968 0
870.987 1
871.006 9
871.025 1
871.044 0
871.064 0
871.083 8
871.102 14
871.121 4
871.140 4
871.159 7
871.178 0
871.197 0
871.216 0
871.236 0
871.255 0
871.274 0
871.293 2
871.312 10
871.331 5
871.350 5
871.369 0
871.388 7
871.408 2
871.427 1
871.446 7
871.465 5
871.484 0
871.503 0
871.522 8
871.541 14
871.560 11
871.580 3
871.599 0
871.618 0
871.637 0
871.656 0
871.675 0
871.694 0
871.713 0
871.733 0
871.752 0
871.771 0
871.790 1
871.809 3
871.828 0
871.847 0
871.866 7
871.885 1
871.905 1
871.924 5
871.943 6
871.962 2
871.981 0
872.000 0
872.019 0
872.038 0
872.058 1
872.077 1
872.096 0
872.115 0
872.134 1
872.153 0
872.172 0
872.191 12
872.211 1
872.230 3
872.249 1
872.268 0
872.287 1
872.306 3
872.325 0
872.344 3
872.364 18
872.383 13
872.402 3
872.421 4
872.440 0
872.459 0
872.478 0
872.497 7
872.517 12
872.536 9
872.555 0
872.574 0
872.593 3
872.612 4
872.631 1
872.650 0
872.670 11
872.689 6
872.708 2
872.727 3
872.746 3
872.765 1
872.784 6
872.803 0
872.823 0
872.842 0
872.861 0
872.880 0
872.899 2
872.918 0
872.937 3
872.956 0
872.976 0
872.995 10
873.014 3
873.033 4
873.052 2
873.071 7
873.090 0
873.110 0
873.129 1
873.148 8
873.167 0
873.186 0
873.205 4
873.224 0
873.243 0
873.263 2
873.282 3
873.301 1
873.320 1
873.339 3
873.358 8
873.377 15
873.397 18
873.416 4
873.435 1
873.454 0
873.473 0
873.492 0
873.511 3
873.530 0
873.550 3
873.569 3
873.588 0
873.607 0
873.626 0
873.645 0
873.664 4
873.684 12
873.703 0
873.722 5
873.741 14
873.760 8
873.779 0
873.798 4
873.818 0
873.837 3
873.856 0
873.875 0
873.894 0
873.913 0
873.932 0
873.952 0
873.971 0
873.990 0
874.009 0
874.028 2
874.047 0
874.066 0
874.086 1
874.105 3
874.124 19
874.143 24
874.162 7
874.181 2
874.200 17
874.220 18
874.239 3
874.258 6
874.277 3
874.296 0
874.315 0
874.334 17
874.354 20
874.373 12
874.392 4
874.411 0
874.430 0
874.449 0
874.468 1
874.488 4
874.507 7
874.526 1
874.545 2
874.564 7
874.583 2
874.603 0
874.622 5
874.641 5
874.660 2
874.679 0
874.698 0
874.717 0
874.737 2
874.756 0
874.775 0
874.794 0
874.813 11
874.832 3
874.851 6
874.871 0
874.890 9
874.909 3
874.928 0
874.947 3
874.966 4
874.986 2
875.005 0
875.024 6
875.043 12
875.062 7
875.081 1
875.100 0
875.120 3
875.139 0
875.158 2
875.177 8
875.196 7
875.215 5
875.235 6
875.254 8
875.273 5
875.292 13
875.311 3
875.330 7
875.349 0
875.369 12
875.388 7
875.407 13
875.426 7
875.445 4
875.464 3
875.484 4
875.503 10
875.522 0
875.541 0
875.560 0
875.579 0
875.599 0
875.618 0
875.637 1
875.656 10
875.675 2
875.694 5
875.714 2
875.733 3
875.752 5
875.771 1
875.790 0
875.809 8
875.828 1
875.848 0
875.867 3
875.886 0
875.905 3
875.924 1
875.943 1
875.963 0
875.982 0
876.001 8
876.020 3
876.039 2
876.058 3
876.078 0
876.097 0
876.116 0
876.135 0
876.154 6
876.173 7
876.193 5
876.212 2
876.231 0
876.250 7
876.269 4
876.288 1
876.308 1
876.327 9
876.346 10
876.365 13
876.384 15
876.403 1
876.423 0
876.442 0
876.461 0
876.480 0
876.499 3
876.518 0
876.538 2
876.557 0
876.576 5
876.595 0
876.614 0
876.633 0
876.653 11
876.672 9
876.691 3
876.710 0
876.729 0
876.749 0
876.768 2
876.787 1
876.806 0
876.825 0
876.844 0
876.864 0
876.883 5
876.902 0
876.921 0
876.940 0
876.959 0
876.979 0
876.998 8
877.017 5
877.036 0
877.055 0
877.074 1
877.094 1
877.113 7
877.132 0
877.151 5
877.170 4
877.190 0
877.209 6
877.228 5
877.247 0
877.266 0
877.285 0
877.305 5
877.324 3
877.343 0
877.362 1
877.381 1
877.401 5
877.420 10
877.439 2
877.458 0
877.477 8
877.496 5
877.516 4
877.535 0
877.554 0
877.573 1
877.592 5
877.611 14
877.631 4
877.650 0
877.669 0
877.688 6
877.707 1
877.727 0
877.746 1
877.765 5
877.784 0
877.803 0
877.823 0
877.842 0
877.861 0
877.880 0
877.899 0
877.918 0
877.938 0
877.957 3
877.976 8
877.995 7
878.014 0
878.034 6
878.053 23
878.072 8
878.091 1
878.110 0
878.129 0
878.149 0
878.168 1
878.187 0
878.206 0
878.225 1
878.245 0
878.264 0
878.283 11
878.302 11
878.321 2
878.341 0
878.360 4
878.379 0
878.398 0
878.417 8
878.437 1
878.456 0
878.475 0
878.494 0
878.513 0
878.532 0
878.552 0
878.571 0
878.590 8
878.609 3
878.628 8
878.648 0
878.667 0
878.686 0
878.705 0
878.724 0
878.744 0
878.763 0
878.782 11
878.801 11
878.820 1
878.840 1
878.859 0
878.878 0
878.897 0
878.916 6
878.936 7
878.955 3
878.974 0
878.993 0
879.012 7
879.032 5
879.051 4
879.070 2
879.089 0
879.108 0
879.128 2
879.147 8
879.166 1
879.185 6
879.204 14
879.224 6
879.243 3
879.262 2
879.281 4
879.300 0
879.320 0
879.339 4
879.358 9
879.377 6
879.396 10
879.416 8
879.435 2
879.454 6
879.473 3
879.492 2
879.512 0
879.531 0
879.550 1
879.569 4
879.588 2
879.608 7
879.627 1
879.646 1
879.665 0
879.684 0
879.704 0
879.723 0
879.742 3
879.761 0
879.780 0
879.800 0
879.819 1
879.838 0
879.857 2
879.876 0
879.896 0
879.915 0
879.934 1
879.953 0
879.972 0
879.992 1
880.011 0
880.030 0
880.049 0
880.069 0
880.088 0
880.107 0
880.126 0
880.145 0
880.165 0
880.184 10
880.203 5
880.222 2
880.241 3
880.261 0
880.280 0
880.299 0
880.318 0
880.337 2
880.357 7
880.376 8
880.395 2
880.414 1
880.434 5
880.453 11
880.472 12
880.491 13
880.510 0
880.530 0
880.549 0
880.568 1
880.587 0
880.606 0
880.626 3
880.645 0
880.664 0
880.683 0
880.703 0
880.722 0
880.741 0
880.760 0
880.779 0
880.799 2
880.818 2
880.837 8
880.856 2
880.875 0
880.895 0
880.914 0
880.933 12
880.952 10
880.972 0
880.991 0
881.010 0
881.029 0
881.048 0
881.068 0
881.087 0
881.106 0
881.125 1
881.145 4
881.164 5
881.183 0
881.202 0
881.221 0
881.241 4
881.260 1
881.279 1
881.298 1
881.318 0
881.337 4
881.356 0
881.375 3
881.394 0
881.414 2
881.433 0
881.452 7
881.471 2
881.491 3
881.510 2
881.529 8
881.548 1
881.567 0
881.587 0
881.606 0
881.625 0
881.644 6
881.664 2
881.683 5
881.702 7
881.721 0
881.740 0
881.760 0
881.779 0
881.798 0
881.817 3
881.837 1
881.856 0
881.875 0
881.894 9
881.914 5
881.933 2
881.952 0
881.971 0
881.990 1
882.010 0
882.029 1
882.048 0
882.067 0
882.087 4
882.106 0
882.125 0
882.144 10
882.164 4
882.183 0
882.202 0
882.221 0
882.240 4
882.260 5
882.279 0
882.298 0
882.317 1
882.337 9
882.356 11
882.375 8
882.394 4
882.414 0
882.433 2
882.452 7
882.471 5
882.490 2
882.510 0
882.529 5
882.548 34
882.567 10
882.587 2
882.606 0
882.625 0
882.644 0
882.664 0
882.683 5
882.702 4
882.721 2
882.741 3
882.760 4
882.779 13
882.798 11
882.818 3
882.837 1
882.856 14
882.875 13
882.894 4
882.914 0
882.933 1
882.952 1
882.971 13
882.991 5
883.010 2
883.029 0
883.048 0
883.068 0
883.087 0
883.106 0
883.125 1
883.145 3
883.164 3
883.183 3
883.202 1
883.222 1
883.241 13
883.260 10
883.279 5
883.299 0
883.318 0
883.337 5
883.356 11
883.376 14
883.395 7
883.414 7
883.433 1
883.453 0
883.472 0
883.491 0
883.510 1
883.530 0
883.549 0
883.568 0
883.587 0
883.606 0
883.626 2
883.645 0
883.664 0
883.683 0
883.703 1
883.722 5
883.741 0
883.760 0
883.780 0
883.799 0
883.818 1
883.837 4
883.857 1
883.876 0
883.895 0
883.914 0
883.934 0
883.953 3
883.972 0
883.991 1
884.011 5
884.030 9
884.049 7
884.068 0
884.088 0
884.107 1
884.126 3
884.146 0
884.165 0
884.184 0
884.203 1
884.223 4
884.242 0
884.261 0
884.280 1
884.300 0
884.319 0
884.338 2
884.357 9
884.377 2
884.396 1
884.415 8
884.434 2
884.454 0
884.473 0
884.492 1
884.511 8
884.531 9
884.550 0
884.569 0
884.588 1
884.608 11
884.627 15
884.646 7
884.665 1
884.685 5
884.704 4
884.723 0
884.742 0
884.762 0
884.781 0
884.800 1
884.819 0
884.839 15
884.858 4
884.877 15
884.897 16
884.916 0
884.935 0
884.954 4
884.974 8
884.993 1
885.012 0
885.031 0
885.051 0
885.070 0
885.089 0
885.108 9
885.128 6
885.147 0
885.166 0
885.185 0
885.205 0
885.224 0
885.243 1
885.263 0
885.282 2
885.301 5
885.320 1
885.340 0
885.359 8
885.378 6
885.397 19
885.417 8
885.436 1
885.455 0
885.474 16
885.494 9
885.513 0
885.532 0
885.552 3
885.571 6
885.590 9
885.609 4
885.629 4
885.648 3
885.667 10
885.686 2
885.706 5
885.725 8
885.744 0
885.764 0
885.783 0
885.802 3
885.821 0
885.841 0
885.860 0
885.879 3
885.898 0
885.918 0
885.937 0
885.956 0
885.976 0
885.995 1
886.014 0
886.033 0
886.053 0
886.072 2
886.091 5
886.110 0
886.130 0
886.149 3
886.168 6
886.188 0
886.207 5
886.226 4
886.245 1
886.265 0
886.284 0
886.303 0
886.322 0
886.342 0
886.361 0
886.380 20
886.400 20
886.419 11
886.438 1
886.457 0
886.477 8
886.496 7
886.515 2
886.535 4
886.554 11
886.573 4
886.592 0
886.612 0
886.631 1
886.650 2
886.669 0
886.689 0
886.708 0
886.727 1
886.747 4
886.766 6
886.785 1
886.804 0
886.824 8
886.843 1
886.862 8
886.882 2
886.901 5
886.920 7
886.939 4
886.959 0
886.978 0
886.997 0
887.017 6
887.036 11
887.055 2
887.074 0
887.094 1
887.113 0
887.132 1
887.152 2
887.171 0
887.190 0
887.209 2
887.229 3
887.248 0
887.267 4
887.287 1
887.306 3
887.325 3
887.344 2
887.364 2
887.383 10
887.402 5
887.422 5
887.441 5
887.460 0
887.479 0
887.499 0
887.518 4
887.537 0
887.557 1
887.576 0
887.595 0
887.615 3
887.634 0
887.653 2
887.672 0
887.692 0
887.711 6
887.730 6
887.750 4
887.769 0
887.788 1
887.807 0
887.827 0
887.846 0
887.865 2
887.885 1
887.904 0
887.923 1
887.942 1
887.962 0
887.981 0
888.000 18
888.020 9
888.039 0
888.058 0
888.078 3
888.097 6
888.116 0
888.135 0
888.155 0
888.174 2
888.193 0
888.213 0
888.232 0
888.251 3
888.271 0
888.290 0
888.309 7
888.328 14
888.348 3
888.367 9
888.386 7
888.406 1
888.425 10
888.444 1
888.464 0
888.483 5
888.502 1
888.521 2
888.541 12
888.560 4
888.579 5
888.599 4
888.618 0
888.637 0
888.657 7
888.676 9
888.695 3
888.714 10
888.734 15
888.753 1
888.772 8
888.792 0
888.811 0
888.830 2
888.850 4
888.869 4
888.888 1
888.907 0
888.927 0
888.946 4
888.965 14
888.985 7
889.004 3
889.023 0
889.043 8
889.062 5
889.081 6
889.101 0
889.120 0
889.139 5
889.158 5
889.178 0
889.197 0
889.216 2
889.236 2
889.255 7
889.274 1
889.294 10
889.313 8
889.332 18
889.352 9
889.371 4
889.390 3
889.409 3
889.429 5
889.448 4
889.467 1
889.487 2
889.506 2
889.525 4
889.545 0
889.564 4
889.583 6
889.603 0
889.622 0
889.641 0
889.661 1
889.680 0
889.699 0
889.718 5
889.738 1
889.757 2
889.776 0
889.796 7
889.815 1
889.834 1
889.854 0
889.873 3
889.892 0
889.912 7
889.931 0
889.950 1
889.970 3
889.989 2
890.008 0
890.028 0
890.047 0
890.066 0
890.086 0
890.105 10
890.124 6
890.143 2
890.163 9
890.182 5
890.201 5
890.221 2
890.240 0
890.259 0
890.279 0
890.298 0
890.317 9
890.337 4
890.356 23
890.375 6
890.395 11
890.414 16
890.433 5
890.453 8
890.472 2
890.491 0
890.511 0
890.530 0
890.549 0
890.569 5
890.588 6
890.607 5
890.626 8
890.646 2
890.665 0
890.684 0
890.704 0
890.723 5
890.742 8
890.762 17
890.781 16
890.800 4
890.820 0
890.839 6
890.858 3
890.878 0
890.897 0
890.916 8
890.936 2
890.955 0
890.974 0
890.994 0
891.013 0
891.032 0
891.052 1
891.071 5
891.090 0
891.110 0
891.129 0
891.148 0
891.168 0
891.187 0
891.206 0
891.226 0
891.245 0
891.264 4
891.284 2
891.303 8
891.322 0
891.342 0
891.361 0
891.380 0
891.400 2
891.419 1
891.438 0
891.458 0
891.477 1
891.496 10
891.516 9
891.535 2
891.554 8
891.574 10
891.593 9
891.612 5
891.632 13
891.651 4
891.670 6
891.690 6
891.709 1
891.728 0
891.748 0
891.767 13
891.786 8
891.806 0
891.825 1
891.844 0
891.864 0
891.883 0
891.902 12
891.922 5
891.941 0
891.960 0
891.980 0
891.999 1
892.018 10
892.038 14
892.057 3
892.076 0
892.096 0
892.115 0
892.134 0
892.154 0
892.173 0
892.192 1
892.212 0
892.231 2
892.250 0
892.270 0
892.289 0
892.308 0
892.328 9
892.347 10
892.366 0
892.386 11
892.405 5
892.425 1
892.444 34
892.463 41
892.483 29
892.502 6
892.521 0
892.541 0
892.560 1
892.579 4
892.599 1
892.618 0
892.637 0
892.657 5
892.676 2
892.695 1
892.715 0
892.734 0
892.753 0
892.773 0
892.792 0
892.811 0
892.831 11
892.850 17
892.869 5
892.889 0
892.908 0
892.928 1
892.947 3
892.966 6
892.986 1
893.005 9
893.024 2
893.044 0
893.063 8
893.082 8
893.102 2
893.121 0
893.140 1
893.160 0
893.179 6
893.198 20
893.218 6
893.237 12
893.256 4
893.276 0
893.295 0
893.315 0
893.334 10
893.353 5
893.373 5
893.392 1
893.411 2
893.431 0
893.450 3
893.469 10
893.489 8
893.508 3
893.527 4
893.547 4
893.566 9
893.586 5
893.605 0
893.624 0
893.644 0
893.663 0
893.682 0
893.702 0
893.721 1
893.740 2
893.760 6
893.779 6
893.798 1
893.818 6
893.837 0
893.857 0
893.876 0
893.895 0
893.915 0
893.934 0
893.953 0
893.973 2
893.992 0
894.011 0
894.031 1
894.050 5
894.069 3
894.089 0
894.108 0
894.128 1
894.147 6
894.166 0
894.186 0
894.205 4
894.224 5
894.244 1
894.263 0
894.282 13
894.302 8
894.321 6
894.341 2
894.360 2
894.379 2
894.399 14
894.418 8
894.437 9
894.457 5
894.476 4
894.495 5
894.515 0
894.534 1
894.554 2
894.573 0
894.592 0
894.612 0
894.631 0
894.650 1
894.670 3
894.689 1
894.709 0
894.728 0
894.747 0
894.767 0
894.786 0
894.805 0
894.825 0
894.844 6
894.863 0
894.883 0
894.902 2
894.922 0
894.941 2
894.960 0
894.980 0
894.999 4
895.018 2
895.038 10
895.057 0
895.077 0
895.096 13
895.115 6
895.135 0
895.154 0
895.173 0
895.193 2
895.212 0
895.232 0
895.251 0
895.270 0
895.290 1
895.309 0
895.328 1
895.348 9
895.367 6
895.387 2
895.406 0
895.425 18
895.445 14
895.464 9
895.483 16
895.503 3
895.522 2
895.542 0
895.561 2
895.580 2
895.600 11
895.619 5
895.638 4
895.658 0
895.677 0
895.697 0
895.716 1
895.735 0
895.755 7
895.774 7
895.793 4
895.813 0
895.832 8
895.852 0
895.871 0
895.890 0
895.910 0
895.929 0
895.949 0
895.968 0
895.987 0
896.007 0
896.026 0
896.045 0
896.065 3
896.084 0
896.104 0
896.123 4
896.142 5
896.162 0
896.181 2
896.200 0
896.220 2
896.239 0
896.259 0
896.278 14
896.297 10
896.317 3
896.336 3
896.356 2
896.375 1
896.394 5
896.414 0
896.433 8
896.453 10
896.472 4
896.491 2
896.511 0
896.530 0
896.549 0
896.569 0
896.588 1
896.608 0
896.627 1
896.646 6
896.666 0
896.685 0
896.705 4
896.724 6
896.743 1
896.763 3
896.782 5
896.802 8
896.821 7
896.840 0
896.860 0
896.879 0
896.898 0
896.918 0
896.937 0
896.957 0
896.976 4
896.995 7
897.015 0
897.034 3
897.054 5
897.073 6
897.092 2
897.112 0
897.131 0
897.151 0
897.170 2
897.189 0
897.209 1
897.228 0
897.248 0
897.267 0
897.286 8
897.306 11
897.325 5
897.345 4
897.364 8
897.383 12
897.403 4
897.422 2
897.442 1
897.461 0
897.480 3
897.500 0
897.519 1
897.539 0
897.558 0
897.577 6
897.597 0
897.616 0
897.636 0
897.655 0
897.674 0
897.694 0
897.713 5
897.733 7
897.752 1
897.771 2
897.791 10
897.810 7
897.830 0
897.849 4
897.868 1
897.888 3
897.907 0
897.927 0
897.946 0
897.965 0
897.985 0
898.004 5
898.024 7
898.043 10
898.062 3
898.082 0
898.101 0
898.121 6
898.140 4
898.159 4
898.179 3
898.198 0
898.218 3
898.237 6
898.256 2
898.276 1
898.295 0
898.315 0
898.334 2
898.353 0
898.373 0
898.392 0
898.412 1
898.431 27
898.451 74
898.470 147
898.489 118
898.509 52
898.528 26
898.548 6
898.567 1
898.586 0
898.606 3
898.625 2
898.645 8
898.664 10
898.683 4
898.703 0
898.722 1
898.742 2
898.761 8
898.780 9
898.800 8
898.819 7
898.839 6
898.858 2
898.878 1
898.897 1
898.916 0
898.936 4
898.955 12
898.975 6
898.994 3
899.013 3
899.033 2
899.052 0
899.072 0
899.091 1
899.111 1
899.130 4
899.149 8
899.169 3
899.188 2
899.208 0
899.227 0
899.246 3
899.266 0
899.285 0
899.305 5
899.324 3
899.344 0
899.363 1
899.382 4
899.402 7
899.421 46
899.441 76
899.460 70
899.479 130
899.499 112
899.518 46
899.538 17
899.557 15
899.577 8
899.596 0
899.615 0
899.635 0
899.654 6
899.674 0
899.693 0
899.713 2
899.732 0
899.751 0
899.771 3
899.790 0
899.810 0
899.829 1
899.848 1
899.868 0
899.887 0
899.907 9
899.926 3
899.946 0
899.965 1
899.984 15
900.004 17
900.023 2
900.043 0
900.062 0
900.082 8
900.101 0
900.120 0
900.140 0
900.159 0
900.179 1
900.198 3
900.218 2
900.237 0
900.256 0
900.276 2
900.295 1
900.315 0
900.334 0
900.354 0
900.373 0
900.392 7
900.412 16
900.431 18
900.451 52
900.470 61
900.490 46
900.509 12
900.528 11
900.548 10
900.567 3
900.587 1
900.606 0
900.626 0
900.645 0
900.664 4
900.684 2
900.703 5
900.723 1
900.742 0
900.762 5
900.781 8
900.801 2
900.820 0
900.839 0
900.859 1
900.878 2
900.898 4
900.917 2
900.937 0
900.956 0
900.975 4
900.995 0
901.014 0
901.034 4
901.053 0
901.073 0
901.092 6
901.111 2
901.131 6
901.150 9
901.170 8
901.189 7
901.209 4
901.228 2
901.248 0
901.267 0
901.286 2
901.306 7
901.325 8
901.345 5
901.364 7
901.384 3
901.403 0
901.423 0
901.442 1
901.461 21
901.481 15
901.500 12
901.520 8
901.539 3
901.559 0
901.578 5
901.597 2
901.617 5
901.636 2
901.656 1
901.675 8
901.695 5
901.714 0
901.734 0
901.753 0
901.772 0
901.792 0
901.811 0
901.831 0
901.850 0
901.870 7
901.889 8
901.909 10
901.928 0
901.947 0
901.967 4
901.986 11
902.006 0
902.025 7
902.045 3
902.064 1
902.084 0
902.103 1
902.123 0
902.142 0
902.161 0
902.181 7
902.200 5
902.220 1
902.239 14
902.259 3
902.278 0
902.298 4
902.317 0
902.336 7
902.356 2
902.375 0
902.395 2
902.414 19
902.434 11
902.453 10
902.473 9
902.492 9
902.512 0
902.531 0
902.550 0
902.570 8
902.589 3
902.609 0
902.628 8
902.648 2
902.667 5
902.687 13
902.706 4
902.726 12
902.745 5
902.764 3
902.784 3
902.803 0
902.823 0
902.842 0
902.862 3
902.881 0
902.901 0
902.920 0
902.940 3
902.959 1
902.978 4
902.998 0
903.017 0
903.037 0
903.056 0
903.076 6
903.095 0
903.115 0
903.134 3
903.154 6
903.173 3
903.192 0
903.212 0
903.231 3
903.251 9
903.270 0
903.290 2
903.309 9
903.329 6
903.348 1
903.368 1
903.387 2
903.407 1
903.426 0
903.445 0
903.465 3
903.484 4
903.504 12
903.523 3
903.543 0
903.562 1
903.582 0
903.601 0
903.621 0
903.640 0
903.660 0
903.679 4
903.699 0
903.718 2
903.737 3
903.757 6
903.776 8
903.796 1
903.815 0
903.835 2
903.854 0
903.874 0
903.893 0
903.913 0
903.932 18
903.952 1
903.971 4
903.991 2
904.010 7
904.029 7
904.049 2
904.068 1
904.088 0
904.107 8
904.127 4
904.146 1
904.166 10
904.185 0
904.205 0
904.224 1
904.244 2
904.263 2
904.283 0
904.302 0
904.322 0
904.341 2
904.360 6
904.380 0
904.399 0
904.419 0
904.438 0
904.458 0
904.477 0
904.497 0
904.516 0
904.536 0
904.555 0
904.575 0
904.594 0
904.614 5
904.633 1
904.653 0
904.672 0
904.692 0
904.711 1
904.730 6
904.750 0
904.769 0
904.789 1
904.808 7
904.828 9
904.847 2
904.867 0
904.886 7
904.906 11
904.925 8
904.945 0
904.964 0
904.984 0
905.003 3
905.023 2
905.042 0
905.062 0
905.081 1
905.101 8
905.120 1
905.140 0
905.159 1
905.179 15
905.198 7
905.217 0
905.237 4
905.256 6
905.276 1
905.295 0
905.315 0
905.334 2
905.354 7
905.373 2
905.393 0
905.412 3
905.432 13
905.451 8
905.471 0
905.490 8
905.510 19
905.529 6
905.549 4
905.568 1
905.588 2
905.607 4
905.627 0
905.646 10
905.666 3
905.685 3
905.705 1
905.724 0
905.744 3
905.763 5
905.783 0
905.802 0
905.822 4
905.841 3
905.860 0
905.880 0
905.899 2
905.919 12
905.938 2
905.958 0
905.977 0
905.997 0
906.016 0
906.036 1
906.055 1
906.075 0
906.094 0
906.114 0
906.133 0
906.153 0
906.172 3
906.192 0
906.211 0
906.231 0
906.250 0
906.270 3
906.289 3
906.309 0
906.328 0
906.348 3
906.367 10
906.387 10
906.406 2
906.426 0
906.445 0
906.465 0
906.484 1
906.504 7
906.523 1
906.543 1
906.562 1
906.582 7
906.601 0
906.621 0
906.640 0
906.660 5
906.679 2
906.699 0
906.718 4
906.738 0
906.757 7
906.777 0
906.796 0
906.816 0
906.835 0
906.855 0
906.874 0
906.894 0
906.913 0
906.933 0
906.952 0
906.972 0
906.991 0
907.011 0
907.030 0
907.050 3
907.069 6
907.089 2
907.108 1
907.128 4
907.147 0
907.167 0
907.186 0
907.206 0
907.225 0
907.245 0
907.264 0
907.284 0
907.303 3
907.323 0
907.342 0
907.362 0
907.381 0
907.401 6
907.420 1
907.440 2
907.459 3
907.479 12
907.498 6
907.518 6
907.537 0
907.557 4
907.576 7
907.596 1
907.615 0
907.635 0
907.654 3
907.674 0
907.693 0
907.713 0
907.732 1
907.752 4
907.771 12
907.791 2
907.810 4
907.830 0
907.849 0
907.869 0
907.888 0
907.908 0
907.927 0
907.947 0
907.967 3
907.986 0
908.006 0
908.025 0
908.045 0
908.064 0
908.084 0
908.103 2
908.123 0
908.142 0
908.162 0
908.181 1
908.201 0
908.220 5
908.240 6
908.259 7
908.279 2
908.298 0
908.318 0
908.337 1
908.357 1
908.376 0
908.396 0
908.415 6
908.435 33
908.454 34
908.474 24
908.493 19
908.513 26
908.532 1
908.552 0
908.571 2
908.591 0
908.611 0
908.630 6
908.650 1
908.669 0
908.689 2
908.708 1
908.728 0
908.747 0
908.767 9
908.786 9
908.806 8
908.825 1
908.845 0
908.864 0
908.884 1
908.903 1
908.923 0
908.942 0
908.962 0
908.981 10
909.001 6
909.020 2
909.040 5
909.059 4
909.079 3
909.099 0
909.118 0
909.138 0
909.157 15
909.177 9
909.196 1
909.216 1
909.235 0
909.255 0
909.274 0
909.294 0
909.313 0
909.333 0
909.352 0
909.372 5
909.391 2
909.411 3
909.430 7
909.450 10
909.470 28
909.489 19
909.509 3
909.528 13
909.548 12
909.567 6
909.587 1
909.606 0
909.626 0
909.645 0
909.665 1
909.684 0
909.704 0
909.723 0
909.743 0
909.762 1
909.782 0
909.802 5
909.821 4
909.841 0
909.860 0
909.880 5
909.899 0
909.919 0
909.938 0
909.958 6
909.977 0
909.997 0
910.016 0
910.036 0
910.055 1
910.075 3
910.095 5
910.114 0
910.134 2
910.153 0
910.173 0
910.192 0
910.212 7
910.231 8
910.251 1
910.270 0
910.290 0
910.309 0
910.329 6
910.348 0
910.368 0
910.388 4
910.407 11
910.427 5
910.446 12
910.466 10
910.485 5
910.505 13
910.524 11
910.544 3
910.563 0
910.583 0
910.602 0
910.622 0
910.642 0
910.661 0
910.681 1
910.700 5
910.720 4
910.739 0
910.759 2
910.778 0
910.798 0
910.817 0
910.837 0
910.857 1
910.876 0
910.896 2
910.915 4
910.935 13
910.954 8
910.974 0
910.993 0
911.013 3
911.032 0
911.052 2
911.071 6
911.091 3
911.111 6
911.130 1
911.150 2
911.169 15
911.189 12
911.208 0
911.228 0
911.247 0
911.267 2
911.286 0
911.306 0
911.326 0
911.345 7
911.365 18
911.384 18
911.404 7
911.423 16
911.443 7
911.462 1
911.482 2
911.502 5
911.521 0
911.541 6
911.560 3
911.580 0
911.599 1
911.619 0
911.638 0
911.658 0
911.677 0
911.697 0
911.717 0
911.736 0
911.756 1
911.775 10
911.795 0
911.814 0
911.834 0
911.853 15
911.873 8
911.893 0
911.912 0
911.932 0
911.951 0
911.971 0
911.990 4
912.010 0
912.029 0
912.049 0
912.069 3
912.088 9
912.108 3
912.127 0
912.147 8
912.166 0
912.186 4
912.205 8
912.225 5
912.245 0
912.264 2
912.284 1
912.303 0
912.323 6
912.342 7
912.362 0
912.381 2
912.401 29
912.421 17
912.440 4
912.460 0
912.479 0
912.499 1
912.518 7
912.538 2
912.558 12
912.577 4
912.597 5
912.616 0
912.636 0
912.655 0
912.675 0
912.694 1
912.714 0
912.734 0
912.753 16
912.773 9
912.792 12
912.812 2
912.831 0
912.851 0
912.871 0
912.890 0
912.910 4
912.929 2
912.949 0
912.968 0
912.988 0
913.007 0
913.027 0
913.047 0
913.066 0
913.086 3
913.105 0
913.125 0
913.144 1
913.164 6
913.184 3
913.203 7
913.223 5
913.242 0
913.262 0
913.281 7
913.301 9
913.321 8
913.340 7
913.360 11
913.379 11
913.399 3
913.418 3
913.438 5
913.458 0
913.477 0
913.497 1
913.516 5
913.536 8
913.555 2
913.575 2
913.595 0
913.614 0
913.634 0
913.653 1
913.673 1
913.692 0
913.712 0
913.732 0
913.751 2
913.771 11
913.790 3
913.810 0
913.829 0
913.849 0
913.869 5
913.888 0
913.908 3
913.927 1
913.947 0
913.966 0
913.986 13
914.006 0
914.025 0
914.045 0
914.064 1
914.084 4
914.103 2
914.123 4
914.143 2
914.162 4
914.182 1
914.201 0
914.221 4
914.241 1
914.260 0
914.280 3
914.299 0
914.319 8
914.338 9
914.358 0
914.378 0
914.397 0
914.417 2
914.436 6
914.456 23
914.475 5
914.495 0
914.515 2
914.534 0
914.554 0
914.573 0
914.593 1
914.613 0
914.632 0
914.652 0
914.671 0
914.691 9
914.710 1
914.730 0
914.750 0
914.769 1
914.789 0
914.808 12
914.828 19
914.848 0
914.867 0
914.887 0
914.906 10
914.926 5
914.945 2
914.965 22
914.985 12
915.004 1
915.024 15
915.043 7
915.063 6
915.083 1
915.102 8
915.122 1
915.141 2
915.161 6
915.181 5
915.200 0
915.220 0
915.239 0
915.259 0
915.278 0
915.298 0
915.318 0
915.337 0
915.357 0
915.376 4
915.396 5
915.416 6
915.435 10
915.455 5
915.474 8
915.494 1
915.514 3
915.533 5
915.553 0
915.572 8
915.592 8
915.612 1
915.631 0
915.651 0
915.670 1
915.690 4
915.710 4
915.729 9
915.749 7
915.768 0
915.788 6
915.808 4
915.827 0
915.847 17
915.866 5
915.886 7
915.905 1
915.925 0
915.945 1
915.964 0
915.984 0
916.003 4
916.023 10
916.043 0
916.062 0
916.082 2
916.101 10
916.121 1
916.141 0
916.160 0
916.180 0
916.199 5
916.219 6
916.239 3
916.258 0
916.278 0
916.297 5
916.317 2
916.337 1
916.356 0
916.376 6
916.395 3
916.415 1
916.435 2
916.454 9
916.474 6
916.493 0
916.513 0
916.533 0
916.552 0
916.572 0
916.592 0
916.611 0
916.631 8
916.650 0
916.670 0
916.690 1
916.709 0
916.729 0
916.748 0
916.768 2
916.788 6
916.807 0
916.827 0
916.846 0
916.866 8
916.886 4
916.905 1
916.925 0
916.944 0
916.964 0
916.984 0
917.003 0
917.023 0
917.042 0
917.062 0
917.082 0
917.101 0
917.121 11
917.140 7
917.160 1
917.180 3
917.199 7
917.219 3
917.239 0
917.258 0
917.278 9
917.297 13
917.317 7
917.337 1
917.356 1
917.376 6
917.395 4
917.415 2
917.435 3
917.454 3
917.474 0
917.494 0
917.513 1
917.533 0
917.552 9
917.572 2
917.592 3
917.611 3
917.631 3
917.650 6
917.670 6
917.690 0
917.709 6
917.729 2
917.749 0
917.768 9
917.788 7
917.807 13
917.827 3
917.847 0
917.866 0
917.886 0
917.905 0
917.925 1
917.945 3
917.964 0
917.984 0
918.004 3
918.023 0
918.043 0
918.062 0
918.082 0
918.102 0
918.121 0
918.141 0
918.161 3
918.180 2
918.200 5
918.219 0
918.239 0
918.259 4
918.278 6
918.298 2
918.317 0
918.337 4
918.357 7
918.376 6
918.396 3
918.416 0
918.435 11
918.455 9
918.474 0
918.494 1
918.514 3
918.533 4
918.553 14
918.573 1
918.592 8
918.612 9
918.631 1
918.651 0
918.671 8
918.690 6
918.710 1
918.730 1
918.749 0
918.769 0
918.788 0
918.808 7
918.828 0
918.847 0
918.867 0
918.887 0
918.906 0
918.926 0
918.946 2
918.965 3
918.985 0
919.004 1
919.024 3
919.044 10
919.063 0
919.083 0
919.103 0
919.122 6
919.142 0
919.161 0
919.181 0
919.201 1
919.220 4
919.240 0
919.260 0
919.279 0
919.299 5
919.319 4
919.338 7
919.358 1
919.377 0
919.397 4
919.417 0
919.436 0
919.456 0
919.476 0
919.495 5
919.515 5
919.534 0
919.554 0
919.574 0
919.593 1
919.613 5
919.633 0
919.652 0
919.672 1
919.692 7
919.711 0
919.731 1
919.750 3
919.770 0
919.790 1
919.809 2
919.829 0
919.849 0
919.868 0
919.888 0
919.908 10
919.927 1
919.947 0
919.967 0
919.986 0
920.006 0
920.025 0
920.045 3
920.065 0
920.084 0
920.104 0
920.124 0
920.143 1
920.163 4
920.183 0
920.202 0
920.222 3
920.242 6
920.261 0
920.281 0
920.300 0
920.320 0
920.340 1
920.359 6
920.379 6
920.399 3
920.418 11
920.438 3
920.458 9
920.477 4
920.497 4
920.517 1
920.536 10
920.556 3
920.575 0
920.595 0
920.615 8
920.634 5
920.654 1
920.674 0
920.693 6
920.713 6
920.733 0
920.752 3
920.772 2
920.792 5
920.811 2
920.831 0
920.851 0
920.870 0
920.890 3
920.909 3
920.929 0
920.949 0
920.968 0
920.988 0
921.008 3
921.027 0
921.047 0
921.067 0
921.086 3
921.106 3
921.126 5
921.145 11
921.165 4
921.185 2
921.204 0
921.224 1
921.244 0
921.263 3
921.283 4
921.303 1
921.322 5
921.342 0
921.362 4
921.381 9
921.401 33
921.420 32
921.440 15
921.460 20
921.479 15
921.499 1
921.519 5
921.538 3
921.558 2
921.578 0
921.597 5
921.617 0
921.637 0
921.656 1
921.676 0
921.696 3
921.715 11
921.735 12
921.755 2
921.774 0
921.794 4
921.814 1
921.833 0
921.853 5
921.873 0
921.892 0
921.912 6
921.932 3
921.951 1
921.971 2
921.991 0
922.010 0
922.030 0
922.050 2
922.069 0
922.089 0
922.109 4
922.128 3
922.148 0
922.168 12
922.187 4
922.207 0
922.227 14
922.246 5
922.266 0
922.286 10
922.305 5
922.325 2
922.345 0
922.364 0
922.384 1
922.404 0
922.423 0
922.443 0
922.463 19
922.482 7
922.502 9
922.522 6
922.541 11
922.561 5
922.581 2
922.600 1
922.620 0
922.640 0
922.659 1
922.679 3
922.699 0
922.718 0
922.738 0
922.758 0
922.777 3
922.797 7
922.817 0
922.836 0
922.856 8
922.876 1
922.895 0
922.915 0
922.935 3
922.954 2
922.974 0
922.994 0
923.013 0
923.033 0
923.053 9
923.072 9
923.092 2
923.112 0
923.131 0
923.151 2
923.171 3
923.190 7
923.210 2
923.230 7
923.249 4
923.269 0
923.289 0
923.308 1
923.328 0
923.348 0
923.367 0
923.387 3
923.407 9
923.426 0
923.446 0
923.466 1
923.485 6
923.505 1
923.525 0
923.545 5
923.564 3
923.584 0
923.604 0
923.623 0
923.643 5
923.663 4
923.682 1
923.702 0
923.722 1
923.741 5
923.761 4
923.781 3
923.800 1
923.820 0
923.840 0
923.859 0
923.879 0
923.899 0
923.918 0
923.938 0
923.958 3
923.977 2
923.997 1
924.017 3
924.037 0
924.056 0
924.076 0
924.096 0
924.115 3
924.135 3
924.155 0
924.174 5
924.194 4
924.214 0
924.233 6
924.253 0
924.273 0
924.292 1
924.312 0
924.332 5
924.352 1
924.371 0
924.391 0
924.411 2
924.430 0
924.450 0
924.470 9
924.489 4
924.509 1
924.529 1
924.548 12
924.568 21
924.588 4
924.607 8
924.627 2
924.647 0
924.667 0
924.686 0
924.706 0
924.726 0
924.745 0
924.765 14
924.785 16
924.804 9
924.824 11
924.844 11
924.863 4
924.883 3
924.903 2
924.923 1
924.942 0
924.962 0
924.982 0
925.001 0
925.021 6
925.041 5
925.060 0
925.080 0
925.100 0
925.119 0
925.139 0
925.159 0
925.179 0
925.198 0
925.218 0
925.238 0
925.257 0
925.277 0
925.297 0
925.316 0
925.336 11
925.356 2
925.376 0
925.395 0
925.415 0
925.435 0
925.454 0
925.474 6
925.494 2
925.513 1
925.533 3
925.553 0
925.573 6
925.592 0
925.612 0
925.632 0
925.651 0
925.671 0
925.691 0
925.710 0
925.730 1
925.750 4
925.770 1
925.789 0
925.809 0
925.829 3
925.848 0
925.868 0
925.888 0
925.907 0
925.927 1
925.947 7
925.967 6
925.986 9
926.006 7
926.026 1
926.045 0
926.065 0
926.085 0
926.104 0
926.124 0
926.144 0
926.164 0
926.183 1
926.203 0
926.223 0
926.242 0
926.262 9
926.282 6
926.302 7
926.321 2
926.341 7
926.361 7
926.380 0
926.400 3
926.420 0
926.440 0
926.459 6
926.479 3
926.499 0
926.518 0
926.538 0
926.558 2
926.577 3
926.597 1
926.617 0
926.637 0
926.656 0
926.676 8
926.696 5
926.715 0
926.735 0
926.755 0
926.775 0
926.794 6
926.814 7
926.834 3
926.853 7
926.873 0
926.893 2
926.913 2
926.932 0
926.952 0
926.972 0
926.991 0
927.011 0
927.031 1
927.051 5
927.070 1
927.090 0
927.110 0
927.129 0
927.149 0
927.169 0
927.189 5
927.208 0
927.228 0
927.248 3
927.268 2
927.287 0
927.307 0
927.327 10
927.346 4
927.366 0
927.386 5
927.406 1
927.425 8
927.445 3
927.465 0
927.484 1
927.504 1
927.524 3
927.544 6
927.563 0
927.583 0
927.603 4
927.622 8
927.642 1
927.662 2
927.682 0
927.701 0
927.721 0
927.741 0
927.761 3
927.780 0
927.800 9
927.820 9
927.839 0
927.859 0
927.879 0
927.899 0
927.918 0
927.938 0
927.958 3
927.977 1
927.997 0
928.017 0
928.037 0
928.056 2
928.076 9
928.096 1
928.116 4
928.135 0
928.155 0
928.175 0
928.194 0
928.214 0
928.234 0
928.254 0
928.273 0
928.293 0
928.313 3
928.333 0
928.352 3
928.372 14
928.392 1
928.412 0
928.431 0
928.451 1
928.471 0
928.490 0
928.510 8
928.530 1
928.550 2
928.569 4
928.589 14
928.609 11
928.629 4
928.648 2
928.668 4
928.688 0
928.707 1
928.727 7
928.747 1
928.767 0
928.786 1
928.806 0
928.826 1
928.846 0
928.865 9
928.885 3
928.905 2
928.925 0
928.944 1
928.964 0
928.984 3
929.004 8
929.023 0
929.043 0
929.063 0
929.082 0
929.102 0
929.122 0
929.142 0
929.161 0
929.181 0
929.201 0
929.221 1
929.240 8
929.260 6
929.280 3
929.300 0
929.319 0
929.339 0
929.359 1
929.379 5
929.398 0
929.418 0
929.438 0
929.458 8
929.477 15
929.497 1
929.517 2
929.536 8
929.556 0
929.576 0
929.596 4
929.615 9
929.635 1
929.655 0
929.675 0
929.694 0
929.714 0
929.734 0
929.754 2
929.773 15
929.793 3
929.813 0
929.833 0
929.852 1
929.872 0
929.892 0
929.912 3
929.931 6
929.951 1
929.971 7
929.991 14
930.010 0
930.030 0
930.050 5
930.070 0
930.089 0
930.109 0
930.129 3
930.149 5
930.168 0
930.188 0
930.208 0
930.228 0
930.247 0
930.267 1
930.287 4
930.307 8
930.326 5
930.346 0
930.366 7
930.386 1
930.405 1
930.425 15
930.445 5
930.465 9
930.484 1
930.504 0
930.524 0
930.544 12
930.563 12
930.583 0
930.603 0
930.623 3
930.642 4
930.662 7
930.682 4
930.702 2
930.721 0
930.741 0
930.761 0
930.781 1
930.800 2
930.820 0
930.840 2
930.860 0
930.879 0
930.899 3
930.919 1
930.939 0
930.958 0
930.978 0
930.998 2
931.018 0
931.038 0
931.057 0
931.077 0
931.097 1
931.117 5
931.136 8
931.156 3
931.176 5
931.196 2
931.215 1
931.235 0
931.255 6
931.275 6
931.294 1
931.314 0
931.334 0
931.354 0
931.373 7
931.393 6
931.413 5
931.433 22
931.452 7
931.472 18
931.492 2
931.512 12
931.532 6
931.551 5
931.571 3
931.591 4
931.611 0
931.630 0
931.650 0
931.670 0
931.690 9
931.709 2
931.729 2
931.749 0
931.769 0
931.788 5
931.808 5
931.828 8
931.848 2
931.868 2
931.887 0
931.907 0
931.927 0
931.947 0
931.966 0
931.986 0
932.006 0
932.026 5
932.045 1
932.065 0
932.085 0
932.105 2
932.125 0
932.144 2
932.164 6
932.184 6
932.204 1
932.223 0
932.243 0
932.263 0
932.283 5
932.302 8
932.322 0
932.342 0
932.362 0
932.382 0
932.401 1
932.421 1
932.441 1
932.461 3
932.480 0
932.500 0
932.520 1
932.540 11
932.560 6
932.579 1
932.599 0
932.619 0
932.639 0
932.658 1
932.678 3
932.698 0
932.718 8
932.737 20
932.757 12
932.777 2
932.797 0
932.817 6
932.836 6
932.856 0
932.876 0
932.896 0
932.915 0
932.935 1
932.955 0
932.975 3
932.995 0
933.014 0
933.034 0
933.054 5
933.074 0
933.094 0
933.113 0
933.133 0
933.153 0
933.173 1
933.192 1
933.212 0
933.232 0
933.252 0
933.272 2
933.291 6
933.311 1
933.331 0
933.351 0
933.370 0
933.390 5
933.410 10
933.430 2
933.450 0
933.469 5
933.489 1
933.509 0
933.529 0
933.548 0
933.568 0
933.588 1
933.608 0
933.628 3
933.647 7
933.667 2
933.687 0
933.707 2
933.727 0
933.746 0
933.766 1
933.786 12
933.806 2
933.826 0
933.845 0
933.865 0
933.885 0
933.905 0
933.924 1
933.944 0
933.964 0
933.984 0
934.004 0
934.023 0
934.043 0
934.063 0
934.083 0
934.103 0
934.122 0
934.142 0
934.162 0
934.182 0
934.202 13
934.221 12
934.241 4
934.261 0
934.281 0
934.300 0
934.320 0
934.340 0
934.360 5
934.380 6
934.399 1
934.419 6
934.439 2
934.459 4
934.479 0
934.498 2
934.518 5
934.538 1
934.558 0
934.578 2
934.597 8
934.617 8
934.637 4
934.657 14
934.677 1
934.696 0
934.716 0
934.736 0
934.756 0
934.776 0
934.795 6
934.815 7
934.835 2
934.855 1
934.875 0
934.894 0
934.914 0
934.934 0
934.954 0
934.974 0
934.993 7
935.013 4
935.033 0
935.053 0
935.073 1
935.092 3
935.112 2
935.132 0
935.152 2
935.172 5
935.191 2
935.211 0
935.231 0
935.251 0
935.271 0
935.290 0
935.310 0
935.330 0
935.350 0
935.370 0
935.389 5
935.409 5
935.429 2
935.449 7
935.469 2
935.488 0
935.508 0
935.528 1
935.548 2
935.568 1
935.587 8
935.607 4
935.627 0
935.647 2
935.667 1
935.687 0
935.706 0
935.726 0
935.746 0
935.766 0
935.786 0
935.805 8
935.825 5
935.845 0
935.865 0
935.885 1
935.904 0
935.924 0
935.944 2
935.964 0
935.984 0
936.003 0
936.023 6
936.043 3
936.063 1
936.083 11
936.103 0
936.122 0
936.142 1
936.162 2
936.182 4
936.202 0
936.221 0
936.241 0
936.261 1
936.281 2
936.301 5
936.320 6
936.340 14
936.360 14
936.380 8
936.400 2
936.420 0
936.439 0
936.459 1
936.479 0
936.499 0
936.519 0
936.538 0
936.558 2
936.578 9
936.598 6
936.618 2
936.638 2
936.657 2
936.677 9
936.697 0
936.717 2
936.737 3
936.756 1
936.776 0
936.796 0
936.816 0
936.836 0
936.856 0
936.875 0
936.895 3
936.915 3
936.935 0
936.955 1
936.974 2
936.994 6
937.014 3
937.034 0
937.054 1
937.074 1
937.093 5
937.113 1
937.133 0
937.153 0
937.173 2
937.192 7
937.212 12
937.232 8
937.252 2
937.272 8
937.292 10
937.311 3
937.331 1
937.351 13
937.371 4
937.391 9
937.411 7
937.430 14
937.450 11
937.470 3
937.490 5
937.510 3
937.530 4
937.549 0
937.569 3
937.589 3
937.609 0
937.629 0
937.648 0
937.668 0
937.688 0
937.708 0
937.728 0
937.748 0
937.767 0
937.787 0
937.807 0
937.827 0
937.847 4
937.867 0
937.886 0
937.906 0
937.926 0
937.946 1
937.966 0
937.986 3
938.005 2
938.025 0
938.045 9
938.065 3
938.085 0
938.105 0
938.124 0
938.144 0
938.164 0
938.184 0
938.204 2
938.224 0
938.243 2
938.263 1
938.283 1
938.303 0
938.323 3
938.343 10
938.362 7
938.382 8
938.402 0
938.422 9
938.442 10
938.462 5
938.481 2
938.501 0
938.521 0
938.541 0
938.561 0
938.581 0
938.600 2
938.620 6
938.640 5
938.660 10
938.680 13
938.700 1
938.720 0
938.739 0
938.759 0
938.779 6
938.799 3
938.819 0
938.839 1
938.858 6
938.878 3
938.898 0
938.918 2
938.938 0
938.958 0
938.977 0
938.997 0
939.017 0
939.037 0
939.057 0
939.077 4
939.097 3
939.116 5
939.136 0
939.156 0
939.176 0
939.196 0
939.216 0
939.235 0
939.255 0
939.275 0
939.295 3
939.315 0
939.335 0
939.355 0
939.374 8
939.394 20
939.414 5
939.434 0
939.454 0
939.474 1
939.493 5
939.513 0
939.533 0
939.553 5
939.573 3
939.593 3
939.613 0
939.632 0
939.652 5
939.672 8
939.692 5
939.712 0
939.732 2
939.751 8
939.771 4
939.791 4
939.811 3
939.831 9
939.851 13
939.871 12
939.890 0
939.910 0
939.930 5
939.950 3
939.970 1
939.990 0
940.010 0
940.029 2
940.049 0
940.069 0
940.089 0
940.109 0
940.129 0
940.149 2
940.168 6
940.188 2
940.208 0
940.228 0
940.248 0
940.268 5
940.288 2
940.307 7
940.327 7
940.347 3
940.367 2
940.387 3
940.407 2
940.427 5
940.446 1
940.466 4
940.486 0
940.506 6
940.526 0
940.546 0
940.566 0
940.585 0
940.605 0
940.625 0
940.645 0
940.665 0
940.685 0
940.705 2
940.724 2
940.744 4
940.764 1
940.784 0
940.804 0
940.824 0
940.844 0
940.863 0
940.883 6
940.903 1
940.923 0
940.943 4
940.963 7
940.983 18
941.002 8
941.022 7
941.042 0
941.062 5
941.082 1
941.102 0
941.122 0
941.142 0
941.161 5
941.181 9
941.201 8
941.221 6
941.241 1
941.261 0
941.281 2
941.300 13
941.320 4
941.340 6
941.360 2
941.380 3
941.400 0
941.420 0
941.440 0
941.459 0
941.479 1
941.499 6
941.519 0
941.539 0
941.559 1
941.579 0
941.599 0
941.618 0
941.638 3
941.658 0
941.678 0
941.698 0
941.718 0
941.738 0
941.757 2
941.777 2
941.797 4
941.817 0
941.837 0
941.857 0
941.877 0
941.897 4
941.916 1
941.936 1
941.956 0
941.976 7
941.996 3
942.016 0
942.036 0
942.056 1
942.075 0
942.095 1
942.115 2
942.135 2
942.155 0
942.175 9
942.195 5
942.215 14
942.234 1
942.254 0
942.274 0
942.294 3
942.314 13
942.334 7
942.354 7
942.374 2
942.393 7
942.413 11
942.433 5
942.453 5
942.473 1
942.493 1
942.513 0
942.533 0
942.553 8
942.572 0
942.592 0
942.612 0
942.632 2
942.652 2
942.672 0
942.692 0
942.712 0
942.731 7
942.751 7
942.771 2
942.791 0
942.811 9
942.831 1
942.851 0
942.871 0
942.891 1
942.910 1
942.930 9
942.950 9
942.970 0
942.990 0
943.010 0
943.030 0
943.050 0
943.069 0
943.089 0
943.109 8
943.129 3
943.149 0
943.169 7
943.189 0
943.209 3
943.229 0
943.248 0
943.268 1
943.288 6
943.308 0
943.328 4
943.348 0
943.368 0
943.388 2
943.408 0
943.427 0
943.447 2
943.467 1
943.487 6
943.507 5
943.527 8
943.547 0
943.567 0
943.587 7
943.606 1
943.626 0
943.646 1
943.666 2
943.686 0
943.706 3
943.726 10
943.746 4
943.766 0
943.786 0
943.805 2
943.825 0
943.845 4
943.865 4
943.885 1
943.905 0
943.925 0
943.945 4
943.965 0
943.984 0
944.004 0
944.024 0
944.044 6
944.064 7
944.084 0
944.104 0
944.124 0
944.144 0
944.164 0
944.183 0
944.203 2
944.223 0
944.243 0
944.263 11
944.283 4
944.303 0
944.323 0
944.343 0
944.362 0
944.382 0
944.402 0
944.422 0
944.442 6
944.462 7
944.482 1
944.502 0
944.522 3
944.542 0
944.562 1
944.581 0
944.601 3
944.621 4
944.641 3
944.661 0
944.681 3
944.701 9
944.721 2
944.741 0
944.761 0
944.780 0
944.800 0
944.820 0
944.840 0
944.860 0
944.880 2
944.900 4
944.920 2
944.940 0
944.960 1
944.979 0
944.999 5
945.019 0
945.039 0
945.059 7
945.079 0
945.099 3
945.119 0
945.139 4
945.159 0
945.179 0
945.198 0
945.218 3
945.238 10
945.258 11
945.278 4
945.298 10
945.318 2
945.338 0
945.358 1
945.378 1
945.398 11
945.417 13
945.437 17
945.457 11
945.477 1
945.497 2
945.517 7
945.537 1
945.557 5
945.577 1
945.597 0
945.617 0
945.636 0
945.656 4
945.676 1
945.696 0
945.716 0
945.736 3
945.756 0
945.776 0
945.796 0
945.816 8
945.836 7
945.856 0
945.875 0
945.895 1
945.915 1
945.935 0
945.955 0
945.975 0
945.995 2
946.015 0
946.035 3
946.055 6
946.075 0
946.095 0
946.114 1
946.134 12
946.154 14
946.174 0
946.194 5
946.214 7
946.234 0
946.254 0
946.274 0
946.294 0
946.314 5
946.334 12
946.353 0
946.373 3
946.393 6
946.413 12
946.433 4
946.453 0
946.473 3
946.493 4
946.513 0
946.533 0
946.553 0
946.573 0
946.593 2
946.612 4
946.632 0
946.652 0
946.672 0
946.692 0
946.712 0
946.732 0
946.752 0
946.772 5
946.792 5
946.812 3
946.832 1
946.852 7
946.871 0
946.891 0
946.911 0
946.931 0
946.951 4
946.971 2
946.991 0
947.011 1
947.031 0
947.051 7
947.071 0
947.091 0
947.111 0
947.131 0
947.150 0
947.170 0
947.190 6
947.210 2
947.230 12
947.250 1
947.270 2
947.290 0
947.310 0
947.330 0
947.350 0
947.370 0
947.390 1
947.410 5
947.430 18
947.449 8
947.469 0
947.489 9
947.509 2
947.529 2
947.549 5
947.569 11
947.589 3
947.609 4
947.629 3
947.649 0
947.669 5
947.689 2
947.709 4
947.729 0
947.748 0
947.768 0
947.788 0
947.808 0
947.828 0
947.848 2
947.868 2
947.888 2
947.908 0
947.928 0
947.948 0
947.968 0
947.988 0
948.008 0
948.028 0
948.047 0
948.067 0
948.087 0
948.107 0
948.127 1
948.147 2
948.167 4
948.187 0
948.207 1
948.227 12
948.247 8
948.267 0
948.287 0
948.307 0
948.327 0
948.347 0
948.367 0
948.386 3
948.406 0
948.426 1
948.446 10
948.466 5
948.486 0
948.506 8
948.526 0
948.546 0
948.566 0
948.586 7
948.606 10
948.626 0
948.646 0
948.666 4
948.686 0
948.706 0
948.726 0
948.745 4
948.765 2
948.785 0
948.805 1
948.825 0
948.845 0
948.865 0
948.885 1
948.905 12
948.925 5
948.945 0
948.965 0
948.985 0
949.005 0
949.025 0
949.045 0
949.065 0
949.085 0
949.105 3
949.124 0
949.144 0
949.164 2
949.184 4
949.204 8
949.224 0
949.244 4
949.264 3
949.284 2
949.304 7
949.324 8
949.344 1
949.364 0
949.384 0
949.404 0
949.424 5
949.444 3
949.464 0
949.484 5
949.504 1
949.523 6
949.543 3
949.563 0
949.583 1
949.603 10
949.623 6
949.643 0
949.663 0
949.683 0
949.703 0
949.723 2
949.743 2
949.763 2
949.783 0
949.803 3
949.823 2
949.843 4
949.863 0
949.883 0
949.903 0
949.923 0
949.943 0
949.963 0
949.982 0
950.002 0
950.022 0
950.042 0
950.062 0
950.082 0
950.102 6
950.122 10
950.142 8
950.162 1
950.182 0
950.202 0
950.222 15
950.242 14
950.262 3
950.282 0
950.302 0
950.322 0
950.342 0
950.362 4
950.382 7
950.402 17
950.422 10
950.442 11
950.462 8
950.482 1
950.501 0
950.521 0
950.541 4
950.561 6
950.581 0
950.601 0
950.621 0
950.641 0
950.661 9
950.681 8
950.701 0
950.721 2
950.741 3
950.761 0
950.781 0
950.801 0
950.821 6
950.841 1
950.861 0
950.881 0
950.901 10
950.921 11
950.941 7
950.961 0
950.981 4
951.001 7
951.021 0
951.041 0
951.061 0
951.081 0
951.101 0
951.120 0
951.140 0
951.160 1
951.180 0
951.200 0
951.220 5
951.240 5
951.260 3
951.280 0
951.300 0
951.320 0
951.340 1
951.360 4
951.380 1
951.400 0
951.420 0
951.440 3
951.460 3
951.480 6
951.500 3
951.520 0
951.540 0
951.560 3
951.580 4
951.600 1
951.620 0
951.640 8
951.660 2
951.680 13
951.700 4
951.720 0
951.740 0
951.760 0
951.780 0
951.800 0
951.820 0
951.840 0
951.860 4
951.880 10
951.899 4
951.919 1
951.939 4
951.959 4
951.979 2
951.999 0
952.019 0
952.039 0
952.059 7
952.079 4
952.099 2
952.119 6
952.139 0
952.159 2
952.179 5
952.199 0
952.219 0
952.239 3
952.259 0
952.279 6
952.299 6
952.319 0
952.339 0
952.359 13
952.379 8
952.399 4
952.419 8
952.439 3
952.459 6
952.479 2
952.499 14
952.519 6
952.539 5
952.559 6
952.579 2
952.599 4
952.619 10
952.639 1
952.659 6
952.679 6
952.699 13
952.719 5
952.739 0
952.759 0
952.779 0
952.799 0
952.819 0
952.839 1
952.859 6
952.879 5
952.899 8
952.919 16
952.939 13
952.959 4
952.979 4
952.999 1
953.019 0
953.039 0
953.059 0
953.079 0
953.099 2
953.119 0
953.139 5
953.159 0
953.179 0
953.199 1
953.219 2
953.239 1
953.259 0
953.279 5
953.299 1
953.319 5
953.339 8
953.359 0
953.379 0
953.398 7
953.418 4
953.438 10
953.458 2
953.478 1
953.498 23
953.518 16
953.538 4
953.558 2
953.578 4
953.598 5
953.618 8
953.638 2
953.658 0
953.678 0
953.698 5
953.718 6
953.738 3
953.758 2
953.778 1
953.798 7
953.818 2
953.838 7
953.858 4
953.878 6
953.898 11
953.918 2
953.938 1
953.958 2
953.978 5
953.998 8
954.018 8
954.038 4
954.058 0
954.078 6
954.098 4
954.118 9
954.138 4
954.158 12
954.178 9
954.198 2
954.218 4
954.238 2
954.258 0
954.278 10
954.298 9
954.318 4
954.338 3
954.358 0
954.378 2
954.398 9
954.418 52
954.439 110
954.459 94
954.479 66
954.499 19
954.519 18
954.539 8
954.559 2
954.579 2
954.599 0
954.619 4
954.639 3
954.659 0
954.679 0
954.699 0
954.719 0
954.739 0
954.759 0
954.779 0
954.799 0
954.819 0
954.839 5
954.859 8
954.879 10
954.899 0
954.919 0
954.939 0
954.959 0
954.979 4
954.999 7
955.019 2
955.039 2
955.059 0
955.079 0
955.099 0
955.119 0
955.139 0
955.159 10
955.179 4
955.199 13
955.219 6
955.239 2
955.259 0
955.279 0
955.299 1
955.319 0
955.339 0
955.359 7
955.379 1
955.399 10
955.419 31
955.439 61
955.459 98
955.479 60
955.499 16
955.519 7
955.539 2
955.559 2
955.579 0
955.599 8
955.619 0
955.639 3
955.659 0
955.679 0
955.699 11
955.719 6
955.739 2
955.759 0
955.779 0
955.799 0
955.819 0
955.839 0
955.859 2
955.879 8
955.899 0
955.919 0
955.940 0
955.960 0
955.980 0
956.000 8
956.020 2
956.040 0
956.060 0
956.080 1
956.100 0
956.120 0
956.140 0
956.160 0
956.180 4
956.200 3
956.220 5
956.240 1
956.260 0
956.280 0
956.300 0
956.320 0
956.340 0
956.360 1
956.380 0
956.400 0
956.420 8
956.440 26
956.460 9
956.480 10
956.500 3
956.520 0
956.540 0
956.560 2
956.580 0
956.600 0
956.620 0
956.640 10
956.660 1
956.680 0
956.700 0
956.720 3
956.741 0
956.761 0
956.781 7
956.801 3
956.821 4
956.841 0
956.861 0
956.881 0
956.901 11
956.921 10
956.941 1
956.961 10
956.981 7
957.001 9
957.021 0
957.041 0
957.061 0
957.081 0
957.101 3
957.121 2
957.141 0
957.161 0
957.181 0
957.201 2
957.221 8
957.241 4
957.261 0
957.281 1
957.301 0
957.321 5
957.342 3
957.362 0
957.382 0
957.402 0
957.422 0
957.442 3
957.462 13
957.482 8
957.502 6
957.522 0
957.542 0
957.562 3
957.582 4
957.602 1
957.622 0
957.642 5
957.662 1
957.682 0
957.702 2
957.722 0
957.742 1
957.762 1
957.782 0
957.802 0
957.822 5
957.842 0
957.863 0
957.883 0
957.903 0
957.923 3
957.943 0
957.963 6
957.983 4
958.003 0
958.023 1
958.043 0
958.063 0
958.083 1
958.103 0
958.123 0
958.143 2
958.163 0
958.183 0
958.203 0
958.223 3
958.243 3
958.263 2
958.283 1
958.303 0
958.324 0
958.344 0
958.364 2
958.384 0
958.404 13
958.424 1
958.444 4
958.464 13
958.484 13
958.504 3
958.524 1
958.544 0
958.564 2
958.584 11
958.604 5
958.624 0
958.644 0
958.664 0
958.684 1
958.704 1
958.724 0
958.745 0
958.765 0
958.785 0
958.805 0
958.825 0
958.845 0
958.865 0
958.885 2
958.905 0
958.925 1
958.945 2
958.965 0
958.985 0
959.005 0
959.025 0
959.045 1
959.065 0
959.085 0
959.105 0
959.126 18
959.146 5
959.166 1
959.186 0
959.206 2
959.226 7
959.246 3
959.266 6
959.286 0
959.306 6
959.326 0
959.346 2
959.366 0
959.386 4
959.406 18
959.426 4
959.446 6
959.467 3
959.487 1
959.507 0
959.527 6
959.547 3
959.567 0
959.587 0
959.607 1
959.627 1
959.647 2
959.667 0
959.687 0
959.707 1
959.727 0
959.747 0
959.767 0
959.787 0
959.808 0
959.828 4
959.848 2
959.868 0
959.888 0
959.908 0
959.928 3
959.948 0
959.968 2
959.988 5
960.008 1
960.028 0
960.048 0
960.068 2
960.088 1
960.108 1
960.129 9
960.149 8
960.169 0
960.189 3
960.209 0
960.229 3
960.249 2
960.269 0
960.289 0
960.309 7
960.329 2
960.349 0
960.369 1
960.389 2
960.409 9
960.430 12
960.450 3
960.470 4
960.490 3
960.510 1
960.530 0
960.550 0
960.570 5
960.590 3
960.610 9
960.630 3
960.650 0
960.670 0
960.690 1
960.711 0
960.731 0
960.751 2
960.771 0
960.791 0
960.811 0
960.831 2
960.851 3
960.871 7
960.891 8
960.911 1
960.931 2
960.951 3
960.971 0
960.992 0
961.012 1
961.032 0
961.052 1
961.072 1
961.092 2
961.112 1
961.132 0
961.152 0
961.172 0
961.192 6
961.212 0
961.232 0
961.253 10
961.273 8
961.293 5
961.313 6
961.333 0
961.353 2
961.373 0
961.393 2
961.413 3
961.433 0
961.453 10
961.473 7
961.493 9
961.514 1
961.534 4
961.554 4
961.574 5
961.594 2
961.614 0
961.634 1
961.654 4
961.674 12
961.694 1
961.714 0
961.734 10
961.755 7
961.775 2
961.795 0
961.815 5
961.835 5
961.855 0
961.875 5
961.895 5
961.915 0
961.935 0
961.955 2
961.975 15
961.996 2
962.016 0
962.036 0
962.056 0
962.076 0
962.096 0
962.116 1
962.136 0
962.156 0
962.176 2
962.196 5
962.216 6
962.237 9
962.257 0
962.277 3
962.297 0
962.317 0
962.337 6
962.357 8
962.377 5
962.397 1
962.417 5
962.437 2
962.458 0
962.478 2
962.498 0
962.518 0
962.538 3
962.558 3
962.578 2
962.598 0
962.618 0
962.638 0
962.658 0
962.679 0
962.699 0
962.719 10
962.739 5
962.759 3
962.779 5
962.799 0
962.819 3
962.839 3
962.859 2
962.879 3
962.900 0
962.920 0
962.940 1
962.960 3
962.980 2
963.000 1
963.020 0
963.040 0
963.060 0
963.080 2
963.100 11
963.121 5
963.141 0
963.161 1
963.181 0
963.201 10
963.221 2
963.241 0
963.261 1
963.281 1
963.301 0
963.322 0
963.342 0
963.362 15
963.382 1
963.402 6
963.422 6
963.442 3
963.462 6
963.482 4
963.502 4
963.523 2
963.543 6
963.563 8
963.583 2
963.603 4
963.623 3
963.643 4
963.663 4
963.683 0
963.703 0
963.724 0
963.744 0
963.764 5
963.784 0
963.804 4
963.824 8
963.844 7
963.864 1
963.884 5
963.905 1
963.925 0
963.945 0
963.965 6
963.985 1
964.005 0
964.025 0
964.045 0
964.065 0
964.085 0
964.106 0
964.126 0
964.146 0
964.166 0
964.186 4
964.206 0
964.226 0
964.246 0
964.266 0
964.287 4
964.307 1
964.327 1
964.347 6
964.367 8
964.387 11
964.407 2
964.427 0
964.447 4
964.468 0
964.488 4
964.508 9
964.528 4
964.548 8
964.568 2
964.588 0
964.608 0
964.628 0
964.649 2
964.669 2
964.689 0
964.709 2
964.729 0
964.749 0
964.769 14
964.789 11
964.809 3
964.830 0
964.850 5
964.870 6
964.890 7
964.910 1
964.930 0
964.950 0
964.970 0
964.990 0
965.011 1
965.031 5
965.051 6
965.071 3
965.091 0
965.111 5
965.131 2
965.151 0
965.172 0
965.192 1
965.212 0
965.232 0
965.252 0
965.272 0
965.292 0
965.312 4
965.332 1
965.353 0
965.373 5
965.393 1
965.413 4
965.433 2
965.453 0
965.473 0
965.493 0
965.514 0
965.534 1
965.554 4
965.574 5
965.594 0
965.614 10
965.634 0
965.654 0
965.675 0
965.695 0
965.715 0
965.735 2
965.755 0
965.775 0
965.795 0
965.815 4
965.836 0
965.856 9
965.876 1
965.896 0
965.916 0
965.936 0
965.956 0
965.976 1
965.997 0
966.017 0
966.037 0
966.057 0
966.077 0
966.097 1
966.117 6
966.137 1
966.158 0
966.178 4
966.198 10
966.218 3
966.238 1
966.258 0
966.278 0
966.298 2
966.319 0
966.339 0
966.359 3
966.379 4
966.399 2
966.419 1
966.439 6
966.459 0
966.480 3
966.500 9
966.520 0
966.540 0
966.560 1
966.580 0
966.600 5
966.621 5
966.641 0
966.661 0
966.681 0
966.701 0
966.721 1
966.741 5
966.761 3
966.782 0
966.802 2
966.822 4
966.842 3
966.862 2
966.882 0
966.902 5
966.923 1
966.943 0
966.963 0
966.983 0
967.003 0
967.023 1
967.043 0
967.064 0
967.084 0
967.104 0
967.124 0
967.144 0
967.164 0
967.184 3
967.204 8
967.225 4
967.245 0
967.265 0
967.285 0
967.305 0
967.325 0
967.345 4
967.366 0
967.386 10
967.406 10
967.426 25
967.446 3
967.466 0
967.486 0
967.507 0
967.527 0
967.547 0
967.567 1
967.587 2
967.607 3
967.627 0
967.648 2
967.668 0
967.688 0
967.708 1
967.728 1
967.748 0
967.768 8
967.789 14
967.809 3
967.829 0
967.849 7
967.869 2
967.889 1
967.909 0
967.930 0
967.950 6
967.970 5
967.990 0
968.010 1
968.030 0
968.051 0
968.071 1
968.091 11
968.111 9
968.131 11
968.151 2
968.171 0
968.192 0
968.212 0
968.232 0
968.252 5
968.272 5
968.292 0
968.312 0
968.333 2
968.353 0
968.373 0
968.393 1
968.413 6
968.433 7
968.454 8
968.474 0
968.494 0
968.514 0
968.534 7
968.554 11
968.574 6
968.595 0
968.615 0
968.635 0
968.655 0
968.675 0
968.695 0
968.716 7
968.736 2
968.756 4
968.776 14
968.796 2
968.816 0
968.836 3
968.857 0
968.877 0
968.897 3
968.917 9
968.937 4
968.957 3
968.978 0
968.998 1
969.018 0
969.038 10
969.058 7
969.078 0
969.099 0
969.119 0
969.139 0
969.159 0
969.179 0
969.199 0
969.219 0
969.240 1
969.260 0
969.280 0
969.300 0
969.320 0
969.340 0
969.361 0
969.381 2
969.401 5
969.421 0
969.441 0
969.461 0
969.482 5
969.502 3
969.522 0
969.542 1
969.562 0
969.582 2
969.603 0
969.623 11
969.643 2
969.663 1
969.683 3
969.703 5
969.724 0
969.744 3
969.764 4
969.784 7
969.804 10
969.824 4
969.845 5
969.865 15
969.885 2
969.905 0
969.925 0
969.945 0
969.966 0
969.986 1
970.006 3
970.026 0
970.046 0
970.066 0
970.087 0
970.107 1
970.127 1
970.147 0
970.167 9
970.187 15
970.208 2
970.228 0
970.248 0
970.268 3
970.288 8
970.308 5
970.329 1
970.349 0
970.369 0
970.389 1
970.409 9
970.429 13
970.450 21
970.470 28
970.490 23
970.510 12
970.530 3
970.550 6
970.571 15
970.591 11
970.611 10
970.631 4
970.651 8
970.672 2
970.692 0
970.712 0
970.732 3
970.752 8
970.772 5
970.793 0
970.813 0
970.833 0
970.853 3
970.873 6
970.893 2
970.914 1
970.934 0
970.954 0
970.974 0
970.994 0
971.015 10
971.035 6
971.055 5
971.075 0
971.095 0
971.115 6
971.136 5
971.156 0
971.176 0
971.196 0
971.216 0
971.237 0
971.257 0
971.277 1
971.297 2
971.317 4
971.337 0
971.358 0
971.378 0
971.398 0
971.418 2
971.438 21
971.459 30
971.479 9
971.499 0
971.519 0
971.539 0
971.559 11
971.580 5
971.600 0
971.620 0
971.640 0
971.660 0
971.681 0
971.701 0
971.721 0
971.741 0
971.761 11
971.781 3
971.802 2
971.822 1
971.842 4
971.862 4
971.882 7
971.903 6
971.923 2
971.943 3
971.963 0
971.983 4
972.004 1
972.024 9
972.044 4
972.064 8
972.084 2
972.105 4
972.125 3
972.145 5
972.165 0
972.185 0
972.205 0
972.226 0
972.246 3
972.266 7
972.286 15
972.306 3
972.327 0
972.347 0
972.367 0
972.387 3
972.407 15
972.428 0
972.448 8
972.468 11
972.488 2
972.508 0
972.529 0
972.549 9
972.569 0
972.589 12
972.609 1
972.630 0
972.650 0
972.670 0
972.690 0
972.710 0
972.731 0
972.751 0
972.771 8
972.791 10
972.811 3
972.831 12
972.852 7
972.872 2
972.892 0
972.912 12
972.932 7
972.953 0
972.973 4
972.993 5
973.013 3
973.033 0
973.054 0
973.074 8
973.094 5
973.114 1
973.134 0
973.155 0
973.175 0
973.195 0
973.215 0
973.235 12
973.256 4
973.276 2
973.296 1
973.316 2
973.336 2
973.357 0
973.377 2
973.397 2
973.417 12
973.438 2
973.458 13
973.478 2
973.498 1
973.518 0
973.539 0
973.559 4
973.579 2
973.599 0
973.619 0
973.640 1
973.660 3
973.680 0
973.700 1
973.720 0
973.741 2
973.761 0
973.781 3
973.801 6
973.821 0
973.842 0
973.862 0
973.882 3
973.902 0
973.922 0
973.943 4
973.963 7
973.983 4
974.003 8
974.024 5
974.044 0
974.064 4
974.084 1
974.104 6
974.125 2
974.145 0
974.165 9
974.185 1
974.205 0
974.226 4
974.246 15
974.266 3
974.286 5
974.306 0
974.327 6
974.347 17
974.367 4
974.387 0
974.408 4
974.428 5
974.448 7
974.468 4
974.488 3
974.509 0
974.529 0
974.549 3
974.569 0
974.589 0
974.610 0
974.630 3
974.650 13
974.670 17
974.691 10
974.711 1
974.731 0
974.751 2
974.771 0
974.792 0
974.812 0
974.832 0
974.852 5
974.873 2
974.893 14
974.913 2
974.933 1
974.953 0
974.974 0
974.994 0
975.014 5
975.034 1
975.055 0
975.075 0
975.095 0
975.115 0
975.135 0
975.156 0
975.176 3
975.196 3
975.216 3
975.237 16
975.257 5
975.277 2
975.297 0
975.317 1
975.338 9
975.358 6
975.378 0
975.398 0
975.419 2
975.439 0
975.459 0
975.479 0
975.499 0
975.520 0
975.540 0
975.560 0
975.580 7
975.601 0
975.621 1
975.641 6
975.661 8
975.681 1
975.702 1
975.722 6
975.742 1
975.762 1
975.783 0
975.803 0
975.823 0
975.843 0
975.864 0
975.884 1
975.904 11
975.924 1
975.944 2
975.965 3
975.985 0
976.005 0
976.025 0
976.046 0
976.066 0
976.086 0
976.106 6
976.127 0
976.147 0
976.167 10
976.187 1
976.207 0
976.228 0
976.248 0
976.268 0
976.288 0
976.309 0
976.329 0
976.349 0
976.369 7
976.390 8
976.410 5
976.430 12
976.450 14
976.470 14
976.491 1
976.511 18
976.531 13
976.551 1
976.572 0
976.592 0
976.612 10
976.632 8
976.653 4
976.673 4
976.693 1
976.713 0
976.734 0
976.754 3
976.774 9
976.794 1
976.815 8
976.835 0
976.855 0
976.875 0
976.895 0
976.916 0
976.936 3
976.956 0
976.976 0
976.997 0
977.017 0
977.037 0
977.057 1
977.078 0
977.098 0
977.118 0
977.138 0
977.159 0
977.179 4
977.199 0
977.219 2
977.240 7
977.260 4
977.280 2
977.300 0
977.321 1
977.341 0
977.361 2
977.381 1
977.402 0
977.422 10
977.442 24
977.462 12
977.483 14
977.503 17
977.523 8
977.543 6
977.564 5
977.584 8
977.604 0
977.624 0
977.644 0
977.665 5
977.685 0
977.705 0
977.725 0
977.746 4
977.766 2
977.786 5
977.806 0
977.827 2
977.847 1
977.867 0
977.887 0
977.908 2
977.928 3
977.948 0
977.968 9
977.989 7
978.009 0
978.029 4
978.049 4
978.070 4
978.090 0
978.110 0
978.131 0
978.151 3
978.171 1
978.191 0
978.212 4
978.232 0
978.252 5
978.272 3
978.293 8
978.313 5
978.333 0
978.353 3
978.374 6
978.394 1
978.414 3
978.434 6
978.455 9
978.475 15
978.495 9
978.515 0
978.536 0
978.556 0
978.576 4
978.596 6
978.617 4
978.637 1
978.657 0
978.677 0
978.698 2
978.718 3
978.738 3
978.758 0
978.779 0
978.799 0
978.819 0
978.839 0
978.860 2
978.880 6
978.900 3
978.921 3
978.941 8
978.961 3
978.981 2
979.002 0
979.022 0
979.042 0
979.062 0
979.083 15
979.103 8
979.123 5
979.143 0
979.164 0
979.184 0
979.204 0
979.224 0
979.245 2
979.265 7
979.285 5
979.306 1
979.326 0
979.346 2
979.366 2
979.387 8
979.407 2
979.427 0
979.447 0
979.468 3
979.488 11
979.508 1
979.528 0
979.549 7
979.569 7
979.589 8
979.610 1
979.630 0
979.650 0
979.670 2
979.691 5
979.711 9
979.731 4
979.751 2
979.772 0
979.792 10
979.812 7
979.832 0
979.853 0
979.873 0
979.893 0
979.914 0
979.934 0
979.954 2
979.974 0
979.995 0
980.015 2
980.035 0
980.055 0
980.076 0
980.096 3
980.116 2
980.137 0
980.157 4
980.177 0
980.197 1
980.218 14
980.238 8
980.258 2
980.278 7
980.299 0
980.319 0
980.339 0
980.360 2
980.380 4
980.400 3
980.420 0
980.441 0
980.461 0
980.481 3
980.502 0
980.522 0
980.542 0
980.562 0
980.583 0
980.603 0
980.623 3
980.643 1
980.664 0
980.684 0
980.704 0
980.725 0
980.745 0
980.765 6
980.785 13
980.806 0
980.826 0
980.846 0
980.867 2
980.887 0
980.907 3
980.927 6
980.948 0
980.968 0
980.988 4
981.009 8
981.029 2
981.049 1
981.069 0
981.090 0
981.110 0
981.130 0
981.150 6
981.171 15
981.191 4
981.211 0
981.232 1
981.252 7
981.272 7
981.292 4
981.313 3
981.333 0
981.353 0
981.374 3
981.394 0
981.414 4
981.434 8
981.455 11
981.475 3
981.495 5
981.516 1
981.536 3
981.556 0
981.577 0
981.597 1
981.617 2
981.637 0
981.658 0
981.678 0
981.698 0
981.719 2
981.739 3
981.759 2
981.779 1
981.800 0
981.820 0
981.840 0
981.861 2
981.881 1
981.901 0
981.921 0
981.942 1
981.962 3
981.982 1
982.003 1
982.023 2
982.043 0
982.063 0
982.084 0
982.104 4
982.124 4
982.145 3
982.165 3
982.185 12
982.206 4
982.226 4
982.246 1
982.266 3
982.287 15
982.307 3
982.327 0
982.348 0
982.368 1
982.388 8
982.409 16
982.429 7
982.449 3
982.469 0
982.490 0
982.510 0
982.530 3
982.551 3
982.571 3
982.591 0
982.611 7
982.632 3
982.652 12
982.672 3
982.693 3
982.713 0
982.733 0
982.754 0
982.774 1
982.794 3
982.814 7
982.835 1
982.855 0
982.875 0
982.896 3
982.916 6
982.936 0
982.957 0
982.977 0
982.997 2
983.018 0
983.038 6
983.058 0
983.078 0
983.099 0
983.119 0
983.139 2
983.160 9
983.180 15
983.200 1
983.221 6
983.241 8
983.261 19
983.281 5
983.302 1
983.322 0
983.342 7
983.363 2
983.383 5
983.403 4
983.424 5
983.444 2
983.464 0
983.485 0
983.505 2
983.525 0
983.545 1
983.566 2
983.586 4
983.606 5
983.627 4
983.647 1
983.667 4
983.688 4
983.708 3
983.728 0
983.749 0
983.769 4
983.789 2
983.810 9
983.830 1
983.850 14
983.870 14
983.891 0
983.911 1
983.931 7
983.952 1
983.972 1
983.992 4
984.013 0
984.033 2
984.053 7
984.074 2
984.094 8
984.114 8
984.135 3
984.155 0
984.175 0
984.195 1
984.216 8
984.236 2
984.256 0
984.277 0
984.297 5
984.317 2
984.338 0
984.358 2
984.378 3
984.399 0
984.419 3
984.439 1
984.460 1
984.480 0
984.500 0
984.521 8
984.541 0
984.561 0
984.582 3
984.602 1
984.622 0
984.642 0
984.663 2
984.683 0
984.703 0
984.724 7
984.744 0
984.764 0
984.785 0
984.805 1
984.825 9
984.846 1
984.866 0
984.886 0
984.907 0
984.927 0
984.947 0
984.968 0
984.988 0
985.008 0
985.029 0
985.049 0
985.069 0
985.090 0
985.110 0
985.130 0
985.151 2
985.171 9
985.191 12
985.212 8
985.232 2
985.252 2
985.272 0
985.293 2
985.313 1
985.333 0
985.354 1
985.374 1
985.394 8
985.415 3
985.435 0
985.455 8
985.476 0
985.496 1
985.516 2
985.537 4
985.557 0
985.577 0
985.598 1
985.618 1
985.638 0
985.659 0
985.679 1
985.699 0
985.720 0
985.740 0
985.760 1
985.781 1
985.801 6
985.821 4
985.842 0
985.862 9
985.882 0
985.903 0
985.923 2
985.943 1
985.964 0
985.984 3
986.004 0
986.025 0
986.045 2
986.065 0
986.086 0
986.106 0
986.126 0
986.147 0
986.167 4
986.187 2
986.208 0
986.228 0
986.248 0
986.269 0
986.289 3
986.309 1
986.330 1
986.350 0
986.370 0
986.391 0
986.411 0
986.431 0
986.452 6
986.472 7
986.492 7
986.513 1
986.533 2
986.553 0
986.574 3
986.594 0
986.615 2
986.635 10
986.655 1
986.676 0
986.696 0
986.716 0
986.737 0
986.757 0
986.777 0
986.798 1
986.818 1
986.838 3
986.859 1
986.879 6
986.899 3
986.920 0
986.940 5
986.960 0
986.981 1
987.001 0
987.021 0
987.042 0
987.062 1
987.082 1
987.103 0
987.123 1
987.143 4
987.164 0
987.184 2
987.204 0
987.225 0
987.245 0
987.266 0
987.286 3
987.306 0
987.327 0
987.347 0
987.367 7
987.388 1
987.408 0
987.428 0
987.449 13
987.469 16
987.489 2
987.510 1
987.530 0
987.550 0
987.571 5
987.591 5
987.611 0
987.632 0
987.652 0
987.673 1
987.693 0
987.713 0
987.734 2
987.754 0
987.774 0
987.795 0
987.815 0
987.835 0
987.856 0
987.876 1
987.896 0
987.917 1
987.937 13
987.957 5
987.978 0
987.998 0
988.019 0
988.039 0
988.059 0
988.080 3
988.100 8
988.120 4
988.141 0
988.161 0
988.181 0
988.202 0
988.222 1
988.242 3
988.263 5
988.283 2
988.304 0
988.324 1
988.344 1
988.365 0
988.385 0
988.405 0
988.426 0
988.446 4
988.466 0
988.487 7
988.507 3
988.527 0
988.548 0
988.568 1
988.589 1
988.609 5
988.629 4
988.650 0
988.670 0
988.690 0
988.711 0
988.731 0
988.751 0
988.772 0
988.792 2
988.813 0
988.833 0
988.853 0
988.874 0
988.894 15
988.914 2
988.935 4
988.955 5
988.975 1
988.996 0
989.016 0
989.037 0
989.057 1
989.077 0
989.098 0
989.118 1
989.138 4
989.159 3
989.179 0
989.199 0
989.220 1
989.240 0
989.261 0
989.281 0
989.301 0
989.322 0
989.342 1
989.362 4
989.383 1
989.403 2
989.424 3
989.444 0
989.464 0
989.485 0
989.505 0
989.525 2
989.546 4
989.566 5
989.586 27
989.607 21
989.627 0
989.648 0
989.668 4
989.688 1
989.709 0
989.729 2
989.749 0
989.770 0
989.790 0
989.811 0
989.831 2
989.851 2
989.872 3
989.892 0
989.912 0
989.933 0
989.953 2
989.974 6
989.994 1
990.014 0
990.035 6
990.055 0
990.075 0
990.096 0
990.116 6
990.137 8
990.157 6
990.177 3
990.198 0
990.218 0
990.238 0
990.259 1
990.279 0
990.300 4
990.320 9
990.340 1
990.361 8
990.381 3
990.401 0
990.422 1
990.442 1
990.463 3
990.483 1
990.503 1
990.524 0
990.544 0
990.565 0
990.585 6
990.605 4
990.626 0
990.646 1
990.666 1
990.687 0
990.707 0
990.728 0
990.748 3
990.768 4
990.789 10
990.809 11
990.830 3
990.850 4
990.870 2
990.891 1
990.911 0
990.931 0
990.952 6
990.972 1
990.993 0
991.013 0
991.033 0
991.054 0
991.074 3
991.095 4
991.115 8
991.135 0
991.156 0
991.176 2
991.196 1
991.217 0
991.237 0
991.258 0
991.278 0
991.298 0
991.319 0
991.339 5
991.360 0
991.380 0
991.400 0
991.421 0
991.441 3
991.462 5
991.482 2
991.502 11
991.523 0
991.543 0
991.563 0
991.584 0
991.604 9
991.625 4
991.645 0
991.665 0
991.686 9
991.706 7
991.727 5
991.747 5
991.767 1
991.788 0
991.808 1
991.829 0
991.849 1
991.869 2
991.890 1
991.910 0
991.931 2
991.951 3
991.971 0
991.992 1
992.012 1
992.033 0
992.053 0
992.073 1
992.094 2
992.114 7
992.135 2
992.155 0
992.175 4
992.196 4
992.216 1
992.237 1
992.257 0
992.277 5
992.298 0
992.318 1
992.339 0
992.359 4
992.379 16
992.400 33
992.420 6
992.441 6
992.461 13
992.481 1
992.502 0
992.522 8
992.543 3
992.563 0
992.583 6
992.604 3
992.624 2
992.645 0
992.665 0
992.685 0
992.706 0
992.726 0
992.747 3
992.767 1
992.787 2
992.808 0
992.828 0
992.849 9
992.869 2
992.889 0
992.910 3
992.930 5
992.951 0
992.971 4
992.991 7
993.012 25
993.032 10
993.053 0
993.073 0
993.093 0
993.114 1
993.134 0
993.155 0
993.175 0
993.195 0
993.216 4
993.236 0
993.257 3
993.277 0
993.298 0
993.318 1
993.338 0
993.359 9
993.379 6
993.400 1
993.420 1
993.440 7
993.461 0
993.481 13
993.502 3
993.522 7
993.542 6
993.563 4
993.583 0
993.604 0
993.624 1
993.645 0
993.665 0
993.685 0
993.706 3
993.726 4
993.747 0
993.767 0
993.787 0
993.808 0
993.828 0
993.849 0
993.869 0
993.889 0
993.910 0
993.930 3
993.951 5
993.971 1
993.992 0
994.012 0
994.032 0
994.053 0
994.073 15
994.094 8
994.114 3
994.134 0
994.155 0
994.175 6
994.196 4
994.216 3
994.237 1
994.257 3
994.277 2
994.298 2
994.318 0
994.339 0
994.359 0
994.380 0
994.400 0
994.420 6
994.441 7
994.461 1
994.482 4
994.502 1
994.522 14
994.543 15
994.563 5
994.584 0
994.604 0
994.625 0
994.645 0
994.665 0
994.686 0
994.706 0
994.727 0
994.747 3
994.768 0
994.788 0
994.808 1
994.829 7
994.849 1
994.870 0
994.890 0
994.911 2
994.931 0
994.951 1
994.972 7
994.992 0
995.013 3
995.033 2
995.054 0
995.074 0
995.094 0
995.115 0
995.135 1
995.156 0
995.176 4
995.197 0
995.217 0
995.237 4
995.258 8
995.278 0
995.299 0
995.319 11
995.340 2
995.360 0
995.380 2
995.401 1
995.421 7
995.442 0
995.462 0
995.483 7
995.503 10
995.523 4
995.544 7
995.564 0
995.585 7
995.605 0
995.626 1
995.646 15
995.666 33
995.687 9
995.707 3
995.728 3
995.748 0
995.769 0
995.789 0
995.809 0
995.830 1
995.850 8
995.871 0
995.891 0
995.912 0
995.932 8
995.953 3
995.973 0
995.993 0
996.014 0
996.034 0
996.055 0
996.075 0
996.096 1
996.116 0
996.136 0
996.157 0
996.177 0
996.198 6
996.218 2
996.239 0
996.259 0
996.280 9
996.300 4
996.320 0
996.341 0
996.361 0
996.382 0
996.402 0
996.423 6
996.443 5
996.464 7
996.484 16
996.504 7
996.525 3
996.545 4
996.566 1
996.586 0
996.607 0
996.627 0
996.648 0
996.668 0
996.688 0
996.709 1
996.729 1
996.750 5
996.770 2
996.791 10
996.811 4
996.832 0
996.852 0
996.872 2
996.893 8
996.913 6
996.934 0
996.954 6
996.975 8
996.995 0
997.016 0
997.036 0
997.056 2
997.077 5
997.097 6
997.118 2
997.138 4
997.159 0
997.179 0
997.200 0
997.220 0
997.240 0
997.261 3
997.281 6
997.302 1
997.322 2
997.343 0
997.363 0
997.384 0
997.404 0
997.425 0
997.445 3
997.465 4
997.486 4
997.506 8
997.527 3
997.547 8
997.568 0
997.588 3
997.609 8
997.629 14
997.650 12
997.670 5
997.690 1
997.711 0
997.731 0
997.752 0
997.772 4
997.793 8
997.813 0
997.834 5
997.854 2
997.875 2
997.895 2
997.915 8
997.936 1
997.956 3
997.977 4
997.997 4
998.018 2
998.038 1
998.059 0
998.079 0
998.100 0
998.120 0
998.140 0
998.161 0
998.181 0
998.202 5
998.222 7
998.243 3
998.263 5
998.284 9
998.304 3
998.325 9
998.345 7
998.366 0
998.386 3
998.406 9
998.427 4
998.447 11
998.468 12
998.488 1
998.509 0
998.529 6
998.550 13
998.570 1
998.591 10
998.611 2
998.632 0
998.652 0
998.672 0
998.693 0
998.713 3
998.734 2
998.754 0
998.775 0
998.795 15
998.816 5
998.836 4
998.857 4
998.877 9
998.898 3
998.918 0
998.939 1
998.959 1
998.979 2
999.000 0
999.020 0
999.041 6
999.061 4
999.082 3
999.102 0
999.123 0
999.143 0
999.164 0
999.184 0
999.205 4
999.225 0
999.246 0
999.266 0
999.287 0
999.307 2
999.327 4
999.348 1
999.368 3
999.389 2
999.409 0
999.430 8
999.450 6
999.471 4
999.491 1
999.512 3
999.532 6
999.553 2
999.573 1
999.594 0
999.614 4
999.635 3
999.655 5
999.676 10
999.696 10
999.716 4
999.737 10
999.757 3
999.778 0
999.798 1
999.819 10
999.839 5
999.860 6
999.880 0
999.901 0
999.921 3
999.942 6
999.962 3
999.983 0
1000.003 1
1000.024 3
1000.044 0
1000.065 0
1000.085 0
1000.106 0
1000.126 0
1000.146 0
1000.167 0
1000.187 0
1000.208 1
1000.228 0
1000.249 1
1000.269 7
1000.290 0
1000.310 0
1000.331 4
1000.351 2
1000.372 2
1000.392 15
1000.413 4
1000.433 1
1000.454 1
1000.474 3
1000.495 9
1000.515 0
1000.536 0
1000.556 6
1000.577 2
1000.597 2
1000.618 2
1000.638 1
1000.659 2
1000.679 1
1000.700 0
1000.720 0
1000.740 0
1000.761 0
1000.781 0
1000.802 0
1000.822 0
1000.843 0
1000.863 2
1000.884 13
1000.904 1
1000.925 1
1000.945 0
1000.966 1
1000.986 3
1001.007 2
1001.027 1
1001.048 0
1001.068 0
1001.089 0
1001.109 0
1001.130 1
1001.150 0
1001.171 2
1001.191 0
1001.212 2
1001.232 2
1001.253 1
1001.273 0
1001.294 1
1001.314 0
1001.335 0
1001.355 2
1001.376 0
1001.396 7
1001.417 3
1001.437 4
1001.458 0
1001.478 5
1001.499 11
1001.519 2
1001.540 0
1001.560 0
1001.581 1
1001.601 10
1001.622 2
1001.642 0
1001.663 0
1001.683 0
1001.704 4
1001.724 0
1001.745 5
1001.765 5
1001.786 4
1001.806 0
1001.827 0
1001.847 7
1001.868 2
1001.888 0
1001.909 0
1001.929 0
1001.950 0
1001.970 0
1001.991 0
1002.011 0
1002.032 1
1002.052 0
1002.073 0
1002.093 0
1002.114 0
1002.134 0
1002.155 0
1002.175 5
1002.196 4
1002.216 1
1002.237 2
1002.257 0
1002.278 0
1002.298 0
1002.319 0
1002.339 9
1002.360 4
1002.380 3
1002.401 1
1002.421 8
1002.442 3
1002.462 0
1002.483 2
1002.503 2
1002.524 7
1002.544 17
1002.565 10
1002.585 1
1002.606 2
1002.626 3
1002.647 6
1002.667 0
1002.688 0
1002.708 0
1002.729 2
1002.749 10
1002.770 8
1002.790 1
1002.811 5
1002.831 6
1002.852 1
1002.872 0
1002.893 0
1002.913 0
1002.934 0
1002.954 0
1002.975 3
1002.995 2
1003.016 0
1003.036 0
1003.057 0
1003.077 0
1003.098 1
1003.118 0
1003.139 0
1003.159 0
1003.180 0
1003.200 1
1003.221 0
1003.241 4
1003.262 0
1003.282 0
1003.303 0
1003.323 0
1003.344 1
1003.364 0
1003.385 0
1003.405 0
1003.426 6
1003.446 9
1003.467 4
1003.487 3
1003.508 16
1003.529 8
1003.549 1
1003.570 3
1003.590 4
1003.611 2
1003.631 0
1003.652 0
1003.672 0
1003.693 0
1003.713 0
1003.734 0
1003.754 0
1003.775 0
1003.795 0
1003.816 3
1003.836 1
1003.857 11
1003.877 1
1003.898 0
1003.918 3
1003.939 0
1003.959 0
1003.980 0
1004.000 0
1004.021 1
1004.041 7
1004.062 1
1004.082 8
1004.103 3
1004.124 0
1004.144 0
1004.165 0
1004.185 0
1004.206 0
1004.226 0
1004.247 0
1004.267 1
1004.288 1
1004.308 1
1004.329 1
1004.349 0
1004.370 4
1004.390 4
1004.411 6
1004.431 5
1004.452 11
1004.472 8
1004.493 5
1004.513 2
1004.534 0
1004.555 1
1004.575 0
1004.596 5
1004.616 1
1004.637 0
1004.657 0
1004.678 0
1004.698 0
1004.719 0
1004.739 0
1004.760 0
1004.780 1
1004.801 1
1004.821 0
1004.842 0
1004.862 0
1004.883 0
1004.903 0
1004.924 0
1004.945 2
1004.965 3
1004.986 0
1005.006 0
1005.027 2
1005.047 6
1005.068 8
1005.088 0
1005.109 0
1005.129 0
1005.150 0
1005.170 0
1005.191 0
1005.211 0
1005.232 4
1005.252 0
1005.273 0
1005.294 6
1005.314 4
1005.335 0
1005.355 0
1005.376 2
1005.396 0
1005.417 0
1005.437 4
1005.458 0
1005.478 6
1005.499 12
1005.519 0
1005.540 0
1005.560 1
1005.581 10
1005.602 1
1005.622 3
1005.643 0
1005.663 0
1005.684 0
1005.704 0
1005.725 0
1005.745 0
1005.766 1
1005.786 0
1005.807 4
1005.827 0
1005.848 2
1005.869 0
1005.889 4
1005.910 1
1005.930 11
1005.951 3
1005.971 1
1005.992 0
1006.012 2
1006.033 0
1006.053 0
1006.074 0
1006.094 4
1006.115 0
1006.136 0
1006.156 0
1006.177 0
1006.197 0
1006.218 0
1006.238 0
1006.259 0
1006.279 0
1006.300 0
1006.320 0
1006.341 4
1006.362 1
1006.382 0
1006.403 2
1006.423 8
1006.444 1
1006.464 1
1006.485 1
1006.505 0
1006.526 0
1006.546 12
1006.567 3
1006.588 0
1006.608 9
1006.629 9
1006.649 0
1006.670 0
1006.690 0
1006.711 0
1006.731 0
1006.752 3
1006.772 0
1006.793 0
1006.814 0
1006.834 2
1006.855 0
1006.875 0
1006.896 0
1006.916 5
1006.937 0
1006.957 0
1006.978 3
1006.998 2
1007.019 0
1007.040 2
1007.060 0
1007.081 0
1007.101 1
1007.122 4
1007.142 0
1007.163 1
1007.183 4
1007.204 1
1007.225 0
1007.245 0
1007.266 1
1007.286 0
1007.307 0
1007.327 3
1007.348 0
1007.368 0
1007.389 2
1007.410 3
1007.430 0
1007.451 0
1007.471 1
1007.492 5
1007.512 3
1007.533 7
1007.553 1
1007.574 0
1007.595 3
1007.615 0
1007.636 0
1007.656 0
1007.677 8
1007.697 0
1007.718 0
1007.738 0
1007.759 5
1007.780 0
1007.800 0
1007.821 1
1007.841 0
1007.862 0
1007.882 0
1007.903 0
1007.923 0
1007.944 4
1007.965 3
1007.985 0
1008.006 0
1008.026 0
1008.047 6
1008.067 1
1008.088 0
1008.108 0
1008.129 0
1008.150 1
1008.170 0
1008.191 0
1008.211 1
1008.232 0
1008.252 0
1008.273 0
1008.294 0
1008.314 0
1008.335 3
1008.355 0
1008.376 5
1008.396 0
1008.417 5
1008.438 6
1008.458 14
1008.479 4
1008.499 6
1008.520 11
1008.540 0
1008.561 2
1008.581 0
1008.602 0
1008.623 4
1008.643 0
1008.664 3
1008.684 0
1008.705 0
1008.725 0
1008.746 2
1008.767 9
1008.787 3
1008.808 5
1008.828 5
1008.849 0
1008.869 0
1008.890 0
1008.911 0
1008.931 3
1008.952 3
1008.972 0
1008.993 0
1009.013 0
1009.034 0
1009.055 2
1009.075 0
1009.096 0
1009.116 0
1009.137 0
1009.157 5
1009.178 0
1009.199 0
1009.219 3
1009.240 9
1009.260 8
1009.281 7
1009.301 5
1009.322 0
1009.343 0
1009.363 4
1009.384 10
1009.404 2
1009.425 9
1009.445 1
1009.466 0
1009.487 0
1009.507 3
1009.528 18
1009.548 13
1009.569 0
1009.589 0
1009.610 0
1009.631 0
1009.651 0
1009.672 1
1009.692 3
1009.713 0
1009.733 0
1009.754 0
1009.775 4
1009.795 2
1009.816 0
1009.836 0
1009.857 0
1009.878 0
1009.898 2
1009.919 2
1009.939 0
1009.960 1
1009.980 4
1010.001 3
1010.022 0
1010.042 0
1010.063 4
1010.083 0
1010.104 0
1010.125 1
1010.145 2
1010.166 0
1010.186 0
1010.207 0
1010.227 0
1010.248 0
1010.269 2
1010.289 2
1010.310 0
1010.330 0
1010.351 0
1010.372 0
1010.392 11
1010.413 6
1010.433 4
1010.454 1
1010.474 1
1010.495 0
1010.516 5
1010.536 3
1010.557 0
1010.577 1
1010.598 0
1010.619 0
1010.639 0
1010.660 5
1010.680 3
1010.701 2
1010.721 2
1010.742 0
1010.763 1
1010.783 0
1010.804 3
1010.824 0
1010.845 0
1010.866 4
1010.886 0
1010.907 0
1010.927 0
1010.948 1
1010.969 2
1010.989 3
1011.010 0
1011.030 5
1011.051 11
1011.072 1
1011.092 2
1011.113 27
1011.133 22
1011.154 1
1011.174 0
1011.195 0
1011.216 0
1011.236 6
1011.257 7
1011.277 11
1011.298 3
1011.319 2
1011.339 7
1011.360 2
1011.380 0
1011.401 0
1011.422 10
1011.442 5
1011.463 0
1011.483 0
1011.504 6
1011.525 14
1011.545 15
1011.566 13
1011.586 2
1011.607 0
1011.628 2
1011.648 2
1011.669 1
1011.689 1
1011.710 1
1011.731 2
1011.751 0
1011.772 6
1011.792 4
1011.813 1
1011.834 3
1011.854 2
1011.875 5
1011.895 7
1011.916 5
1011.937 1
1011.957 0
1011.978 0
1011.998 0
1012.019 0
1012.040 0
1012.060 2
1012.081 1
1012.101 5
1012.122 9
1012.143 3
1012.163 5
1012.184 0
1012.204 2
1012.225 0
1012.246 0
1012.266 0
1012.287 0
1012.307 0
1012.328 4
1012.349 0
1012.369 1
1012.390 1
1012.410 1
1012.431 3
1012.452 16
1012.472 22
1012.493 2
1012.513 15
1012.534 2
1012.555 1
1012.575 5
1012.596 0
1012.616 0
1012.637 1
1012.658 3
1012.678 0
1012.699 0
1012.720 0
1012.740 0
1012.761 0
1012.781 0
1012.802 0
1012.823 0
1012.843 2
1012.864 7
1012.884 0
1012.905 0
1012.926 0
1012.946 0
1012.967 1
1012.987 9
1013.008 0
1013.029 3
1013.049 0
1013.070 3
1013.090 4
1013.111 5
1013.132 0
1013.152 0
1013.173 2
1013.194 1
1013.214 1
1013.235 2
1013.255 6
1013.276 8
1013.297 6
1013.317 1
1013.338 0
1013.358 0
1013.379 6
1013.400 9
1013.420 1
1013.441 0
1013.462 3
1013.482 5
1013.503 14
1013.523 8
1013.544 4
1013.565 1
1013.585 5
1013.606 8
1013.626 5
1013.647 6
1013.668 1
1013.688 1
1013.709 0
1013.730 0
1013.750 0
1013.771 14
1013.791 0
1013.812 2
1013.833 3
1013.853 0
1013.874 8
1013.895 24
1013.915 8
1013.936 3
1013.956 0
1013.977 5
1013.998 5
1014.018 1
1014.039 0
1014.060 0
1014.080 1
1014.101 0
1014.121 0
1014.142 0
1014.163 0
1014.183 2
1014.204 1
1014.224 2
1014.245 12
1014.266 5
1014.286 9
1014.307 6
1014.328 2
1014.348 3
1014.369 0
1014.389 1
1014.410 8
1014.431 4
1014.451 1
1014.472 4
1014.493 11
1014.513 2
1014.534 3
1014.554 2
1014.575 1
1014.596 1
1014.616 4
1014.637 3
1014.658 2
1014.678 0
1014.699 3
1014.720 6
1014.740 1
1014.761 1
1014.781 2
1014.802 0
1014.823 3
1014.843 0
1014.864 0
1014.885 3
1014.905 5
1014.926 7
1014.946 7
1014.967 9
1014.988 3
1015.008 0
1015.029 0
1015.050 0
1015.070 0
1015.091 3
1015.112 0
1015.132 3
1015.153 0
1015.173 0
1015.194 0
1015.215 1
1015.235 3
1015.256 0
1015.277 0
1015.297 0
1015.318 1
1015.338 0
1015.359 0
1015.380 1
1015.400 5
1015.421 13
1015.442 8
1015.462 0
1015.483 7
1015.504 10
1015.524 0
1015.545 1
1015.565 5
1015.586 0
1015.607 2
1015.627 5
1015.648 4
1015.669 7
1015.689 1
1015.710 7
1015.731 2
1015.751 0
1015.772 0
1015.793 3
1015.813 0
1015.834 0
1015.854 0
1015.875 5
1015.896 4
1015.916 0
1015.937 2
1015.958 6
1015.978 10
1015.999 0
1016.020 0
1016.040 1
1016.061 0
1016.081 1
1016.102 1
1016.123 0
1016.143 0
1016.164 0
1016.185 0
1016.205 2
1016.226 0
1016.247 0
1016.267 0
1016.288 2
1016.309 3
1016.329 0
1016.350 0
1016.370 1
1016.391 5
1016.412 0
1016.432 0
1016.453 0
1016.474 2
1016.494 0
1016.515 5
1016.536 0
1016.556 0
1016.577 0
1016.598 0
1016.618 0
1016.639 1
1016.660 13
1016.680 3
1016.701 6
1016.722 14
1016.742 1
1016.763 3
1016.783 5
1016.804 0
1016.825 3
1016.845 3
1016.866 0
1016.887 0
1016.907 1
1016.928 3
1016.949 4
1016.969 13
1016.990 11
1017.011 2
1017.031 10
1017.052 2
1017.073 9
1017.093 7
1017.114 5
1017.135 0
1017.155 0
1017.176 3
1017.196 0
1017.217 0
1017.238 0
1017.258 6
1017.279 2
1017.300 1
1017.320 0
1017.341 3
1017.362 0
1017.382 4
1017.403 4
1017.424 4
1017.444 3
1017.465 2
1017.486 1
1017.506 3
1017.527 0
1017.548 0
1017.568 3
1017.589 5
1017.610 1
1017.630 3
1017.651 0
1017.672 6
1017.692 0
1017.713 0
1017.734 0
1017.754 0
1017.775 0
1017.796 2
1017.816 0
1017.837 0
1017.858 0
1017.878 8
1017.899 13
1017.920 7
1017.940 2
1017.961 12
1017.981 1
1018.002 0
1018.023 0
1018.043 0
1018.064 0
1018.085 0
1018.105 2
1018.126 3
1018.147 7
1018.167 0
1018.188 1
1018.209 0
1018.229 3
1018.250 2
1018.271 1
1018.291 0
1018.312 3
1018.333 3
1018.353 7
1018.374 0
1018.395 0
1018.415 0
1018.436 5
1018.457 0
1018.477 1
1018.498 0
1018.519 1
1018.539 0
1018.560 0
1018.581 0
1018.601 0
1018.622 0
1018.643 0
1018.663 0
1018.684 0
1018.705 0
1018.725 0
1018.746 1
1018.767 0
1018.787 5
1018.808 8
1018.829 0
1018.849 0
1018.870 0
1018.891 4
1018.911 1
1018.932 1
1018.953 0
1018.974 0
1018.994 0
1019.015 0
1019.036 7
1019.056 3
1019.077 2
1019.098 0
1019.118 0
1019.139 10
1019.160 0
1019.180 0
1019.201 0
1019.222 0
1019.242 0
1019.263 0
1019.284 0
1019.304 0
1019.325 4
1019.346 1
1019.366 0
1019.387 0
1019.408 0
1019.428 8
1019.449 17
1019.470 6
1019.490 0
1019.511 8
1019.532 6
1019.552 3
1019.573 2
1019.594 0
1019.614 0
1019.635 2
1019.656 0
1019.676 0
1019.697 0
1019.718 0
1019.739 0
1019.759 0
1019.780 0
1019.801 0
1019.821 0
1019.842 0
1019.863 0
1019.883 0
1019.904 0
1019.925 5
1019.945 7
1019.966 1
1019.987 0
1020.007 0
1020.028 0
1020.049 0
1020.069 3
1020.090 1
1020.111 3
1020.131 0
1020.152 0
1020.173 7
1020.194 5
1020.214 0
1020.235 1
1020.256 2
1020.276 0
1020.297 1
1020.318 3
1020.338 5
1020.359 12
1020.380 17
1020.400 4
1020.421 0
1020.442 0
1020.462 0
1020.483 1
1020.504 11
1020.525 5
1020.545 1
1020.566 4
1020.587 0
1020.607 0
1020.628 6
1020.649 9
1020.669 0
1020.690 6
1020.711 6
1020.731 9
1020.752 0
1020.773 0
1020.793 0
1020.814 1
1020.835 2
1020.856 6
1020.876 1
1020.897 1
1020.918 0
1020.938 3
1020.959 1
1020.980 0
1021.000 0
1021.021 1
1021.042 12
1021.062 10
1021.083 0
1021.104 1
1021.125 0
1021.145 0
1021.166 0
1021.187 0
1021.207 3
1021.228 1
1021.249 5
1021.269 0
1021.290 2
1021.311 2
1021.331 14
1021.352 6
1021.373 6
1021.394 3
1021.414 2
1021.435 0
1021.456 0
1021.476 0
1021.497 1
1021.518 1
1021.538 1
1021.559 5
1021.580 1
1021.601 0
1021.621 0
1021.642 0
1021.663 1
1021.683 0
1021.704 0
1021.725 0
1021.745 0
1021.766 0
1021.787 0
1021.808 0
1021.828 0
1021.849 6
1021.870 3
1021.890 2
1021.911 0
1021.932 0
1021.952 0
1021.973 0
1021.994 0
1022.015 0
1022.035 6
1022.056 2
1022.077 0
1022.097 3
1022.118 1
1022.139 0
1022.160 0
1022.180 0
1022.201 0
1022.222 0
1022.242 0
1022.263 1
1022.284 8
1022.304 5
1022.325 0
1022.346 0
1022.367 0
1022.387 8
1022.408 7
1022.429 2
1022.449 0
1022.470 0
1022.491 0
1022.512 0
1022.532 0
1022.553 0
1022.574 5
1022.594 3
1022.615 0
1022.636 0
1022.656 1
1022.677 3
1022.698 0
1022.719 2
1022.739 2
1022.760 0
1022.781 0
1022.801 3
1022.822 5
1022.843 0
1022.864 0
1022.884 4
1022.905 17
1022.926 2
1022.946 2
1022.967 5
1022.988 5
1023.009 0
1023.029 0
1023.050 0
1023.071 4
1023.091 0
1023.112 12
1023.133 0
1023.154 1
1023.174 0
1023.195 0
1023.216 0
1023.236 0
1023.257 0
1023.278 0
1023.299 0
1023.319 4
1023.340 3
1023.361 5
1023.381 5
1023.402 0
1023.423 0
1023.444 6
1023.464 18
1023.485 4
1023.506 1
1023.526 5
1023.547 3
1023.568 0
1023.589 2
1023.609 0
1023.630 0
1023.651 3
1023.671 0
1023.692 0
1023.713 0
1023.734 0
1023.754 0
1023.775 0
1023.796 5
1023.817 7
1023.837 3
1023.858 5
1023.879 1
1023.899 0
1023.920 3
1023.941 2
1023.962 0
1023.982 0
1024.003 2
1024.024 0
1024.044 0
1024.065 5
1024.086 6
1024.107 2
1024.127 0
1024.148 3
1024.169 0
1024.190 0
1024.210 0
1024.231 5
1024.252 2
1024.272 0
1024.293 0
1024.314 0
1024.335 1
1024.355 0
1024.376 0
1024.397 5
1024.418 1
1024.438 6
1024.459 14
1024.480 8
1024.500 13
1024.521 7
1024.542 7
1024.563 5
1024.583 0
1024.604 0
1024.625 1
1024.646 0
1024.666 0
1024.687 0
1024.708 0
1024.728 0
1024.749 0
1024.770 5
1024.791 6
1024.811 3
1024.832 3
1024.853 3
1024.874 5
1024.894 4
1024.915 21
1024.936 12
1024.957 2
1024.977 6
1024.998 12
1025.019 1
1025.039 0
1025.060 0
1025.081 0
1025.102 2
1025.122 0
1025.143 0
1025.164 4
1025.185 3
1025.205 0
1025.226 0
1025.247 9
1025.268 4
1025.288 0
1025.309 2
1025.330 1
1025.350 1
1025.371 4
1025.392 8
1025.413 3
1025.433 0
1025.454 5
1025.475 13
1025.496 2
1025.516 0
1025.537 1
1025.558 1
1025.579 0
1025.599 0
1025.620 0
1025.641 0
1025.662 1
1025.682 3
1025.703 7
1025.724 2
1025.745 12
1025.765 1
1025.786 0
1025.807 0
1025.827 0
1025.848 0
1025.869 0
1025.890 2
1025.910 11
1025.931 2
1025.952 13
1025.973 10
1025.993 9
1026.014 0
1026.035 4
1026.056 8
1026.076 1
1026.097 2
1026.118 0
1026.139 7
1026.159 0
1026.180 0
1026.201 0
1026.222 0
1026.242 1
1026.263 0
1026.284 0
1026.305 2
1026.325 2
1026.346 3
1026.367 9
1026.388 0
1026.408 4
1026.429 6
1026.450 0
1026.471 0
1026.491 8
1026.512 1
1026.533 6
1026.554 5
1026.574 8
1026.595 24
1026.616 5
1026.637 6
1026.657 1
1026.678 0
1026.699 2
1026.720 1
1026.740 4
1026.761 0
1026.782 0
1026.803 0
1026.823 0
1026.844 0
1026.865 0
1026.886 0
1026.906 2
1026.927 10
1026.948 6
1026.969 2
1026.989 1
1027.010 0
1027.031 0
1027.052 0
1027.072 0
1027.093 0
1027.114 0
1027.135 4
1027.155 8
1027.176 1
1027.197 1
1027.218 4
1027.238 13
1027.259 6
1027.280 6
1027.301 13
1027.321 1
1027.342 6
1027.363 1
1027.384 0
1027.404 0
1027.425 0
1027.446 1
1027.467 10
1027.487 3
1027.508 0
1027.529 4
1027.550 1
1027.571 1
1027.591 0
1027.612 5
1027.633 7
1027.654 0
1027.674 0
1027.695 0
1027.716 1
1027.737 0
1027.757 7
1027.778 9
1027.799 1
1027.820 4
1027.840 0
1027.861 1
1027.882 1
1027.903 0
1027.923 0
1027.944 3
1027.965 0
1027.986 10
1028.007 3
1028.027 0
1028.048 5
1028.069 3
1028.090 7
1028.110 2
1028.131 7
1028.152 0
1028.173 2
1028.193 0
1028.214 0
1028.235 1
1028.256 0
1028.276 0
1028.297 0
1028.318 2
1028.339 4
1028.360 10
1028.380 5
1028.401 3
1028.422 0
1028.443 0
1028.463 0
1028.484 6
1028.505 4
1028.526 0
1028.546 0
1028.567 1
1028.588 2
1028.609 3
1028.630 5
1028.650 0
1028.671 1
1028.692 5
1028.713 0
1028.733 0
1028.754 5
1028.775 4
1028.796 4
1028.816 4
1028.837 10
1028.858 3
1028.879 0
1028.900 0
1028.920 6
1028.941 0
1028.962 0
1028.983 0
1029.003 0
1029.024 0
1029.045 4
1029.066 12
1029.087 2
1029.107 0
1029.128 0
1029.149 0
1029.170 1
1029.190 1
1029.211 3
1029.232 0
1029.253 0
1029.273 5
1029.294 0
1029.315 3
1029.336 0
1029.357 0
1029.377 1
1029.398 1
1029.419 1
1029.440 8
1029.460 7
1029.481 6
1029.502 0
1029.523 0
1029.544 10
1029.564 3
1029.585 0
1029.606 0
1029.627 0
1029.648 0
1029.668 1
1029.689 0
1029.710 4
1029.731 5
1029.751 4
1029.772 0
1029.793 0
1029.814 5
1029.835 0
1029.855 4
1029.876 0
1029.897 4
1029.918 0
1029.938 3
1029.959 3
1029.980 4
1030.001 0
1030.022 0
1030.042 0
1030.063 0
1030.084 0
1030.105 5
1030.126 2
1030.146 0
1030.167 2
1030.188 3
1030.209 0
1030.229 0
1030.250 0
1030.271 0
1030.292 0
1030.313 0
1030.333 0
1030.354 0
1030.375 0
1030.396 3
1030.417 6
1030.437 0
1030.458 7
1030.479 8
1030.500 1
1030.520 3
1030.541 12
1030.562 5
1030.583 1
1030.604 2
1030.624 0
1030.645 10
1030.666 1
1030.687 1
1030.708 0
1030.728 0
1030.749 12
1030.770 9
1030.791 3
1030.812 1
1030.832 0
1030.853 4
1030.874 8
1030.895 0
1030.915 0
1030.936 0
1030.957 0
1030.978 3
1030.999 0
1031.019 0
1031.040 6
1031.061 3
1031.082 0
1031.103 1
1031.123 6
1031.144 1
1031.165 5
1031.186 0
1031.207 0
1031.227 0
1031.248 12
1031.269 2
1031.290 3
1031.311 2
1031.331 1
1031.352 14
1031.373 5
1031.394 0
1031.415 3
1031.435 1
1031.456 2
1031.477 1
1031.498 0
1031.519 7
1031.539 2
1031.560 0
1031.581 0
1031.602 0
1031.623 1
1031.643 1
1031.664 3
1031.685 2
1031.706 0
1031.727 0
1031.747 1
1031.768 0
1031.789 7
1031.810 1
1031.831 1
1031.851 10
1031.872 3
1031.893 1
1031.914 1
1031.935 3
1031.955 8
1031.976 5
1031.997 4
1032.018 10
1032.039 2
1032.059 5
1032.080 3
1032.101 0
1032.122 0
1032.143 3
1032.163 4
1032.184 0
1032.205 0
1032.226 0
1032.247 1
1032.267 2
1032.288 3
1032.309 6
1032.330 0
1032.351 0
1032.372 0
1032.392 4
1032.413 0
1032.434 0
1032.455 0
1032.476 0
1032.496 0
1032.517 3
1032.538 2
1032.559 1
1032.580 0
1032.600 2
1032.621 1
1032.642 0
1032.663 0
1032.684 0
1032.704 1
1032.725 1
1032.746 0
1032.767 0
1032.788 0
1032.809 0
1032.829 4
1032.850 1
1032.871 0
1032.892 0
1032.913 0
1032.933 0
1032.954 1
1032.975 0
1032.996 0
1033.017 0
1033.037 6
1033.058 0
1033.079 0
1033.100 0
1033.121 0
1033.142 0
1033.162 0
1033.183 0
1033.204 3
1033.225 1
1033.246 1
1033.266 4
1033.287 0
1033.308 2
1033.329 5
1033.350 0
1033.371 0
1033.391 0
1033.412 0
1033.433 2
1033.454 1
1033.475 3
1033.495 0
1033.516 0
1033.537 0
1033.558 4
1033.579 0
1033.600 6
1033.620 4
1033.641 0
1033.662 2
1033.683 0
1033.704 0
1033.724 6
1033.745 6
1033.766 11
1033.787 6
1033.808 3
1033.829 2
1033.849 0
1033.870 7
1033.891 2
1033.912 8
1033.933 2
1033.954 0
1033.974 0
1033.995 0
1034.016 0
1034.037 1
1034.058 3
1034.078 0
1034.099 8
1034.120 1
1034.141 5
1034.162 0
1034.183 0
1034.203 0
1034.224 0
1034.245 0
1034.266 0
1034.287 1
1034.308 0
1034.328 3
1034.349 0
1034.370 1
1034.391 4
1034.412 4
1034.433 0
1034.453 0
1034.474 4
1034.495 6
1034.516 4
1034.537 1
1034.558 0
1034.578 0
1034.599 0
1034.620 1
1034.641 0
1034.662 0
1034.682 0
1034.703 0
1034.724 0
1034.745 0
1034.766 0
1034.787 0
1034.807 0
1034.828 5
1034.849 14
1034.870 3
1034.891 0
1034.912 5
1034.932 0
1034.953 0
1034.974 0
1034.995 0
1035.016 2
1035.037 0
1035.057 1
1035.078 5
1035.099 0
1035.120 0
1035.141 3
1035.162 3
1035.183 5
1035.203 0
1035.224 0
1035.245 5
1035.266 3
1035.287 0
1035.308 0
1035.328 0
1035.349 7
1035.370 1
1035.391 0
1035.412 0
1035.433 0
1035.453 0
1035.474 0
1035.495 0
1035.516 0
1035.537 1
1035.558 3
1035.578 0
1035.599 2
1035.620 5
1035.641 5
1035.662 9
1035.683 2
1035.703 2
1035.724 0
1035.745 0
1035.766 0
1035.787 0
1035.808 0
1035.829 0
1035.849 0
1035.870 0
1035.891 0
1035.912 5
1035.933 23
1035.954 8
1035.974 1
1035.995 0
1036.016 0
1036.037 0
1036.058 0
1036.079 7
1036.100 0
1036.120 0
1036.141 2
1036.162 5
1036.183 0
1036.204 0
1036.225 0
1036.245 1
1036.266 0
1036.287 7
1036.308 2
1036.329 0
1036.350 0
1036.371 4
1036.391 7
1036.412 5
1036.433 2
1036.454 10
1036.475 3
1036.496 0
1036.516 0
1036.537 2
1036.558 2
1036.579 5
1036.600 0
1036.621 0
1036.642 0
1036.662 1
1036.683 3
1036.704 3
1036.725 0
1036.746 0
1036.767 5
1036.788 8
1036.808 0
1036.829 4
1036.850 1
1036.871 4
1036.892 0
1036.913 0
1036.933 0
1036.954 0
1036.975 1
1036.996 0
1037.017 0
1037.038 4
1037.059 5
1037.079 2
1037.100 3
1037.121 2
1037.142 0
1037.163 10
1037.184 11
1037.205 2
1037.225 0
1037.246 0
1037.267 0
1037.288 0
1037.309 0
1037.330 0
1037.351 0
1037.371 0
1037.392 0
1037.413 0
1037.434 10
1037.455 3
1037.476 11
1037.497 1
1037.517 4
1037.538 9
1037.559 8
1037.580 8
1037.601 0
1037.622 0
1037.643 2
1037.663 7
1037.684 1
1037.705 3
1037.726 2
1037.747 0
1037.768 3
1037.789 3
1037.810 1
1037.830 0
1037.851 14
1037.872 4
1037.893 1
1037.914 0
1037.935 1
1037.956 0
1037.976 3
1037.997 1
1038.018 0
1038.039 0
1038.060 2
1038.081 0
1038.102 2
1038.122 2
1038.143 0
1038.164 0
1038.185 0
1038.206 0
1038.227 0
1038.248 0
1038.269 3
1038.289 2
1038.310 1
1038.331 2
1038.352 1
1038.373 0
1038.394 1
1038.415 1
1038.436 0
1038.456 3
1038.477 4
1038.498 8
1038.519 0
1038.540 10
1038.561 1
1038.582 1
1038.602 1
1038.623 4
1038.644 0
1038.665 0
1038.686 1
1038.707 1
1038.728 0
1038.749 0
1038.769 3
1038.790 2
1038.811 0
1038.832 0
1038.853 0
1038.874 0
1038.895 0
1038.916 0
1038.936 0
1038.957 0
1038.978 0
1038.999 3
1039.020 10
1039.041 2
1039.062 2
1039.083 0
1039.103 0
1039.124 0
1039.145 0
1039.166 4
1039.187 3
1039.208 0
1039.229 0
1039.250 0
1039.270 5
1039.291 0
1039.312 0
1039.333 6
1039.354 6
1039.375 0
1039.396 0
1039.417 0
1039.437 1
1039.458 5
1039.479 11
1039.500 9
1039.521 7
1039.542 4
1039.563 1
1039.584 4
1039.604 2
1039.625 0
1039.646 0
1039.667 0
1039.688 6
1039.709 6
1039.730 1
1039.751 0
1039.772 0
1039.792 3
1039.813 0
1039.834 1
1039.855 5
1039.876 0
1039.897 2
1039.918 0
1039.939 0
1039.960 0
1039.980 10
1040.001 10
1040.022 4
1040.043 0
1040.064 0
1040.085 10
1040.106 22
1040.127 14
1040.147 0
1040.168 0
1040.189 0
1040.210 6
1040.231 6
1040.252 3
1040.273 0
1040.294 0
1040.315 0
1040.335 0
1040.356 0
1040.377 0
1040.398 0
1040.419 0
1040.440 2
1040.461 7
1040.482 0
1040.503 0
1040.523 0
1040.544 6
1040.565 8
1040.586 2
1040.607 1
1040.628 4
1040.649 0
1040.670 0
1040.691 0
1040.711 7
1040.732 2
1040.753 0
1040.774 0
1040.795 0
1040.816 3
1040.837 5
1040.858 3
1040.879 6
1040.900 0
1040.920 0
1040.941 0
1040.962 0
1040.983 1
1041.004 0
1041.025 0
1041.046 0
1041.067 0
1041.088 0
1041.108 1
1041.129 1
1041.150 2
1041.171 0
1041.192 0
1041.213 0
1041.234 0
1041.255 3
1041.276 0
1041.297 3
1041.317 1
1041.338 1
1041.359 0
1041.380 0
1041.401 0
1041.422 2
1041.443 0
1041.464 0
1041.485 2
1041.506 0
1041.526 0
1041.547 3
1041.568 5
1041.589 0
1041.610 0
1041.631 0
1041.652 1
1041.673 0
1041.694 0
1041.715 0
1041.735 0
1041.756 1
1041.777 4
1041.798 9
1041.819 10
1041.840 2
1041.861 4
1041.882 1
1041.903 2
1041.924 2
1041.944 1
1041.965 0
1041.986 2
1042.007 3
1042.028 0
1042.049 0
1042.070 0
1042.091 1
1042.112 7
1042.133 1
1042.154 7
1042.174 4
1042.195 2
1042.216 2
1042.237 1
1042.258 1
1042.279 0
1042.300 0
1042.321 3
1042.342 0
1042.363 12
1042.383 2
1042.404 0
1042.425 0
1042.446 1
1042.467 7
1042.488 2
1042.509 3
1042.530 0
1042.551 0
1042.572 4
1042.593 5
1042.614 3
1042.634 2
1042.655 2
1042.676 3
1042.697 0
1042.718 0
1042.739 0
1042.760 0
1042.781 3
1042.802 7
1042.823 11
1042.844 13
1042.864 6
1042.885 1
1042.906 0
1042.927 0
1042.948 1
1042.969 1
1042.990 0
1043.011 0
1043.032 6
1043.053 8
1043.074 3
1043.095 0
1043.115 0
1043.136 0
1043.157 0
1043.178 0
1043.199 0
1043.220 1
1043.241 1
1043.262 0
1043.283 0
1043.304 0
1043.325 2
1043.346 0
1043.366 10
1043.387 3
1043.408 0
1043.429 9
1043.450 3
1043.471 11
1043.492 3
1043.513 0
1043.534 7
1043.555 14
1043.576 8
1043.597 8
1043.617 2
1043.638 4
1043.659 0
1043.680 0
1043.701 0
1043.722 0
1043.743 0
1043.764 1
1043.785 2
1043.806 4
1043.827 5
1043.848 5
1043.869 0
1043.889 0
1043.910 0
1043.931 0
1043.952 0
1043.973 10
1043.994 3
1044.015 0
1044.036 0
1044.057 0
1044.078 0
1044.099 2
1044.120 1
1044.141 1
1044.161 0
1044.182 0
1044.203 0
1044.224 1
1044.245 2
1044.266 1
1044.287 0
1044.308 0
1044.329 8
1044.350 7
1044.371 2
1044.392 0
1044.413 3
1044.434 10
1044.454 8
1044.475 5
1044.496 3
1044.517 0
1044.538 1
1044.559 4
1044.580 5
1044.601 0
1044.622 0
1044.643 2
1044.664 3
1044.685 8
1044.706 7
1044.727 0
1044.748 0
1044.768 0
1044.789 0
1044.810 0
1044.831 0
1044.852 0
1044.873 0
1044.894 0
1044.915 0
1044.936 4
1044.957 1
1044.978 0
1044.999 0
1045.020 0
1045.041 0
1045.062 0
1045.082 3
1045.103 6
1045.124 3
1045.145 6
1045.166 1
1045.187 0
1045.208 0
1045.229 1
1045.250 0
1045.271 0
1045.292 0
1045.313 0
1045.334 1
1045.355 0
1045.376 0
1045.397 0
1045.417 0
1045.438 0
1045.459 1
1045.480 15
1045.501 1
1045.522 14
1045.543 1
1045.564 0
1045.585 0
1045.606 12
1045.627 0
1045.648 0
1045.669 0
1045.690 0
1045.711 0
1045.732 3
1045.753 0
1045.773 9
1045.794 6
1045.815 4
1045.836 3
1045.857 0
1045.878 3
1045.899 0
1045.920 0
1045.941 0
1045.962 1
1045.983 4
1046.004 2
1046.025 0
1046.046 0
1046.067 0
1046.088 10
1046.109 4
1046.130 0
1046.150 0
1046.171 0
1046.192 0
1046.213 0
1046.234 0
1046.255 4
1046.276 7
1046.297 3
1046.318 2
1046.339 0
1046.360 7
1046.381 1
1046.402 9
1046.423 7
1046.444 6
1046.465 2
1046.486 14
1046.507 10
1046.528 5
1046.548 0
1046.569 0
1046.590 4
1046.611 1
1046.632 5
1046.653 5
1046.674 0
1046.695 1
1046.716 1
1046.737 0
1046.758 6
1046.779 3
1046.800 2
1046.821 2
1046.842 2
1046.863 0
1046.884 0
1046.905 0
1046.926 10
1046.947 3
1046.968 1
1046.988 1
1047.009 0
1047.030 0
1047.051 2
1047.072 0
1047.093 2
1047.114 1
1047.135 0
1047.156 0
1047.177 0
1047.198 0
1047.219 0
1047.240 1
1047.261 7
1047.282 3
1047.303 4
1047.324 11
1047.345 5
1047.366 3
1047.387 0
1047.408 0
1047.429 0
1047.450 0
1047.471 3
1047.491 5
1047.512 0
1047.533 0
1047.554 1
1047.575 1
1047.596 4
1047.617 6
1047.638 1
1047.659 15
1047.680 3
1047.701 1
1047.722 0
1047.743 0
1047.764 2
1047.785 0
1047.806 0
1047.827 0
1047.848 0
1047.869 0
1047.890 0
1047.911 0
1047.932 0
1047.953 6
1047.974 6
1047.995 2
1048.016 3
1048.036 0
1048.057 0
1048.078 4
1048.099 11
1048.120 5
1048.141 0
1048.162 0
1048.183 0
1048.204 0
1048.225 3
1048.246 6
1048.267 3
1048.288 1
1048.309 0
1048.330 0
1048.351 0
1048.372 0
1048.393 0
1048.414 0
1048.435 1
1048.456 0
1048.477 0
1048.498 4
1048.519 0
1048.540 1
1048.561 0
1048.582 1
1048.603 0
1048.624 0
1048.645 0
1048.666 0
1048.687 1
1048.707 0
1048.728 0
1048.749 0
1048.770 1
1048.791 3
1048.812 0
1048.833 0
1048.854 6
1048.875 4
1048.896 1
1048.917 0
1048.938 0
1048.959 0
1048.980 0
1049.001 0
1049.022 2
1049.043 2
1049.064 0
1049.085 0
1049.106 0
1049.127 0
1049.148 0
1049.169 0
1049.190 0
1049.211 0
1049.232 0
1049.253 0
1049.274 0
1049.295 1
1049.316 5
1049.337 0
1049.358 3
1049.379 0
1049.400 0
1049.421 7
1049.442 12
1049.463 9
1049.484 8
1049.505 8
1049.526 2
1049.547 1
1049.568 0
1049.589 0
1049.609 6
1049.630 3
1049.651 0
1049.672 0
1049.693 2
1049.714 1
1049.735 9
1049.756 1
1049.777 21
1049.798 15
1049.819 3
1049.840 0
1049.861 0
1049.882 2
1049.903 0
1049.924 1
1049.945 5
1049.966 4
1049.987 0
1050.008 0
1050.029 0
1050.050 0
1050.071 0
1050.092 0
1050.113 0
1050.134 0
1050.155 1
1050.176 9
1050.197 15
1050.218 8
1050.239 0
1050.260 0
1050.281 0
1050.302 3
1050.323 6
1050.344 0
1050.365 3
1050.386 1
1050.407 8
1050.428 13
1050.449 5
1050.470 0
1050.491 2
1050.512 17
1050.533 5
1050.554 6
1050.575 4
1050.596 1
1050.617 0
1050.638 0
1050.659 0
1050.680 0
1050.701 0
1050.722 0
1050.743 0
1050.764 0
1050.785 0
1050.806 0
1050.827 0
1050.848 8
1050.869 0
1050.890 0
1050.911 0
1050.932 0
1050.953 3
1050.974 0
1050.995 0
1051.016 0
1051.037 0
1051.058 0
1051.079 0
1051.100 1
1051.121 0
1051.142 5
1051.163 1
1051.184 0
1051.205 0
1051.226 0
1051.247 0
1051.268 0
1051.289 0
1051.310 4
1051.331 1
1051.352 0
1051.373 0
1051.394 0
1051.415 0
1051.436 3
1051.457 0
1051.478 3
1051.499 10
1051.520 1
1051.541 0
1051.562 6
1051.583 8
1051.604 4
1051.625 1
1051.646 4
1051.667 0
1051.688 4
1051.709 0
1051.730 0
1051.751 0
1051.772 0
1051.793 0
1051.814 0
1051.835 0
1051.856 0
1051.877 0
1051.898 0
1051.919 5
1051.940 0
1051.961 0
1051.982 0
1052.003 0
1052.024 0
1052.045 5
1052.066 2
1052.087 0
1052.108 5
1052.129 0
1052.150 0
1052.171 0
1052.192 4
1052.213 6
1052.234 4
1052.255 7
1052.276 5
1052.297 0
1052.318 0
1052.339 0
1052.360 2
1052.381 0
1052.402 1
1052.423 0
1052.444 3
1052.465 9
1052.486 0
1052.507 0
1052.528 3
1052.549 0
1052.570 0
1052.591 8
1052.612 22
1052.633 7
1052.654 4
1052.675 0
1052.696 1
1052.717 2
1052.738 9
1052.759 3
1052.780 0
1052.801 2
1052.822 5
1052.843 1
1052.864 0
1052.885 1
1052.906 0
1052.927 2
1052.948 0
1052.969 0
1052.990 1
1053.011 0
1053.032 3
1053.053 3
1053.074 6
1053.095 1
1053.116 0
1053.137 5
1053.158 1
1053.179 0
1053.200 0
1053.221 0
1053.242 0
1053.263 0
1053.284 0
1053.305 2
1053.326 5
1053.347 0
1053.368 0
1053.390 0
1053.411 7
1053.432 1
1053.453 0
1053.474 1
1053.495 3
1053.516 11
1053.537 13
1053.558 1
1053.579 3
1053.600 2
1053.621 9
1053.642 5
1053.663 0
1053.684 2
1053.705 2
1053.726 0
1053.747 0
1053.768 0
1053.789 0
1053.810 6
1053.831 9
1053.852 3
1053.873 0
1053.894 0
1053.915 1
1053.936 0
1053.957 8
1053.978 6
1053.999 0
1054.020 3
1054.041 0
1054.062 0
1054.083 7
1054.104 0
1054.125 0
1054.146 0
1054.167 2
1054.188 7
1054.209 8
1054.230 0
1054.251 2
1054.272 0
1054.294 20
1054.315 8
1054.336 1
1054.357 0
1054.378 0
1054.399 0
1054.420 2
1054.441 0
1054.462 0
1054.483 0
1054.504 0
1054.525 3
1054.546 4
1054.567 3
1054.588 2
1054.609 0
1054.630 1
1054.651 0
1054.672 4
1054.693 5
1054.714 0
1054.735 0
1054.756 0
1054.777 4
1054.798 3
1054.819 1
1054.840 2
1054.861 11
1054.882 0
1054.903 0
1054.924 3
1054.945 0
1054.967 8
1054.988 2
1055.009 4
1055.030 0
1055.051 0
1055.072 0
1055.093 11
1055.114 2
1055.135 0
1055.156 0
1055.177 0
1055.198 0
1055.219 0
1055.240 1
1055.261 4
1055.282 0
1055.303 0
1055.324 0
1055.345 0
1055.366 0
1055.387 0
1055.408 11
1055.429 2
1055.450 0
1055.471 8
1055.492 6
1055.514 3
1055.535 13
1055.556 11
1055.577 0
1055.598 3
1055.619 3
1055.640 2
1055.661 0
1055.682 1
1055.703 0
1055.724 1
1055.745 1
1055.766 0
1055.787 1
1055.808 1
1055.829 0
1055.850 0
1055.871 0
1055.892 3
1055.913 0
1055.934 0
1055.955 1
1055.976 1
1055.997 14
1056.019 9
1056.040 0
1056.061 0
1056.082 0
1056.103 0
1056.124 3
1056.145 3
1056.166 0
1056.187 0
1056.208 0
1056.229 3
1056.250 2
1056.271 1
1056.292 1
1056.313 4
1056.334 0
1056.355 0
1056.376 1
1056.397 0
1056.418 4
1056.439 13
1056.461 4
1056.482 1
1056.503 0
1056.524 3
1056.545 0
1056.566 0
1056.587 0
1056.608 0
1056.629 0
1056.650 0
1056.671 0
1056.692 0
1056.713 0
1056.734 2
1056.755 8
1056.776 5
1056.797 1
1056.818 0
1056.839 0
1056.861 4
1056.882 0
1056.903 0
1056.924 0
1056.945 1
1056.966 3
1056.987 5
1057.008 4
1057.029 1
1057.050 1
1057.071 1
1057.092 0
1057.113 5
1057.134 2
1057.155 0
1057.176 4
1057.197 4
1057.218 1
1057.240 4
1057.261 0
1057.282 0
1057.303 9
1057.324 1
1057.345 2
1057.366 4
1057.387 2
1057.408 3
1057.429 0
1057.450 7
1057.471 4
1057.492 4
1057.513 5
1057.534 4
1057.555 4
1057.576 3
1057.598 0
1057.619 9
1057.640 1
1057.661 0
1057.682 0
1057.703 8
1057.724 5
1057.745 0
1057.766 0
1057.787 1
1057.808 0
1057.829 1
1057.850 3
1057.871 7
1057.892 6
1057.913 8
1057.935 2
1057.956 2
1057.977 8
1057.998 1
1058.019 0
1058.040 0
1058.061 3
1058.082 2
1058.103 0
1058.124 0
1058.145 0
1058.166 3
1058.187 0
1058.208 1
1058.229 3
1058.251 6
1058.272 0
1058.293 4
1058.314 0
1058.335 0
1058.356 0
1058.377 1
1058.398 1
1058.419 1
1058.440 0
1058.461 5
1058.482 3
1058.503 8
1058.524 4
1058.545 1
1058.567 9
1058.588 9
1058.609 3
1058.630 3
1058.651 12
1058.672 5
1058.693 1
1058.714 0
1058.735 0
1058.756 0
1058.777 4
1058.798 9
1058.819 1
1058.840 1
1058.862 0
1058.883 0
1058.904 0
1058.925 5
1058.946 0
1058.967 2
1058.988 1
1059.009 0
1059.030 0
1059.051 4
1059.072 0
1059.093 0
1059.114 0
1059.136 0
1059.157 0
1059.178 1
1059.199 0
1059.220 0
1059.241 0
1059.262 2
1059.283 0
1059.304 1
1059.325 0
1059.346 0
1059.367 13
1059.388 2
1059.410 0
1059.431 1
1059.452 0
1059.473 0
1059.494 7
1059.515 3
1059.536 11
1059.557 11
1059.578 0
1059.599 0
1059.620 0
1059.641 0
1059.663 0
1059.684 0
1059.705 0
1059.726 1
1059.747 0
1059.768 2
1059.789 12
1059.810 1
1059.831 0
1059.852 0
1059.873 0
1059.894 3
1059.915 2
1059.937 0
1059.958 0
1059.979 0
1060.000 0
1060.021 0
1060.042 0
1060.063 0
1060.084 4
1060.105 0
1060.126 2
1060.147 0
1060.169 0
1060.190 0
1060.211 6
1060.232 0
1060.253 7
1060.274 3
1060.295 1
1060.316 0
1060.337 1
1060.358 11
1060.379 3
1060.400 0
1060.422 2
1060.443 1
1060.464 3
1060.485 0
1060.506 0
1060.527 1
1060.548 1
1060.569 7
1060.590 3
1060.611 0
1060.632 0
1060.654 0
1060.675 0
1060.696 0
1060.717 0
1060.738 1
1060.759 3
1060.780 0
1060.801 0
1060.822 0
1060.843 0
1060.864 0
1060.886 0
1060.907 2
1060.928 2
1060.949 0
1060.970 7
1060.991 12
1061.012 4
1061.033 0
1061.054 9
1061.075 9
1061.097 2
1061.118 0
1061.139 0
1061.160 1
1061.181 0
1061.202 0
1061.223 0
1061.244 0
1061.265 1
1061.286 0
1061.308 0
1061.329 0
1061.350 4
1061.371 1
1061.392 2
1061.413 10
1061.434 0
1061.455 0
1061.476 0
1061.497 4
1061.518 0
1061.540 0
1061.561 3
1061.582 10
1061.603 15
1061.624 2
1061.645 2
1061.666 0
1061.687 1
1061.708 3
1061.730 3
1061.751 0
1061.772 0
1061.793 2
1061.814 0
1061.835 0
1061.856 4
1061.877 3
1061.898 0
1061.919 0
1061.941 4
1061.962 1
1061.983 0
1062.004 0
1062.025 0
1062.046 0
1062.067 0
1062.088 0
1062.109 0
1062.130 0
1062.152 0
1062.173 0
1062.194 1
1062.215 3
1062.236 6
1062.257 7
1062.278 0
1062.299 0
1062.320 0
1062.342 1
1062.363 0
1062.384 0
1062.405 0
1062.426 0
1062.447 0
1062.468 5
1062.489 7
1062.510 4
1062.532 0
1062.553 0
1062.574 0
1062.595 6
1062.616 0
1062.637 0
1062.658 5
1062.679 1
1062.700 0
1062.722 12
1062.743 8
1062.764 3
1062.785 1
1062.806 0
1062.827 0
1062.848 1
1062.869 0
1062.890 0
1062.912 0
1062.933 0
1062.954 0
1062.975 0
1062.996 0
1063.017 1
1063.038 0
1063.059 1
1063.080 0
1063.102 0
1063.123 6
1063.144 3
1063.165 0
1063.186 0
1063.207 0
1063.228 2
1063.249 7
1063.271 1
1063.292 0
1063.313 0
1063.334 5
1063.355 1
1063.376 0
1063.397 0
1063.418 0
1063.439 0
1063.461 0
1063.482 3
1063.503 3
1063.524 0
1063.545 6
1063.566 2
1063.587 3
1063.608 1
1063.630 0
1063.651 0
1063.672 0
1063.693 0
1063.714 3
1063.735 0
1063.756 0
1063.777 0
1063.799 0
1063.820 0
1063.841 0
1063.862 0
1063.883 0
1063.904 3
1063.925 0
1063.946 0
1063.968 0
1063.989 0
1064.010 0
1064.031 0
1064.052 0
1064.073 0
1064.094 6
1064.115 0
1064.137 6
1064.158 2
1064.179 0
1064.200 0
1064.221 0
1064.242 0
1064.263 0
1064.284 0
1064.306 1
1064.327 0
1064.348 0
1064.369 1
1064.390 3
1064.411 11
1064.432 11
1064.453 3
1064.475 3
1064.496 5
1064.517 11
1064.538 5
1064.559 0
1064.580 1
1064.601 0
1064.622 2
1064.644 5
1064.665 0
1064.686 6
1064.707 0
1064.728 4
1064.749 6
1064.770 3
1064.792 0
1064.813 2
1064.834 1
1064.855 5
1064.876 2
1064.897 4
1064.918 1
1064.939 0
1064.961 0
1064.982 0
1065.003 1
1065.024 0
1065.045 0
1065.066 1
1065.087 0
1065.109 0
1065.130 2
1065.151 0
1065.172 1
1065.193 2
1065.214 0
1065.235 0
1065.257 0
1065.278 1
1065.299 6
1065.320 3
1065.341 8
1065.362 6
1065.383 4
1065.404 1
1065.426 0
1065.447 2
1065.468 3
1065.489 10
1065.510 7
1065.531 0
1065.552 0
1065.574 0
1065.595 6
1065.616 6
1065.637 0
1065.658 6
1065.679 0
1065.700 0
1065.722 0
1065.743 1
1065.764 3
1065.785 14
1065.806 6
1065.827 1
1065.848 0
1065.870 0
1065.891 2
1065.912 1
1065.933 6
1065.954 2
1065.975 0
1065.996 1
1066.018 0
1066.039 0
1066.060 0
1066.081 2
1066.102 1
1066.123 7
1066.144 2
1066.166 3
1066.187 1
1066.208 0
1066.229 1
1066.250 3
1066.271 1
1066.292 0
1066.314 1
1066.335 0
1066.356 0
1066.377 0
1066.398 0
1066.419 0
1066.441 0
1066.462 0
1066.483 2
1066.504 1
1066.525 0
1066.546 0
1066.567 0
1066.589 0
1066.610 6
1066.631 1
1066.652 6
1066.673 0
1066.694 6
1066.715 5
1066.737 2
1066.758 0
1066.779 0
1066.800 0
1066.821 0
1066.842 1
1066.864 2
1066.885 7
1066.906 1
1066.927 0
1066.948 0
1066.969 0
1066.990 0
1067.012 7
1067.033 4
1067.054 4
1067.075 0
1067.096 0
1067.117 0
1067.139 1
1067.160 4
1067.181 4
1067.202 0
1067.223 5
1067.244 10
1067.265 10
1067.287 7
1067.308 4
1067.329 0
1067.350 0
1067.371 2
1067.392 4
1067.414 0
1067.435 2
1067.456 0
1067.477 4
1067.498 6
1067.519 8
1067.541 0
1067.562 0
1067.583 0
1067.604 2
1067.625 1
1067.646 0
1067.668 0
1067.689 1
1067.710 6
1067.731 1
1067.752 2
1067.773 2
1067.794 6
1067.816 1
1067.837 3
1067.858 0
1067.879 1
1067.900 0
1067.921 0
1067.943 0
1067.964 0
1067.985 0
1068.006 0
1068.027 8
1068.048 6
1068.070 3
1068.091 1
1068.112 3
1068.133 1
1068.154 0
1068.175 0
1068.197 1
1068.218 9
1068.239 6
1068.260 3
1068.281 0
1068.302 0
1068.324 0
1068.345 0
1068.366 0
1068.387 0
1068.408 1
1068.429 1
1068.451 10
1068.472 10
1068.493 11
1068.514 5
1068.535 4
1068.556 5
1068.578 0
1068.599 0
1068.620 0
1068.641 0
1068.662 0
1068.684 2
1068.705 4
1068.726 1
1068.747 4
1068.768 6
1068.789 3
1068.811 0
1068.832 3
1068.853 4
1068.874 0
1068.895 0
1068.916 0
1068.938 0
1068.959 0
1068.980 0
1069.001 0
1069.022 0
1069.043 0
1069.065 0
1069.086 0
1069.107 0
1069.128 6
1069.149 6
1069.171 0
1069.192 3
1069.213 0
1069.234 0
1069.255 0
1069.276 1
1069.298 12
1069.319 9
1069.340 6
1069.361 8
1069.382 5
1069.403 1
1069.425 0
1069.446 0
1069.467 8
1069.488 9
1069.509 23
1069.531 32
1069.552 15
1069.573 3
1069.594 8
1069.615 4
1069.636 0
1069.658 0
1069.679 0
1069.700 0
1069.721 5
1069.742 4
1069.764 0
1069.785 0
1069.806 0
1069.827 8
1069.848 2
1069.869 1
1069.891 0
1069.912 3
1069.933 0
1069.954 0
1069.975 2
1069.997 12
1070.018 8
1070.039 3
1070.060 3
1070.081 2
1070.102 2
1070.124 0
1070.145 3
1070.166 4
1070.187 0
1070.208 0
1070.230 1
1070.251 0
1070.272 0
1070.293 3
1070.314 3
1070.336 0
1070.357 0
1070.378 0
1070.399 1
1070.420 3
1070.441 0
1070.463 5
1070.484 5
1070.505 8
1070.526 2
1070.547 13
1070.569 4
1070.590 5
1070.611 3
1070.632 9
1070.653 0
1070.675 1
1070.696 0
1070.717 0
1070.738 6
1070.759 7
1070.780 3
1070.802 0
1070.823 8
1070.844 1
1070.865 0
1070.886 0
1070.908 0
1070.929 0
1070.950 0
1070.971 0
1070.992 0
1071.014 3
1071.035 0
1071.056 4
1071.077 3
1071.098 12
1071.120 3
1071.141 1
1071.162 0
1071.183 0
1071.204 5
1071.226 0
1071.247 3
1071.268 0
1071.289 0
1071.310 0
1071.332 0
1071.353 15
1071.374 7
1071.395 0
1071.416 0
1071.438 5
1071.459 13
1071.480 9
1071.501 8
1071.522 16
1071.544 7
1071.565 16
1071.586 9
1071.607 2
1071.628 1
1071.650 0
1071.671 0
1071.692 0
1071.713 4
1071.734 3
1071.756 7
1071.777 0
1071.798 0
1071.819 0
1071.840 0
1071.862 2
1071.883 0
1071.904 0
1071.925 0
1071.946 0
1071.968 0
1071.989 0
1072.010 0
1072.031 0
1072.052 0
1072.074 3
1072.095 1
1072.116 0
1072.137 9
1072.158 5
1072.180 3
1072.201 0
1072.222 0
1072.243 2
1072.264 1
1072.286 1
1072.307 1
1072.328 0
1072.349 4
1072.370 0
1072.392 1
1072.413 1
1072.434 4
1072.455 0
1072.477 0
1072.498 4
1072.519 4
1072.540 0
1072.561 3
1072.583 2
1072.604 0
1072.625 9
1072.646 7
1072.667 1
1072.689 0
1072.710 0
1072.731 5
1072.752 5
1072.773 0
1072.795 11
1072.816 10
1072.837 3
1072.858 0
1072.880 0
1072.901 0
1072.922 0
1072.943 0
1072.964 0
1072.986 3
1073.007 6
1073.028 0
1073.049 10
1073.070 8
1073.092 1
1073.113 0
1073.134 1
1073.155 2
1073.177 3
1073.198 2
1073.219 0
1073.240 2
1073.261 3
1073.283 0
1073.304 4
1073.325 3
1073.346 0
1073.368 15
1073.389 1
1073.410 0
1073.431 11
1073.452 3
1073.474 0
1073.495 2
1073.516 2
1073.537 0
1073.558 0
1073.580 5
1073.601 0
1073.622 0
1073.643 1
1073.665 9
1073.686 3
1073.707 0
1073.728 11
1073.749 1
1073.771 0
1073.792 0
1073.813 0
1073.834 0
1073.856 0
1073.877 0
1073.898 7
1073.919 3
1073.940 0
1073.962 0
1073.983 1
1074.004 4
1074.025 0
1074.047 1
1074.068 0
1074.089 0
1074.110 1
1074.131 0
1074.153 2
1074.174 0
1074.195 3
1074.216 15
1074.238 8
1074.259 0
1074.280 0
1074.301 0
1074.323 0
1074.344 0
1074.365 0
1074.386 0
1074.407 0
1074.429 11
1074.450 7
1074.471 2
1074.492 6
1074.514 3
1074.535 6
1074.556 8
1074.577 7
1074.598 1
1074.620 3
1074.641 1
1074.662 6
1074.683 4
1074.705 4
1074.726 1
1074.747 0
1074.768 0
1074.790 0
1074.811 0
1074.832 3
1074.853 0
1074.874 4
1074.896 4
1074.917 1
1074.938 1
1074.959 0
1074.981 1
1075.002 0
1075.023 0
1075.044 0
1075.066 4
1075.087 0
1075.108 0
1075.129 2
1075.151 2
1075.172 5
1075.193 0
1075.214 0
1075.235 0
1075.257 0
1075.278 0
1075.299 0
1075.320 3
1075.342 0
1075.363 5
1075.384 1
1075.405 5
1075.427 0
1075.448 3
1075.469 4
1075.490 0
1075.512 1
1075.533 5
1075.554 4
1075.575 10
1075.597 5
1075.618 1
1075.639 0
1075.660 0
1075.681 0
1075.703 0
1075.724 0
1075.745 2
1075.766 5
1075.788 5
1075.809 1
1075.830 2
1075.851 3
1075.873 2
1075.894 14
1075.915 4
1075.936 2
1075.958 4
1075.979 0
1076.000 1
1076.021 5
1076.043 1
1076.064 3
1076.085 7
1076.106 0
1076.128 4
1076.149 2
1076.170 0
1076.191 0
1076.213 0
1076.234 5
1076.255 1
1076.276 4
1076.298 2
1076.319 1
1076.340 0
1076.361 0
1076.383 4
1076.404 0
1076.425 0
1076.446 0
1076.468 0
1076.489 0
1076.510 0
1076.531 0
1076.553 8
1076.574 3
1076.595 3
1076.616 0
1076.638 9
1076.659 7
1076.680 3
1076.701 0
1076.723 0
1076.744 0
1076.765 1
1076.786 3
1076.808 2
1076.829 1
1076.850 0
1076.871 0
1076.893 0
1076.914 0
1076.935 0
1076.956 0
1076.978 0
1076.999 5
1077.020 0
1077.041 2
1077.063 0
1077.084 0
1077.105 0
1077.126 3
1077.148 1
1077.169 0
1077.190 0
1077.211 0
1077.233 1
1077.254 0
1077.275 0
1077.296 0
1077.318 2
1077.339 13
1077.360 7
1077.381 3
1077.403 5
1077.424 0
1077.445 1
1077.466 0
1077.488 8
1077.509 8
1077.530 23
1077.551 17
1077.573 7
1077.594 2
1077.615 13
1077.637 7
1077.658 0
1077.679 0
1077.700 0
1077.722 11
1077.743 0
1077.764 6
1077.785 19
1077.807 1
1077.828 0
1077.849 1
1077.870 0
1077.892 7
1077.913 4
1077.934 0
1077.955 0
1077.977 0
1077.998 0
1078.019 0
1078.040 0
1078.062 0
1078.083 1
1078.104 1
1078.126 0
1078.147 0
1078.168 2
1078.189 0
1078.211 3
1078.232 6
1078.253 0
1078.274 8
1078.296 0
1078.317 0
1078.338 1
1078.359 1
1078.381 3
1078.402 0
1078.423 3
1078.445 3
1078.466 2
1078.487 0
1078.508 1
1078.530 8
1078.551 20
1078.572 8
1078.593 5
1078.615 0
1078.636 4
1078.657 5
1078.679 0
1078.700 0
1078.721 0
1078.742 8
1078.764 1
1078.785 0
1078.806 0
1078.827 0
1078.849 1
1078.870 5
1078.891 0
1078.912 0
1078.934 0
1078.955 0
1078.976 3
1078.998 0
1079.019 10
1079.040 7
1079.061 0
1079.083 3
1079.104 1
1079.125 0
1079.147 4
1079.168 2
1079.189 2
1079.210 3
1079.232 0
1079.253 1
1079.274 3
1079.295 2
1079.317 7
1079.338 9
1079.359 3
1079.381 1
1079.402 0
1079.423 0
1079.444 0
1079.466 0
1079.487 0
1079.508 5
1079.529 6
1079.551 9
1079.572 1
1079.593 1
1079.615 1
1079.636 0
1079.657 0
1079.678 0
1079.700 0
1079.721 0
1079.742 0
1079.764 0
1079.785 0
1079.806 3
1079.827 4
1079.849 8
1079.870 8
1079.891 3
1079.913 0
1079.934 0
1079.955 0
1079.976 1
1079.998 0
1080.019 0
1080.040 0
1080.062 0
1080.083 1
1080.104 0
1080.125 8
1080.147 1
1080.168 0
1080.189 6
1080.211 4
1080.232 3
1080.253 2
1080.274 0
1080.296 6
1080.317 3
1080.338 0
1080.360 0
1080.381 0
1080.402 0
1080.423 0
1080.445 0
1080.466 0
1080.487 3
1080.509 4
1080.530 9
1080.551 1
1080.572 4
1080.594 0
1080.615 10
1080.636 3
1080.658 5
1080.679 4
1080.700 4
1080.721 3
1080.743 2
1080.764 2
1080.785 0
1080.807 0
1080.828 0
1080.849 0
1080.870 0
1080.892 0
1080.913 0
1080.934 2
1080.956 6
1080.977 7
1080.998 1
1081.020 3
1081.041 9
1081.062 13
1081.083 9
1081.105 0
1081.126 8
1081.147 7
1081.169 7
1081.190 2
1081.211 2
1081.232 4
1081.254 0
1081.275 0
1081.296 4
1081.318 2
1081.339 0
1081.360 5
1081.382 0
1081.403 0
1081.424 0
1081.445 3
1081.467 8
1081.488 1
1081.509 5
1081.531 3
1081.552 12
1081.573 21
1081.595 4
1081.616 3
1081.637 8
1081.658 2
1081.680 0
1081.701 0
1081.722 0
1081.744 7
1081.765 1
1081.786 3
1081.808 3
1081.829 2
1081.850 0
1081.871 3
1081.893 0
1081.914 0
1081.935 0
1081.957 0
1081.978 0
1081.999 2
1082.021 0
1082.042 0
1082.063 0
1082.084 0
1082.106 0
1082.127 0
1082.148 1
1082.170 0
1082.191 3
1082.212 0
1082.234 1
1082.255 3
1082.276 5
1082.298 1
1082.319 0
1082.340 9
1082.361 7
1082.383 8
1082.404 10
1082.425 0
1082.447 0
1082.468 2
1082.489 4
1082.511 7
1082.532 8
1082.553 1
1082.574 4
1082.596 4
1082.617 0
1082.638 0
1082.660 1
1082.681 1
1082.702 2
1082.724 0
1082.745 3
1082.766 4
1082.788 0
1082.809 1
1082.830 0
1082.852 4
1082.873 0
1082.894 0
1082.915 2
1082.937 5
1082.958 4
1082.979 3
1083.001 0
1083.022 0
1083.043 2
1083.065 2
1083.086 0
1083.107 0
1083.129 0
1083.150 0
1083.171 0
1083.193 0
1083.214 0
1083.235 4
1083.256 8
1083.278 10
1083.299 7
1083.320 4
1083.342 0
1083.363 1
1083.384 1
1083.406 9
1083.427 1
1083.448 0
1083.470 0
1083.491 1
1083.512 0
1083.534 0
1083.555 0
1083.576 0
1083.598 4
1083.619 4
1083.640 0
1083.662 9
1083.683 2
1083.704 2
1083.725 0
1083.747 1
1083.768 1
1083.789 0
1083.811 3
1083.832 1
1083.853 0
1083.875 1
1083.896 6
1083.917 0
1083.939 0
1083.960 1
1083.981 9
1084.003 1
1084.024 1
1084.045 0
1084.067 1
1084.088 0
1084.109 1
1084.131 0
1084.152 1
1084.173 1
1084.195 5
1084.216 0
1084.237 0
1084.259 0
1084.280 0
1084.301 2
1084.323 0
1084.344 0
1084.365 1
1084.387 3
1084.408 0
1084.429 0
1084.450 5
1084.472 8
1084.493 5
1084.514 0
1084.536 0
1084.557 7
1084.578 6
1084.600 1
1084.621 0
1084.642 0
1084.664 1
1084.685 1
1084.706 0
1084.728 0
1084.749 7
1084.770 1
1084.792 0
1084.813 0
1084.834 0
1084.856 0
1084.877 18
1084.898 5
1084.920 0
1084.941 0
1084.962 0
1084.984 2
1085.005 2
1085.026 0
1085.048 2
1085.069 6
1085.090 2
1085.112 2
1085.133 2
1085.154 0
1085.176 1
1085.197 1
1085.218 7
1085.240 12
1085.261 13
1085.282 10
1085.304 3
1085.325 1
1085.346 0
1085.368 1
1085.389 0
1085.410 0
1085.432 3
1085.453 6
1085.474 9
1085.496 17
1085.517 18
1085.538 21
1085.560 12
1085.581 2
1085.602 9
1085.624 7
1085.645 0
1085.666 2
1085.688 0
1085.709 0
1085.730 0
1085.752 0
1085.773 1
1085.795 0
1085.816 0
1085.837 0
1085.859 0
1085.880 0
1085.901 3
1085.923 8
1085.944 1
1085.965 0
1085.987 0
1086.008 0
1086.029 3
1086.051 2
1086.072 1
1086.093 2
1086.115 0
1086.136 0
1086.157 4
1086.179 3
1086.200 0
1086.221 0
1086.243 0
1086.264 2
1086.285 6
1086.307 4
1086.328 0
1086.349 0
1086.371 5
1086.392 2
1086.413 0
1086.435 0
1086.456 0
1086.478 0
1086.499 1
1086.520 12
1086.542 7
1086.563 8
1086.584 5
1086.606 1
1086.627 0
1086.648 7
1086.670 5
1086.691 0
1086.712 2
1086.734 0
1086.755 0
1086.776 0
1086.798 0
1086.819 0
1086.840 0
1086.862 2
1086.883 0
1086.905 0
1086.926 0
1086.947 0
1086.969 0
1086.990 1
1087.011 2
1087.033 0
1087.054 9
1087.075 6
1087.097 6
1087.118 2
1087.139 5
1087.161 0
1087.182 0
1087.203 11
1087.225 7
1087.246 12
1087.268 4
1087.289 0
1087.310 5
1087.332 9
1087.353 2
1087.374 0
1087.396 7
1087.417 0
1087.438 4
1087.460 3
1087.481 7
1087.502 15
1087.524 5
1087.545 7
1087.567 3
1087.588 1
1087.609 4
1087.631 0
1087.652 18
1087.673 12
1087.695 0
1087.716 1
1087.737 2
1087.759 4
1087.780 2
1087.801 1
1087.823 0
1087.844 0
1087.866 0
1087.887 0
1087.908 0
1087.930 1
1087.951 4
1087.972 0
1087.994 4
1088.015 7
1088.036 1
1088.058 2
1088.079 3
1088.101 0
1088.122 0
1088.143 5
1088.165 1
1088.186 7
1088.207 13
1088.229 2
1088.250 0
1088.271 0
1088.293 2
1088.314 0
1088.336 1
1088.357 0
1088.378 0
1088.400 0
1088.421 0
1088.442 0
1088.464 7
1088.485 12
1088.506 2
1088.528 3
1088.549 18
1088.571 7
1088.592 0
1088.613 0
1088.635 3
1088.656 0
1088.677 0
1088.699 0
1088.720 1
1088.742 1
1088.763 0
1088.784 0
1088.806 3
1088.827 8
1088.848 0
1088.870 0
1088.891 0
1088.912 1
1088.934 1
1088.955 0
1088.977 1
1088.998 3
1089.019 6
1089.041 4
1089.062 7
1089.083 5
1089.105 6
1089.126 9
1089.148 1
1089.169 0
1089.190 12
1089.212 11
1089.233 6
1089.254 1
1089.276 0
1089.297 0
1089.319 0
1089.340 0
1089.361 0
1089.383 7
1089.404 7
1089.425 11
1089.447 4
1089.468 16
1089.490 10
1089.511 11
1089.532 12
1089.554 10
1089.575 13
1089.596 3
1089.618 4
1089.639 21
1089.661 23
1089.682 10
1089.703 5
1089.725 0
1089.746 5
1089.767 4
1089.789 0
1089.810 0
1089.832 0
1089.853 0
1089.874 0
1089.896 0
1089.917 8
1089.939 6
1089.960 0
1089.981 1
1090.003 0
1090.024 0
1090.045 0
1090.067 0
1090.088 0
1090.110 0
1090.131 2
1090.152 2
1090.174 8
1090.195 13
1090.217 8
1090.238 1
1090.259 0
1090.281 0
1090.302 12
1090.323 3
1090.345 1
1090.366 1
1090.388 0
1090.409 6
1090.430 5
1090.452 0
1090.473 0
1090.495 0
1090.516 1
1090.537 13
1090.559 0
1090.580 4
1090.601 5
1090.623 1
1090.644 0
1090.666 0
1090.687 6
1090.708 0
1090.730 1
1090.751 0
1090.773 2
1090.794 0
1090.815 6
1090.837 1
1090.858 5
1090.880 0
1090.901 3
1090.922 9
1090.944 1
1090.965 0
1090.986 2
1091.008 1
1091.029 3
1091.051 10
1091.072 1
1091.093 1
1091.115 0
1091.136 0
1091.158 0
1091.179 2
1091.200 2
1091.222 0
1091.243 0
1091.265 4
1091.286 12
1091.307 10
1091.329 0
1091.350 0
1091.372 1
1091.393 9
1091.414 7
1091.436 5
1091.457 0
1091.479 0
1091.500 0
1091.521 0
1091.543 1
1091.564 10
1091.586 3
1091.607 5
1091.628 0
1091.650 0
1091.671 3
1091.692 0
1091.714 0
1091.735 0
1091.757 0
1091.778 0
1091.799 0
1091.821 0
1091.842 1
1091.864 5
1091.885 1
1091.906 2
1091.928 3
1091.949 1
1091.971 1
1091.992 0
1092.013 0
1092.035 0
1092.056 0
1092.078 4
1092.099 0
1092.121 0
1092.142 0
1092.163 0
1092.185 3
1092.206 0
1092.228 2
1092.249 3
1092.270 0
1092.292 5
1092.313 6
1092.335 0
1092.356 0
1092.377 2
1092.399 14
1092.420 1
1092.442 0
1092.463 0
1092.484 8
1092.506 6
1092.527 7
1092.549 1
1092.570 8
1092.591 15
1092.613 0
1092.634 0
1092.656 1
1092.677 6
1092.698 7
1092.720 0
1092.741 0
1092.763 0
1092.784 0
1092.806 0
1092.827 0
1092.848 0
1092.870 0
1092.891 0
1092.913 0
1092.934 0
1092.955 0
1092.977 8
1092.998 10
1093.020 3
1093.041 0
1093.062 0
1093.084 0
1093.105 2
1093.127 1
1093.148 0
1093.169 6
1093.191 1
1093.212 5
1093.234 0
1093.255 0
1093.277 0
1093.298 0
1093.319 0
1093.341 0
1093.362 1
1093.384 0
1093.405 3
1093.426 0
1093.448 3
1093.469 0
1093.491 11
1093.512 14
1093.534 7
1093.555 0
1093.576 0
1093.598 0
1093.619 3
1093.641 8
1093.662 0
1093.683 0
1093.705 3
1093.726 1
1093.748 0
1093.769 0
1093.791 2
1093.812 9
1093.833 3
1093.855 2
1093.876 9
1093.898 1
1093.919 0
1093.940 5
1093.962 0
1093.983 0
1094.005 3
1094.026 8
1094.048 1
1094.069 0
1094.090 0
1094.112 3
1094.133 1
1094.155 5
1094.176 2
1094.198 2
1094.219 3
1094.240 3
1094.262 1
1094.283 1
1094.305 0
1094.326 0
1094.348 0
1094.369 2
1094.390 2
1094.412 0
1094.433 3
1094.455 9
1094.476 2
1094.498 2
1094.519 1
1094.540 3
1094.562 4
1094.583 3
1094.605 6
1094.626 0
1094.647 3
1094.669 6
1094.690 0
1094.712 0
1094.733 3
1094.755 0
1094.776 0
1094.797 0
1094.819 0
1094.840 1
1094.862 3
1094.883 5
1094.905 0
1094.926 2
1094.947 5
1094.969 8
1094.990 6
1095.012 6
1095.033 2
1095.055 0
1095.076 2
1095.098 0
1095.119 0
1095.140 0
1095.162 0
1095.183 1
1095.205 2
1095.226 0
1095.248 4
1095.269 2
1095.290 5
1095.312 1
1095.333 9
1095.355 1
1095.376 0
1095.398 2
1095.419 5
1095.440 1
1095.462 0
1095.483 11
1095.505 39
1095.526 77
1095.548 157
1095.569 114
1095.591 73
1095.612 21
1095.633 8
1095.655 10
1095.676 0
1095.698 3
1095.719 6
1095.741 0
1095.762 0
1095.783 1
1095.805 1
1095.826 1
1095.848 0
1095.869 0
1095.891 1
1095.912 1
1095.934 1
1095.955 0
1095.976 3
1095.998 0
1096.019 0
1096.041 0
1096.062 0
1096.084 0
1096.105 0
1096.126 0
1096.148 7
1096.169 2
1096.191 4
1096.212 2
1096.234 0
1096.255 0
1096.277 0
1096.298 0
1096.319 2
1096.341 8
1096.362 1
1096.384 0
1096.405 0
1096.427 1
1096.448 3
1096.470 2
1096.491 1
1096.512 15
1096.534 48
1096.555 50
1096.577 58
1096.598 31
1096.620 13
1096.641 4
1096.663 9
1096.684 3
1096.705 8
1096.727 3
1096.748 1
1096.770 0
1096.791 0
1096.813 1
1096.834 2
1096.856 0
1096.877 0
1096.899 1
1096.920 3
1096.941 0
1096.963 2
1096.984 6
1097.006 4
1097.027 1
1097.049 0
1097.070 0
1097.092 0
1097.113 0
1097.134 0
1097.156 3
1097.177 0
1097.199 2
1097.220 2
1097.242 0
1097.263 0
1097.285 3
1097.306 3
1097.328 8
1097.349 13
1097.370 5
1097.392 3
1097.413 7
1097.435 8
1097.456 15
1097.478 11
1097.499 6
1097.521 26
1097.542 38
1097.564 23
1097.585 28
1097.606 24
1097.628 4
1097.649 1
1097.671 0
1097.692 2
1097.714 0
1097.735 0
1097.757 0
1097.778 12
1097.800 4
1097.821 1
1097.843 0
1097.864 0
1097.885 4
1097.907 1
1097.928 1
1097.950 7
1097.971 1
1097.993 0
1098.014 3
1098.036 3
1098.057 0
1098.079 0
1098.100 1
1098.122 1
1098.143 0
1098.164 6
1098.186 0
1098.207 1
1098.229 0
1098.250 0
1098.272 2
1098.293 0
1098.315 0
1098.336 1
1098.358 0
1098.379 0
1098.401 2
1098.422 9
1098.443 1
1098.465 1
1098.486 6
1098.508 1
1098.529 4
1098.551 8
1098.572 8
1098.594 10
1098.615 7
1098.637 1
1098.658 0
1098.680 5
1098.701 1
1098.723 0
1098.744 0
1098.765 1
1098.787 1
1098.808 0
1098.830 1
1098.851 0
1098.873 0
1098.894 1
1098.916 6
1098.937 6
1098.959 7
1098.980 3
1099.002 2
1099.023 0
1099.045 0
1099.066 4
1099.087 0
1099.109 0
1099.130 0
1099.152 0
1099.173 3
1099.195 0
1099.216 0
1099.238 2
1099.259 0
1099.281 0
1099.302 0
1099.324 1
1099.345 3
1099.367 9
1099.388 1
1099.410 0
1099.431 0
1099.453 2
1099.474 6
1099.495 8
1099.517 3
1099.538 7
1099.560 3
1099.581 2
1099.603 4
1099.624 9
1099.646 13
1099.667 5
1099.689 0
1099.710 4
1099.732 0
1099.753 0
1099.775 0
1099.796 1
1099.818 7
1099.839 6
1099.861 0
1099.882 0
1099.904 0
1099.925 0
1099.946 4
1099.968 13
1099.989 4
1100.011 1
1100.032 1
1100.054 12
1100.075 5
1100.097 2
1100.118 3
1100.140 8
1100.161 0
1100.183 0
1100.204 0
1100.226 0
1100.247 3
1100.269 0
1100.290 4
1100.312 2
1100.333 0
1100.355 0
1100.376 2
1100.398 0
1100.419 4
1100.441 1
1100.462 0
1100.484 3
1100.505 15
1100.527 7
1100.548 3
1100.569 1
1100.591 4
1100.612 3
1100.634 7
1100.655 1
1100.677 8
1100.698 6
1100.720 0
1100.741 0
1100.763 3
1100.784 3
1100.806 3
1100.827 0
1100.849 0
1100.870 0
1100.892 1
1100.913 5
1100.935 1
1100.956 1
1100.978 0
1100.999 0
1101.021 3
1101.042 9
1101.064 18
1101.085 3
1101.107 4
1101.128 6
1101.150 6
1101.171 1
1101.193 1
1101.214 0
1101.236 0
1101.257 0
1101.279 0
1101.300 0
1101.322 0
1101.343 9
1101.365 7
1101.386 5
1101.408 0
1101.429 0
1101.451 0
1101.472 0
1101.494 0
1101.515 3
1101.537 1
1101.558 0
1101.580 0
1101.601 0
1101.623 0
1101.644 0
1101.666 0
1101.687 5
1101.709 3
1101.730 0
1101.752 13
1101.773 4
1101.794 1
1101.816 0
1101.837 0
1101.859 0
1101.880 0
1101.902 0
1101.923 6
1101.945 2
1101.966 6
1101.988 3
1102.009 6
1102.031 7
1102.052 1
1102.074 4
1102.095 0
1102.117 1
1102.138 5
1102.160 0
1102.181 1
1102.203 0
1102.224 0
1102.246 0
1102.267 0
1102.289 4
1102.310 0
1102.332 0
1102.354 1
1102.375 7
1102.397 4
1102.418 0
1102.440 1
1102.461 2
1102.483 9
1102.504 3
1102.526 2
1102.547 6
1102.569 8
1102.590 1
1102.612 0
1102.633 2
1102.655 5
1102.676 0
1102.698 0
1102.719 1
1102.741 1
1102.762 0
1102.784 1
1102.805 0
1102.827 2
1102.848 0
1102.870 1
1102.891 2
1102.913 1
1102.934 3
1102.956 4
1102.977 3
1102.999 0
1103.020 0
1103.042 2
1103.063 0
1103.085 0
1103.106 5
1103.128 1
1103.149 0
1103.171 0
1103.192 0
1103.214 1
1103.235 6
1103.257 0
1103.278 2
1103.300 3
1103.321 0
1103.343 1
1103.364 1
1103.386 2
1103.407 1
1103.429 0
1103.450 1
1103.472 3
1103.493 10
1103.515 4
1103.536 0
1103.558 4
1103.580 10
1103.601 4
1103.623 0
1103.644 0
1103.666 0
1103.687 0
1103.709 0
1103.730 0
1103.752 2
1103.773 6
1103.795 1
1103.816 5
1103.838 2
1103.859 0
1103.881 0
1103.902 0
1103.924 0
1103.945 0
1103.967 3
1103.988 1
1104.010 0
1104.031 0
1104.053 0
1104.074 1
1104.096 0
1104.117 2
1104.139 6
1104.160 9
1104.182 14
1104.204 1
1104.225 0
1104.247 1
1104.268 5
1104.290 7
1104.311 3
1104.333 2
1104.354 3
1104.376 0
1104.397 0
1104.419 0
1104.440 7
1104.462 12
1104.483 20
1104.505 3
1104.526 5
1104.548 9
1104.569 0
1104.591 0
1104.612 0
1104.634 0
1104.656 0
1104.677 4
1104.699 11
1104.720 4
1104.742 2
1104.763 2
1104.785 3
1104.806 0
1104.828 0
1104.849 0
1104.871 7
1104.892 9
1104.914 1
1104.935 0
1104.957 0
1104.978 2
1105.000 4
1105.021 0
1105.043 0
1105.065 0
1105.086 3
1105.108 3
1105.129 6
1105.151 2
1105.172 0
1105.194 0
1105.215 0
1105.237 4
1105.258 1
1105.280 0
1105.301 3
1105.323 7
1105.344 9
1105.366 11
1105.388 9
1105.409 1
1105.431 1
1105.452 0
1105.474 2
1105.495 12
1105.517 9
1105.538 41
1105.560 70
1105.581 51
1105.603 31
1105.624 14
1105.646 3
1105.667 0
1105.689 0
1105.711 2
1105.732 0
1105.754 2
1105.775 3
1105.797 0
1105.818 0
1105.840 2
1105.861 3
1105.883 2
1105.904 1
1105.926 0
1105.947 0
1105.969 4
1105.990 2
1106.012 0
1106.034 0
1106.055 4
1106.077 2
1106.098 0
1106.120 0
1106.141 5
1106.163 1
1106.184 10
1106.206 0
1106.227 0
1106.249 1
1106.271 7
1106.292 5
1106.314 0
1106.335 6
1106.357 4
1106.378 2
1106.400 3
1106.421 10
1106.443 2
1106.464 5
1106.486 25
1106.507 30
1106.529 66
1106.551 147
1106.572 122
1106.594 19
1106.615 15
1106.637 23
1106.658 24
1106.680 6
1106.701 4
1106.723 2
1106.744 0
1106.766 10
1106.788 6
1106.809 10
1106.831 1
1106.852 5
1106.874 0
1106.895 4
1106.917 1
1106.938 2
1106.960 0
1106.981 2
1107.003 0
1107.025 1
1107.046 2
1107.068 2
1107.089 0
1107.111 2
1107.132 0
1107.154 0
1107.175 1
1107.197 5
1107.219 0
1107.240 0
1107.262 0
1107.283 4
1107.305 3
1107.326 0
1107.348 0
1107.369 0
1107.391 0
1107.412 10
1107.434 6
1107.456 0
1107.477 5
1107.499 13
1107.520 56
1107.542 47
1107.563 49
1107.585 29
1107.606 6
1107.628 2
1107.650 3
1107.671 2
1107.693 1
1107.714 1
1107.736 0
1107.757 0
1107.779 0
1107.800 0
1107.822 2
1107.844 0
1107.865 1
1107.887 1
1107.908 11
1107.930 0
1107.951 0
1107.973 0
1107.994 1
1108.016 3
1108.038 0
1108.059 0
1108.081 3
1108.102 0
1108.124 3
1108.145 0
1108.167 0
1108.189 0
1108.210 0
1108.232 6
1108.253 2
1108.275 4
1108.296 5
1108.318 9
1108.339 5
1108.361 1
1108.383 6
1108.404 2
1108.426 7
1108.447 13
1108.469 25
1108.490 14
1108.512 13
1108.533 14
1108.555 7
1108.577 13
1108.598 1
1108.620 8
1108.641 5
1108.663 10
1108.684 4
1108.706 5
1108.728 4
1108.749 2
1108.771 0
1108.792 2
1108.814 8
1108.835 2
1108.857 1
1108.879 0
1108.900 8
1108.922 3
1108.943 1
1108.965 6
1108.986 0
1109.008 7
1109.030 2
1109.051 0
1109.073 0
1109.094 2
1109.116 6
1109.137 0
1109.159 0
1109.180 0
1109.202 0
1109.224 0
1109.245 0
1109.267 0
1109.288 2
1109.310 1
1109.331 0
1109.353 0
1109.375 0
1109.396 2
1109.418 0
1109.439 0
1109.461 0
1109.482 0
1109.504 8
1109.526 12
1109.547 5
1109.569 0
1109.590 2
1109.612 5
1109.633 11
1109.655 5
1109.677 12
1109.698 9
1109.720 1
1109.741 0
1109.763 0
1109.785 4
1109.806 2
1109.828 11
1109.849 4
1109.871 1
1109.892 0
1109.914 0
1109.936 3
1109.957 0
1109.979 0
1110.000 0
1110.022 2
1110.043 12
1110.065 1
1110.087 0
1110.108 6
1110.130 2
1110.151 2
1110.173 3
1110.194 0
1110.216 0
1110.238 0
1110.259 1
1110.281 0
1110.302 0
1110.324 0
1110.346 0
1110.367 1
1110.389 5
1110.410 0
1110.432 3
1110.453 10
1110.475 4
1110.497 5
1110.518 40
1110.540 8
1110.561 4
1110.583 4
1110.605 0
1110.626 0
1110.648 3
1110.669 0
1110.691 0
1110.712 4
1110.734 0
1110.756 0
1110.777 0
1110.799 0
1110.820 0
1110.842 0
1110.864 0
1110.885 0
1110.907 0
1110.928 0
1110.950 5
1110.971 1
1110.993 0
1111.015 3
1111.036 4
1111.058 13
1111.079 7
1111.101 7
1111.123 3
1111.144 0
1111.166 0
1111.187 0
1111.209 0
1111.231 0
1111.252 2
1111.274 6
1111.295 0
1111.317 1
1111.338 1
1111.360 0
1111.382 5
1111.403 10
1111.425 6
1111.446 0
1111.468 0
1111.490 4
1111.511 5
1111.533 3
1111.554 1
1111.576 17
1111.598 8
1111.619 3
1111.641 5
1111.662 1
1111.684 0
1111.706 5
1111.727 0
1111.749 0
1111.770 0
1111.792 1
1111.814 1
1111.835 0
1111.857 2
1111.878 4
1111.900 3
1111.922 11
1111.943 1
1111.965 0
1111.986 0
1112.008 0
1112.030 4
1112.051 8
1112.073 10
1112.094 0
1112.116 0
1112.137 0
1112.159 0
1112.181 4
1112.202 3
1112.224 10
1112.245 4
1112.267 0
1112.289 1
1112.310 0
1112.332 0
1112.353 0
1112.375 0
1112.397 1
1112.418 1
1112.440 1
1112.461 0
1112.483 0
1112.505 6
1112.526 8
1112.548 1
1112.570 10
1112.591 8
1112.613 0
1112.634 0
1112.656 0
1112.678 2
1112.699 13
1112.721 5
1112.742 1
1112.764 6
1112.786 0
1112.807 6
1112.829 7
1112.850 0
1112.872 0
1112.894 0
1112.915 0
1112.937 4
1112.958 4
1112.980 0
1113.002 0
1113.023 0
1113.045 12
1113.066 17
1113.088 16
1113.110 12
1113.131 5
1113.153 5
1113.174 0
1113.196 0
1113.218 0
1113.239 1
1113.261 3
1113.283 4
1113.304 1
1113.326 0
1113.347 1
1113.369 5
1113.391 3
1113.412 1
1113.434 0
1113.455 0
1113.477 10
1113.499 1
1113.520 10
1113.542 11
1113.563 0
1113.585 0
1113.607 13
1113.628 7
1113.650 0
1113.672 1
1113.693 4
1113.715 8
1113.736 9
1113.758 2
1113.780 0
1113.801 6
1113.823 0
1113.844 0
1113.866 0
1113.888 0
1113.909 0
1113.931 10
1113.952 1
1113.974 0
1113.996 3
1114.017 1
1114.039 1
1114.061 0
1114.082 3
1114.104 0
1114.125 0
1114.147 0
1114.169 2
1114.190 0
1114.212 0
1114.234 0
1114.255 0
1114.277 0
1114.298 1
1114.320 0
1114.342 0
1114.363 0
1114.385 3
1114.406 4
1114.428 0
1114.450 0
1114.471 0
1114.493 8
1114.515 6
1114.536 4
1114.558 3
1114.579 1
1114.601 2
1114.623 3
1114.644 2
1114.666 4
1114.688 20
1114.709 7
1114.731 3
1114.752 4
1114.774 0
1114.796 5
1114.817 1
1114.839 7
1114.861 0
1114.882 0
1114.904 0
1114.925 0
1114.947 1
1114.969 0
1114.990 0
1115.012 0
1115.034 5
1115.055 0
1115.077 0
1115.098 3
1115.120 1
1115.142 3
1115.163 7
1115.185 3
1115.207 0
1115.228 2
1115.250 5
1115.271 1
1115.293 0
1115.315 0
1115.336 0
1115.358 2
1115.380 9
1115.401 5
1115.423 0
1115.444 4
1115.466 9
1115.488 2
1115.509 2
1115.531 7
1115.553 2
1115.574 2
1115.596 0
1115.618 0
1115.639 0
1115.661 6
1115.682 6
1115.704 0
1115.726 0
1115.747 0
1115.769 0
1115.791 0
1115.812 4
1115.834 10
1115.856 4
1115.877 2
1115.899 5
1115.920 1
1115.942 0
1115.964 7
1115.985 1
1116.007 0
1116.029 0
1116.050 0
1116.072 11
1116.094 4
1116.115 1
1116.137 9
1116.158 0
1116.180 1
1116.202 0
1116.223 0
1116.245 0
1116.267 0
1116.288 0
1116.310 0
1116.332 9
1116.353 4
1116.375 3
1116.396 2
1116.418 1
1116.440 2
1116.461 2
1116.483 7
1116.505 3
1116.526 0
1116.548 7
1116.570 0
1116.591 1
1116.613 3
1116.634 2
1116.656 0
1116.678 6
1116.699 2
1116.721 4
1116.743 0
1116.764 0
1116.786 0
1116.808 0
1116.829 0
1116.851 0
1116.873 0
1116.894 8
1116.916 4
1116.938 1
1116.959 0
1116.981 0
1117.002 6
1117.024 0
1117.046 1
1117.067 1
1117.089 0
1117.111 0
1117.132 0
1117.154 2
1117.176 1
1117.197 0
1117.219 0
1117.241 1
1117.262 10
1117.284 2
1117.305 8
1117.327 5
1117.349 6
1117.370 0
1117.392 0
1117.414 7
1117.435 2
1117.457 0
1117.479 11
1117.500 13
1117.522 28
1117.544 15
1117.565 4
1117.587 2
1117.609 1
1117.630 0
1117.652 0
1117.674 0
1117.695 4
1117.717 2
1117.739 8
1117.760 0
1117.782 7
1117.803 10
1117.825 0
1117.847 0
1117.868 0
1117.890 0
1117.912 0
1117.933 3
1117.955 0
1117.977 4
1117.998 0
1118.020 0
1118.042 2
1118.063 0
1118.085 8
1118.107 1
1118.128 0
1118.150 6
1118.172 4
1118.193 0
1118.215 0
1118.237 3
1118.258 3
1118.280 7
1118.302 0
1118.323 0
1118.345 5
1118.367 5
1118.388 0
1118.410 0
1118.432 0
1118.453 0
1118.475 0
1118.496 4
1118.518 4
1118.540 14
1118.561 13
1118.583 9
1118.605 8
1118.626 0
1118.648 0
1118.670 0
1118.691 3
1118.713 1
1118.735 9
1118.756 3
1118.778 4
1118.800 2
1118.821 3
1118.843 1
1118.865 0
1118.886 0
1118.908 6
1118.930 3
1118.951 0
1118.973 0
1118.995 0
1119.016 0
1119.038 1
1119.060 0
1119.081 7
1119.103 3
1119.125 0
1119.146 0
1119.168 0
1119.190 0
1119.211 0
1119.233 0
1119.255 0
1119.276 0
1119.298 3
1119.320 1
1119.341 5
1119.363 3
1119.385 0
1119.406 0
1119.428 1
1119.450 0
1119.471 4
1119.493 31
1119.515 12
1119.536 2
1119.558 6
1119.580 4
1119.601 0
1119.623 6
1119.645 0
1119.666 0
1119.688 2
1119.710 0
1119.731 0
1119.753 3
1119.775 10
1119.796 3
1119.818 0
1119.840 2
1119.861 6
1119.883 7
1119.905 0
1119.927 0
1119.948 0
1119.970 5
1119.992 0
1120.013 1
1120.035 3
1120.057 0
1120.078 1
1120.100 4
1120.122 9
1120.143 0
1120.165 0
1120.187 0
1120.208 3
1120.230 5
1120.252 6
1120.273 2
1120.295 0
1120.317 4
1120.338 9
1120.360 0
1120.382 2
1120.403 4
1120.425 0
1120.447 0
1120.468 0
1120.490 2
1120.512 0
1120.533 0
1120.555 0
1120.577 0
1120.599 6
1120.620 6
1120.642 4
1120.664 8
1120.685 1
1120.707 0
1120.729 0
1120.750 1
1120.772 0
1120.794 0
1120.815 0
1120.837 0
1120.859 3
1120.880 0
1120.902 0
1120.924 0
1120.945 0
1120.967 0
1120.989 0
1121.010 3
1121.032 0
1121.054 0
1121.076 1
1121.097 4
1121.119 1
1121.141 0
1121.162 0
1121.184 9
1121.206 2
1121.227 0
1121.249 0
1121.271 0
1121.292 0
1121.314 0
1121.336 7
1121.357 12
1121.379 1
1121.401 1
1121.423 10
1121.444 2
1121.466 0
1121.488 0
1121.509 2
1121.531 3
1121.553 6
1121.574 5
1121.596 7
1121.618 5
1121.639 6
1121.661 3
1121.683 0
1121.704 8
1121.726 3
1121.748 3
1121.770 2
1121.791 1
1121.813 6
1121.835 2
1121.856 3
1121.878 2
1121.900 1
1121.921 0
1121.943 5
1121.965 6
1121.986 3
1122.008 0
1122.030 1
1122.052 0
1122.073 0
1122.095 13
1122.117 5
1122.138 0
1122.160 4
1122.182 6
1122.203 0
1122.225 5
1122.247 1
1122.269 3
1122.290 1
1122.312 0
1122.334 0
1122.355 2
1122.377 6
1122.399 1
1122.420 1
1122.442 0
1122.464 0
1122.486 7
1122.507 4
1122.529 2
1122.551 1
1122.572 2
1122.594 1
1122.616 2
1122.637 10
1122.659 5
1122.681 6
1122.703 0
1122.724 0
1122.746 0
1122.768 0
1122.789 0
1122.811 0
1122.833 0
1122.854 0
1122.876 2
1122.898 2
1122.920 1
1122.941 0
1122.963 0
1122.985 4
1123.006 3
1123.028 9
1123.050 6
1123.071 0
1123.093 0
1123.115 0
1123.137 0
1123.158 2
1123.180 1
1123.202 6
1123.223 0
1123.245 4
1123.267 0
1123.289 1
1123.310 3
1123.332 0
1123.354 0
1123.375 0
1123.397 0
1123.419 0
1123.440 14
1123.462 6
1123.484 2
1123.506 8
1123.527 2
1123.549 0
1123.571 0
1123.592 5
1123.614 4
1123.636 5
1123.658 13
1123.679 2
1123.701 0
1123.723 0
1123.744 3
1123.766 3
1123.788 0
1123.810 0
1123.831 0
1123.853 3
1123.875 10
1123.896 0
1123.918 0
1123.940 0
1123.962 0
1123.983 2
1124.005 0
1124.027 0
1124.048 0
1124.070 2
1124.092 0
1124.114 0
1124.135 0
1124.157 0
1124.179 0
1124.200 0
1124.222 0
1124.244 5
1124.266 0
1124.287 6
1124.309 2
1124.331 1
1124.352 0
1124.374 3
1124.396 0
1124.418 3
1124.439 0
1124.461 0
1124.483 0
1124.504 6
1124.526 5
1124.548 7
1124.570 1
1124.591 0
1124.613 0
1124.635 1
1124.656 0
1124.678 0
1124.700 6
1124.722 1
1124.743 2
1124.765 1
1124.787 0
1124.808 0
1124.830 3
1124.852 0
1124.874 0
1124.895 0
1124.917 0
1124.939 3
1124.961 6
1124.982 5
1125.004 4
1125.026 3
1125.047 0
1125.069 0
1125.091 6
1125.113 1
1125.134 0
1125.156 5
1125.178 3
1125.200 0
1125.221 0
1125.243 0
1125.265 3
1125.286 0
1125.308 2
1125.330 1
1125.352 0
1125.373 0
1125.395 0
1125.417 0
1125.438 5
1125.460 11
1125.482 8
1125.504 6
1125.525 9
1125.547 2
1125.569 0
1125.591 3
1125.612 5
1125.634 14
1125.656 13
1125.678 6
1125.699 12
1125.721 8
1125.743 4
1125.764 5
1125.786 9
1125.808 4
1125.830 0
1125.851 3
1125.873 0
1125.895 0
1125.917 2
1125.938 5
1125.960 0
1125.982 0
1126.003 0
1126.025 0
1126.047 7
1126.069 9
1126.090 1
1126.112 0
1126.134 0
1126.156 3
1126.177 1
1126.199 0
1126.221 0
1126.243 12
1126.264 5
1126.286 1
1126.308 0
1126.329 0
1126.351 1
1126.373 6
1126.395 0
1126.416 1
1126.438 8
1126.460 16
1126.482 20
1126.503 4
1126.525 10
1126.547 11
1126.569 3
1126.590 13
1126.612 13
1126.634 6
1126.656 3
1126.677 0
1126.699 0
1126.721 0
1126.743 0
1126.764 0
1126.786 0
1126.808 0
1126.829 1
1126.851 4
1126.873 0
1126.895 0
1126.916 0
1126.938 4
1126.960 7
1126.982 12
1127.003 3
1127.025 2
1127.047 3
1127.069 2
1127.090 6
1127.112 4
1127.134 0
1127.156 6
1127.177 4
1127.199 2
1127.221 0
1127.243 3
1127.264 4
1127.286 12
1127.308 3
1127.330 0
1127.351 0
1127.373 0
1127.395 0
1127.417 0
1127.438 1
1127.460 9
1127.482 10
1127.504 7
1127.525 3
1127.547 11
1127.569 3
1127.591 4
1127.612 1
1127.634 4
1127.656 0
1127.678 4
1127.699 10
1127.721 3
1127.743 3
1127.765 3
1127.786 5
1127.808 0
1127.830 0
1127.852 0
1127.873 0
1127.895 3
1127.917 0
1127.939 1
1127.960 9
1127.982 6
1128.004 4
1128.026 4
1128.047 13
1128.069 3
1128.091 1
1128.113 0
1128.134 0
1128.156 0
1128.178 1
1128.200 9
1128.221 3
1128.243 2
1128.265 2
1128.287 0
1128.308 0
1128.330 0
1128.352 3
1128.374 0
1128.395 2
1128.417 0
1128.439 1
1128.461 10
1128.482 3
1128.504 12
1128.526 16
1128.548 7
1128.569 4
1128.591 8
1128.613 1
1128.635 5
1128.656 0
1128.678 0
1128.700 0
1128.722 10
1128.743 9
1128.765 7
1128.787 9
1128.809 3
1128.831 4
1128.852 3
1128.874 4
1128.896 6
1128.918 0
1128.939 1
1128.961 7
1128.983 4
1129.005 9
1129.026 3
1129.048 0
1129.070 0
1129.092 0
1129.113 0
1129.135 4
1129.157 0
1129.179 0
1129.200 0
1129.222 2
1129.244 1
1129.266 0
1129.288 4
1129.309 0
1129.331 0
1129.353 0
1129.375 6
1129.396 3
1129.418 0
1129.440 0
1129.462 1
1129.483 3
1129.505 8
1129.527 3
1129.549 13
1129.570 9
1129.592 11
1129.614 13
1129.636 2
1129.658 0
1129.679 1
1129.701 0
1129.723 0
1129.745 2
1129.766 4
1129.788 0
1129.810 0
1129.832 0
1129.853 2
1129.875 0
1129.897 13
1129.919 4
1129.941 0
1129.962 2
1129.984 9
1130.006 1
1130.028 0
1130.049 0
1130.071 0
1130.093 0
1130.115 0
1130.137 0
1130.158 4
1130.180 1
1130.202 2
1130.224 4
1130.245 0
1130.267 0
1130.289 0
1130.311 5
1130.332 0
1130.354 1
1130.376 6
1130.398 7
1130.420 7
1130.441 5
1130.463 5
1130.485 0
1130.507 0
1130.528 6
1130.550 1
1130.572 8
1130.594 9
1130.616 2
1130.637 5
1130.659 0
1130.681 4
1130.703 2
1130.724 3
1130.746 0
1130.768 0
1130.790 1
1130.812 2
1130.833 5
1130.855 2
1130.877 7
1130.899 3
1130.920 3
1130.942 0
1130.964 6
1130.986 2
1131.008 4
1131.029 0
1131.051 0
1131.073 0
1131.095 1
1131.116 0
1131.138 0
1131.160 0
1131.182 0
1131.204 0
1131.225 4
1131.247 5
1131.269 0
1131.291 2
1131.313 1
1131.334 4
1131.356 0
1131.378 5
1131.400 1
1131.421 2
1131.443 1
1131.465 9
1131.487 3
1131.509 4
1131.530 9
1131.552 15
1131.574 7
1131.596 7
1131.618 2
1131.639 8
1131.661 3
1131.683 0
1131.705 1
1131.726 1
1131.748 2
1131.770 3
1131.792 3
1131.814 0
1131.835 2
1131.857 9
1131.879 4
1131.901 2
1131.923 4
1131.944 1
1131.966 3
1131.988 19
1132.010 1
1132.032 0
1132.053 2
1132.075 0
1132.097 0
1132.119 0
1132.140 0
1132.162 1
1132.184 0
1132.206 0
1132.228 0
1132.249 0
1132.271 0
1132.293 3
1132.315 0
1132.337 0
1132.358 0
1132.380 0
1132.402 0
1132.424 0
1132.446 3
1132.467 0
1132.489 5
1132.511 12
1132.533 6
1132.555 0
1132.576 13
1132.598 7
1132.620 1
1132.642 0
1132.664 0
1132.685 6
1132.707 0
1132.729 6
1132.751 0
1132.773 0
1132.794 0
1132.816 0
1132.838 0
1132.860 0
1132.882 1
1132.903 0
1132.925 0
1132.947 0
1132.969 0
1132.991 0
1133.012 0
1133.034 2
1133.056 1
1133.078 0
1133.100 0
1133.121 0
1133.143 0
1133.165 0
1133.187 0
1133.209 5
1133.230 1
1133.252 1
1133.274 2
1133.296 1
1133.318 0
1133.339 6
1133.361 1
1133.383 0
1133.405 3
1133.427 4
1133.448 5
1133.470 8
1133.492 11
1133.514 10
1133.536 1
1133.557 5
1133.579 5
1133.601 2
1133.623 15
1133.645 10
1133.666 5
1133.688 11
1133.710 1
1133.732 9
1133.754 4
1133.775 0
1133.797 2
1133.819 0
1133.841 0
1133.863 0
1133.885 0
1133.906 5
1133.928 4
1133.950 0
1133.972 1
1133.994 0
1134.015 0
1134.037 0
1134.059 0
1134.081 0
1134.103 0
1134.124 0
1134.146 0
1134.168 2
1134.190 3
1134.212 1
1134.234 1
1134.255 0
1134.277 2
1134.299 3
1134.321 0
1134.343 1
1134.364 0
1134.386 0
1134.408 0
1134.430 0
1134.452 0
1134.473 0
1134.495 6
1134.517 8
1134.539 3
1134.561 4
1134.583 0
1134.604 0
1134.626 0
1134.648 3
1134.670 1
1134.692 7
1134.713 1
1134.735 0
1134.757 0
1134.779 0
1134.801 2
1134.823 7
1134.844 2
1134.866 0
1134.888 0
1134.910 1
1134.932 6
1134.953 1
1134.975 11
1134.997 4
1135.019 0
1135.041 0
1135.063 0
1135.084 5
1135.106 4
1135.128 0
1135.150 2
1135.172 3
1135.193 8
1135.215 1
1135.237 2
1135.259 11
1135.281 0
1135.303 1
1135.324 5
1135.346 0
1135.368 1
1135.390 0
1135.412 0
1135.433 0
1135.455 0
1135.477 8
1135.499 9
1135.521 8
1135.543 4
1135.564 9
1135.586 11
1135.608 1
1135.630 4
1135.652 7
1135.674 11
1135.695 2
1135.717 3
1135.739 0
1135.761 0
1135.783 0
1135.805 3
1135.826 0
1135.848 0
1135.870 3
1135.892 0
1135.914 6
1135.936 0
1135.957 4
1135.979 2
1136.001 1
1136.023 0
1136.045 1
1136.066 2
1136.088 0
1136.110 0
1136.132 6
1136.154 0
1136.176 0
1136.197 2
1136.219 1
1136.241 3
1136.263 0
1136.285 0
1136.307 1
1136.328 0
1136.350 0
1136.372 0
1136.394 0
1136.416 0
1136.438 2
1136.459 0
1136.481 0
1136.503 1
1136.525 7
1136.547 2
1136.569 0
1136.590 5
1136.612 4
1136.634 14
1136.656 3
1136.678 0
1136.700 8
1136.721 5
1136.743 0
1136.765 2
1136.787 3
1136.809 1
1136.831 1
1136.852 0
1136.874 0
1136.896 1
1136.918 0
1136.940 6
1136.962 1
1136.984 0
1137.005 14
1137.027 3
1137.049 6
1137.071 1
1137.093 0
1137.115 0
1137.136 0
1137.158 2
1137.180 0
1137.202 0
1137.224 0
1137.246 5
1137.267 3
1137.289 0
1137.311 0
1137.333 0
1137.355 0
1137.377 0
1137.398 2
1137.420 0
1137.442 0
1137.464 0
1137.486 0
1137.508 0
1137.530 2
1137.551 8
1137.573 0
1137.595 2
1137.617 11
1137.639 4
1137.661 0
1137.682 4
1137.704 1
1137.726 4
1137.748 3
1137.770 1
1137.792 5
1137.814 1
1137.835 0
1137.857 0
1137.879 0
1137.901 5
1137.923 7
1137.945 1
1137.966 0
1137.988 0
1138.010 0
1138.032 0
1138.054 0
1138.076 0
1138.098 6
1138.119 14
1138.141 12
1138.163 5
1138.185 0
1138.207 0
1138.229 0
1138.251 0
1138.272 0
1138.294 0
1138.316 0
1138.338 0
1138.360 0
1138.382 0
1138.403 0
1138.425 0
1138.447 0
1138.469 2
1138.491 8
1138.513 12
1138.535 10
1138.556 14
1138.578 13
1138.600 5
1138.622 3
1138.644 9
1138.666 5
1138.688 5
1138.709 0
1138.731 0
1138.753 0
1138.775 0
1138.797 0
1138.819 0
1138.841 0
1138.862 0
1138.884 0
1138.906 6
1138.928 3
1138.950 8
1138.972 3
1138.994 1
1139.015 0
1139.037 0
1139.059 0
1139.081 0
1139.103 0
1139.125 0
1139.147 3
1139.168 4
1139.190 7
1139.212 4
1139.234 5
1139.256 0
1139.278 3
1139.300 15
1139.321 2
1139.343 0
1139.365 0
1139.387 2
1139.409 1
1139.431 2
1139.453 0
1139.475 3
1139.496 5
1139.518 5
1139.540 7
1139.562 0
1139.584 0
1139.606 15
1139.628 9
1139.649 0
1139.671 10
1139.693 11
1139.715 2
1139.737 0
1139.759 0
1139.781 0
1139.802 0
1139.824 1
1139.846 3
1139.868 4
1139.890 0
1139.912 5
1139.934 1
1139.956 2
1139.977 5
1139.999 3
1140.021 0
1140.043 0
1140.065 0
1140.087 1
1140.109 0
1140.130 0
1140.152 0
1140.174 0
1140.196 0
1140.218 9
1140.240 9
1140.262 5
1140.284 0
1140.305 0
1140.327 9
1140.349 3
1140.371 5
1140.393 0
1140.415 1
1140.437 0
1140.459 1
1140.480 0
1140.502 3
1140.524 1
1140.546 0
1140.568 0
1140.590 0
1140.612 0
1140.634 1
1140.655 3
1140.677 1
1140.699 4
1140.721 4
1140.743 1
1140.765 0
1140.787 0
1140.809 5
1140.830 2
1140.852 0
1140.874 0
1140.896 8
1140.918 4
1140.940 0
1140.962 0
1140.984 0
1141.005 7
1141.027 1
1141.049 3
1141.071 6
1141.093 2
1141.115 5
1141.137 6
1141.159 1
1141.180 9
1141.202 0
1141.224 2
1141.246 1
1141.268 0
1141.290 0
1141.312 0
1141.334 4
1141.355 12
1141.377 3
1141.399 1
1141.421 3
1141.443 0
1141.465 0
1141.487 0
1141.509 2
1141.531 1
1141.552 0
1141.574 2
1141.596 0
1141.618 0
1141.640 5
1141.662 4
1141.684 2
1141.706 1
1141.727 12
1141.749 0
1141.771 0
1141.793 3
1141.815 6
1141.837 1
1141.859 2
1141.881 1
1141.903 0
1141.924 0
1141.946 0
1141.968 0
1141.990 0
1142.012 6
1142.034 4
1142.056 1
1142.078 0
1142.100 2
1142.121 3
1142.143 4
1142.165 0
1142.187 0
1142.209 1
1142.231 0
1142.253 1
1142.275 0
1142.297 0
1142.318 1
1142.340 0
1142.362 0
1142.384 7
1142.406 0
1142.428 0
1142.450 6
1142.472 1
1142.494 1
1142.515 0
1142.537 0
1142.559 1
1142.581 2
1142.603 2
1142.625 1
1142.647 0
1142.669 2
1142.691 7
1142.712 0
1142.734 6
1142.756 10
1142.778 14
1142.800 5
1142.822 2
1142.844 1
1142.866 7
1142.888 1
1142.910 10
1142.931 4
1142.953 2
1142.975 4
1142.997 7
1143.019 0
1143.041 1
1143.063 3
1143.085 0
1143.107 3
1143.129 1
1143.150 0
1143.172 3
1143.194 0
1143.216 7
1143.238 6
1143.260 10
1143.282 4
1143.304 0
1143.326 1
1143.348 0
1143.369 0
1143.391 0
1143.413 0
1143.435 0
1143.457 0
1143.479 0
1143.501 1
1143.523 1
1143.545 2
1143.567 5
1143.588 0
1143.610 1
1143.632 6
1143.654 2
1143.676 17
1143.698 2
1143.720 6
1143.742 10
1143.764 0
1143.786 3
1143.807 3
1143.829 1
1143.851 5
1143.873 0
1143.895 2
1143.917 0
1143.939 0
1143.961 7
1143.983 6
1144.005 0
1144.027 0
1144.048 0
1144.070 3
1144.092 0
1144.114 0
1144.136 4
1144.158 3
1144.180 0
1144.202 1
1144.224 1
1144.246 10
1144.267 3
1144.289 6
1144.311 3
1144.333 7
1144.355 0
1144.377 3
1144.399 0
1144.421 0
1144.443 0
1144.465 2
1144.487 0
1144.508 12
1144.530 6
1144.552 1
1144.574 5
1144.596 2
1144.618 0
1144.640 0
1144.662 0
1144.684 5
1144.706 2
1144.728 2
1144.750 0
1144.771 0
1144.793 0
1144.815 5
1144.837 5
1144.859 4
1144.881 13
1144.903 2
1144.925 0
1144.947 11
1144.969 5
1144.991 4
1145.013 0
1145.034 6
1145.056 5
1145.078 1
1145.100 0
1145.122 0
1145.144 2
1145.166 4
1145.188 0
1145.210 0
1145.232 1
1145.254 1
1145.276 2
1145.297 13
1145.319 5
1145.341 0
1145.363 0
1145.385 9
1145.407 0
1145.429 0
1145.451 0
1145.473 0
1145.495 5
1145.517 1
1145.539 17
1145.560 11
1145.582 9
1145.604 8
1145.626 2
1145.648 7
1145.670 5
1145.692 12
1145.714 4
1145.736 3
1145.758 9
1145.780 5
1145.802 0
1145.824 0
1145.845 0
1145.867 5
1145.889 3
1145.911 0
1145.933 3
1145.955 1
1145.977 1
1145.999 5
1146.021 0
1146.043 0
1146.065 0
1146.087 0
1146.109 1
1146.130 0
1146.152 0
1146.174 12
1146.196 0
1146.218 1
1146.240 3
1146.262 3
1146.284 0
1146.306 4
1146.328 0
1146.350 0
1146.372 0
1146.394 2
1146.416 0
1146.437 0
1146.459 7
1146.481 0
1146.503 0
1146.525 7
1146.547 7
1146.569 0
1146.591 6
1146.613 6
1146.635 10
1146.657 12
1146.679 7
1146.701 3
1146.723 11
1146.745 3
1146.766 0
1146.788 0
1146.810 0
1146.832 0
1146.854 5
1146.876 0
1146.898 0
1146.920 1
1146.942 11
1146.964 9
1146.986 5
1147.008 0
1147.030 0
1147.052 0
1147.074 5
1147.095 4
1147.117 3
1147.139 34
1147.161 16
1147.183 2
1147.205 0
1147.227 0
1147.249 0
1147.271 0
1147.293 0
1147.315 0
1147.337 0
1147.359 8
1147.381 0
1147.403 4
1147.425 12
1147.446 1
1147.468 9
1147.490 13
1147.512 1
1147.534 7
1147.556 4
1147.578 7
1147.600 19
1147.622 6
1147.644 3
1147.666 0
1147.688 0
1147.710 4
1147.732 3
1147.754 0
1147.776 4
1147.798 2
1147.819 0
1147.841 5
1147.863 1
1147.885 6
1147.907 6
1147.929 0
1147.951 5
1147.973 1
1147.995 0
1148.017 0
1148.039 0
1148.061 0
1148.083 0
1148.105 0
1148.127 0
1148.149 1
1148.171 6
1148.193 4
1148.214 0
1148.236 0
1148.258 0
1148.280 6
1148.302 5
1148.324 7
1148.346 0
1148.368 1
1148.390 1
1148.412 4
1148.434 0
1148.456 3
1148.478 9
1148.500 4
1148.522 14
1148.544 2
1148.566 0
1148.588 5
1148.610 7
1148.631 0
1148.653 1
1148.675 3
1148.697 4
1148.719 0
1148.741 9
1148.763 1
1148.785 2
1148.807 2
1148.829 3
1148.851 0
1148.873 0
1148.895 0
1148.917 2
1148.939 9
1148.961 1
1148.983 0
1149.005 3
1149.027 0
1149.049 0
1149.071 1
1149.092 4
1149.114 7
1149.136 1
1149.158 0
1149.180 3
1149.202 0
1149.224 0
1149.246 1
1149.268 0
1149.290 0
1149.312 2
1149.334 2
1149.356 0
1149.378 2
1149.400 4
1149.422 0
1149.444 0
1149.466 1
1149.488 6
1149.510 11
1149.532 5
1149.554 12
1149.576 18
1149.598 10
1149.619 0
1149.641 0
1149.663 0
1149.685 0
1149.707 0
1149.729 5
1149.751 0
1149.773 0
1149.795 1
1149.817 1
1149.839 10
1149.861 1
1149.883 0
1149.905 0
1149.927 0
1149.949 0
1149.971 0
1149.993 0
1150.015 5
1150.037 0
1150.059 3
1150.081 0
1150.103 1
1150.125 7
1150.147 4
1150.169 1
1150.191 0
1150.212 2
1150.234 5
1150.256 1
1150.278 0
1150.300 0
1150.322 0
1150.344 0
1150.366 1
1150.388 0
1150.410 5
1150.432 2
1150.454 9
1150.476 7
1150.498 1
1150.520 2
1150.542 3
1150.564 1
1150.586 6
1150.608 1
1150.630 0
1150.652 6
1150.674 3
1150.696 0
1150.718 1
1150.740 0
1150.762 0
1150.784 0
1150.806 8
1150.828 0
1150.850 2
1150.872 0
1150.894 2
1150.915 0
1150.937 2
1150.959 3
1150.981 0
1151.003 0
1151.025 0
1151.047 1
1151.069 5
1151.091 4
1151.113 0
1151.135 3
1151.157 12
1151.179 15
1151.201 2
1151.223 0
1151.245 0
1151.267 1
1151.289 9
1151.311 2
1151.333 4
1151.355 4
1151.377 0
1151.399 5
1151.421 6
1151.443 2
1151.465 2
1151.487 1
1151.509 0
1151.531 0
1151.553 1
1151.575 6
1151.597 4
1151.619 3
1151.641 4
1151.663 4
1151.685 0
1151.707 2
1151.729 2
1151.751 0
1151.773 1
1151.795 6
1151.817 0
1151.839 0
1151.860 0
1151.882 7
1151.904 1
1151.926 2
1151.948 5
1151.970 5
1151.992 0
1152.014 0
1152.036 5
1152.058 0
1152.080 0
1152.102 1
1152.124 0
1152.146 0
1152.168 3
1152.190 6
1152.212 4
1152.234 0
1152.256 3
1152.278 0
1152.300 0
1152.322 2
1152.344 1
1152.366 0
1152.388 0
1152.410 3
1152.432 2
1152.454 0
1152.476 4
1152.498 1
1152.520 0
1152.542 5
1152.564 1
1152.586 3
1152.608 6
1152.630 0
1152.652 5
1152.674 4
1152.696 1
1152.718 0
1152.740 0
1152.762 1
1152.784 1
1152.806 0
1152.828 1
1152.850 0
1152.872 0
1152.894 1
1152.916 0
1152.938 0
1152.960 0
1152.982 0
1153.004 0
1153.026 0
1153.048 0
1153.070 2
1153.092 0
1153.114 0
1153.136 0
1153.158 0
1153.180 0
1153.202 0
1153.224 0
1153.246 0
1153.268 0
1153.290 6
1153.312 3
1153.334 0
1153.356 0
1153.378 0
1153.400 2
1153.422 1
1153.444 7
1153.466 8
1153.488 2
1153.510 3
1153.532 0
1153.554 2
1153.576 0
1153.598 0
1153.620 4
1153.642 6
1153.664 5
1153.686 1
1153.708 2
1153.730 1
1153.752 0
1153.774 4
1153.796 0
1153.818 0
1153.840 0
1153.862 0
1153.884 0
1153.906 0
1153.928 0
1153.950 0
1153.972 0
1153.994 0
1154.016 0
1154.038 0
1154.060 3
1154.082 0
1154.104 0
1154.126 1
1154.148 0
1154.170 0
1154.192 4
1154.214 2
1154.236 0
1154.258 2
1154.280 0
1154.302 3
1154.324 4
1154.346 0
1154.368 0
1154.390 0
1154.412 0
1154.434 5
1154.456 12
1154.478 1
1154.500 0
1154.522 0
1154.544 10
1154.566 8
1154.588 0
1154.610 9
1154.632 14
1154.654 4
1154.676 0
1154.698 0
1154.720 0
1154.742 7
1154.764 1
1154.786 6
1154.808 12
1154.830 1
1154.852 0
1154.874 1
1154.896 0
1154.918 3
1154.940 5
1154.962 5
1154.984 2
1155.006 14
1155.028 3
1155.050 0
1155.072 2
1155.094 0
1155.116 0
1155.138 10
1155.160 0
1155.182 0
1155.204 0
1155.226 0
1155.248 0
1155.270 0
1155.292 0
1155.314 0
1155.336 0
1155.358 0
1155.380 0
1155.402 0
1155.424 0
1155.446 2
1155.468 10
1155.490 3
1155.512 3
1155.534 8
1155.556 1
1155.578 5
1155.600 3
1155.622 13
1155.644 1
1155.666 2
1155.688 3
1155.710 3
1155.732 0
1155.755 3
1155.777 0
1155.799 4
1155.821 0
1155.843 1
1155.865 0
1155.887 0
1155.909 0
1155.931 0
1155.953 2
1155.975 0
1155.997 0
1156.019 0
1156.041 6
1156.063 10
1156.085 0
1156.107 1
1156.129 1
1156.151 1
1156.173 0
1156.195 1
1156.217 0
1156.239 0
1156.261 0
1156.283 0
1156.305 0
1156.327 0
1156.349 0
1156.371 0
1156.393 2
1156.415 0
1156.437 1
1156.459 0
1156.481 18
1156.503 3
1156.525 0
1156.547 0
1156.569 5
1156.591 0
1156.613 0
1156.635 10
1156.657 7
1156.679 0
1156.702 0
1156.724 0
1156.746 0
1156.768 0
1156.790 0
1156.812 5
1156.834 1
1156.856 1
1156.878 1
1156.900 1
1156.922 0
1156.944 0
1156.966 0
1156.988 5
1157.010 6
1157.032 6
1157.054 0
1157.076 0
1157.098 0
1157.120 0
1157.142 0
1157.164 4
1157.186 5
1157.208 1
1157.230 1
1157.252 0
1157.274 0
1157.296 1
1157.318 9
1157.340 2
1157.362 1
1157.384 0
1157.407 9
1157.429 10
1157.451 4
1157.473 2
1157.495 6
1157.517 11
1157.539 3
1157.561 3
1157.583 1
1157.605 0
1157.627 1
1157.649 4
1157.671 0
1157.693 0
1157.715 0
1157.737 0
1157.759 3
1157.781 4
1157.803 0
1157.825 1
1157.847 12
1157.869 9
1157.891 2
1157.913 0
1157.935 0
1157.957 0
1157.979 2
1158.002 0
1158.024 0
1158.046 0
1158.068 2
1158.090 0
1158.112 2
1158.134 5
1158.156 0
1158.178 4
1158.200 0
1158.222 0
1158.244 1
1158.266 2
1158.288 0
1158.310 4
1158.332 0
1158.354 0
1158.376 0
1158.398 0
1158.420 0
1158.442 13
1158.464 4
1158.486 6
1158.508 3
1158.531 0
1158.553 1
1158.575 0
1158.597 5
1158.619 9
1158.641 1
1158.663 0
1158.685 0
1158.707 0
1158.729 2
1158.751 3
1158.773 14
1158.795 9
1158.817 5
1158.839 2
1158.861 0
1158.883 0
1158.905 2
1158.927 4
1158.949 0
1158.971 0
1158.994 0
1159.016 8
1159.038 6
1159.060 1
1159.082 8
1159.104 2
1159.126 0
1159.148 0
1159.170 0
1159.192 0
1159.214 0
1159.236 2
1159.258 0
1159.280 0
1159.302 0
1159.324 0
1159.346 0
1159.368 0
1159.390 2
1159.413 0
1159.435 0
1159.457 2
1159.479 0
1159.501 12
1159.523 11
1159.545 2
1159.567 9
1159.589 2
1159.611 1
1159.633 3
1159.655 0
1159.677 0
1159.699 0
1159.721 1
1159.743 5
1159.765 2
1159.787 0
1159.810 0
1159.832 0
1159.854 0
1159.876 6
1159.898 0
1159.920 0
1159.942 0
1159.964 0
1159.986 0
1160.008 0
1160.030 0
1160.052 0
1160.074 0
1160.096 0
1160.118 0
1160.140 0
1160.162 0
1160.185 0
1160.207 0
1160.229 1
1160.251 0
1160.273 0
1160.295 3
1160.317 0
1160.339 0
1160.361 0
1160.383 4
1160.405 0
1160.427 2
1160.449 5
1160.471 0
1160.493 0
1160.515 2
1160.538 0
1160.560 5
1160.582 7
1160.604 3
1160.626 0
1160.648 1
1160.670 0
1160.692 5
1160.714 0
1160.736 2
1160.758 0
1160.780 0
1160.802 2
1160.824 0
1160.846 0
1160.869 9
1160.891 7
1160.913 1
1160.935 0
1160.957 0
1160.979 0
1161.001 0
1161.023 0
1161.045 0
1161.067 1
1161.089 1
1161.111 3
1161.133 2
1161.155 0
1161.177 0
1161.200 5
1161.222 3
1161.244 0
1161.266 0
1161.288 4
1161.310 0
1161.332 7
1161.354 2
1161.376 0
1161.398 0
1161.420 0
1161.442 10
1161.464 16
1161.486 6
1161.509 0
1161.531 0
1161.553 0
1161.575 12
1161.597 6
1161.619 3
1161.641 1
1161.663 3
1161.685 3
1161.707 5
1161.729 2
1161.751 4
1161.773 0
1161.796 1
1161.818 0
1161.840 0
1161.862 4
1161.884 0
1161.906 0
1161.928 0
1161.950 0
1161.972 2
1161.994 0
1162.016 1
1162.038 0
1162.060 0
1162.083 1
1162.105 0
1162.127 3
1162.149 0
1162.171 0
1162.193 0
1162.215 0
1162.237 0
1162.259 0
1162.281 0
1162.303 0
1162.325 0
1162.347 2
1162.370 0
1162.392 3
1162.414 10
1162.436 3
1162.458 2
1162.480 0
1162.502 1
1162.524 4
1162.546 4
1162.568 0
1162.590 4
1162.612 0
1162.635 1
1162.657 0
1162.679 0
1162.701 0
1162.723 1
1162.745 4
1162.767 6
1162.789 0
1162.811 2
1162.833 2
1162.855 3
1162.878 0
1162.900 0
1162.922 0
1162.944 0
1162.966 0
1162.988 1
1163.010 0
1163.032 8
1163.054 2
1163.076 0
1163.098 0
1163.120 6
1163.143 4
1163.165 6
1163.187 0
1163.209 1
1163.231 0
1163.253 0
1163.275 3
1163.297 0
1163.319 0
1163.341 0
1163.363 13
1163.386 5
1163.408 0
1163.430 0
1163.452 0
1163.474 7
1163.496 0
1163.518 0
1163.540 16
1163.562 20
1163.584 23
1163.606 3
1163.629 3
1163.651 0
1163.673 0
1163.695 3
1163.717 2
1163.739 0
1163.761 0
1163.783 2
1163.805 0
1163.827 0
1163.850 6
1163.872 4
1163.894 4
1163.916 1
1163.938 3
1163.960 0
1163.982 1
1164.004 0
1164.026 3
1164.048 1
1164.070 6
1164.093 0
1164.115 0
1164.137 0
1164.159 3
1164.181 0
1164.203 0
1164.225 0
1164.247 1
1164.269 0
1164.291 0
1164.314 0
1164.336 0
1164.358 2
1164.380 8
1164.402 25
1164.424 13
1164.446 9
1164.468 5
1164.490 1
1164.512 2
1164.535 3
1164.557 2
1164.579 7
1164.601 0
1164.623 2
1164.645 0
1164.667 3
1164.689 0
1164.711 1
1164.734 3
1164.756 0
1164.778 0
1164.800 0
1164.822 0
1164.844 1
1164.866 0
1164.888 3
1164.910 2
1164.932 5
1164.955 2
1164.977 0
1164.999 0
1165.021 0
1165.043 3
1165.065 2
1165.087 0
1165.109 9
1165.131 2
1165.154 3
1165.176 4
1165.198 0
1165.220 0
1165.242 2
1165.264 0
1165.286 6
1165.308 13
1165.330 5
1165.353 2
1165.375 18
1165.397 1
1165.419 0
1165.441 3
1165.463 10
1165.485 6
1165.507 3
1165.529 1
1165.552 3
1165.574 17
1165.596 7
1165.618 1
1165.640 10
1165.662 7
1165.684 1
1165.706 4
1165.728 6
1165.751 1
1165.773 0
1165.795 9
1165.817 1
1165.839 2
1165.861 0
1165.883 2
1165.905 0
1165.927 0
1165.950 0
1165.972 0
1165.994 0
1166.016 1
1166.038 0
1166.060 0
1166.082 0
1166.104 0
1166.127 0
1166.149 1
1166.171 1
1166.193 0
1166.215 0
1166.237 0
1166.259 0
1166.281 7
1166.303 0
1166.326 0
1166.348 0
1166.370 1
1166.392 1
1166.414 4
1166.436 1
1166.458 10
1166.480 10
1166.503 9
1166.525 9
1166.547 9
1166.569 4
1166.591 2
1166.613 8
1166.635 0
1166.657 0
1166.680 3
1166.702 2
1166.724 0
1166.746 2
1166.768 1
1166.790 0
1166.812 10
1166.834 0
1166.856 0
1166.879 2
1166.901 0
1166.923 7
1166.945 1
1166.967 1
1166.989 6
1167.011 0
1167.033 0
1167.056 0
1167.078 0
1167.100 0
1167.122 6
1167.144 0
1167.166 3
1167.188 1
1167.211 0
1167.233 0
1167.255 0
1167.277 2
1167.299 0
1167.321 11
1167.343 3
1167.365 7
1167.388 2
1167.410 0
1167.432 0
1167.454 0
1167.476 1
1167.498 6
1167.520 2
1167.542 1
1167.565 3
1167.587 5
1167.609 1
1167.631 3
1167.653 11
1167.675 14
1167.697 0
1167.720 0
1167.742 1
1167.764 3
1167.786 0
1167.808 2
1167.830 3
1167.852 0
1167.874 2
1167.897 8
1167.919 4
1167.941 4
1167.963 9
1167.985 7
1168.007 0
1168.029 8
1168.052 3
1168.074 5
1168.096 0
1168.118 0
1168.140 0
1168.162 0
1168.184 5
1168.206 9
1168.229 2
1168.251 0
1168.273 0
1168.295 0
1168.317 0
1168.339 1
1168.361 1
1168.384 3
1168.406 4
1168.428 5
1168.450 4
1168.472 5
1168.494 5
1168.516 9
1168.539 11
1168.561 1
1168.583 1
1168.605 0
1168.627 20
1168.649 5
1168.671 0
1168.694 3
1168.716 1
1168.738 0
1168.760 6
1168.782 0
1168.804 0
1168.826 1
1168.849 0
1168.871 0
1168.893 5
1168.915 0
1168.937 9
1168.959 0
1168.981 0
1169.004 0
1169.026 3
1169.048 1
1169.070 15
1169.092 11
1169.114 3
1169.136 0
1169.159 0
1169.181 2
1169.203 1
1169.225 0
1169.247 1
1169.269 7
1169.291 3
1169.314 6
1169.336 6
1169.358 0
1169.380 3
1169.402 2
1169.424 6
1169.446 0
1169.469 0
1169.491 0
1169.513 4
1169.535 14
1169.557 4
1169.579 0
1169.602 1
1169.624 3
1169.646 0
1169.668 12
1169.690 5
1169.712 4
1169.734 2
1169.757 6
1169.779 1
1169.801 0
1169.823 7
1169.845 0
1169.867 0
1169.890 0
1169.912 2
1169.934 0
1169.956 1
1169.978 0
1170.000 2
1170.022 7
1170.045 8
1170.067 0
1170.089 0
1170.111 0
1170.133 0
1170.155 4
1170.178 5
1170.200 0
1170.222 0
1170.244 0
1170.266 1
1170.288 0
1170.310 1
1170.333 2
1170.355 1
1170.377 1
1170.399 3
1170.421 3
1170.443 0
1170.466 7
1170.488 2
1170.510 0
1170.532 2
1170.554 1
1170.576 6
1170.599 0
1170.621 2
1170.643 1
1170.665 3
1170.687 1
1170.709 1
1170.731 7
1170.754 3
1170.776 0
1170.798 0
1170.820 0
1170.842 0
1170.864 1
1170.887 7
1170.909 4
1170.931 11
1170.953 9
1170.975 0
1170.997 1
1171.020 2
1171.042 0
1171.064 2
1171.086 3
1171.108 6
1171.130 4
1171.153 2
1171.175 6
1171.197 2
1171.219 0
1171.241 0
1171.263 2
1171.286 5
1171.308 3
1171.330 0
1171.352 0
1171.374 2
1171.396 0
1171.419 2
1171.441 1
1171.463 0
1171.485 9
1171.507 6
1171.529 9
1171.552 2
1171.574 0
1171.596 0
1171.618 0
1171.640 0
1171.662 0
1171.685 5
1171.707 8
1171.729 7
1171.751 4
1171.773 0
1171.795 5
1171.818 6
1171.840 1
1171.862 0
1171.884 0
1171.906 8
1171.928 4
1171.951 2
1171.973 0
1171.995 0
1172.017 0
1172.039 0
1172.062 0
1172.084 0
1172.106 1
1172.128 0
1172.150 4
1172.172 9
1172.195 2
1172.217 1
1172.239 4
1172.261 0
1172.283 0
1172.305 0
1172.328 0
1172.350 0
1172.372 8
1172.394 3
1172.416 3
1172.439 1
1172.461 4
1172.483 10
1172.505 5
1172.527 3
1172.549 0
1172.572 2
1172.594 6
1172.616 5
1172.638 0
1172.660 2
1172.682 9
1172.705 4
1172.727 2
1172.749 3
1172.771 0
1172.793 0
1172.816 0
1172.838 0
1172.860 1
1172.882 0
1172.904 0
1172.926 3
1172.949 0
1172.971 0
1172.993 0
1173.015 7
1173.037 1
1173.060 0
1173.082 0
1173.104 0
1173.126 0
1173.148 0
1173.170 0
1173.193 0
1173.215 0
1173.237 5
1173.259 2
1173.281 0
1173.304 0
1173.326 1
1173.348 0
1173.370 0
1173.392 9
1173.415 3
1173.437 8
1173.459 1
1173.481 0
1173.503 0
1173.525 1
1173.548 5
1173.570 6
1173.592 2
1173.614 1
1173.636 3
1173.659 0
1173.681 5
1173.703 0
1173.725 0
1173.747 0
1173.770 6
1173.792 0
1173.814 2
1173.836 5
1173.858 2
1173.880 0
1173.903 7
1173.925 0
1173.947 0
1173.969 1
1173.991 0
1174.014 0
1174.036 0
1174.058 1
1174.080 8
1174.102 8
1174.125 2
1174.147 0
1174.169 1
1174.191 1
1174.213 2
1174.236 0
1174.258 0
1174.280 0
1174.302 5
1174.324 0
1174.347 1
1174.369 5
1174.391 3
1174.413 3
1174.435 2
1174.458 0
1174.480 1
1174.502 2
1174.524 0
1174.546 1
1174.569 3
1174.591 6
1174.613 5
1174.635 0
1174.657 8
1174.680 2
1174.702 4
1174.724 12
1174.746 6
1174.768 0
1174.791 1
1174.813 2
1174.835 6
1174.857 10
1174.879 7
1174.902 0
1174.924 0
1174.946 0
1174.968 0
1174.990 4
1175.013 3
1175.035 1
1175.057 0
1175.079 0
1175.101 3
1175.124 4
1175.146 1
1175.168 5
1175.190 1
1175.212 0
1175.235 5
1175.257 6
1175.279 5
1175.301 9
1175.323 4
1175.346 0
1175.368 0
1175.390 0
1175.412 0
1175.434 0
1175.457 0
1175.479 0
1175.501 0
1175.523 0
1175.545 0
1175.568 1
1175.590 0
1175.612 0
1175.634 1
1175.656 4
1175.679 1
1175.701 0
1175.723 0
1175.745 1
1175.767 2
1175.790 0
1175.812 1
1175.834 6
1175.856 4
1175.879 0
1175.901 2
1175.923 0
1175.945 0
1175.967 0
1175.990 6
1176.012 9
1176.034 8
1176.056 1
1176.078 3
1176.101 0
1176.123 0
1176.145 1
1176.167 0
1176.189 0
1176.212 0
1176.234 0
1176.256 2
1176.278 9
1176.301 0
1176.323 0
1176.345 1
1176.367 7
1176.389 4
1176.412 4
1176.434 1
1176.456 2
1176.478 0
1176.500 0
1176.523 1
1176.545 3
1176.567 2
1176.589 17
1176.612 1
1176.634 4
1176.656 3
1176.678 0
1176.700 0
1176.723 0
1176.745 1
1176.767 1
1176.789 0
1176.812 1
1176.834 7
1176.856 1
1176.878 0
1176.900 0
1176.923 0
1176.945 4
1176.967 0
1176.989 2
1177.012 6
1177.034 1
1177.056 1
1177.078 0
1177.100 0
1177.123 0
1177.145 2
1177.167 2
1177.189 0
1177.212 0
1177.234 0
1177.256 16
1177.278 10
1177.300 0
1177.323 0
1177.345 0
1177.367 3
1177.389 9
1177.412 1
1177.434 0
1177.456 0
1177.478 0
1177.500 1
1177.523 0
1177.545 4
1177.567 4
1177.589 0
1177.612 0
1177.634 0
1177.656 0
1177.678 1
1177.700 0
1177.723 2
1177.745 0
1177.767 0
1177.789 7
1177.812 1
1177.834 3
1177.856 9
1177.878 2
1177.901 0
1177.923 11
1177.945 0
1177.967 0
1177.989 1
1178.012 3
1178.034 1
1178.056 0
1178.078 1
1178.101 0
1178.123 1
1178.145 0
1178.167 3
1178.190 0
1178.212 6
1178.234 4
1178.256 5
1178.278 0
1178.301 0
1178.323 0
1178.345 7
1178.367 6
1178.390 1
1178.412 0
1178.434 5
1178.456 0
1178.479 0
1178.501 2
1178.523 13
1178.545 14
1178.567 9
1178.590 7
1178.612 3
1178.634 5
1178.656 10
1178.679 6
1178.701 0
1178.723 0
1178.745 7
1178.768 7
1178.790 0
1178.812 0
1178.834 0
1178.857 0
1178.879 5
1178.901 5
1178.923 7
1178.946 13
1178.968 3
1178.990 4
1179.012 0
1179.034 1
1179.057 4
1179.079 1
1179.101 0
1179.123 0
1179.146 0
1179.168 0
1179.190 0
1179.212 0
1179.235 4
1179.257 0
1179.279 0
1179.301 5
1179.324 0
1179.346 1
1179.368 15
1179.390 2
1179.413 1
1179.435 5
1179.457 1
1179.479 0
1179.502 10
1179.524 6
1179.546 3
1179.568 0
1179.591 0
1179.613 8
1179.635 8
1179.657 0
1179.680 2
1179.702 0
1179.724 10
1179.746 2
1179.768 1
1179.791 0
1179.813 2
1179.835 2
1179.857 0
1179.880 0
1179.902 0
1179.924 9
1179.946 7
1179.969 0
1179.991 0
1180.013 0
1180.035 0
1180.058 0
1180.080 12
1180.102 2
1180.124 0
1180.147 0
1180.169 5
1180.191 2
1180.213 1
1180.236 7
1180.258 2
1180.280 0
1180.302 0
1180.325 3
1180.347 4
1180.369 0
1180.391 0
1180.414 1
1180.436 0
1180.458 0
1180.480 0
1180.503 0
1180.525 0
1180.547 2
1180.570 5
1180.592 7
1180.614 3
1180.636 0
1180.659 4
1180.681 5
1180.703 6
1180.725 6
1180.748 1
1180.770 5
1180.792 0
1180.814 0
1180.837 1
1180.859 1
1180.881 0
1180.903 0
1180.926 3
1180.948 4
1180.970 6
1180.992 2
1181.015 0
1181.037 0
1181.059 0
1181.081 6
1181.104 7
1181.126 4
1181.148 3
1181.170 1
1181.193 1
1181.215 0
1181.237 0
1181.259 1
1181.282 20
1181.304 6
1181.326 1
1181.349 0
1181.371 2
1181.393 22
1181.415 5
1181.438 7
1181.460 1
1181.482 0
1181.504 2
1181.527 2
1181.549 1
1181.571 6
1181.593 3
1181.616 2
1181.638 0
1181.660 0
1181.682 2
1181.705 0
1181.727 3
1181.749 0
1181.772 0
1181.794 0
1181.816 1
1181.838 0
1181.861 3
1181.883 0
1181.905 0
1181.927 0
1181.950 0
1181.972 0
1181.994 2
1182.016 4
1182.039 1
1182.061 15
1182.083 5
1182.106 1
1182.128 0
1182.150 1
1182.172 0
1182.195 0
1182.217 0
1182.239 4
1182.261 3
1182.284 0
1182.306 0
1182.328 0
1182.351 0
1182.373 0
1182.395 0
1182.417 0
1182.440 0
1182.462 0
1182.484 1
1182.506 6
1182.529 10
1182.551 13
1182.573 33
1182.596 46
1182.618 17
1182.640 12
1182.662 3
1182.685 0
1182.707 0
1182.729 10
1182.751 1
1182.774 0
1182.796 0
1182.818 0
1182.841 3
1182.863 0
1182.885 12
1182.907 4
1182.930 2
1182.952 3
1182.974 6
1182.996 3
1183.019 5
1183.041 3
1183.063 2
1183.086 0
1183.108 0
1183.130 0
1183.152 3
1183.175 0
1183.197 5
1183.219 3
1183.242 3
1183.264 0
1183.286 3
1183.308 1
1183.331 1
1183.353 0
1183.375 0
1183.398 5
1183.420 0
1183.442 3
1183.464 0
1183.487 0
1183.509 0
1183.531 16
1183.553 27
1183.576 28
1183.598 19
1183.620 24
1183.643 16
1183.665 0
1183.687 8
1183.709 8
1183.732 10
1183.754 10
1183.776 2
1183.799 1
1183.821 2
1183.843 0
1183.865 0
1183.888 0
1183.910 0
1183.932 0
1183.955 0
1183.977 1
1183.999 0
1184.021 0
1184.044 1
1184.066 3
1184.088 6
1184.111 11
1184.133 16
1184.155 3
1184.177 3
1184.200 0
1184.222 7
1184.244 3
1184.267 6
1184.289 0
1184.311 0
1184.333 0
1184.356 0
1184.378 0
1184.400 0
1184.423 0
1184.445 2
1184.467 1
1184.490 9
1184.512 8
1184.534 17
1184.556 18
1184.579 26
1184.601 16
1184.623 12
1184.646 4
1184.668 6
1184.690 0
1184.712 0
1184.735 6
1184.757 7
1184.779 12
1184.802 0
1184.824 5
1184.846 1
1184.869 0
1184.891 1
1184.913 0
1184.935 6
1184.958 10
1184.980 1
1185.002 0
1185.025 3
1185.047 0
1185.069 1
1185.091 6
1185.114 0
1185.136 0
1185.158 1
1185.181 0
1185.203 3
1185.225 2
1185.248 2
1185.270 3
1185.292 9
1185.314 2
1185.337 1
1185.359 0
1185.381 0
1185.404 0
1185.426 2
1185.448 0
1185.471 5
1185.493 5
1185.515 13
1185.537 9
1185.560 17
1185.582 14
1185.604 14
1185.627 13
1185.649 5
1185.671 3
1185.694 4
1185.716 9
1185.738 2
1185.760 3
1185.783 0
1185.805 0
1185.827 0
1185.850 0
1185.872 0
1185.894 2
1185.917 0
1185.939 4
1185.961 1
1185.984 3
1186.006 2
1186.028 0
1186.050 0
1186.073 0
1186.095 0
1186.117 0
1186.140 2
1186.162 7
1186.184 12
1186.207 3
1186.229 2
1186.251 2
1186.274 0
1186.296 0
1186.318 0
1186.340 0
1186.363 0
1186.385 0
1186.407 0
1186.430 4
1186.452 2
1186.474 0
1186.497 3
1186.519 9
1186.541 6
1186.564 2
1186.586 3
1186.608 6
1186.630 11
1186.653 0
1186.675 11
1186.697 0
1186.720 0
1186.742 0
1186.764 0
1186.787 2
1186.809 6
1186.831 2
1186.854 0
1186.876 0
1186.898 0
1186.921 9
1186.943 7
1186.965 1
1186.987 0
1187.010 2
1187.032 4
1187.054 0
1187.077 0
1187.099 0
1187.121 0
1187.144 0
1187.166 0
1187.188 0
1187.211 2
1187.233 9
1187.255 5
1187.278 0
1187.300 0
1187.322 0
1187.345 6
1187.367 6
1187.389 0
1187.411 0
1187.434 1
1187.456 3
1187.478 0
1187.501 2
1187.523 5
1187.545 2
1187.568 3
1187.590 4
1187.612 4
1187.635 3
1187.657 2
1187.679 0
1187.702 7
1187.724 12
1187.746 1
1187.769 1
1187.791 8
1187.813 7
1187.836 0
1187.858 1
1187.880 5
1187.903 9
1187.925 2
1187.947 3
1187.970 1
1187.992 1
1188.014 0
1188.036 6
1188.059 2
1188.081 2
1188.103 1
1188.126 4
1188.148 5
1188.170 0
1188.193 1
1188.215 2
1188.237 1
1188.260 0
1188.282 0
1188.304 0
1188.327 2
1188.349 0
1188.371 3
1188.394 7
1188.416 2
1188.438 0
1188.461 0
1188.483 0
1188.505 2
1188.528 3
1188.550 0
1188.572 0
1188.595 0
1188.617 2
1188.639 6
1188.662 3
1188.684 1
1188.706 0
1188.729 0
1188.751 0
1188.773 3
1188.796 1
1188.818 0
1188.840 2
1188.863 0
1188.885 0
1188.907 2
1188.930 4
1188.952 3
1188.974 3
1188.997 2
1189.019 0
1189.041 3
1189.064 0
1189.086 8
1189.108 4
1189.131 1
1189.153 0
1189.175 0
1189.198 0
1189.220 0
1189.242 3
1189.265 0
1189.287 0
1189.309 5
1189.332 0
1189.354 0
1189.376 0
1189.399 0
1189.421 0
1189.443 0
1189.466 2
1189.488 7
1189.510 1
1189.533 0
1189.555 11
1189.577 11
1189.600 4
1189.622 4
1189.644 3
1189.667 7
1189.689 8
1189.711 4
1189.734 4
1189.756 1
1189.778 0
1189.801 0
1189.823 0
1189.845 0
1189.868 0
1189.890 3
1189.913 0
1189.935 0
1189.957 1
1189.980 7
1190.002 7
1190.024 0
1190.047 0
1190.069 0
1190.091 0
1190.114 0
1190.136 0
1190.158 0
1190.181 0
1190.203 5
1190.225 1
1190.248 0
1190.270 0
1190.292 1
1190.315 1
1190.337 4
1190.359 0
1190.382 0
1190.404 0
1190.426 3
1190.449 0
1190.471 3
1190.493 13
1190.516 1
1190.538 8
1190.561 15
1190.583 8
1190.605 4
1190.628 0
1190.650 2
1190.672 7
1190.695 7
1190.717 7
1190.739 1
1190.762 0
1190.784 0
1190.806 5
1190.829 5
1190.851 4
1190.873 5
1190.896 0
1190.918 0
1190.940 0
1190.963 0
1190.985 0
1191.008 0
1191.030 2
1191.052 0
1191.075 2
1191.097 0
1191.119 0
1191.142 0
1191.164 1
1191.186 0
1191.209 0
1191.231 0
1191.253 0
1191.276 0
1191.298 0
1191.321 0
1191.343 1
1191.365 7
1191.388 3
1191.410 0
1191.432 0
1191.455 0
1191.477 3
1191.499 3
1191.522 1
1191.544 0
1191.566 0
1191.589 0
1191.611 0
1191.634 1
1191.656 1
1191.678 0
1191.701 5
1191.723 5
1191.745 0
1191.768 0
1191.790 8
1191.812 8
1191.835 0
1191.857 1
1191.879 0
1191.902 9
1191.924 1
1191.947 0
1191.969 0
1191.991 0
1192.014 0
1192.036 2
1192.058 3
1192.081 3
1192.103 5
1192.125 2
1192.148 0
1192.170 13
1192.193 0
1192.215 1
1192.237 1
1192.260 7
1192.282 13
1192.304 8
1192.327 0
1192.349 0
1192.371 0
1192.394 0
1192.416 4
1192.439 0
1192.461 0
1192.483 0
1192.506 0
1192.528 4
1192.550 6
1192.573 3
1192.595 2
1192.617 1
1192.640 1
1192.662 7
1192.685 0
1192.707 0
1192.729 1
1192.752 3
1192.774 0
1192.796 0
1192.819 4
1192.841 8
1192.864 5
1192.886 0
1192.908 0
1192.931 0
1192.953 0
1192.975 0
1192.998 0
1193.020 1
1193.043 0
1193.065 1
1193.087 3
1193.110 0
1193.132 2
1193.154 2
1193.177 0
1193.199 2
1193.221 0
1193.244 0
1193.266 0
1193.289 2
1193.311 4
1193.333 3
1193.356 0
1193.378 3
1193.400 2
1193.423 0
1193.445 0
1193.468 0
1193.490 0
1193.512 0
1193.535 13
1193.557 5
1193.579 1
1193.602 4
1193.624 3
1193.647 3
1193.669 1
1193.691 2
1193.714 0
1193.736 2
1193.759 8
1193.781 4
1193.803 3
1193.826 0
1193.848 0
1193.870 0
1193.893 0
1193.915 0
1193.938 0
1193.960 4
1193.982 4
1194.005 1
1194.027 0
1194.049 0
1194.072 0
1194.094 0
1194.117 0
1194.139 0
1194.161 0
1194.184 0
1194.206 1
1194.229 0
1194.251 0
1194.273 0
1194.296 0
1194.318 4
1194.340 9
1194.363 0
1194.385 8
1194.408 2
1194.430 0
1194.452 4
1194.475 8
1194.497 3
1194.520 1
1194.542 1
1194.564 12
1194.587 2
1194.609 9
1194.631 12
1194.654 6
1194.676 6
1194.699 0
1194.721 2
1194.743 2
1194.766 0
1194.788 0
1194.811 0
1194.833 3
1194.855 0
1194.878 3
1194.900 0
1194.922 0
1194.945 1
1194.967 0
1194.990 7
1195.012 3
1195.034 0
1195.057 0
1195.079 0
1195.102 0
1195.124 4
1195.146 8
1195.169 4
1195.191 4
1195.214 5
1195.236 5
1195.258 0
1195.281 0
1195.303 4
1195.326 9
1195.348 6
1195.370 10
1195.393 2
1195.415 0
1195.437 1
1195.460 5
1195.482 1
1195.505 0
1195.527 13
1195.549 19
1195.572 10
1195.594 0
1195.617 1
1195.639 10
1195.661 0
1195.684 0
1195.706 5
1195.729 0
1195.751 0
1195.773 4
1195.796 4
1195.818 6
1195.841 4
1195.863 0
1195.885 10
1195.908 6
1195.930 0
1195.953 0
1195.975 0
1195.997 0
1196.020 0
1196.042 1
1196.065 0
1196.087 6
1196.109 8
1196.132 12
1196.154 6
1196.177 0
1196.199 12
1196.221 4
1196.244 1
1196.266 0
1196.289 1
1196.311 0
1196.333 6
1196.356 4
1196.378 0
1196.401 0
1196.423 0
1196.445 0
1196.468 0
1196.490 1
1196.513 2
1196.535 8
1196.557 14
1196.580 14
1196.602 7
1196.625 5
1196.647 3
1196.669 9
1196.692 2
1196.714 0
1196.737 0
1196.759 2
1196.782 0
1196.804 0
1196.826 0
1196.849 3
1196.871 4
1196.894 2
1196.916 2
1196.938 3
1196.961 0
1196.983 3
1197.006 0
1197.028 6
1197.050 2
1197.073 3
1197.095 0
1197.118 0
1197.140 2
1197.162 0
1197.185 0
1197.207 6
1197.230 10
1197.252 0
1197.275 5
1197.297 7
1197.319 0
1197.342 0
1197.364 1
1197.387 8
1197.409 2
1197.431 0
1197.454 6
1197.476 6
1197.499 3
1197.521 9
1197.543 4
1197.566 0
1197.588 13
1197.611 9
1197.633 8
1197.656 0
1197.678 2
1197.700 0
1197.723 8
1197.745 3
1197.768 1
1197.790 0
1197.812 0
1197.835 5
1197.857 0
1197.880 0
1197.902 0
1197.925 0
1197.947 1
1197.969 10
1197.992 6
1198.014 1
1198.037 2
1198.059 0
1198.081 1
1198.104 0
1198.126 0
1198.149 1
1198.171 5
1198.194 8
1198.216 8
1198.238 6
1198.261 1
1198.283 0
1198.306 5
1198.328 0
1198.351 8
1198.373 6
1198.395 3
1198.418 0
1198.440 4
1198.463 4
1198.485 8
1198.507 8
1198.530 0
1198.552 2
1198.575 19
1198.597 34
1198.620 25
1198.642 21
1198.664 14
1198.687 12
1198.709 5
1198.732 7
1198.754 2
1198.777 1
1198.799 2
1198.821 4
1198.844 5
1198.866 17
1198.889 8
1198.911 0
1198.934 0
1198.956 2
1198.978 2
1199.001 8
1199.023 7
1199.046 3
1199.068 0
1199.091 1
1199.113 7
1199.135 0
1199.158 0
1199.180 0
1199.203 4
1199.225 7
1199.248 1
1199.270 2
1199.292 4
1199.315 0
1199.337 1
1199.360 0
1199.382 0
1199.405 0
1199.427 3
1199.449 7
1199.472 1
1199.494 3
1199.517 2
1199.539 1
1199.562 16
1199.584 15
1199.606 19
1199.629 15
1199.651 11
1199.674 7
1199.696 6
1199.719 1
1199.741 1
1199.764 1
1199.786 3
1199.808 0
1199.831 4
1199.853 3
1199.876 1
1199.898 0
1199.921 1
1199.943 0
1199.965 1
1199.988 4
1200.010 11
1200.033 0
1200.055 0
1200.078 3
1200.100 1
1200.122 2
1200.145 0
1200.167 0
1200.190 4
1200.212 6
1200.235 0
1200.257 1
1200.280 0
1200.302 10
1200.324 7
1200.347 1
1200.369 0
1200.392 1
1200.414 0
1200.437 3
1200.459 3
1200.482 14
1200.504 10
1200.526 7
1200.549 5
1200.571 6
1200.594 1
1200.616 9
1200.639 10
1200.661 12
1200.684 15
1200.706 4
1200.728 3
1200.751 0
1200.773 4
1200.796 6
1200.818 2
1200.841 2
1200.863 0
1200.886 9
1200.908 4
1200.930 0
1200.953 0
1200.975 1
1200.998 5
1201.020 0
1201.043 0
1201.065 0
1201.088 0
1201.110 0
1201.132 0
1201.155 0
1201.177 0
1201.200 0
1201.222 0
1201.245 0
1201.267 1
1201.290 1
1201.312 0
1201.334 0
1201.357 0
1201.379 0
1201.402 0
1201.424 1
1201.447 12
1201.469 5
1201.492 19
1201.514 10
1201.537 20
1201.559 8
1201.581 12
1201.604 4
1201.626 5
1201.649 10
1201.671 7
1201.694 3
1201.716 8
1201.739 3
1201.761 0
1201.783 1
1201.806 1
1201.828 4
1201.851 5
1201.873 7
1201.896 2
1201.918 0
1201.941 0
1201.963 1
1201.986 0
1202.008 0
1202.031 1
1202.053 0
1202.075 0
1202.098 0
1202.120 2
1202.143 3
1202.165 0
1202.188 3
1202.210 1
1202.233 0
1202.255 4
1202.278 10
1202.300 4
1202.322 3
1202.345 1
1202.367 0
1202.390 1
1202.412 7
1202.435 4
1202.457 2
1202.480 11
1202.502 11
1202.525 16
1202.547 16
1202.570 3
1202.592 6
1202.614 8
1202.637 9
1202.659 2
1202.682 5
1202.704 5
1202.727 0
1202.749 0
1202.772 0
1202.794 0
1202.817 0
1202.839 0
1202.862 0
1202.884 1
1202.906 1
1202.929 5
1202.951 1
1202.974 2
1202.996 7
1203.019 0
1203.041 0
1203.064 0
1203.086 0
1203.109 0
1203.131 0
1203.154 6
1203.176 6
1203.199 0
1203.221 0
1203.243 2
1203.266 0
1203.288 3
1203.311 3
1203.333 0
1203.356 4
1203.378 2
1203.401 1
1203.423 0
1203.446 0
1203.468 10
1203.491 3
1203.513 0
1203.536 6
1203.558 9
1203.580 4
1203.603 0
1203.625 0
1203.648 0
1203.670 4
1203.693 4
1203.715 0
1203.738 12
1203.760 4
1203.783 6
1203.805 0
1203.828 4
1203.850 2
1203.873 2
1203.895 0
1203.918 0
1203.940 0
1203.963 2
1203.985 1
1204.007 0
1204.030 1
1204.052 0
1204.075 0
1204.097 0
1204.120 1
1204.142 3
1204.165 0
1204.187 0
1204.210 1
1204.232 3
1204.255 0
1204.277 0
1204.300 3
1204.322 2
1204.345 1
1204.367 0
1204.390 0
1204.412 0
1204.435 0
1204.457 0
1204.479 1
1204.502 4
1204.524 14
1204.547 5
1204.569 2
1204.592 6
1204.614 0
1204.637 5
1204.659 13
1204.682 0
1204.704 1
1204.727 2
1204.749 5
1204.772 3
1204.794 0
1204.817 0
1204.839 0
1204.862 0
1204.884 0
1204.907 0
1204.929 0
1204.952 0
1204.974 0
1204.997 0
1205.019 0
1205.042 2
1205.064 2
1205.086 0
1205.109 0
1205.131 0
1205.154 0
1205.176 0
1205.199 3
1205.221 1
1205.244 0
1205.266 0
1205.289 0
1205.311 0
1205.334 0
1205.356 0
1205.379 0
1205.401 18
1205.424 7
1205.446 0
1205.469 0
1205.491 0
1205.514 5
1205.536 10
1205.559 14
1205.581 1
1205.604 0
1205.626 1
1205.649 0
1205.671 0
1205.694 2
1205.716 0
1205.739 0
1205.761 0
1205.784 0
1205.806 0
1205.829 7
1205.851 3
1205.874 1
1205.896 0
1205.919 0
1205.941 0
1205.964 0
1205.986 0
1206.009 0
1206.031 5
1206.054 4
1206.076 2
1206.098 0
1206.121 3
1206.143 1
1206.166 0
1206.188 4
1206.211 0
1206.233 0
1206.256 0
1206.278 0
1206.301 1
1206.323 0
1206.346 0
1206.368 0
1206.391 0
1206.413 1
1206.436 8
1206.458 3
1206.481 3
1206.503 12
1206.526 16
1206.548 19
1206.571 9
1206.593 2
1206.616 2
1206.638 12
1206.661 4
1206.683 9
1206.706 0
1206.728 3
1206.751 3
1206.773 8
1206.796 2
1206.818 13
1206.841 9
1206.863 3
1206.886 1
1206.908 0
1206.931 7
1206.953 3
1206.976 0
1206.998 5
1207.021 1
1207.043 3
1207.066 2
1207.088 1
1207.111 9
1207.133 6
1207.156 4
1207.178 1
1207.201 3
1207.223 0
1207.246 0
1207.268 1
1207.291 3
1207.313 0
1207.336 0
1207.358 0
1207.381 0
[truncated: 971,362 more chars]
