# Supplementary material for: Identifying Archaeological Bone via Non-Destructive ZooMS and the Materiality of Symbolic Expression: Examples from Iroquoian Bone Points
Source: Sci Rep. 2019 Jul 30;9:11027. doi: 10.1038/s41598-019-47299-x (PMC6667708; doi:10.1038/s41598-019-47299-x)
Supplement: Supplementary file 2 — Supplementary Datafiles [file 41598_2019_47299_MOESM2_ESM.zip › McGrath et al Supplementary Datafiles/Data set S4_DestructiveSpectra/DR-1662s_DEST_2.txt]

499.925 0
499.939 0
499.954 1
499.968 20
499.983 10
499.997 5
500.011 0
500.026 0
500.040 3
500.055 0
500.069 0
500.084 8
500.098 8
500.113 1
500.127 0
500.142 2
500.156 3
500.171 7
500.185 4
500.200 0
500.214 8
500.229 15
500.243 4
500.258 9
500.272 4
500.287 7
500.301 2
500.315 0
500.330 5
500.344 7
500.359 0
500.373 19
500.388 4
500.402 16
500.417 2
500.431 0
500.446 5
500.460 2
500.475 0
500.489 0
500.504 0
500.518 0
500.533 1
500.547 0
500.562 0
500.576 0
500.591 8
500.605 0
500.620 0
500.634 0
500.649 0
500.663 0
500.678 0
500.692 11
500.706 5
500.721 4
500.735 11
500.750 2
500.764 0
500.779 0
500.793 0
500.808 0
500.822 2
500.837 13
500.851 7
500.866 8
500.880 8
500.895 5
500.909 10
500.924 5
500.938 6
500.953 4
500.967 11
500.982 48
500.996 76
501.011 32
501.025 12
501.040 23
501.054 35
501.069 33
501.083 19
501.098 25
501.112 1
501.127 2
501.141 13
501.156 0
501.170 0
501.185 2
501.199 0
501.214 0
501.228 0
501.243 0
501.257 0
501.272 6
501.286 19
501.301 5
501.315 0
501.330 4
501.344 5
501.359 0
501.373 0
501.387 4
501.402 12
501.416 10
501.431 0
501.445 2
501.460 5
501.474 0
501.489 0
501.503 12
501.518 4
501.532 3
501.547 5
501.561 12
501.576 7
501.590 6
501.605 0
501.619 1
501.634 5
501.648 0
501.663 0
501.677 0
501.692 6
501.706 2
501.721 0
501.735 0
501.750 1
501.764 3
501.779 5
501.793 0
501.808 0
501.822 0
501.837 0
501.851 0
501.866 0
501.880 0
501.895 5
501.909 9
501.924 1
501.938 7
501.953 9
501.967 23
501.982 8
501.996 6
502.011 21
502.025 15
502.040 4
502.054 0
502.069 1
502.083 38
502.098 29
502.112 13
502.127 5
502.141 4
502.156 0
502.170 9
502.185 20
502.200 7
502.214 0
502.229 0
502.243 0
502.258 10
502.272 0
502.287 4
502.301 0
502.316 0
502.330 5
502.345 2
502.359 0
502.374 0
502.388 0
502.403 6
502.417 2
502.432 3
502.446 2
502.461 0
502.475 0
502.490 0
502.504 0
502.519 1
502.533 4
502.548 2
502.562 7
502.577 0
502.591 0
502.606 0
502.620 0
502.635 0
502.649 0
502.664 0
502.678 0
502.693 0
502.707 0
502.722 0
502.736 1
502.751 2
502.765 7
502.780 8
502.794 19
502.809 4
502.823 0
502.838 0
502.852 0
502.867 3
502.882 11
502.896 2
502.911 11
502.925 7
502.940 1
502.954 0
502.969 0
502.983 0
502.998 0
503.012 0
503.027 3
503.041 6
503.056 2
503.070 14
503.085 6
503.099 0
503.114 11
503.128 11
503.143 4
503.157 4
503.172 11
503.186 5
503.201 3
503.215 0
503.230 0
503.244 0
503.259 0
503.274 14
503.288 9
503.303 0
503.317 8
503.332 6
503.346 7
503.361 1
503.375 0
503.390 0
503.404 0
503.419 0
503.433 2
503.448 0
503.462 1
503.477 0
503.491 0
503.506 0
503.520 0
503.535 0
503.549 0
503.564 0
503.579 0
503.593 0
503.608 0
503.622 0
503.637 0
503.651 0
503.666 0
503.680 0
503.695 0
503.709 0
503.724 0
503.738 2
503.753 22
503.767 2
503.782 0
503.796 0
503.811 0
503.826 0
503.840 0
503.855 0
503.869 0
503.884 0
503.898 6
503.913 9
503.927 0
503.942 0
503.956 0
503.971 4
503.985 2
504.000 2
504.014 5
504.029 0
504.043 0
504.058 0
504.073 0
504.087 13
504.102 4
504.116 3
504.131 0
504.145 0
504.160 0
504.174 0
504.189 9
504.203 4
504.218 5
504.232 5
504.247 0
504.261 1
504.276 16
504.291 6
504.305 0
504.320 6
504.334 3
504.349 0
504.363 0
504.378 3
504.392 0
504.407 0
504.421 11
504.436 8
504.450 2
504.465 0
504.480 0
504.494 0
504.509 0
504.523 0
504.538 0
504.552 0
504.567 0
504.581 0
504.596 2
504.610 0
504.625 8
504.639 1
504.654 0
504.669 3
504.683 0
504.698 0
504.712 0
504.727 1
504.741 6
504.756 0
504.770 0
504.785 0
504.799 0
504.814 0
504.829 4
504.843 8
504.858 10
504.872 11
504.887 2
504.901 11
504.916 5
504.930 7
504.945 26
504.959 11
504.974 8
504.989 2
505.003 0
505.018 1
505.032 7
505.047 1
505.061 6
505.076 3
505.090 0
505.105 0
505.119 1
505.134 4
505.149 4
505.163 0
505.178 0
505.192 4
505.207 0
505.221 0
505.236 0
505.250 10
505.265 8
505.280 10
505.294 0
505.309 0
505.323 0
505.338 0
505.352 0
505.367 0
505.381 0
505.396 0
505.410 0
505.425 7
505.440 20
505.454 25
505.469 13
505.483 3
505.498 0
505.512 0
505.527 6
505.541 8
505.556 3
505.571 0
505.585 0
505.600 3
505.614 7
505.629 1
505.643 0
505.658 0
505.672 0
505.687 3
505.702 0
505.716 0
505.731 0
505.745 0
505.760 0
505.774 0
505.789 0
505.803 0
505.818 0
505.833 2
505.847 11
505.862 5
505.876 2
505.891 0
505.905 0
505.920 0
505.935 3
505.949 8
505.964 3
505.978 8
505.993 0
506.007 4
506.022 0
506.036 8
506.051 2
506.066 3
506.080 5
506.095 7
506.109 0
506.124 0
506.138 0
506.153 4
506.167 10
506.182 11
506.197 4
506.211 0
506.226 7
506.240 7
506.255 0
506.269 0
506.284 3
506.299 12
506.313 3
506.328 13
506.342 5
506.357 7
506.371 12
506.386 4
506.401 0
506.415 6
506.430 1
506.444 1
506.459 7
506.473 6
506.488 1
506.503 0
506.517 5
506.532 0
506.546 0
506.561 0
506.575 0
506.590 0
506.604 0
506.619 3
506.634 7
506.648 13
506.663 16
506.677 4
506.692 0
506.706 0
506.721 8
506.736 5
506.750 8
506.765 2
506.779 0
506.794 0
506.808 0
506.823 0
506.838 9
506.852 7
506.867 3
506.881 0
506.896 0
506.910 5
506.925 7
506.940 12
506.954 8
506.969 11
506.983 3
506.998 5
507.013 1
507.027 8
507.042 9
507.056 4
507.071 13
507.085 2
507.100 3
507.115 2
507.129 8
507.144 3
507.158 10
507.173 5
507.187 6
507.202 3
507.217 4
507.231 12
507.246 7
507.260 0
507.275 4
507.289 12
507.304 3
507.319 0
507.333 0
507.348 0
507.362 0
507.377 0
507.392 0
507.406 0
507.421 0
507.435 2
507.450 0
507.464 0
507.479 1
507.494 14
507.508 1
507.523 0
507.537 0
507.552 3
507.567 1
507.581 0
507.596 0
507.610 0
507.625 0
507.639 8
507.654 0
507.669 0
507.683 1
507.698 12
507.712 13
507.727 4
507.742 4
507.756 5
507.771 2
507.785 13
507.800 4
507.814 0
507.829 0
507.844 0
507.858 5
507.873 4
507.887 5
507.902 2
507.917 0
507.931 0
507.946 2
507.960 6
507.975 1
507.990 0
508.004 1
508.019 4
508.033 2
508.048 0
508.063 1
508.077 3
508.092 8
508.106 3
508.121 0
508.135 0
508.150 9
508.165 13
508.179 4
508.194 12
508.208 21
508.223 8
508.238 0
508.252 6
508.267 5
508.281 21
508.296 73
508.311 51
508.325 69
508.340 50
508.354 43
508.369 40
508.384 29
508.398 19
508.413 31
508.427 8
508.442 1
508.457 0
508.471 0
508.486 0
508.500 0
508.515 10
508.530 6
508.544 15
508.559 10
508.573 25
508.588 12
508.603 1
508.617 0
508.632 0
508.646 3
508.661 3
508.675 0
508.690 0
508.705 0
508.719 10
508.734 3
508.748 0
508.763 0
508.778 6
508.792 10
508.807 6
508.821 0
508.836 4
508.851 9
508.865 0
508.880 0
508.895 0
508.909 7
508.924 0
508.938 0
508.953 0
508.968 6
508.982 1
508.997 0
509.011 18
509.026 13
509.041 4
509.055 0
509.070 1
509.084 0
509.099 0
509.114 0
509.128 0
509.143 5
509.157 1
509.172 0
509.187 0
509.201 0
509.216 0
509.230 5
509.245 9
509.260 11
509.274 4
509.289 5
509.303 33
509.318 10
509.333 14
509.347 23
509.362 11
509.377 18
509.391 23
509.406 56
509.420 25
509.435 6
509.450 2
509.464 0
509.479 0
509.493 0
509.508 0
509.523 4
509.537 9
509.552 6
509.566 2
509.581 8
509.596 4
509.610 5
509.625 1
509.640 3
509.654 0
509.669 0
509.683 10
509.698 5
509.713 0
509.727 0
509.742 0
509.756 0
509.771 0
509.786 0
509.800 0
509.815 7
509.830 0
509.844 0
509.859 0
509.873 0
509.888 10
509.903 7
509.917 14
509.932 4
509.946 2
509.961 0
509.976 2
509.990 0
510.005 1
510.020 9
510.034 1
510.049 9
510.063 10
510.078 3
510.093 0
510.107 4
510.122 9
510.136 5
510.151 0
510.166 11
510.180 2
510.195 1
510.210 2
510.224 0
510.239 17
510.253 9
510.268 13
510.283 32
510.297 39
510.312 39
510.327 20
510.341 18
510.356 11
510.370 19
510.385 10
510.400 34
510.414 24
510.429 10
510.444 0
510.458 0
510.473 0
510.487 0
510.502 1
510.517 9
510.531 0
510.546 0
510.561 0
510.575 0
510.590 0
510.604 0
510.619 5
510.634 3
510.648 15
510.663 23
510.678 0
510.692 0
510.707 1
510.721 0
510.736 3
510.751 0
510.765 0
510.780 11
510.795 0
510.809 1
510.824 3
510.839 8
510.853 8
510.868 1
510.882 7
510.897 0
510.912 3
510.926 1
510.941 0
510.956 0
510.970 0
510.985 0
510.999 14
511.014 5
511.029 7
511.043 2
511.058 3
511.073 7
511.087 0
511.102 0
511.117 1
511.131 3
511.146 0
511.160 9
511.175 5
511.190 11
511.204 16
511.219 5
511.234 12
511.248 10
511.263 2
511.278 0
511.292 2
511.307 4
511.321 0
511.336 10
511.351 9
511.365 7
511.380 0
511.395 0
511.409 0
511.424 0
511.439 6
511.453 14
511.468 3
511.482 1
511.497 1
511.512 0
511.526 0
511.541 0
511.556 0
511.570 0
511.585 7
511.600 9
511.614 0
511.629 0
511.644 0
511.658 0
511.673 0
511.687 3
511.702 7
511.717 1
511.731 0
511.746 9
511.761 15
511.775 7
511.790 1
511.805 0
511.819 0
511.834 0
511.849 10
511.863 3
511.878 0
511.892 12
511.907 3
511.922 0
511.936 0
511.951 0
511.966 0
511.980 0
511.995 0
512.010 0
512.024 5
512.039 8
512.054 6
512.068 1
512.083 6
512.098 4
512.112 6
512.127 5
512.141 8
512.156 0
512.171 4
512.185 17
512.200 7
512.215 7
512.229 13
512.244 3
512.259 0
512.273 0
512.288 18
512.303 30
512.317 14
512.332 0
512.347 0
512.361 0
512.376 0
512.391 6
512.405 12
512.420 5
512.434 0
512.449 14
512.464 13
512.478 2
512.493 0
512.508 0
512.522 0
512.537 0
512.552 0
512.566 8
512.581 15
512.596 1
512.610 0
512.625 0
512.640 7
512.654 1
512.669 4
512.684 8
512.698 2
512.713 13
512.728 17
512.742 6
512.757 0
512.772 0
512.786 0
512.801 0
512.816 0
512.830 0
512.845 0
512.860 5
512.874 7
512.889 1
512.903 0
512.918 1
512.933 0
512.947 0
512.962 3
512.977 0
512.991 1
513.006 0
513.021 0
513.035 5
513.050 0
513.065 0
513.079 0
513.094 0
513.109 0
513.123 0
513.138 4
513.153 6
513.167 0
513.182 0
513.197 0
513.211 0
513.226 9
513.241 24
513.255 15
513.270 7
513.285 5
513.299 0
513.314 0
513.329 0
513.343 0
513.358 0
513.373 0
513.387 0
513.402 0
513.417 0
513.431 0
513.446 0
513.461 0
513.475 5
513.490 0
513.505 0
513.519 0
513.534 0
513.549 2
513.563 7
513.578 2
513.593 0
513.607 0
513.622 5
513.637 0
513.651 0
513.666 0
513.681 0
513.695 0
513.710 3
513.725 3
513.739 5
513.754 8
513.769 5
513.783 0
513.798 0
513.813 6
513.827 7
513.842 0
513.857 0
513.872 6
513.886 3
513.901 2
513.916 1
513.930 0
513.945 0
513.960 0
513.974 1
513.989 4
514.004 0
514.018 0
514.033 7
514.048 7
514.062 7
514.077 8
514.092 0
514.106 3
514.121 4
514.136 1
514.150 2
514.165 5
514.180 24
514.194 12
514.209 7
514.224 2
514.238 0
514.253 7
514.268 10
514.282 3
514.297 9
514.312 3
514.327 0
514.341 0
514.356 0
514.371 0
514.385 0
514.400 0
514.415 0
514.429 8
514.444 5
514.459 0
514.473 0
514.488 0
514.503 0
514.517 3
514.532 2
514.547 0
514.561 4
514.576 8
514.591 0
514.605 0
514.620 0
514.635 0
514.650 0
514.664 2
514.679 0
514.694 0
514.708 0
514.723 0
514.738 7
514.752 34
514.767 5
514.782 0
514.796 0
514.811 8
514.826 16
514.840 4
514.855 0
514.870 3
514.885 3
514.899 5
514.914 0
514.929 1
514.943 6
514.958 1
514.973 0
514.987 0
515.002 0
515.017 7
515.031 1
515.046 0
515.061 0
515.075 0
515.090 0
515.105 0
515.120 3
515.134 21
515.149 4
515.164 0
515.178 1
515.193 11
515.208 6
515.222 2
515.237 0
515.252 6
515.266 0
515.281 0
515.296 0
515.311 0
515.325 0
515.340 0
515.355 7
515.369 1
515.384 0
515.399 0
515.413 0
515.428 0
515.443 5
515.458 1
515.472 0
515.487 0
515.502 2
515.516 2
515.531 5
515.546 2
515.560 0
515.575 0
515.590 0
515.605 0
515.619 0
515.634 0
515.649 0
515.663 0
515.678 4
515.693 12
515.707 5
515.722 11
515.737 11
515.752 0
515.766 0
515.781 0
515.796 2
515.810 3
515.825 2
515.840 4
515.854 16
515.869 14
515.884 16
515.899 6
515.913 24
515.928 6
515.943 1
515.957 2
515.972 3
515.987 3
516.001 0
516.016 0
516.031 4
516.046 0
516.060 6
516.075 0
516.090 6
516.104 1
516.119 3
516.134 0
516.148 4
516.163 8
516.178 0
516.193 2
516.207 13
516.222 1
516.237 0
516.251 1
516.266 6
516.281 7
516.296 0
516.310 0
516.325 12
516.340 3
516.354 0
516.369 1
516.384 6
516.399 0
516.413 4
516.428 0
516.443 0
516.457 0
516.472 0
516.487 0
516.502 8
516.516 3
516.531 0
516.546 2
516.560 14
516.575 2
516.590 0
516.604 0
516.619 0
516.634 4
516.649 0
516.663 8
516.678 6
516.693 0
516.707 4
516.722 10
516.737 2
516.752 0
516.766 0
516.781 0
516.796 0
516.811 5
516.825 0
516.840 8
516.855 4
516.869 0
516.884 16
516.899 5
516.914 1
516.928 0
516.943 0
516.958 0
516.972 7
516.987 21
517.002 5
517.017 0
517.031 0
517.046 9
517.061 9
517.075 1
517.090 8
517.105 1
517.120 1
517.134 0
517.149 0
517.164 5
517.178 1
517.193 15
517.208 10
517.223 1
517.237 0
517.252 0
517.267 0
517.282 0
517.296 0
517.311 0
517.326 6
517.340 6
517.355 0
517.370 0
517.385 0
517.399 0
517.414 0
517.429 0
517.443 0
517.458 8
517.473 3
517.488 8
517.502 6
517.517 5
517.532 0
517.547 0
517.561 11
517.576 9
517.591 0
517.605 1
517.620 0
517.635 0
517.650 0
517.664 0
517.679 0
517.694 1
517.709 2
517.723 6
517.738 3
517.753 2
517.767 0
517.782 0
517.797 0
517.812 5
517.826 10
517.841 6
517.856 11
517.871 9
517.885 3
517.900 0
517.915 0
517.930 11
517.944 2
517.959 0
517.974 0
517.988 2
518.003 3
518.018 0
518.033 1
518.047 14
518.062 2
518.077 11
518.092 22
518.106 3
518.121 7
518.136 0
518.151 0
518.165 0
518.180 0
518.195 0
518.209 0
518.224 4
518.239 0
518.254 0
518.268 6
518.283 2
518.298 8
518.313 1
518.327 8
518.342 0
518.357 2
518.372 5
518.386 9
518.401 1
518.416 0
518.431 5
518.445 0
518.460 0
518.475 0
518.489 1
518.504 0
518.519 0
518.534 3
518.548 0
518.563 6
518.578 0
518.593 0
518.607 0
518.622 0
518.637 5
518.652 6
518.666 5
518.681 10
518.696 2
518.711 1
518.725 0
518.740 0
518.755 0
518.770 0
518.784 0
518.799 0
518.814 3
518.829 11
518.843 0
518.858 3
518.873 20
518.888 7
518.902 0
518.917 3
518.932 2
518.947 0
518.961 0
518.976 11
518.991 4
519.005 0
519.020 0
519.035 5
519.050 6
519.064 0
519.079 6
519.094 0
519.109 0
519.123 13
519.138 4
519.153 0
519.168 0
519.182 13
519.197 4
519.212 4
519.227 1
519.241 0
519.256 11
519.271 3
519.286 3
519.300 5
519.315 5
519.330 8
519.345 0
519.359 4
519.374 4
519.389 0
519.404 0
519.418 0
519.433 0
519.448 0
519.463 0
519.478 0
519.492 0
519.507 4
519.522 6
519.537 6
519.551 0
519.566 0
519.581 0
519.596 0
519.610 3
519.625 4
519.640 5
519.655 1
519.669 0
519.684 0
519.699 0
519.714 2
519.728 0
519.743 1
519.758 0
519.773 0
519.787 0
519.802 3
519.817 0
519.832 5
519.846 1
519.861 0
519.876 0
519.891 0
519.905 0
519.920 0
519.935 14
519.950 27
519.965 9
519.979 2
519.994 0
520.009 3
520.024 6
520.038 2
520.053 0
520.068 1
520.083 4
520.097 0
520.112 0
520.127 0
520.142 0
520.156 4
520.171 4
520.186 1
520.201 11
520.215 6
520.230 0
520.245 14
520.260 11
520.275 2
520.289 1
520.304 3
520.319 18
520.334 36
520.348 39
520.363 11
520.378 1
520.393 9
520.407 8
520.422 8
520.437 0
520.452 14
520.466 10
520.481 3
520.496 0
520.511 0
520.526 0
520.540 0
520.555 0
520.570 3
520.585 8
520.599 8
520.614 1
520.629 0
520.644 0
520.658 0
520.673 3
520.688 0
520.703 0
520.718 2
520.732 11
520.747 15
520.762 2
520.777 1
520.791 17
520.806 9
520.821 0
520.836 6
520.851 15
520.865 8
520.880 4
520.895 0
520.910 0
520.924 0
520.939 0
520.954 8
520.969 10
520.983 0
520.998 11
521.013 14
521.028 8
521.043 8
521.057 17
521.072 4
521.087 0
521.102 1
521.116 2
521.131 2
521.146 1
521.161 2
521.176 0
521.190 2
521.205 34
521.220 17
521.235 6
521.249 11
521.264 0
521.279 1
521.294 10
521.309 6
521.323 3
521.338 4
521.353 5
521.368 8
521.383 13
521.397 10
521.412 6
521.427 1
521.442 3
521.456 4
521.471 10
521.486 3
521.501 1
521.516 4
521.530 7
521.545 0
521.560 3
521.575 2
521.589 0
521.604 3
521.619 13
521.634 0
521.649 1
521.663 0
521.678 0
521.693 1
521.708 15
521.723 9
521.737 4
521.752 0
521.767 0
521.782 0
521.796 0
521.811 2
521.826 0
521.841 0
521.856 1
521.870 4
521.885 1
521.900 10
521.915 22
521.930 17
521.944 0
521.959 0
521.974 5
521.989 7
522.003 2
522.018 0
522.033 0
522.048 0
522.063 0
522.077 0
522.092 8
522.107 12
522.122 11
522.137 0
522.151 21
522.166 17
522.181 9
522.196 5
522.211 8
522.225 19
522.240 22
522.255 17
522.270 32
522.285 32
522.299 78
522.314 165
522.329 264
522.344 566
522.359 784
522.373 905
522.388 801
522.403 694
522.418 558
522.432 306
522.447 207
522.462 185
522.477 82
522.492 76
522.506 47
522.521 38
522.536 20
522.551 19
522.566 33
522.580 46
522.595 18
522.610 27
522.625 23
522.640 7
522.654 7
522.669 15
522.684 7
522.699 22
522.714 18
522.728 8
522.743 4
522.758 14
522.773 2
522.788 0
522.802 5
522.817 7
522.832 1
522.847 16
522.862 5
522.876 0
522.891 9
522.906 16
522.921 15
522.936 9
522.950 15
522.965 16
522.980 32
522.995 26
523.010 29
523.024 18
523.039 16
523.054 7
523.069 14
523.084 26
523.099 4
523.113 4
523.128 0
523.143 21
523.158 21
523.173 2
523.187 1
523.202 0
523.217 8
523.232 25
523.247 35
523.261 8
523.276 15
523.291 13
523.306 20
523.321 61
523.335 130
523.350 227
523.365 265
523.380 431
523.395 370
523.409 191
523.424 97
523.439 92
523.454 114
523.469 61
523.484 11
523.498 23
523.513 6
523.528 17
523.543 16
523.558 9
523.572 7
523.587 5
523.602 7
523.617 4
523.632 16
523.646 6
523.661 4
523.676 0
523.691 6
523.706 15
523.721 20
523.735 12
523.750 4
523.765 0
523.780 4
523.795 17
523.809 18
523.824 33
523.839 33
523.854 33
523.869 18
523.883 4
523.898 13
523.913 16
523.928 20
523.943 17
523.958 22
523.972 10
523.987 23
524.002 19
524.017 28
524.032 29
524.046 25
524.061 5
524.076 9
524.091 0
524.106 1
524.121 18
524.135 39
524.150 12
524.165 6
524.180 10
524.195 4
524.209 8
524.224 24
524.239 26
524.254 9
524.269 20
524.284 23
524.298 26
524.313 22
524.328 27
524.343 25
524.358 65
524.373 85
524.387 97
524.402 70
524.417 61
524.432 14
524.447 15
524.461 15
524.476 4
524.491 11
524.506 22
524.521 27
524.536 12
524.550 11
524.565 27
524.580 8
524.595 0
524.610 0
524.625 1
524.639 6
524.654 23
524.669 7
524.684 5
524.699 7
524.714 3
524.728 16
524.743 11
524.758 11
524.773 28
524.788 13
524.802 17
524.817 18
524.832 3
524.847 0
524.862 6
524.877 17
524.891 4
524.906 9
524.921 17
524.936 3
524.951 9
524.966 1
524.980 12
524.995 11
525.010 10
525.025 9
525.040 13
525.055 10
525.069 8
525.084 4
525.099 12
525.114 15
525.129 21
525.144 22
525.158 10
525.173 3
525.188 5
525.203 3
525.218 0
525.233 17
525.247 13
525.262 9
525.277 5
525.292 8
525.307 2
525.322 2
525.336 18
525.351 60
525.366 23
525.381 15
525.396 12
525.411 31
525.426 28
525.440 14
525.455 20
525.470 15
525.485 6
525.500 0
525.515 8
525.529 10
525.544 3
525.559 10
525.574 8
525.589 0
525.604 8
525.618 3
525.633 2
525.648 9
525.663 24
525.678 13
525.693 8
525.707 0
525.722 6
525.737 5
525.752 7
525.767 6
525.782 0
525.797 0
525.811 3
525.826 20
525.841 13
525.856 11
525.871 5
525.886 7
525.900 8
525.915 8
525.930 0
525.945 3
525.960 2
525.975 22
525.990 8
526.004 4
526.019 0
526.034 0
526.049 0
526.064 0
526.079 15
526.093 19
526.108 4
526.123 7
526.138 19
526.153 5
526.168 7
526.183 6
526.197 15
526.212 22
526.227 34
526.242 23
526.257 7
526.272 20
526.286 27
526.301 19
526.316 34
526.331 30
526.346 26
526.361 15
526.376 22
526.390 16
526.405 3
526.420 9
526.435 14
526.450 6
526.465 6
526.480 22
526.494 7
526.509 3
526.524 13
526.539 9
526.554 10
526.569 3
526.584 0
526.598 1
526.613 17
526.628 26
526.643 9
526.658 7
526.673 0
526.688 2
526.702 3
526.717 0
526.732 2
526.747 26
526.762 9
526.777 12
526.792 10
526.806 9
526.821 17
526.836 6
526.851 1
526.866 8
526.881 29
526.896 7
526.910 3
526.925 0
526.940 4
526.955 0
526.970 1
526.985 16
527.000 1
527.014 7
527.029 3
527.044 3
527.059 18
527.074 12
527.089 5
527.104 2
527.118 8
527.133 5
527.148 10
527.163 1
527.178 7
527.193 1
527.208 0
527.222 2
527.237 8
527.252 8
527.267 13
527.282 4
527.297 12
527.312 3
527.327 0
527.341 6
527.356 19
527.371 9
527.386 3
527.401 0
527.416 4
527.431 0
527.445 0
527.460 5
527.475 1
527.490 0
527.505 0
527.520 0
527.535 13
527.550 17
527.564 9
527.579 4
527.594 7
527.609 1
527.624 5
527.639 4
527.654 20
527.668 11
527.683 2
527.698 0
527.713 5
527.728 4
527.743 2
527.758 2
527.773 14
527.787 21
527.802 8
527.817 5
527.832 10
527.847 7
527.862 16
527.877 33
527.892 26
527.906 3
527.921 0
527.936 5
527.951 12
527.966 1
527.981 24
527.996 1
528.011 2
528.025 6
528.040 12
528.055 1
528.070 0
528.085 12
528.100 4
528.115 5
528.130 7
528.144 0
528.159 0
528.174 0
528.189 13
528.204 8
528.219 0
528.234 3
528.249 7
528.263 5
528.278 1
528.293 2
528.308 3
528.323 2
528.338 0
528.353 0
528.368 6
528.382 9
528.397 7
528.412 10
528.427 18
528.442 4
528.457 0
528.472 12
528.487 15
528.502 4
528.516 4
528.531 11
528.546 6
528.561 3
528.576 11
528.591 13
528.606 0
528.621 14
528.635 5
528.650 0
528.665 0
528.680 27
528.695 9
528.710 4
528.725 15
528.740 14
528.755 13
528.769 4
528.784 0
528.799 0
528.814 7
528.829 2
528.844 9
528.859 4
528.874 3
528.889 5
528.903 2
528.918 12
528.933 25
528.948 13
528.963 1
528.978 0
528.993 15
529.008 3
529.022 4
529.037 13
529.052 9
529.067 31
529.082 30
529.097 13
529.112 5
529.127 5
529.142 1
529.157 5
529.171 0
529.186 11
529.201 3
529.216 11
529.231 20
529.246 3
529.261 8
529.276 9
529.291 14
529.305 2
529.320 0
529.335 0
529.350 0
529.365 0
529.380 8
529.395 11
529.410 3
529.425 8
529.439 6
529.454 0
529.469 9
529.484 5
529.499 5
529.514 0
529.529 12
529.544 2
529.559 5
529.574 5
529.588 9
529.603 5
529.618 5
529.633 0
529.648 27
529.663 7
529.678 12
529.693 0
529.708 0
529.723 0
529.737 3
529.752 0
529.767 0
529.782 0
529.797 0
529.812 14
529.827 8
529.842 0
529.857 0
529.872 0
529.886 2
529.901 0
529.916 11
529.931 16
529.946 16
529.961 6
529.976 14
529.991 14
530.006 8
530.021 0
530.035 3
530.050 32
530.065 23
530.080 9
530.095 7
530.110 9
530.125 6
530.140 3
530.155 21
530.170 14
530.184 2
530.199 1
530.214 22
530.229 6
530.244 3
530.259 3
530.274 4
530.289 7
530.304 8
530.319 5
530.334 3
530.348 0
530.363 5
530.378 8
530.393 4
530.408 3
530.423 10
530.438 1
530.453 0
530.468 0
530.483 2
530.498 3
530.512 11
530.527 15
530.542 5
530.557 0
530.572 4
530.587 4
530.602 7
530.617 9
530.632 0
530.647 1
530.662 6
530.676 0
530.691 6
530.706 1
530.721 0
530.736 13
530.751 9
530.766 0
530.781 0
530.796 0
530.811 7
530.826 9
530.841 1
530.855 0
530.870 0
530.885 2
530.900 4
530.915 6
530.930 20
530.945 1
530.960 0
530.975 0
530.990 3
531.005 11
531.019 5
531.034 4
531.049 3
531.064 7
531.079 11
531.094 0
531.109 0
531.124 0
531.139 5
531.154 0
531.169 0
531.184 9
531.199 6
531.213 5
531.228 7
531.243 0
531.258 0
531.273 0
531.288 0
531.303 0
531.318 3
531.333 5
531.348 0
531.363 0
531.378 5
531.392 0
531.407 16
531.422 22
531.437 5
531.452 7
531.467 5
531.482 5
531.497 1
531.512 0
531.527 0
531.542 6
531.557 3
531.572 3
531.586 3
531.601 0
531.616 7
531.631 2
531.646 0
531.661 0
531.676 6
531.691 2
531.706 6
531.721 5
531.736 8
531.751 0
531.766 0
531.781 0
531.795 0
531.810 0
531.825 11
531.840 4
531.855 10
531.870 14
531.885 7
531.900 9
531.915 4
531.930 16
531.945 11
531.960 3
531.975 2
531.990 0
532.004 0
532.019 0
532.034 3
532.049 3
532.064 5
532.079 3
532.094 11
532.109 4
532.124 8
532.139 3
532.154 0
532.169 0
532.184 10
532.199 10
532.214 5
532.228 12
532.243 3
532.258 20
532.273 19
532.288 3
532.303 1
532.318 16
532.333 18
532.348 20
532.363 8
532.378 7
532.393 0
532.408 4
532.423 4
532.438 6
532.453 0
532.467 0
532.482 10
532.497 9
532.512 2
532.527 1
532.542 2
532.557 8
532.572 3
532.587 0
532.602 10
532.617 11
532.632 6
532.647 9
532.662 3
532.677 9
532.692 9
532.706 21
532.721 5
532.736 0
532.751 0
532.766 2
532.781 4
532.796 3
532.811 12
532.826 3
532.841 4
532.856 3
532.871 0
532.886 24
532.901 10
532.916 2
532.931 0
532.946 3
532.960 13
532.975 0
532.990 10
533.005 11
533.020 3
533.035 1
533.050 14
533.065 18
533.080 3
533.095 0
533.110 8
533.125 0
533.140 4
533.155 7
533.170 13
533.185 6
533.200 1
533.215 5
533.230 2
533.244 1
533.259 5
533.274 0
533.289 8
533.304 4
533.319 8
533.334 8
533.349 6
533.364 17
533.379 3
533.394 5
533.409 10
533.424 2
533.439 0
533.454 0
533.469 0
533.484 6
533.499 0
533.514 0
533.529 0
533.543 0
533.558 0
533.573 0
533.588 0
533.603 0
533.618 0
533.633 1
533.648 0
533.663 1
533.678 2
533.693 8
533.708 17
533.723 3
533.738 0
533.753 0
533.768 0
533.783 12
533.798 8
533.813 4
533.828 4
533.843 3
533.858 6
533.872 9
533.887 1
533.902 4
533.917 0
533.932 0
533.947 0
533.962 0
533.977 0
533.992 0
534.007 4
534.022 11
534.037 22
534.052 16
534.067 20
534.082 8
534.097 0
534.112 0
534.127 4
534.142 3
534.157 2
534.172 17
534.187 10
534.202 11
534.217 8
534.232 10
534.246 3
534.261 13
534.276 11
534.291 23
534.306 15
534.321 12
534.336 33
534.351 14
534.366 12
534.381 9
534.396 1
534.411 0
534.426 1
534.441 4
534.456 17
534.471 6
534.486 9
534.501 11
534.516 7
534.531 11
534.546 4
534.561 0
534.576 1
534.591 0
534.606 2
534.621 6
534.636 8
534.651 0
534.666 0
534.680 0
534.695 4
534.710 7
534.725 12
534.740 0
534.755 2
534.770 17
534.785 13
534.800 20
534.815 5
534.830 1
534.845 0
534.860 0
534.875 0
534.890 0
534.905 0
534.920 4
534.935 11
534.950 25
534.965 11
534.980 8
534.995 0
535.010 2
535.025 0
535.040 4
535.055 0
535.070 0
535.085 13
535.100 5
535.115 3
535.130 0
535.145 0
535.160 5
535.175 24
535.190 9
535.205 2
535.219 4
535.234 1
535.249 3
535.264 2
535.279 5
535.294 10
535.309 10
535.324 8
535.339 0
535.354 9
535.369 5
535.384 0
535.399 6
535.414 13
535.429 23
535.444 10
535.459 2
535.474 0
535.489 4
535.504 0
535.519 0
535.534 5
535.549 10
535.564 2
535.579 0
535.594 5
535.609 0
535.624 6
535.639 9
535.654 2
535.669 4
535.684 2
535.699 7
535.714 0
535.729 0
535.744 17
535.759 13
535.774 1
535.789 0
535.804 10
535.819 10
535.834 2
535.849 3
535.864 0
535.879 3
535.894 11
535.909 3
535.924 0
535.939 0
535.954 3
535.969 3
535.984 10
535.999 13
536.014 11
536.028 6
536.043 0
536.058 9
536.073 1
536.088 0
536.103 0
536.118 0
536.133 0
536.148 0
536.163 0
536.178 0
536.193 3
536.208 4
536.223 5
536.238 2
536.253 2
536.268 26
536.283 9
536.298 13
536.313 45
536.328 59
536.343 85
536.358 127
536.373 173
536.388 110
536.403 131
536.418 80
536.433 70
536.448 40
536.463 30
536.478 18
536.493 14
536.508 3
536.523 0
536.538 3
536.553 9
536.568 7
536.583 14
536.598 16
536.613 7
536.628 7
536.643 5
536.658 3
536.673 13
536.688 23
536.703 8
536.718 6
536.733 5
536.748 0
536.763 0
536.778 1
536.793 5
536.808 1
536.823 7
536.838 10
536.853 11
536.868 4
536.883 0
536.898 8
536.913 9
536.928 5
536.943 5
536.958 7
536.973 17
536.988 13
537.003 14
537.018 16
537.033 18
537.048 4
537.063 20
537.078 15
537.093 16
537.108 22
537.123 15
537.138 13
537.153 4
537.168 0
537.183 1
537.198 7
537.213 1
537.228 1
537.243 9
537.258 0
537.273 9
537.288 5
537.303 4
537.318 10
537.333 13
537.348 53
537.363 72
537.378 62
537.393 45
537.408 29
537.423 32
537.438 21
537.453 8
537.468 1
537.483 4
537.498 3
537.513 13
537.528 3
537.543 4
537.558 0
537.573 5
537.588 8
537.603 5
537.618 4
537.633 6
537.648 8
537.663 5
537.678 0
537.693 5
537.708 1
537.723 4
537.738 6
537.753 13
537.768 9
537.783 8
537.798 6
537.813 3
537.828 1
537.843 0
537.859 0
537.874 0
537.889 0
537.904 3
537.919 5
537.934 8
537.949 3
537.964 18
537.979 8
537.994 14
538.009 23
538.024 12
538.039 19
538.054 5
538.069 5
538.084 3
538.099 0
538.114 6
538.129 5
538.144 1
538.159 0
538.174 0
538.189 12
538.204 7
538.219 16
538.234 19
538.249 14
538.264 16
538.279 45
538.294 58
538.309 47
538.324 39
538.339 19
538.354 90
538.369 108
538.384 89
538.399 52
538.414 51
538.429 31
538.444 25
538.459 20
538.474 6
538.489 2
538.504 4
538.519 0
538.534 6
538.549 15
538.564 9
538.579 5
538.594 6
538.609 1
538.624 12
538.639 11
538.654 6
538.670 0
538.685 11
538.700 4
538.715 0
538.730 0
538.745 0
538.760 3
538.775 0
538.790 0
538.805 5
538.820 6
538.835 2
538.850 14
538.865 9
538.880 4
538.895 0
538.910 12
538.925 7
538.940 2
538.955 5
538.970 0
538.985 5
539.000 15
539.015 13
539.030 4
539.045 5
539.060 11
539.075 1
539.090 7
539.105 1
539.120 2
539.135 6
539.150 7
539.165 14
539.180 21
539.195 6
539.211 5
539.226 5
539.241 0
539.256 6
539.271 19
539.286 7
539.301 7
539.316 4
539.331 18
539.346 37
539.361 33
539.376 64
539.391 43
539.406 28
539.421 6
539.436 25
539.451 5
539.466 18
539.481 11
539.496 5
539.511 1
539.526 7
539.541 3
539.556 0
539.571 0
539.586 7
539.601 6
539.616 9
539.631 3
539.647 7
539.662 6
539.677 12
539.692 5
539.707 0
539.722 2
539.737 12
539.752 6
539.767 0
539.782 0
539.797 0
539.812 8
539.827 5
539.842 3
539.857 2
539.872 5
539.887 0
539.902 1
539.917 4
539.932 9
539.947 2
539.962 3
539.977 10
539.992 14
540.008 13
540.023 5
540.038 0
540.053 13
540.068 8
540.083 2
540.098 8
540.113 2
540.128 3
540.143 5
540.158 0
540.173 15
540.188 9
540.203 0
540.218 8
540.233 7
540.248 1
540.263 4
540.278 11
540.293 12
540.308 19
540.323 19
540.338 11
540.354 13
540.369 22
540.384 5
540.399 16
540.414 14
540.429 14
540.444 2
540.459 2
540.474 0
540.489 0
540.504 4
540.519 2
540.534 16
540.549 9
540.564 4
540.579 4
540.594 0
540.609 0
540.624 0
540.639 3
540.655 0
540.670 8
540.685 1
540.700 9
540.715 0
540.730 3
540.745 0
540.760 0
540.775 11
540.790 11
540.805 1
540.820 3
540.835 4
540.850 1
540.865 5
540.880 0
540.895 15
540.910 18
540.926 8
540.941 11
540.956 1
540.971 0
540.986 4
541.001 4
541.016 14
541.031 6
541.046 11
541.061 18
541.076 3
541.091 0
541.106 3
541.121 2
541.136 0
541.151 0
541.166 20
541.181 12
541.197 2
541.212 11
541.227 10
541.242 2
541.257 0
541.272 6
541.287 1
541.302 12
541.317 15
541.332 8
541.347 1
541.362 0
541.377 0
541.392 0
541.407 7
541.422 15
541.438 3
541.453 9
541.468 8
541.483 0
541.498 8
541.513 15
541.528 8
541.543 0
541.558 0
541.573 10
541.588 8
541.603 6
541.618 8
541.633 1
541.648 0
541.663 0
541.679 3
541.694 3
541.709 13
541.724 7
541.739 3
541.754 1
541.769 0
541.784 2
541.799 4
541.814 2
541.829 4
541.844 3
541.859 0
541.874 8
541.890 10
541.905 0
541.920 0
541.935 7
541.950 2
541.965 0
541.980 0
541.995 1
542.010 5
542.025 7
542.040 11
542.055 3
542.070 0
542.085 0
542.100 0
542.116 12
542.131 5
542.146 1
542.161 1
542.176 2
542.191 0
542.206 0
542.221 9
542.236 11
542.251 18
542.266 2
542.281 4
542.296 6
542.312 0
542.327 4
542.342 11
542.357 4
542.372 9
542.387 5
542.402 0
542.417 3
542.432 9
542.447 2
542.462 0
542.477 0
542.492 6
542.508 8
542.523 2
542.538 1
542.553 2
542.568 0
542.583 0
542.598 8
542.613 1
542.628 9
542.643 1
542.658 0
542.673 0
542.688 4
542.704 21
542.719 8
542.734 3
542.749 25
542.764 17
542.779 7
542.794 12
542.809 9
542.824 4
542.839 6
542.854 2
542.869 9
542.885 1
542.900 0
542.915 4
542.930 11
542.945 7
542.960 2
542.975 0
542.990 2
543.005 10
543.020 0
543.035 1
543.050 10
543.066 7
543.081 3
543.096 0
543.111 1
543.126 13
543.141 7
543.156 0
543.171 1
543.186 3
543.201 0
543.216 7
543.231 11
543.247 2
543.262 0
543.277 7
543.292 2
543.307 6
543.322 8
543.337 22
543.352 12
543.367 6
543.382 1
543.397 0
543.413 0
543.428 0
543.443 0
543.458 2
543.473 0
543.488 8
543.503 11
543.518 1
543.533 0
543.548 0
543.563 0
543.579 9
543.594 12
543.609 7
543.624 1
543.639 0
543.654 0
543.669 0
543.684 19
543.699 1
543.714 5
543.730 9
543.745 7
543.760 6
543.775 4
543.790 4
543.805 0
543.820 0
543.835 0
543.850 0
543.865 0
543.880 0
543.896 0
543.911 6
543.926 21
543.941 12
543.956 3
543.971 0
543.986 0
544.001 9
544.016 6
544.031 6
544.047 10
544.062 17
544.077 6
544.092 0
544.107 10
544.122 13
544.137 8
544.152 2
544.167 4
544.182 5
544.198 7
544.213 8
544.228 0
544.243 0
544.258 0
544.273 2
544.288 2
544.303 1
544.318 3
544.333 3
544.349 0
544.364 1
544.379 0
544.394 10
544.409 13
544.424 10
544.439 5
544.454 8
544.469 9
544.485 12
544.500 8
544.515 4
544.530 2
544.545 30
544.560 6
544.575 1
544.590 0
544.605 3
544.620 5
544.636 0
544.651 3
544.666 0
544.681 10
544.696 5
544.711 5
544.726 0
544.741 0
544.756 1
544.772 0
544.787 0
544.802 0
544.817 13
544.832 14
544.847 19
544.862 3
544.877 1
544.892 0
544.908 0
544.923 1
544.938 12
544.953 9
544.968 10
544.983 6
544.998 7
545.013 3
545.028 0
545.044 22
545.059 3
545.074 5
545.089 12
545.104 2
545.119 12
545.134 2
545.149 0
545.164 6
545.180 13
545.195 4
545.210 1
545.225 0
545.240 1
545.255 0
545.270 22
545.285 7
545.301 0
545.316 0
545.331 4
545.346 3
545.361 0
545.376 2
545.391 3
545.406 0
545.421 0
545.437 0
545.452 0
545.467 12
545.482 2
545.497 10
545.512 2
545.527 19
545.542 6
545.558 1
545.573 0
545.588 0
545.603 0
545.618 5
545.633 0
545.648 1
545.663 0
545.678 8
545.694 2
545.709 0
545.724 6
545.739 5
545.754 1
545.769 0
545.784 4
545.799 0
545.815 0
545.830 0
545.845 0
545.860 1
545.875 0
545.890 0
545.905 0
545.920 0
545.936 3
545.951 4
545.966 1
545.981 3
545.996 12
546.011 9
546.026 25
546.041 22
546.057 9
546.072 1
546.087 18
546.102 20
546.117 9
546.132 6
546.147 0
546.162 14
546.178 13
546.193 8
546.208 9
546.223 12
546.238 9
546.253 1
546.268 9
546.284 4
546.299 0
546.314 0
546.329 0
546.344 0
546.359 2
546.374 22
546.389 25
546.405 3
546.420 4
546.435 4
546.450 1
546.465 0
546.480 0
546.495 8
546.510 1
546.526 5
546.541 15
546.556 4
546.571 3
546.586 0
546.601 0
546.616 0
546.632 0
546.647 0
546.662 0
546.677 0
546.692 0
546.707 5
546.722 5
546.738 0
546.753 0
546.768 4
546.783 1
546.798 3
546.813 1
546.828 0
546.843 0
546.859 0
546.874 0
546.889 0
546.904 3
546.919 0
546.934 0
546.949 12
546.965 6
546.980 0
546.995 0
547.010 18
547.025 19
547.040 14
547.055 22
547.071 13
547.086 1
547.101 1
547.116 6
547.131 9
547.146 4
547.161 1
547.177 2
547.192 27
547.207 15
547.222 12
547.237 5
547.252 9
547.267 0
547.283 7
547.298 7
547.313 6
547.328 2
547.343 0
547.358 0
547.373 0
547.389 0
547.404 3
547.419 0
547.434 0
547.449 0
547.464 1
547.479 1
547.495 3
547.510 18
547.525 10
547.540 0
547.555 0
547.570 3
547.585 0
547.601 5
547.616 6
547.631 1
547.646 3
547.661 0
547.676 2
547.692 1
547.707 0
547.722 0
547.737 0
547.752 0
547.767 0
547.782 0
547.798 0
547.813 0
547.828 0
547.843 3
547.858 0
547.873 0
547.889 0
547.904 0
547.919 0
547.934 0
547.949 0
547.964 0
547.979 15
547.995 4
548.010 0
548.025 0
548.040 0
548.055 0
548.070 0
548.086 24
548.101 7
548.116 1
548.131 8
548.146 0
548.161 0
548.176 0
548.192 10
548.207 8
548.222 6
548.237 0
548.252 9
548.267 14
548.283 4
548.298 0
548.313 1
548.328 0
548.343 12
548.358 9
548.373 38
548.389 61
548.404 41
548.419 40
548.434 35
548.449 20
548.464 6
548.480 1
548.495 6
548.510 0
548.525 1
548.540 12
548.555 10
548.571 0
548.586 2
548.601 20
548.616 18
548.631 9
548.646 0
548.662 0
548.677 0
548.692 0
548.707 0
548.722 5
548.737 1
548.753 0
548.768 0
548.783 8
548.798 4
548.813 2
548.828 2
548.844 5
548.859 8
548.874 0
548.889 0
548.904 0
548.919 1
548.935 0
548.950 0
548.965 1
548.980 6
548.995 10
549.010 1
549.026 0
549.041 6
549.056 7
549.071 0
549.086 5
549.101 1
549.117 0
549.132 0
549.147 0
549.162 1
549.177 0
549.192 3
549.208 0
549.223 0
549.238 0
549.253 0
549.268 2
549.283 8
549.299 2
549.314 5
549.329 3
549.344 0
549.359 5
549.374 16
549.390 47
549.405 16
549.420 23
549.435 10
549.450 5
549.465 12
549.481 23
549.496 11
549.511 1
549.526 2
549.541 4
549.557 0
549.572 1
549.587 5
549.602 2
549.617 18
549.632 6
549.648 3
549.663 0
549.678 3
549.693 7
549.708 2
549.723 0
549.739 0
549.754 7
549.769 9
549.784 0
549.799 6
549.815 6
549.830 4
549.845 4
549.860 0
549.875 1
549.890 3
549.906 0
549.921 5
549.936 3
549.951 0
549.966 5
549.982 1
549.997 0
550.012 1
550.027 3
550.042 1
550.057 0
550.073 0
550.088 0
550.103 0
550.118 0
550.133 5
550.149 0
550.164 0
550.179 0
550.194 11
550.209 4
550.224 8
550.240 13
550.255 7
550.270 0
550.285 8
550.300 20
550.316 68
550.331 61
550.346 75
550.361 182
550.376 393
550.392 716
550.407 1029
550.422 987
550.437 874
550.452 613
550.467 488
550.483 303
550.498 210
550.513 131
550.528 90
550.543 74
550.559 41
550.574 29
550.589 15
550.604 22
550.619 50
550.635 24
550.650 15
550.665 17
550.680 16
550.695 14
550.710 23
550.726 6
550.741 24
550.756 27
550.771 8
550.786 6
550.802 19
550.817 1
550.832 8
550.847 12
550.862 3
550.878 2
550.893 11
550.908 7
550.923 20
550.938 44
550.954 21
550.969 15
550.984 12
550.999 7
551.014 4
551.030 7
551.045 24
551.060 27
551.075 8
551.090 9
551.106 10
551.121 15
551.136 21
551.151 11
551.166 6
551.182 6
551.197 5
551.212 23
551.227 2
551.242 0
551.258 24
551.273 30
551.288 19
551.303 6
551.318 15
551.334 22
551.349 18
551.364 58
551.379 176
551.394 301
551.410 395
551.425 371
551.440 280
551.455 190
551.470 192
551.486 163
551.501 106
551.516 53
551.531 32
551.546 40
551.562 22
551.577 22
551.592 24
551.607 23
551.622 24
551.638 20
551.653 16
551.668 7
551.683 1
551.698 10
551.714 9
551.729 9
551.744 16
551.759 5
551.774 3
551.790 0
551.805 10
551.820 6
551.835 0
551.850 0
551.866 19
551.881 17
551.896 7
551.911 2
551.926 2
551.942 10
551.957 7
551.972 21
551.987 8
552.003 5
552.018 18
552.033 15
552.048 7
552.063 15
552.079 34
552.094 16
552.109 12
552.124 11
552.139 0
552.155 7
552.170 26
552.185 2
552.200 17
552.215 15
552.231 23
552.246 33
552.261 39
552.276 26
552.292 29
552.307 43
552.322 62
552.337 65
552.352 62
552.368 74
552.383 82
552.398 122
552.413 151
552.428 110
552.444 97
552.459 44
552.474 39
552.489 56
552.505 35
552.520 21
552.535 8
552.550 15
552.565 12
552.581 15
552.596 12
552.611 1
552.626 10
552.642 4
552.657 3
552.672 11
552.687 27
552.702 12
552.718 6
552.733 19
552.748 8
552.763 12
552.778 16
552.794 33
552.809 9
552.824 25
552.839 22
552.855 14
552.870 2
552.885 9
552.900 5
552.915 8
552.931 1
552.946 0
552.961 5
552.976 7
552.992 10
553.007 19
553.022 11
553.037 14
553.052 4
553.068 0
553.083 10
553.098 12
553.113 4
553.129 8
553.144 2
553.159 8
553.174 15
553.189 1
553.205 0
553.220 4
553.235 12
553.250 33
553.266 7
553.281 5
553.296 15
553.311 8
553.327 9
553.342 21
553.357 21
553.372 46
553.387 57
553.403 77
553.418 35
553.433 30
553.448 11
553.464 31
553.479 15
553.494 9
553.509 11
553.525 14
553.540 12
553.555 0
553.570 3
553.585 10
553.601 3
553.616 9
553.631 14
553.646 7
553.662 2
553.677 3
553.692 0
553.707 0
553.723 16
553.738 12
553.753 8
553.768 5
553.783 18
553.799 30
553.814 45
553.829 13
553.844 17
553.860 0
553.875 27
553.890 20
553.905 7
553.921 3
553.936 5
553.951 12
553.966 1
553.982 13
553.997 26
554.012 12
554.027 10
554.042 15
554.058 10
554.073 16
554.088 24
554.103 4
554.119 0
554.134 7
554.149 8
554.164 8
554.180 6
554.195 0
554.210 16
554.225 7
554.241 7
554.256 11
554.271 16
554.286 36
554.302 42
554.317 8
554.332 24
554.347 12
554.362 25
554.378 18
554.393 11
554.408 9
554.423 11
554.439 8
554.454 25
554.469 14
554.484 1
554.500 3
554.515 15
554.530 14
554.545 13
554.561 10
554.576 10
554.591 8
554.606 0
554.622 0
554.637 2
554.652 14
554.667 13
554.683 6
554.698 13
554.713 1
554.728 1
554.744 11
554.759 30
554.774 9
554.789 4
554.805 0
554.820 7
554.835 0
554.850 0
554.866 4
554.881 7
554.896 5
554.911 0
554.927 2
554.942 0
554.957 6
554.972 2
554.988 0
555.003 11
555.018 2
555.033 9
555.049 6
555.064 3
555.079 9
555.094 7
555.110 23
555.125 14
555.140 11
555.155 1
555.171 15
555.186 18
555.201 11
555.216 4
555.232 4
555.247 24
555.262 9
555.277 8
555.293 13
555.308 9
555.323 22
555.338 10
555.354 21
555.369 14
555.384 2
555.399 19
555.415 10
555.430 9
555.445 0
555.460 10
555.476 2
555.491 0
555.506 8
555.521 0
555.537 8
555.552 9
555.567 1
555.583 1
555.598 7
555.613 15
555.628 2
555.644 10
555.659 18
555.674 5
555.689 17
555.705 13
555.720 14
555.735 4
555.750 0
555.766 0
555.781 5
555.796 11
555.811 20
555.827 1
555.842 1
555.857 0
555.872 0
555.888 20
555.903 30
555.918 8
555.934 12
555.949 27
555.964 17
555.979 2
555.995 11
556.010 2
556.025 0
556.040 0
556.056 0
556.071 19
556.086 10
556.101 12
556.117 6
556.132 0
556.147 1
556.162 18
556.178 16
556.193 11
556.208 13
556.224 1
556.239 0
556.254 0
556.269 10
556.285 17
556.300 12
556.315 9
556.330 17
556.346 9
556.361 31
556.376 15
556.392 2
556.407 5
556.422 15
556.437 8
556.453 5
556.468 5
556.483 7
556.498 6
556.514 9
556.529 17
556.544 14
556.559 9
556.575 11
556.590 1
556.605 1
556.621 6
556.636 11
556.651 5
556.666 0
556.682 5
556.697 22
556.712 13
556.727 5
556.743 9
556.758 6
556.773 4
556.789 0
556.804 3
556.819 7
556.834 0
556.850 0
556.865 9
556.880 12
556.896 4
556.911 14
556.926 15
556.941 1
556.957 9
556.972 16
556.987 7
557.002 0
557.018 6
557.033 6
557.048 9
557.064 22
557.079 13
557.094 18
557.109 25
557.125 17
557.140 42
557.155 25
557.171 29
557.186 8
557.201 1
557.216 29
557.232 10
557.247 28
557.262 9
557.278 5
557.293 12
557.308 30
557.323 5
557.339 14
557.354 6
557.369 11
557.384 4
557.400 9
557.415 2
557.430 8
557.446 6
557.461 5
557.476 0
557.491 10
557.507 9
557.522 1
557.537 3
557.553 20
557.568 14
557.583 1
557.598 0
557.614 0
557.629 3
557.644 17
557.660 17
557.675 5
557.690 0
557.705 3
557.721 1
557.736 5
557.751 1
557.767 18
557.782 23
557.797 7
557.813 0
557.828 0
557.843 13
557.858 4
557.874 1
557.889 8
557.904 0
557.920 0
557.935 11
557.950 6
557.965 3
557.981 18
557.996 10
558.011 0
558.027 0
558.042 5
558.057 0
558.072 3
558.088 11
558.103 5
558.118 1
558.134 0
558.149 8
558.164 3
558.180 0
558.195 11
558.210 8
558.225 12
558.241 2
558.256 19
558.271 20
558.287 5
558.302 0
558.317 6
558.332 22
558.348 3
558.363 21
558.378 18
558.394 5
558.409 7
558.424 4
558.440 5
558.455 10
558.470 2
558.485 0
558.501 0
558.516 9
558.531 1
558.547 0
558.562 14
558.577 5
558.593 10
558.608 2
558.623 4
558.638 8
558.654 15
558.669 9
558.684 5
558.700 5
558.715 0
558.730 19
558.746 11
558.761 10
558.776 4
558.791 0
558.807 3
558.822 5
558.837 2
558.853 8
558.868 8
558.883 5
558.899 11
558.914 5
558.929 3
558.944 10
558.960 8
558.975 13
558.990 13
559.006 9
559.021 10
559.036 4
559.052 7
559.067 4
559.082 3
559.098 13
559.113 5
559.128 16
559.143 8
559.159 13
559.174 1
559.189 0
559.205 0
559.220 7
559.235 6
559.251 0
559.266 3
559.281 6
559.297 11
559.312 14
559.327 11
559.342 8
559.358 9
559.373 25
559.388 9
559.404 14
559.419 3
559.434 0
559.450 0
559.465 5
559.480 6
559.496 4
559.511 5
559.526 1
559.542 15
559.557 12
559.572 2
559.587 3
559.603 11
559.618 6
559.633 16
559.649 5
559.664 0
559.679 2
559.695 7
559.710 11
559.725 4
559.741 2
559.756 5
559.771 10
559.787 15
559.802 6
559.817 6
559.833 0
559.848 0
559.863 6
559.878 5
559.894 10
559.909 6
559.924 1
559.940 2
559.955 6
559.970 2
559.986 0
560.001 18
560.016 8
560.032 7
560.047 4
560.062 0
560.078 2
560.093 3
560.108 2
560.124 6
560.139 15
560.154 20
560.170 8
560.185 0
560.200 0
560.216 0
560.231 3
560.246 8
560.261 2
560.277 1
560.292 15
560.307 5
560.323 0
560.338 18
560.353 15
560.369 18
560.384 3
560.399 3
560.415 1
560.430 2
560.445 27
560.461 29
560.476 15
560.491 4
560.507 0
560.522 0
560.537 0
560.553 0
560.568 1
560.583 0
560.599 0
560.614 3
560.629 9
560.645 7
560.660 10
560.675 22
560.691 8
560.706 8
560.721 9
560.737 0
560.752 7
560.767 1
560.783 3
560.798 7
560.813 16
560.829 4
560.844 0
560.859 0
560.875 0
560.890 0
560.905 6
560.921 4
560.936 6
560.951 15
560.967 12
560.982 5
560.997 0
561.013 0
561.028 0
561.043 0
561.059 1
561.074 14
561.089 14
561.105 4
561.120 17
561.135 5
561.151 0
561.166 5
561.181 5
561.197 0
561.212 2
561.227 12
561.243 17
561.258 2
561.273 7
561.289 15
561.304 13
561.319 1
561.335 0
561.350 0
561.365 11
561.381 11
561.396 0
561.411 2
561.427 13
561.442 4
561.457 7
561.473 10
561.488 11
561.503 12
561.519 7
561.534 3
561.549 0
561.565 3
561.580 20
561.595 15
561.611 2
561.626 0
561.641 0
561.657 1
561.672 3
561.687 4
561.703 0
561.718 2
561.733 5
561.749 0
561.764 0
561.779 0
561.795 0
561.810 1
561.825 5
561.841 0
561.856 8
561.872 30
561.887 27
561.902 10
561.918 0
561.933 0
561.948 0
561.964 5
561.979 10
561.994 2
562.010 5
562.025 6
562.040 0
562.056 0
562.071 8
562.086 8
562.102 12
562.117 20
562.132 8
562.148 0
562.163 6
562.178 1
562.194 10
562.209 2
562.225 6
562.240 0
562.255 6
562.271 27
562.286 8
562.301 3
562.317 4
562.332 9
562.347 9
562.363 23
562.378 50
562.393 11
562.409 11
562.424 8
562.439 27
562.455 12
562.470 0
562.485 6
562.501 3
562.516 0
562.532 1
562.547 6
562.562 0
562.578 5
562.593 0
562.608 0
562.624 0
562.639 7
562.654 9
562.670 1
562.685 0
562.700 5
562.716 7
562.731 19
562.747 14
562.762 2
562.777 8
562.793 4
562.808 10
562.823 6
562.839 0
562.854 7
562.869 0
562.885 0
562.900 8
562.915 0
562.931 6
562.946 13
562.962 9
562.977 6
562.992 5
563.008 23
563.023 8
563.038 0
563.054 0
563.069 0
563.084 8
563.100 3
563.115 6
563.131 10
563.146 9
563.161 0
563.177 0
563.192 2
563.207 0
563.223 5
563.238 2
563.253 3
563.269 9
563.284 11
563.300 19
563.315 13
563.330 13
563.346 16
563.361 11
563.376 26
563.392 9
563.407 8
563.422 8
563.438 7
563.453 0
563.469 0
563.484 0
563.499 0
563.515 0
563.530 4
563.545 3
563.561 2
563.576 7
563.591 4
563.607 0
563.622 3
563.638 12
563.653 11
563.668 1
563.684 4
563.699 7
563.714 6
563.730 15
563.745 10
563.761 10
563.776 7
563.791 2
563.807 0
563.822 0
563.837 0
563.853 0
563.868 8
563.884 1
563.899 0
563.914 11
563.930 13
563.945 4
563.960 6
563.976 5
563.991 5
564.006 1
564.022 3
564.037 24
564.053 13
564.068 2
564.083 2
564.099 0
564.114 0
564.129 1
564.145 2
564.160 26
564.176 19
564.191 7
564.206 9
564.222 2
564.237 7
564.252 6
564.268 0
564.283 15
564.299 5
564.314 23
564.329 19
564.345 50
564.360 38
564.376 96
564.391 112
564.406 121
564.422 120
564.437 90
564.452 73
564.468 48
564.483 44
564.499 29
564.514 5
564.529 10
564.545 1
564.560 17
564.575 10
564.591 26
564.606 18
564.622 4
564.637 2
564.652 9
564.668 11
564.683 1
564.699 0
564.714 9
564.729 8
564.745 5
564.760 9
564.775 8
564.791 1
564.806 8
564.822 14
564.837 2
564.852 4
564.868 4
564.883 0
564.899 6
564.914 10
564.929 3
564.945 27
564.960 15
564.975 20
564.991 17
565.006 2
565.022 0
565.037 13
565.052 16
565.068 4
565.083 3
565.099 5
565.114 3
565.129 1
565.145 0
565.160 20
565.176 5
565.191 1
565.206 2
565.222 0
565.237 3
565.252 9
565.268 7
565.283 1
565.299 9
565.314 16
565.329 20
565.345 12
565.360 28
565.376 39
565.391 64
565.406 91
565.422 58
565.437 35
565.453 43
565.468 24
565.483 13
565.499 2
565.514 6
565.530 2
565.545 7
565.560 7
565.576 7
565.591 21
565.607 11
565.622 5
565.637 0
565.653 0
565.668 2
565.684 1
565.699 6
565.714 0
565.730 2
565.745 11
565.760 1
565.776 5
565.791 1
565.807 1
565.822 9
565.837 10
565.853 1
565.868 0
565.884 0
565.899 0
565.914 10
565.930 2
565.945 7
565.961 0
565.976 5
565.991 4
566.007 0
566.022 5
566.038 2
566.053 0
566.068 2
566.084 15
566.099 9
566.115 11
566.130 2
566.146 2
566.161 22
566.176 9
566.192 10
566.207 3
566.223 6
566.238 3
566.253 9
566.269 10
566.284 0
566.300 9
566.315 14
566.330 27
566.346 41
566.361 48
566.377 47
566.392 41
566.407 25
566.423 58
566.438 54
566.454 42
566.469 56
566.484 29
566.500 31
566.515 17
566.531 6
566.546 6
566.561 7
566.577 0
566.592 4
566.608 17
566.623 11
566.639 1
566.654 5
566.669 3
566.685 0
566.700 5
566.716 0
566.731 0
566.746 12
566.762 7
566.777 10
566.793 28
566.808 22
566.823 27
566.839 3
566.854 10
566.870 8
566.885 0
566.901 21
566.916 15
566.931 2
566.947 0
566.962 0
566.978 0
566.993 1
567.008 12
567.024 3
567.039 0
567.055 4
567.070 0
567.085 3
567.101 0
567.116 1
567.132 15
567.147 1
567.163 2
567.178 0
567.193 0
567.209 3
567.224 0
567.240 1
567.255 1
567.270 0
567.286 0
567.301 20
567.317 13
567.332 7
567.348 18
567.363 15
567.378 30
567.394 57
567.409 53
567.425 34
567.440 25
567.456 30
567.471 20
567.486 19
567.502 5
567.517 4
567.533 0
567.548 1
567.563 6
567.579 11
567.594 8
567.610 10
567.625 29
567.641 20
567.656 18
567.671 13
567.687 4
567.702 10
567.718 7
567.733 20
567.749 20
567.764 10
567.779 2
567.795 10
567.810 5
567.826 19
567.841 14
567.857 15
567.872 0
567.887 0
567.903 2
567.918 21
567.934 13
567.949 22
567.965 13
567.980 0
567.995 3
568.011 14
568.026 5
568.042 0
568.057 8
568.073 17
568.088 18
568.103 12
568.119 0
568.134 0
568.150 0
568.165 0
568.181 6
568.196 9
568.211 5
568.227 10
568.242 2
568.258 2
568.273 1
568.289 17
568.304 27
568.319 30
568.335 56
568.350 28
568.366 19
568.381 22
568.397 38
568.412 10
568.427 18
568.443 10
568.458 1
568.474 3
568.489 19
568.505 1
568.520 0
568.536 17
568.551 25
568.566 17
568.582 13
568.597 5
568.613 8
568.628 0
568.644 0
568.659 11
568.674 6
568.690 0
568.705 0
568.721 6
568.736 17
568.752 4
568.767 0
568.783 0
568.798 0
568.813 0
568.829 2
568.844 0
568.860 9
568.875 12
568.891 1
568.906 10
568.921 1
568.937 27
568.952 24
568.968 10
568.983 8
568.999 0
569.014 9
569.030 2
569.045 1
569.060 14
569.076 7
569.091 11
569.107 5
569.122 0
569.138 0
569.153 0
569.169 0
569.184 0
569.199 0
569.215 0
569.230 0
569.246 6
569.261 7
569.277 0
569.292 5
569.308 0
569.323 0
569.338 4
569.354 15
569.369 6
569.385 12
569.400 30
569.416 8
569.431 16
569.447 24
569.462 1
569.477 7
569.493 2
569.508 0
569.524 12
569.539 14
569.555 11
569.570 12
569.586 11
569.601 7
569.617 5
569.632 0
569.647 0
569.663 0
569.678 0
569.694 0
569.709 0
569.725 0
569.740 3
569.756 0
569.771 0
569.786 0
569.802 1
569.817 0
569.833 0
569.848 1
569.864 6
569.879 1
569.895 5
569.910 1
569.926 0
569.941 6
569.956 9
569.972 4
569.987 0
570.003 0
570.018 10
570.034 3
570.049 6
570.065 8
570.080 30
570.096 30
570.111 11
570.127 1
570.142 6
570.157 8
570.173 1
570.188 0
570.204 4
570.219 0
570.235 0
570.250 9
570.266 0
570.281 0
570.297 0
570.312 6
570.327 11
570.343 6
570.358 13
570.374 16
570.389 2
570.405 0
570.420 0
570.436 8
570.451 1
570.467 0
570.482 0
570.498 16
570.513 1
570.528 6
570.544 10
570.559 1
570.575 4
570.590 11
570.606 2
570.621 0
570.637 0
570.652 6
570.668 10
570.683 14
570.699 3
570.714 13
570.730 18
570.745 3
570.760 8
570.776 6
570.791 3
570.807 0
570.822 0
570.838 1
570.853 11
570.869 6
570.884 0
570.900 0
570.915 0
570.931 0
570.946 11
570.962 17
570.977 37
570.992 16
571.008 7
571.023 3
571.039 0
571.054 0
571.070 3
571.085 14
571.101 9
571.116 8
571.132 10
571.147 0
571.163 1
571.178 8
571.194 3
571.209 0
571.225 9
571.240 4
571.255 12
571.271 5
571.286 0
571.302 4
571.317 2
571.333 14
571.348 8
571.364 3
571.379 0
571.395 26
571.410 20
571.426 1
571.441 5
571.457 0
571.472 0
571.488 0
571.503 0
571.519 5
571.534 0
571.549 6
571.565 6
571.580 2
571.596 0
571.611 0
571.627 0
571.642 18
571.658 6
571.673 5
571.689 10
571.704 11
571.720 3
571.735 0
571.751 0
571.766 1
571.782 0
571.797 5
571.813 6
571.828 0
571.844 0
571.859 2
571.875 0
571.890 0
571.905 2
571.921 5
571.936 1
571.952 8
571.967 1
571.983 0
571.998 11
572.014 8
572.029 5
572.045 4
572.060 27
572.076 39
572.091 33
572.107 11
572.122 9
572.138 3
572.153 12
572.169 20
572.184 24
572.200 6
572.215 0
572.231 8
572.246 10
572.262 1
572.277 0
572.293 0
572.308 0
572.324 7
572.339 10
572.355 8
572.370 0
572.386 1
572.401 0
572.416 0
572.432 0
572.447 0
572.463 0
572.478 4
572.494 1
572.509 4
572.525 2
572.540 5
572.556 0
572.571 8
572.587 8
572.602 0
572.618 0
572.633 0
572.649 0
572.664 1
572.680 10
572.695 1
572.711 3
572.726 9
572.742 20
572.757 10
572.773 0
572.788 4
572.804 1
572.819 0
572.835 0
572.850 5
572.866 19
572.881 8
572.897 2
572.912 0
572.928 6
572.943 20
572.959 9
572.974 1
572.990 4
573.005 6
573.021 8
573.036 19
573.052 18
573.067 13
573.083 15
573.098 0
573.114 18
573.129 15
573.145 2
573.160 15
573.176 9
573.191 7
573.207 2
573.222 16
573.238 11
573.253 7
573.269 13
573.284 1
573.300 0
573.315 7
573.331 0
573.346 9
573.362 11
573.377 1
573.393 0
573.408 0
573.424 0
573.439 10
573.455 6
573.470 2
573.486 2
573.501 2
573.517 4
573.532 5
573.548 7
573.563 0
573.579 13
573.594 6
573.610 0
573.625 0
573.641 3
573.656 0
573.672 0
573.687 3
573.703 8
573.718 22
573.734 19
573.749 11
573.765 6
573.780 4
573.796 3
573.811 9
573.827 2
573.842 6
573.858 5
573.873 10
573.889 2
573.904 0
573.920 0
573.935 6
573.951 7
573.966 7
573.982 5
573.997 6
574.013 2
574.028 0
574.044 6
574.059 0
574.075 0
574.090 18
574.106 5
574.121 2
574.137 6
574.153 24
574.168 8
574.184 11
574.199 0
574.215 1
574.230 10
574.246 6
574.261 0
574.277 3
574.292 6
574.308 5
574.323 7
574.339 8
574.354 7
574.370 3
574.385 0
574.401 8
574.416 5
574.432 3
574.447 2
574.463 5
574.478 0
574.494 6
574.509 1
574.525 4
574.540 12
574.556 3
574.571 13
574.587 1
574.602 1
574.618 11
574.633 5
574.649 11
574.665 20
574.680 17
574.696 8
574.711 0
574.727 4
574.742 9
574.758 5
574.773 4
574.789 3
574.804 28
574.820 7
574.835 3
574.851 0
574.866 0
574.882 0
574.897 8
574.913 9
574.928 0
574.944 6
574.959 0
574.975 7
574.990 7
575.006 11
575.021 6
575.037 0
575.053 0
575.068 0
575.084 0
575.099 0
575.115 8
575.130 9
575.146 5
575.161 0
575.177 0
575.192 0
575.208 0
575.223 6
575.239 2
575.254 1
575.270 3
575.285 1
575.301 0
575.316 10
575.332 21
575.348 7
575.363 0
575.379 0
575.394 2
575.410 10
575.425 7
575.441 9
575.456 1
575.472 0
575.487 0
575.503 0
575.518 0
575.534 1
575.549 6
575.565 4
575.580 0
575.596 0
575.612 0
575.627 1
575.643 0
575.658 0
575.674 7
575.689 1
575.705 0
575.720 0
575.736 4
575.751 3
575.767 2
575.782 1
575.798 0
575.813 0
575.829 14
575.845 5
575.860 0
575.876 4
575.891 9
575.907 0
575.922 2
575.938 6
575.953 6
575.969 3
575.984 2
576.000 9
576.015 3
576.031 2
576.047 0
576.062 7
576.078 14
576.093 7
576.109 31
576.124 7
576.140 1
576.155 0
576.171 13
576.186 5
576.202 0
576.217 6
576.233 4
576.249 0
576.264 1
576.280 7
576.295 2
576.311 6
576.326 11
576.342 1
576.357 27
576.373 24
576.388 16
576.404 2
576.419 1
576.435 8
576.451 1
576.466 0
576.482 15
576.497 6
576.513 0
576.528 0
576.544 0
576.559 2
576.575 0
576.590 0
576.606 7
576.622 10
576.637 0
576.653 0
576.668 6
576.684 10
576.699 0
576.715 0
576.730 0
576.746 23
576.761 8
576.777 1
576.793 1
576.808 4
576.824 0
576.839 6
576.855 13
576.870 1
576.886 0
576.901 10
576.917 2
576.932 1
576.948 3
576.964 6
576.979 2
576.995 1
577.010 1
577.026 0
577.041 0
577.057 5
577.072 0
577.088 0
577.104 11
577.119 24
577.135 9
577.150 0
577.166 10
577.181 7
577.197 1
577.212 0
577.228 0
577.244 0
577.259 0
577.275 0
577.290 3
577.306 6
577.321 4
577.337 0
577.352 7
577.368 6
577.384 5
577.399 16
577.415 2
577.430 2
577.446 0
577.461 0
577.477 0
577.492 2
577.508 1
577.524 16
577.539 5
577.555 4
577.570 7
577.586 0
577.601 0
577.617 0
577.632 2
577.648 12
577.664 6
577.679 0
577.695 0
577.710 0
577.726 0
577.741 8
577.757 4
577.772 8
577.788 19
577.804 4
577.819 8
577.835 0
577.850 0
577.866 2
577.881 5
577.897 10
577.913 3
577.928 6
577.944 2
577.959 0
577.975 0
577.990 0
578.006 0
578.021 2
578.037 2
578.053 0
578.068 4
578.084 11
578.099 0
578.115 0
578.130 0
578.146 3
578.162 1
578.177 1
578.193 0
578.208 12
578.224 7
578.239 2
578.255 2
578.271 16
578.286 11
578.302 21
578.317 3
578.333 17
578.348 16
578.364 54
578.379 47
578.395 31
578.411 23
578.426 45
578.442 28
578.457 45
578.473 21
578.488 28
578.504 6
578.520 15
578.535 10
578.551 4
578.566 13
578.582 23
578.597 12
578.613 17
578.629 7
578.644 2
578.660 9
578.675 3
578.691 2
578.706 0
578.722 0
578.738 0
578.753 4
578.769 5
578.784 9
578.800 8
578.816 2
578.831 0
578.847 5
578.862 6
578.878 6
578.893 1
578.909 0
578.925 0
578.940 14
578.956 12
578.971 2
578.987 2
579.002 0
579.018 15
579.034 10
579.049 0
579.065 0
579.080 0
579.096 15
579.111 9
579.127 0
579.143 10
579.158 5
579.174 3
579.189 17
579.205 15
579.221 1
579.236 0
579.252 14
579.267 0
579.283 4
579.298 5
579.314 10
579.330 12
579.345 6
579.361 13
579.376 13
579.392 17
579.408 21
579.423 5
579.439 15
579.454 23
579.470 26
579.485 16
579.501 6
579.517 4
579.532 2
579.548 0
579.563 0
579.579 1
579.595 7
579.610 7
579.626 8
579.641 5
579.657 17
579.672 7
579.688 7
579.704 12
579.719 1
579.735 0
579.750 0
579.766 0
579.782 0
579.797 0
579.813 7
579.828 11
579.844 2
579.859 0
579.875 0
579.891 0
579.906 0
579.922 6
579.937 26
579.953 18
579.969 6
579.984 1
580.000 0
580.015 0
580.031 2
580.047 4
580.062 0
580.078 0
580.093 4
580.109 17
580.125 18
580.140 6
580.156 15
580.171 5
580.187 0
580.202 0
580.218 4
580.234 17
580.249 10
580.265 12
580.280 14
580.296 19
580.312 35
580.327 57
580.343 48
580.358 13
580.374 34
580.390 60
580.405 62
580.421 36
580.436 30
580.452 12
580.468 10
580.483 1
580.499 0
580.514 1
580.530 0
580.546 0
580.561 8
580.577 0
580.592 9
580.608 3
580.624 0
580.639 6
580.655 4
580.670 10
580.686 5
580.702 10
580.717 12
580.733 6
580.748 0
580.764 0
580.780 0
580.795 0
580.811 0
580.826 7
580.842 7
580.858 8
580.873 4
580.889 0
580.904 0
580.920 10
580.936 1
580.951 0
580.967 0
580.982 0
580.998 0
581.014 0
581.029 0
581.045 0
581.060 0
581.076 0
581.092 1
581.107 5
581.123 3
581.138 11
581.154 2
581.170 0
581.185 0
581.201 5
581.217 8
581.232 21
581.248 23
581.263 3
581.279 1
581.295 20
581.310 14
581.326 4
581.341 10
581.357 12
581.373 6
581.388 8
581.404 23
581.419 12
581.435 22
581.451 30
581.466 5
581.482 2
581.497 4
581.513 3
581.529 0
581.544 5
581.560 6
581.576 0
581.591 0
581.607 9
581.622 11
581.638 7
581.654 3
581.669 0
581.685 0
581.700 0
581.716 0
581.732 10
581.747 6
581.763 3
581.779 9
581.794 9
581.810 7
581.825 4
581.841 17
581.857 23
581.872 9
581.888 14
581.903 2
581.919 4
581.935 16
581.950 8
581.966 8
581.982 4
581.997 14
582.013 11
582.028 7
582.044 2
582.060 7
582.075 20
582.091 6
582.106 0
582.122 5
582.138 0
582.153 0
582.169 8
582.185 8
582.200 0
582.216 1
582.231 8
582.247 0
582.263 3
582.278 1
582.294 11
582.310 17
582.325 30
582.341 39
582.356 31
582.372 22
582.388 7
582.403 11
582.419 3
582.435 9
582.450 38
582.466 20
582.481 0
582.497 15
582.513 11
582.528 3
582.544 0
582.560 8
582.575 3
582.591 5
582.606 2
582.622 0
582.638 4
582.653 19
582.669 8
582.685 4
582.700 0
582.716 10
582.731 23
582.747 5
582.763 7
582.778 3
582.794 7
582.810 9
582.825 5
582.841 0
582.856 0
582.872 4
582.888 19
582.903 18
582.919 11
582.935 3
582.950 0
582.966 0
582.981 13
582.997 7
583.013 6
583.028 6
583.044 14
583.060 1
583.075 0
583.091 6
583.107 9
583.122 1
583.138 4
583.153 9
583.169 11
583.185 0
583.200 0
583.216 25
583.232 13
583.247 6
583.263 0
583.278 0
583.294 15
583.310 26
583.325 19
583.341 15
583.357 14
583.372 36
583.388 25
583.404 2
583.419 14
583.435 4
583.450 15
583.466 14
583.482 0
583.497 0
583.513 0
583.529 1
583.544 6
583.560 0
583.576 1
583.591 17
583.607 9
583.623 12
583.638 0
583.654 0
583.669 3
583.685 0
583.701 6
583.716 15
583.732 8
583.748 0
583.763 0
583.779 0
583.795 0
583.810 0
583.826 0
583.841 0
583.857 8
583.873 0
583.888 0
583.904 5
583.920 8
583.935 4
583.951 15
583.967 7
583.982 6
583.998 20
584.014 4
584.029 4
584.045 9
584.060 6
584.076 7
584.092 1
584.107 5
584.123 4
584.139 9
584.154 7
584.170 6
584.186 2
584.201 7
584.217 1
584.233 0
584.248 3
584.264 12
584.280 6
584.295 3
584.311 6
584.326 28
584.342 7
584.358 23
584.373 7
584.389 1
584.405 7
584.420 0
584.436 6
584.452 4
584.467 25
584.483 9
584.499 1
584.514 0
584.530 0
584.546 0
584.561 0
584.577 2
584.593 3
584.608 0
584.624 1
584.640 8
584.655 10
584.671 4
584.686 18
584.702 8
584.718 1
584.733 3
584.749 7
584.765 16
584.780 5
584.796 11
584.812 7
584.827 0
584.843 0
584.859 0
584.874 4
584.890 7
584.906 7
584.921 4
584.937 0
584.953 0
584.968 5
584.984 0
585.000 3
585.015 11
585.031 6
585.047 2
585.062 0
585.078 2
585.094 28
585.109 4
585.125 0
585.141 10
585.156 0
585.172 1
585.188 6
585.203 5
585.219 7
585.234 2
585.250 2
585.266 0
585.281 0
585.297 0
585.313 2
585.328 0
585.344 0
585.360 0
585.375 5
585.391 4
585.407 4
585.422 0
585.438 10
585.454 13
585.469 9
585.485 0
585.501 18
585.516 1
585.532 0
585.548 0
585.563 8
585.579 15
585.595 4
585.610 0
585.626 3
585.642 1
585.657 0
585.673 6
585.689 4
585.704 0
585.720 3
585.736 0
585.751 5
585.767 1
585.783 13
585.798 9
585.814 6
585.830 9
585.845 7
585.861 3
585.877 6
585.892 16
585.908 8
585.924 0
585.939 1
585.955 8
585.971 14
585.986 8
586.002 0
586.018 4
586.033 0
586.049 8
586.065 31
586.080 34
586.096 18
586.112 27
586.128 21
586.143 8
586.159 12
586.175 6
586.190 4
586.206 11
586.222 12
586.237 2
586.253 7
586.269 15
586.284 0
586.300 0
586.316 5
586.331 10
586.347 3
586.363 3
586.378 1
586.394 0
586.410 1
586.425 0
586.441 0
586.457 0
586.472 0
586.488 0
586.504 0
586.519 0
586.535 0
586.551 0
586.566 9
586.582 2
586.598 7
586.613 4
586.629 0
586.645 7
586.661 9
586.676 0
586.692 10
586.708 17
586.723 0
586.739 4
586.755 4
586.770 6
586.786 2
586.802 0
586.817 0
586.833 0
586.849 0
586.864 0
586.880 0
586.896 13
586.911 13
586.927 19
586.943 3
586.958 10
586.974 14
586.990 9
587.006 0
587.021 0
587.037 9
587.053 3
587.068 0
587.084 8
587.100 14
587.115 14
587.131 1
587.147 8
587.162 2
587.178 3
587.194 2
587.209 8
587.225 2
587.241 7
587.257 9
587.272 3
587.288 7
587.304 32
587.319 31
587.335 25
587.351 8
587.366 2
587.382 1
587.398 4
587.413 9
587.429 3
587.445 0
587.460 0
587.476 3
587.492 0
587.508 6
587.523 4
587.539 4
587.555 5
587.570 8
587.586 1
587.602 1
587.617 5
587.633 4
587.649 1
587.664 1
587.680 2
587.696 1
587.712 0
587.727 4
587.743 3
587.759 0
587.774 0
587.790 2
587.806 10
587.821 12
587.837 4
587.853 0
587.869 0
587.884 9
587.900 11
587.916 1
587.931 0
587.947 1
587.963 1
587.978 9
587.994 1
588.010 1
588.025 4
588.041 0
588.057 0
588.073 1
588.088 0
588.104 0
588.120 0
588.135 3
588.151 5
588.167 1
588.182 6
588.198 2
588.214 0
588.230 0
588.245 1
588.261 0
588.277 5
588.292 0
588.308 0
588.324 2
588.339 1
588.355 1
588.371 9
588.387 1
588.402 0
588.418 0
588.434 0
588.449 2
588.465 0
588.481 0
588.497 0
588.512 0
588.528 8
588.544 3
588.559 0
588.575 5
588.591 7
588.606 0
588.622 0
588.638 3
588.654 2
588.669 0
588.685 0
588.701 0
588.716 0
588.732 0
588.748 0
588.764 2
588.779 1
588.795 2
588.811 8
588.826 0
588.842 0
588.858 0
588.873 4
588.889 9
588.905 13
588.921 7
588.936 0
588.952 0
588.968 10
588.983 1
588.999 0
589.015 0
589.031 6
589.046 1
589.062 12
589.078 15
589.093 5
589.109 0
589.125 0
589.141 0
589.156 0
589.172 6
589.188 21
589.203 9
589.219 1
589.235 0
589.251 0
589.266 0
589.282 0
589.298 0
589.313 0
589.329 4
589.345 2
589.361 0
589.376 0
589.392 5
589.408 5
589.423 10
589.439 2
589.455 0
589.471 0
589.486 3
589.502 11
589.518 4
589.533 0
589.549 0
589.565 0
589.581 0
589.596 0
589.612 3
589.628 0
589.644 0
589.659 2
589.675 3
589.691 0
589.706 5
589.722 0
589.738 0
589.754 0
589.769 0
589.785 0
589.801 0
589.816 2
589.832 0
589.848 0
589.864 10
589.879 1
589.895 0
589.911 10
589.927 20
589.942 21
589.958 3
589.974 0
589.989 3
590.005 0
590.021 0
590.037 0
590.052 0
590.068 5
590.084 1
590.099 3
590.115 4
590.131 13
590.147 3
590.162 1
590.178 24
590.194 3
590.210 14
590.225 10
590.241 14
590.257 14
590.272 13
590.288 0
590.304 0
590.320 0
590.335 0
590.351 2
590.367 1
590.383 10
590.398 5
590.414 1
590.430 5
590.446 0
590.461 6
590.477 3
590.493 0
590.508 0
590.524 0
590.540 2
590.556 0
590.571 3
590.587 0
590.603 0
590.619 0
590.634 1
590.650 9
590.666 0
590.682 17
590.697 13
590.713 1
590.729 2
590.744 3
590.760 8
590.776 12
590.792 0
590.807 0
590.823 8
590.839 4
590.855 2
590.870 0
590.886 1
590.902 3
590.918 7
590.933 7
590.949 5
590.965 1
590.980 10
590.996 6
591.012 5
591.028 5
591.043 0
591.059 0
591.075 16
591.091 9
591.106 0
591.122 0
591.138 10
591.154 14
591.169 8
591.185 0
591.201 2
591.217 3
591.232 10
591.248 7
591.264 4
591.280 0
591.295 1
591.311 9
591.327 14
591.343 3
591.358 3
591.374 9
591.390 0
591.405 1
591.421 26
591.437 18
591.453 3
591.468 3
591.484 6
591.500 2
591.516 0
591.531 0
591.547 2
591.563 0
591.579 0
591.594 0
591.610 0
591.626 0
591.642 0
591.657 3
591.673 5
591.689 8
591.705 12
591.720 9
591.736 1
591.752 0
591.768 3
591.783 17
591.799 5
591.815 5
591.831 1
591.846 0
591.862 0
591.878 5
591.894 3
591.909 0
591.925 0
591.941 3
591.957 1
591.972 0
591.988 4
592.004 14
592.020 2
592.035 0
592.051 1
592.067 6
592.083 0
592.098 5
592.114 9
592.130 3
592.146 0
592.161 0
592.177 7
592.193 21
592.209 14
592.224 5
592.240 0
592.256 0
592.272 0
592.287 1
592.303 6
592.319 24
592.335 34
592.350 14
592.366 11
592.382 34
592.398 25
592.414 6
592.429 8
592.445 1
592.461 3
592.477 6
592.492 14
592.508 1
592.524 1
592.540 12
592.555 14
592.571 3
592.587 0
592.603 0
592.618 0
592.634 0
592.650 6
592.666 1
592.681 5
592.697 5
592.713 10
592.729 16
592.744 7
592.760 0
592.776 0
592.792 0
592.807 0
592.823 0
592.839 5
592.855 0
592.871 0
592.886 0
592.902 0
592.918 0
592.934 0
592.949 0
592.965 3
592.981 3
592.997 0
593.012 10
593.028 2
593.044 0
593.060 0
593.075 9
593.091 25
593.107 7
593.123 5
593.139 12
593.154 1
593.170 0
593.186 0
593.202 0
593.217 0
593.233 0
593.249 11
593.265 4
593.280 0
593.296 2
593.312 0
593.328 7
593.344 8
593.359 12
593.375 12
593.391 1
593.407 0
593.422 0
593.438 0
593.454 0
593.470 0
593.485 0
593.501 0
593.517 0
593.533 0
593.549 6
593.564 14
593.580 19
593.596 1
593.612 4
593.627 0
593.643 2
593.659 5
593.675 1
593.691 5
593.706 6
593.722 2
593.738 0
593.754 0
593.769 0
593.785 0
593.801 0
593.817 0
593.832 15
593.848 11
593.864 4
593.880 0
593.896 0
593.911 0
593.927 0
593.943 0
593.959 0
593.974 20
593.990 7
594.006 0
594.022 0
594.038 0
594.053 0
594.069 0
594.085 0
594.101 0
594.116 0
594.132 13
594.148 0
594.164 8
594.180 0
594.195 0
594.211 1
594.227 0
594.243 6
594.259 11
594.274 23
594.290 5
594.306 8
594.322 14
594.337 19
594.353 20
594.369 18
594.385 48
594.401 25
594.416 7
594.432 6
594.448 16
594.464 28
594.479 9
594.495 2
594.511 17
594.527 7
594.543 0
594.558 0
594.574 6
594.590 7
594.606 3
594.622 0
594.637 0
594.653 0
594.669 1
594.685 5
594.700 0
594.716 2
594.732 8
594.748 0
594.764 0
594.779 0
594.795 11
594.811 12
594.827 0
594.843 0
594.858 3
594.874 10
594.890 3
594.906 0
594.922 0
594.937 4
594.953 0
594.969 0
594.985 1
595.000 0
595.016 10
595.032 7
595.048 0
595.064 0
595.079 0
595.095 13
595.111 21
595.127 9
595.143 2
595.158 0
595.174 1
595.190 9
595.206 1
595.222 11
595.237 0
595.253 8
595.269 2
595.285 0
595.301 2
595.316 8
595.332 2
595.348 1
595.364 18
595.380 6
595.395 7
595.411 10
595.427 1
595.443 6
595.459 0
595.474 1
595.490 0
595.506 5
595.522 4
595.537 0
595.553 4
595.569 6
595.585 4
595.601 0
595.616 0
595.632 5
595.648 1
595.664 6
595.680 18
595.695 5
595.711 2
595.727 1
595.743 0
595.759 5
595.774 1
595.790 0
595.806 0
595.822 6
595.838 14
595.854 3
595.869 1
595.885 3
595.901 0
595.917 7
595.933 6
595.948 0
595.964 0
595.980 0
595.996 7
596.012 6
596.027 0
596.043 0
596.059 0
596.075 18
596.091 6
596.106 3
596.122 0
596.138 1
596.154 6
596.170 8
596.185 3
596.201 6
596.217 1
596.233 7
596.249 10
596.264 1
596.280 1
596.296 10
596.312 21
596.328 31
596.343 13
596.359 16
596.375 15
596.391 35
596.407 68
596.423 24
596.438 7
596.454 0
596.470 10
596.486 16
596.502 20
596.517 3
596.533 3
596.549 5
596.565 5
596.581 13
596.596 1
596.612 2
596.628 6
596.644 15
596.660 14
596.676 11
596.691 35
596.707 11
596.723 1
596.739 5
596.755 3
596.770 0
596.786 0
596.802 8
596.818 0
596.834 5
596.849 13
596.865 17
596.881 7
596.897 0
596.913 5
596.929 15
596.944 0
596.960 4
596.976 2
596.992 13
597.008 5
597.023 0
597.039 1
597.055 0
597.071 3
597.087 6
597.103 2
597.118 0
597.134 0
597.150 3
597.166 0
597.182 4
597.197 2
597.213 0
597.229 0
597.245 0
597.261 0
597.277 0
597.292 8
597.308 3
597.324 0
597.340 20
597.356 10
597.372 4
597.387 0
597.403 4
597.419 12
597.435 3
597.451 4
597.466 9
597.482 0
597.498 0
597.514 7
597.530 0
597.546 0
597.561 0
597.577 0
597.593 0
597.609 0
597.625 1
597.641 3
597.656 7
597.672 12
597.688 2
597.704 1
597.720 0
597.736 1
597.751 0
597.767 0
597.783 0
597.799 0
597.815 0
597.830 0
597.846 0
597.862 0
597.878 0
597.894 0
597.910 0
597.925 0
597.941 1
597.957 1
597.973 0
597.989 0
598.005 0
598.020 0
598.036 0
598.052 0
598.068 7
598.084 0
598.100 4
598.115 12
598.131 16
598.147 11
598.163 6
598.179 1
598.195 0
598.210 0
598.226 5
598.242 7
598.258 1
598.274 1
598.290 8
598.305 3
598.321 3
598.337 18
598.353 11
598.369 7
598.385 13
598.400 15
598.416 19
598.432 20
598.448 21
598.464 4
598.480 6
598.495 0
598.511 0
598.527 0
598.543 0
598.559 0
598.575 0
598.591 5
598.606 2
598.622 0
598.638 0
598.654 3
598.670 1
598.686 0
598.701 0
598.717 4
598.733 8
598.749 0
598.765 5
598.781 10
598.796 1
598.812 0
598.828 0
598.844 0
598.860 0
598.876 4
598.891 14
598.907 3
598.923 0
598.939 0
598.955 1
598.971 0
598.987 0
599.002 8
599.018 8
599.034 0
599.050 3
599.066 3
599.082 6
599.097 3
599.113 11
599.129 13
599.145 15
599.161 4
599.177 6
599.193 1
599.208 7
599.224 0
599.240 0
599.256 9
599.272 6
599.288 10
599.303 5
599.319 4
599.335 1
599.351 0
599.367 0
599.383 0
599.399 0
599.414 0
599.430 10
599.446 5
599.462 0
599.478 3
599.494 1
599.510 4
599.525 4
599.541 6
599.557 3
599.573 1
599.589 2
599.605 0
599.620 0
599.636 3
599.652 3
599.668 1
599.684 0
599.700 5
599.716 4
599.731 4
599.747 5
599.763 0
599.779 0
599.795 0
599.811 7
599.827 0
599.842 3
599.858 2
599.874 4
599.890 7
599.906 0
599.922 8
599.938 7
599.953 1
599.969 0
599.985 0
600.001 0
600.017 0
600.033 0
600.049 4
600.064 5
600.080 6
600.096 10
600.112 1
600.128 5
600.144 5
600.160 8
600.175 15
600.191 5
600.207 0
600.223 6
600.239 5
600.255 0
600.271 2
600.286 7
600.302 7
600.318 3
600.334 20
600.350 13
600.366 10
600.382 4
600.398 15
600.413 0
600.429 0
600.445 0
600.461 3
600.477 3
600.493 5
600.509 3
600.524 12
600.540 2
600.556 7
600.572 4
600.588 0
600.604 0
600.620 4
600.635 0
600.651 0
600.667 2
600.683 19
600.699 1
600.715 3
600.731 6
600.747 6
600.762 4
600.778 0
600.794 5
600.810 11
600.826 1
600.842 21
600.858 7
600.874 7
600.889 3
600.905 14
600.921 15
600.937 0
600.953 0
600.969 0
600.985 0
601.000 1
601.016 0
601.032 0
601.048 0
601.064 8
601.080 4
601.096 0
601.112 0
601.127 6
601.143 3
601.159 0
601.175 3
601.191 2
601.207 6
601.223 0
601.239 1
601.254 7
601.270 7
601.286 3
601.302 9
601.318 12
601.334 8
601.350 2
601.366 8
601.381 10
601.397 2
601.413 1
601.429 0
601.445 0
601.461 4
601.477 5
601.493 9
601.508 3
601.524 0
601.540 0
601.556 0
601.572 0
601.588 3
601.604 2
601.620 0
601.635 0
601.651 0
601.667 0
601.683 9
601.699 6
601.715 0
601.731 0
601.747 0
601.763 0
601.778 0
601.794 0
601.810 0
601.826 1
601.842 1
601.858 6
601.874 3
601.890 6
601.905 2
601.921 0
601.937 0
601.953 2
601.969 8
601.985 2
602.001 9
602.017 6
602.033 6
602.048 0
602.064 0
602.080 0
602.096 0
602.112 0
602.128 6
602.144 6
602.160 0
602.175 0
602.191 3
602.207 0
602.223 0
602.239 5
602.255 5
602.271 8
602.287 20
602.303 12
602.318 10
602.334 3
602.350 9
602.366 8
602.382 9
602.398 1
602.414 1
602.430 20
602.446 6
602.461 1
602.477 3
602.493 2
602.509 0
602.525 3
602.541 2
602.557 15
602.573 6
602.589 7
602.604 3
602.620 11
602.636 4
602.652 0
602.668 0
602.684 6
602.700 3
602.716 0
602.732 1
602.748 8
602.763 7
602.779 0
602.795 0
602.811 0
602.827 0
602.843 0
602.859 0
602.875 0
602.891 0
602.906 0
602.922 0
602.938 3
602.954 19
602.970 5
602.986 5
603.002 0
603.018 0
603.034 0
603.050 0
603.065 5
603.081 2
603.097 5
603.113 11
603.129 3
603.145 0
603.161 4
603.177 6
603.193 0
603.209 0
603.224 2
603.240 12
603.256 13
603.272 3
603.288 0
603.304 0
603.320 0
603.336 2
603.352 6
603.368 11
603.383 14
603.399 0
603.415 0
603.431 0
603.447 1
603.463 9
603.479 8
603.495 7
603.511 10
603.527 4
603.542 8
603.558 2
603.574 1
603.590 5
603.606 0
603.622 0
603.638 0
603.654 6
603.670 0
603.686 0
603.702 1
603.717 5
603.733 3
603.749 4
603.765 12
603.781 10
603.797 1
603.813 0
603.829 0
603.845 9
603.861 2
603.877 1
603.892 6
603.908 6
603.924 1
603.940 4
603.956 2
603.972 0
603.988 5
604.004 6
604.020 1
604.036 9
604.052 3
604.067 4
604.083 0
604.099 7
604.115 7
604.131 14
604.147 1
604.163 5
604.179 2
604.195 9
604.211 5
604.227 10
604.242 13
604.258 10
604.274 8
604.290 0
604.306 5
604.322 5
604.338 0
604.354 8
604.370 2
604.386 0
604.402 0
604.418 7
604.433 20
604.449 13
604.465 8
604.481 1
604.497 0
604.513 0
604.529 3
604.545 0
604.561 0
604.577 0
604.593 0
604.609 0
604.624 0
604.640 0
604.656 0
604.672 17
604.688 7
604.704 1
604.720 0
604.736 0
604.752 0
604.768 0
604.784 0
604.800 0
604.816 0
604.831 5
604.847 4
604.863 7
604.879 4
604.895 0
604.911 5
604.927 0
604.943 0
604.959 10
604.975 7
604.991 9
605.007 0
605.023 0
605.038 6
605.054 5
605.070 7
605.086 0
605.102 5
605.118 13
605.134 4
605.150 5
605.166 6
605.182 1
605.198 0
605.214 1
605.230 2
605.245 0
605.261 0
605.277 0
605.293 0
605.309 1
605.325 0
605.341 10
605.357 7
605.373 0
605.389 6
605.405 7
605.421 14
605.437 9
605.453 5
605.468 5
605.484 16
605.500 0
605.516 3
605.532 8
605.548 0
605.564 0
605.580 1
605.596 0
605.612 0
605.628 0
605.644 3
605.660 14
605.676 7
605.692 2
605.707 3
605.723 0
605.739 0
605.755 0
605.771 0
605.787 0
605.803 0
605.819 0
605.835 0
605.851 0
605.867 0
605.883 0
605.899 0
605.915 0
605.931 0
605.946 0
605.962 0
605.978 0
605.994 0
606.010 6
606.026 8
606.042 8
606.058 0
606.074 0
606.090 0
606.106 1
606.122 2
606.138 0
606.154 7
606.170 5
606.186 1
606.201 4
606.217 11
606.233 9
606.249 7
606.265 0
606.281 4
606.297 3
606.313 13
606.329 5
606.345 2
606.361 7
606.377 5
606.393 11
606.409 0
606.425 2
606.441 1
606.457 7
606.472 15
606.488 21
606.504 18
606.520 5
606.536 9
606.552 17
606.568 9
606.584 10
606.600 6
606.616 16
606.632 9
606.648 6
606.664 2
606.680 0
606.696 9
606.712 1
606.728 6
606.744 1
606.759 1
606.775 2
606.791 0
606.807 0
606.823 1
606.839 0
606.855 0
606.871 0
606.887 0
606.903 0
606.919 5
606.935 8
606.951 4
606.967 0
606.983 0
606.999 0
607.015 0
607.031 0
607.047 0
607.063 0
607.078 0
607.094 0
607.110 1
607.126 4
607.142 6
607.158 1
607.174 5
607.190 0
607.206 1
607.222 3
607.238 5
607.254 13
607.270 14
607.286 0
607.302 1
607.318 0
607.334 0
607.350 0
607.366 5
607.382 3
607.398 0
607.413 9
607.429 11
607.445 0
607.461 0
607.477 0
607.493 0
607.509 1
607.525 1
607.541 0
607.557 12
607.573 1
607.589 0
607.605 0
607.621 0
607.637 4
607.653 0
607.669 0
607.685 8
607.701 8
607.717 8
607.733 7
607.749 1
607.765 0
607.781 0
607.796 10
607.812 6
607.828 0
607.844 2
607.860 0
607.876 0
607.892 0
607.908 0
607.924 0
607.940 2
607.956 9
607.972 1
607.988 6
608.004 0
608.020 7
608.036 4
608.052 5
608.068 0
608.084 8
608.100 2
608.116 0
608.132 7
608.148 11
608.164 1
608.180 0
608.196 0
608.212 2
608.227 7
608.243 3
608.259 0
608.275 6
608.291 2
608.307 3
608.323 9
608.339 5
608.355 0
608.371 7
608.387 13
608.403 1
608.419 21
608.435 26
608.451 31
608.467 7
608.483 5
608.499 0
608.515 0
608.531 0
608.547 0
608.563 0
608.579 0
608.595 0
608.611 0
608.627 0
608.643 5
608.659 1
608.675 0
608.691 0
608.707 2
608.723 1
608.739 1
608.754 2
608.770 5
608.786 14
608.802 10
608.818 2
608.834 0
608.850 0
608.866 0
608.882 0
608.898 1
608.914 0
608.930 0
608.946 0
608.962 0
608.978 1
608.994 0
609.010 0
609.026 0
609.042 0
609.058 0
609.074 0
609.090 3
609.106 10
609.122 2
609.138 9
609.154 4
609.170 1
609.186 12
609.202 3
609.218 0
609.234 3
609.250 2
609.266 0
609.282 1
609.298 9
609.314 0
609.330 0
609.346 0
609.362 0
609.378 0
609.394 0
609.410 0
609.426 0
609.442 4
609.457 0
609.473 0
609.489 5
609.505 6
609.521 0
609.537 3
609.553 10
609.569 6
609.585 2
609.601 8
609.617 12
609.633 10
609.649 3
609.665 4
609.681 4
609.697 8
609.713 2
609.729 3
609.745 7
609.761 0
609.777 0
609.793 1
609.809 0
609.825 0
609.841 14
609.857 7
609.873 1
609.889 3
609.905 0
609.921 0
609.937 9
609.953 6
609.969 0
609.985 0
610.001 0
610.017 2
610.033 0
610.049 0
610.065 11
610.081 3
610.097 0
610.113 0
610.129 6
610.145 4
610.161 1
610.177 0
610.193 11
610.209 6
610.225 0
610.241 8
610.257 1
610.273 0
610.289 0
610.305 0
610.321 1
610.337 9
610.353 7
610.369 25
610.385 17
610.401 12
610.417 12
610.433 8
610.449 3
610.465 0
610.481 21
610.497 15
610.513 6
610.529 0
610.545 0
610.561 0
610.577 0
610.593 0
610.609 16
610.625 11
610.641 0
610.657 1
610.673 14
610.689 6
610.705 0
610.721 2
610.737 5
610.753 1
610.769 1
610.785 0
610.801 15
610.817 8
610.833 2
610.849 0
610.865 0
610.881 6
610.897 9
610.913 12
610.929 3
610.945 3
610.961 12
610.977 5
610.993 13
611.009 3
611.025 0
611.041 4
611.057 24
611.073 1
611.089 2
611.105 6
611.121 3
611.137 8
611.153 8
611.169 1
611.185 14
611.201 2
611.217 0
611.233 0
611.249 0
611.265 3
611.281 16
611.297 6
611.313 5
611.329 0
611.345 0
611.361 0
611.377 15
611.393 6
611.409 5
611.425 3
611.441 0
611.457 0
611.473 0
611.489 0
611.505 3
611.521 0
611.537 0
611.553 0
611.569 0
611.585 2
611.601 0
611.617 4
611.633 0
611.649 5
611.665 5
611.681 10
611.697 12
611.713 9
611.729 2
611.745 0
611.761 0
611.777 0
611.793 5
611.809 0
611.825 0
611.841 0
611.857 0
611.873 0
611.889 1
611.905 3
611.921 0
611.937 0
611.953 0
611.969 13
611.985 8
612.001 11
612.017 2
612.033 1
612.049 10
612.065 4
612.081 15
612.097 11
612.113 2
612.129 22
612.145 24
612.162 1
612.178 0
612.194 12
612.210 8
612.226 0
612.242 0
612.258 2
612.274 4
612.290 21
612.306 10
612.322 8
612.338 2
612.354 13
612.370 5
612.386 3
612.402 14
612.418 17
612.434 3
612.450 4
612.466 7
612.482 14
612.498 0
612.514 0
612.530 2
612.546 3
612.562 2
612.578 11
612.594 6
612.610 4
612.626 0
612.642 3
612.658 0
612.674 0
612.690 0
612.706 0
612.722 0
612.738 0
612.754 10
612.770 3
612.786 1
612.802 5
612.818 14
612.834 11
612.850 1
612.866 7
612.883 6
612.899 0
612.915 0
612.931 0
612.947 0
612.963 8
612.979 2
612.995 8
613.011 6
613.027 13
613.043 11
613.059 0
613.075 0
613.091 2
613.107 7
613.123 7
613.139 0
613.155 5
613.171 6
613.187 11
613.203 11
613.219 2
613.235 8
613.251 6
613.267 3
613.283 2
613.299 1
613.315 3
613.331 0
613.347 3
613.363 0
613.379 0
613.395 2
613.412 7
613.428 5
613.444 10
613.460 3
613.476 0
613.492 0
613.508 2
613.524 20
613.540 5
613.556 14
613.572 1
613.588 0
613.604 0
613.620 0
613.636 0
613.652 0
613.668 0
613.684 2
613.700 3
613.716 0
613.732 0
613.748 3
613.764 0
613.780 0
613.796 0
613.812 0
613.828 0
613.845 2
613.861 4
613.877 4
613.893 0
613.909 2
613.925 1
613.941 0
613.957 0
613.973 0
613.989 0
614.005 0
614.021 1
614.037 8
614.053 5
614.069 0
614.085 4
614.101 2
614.117 13
614.133 4
614.149 4
614.165 1
614.181 0
614.197 0
614.214 1
614.230 0
614.246 3
614.262 0
614.278 0
614.294 0
614.310 1
614.326 8
614.342 5
614.358 0
614.374 0
614.390 0
614.406 2
614.422 0
614.438 0
614.454 0
614.470 5
614.486 1
614.502 0
614.518 14
614.534 11
614.550 2
614.567 1
614.583 0
614.599 0
614.615 0
614.631 3
614.647 0
614.663 0
614.679 1
614.695 1
614.711 0
614.727 0
614.743 0
614.759 0
614.775 0
614.791 0
614.807 0
614.823 0
614.839 0
614.855 0
614.872 6
614.888 8
614.904 15
614.920 8
614.936 0
614.952 0
614.968 2
614.984 1
615.000 2
615.016 0
615.032 0
615.048 1
615.064 7
615.080 0
615.096 7
615.112 2
615.128 12
615.144 9
615.161 0
615.177 0
615.193 2
615.209 6
615.225 1
615.241 0
615.257 0
615.273 2
615.289 0
615.305 0
615.321 0
615.337 0
615.353 1
615.369 2
615.385 0
615.401 9
615.417 5
615.434 0
615.450 6
615.466 0
615.482 0
615.498 0
615.514 0
615.530 1
615.546 0
615.562 1
615.578 13
615.594 0
615.610 0
615.626 0
615.642 0
615.658 3
615.674 0
615.691 0
615.707 7
615.723 7
615.739 13
615.755 6
615.771 0
615.787 0
615.803 0
615.819 0
615.835 0
615.851 0
615.867 0
615.883 0
615.899 0
615.915 0
615.931 1
615.948 17
615.964 5
615.980 0
615.996 0
616.012 1
616.028 0
616.044 2
616.060 7
616.076 0
616.092 0
616.108 5
616.124 1
616.140 0
616.156 0
616.173 0
616.189 3
616.205 3
616.221 0
616.237 14
616.253 11
616.269 0
616.285 0
616.301 0
616.317 1
616.333 3
616.349 3
616.365 0
616.381 0
616.398 5
616.414 1
616.430 0
616.446 0
616.462 0
616.478 0
616.494 0
616.510 0
616.526 1
616.542 2
616.558 4
616.574 1
616.590 2
616.606 0
616.623 0
616.639 0
616.655 1
616.671 12
616.687 5
616.703 0
616.719 0
616.735 0
616.751 0
616.767 8
616.783 4
616.799 0
616.815 4
616.832 0
616.848 4
616.864 2
616.880 1
616.896 6
616.912 0
616.928 0
616.944 0
616.960 11
616.976 5
616.992 1
617.008 0
617.025 0
617.041 2
617.057 0
617.073 0
617.089 0
617.105 0
617.121 0
617.137 1
617.153 0
617.169 2
617.185 5
617.201 4
617.218 0
617.234 9
617.250 4
617.266 0
617.282 0
617.298 0
617.314 0
617.330 0
617.346 0
617.362 3
617.378 0
617.394 0
617.411 0
617.427 3
617.443 4
617.459 13
617.475 6
617.491 0
617.507 0
617.523 7
617.539 0
617.555 0
617.571 9
617.588 4
617.604 0
617.620 1
617.636 8
617.652 3
617.668 0
617.684 0
617.700 0
617.716 0
617.732 0
617.748 0
617.764 0
617.781 0
617.797 2
617.813 0
617.829 0
617.845 8
617.861 11
617.877 3
617.893 0
617.909 0
617.925 0
617.942 0
617.958 0
617.974 2
617.990 1
618.006 1
618.022 0
618.038 3
618.054 0
618.070 1
618.086 5
618.102 18
618.119 26
618.135 22
618.151 6
618.167 1
618.183 0
618.199 5
618.215 13
618.231 9
618.247 4
618.263 9
618.280 3
618.296 8
618.312 9
618.328 5
618.344 9
618.360 0
618.376 0
618.392 0
618.408 0
618.424 2
618.441 0
618.457 1
618.473 21
618.489 6
618.505 0
618.521 0
618.537 0
618.553 8
618.569 0
618.585 0
618.602 0
618.618 6
618.634 3
618.650 0
618.666 0
618.682 0
618.698 0
618.714 0
618.730 1
618.746 3
618.763 4
618.779 0
618.795 0
618.811 0
618.827 4
618.843 5
618.859 2
618.875 0
618.891 0
618.907 0
618.924 0
618.940 0
618.956 4
618.972 4
618.988 4
619.004 3
619.020 0
619.036 9
619.052 1
619.069 0
619.085 0
619.101 5
619.117 10
619.133 10
619.149 8
619.165 1
619.181 0
619.197 0
619.214 10
619.230 6
619.246 0
619.262 0
619.278 4
619.294 6
619.310 2
619.326 0
619.342 0
619.359 0
619.375 0
619.391 2
619.407 0
619.423 7
619.439 1
619.455 2
619.471 0
619.487 0
619.504 3
619.520 11
619.536 14
619.552 9
619.568 3
619.584 7
619.600 9
619.616 6
619.632 1
619.649 0
619.665 0
619.681 0
619.697 0
619.713 0
619.729 0
619.745 0
619.761 0
619.778 0
619.794 1
619.810 0
619.826 0
619.842 1
619.858 11
619.874 16
619.890 4
619.906 0
619.923 0
619.939 5
619.955 4
619.971 18
619.987 5
620.003 0
620.019 12
620.035 4
620.052 5
620.068 2
620.084 0
620.100 8
620.116 8
620.132 8
620.148 10
620.164 3
620.181 11
620.197 7
620.213 0
620.229 0
620.245 12
620.261 5
620.277 11
620.293 2
620.310 0
620.326 2
620.342 18
620.358 11
620.374 9
620.390 0
620.406 4
620.422 0
620.439 8
620.455 6
620.471 7
620.487 4
620.503 16
620.519 9
620.535 0
620.551 0
620.568 4
620.584 5
620.600 12
620.616 0
620.632 3
620.648 2
620.664 6
620.680 1
620.697 0
620.713 5
620.729 8
620.745 9
620.761 2
620.777 1
620.793 0
620.809 0
620.826 0
620.842 0
620.858 0
620.874 1
620.890 1
620.906 13
620.922 6
620.939 6
620.955 3
620.971 4
620.987 3
621.003 0
621.019 0
621.035 0
621.051 0
621.068 0
621.084 0
621.100 0
621.116 0
621.132 2
621.148 2
621.164 0
621.181 2
621.197 0
621.213 0
621.229 0
621.245 5
621.261 11
621.277 3
621.293 0
621.310 0
621.326 0
621.342 4
621.358 5
621.374 18
621.390 13
621.406 3
621.423 1
621.439 0
621.455 9
621.471 1
621.487 0
621.503 0
621.519 8
621.536 3
621.552 0
621.568 0
621.584 0
621.600 2
621.616 2
621.632 0
621.649 0
621.665 0
621.681 6
621.697 0
621.713 6
621.729 0
621.745 6
621.762 2
621.778 5
621.794 9
621.810 2
621.826 0
621.842 0
621.858 0
621.875 0
621.891 1
621.907 0
621.923 0
621.939 0
621.955 7
621.971 0
621.988 0
622.004 0
622.020 14
622.036 5
622.052 7
622.068 3
622.084 3
622.101 4
622.117 6
622.133 1
622.149 5
622.165 3
622.181 7
622.197 0
622.214 4
622.230 1
622.246 1
622.262 2
622.278 6
622.294 0
622.311 5
622.327 3
622.343 5
622.359 7
622.375 14
622.391 8
622.407 6
622.424 4
622.440 6
622.456 9
622.472 0
622.488 0
622.504 1
622.520 0
622.537 1
622.553 0
622.569 0
622.585 0
622.601 0
622.617 0
622.634 0
622.650 1
622.666 4
622.682 0
622.698 8
622.714 10
622.730 7
622.747 6
622.763 3
622.779 0
622.795 0
622.811 3
622.827 2
622.844 2
622.860 1
622.876 0
622.892 0
622.908 0
622.924 0
622.941 5
622.957 5
622.973 0
622.989 4
623.005 6
623.021 8
623.037 1
623.054 0
623.070 2
623.086 1
623.102 3
623.118 4
623.134 5
623.151 2
623.167 1
623.183 19
623.199 0
623.215 0
623.231 0
623.248 1
623.264 3
623.280 0
623.296 0
623.312 0
623.328 0
623.345 0
623.361 10
623.377 19
623.393 7
623.409 0
623.425 0
623.442 0
623.458 0
623.474 4
623.490 2
623.506 0
623.522 0
623.539 2
623.555 0
623.571 5
623.587 8
623.603 5
623.619 1
623.636 8
623.652 5
623.668 0
623.684 0
623.700 4
623.716 2
623.733 0
623.749 5
623.765 0
623.781 0
623.797 0
623.813 0
623.830 3
623.846 7
623.862 1
623.878 5
623.894 9
623.910 8
623.927 3
623.943 0
623.959 1
623.975 10
623.991 11
624.007 6
624.024 11
624.040 6
624.056 0
624.072 9
624.088 12
624.104 0
624.121 2
624.137 8
624.153 6
624.169 0
624.185 0
624.202 4
624.218 3
624.234 0
624.250 0
624.266 9
624.282 10
624.299 8
624.315 7
624.331 4
624.347 0
624.363 0
624.379 6
624.396 18
624.412 12
624.428 5
624.444 3
624.460 0
624.477 13
624.493 19
624.509 6
624.525 0
624.541 0
624.557 0
624.574 0
624.590 0
624.606 0
624.622 4
624.638 6
624.655 6
624.671 0
624.687 7
624.703 4
624.719 4
624.735 12
624.752 14
624.768 0
624.784 0
624.800 1
624.816 0
624.833 0
624.849 0
624.865 0
624.881 0
624.897 0
624.913 5
624.930 0
624.946 2
624.962 0
624.978 0
624.994 2
625.011 1
625.027 0
625.043 0
625.059 2
625.075 2
625.091 1
625.108 4
625.124 1
625.140 6
625.156 2
625.172 10
625.189 1
625.205 0
625.221 0
625.237 3
625.253 6
625.270 6
625.286 0
625.302 1
625.318 5
625.334 9
625.350 3
625.367 3
625.383 0
625.399 2
625.415 2
625.431 12
625.448 11
625.464 11
625.480 18
625.496 9
625.512 1
625.529 1
625.545 2
625.561 2
625.577 2
625.593 9
625.610 1
625.626 0
625.642 0
625.658 4
625.674 9
625.690 1
625.707 0
625.723 0
625.739 5
625.755 0
625.771 12
625.788 9
625.804 0
625.820 0
625.836 0
625.852 0
625.869 0
625.885 0
625.901 0
625.917 0
625.933 18
625.950 9
625.966 1
625.982 2
625.998 0
626.014 0
626.031 0
626.047 1
626.063 0
626.079 2
626.095 2
626.112 1
626.128 2
626.144 5
626.160 4
626.176 0
626.193 0
626.209 0
626.225 8
626.241 0
626.257 0
626.274 0
626.290 0
626.306 0
626.322 20
626.338 18
626.355 3
626.371 13
626.387 11
626.403 0
626.419 0
626.436 7
626.452 2
626.468 0
626.484 0
626.500 7
626.517 0
626.533 4
626.549 0
626.565 0
626.581 0
626.598 0
626.614 0
626.630 0
626.646 4
626.663 4
626.679 0
626.695 0
626.711 0
626.727 0
626.744 0
626.760 0
626.776 0
626.792 0
626.808 0
626.825 0
626.841 0
626.857 0
626.873 0
626.889 4
626.906 3
626.922 0
626.938 0
626.954 3
626.970 0
626.987 0
627.003 0
627.019 7
627.035 3
627.052 0
627.068 9
627.084 6
627.100 1
627.116 0
627.133 0
627.149 0
627.165 0
627.181 5
627.197 4
627.214 0
627.230 0
627.246 1
627.262 0
627.279 6
627.295 8
627.311 9
627.327 0
627.343 0
627.360 0
627.376 0
627.392 3
627.408 0
627.424 3
627.441 0
627.457 3
627.473 6
627.489 0
627.506 0
627.522 0
627.538 0
627.554 0
627.570 0
627.587 0
627.603 3
627.619 6
627.635 1
627.652 0
627.668 0
627.684 0
627.700 0
627.716 0
627.733 0
627.749 0
627.765 0
627.781 0
627.797 0
627.814 1
627.830 19
627.846 6
627.862 1
627.879 0
627.895 6
627.911 1
627.927 1
627.943 0
627.960 0
627.976 0
627.992 0
628.008 5
628.025 3
628.041 0
628.057 3
628.073 9
628.090 3
628.106 0
628.122 0
628.138 1
628.154 3
628.171 11
628.187 1
628.203 4
628.219 7
628.236 0
628.252 0
628.268 0
628.284 0
628.300 4
628.317 7
628.333 1
628.349 7
628.365 4
628.382 3
628.398 0
628.414 2
628.430 1
628.447 0
628.463 8
628.479 0
628.495 0
628.511 0
628.528 0
628.544 0
628.560 6
628.576 0
628.593 0
628.609 6
628.625 11
628.641 1
628.658 8
628.674 3
628.690 8
628.706 6
628.722 0
628.739 0
628.755 0
628.771 4
628.787 2
628.804 1
628.820 12
628.836 6
628.852 0
628.869 0
628.885 0
628.901 2
628.917 0
628.934 11
628.950 3
628.966 0
628.982 0
628.998 0
629.015 0
629.031 7
629.047 8
629.063 8
629.080 0
629.096 5
629.112 12
629.128 3
629.145 0
629.161 0
629.177 4
629.193 0
629.210 0
629.226 0
629.242 0
629.258 0
629.275 4
629.291 11
629.307 2
629.323 0
629.339 0
629.356 0
629.372 1
629.388 2
629.404 18
629.421 17
629.437 0
629.453 0
629.469 1
629.486 3
629.502 0
629.518 0
629.534 1
629.551 2
629.567 0
629.583 0
629.599 0
629.616 0
629.632 0
629.648 0
629.664 0
629.681 0
629.697 0
629.713 0
629.729 0
629.746 2
629.762 2
629.778 1
629.794 0
629.811 0
629.827 0
629.843 0
629.859 6
629.876 2
629.892 0
629.908 2
629.924 4
629.941 8
629.957 1
629.973 0
629.989 1
630.006 0
630.022 0
630.038 8
630.054 4
630.071 0
630.087 3
630.103 7
630.119 5
630.136 0
630.152 12
630.168 2
630.184 4
630.201 0
630.217 14
630.233 10
630.249 4
630.266 2
630.282 6
630.298 0
630.314 0
630.331 7
630.347 0
630.363 0
630.379 3
630.396 2
630.412 12
630.428 3
630.444 0
630.461 0
630.477 0
630.493 0
630.509 2
630.526 5
630.542 2
630.558 1
630.574 0
630.591 0
630.607 0
630.623 2
630.639 0
630.656 7
630.672 0
630.688 0
630.704 7
630.721 6
630.737 0
630.753 7
630.770 1
630.786 0
630.802 0
630.818 0
630.835 0
630.851 0
630.867 0
630.883 5
630.900 4
630.916 0
630.932 0
630.948 2
630.965 13
630.981 5
630.997 5
631.013 2
631.030 0
631.046 4
631.062 2
631.078 0
631.095 10
631.111 3
631.127 1
631.144 8
631.160 2
631.176 2
631.192 0
631.209 0
631.225 0
631.241 0
631.257 1
631.274 0
631.290 0
631.306 2
631.322 1
631.339 0
631.355 5
631.371 1
631.388 1
631.404 0
631.420 0
631.436 1
631.453 0
631.469 0
631.485 1
631.501 0
631.518 0
631.534 0
631.550 0
631.566 0
631.583 0
631.599 0
631.615 2
631.632 2
631.648 1
631.664 0
631.680 0
631.697 2
631.713 1
631.729 0
631.745 0
631.762 4
631.778 3
631.794 4
631.811 0
631.827 0
631.843 0
631.859 0
631.876 0
631.892 6
631.908 0
631.924 1
631.941 7
631.957 1
631.973 1
631.990 3
632.006 9
632.022 21
632.038 5
632.055 16
632.071 3
632.087 3
632.104 6
632.120 4
632.136 10
632.152 18
632.169 3
632.185 5
632.201 4
632.217 0
632.234 6
632.250 8
632.266 0
632.283 1
632.299 0
632.315 7
632.331 5
632.348 8
632.364 0
632.380 0
632.397 0
632.413 0
632.429 0
632.445 0
632.462 6
632.478 3
632.494 0
632.511 0
632.527 0
632.543 4
632.559 1
632.576 0
632.592 0
632.608 0
632.624 0
632.641 0
632.657 0
632.673 0
632.690 0
632.706 0
632.722 1
632.738 0
632.755 0
632.771 0
632.787 0
632.804 4
632.820 3
632.836 0
632.852 0
632.869 5
632.885 17
632.901 8
632.918 0
632.934 0
632.950 2
632.966 3
632.983 0
632.999 0
633.015 4
633.032 0
633.048 0
633.064 5
633.081 1
633.097 0
633.113 0
633.129 7
633.146 4
633.162 0
633.178 0
633.195 0
633.211 2
633.227 13
633.243 0
633.260 0
633.276 0
633.292 0
633.309 0
633.325 8
633.341 9
633.357 0
633.374 3
633.390 3
633.406 0
633.423 6
633.439 9
633.455 6
633.472 4
633.488 3
633.504 2
633.520 5
633.537 1
633.553 0
633.569 0
633.586 9
633.602 10
633.618 0
633.634 0
633.651 0
633.667 0
633.683 0
633.700 0
633.716 0
633.732 1
633.749 0
633.765 0
633.781 0
633.797 0
633.814 3
633.830 0
633.846 10
633.863 13
633.879 7
633.895 0
633.912 0
633.928 0
633.944 5
633.960 1
633.977 0
633.993 7
634.009 6
634.026 2
634.042 0
634.058 1
634.075 0
634.091 0
634.107 0
634.123 1
634.140 5
634.156 0
634.172 0
634.189 0
634.205 0
634.221 0
634.238 0
634.254 2
634.270 14
634.287 18
634.303 6
634.319 0
634.335 9
634.352 5
634.368 3
634.384 0
634.401 3
634.417 3
634.433 0
634.450 0
634.466 0
634.482 1
634.499 1
634.515 2
634.531 6
634.547 1
634.564 0
634.580 0
634.596 6
634.613 1
634.629 0
634.645 3
634.662 5
634.678 2
634.694 0
634.711 0
634.727 7
634.743 8
634.759 0
634.776 0
634.792 0
634.808 0
634.825 0
634.841 0
634.857 12
634.874 10
634.890 1
634.906 0
634.923 6
634.939 5
634.955 0
634.972 4
634.988 2
635.004 0
635.020 1
635.037 0
635.053 0
635.069 0
635.086 0
635.102 0
635.118 0
635.135 0
635.151 5
635.167 1
635.184 11
635.200 11
635.216 8
635.233 1
635.249 0
635.265 0
635.282 0
635.298 0
635.314 3
635.330 11
635.347 4
635.363 4
635.379 11
635.396 0
635.412 0
635.428 4
635.445 0
635.461 5
635.477 4
635.494 3
635.510 0
635.526 0
635.543 0
635.559 0
635.575 0
635.592 2
635.608 1
635.624 0
635.641 0
635.657 0
635.673 0
635.690 0
635.706 0
635.722 0
635.739 0
635.755 0
635.771 0
635.787 0
635.804 0
635.820 2
635.836 8
635.853 8
635.869 7
635.885 4
635.902 8
635.918 0
635.934 0
635.951 0
635.967 9
635.983 1
636.000 5
636.016 7
636.032 11
636.049 8
636.065 3
636.081 0
636.098 0
636.114 1
636.130 13
636.147 6
636.163 0
636.179 0
636.196 7
636.212 0
636.228 0
636.245 0
636.261 0
636.277 1
636.294 0
636.310 0
636.326 3
636.343 2
636.359 6
636.375 0
636.392 6
636.408 13
636.424 3
636.441 0
636.457 7
636.473 8
636.490 4
636.506 2
636.522 0
636.539 0
636.555 0
636.571 0
636.588 0
636.604 0
636.620 0
636.637 0
636.653 0
636.669 0
636.686 9
636.702 5
636.718 0
636.735 1
636.751 0
636.767 7
636.784 1
636.800 1
636.816 0
636.833 0
636.849 0
636.865 0
636.882 5
636.898 1
636.914 0
636.931 4
636.947 7
636.963 4
636.980 6
636.996 0
637.012 5
637.029 22
637.045 15
637.061 2
637.078 0
637.094 0
637.110 3
637.127 1
637.143 0
637.159 0
637.176 0
637.192 1
637.208 0
637.225 0
637.241 0
637.258 0
637.274 0
637.290 5
637.307 0
637.323 0
637.339 0
637.356 4
637.372 3
637.388 0
637.405 0
637.421 0
637.437 0
637.454 0
637.470 0
637.486 7
637.503 1
637.519 0
637.535 3
637.552 3
637.568 1
637.584 0
637.601 0
637.617 0
637.633 0
637.650 0
637.666 0
637.683 0
637.699 0
637.715 0
637.732 3
637.748 0
637.764 11
637.781 1
637.797 1
637.813 14
637.830 4
637.846 0
637.862 5
637.879 0
637.895 0
637.911 0
637.928 0
637.944 12
637.960 1
637.977 0
637.993 0
638.010 0
638.026 2
638.042 1
638.059 2
638.075 0
638.091 0
638.108 0
638.124 4
638.140 1
638.157 0
638.173 0
638.189 0
638.206 0
638.222 3
638.238 0
638.255 0
638.271 14
638.288 5
638.304 0
638.320 10
638.337 7
638.353 9
638.369 12
638.386 1
638.402 4
638.418 5
638.435 5
638.451 8
638.468 12
638.484 18
638.500 7
638.517 1
638.533 2
638.549 0
638.566 2
638.582 2
638.598 0
638.615 0
638.631 0
638.647 0
638.664 0
638.680 0
638.697 5
638.713 8
638.729 8
638.746 2
638.762 9
638.778 1
638.795 1
638.811 0
638.827 0
638.844 6
638.860 11
638.877 2
638.893 0
638.909 0
638.926 0
638.942 2
638.958 3
638.975 1
638.991 4
639.007 0
639.024 0
639.040 0
639.057 4
639.073 0
639.089 0
639.106 4
639.122 8
639.138 12
639.155 2
639.171 9
639.187 10
639.204 4
639.220 3
639.237 9
639.253 6
639.269 1
639.286 0
639.302 4
639.318 0
639.335 0
639.351 11
639.368 7
639.384 0
639.400 7
639.417 9
639.433 0
639.449 2
639.466 9
639.482 2
639.499 0
639.515 0
639.531 0
639.548 5
639.564 0
639.580 11
639.597 9
639.613 1
639.630 2
639.646 0
639.662 2
639.679 6
639.695 0
639.711 1
639.728 1
639.744 0
639.761 0
639.777 1
639.793 0
639.810 0
639.826 0
639.842 0
639.859 0
639.875 0
639.892 0
639.908 0
639.924 0
639.941 0
639.957 0
639.973 0
639.990 3
640.006 3
640.023 0
640.039 0
640.055 0
640.072 0
640.088 0
640.104 5
640.121 4
640.137 1
640.154 0
640.170 0
640.186 8
640.203 1
640.219 0
640.235 0
640.252 0
640.268 6
640.285 5
640.301 3
640.317 8
640.334 0
640.350 0
640.367 0
640.383 0
640.399 2
640.416 0
640.432 0
640.448 0
640.465 3
640.481 16
640.498 12
640.514 3
640.530 0
640.547 0
640.563 0
640.580 1
640.596 3
640.612 2
640.629 3
640.645 2
640.661 0
640.678 0
640.694 2
640.711 0
640.727 4
640.743 0
640.760 1
640.776 6
640.793 0
640.809 0
640.825 2
640.842 7
640.858 0
640.875 6
640.891 3
640.907 0
640.924 0
640.940 0
640.956 3
640.973 1
640.989 0
641.006 0
641.022 0
641.038 3
641.055 0
641.071 7
641.088 1
641.104 0
641.120 0
641.137 0
641.153 0
641.170 6
641.186 0
641.202 4
641.219 1
641.235 0
641.252 0
641.268 0
641.284 0
641.301 0
641.317 1
641.334 0
641.350 0
641.366 0
641.383 0
641.399 5
641.415 10
641.432 0
641.448 0
641.465 2
641.481 8
641.497 6
641.514 4
641.530 6
641.547 0
641.563 4
641.579 1
641.596 0
641.612 0
641.629 0
641.645 0
641.661 0
641.678 0
641.694 5
641.711 2
641.727 0
641.743 0
641.760 0
641.776 0
641.793 0
641.809 0
641.825 0
641.842 0
641.858 3
641.875 1
641.891 0
641.907 0
641.924 0
641.940 1
641.957 0
641.973 6
641.989 1
642.006 0
642.022 5
642.039 5
642.055 5
642.072 0
642.088 0
642.104 0
642.121 1
642.137 5
642.154 5
642.170 5
642.186 4
642.203 3
642.219 0
642.236 0
642.252 0
642.268 7
642.285 0
642.301 5
642.318 10
642.334 18
642.350 11
642.367 5
642.383 15
642.400 9
642.416 9
642.432 0
642.449 0
642.465 0
642.482 0
642.498 0
642.515 0
642.531 8
642.547 2
642.564 0
642.580 0
642.597 1
642.613 0
642.629 0
642.646 2
642.662 4
642.679 5
642.695 0
642.711 1
642.728 0
642.744 0
642.761 6
642.777 8
642.794 0
642.810 0
642.826 1
642.843 0
642.859 0
642.876 1
642.892 0
642.908 0
642.925 7
642.941 1
642.958 1
642.974 0
642.991 0
643.007 0
643.023 2
643.040 26
643.056 7
643.073 0
643.089 0
643.105 0
643.122 0
643.138 0
643.155 0
643.171 1
643.188 9
643.204 4
643.220 0
643.237 0
643.253 0
643.270 7
643.286 0
643.302 2
643.319 3
643.335 2
643.352 0
643.368 4
643.385 2
643.401 3
643.417 5
643.434 0
643.450 0
643.467 0
643.483 0
643.500 0
643.516 0
643.532 0
643.549 0
643.565 4
643.582 2
643.598 0
643.615 0
643.631 1
643.647 0
643.664 10
643.680 1
643.697 1
643.713 0
643.729 13
643.746 5
643.762 0
643.779 2
643.795 8
643.812 2
643.828 0
643.844 2
643.861 16
643.877 2
643.894 4
643.910 7
643.927 0
643.943 1
643.959 0
643.976 0
643.992 5
644.009 2
644.025 0
644.042 0
644.058 3
644.074 5
644.091 1
644.107 5
644.124 6
644.140 38
644.157 54
644.173 43
644.190 12
644.206 35
644.222 27
644.239 34
644.255 21
644.272 18
644.288 4
644.305 10
644.321 1
644.337 2
644.354 0
644.370 5
644.387 4
644.403 0
644.420 0
644.436 0
644.452 1
644.469 0
644.485 0
644.502 0
644.518 0
644.535 3
644.551 0
644.568 0
644.584 0
644.600 0
644.617 0
644.633 9
644.650 8
644.666 0
644.683 0
644.699 0
644.715 2
644.732 0
644.748 0
644.765 0
644.781 0
644.798 0
644.814 0
644.831 0
644.847 10
644.863 2
644.880 0
644.896 0
644.913 0
644.929 0
644.946 0
644.962 0
644.978 1
644.995 26
645.011 11
645.028 1
645.044 0
645.061 0
645.077 1
645.094 0
645.110 0
645.126 0
645.143 15
645.159 14
645.176 1
645.192 28
645.209 33
645.225 14
645.242 13
645.258 24
645.274 7
645.291 2
645.307 3
645.324 12
645.340 8
645.357 2
645.373 0
645.390 7
645.406 3
645.423 1
645.439 7
645.455 6
645.472 0
645.488 0
645.505 0
645.521 11
645.538 3
645.554 0
645.571 0
645.587 0
645.603 10
645.620 8
645.636 3
645.653 1
645.669 0
645.686 0
645.702 0
645.719 7
645.735 2
645.752 0
645.768 2
645.784 0
645.801 0
645.817 0
645.834 0
645.850 12
645.867 3
645.883 3
645.900 0
645.916 0
645.932 0
645.949 5
645.965 3
645.982 2
645.998 2
646.015 0
646.031 7
646.048 1
646.064 0
646.081 3
646.097 9
646.114 4
646.130 12
646.146 8
646.163 0
646.179 6
646.196 0
646.212 11
646.229 7
646.245 2
646.262 0
646.278 9
646.295 4
646.311 0
646.327 0
646.344 4
646.360 2
646.377 0
646.393 0
646.410 0
646.426 0
646.443 6
646.459 3
646.476 0
646.492 3
646.509 1
646.525 0
646.541 0
646.558 4
646.574 0
646.591 0
646.607 0
646.624 0
646.640 7
646.657 6
646.673 0
646.690 0
646.706 0
646.723 0
646.739 0
646.755 6
646.772 9
646.788 2
646.805 0
646.821 0
646.838 7
646.854 2
646.871 6
646.887 0
646.904 1
646.920 0
646.937 0
646.953 0
646.970 1
646.986 0
647.002 0
647.019 6
647.035 3
647.052 6
647.068 0
647.085 0
647.101 0
647.118 5
647.134 3
647.151 12
647.167 9
647.184 0
647.200 0
647.217 0
647.233 0
647.250 1
647.266 2
647.282 0
647.299 0
647.315 0
647.332 0
647.348 0
647.365 0
647.381 5
647.398 6
647.414 0
647.431 0
647.447 4
647.464 11
647.480 10
647.497 3
647.513 0
647.530 0
647.546 1
647.562 0
647.579 0
647.595 0
647.612 0
647.628 0
647.645 0
647.661 0
647.678 0
647.694 0
647.711 7
647.727 1
647.744 0
647.760 0
647.777 0
647.793 0
647.810 0
647.826 12
647.843 0
647.859 1
647.876 6
647.892 3
647.909 0
647.925 0
647.941 0
647.958 0
647.974 0
647.991 6
648.007 5
648.024 10
648.040 19
648.057 4
648.073 0
648.090 2
648.106 0
648.123 0
648.139 0
648.156 0
648.172 0
648.189 5
648.205 2
648.222 0
648.238 0
648.255 0
648.271 1
648.288 4
648.304 1
648.321 0
648.337 4
648.354 7
648.370 0
648.387 0
648.403 10
648.419 0
648.436 0
648.452 0
648.469 0
648.485 0
648.502 0
648.518 0
648.535 0
648.551 0
648.568 0
648.584 0
648.601 4
648.617 7
648.634 6
648.650 4
648.667 0
648.683 5
648.700 1
648.716 1
648.733 6
648.749 0
648.766 0
648.782 0
648.799 1
648.815 0
648.832 0
648.848 0
648.865 2
648.881 0
648.898 2
648.914 3
648.931 2
648.947 0
648.964 0
648.980 4
648.997 0
649.013 0
649.030 7
649.046 4
649.063 0
649.079 0
649.096 0
649.112 0
649.129 0
649.145 0
649.162 3
649.178 0
649.195 0
649.211 0
649.228 0
649.244 0
649.261 0
649.277 0
649.294 0
649.310 12
649.327 4
649.343 0
649.360 0
649.376 0
649.393 1
649.409 10
649.426 4
649.442 3
649.459 0
649.475 0
649.492 0
649.508 0
649.525 0
649.541 0
649.558 0
649.574 0
649.591 0
649.607 0
649.624 0
649.640 0
649.657 0
649.673 1
649.690 0
649.706 0
649.723 0
649.739 0
649.756 0
649.772 0
649.789 0
649.805 2
649.822 1
649.838 0
649.855 0
649.871 0
649.888 0
649.904 4
649.921 0
649.937 2
649.954 0
649.970 0
649.987 3
650.003 0
650.020 2
650.036 1
650.053 0
650.069 0
650.086 5
650.102 6
650.119 1
650.135 0
650.152 0
650.168 0
650.185 0
650.201 0
650.218 1
650.234 0
650.251 0
650.267 0
650.284 1
650.300 0
650.317 0
650.333 4
650.350 3
650.366 0
650.383 7
650.399 10
650.416 4
650.432 1
650.449 1
650.465 0
650.482 0
650.498 9
650.515 14
650.531 7
650.548 0
650.564 0
650.581 0
650.597 1
650.614 2
650.630 7
650.647 9
650.664 6
650.680 0
650.697 0
650.713 0
650.730 0
650.746 0
650.763 0
650.779 0
650.796 1
650.812 3
650.829 0
650.845 0
650.862 0
650.878 0
650.895 0
650.911 0
650.928 0
650.944 3
650.961 0
650.977 0
650.994 0
651.010 1
651.027 2
651.043 4
651.060 0
651.076 0
651.093 0
651.109 0
651.126 0
651.143 0
651.159 3
651.176 4
651.192 1
651.209 4
651.225 6
651.242 2
651.258 2
651.275 1
651.291 0
651.308 0
651.324 0
651.341 1
651.357 15
651.374 2
651.390 0
651.407 0
651.423 3
651.440 0
651.456 1
651.473 6
651.490 0
651.506 0
651.523 0
651.539 0
651.556 2
651.572 5
651.589 0
651.605 0
651.622 0
651.638 4
651.655 4
651.671 0
651.688 0
651.704 0
651.721 0
651.737 0
651.754 0
651.770 0
651.787 0
651.804 0
651.820 17
651.837 6
651.853 0
651.870 4
651.886 6
651.903 0
651.919 11
651.936 5
651.952 1
651.969 0
651.985 1
652.002 0
652.018 0
652.035 0
652.051 0
652.068 0
652.085 0
652.101 5
652.118 0
652.134 0
652.151 0
652.167 6
652.184 1
652.200 0
652.217 8
652.233 10
652.250 5
652.266 0
652.283 0
652.299 0
652.316 5
652.333 2
652.349 0
652.366 0
652.382 0
652.399 0
652.415 0
652.432 1
652.448 8
652.465 7
652.481 8
652.498 0
652.514 3
652.531 0
652.548 0
652.564 0
652.581 0
652.597 3
652.614 4
652.630 16
652.647 6
652.663 1
652.680 0
652.696 3
652.713 2
652.729 8
652.746 4
652.763 2
652.779 2
652.796 6
652.812 2
652.829 0
652.845 1
652.862 0
652.878 3
652.895 10
652.911 1
652.928 0
652.945 0
652.961 10
652.978 5
652.994 0
653.011 1
653.027 0
653.044 0
653.060 0
653.077 0
653.093 0
653.110 9
653.127 2
653.143 0
653.160 6
653.176 6
653.193 1
653.209 0
653.226 0
653.242 2
653.259 0
653.275 0
653.292 0
653.309 0
653.325 1
653.342 0
653.358 0
653.375 4
653.391 1
653.408 0
653.424 0
653.441 0
653.457 0
653.474 0
653.491 4
653.507 0
653.524 5
653.540 6
653.557 1
653.573 0
653.590 0
653.606 1
653.623 7
653.640 1
653.656 0
653.673 0
653.689 0
653.706 0
653.722 5
653.739 0
653.755 0
653.772 0
653.789 0
653.805 0
653.822 0
653.838 0
653.855 10
653.871 2
653.888 10
653.904 2
653.921 0
653.938 0
653.954 0
653.971 2
653.987 1
654.004 1
654.020 2
654.037 1
654.053 0
654.070 0
654.087 0
654.103 1
654.120 2
654.136 3
654.153 13
654.169 3
654.186 0
654.202 0
654.219 6
654.236 0
654.252 0
654.269 0
654.285 4
654.302 5
654.318 0
654.335 5
654.351 0
654.368 6
654.385 3
654.401 5
654.418 3
654.434 6
654.451 17
654.467 5
654.484 0
654.501 0
654.517 0
654.534 5
654.550 0
654.567 3
654.583 2
654.600 0
654.616 0
654.633 0
654.650 0
654.666 0
654.683 0
654.699 0
654.716 7
654.732 0
654.749 0
654.766 0
654.782 0
654.799 0
654.815 0
654.832 0
654.848 0
654.865 0
654.882 0
654.898 0
654.915 17
654.931 14
654.948 3
654.964 0
654.981 3
654.998 1
655.014 0
655.031 0
655.047 0
655.064 0
655.080 3
655.097 2
655.114 0
655.130 8
655.147 16
655.163 11
655.180 1
655.196 0
655.213 4
655.230 0
655.246 0
655.263 0
655.279 0
655.296 0
655.312 4
655.329 2
655.346 8
655.362 2
655.379 3
655.395 2
655.412 0
655.428 0
655.445 0
655.462 1
655.478 0
655.495 0
655.511 0
655.528 0
655.544 0
655.561 0
655.578 0
655.594 0
655.611 0
655.627 0
655.644 0
655.660 0
655.677 0
655.694 0
655.710 3
655.727 16
655.743 1
655.760 3
655.777 4
655.793 6
655.810 0
655.826 0
655.843 0
655.859 4
655.876 4
655.893 0
655.909 3
655.926 5
655.942 7
655.959 0
655.976 5
655.992 2
656.009 10
656.025 8
656.042 1
656.058 4
656.075 0
656.092 1
656.108 0
656.125 0
656.141 0
656.158 1
656.175 5
656.191 1
656.208 1
656.224 2
656.241 3
656.257 6
656.274 5
656.291 10
656.307 10
656.324 3
656.340 0
656.357 3
656.374 3
656.390 6
656.407 5
656.423 0
656.440 1
656.456 8
656.473 5
656.490 6
656.506 0
656.523 3
656.539 4
656.556 2
656.573 0
656.589 0
656.606 0
656.622 0
656.639 0
656.656 0
656.672 0
656.689 0
656.705 1
656.722 1
656.738 6
656.755 1
656.772 0
656.788 2
656.805 10
656.821 5
656.838 6
656.855 1
656.871 3
656.888 12
656.904 2
656.921 0
656.938 0
656.954 0
656.971 3
656.987 8
657.004 12
657.021 9
657.037 1
657.054 0
657.070 0
657.087 0
657.104 3
657.120 12
657.137 0
657.153 0
657.170 0
657.187 0
657.203 5
657.220 2
657.236 2
657.253 9
657.270 0
657.286 5
657.303 0
657.319 0
657.336 0
657.353 6
657.369 5
657.386 1
657.402 0
657.419 0
657.436 1
657.452 0
657.469 0
657.485 0
657.502 0
657.519 1
657.535 0
657.552 0
657.568 0
657.585 0
657.602 2
657.618 2
657.635 0
657.651 0
657.668 0
657.685 0
657.701 0
657.718 0
657.734 0
657.751 0
657.768 1
657.784 6
657.801 0
657.817 0
657.834 1
657.851 7
657.867 1
657.884 0
657.900 1
657.917 0
657.934 0
657.950 0
657.967 0
657.983 0
658.000 7
658.017 3
658.033 3
658.050 1
658.066 8
658.083 2
658.100 0
658.116 4
658.133 12
658.150 6
658.166 2
658.183 6
658.199 0
658.216 0
658.233 5
658.249 11
658.266 10
658.282 6
658.299 5
658.316 0
658.332 3
658.349 1
658.365 0
658.382 5
658.399 7
658.415 0
658.432 5
658.449 13
658.465 6
658.482 0
658.498 2
658.515 0
658.532 0
658.548 1
658.565 2
658.581 0
658.598 0
658.615 0
658.631 4
658.648 4
658.665 0
658.681 9
658.698 3
658.714 0
658.731 0
658.748 1
658.764 5
658.781 1
658.797 5
658.814 8
658.831 5
658.847 0
658.864 0
658.881 0
658.897 0
658.914 0
658.930 0
658.947 0
658.964 0
658.980 0
658.997 1
659.014 3
659.030 2
659.047 0
659.063 0
659.080 0
659.097 1
659.113 0
659.130 0
659.146 6
659.163 5
659.180 7
659.196 4
659.213 9
659.230 13
659.246 3
659.263 0
659.279 0
659.296 3
659.313 0
659.329 1
659.346 4
659.363 7
659.379 13
659.396 1
659.412 0
659.429 0
659.446 0
659.462 0
659.479 0
659.496 0
659.512 0
659.529 0
659.545 0
659.562 0
659.579 0
659.595 4
659.612 0
659.629 0
659.645 0
659.662 6
659.678 4
659.695 0
659.712 0
659.728 3
659.745 1
659.762 1
659.778 0
659.795 0
659.812 0
659.828 0
659.845 0
659.861 6
659.878 5
659.895 0
659.911 0
659.928 0
659.945 5
659.961 0
659.978 0
659.994 0
660.011 0
660.028 5
660.044 8
660.061 0
660.078 4
660.094 0
660.111 0
660.128 17
660.144 9
660.161 10
660.177 8
660.194 0
660.211 0
660.227 0
660.244 0
660.261 0
660.277 4
660.294 3
660.311 0
660.327 0
660.344 0
660.360 0
660.377 0
660.394 0
660.410 0
660.427 0
660.444 14
660.460 7
660.477 2
660.494 0
660.510 1
660.527 13
660.543 6
660.560 8
660.577 7
660.593 0
660.610 0
660.627 1
660.643 0
660.660 0
660.677 0
660.693 0
660.710 2
660.727 0
660.743 0
660.760 0
660.776 0
660.793 0
660.810 0
660.826 0
660.843 0
660.860 0
660.876 10
660.893 0
660.910 0
660.926 0
660.943 0
660.960 6
660.976 4
660.993 7
661.009 1
661.026 2
661.043 0
661.059 0
661.076 0
661.093 3
661.109 0
661.126 0
661.143 0
661.159 8
661.176 5
661.193 5
661.209 8
661.226 0
661.243 1
661.259 1
661.276 0
661.292 0
661.309 0
661.326 0
661.342 0
661.359 0
661.376 1
661.392 16
661.409 14
661.426 2
661.442 0
661.459 0
661.476 6
661.492 8
661.509 1
661.526 0
661.542 0
661.559 0
661.576 0
661.592 2
661.609 5
661.625 0
661.642 0
661.659 0
661.675 0
661.692 0
661.709 0
661.725 0
661.742 0
661.759 0
661.775 0
661.792 4
661.809 1
661.825 0
661.842 0
661.859 0
661.875 0
661.892 0
661.909 0
661.925 0
661.942 0
661.959 0
661.975 0
661.992 0
662.009 8
662.025 1
662.042 3
662.059 6
662.075 0
662.092 0
662.109 1
662.125 4
662.142 2
662.159 0
662.175 0
662.192 0
662.208 1
662.225 0
662.242 0
662.258 0
662.275 0
662.292 0
662.308 0
662.325 0
662.342 0
662.358 0
662.375 3
662.392 3
662.408 0
662.425 5
662.442 1
662.458 0
662.475 0
662.492 7
662.508 0
662.525 0
662.542 2
662.558 0
662.575 6
662.592 3
662.608 14
662.625 7
662.642 7
662.658 4
662.675 0
662.692 5
662.708 0
662.725 0
662.742 1
662.758 0
662.775 0
662.792 1
662.808 5
662.825 0
662.842 0
662.858 0
662.875 5
662.892 1
662.908 0
662.925 0
662.942 0
662.958 0
662.975 0
662.992 0
663.008 0
663.025 0
663.042 3
663.058 1
663.075 14
663.092 12
663.108 0
663.125 0
663.142 0
663.158 5
663.175 9
663.192 1
663.208 7
663.225 3
663.242 2
663.259 5
663.275 7
663.292 0
663.309 0
663.325 9
663.342 5
663.359 0
663.375 1
663.392 0
663.409 0
663.425 0
663.442 0
663.459 0
663.475 2
663.492 2
663.509 0
663.525 0
663.542 0
663.559 0
663.575 4
663.592 1
663.609 0
663.625 0
663.642 4
663.659 4
663.675 2
663.692 0
663.709 6
663.725 5
663.742 0
663.759 8
663.776 4
663.792 8
663.809 2
663.826 0
663.842 0
663.859 3
663.876 0
663.892 0
663.909 0
663.926 0
663.942 5
663.959 0
663.976 8
663.992 5
664.009 0
664.026 0
664.042 10
664.059 7
664.076 3
664.092 1
664.109 3
664.126 1
664.143 6
664.159 1
664.176 0
664.193 0
664.209 0
664.226 1
664.243 21
664.259 7
664.276 5
664.293 2
664.309 2
664.326 1
664.343 0
664.359 7
664.376 2
664.393 0
664.410 0
664.426 0
664.443 0
664.460 0
664.476 0
664.493 0
664.510 0
664.526 1
664.543 1
664.560 2
664.576 0
664.593 0
664.610 0
664.626 0
664.643 0
664.660 0
664.677 2
664.693 0
664.710 0
664.727 0
664.743 0
664.760 0
664.777 9
664.793 4
664.810 0
664.827 7
664.843 3
664.860 3
664.877 1
664.894 0
664.910 3
664.927 0
664.944 0
664.960 0
664.977 0
664.994 0
665.010 0
665.027 0
665.044 1
665.061 0
665.077 0
665.094 0
665.111 1
665.127 0
665.144 0
665.161 2
665.177 3
665.194 3
665.211 8
665.227 6
665.244 0
665.261 7
665.278 0
665.294 0
665.311 0
665.328 0
665.344 0
665.361 0
665.378 0
665.394 0
665.411 0
665.428 0
665.445 0
665.461 3
665.478 5
665.495 0
665.511 0
665.528 2
665.545 2
665.562 2
665.578 0
665.595 0
665.612 6
665.628 2
665.645 0
665.662 0
665.678 0
665.695 0
665.712 0
665.729 0
665.745 0
665.762 4
665.779 1
665.795 0
665.812 0
665.829 0
665.845 2
665.862 2
665.879 0
665.896 0
665.912 4
665.929 4
665.946 0
665.962 0
665.979 0
665.996 0
666.013 0
666.029 0
666.046 0
666.063 0
666.079 0
666.096 0
666.113 0
666.130 5
666.146 13
666.163 1
666.180 6
666.196 2
666.213 5
666.230 10
666.246 9
666.263 9
666.280 6
666.297 3
666.313 0
666.330 5
666.347 0
666.363 0
666.380 0
666.397 0
666.414 1
666.430 0
666.447 0
666.464 3
666.480 0
666.497 0
666.514 0
666.531 0
666.547 1
666.564 2
666.581 9
666.597 2
666.614 0
666.631 0
666.648 2
666.664 0
666.681 0
666.698 0
666.715 0
666.731 0
666.748 2
666.765 8
666.781 0
666.798 5
666.815 15
666.832 6
666.848 0
666.865 0
666.882 3
666.898 0
666.915 0
666.932 0
666.949 1
666.965 0
666.982 1
666.999 4
667.015 11
667.032 7
667.049 2
667.066 0
667.082 3
667.099 0
667.116 0
667.132 9
667.149 0
667.166 3
667.183 0
667.199 0
667.216 0
667.233 11
667.250 4
667.266 1
667.283 9
667.300 6
667.316 0
667.333 5
667.350 1
667.367 0
667.383 0
667.400 0
667.417 0
667.434 0
667.450 12
667.467 2
667.484 0
667.500 0
667.517 1
667.534 3
667.551 1
667.567 1
667.584 8
667.601 29
667.618 8
667.634 2
667.651 0
667.668 1
667.684 12
667.701 5
667.718 0
667.735 0
667.751 0
667.768 0
667.785 0
667.802 0
667.818 0
667.835 4
667.852 5
667.868 13
667.885 12
667.902 5
667.919 1
667.935 0
667.952 0
667.969 0
667.986 1
668.002 0
668.019 0
668.036 0
668.053 0
668.069 0
668.086 1
668.103 2
668.119 0
668.136 0
668.153 4
668.170 9
668.186 7
668.203 1
668.220 1
668.237 3
668.253 1
668.270 0
668.287 0
668.304 0
668.320 3
668.337 0
668.354 0
668.371 6
668.387 0
668.404 0
668.421 0
668.437 0
668.454 0
668.471 0
668.488 3
668.504 0
668.521 0
668.538 1
668.555 5
668.571 0
668.588 2
668.605 6
668.622 3
668.638 10
668.655 3
668.672 0
668.689 0
668.705 0
668.722 0
668.739 5
668.756 1
668.772 0
668.789 0
668.806 0
668.823 3
668.839 0
668.856 0
668.873 0
668.890 0
668.906 0
668.923 4
668.940 12
668.957 1
668.973 0
668.990 0
669.007 0
669.023 2
669.040 8
669.057 0
669.074 10
669.090 3
669.107 1
669.124 0
669.141 0
669.157 0
669.174 0
669.191 4
669.208 1
669.224 6
669.241 3
669.258 0
669.275 4
669.291 5
669.308 1
669.325 5
669.342 3
669.358 0
669.375 0
669.392 0
669.409 2
669.425 0
669.442 0
669.459 0
669.476 0
669.492 0
669.509 0
669.526 0
669.543 0
669.559 4
669.576 0
669.593 4
669.610 13
669.626 4
669.643 0
669.660 3
669.677 0
669.694 1
669.710 0
669.727 0
669.744 2
669.761 3
669.777 3
669.794 0
669.811 0
669.828 0
669.844 0
669.861 0
669.878 0
669.895 0
669.911 0
669.928 0
669.945 6
669.962 0
669.978 0
669.995 0
670.012 0
670.029 0
670.045 0
670.062 3
670.079 0
670.096 3
670.112 3
670.129 0
670.146 0
670.163 1
670.179 0
670.196 0
670.213 0
670.230 0
670.247 0
670.263 0
670.280 1
670.297 8
670.314 3
670.330 0
670.347 0
670.364 12
670.381 0
670.397 0
670.414 0
670.431 7
670.448 9
670.464 1
670.481 0
670.498 0
670.515 0
670.531 5
670.548 5
670.565 3
670.582 1
670.599 0
670.615 0
670.632 0
670.649 2
670.666 0
670.682 0
670.699 0
670.716 0
670.733 7
670.749 9
670.766 3
670.783 6
670.800 1
670.817 10
670.833 10
670.850 5
670.867 0
670.884 0
670.900 2
670.917 0
670.934 0
670.951 0
670.967 0
670.984 3
671.001 0
671.018 2
671.035 0
671.051 12
671.068 4
671.085 0
671.102 0
671.118 0
671.135 0
671.152 0
671.169 0
671.186 1
671.202 2
671.219 0
671.236 0
671.253 0
671.269 11
671.286 12
671.303 5
671.320 7
671.336 1
671.353 0
671.370 0
671.387 0
671.404 1
671.420 0
671.437 0
671.454 0
671.471 0
671.487 0
671.504 0
671.521 0
671.538 0
671.555 0
671.571 1
671.588 0
671.605 0
671.622 0
671.638 0
671.655 1
671.672 0
671.689 4
671.706 6
671.722 0
671.739 0
671.756 0
671.773 0
671.789 0
671.806 0
671.823 1
671.840 0
671.857 0
671.873 0
671.890 2
671.907 1
671.924 4
671.941 0
671.957 2
671.974 0
671.991 1
672.008 27
672.024 12
672.041 3
672.058 0
672.075 0
672.092 10
672.108 3
672.125 0
672.142 0
672.159 5
672.175 0
672.192 5
672.209 2
672.226 12
672.243 0
672.259 7
672.276 5
672.293 3
672.310 0
672.327 1
672.343 0
672.360 1
672.377 5
672.394 1
672.411 0
672.427 4
672.444 0
672.461 0
672.478 2
672.494 14
672.511 1
672.528 3
672.545 0
672.562 0
672.578 0
672.595 0
672.612 2
672.629 0
672.646 0
672.662 0
672.679 0
672.696 0
672.713 0
672.730 0
672.746 0
672.763 0
672.780 2
672.797 0
672.814 0
672.830 0
672.847 0
672.864 0
672.881 0
672.897 0
672.914 0
672.931 0
672.948 2
672.965 0
672.981 0
672.998 0
673.015 0
673.032 2
673.049 2
673.065 4
673.082 0
673.099 0
673.116 0
673.133 0
673.149 0
673.166 0
673.183 0
673.200 3
673.217 10
673.233 4
673.250 0
673.267 8
673.284 1
673.301 5
673.317 0
673.334 0
673.351 17
673.368 7
673.385 1
673.401 0
673.418 3
673.435 1
673.452 0
673.469 0
673.485 1
673.502 6
673.519 11
673.536 5
673.553 4
673.569 11
673.586 7
673.603 0
673.620 0
673.637 0
673.653 0
673.670 0
673.687 0
673.704 0
673.721 0
673.737 0
673.754 0
673.771 0
673.788 0
673.805 0
673.822 0
673.838 0
673.855 0
673.872 0
673.889 1
673.906 8
673.922 0
673.939 0
673.956 0
673.973 0
673.990 0
674.006 0
674.023 0
674.040 2
674.057 0
674.074 0
674.090 0
674.107 9
674.124 5
674.141 0
674.158 0
674.174 0
674.191 2
674.208 1
674.225 0
674.242 3
674.259 1
674.275 0
674.292 0
674.309 4
674.326 12
674.343 5
674.359 0
674.376 0
674.393 0
674.410 0
674.427 0
674.443 1
674.460 3
674.477 0
674.494 1
674.511 3
674.528 2
674.544 2
674.561 0
674.578 0
674.595 0
674.612 0
674.628 1
674.645 0
674.662 0
674.679 0
674.696 0
674.713 0
674.729 0
674.746 0
674.763 0
674.780 8
674.797 5
674.813 1
674.830 0
674.847 0
674.864 0
674.881 0
674.898 0
674.914 0
674.931 0
674.948 0
674.965 0
674.982 0
674.998 0
675.015 0
675.032 0
675.049 0
675.066 7
675.083 10
675.099 0
675.116 0
675.133 3
675.150 0
675.167 0
675.183 4
675.200 1
675.217 0
675.234 6
675.251 5
675.268 0
675.284 0
675.301 3
675.318 3
675.335 15
675.352 32
675.369 21
675.385 9
675.402 1
675.419 0
675.436 0
675.453 1
675.470 0
675.486 0
675.503 3
675.520 0
675.537 0
675.554 0
675.570 0
675.587 1
675.604 0
675.621 0
675.638 3
675.655 0
675.671 0
675.688 0
675.705 0
675.722 0
675.739 0
675.756 0
675.772 2
675.789 0
675.806 0
675.823 0
675.840 0
675.857 0
675.873 0
675.890 0
675.907 7
675.924 4
675.941 0
675.958 0
675.974 3
675.991 0
676.008 0
676.025 0
676.042 0
676.059 2
676.075 14
676.092 8
676.109 1
676.126 3
676.143 2
676.160 0
676.176 3
676.193 0
676.210 0
676.227 0
676.244 0
676.261 0
676.277 4
676.294 11
676.311 10
676.328 1
676.345 0
676.362 0
676.378 0
676.395 0
676.412 0
676.429 8
676.446 7
676.463 8
676.480 0
676.496 0
676.513 0
676.530 0
676.547 2
676.564 1
676.581 3
676.597 3
676.614 2
676.631 9
676.648 13
676.665 1
676.682 7
676.698 7
676.715 3
676.732 0
676.749 0
676.766 0
676.783 7
676.800 1
676.816 0
676.833 0
676.850 0
676.867 0
676.884 5
676.901 3
676.917 0
676.934 0
676.951 0
676.968 0
676.985 0
677.002 1
677.018 0
677.035 0
677.052 2
677.069 4
677.086 1
677.103 0
677.120 0
677.136 3
677.153 0
677.170 6
677.187 10
677.204 2
677.221 0
677.238 0
677.254 0
677.271 0
677.288 3
677.305 0
677.322 0
677.339 0
677.355 0
677.372 0
677.389 0
677.406 0
677.423 0
677.440 0
677.457 0
677.473 0
677.490 0
677.507 0
677.524 0
677.541 6
677.558 2
677.575 0
677.591 0
677.608 0
677.625 0
677.642 0
677.659 0
677.676 7
677.692 1
677.709 0
677.726 0
677.743 0
677.760 1
677.777 0
677.794 0
677.810 0
677.827 0
677.844 1
677.861 1
677.878 0
677.895 4
677.912 0
677.928 0
677.945 0
677.962 0
677.979 8
677.996 3
678.013 1
678.030 7
678.046 0
678.063 0
678.080 0
678.097 3
678.114 14
678.131 60
678.148 126
678.165 94
678.181 49
678.198 66
678.215 24
678.232 31
678.249 24
678.266 11
678.283 0
678.299 0
678.316 7
678.333 7
678.350 0
678.367 0
678.384 2
678.401 1
678.417 0
678.434 1
678.451 0
678.468 0
678.485 0
678.502 0
678.519 0
678.535 3
678.552 3
678.569 2
678.586 0
678.603 3
678.620 13
678.637 0
678.654 0
678.670 5
678.687 7
678.704 4
678.721 9
678.738 2
678.755 0
678.772 0
678.788 1
678.805 0
678.822 0
678.839 0
678.856 0
678.873 3
678.890 0
678.907 0
678.923 0
678.940 1
678.957 1
678.974 0
678.991 8
679.008 6
679.025 1
679.042 0
679.058 0
679.075 0
679.092 3
679.109 7
679.126 4
679.143 7
679.160 11
679.177 22
679.193 9
679.210 16
679.227 15
679.244 5
679.261 6
679.278 6
679.295 4
679.312 8
679.328 3
679.345 0
679.362 1
679.379 0
679.396 0
679.413 0
679.430 0
679.447 2
679.463 0
679.480 3
679.497 0
679.514 0
679.531 0
679.548 0
679.565 0
679.582 1
679.598 0
679.615 3
679.632 0
679.649 0
679.666 1
679.683 0
679.700 0
679.717 0
679.733 0
679.750 5
679.767 0
679.784 0
679.801 9
679.818 5
679.835 3
679.852 0
679.868 0
679.885 0
679.902 0
679.919 5
679.936 2
679.953 2
679.970 1
679.987 0
680.004 0
680.020 7
680.037 5
680.054 0
680.071 4
680.088 8
680.105 4
680.122 7
680.139 3
680.156 15
680.172 17
680.189 17
680.206 4
680.223 0
680.240 3
680.257 0
680.274 0
680.291 0
680.307 4
680.324 7
680.341 22
680.358 11
680.375 8
680.392 0
680.409 0
680.426 0
680.443 9
680.459 7
680.476 6
680.493 0
680.510 0
680.527 0
680.544 0
680.561 0
680.578 0
680.595 0
680.611 0
680.628 0
680.645 0
680.662 0
680.679 0
680.696 0
680.713 3
680.730 2
680.747 0
680.764 0
680.780 7
680.797 3
680.814 0
680.831 5
680.848 2
680.865 0
680.882 4
680.899 0
680.916 0
680.932 1
680.949 0
680.966 0
680.983 0
681.000 2
681.017 0
681.034 0
681.051 0
681.068 0
681.085 0
681.101 0
681.118 5
681.135 8
681.152 0
681.169 0
681.186 4
681.203 1
681.220 0
681.237 0
681.253 0
681.270 2
681.287 0
681.304 0
681.321 5
681.338 0
681.355 0
681.372 0
681.389 0
681.406 0
681.422 0
681.439 0
681.456 0
681.473 0
681.490 0
681.507 7
681.524 2
681.541 0
681.558 0
681.575 0
681.592 0
681.608 4
681.625 0
681.642 0
681.659 6
681.676 8
681.693 10
681.710 0
681.727 0
681.744 3
681.761 1
681.777 0
681.794 0
681.811 0
681.828 9
681.845 3
681.862 8
681.879 0
681.896 0
681.913 0
681.930 0
681.947 0
681.963 0
681.980 0
681.997 0
682.014 0
682.031 0
682.048 0
682.065 1
682.082 5
682.099 8
682.116 10
682.133 0
682.149 11
682.166 9
682.183 1
682.200 0
682.217 0
682.234 1
682.251 0
682.268 0
682.285 0
682.302 0
682.319 0
682.335 1
682.352 2
682.369 0
682.386 9
682.403 0
682.420 0
682.437 0
682.454 2
682.471 4
682.488 2
682.505 2
682.521 0
682.538 0
682.555 0
682.572 0
682.589 0
682.606 0
682.623 0
682.640 4
682.657 1
682.674 5
682.691 6
682.708 0
682.724 0
682.741 1
682.758 0
682.775 2
682.792 0
682.809 4
682.826 0
682.843 0
682.860 0
682.877 0
682.894 0
682.911 1
682.928 3
682.944 0
682.961 2
682.978 9
682.995 6
683.012 0
683.029 0
683.046 0
683.063 0
683.080 0
683.097 5
683.114 7
683.131 3
683.147 0
683.164 2
683.181 2
683.198 6
683.215 17
683.232 15
683.249 12
683.266 23
683.283 14
683.300 7
683.317 3
683.334 3
683.351 0
683.367 0
683.384 0
683.401 0
683.418 0
683.435 0
683.452 0
683.469 0
683.486 0
683.503 0
683.520 0
683.537 0
683.554 0
683.571 0
683.588 0
683.604 0
683.621 0
683.638 0
683.655 0
683.672 0
683.689 0
683.706 7
683.723 0
683.740 0
683.757 7
683.774 1
683.791 0
683.808 0
683.825 0
683.841 3
683.858 4
683.875 1
683.892 0
683.909 0
683.926 0
683.943 0
683.960 0
683.977 0
683.994 0
684.011 12
684.028 5
684.045 1
684.062 2
684.079 1
684.095 8
684.112 2
684.129 5
684.146 4
684.163 0
684.180 0
684.197 0
684.214 10
684.231 2
684.248 8
684.265 5
684.282 1
684.299 1
684.316 0
684.333 0
684.349 0
684.366 0
684.383 0
684.400 5
684.417 1
684.434 10
684.451 7
684.468 6
684.485 0
684.502 0
684.519 0
684.536 0
684.553 0
684.570 0
684.587 0
684.604 3
684.621 2
684.637 0
684.654 0
684.671 8
684.688 8
684.705 1
684.722 1
684.739 0
684.756 1
684.773 2
684.790 0
684.807 0
684.824 0
684.841 0
684.858 4
684.875 0
684.892 0
684.909 0
684.925 0
684.942 0
684.959 0
684.976 8
684.993 2
685.010 0
685.027 0
685.044 0
685.061 2
685.078 8
685.095 1
685.112 0
685.129 0
685.146 5
685.163 19
685.180 10
685.197 1
685.214 3
685.231 13
685.247 19
685.264 4
685.281 0
685.298 0
685.315 0
685.332 3
685.349 13
685.366 8
685.383 0
685.400 0
685.417 0
685.434 3
685.451 5
685.468 0
685.485 0
685.502 0
685.519 0
685.536 0
685.553 0
685.570 0
685.586 6
685.603 0
685.620 4
685.637 3
685.654 0
685.671 1
685.688 1
685.705 0
685.722 0
685.739 0
685.756 0
685.773 0
685.790 0
685.807 0
685.824 0
685.841 4
685.858 1
685.875 0
685.892 0
685.909 3
685.926 0
685.943 1
685.959 8
685.976 12
685.993 7
686.010 1
686.027 0
686.044 3
686.061 1
686.078 0
686.095 4
686.112 4
686.129 2
686.146 0
686.163 6
686.180 2
686.197 8
686.214 0
686.231 13
686.248 8
686.265 6
686.282 3
686.299 2
686.316 0
686.333 0
686.350 0
686.367 0
686.383 0
686.400 0
686.417 0
686.434 0
686.451 0
686.468 0
686.485 0
686.502 0
686.519 0
686.536 0
686.553 0
686.570 2
686.587 0
686.604 0
686.621 0
686.638 0
686.655 0
686.672 0
686.689 4
686.706 4
686.723 0
686.740 0
686.757 5
686.774 3
686.791 5
686.808 0
686.825 0
686.842 2
686.859 0
686.875 0
686.892 0
686.909 0
686.926 0
686.943 0
686.960 0
686.977 0
686.994 0
687.011 0
687.028 0
687.045 1
687.062 6
687.079 1
687.096 9
687.113 10
687.130 1
687.147 7
687.164 11
687.181 4
687.198 2
687.215 2
687.232 9
687.249 9
687.266 25
687.283 16
687.300 13
687.317 12
687.334 5
687.351 7
687.368 1
687.385 0
687.402 0
687.419 0
687.436 0
687.453 0
687.470 1
687.486 7
687.503 2
687.520 1
687.537 5
687.554 7
687.571 0
687.588 0
687.605 3
687.622 0
687.639 0
687.656 0
687.673 0
687.690 0
687.707 0
687.724 0
687.741 0
687.758 1
687.775 0
687.792 0
687.809 0
687.826 0
687.843 0
687.860 0
687.877 5
687.894 1
687.911 0
687.928 0
687.945 0
687.962 0
687.979 5
687.996 9
688.013 5
688.030 0
688.047 0
688.064 0
688.081 0
688.098 6
688.115 4
688.132 1
688.149 0
688.166 1
688.183 13
688.200 4
688.217 11
688.234 4
688.251 2
688.268 3
688.285 10
688.302 1
688.319 0
688.336 0
688.353 0
688.370 0
688.387 4
688.403 3
688.420 2
688.437 0
688.454 0
688.471 0
688.488 0
688.505 2
688.522 0
688.539 0
688.556 4
688.573 9
688.590 2
688.607 0
688.624 3
688.641 2
688.658 7
688.675 2
688.692 2
688.709 3
688.726 3
688.743 0
688.760 0
688.777 0
688.794 0
688.811 0
688.828 2
688.845 6
688.862 0
688.879 0
688.896 3
688.913 5
688.930 1
688.947 0
688.964 0
688.981 0
688.998 12
689.015 7
689.032 0
689.049 0
689.066 0
689.083 0
689.100 0
689.117 5
689.134 0
689.151 0
689.168 0
689.185 0
689.202 12
689.219 4
689.236 8
689.253 7
689.270 0
689.287 6
689.304 0
689.321 3
689.338 6
689.355 12
689.372 1
689.389 0
689.406 0
689.423 0
689.440 0
689.457 8
689.474 0
689.491 0
689.508 0
689.525 1
689.542 0
689.559 0
689.576 0
689.593 8
689.610 2
689.627 4
689.644 3
689.661 8
689.678 1
689.695 0
689.712 0
689.729 0
689.746 0
689.763 0
689.780 1
689.797 0
689.814 0
689.831 0
689.848 0
689.865 1
689.882 1
689.899 0
689.916 2
689.933 0
689.950 0
689.967 0
689.984 0
690.001 0
690.018 0
690.035 0
690.052 2
690.069 0
690.086 1
690.103 0
690.120 5
690.137 2
690.154 0
690.171 0
690.188 0
690.205 0
690.222 7
690.239 15
690.256 11
690.273 23
690.290 1
690.307 0
690.324 1
690.341 12
690.358 7
690.375 0
690.392 0
690.409 1
690.426 1
690.443 0
690.461 0
690.478 8
690.495 3
690.512 4
690.529 5
690.546 0
690.563 3
690.580 2
690.597 2
690.614 0
690.631 0
690.648 11
690.665 24
690.682 11
690.699 3
690.716 0
690.733 0
690.750 0
690.767 0
690.784 0
690.801 5
690.818 5
690.835 0
690.852 0
690.869 0
690.886 0
690.903 0
690.920 0
690.937 1
690.954 0
690.971 0
690.988 2
691.005 6
691.022 6
691.039 10
691.056 10
691.073 12
691.090 3
691.107 0
691.124 0
691.141 3
691.158 1
691.175 0
691.192 0
691.209 0
691.226 0
691.243 12
691.260 10
691.277 17
691.294 1
691.311 3
691.328 6
691.345 2
691.362 0
691.380 0
691.397 11
691.414 7
691.431 0
691.448 1
691.465 0
691.482 1
691.499 0
691.516 0
691.533 0
691.550 2
691.567 8
691.584 1
691.601 0
691.618 0
691.635 0
691.652 0
691.669 0
691.686 0
691.703 0
691.720 0
691.737 0
691.754 0
691.771 0
691.788 0
691.805 2
691.822 0
691.839 0
691.856 0
691.873 0
691.890 0
691.907 8
691.924 6
691.941 0
691.958 0
691.975 0
691.993 0
692.010 0
692.027 0
692.044 5
692.061 1
692.078 0
692.095 0
692.112 0
692.129 8
692.146 2
692.163 0
692.180 1
692.197 4
692.214 0
692.231 0
692.248 6
692.265 0
692.282 0
692.299 0
692.316 0
692.333 0
692.350 3
692.367 0
692.384 0
692.401 0
692.418 0
692.435 1
692.452 2
692.469 6
692.487 1
692.504 0
692.521 0
692.538 4
692.555 0
692.572 5
692.589 2
692.606 0
692.623 0
692.640 0
692.657 0
692.674 0
692.691 0
692.708 0
692.725 0
692.742 0
692.759 0
692.776 0
692.793 0
692.810 0
692.827 0
692.844 3
692.861 6
692.878 0
692.895 0
692.913 0
692.930 5
692.947 1
692.964 0
692.981 0
692.998 0
693.015 0
693.032 0
693.049 2
693.066 4
693.083 0
693.100 0
693.117 0
693.134 13
693.151 14
693.168 0
693.185 1
693.202 1
693.219 9
693.236 1
693.253 3
693.270 6
693.288 3
693.305 7
693.322 9
693.339 3
693.356 5
693.373 0
693.390 4
693.407 0
693.424 0
693.441 4
693.458 2
693.475 0
693.492 0
693.509 5
693.526 2
693.543 3
693.560 6
693.577 2
693.594 0
693.611 1
693.629 0
693.646 0
693.663 1
693.680 9
693.697 1
693.714 4
693.731 2
693.748 0
693.765 0
693.782 1
693.799 0
693.816 0
693.833 0
693.850 5
693.867 1
693.884 0
693.901 0
693.918 0
693.935 0
693.953 2
693.970 1
693.987 0
694.004 0
694.021 0
694.038 7
694.055 1
694.072 0
694.089 0
694.106 0
694.123 0
694.140 0
694.157 0
694.174 3
694.191 11
694.208 7
694.225 0
694.243 0
694.260 0
694.277 0
694.294 0
694.311 0
694.328 0
694.345 0
694.362 0
694.379 0
694.396 0
694.413 0
694.430 2
694.447 4
694.464 0
694.481 0
694.498 1
694.516 5
694.533 0
694.550 1
694.567 7
694.584 1
694.601 0
694.618 0
694.635 1
694.652 11
694.669 4
694.686 3
694.703 0
694.720 7
694.737 14
694.754 0
694.771 0
694.789 0
694.806 0
694.823 0
694.840 0
694.857 0
694.874 3
694.891 16
694.908 4
694.925 0
694.942 8
694.959 0
694.976 6
694.993 7
695.010 12
695.027 1
695.045 0
695.062 0
695.079 0
695.096 0
695.113 0
695.130 1
695.147 2
695.164 0
695.181 0
695.198 1
695.215 4
695.232 13
695.249 5
695.266 4
695.284 18
695.301 4
695.318 1
695.335 7
695.352 6
695.369 5
695.386 1
695.403 2
695.420 6
695.437 3
695.454 1
695.471 0
695.488 0
695.506 3
695.523 3
695.540 0
695.557 1
695.574 2
695.591 0
695.608 0
695.625 3
695.642 0
695.659 0
695.676 3
695.693 0
695.710 0
695.727 0
695.745 1
695.762 0
695.779 2
695.796 1
695.813 0
695.830 4
695.847 3
695.864 0
695.881 0
695.898 0
695.915 0
695.932 0
695.950 0
695.967 0
695.984 0
696.001 0
696.018 4
696.035 0
696.052 0
696.069 0
696.086 0
696.103 1
696.120 7
696.137 0
696.155 0
696.172 0
696.189 0
696.206 0
696.223 6
696.240 9
696.257 2
696.274 10
696.291 5
696.308 0
696.325 0
696.342 0
696.360 3
696.377 0
696.394 0
696.411 1
696.428 0
696.445 0
696.462 0
696.479 0
696.496 0
696.513 0
696.530 8
696.547 3
696.565 0
696.582 0
696.599 2
696.616 13
696.633 4
696.650 0
696.667 0
696.684 0
696.701 0
696.718 2
696.735 1
696.753 0
696.770 0
696.787 0
696.804 3
696.821 5
696.838 1
696.855 0
696.872 0
696.889 3
696.906 2
696.923 8
696.941 0
696.958 0
696.975 0
696.992 3
697.009 1
697.026 0
697.043 0
697.060 0
697.077 1
697.094 6
697.111 1
697.129 1
697.146 1
697.163 0
697.180 0
697.197 1
697.214 0
697.231 1
697.248 0
697.265 0
697.282 0
697.300 0
697.317 0
697.334 0
697.351 2
697.368 5
697.385 0
697.402 6
697.419 0
697.436 5
697.453 6
697.471 14
697.488 3
697.505 0
697.522 0
697.539 3
697.556 0
697.573 0
697.590 0
697.607 0
697.624 0
697.642 0
697.659 9
697.676 6
697.693 0
697.710 0
697.727 3
697.744 5
697.761 0
697.778 0
697.795 0
697.813 0
697.830 0
697.847 15
697.864 4
697.881 0
697.898 0
697.915 0
697.932 8
697.949 9
697.966 0
697.984 0
698.001 6
698.018 8
698.035 0
698.052 1
698.069 4
698.086 0
698.103 0
698.120 1
698.138 0
698.155 0
698.172 0
698.189 3
698.206 0
698.223 4
698.240 0
698.257 6
698.274 0
698.292 0
698.309 0
698.326 0
698.343 0
698.360 0
698.377 0
698.394 0
698.411 0
698.428 0
698.446 6
698.463 12
698.480 1
698.497 0
698.514 1
698.531 5
698.548 7
698.565 1
698.582 10
698.600 3
698.617 0
698.634 0
698.651 0
698.668 0
698.685 0
698.702 0
698.719 0
698.736 0
698.754 14
698.771 5
698.788 5
698.805 3
698.822 0
698.839 5
698.856 4
698.873 0
698.890 0
698.908 0
698.925 0
698.942 0
698.959 0
698.976 0
698.993 0
699.010 0
699.027 0
699.045 0
699.062 0
699.079 0
699.096 0
699.113 0
699.130 0
699.147 0
699.164 0
699.181 1
699.199 0
699.216 0
699.233 0
699.250 0
699.267 0
699.284 0
699.301 0
699.318 0
699.336 0
699.353 0
699.370 1
699.387 7
699.404 1
699.421 0
699.438 0
699.455 0
699.473 0
699.490 0
699.507 0
699.524 0
699.541 1
699.558 0
699.575 0
699.592 0
699.610 0
699.627 2
699.644 12
699.661 1
699.678 11
699.695 1
699.712 3
699.729 3
699.747 0
699.764 0
699.781 0
699.798 8
699.815 6
699.832 0
699.849 0
699.866 0
699.884 5
699.901 0
699.918 0
699.935 0
699.952 0
699.969 2
699.986 3
700.003 0
700.021 0
700.038 0
700.055 0
700.072 0
700.089 0
700.106 5
700.123 7
700.141 7
700.158 12
700.175 1
700.192 3
700.209 26
700.226 5
700.243 16
700.260 8
700.278 0
700.295 1
700.312 6
700.329 3
700.346 0
700.363 1
700.380 0
700.398 1
700.415 0
700.432 0
700.449 0
700.466 0
700.483 0
700.500 5
700.517 2
700.535 12
700.552 8
700.569 8
700.586 1
700.603 0
700.620 2
700.637 0
700.655 0
700.672 0
700.689 2
700.706 3
700.723 0
700.740 0
700.757 0
700.775 0
700.792 8
700.809 7
700.826 7
700.843 3
700.860 1
700.877 0
700.895 0
700.912 0
700.929 0
700.946 0
700.963 1
700.980 0
700.997 3
701.015 0
701.032 0
701.049 0
701.066 0
701.083 0
701.100 0
701.117 2
701.135 8
701.152 19
701.169 6
701.186 6
701.203 9
701.220 17
701.237 9
701.255 0
701.272 15
701.289 8
701.306 0
701.323 0
701.340 0
701.357 0
701.375 0
701.392 9
701.409 3
701.426 4
701.443 2
701.460 5
701.477 0
701.495 0
701.512 0
701.529 0
701.546 0
701.563 0
701.580 1
701.597 7
701.615 2
701.632 3
701.649 0
701.666 7
701.683 1
701.700 0
701.718 2
701.735 0
701.752 0
701.769 0
701.786 0
701.803 5
701.820 0
701.838 0
701.855 0
701.872 0
701.889 0
701.906 0
701.923 0
701.941 0
701.958 4
701.975 6
701.992 5
702.009 15
702.026 17
702.043 4
702.061 2
702.078 3
702.095 0
702.112 0
702.129 0
702.146 13
702.164 8
702.181 4
702.198 4
702.215 0
702.232 1
702.249 9
702.266 5
702.284 5
702.301 2
702.318 0
702.335 0
702.352 0
702.369 0
702.387 0
702.404 0
702.421 2
702.438 0
702.455 1
702.472 0
702.490 0
702.507 3
702.524 8
702.541 6
702.558 2
702.575 0
702.593 1
702.610 0
702.627 3
702.644 4
702.661 0
702.678 0
702.696 0
702.713 2
702.730 0
702.747 0
702.764 0
702.781 0
702.798 0
702.816 0
702.833 1
702.850 2
702.867 1
702.884 0
702.901 0
702.919 0
702.936 0
702.953 0
702.970 0
702.987 5
703.004 3
703.022 0
703.039 4
703.056 1
703.073 0
703.090 0
703.107 0
703.125 0
703.142 0
703.159 0
703.176 0
703.193 0
703.210 5
703.228 7
703.245 0
703.262 10
703.279 7
703.296 0
703.314 3
703.331 0
703.348 0
703.365 0
703.382 9
703.399 0
703.417 0
703.434 0
703.451 12
703.468 8
703.485 1
703.502 1
703.520 9
703.537 8
703.554 6
703.571 0
703.588 7
703.605 8
703.623 0
703.640 0
703.657 4
703.674 0
703.691 0
703.708 0
703.726 0
703.743 0
703.760 0
703.777 0
703.794 0
703.812 0
703.829 0
703.846 0
703.863 0
703.880 0
703.897 0
703.915 0
703.932 0
703.949 0
703.966 0
703.983 0
704.001 0
704.018 1
704.035 0
704.052 0
704.069 0
704.086 0
704.104 0
704.121 0
704.138 13
704.155 7
704.172 0
704.189 0
704.207 0
704.224 0
704.241 0
704.258 0
704.275 0
704.293 5
704.310 4
704.327 3
704.344 0
704.361 0
704.378 1
704.396 0
704.413 0
704.430 0
704.447 0
704.464 1
704.482 3
704.499 0
704.516 1
704.533 0
704.550 0
704.568 0
704.585 0
704.602 18
704.619 8
704.636 16
704.653 8
704.671 3
704.688 1
704.705 1
704.722 1
704.739 0
704.757 6
704.774 0
704.791 0
704.808 0
704.825 0
704.843 0
704.860 0
704.877 0
704.894 0
704.911 0
704.928 7
704.946 2
704.963 0
704.980 8
704.997 7
705.014 0
705.032 5
705.049 0
705.066 0
705.083 0
705.100 0
705.118 0
705.135 0
705.152 3
705.169 7
705.186 1
705.204 0
705.221 4
705.238 1
705.255 8
705.272 0
705.290 1
705.307 0
705.324 2
705.341 10
705.358 11
705.376 0
705.393 0
705.410 0
705.427 0
705.444 1
705.461 4
705.479 4
705.496 0
705.513 0
705.530 0
705.547 0
705.565 0
705.582 4
705.599 1
705.616 0
705.633 3
705.651 5
705.668 4
705.685 7
705.702 5
705.719 2
705.737 4
705.754 2
705.771 0
705.788 0
705.805 0
705.823 0
705.840 0
705.857 1
705.874 0
705.891 0
705.909 0
705.926 0
705.943 3
705.960 1
705.977 0
705.995 0
706.012 1
706.029 12
706.046 4
706.064 2
706.081 0
706.098 0
706.115 0
706.132 0
706.150 0
706.167 0
706.184 0
706.201 0
706.218 13
706.236 4
706.253 0
706.270 0
706.287 0
706.304 0
706.322 0
706.339 0
706.356 0
706.373 0
706.390 3
706.408 9
706.425 1
706.442 0
706.459 0
706.476 0
706.494 0
706.511 0
706.528 0
706.545 22
706.563 5
706.580 0
706.597 0
706.614 2
706.631 0
706.649 0
706.666 0
706.683 1
706.700 0
706.717 0
706.735 1
706.752 0
706.769 0
706.786 0
706.803 2
706.821 0
706.838 0
706.855 0
706.872 0
706.890 4
706.907 0
706.924 0
706.941 1
706.958 11
706.976 3
706.993 4
707.010 0
707.027 0
707.044 0
707.062 0
707.079 0
707.096 0
707.113 0
707.131 0
707.148 5
707.165 7
707.182 0
707.199 0
707.217 0
707.234 0
707.251 0
707.268 1
707.286 7
707.303 2
707.320 1
707.337 6
707.354 1
707.372 2
707.389 3
707.406 0
707.423 5
707.441 0
707.458 0
707.475 0
707.492 0
707.509 0
707.527 0
707.544 2
707.561 4
707.578 0
707.596 0
707.613 0
707.630 0
707.647 0
707.664 3
707.682 0
707.699 0
707.716 0
707.733 0
707.751 0
707.768 0
707.785 0
707.802 0
707.819 1
707.837 8
707.854 2
707.871 0
707.888 0
707.906 0
707.923 1
707.940 0
707.957 5
707.974 2
707.992 1
708.009 2
708.026 15
708.043 9
708.061 4
708.078 7
708.095 4
708.112 0
708.130 0
708.147 0
708.164 0
708.181 0
708.198 0
708.216 6
708.233 2
708.250 0
708.267 0
708.285 0
708.302 0
708.319 6
708.336 0
708.354 0
708.371 0
708.388 1
708.405 4
708.422 2
708.440 2
708.457 0
708.474 1
708.491 0
708.509 0
708.526 0
708.543 0
708.560 7
708.578 5
708.595 0
708.612 0
708.629 3
708.647 9
708.664 3
708.681 0
708.698 2
708.715 4
708.733 2
708.750 0
708.767 0
708.784 7
708.802 3
708.819 0
708.836 0
708.853 0
708.871 2
708.888 2
708.905 0
708.922 0
708.940 6
708.957 0
708.974 0
708.991 3
709.009 3
709.026 1
709.043 0
709.060 3
709.077 0
709.095 0
709.112 0
709.129 3
709.146 0
709.164 1
709.181 0
709.198 6
709.215 1
709.233 0
709.250 0
709.267 0
709.284 0
709.302 0
709.319 0
709.336 0
709.353 3
709.371 9
709.388 1
709.405 0
709.422 13
709.440 8
709.457 2
709.474 0
709.491 4
709.509 0
709.526 0
709.543 0
709.560 0
709.578 0
709.595 5
709.612 3
709.629 1
709.647 0
709.664 0
709.681 0
709.698 0
709.716 0
709.733 2
709.750 6
709.767 0
709.785 10
709.802 0
709.819 0
709.836 8
709.854 1
709.871 0
709.888 0
709.905 2
709.923 0
709.940 0
709.957 0
709.974 0
709.992 0
710.009 5
710.026 3
710.043 1
710.061 3
710.078 1
710.095 0
710.112 5
710.130 6
710.147 0
710.164 0
710.181 1
710.199 3
710.216 0
710.233 0
710.250 4
710.268 19
710.285 2
710.302 3
710.319 0
710.337 0
710.354 0
710.371 0
710.388 0
710.406 0
710.423 0
710.440 0
710.457 0
710.475 0
710.492 0
710.509 2
710.526 9
710.544 2
710.561 0
710.578 0
710.595 2
710.613 0
710.630 0
710.647 0
710.665 0
710.682 0
710.699 0
710.716 2
710.734 0
710.751 2
710.768 1
710.785 1
710.803 0
710.820 0
710.837 2
710.854 3
710.872 0
710.889 4
710.906 0
710.923 2
710.941 2
710.958 0
710.975 0
710.993 0
711.010 0
711.027 0
711.044 1
711.062 2
711.079 0
711.096 0
711.113 6
711.131 1
711.148 0
711.165 0
711.182 1
711.200 0
711.217 2
711.234 0
711.252 8
711.269 2
711.286 0
711.303 0
711.321 0
711.338 0
711.355 1
711.372 5
711.390 3
711.407 0
711.424 2
711.441 1
711.459 0
711.476 8
711.493 6
711.511 2
711.528 0
711.545 1
711.562 0
711.580 0
711.597 0
711.614 0
711.631 0
711.649 0
711.666 0
711.683 0
711.701 0
711.718 2
711.735 1
711.752 4
711.770 2
711.787 0
711.804 3
711.821 1
711.839 0
711.856 0
711.873 1
711.891 0
711.908 3
711.925 2
711.942 1
711.960 0
711.977 0
711.994 0
712.011 0
712.029 0
712.046 0
712.063 0
712.081 1
712.098 0
712.115 0
712.132 3
712.150 14
712.167 5
712.184 0
712.202 4
712.219 1
712.236 12
712.253 8
712.271 0
712.288 1
712.305 0
712.322 0
712.340 0
712.357 0
712.374 0
712.392 1
712.409 0
712.426 3
712.443 0
712.461 0
712.478 8
712.495 9
712.513 8
712.530 0
712.547 0
712.564 5
712.582 8
712.599 0
712.616 0
712.634 0
712.651 1
712.668 3
712.685 0
712.703 0
712.720 0
712.737 7
712.755 3
712.772 0
712.789 0
712.806 0
712.824 0
712.841 0
712.858 0
712.876 3
712.893 0
712.910 0
712.927 5
712.945 0
712.962 0
712.979 0
712.997 7
713.014 2
713.031 0
713.048 1
713.066 10
713.083 5
713.100 0
713.118 0
713.135 6
713.152 3
713.169 0
713.187 8
713.204 6
713.221 3
713.239 0
713.256 0
713.273 0
713.291 3
713.308 2
713.325 5
713.342 0
713.360 0
713.377 0
713.394 0
713.412 1
713.429 2
713.446 17
713.463 4
713.481 0
713.498 4
713.515 13
713.533 2
713.550 0
713.567 1
713.585 4
713.602 5
713.619 0
713.636 0
713.654 0
713.671 0
713.688 0
713.706 0
713.723 0
713.740 0
713.757 0
713.775 0
713.792 0
713.809 0
713.827 0
713.844 0
713.861 0
713.879 0
713.896 0
713.913 5
713.930 0
713.948 0
713.965 0
713.982 0
714.000 0
714.017 0
714.034 0
714.052 0
714.069 0
714.086 0
714.103 1
714.121 2
714.138 0
714.155 2
714.173 0
714.190 0
714.207 0
714.225 0
714.242 0
714.259 1
714.277 5
714.294 2
714.311 0
714.328 6
714.346 19
714.363 0
714.380 5
714.398 3
714.415 0
714.432 12
714.450 6
714.467 1
714.484 0
714.501 0
714.519 0
714.536 1
714.553 0
714.571 0
714.588 0
714.605 0
714.623 0
714.640 0
714.657 2
714.675 0
714.692 0
714.709 3
714.727 0
714.744 0
714.761 0
714.778 0
714.796 0
714.813 0
714.830 0
714.848 0
714.865 0
714.882 0
714.900 2
714.917 2
714.934 3
714.952 1
714.969 0
714.986 1
715.003 0
715.021 0
715.038 1
715.055 5
715.073 0
715.090 0
715.107 0
715.125 0
715.142 0
715.159 1
715.177 0
715.194 1
715.211 0
715.229 1
715.246 2
715.263 11
715.281 7
715.298 1
715.315 2
715.332 0
715.350 0
715.367 0
715.384 0
715.402 0
715.419 0
715.436 0
715.454 0
715.471 0
715.488 6
715.506 1
715.523 0
715.540 3
715.558 2
715.575 0
715.592 1
715.610 4
715.627 4
715.644 0
715.662 0
715.679 0
715.696 0
715.713 2
715.731 1
715.748 3
715.765 0
715.783 0
715.800 0
715.817 0
715.835 11
715.852 3
715.869 0
715.887 3
715.904 9
715.921 16
715.939 0
715.956 0
715.973 2
715.991 2
716.008 0
716.025 0
716.043 3
716.060 1
716.077 7
716.095 4
716.112 0
716.129 0
716.147 0
716.164 0
716.181 12
716.199 2
716.216 1
716.233 0
716.251 0
716.268 6
716.285 7
716.303 0
716.320 0
716.337 0
716.355 0
716.372 0
716.389 1
716.407 8
716.424 2
716.441 0
716.459 4
716.476 5
716.493 0
716.511 0
716.528 8
716.545 9
716.563 0
716.580 2
716.597 0
716.615 1
716.632 1
716.649 0
716.667 0
716.684 0
716.701 0
716.719 0
716.736 0
716.753 0
716.771 0
716.788 0
716.805 1
716.823 1
716.840 0
716.857 2
716.875 0
716.892 0
716.909 0
716.927 0
716.944 0
716.961 3
716.979 0
716.996 6
717.013 2
717.031 0
717.048 0
717.065 7
717.083 0
717.100 0
717.117 3
717.135 8
717.152 1
717.169 2
717.187 1
717.204 7
717.221 12
717.239 1
717.256 0
717.273 0
717.291 4
717.308 2
717.325 0
717.343 5
717.360 3
717.377 0
717.395 0
717.412 0
717.429 0
717.447 0
717.464 0
717.481 3
717.499 1
717.516 1
717.533 0
717.551 0
717.568 0
717.585 0
717.603 0
717.620 0
717.637 0
717.655 0
717.672 1
717.690 16
717.707 9
717.724 0
717.742 1
717.759 0
717.776 0
717.794 0
717.811 0
717.828 0
717.846 0
717.863 0
717.880 2
717.898 2
717.915 4
717.932 5
717.950 1
717.967 0
717.984 0
718.002 0
718.019 0
718.036 0
718.054 4
718.071 3
718.089 0
718.106 3
718.123 1
718.141 0
718.158 2
718.175 0
718.193 0
718.210 6
718.227 1
718.245 11
718.262 0
718.279 0
718.297 0
718.314 0
718.331 0
718.349 0
718.366 6
718.384 7
718.401 0
718.418 9
718.436 10
718.453 5
718.470 0
718.488 0
718.505 0
718.522 0
718.540 1
718.557 1
718.574 0
718.592 0
718.609 0
718.626 0
718.644 4
718.661 3
718.679 6
718.696 2
718.713 0
718.731 0
718.748 0
718.765 0
718.783 1
718.800 0
718.817 8
718.835 0
718.852 6
718.870 0
718.887 0
718.904 0
718.922 0
718.939 0
718.956 0
718.974 0
718.991 0
719.008 8
719.026 13
719.043 20
719.060 3
719.078 1
719.095 0
719.113 3
719.130 3
719.147 4
719.165 15
719.182 9
719.199 2
719.217 0
719.234 8
719.251 17
719.269 15
719.286 3
719.304 6
719.321 15
719.338 7
719.356 1
719.373 0
719.390 0
719.408 0
719.425 0
719.442 0
719.460 0
719.477 0
719.495 0
719.512 0
719.529 0
719.547 2
719.564 0
719.581 4
719.599 4
719.616 5
719.634 0
719.651 0
719.668 2
719.686 7
719.703 0
719.720 0
719.738 8
719.755 0
719.773 0
719.790 5
719.807 3
719.825 0
719.842 0
719.859 0
719.877 0
719.894 0
719.911 3
719.929 4
719.946 0
719.964 0
719.981 0
719.998 0
720.016 0
720.033 4
720.050 10
720.068 0
720.085 4
720.103 0
720.120 0
720.137 10
720.155 0
720.172 0
720.189 6
720.207 11
720.224 0
720.242 0
720.259 0
720.276 0
720.294 0
720.311 0
720.328 0
720.346 0
720.363 5
720.381 1
720.398 0
720.415 0
720.433 0
720.450 0
720.467 1
720.485 0
720.502 0
720.520 0
720.537 0
720.554 1
720.572 3
720.589 8
720.607 1
720.624 1
720.641 6
720.659 1
720.676 4
720.693 0
720.711 5
720.728 0
720.746 2
720.763 0
720.780 0
720.798 0
720.815 0
720.833 7
720.850 11
720.867 0
720.885 1
720.902 1
720.919 0
720.937 0
720.954 0
720.972 5
720.989 0
721.006 1
721.024 3
721.041 5
721.059 0
721.076 0
721.093 0
721.111 4
721.128 2
721.145 0
721.163 0
721.180 4
721.198 1
721.215 5
721.232 11
721.250 1
721.267 3
721.285 9
721.302 3
721.319 0
721.337 0
721.354 8
721.371 29
721.389 17
721.406 4
721.424 0
721.441 0
721.458 1
721.476 0
721.493 0
721.511 2
721.528 6
721.545 0
721.563 0
721.580 0
721.598 3
721.615 4
721.632 0
721.650 4
721.667 0
721.685 0
721.702 0
721.719 0
721.737 0
721.754 0
721.772 4
721.789 0
721.806 0
721.824 0
721.841 4
721.859 1
721.876 2
721.893 5
721.911 0
721.928 0
721.945 0
721.963 0
721.980 0
721.998 0
722.015 0
722.032 3
722.050 0
722.067 0
722.085 0
722.102 9
722.119 1
722.137 0
722.154 0
722.172 0
722.189 0
722.206 4
722.224 15
722.241 1
722.259 3
722.276 0
722.293 0
722.311 2
722.328 1
722.346 0
722.363 0
722.380 0
722.398 3
722.415 0
722.433 0
722.450 1
722.467 4
722.485 0
722.502 0
722.520 0
722.537 4
722.555 9
722.572 0
722.589 6
722.607 5
722.624 0
722.642 11
722.659 0
722.676 9
722.694 5
722.711 5
722.729 4
722.746 0
722.763 5
722.781 13
722.798 1
722.816 0
722.833 5
722.850 0
722.868 0
722.885 0
722.903 0
722.920 1
722.937 0
722.955 0
722.972 0
722.990 0
723.007 0
723.025 0
723.042 0
723.059 0
723.077 3
723.094 4
723.112 3
723.129 2
723.146 3
723.164 0
723.181 4
723.199 11
723.216 2
723.233 0
723.251 0
723.268 0
723.286 1
723.303 0
723.321 0
723.338 4
723.355 1
723.373 1
723.390 0
723.408 0
723.425 0
723.442 2
723.460 5
723.477 6
723.495 5
723.512 5
723.529 0
723.547 3
723.564 0
723.582 0
723.599 0
723.617 0
723.634 6
723.651 1
723.669 0
723.686 2
723.704 0
723.721 0
723.738 0
723.756 0
723.773 0
723.791 0
723.808 1
723.826 4
723.843 0
723.860 0
723.878 1
723.895 0
723.913 0
723.930 0
723.948 0
723.965 1
723.982 0
724.000 0
724.017 0
724.035 0
724.052 0
724.069 0
724.087 0
724.104 2
724.122 0
724.139 10
724.157 2
724.174 0
724.191 0
724.209 1
724.226 3
724.244 0
724.261 0
724.279 0
724.296 0
724.313 0
724.331 0
724.348 0
724.366 2
724.383 2
724.401 2
724.418 0
724.435 0
724.453 5
724.470 5
724.488 1
724.505 4
724.523 1
724.540 0
724.557 0
724.575 0
724.592 2
724.610 1
724.627 0
724.645 0
724.662 0
724.679 0
724.697 0
724.714 5
724.732 3
724.749 12
724.767 8
724.784 6
724.801 4
724.819 0
724.836 1
724.854 3
724.871 0
724.889 0
724.906 15
724.923 11
724.941 3
724.958 0
724.976 0
724.993 0
725.011 0
725.028 4
725.045 0
725.063 0
725.080 0
725.098 0
725.115 0
725.133 0
725.150 2
725.168 0
725.185 0
725.202 10
725.220 3
725.237 0
725.255 5
725.272 6
725.290 10
725.307 0
725.324 2
725.342 0
725.359 0
725.377 0
725.394 0
725.412 0
725.429 1
725.447 0
725.464 0
725.481 0
725.499 0
725.516 0
725.534 0
725.551 0
725.569 5
725.586 6
725.603 0
725.621 0
725.638 0
725.656 0
725.673 2
725.691 4
725.708 2
725.726 0
725.743 0
725.760 0
725.778 0
725.795 7
725.813 6
725.830 0
725.848 0
725.865 1
725.883 0
725.900 0
725.917 0
725.935 4
725.952 2
725.970 3
725.987 0
726.005 8
726.022 4
726.040 0
726.057 3
726.074 7
726.092 0
726.109 1
726.127 4
726.144 0
726.162 0
726.179 1
726.197 0
726.214 7
726.231 1
726.249 0
726.266 0
726.284 0
726.301 0
726.319 4
726.336 8
726.354 2
726.371 0
726.389 0
726.406 0
726.423 2
726.441 2
726.458 4
726.476 1
726.493 1
726.511 0
726.528 0
726.546 0
726.563 1
726.581 0
726.598 3
726.615 0
726.633 0
726.650 0
726.668 0
726.685 0
726.703 0
726.720 2
726.738 3
726.755 0
726.773 6
726.790 0
726.807 0
726.825 0
726.842 0
726.860 0
726.877 0
726.895 3
726.912 0
726.930 0
726.947 0
726.965 0
726.982 0
726.999 0
727.017 0
727.034 0
727.052 1
727.069 0
727.087 2
727.104 0
727.122 0
727.139 0
727.157 2
727.174 1
727.191 11
727.209 7
727.226 0
727.244 5
727.261 5
727.279 0
727.296 6
727.314 0
727.331 9
727.349 12
727.366 5
727.384 0
727.401 0
727.418 0
727.436 0
727.453 0
727.471 0
727.488 0
727.506 0
727.523 0
727.541 0
727.558 0
727.576 0
727.593 0
727.611 0
727.628 0
727.646 0
727.663 0
727.680 0
727.698 0
727.715 0
727.733 0
727.750 1
727.768 0
727.785 0
727.803 3
727.820 0
727.838 0
727.855 0
727.873 0
727.890 0
727.908 0
727.925 0
727.942 0
727.960 0
727.977 0
727.995 0
728.012 0
728.030 6
728.047 4
728.065 7
728.082 10
728.100 8
728.117 8
728.135 8
728.152 3
728.170 0
728.187 0
728.205 0
728.222 0
728.239 0
728.257 0
728.274 5
728.292 7
728.309 8
728.327 1
728.344 0
728.362 0
728.379 0
728.397 9
728.414 0
728.432 2
728.449 0
728.467 0
728.484 0
728.502 0
728.519 0
728.537 0
728.554 3
728.571 8
728.589 1
728.606 0
728.624 2
728.641 1
728.659 0
728.676 0
728.694 0
728.711 0
728.729 4
728.746 1
728.764 0
728.781 0
728.799 0
728.816 0
728.834 0
728.851 0
728.869 0
728.886 0
728.904 0
728.921 0
728.939 5
728.956 0
728.974 5
728.991 1
729.008 0
729.026 0
729.043 3
729.061 11
729.078 5
729.096 0
729.113 1
729.131 3
729.148 0
729.166 5
729.183 0
729.201 0
729.218 9
729.236 4
729.253 0
729.271 10
729.288 1
729.306 0
729.323 0
729.341 3
729.358 11
729.376 1
729.393 0
729.411 2
729.428 3
729.446 0
729.463 0
729.481 13
729.498 8
729.516 0
729.533 0
729.551 1
729.568 0
729.585 0
729.603 0
729.620 5
729.638 0
729.655 0
729.673 0
729.690 0
729.708 0
729.725 0
729.743 0
729.760 0
729.778 4
729.795 0
729.813 1
729.830 1
729.848 0
729.865 0
729.883 0
729.900 6
729.918 9
729.935 0
729.953 0
729.970 14
729.988 6
730.005 0
730.023 6
730.040 9
730.058 3
730.075 2
730.093 6
730.110 12
730.128 2
730.145 8
730.163 8
730.180 1
730.198 1
730.215 1
730.233 11
730.250 2
730.268 1
730.285 0
730.303 0
730.320 0
730.338 10
730.355 3
730.373 0
730.390 0
730.408 0
730.425 7
730.443 4
730.460 0
730.478 0
730.495 5
730.513 0
730.530 6
730.548 1
730.565 3
730.583 0
730.600 0
730.618 5
730.635 0
730.653 0
730.670 1
730.688 0
730.705 0
730.723 1
730.740 0
730.758 0
730.775 4
730.793 0
730.810 0
730.828 0
730.845 0
730.863 0
730.880 0
730.898 0
730.915 0
730.933 5
730.950 0
730.968 1
730.985 2
731.003 0
731.020 0
731.038 0
731.055 0
731.073 0
731.090 0
731.108 0
731.125 0
731.143 0
731.160 0
731.178 6
731.195 5
731.213 0
731.230 0
731.248 5
731.265 0
731.283 0
731.300 4
731.318 2
731.335 0
731.353 0
731.370 3
731.388 3
731.405 0
731.423 0
731.441 1
731.458 0
731.476 0
731.493 0
731.511 0
731.528 0
731.546 0
731.563 0
731.581 0
731.598 1
731.616 0
731.633 0
731.651 0
731.668 0
731.686 0
731.703 3
731.721 4
731.738 1
731.756 0
731.773 0
731.791 2
731.808 7
731.826 0
731.843 0
731.861 0
731.878 0
731.896 0
731.913 2
731.931 2
731.948 0
731.966 2
731.983 0
732.001 0
732.018 0
732.036 0
732.054 0
732.071 0
732.089 0
732.106 0
732.124 6
732.141 5
732.159 4
732.176 1
732.194 1
732.211 1
732.229 0
732.246 0
732.264 0
732.281 2
732.299 5
732.316 0
732.334 0
732.351 12
732.369 14
732.386 2
732.404 0
732.421 3
732.439 1
732.457 0
732.474 0
732.492 1
732.509 0
732.527 0
732.544 0
732.562 6
732.579 0
732.597 0
732.614 0
732.632 3
732.649 2
732.667 6
732.684 12
732.702 2
732.719 13
732.737 19
732.754 11
732.772 1
732.789 0
732.807 0
732.825 2
732.842 0
732.860 0
732.877 0
732.895 0
732.912 6
732.930 1
732.947 3
732.965 6
732.982 0
733.000 0
733.017 3
733.035 7
733.052 0
733.070 2
733.087 10
733.105 2
733.123 0
733.140 1
733.158 0
733.175 3
733.193 9
733.210 0
733.228 8
733.245 16
733.263 2
733.280 0
733.298 0
733.315 8
733.333 5
733.350 2
733.368 1
733.386 0
733.403 0
733.421 0
733.438 5
733.456 8
733.473 1
733.491 0
733.508 2
733.526 2
733.543 2
733.561 1
733.578 0
733.596 0
733.614 0
733.631 5
733.649 26
733.666 26
733.684 30
733.701 25
733.719 25
733.736 21
733.754 10
733.771 4
733.789 1
733.806 0
733.824 0
733.842 0
733.859 0
733.877 2
733.894 0
733.912 0
733.929 1
733.947 0
733.964 1
733.982 2
733.999 0
734.017 0
734.034 0
734.052 0
734.070 0
734.087 0
734.105 11
734.122 13
734.140 0
734.157 0
734.175 0
734.192 12
734.210 10
734.227 0
734.245 0
734.263 0
734.280 4
734.298 7
734.315 8
734.333 1
734.350 0
734.368 1
734.385 8
734.403 5
734.420 0
734.438 7
734.456 9
734.473 5
734.491 0
734.508 0
734.526 1
734.543 0
734.561 2
734.578 2
734.596 2
734.613 0
734.631 0
734.649 0
734.666 0
734.684 0
734.701 0
734.719 0
734.736 1
734.754 0
734.771 0
734.789 0
734.807 0
734.824 0
734.842 0
734.859 1
734.877 1
734.894 0
734.912 0
734.929 0
734.947 0
734.964 0
734.982 0
735.000 0
735.017 0
735.035 0
735.052 4
735.070 7
735.087 0
735.105 0
735.122 0
735.140 0
735.158 0
735.175 0
735.193 0
735.210 12
735.228 2
735.245 10
735.263 9
735.280 16
735.298 20
735.316 2
735.333 0
735.351 0
735.368 0
735.386 2
735.403 5
735.421 5
735.439 9
735.456 1
735.474 4
735.491 8
735.509 0
735.526 1
735.544 0
735.561 2
735.579 0
735.597 2
735.614 1
735.632 0
735.649 1
735.667 0
735.684 1
735.702 0
735.719 6
735.737 1
735.755 0
735.772 0
735.790 0
735.807 1
735.825 5
735.842 7
735.860 3
735.878 0
735.895 0
735.913 0
735.930 0
735.948 0
735.965 0
735.983 0
736.001 0
736.018 0
736.036 0
736.053 0
736.071 4
736.088 0
736.106 0
736.123 2
736.141 2
736.159 3
736.176 0
736.194 0
736.211 0
736.229 0
736.246 0
736.264 0
736.282 0
736.299 2
736.317 3
736.334 9
736.352 2
736.369 0
736.387 0
736.405 1
736.422 6
736.440 0
736.457 0
736.475 0
736.492 0
736.510 3
736.528 3
736.545 0
736.563 0
736.580 0
736.598 0
736.615 0
736.633 0
736.651 9
736.668 0
736.686 0
736.703 1
736.721 4
736.738 0
736.756 0
736.774 0
736.791 0
736.809 0
736.826 0
736.844 0
736.861 0
736.879 0
736.897 2
736.914 0
736.932 0
736.949 0
736.967 0
736.985 0
737.002 0
737.020 0
737.037 0
737.055 3
737.072 1
737.090 0
737.108 0
737.125 6
737.143 0
737.160 0
737.178 0
737.195 8
737.213 5
737.231 1
737.248 1
737.266 2
737.283 9
737.301 1
737.319 0
737.336 0
737.354 0
737.371 0
737.389 3
737.406 5
737.424 0
737.442 0
737.459 0
737.477 0
737.494 0
737.512 0
737.530 0
737.547 0
737.565 0
737.582 0
737.600 1
737.617 1
737.635 0
737.653 0
737.670 9
737.688 1
737.705 0
737.723 0
737.741 0
737.758 0
737.776 0
737.793 0
737.811 0
737.828 7
737.846 2
737.864 0
737.881 1
737.899 1
737.916 0
737.934 0
737.952 0
737.969 0
737.987 0
738.004 1
738.022 0
738.040 0
738.057 0
738.075 0
738.092 0
738.110 0
738.128 0
738.145 6
738.163 3
738.180 0
738.198 0
738.215 7
738.233 10
738.251 9
738.268 6
738.286 5
738.303 11
738.321 5
738.339 0
738.356 0
738.374 0
738.391 3
738.409 0
738.427 11
738.444 0
738.462 0
738.479 0
738.497 2
738.515 2
738.532 0
738.550 0
738.567 0
738.585 0
738.603 0
738.620 1
738.638 1
738.655 0
738.673 4
738.691 3
738.708 0
738.726 0
738.743 0
738.761 4
738.779 1
738.796 0
738.814 0
738.831 0
738.849 0
738.867 0
738.884 0
738.902 0
738.919 0
738.937 0
738.955 2
738.972 4
738.990 6
739.007 5
739.025 3
739.043 8
739.060 11
739.078 5
739.095 12
739.113 1
739.131 25
739.148 2
739.166 8
739.183 5
739.201 0
739.219 11
739.236 10
739.254 9
739.271 2
739.289 0
739.307 0
739.324 0
739.342 0
739.359 0
739.377 0
739.395 1
739.412 0
739.430 0
739.447 0
739.465 0
739.483 0
739.500 0
739.518 0
739.535 0
739.553 0
739.571 0
739.588 0
739.606 0
739.624 0
739.641 0
739.659 10
739.676 4
739.694 0
739.712 4
739.729 0
739.747 0
739.764 0
739.782 0
739.800 0
739.817 0
739.835 0
739.852 0
739.870 0
739.888 1
739.905 0
739.923 0
739.941 0
739.958 0
739.976 1
739.993 1
740.011 0
740.029 1
740.046 3
740.064 0
740.081 0
740.099 4
740.117 3
740.134 1
740.152 0
740.169 0
740.187 0
740.205 7
740.222 6
740.240 1
740.258 11
740.275 4
740.293 0
740.310 0
740.328 0
740.346 0
740.363 0
740.381 2
740.399 1
740.416 2
740.434 1
740.451 5
740.469 2
740.487 3
740.504 0
740.522 0
740.539 0
740.557 0
740.575 0
740.592 6
740.610 0
740.628 0
740.645 0
740.663 0
740.680 0
740.698 3
740.716 0
740.733 0
740.751 3
740.769 0
740.786 0
740.804 1
740.821 3
740.839 0
740.857 0
740.874 0
740.892 0
740.910 0
740.927 4
740.945 1
740.962 0
740.980 8
740.998 0
741.015 0
741.033 1
741.051 8
741.068 0
741.086 5
741.103 0
741.121 1
741.139 0
741.156 0
741.174 0
741.192 3
741.209 11
741.227 1
741.244 0
741.262 1
741.280 5
741.297 6
741.315 2
741.333 1
741.350 0
741.368 0
741.385 0
741.403 0
741.421 7
741.438 5
741.456 19
741.474 5
741.491 2
741.509 1
741.527 1
741.544 1
741.562 0
741.579 5
741.597 2
741.615 0
741.632 0
741.650 1
741.668 0
741.685 0
741.703 3
741.720 2
741.738 0
741.756 1
741.773 0
741.791 15
741.809 11
741.826 1
741.844 1
741.862 2
741.879 0
741.897 0
741.914 0
741.932 0
741.950 0
741.967 0
741.985 0
742.003 1
742.020 5
742.038 5
742.056 0
742.073 0
742.091 0
742.108 0
742.126 0
742.144 0
742.161 5
742.179 6
742.197 17
742.214 6
742.232 0
742.250 0
742.267 9
742.285 1
742.303 0
742.320 0
742.338 0
742.355 0
742.373 0
742.391 0
742.408 0
742.426 0
742.444 3
742.461 17
742.479 3
742.497 0
742.514 0
742.532 0
742.549 0
742.567 0
742.585 5
742.602 0
742.620 0
742.638 0
742.655 0
742.673 0
742.691 10
742.708 2
742.726 0
742.744 1
742.761 3
742.779 0
742.797 5
742.814 3
742.832 3
742.849 2
742.867 0
742.885 0
742.902 0
742.920 1
742.938 0
742.955 0
742.973 0
742.991 0
743.008 2
743.026 3
743.044 0
743.061 0
743.079 4
743.097 2
743.114 3
743.132 7
743.150 3
743.167 0
743.185 4
743.202 2
743.220 10
743.238 4
743.255 0
743.273 0
743.291 0
743.308 0
743.326 4
743.344 3
743.361 0
743.379 0
743.397 2
743.414 5
743.432 14
743.450 3
743.467 0
743.485 0
743.503 0
743.520 0
743.538 0
743.556 1
743.573 6
743.591 3
743.609 1
743.626 3
743.644 1
743.661 3
743.679 0
743.697 0
743.714 0
743.732 2
743.750 0
743.767 5
743.785 0
743.803 0
743.820 0
743.838 1
743.856 0
743.873 0
743.891 0
743.909 0
743.926 0
743.944 0
743.962 0
743.979 0
743.997 0
744.015 0
744.032 0
744.050 0
744.068 0
744.085 0
744.103 0
744.121 0
744.138 2
744.156 0
744.174 0
744.191 0
744.209 22
744.227 12
744.244 4
744.262 6
744.280 11
744.297 3
744.315 0
744.333 0
744.350 4
744.368 8
744.386 3
744.403 0
744.421 6
744.439 0
744.456 0
744.474 2
744.492 0
744.509 0
744.527 0
744.545 4
744.562 0
744.580 0
744.598 0
744.615 0
744.633 0
744.651 0
744.668 0
744.686 0
744.704 4
744.721 1
744.739 0
744.757 0
744.774 0
744.792 9
744.810 11
744.827 2
744.845 1
744.863 12
744.880 1
744.898 6
744.916 0
744.933 0
744.951 0
744.969 0
744.986 0
745.004 0
745.022 10
745.039 6
745.057 0
745.075 6
745.092 13
745.110 3
745.128 1
745.145 3
745.163 3
745.181 6
745.198 1
745.216 0
745.234 0
745.251 4
745.269 3
745.287 0
745.304 1
745.322 2
745.340 0
745.358 0
745.375 0
745.393 0
745.411 0
745.428 0
745.446 0
745.464 0
745.481 0
745.499 0
745.517 0
745.534 0
745.552 0
745.570 7
745.587 2
745.605 0
745.623 0
745.640 0
745.658 0
745.676 0
745.693 0
745.711 4
745.729 0
745.746 0
745.764 0
745.782 0
745.800 0
745.817 0
745.835 0
745.853 0
745.870 0
745.888 0
745.906 0
745.923 0
745.941 0
745.959 6
745.976 4
745.994 0
746.012 0
746.029 0
746.047 1
746.065 1
746.082 0
746.100 5
746.118 0
746.136 2
746.153 5
746.171 1
746.189 0
746.206 0
746.224 0
746.242 1
746.259 0
746.277 0
746.295 0
746.312 0
746.330 0
746.348 1
746.365 0
746.383 1
746.401 0
746.419 6
746.436 1
746.454 3
746.472 0
746.489 0
746.507 0
746.525 0
746.542 2
746.560 3
746.578 9
746.595 9
746.613 0
746.631 0
746.649 0
746.666 1
746.684 5
746.702 9
746.719 0
746.737 0
746.755 0
746.772 0
746.790 3
746.808 0
746.825 2
746.843 6
746.861 0
746.879 0
746.896 7
746.914 0
746.932 5
746.949 2
746.967 0
746.985 0
747.002 0
747.020 0
747.038 2
747.056 0
747.073 0
747.091 5
747.109 8
747.126 0
747.144 2
747.162 10
747.179 0
747.197 0
747.215 0
747.232 3
747.250 0
747.268 0
747.286 4
747.303 5
747.321 2
747.339 8
747.356 2
747.374 1
747.392 1
747.410 0
747.427 0
747.445 0
747.463 4
747.480 0
747.498 5
747.516 0
747.533 0
747.551 0
747.569 0
747.587 0
747.604 5
747.622 21
747.640 8
747.657 7
747.675 0
747.693 0
747.710 1
747.728 4
747.746 1
747.764 4
747.781 0
747.799 0
747.817 1
747.834 0
747.852 0
747.870 0
747.888 2
747.905 3
747.923 0
747.941 0
747.958 0
747.976 7
747.994 5
748.011 5
748.029 4
748.047 3
748.065 13
748.082 9
748.100 5
748.118 0
748.135 6
748.153 2
748.171 0
748.189 1
748.206 4
748.224 1
748.242 0
748.259 3
748.277 1
748.295 4
748.313 0
748.330 0
748.348 0
748.366 0
748.383 2
748.401 0
748.419 0
748.437 0
748.454 0
748.472 0
748.490 0
748.507 3
748.525 1
748.543 0
748.561 3
748.578 0
748.596 0
748.614 0
748.631 0
748.649 0
748.667 6
748.685 1
748.702 1
748.720 3
748.738 1
748.755 0
748.773 0
748.791 0
748.809 0
748.826 0
748.844 0
748.862 0
748.879 0
748.897 0
748.915 0
748.933 3
748.950 5
748.968 1
748.986 0
749.003 0
749.021 0
749.039 0
749.057 0
749.074 10
749.092 4
749.110 0
749.128 0
749.145 4
749.163 3
749.181 11
749.198 1
749.216 9
749.234 0
749.252 13
749.269 5
749.287 0
749.305 1
749.322 8
749.340 1
749.358 4
749.376 1
749.393 0
749.411 0
749.429 0
749.447 4
749.464 4
749.482 0
749.500 0
749.517 0
749.535 0
749.553 0
749.571 0
749.588 2
749.606 0
749.624 0
749.642 0
749.659 2
749.677 0
749.695 0
749.712 2
749.730 0
749.748 0
749.766 0
749.783 0
749.801 3
749.819 0
749.837 0
749.854 1
749.872 1
749.890 0
749.908 1
749.925 0
749.943 0
749.961 2
749.978 2
749.996 0
750.014 0
750.032 0
750.049 0
750.067 4
750.085 1
750.103 0
750.120 0
750.138 0
750.156 2
750.174 0
750.191 5
750.209 0
750.227 5
750.244 1
750.262 0
750.280 0
750.298 0
750.315 0
750.333 0
750.351 1
750.369 11
750.386 27
750.404 19
750.422 3
750.440 18
750.457 6
750.475 1
750.493 0
750.510 0
750.528 0
750.546 15
750.564 9
750.581 2
750.599 4
750.617 6
750.635 4
750.652 0
750.670 0
750.688 0
750.706 0
750.723 1
750.741 3
750.759 3
750.777 13
750.794 1
750.812 3
750.830 9
750.848 0
750.865 3
750.883 0
750.901 3
750.919 1
750.936 0
750.954 2
750.972 1
750.990 0
751.007 3
751.025 2
751.043 0
751.060 0
751.078 14
751.096 8
751.114 0
751.131 0
751.149 8
751.167 4
751.185 0
751.202 15
751.220 9
751.238 3
751.256 1
751.273 10
751.291 10
751.309 7
751.327 1
751.344 0
751.362 0
751.380 0
751.398 0
751.415 6
751.433 2
751.451 4
751.469 3
751.486 0
751.504 0
751.522 0
751.540 0
751.557 0
751.575 0
751.593 0
751.611 0
751.628 0
751.646 1
751.664 0
751.682 8
751.699 15
751.717 1
751.735 1
751.753 0
751.770 0
751.788 0
751.806 0
751.824 0
751.841 0
751.859 0
751.877 9
751.895 14
751.912 1
751.930 0
751.948 4
751.966 0
751.984 0
752.001 0
752.019 2
752.037 0
752.055 0
752.072 13
752.090 0
752.108 0
752.126 0
752.143 0
752.161 0
752.179 3
752.197 11
752.214 3
752.232 0
752.250 0
752.268 0
752.285 0
752.303 0
752.321 0
752.339 4
752.356 0
752.374 0
752.392 0
752.410 0
752.427 1
752.445 2
752.463 1
752.481 1
752.499 0
752.516 0
752.534 8
752.552 1
752.570 0
752.587 7
752.605 8
752.623 20
752.641 4
752.658 0
752.676 0
752.694 1
752.712 0
752.729 0
752.747 0
752.765 0
752.783 0
752.800 0
752.818 6
752.836 4
752.854 0
752.872 0
752.889 3
752.907 15
752.925 10
752.943 0
752.960 0
752.978 0
752.996 0
753.014 0
753.031 0
753.049 0
753.067 0
753.085 0
753.103 0
753.120 0
753.138 0
753.156 0
753.174 3
753.191 0
753.209 0
753.227 0
753.245 1
753.262 8
753.280 6
753.298 1
753.316 0
753.334 0
753.351 5
753.369 4
753.387 3
753.405 4
753.422 0
753.440 3
753.458 0
753.476 0
753.493 1
753.511 1
753.529 0
753.547 0
753.565 6
753.582 5
753.600 0
753.618 7
753.636 4
753.653 5
753.671 5
753.689 0
753.707 0
753.725 0
753.742 3
753.760 4
753.778 11
753.796 21
753.813 7
753.831 9
753.849 4
753.867 0
753.885 0
753.902 0
753.920 0
753.938 0
753.956 0
753.973 0
753.991 0
754.009 1
754.027 0
754.045 0
754.062 0
754.080 13
754.098 10
754.116 4
754.133 1
754.151 3
754.169 12
754.187 0
754.205 1
754.222 0
754.240 5
754.258 11
754.276 4
754.294 6
754.311 2
754.329 5
754.347 0
754.365 9
754.382 5
754.400 0
754.418 0
754.436 0
754.454 0
754.471 7
754.489 3
754.507 0
754.525 0
754.543 0
754.560 2
754.578 1
754.596 0
754.614 0
754.631 5
754.649 4
754.667 0
754.685 0
754.703 2
754.720 0
754.738 0
754.756 0
754.774 0
754.792 0
754.809 0
754.827 0
754.845 0
754.863 0
754.880 6
754.898 0
754.916 0
754.934 0
754.952 0
754.969 0
754.987 16
755.005 4
755.023 4
755.041 0
755.058 1
755.076 13
755.094 1
755.112 0
755.130 1
755.147 3
755.165 0
755.183 1
755.201 6
755.219 4
755.236 4
755.254 16
755.272 15
755.290 8
755.307 1
755.325 0
755.343 0
755.361 0
755.379 8
755.396 2
755.414 0
755.432 0
755.450 0
755.468 0
755.485 0
755.503 0
755.521 0
755.539 0
755.557 0
755.574 0
755.592 0
755.610 3
755.628 0
755.646 2
755.663 8
755.681 2
755.699 0
755.717 0
755.735 0
755.752 0
755.770 0
755.788 1
755.806 5
755.824 1
755.841 0
755.859 0
755.877 3
755.895 8
755.913 3
755.930 0
755.948 4
755.966 0
755.984 0
756.002 0
756.019 1
756.037 4
756.055 0
756.073 0
756.091 0
756.108 0
756.126 8
756.144 5
756.162 0
756.180 0
756.198 0
756.215 0
756.233 0
756.251 0
756.269 11
756.287 1
756.304 0
756.322 0
756.340 0
756.358 4
756.376 1
756.393 3
756.411 0
756.429 0
756.447 0
756.465 0
756.482 3
756.500 14
756.518 11
756.536 4
756.554 1
756.571 1
756.589 0
756.607 0
756.625 0
756.643 0
756.661 7
756.678 0
756.696 1
756.714 16
756.732 2
756.750 1
756.767 0
756.785 0
756.803 0
756.821 0
756.839 3
756.856 1
756.874 0
756.892 0
756.910 0
756.928 0
756.946 0
756.963 0
756.981 0
756.999 0
757.017 0
757.035 0
757.052 0
757.070 0
757.088 0
757.106 0
757.124 0
757.142 0
757.159 0
757.177 0
757.195 0
757.213 0
757.231 0
757.248 2
757.266 7
757.284 3
757.302 0
757.320 4
757.337 5
757.355 0
757.373 0
757.391 0
757.409 0
757.427 4
757.444 4
757.462 2
757.480 5
757.498 16
757.516 5
757.534 6
757.551 1
757.569 1
757.587 4
757.605 2
757.623 0
757.640 0
757.658 0
757.676 0
757.694 0
757.712 0
757.730 0
757.747 0
757.765 0
757.783 0
757.801 0
757.819 1
757.837 0
757.854 8
757.872 0
757.890 0
757.908 0
757.926 0
757.943 0
757.961 0
757.979 0
757.997 1
758.015 0
758.033 0
758.050 0
758.068 0
758.086 0
758.104 0
758.122 0
758.140 3
758.157 8
758.175 8
758.193 3
758.211 14
758.229 19
758.247 20
758.264 21
758.282 13
758.300 12
758.318 4
758.336 0
758.354 0
758.371 6
758.389 0
758.407 0
758.425 1
758.443 0
758.461 0
758.478 0
758.496 0
758.514 0
758.532 7
758.550 1
758.568 3
758.585 0
758.603 0
758.621 0
758.639 11
758.657 13
758.675 2
758.692 0
758.710 0
758.728 4
758.746 3
758.764 1
758.782 1
758.799 1
758.817 0
758.835 0
758.853 0
758.871 2
758.889 0
758.906 0
758.924 0
758.942 5
758.960 12
758.978 3
758.996 0
759.013 0
759.031 0
759.049 0
759.067 0
759.085 0
759.103 0
759.120 0
759.138 0
759.156 0
759.174 0
759.192 0
759.210 0
759.227 0
759.245 0
759.263 2
759.281 4
759.299 0
759.317 0
759.335 0
759.352 1
759.370 2
759.388 0
759.406 0
759.424 0
759.442 0
759.459 0
759.477 0
759.495 0
759.513 6
759.531 2
759.549 0
759.567 1
759.584 0
759.602 0
759.620 0
759.638 0
759.656 0
759.674 0
759.691 5
759.709 13
759.727 2
759.745 7
759.763 9
759.781 2
759.799 0
759.816 0
759.834 0
759.852 0
759.870 0
759.888 0
759.906 0
759.923 4
759.941 0
759.959 0
759.977 3
759.995 1
760.013 2
760.031 0
760.048 0
760.066 5
760.084 7
760.102 4
760.120 0
760.138 0
760.156 0
760.173 0
760.191 2
760.209 3
760.227 20
760.245 7
760.263 0
760.280 5
760.298 1
760.316 1
760.334 0
760.352 0
760.370 7
760.388 8
760.405 2
760.423 0
760.441 0
760.459 1
760.477 0
760.495 0
760.513 0
760.530 4
760.548 0
760.566 0
760.584 1
760.602 4
760.620 0
760.638 0
760.655 10
760.673 19
760.691 10
760.709 19
760.727 20
760.745 20
760.763 17
760.780 13
760.798 4
760.816 1
760.834 1
760.852 6
760.870 7
760.888 0
760.905 0
760.923 0
760.941 0
760.959 0
760.977 0
760.995 0
761.013 0
761.031 0
761.048 8
761.066 6
761.084 0
761.102 0
761.120 0
761.138 6
761.156 0
761.173 5
761.191 5
761.209 8
761.227 9
761.245 11
761.263 13
761.281 2
761.298 5
761.316 1
761.334 7
761.352 3
761.370 0
761.388 0
761.406 0
761.424 1
761.441 0
761.459 0
761.477 0
761.495 3
761.513 0
761.531 0
761.549 0
761.566 0
761.584 0
761.602 5
761.620 12
761.638 0
761.656 3
761.674 0
761.692 5
761.709 9
761.727 25
761.745 31
761.763 14
761.781 4
761.799 1
761.817 0
761.835 2
761.852 0
761.870 2
761.888 5
761.906 0
761.924 0
761.942 8
761.960 2
761.978 0
761.995 0
762.013 0
762.031 0
762.049 0
762.067 0
762.085 3
762.103 11
762.121 0
762.138 0
762.156 0
762.174 0
762.192 1
762.210 10
762.228 6
762.246 5
762.264 2
762.281 0
762.299 0
762.317 6
762.335 0
762.353 0
762.371 0
762.389 12
762.407 11
762.424 5
762.442 1
762.460 2
762.478 0
762.496 1
762.514 3
762.532 4
762.550 5
762.567 0
762.585 1
762.603 3
762.621 0
762.639 0
762.657 3
762.675 13
762.693 2
762.711 0
762.728 0
762.746 0
762.764 0
762.782 0
762.800 0
762.818 0
762.836 3
762.854 1
762.871 0
762.889 0
762.907 0
762.925 0
762.943 0
762.961 1
762.979 0
762.997 0
763.015 0
763.032 0
763.050 7
763.068 3
763.086 2
763.104 0
763.122 6
763.140 2
763.158 0
763.176 0
763.193 6
763.211 11
763.229 19
763.247 7
763.265 1
763.283 0
763.301 2
763.319 9
763.337 6
763.354 3
763.372 0
763.390 1
763.408 3
763.426 5
763.444 1
763.462 1
763.480 0
763.498 5
763.515 9
763.533 0
763.551 0
763.569 0
763.587 0
763.605 1
763.623 5
763.641 2
763.659 0
763.676 0
763.694 0
763.712 16
763.730 13
763.748 3
763.766 0
763.784 0
763.802 0
763.820 0
763.838 0
763.855 1
763.873 0
763.891 0
763.909 0
763.927 0
763.945 3
763.963 10
763.981 1
763.999 0
764.016 0
764.034 0
764.052 0
764.070 3
764.088 12
764.106 7
764.124 0
764.142 11
764.160 2
764.178 0
764.195 0
764.213 0
764.231 3
764.249 0
764.267 0
764.285 0
764.303 5
764.321 4
764.339 8
764.357 0
764.374 1
764.392 2
764.410 5
764.428 0
764.446 0
764.464 0
764.482 0
764.500 2
764.518 0
764.536 5
764.553 0
764.571 1
764.589 7
764.607 1
764.625 0
764.643 0
764.661 0
764.679 0
764.697 2
764.715 1
764.733 0
764.750 3
764.768 5
764.786 1
764.804 9
764.822 0
764.840 7
764.858 0
764.876 0
764.894 0
764.912 0
764.930 0
764.947 7
764.965 2
764.983 0
765.001 3
765.019 5
765.037 1
765.055 3
765.073 3
765.091 7
765.109 13
765.127 1
765.144 0
765.162 0
765.180 3
765.198 0
765.216 0
765.234 0
765.252 14
765.270 7
765.288 0
765.306 0
765.324 0
765.341 0
765.359 0
765.377 0
765.395 0
765.413 6
765.431 8
765.449 4
765.467 1
765.485 3
765.503 0
765.521 0
765.539 3
765.556 0
765.574 9
765.592 3
765.610 0
765.628 2
765.646 0
765.664 0
765.682 0
765.700 0
765.718 0
765.736 0
765.754 0
765.771 5
765.789 0
765.807 0
765.825 0
765.843 1
765.861 5
765.879 4
765.897 4
765.915 10
765.933 3
765.951 2
765.969 0
765.986 6
766.004 13
766.022 3
766.040 3
766.058 4
766.076 0
766.094 3
766.112 0
766.130 0
766.148 0
766.166 0
766.184 0
766.202 0
766.219 0
766.237 7
766.255 10
766.273 1
766.291 0
766.309 2
766.327 10
766.345 0
766.363 0
766.381 0
766.399 0
766.417 1
766.435 0
766.452 0
766.470 0
766.488 3
766.506 0
766.524 6
766.542 6
766.560 0
766.578 0
766.596 0
766.614 0
766.632 0
766.650 1
766.668 0
766.686 1
766.703 4
766.721 0
766.739 0
766.757 0
766.775 0
766.793 0
766.811 0
766.829 0
766.847 8
766.865 3
766.883 0
766.901 9
766.919 4
766.937 9
766.954 6
766.972 20
766.990 2
767.008 1
767.026 0
767.044 3
767.062 1
767.080 1
767.098 0
767.116 7
767.134 4
767.152 0
767.170 0
767.188 0
767.206 0
767.223 0
767.241 0
767.259 6
767.277 0
767.295 0
767.313 12
767.331 1
767.349 1
767.367 2
767.385 9
767.403 1
767.421 1
767.439 4
767.457 1
767.475 0
767.493 0
767.510 0
767.528 1
767.546 1
767.564 0
767.582 0
767.600 0
767.618 5
767.636 0
767.654 0
767.672 0
767.690 0
767.708 0
767.726 0
767.744 0
767.762 0
767.780 0
767.798 0
767.815 2
767.833 7
767.851 0
767.869 8
767.887 4
767.905 1
767.923 1
767.941 8
767.959 2
767.977 0
767.995 0
768.013 0
768.031 0
768.049 0
768.067 2
768.085 0
768.103 0
768.120 0
768.138 3
768.156 8
768.174 8
768.192 0
768.210 11
768.228 0
768.246 1
768.264 1
768.282 3
768.300 0
768.318 11
768.336 10
768.354 6
768.372 2
768.390 8
768.408 6
768.426 1
768.444 6
768.462 0
768.479 1
768.497 0
768.515 0
768.533 0
768.551 1
768.569 8
768.587 7
768.605 3
768.623 0
768.641 0
768.659 0
768.677 5
768.695 0
768.713 0
768.731 5
768.749 0
768.767 4
768.785 7
768.803 6
768.821 1
768.838 0
768.856 0
768.874 0
768.892 0
768.910 0
768.928 2
768.946 0
768.964 2
768.982 0
769.000 0
769.018 1
769.036 0
769.054 0
769.072 0
769.090 3
769.108 0
769.126 0
769.144 3
769.162 7
769.180 1
769.198 0
769.216 0
769.234 4
769.251 14
769.269 1
769.287 0
769.305 0
769.323 0
769.341 0
769.359 0
769.377 0
769.395 2
769.413 1
769.431 0
769.449 4
769.467 0
769.485 0
769.503 0
769.521 8
769.539 5
769.557 0
769.575 0
769.593 0
769.611 0
769.629 0
769.647 0
769.665 11
769.683 4
769.701 5
769.718 5
769.736 0
769.754 5
769.772 0
769.790 3
769.808 0
769.826 0
769.844 0
769.862 0
769.880 0
769.898 1
769.916 1
769.934 0
769.952 0
769.970 0
769.988 1
770.006 5
770.024 1
770.042 0
770.060 0
770.078 7
770.096 0
770.114 0
770.132 0
770.150 1
770.168 3
770.186 1
770.204 2
770.222 0
770.240 0
770.258 0
770.275 0
770.293 0
770.311 0
770.329 0
770.347 0
770.365 0
770.383 3
770.401 1
770.419 0
770.437 0
770.455 2
770.473 1
770.491 5
770.509 5
770.527 4
770.545 2
770.563 0
770.581 0
770.599 0
770.617 0
770.635 7
770.653 19
770.671 3
770.689 0
770.707 0
770.725 0
770.743 0
770.761 0
770.779 4
770.797 1
770.815 3
770.833 0
770.851 0
770.869 0
770.887 0
770.905 0
770.923 0
770.941 0
770.959 0
770.976 0
770.994 0
771.012 0
771.030 0
771.048 0
771.066 0
771.084 16
771.102 9
771.120 0
771.138 7
771.156 5
771.174 1
771.192 0
771.210 0
771.228 0
771.246 0
771.264 0
771.282 5
771.300 0
771.318 0
771.336 0
771.354 4
771.372 8
771.390 0
771.408 1
771.426 17
771.444 3
771.462 0
771.480 0
771.498 0
771.516 0
771.534 2
771.552 0
771.570 0
771.588 0
771.606 6
771.624 1
771.642 8
771.660 2
771.678 1
771.696 0
771.714 0
771.732 0
771.750 0
771.768 1
771.786 7
771.804 17
771.822 2
771.840 0
771.858 0
771.876 0
771.894 0
771.912 0
771.930 8
771.948 4
771.966 0
771.984 0
772.002 0
772.020 8
772.038 0
772.056 3
772.074 10
772.092 0
772.110 5
772.128 3
772.146 2
772.164 4
772.182 3
772.200 0
772.218 2
772.236 0
772.254 0
772.272 0
772.290 0
772.308 0
772.326 0
772.344 0
772.361 0
772.379 0
772.397 8
772.415 1
772.433 1
772.451 0
772.469 0
772.487 0
772.505 0
772.523 0
772.541 1
772.559 1
772.577 0
772.595 0
772.613 0
772.631 9
772.649 3
772.667 0
772.685 0
772.703 0
772.721 0
772.739 18
772.757 10
772.775 0
772.793 2
772.811 2
772.829 7
772.847 0
772.865 0
772.883 4
772.901 0
772.919 2
772.937 0
772.955 0
772.973 0
772.991 0
773.009 0
773.027 0
773.045 0
773.063 5
773.081 0
773.099 0
773.117 0
773.135 4
773.153 5
773.171 0
773.189 3
773.208 5
773.226 1
773.244 4
773.262 10
773.280 6
773.298 2
773.316 7
773.334 0
773.352 0
773.370 0
773.388 2
773.406 2
773.424 0
773.442 0
773.460 0
773.478 3
773.496 4
773.514 0
773.532 0
773.550 0
773.568 0
773.586 0
773.604 0
773.622 10
773.640 1
773.658 0
773.676 3
773.694 0
773.712 0
773.730 0
773.748 2
773.766 0
773.784 0
773.802 0
773.820 7
773.838 3
773.856 4
773.874 0
773.892 0
773.910 0
773.928 0
773.946 0
773.964 0
773.982 0
774.000 1
774.018 3
774.036 4
774.054 0
774.072 1
774.090 1
774.108 0
774.126 0
774.144 13
774.162 7
774.180 2
774.198 1
774.216 4
774.234 3
774.252 1
774.270 9
774.288 7
774.306 0
774.324 0
774.342 0
774.360 0
774.378 2
774.396 3
774.414 0
774.432 2
774.450 0
774.468 0
774.486 0
774.504 0
774.522 0
774.540 0
774.558 4
774.576 4
774.595 0
774.613 0
774.631 1
774.649 4
774.667 3
774.685 13
774.703 4
774.721 4
774.739 5
774.757 0
774.775 7
774.793 2
774.811 0
774.829 0
774.847 0
774.865 0
774.883 0
774.901 7
774.919 4
774.937 0
774.955 0
774.973 0
774.991 0
775.009 0
775.027 4
775.045 0
775.063 0
775.081 0
775.099 4
775.117 0
775.135 9
775.153 1
775.171 0
775.189 0
775.207 0
775.225 0
775.243 3
775.261 0
775.279 2
775.297 3
775.316 0
775.334 5
775.352 2
775.370 0
775.388 0
775.406 5
775.424 0
775.442 0
775.460 8
775.478 1
775.496 0
775.514 0
775.532 0
775.550 5
775.568 0
775.586 5
775.604 0
775.622 2
775.640 0
775.658 1
775.676 0
775.694 7
775.712 1
775.730 0
775.748 16
775.766 19
775.784 6
775.802 3
775.820 16
775.838 6
775.857 2
775.875 0
775.893 0
775.911 1
775.929 1
775.947 0
775.965 0
775.983 0
776.001 0
776.019 0
776.037 0
776.055 0
776.073 0
776.091 4
776.109 0
776.127 2
776.145 0
776.163 0
776.181 7
776.199 11
776.217 11
776.235 2
776.253 0
776.271 6
776.289 17
776.307 5
776.326 8
776.344 1
776.362 2
776.380 4
776.398 1
776.416 3
776.434 2
776.452 2
776.470 0
776.488 0
776.506 3
776.524 0
776.542 0
776.560 0
776.578 0
776.596 3
776.614 0
776.632 0
776.650 5
776.668 9
776.686 4
776.704 9
776.722 7
776.741 2
776.759 9
776.777 5
776.795 2
776.813 0
776.831 5
776.849 1
776.867 1
776.885 0
776.903 4
776.921 3
776.939 1
776.957 6
776.975 9
776.993 3
777.011 0
777.029 0
777.047 0
777.065 0
777.083 0
777.101 0
777.120 0
777.138 0
777.156 0
777.174 0
777.192 0
777.210 0
777.228 0
777.246 0
777.264 0
777.282 0
777.300 2
777.318 0
777.336 0
777.354 2
777.372 0
777.390 0
777.408 1
777.426 2
777.444 0
777.463 6
777.481 0
777.499 0
777.517 0
777.535 13
777.553 9
777.571 0
777.589 0
777.607 0
777.625 0
777.643 0
777.661 0
777.679 3
777.697 5
777.715 0
777.733 3
777.751 5
777.769 0
777.788 0
777.806 0
777.824 0
777.842 0
777.860 0
777.878 1
777.896 0
777.914 0
777.932 0
777.950 1
777.968 1
777.986 3
778.004 0
778.022 0
778.040 5
778.058 5
778.076 1
778.095 1
778.113 7
778.131 1
778.149 0
778.167 0
778.185 9
778.203 0
778.221 2
778.239 0
778.257 2
778.275 7
778.293 6
778.311 0
778.329 3
778.347 6
778.366 1
778.384 0
778.402 0
778.420 0
778.438 0
778.456 0
778.474 0
778.492 0
778.510 8
778.528 7
778.546 0
778.564 0
778.582 0
778.600 0
778.618 3
778.637 4
778.655 0
778.673 7
778.691 4
778.709 4
778.727 1
778.745 0
778.763 0
778.781 0
778.799 2
778.817 9
778.835 4
778.853 0
778.871 0
778.889 0
778.908 0
778.926 0
778.944 1
778.962 1
778.980 0
778.998 0
779.016 0
779.034 0
779.052 0
779.070 0
779.088 2
779.106 2
779.124 3
779.143 0
779.161 0
779.179 0
779.197 0
779.215 6
779.233 8
779.251 2
779.269 9
779.287 0
779.305 3
779.323 5
779.341 8
779.359 7
779.377 11
779.396 4
779.414 18
779.432 6
779.450 6
779.468 1
779.486 1
779.504 0
779.522 0
779.540 3
779.558 9
779.576 1
779.594 0
779.612 0
779.631 0
779.649 0
779.667 0
779.685 0
779.703 0
779.721 3
779.739 1
779.757 0
779.775 0
779.793 0
779.811 0
779.829 0
779.848 0
779.866 0
779.884 0
779.902 0
779.920 5
779.938 2
779.956 0
779.974 0
779.992 0
780.010 0
780.028 0
780.046 0
780.065 0
780.083 0
780.101 2
780.119 0
780.137 0
780.155 0
780.173 5
780.191 8
780.209 8
780.227 10
780.245 4
780.263 0
780.282 0
780.300 2
780.318 2
780.336 2
780.354 3
780.372 1
780.390 2
780.408 0
780.426 0
780.444 0
780.462 8
780.481 3
780.499 8
780.517 0
780.535 3
780.553 1
780.571 0
780.589 0
780.607 0
780.625 0
780.643 4
780.661 0
780.680 0
780.698 6
780.716 3
780.734 4
780.752 3
780.770 2
780.788 0
780.806 0
780.824 8
780.842 6
780.860 0
780.879 0
780.897 0
780.915 0
780.933 1
780.951 0
780.969 0
780.987 0
781.005 0
781.023 9
781.041 12
781.060 4
781.078 0
781.096 3
781.114 0
781.132 0
781.150 0
781.168 2
781.186 5
781.204 0
781.222 0
781.241 0
781.259 0
781.277 0
781.295 2
781.313 0
781.331 0
781.349 3
781.367 7
781.385 1
781.403 12
781.422 3
781.440 0
781.458 0
781.476 0
781.494 3
781.512 0
781.530 8
781.548 1
781.566 0
781.584 0
781.603 0
781.621 4
781.639 6
781.657 0
781.675 0
781.693 0
781.711 0
781.729 0
781.747 9
781.765 6
781.784 4
781.802 0
781.820 0
781.838 0
781.856 0
781.874 0
781.892 1
781.910 0
781.928 0
781.947 1
781.965 0
781.983 0
782.001 0
782.019 0
782.037 0
782.055 0
782.073 10
782.091 0
782.109 0
782.128 3
782.146 0
782.164 7
782.182 0
782.200 3
782.218 7
782.236 5
782.254 11
782.272 9
782.291 12
782.309 0
782.327 0
782.345 0
782.363 10
782.381 0
782.399 0
782.417 0
782.435 0
782.454 0
782.472 0
782.490 0
782.508 0
782.526 0
782.544 0
782.562 0
782.580 1
782.598 2
782.617 0
782.635 0
782.653 6
782.671 0
782.689 1
782.707 2
782.725 7
782.743 1
782.762 0
782.780 0
782.798 0
782.816 3
782.834 0
782.852 0
782.870 1
782.888 4
782.906 1
782.925 0
782.943 0
782.961 0
782.979 2
782.997 0
783.015 0
783.033 0
783.051 0
783.070 0
783.088 0
783.106 10
783.124 5
783.142 0
783.160 0
783.178 0
783.196 0
783.214 0
783.233 0
783.251 0
783.269 8
783.287 14
783.305 22
783.323 27
783.341 17
783.359 12
783.378 3
783.396 4
783.414 5
783.432 1
783.450 0
783.468 0
783.486 0
783.504 0
783.523 0
783.541 0
783.559 0
783.577 1
783.595 0
783.613 0
783.631 0
783.649 0
783.668 2
783.686 0
783.704 0
783.722 0
783.740 0
783.758 0
783.776 0
783.794 0
783.813 1
783.831 0
783.849 0
783.867 8
783.885 6
783.903 0
783.921 0
783.940 0
783.958 0
783.976 0
783.994 0
784.012 0
784.030 0
784.048 0
784.066 0
784.085 0
784.103 0
784.121 0
784.139 0
784.157 0
784.175 0
784.193 3
784.211 1
784.230 0
784.248 2
784.266 12
784.284 8
784.302 22
784.320 32
784.338 30
784.357 15
784.375 33
784.393 11
784.411 0
784.429 0
784.447 4
784.465 0
784.483 0
784.502 0
784.520 3
784.538 1
784.556 1
784.574 0
784.592 0
784.610 0
784.629 7
784.647 1
784.665 2
784.683 5
784.701 0
784.719 0
784.737 0
784.756 2
784.774 4
784.792 0
784.810 0
784.828 0
784.846 0
784.864 3
784.883 2
784.901 0
784.919 1
784.937 4
784.955 1
784.973 0
784.991 0
785.010 0
785.028 1
785.046 0
785.064 0
785.082 0
785.100 1
785.118 4
785.137 0
785.155 0
785.173 0
785.191 0
785.209 4
785.227 1
785.245 1
785.264 2
785.282 49
785.300 102
785.318 72
785.336 58
785.354 37
785.372 15
785.391 21
785.409 6
785.427 0
785.445 1
785.463 0
785.481 3
785.499 0
785.518 0
785.536 0
785.554 1
785.572 5
785.590 0
785.608 12
785.626 6
785.645 0
785.663 0
785.681 6
785.699 0
785.717 3
785.735 2
785.754 0
785.772 1
785.790 0
785.808 4
785.826 0
785.844 0
785.862 0
785.881 0
785.899 0
785.917 3
785.935 7
785.953 1
785.971 0
785.989 0
786.008 0
786.026 13
786.044 0
786.062 0
786.080 2
786.098 0
786.117 2
786.135 0
786.153 3
786.171 10
786.189 6
786.207 0
786.226 24
786.244 11
786.262 13
786.280 32
786.298 30
786.316 18
786.334 15
786.353 6
786.371 13
786.389 2
786.407 0
786.425 2
786.443 4
786.462 2
786.480 3
786.498 2
786.516 2
786.534 0
786.552 4
786.571 5
786.589 3
786.607 0
786.625 0
786.643 0
786.661 0
786.679 0
786.698 1
786.716 4
786.734 6
786.752 0
786.770 0
786.788 0
786.807 8
786.825 4
786.843 7
786.861 7
786.879 2
786.897 1
786.916 0
786.934 0
786.952 0
786.970 2
786.988 1
787.006 1
787.025 0
787.043 3
787.061 0
787.079 0
787.097 0
787.115 0
787.134 5
787.152 4
787.170 2
787.188 5
787.206 1
787.224 11
787.243 9
787.261 1
787.279 7
787.297 9
787.315 6
787.333 2
787.352 4
787.370 4
787.388 0
787.406 8
787.424 3
787.442 2
787.461 0
787.479 2
787.497 3
787.515 0
787.533 0
787.551 2
787.570 4
787.588 3
787.606 1
787.624 0
787.642 1
787.661 1
787.679 2
787.697 0
787.715 0
787.733 3
787.751 2
787.770 0
787.788 0
787.806 0
787.824 1
787.842 0
787.860 2
787.879 3
787.897 0
787.915 0
787.933 0
787.951 0
787.969 1
787.988 2
788.006 1
788.024 4
788.042 0
788.060 0
788.079 0
788.097 7
788.115 0
788.133 0
788.151 0
788.169 0
788.188 2
788.206 0
788.224 14
788.242 9
788.260 10
788.278 10
788.297 20
788.315 1
788.333 6
788.351 6
788.369 8
788.388 3
788.406 0
788.424 0
788.442 0
788.460 2
788.478 0
788.497 3
788.515 2
788.533 5
788.551 0
788.569 2
788.588 2
788.606 0
788.624 0
788.642 1
788.660 1
788.679 0
788.697 3
788.715 6
788.733 15
788.751 22
788.769 9
788.788 19
788.806 4
788.824 0
788.842 0
788.860 0
788.879 1
788.897 8
788.915 3
788.933 0
788.951 0
788.969 7
788.988 4
789.006 2
789.024 0
789.042 3
789.060 0
789.079 0
789.097 2
789.115 7
789.133 11
789.151 1
789.170 8
789.188 5
789.206 0
789.224 4
789.242 0
789.261 1
789.279 4
789.297 0
789.315 5
789.333 0
789.351 0
789.370 0
789.388 0
789.406 2
789.424 6
789.442 5
789.461 1
789.479 0
789.497 3
789.515 0
789.533 3
789.552 8
789.570 1
789.588 0
789.606 5
789.624 4
789.643 0
789.661 7
789.679 1
789.697 6
789.715 7
789.734 2
789.752 1
789.770 12
789.788 14
789.806 6
789.825 10
789.843 5
789.861 0
789.879 0
789.897 3
789.916 1
789.934 0
789.952 0
789.970 6
789.988 0
790.007 5
790.025 2
790.043 0
790.061 0
790.079 5
790.098 1
790.116 8
790.134 2
790.152 0
790.170 0
790.189 0
790.207 0
790.225 0
790.243 5
790.261 0
790.280 0
790.298 0
790.316 1
790.334 1
790.352 0
790.371 0
790.389 2
790.407 6
790.425 1
790.443 0
790.462 2
790.480 9
790.498 0
790.516 1
790.534 1
790.553 8
790.571 7
790.589 0
790.607 0
790.625 3
790.644 0
790.662 0
790.680 0
790.698 6
790.716 6
790.735 1
790.753 1
790.771 0
790.789 0
790.808 5
790.826 3
790.844 0
790.862 0
790.880 0
790.899 0
790.917 0
790.935 0
790.953 0
790.971 0
790.990 0
791.008 0
791.026 0
791.044 0
791.062 1
791.081 0
791.099 6
791.117 16
791.135 5
791.154 1
791.172 0
791.190 0
791.208 0
791.226 0
791.245 0
791.263 0
791.281 0
791.299 2
791.317 2
791.336 6
791.354 8
791.372 4
791.390 0
791.409 0
791.427 0
791.445 0
791.463 3
791.481 0
791.500 0
791.518 1
791.536 3
791.554 0
791.572 0
791.591 0
791.609 2
791.627 0
791.645 0
791.664 0
791.682 1
791.700 7
791.718 5
791.736 0
791.755 2
791.773 0
791.791 0
791.809 0
791.828 0
791.846 0
791.864 3
791.882 0
791.900 0
791.919 0
791.937 0
791.955 0
791.973 7
791.992 0
792.010 0
792.028 10
792.046 0
792.064 0
792.083 0
792.101 2
792.119 1
792.137 0
792.156 0
792.174 0
792.192 3
792.210 1
792.228 4
792.247 3
792.265 0
792.283 0
792.301 5
792.320 11
792.338 1
792.356 8
792.374 4
792.393 1
792.411 4
792.429 0
792.447 0
792.465 0
792.484 0
792.502 0
792.520 0
792.538 0
792.557 0
792.575 0
792.593 1
792.611 0
792.629 0
792.648 9
792.666 6
792.684 8
792.702 0
792.721 6
792.739 0
792.757 5
792.775 1
792.794 1
792.812 14
792.830 1
792.848 0
792.866 7
792.885 16
792.903 24
792.921 13
792.939 1
792.958 0
792.976 0
792.994 1
793.012 0
793.031 0
793.049 0
793.067 0
793.085 0
793.104 3
793.122 2
793.140 0
793.158 0
793.176 0
793.195 0
793.213 0
793.231 0
793.249 0
793.268 5
793.286 1
793.304 1
793.322 0
793.341 0
793.359 10
793.377 4
793.395 0
793.414 0
793.432 5
793.450 11
793.468 0
793.487 3
793.505 4
793.523 6
793.541 2
793.559 0
793.578 1
793.596 0
793.614 0
793.632 0
793.651 0
793.669 0
793.687 0
793.705 0
793.724 6
793.742 2
793.760 0
793.778 0
793.797 0
793.815 0
793.833 5
793.851 4
793.870 6
793.888 0
793.906 1
793.924 0
793.943 0
793.961 0
793.979 0
793.997 4
794.016 6
794.034 0
794.052 0
794.070 0
794.089 3
794.107 6
794.125 11
794.143 6
794.162 1
794.180 0
794.198 0
794.216 0
794.235 0
794.253 0
794.271 0
794.289 0
794.308 0
794.326 3
794.344 1
794.362 1
794.381 4
794.399 2
794.417 0
794.435 6
794.454 1
794.472 0
794.490 0
794.508 0
794.527 0
794.545 0
794.563 0
794.581 3
794.600 2
794.618 4
794.636 0
794.654 0
794.673 13
794.691 1
794.709 0
794.727 0
794.746 9
794.764 5
794.782 0
794.800 0
794.819 0
794.837 0
794.855 0
794.873 0
794.892 2
794.910 14
794.928 3
794.946 2
794.965 9
794.983 0
795.001 0
795.019 0
795.038 0
795.056 0
795.074 4
795.092 7
795.111 0
795.129 1
795.147 0
795.165 0
795.184 0
795.202 0
795.220 1
795.239 1
795.257 0
795.275 0
795.293 2
795.312 15
795.330 7
795.348 0
795.366 0
795.385 1
795.403 10
795.421 7
795.439 1
795.458 0
795.476 0
795.494 0
795.512 0
795.531 0
795.549 0
795.567 0
795.586 8
795.604 13
795.622 0
795.640 0
795.659 0
795.677 0
795.695 0
795.713 0
795.732 0
795.750 0
795.768 4
795.786 0
795.805 0
795.823 2
795.841 9
795.859 1
795.878 7
795.896 0
795.914 0
795.933 0
795.951 0
795.969 0
795.987 2
796.006 2
796.024 0
796.042 2
796.060 2
796.079 0
796.097 5
796.115 0
796.134 7
796.152 0
796.170 9
796.188 4
796.207 3
796.225 8
796.243 25
796.261 13
796.280 19
796.298 4
796.316 0
796.335 2
796.353 0
796.371 2
796.389 0
796.408 1
796.426 11
796.444 3
796.462 0
796.481 0
796.499 0
796.517 0
796.536 0
796.554 0
796.572 0
796.590 8
796.609 16
796.627 3
796.645 0
796.663 1
796.682 4
796.700 2
796.718 0
796.737 12
796.755 5
796.773 1
796.791 0
796.810 1
796.828 0
796.846 0
796.865 7
796.883 1
796.901 0
796.919 0
796.938 0
796.956 0
796.974 0
796.992 0
797.011 0
797.029 0
797.047 0
797.066 0
797.084 0
797.102 5
797.120 1
797.139 0
797.157 0
797.175 0
797.194 0
797.212 0
797.230 0
797.248 3
797.267 4
797.285 0
797.303 0
797.322 0
797.340 0
797.358 0
797.376 0
797.395 8
797.413 8
797.431 5
797.450 1
797.468 0
797.486 0
797.504 0
797.523 0
797.541 0
797.559 0
797.578 1
797.596 0
797.614 1
797.632 7
797.651 3
797.669 0
797.687 1
797.706 0
797.724 0
797.742 2
797.760 3
797.779 0
797.797 8
797.815 3
797.834 0
797.852 1
797.870 0
797.888 0
797.907 0
797.925 0
797.943 0
797.962 0
797.980 0
797.998 0
798.016 0
798.035 0
798.053 2
798.071 1
798.090 0
798.108 0
798.126 0
798.145 7
798.163 5
798.181 7
798.199 2
798.218 0
798.236 1
798.254 0
798.273 0
798.291 2
798.309 9
798.327 4
798.346 10
798.364 4
798.382 13
798.401 1
798.419 0
798.437 4
798.456 8
798.474 8
798.492 3
798.510 4
798.529 0
798.547 0
798.565 8
798.584 4
798.602 5
798.620 2
798.639 0
798.657 0
798.675 0
798.693 10
798.712 2
798.730 0
798.748 1
798.767 0
798.785 0
798.803 4
798.822 0
798.840 0
798.858 0
798.876 0
798.895 1
798.913 0
798.931 0
798.950 0
798.968 3
798.986 3
799.005 0
799.023 0
799.041 0
799.059 0
799.078 0
799.096 0
799.114 1
799.133 2
799.151 0
799.169 0
799.188 0
799.206 0
799.224 0
799.243 16
799.261 3
799.279 8
799.297 0
799.316 1
799.334 0
799.352 6
799.371 2
799.389 1
799.407 4
799.426 0
799.444 7
799.462 9
799.481 0
799.499 0
799.517 0
799.535 4
799.554 1
799.572 2
799.590 3
799.609 0
799.627 0
799.645 0
799.664 0
799.682 0
799.700 0
799.719 0
799.737 0
799.755 0
799.773 1
799.792 0
799.810 0
799.828 0
799.847 0
799.865 0
799.883 0
799.902 0
799.920 0
799.938 0
799.957 0
799.975 0
799.993 0
800.012 0
800.030 0
800.048 0
800.067 0
800.085 3
800.103 0
800.121 0
800.140 0
800.158 9
800.176 2
800.195 5
800.213 6
800.231 8
800.250 0
800.268 0
800.286 0
800.305 11
800.323 7
800.341 0
800.360 0
800.378 0
800.396 0
800.415 0
800.433 0
800.451 0
800.470 0
800.488 0
800.506 1
800.524 3
800.543 8
800.561 1
800.579 8
800.598 0
800.616 0
800.634 2
800.653 0
800.671 0
800.689 0
800.708 1
800.726 3
800.744 8
800.763 3
800.781 0
800.799 0
800.818 0
800.836 0
800.854 0
800.873 0
800.891 0
800.909 0
800.928 0
800.946 0
800.964 0
800.983 9
801.001 6
801.019 5
801.038 8
801.056 4
801.074 0
801.093 0
801.111 0
801.129 0
801.147 0
801.166 0
801.184 7
801.202 2
801.221 0
801.239 0
801.257 3
801.276 9
801.294 0
801.312 2
801.331 8
801.349 2
801.367 0
801.386 0
801.404 0
801.422 0
801.441 0
801.459 0
801.477 1
801.496 0
801.514 0
801.532 0
801.551 0
801.569 0
801.587 0
801.606 0
801.624 0
801.642 0
801.661 0
801.679 0
801.697 0
801.716 0
801.734 0
801.752 0
801.771 11
801.789 2
801.807 0
801.826 0
801.844 0
801.862 2
801.881 0
801.899 0
801.917 0
801.936 0
801.954 0
801.972 1
801.991 1
802.009 0
802.027 0
802.046 2
802.064 3
802.082 0
802.101 5
802.119 1
802.138 0
802.156 0
802.174 0
802.193 0
802.211 1
802.229 0
802.248 0
802.266 0
802.284 0
802.303 0
802.321 9
802.339 3
802.358 0
802.376 0
802.394 1
802.413 1
802.431 0
802.449 0
802.468 0
802.486 1
802.504 0
802.523 0
802.541 0
802.559 0
802.578 0
802.596 1
802.614 0
802.633 3
802.651 0
802.669 5
802.688 8
802.706 1
802.724 7
802.743 13
802.761 0
802.780 4
802.798 1
802.816 1
802.835 2
802.853 0
802.871 0
802.890 0
802.908 0
802.926 0
802.945 0
802.963 0
802.981 0
803.000 0
803.018 0
803.036 0
803.055 3
803.073 4
803.091 0
803.110 0
803.128 0
803.146 0
803.165 0
803.183 0
803.202 0
803.220 9
803.238 7
803.257 0
803.275 0
803.293 0
803.312 2
803.330 6
803.348 0
803.367 0
803.385 1
803.403 4
803.422 5
803.440 0
803.458 0
803.477 5
803.495 5
803.514 1
803.532 0
803.550 0
803.569 0
803.587 4
803.605 9
803.624 1
803.642 0
803.660 6
803.679 0
803.697 0
803.715 0
803.734 0
803.752 0
803.771 0
803.789 0
803.807 0
803.826 2
803.844 4
803.862 0
803.881 0
803.899 0
803.917 0
803.936 0
803.954 0
803.972 0
803.991 0
804.009 3
804.028 0
804.046 9
804.064 14
804.083 3
804.101 0
804.119 0
804.138 0
804.156 0
804.174 7
804.193 6
804.211 0
804.230 0
804.248 6
804.266 2
804.285 1
804.303 2
804.321 0
804.340 0
804.358 0
804.376 0
804.395 3
804.413 0
804.432 7
804.450 0
804.468 0
804.487 0
804.505 8
804.523 11
804.542 2
804.560 0
804.578 2
804.597 9
804.615 0
804.634 0
804.652 0
804.670 5
804.689 7
804.707 4
804.725 5
804.744 12
804.762 11
804.781 2
804.799 0
804.817 0
804.836 0
804.854 0
804.872 0
804.891 0
804.909 10
804.927 4
804.946 0
804.964 4
804.983 3
805.001 4
805.019 3
805.038 0
805.056 0
805.074 0
805.093 1
805.111 4
805.130 0
805.148 2
805.166 9
805.185 4
805.203 1
805.221 2
805.240 13
805.258 19
805.277 39
805.295 34
805.313 11
805.332 15
805.350 10
805.368 11
805.387 5
805.405 0
805.424 2
805.442 0
805.460 12
805.479 8
805.497 0
805.515 1
805.534 7
805.552 0
805.571 0
805.589 0
805.607 1
805.626 0
805.644 0
805.663 0
805.681 1
805.699 1
805.718 2
805.736 6
805.754 4
805.773 3
805.791 5
805.810 1
805.828 3
805.846 0
805.865 0
805.883 0
805.901 0
805.920 3
805.938 4
805.957 4
805.975 0
805.993 0
806.012 0
806.030 4
806.049 20
806.067 4
806.085 10
806.104 5
806.122 0
806.140 0
806.159 0
806.177 0
806.196 0
806.214 1
806.232 0
806.251 1
806.269 10
806.288 9
806.306 12
806.324 24
806.343 17
806.361 5
806.379 10
806.398 2
806.416 0
806.435 3
806.453 0
806.471 0
806.490 2
806.508 0
806.527 0
806.545 0
806.563 1
806.582 0
806.600 0
806.619 0
806.637 0
806.655 0
806.674 1
806.692 5
806.710 0
806.729 4
806.747 1
806.766 1
806.784 7
806.802 2
806.821 4
806.839 0
806.858 0
806.876 0
806.894 0
806.913 0
806.931 0
806.950 0
806.968 0
806.986 0
807.005 0
807.023 0
807.042 5
807.060 6
807.078 2
807.097 0
807.115 7
807.134 3
807.152 5
807.170 5
807.189 3
807.207 9
807.226 9
807.244 3
807.262 11
807.281 33
807.299 14
807.318 8
807.336 20
807.354 3
807.373 9
807.391 3
807.410 0
807.428 4
807.446 1
807.465 0
807.483 5
807.502 4
807.520 0
807.538 0
807.557 7
807.575 2
807.594 2
807.612 6
807.630 1
807.649 0
807.667 0
807.686 0
807.704 0
807.722 9
807.741 0
807.759 0
807.778 8
807.796 0
807.814 0
807.833 0
807.851 0
807.870 0
807.888 1
807.906 0
807.925 0
807.943 0
807.962 0
807.980 0
807.998 0
808.017 0
808.035 5
808.054 7
808.072 3
808.090 0
808.109 0
808.127 0
808.146 0
808.164 0
808.182 9
808.201 3
808.219 4
808.238 5
808.256 0
808.275 6
808.293 2
808.311 1
808.330 0
808.348 0
808.367 0
808.385 0
808.403 0
808.422 0
808.440 7
808.459 2
808.477 0
808.495 0
808.514 4
808.532 2
808.551 0
808.569 0
808.588 10
808.606 3
808.624 13
808.643 3
808.661 0
808.680 0
808.698 5
808.716 11
808.735 1
808.753 0
808.772 0
808.790 0
808.808 0
808.827 0
808.845 0
808.864 2
808.882 0
808.901 0
808.919 10
808.937 5
808.956 0
808.974 0
808.993 0
809.011 2
809.029 1
809.048 0
809.066 0
809.085 8
809.103 2
809.122 0
809.140 7
809.158 5
809.177 2
809.195 5
809.214 3
809.232 9
809.251 2
809.269 3
809.287 21
809.306 43
809.324 46
809.343 61
809.361 20
809.379 31
809.398 9
809.416 8
809.435 0
809.453 12
809.472 3
809.490 0
809.508 2
809.527 0
809.545 2
809.564 0
809.582 0
809.601 5
809.619 1
809.637 2
809.656 0
809.674 0
809.693 1
809.711 0
809.730 0
809.748 0
809.766 0
809.785 3
809.803 5
809.822 0
809.840 7
809.859 0
809.877 1
809.895 0
809.914 0
809.932 0
809.951 0
809.969 0
809.988 6
810.006 0
810.024 0
810.043 0
810.061 1
810.080 1
810.098 0
810.117 0
810.135 0
810.153 5
810.172 1
810.190 13
810.209 17
810.227 8
810.246 0
810.264 0
810.282 0
810.301 11
810.319 27
810.338 19
810.356 16
810.375 8
810.393 0
810.411 0
810.430 0
810.448 0
810.467 6
810.485 7
810.504 0
810.522 0
810.540 0
810.559 0
810.577 0
810.596 0
810.614 0
810.633 5
810.651 14
810.670 6
810.688 16
810.706 2
810.725 1
810.743 1
810.762 3
810.780 2
810.799 5
810.817 11
810.835 3
810.854 5
810.872 1
810.891 4
810.909 0
810.928 0
810.946 0
810.965 0
810.983 0
811.001 0
811.020 0
811.038 0
811.057 0
811.075 2
811.094 6
811.112 5
811.131 11
811.149 1
811.167 5
811.186 0
811.204 0
811.223 0
811.241 3
811.260 0
811.278 5
811.296 9
811.315 6
811.333 6
811.352 17
811.370 6
811.389 0
811.407 0
811.426 3
811.444 12
811.462 1
811.481 1
811.499 3
811.518 1
811.536 0
811.555 0
811.573 0
811.592 0
811.610 0
811.629 2
811.647 1
811.665 5
811.684 1
811.702 0
811.721 0
811.739 0
811.758 0
811.776 0
811.795 0
811.813 0
811.831 0
811.850 0
811.868 0
811.887 0
811.905 0
811.924 0
811.942 0
811.961 0
811.979 0
811.998 2
812.016 3
812.034 0
812.053 0
812.071 0
812.090 0
812.108 6
812.127 3
812.145 0
812.164 0
812.182 0
812.200 5
812.219 3
812.237 2
812.256 6
812.274 0
812.293 0
812.311 0
812.330 7
812.348 5
812.367 0
812.385 0
812.403 0
812.422 0
812.440 0
812.459 0
812.477 0
812.496 0
812.514 2
812.533 0
812.551 0
812.570 1
812.588 2
812.607 2
812.625 0
812.643 0
812.662 0
812.680 0
812.699 0
812.717 0
812.736 0
812.754 0
812.773 0
812.791 1
812.810 5
812.828 0
812.847 6
812.865 0
812.883 0
812.902 0
812.920 3
812.939 2
812.957 0
812.976 0
812.994 0
813.013 2
813.031 6
813.050 1
813.068 1
813.087 0
813.105 13
813.123 6
813.142 3
813.160 0
813.179 0
813.197 0
813.216 4
813.234 7
813.253 0
813.271 0
813.290 0
813.308 0
813.327 9
813.345 8
813.364 3
813.382 0
813.400 2
813.419 7
813.437 2
813.456 0
813.474 0
813.493 0
813.511 1
813.530 11
813.548 6
813.567 0
813.585 1
813.604 1
813.622 2
813.641 0
813.659 0
813.677 0
813.696 0
813.714 0
813.733 0
813.751 0
813.770 1
813.788 6
813.807 0
813.825 11
813.844 2
813.862 0
813.881 0
813.899 0
813.918 0
813.936 0
813.955 0
813.973 1
813.992 3
814.010 0
814.028 0
814.047 0
814.065 1
814.084 1
814.102 0
814.121 0
814.139 1
814.158 5
814.176 6
814.195 0
814.213 0
814.232 0
814.250 0
814.269 3
814.287 24
814.306 13
814.324 4
814.343 0
814.361 0
814.380 4
814.398 2
814.416 0
814.435 0
814.453 6
814.472 3
814.490 2
814.509 16
814.527 4
814.546 0
814.564 0
814.583 0
814.601 1
814.620 0
814.638 0
814.657 0
814.675 0
814.694 0
814.712 0
814.731 1
814.749 0
814.768 0
814.786 0
814.805 0
814.823 0
814.842 9
814.860 9
814.879 1
814.897 4
814.916 8
814.934 10
814.952 7
814.971 0
814.989 0
815.008 0
815.026 0
815.045 0
815.063 8
815.082 1
815.100 0
815.119 0
815.137 0
815.156 0
815.174 0
815.193 6
815.211 7
815.230 0
815.248 0
815.267 1
815.285 6
815.304 17
815.322 3
815.341 2
815.359 1
815.378 2
815.396 5
815.415 3
815.433 3
815.452 3
815.470 6
815.489 1
815.507 0
815.526 0
815.544 0
815.563 0
815.581 6
815.600 0
815.618 1
815.637 6
815.655 0
815.674 0
815.692 0
815.711 3
815.729 3
815.748 2
815.766 4
815.785 1
815.803 0
815.822 7
815.840 2
815.859 1
815.877 0
815.896 0
815.914 0
815.933 0
815.951 4
815.969 4
815.988 0
816.006 0
816.025 0
816.043 0
816.062 0
816.080 0
816.099 0
816.117 0
816.136 5
816.154 6
816.173 2
816.191 0
816.210 2
816.228 1
816.247 3
816.265 5
816.284 0
816.302 0
816.321 0
816.339 0
816.358 5
816.376 1
816.395 0
816.413 0
816.432 0
816.450 0
816.469 0
816.487 1
816.506 5
816.525 10
816.543 4
816.562 0
816.580 9
816.599 3
816.617 0
816.636 0
816.654 2
816.673 10
816.691 1
816.710 0
816.728 0
816.747 7
816.765 2
816.784 0
816.802 11
816.821 5
816.839 1
816.858 0
816.876 0
816.895 0
816.913 0
816.932 0
816.950 0
816.969 0
816.987 0
817.006 11
817.024 2
817.043 0
817.061 0
817.080 0
817.098 1
817.117 3
817.135 1
817.154 7
817.172 2
817.191 0
817.209 0
817.228 11
817.246 3
817.265 5
817.283 5
817.302 4
817.320 0
817.339 0
817.357 3
817.376 0
817.394 0
817.413 0
817.431 0
817.450 0
817.468 0
817.487 0
817.505 0
817.524 0
817.542 1
817.561 0
817.580 0
817.598 0
817.617 0
817.635 0
817.654 0
817.672 0
817.691 0
817.709 0
817.728 0
817.746 4
817.765 2
817.783 0
817.802 0
817.820 0
817.839 1
817.857 0
817.876 0
817.894 2
817.913 5
817.931 0
817.950 3
817.968 0
817.987 0
818.005 0
818.024 1
818.042 6
818.061 0
818.080 0
818.098 0
818.117 0
818.135 0
818.154 12
818.172 9
818.191 0
818.209 0
818.228 0
818.246 0
818.265 0
818.283 0
818.302 0
818.320 3
818.339 3
818.357 13
818.376 9
818.394 4
818.413 0
818.431 2
818.450 0
818.469 0
818.487 0
818.506 0
818.524 0
818.543 0
818.561 1
818.580 0
818.598 0
818.617 0
818.635 0
818.654 5
818.672 0
818.691 2
818.709 0
818.728 1
818.746 4
818.765 0
818.783 0
818.802 4
818.821 10
818.839 5
818.858 1
818.876 0
818.895 1
818.913 0
818.932 0
818.950 24
818.969 6
818.987 0
819.006 0
819.024 0
819.043 0
819.061 0
819.080 0
819.098 0
819.117 1
819.136 5
819.154 11
819.173 0
819.191 5
819.210 7
819.228 9
819.247 11
819.265 0
819.284 0
819.302 0
819.321 1
819.339 0
819.358 4
819.376 0
819.395 3
819.414 0
819.432 0
819.451 0
819.469 0
819.488 0
819.506 0
819.525 0
819.543 0
819.562 0
819.580 0
819.599 0
819.617 0
819.636 0
819.655 0
819.673 0
819.692 0
819.710 0
819.729 0
819.747 3
819.766 11
819.784 6
819.803 2
819.821 8
819.840 0
819.858 0
819.877 0
819.896 0
819.914 0
819.933 1
819.951 0
819.970 0
819.988 0
820.007 0
820.025 0
820.044 8
820.062 1
820.081 0
820.100 1
820.118 2
820.137 0
820.155 1
820.174 4
820.192 0
820.211 0
820.229 0
820.248 0
820.266 0
820.285 0
820.304 3
820.322 3
820.341 6
820.359 2
820.378 0
820.396 0
820.415 4
820.433 7
820.452 0
820.470 0
820.489 0
820.508 3
820.526 0
820.545 2
820.563 0
820.582 0
820.600 0
820.619 0
820.637 0
820.656 0
820.674 0
820.693 0
820.712 1
820.730 0
820.749 2
820.767 7
820.786 7
820.804 0
820.823 0
820.841 0
820.860 0
820.879 0
820.897 2
820.916 5
820.934 0
820.953 0
820.971 0
820.990 0
821.008 4
821.027 4
821.046 0
821.064 0
821.083 0
821.101 0
821.120 2
821.138 0
821.157 0
821.175 0
821.194 6
821.213 5
821.231 5
821.250 13
821.268 19
821.287 6
821.305 13
821.324 10
821.342 7
821.361 1
821.380 5
821.398 7
821.417 3
821.435 0
821.454 0
821.472 0
821.491 0
821.509 0
821.528 0
821.547 0
821.565 0
821.584 0
821.602 0
821.621 1
821.639 5
821.658 0
821.677 0
821.695 1
821.714 0
821.732 0
821.751 0
821.769 5
821.788 2
821.806 0
821.825 0
821.844 0
821.862 0
821.881 0
821.899 0
821.918 4
821.936 0
821.955 0
821.974 0
821.992 0
822.011 0
822.029 0
822.048 0
822.066 0
822.085 0
822.103 4
822.122 0
822.141 5
822.159 1
822.178 0
822.196 0
822.215 0
822.233 0
822.252 4
822.271 14
822.289 19
822.308 22
822.326 10
822.345 0
822.363 10
822.382 9
822.401 3
822.419 13
822.438 1
822.456 3
822.475 9
822.493 0
822.512 0
822.531 0
822.549 2
822.568 5
822.586 0
822.605 0
822.623 1
822.642 0
822.661 0
822.679 0
822.698 0
822.716 0
822.735 0
822.753 3
822.772 0
822.791 0
822.809 1
822.828 0
822.846 0
822.865 5
822.883 0
822.902 0
822.921 0
822.939 0
822.958 0
822.976 0
822.995 1
823.014 0
823.032 1
823.051 0
823.069 0
823.088 2
823.106 0
823.125 0
823.144 0
823.162 0
823.181 0
823.199 0
823.218 0
823.236 1
823.255 1
823.274 22
823.292 8
823.311 8
823.329 7
823.348 6
823.366 0
823.385 7
823.404 0
823.422 0
823.441 6
823.459 5
823.478 0
823.497 3
823.515 0
823.534 0
823.552 0
823.571 0
823.589 0
823.608 0
823.627 3
823.645 1
823.664 0
823.682 0
823.701 0
823.720 0
823.738 0
823.757 0
823.775 0
823.794 0
823.812 0
823.831 0
823.850 0
823.868 0
823.887 0
823.905 0
823.924 0
823.943 0
823.961 0
823.980 11
823.998 6
824.017 0
824.036 0
824.054 0
824.073 0
824.091 0
824.110 8
824.128 1
824.147 0
824.166 0
824.184 0
824.203 0
824.221 0
824.240 2
824.259 0
824.277 5
824.296 11
824.314 15
824.333 6
824.352 4
824.370 3
824.389 0
824.407 0
824.426 0
824.445 0
824.463 3
824.482 7
824.500 1
824.519 2
824.538 0
824.556 0
824.575 0
824.593 0
824.612 6
824.630 0
824.649 0
824.668 0
824.686 1
824.705 3
824.723 3
824.742 0
824.761 3
824.779 0
824.798 0
824.816 0
824.835 0
824.854 0
824.872 0
824.891 2
824.909 7
824.928 3
824.947 0
824.965 3
824.984 16
825.002 4
825.021 0
825.040 0
825.058 0
825.077 0
825.095 2
825.114 0
825.133 0
825.151 0
825.170 0
825.188 0
825.207 4
825.226 4
825.244 0
825.263 0
825.281 1
825.300 4
825.319 4
825.337 0
825.356 4
825.374 2
825.393 0
825.412 2
825.430 0
825.449 0
825.467 0
825.486 0
825.505 0
825.523 0
825.542 0
825.560 0
825.579 0
825.598 0
825.616 0
825.635 0
825.654 0
825.672 0
825.691 0
825.709 0
825.728 0
825.747 0
825.765 0
825.784 3
825.802 0
825.821 0
825.840 0
825.858 0
825.877 0
825.895 0
825.914 0
825.933 0
825.951 0
825.970 0
825.988 0
826.007 0
826.026 5
826.044 0
826.063 0
826.082 0
826.100 0
826.119 0
826.137 2
826.156 10
826.175 0
826.193 0
826.212 0
826.230 3
826.249 0
826.268 8
826.286 10
826.305 11
826.323 5
826.342 9
826.361 10
826.379 0
826.398 5
826.417 5
826.435 0
826.454 0
826.472 0
826.491 0
826.510 0
826.528 5
826.547 3
826.565 1
826.584 0
826.603 3
826.621 5
826.640 0
826.659 5
826.677 5
826.696 1
826.714 0
826.733 0
826.752 0
826.770 0
826.789 0
826.808 0
826.826 1
826.845 0
826.863 7
826.882 3
826.901 0
826.919 6
826.938 3
826.956 0
826.975 0
826.994 0
827.012 0
827.031 0
827.050 0
827.068 0
827.087 12
827.105 2
827.124 8
827.143 0
827.161 0
827.180 0
827.199 0
827.217 0
827.236 0
827.254 5
827.273 1
827.292 3
827.310 1
827.329 2
827.348 0
827.366 1
827.385 3
827.403 0
827.422 0
827.441 0
827.459 0
827.478 5
827.497 1
827.515 0
827.534 0
827.552 0
827.571 2
827.590 7
827.608 2
827.627 8
827.646 1
827.664 0
827.683 0
827.702 0
827.720 6
827.739 2
827.757 0
827.776 1
827.795 0
827.813 0
827.832 3
827.851 1
827.869 1
827.888 1
827.906 3
827.925 6
827.944 0
827.962 7
827.981 0
828.000 1
828.018 2
828.037 6
828.056 0
828.074 2
828.093 0
828.111 0
828.130 5
828.149 0
828.167 0
828.186 0
828.205 0
828.223 0
828.242 0
828.260 11
828.279 12
828.298 1
828.316 1
828.335 0
828.354 0
828.372 0
828.391 0
828.410 0
828.428 2
828.447 4
828.466 1
828.484 0
828.503 2
828.521 1
828.540 2
828.559 1
828.577 0
828.596 2
828.615 0
828.633 1
828.652 3
828.671 1
828.689 4
828.708 4
828.726 0
828.745 3
828.764 5
828.782 3
828.801 0
828.820 0
828.838 13
828.857 6
828.876 0
828.894 0
828.913 0
828.932 0
828.950 0
828.969 0
828.987 0
829.006 0
829.025 0
829.043 0
829.062 2
829.081 0
829.099 6
829.118 0
829.137 0
829.155 9
829.174 0
829.193 0
829.211 0
829.230 0
829.248 0
829.267 4
829.286 0
829.304 11
829.323 19
829.342 18
829.360 0
829.379 0
829.398 0
829.416 0
829.435 0
829.454 3
829.472 4
829.491 4
829.510 4
829.528 2
829.547 6
829.566 0
829.584 2
829.603 1
829.621 0
829.640 3
829.659 0
829.677 0
829.696 0
829.715 0
829.733 0
829.752 0
829.771 0
829.789 0
829.808 0
829.827 2
829.845 0
829.864 0
829.883 0
829.901 0
829.920 0
829.939 0
829.957 0
829.976 2
829.995 0
830.013 0
830.032 0
830.051 2
830.069 2
830.088 0
830.106 1
830.125 3
830.144 0
830.162 2
830.181 0
830.200 0
830.218 0
830.237 3
830.256 1
830.274 0
830.293 0
830.312 6
830.330 3
830.349 0
830.368 4
830.386 2
830.405 5
830.424 3
830.442 0
830.461 3
830.480 1
830.498 0
830.517 0
830.536 5
830.554 5
830.573 1
830.592 0
830.610 0
830.629 0
830.648 0
830.666 0
830.685 0
830.704 0
830.722 0
830.741 0
830.760 0
830.778 2
830.797 0
830.816 0
830.834 5
830.853 0
830.872 3
830.890 3
830.909 0
830.928 4
830.946 6
830.965 2
830.984 0
831.002 0
831.021 0
831.040 0
831.058 0
831.077 0
831.096 1
831.114 0
831.133 1
831.152 15
831.170 2
831.189 0
831.208 0
831.226 1
831.245 2
831.264 4
831.282 14
831.301 12
831.320 8
831.338 0
831.357 1
831.376 7
831.394 0
831.413 0
831.432 4
831.450 2
831.469 5
831.488 0
831.506 0
831.525 0
831.544 8
831.562 0
831.581 0
831.600 0
831.618 0
831.637 0
831.656 0
831.674 0
831.693 3
831.712 3
831.730 4
831.749 5
831.768 0
831.786 0
831.805 0
831.824 4
831.842 4
831.861 1
831.880 0
831.898 0
831.917 0
831.936 1
831.955 1
831.973 0
831.992 1
832.011 0
832.029 7
832.048 3
832.067 0
832.085 0
832.104 2
832.123 3
832.141 0
832.160 0
832.179 0
832.197 0
832.216 0
832.235 3
832.253 0
832.272 0
832.291 0
832.309 4
832.328 0
832.347 2
832.365 5
832.384 1
832.403 0
832.422 9
832.440 6
832.459 0
832.478 0
832.496 0
832.515 0
832.534 0
832.552 0
832.571 0
832.590 0
832.608 0
832.627 1
832.646 0
832.664 2
832.683 4
832.702 0
832.720 4
832.739 0
832.758 0
832.777 0
832.795 2
832.814 3
832.833 0
832.851 3
832.870 0
832.889 0
832.907 0
832.926 0
832.945 0
832.963 0
832.982 0
833.001 0
833.019 2
833.038 4
833.057 0
833.076 6
833.094 0
833.113 0
833.132 0
833.150 0
833.169 0
833.188 0
833.206 8
833.225 12
833.244 12
833.262 1
833.281 0
833.300 0
833.319 2
833.337 6
833.356 5
833.375 8
833.393 0
833.412 0
833.431 0
833.449 0
833.468 0
833.487 1
833.505 0
833.524 1
833.543 1
833.562 0
833.580 0
833.599 9
833.618 1
833.636 0
833.655 0
833.674 0
833.692 0
833.711 0
833.730 1
833.749 0
833.767 0
833.786 1
833.805 9
833.823 1
833.842 0
833.861 0
833.879 0
833.898 0
833.917 0
833.936 0
833.954 0
833.973 0
833.992 0
834.010 0
834.029 0
834.048 0
834.066 0
834.085 0
834.104 0
834.123 4
834.141 2
834.160 0
834.179 0
834.197 0
834.216 0
834.235 0
834.253 0
834.272 0
834.291 0
834.310 3
834.328 0
834.347 0
834.366 0
834.384 0
834.403 0
834.422 0
834.441 7
834.459 6
834.478 7
834.497 3
834.515 3
834.534 2
834.553 11
834.571 7
834.590 6
834.609 3
834.628 0
834.646 0
834.665 10
834.684 0
834.702 0
834.721 1
834.740 0
834.759 0
834.777 0
834.796 0
834.815 0
834.833 0
834.852 0
834.871 0
834.889 2
834.908 1
834.927 0
834.946 3
834.964 0
834.983 0
835.002 0
835.020 1
835.039 0
835.058 0
835.077 0
835.095 0
835.114 0
835.133 0
835.151 2
835.170 1
835.189 0
835.208 0
835.226 0
835.245 11
835.264 3
835.282 4
835.301 1
835.320 4
835.339 2
835.357 2
835.376 2
835.395 0
835.413 0
835.432 0
835.451 1
835.470 0
835.488 0
835.507 6
835.526 0
835.544 0
835.563 0
835.582 2
835.601 0
835.619 2
835.638 0
835.657 0
835.676 0
835.694 0
835.713 0
835.732 1
835.750 0
835.769 4
835.788 11
835.807 3
835.825 0
835.844 0
835.863 2
835.881 0
835.900 0
835.919 0
835.938 0
835.956 0
835.975 0
835.994 0
836.013 8
836.031 6
836.050 1
836.069 0
836.087 0
836.106 1
836.125 9
836.144 2
836.162 0
836.181 3
836.200 0
836.218 0
836.237 4
836.256 0
836.275 13
836.293 45
836.312 36
836.331 46
836.350 42
836.368 21
836.387 2
836.406 8
836.424 9
836.443 5
836.462 0
836.481 2
836.499 0
836.518 0
836.537 0
836.556 0
836.574 0
836.593 0
836.612 0
836.630 0
836.649 0
836.668 0
836.687 2
836.705 0
836.724 0
836.743 0
836.762 0
836.780 0
836.799 3
836.818 3
836.837 3
836.855 1
836.874 0
836.893 0
836.911 0
836.930 0
836.949 6
836.968 5
836.986 1
837.005 0
837.024 0
837.043 0
837.061 0
837.080 11
837.099 2
837.118 2
837.136 3
837.155 14
837.174 3
837.192 1
837.211 0
837.230 0
837.249 0
837.267 3
837.286 17
837.305 39
837.324 69
837.342 48
837.361 26
837.380 27
837.399 11
837.417 13
837.436 4
837.455 0
837.474 0
837.492 0
837.511 0
837.530 5
837.549 5
837.567 0
837.586 0
837.605 0
837.623 0
837.642 0
837.661 0
837.680 0
837.698 1
837.717 2
837.736 0
837.755 0
837.773 0
837.792 0
837.811 4
837.830 6
837.848 1
837.867 2
837.886 0
837.905 0
837.923 0
837.942 0
837.961 0
837.980 0
837.998 0
838.017 0
838.036 0
838.055 3
838.073 3
838.092 8
838.111 6
838.130 9
838.148 4
838.167 0
838.186 0
838.205 0
838.223 0
838.242 0
838.261 0
838.280 11
838.298 20
838.317 19
838.336 43
838.355 15
838.373 12
838.392 3
838.411 0
838.430 0
838.448 0
838.467 0
838.486 0
838.505 0
838.523 0
838.542 3
838.561 0
838.580 1
838.598 2
838.617 1
838.636 0
838.655 1
838.673 0
838.692 0
838.711 0
838.730 0
838.748 0
838.767 6
838.786 1
838.805 1
838.823 0
838.842 0
838.861 0
838.880 1
838.898 6
838.917 0
838.936 0
838.955 0
838.973 0
838.992 0
839.011 0
839.030 0
839.048 0
839.067 0
839.086 2
839.105 5
839.123 7
839.142 6
839.161 6
839.180 0
839.198 0
839.217 0
839.236 5
839.255 0
839.274 0
839.292 0
839.311 13
839.330 16
839.349 9
839.367 8
839.386 10
839.405 6
839.424 0
839.442 5
839.461 2
839.480 0
839.499 0
839.517 0
839.536 0
839.555 0
839.574 2
839.592 1
839.611 0
839.630 3
839.649 0
839.668 0
839.686 4
839.705 8
839.724 4
839.743 0
839.761 0
839.780 0
839.799 1
839.818 0
839.836 0
839.855 0
839.874 0
839.893 0
839.911 0
839.930 0
839.949 2
839.968 0
839.987 0
840.005 0
840.024 0
840.043 5
840.062 3
840.080 0
840.099 1
840.118 5
840.137 0
840.155 0
840.174 0
840.193 1
840.212 0
840.231 0
840.249 0
840.268 0
840.287 1
840.306 7
840.324 5
840.343 5
840.362 7
840.381 6
840.399 18
840.418 3
840.437 3
840.456 11
840.475 8
840.493 2
840.512 2
840.531 1
840.550 2
840.568 0
840.587 0
840.606 0
840.625 0
840.644 0
840.662 0
840.681 0
840.700 0
840.719 5
840.737 0
840.756 5
840.775 0
840.794 0
840.813 1
840.831 0
840.850 0
840.869 0
840.888 0
840.906 0
840.925 0
840.944 0
840.963 3
840.982 2
841.000 1
841.019 5
841.038 0
841.057 0
841.075 0
841.094 4
841.113 3
841.132 1
841.151 6
841.169 0
841.188 0
841.207 0
841.226 0
841.244 0
841.263 0
841.282 3
841.301 13
841.320 23
841.338 21
841.357 19
841.376 10
841.395 6
841.413 3
841.432 1
841.451 4
841.470 4
841.489 0
841.507 0
841.526 0
841.545 0
841.564 1
841.583 2
841.601 0
841.620 0
841.639 0
841.658 0
841.676 7
841.695 0
841.714 0
841.733 1
841.752 0
841.770 1
841.789 0
841.808 0
841.827 0
841.846 0
841.864 0
841.883 0
841.902 0
841.921 0
841.939 1
841.958 1
841.977 0
841.996 0
842.015 0
842.033 0
842.052 0
842.071 0
842.090 0
842.109 0
842.127 1
842.146 0
842.165 3
842.184 1
842.203 0
842.221 0
842.240 0
842.259 0
842.278 6
842.297 1
842.315 14
842.334 13
842.353 16
842.372 4
842.390 3
842.409 0
842.428 0
842.447 2
842.466 5
842.484 11
842.503 0
842.522 0
842.541 0
842.560 0
842.578 0
842.597 0
842.616 0
842.635 0
842.654 0
842.672 0
842.691 3
842.710 3
842.729 0
842.748 0
842.766 0
842.785 0
842.804 0
842.823 0
842.842 0
842.860 0
842.879 0
842.898 0
842.917 0
842.936 3
842.954 0
842.973 2
842.992 2
843.011 0
843.030 0
843.048 0
843.067 0
843.086 0
843.105 2
843.124 3
843.142 5
843.161 2
843.180 0
843.199 0
843.218 7
843.236 6
843.255 0
843.274 0
843.293 3
843.312 7
843.330 14
843.349 15
843.368 5
843.387 2
843.406 1
843.425 2
843.443 0
843.462 0
843.481 2
843.500 6
843.519 1
843.537 4
843.556 4
843.575 0
843.594 0
843.613 0
843.631 1
843.650 2
843.669 0
843.688 0
843.707 0
843.725 0
843.744 0
843.763 3
843.782 7
843.801 4
843.819 0
843.838 0
843.857 0
843.876 0
843.895 0
843.914 0
843.932 2
843.951 0
843.970 0
843.989 0
844.008 0
844.026 0
844.045 0
844.064 0
844.083 7
844.102 3
844.120 1
844.139 4
844.158 3
844.177 1
844.196 0
844.215 0
844.233 0
844.252 20
844.271 10
844.290 2
844.309 1
844.327 0
844.346 4
844.365 5
844.384 3
844.403 0
844.422 0
844.440 5
844.459 20
844.478 3
844.497 4
844.516 1
844.534 0
844.553 2
844.572 6
844.591 0
844.610 0
844.629 0
844.647 2
844.666 5
844.685 0
844.704 0
844.723 1
844.741 0
844.760 0
844.779 1
844.798 7
844.817 3
844.836 0
844.854 0
844.873 5
844.892 1
844.911 2
844.930 0
844.948 0
844.967 0
844.986 0
845.005 0
845.024 0
845.043 3
845.061 5
845.080 0
845.099 0
845.118 0
845.137 1
845.156 8
845.174 10
845.193 0
845.212 1
845.231 5
845.250 0
845.269 0
845.287 3
845.306 0
845.325 0
845.344 0
845.363 0
845.381 0
845.400 0
845.419 0
845.438 2
845.457 4
845.476 0
845.494 0
845.513 0
845.532 5
845.551 2
845.570 0
845.589 0
845.607 1
845.626 1
845.645 0
845.664 4
845.683 7
845.702 11
845.720 2
845.739 0
845.758 0
845.777 0
845.796 0
845.815 2
845.833 1
845.852 0
845.871 0
845.890 0
845.909 4
845.928 0
845.946 0
845.965 0
845.984 0
846.003 0
846.022 9
846.041 5
846.059 0
846.078 0
846.097 7
846.116 12
846.135 1
846.154 1
846.172 5
846.191 1
846.210 4
846.229 0
846.248 0
846.267 4
846.285 3
846.304 0
846.323 5
846.342 3
846.361 0
846.380 1
846.398 1
846.417 0
846.436 0
846.455 0
846.474 4
846.493 9
846.512 0
846.530 0
846.549 0
846.568 0
846.587 0
846.606 0
846.625 0
846.643 0
846.662 0
846.681 1
846.700 4
846.719 15
846.738 15
846.756 7
846.775 0
846.794 0
846.813 0
846.832 0
846.851 3
846.870 0
846.888 0
846.907 0
846.926 0
846.945 0
846.964 0
846.983 1
847.001 2
847.020 0
847.039 0
847.058 0
847.077 5
847.096 0
847.115 0
847.133 0
847.152 0
847.171 0
847.190 0
847.209 1
847.228 0
847.246 0
847.265 1
847.284 2
847.303 20
847.322 9
847.341 0
847.360 0
847.378 0
847.397 2
847.416 0
847.435 14
847.454 3
847.473 0
847.492 3
847.510 2
847.529 0
847.548 0
847.567 0
847.586 0
847.605 0
847.623 0
847.642 0
847.661 0
847.680 0
847.699 4
847.718 0
847.737 0
847.755 2
847.774 0
847.793 0
847.812 0
847.831 0
847.850 0
847.869 0
847.887 0
847.906 0
847.925 1
847.944 0
847.963 0
847.982 0
848.001 1
848.019 1
848.038 2
848.057 0
848.076 0
848.095 0
848.114 0
848.133 2
848.151 0
848.170 3
848.189 2
848.208 0
848.227 2
848.246 2
848.265 3
848.283 7
848.302 4
848.321 3
848.340 2
848.359 0
848.378 0
848.397 5
848.415 0
848.434 0
848.453 0
848.472 0
848.491 3
848.510 0
848.529 0
848.548 0
848.566 0
848.585 0
848.604 0
848.623 0
848.642 6
848.661 1
848.680 0
848.698 0
848.717 0
848.736 4
848.755 2
848.774 0
848.793 0
848.812 4
848.831 0
848.849 0
848.868 0
848.887 0
848.906 0
848.925 0
848.944 2
848.963 0
848.981 0
849.000 0
849.019 0
849.038 0
849.057 0
849.076 0
849.095 1
849.114 3
849.132 1
849.151 0
849.170 0
849.189 0
849.208 0
849.227 0
849.246 2
849.264 1
849.283 0
849.302 1
849.321 5
849.340 8
849.359 2
849.378 0
849.397 5
849.415 1
849.434 0
849.453 0
849.472 0
849.491 0
849.510 10
849.529 1
849.548 0
849.566 0
849.585 0
849.604 0
849.623 0
849.642 0
849.661 0
849.680 0
849.699 0
849.717 0
849.736 0
849.755 2
849.774 0
849.793 0
849.812 0
849.831 1
849.850 0
849.868 0
849.887 0
849.906 0
849.925 5
849.944 2
849.963 2
849.982 0
850.001 0
850.019 0
850.038 0
850.057 0
850.076 0
850.095 6
850.114 1
850.133 0
850.152 0
850.171 0
850.189 1
850.208 11
850.227 2
850.246 1
850.265 0
850.284 4
850.303 1
850.322 3
850.340 0
850.359 7
850.378 7
850.397 0
850.416 1
850.435 0
850.454 0
850.473 0
850.492 0
850.510 1
850.529 7
850.548 0
850.567 0
850.586 0
850.605 4
850.624 4
850.643 3
850.662 0
850.680 1
850.699 7
850.718 0
850.737 0
850.756 4
850.775 0
850.794 0
850.813 2
850.832 1
850.850 0
850.869 0
850.888 2
850.907 0
850.926 0
850.945 0
850.964 0
850.983 0
851.002 0
851.020 0
851.039 2
851.058 0
851.077 1
851.096 0
851.115 0
851.134 0
851.153 0
851.172 0
851.190 0
851.209 0
851.228 0
851.247 0
851.266 4
851.285 10
851.304 2
851.323 11
851.342 15
851.360 0
851.379 0
851.398 0
851.417 0
851.436 0
851.455 5
851.474 3
851.493 5
851.512 6
851.531 7
851.549 0
851.568 2
851.587 0
851.606 5
851.625 4
851.644 0
851.663 0
851.682 5
851.701 9
851.720 1
851.738 0
851.757 0
851.776 1
851.795 0
851.814 2
851.833 0
851.852 0
851.871 0
851.890 0
851.909 0
851.927 0
851.946 0
851.965 9
851.984 2
852.003 0
852.022 0
852.041 0
852.060 0
852.079 8
852.098 3
852.116 5
852.135 1
852.154 3
852.173 0
852.192 6
852.211 8
852.230 3
852.249 0
852.268 0
852.287 8
852.305 19
852.324 19
852.343 22
852.362 8
852.381 9
852.400 2
852.419 4
852.438 0
852.457 0
852.476 1
852.495 1
852.513 0
852.532 2
852.551 0
852.570 0
852.589 3
852.608 0
852.627 0
852.646 0
852.665 0
852.684 0
852.703 0
852.721 0
852.740 0
852.759 7
852.778 12
852.797 1
852.816 0
852.835 0
852.854 1
852.873 0
852.892 0
852.911 0
852.929 0
852.948 6
852.967 0
852.986 2
853.005 2
853.024 0
853.043 2
853.062 0
853.081 0
853.100 0
853.119 0
853.137 0
853.156 0
853.175 0
853.194 0
853.213 0
853.232 0
853.251 0
853.270 3
853.289 20
853.308 17
853.327 30
853.346 30
853.364 24
853.383 19
853.402 6
853.421 1
853.440 0
853.459 0
853.478 0
853.497 12
853.516 3
853.535 3
853.554 0
853.573 0
853.591 1
853.610 0
853.629 0
853.648 2
853.667 0
853.686 0
853.705 0
853.724 0
853.743 0
853.762 0
853.781 0
853.800 0
853.819 0
853.837 2
853.856 0
853.875 0
853.894 0
853.913 0
853.932 0
853.951 0
853.970 0
853.989 0
854.008 0
854.027 0
854.046 0
854.065 0
854.083 5
854.102 0
854.121 0
854.140 0
854.159 9
854.178 10
854.197 0
854.216 0
854.235 0
854.254 0
854.273 5
854.292 19
854.311 11
854.329 22
854.348 16
854.367 9
854.386 5
854.405 6
854.424 5
854.443 3
854.462 10
854.481 2
854.500 0
854.519 0
854.538 0
854.557 0
854.576 0
854.595 1
854.613 4
854.632 0
854.651 0
854.670 0
854.689 0
854.708 0
854.727 2
854.746 0
854.765 0
854.784 0
854.803 1
854.822 0
854.841 0
854.860 3
854.878 0
854.897 0
854.916 0
854.935 0
854.954 0
854.973 0
854.992 0
855.011 0
855.030 0
855.049 0
855.068 0
855.087 1
855.106 9
855.125 6
855.144 2
855.163 0
855.181 9
855.200 2
855.219 0
855.238 0
855.257 7
855.276 5
855.295 14
855.314 26
855.333 40
855.352 20
855.371 20
855.390 17
855.409 6
855.428 9
855.447 2
855.466 0
855.484 0
855.503 1
855.522 0
855.541 0
855.560 0
855.579 7
855.598 4
855.617 0
855.636 0
855.655 0
855.674 0
855.693 0
855.712 0
855.731 2
855.750 5
855.769 1
855.788 0
855.806 0
855.825 0
855.844 0
855.863 0
855.882 0
855.901 0
855.920 0
855.939 0
855.958 0
855.977 0
855.996 0
856.015 0
856.034 0
856.053 0
856.072 0
856.091 0
856.110 4
856.129 1
856.148 0
856.166 4
856.185 4
856.204 5
856.223 3
856.242 0
856.261 2
856.280 3
856.299 17
856.318 6
856.337 0
856.356 14
856.375 3
856.394 0
856.413 0
856.432 1
856.451 7
856.470 5
856.489 0
856.508 0
856.526 1
856.545 1
856.564 3
856.583 2
856.602 0
856.621 0
856.640 0
856.659 0
856.678 6
856.697 0
856.716 0
856.735 6
856.754 4
856.773 0
856.792 0
856.811 0
856.830 0
856.849 1
856.868 2
856.887 0
856.906 1
856.925 0
856.943 0
856.962 0
856.981 10
857.000 3
857.019 0
857.038 0
857.057 0
857.076 0
857.095 0
857.114 0
857.133 0
857.152 0
857.171 0
857.190 0
857.209 0
857.228 6
857.247 6
857.266 3
857.285 0
857.304 0
857.323 5
857.342 3
857.361 5
857.380 9
857.399 5
857.417 5
857.436 10
857.455 6
857.474 0
857.493 3
857.512 0
857.531 0
857.550 0
857.569 0
857.588 0
857.607 0
857.626 0
857.645 5
857.664 0
857.683 0
857.702 0
857.721 0
857.740 0
857.759 0
857.778 0
857.797 1
857.816 0
857.835 2
857.854 0
857.873 0
857.892 0
857.911 0
857.930 0
857.948 2
857.967 0
857.986 0
858.005 14
858.024 13
858.043 2
858.062 0
858.081 0
858.100 0
858.119 0
858.138 0
858.157 0
858.176 2
858.195 0
858.214 0
858.233 0
858.252 0
858.271 4
858.290 9
858.309 7
858.328 16
858.347 6
858.366 10
858.385 8
858.404 1
858.423 0
858.442 1
858.461 0
858.480 3
858.499 1
858.518 0
858.537 7
858.556 2
858.575 0
858.593 5
858.612 0
858.631 0
858.650 10
858.669 9
858.688 11
858.707 3
858.726 0
858.745 0
858.764 11
858.783 5
858.802 1
858.821 0
858.840 0
858.859 0
858.878 5
858.897 3
858.916 0
858.935 0
858.954 0
858.973 0
858.992 0
859.011 1
859.030 0
859.049 0
859.068 0
859.087 0
859.106 0
859.125 0
859.144 2
859.163 3
859.182 0
859.201 0
859.220 4
859.239 1
859.258 0
859.277 5
859.296 11
859.315 13
859.334 5
859.353 2
859.372 1
859.391 1
859.410 0
859.429 1
859.448 6
859.467 0
859.486 0
859.505 0
859.524 3
859.542 0
859.561 0
859.580 0
859.599 0
859.618 0
859.637 0
859.656 0
859.675 2
859.694 0
859.713 0
859.732 0
859.751 0
859.770 0
859.789 2
859.808 4
859.827 0
859.846 2
859.865 0
859.884 5
859.903 2
859.922 0
859.941 0
859.960 0
859.979 4
859.998 1
860.017 0
860.036 0
860.055 0
860.074 0
860.093 0
860.112 0
860.131 0
860.150 2
860.169 3
860.188 1
860.207 3
860.226 1
860.245 11
860.264 5
860.283 2
860.302 0
860.321 4
860.340 4
860.359 5
860.378 6
860.397 0
860.416 0
860.435 0
860.454 6
860.473 2
860.492 0
860.511 0
860.530 4
860.549 0
860.568 5
860.587 3
860.606 0
860.625 0
860.644 0
860.663 0
860.682 0
860.701 0
860.720 0
860.739 2
860.758 0
860.777 0
860.796 0
860.815 0
860.834 0
860.853 0
860.872 0
860.891 0
860.910 0
860.929 0
860.948 0
860.967 2
860.986 0
861.005 0
861.024 1
861.043 0
861.062 0
861.081 4
861.100 0
861.119 1
861.138 0
861.157 3
861.176 6
861.195 5
861.214 15
861.233 6
861.252 0
861.271 13
861.290 7
861.309 3
861.328 1
861.347 3
861.366 0
861.385 5
861.404 0
861.423 0
861.442 0
861.461 1
861.480 0
861.499 0
861.518 0
861.537 0
861.556 0
861.575 0
861.594 0
861.613 3
861.632 1
861.651 0
861.670 1
861.689 1
861.708 0
861.727 0
861.746 0
861.765 2
861.784 0
861.803 0
861.822 0
861.841 0
861.860 0
861.879 0
861.898 0
861.917 5
861.936 4
861.955 0
861.974 0
861.993 2
862.012 0
862.031 0
862.050 0
862.069 0
862.088 0
862.107 0
862.126 2
862.145 0
862.164 0
862.183 16
862.202 13
862.221 0
862.241 0
862.260 0
862.279 0
862.298 0
862.317 0
862.336 0
862.355 6
862.374 1
862.393 0
862.412 3
862.431 1
862.450 1
862.469 0
862.488 0
862.507 3
862.526 0
862.545 0
862.564 0
862.583 0
862.602 2
862.621 13
862.640 4
862.659 0
862.678 0
862.697 0
862.716 0
862.735 0
862.754 0
862.773 3
862.792 0
862.811 0
862.830 0
862.849 5
862.868 4
862.887 2
862.906 0
862.925 0
862.944 3
862.963 0
862.982 0
863.001 0
863.020 0
863.039 0
863.058 0
863.077 4
863.096 0
863.115 0
863.134 0
863.153 0
863.172 3
863.192 4
863.211 0
863.230 1
863.249 0
863.268 5
863.287 0
863.306 0
863.325 1
863.344 5
863.363 0
863.382 4
863.401 2
863.420 5
863.439 5
863.458 7
863.477 1
863.496 0
863.515 0
863.534 0
863.553 0
863.572 0
863.591 2
863.610 0
863.629 6
863.648 6
863.667 9
863.686 1
863.705 0
863.724 0
863.743 0
863.762 0
863.781 0
863.800 0
863.819 0
863.839 0
863.858 0
863.877 0
863.896 0
863.915 0
863.934 0
863.953 0
863.972 0
863.991 0
864.010 2
864.029 2
864.048 0
864.067 0
864.086 1
864.105 0
864.124 7
864.143 2
864.162 0
864.181 2
864.200 0
864.219 0
864.238 3
864.257 5
864.276 1
864.295 2
864.314 0
864.333 0
864.352 0
864.372 2
864.391 5
864.410 0
864.429 0
864.448 1
864.467 0
864.486 2
864.505 0
864.524 0
864.543 1
864.562 0
864.581 0
864.600 0
864.619 0
864.638 0
864.657 0
864.676 14
864.695 2
864.714 1
864.733 0
864.752 0
864.771 0
864.790 0
864.809 0
864.828 0
864.848 1
864.867 0
864.886 0
864.905 0
864.924 0
864.943 0
864.962 3
864.981 0
865.000 0
865.019 0
865.038 0
865.057 0
865.076 1
865.095 2
865.114 2
865.133 14
865.152 5
865.171 4
865.190 1
865.209 1
865.228 0
865.248 1
865.267 3
865.286 0
865.305 0
865.324 0
865.343 0
865.362 0
865.381 0
865.400 1
865.419 1
865.438 0
865.457 1
865.476 1
865.495 0
865.514 0
865.533 6
865.552 8
865.571 2
865.590 0
865.609 0
865.629 0
865.648 8
865.667 1
865.686 4
865.705 4
865.724 4
865.743 2
865.762 6
865.781 6
865.800 12
865.819 12
865.838 1
865.857 0
865.876 0
865.895 3
865.914 0
865.933 0
865.952 0
865.971 0
865.991 0
866.010 0
866.029 0
866.048 0
866.067 0
866.086 0
866.105 0
866.124 0
866.143 0
866.162 0
866.181 0
866.200 0
866.219 2
866.238 2
866.257 9
866.276 5
866.295 5
866.315 0
866.334 0
866.353 0
866.372 0
866.391 0
866.410 0
866.429 0
866.448 0
866.467 0
866.486 0
866.505 0
866.524 1
866.543 0
866.562 0
866.581 0
866.600 0
866.620 0
866.639 0
866.658 0
866.677 0
866.696 0
866.715 0
866.734 5
866.753 2
866.772 0
866.791 0
866.810 2
866.829 0
866.848 2
866.867 0
866.886 0
866.905 0
866.925 0
866.944 5
866.963 5
866.982 0
867.001 0
867.020 0
867.039 0
867.058 0
867.077 0
867.096 0
867.115 0
867.134 0
867.153 0
867.172 0
867.192 0
867.211 0
867.230 0
867.249 0
867.268 0
867.287 1
867.306 3
867.325 2
867.344 4
867.363 3
867.382 0
867.401 0
867.420 4
867.439 5
867.459 1
867.478 0
867.497 4
867.516 3
867.535 0
867.554 0
867.573 0
867.592 0
867.611 3
867.630 0
867.649 4
867.668 0
867.687 4
867.706 1
867.726 0
867.745 0
867.764 0
867.783 5
867.802 0
867.821 0
867.840 0
867.859 0
867.878 1
867.897 2
867.916 0
867.935 0
867.954 0
867.974 1
867.993 0
868.012 0
868.031 0
868.050 0
868.069 0
868.088 0
868.107 0
868.126 0
868.145 0
868.164 11
868.183 7
868.202 0
868.222 0
868.241 0
868.260 2
868.279 5
868.298 0
868.317 4
868.336 35
868.355 55
868.374 57
868.393 38
868.412 27
868.431 21
868.451 4
868.470 7
868.489 4
868.508 0
868.527 0
868.546 0
868.565 0
868.584 0
868.603 0
868.622 3
868.641 0
868.660 0
868.680 0
868.699 0
868.718 1
868.737 0
868.756 2
868.775 1
868.794 0
868.813 0
868.832 0
868.851 0
868.870 1
868.890 1
868.909 6
868.928 0
868.947 0
868.966 0
868.985 0
869.004 0
869.023 6
869.042 1
869.061 0
869.080 4
869.100 12
869.119 20
869.138 6
869.157 0
869.176 0
869.195 0
869.214 2
869.233 0
869.252 4
869.271 0
869.290 0
869.310 4
869.329 21
869.348 38
869.367 37
869.386 26
869.405 5
869.424 5
869.443 12
869.462 1
869.481 0
869.500 2
869.520 2
869.539 1
869.558 0
869.577 0
869.596 0
869.615 0
869.634 0
869.653 0
869.672 1
869.691 0
869.711 4
869.730 1
869.749 0
869.768 0
869.787 0
869.806 0
869.825 2
869.844 3
869.863 0
869.882 2
869.902 0
869.921 0
869.940 0
869.959 0
869.978 1
869.997 1
870.016 6
870.035 0
870.054 7
870.073 8
870.093 0
870.112 0
870.131 1
870.150 5
870.169 0
870.188 0
870.207 0
870.226 3
870.245 0
870.264 5
870.284 5
870.303 16
870.322 11
870.341 0
870.360 1
870.379 23
870.398 4
870.417 1
870.436 17
870.455 3
870.475 0
870.494 0
870.513 0
870.532 0
870.551 0
870.570 0
870.589 0
870.608 0
870.627 0
870.647 0
870.666 0
870.685 0
870.704 2
870.723 1
870.742 2
870.761 0
870.780 0
870.799 0
870.819 8
870.838 16
870.857 2
870.876 0
870.895 3
870.914 0
870.933 1
870.952 1
870.971 0
870.991 0
871.010 0
871.029 9
871.048 5
871.067 0
871.086 0
871.105 1
871.124 0
871.143 0
871.163 0
871.182 6
871.201 5
871.220 6
871.239 10
871.258 4
871.277 0
871.296 0
871.315 0
871.335 4
871.354 6
871.373 11
871.392 0
871.411 0
871.430 0
871.449 0
871.468 0
871.487 0
871.507 0
871.526 0
871.545 0
871.564 0
871.583 0
871.602 0
871.621 0
871.640 1
871.660 7
871.679 8
871.698 0
871.717 2
871.736 4
871.755 0
871.774 1
871.793 6
871.813 6
871.832 0
871.851 0
871.870 0
871.889 0
871.908 0
871.927 5
871.946 0
871.965 2
871.985 3
872.004 0
872.023 0
872.042 0
872.061 0
872.080 5
872.099 4
872.118 3
872.138 6
872.157 7
872.176 0
872.195 0
872.214 0
872.233 2
872.252 4
872.271 0
872.291 0
872.310 6
872.329 4
872.348 5
872.367 8
872.386 5
872.405 0
872.424 0
872.444 0
872.463 0
872.482 0
872.501 0
872.520 0
872.539 0
872.558 0
872.577 5
872.597 0
872.616 1
872.635 9
872.654 0
872.673 0
872.692 0
872.711 0
872.731 0
872.750 0
872.769 0
872.788 0
872.807 0
872.826 0
872.845 0
872.864 2
872.884 6
872.903 0
872.922 0
872.941 0
872.960 0
872.979 0
872.998 0
873.018 0
873.037 0
873.056 0
873.075 0
873.094 1
873.113 0
873.132 0
873.151 0
873.171 0
873.190 0
873.209 0
873.228 2
873.247 1
873.266 0
873.285 2
873.305 8
873.324 15
873.343 12
873.362 16
873.381 3
873.400 0
873.419 0
873.439 0
873.458 0
873.477 0
873.496 5
873.515 4
873.534 5
873.553 15
873.572 4
873.592 0
873.611 0
873.630 0
873.649 0
873.668 0
873.687 0
873.706 0
873.726 0
873.745 0
873.764 2
873.783 8
873.802 0
873.821 3
873.840 0
873.860 0
873.879 0
873.898 0
873.917 0
873.936 0
873.955 1
873.974 2
873.994 6
874.013 2
874.032 0
874.051 0
874.070 8
874.089 12
874.108 2
874.128 0
874.147 0
874.166 0
874.185 0
874.204 1
874.223 0
874.243 1
874.262 0
874.281 0
874.300 13
874.319 18
874.338 20
874.357 2
874.377 15
874.396 8
874.415 1
874.434 2
874.453 0
874.472 0
874.491 3
874.511 0
874.530 0
874.549 0
874.568 0
874.587 5
874.606 11
874.625 3
874.645 0
874.664 0
874.683 0
874.702 0
874.721 0
874.740 12
874.760 3
874.779 2
874.798 3
874.817 0
874.836 4
874.855 5
874.874 0
874.894 0
874.913 0
874.932 0
874.951 0
874.970 0
874.989 11
875.009 4
875.028 0
875.047 0
875.066 0
875.085 0
875.104 0
875.123 5
875.143 8
875.162 18
875.181 10
875.200 0
875.219 0
875.238 0
875.258 4
875.277 11
875.296 18
875.315 5
875.334 0
875.353 16
875.373 1
875.392 0
875.411 1
875.430 0
875.449 0
875.468 4
875.488 2
875.507 3
875.526 0
875.545 5
875.564 1
875.583 0
875.602 0
875.622 1
875.641 0
875.660 7
875.679 6
875.698 0
875.717 4
875.737 0
875.756 3
875.775 0
875.794 0
875.813 0
875.832 0
875.852 0
875.871 0
875.890 0
875.909 0
875.928 0
875.947 0
875.967 0
875.986 0
876.005 0
876.024 0
876.043 0
876.062 0
876.082 0
876.101 0
876.120 0
876.139 0
876.158 3
876.177 0
876.197 0
876.216 0
876.235 0
876.254 0
876.273 8
876.292 2
876.312 4
876.331 5
876.350 6
876.369 0
876.388 1
876.407 0
876.427 1
876.446 0
876.465 0
876.484 0
876.503 0
876.522 0
876.542 5
876.561 1
876.580 0
876.599 0
876.618 2
876.638 2
876.657 0
876.676 0
876.695 0
876.714 1
876.733 0
876.753 0
876.772 0
876.791 2
876.810 9
876.829 0
876.848 0
876.868 0
876.887 3
876.906 8
876.925 6
876.944 2
876.964 0
876.983 0
877.002 0
877.021 0
877.040 0
877.059 1
877.079 0
877.098 0
877.117 0
877.136 6
877.155 2
877.174 0
877.194 0
877.213 0
877.232 0
877.251 0
877.270 0
877.290 0
877.309 7
877.328 17
877.347 8
877.366 18
877.385 15
877.405 4
877.424 1
877.443 1
877.462 0
877.481 6
877.501 4
877.520 2
877.539 4
877.558 0
877.577 0
877.596 2
877.616 0
877.635 11
877.654 4
877.673 0
877.692 0
877.712 0
877.731 0
877.750 0
877.769 0
877.788 0
877.807 0
877.827 0
877.846 5
877.865 3
877.884 5
877.903 10
877.923 6
877.942 0
877.961 0
877.980 0
877.999 0
878.019 0
878.038 0
878.057 0
878.076 0
878.095 2
878.115 0
878.134 0
878.153 0
878.172 6
878.191 0
878.210 0
878.230 0
878.249 3
878.268 0
878.287 0
878.306 0
878.326 2
878.345 0
878.364 1
878.383 10
878.402 4
878.422 1
878.441 1
878.460 0
878.479 0
878.498 0
878.518 0
878.537 0
878.556 0
878.575 0
878.594 0
878.614 0
878.633 0
878.652 1
878.671 5
878.690 0
878.709 0
878.729 0
878.748 0
878.767 0
878.786 0
878.805 0
878.825 0
878.844 0
878.863 0
878.882 0
878.901 0
878.921 0
878.940 3
878.959 4
878.978 3
878.997 3
879.017 0
879.036 0
879.055 0
879.074 0
879.093 4
879.113 6
879.132 0
879.151 1
879.170 3
879.189 4
879.209 1
879.228 5
879.247 0
879.266 0
879.285 0
879.305 0
879.324 5
879.343 4
879.362 0
879.381 0
879.401 0
879.420 0
879.439 0
879.458 6
879.477 1
879.497 3
879.516 0
879.535 0
879.554 1
879.574 3
879.593 0
879.612 0
879.631 0
879.650 0
879.670 7
879.689 3
879.708 0
879.727 2
879.746 0
879.766 0
879.785 0
879.804 0
879.823 0
879.842 0
879.862 0
879.881 0
879.900 0
879.919 0
879.938 0
879.958 0
879.977 4
879.996 3
880.015 0
880.035 0
880.054 0
880.073 0
880.092 0
880.111 0
880.131 0
880.150 3
880.169 4
880.188 2
880.207 2
880.227 3
880.246 0
880.265 1
880.284 10
880.303 17
880.323 13
880.342 3
880.361 1
880.380 4
880.400 1
880.419 0
880.438 0
880.457 0
880.476 0
880.496 0
880.515 0
880.534 0
880.553 2
880.572 5
880.592 2
880.611 5
880.630 1
880.649 0
880.669 6
880.688 0
880.707 0
880.726 0
880.745 0
880.765 0
880.784 4
880.803 2
880.822 0
880.842 0
880.861 0
880.880 0
880.899 0
880.918 0
880.938 0
880.957 0
880.976 0
880.995 1
881.015 2
881.034 1
881.053 0
881.072 5
881.091 0
881.111 0
881.130 0
881.149 0
881.168 1
881.188 1
881.207 0
881.226 0
881.245 0
881.264 5
881.284 0
881.303 0
881.322 8
881.341 21
881.361 0
881.380 3
881.399 7
881.418 0
881.437 0
881.457 0
881.476 0
881.495 3
881.514 13
881.534 3
881.553 0
881.572 0
881.591 4
881.610 0
881.630 0
881.649 14
881.668 5
881.687 0
881.707 0
881.726 0
881.745 8
881.764 5
881.784 0
881.803 0
881.822 3
881.841 3
881.860 4
881.880 1
881.899 9
881.918 8
881.937 1
881.957 1
881.976 23
881.995 13
882.014 1
882.034 0
882.053 0
882.072 4
882.091 0
882.110 0
882.130 0
882.149 0
882.168 1
882.187 3
882.207 0
882.226 0
882.245 0
882.264 0
882.284 0
882.303 4
882.322 1
882.341 0
882.361 6
882.380 0
882.399 3
882.418 5
882.437 1
882.457 0
882.476 0
882.495 0
882.514 0
882.534 0
882.553 0
882.572 0
882.591 0
882.611 2
882.630 10
882.649 8
882.668 7
882.688 2
882.707 0
882.726 0
882.745 0
882.765 0
882.784 11
882.803 1
882.822 0
882.841 0
882.861 0
882.880 0
882.899 0
882.918 0
882.938 2
882.957 0
882.976 2
882.995 1
883.015 0
883.034 0
883.053 0
883.072 4
883.092 0
883.111 4
883.130 1
883.149 0
883.169 3
883.188 7
883.207 3
883.226 8
883.246 1
883.265 0
883.284 0
883.303 0
883.323 2
883.342 5
883.361 1
883.380 2
883.400 4
883.419 9
883.438 0
883.457 0
883.477 0
883.496 0
883.515 4
883.534 4
883.554 6
883.573 0
883.592 0
883.611 0
883.631 0
883.650 0
883.669 0
883.688 0
883.708 0
883.727 0
883.746 2
883.765 0
883.785 0
883.804 1
883.823 0
883.842 4
883.862 0
883.881 0
883.900 0
883.919 0
883.939 3
883.958 0
883.977 5
883.996 0
884.016 0
884.035 0
884.054 5
884.073 4
884.093 5
884.112 2
884.131 0
884.150 0
884.170 0
884.189 2
884.208 0
884.227 0
884.247 0
884.266 6
884.285 5
884.304 3
884.324 2
884.343 3
884.362 2
884.381 8
884.401 1
884.420 0
884.439 0
884.458 0
884.478 9
884.497 0
884.516 0
884.536 3
884.555 0
884.574 0
884.593 0
884.613 0
884.632 11
884.651 8
884.670 3
884.690 0
884.709 0
884.728 0
884.747 0
884.767 0
884.786 0
884.805 6
884.824 1
884.844 1
884.863 0
884.882 0
884.902 0
884.921 0
884.940 0
884.959 0
884.979 0
884.998 2
885.017 0
885.036 0
885.056 0
885.075 0
885.094 0
885.113 0
885.133 0
885.152 0
885.171 0
885.190 0
885.210 0
885.229 0
885.248 0
885.268 0
885.287 0
885.306 2
885.325 1
885.345 5
885.364 8
885.383 2
885.402 0
885.422 0
885.441 6
885.460 1
885.480 0
885.499 1
885.518 0
885.537 1
885.557 0
885.576 4
885.595 0
885.614 0
885.634 0
885.653 7
885.672 5
885.691 0
885.711 0
885.730 0
885.749 0
885.769 0
885.788 0
885.807 0
885.826 0
885.846 2
885.865 0
885.884 0
885.903 3
885.923 3
885.942 0
885.961 0
885.981 4
886.000 4
886.019 0
886.038 0
886.058 0
886.077 0
886.096 2
886.116 7
886.135 7
886.154 8
886.173 0
886.193 0
886.212 0
886.231 0
886.250 0
886.270 0
886.289 0
886.308 0
886.328 3
886.347 2
886.366 4
886.385 3
886.405 2
886.424 6
886.443 20
886.463 12
886.482 1
886.501 2
886.520 0
886.540 0
886.559 0
886.578 0
886.598 0
886.617 0
886.636 0
886.655 0
886.675 0
886.694 2
886.713 1
886.733 0
886.752 0
886.771 0
886.790 4
886.810 9
886.829 0
886.848 0
886.867 0
886.887 0
886.906 0
886.925 2
886.945 2
886.964 0
886.983 0
887.002 0
887.022 0
887.041 0
887.060 0
887.080 0
887.099 0
887.118 0
887.138 0
887.157 7
887.176 16
887.195 4
887.215 0
887.234 0
887.253 0
887.273 0
887.292 12
887.311 10
887.330 5
887.350 6
887.369 6
887.388 6
887.408 7
887.427 0
887.446 0
887.465 0
887.485 0
887.504 1
887.523 0
887.543 1
887.562 5
887.581 3
887.600 0
887.620 2
887.639 5
887.658 0
887.678 0
887.697 0
887.716 8
887.736 4
887.755 0
887.774 0
887.793 0
887.813 0
887.832 0
887.851 0
887.871 0
887.890 0
887.909 0
887.928 0
887.948 0
887.967 0
887.986 0
888.006 0
888.025 0
888.044 0
888.064 0
888.083 1
888.102 14
888.121 15
888.141 0
888.160 1
888.179 0
888.199 0
888.218 0
888.237 0
888.257 7
888.276 5
888.295 3
888.314 6
888.334 6
888.353 0
888.372 0
888.392 5
888.411 4
888.430 0
888.450 8
888.469 4
888.488 2
888.507 0
888.527 0
888.546 0
888.565 0
888.585 11
888.604 0
888.623 0
888.643 2
888.662 0
888.681 0
888.701 8
888.720 7
888.739 0
888.758 0
888.778 0
888.797 8
888.816 10
888.836 1
888.855 0
888.874 0
888.894 0
888.913 0
888.932 3
888.952 0
888.971 0
888.990 0
889.009 0
889.029 0
889.048 0
889.067 2
889.087 2
889.106 0
889.125 6
889.145 1
889.164 0
889.183 0
889.203 0
889.222 2
889.241 1
889.260 7
889.280 6
889.299 11
889.318 7
889.338 13
889.357 16
889.376 7
889.396 6
889.415 0
889.434 0
889.454 3
889.473 0
889.492 0
889.512 0
889.531 3
889.550 4
889.569 6
889.589 0
889.608 0
889.627 0
889.647 0
889.666 0
889.685 0
889.705 0
889.724 0
889.743 3
889.763 1
889.782 0
889.801 0
889.821 0
889.840 0
889.859 3
889.879 0
889.898 0
889.917 0
889.936 0
889.956 0
889.975 2
889.994 1
890.014 5
890.033 3
890.052 4
890.072 7
890.091 0
890.110 0
890.130 0
890.149 0
890.168 0
890.188 0
890.207 0
890.226 5
890.246 14
890.265 9
890.284 10
890.304 1
890.323 4
890.342 1
890.362 9
890.381 3
890.400 0
890.420 0
890.439 0
890.458 1
890.477 0
890.497 3
890.516 0
890.535 0
890.555 0
890.574 3
890.593 1
890.613 0
890.632 0
890.651 4
890.671 2
890.690 0
890.709 0
890.729 0
890.748 0
890.767 7
890.787 3
890.806 0
890.825 2
890.845 1
890.864 3
890.883 1
890.903 0
890.922 0
890.941 1
890.961 0
890.980 0
890.999 0
891.019 0
891.038 2
891.057 0
891.077 1
891.096 0
891.115 6
891.135 3
891.154 3
891.173 0
891.193 4
891.212 0
891.231 0
891.251 1
891.270 11
891.289 9
891.309 4
891.328 0
891.347 0
891.367 0
891.386 6
891.405 3
891.425 0
891.444 1
891.463 0
891.483 0
891.502 3
891.521 1
891.541 5
891.560 0
891.579 0
891.599 0
891.618 0
891.637 0
891.657 2
891.676 0
891.695 0
891.715 0
891.734 3
891.753 2
891.773 0
891.792 0
891.811 0
891.831 0
891.850 0
891.869 0
891.889 0
891.908 0
891.927 0
891.947 0
891.966 0
891.985 0
892.005 0
892.024 1
892.043 4
892.063 0
892.082 0
892.101 0
892.121 1
892.140 3
892.159 0
892.179 0
892.198 0
892.218 4
892.237 0
892.256 6
892.276 1
892.295 0
892.314 0
892.334 0
892.353 0
892.372 15
892.392 30
892.411 18
892.430 22
892.450 8
892.469 4
892.488 15
892.508 5
892.527 0
892.546 0
892.566 0
892.585 0
892.604 0
892.624 0
892.643 0
892.662 0
892.682 0
892.701 0
892.721 0
892.740 4
892.759 0
892.779 0
892.798 0
892.817 0
892.837 0
892.856 0
892.875 6
892.895 2
892.914 0
892.933 0
892.953 0
892.972 0
892.991 0
893.011 0
893.030 0
893.049 0
893.069 3
893.088 0
893.108 0
893.127 0
893.146 0
893.166 0
893.185 12
893.204 2
893.224 1
893.243 11
893.262 4
893.282 11
893.301 10
893.320 5
893.340 0
893.359 3
893.379 2
893.398 17
893.417 6
893.437 10
893.456 1
893.475 0
893.495 0
893.514 5
893.533 1
893.553 0
893.572 0
893.591 0
893.611 0
893.630 0
893.650 0
893.669 4
893.688 12
893.708 9
893.727 0
893.746 0
893.766 0
893.785 0
893.804 2
893.824 0
893.843 0
893.862 0
893.882 0
893.901 0
893.921 1
893.940 0
893.959 0
893.979 1
893.998 7
894.017 0
894.037 0
894.056 0
894.075 0
894.095 0
894.114 11
894.134 7
894.153 0
894.172 0
894.192 0
894.211 0
894.230 0
894.250 6
894.269 1
894.288 0
894.308 0
894.327 0
894.347 0
894.366 2
894.385 11
894.405 10
894.424 0
894.443 0
894.463 4
894.482 0
894.501 0
894.521 0
894.540 1
894.560 0
894.579 0
894.598 3
894.618 0
894.637 0
894.656 0
894.676 0
894.695 0
894.715 8
894.734 2
894.753 0
894.773 0
894.792 0
894.811 0
894.831 0
894.850 0
894.870 0
894.889 0
894.908 0
894.928 3
894.947 0
894.966 0
894.986 0
895.005 4
895.025 3
895.044 7
895.063 11
895.083 1
895.102 0
895.121 0
895.141 2
895.160 2
895.180 2
895.199 0
895.218 0
895.238 0
895.257 0
895.276 0
895.296 0
895.315 0
895.335 4
895.354 0
895.373 9
895.393 3
895.412 4
895.431 4
895.451 1
895.470 3
895.490 0
895.509 2
895.528 0
895.548 3
895.567 0
895.586 0
895.606 0
895.625 0
895.645 6
895.664 2
895.683 0
895.703 0
895.722 1
895.741 4
895.761 0
895.780 0
895.800 3
895.819 10
895.838 6
895.858 1
895.877 2
895.897 4
895.916 0
895.935 0
895.955 0
895.974 0
895.993 0
896.013 0
896.032 0
896.052 0
896.071 0
896.090 0
896.110 1
896.129 0
896.149 0
896.168 0
896.187 7
896.207 3
896.226 2
896.245 0
896.265 8
896.284 6
896.304 0
896.323 3
896.342 0
896.362 0
896.381 1
896.401 2
896.420 4
896.439 0
896.459 0
896.478 3
896.498 2
896.517 5
896.536 1
896.556 0
896.575 0
896.594 0
896.614 0
896.633 0
896.653 0
896.672 0
896.691 0
896.711 4
896.730 5
896.750 1
896.769 0
896.788 0
896.808 7
896.827 0
896.847 0
896.866 0
896.885 6
896.905 0
896.924 8
896.944 4
896.963 0
896.982 0
897.002 2
897.021 2
897.041 1
897.060 1
897.079 0
897.099 0
897.118 0
897.137 0
897.157 0
897.176 0
897.196 0
897.215 3
897.234 0
897.254 4
897.273 11
897.293 2
897.312 0
897.331 3
897.351 0
897.370 0
897.390 9
897.409 0
897.428 0
897.448 0
897.467 0
897.487 0
897.506 0
897.525 8
897.545 13
897.564 1
897.584 3
897.603 0
897.622 5
897.642 2
897.661 0
897.681 0
897.700 0
897.719 2
897.739 7
897.758 0
897.778 0
897.797 0
897.817 6
897.836 3
897.855 9
897.875 3
897.894 0
897.914 0
897.933 0
897.952 4
897.972 1
897.991 0
898.011 0
898.030 0
898.049 0
898.069 1
898.088 5
898.108 3
898.127 6
898.146 0
898.166 0
898.185 0
898.205 3
898.224 0
898.243 0
898.263 0
898.282 1
898.302 0
898.321 0
898.340 0
898.360 0
898.379 26
898.399 45
898.418 71
898.438 87
898.457 48
898.476 15
898.496 18
898.515 8
898.535 11
898.554 14
898.573 11
898.593 1
898.612 0
898.632 0
898.651 8
898.670 2
898.690 3
898.709 1
898.729 9
898.748 5
898.768 1
898.787 2
898.806 0
898.826 0
898.845 12
898.865 5
898.884 0
898.903 0
898.923 0
898.942 0
898.962 0
898.981 0
899.001 0
899.020 5
899.039 0
899.059 2
899.078 1
899.098 5
899.117 3
899.136 1
899.156 0
899.175 2
899.195 0
899.214 1
899.234 5
899.253 0
899.272 0
899.292 2
899.311 2
899.331 13
899.350 17
899.370 48
899.389 103
899.408 138
899.428 109
899.447 66
899.467 38
899.486 22
899.505 10
899.525 0
899.544 0
899.564 1
899.583 0
899.603 0
899.622 0
899.641 0
899.661 0
899.680 0
899.700 0
899.719 0
899.739 6
899.758 1
899.777 1
899.797 0
899.816 1
899.836 2
899.855 0
899.875 0
899.894 0
899.913 0
899.933 0
899.952 3
899.972 1
899.991 4
900.011 1
900.030 0
900.049 2
900.069 0
900.088 0
900.108 0
900.127 1
900.147 6
900.166 5
900.185 0
900.205 0
900.224 2
900.244 0
900.263 0
900.283 6
900.302 0
900.321 2
900.341 4
900.360 8
900.380 13
900.399 32
900.419 33
900.438 11
900.457 23
900.477 9
900.496 6
900.516 23
900.535 26
900.555 20
900.574 5
900.593 0
900.613 0
900.632 0
900.652 0
900.671 0
900.691 0
900.710 5
900.729 6
900.749 0
900.768 0
900.788 0
900.807 0
900.827 0
900.846 0
900.866 2
900.885 2
900.904 0
900.924 0
900.943 0
900.963 0
900.982 0
901.002 0
901.021 0
901.040 0
901.060 0
901.079 0
901.099 0
901.118 0
901.138 1
901.157 11
901.177 4
901.196 0
901.215 0
901.235 13
901.254 3
901.274 5
901.293 1
901.313 2
901.332 16
901.352 2
901.371 4
901.390 9
901.410 17
901.429 19
901.449 5
901.468 3
901.488 10
901.507 1
901.527 0
901.546 10
901.565 6
901.585 1
901.604 0
901.624 0
901.643 0
901.663 0
901.682 0
901.702 0
901.721 0
901.740 0
901.760 0
901.779 0
901.799 0
901.818 0
901.838 0
901.857 1
901.877 4
901.896 1
901.915 0
901.935 3
901.954 0
901.974 3
901.993 0
902.013 0
902.032 0
902.052 0
902.071 1
902.090 1
902.110 0
902.129 9
902.149 0
902.168 0
902.188 3
902.207 0
902.227 0
902.246 0
902.266 0
902.285 2
902.304 0
902.324 0
902.343 3
902.363 0
902.382 6
902.402 0
902.421 0
902.441 0
902.460 0
902.480 0
902.499 0
902.518 1
902.538 0
902.557 0
902.577 0
902.596 0
902.616 0
902.635 0
902.655 0
902.674 0
902.694 0
902.713 0
902.732 1
902.752 6
902.771 0
902.791 0
902.810 0
902.830 0
902.849 0
902.869 2
902.888 2
902.908 1
902.927 1
902.946 0
902.966 0
902.985 6
903.005 0
903.024 0
903.044 0
903.063 0
903.083 0
903.102 0
903.122 9
903.141 1
903.161 0
903.180 3
903.199 4
903.219 0
903.238 4
903.258 2
903.277 1
903.297 1
903.316 0
903.336 0
903.355 0
903.375 3
903.394 0
903.414 7
903.433 1
903.452 0
903.472 0
903.491 0
903.511 0
903.530 0
903.550 0
903.569 0
903.589 0
903.608 4
903.628 1
903.647 0
903.667 0
903.686 0
903.706 0
903.725 0
903.744 0
903.764 0
903.783 0
903.803 6
903.822 0
903.842 0
903.861 1
903.881 0
903.900 0
903.920 0
903.939 0
903.959 0
903.978 0
903.998 4
904.017 3
904.037 0
904.056 0
904.075 0
904.095 0
904.114 0
904.134 4
904.153 7
904.173 0
904.192 5
904.212 1
904.231 0
904.251 0
904.270 0
904.290 0
904.309 0
904.329 14
904.348 0
904.368 0
904.387 0
904.407 0
904.426 3
904.445 12
904.465 4
904.484 0
904.504 7
904.523 4
904.543 0
904.562 0
904.582 0
904.601 7
904.621 2
904.640 5
904.660 0
904.679 0
904.699 2
904.718 0
904.738 0
904.757 0
904.777 0
904.796 0
904.816 2
904.835 0
904.855 0
904.874 5
904.893 7
904.913 0
904.932 0
904.952 0
904.971 0
904.991 0
905.010 1
905.030 5
905.049 4
905.069 0
905.088 0
905.108 0
905.127 0
905.147 0
905.166 3
905.186 0
905.205 22
905.225 1
905.244 1
905.264 5
905.283 2
905.303 0
905.322 5
905.342 10
905.361 4
905.381 0
905.400 3
905.420 0
905.439 0
905.458 1
905.478 0
905.497 0
905.517 1
905.536 0
905.556 1
905.575 6
905.595 7
905.614 1
905.634 3
905.653 12
905.673 0
905.692 1
905.712 2
905.731 0
905.751 0
905.770 3
905.790 2
905.809 0
905.829 0
905.848 0
905.868 2
905.887 0
905.907 1
905.926 0
905.946 0
905.965 0
905.985 2
906.004 0
906.024 13
906.043 6
906.063 0
906.082 0
906.102 0
906.121 0
906.141 1
906.160 0
906.180 5
906.199 7
906.219 8
906.238 6
906.258 0
906.277 0
906.297 0
906.316 0
906.336 6
906.355 1
906.375 5
906.394 17
906.414 5
906.433 0
906.453 0
906.472 0
906.492 0
906.511 0
906.531 0
906.550 0
906.570 0
906.589 1
906.609 0
906.628 0
906.648 0
906.667 0
906.687 0
906.706 0
906.726 0
906.745 0
906.765 0
906.784 0
906.804 0
906.823 4
906.843 3
906.862 0
906.882 4
906.901 6
906.921 3
906.940 0
906.960 0
906.979 2
906.999 0
907.018 1
907.038 4
907.057 0
907.077 0
907.096 0
907.116 0
907.135 5
907.155 7
907.174 0
907.194 0
907.213 2
907.233 3
907.252 0
907.272 0
907.291 6
907.311 6
907.330 3
907.350 7
907.369 1
907.389 1
907.408 3
907.428 0
907.447 0
907.467 0
907.486 0
907.506 0
907.525 6
907.545 1
907.564 0
907.584 0
907.603 0
907.623 0
907.642 0
907.662 0
907.681 1
907.701 1
907.720 0
907.740 0
907.759 0
907.779 3
907.798 0
907.818 0
907.837 0
907.857 0
907.876 3
907.896 0
907.915 0
907.935 0
907.954 0
907.974 0
907.994 0
908.013 6
908.033 10
908.052 2
908.072 0
908.091 0
908.111 0
908.130 0
908.150 0
908.169 0
908.189 0
908.208 0
908.228 3
908.247 2
908.267 2
908.286 0
908.306 0
908.325 0
908.345 1
908.364 13
908.384 17
908.403 23
908.423 26
908.442 10
908.462 0
908.481 0
908.501 0
908.520 7
908.540 4
908.560 0
908.579 0
908.599 0
908.618 0
908.638 0
908.657 0
908.677 8
908.696 3
908.716 5
908.735 2
908.755 4
908.774 4
908.794 6
908.813 0
908.833 0
908.852 0
908.872 0
908.891 0
908.911 2
908.930 1
908.950 0
908.969 0
908.989 4
909.009 6
909.028 0
909.048 0
909.067 0
909.087 0
909.106 3
909.126 2
909.145 0
909.165 0
909.184 0
909.204 0
909.223 0
909.243 3
909.262 8
909.282 0
909.301 0
909.321 1
909.340 6
909.360 3
909.380 15
909.399 19
909.419 13
909.438 22
909.458 3
909.477 5
909.497 0
909.516 0
909.536 0
909.555 0
909.575 3
909.594 0
909.614 0
909.633 0
909.653 2
909.672 3
909.692 2
909.712 0
909.731 0
909.751 0
909.770 2
909.790 12
909.809 9
909.829 1
909.848 0
909.868 0
909.887 0
909.907 0
909.926 0
909.946 0
909.965 0
909.985 0
910.005 1
910.024 1
910.044 0
910.063 0
910.083 4
910.102 0
910.122 5
910.141 2
910.161 3
910.180 1
910.200 7
910.219 0
910.239 0
910.259 6
910.278 1
910.298 7
910.317 13
910.337 0
910.356 0
910.376 5
910.395 8
910.415 14
910.434 9
910.454 11
910.473 4
910.493 0
910.513 1
910.532 0
910.552 0
910.571 0
910.591 0
910.610 2
910.630 5
910.649 2
910.669 0
910.688 0
910.708 0
910.728 0
910.747 0
910.767 0
910.786 4
910.806 6
910.825 0
910.845 7
910.864 0
910.884 0
910.903 0
910.923 0
910.943 0
910.962 10
910.982 1
911.001 0
911.021 0
911.040 0
911.060 0
911.079 0
911.099 0
911.118 0
911.138 7
911.158 11
911.177 3
911.197 0
911.216 0
911.236 5
911.255 7
911.275 0
911.294 0
911.314 3
911.333 6
911.353 8
911.373 2
911.392 11
911.412 1
911.431 10
911.451 3
911.470 2
911.490 0
911.509 0
911.529 0
911.549 1
911.568 10
911.588 3
911.607 0
911.627 4
911.646 3
911.666 0
911.685 0
911.705 0
911.724 1
911.744 0
911.764 0
911.783 0
911.803 0
911.822 0
911.842 0
911.861 1
911.881 0
911.900 0
911.920 0
911.940 2
911.959 12
911.979 5
911.998 2
912.018 0
912.037 0
912.057 1
912.077 0
912.096 0
912.116 4
912.135 3
912.155 0
912.174 3
912.194 2
912.213 0
912.233 1
912.253 0
912.272 0
912.292 0
912.311 1
912.331 0
912.350 3
912.370 3
912.389 8
912.409 2
912.429 1
912.448 0
912.468 0
912.487 0
912.507 0
912.526 2
912.546 0
912.566 0
912.585 5
912.605 5
912.624 0
912.644 0
912.663 0
912.683 4
912.702 1
912.722 0
912.742 1
912.761 4
912.781 2
912.800 0
912.820 0
912.839 0
912.859 0
912.879 0
912.898 0
912.918 0
912.937 0
912.957 0
912.976 0
912.996 0
913.016 0
913.035 0
913.055 0
913.074 6
913.094 0
913.113 0
913.133 0
913.152 0
913.172 1
913.192 6
913.211 0
913.231 0
913.250 3
913.270 3
913.289 0
913.309 0
913.329 0
913.348 0
913.368 0
913.387 3
913.407 8
913.426 3
913.446 7
913.466 4
913.485 7
913.505 3
913.524 2
913.544 0
913.564 0
913.583 0
913.603 0
913.622 0
913.642 0
913.661 0
913.681 3
913.701 0
913.720 0
913.740 0
913.759 0
913.779 0
913.798 0
913.818 0
913.838 0
913.857 0
913.877 0
913.896 3
913.916 8
913.935 1
913.955 0
913.975 0
913.994 2
914.014 1
914.033 9
914.053 8
914.072 0
914.092 5
914.112 0
914.131 4
914.151 5
914.170 2
914.190 0
914.210 0
914.229 2
914.249 5
914.268 0
914.288 4
914.307 0
914.327 0
914.347 3
914.366 5
914.386 2
914.405 8
914.425 12
914.445 14
914.464 13
914.484 2
914.503 0
914.523 0
914.542 0
914.562 0
914.582 0
914.601 0
914.621 1
914.640 0
914.660 0
914.680 14
914.699 8
914.719 0
914.738 0
914.758 0
914.777 0
914.797 0
914.817 1
914.836 5
914.856 0
914.875 0
914.895 8
914.915 21
914.934 19
914.954 2
914.973 0
914.993 0
915.013 0
915.032 2
915.052 0
915.071 1
915.091 1
915.110 0
915.130 0
915.150 3
915.169 2
915.189 0
915.208 8
915.228 12
915.248 1
915.267 3
915.287 4
915.306 0
915.326 0
915.346 0
915.365 0
915.385 0
915.404 8
915.424 9
915.444 11
915.463 5
915.483 0
915.502 4
915.522 5
915.542 0
915.561 4
915.581 0
915.600 0
915.620 0
915.639 0
915.659 5
915.679 0
915.698 0
915.718 0
915.737 6
915.757 3
915.777 0
915.796 0
915.816 0
915.835 2
915.855 0
915.875 0
915.894 5
915.914 1
915.933 1
915.953 6
915.973 2
915.992 2
916.012 10
916.031 6
916.051 5
916.071 6
916.090 1
916.110 0
916.129 0
916.149 0
916.169 0
916.188 1
916.208 0
916.227 0
916.247 0
916.267 0
916.286 7
916.306 9
916.325 5
916.345 15
916.365 12
916.384 4
916.404 5
916.424 0
916.443 0
916.463 0
916.482 0
916.502 0
916.522 3
916.541 4
916.561 0
916.580 0
916.600 0
916.620 0
916.639 0
916.659 0
916.678 1
916.698 0
916.718 0
916.737 0
916.757 0
916.776 0
916.796 4
916.816 2
916.835 0
916.855 0
916.874 0
916.894 0
916.914 0
916.933 3
916.953 1
916.973 0
916.992 0
917.012 1
917.031 0
917.051 0
917.071 0
917.090 3
917.110 0
917.129 0
917.149 0
917.169 0
917.188 3
917.208 0
917.227 6
917.247 0
917.267 0
917.286 1
917.306 0
917.326 2
917.345 2
917.365 17
917.384 11
917.404 2
917.424 1
917.443 0
917.463 3
917.482 1
917.502 3
917.522 7
917.541 1
917.561 0
917.581 0
917.600 0
917.620 0
917.639 2
917.659 2
917.679 0
917.698 0
917.718 0
917.737 0
917.757 2
917.777 1
917.796 0
917.816 0
917.836 0
917.855 0
917.875 0
917.894 0
917.914 0
917.934 0
917.953 0
917.973 0
917.993 2
918.012 6
918.032 1
918.051 0
918.071 0
918.091 5
918.110 2
918.130 0
918.149 1
918.169 0
918.189 0
918.208 1
918.228 0
918.248 0
918.267 0
918.287 3
918.306 0
918.326 7
918.346 0
918.365 0
918.385 3
918.405 6
918.424 0
918.444 0
918.463 0
918.483 0
918.503 0
918.522 0
918.542 5
918.562 2
918.581 0
918.601 0
918.621 0
918.640 10
918.660 1
918.679 0
918.699 0
918.719 0
918.738 0
918.758 0
918.778 6
918.797 11
918.817 3
918.836 1
918.856 0
918.876 6
918.895 0
918.915 0
918.935 0
918.954 0
918.974 0
918.993 0
919.013 0
919.033 4
919.052 4
919.072 0
919.092 0
919.111 3
919.131 0
919.151 0
919.170 0
919.190 0
919.209 4
919.229 9
919.249 5
919.268 4
919.288 1
919.308 0
919.327 0
919.347 3
919.367 1
919.386 12
919.406 4
919.425 1
919.445 3
919.465 0
919.484 0
919.504 0
919.524 0
919.543 0
919.563 4
919.583 3
919.602 0
919.622 0
919.641 1
919.661 0
919.681 0
919.700 0
919.720 3
919.740 1
919.759 8
919.779 2
919.799 1
919.818 0
919.838 0
919.857 0
919.877 0
919.897 0
919.916 0
919.936 0
919.956 0
919.975 6
919.995 1
920.015 0
920.034 0
920.054 0
920.074 0
920.093 0
920.113 0
920.132 0
920.152 0
920.172 1
920.191 3
920.211 0
920.231 0
920.250 0
920.270 0
920.290 0
920.309 0
920.329 0
920.349 2
920.368 2
920.388 4
920.408 23
920.427 13
920.447 4
920.466 2
920.486 3
920.506 0
920.525 0
920.545 0
920.565 0
920.584 0
920.604 0
920.624 0
920.643 0
920.663 0
920.683 0
920.702 2
920.722 0
920.742 0
920.761 0
920.781 0
920.800 3
920.820 1
920.840 0
920.859 5
920.879 2
920.899 0
920.918 0
920.938 2
920.958 0
920.977 10
920.997 2
921.017 0
921.036 2
921.056 3
921.076 0
921.095 0
921.115 5
921.135 1
921.154 2
921.174 3
921.194 0
921.213 0
921.233 0
921.253 0
921.272 0
921.292 0
921.312 0
921.331 0
921.351 5
921.370 13
921.390 21
921.410 10
921.429 0
921.449 0
921.469 7
921.488 4
921.508 1
921.528 0
921.547 3
921.567 3
921.587 9
921.606 1
921.626 0
921.646 0
921.665 4
921.685 0
921.705 3
921.724 11
921.744 3
921.764 0
921.783 0
921.803 0
921.823 0
921.842 0
921.862 0
921.882 1
921.901 3
921.921 1
921.941 0
921.960 0
921.980 1
922.000 6
922.019 0
922.039 3
922.059 1
922.078 0
922.098 0
922.118 5
922.137 6
922.157 0
922.177 0
922.196 2
922.216 6
922.236 0
922.255 0
922.275 0
922.295 1
922.314 0
922.334 0
922.354 0
922.373 0
922.393 8
922.413 4
922.432 6
922.452 2
922.472 0
922.491 0
922.511 0
922.531 0
922.550 0
922.570 4
922.590 0
922.609 0
922.629 8
922.649 2
922.668 0
922.688 0
922.708 3
922.727 4
922.747 1
922.767 7
922.786 4
922.806 6
922.826 5
922.845 0
922.865 0
922.885 0
922.904 0
922.924 0
922.944 2
922.963 1
922.983 0
923.003 0
923.022 0
923.042 0
923.062 0
923.081 0
923.101 0
923.121 0
923.140 1
923.160 4
923.180 2
923.200 0
923.219 0
923.239 2
923.259 8
923.278 17
923.298 1
923.318 5
923.337 1
923.357 0
923.377 0
923.396 5
923.416 0
923.436 3
923.455 6
923.475 6
923.495 4
923.514 0
923.534 0
923.554 8
923.573 5
923.593 4
923.613 0
923.632 1
923.652 0
923.672 0
923.691 0
923.711 0
923.731 0
923.751 0
923.770 4
923.790 0
923.810 0
923.829 0
923.849 0
923.869 2
923.888 0
923.908 0
923.928 0
923.947 0
923.967 2
923.987 0
924.006 1
924.026 0
924.046 0
924.065 2
924.085 0
924.105 0
924.125 0
924.144 0
924.164 0
924.184 0
924.203 6
924.223 3
924.243 3
924.262 17
924.282 8
924.302 4
924.321 1
924.341 1
924.361 0
924.380 2
924.400 2
924.420 0
924.440 0
924.459 3
924.479 5
924.499 0
924.518 3
924.538 0
924.558 0
924.577 0
924.597 0
924.617 0
924.636 0
924.656 0
924.676 0
924.696 0
924.715 0
924.735 0
924.755 0
924.774 0
924.794 0
924.814 0
924.833 4
924.853 0
924.873 0
924.892 0
924.912 0
924.932 0
924.952 0
924.971 1
924.991 1
925.011 1
925.030 12
925.050 3
925.070 0
925.089 0
925.109 0
925.129 0
925.149 5
925.168 6
925.188 5
925.208 3
925.227 0
925.247 2
925.267 2
925.286 4
925.306 0
925.326 0
925.346 0
925.365 0
925.385 8
925.405 9
925.424 0
925.444 0
925.464 0
925.483 0
925.503 0
925.523 3
925.543 0
925.562 0
925.582 0
925.602 0
925.621 0
925.641 3
925.661 0
925.680 0
925.700 0
925.720 0
925.740 0
925.759 1
925.779 0
925.799 10
925.818 6
925.838 1
925.858 0
925.878 8
925.897 3
925.917 0
925.937 0
925.956 0
925.976 0
925.996 1
926.015 0
926.035 1
926.055 9
926.075 5
926.094 1
926.114 0
926.134 3
926.153 2
926.173 1
926.193 5
926.213 0
926.232 0
926.252 0
926.272 0
926.291 0
926.311 0
926.331 0
926.350 5
926.370 9
926.390 2
926.410 1
926.429 0
926.449 4
926.469 1
926.488 0
926.508 6
926.528 6
926.548 0
926.567 0
926.587 0
926.607 0
926.626 0
926.646 0
926.666 3
926.686 6
926.705 0
926.725 2
926.745 0
926.764 0
926.784 3
926.804 9
926.824 4
926.843 1
926.863 0
926.883 0
926.902 0
926.922 6
926.942 0
926.962 0
926.981 0
927.001 0
927.021 2
927.040 0
927.060 0
927.080 0
927.100 0
927.119 0
927.139 0
927.159 0
927.179 2
927.198 0
927.218 1
927.238 0
927.257 0
927.277 0
927.297 0
927.317 1
927.336 0
927.356 0
927.376 6
927.395 0
927.415 7
927.435 5
927.455 3
927.474 1
927.494 0
927.514 0
927.533 0
927.553 0
927.573 0
927.593 0
927.612 0
927.632 3
927.652 0
927.672 0
927.691 1
927.711 0
927.731 3
927.750 6
927.770 0
927.790 0
927.810 0
927.829 0
927.849 0
927.869 0
927.889 0
927.908 0
927.928 0
927.948 0
927.967 0
927.987 3
928.007 0
928.027 0
928.046 0
928.066 0
928.086 0
928.106 0
928.125 0
928.145 1
928.165 0
928.184 0
928.204 5
928.224 3
928.244 0
928.263 0
928.283 0
928.303 1
928.323 3
928.342 8
928.362 10
928.382 10
928.402 2
928.421 0
928.441 0
928.461 0
928.480 0
928.500 0
928.520 0
928.540 0
928.559 0
928.579 1
928.599 1
928.619 0
928.638 0
928.658 0
928.678 0
928.698 0
928.717 0
928.737 0
928.757 0
928.776 5
928.796 1
928.816 0
928.836 0
928.855 0
928.875 8
928.895 7
928.915 0
928.934 2
928.954 5
928.974 0
928.994 4
929.013 4
929.033 0
929.053 8
929.073 0
929.092 0
929.112 2
929.132 0
929.151 0
929.171 0
929.191 0
929.211 13
929.230 7
929.250 4
929.270 0
929.290 0
929.309 3
929.329 5
929.349 17
929.369 10
929.388 1
929.408 0
929.428 0
929.448 0
929.467 0
929.487 0
929.507 0
929.527 0
929.546 0
929.566 0
929.586 0
929.606 0
929.625 0
929.645 0
929.665 0
929.685 0
929.704 0
929.724 0
929.744 0
929.764 3
929.783 0
929.803 0
929.823 2
929.843 8
929.862 2
929.882 0
929.902 0
929.922 9
929.941 6
929.961 0
929.981 0
930.001 0
930.020 0
930.040 0
930.060 0
930.080 11
930.099 7
930.119 0
930.139 1
930.159 6
930.178 1
930.198 0
930.218 2
930.238 2
930.257 5
930.277 0
930.297 0
930.317 0
930.336 0
930.356 1
930.376 11
930.396 7
930.415 8
930.435 29
930.455 9
930.475 6
930.494 9
930.514 0
930.534 0
930.554 0
930.573 0
930.593 0
930.613 0
930.633 0
930.652 0
930.672 0
930.692 0
930.712 1
930.731 0
930.751 0
930.771 0
930.791 0
930.810 0
930.830 0
930.850 0
930.870 0
930.889 4
930.909 0
930.929 0
930.949 0
930.968 2
930.988 1
931.008 4
931.028 0
931.048 1
931.067 0
931.087 0
931.107 0
931.127 0
931.146 0
931.166 0
931.186 0
931.206 0
931.225 0
931.245 0
931.265 0
931.285 4
931.304 4
931.324 6
931.344 11
931.364 1
931.383 3
931.403 6
931.423 4
931.443 0
931.463 2
931.482 2
931.502 0
931.522 9
931.542 2
931.561 1
931.581 0
931.601 0
931.621 0
931.640 1
931.660 0
931.680 0
931.700 0
931.720 0
931.739 0
931.759 3
931.779 0
931.799 0
931.818 0
931.838 0
931.858 4
931.878 0
931.897 0
931.917 0
931.937 2
931.957 2
931.977 0
931.996 0
932.016 0
932.036 5
932.056 6
932.075 1
932.095 0
932.115 0
932.135 0
932.154 0
932.174 0
932.194 0
932.214 4
932.234 0
932.253 0
932.273 2
932.293 0
932.313 1
932.332 0
932.352 6
932.372 2
932.392 1
932.412 0
932.431 2
932.451 0
932.471 0
932.491 9
932.510 8
932.530 7
932.550 0
932.570 1
932.589 6
932.609 2
932.629 0
932.649 0
932.669 4
932.688 4
932.708 0
932.728 0
932.748 0
932.767 0
932.787 9
932.807 0
932.827 1
932.847 1
932.866 0
932.886 0
932.906 0
932.926 0
932.946 0
932.965 6
932.985 0
933.005 0
933.025 0
933.044 0
933.064 5
933.084 9
933.104 3
933.124 10
933.143 1
933.163 0
933.183 0
933.203 3
933.222 1
933.242 0
933.262 0
933.282 0
933.302 1
933.321 1
933.341 16
933.361 6
933.381 4
933.401 5
933.420 0
933.440 5
933.460 3
933.480 3
933.499 0
933.519 14
933.539 8
933.559 1
933.579 0
933.598 4
933.618 1
933.638 0
933.658 0
933.678 2
933.697 6
933.717 0
933.737 3
933.757 3
933.776 1
933.796 0
933.816 0
933.836 0
933.856 0
933.875 0
933.895 0
933.915 0
933.935 0
933.955 0
933.974 0
933.994 0
934.014 0
934.034 0
934.054 1
934.073 0
934.093 0
934.113 7
934.133 3
934.153 9
934.172 1
934.192 0
934.212 5
934.232 7
934.251 8
934.271 14
934.291 8
934.311 2
934.331 1
934.350 1
934.370 3
934.390 3
934.410 1
934.430 5
934.449 0
934.469 0
934.489 5
934.509 9
934.529 0
934.548 0
934.568 0
934.588 0
934.608 0
934.628 0
934.647 0
934.667 4
934.687 5
934.707 0
934.727 1
934.746 2
934.766 0
934.786 0
934.806 0
934.826 0
934.845 0
934.865 5
934.885 13
934.905 2
934.925 4
934.944 0
934.964 0
934.984 1
935.004 5
935.024 0
935.043 3
935.063 0
935.083 0
935.103 4
935.123 0
935.142 2
935.162 7
935.182 2
935.202 0
935.222 0
935.241 2
935.261 0
935.281 1
935.301 0
935.321 1
935.340 3
935.360 1
935.380 1
935.400 0
935.420 5
935.440 8
935.459 2
935.479 4
935.499 0
935.519 0
935.539 0
935.558 3
935.578 0
935.598 0
935.618 0
935.638 0
935.657 6
935.677 0
935.697 0
935.717 3
935.737 5
935.756 0
935.776 0
935.796 11
935.816 2
935.836 0
935.856 3
935.875 0
935.895 2
935.915 0
935.935 0
935.955 0
935.974 0
935.994 0
936.014 4
936.034 0
936.054 0
936.073 0
936.093 1
936.113 7
936.133 4
936.153 1
936.173 0
936.192 0
936.212 2
936.232 13
936.252 2
936.272 0
936.291 0
936.311 0
936.331 0
936.351 5
936.371 7
936.391 1
936.410 9
936.430 3
936.450 0
936.470 2
936.490 3
936.509 1
936.529 2
936.549 5
936.569 5
936.589 0
936.609 0
936.628 4
936.648 0
936.668 0
936.688 3
936.708 0
936.727 0
936.747 0
936.767 0
936.787 0
936.807 0
936.827 7
936.846 0
936.866 0
936.886 2
936.906 1
936.926 7
936.945 5
936.965 9
936.985 3
937.005 0
937.025 0
937.045 0
937.064 0
937.084 0
937.104 0
937.124 0
937.144 0
937.164 0
937.183 0
937.203 0
937.223 4
937.243 2
937.263 0
937.282 0
937.302 0
937.322 4
937.342 4
937.362 11
937.382 12
937.401 7
937.421 5
937.441 9
937.461 7
937.481 0
937.501 0
937.520 0
937.540 1
937.560 0
937.580 1
937.600 0
937.620 0
937.639 0
937.659 0
937.679 0
937.699 0
937.719 0
937.739 0
937.758 3
937.778 1
937.798 0
937.818 3
937.838 5
937.858 0
937.877 0
937.897 6
937.917 0
937.937 10
937.957 6
937.977 1
937.996 7
938.016 0
938.036 0
938.056 0
938.076 0
938.096 0
938.115 0
938.135 0
938.155 0
938.175 0
938.195 0
938.215 0
938.234 1
938.254 0
938.274 0
938.294 0
938.314 0
938.334 10
938.353 10
938.373 1
938.393 8
938.413 6
938.433 0
938.453 6
938.472 1
938.492 4
938.512 8
938.532 0
938.552 0
938.572 0
938.592 0
938.611 0
938.631 0
938.651 0
938.671 0
938.691 0
938.711 0
938.730 0
938.750 0
938.770 0
938.790 0
938.810 0
938.830 0
938.849 3
938.869 0
938.889 0
938.909 0
938.929 1
938.949 0
938.969 0
938.988 0
939.008 0
939.028 0
939.048 0
939.068 0
939.088 0
939.107 0
939.127 0
939.147 1
939.167 4
939.187 0
939.207 0
939.227 0
939.246 0
939.266 0
939.286 6
939.306 16
939.326 5
939.346 0
939.365 3
939.385 9
939.405 7
939.425 4
939.445 0
939.465 0
939.485 0
939.504 0
939.524 8
939.544 0
939.564 0
939.584 0
939.604 1
939.623 0
939.643 0
939.663 1
939.683 0
939.703 0
939.723 7
939.743 3
939.762 0
939.782 0
939.802 0
939.822 0
939.842 6
939.862 2
939.882 0
939.901 0
939.921 0
939.941 0
939.961 0
939.981 0
940.001 0
940.021 0
940.040 0
940.060 0
940.080 0
940.100 0
940.120 0
940.140 0
940.160 0
940.179 0
940.199 0
940.219 0
940.239 0
940.259 7
940.279 19
940.299 10
940.318 4
940.338 0
940.358 1
940.378 1
940.398 5
940.418 0
940.438 5
940.457 6
940.477 0
940.497 2
940.517 2
940.537 1
940.557 0
940.577 0
940.596 0
940.616 0
940.636 0
940.656 0
940.676 4
940.696 5
940.716 0
940.736 2
940.755 0
940.775 0
940.795 0
940.815 0
940.835 0
940.855 2
940.875 0
940.894 0
940.914 0
940.934 0
940.954 0
940.974 0
940.994 0
941.014 0
941.033 0
941.053 0
941.073 1
941.093 0
941.113 0
941.133 0
941.153 0
941.173 1
941.192 0
941.212 0
941.232 0
941.252 0
941.272 0
941.292 0
941.312 1
941.331 0
941.351 3
941.371 2
941.391 1
941.411 0
941.431 15
941.451 25
941.471 6
941.490 5
941.510 0
941.530 0
941.550 0
941.570 1
941.590 2
941.610 3
941.630 5
941.649 0
941.669 1
941.689 1
941.709 5
941.729 4
941.749 1
941.769 0
941.789 0
941.808 0
941.828 0
941.848 1
941.868 5
941.888 0
941.908 0
941.928 0
941.948 2
941.967 2
941.987 3
942.007 5
942.027 4
942.047 0
942.067 2
942.087 0
942.107 0
942.126 0
942.146 0
942.166 0
942.186 0
942.206 7
942.226 0
942.246 0
942.266 3
942.285 0
942.305 0
942.325 0
942.345 5
942.365 10
942.385 1
942.405 0
942.425 14
942.445 6
942.464 8
942.484 6
942.504 5
942.524 0
942.544 0
942.564 1
942.584 5
942.604 1
942.623 5
942.643 1
942.663 7
942.683 2
942.703 0
942.723 0
942.743 0
942.763 0
942.783 0
942.802 0
942.822 0
942.842 0
942.862 0
942.882 0
942.902 0
942.922 0
942.942 0
942.961 0
942.981 0
943.001 0
943.021 0
943.041 0
943.061 0
943.081 0
943.101 3
943.121 0
943.140 3
943.160 0
943.180 0
943.200 0
943.220 1
943.240 2
943.260 0
943.280 0
943.300 18
943.319 8
943.339 4
943.359 7
943.379 13
943.399 9
943.419 0
943.439 0
943.459 0
943.479 0
943.499 0
943.518 0
943.538 0
943.558 0
943.578 0
943.598 2
943.618 1
943.638 0
943.658 0
943.678 7
943.697 6
943.717 1
943.737 0
943.757 3
943.777 0
943.797 0
943.817 1
943.837 4
943.857 1
943.877 0
943.896 0
943.916 1
943.936 2
943.956 0
943.976 0
943.996 0
944.016 0
944.036 2
944.056 2
944.075 4
944.095 0
944.115 0
944.135 0
944.155 6
944.175 2
944.195 0
944.215 0
944.235 6
944.255 9
944.274 0
944.294 0
944.314 0
944.334 0
944.354 0
944.374 8
944.394 10
944.414 2
944.434 0
944.454 8
944.473 3
944.493 0
944.513 0
944.533 0
944.553 0
944.573 0
944.593 0
944.613 0
944.633 0
944.653 0
944.673 1
944.692 0
944.712 0
944.732 0
944.752 5
944.772 1
944.792 1
944.812 6
944.832 6
944.852 0
944.872 0
944.891 9
944.911 0
944.931 5
944.951 2
944.971 0
944.991 0
945.011 0
945.031 0
945.051 0
945.071 6
945.091 1
945.110 0
945.130 0
945.150 0
945.170 4
945.190 5
945.210 6
945.230 8
945.250 2
945.270 0
945.290 0
945.310 1
945.329 3
945.349 0
945.369 5
945.389 3
945.409 1
945.429 0
945.449 0
945.469 0
945.489 0
945.509 1
945.529 4
945.549 0
945.568 0
945.588 3
945.608 0
945.628 0
945.648 0
945.668 0
945.688 0
945.708 0
945.728 0
945.748 0
945.768 1
945.788 4
945.807 7
945.827 0
945.847 2
945.867 0
945.887 0
945.907 0
945.927 0
945.947 9
945.967 0
945.987 7
946.007 1
946.027 0
946.046 2
946.066 3
946.086 0
946.106 0
946.126 0
946.146 0
946.166 0
946.186 0
946.206 1
946.226 5
946.246 1
946.266 0
946.285 1
946.305 0
946.325 0
946.345 4
946.365 0
946.385 3
946.405 5
946.425 8
946.445 6
946.465 0
946.485 0
946.505 0
946.525 0
946.545 0
946.564 1
946.584 2
946.604 0
946.624 0
946.644 0
946.664 0
946.684 1
946.704 5
946.724 0
946.744 4
946.764 7
946.784 1
946.804 0
946.823 0
946.843 3
946.863 0
946.883 0
946.903 0
946.923 0
946.943 0
946.963 0
946.983 1
947.003 0
947.023 0
947.043 0
947.063 0
947.083 7
947.102 1
947.122 0
947.142 7
947.162 7
947.182 0
947.202 2
947.222 4
947.242 2
947.262 3
947.282 0
947.302 3
947.322 2
947.342 6
947.362 6
947.382 7
947.401 1
947.421 0
947.441 0
947.461 0
947.481 0
947.501 3
947.521 0
947.541 0
947.561 0
947.581 3
947.601 12
947.621 1
947.641 0
947.661 0
947.681 2
947.700 0
947.720 0
947.740 2
947.760 0
947.780 0
947.800 0
947.820 2
947.840 0
947.860 0
947.880 0
947.900 1
947.920 9
947.940 10
947.960 8
947.980 0
948.000 1
948.019 0
948.039 2
948.059 0
948.079 0
948.099 1
948.119 1
948.139 0
948.159 1
948.179 0
948.199 0
948.219 0
948.239 0
948.259 0
948.279 2
948.299 1
948.319 3
948.339 7
948.358 2
948.378 5
948.398 13
948.418 5
948.438 1
948.458 0
948.478 0
948.498 0
948.518 0
948.538 0
948.558 2
948.578 2
948.598 7
948.618 3
948.638 0
948.658 0
948.678 0
948.698 4
948.718 3
948.737 3
948.757 0
948.777 0
948.797 1
948.817 0
948.837 0
948.857 0
948.877 0
948.897 0
948.917 0
948.937 0
948.957 0
948.977 2
948.997 13
949.017 2
949.037 0
949.057 0
949.077 0
949.097 0
949.117 0
949.136 0
949.156 0
949.176 0
949.196 0
949.216 0
949.236 0
949.256 1
949.276 0
949.296 0
949.316 0
949.336 0
949.356 0
949.376 0
949.396 2
949.416 2
949.436 8
949.456 6
949.476 0
949.496 0
949.516 0
949.536 0
949.555 0
949.575 0
949.595 0
949.615 0
949.635 0
949.655 0
949.675 2
949.695 1
949.715 5
949.735 6
949.755 2
949.775 0
949.795 0
949.815 0
949.835 3
949.855 0
949.875 0
949.895 0
949.915 0
949.935 1
949.955 4
949.975 3
949.995 0
950.015 4
950.035 5
950.054 0
950.074 0
950.094 0
950.114 0
950.134 1
950.154 0
950.174 0
950.194 3
950.214 1
950.234 0
950.254 0
950.274 0
950.294 0
950.314 4
950.334 4
950.354 3
950.374 8
950.394 8
950.414 6
950.434 0
950.454 0
950.474 0
950.494 0
950.514 0
950.534 0
950.554 0
950.574 0
950.594 0
950.613 0
950.633 4
950.653 2
950.673 0
950.693 10
950.713 9
950.733 4
950.753 0
950.773 1
950.793 0
950.813 0
950.833 0
950.853 0
950.873 0
950.893 2
950.913 5
950.933 2
950.953 0
950.973 0
950.993 1
951.013 0
951.033 0
951.053 2
951.073 0
951.093 0
951.113 0
951.133 0
951.153 0
951.173 0
951.193 1
951.213 0
951.233 0
951.253 0
951.273 0
951.292 0
951.312 5
951.332 3
951.352 0
951.372 0
951.392 1
951.412 0
951.432 0
951.452 0
951.472 2
951.492 0
951.512 0
951.532 0
951.552 0
951.572 0
951.592 0
951.612 0
951.632 3
951.652 3
951.672 1
951.692 0
951.712 0
951.732 1
951.752 1
951.772 4
951.792 2
951.812 0
951.832 0
951.852 0
951.872 0
951.892 0
951.912 0
951.932 7
951.952 0
951.972 0
951.992 0
952.012 0
952.032 0
952.052 3
952.072 7
952.092 9
952.112 3
952.132 3
952.152 2
952.172 2
952.192 0
952.212 2
952.232 2
952.251 7
952.271 0
952.291 0
952.311 0
952.331 0
952.351 0
952.371 0
952.391 3
952.411 6
952.431 1
952.451 10
952.471 0
952.491 0
952.511 0
952.531 0
952.551 0
952.571 0
952.591 0
952.611 0
952.631 0
952.651 0
952.671 0
952.691 1
952.711 0
952.731 0
952.751 3
952.771 0
952.791 1
952.811 1
952.831 0
952.851 0
952.871 0
952.891 0
952.911 0
952.931 1
952.951 1
952.971 2
952.991 4
953.011 2
953.031 0
953.051 1
953.071 6
953.091 0
953.111 0
953.131 0
953.151 0
953.171 0
953.191 1
953.211 1
953.231 0
953.251 1
953.271 1
953.291 0
953.311 0
953.331 2
953.351 4
953.371 2
953.391 2
953.411 2
953.431 6
953.451 0
953.471 9
953.491 2
953.511 2
953.531 4
953.551 0
953.571 3
953.591 5
953.611 0
953.631 1
953.651 0
953.671 0
953.691 0
953.711 2
953.731 0
953.751 0
953.771 0
953.791 0
953.811 7
953.831 9
953.851 8
953.871 0
953.891 0
953.911 0
953.931 1
953.951 1
953.971 0
953.991 0
954.011 0
954.031 0
954.051 0
954.071 0
954.091 0
954.111 0
954.131 0
954.151 0
954.171 0
954.191 4
954.211 0
954.231 0
954.251 7
954.271 23
954.291 5
954.311 10
954.331 19
954.351 22
954.371 44
954.391 82
954.411 98
954.431 66
954.451 58
954.471 18
954.491 8
954.511 0
954.531 0
954.551 2
954.571 11
954.591 1
954.611 15
954.631 9
954.651 9
954.671 1
954.691 0
954.711 0
954.731 0
954.751 0
954.771 0
954.791 0
954.811 0
954.831 0
954.851 0
954.871 0
954.891 0
954.911 0
954.931 0
954.951 0
954.971 0
954.991 0
955.011 0
955.031 2
955.051 4
955.071 3
955.091 0
955.111 0
955.131 0
955.151 0
955.171 0
955.192 0
955.212 1
955.232 0
955.252 0
955.272 1
955.292 2
955.312 0
955.332 0
955.352 2
955.372 33
955.392 33
955.412 41
955.432 54
955.452 37
955.472 7
955.492 18
955.512 9
955.532 6
955.552 0
955.572 2
955.592 1
955.612 5
955.632 4
955.652 0
955.672 4
955.692 4
955.712 1
955.732 2
955.752 0
955.772 3
955.792 3
955.812 1
955.832 0
955.852 0
955.872 0
955.892 0
955.912 0
955.932 0
955.952 2
955.972 0
955.992 4
956.012 3
956.032 6
956.052 0
956.072 0
956.092 4
956.112 0
956.132 0
956.152 0
956.173 0
956.193 0
956.213 0
956.233 0
956.253 3
956.273 0
956.293 0
956.313 0
956.333 0
956.353 0
956.373 12
956.393 8
956.413 30
956.433 9
956.453 1
956.473 3
956.493 0
956.513 0
956.533 0
956.553 0
956.573 3
956.593 0
956.613 0
956.633 5
956.653 2
956.673 0
956.693 3
956.713 7
956.733 0
956.753 0
956.773 0
956.793 3
956.813 0
956.833 0
956.854 0
956.874 1
956.894 0
956.914 0
956.934 0
956.954 1
956.974 0
956.994 0
957.014 0
957.034 0
957.054 1
957.074 0
957.094 9
957.114 10
957.134 1
957.154 0
957.174 0
957.194 1
957.214 0
957.234 2
957.254 6
957.274 0
957.294 0
957.314 1
957.334 7
957.354 7
957.374 0
957.394 0
957.415 15
957.435 4
957.455 1
957.475 3
957.495 3
957.515 0
957.535 0
957.555 0
957.575 0
957.595 3
957.615 1
957.635 0
957.655 1
957.675 0
957.695 0
957.715 3
957.735 6
957.755 1
957.775 0
957.795 0
957.815 0
957.835 3
957.855 0
957.875 0
957.896 0
957.916 1
957.936 0
957.956 0
957.976 0
957.996 0
958.016 0
958.036 0
958.056 0
958.076 0
958.096 9
958.116 4
958.136 0
958.156 0
958.176 3
958.196 2
958.216 3
958.236 0
958.256 0
958.276 0
958.296 0
958.316 0
958.337 10
958.357 0
958.377 10
958.397 5
958.417 2
958.437 13
958.457 7
958.477 1
958.497 0
958.517 0
958.537 0
958.557 0
958.577 4
958.597 2
958.617 0
958.637 0
958.657 0
958.677 0
958.697 0
958.717 3
958.738 3
958.758 0
958.778 0
958.798 0
958.818 0
958.838 7
958.858 3
958.878 0
958.898 1
958.918 0
958.938 0
958.958 6
958.978 0
958.998 0
959.018 0
959.038 0
959.058 2
959.078 0
959.099 0
959.119 0
959.139 0
959.159 0
959.179 0
959.199 0
959.219 0
959.239 0
959.259 0
959.279 0
959.299 0
959.319 0
959.339 0
959.359 6
959.379 0
959.399 1
959.419 0
959.440 0
959.460 0
959.480 13
959.500 1
959.520 0
959.540 1
959.560 7
959.580 0
959.600 2
959.620 6
959.640 0
959.660 0
959.680 0
959.700 0
959.720 0
959.740 0
959.760 4
959.781 2
959.801 0
959.821 1
959.841 0
959.861 0
959.881 0
959.901 1
959.921 0
959.941 0
959.961 0
959.981 1
960.001 0
960.021 0
960.041 0
960.061 0
960.082 6
960.102 5
960.122 0
960.142 0
960.162 1
960.182 0
960.202 4
960.222 0
960.242 0
960.262 0
960.282 3
960.302 1
960.322 0
960.342 5
960.362 3
960.383 2
960.403 9
960.423 3
960.443 7
960.463 0
960.483 10
960.503 1
960.523 0
960.543 0
960.563 0
960.583 15
960.603 1
960.623 0
960.643 0
960.664 0
960.684 3
960.704 2
960.724 0
960.744 0
960.764 0
960.784 1
960.804 2
960.824 4
960.844 0
960.864 0
960.884 3
960.904 3
960.925 18
960.945 10
960.965 1
960.985 2
961.005 0
961.025 0
961.045 3
961.065 1
961.085 0
961.105 0
961.125 2
961.145 7
961.165 5
961.186 0
961.206 0
961.226 1
961.246 1
961.266 4
961.286 0
961.306 0
961.326 6
961.346 2
961.366 3
961.386 3
961.406 1
961.426 0
961.447 0
961.467 0
961.487 0
961.507 7
961.527 2
961.547 16
961.567 3
961.587 0
961.607 1
961.627 0
961.647 0
961.667 0
961.688 2
961.708 5
961.728 2
961.748 8
961.768 1
961.788 0
961.808 0
961.828 0
961.848 0
961.868 0
961.888 0
961.908 0
961.929 0
961.949 0
961.969 0
961.989 0
962.009 1
962.029 1
962.049 0
962.069 0
962.089 0
962.109 0
962.129 1
962.150 0
962.170 6
962.190 0
962.210 0
962.230 0
962.250 0
962.270 0
962.290 3
962.310 5
962.330 0
962.350 1
962.370 6
962.391 4
962.411 2
962.431 8
962.451 0
962.471 1
962.491 1
962.511 0
962.531 4
962.551 11
962.571 9
962.592 1
962.612 0
962.632 0
962.652 0
962.672 0
962.692 2
962.712 0
962.732 0
962.752 0
962.772 2
962.792 0
962.813 0
962.833 0
962.853 4
962.873 7
962.893 0
962.913 0
962.933 7
962.953 7
962.973 1
962.993 0
963.014 8
963.034 5
963.054 0
963.074 1
963.094 0
963.114 2
963.134 1
963.154 1
963.174 3
963.194 3
963.214 0
963.235 0
963.255 0
963.275 1
963.295 2
963.315 0
963.335 0
963.355 0
963.375 0
963.395 0
963.415 0
963.436 8
963.456 8
963.476 0
963.496 0
963.516 0
963.536 0
963.556 0
963.576 0
963.596 0
963.617 0
963.637 0
963.657 0
963.677 0
963.697 1
963.717 3
963.737 0
963.757 3
963.777 0
963.797 6
963.818 10
963.838 11
963.858 0
963.878 1
963.898 0
963.918 0
963.938 1
963.958 0
963.978 0
963.999 0
964.019 0
964.039 0
964.059 0
964.079 0
964.099 0
964.119 2
964.139 0
964.159 0
964.180 0
964.200 0
964.220 0
964.240 1
964.260 3
964.280 6
964.300 4
964.320 0
964.340 0
964.361 4
964.381 3
964.401 17
964.421 8
964.441 0
964.461 0
964.481 0
964.501 1
964.521 1
964.542 5
964.562 2
964.582 0
964.602 0
964.622 0
964.642 0
964.662 0
964.682 1
964.702 0
964.723 1
964.743 0
964.763 4
964.783 3
964.803 0
964.823 0
964.843 0
964.863 0
964.883 0
964.904 2
964.924 3
964.944 0
964.964 0
964.984 2
965.004 0
965.024 0
965.044 0
965.065 0
965.085 0
965.105 0
965.125 0
965.145 0
965.165 1
965.185 1
965.205 0
965.225 0
965.246 0
965.266 0
965.286 0
965.306 0
965.326 0
965.346 0
965.366 8
965.386 24
965.407 6
965.427 10
965.447 1
965.467 8
965.487 2
965.507 0
965.527 0
965.547 1
965.568 1
965.588 0
965.608 1
965.628 0
965.648 0
965.668 0
965.688 5
965.708 9
965.729 0
965.749 0
965.769 4
965.789 0
965.809 0
965.829 0
965.849 1
965.869 1
965.890 0
965.910 0
965.930 0
965.950 6
965.970 1
965.990 0
966.010 2
966.030 0
966.051 0
966.071 0
966.091 0
966.111 2
966.131 0
966.151 1
966.171 7
966.192 0
966.212 0
966.232 0
966.252 0
966.272 0
966.292 0
966.312 2
966.332 3
966.353 6
966.373 2
966.393 0
966.413 4
966.433 0
966.453 4
966.473 0
966.494 3
966.514 4
966.534 1
966.554 0
966.574 5
966.594 3
966.614 5
966.634 0
966.655 0
966.675 0
966.695 0
966.715 3
966.735 0
966.755 1
966.775 0
966.796 1
966.816 0
966.836 1
966.856 0
966.876 1
966.896 14
966.916 3
966.936 1
966.957 2
966.977 0
966.997 0
967.017 5
967.037 3
967.057 0
967.077 3
967.098 2
967.118 0
967.138 0
967.158 0
967.178 0
967.198 0
967.218 0
967.239 3
967.259 1
967.279 0
967.299 2
967.319 1
967.339 7
967.359 0
967.380 1
967.400 0
967.420 7
967.440 2
967.460 1
967.480 11
967.500 3
967.521 0
967.541 3
967.561 5
967.581 1
967.601 0
967.621 0
967.641 0
967.662 0
967.682 0
967.702 0
967.722 0
967.742 0
967.762 3
967.782 0
967.803 0
967.823 0
967.843 0
967.863 0
967.883 0
967.903 0
967.924 0
967.944 6
967.964 2
967.984 0
968.004 0
968.024 0
968.044 2
968.065 8
968.085 1
968.105 0
968.125 0
968.145 0
968.165 0
968.185 5
968.206 0
968.226 0
968.246 0
968.266 1
968.286 0
968.306 0
968.327 1
968.347 5
968.367 7
968.387 2
968.407 4
968.427 7
968.447 1
968.468 0
968.488 0
968.508 1
968.528 0
968.548 0
968.568 0
968.589 0
968.609 0
968.629 1
968.649 0
968.669 0
968.689 0
968.709 0
968.730 0
968.750 0
968.770 13
968.790 9
968.810 1
968.830 0
968.851 0
968.871 0
968.891 0
968.911 0
968.931 11
968.951 6
968.972 0
968.992 3
969.012 0
969.032 2
969.052 0
969.072 2
969.092 0
969.113 0
969.133 1
969.153 0
969.173 0
969.193 0
969.213 2
969.234 0
969.254 1
969.274 0
969.294 0
969.314 1
969.334 3
969.355 0
969.375 4
969.395 1
969.415 7
969.435 4
969.455 1
969.476 2
969.496 13
969.516 7
969.536 7
969.556 4
969.576 5
969.597 11
969.617 0
969.637 0
969.657 4
969.677 13
969.697 3
969.718 1
969.738 0
969.758 0
969.778 0
969.798 0
969.818 2
969.839 5
969.859 0
969.879 2
969.899 0
969.919 2
969.939 2
969.960 0
969.980 0
970.000 1
970.020 6
970.040 1
970.060 0
970.081 0
970.101 4
970.121 1
970.141 0
970.161 0
970.181 8
970.202 0
970.222 1
970.242 5
970.262 0
970.282 0
970.303 0
970.323 1
970.343 4
970.363 0
970.383 13
970.403 42
970.424 13
970.444 12
970.464 2
970.484 0
970.504 4
970.524 3
970.545 4
970.565 0
970.585 7
970.605 0
970.625 0
970.646 0
970.666 0
970.686 0
970.706 2
970.726 0
970.746 0
970.767 0
970.787 0
970.807 1
970.827 0
970.847 0
970.867 0
970.888 0
970.908 0
970.928 0
970.948 0
970.968 0
970.989 0
971.009 1
971.029 1
971.049 0
971.069 0
971.089 0
971.110 0
971.130 0
971.150 0
971.170 0
971.190 1
971.211 0
971.231 0
971.251 0
971.271 0
971.291 6
971.311 3
971.332 0
971.352 0
971.372 4
971.392 5
971.412 22
971.433 9
971.453 2
971.473 1
971.493 3
971.513 0
971.533 0
971.554 0
971.574 0
971.594 1
971.614 0
971.634 0
971.655 0
971.675 0
971.695 0
971.715 0
971.735 0
971.756 0
971.776 4
971.796 6
971.816 1
971.836 1
971.857 6
971.877 3
971.897 0
971.917 0
971.937 0
971.957 0
971.978 0
971.998 4
972.018 5
972.038 0
972.058 0
972.079 0
972.099 0
972.119 0
972.139 0
972.159 0
972.180 1
972.200 0
972.220 0
972.240 0
972.260 2
972.281 9
972.301 18
972.321 9
972.341 14
972.361 26
972.382 7
972.402 5
972.422 6
972.442 1
972.462 1
972.482 1
972.503 0
972.523 0
972.543 0
972.563 1
972.583 1
972.604 0
972.624 0
972.644 3
972.664 0
972.684 0
972.705 0
972.725 3
972.745 0
972.765 0
972.785 0
972.806 0
972.826 5
972.846 6
972.866 0
972.886 0
972.907 0
972.927 7
972.947 8
972.967 0
972.987 7
973.008 0
973.028 0
973.048 0
973.068 0
973.088 1
973.109 11
973.129 4
973.149 0
973.169 0
973.189 0
973.210 3
973.230 0
973.250 0
973.270 0
973.290 1
973.311 2
973.331 0
973.351 13
973.371 8
973.392 9
973.412 10
973.432 2
973.452 0
973.472 0
973.493 0
973.513 1
973.533 3
973.553 8
973.573 4
973.594 1
973.614 0
973.634 0
973.654 6
973.674 2
973.695 0
973.715 1
973.735 0
973.755 0
973.775 4
973.796 1
973.816 0
973.836 0
973.856 3
973.877 0
973.897 0
973.917 0
973.937 0
973.957 3
973.978 1
973.998 0
974.018 0
974.038 1
974.058 0
974.079 1
974.099 2
974.119 2
974.139 0
974.159 3
974.180 0
974.200 0
974.220 0
974.240 12
974.261 5
974.281 0
974.301 1
974.321 3
974.341 0
974.362 5
974.382 1
974.402 0
974.422 2
974.442 2
974.463 0
974.483 0
974.503 0
974.523 5
974.544 1
974.564 0
974.584 0
974.604 0
974.624 0
974.645 0
974.665 0
974.685 0
974.705 3
974.726 6
974.746 0
974.766 0
974.786 0
974.806 0
974.827 0
974.847 1
974.867 0
974.887 0
974.908 0
974.928 0
974.948 5
974.968 2
974.988 0
975.009 0
975.029 0
975.049 0
975.069 0
975.090 1
975.110 0
975.130 0
975.150 1
975.170 10
975.191 0
975.211 3
975.231 0
975.251 0
975.272 0
975.292 0
975.312 0
975.332 13
975.352 7
975.373 3
975.393 3
975.413 0
975.433 0
975.454 0
975.474 0
975.494 0
975.514 0
975.534 4
975.555 1
975.575 0
975.595 0
975.615 6
975.636 3
975.656 2
975.676 0
975.696 0
975.717 0
975.737 3
975.757 0
975.777 0
975.797 0
975.818 0
975.838 0
975.858 5
975.878 0
975.899 0
975.919 0
975.939 0
975.959 3
975.980 6
976.000 0
976.020 0
976.040 0
976.060 4
976.081 0
976.101 0
976.121 0
976.141 0
976.162 0
976.182 0
976.202 0
976.222 0
976.243 0
976.263 0
976.283 0
976.303 1
976.324 1
976.344 1
976.364 5
976.384 11
976.404 8
976.425 5
976.445 0
976.465 1
976.485 0
976.506 0
976.526 2
976.546 2
976.566 0
976.587 0
976.607 0
976.627 0
976.647 0
976.668 1
976.688 0
976.708 0
976.728 0
976.749 3
976.769 0
976.789 0
976.809 0
976.830 0
976.850 3
976.870 1
976.890 0
976.910 2
976.931 0
976.951 0
976.971 0
976.991 2
977.012 3
977.032 0
977.052 2
977.072 0
977.093 0
977.113 0
977.133 2
977.153 0
977.174 4
977.194 8
977.214 0
977.234 0
977.255 0
977.275 0
977.295 0
977.315 1
977.336 5
977.356 6
977.376 11
977.396 12
977.417 7
977.437 8
977.457 4
977.477 1
977.498 9
977.518 2
977.538 0
977.558 3
977.579 1
977.599 0
977.619 0
977.639 1
977.660 4
977.680 6
977.700 0
977.720 0
977.741 0
977.761 0
977.781 0
977.801 6
977.822 6
977.842 8
977.862 3
977.882 0
977.903 0
977.923 0
977.943 0
977.963 3
977.984 5
978.004 0
978.024 0
978.044 0
978.065 0
978.085 0
978.105 0
978.125 0
978.146 0
978.166 0
978.186 0
978.206 8
978.227 4
978.247 1
978.267 8
978.287 11
978.308 2
978.328 0
978.348 4
978.368 7
978.389 7
978.409 7
978.429 0
978.449 4
978.470 3
978.490 0
978.510 0
978.531 0
978.551 0
978.571 0
978.591 0
978.612 0
978.632 0
978.652 0
978.672 0
978.693 0
978.713 0
978.733 0
978.753 0
978.774 0
978.794 3
978.814 2
978.834 0
978.855 0
978.875 0
978.895 0
978.915 4
978.936 16
978.956 4
978.976 0
978.997 10
979.017 2
979.037 0
979.057 0
979.078 0
979.098 0
979.118 3
979.138 5
979.159 2
979.179 0
979.199 0
979.219 0
979.240 0
979.260 2
979.280 4
979.301 0
979.321 0
979.341 0
979.361 0
979.382 0
979.402 0
979.422 0
979.442 14
979.463 8
979.483 2
979.503 0
979.523 0
979.544 0
979.564 0
979.584 0
979.605 2
979.625 0
979.645 0
979.665 0
979.686 0
979.706 0
979.726 0
979.746 4
979.767 1
979.787 2
979.807 0
979.828 1
979.848 0
979.868 0
979.888 4
979.909 1
979.929 0
979.949 0
979.969 0
979.990 0
980.010 0
980.030 0
980.051 1
980.071 3
980.091 4
980.111 0
980.132 0
980.152 0
980.172 0
980.192 0
980.213 0
980.233 6
980.253 0
980.274 0
980.294 3
980.314 0
980.334 0
980.355 0
980.375 0
980.395 0
980.416 0
980.436 0
980.456 0
980.476 0
980.497 3
980.517 0
980.537 0
980.557 0
980.578 0
980.598 2
980.618 1
980.639 0
980.659 0
980.679 0
980.699 0
980.720 0
980.740 7
980.760 1
980.781 0
980.801 0
980.821 0
980.841 3
980.862 5
980.882 0
980.902 3
980.923 2
980.943 0
980.963 0
980.983 0
981.004 0
981.024 0
981.044 4
981.065 0
981.085 7
981.105 3
981.125 3
981.146 5
981.166 0
981.186 2
981.207 0
981.227 0
981.247 0
981.267 0
981.288 5
981.308 0
981.328 0
981.349 3
981.369 5
981.389 3
981.409 0
981.430 0
981.450 0
981.470 4
981.491 6
981.511 2
981.531 8
981.551 1
981.572 6
981.592 1
981.612 0
981.633 0
981.653 0
981.673 0
981.693 0
981.714 0
981.734 3
981.754 2
981.775 0
981.795 2
981.815 0
981.836 0
981.856 0
981.876 0
981.896 0
981.917 0
981.937 0
981.957 0
981.978 0
981.998 0
982.018 0
982.038 0
982.059 0
982.079 0
982.099 1
982.120 0
982.140 0
982.160 0
982.181 0
982.201 0
982.221 1
982.241 2
982.262 1
982.282 7
982.302 4
982.323 0
982.343 0
982.363 5
982.384 6
982.404 3
982.424 4
982.444 2
982.465 0
982.485 3
982.505 5
982.526 5
982.546 0
982.566 0
982.587 0
982.607 1
982.627 0
982.647 0
982.668 0
982.688 0
982.708 5
982.729 1
982.749 0
982.769 0
982.790 0
982.810 0
982.830 0
982.850 0
982.871 0
982.891 0
982.911 0
982.932 1
982.952 0
982.972 0
982.993 0
983.013 0
983.033 2
983.053 2
983.074 1
983.094 3
983.114 0
983.135 3
983.155 1
983.175 8
983.196 3
983.216 0
983.236 0
983.257 4
983.277 0
983.297 0
983.317 0
983.338 0
983.358 0
983.378 0
983.399 1
983.419 0
983.439 1
983.460 3
983.480 0
983.500 6
983.521 0
983.541 0
983.561 2
983.582 2
983.602 0
983.622 6
983.642 0
983.663 0
983.683 4
983.703 1
983.724 0
983.744 0
983.764 0
983.785 0
983.805 0
983.825 0
983.846 0
983.866 0
983.886 0
983.907 0
983.927 1
983.947 5
983.967 0
983.988 0
984.008 1
984.028 0
984.049 0
984.069 4
984.089 0
984.110 0
984.130 0
984.150 4
984.171 5
984.191 0
984.211 0
984.232 3
984.252 4
984.272 0
984.293 7
984.313 2
984.333 6
984.353 1
984.374 0
984.394 0
984.414 0
984.435 5
984.455 3
984.475 1
984.496 0
984.516 0
984.536 0
984.557 3
984.577 2
984.597 3
984.618 2
984.638 2
984.658 2
984.679 4
984.699 0
984.719 1
984.740 0
984.760 0
984.780 5
984.801 0
984.821 1
984.841 0
984.862 0
984.882 5
984.902 0
984.923 1
984.943 0
984.963 0
984.983 0
985.004 12
985.024 23
985.044 9
985.065 0
985.085 0
985.105 0
985.126 0
985.146 0
985.166 0
985.187 0
985.207 7
985.227 0
985.248 0
985.268 0
985.288 0
985.309 2
985.329 2
985.349 0
985.370 1
985.390 0
985.410 0
985.431 3
985.451 0
985.471 0
985.492 0
985.512 0
985.532 0
985.553 0
985.573 2
985.593 4
985.614 0
985.634 5
985.654 1
985.675 0
985.695 1
985.715 1
985.736 2
985.756 2
985.776 2
985.797 3
985.817 3
985.837 0
985.858 1
985.878 6
985.898 0
985.919 1
985.939 0
985.959 0
985.980 0
986.000 5
986.020 1
986.041 1
986.061 1
986.081 2
986.102 0
986.122 0
986.142 0
986.163 0
986.183 0
986.203 0
986.224 0
986.244 0
986.264 0
986.285 2
986.305 4
986.325 7
986.346 3
986.366 1
986.386 3
986.407 1
986.427 1
986.447 5
986.468 3
986.488 0
986.509 0
986.529 0
986.549 0
986.570 1
986.590 4
986.610 1
986.631 0
986.651 0
986.671 0
986.692 3
986.712 3
986.732 3
986.753 4
986.773 0
986.793 0
986.814 1
986.834 2
986.854 0
986.875 0
986.895 0
986.915 0
986.936 1
986.956 0
986.976 0
986.997 0
987.017 1
987.037 0
987.058 0
987.078 3
987.098 0
987.119 6
987.139 2
987.160 0
987.180 3
987.200 0
987.221 0
987.241 0
987.261 10
987.282 11
987.302 0
987.322 2
987.343 0
987.363 2
987.383 5
987.404 0
987.424 0
987.444 0
987.465 0
987.485 0
987.505 0
987.526 0
987.546 3
987.567 0
987.587 0
987.607 4
987.628 0
987.648 0
987.668 0
987.689 1
987.709 3
987.729 0
987.750 0
987.770 0
987.790 0
987.811 0
987.831 0
987.852 0
987.872 0
987.892 0
987.913 0
987.933 0
987.953 3
987.974 1
987.994 7
988.014 0
988.035 0
988.055 0
988.075 0
988.096 0
988.116 0
988.136 0
988.157 0
988.177 0
988.198 0
988.218 0
988.238 2
988.259 0
988.279 0
988.299 0
988.320 0
988.340 0
988.360 13
988.381 11
988.401 1
988.422 0
988.442 0
988.462 3
988.483 10
988.503 0
988.523 2
988.544 1
988.564 0
988.584 0
988.605 3
988.625 3
988.646 0
988.666 3
988.686 0
988.707 0
988.727 0
988.747 0
988.768 0
988.788 1
988.808 0
988.829 0
988.849 3
988.870 5
988.890 0
988.910 0
988.931 0
988.951 0
988.971 0
988.992 0
989.012 5
989.032 1
989.053 0
989.073 1
989.094 0
989.114 0
989.134 0
989.155 0
989.175 0
989.195 0
989.216 4
989.236 10
989.257 7
989.277 2
989.297 0
989.318 1
989.338 0
989.358 0
989.379 0
989.399 0
989.419 4
989.440 6
989.460 0
989.481 0
989.501 0
989.521 0
989.542 5
989.562 0
989.582 0
989.603 0
989.623 0
989.644 0
989.664 0
989.684 2
989.705 0
989.725 0
989.745 3
989.766 5
989.786 0
989.807 0
989.827 1
989.847 0
989.868 0
989.888 0
989.908 0
989.929 0
989.949 0
989.970 0
989.990 0
990.010 0
990.031 0
990.051 0
990.071 0
990.092 0
990.112 0
990.133 0
990.153 0
990.173 0
990.194 0
990.214 0
990.235 0
990.255 0
990.275 0
990.296 0
990.316 0
990.336 5
990.357 0
990.377 2
990.398 1
990.418 3
990.438 0
990.459 0
990.479 0
990.499 0
990.520 0
990.540 0
990.561 0
990.581 0
990.601 0
990.622 0
990.642 0
990.663 0
990.683 1
990.703 1
990.724 0
990.744 0
990.764 0
990.785 3
990.805 1
990.826 1
990.846 0
990.866 0
990.887 0
990.907 0
990.928 0
990.948 0
990.968 0
990.989 0
991.009 0
991.029 0
991.050 0
991.070 0
991.091 1
991.111 0
991.131 5
991.152 5
991.172 0
991.193 0
991.213 0
991.233 2
991.254 0
991.274 4
991.295 0
991.315 0
991.335 0
991.356 1
991.376 1
991.397 0
991.417 0
991.437 0
991.458 0
991.478 0
991.498 0
991.519 3
991.539 1
991.560 0
991.580 0
991.600 5
991.621 8
991.641 0
991.662 0
991.682 1
991.702 0
991.723 2
991.743 7
991.764 0
991.784 1
991.804 1
991.825 0
991.845 0
991.866 0
991.886 0
991.906 0
991.927 10
991.947 3
991.968 0
991.988 0
992.008 2
992.029 0
992.049 0
992.070 0
992.090 1
992.110 4
992.131 0
992.151 0
992.172 1
992.192 7
992.212 4
992.233 0
992.253 0
992.274 0
992.294 1
992.314 0
992.335 0
992.355 7
992.376 28
992.396 12
992.416 9
992.437 4
992.457 0
992.478 0
992.498 0
992.518 0
992.539 0
992.559 3
992.580 0
992.600 0
992.620 18
992.641 8
992.661 2
992.682 0
992.702 0
992.722 0
992.743 0
992.763 0
992.784 1
992.804 0
992.824 0
992.845 4
992.865 0
992.886 2
992.906 2
992.927 0
992.947 0
992.967 0
992.988 0
993.008 0
993.029 0
993.049 0
993.069 4
993.090 3
993.110 0
993.131 3
993.151 1
993.171 0
993.192 12
993.212 0
993.233 0
993.253 0
993.273 0
993.294 2
993.314 0
993.335 0
993.355 5
993.376 25
993.396 28
993.416 8
993.437 3
993.457 4
993.478 3
993.498 0
993.518 0
993.539 0
993.559 0
993.580 5
993.600 8
993.620 2
993.641 0
993.661 0
993.682 9
993.702 0
993.723 6
993.743 3
993.763 0
993.784 4
993.804 1
993.825 0
993.845 0
993.865 0
993.886 0
993.906 2
993.927 6
993.947 0
993.968 0
993.988 0
994.008 0
994.029 0
994.049 0
994.070 0
994.090 0
994.110 0
994.131 1
994.151 0
994.172 0
994.192 0
994.213 6
994.233 4
994.253 2
994.274 0
994.294 0
994.315 1
994.335 3
994.356 3
994.376 4
994.396 1
994.417 0
994.437 8
994.458 3
994.478 1
994.499 13
994.519 2
994.539 4
994.560 1
994.580 0
994.601 0
994.621 0
994.641 5
994.662 0
994.682 0
994.703 0
994.723 0
994.744 0
994.764 0
994.784 0
994.805 0
994.825 0
994.846 0
994.866 0
994.887 0
994.907 0
994.927 0
994.948 1
994.968 0
994.989 0
995.009 0
995.030 0
995.050 0
995.070 0
995.091 0
995.111 2
995.132 1
995.152 0
995.173 0
995.193 0
995.213 0
995.234 0
995.254 0
995.275 1
995.295 0
995.316 1
995.336 0
995.357 0
995.377 0
995.397 0
995.418 1
995.438 0
995.459 0
995.479 12
995.500 5
995.520 0
995.540 0
995.561 1
995.581 0
995.602 1
995.622 0
995.643 0
995.663 1
995.683 2
995.704 0
995.724 0
995.745 0
995.765 0
995.786 0
995.806 0
995.827 0
995.847 0
995.867 0
995.888 3
995.908 0
995.929 0
995.949 0
995.970 0
995.990 0
996.010 0
996.031 1
996.051 0
996.072 0
996.092 0
996.113 0
996.133 0
996.154 0
996.174 1
996.194 0
996.215 9
996.235 2
996.256 0
996.276 0
996.297 2
996.317 0
996.338 0
996.358 0
996.378 12
996.399 1
996.419 2
996.440 0
996.460 0
996.481 0
996.501 0
996.522 0
996.542 0
996.562 0
996.583 0
996.603 0
996.624 0
996.644 0
996.665 0
996.685 0
996.706 0
996.726 2
996.746 0
996.767 9
996.787 5
996.808 0
996.828 0
996.849 0
996.869 0
996.890 1
996.910 0
996.930 0
996.951 0
996.971 0
996.992 0
997.012 0
997.033 0
997.053 0
997.074 0
997.094 0
997.114 0
997.135 0
997.155 3
997.176 4
997.196 0
997.217 1
997.237 0
997.258 1
997.278 1
997.299 2
997.319 0
997.339 0
997.360 0
997.380 0
997.401 0
997.421 3
997.442 4
997.462 1
997.483 0
997.503 2
997.524 5
997.544 5
997.564 2
997.585 2
997.605 2
997.626 0
997.646 0
997.667 0
997.687 0
997.708 0
997.728 0
997.749 4
997.769 2
997.789 0
997.810 4
997.830 0
997.851 0
997.871 0
997.892 0
997.912 0
997.933 0
997.953 2
997.974 4
997.994 3
998.015 0
998.035 0
998.055 2
998.076 1
998.096 0
998.117 3
998.137 0
998.158 0
998.178 3
998.199 1
998.219 0
998.240 6
998.260 0
998.281 0
998.301 0
998.321 0
998.342 6
998.362 8
998.383 8
998.403 12
998.424 2
998.444 0
998.465 0
998.485 0
998.506 0
998.526 0
998.547 0
998.567 7
998.587 4
998.608 0
998.628 0
998.649 0
998.669 0
998.690 0
998.710 0
998.731 0
998.751 0
998.772 2
998.792 0
998.813 3
998.833 0
998.854 0
998.874 0
998.895 0
998.915 1
998.935 0
998.956 0
998.976 4
998.997 1
999.017 0
999.038 5
999.058 0
999.079 0
999.099 0
999.120 0
999.140 4
999.161 3
999.181 0
999.202 0
999.222 0
999.243 6
999.263 13
999.283 6
999.304 0
999.324 0
999.345 0
999.365 0
999.386 3
999.406 10
999.427 23
999.447 4
999.468 0
999.488 0
999.509 0
999.529 0
999.550 0
999.570 0
999.591 0
999.611 0
999.632 5
999.652 0
999.672 0
999.693 2
999.713 0
999.734 0
999.754 1
999.775 4
999.795 8
999.816 0
999.836 2
999.857 8
999.877 1
999.898 0
999.918 0
999.939 0
999.959 7
999.980 6
1000.000 2
1000.021 0
1000.041 0
1000.062 0
1000.082 5
1000.103 1
1000.123 0
1000.144 1
1000.164 1
1000.184 0
1000.205 0
1000.225 0
1000.246 0
1000.266 0
1000.287 0
1000.307 0
1000.328 0
1000.348 0
1000.369 0
1000.389 0
1000.410 0
1000.430 0
1000.451 0
1000.471 4
1000.492 13
1000.512 5
1000.533 1
1000.553 0
1000.574 0
1000.594 0
1000.615 0
1000.635 1
1000.656 0
1000.676 0
1000.697 0
1000.717 0
1000.738 0
1000.758 0
1000.779 0
1000.799 0
1000.820 0
1000.840 0
1000.860 0
1000.881 2
1000.901 0
1000.922 2
1000.942 1
1000.963 2
1000.983 0
1001.004 0
1001.024 5
1001.045 1
1001.065 1
1001.086 4
1001.106 0
1001.127 0
1001.147 0
1001.168 0
1001.188 0
1001.209 4
1001.229 0
1001.250 0
1001.270 0
1001.291 0
1001.311 0
1001.332 4
1001.352 12
1001.373 12
1001.393 6
1001.414 0
1001.434 0
1001.455 0
1001.475 0
1001.496 0
1001.516 0
1001.537 0
1001.557 0
1001.578 4
1001.598 6
1001.619 18
1001.639 3
1001.660 0
1001.680 6
1001.701 5
1001.721 7
1001.742 0
1001.762 0
1001.783 0
1001.803 0
1001.824 0
1001.844 0
1001.865 2
1001.885 0
1001.906 0
1001.926 0
1001.947 0
1001.967 4
1001.988 5
1002.008 0
1002.029 0
1002.049 0
1002.070 0
1002.090 0
1002.111 0
1002.131 0
1002.152 0
1002.172 1
1002.193 0
1002.213 0
1002.234 1
1002.254 0
1002.275 0
1002.295 0
1002.316 3
1002.336 5
1002.357 4
1002.377 5
1002.398 0
1002.418 4
1002.439 1
1002.459 0
1002.480 6
1002.500 41
1002.521 43
1002.541 14
1002.562 1
1002.582 0
1002.603 0
1002.623 0
1002.644 3
1002.664 0
1002.685 0
1002.705 0
1002.726 2
1002.746 0
1002.767 0
1002.787 2
1002.808 3
1002.828 1
1002.849 0
1002.869 1
1002.890 0
1002.910 0
1002.931 0
1002.951 0
1002.972 0
1002.993 0
1003.013 0
1003.034 0
1003.054 0
1003.075 1
1003.095 7
1003.116 0
1003.136 1
1003.157 0
1003.177 6
1003.198 0
1003.218 2
1003.239 0
1003.259 0
1003.280 0
1003.300 5
1003.321 1
1003.341 0
1003.362 1
1003.382 0
1003.403 3
1003.423 10
1003.444 1
1003.464 4
1003.485 0
1003.505 1
1003.526 11
1003.546 11
1003.567 7
1003.587 0
1003.608 1
1003.628 6
1003.649 0
1003.669 0
1003.690 3
1003.711 2
1003.731 1
1003.752 0
1003.772 0
1003.793 0
1003.813 0
1003.834 0
1003.854 0
1003.875 0
1003.895 0
1003.916 0
1003.936 7
1003.957 3
1003.977 3
1003.998 1
1004.018 1
1004.039 3
1004.059 0
1004.080 0
1004.100 2
1004.121 0
1004.141 0
1004.162 0
1004.183 3
1004.203 0
1004.224 0
1004.244 4
1004.265 1
1004.285 0
1004.306 0
1004.326 0
1004.347 3
1004.367 1
1004.388 0
1004.408 9
1004.429 10
1004.449 5
1004.470 1
1004.490 1
1004.511 0
1004.531 1
1004.552 4
1004.572 0
1004.593 0
1004.614 3
1004.634 0
1004.655 1
1004.675 0
1004.696 5
1004.716 3
1004.737 0
1004.757 0
1004.778 0
1004.798 2
1004.819 0
1004.839 8
1004.860 3
1004.880 0
1004.901 0
1004.921 0
1004.942 0
1004.963 0
1004.983 0
1005.004 3
1005.024 2
1005.045 0
1005.065 0
1005.086 3
1005.106 0
1005.127 8
1005.147 5
1005.168 0
1005.188 2
1005.209 0
1005.229 0
1005.250 0
1005.271 0
1005.291 0
1005.312 0
1005.332 0
1005.353 0
1005.373 5
1005.394 6
1005.414 7
1005.435 0
1005.455 0
1005.476 0
1005.496 4
1005.517 0
1005.537 0
1005.558 0
1005.579 11
1005.599 10
1005.620 0
1005.640 0
1005.661 0
1005.681 0
1005.702 3
1005.722 0
1005.743 0
1005.763 0
1005.784 0
1005.804 0
1005.825 0
1005.846 0
1005.866 0
1005.887 0
1005.907 7
1005.928 2
1005.948 0
1005.969 0
1005.989 0
1006.010 0
1006.030 0
1006.051 0
1006.072 0
1006.092 0
1006.113 4
1006.133 5
1006.154 2
1006.174 0
1006.195 0
1006.215 0
1006.236 0
1006.256 0
1006.277 1
1006.298 0
1006.318 7
1006.339 0
1006.359 0
1006.380 2
1006.400 3
1006.421 0
1006.441 0
1006.462 0
1006.482 0
1006.503 4
1006.524 0
1006.544 0
1006.565 4
1006.585 0
1006.606 0
1006.626 2
1006.647 0
1006.667 0
1006.688 0
1006.708 0
1006.729 0
1006.750 4
1006.770 1
1006.791 0
1006.811 0
1006.832 0
1006.852 0
1006.873 0
1006.893 0
1006.914 0
1006.935 0
1006.955 0
1006.976 9
1006.996 8
1007.017 0
1007.037 0
1007.058 0
1007.078 0
1007.099 2
1007.119 0
1007.140 0
1007.161 0
1007.181 0
1007.202 1
1007.222 3
1007.243 0
1007.263 0
1007.284 0
1007.304 0
1007.325 0
1007.346 5
1007.366 0
1007.387 0
1007.407 0
1007.428 11
1007.448 6
1007.469 0
1007.489 0
1007.510 0
1007.531 0
1007.551 1
1007.572 7
1007.592 1
1007.613 2
1007.633 0
1007.654 1
1007.674 7
1007.695 2
1007.716 6
1007.736 0
1007.757 0
1007.777 0
1007.798 0
1007.818 0
1007.839 0
1007.860 2
1007.880 0
1007.901 0
1007.921 0
1007.942 0
1007.962 0
1007.983 0
1008.003 0
1008.024 0
1008.045 1
1008.065 8
1008.086 4
1008.106 0
1008.127 2
1008.147 0
1008.168 0
1008.189 0
1008.209 0
1008.230 0
1008.250 0
1008.271 1
1008.291 7
1008.312 2
1008.332 0
1008.353 0
1008.374 2
1008.394 4
1008.415 1
1008.435 0
1008.456 7
1008.476 7
1008.497 0
1008.518 3
1008.538 7
1008.559 6
1008.579 0
1008.600 0
1008.620 0
1008.641 0
1008.662 0
1008.682 0
1008.703 0
1008.723 0
1008.744 0
1008.764 0
1008.785 0
1008.806 0
1008.826 1
1008.847 1
1008.867 3
1008.888 0
1008.908 0
1008.929 0
1008.950 0
1008.970 0
1008.991 0
1009.011 3
1009.032 0
1009.052 0
1009.073 2
1009.094 0
1009.114 7
1009.135 10
1009.155 0
1009.176 0
1009.196 0
1009.217 3
1009.238 0
1009.258 0
1009.279 17
1009.299 0
1009.320 0
1009.340 0
1009.361 0
1009.382 0
1009.402 0
1009.423 1
1009.443 9
1009.464 3
1009.484 7
1009.505 8
1009.526 1
1009.546 0
1009.567 0
1009.587 0
1009.608 1
1009.629 0
1009.649 0
1009.670 0
1009.690 0
1009.711 1
1009.731 0
1009.752 0
1009.773 0
1009.793 0
1009.814 0
1009.834 0
1009.855 0
1009.875 4
1009.896 0
1009.917 3
1009.937 0
1009.958 0
1009.978 2
1009.999 0
1010.020 0
1010.040 0
1010.061 1
1010.081 0
1010.102 0
1010.122 0
1010.143 0
1010.164 0
1010.184 5
1010.205 0
1010.225 0
1010.246 0
1010.267 6
1010.287 3
1010.308 0
1010.328 0
1010.349 0
1010.370 0
1010.390 1
1010.411 4
1010.431 2
1010.452 1
1010.472 10
1010.493 4
1010.514 1
1010.534 0
1010.555 0
1010.575 0
1010.596 0
1010.617 0
1010.637 0
1010.658 5
1010.678 0
1010.699 0
1010.720 0
1010.740 0
1010.761 1
1010.781 1
1010.802 0
1010.822 0
1010.843 0
1010.864 0
1010.884 0
1010.905 0
1010.925 8
1010.946 1
1010.967 3
1010.987 0
1011.008 0
1011.028 0
1011.049 0
1011.070 0
1011.090 5
1011.111 2
1011.131 4
1011.152 1
1011.173 13
1011.193 5
1011.214 0
1011.234 0
1011.255 0
1011.276 0
1011.296 0
1011.317 0
1011.337 0
1011.358 0
1011.379 0
1011.399 5
1011.420 2
1011.440 0
1011.461 0
1011.481 0
1011.502 0
1011.523 0
1011.543 0
1011.564 0
1011.584 0
1011.605 0
1011.626 0
1011.646 0
1011.667 4
1011.687 4
1011.708 0
1011.729 0
1011.749 0
1011.770 0
1011.790 0
1011.811 9
1011.832 3
1011.852 1
1011.873 1
1011.893 9
1011.914 0
1011.935 0
1011.955 0
1011.976 0
1011.997 0
1012.017 0
1012.038 5
1012.058 1
1012.079 2
1012.100 1
1012.120 0
1012.141 0
1012.161 0
1012.182 2
1012.203 0
1012.223 1
1012.244 17
1012.264 3
1012.285 1
1012.306 0
1012.326 0
1012.347 0
1012.367 0
1012.388 1
1012.409 2
1012.429 10
1012.450 1
1012.470 6
1012.491 6
1012.512 5
1012.532 3
1012.553 1
1012.573 1
1012.594 6
1012.615 11
1012.635 6
1012.656 4
1012.677 1
1012.697 0
1012.718 0
1012.738 1
1012.759 7
1012.780 2
1012.800 0
1012.821 6
1012.841 0
1012.862 0
1012.883 0
1012.903 0
1012.924 0
1012.944 0
1012.965 0
1012.986 0
1013.006 2
1013.027 2
1013.048 0
1013.068 0
1013.089 0
1013.109 0
1013.130 0
1013.151 0
1013.171 0
1013.192 0
1013.212 2
1013.233 14
1013.254 0
1013.274 0
1013.295 0
1013.316 0
1013.336 0
1013.357 0
1013.377 7
1013.398 1
1013.419 4
1013.439 8
1013.460 1
1013.480 1
1013.501 0
1013.522 2
1013.542 5
1013.563 0
1013.584 0
1013.604 0
1013.625 0
1013.645 4
1013.666 0
1013.687 0
1013.707 0
1013.728 0
1013.749 0
1013.769 1
1013.790 0
1013.810 0
1013.831 6
1013.852 1
1013.872 0
1013.893 0
1013.913 0
1013.934 0
1013.955 2
1013.975 6
1013.996 0
1014.017 7
1014.037 0
1014.058 0
1014.078 0
1014.099 0
1014.120 0
1014.140 0
1014.161 0
1014.182 0
1014.202 1
1014.223 0
1014.243 0
1014.264 0
1014.285 0
1014.305 0
1014.326 0
1014.347 0
1014.367 2
1014.388 3
1014.408 6
1014.429 0
1014.450 8
1014.470 4
1014.491 2
1014.512 1
1014.532 0
1014.553 0
1014.574 7
1014.594 0
1014.615 0
1014.635 1
1014.656 0
1014.677 2
1014.697 0
1014.718 0
1014.739 0
1014.759 2
1014.780 11
1014.800 0
1014.821 3
1014.842 1
1014.862 0
1014.883 8
1014.904 4
1014.924 0
1014.945 0
1014.966 1
1014.986 0
1015.007 3
1015.027 0
1015.048 7
1015.069 2
1015.089 0
1015.110 0
1015.131 0
1015.151 5
1015.172 5
1015.193 11
1015.213 7
1015.234 0
1015.254 4
1015.275 7
1015.296 0
1015.316 3
1015.337 2
1015.358 3
1015.378 2
1015.399 11
1015.420 5
1015.440 0
1015.461 0
1015.481 0
1015.502 6
1015.523 0
1015.543 0
1015.564 0
1015.585 0
1015.605 0
1015.626 9
1015.647 4
1015.667 8
1015.688 6
1015.708 1
1015.729 0
1015.750 0
1015.770 0
1015.791 0
1015.812 13
1015.832 9
1015.853 2
1015.874 0
1015.894 12
1015.915 7
1015.936 3
1015.956 0
1015.977 0
1015.997 0
1016.018 0
1016.039 0
1016.059 0
1016.080 7
1016.101 5
1016.121 0
1016.142 0
1016.163 1
1016.183 5
1016.204 0
1016.225 3
1016.245 4
1016.266 0
1016.286 0
1016.307 0
1016.328 2
1016.348 3
1016.369 2
1016.390 1
1016.410 8
1016.431 1
1016.452 0
1016.472 0
1016.493 0
1016.514 0
1016.534 6
1016.555 0
1016.576 0
1016.596 0
1016.617 0
1016.638 0
1016.658 0
1016.679 0
1016.699 0
1016.720 1
1016.741 0
1016.761 0
1016.782 0
1016.803 0
1016.823 1
1016.844 2
1016.865 10
1016.885 0
1016.906 0
1016.927 2
1016.947 0
1016.968 0
1016.989 0
1017.009 0
1017.030 0
1017.051 3
1017.071 5
1017.092 2
1017.113 9
1017.133 3
1017.154 0
1017.174 3
1017.195 6
1017.216 4
1017.236 0
1017.257 0
1017.278 0
1017.298 0
1017.319 0
1017.340 0
1017.360 0
1017.381 0
1017.402 0
1017.422 0
1017.443 2
1017.464 1
1017.484 0
1017.505 0
1017.526 0
1017.546 3
1017.567 2
1017.588 6
1017.608 1
1017.629 3
1017.650 0
1017.670 0
1017.691 0
1017.712 4
1017.732 3
1017.753 0
1017.774 2
1017.794 2
1017.815 0
1017.836 0
1017.856 4
1017.877 3
1017.898 4
1017.918 0
1017.939 0
1017.960 0
1017.980 0
1018.001 0
1018.022 0
1018.042 0
1018.063 3
1018.084 0
1018.104 3
1018.125 2
1018.146 4
1018.166 0
1018.187 0
1018.208 0
1018.228 0
1018.249 1
1018.270 3
1018.290 0
1018.311 0
1018.332 0
1018.352 0
1018.373 0
1018.394 0
1018.414 0
1018.435 0
1018.456 0
1018.476 0
1018.497 0
1018.518 0
1018.538 0
1018.559 4
1018.580 0
1018.600 0
1018.621 0
1018.642 1
1018.662 0
1018.683 0
1018.704 0
1018.724 0
1018.745 0
1018.766 0
1018.786 2
1018.807 6
1018.828 0
1018.848 0
1018.869 0
1018.890 0
1018.910 0
1018.931 0
1018.952 0
1018.972 0
1018.993 0
1019.014 0
1019.034 0
1019.055 0
1019.076 0
1019.096 0
1019.117 0
1019.138 0
1019.158 0
1019.179 0
1019.200 2
1019.220 1
1019.241 0
1019.262 0
1019.282 0
1019.303 0
1019.324 2
1019.345 4
1019.365 2
1019.386 3
1019.407 0
1019.427 0
1019.448 2
1019.469 2
1019.489 11
1019.510 5
1019.531 6
1019.551 4
1019.572 3
1019.593 1
1019.613 0
1019.634 0
1019.655 0
1019.675 0
1019.696 0
1019.717 4
1019.737 9
1019.758 1
1019.779 0
1019.799 0
1019.820 0
1019.841 0
1019.862 0
1019.882 3
1019.903 0
1019.924 0
1019.944 0
1019.965 5
1019.986 0
1020.006 0
1020.027 0
1020.048 0
1020.068 0
1020.089 4
1020.110 1
1020.130 4
1020.151 1
1020.172 0
1020.192 0
1020.213 0
1020.234 0
1020.255 0
1020.275 0
1020.296 0
1020.317 1
1020.337 0
1020.358 0
1020.379 0
1020.399 0
1020.420 0
1020.441 0
1020.461 1
1020.482 1
1020.503 0
1020.523 4
1020.544 11
1020.565 5
1020.586 3
1020.606 0
1020.627 0
1020.648 0
1020.668 8
1020.689 0
1020.710 0
1020.730 0
1020.751 0
1020.772 1
1020.792 0
1020.813 0
1020.834 0
1020.855 3
1020.875 0
1020.896 0
1020.917 0
1020.937 1
1020.958 9
1020.979 0
1020.999 0
1021.020 0
1021.041 0
1021.061 0
1021.082 0
1021.103 0
1021.124 0
1021.144 0
1021.165 0
1021.186 2
1021.206 7
1021.227 1
1021.248 0
1021.268 0
1021.289 0
1021.310 0
1021.331 0
1021.351 0
1021.372 0
1021.393 0
1021.413 0
1021.434 4
1021.455 0
1021.475 9
1021.496 14
1021.517 5
1021.538 4
1021.558 1
1021.579 0
1021.600 0
1021.620 1
1021.641 2
1021.662 12
1021.682 8
1021.703 1
1021.724 0
1021.745 0
1021.765 0
1021.786 5
1021.807 4
1021.827 5
1021.848 8
1021.869 5
1021.889 0
1021.910 0
1021.931 0
1021.952 0
1021.972 4
1021.993 1
1022.014 0
1022.034 0
1022.055 0
1022.076 0
1022.097 0
1022.117 0
1022.138 0
1022.159 0
1022.179 0
1022.200 1
1022.221 0
1022.241 0
1022.262 0
1022.283 4
1022.304 5
1022.324 3
1022.345 0
1022.366 0
1022.386 0
1022.407 0
1022.428 0
1022.449 0
1022.469 0
1022.490 7
1022.511 10
1022.531 2
1022.552 1
1022.573 0
1022.594 0
1022.614 3
1022.635 10
1022.656 0
1022.676 0
1022.697 0
1022.718 0
1022.739 0
1022.759 0
1022.780 0
1022.801 0
1022.821 0
1022.842 4
1022.863 2
1022.883 0
1022.904 0
1022.925 0
1022.946 1
1022.966 0
1022.987 1
1023.008 0
1023.028 0
1023.049 1
1023.070 0
1023.091 0
1023.111 0
1023.132 8
1023.153 3
1023.174 0
1023.194 0
1023.215 5
1023.236 2
1023.256 0
1023.277 0
1023.298 0
1023.319 0
1023.339 0
1023.360 2
1023.381 5
1023.401 0
1023.422 0
1023.443 0
1023.464 4
1023.484 0
1023.505 4
1023.526 6
1023.546 0
1023.567 0
1023.588 0
1023.609 0
1023.629 0
1023.650 0
1023.671 0
1023.691 7
1023.712 2
1023.733 0
1023.754 0
1023.774 0
1023.795 0
1023.816 0
1023.837 0
1023.857 0
1023.878 0
1023.899 0
1023.919 0
1023.940 0
1023.961 0
1023.982 0
1024.002 0
1024.023 0
1024.044 0
1024.065 0
1024.085 7
1024.106 6
1024.127 0
1024.147 0
1024.168 0
1024.189 0
1024.210 0
1024.230 0
1024.251 0
1024.272 0
1024.293 2
1024.313 2
1024.334 0
1024.355 0
1024.375 0
1024.396 6
1024.417 2
1024.438 0
1024.458 7
1024.479 1
1024.500 0
1024.521 0
1024.541 3
1024.562 1
1024.583 2
1024.603 4
1024.624 3
1024.645 0
1024.666 0
1024.686 0
1024.707 0
1024.728 0
1024.749 0
1024.769 0
1024.790 0
1024.811 0
1024.832 0
1024.852 0
1024.873 0
1024.894 8
1024.914 16
1024.935 2
1024.956 0
1024.977 0
1024.997 0
1025.018 1
1025.039 0
1025.060 0
1025.080 1
1025.101 0
1025.122 0
1025.143 0
1025.163 0
1025.184 0
1025.205 0
1025.225 0
1025.246 0
1025.267 0
1025.288 0
1025.308 0
1025.329 0
1025.350 16
1025.371 7
1025.391 0
1025.412 6
1025.433 2
1025.454 0
1025.474 0
1025.495 1
1025.516 5
1025.537 1
1025.557 1
1025.578 2
1025.599 3
1025.620 0
1025.640 0
1025.661 1
1025.682 0
1025.703 1
1025.723 0
1025.744 0
1025.765 2
1025.785 6
1025.806 1
1025.827 0
1025.848 0
1025.868 1
1025.889 0
1025.910 0
1025.931 0
1025.951 0
1025.972 0
1025.993 0
1026.014 0
1026.034 0
1026.055 0
1026.076 0
1026.097 0
1026.117 1
1026.138 0
1026.159 0
1026.180 0
1026.200 1
1026.221 7
1026.242 0
1026.263 0
1026.283 7
1026.304 1
1026.325 1
1026.346 0
1026.366 0
1026.387 0
1026.408 0
1026.429 0
1026.449 0
1026.470 0
1026.491 0
1026.512 0
1026.532 0
1026.553 0
1026.574 13
1026.595 16
1026.615 0
1026.636 0
1026.657 0
1026.678 0
1026.698 0
1026.719 0
1026.740 0
1026.761 0
1026.781 0
1026.802 0
1026.823 0
1026.844 0
1026.864 1
1026.885 0
1026.906 0
1026.927 0
1026.947 0
1026.968 2
1026.989 0
1027.010 0
1027.030 0
1027.051 0
1027.072 0
1027.093 0
1027.113 1
1027.134 1
1027.155 6
1027.176 0
1027.197 0
1027.217 0
1027.238 0
1027.259 0
1027.280 3
1027.300 5
1027.321 7
1027.342 2
1027.363 0
1027.383 0
1027.404 0
1027.425 0
1027.446 0
1027.466 0
1027.487 9
1027.508 4
1027.529 7
1027.549 0
1027.570 4
1027.591 2
1027.612 0
1027.632 0
1027.653 0
1027.674 0
1027.695 0
1027.716 3
1027.736 1
1027.757 0
1027.778 0
1027.799 0
1027.819 0
1027.840 4
1027.861 9
1027.882 8
1027.902 2
1027.923 0
1027.944 0
1027.965 0
1027.985 0
1028.006 0
1028.027 1
1028.048 12
1028.069 2
1028.089 0
1028.110 0
1028.131 0
1028.152 14
1028.172 5
1028.193 4
1028.214 2
1028.235 0
1028.255 0
1028.276 2
1028.297 0
1028.318 0
1028.338 0
1028.359 0
1028.380 0
1028.401 0
1028.422 7
1028.442 10
1028.463 3
1028.484 0
1028.505 1
1028.525 0
1028.546 0
1028.567 0
1028.588 0
1028.609 0
1028.629 9
1028.650 0
1028.671 1
1028.692 0
1028.712 0
1028.733 0
1028.754 3
1028.775 0
1028.795 0
1028.816 0
1028.837 0
1028.858 0
1028.879 0
1028.899 0
1028.920 5
1028.941 2
1028.962 0
1028.982 0
1029.003 0
1029.024 0
1029.045 2
1029.066 2
1029.086 0
1029.107 0
1029.128 0
1029.149 0
1029.169 1
1029.190 2
1029.211 0
1029.232 0
1029.253 1
1029.273 0
1029.294 0
1029.315 0
1029.336 2
1029.356 6
1029.377 0
1029.398 0
1029.419 5
1029.440 7
1029.460 4
1029.481 4
1029.502 10
1029.523 2
1029.543 3
1029.564 0
1029.585 0
1029.606 0
1029.627 0
1029.647 0
1029.668 0
1029.689 0
1029.710 0
1029.730 2
1029.751 9
1029.772 7
1029.793 1
1029.814 0
1029.834 0
1029.855 0
1029.876 0
1029.897 0
1029.918 0
1029.938 1
1029.959 0
1029.980 0
1030.001 6
1030.021 1
1030.042 0
1030.063 0
1030.084 2
1030.105 3
1030.125 0
1030.146 0
1030.167 2
1030.188 14
1030.209 3
1030.229 0
1030.250 0
1030.271 0
1030.292 0
1030.313 0
1030.333 2
1030.354 1
1030.375 0
1030.396 6
1030.416 12
1030.437 5
1030.458 1
1030.479 4
1030.500 0
1030.520 0
1030.541 2
1030.562 5
1030.583 0
1030.604 0
1030.624 0
1030.645 2
1030.666 0
1030.687 3
1030.708 0
1030.728 0
1030.749 0
1030.770 1
1030.791 1
1030.811 2
1030.832 0
1030.853 0
1030.874 0
1030.895 0
1030.915 0
1030.936 0
1030.957 0
1030.978 0
1030.999 0
1031.019 0
1031.040 0
1031.061 6
1031.082 0
1031.103 0
1031.123 0
1031.144 6
1031.165 0
1031.186 0
1031.207 0
1031.227 0
1031.248 0
1031.269 0
1031.290 0
1031.311 8
1031.331 2
1031.352 2
1031.373 0
1031.394 0
1031.415 5
1031.435 2
1031.456 0
1031.477 0
1031.498 2
1031.519 3
1031.539 2
1031.560 1
1031.581 5
1031.602 0
1031.623 0
1031.643 6
1031.664 8
1031.685 4
1031.706 3
1031.727 7
1031.747 2
1031.768 0
1031.789 6
1031.810 5
1031.831 7
1031.851 1
1031.872 0
1031.893 0
1031.914 3
1031.935 1
1031.955 0
1031.976 0
1031.997 0
1032.018 0
1032.039 0
1032.060 0
1032.080 0
1032.101 0
1032.122 0
1032.143 0
1032.164 1
1032.184 0
1032.205 1
1032.226 0
1032.247 0
1032.268 8
1032.288 0
1032.309 0
1032.330 1
1032.351 0
1032.372 0
1032.392 1
1032.413 3
1032.434 10
1032.455 7
1032.476 9
1032.497 3
1032.517 0
1032.538 7
1032.559 6
1032.580 0
1032.601 6
1032.621 0
1032.642 2
1032.663 0
1032.684 9
1032.705 16
1032.725 6
1032.746 1
1032.767 0
1032.788 0
1032.809 3
1032.830 1
1032.850 0
1032.871 1
1032.892 0
1032.913 0
1032.934 0
1032.954 0
1032.975 0
1032.996 4
1033.017 0
1033.038 0
1033.058 0
1033.079 0
1033.100 0
1033.121 0
1033.142 0
1033.163 0
1033.183 0
1033.204 0
1033.225 4
1033.246 3
1033.267 0
1033.287 0
1033.308 0
1033.329 0
1033.350 0
1033.371 2
1033.392 0
1033.412 0
1033.433 1
1033.454 0
1033.475 0
1033.496 9
1033.517 2
1033.537 4
1033.558 2
1033.579 4
1033.600 0
1033.621 0
1033.641 0
1033.662 0
1033.683 1
1033.704 0
1033.725 0
1033.746 0
1033.766 0
1033.787 0
1033.808 0
1033.829 3
1033.850 7
1033.870 0
1033.891 2
1033.912 0
1033.933 0
1033.954 0
1033.975 0
1033.995 0
1034.016 0
1034.037 0
1034.058 0
1034.079 0
1034.100 0
1034.120 0
1034.141 0
1034.162 0
1034.183 0
1034.204 0
1034.225 0
1034.245 1
1034.266 3
1034.287 3
1034.308 0
1034.329 0
1034.350 0
1034.370 0
1034.391 2
1034.412 0
1034.433 2
1034.454 0
1034.475 0
1034.495 0
1034.516 0
1034.537 0
1034.558 0
1034.579 3
1034.599 1
1034.620 0
1034.641 3
1034.662 0
1034.683 0
1034.704 0
1034.724 0
1034.745 0
1034.766 2
1034.787 0
1034.808 0
1034.829 5
1034.850 4
1034.870 4
1034.891 0
1034.912 3
1034.933 0
1034.954 0
1034.975 0
1034.995 0
1035.016 0
1035.037 0
1035.058 0
1035.079 0
1035.100 3
1035.120 12
1035.141 0
1035.162 0
1035.183 0
1035.204 3
1035.225 0
1035.245 0
1035.266 0
1035.287 0
1035.308 2
1035.329 0
1035.350 0
1035.370 3
1035.391 0
1035.412 0
1035.433 7
1035.454 0
1035.475 2
1035.495 6
1035.516 3
1035.537 7
1035.558 0
1035.579 0
1035.600 0
1035.621 0
1035.641 3
1035.662 3
1035.683 3
1035.704 0
1035.725 0
1035.746 0
1035.766 0
1035.787 3
1035.808 5
1035.829 4
1035.850 0
1035.871 0
1035.892 0
1035.912 0
1035.933 0
1035.954 0
1035.975 0
1035.996 0
1036.017 0
1036.037 0
1036.058 0
1036.079 0
1036.100 0
1036.121 0
1036.142 0
1036.163 0
1036.183 0
1036.204 1
1036.225 3
1036.246 0
1036.267 2
1036.288 3
1036.308 0
1036.329 0
1036.350 0
1036.371 3
1036.392 4
1036.413 0
1036.434 1
1036.454 0
1036.475 0
1036.496 0
1036.517 0
1036.538 0
1036.559 8
1036.580 9
1036.600 4
1036.621 0
1036.642 0
1036.663 0
1036.684 0
1036.705 5
1036.725 0
1036.746 0
1036.767 0
1036.788 0
1036.809 0
1036.830 0
1036.851 0
1036.871 2
1036.892 3
1036.913 0
1036.934 0
1036.955 0
1036.976 0
1036.997 0
1037.017 0
1037.038 0
1037.059 0
1037.080 1
1037.101 1
1037.122 1
1037.143 0
1037.163 0
1037.184 0
1037.205 0
1037.226 0
1037.247 0
1037.268 0
1037.289 0
1037.309 0
1037.330 1
1037.351 2
1037.372 0
1037.393 3
1037.414 0
1037.435 8
1037.455 4
1037.476 4
1037.497 6
1037.518 1
1037.539 2
1037.560 4
1037.581 2
1037.602 0
1037.622 0
1037.643 0
1037.664 2
1037.685 0
1037.706 0
1037.727 0
1037.748 0
1037.768 0
1037.789 3
1037.810 3
1037.831 1
1037.852 1
1037.873 3
1037.894 3
1037.914 0
1037.935 0
1037.956 1
1037.977 0
1037.998 0
1038.019 4
1038.040 6
1038.061 0
1038.081 7
1038.102 6
1038.123 3
1038.144 0
1038.165 0
1038.186 0
1038.207 0
1038.228 0
1038.248 0
1038.269 5
1038.290 6
1038.311 1
1038.332 8
1038.353 6
1038.374 4
1038.394 0
1038.415 0
1038.436 0
1038.457 8
1038.478 11
1038.499 4
1038.520 3
1038.541 0
1038.561 0
1038.582 0
1038.603 0
1038.624 0
1038.645 0
1038.666 0
1038.687 0
1038.708 0
1038.728 0
1038.749 6
1038.770 7
1038.791 1
1038.812 0
1038.833 0
1038.854 0
1038.875 0
1038.895 0
1038.916 0
1038.937 0
1038.958 0
1038.979 0
1039.000 1
1039.021 1
1039.042 0
1039.062 2
1039.083 0
1039.104 0
1039.125 0
1039.146 0
1039.167 0
1039.188 1
1039.209 0
1039.229 0
1039.250 0
1039.271 0
1039.292 0
1039.313 0
1039.334 0
1039.355 0
1039.376 1
1039.396 0
1039.417 0
1039.438 0
1039.459 1
1039.480 1
1039.501 5
1039.522 0
1039.543 0
1039.564 0
1039.584 0
1039.605 0
1039.626 0
1039.647 0
1039.668 0
1039.689 0
1039.710 0
1039.731 0
1039.751 0
1039.772 0
1039.793 0
1039.814 0
1039.835 0
1039.856 0
1039.877 1
1039.898 0
1039.919 0
1039.939 0
1039.960 2
1039.981 0
1040.002 0
1040.023 0
1040.044 0
1040.065 0
1040.086 0
1040.107 0
1040.127 0
1040.148 0
1040.169 0
1040.190 0
1040.211 1
1040.232 1
1040.253 6
1040.274 2
1040.295 0
1040.315 0
1040.336 0
1040.357 0
1040.378 0
1040.399 0
1040.420 17
1040.441 9
1040.462 6
1040.483 1
1040.503 0
1040.524 0
1040.545 0
1040.566 0
1040.587 0
1040.608 0
1040.629 9
1040.650 1
1040.671 0
1040.691 0
1040.712 2
1040.733 2
1040.754 1
1040.775 2
1040.796 0
1040.817 0
1040.838 1
1040.859 0
1040.880 0
1040.900 0
1040.921 1
1040.942 1
1040.963 2
1040.984 0
1041.005 2
1041.026 1
1041.047 1
1041.068 0
1041.089 5
1041.109 5
1041.130 6
1041.151 0
1041.172 1
1041.193 0
1041.214 0
1041.235 0
1041.256 0
1041.277 5
1041.297 2
1041.318 0
1041.339 5
1041.360 0
1041.381 4
1041.402 1
1041.423 0
1041.444 3
1041.465 5
1041.486 0
1041.507 2
1041.527 2
1041.548 0
1041.569 0
1041.590 10
1041.611 3
1041.632 4
1041.653 0
1041.674 0
1041.695 0
1041.716 0
1041.736 0
1041.757 0
1041.778 0
1041.799 0
1041.820 0
1041.841 1
1041.862 9
1041.883 6
1041.904 0
1041.925 1
1041.945 0
1041.966 0
1041.987 0
1042.008 0
1042.029 0
1042.050 0
1042.071 0
1042.092 0
1042.113 0
1042.134 0
1042.155 4
1042.175 0
1042.196 4
1042.217 0
1042.238 0
1042.259 0
1042.280 0
1042.301 0
1042.322 0
1042.343 0
1042.364 0
1042.385 0
1042.405 0
1042.426 1
1042.447 10
1042.468 0
1042.489 0
1042.510 4
1042.531 5
1042.552 1
1042.573 0
1042.594 0
1042.615 5
1042.636 1
1042.656 3
1042.677 1
1042.698 0
1042.719 0
1042.740 0
1042.761 0
1042.782 0
1042.803 1
1042.824 0
1042.845 0
1042.866 0
1042.886 0
1042.907 0
1042.928 7
1042.949 4
1042.970 6
1042.991 1
1043.012 0
1043.033 0
1043.054 0
1043.075 0
1043.096 0
1043.117 9
1043.137 0
1043.158 0
1043.179 5
1043.200 8
1043.221 2
1043.242 0
1043.263 7
1043.284 8
1043.305 1
1043.326 10
1043.347 2
1043.368 0
1043.389 5
1043.409 0
1043.430 3
1043.451 7
1043.472 4
1043.493 0
1043.514 0
1043.535 0
1043.556 1
1043.577 0
1043.598 0
1043.619 2
1043.640 1
1043.661 4
1043.681 0
1043.702 0
1043.723 0
1043.744 2
1043.765 0
1043.786 0
1043.807 0
1043.828 0
1043.849 0
1043.870 3
1043.891 0
1043.912 0
1043.933 0
1043.953 1
1043.974 4
1043.995 5
1044.016 4
1044.037 0
1044.058 0
1044.079 0
1044.100 0
1044.121 0
1044.142 0
1044.163 0
1044.184 0
1044.205 0
1044.226 0
1044.246 0
1044.267 12
1044.288 10
1044.309 3
1044.330 0
1044.351 0
1044.372 1
1044.393 0
1044.414 0
1044.435 0
1044.456 2
1044.477 2
1044.498 0
1044.519 3
1044.539 0
1044.560 6
1044.581 0
1044.602 0
1044.623 0
1044.644 0
1044.665 0
1044.686 0
1044.707 0
1044.728 0
1044.749 1
1044.770 0
1044.791 0
1044.812 1
1044.833 0
1044.853 0
1044.874 0
1044.895 8
1044.916 1
1044.937 0
1044.958 0
1044.979 10
1045.000 12
1045.021 8
1045.042 1
1045.063 0
1045.084 0
1045.105 0
1045.126 0
1045.147 6
1045.168 2
1045.188 0
1045.209 0
1045.230 3
1045.251 1
1045.272 0
1045.293 3
1045.314 0
1045.335 0
1045.356 0
1045.377 0
1045.398 0
1045.419 0
1045.440 3
1045.461 4
1045.482 7
1045.503 2
1045.524 0
1045.544 1
1045.565 0
1045.586 0
1045.607 0
1045.628 0
1045.649 0
1045.670 0
1045.691 1
1045.712 1
1045.733 0
1045.754 0
1045.775 0
1045.796 0
1045.817 0
1045.838 4
1045.859 3
1045.880 0
1045.901 0
1045.921 1
1045.942 0
1045.963 0
1045.984 0
1046.005 0
1046.026 5
1046.047 3
1046.068 0
1046.089 0
1046.110 1
1046.131 11
1046.152 4
1046.173 0
1046.194 2
1046.215 4
1046.236 1
1046.257 4
1046.278 0
1046.299 0
1046.319 0
1046.340 0
1046.361 1
1046.382 2
1046.403 6
1046.424 2
1046.445 0
1046.466 0
1046.487 3
1046.508 7
1046.529 1
1046.550 0
1046.571 0
1046.592 0
1046.613 0
1046.634 0
1046.655 4
1046.676 0
1046.697 0
1046.718 1
1046.739 0
1046.759 1
1046.780 0
1046.801 0
1046.822 0
1046.843 0
1046.864 0
1046.885 0
1046.906 0
1046.927 0
1046.948 0
1046.969 0
1046.990 0
1047.011 0
1047.032 0
1047.053 0
1047.074 0
1047.095 7
1047.116 1
1047.137 11
1047.158 3
1047.179 0
1047.200 0
1047.221 2
1047.241 0
1047.262 0
1047.283 0
1047.304 7
1047.325 3
1047.346 0
1047.367 0
1047.388 0
1047.409 0
1047.430 0
1047.451 13
1047.472 3
1047.493 0
1047.514 2
1047.535 5
1047.556 3
1047.577 8
1047.598 1
1047.619 0
1047.640 0
1047.661 0
1047.682 2
1047.703 2
1047.724 0
1047.745 0
1047.766 0
1047.787 8
1047.807 4
1047.828 0
1047.849 0
1047.870 0
1047.891 2
1047.912 1
1047.933 0
1047.954 0
1047.975 0
1047.996 0
1048.017 0
1048.038 0
1048.059 5
1048.080 2
1048.101 0
1048.122 3
1048.143 0
1048.164 0
1048.185 0
1048.206 0
1048.227 0
1048.248 3
1048.269 3
1048.290 0
1048.311 0
1048.332 0
1048.353 1
1048.374 0
1048.395 0
1048.416 2
1048.437 6
1048.457 8
1048.478 5
1048.499 0
1048.520 0
1048.541 0
1048.562 0
1048.583 0
1048.604 0
1048.625 0
1048.646 1
1048.667 2
1048.688 0
1048.709 0
1048.730 0
1048.751 0
1048.772 0
1048.793 0
1048.814 0
1048.835 0
1048.856 0
1048.877 0
1048.898 3
1048.919 7
1048.940 3
1048.961 8
1048.982 5
1049.003 0
1049.024 0
1049.045 0
1049.066 3
1049.087 0
1049.108 0
1049.129 0
1049.150 0
1049.171 0
1049.192 0
1049.213 0
1049.234 0
1049.255 0
1049.276 3
1049.297 0
1049.318 3
1049.338 7
1049.359 1
1049.380 0
1049.401 0
1049.422 0
1049.443 0
1049.464 1
1049.485 4
1049.506 6
1049.527 0
1049.548 2
1049.569 1
1049.590 0
1049.611 0
1049.632 0
1049.653 0
1049.674 1
1049.695 0
1049.716 0
1049.737 0
1049.758 0
1049.779 4
1049.800 4
1049.821 5
1049.842 0
1049.863 0
1049.884 0
1049.905 0
1049.926 0
1049.947 0
1049.968 0
1049.989 0
1050.010 4
1050.031 1
1050.052 0
1050.073 0
1050.094 0
1050.115 0
1050.136 0
1050.157 0
1050.178 0
1050.199 0
1050.220 0
1050.241 1
1050.262 2
1050.283 0
1050.304 0
1050.325 0
1050.346 0
1050.367 0
1050.388 6
1050.409 0
1050.430 1
1050.451 4
1050.472 8
1050.493 9
1050.514 0
1050.535 3
1050.556 4
1050.577 4
1050.598 0
1050.619 0
1050.640 0
1050.661 0
1050.682 0
1050.703 0
1050.724 1
1050.745 0
1050.766 0
1050.787 0
1050.808 0
1050.829 0
1050.850 0
1050.871 0
1050.892 3
1050.913 5
1050.934 0
1050.955 0
1050.976 5
1050.997 1
1051.018 0
1051.039 0
1051.060 0
1051.081 0
1051.102 0
1051.123 0
1051.144 2
1051.165 0
1051.186 0
1051.207 0
1051.228 0
1051.249 0
1051.270 0
1051.291 0
1051.312 5
1051.333 2
1051.354 0
1051.375 5
1051.396 1
1051.417 2
1051.438 15
1051.459 2
1051.480 1
1051.501 2
1051.522 5
1051.543 3
1051.564 1
1051.585 0
1051.606 0
1051.627 4
1051.648 3
1051.669 0
1051.690 0
1051.711 0
1051.732 0
1051.753 0
1051.774 0
1051.795 0
1051.816 0
1051.837 0
1051.858 0
1051.879 0
1051.900 7
1051.921 9
1051.942 0
1051.963 0
1051.984 0
1052.005 0
1052.026 0
1052.047 0
1052.068 0
1052.089 0
1052.110 0
1052.131 0
1052.152 0
1052.173 4
1052.194 1
1052.215 3
1052.236 0
1052.257 0
1052.278 0
1052.299 0
1052.320 0
1052.341 0
1052.362 1
1052.383 0
1052.404 0
1052.425 0
1052.446 0
1052.467 0
1052.488 0
1052.509 1
1052.530 6
1052.551 5
1052.572 0
1052.593 0
1052.614 0
1052.635 0
1052.656 3
1052.677 0
1052.698 0
1052.719 0
1052.740 3
1052.761 0
1052.782 0
1052.803 0
1052.824 0
1052.845 2
1052.866 0
1052.887 0
1052.908 0
1052.929 1
1052.950 0
1052.971 0
1052.992 0
1053.013 0
1053.034 0
1053.055 0
1053.076 3
1053.097 0
1053.118 1
1053.139 0
1053.160 3
1053.181 1
1053.202 0
1053.223 0
1053.244 0
1053.266 0
1053.287 0
1053.308 0
1053.329 0
1053.350 0
1053.371 1
1053.392 1
1053.413 5
1053.434 7
1053.455 1
1053.476 0
1053.497 0
1053.518 4
1053.539 0
1053.560 3
1053.581 7
1053.602 15
1053.623 0
1053.644 0
1053.665 2
1053.686 10
1053.707 7
1053.728 0
1053.749 0
1053.770 0
1053.791 3
1053.812 0
1053.833 0
1053.854 0
1053.875 0
1053.896 0
1053.917 0
1053.938 3
1053.959 0
1053.980 0
1054.001 0
1054.022 0
1054.043 0
1054.064 0
1054.085 0
1054.106 9
1054.127 0
1054.149 0
1054.170 0
1054.191 0
1054.212 0
1054.233 0
1054.254 0
1054.275 0
1054.296 3
1054.317 4
1054.338 0
1054.359 0
1054.380 0
1054.401 0
1054.422 0
1054.443 0
1054.464 0
1054.485 2
1054.506 4
1054.527 0
1054.548 3
1054.569 0
1054.590 0
1054.611 0
1054.632 1
1054.653 0
1054.674 1
1054.695 0
1054.716 0
1054.737 0
1054.758 0
1054.779 0
1054.801 0
1054.822 0
1054.843 2
1054.864 3
1054.885 7
1054.906 1
1054.927 2
1054.948 0
1054.969 0
1054.990 2
1055.011 0
1055.032 0
1055.053 0
1055.074 0
1055.095 2
1055.116 4
1055.137 0
1055.158 0
1055.179 0
1055.200 2
1055.221 0
1055.242 0
1055.263 0
1055.284 0
1055.305 0
1055.326 0
1055.347 1
1055.369 2
1055.390 4
1055.411 13
1055.432 17
1055.453 3
1055.474 0
1055.495 0
1055.516 0
1055.537 0
1055.558 0
1055.579 0
1055.600 0
1055.621 0
1055.642 0
1055.663 0
1055.684 0
1055.705 0
1055.726 2
1055.747 0
1055.768 0
1055.789 0
1055.810 1
1055.831 1
1055.853 0
1055.874 0
1055.895 1
1055.916 1
1055.937 0
1055.958 8
1055.979 7
1056.000 0
1056.021 2
1056.042 0
1056.063 2
1056.084 0
1056.105 0
1056.126 0
1056.147 1
1056.168 0
1056.189 5
1056.210 0
1056.231 0
1056.252 0
1056.273 0
1056.295 0
1056.316 1
1056.337 3
1056.358 0
1056.379 0
1056.400 4
1056.421 5
1056.442 0
1056.463 0
1056.484 3
1056.505 0
1056.526 5
1056.547 0
1056.568 0
1056.589 0
1056.610 2
1056.631 2
1056.652 0
1056.673 0
1056.695 2
1056.716 4
1056.737 0
1056.758 0
1056.779 0
1056.800 0
1056.821 0
1056.842 0
1056.863 0
1056.884 0
1056.905 0
1056.926 0
1056.947 3
1056.968 0
1056.989 2
1057.010 1
1057.031 6
1057.052 1
1057.074 0
1057.095 3
1057.116 0
1057.137 3
1057.158 2
1057.179 1
1057.200 3
1057.221 1
1057.242 2
1057.263 2
1057.284 1
1057.305 5
1057.326 5
1057.347 5
1057.368 0
1057.389 1
1057.410 0
1057.432 0
1057.453 8
1057.474 0
1057.495 0
1057.516 1
1057.537 3
1057.558 2
1057.579 0
1057.600 0
1057.621 7
1057.642 3
1057.663 0
1057.684 0
1057.705 0
1057.726 0
1057.747 3
1057.769 0
1057.790 7
1057.811 7
1057.832 0
1057.853 3
1057.874 0
1057.895 0
1057.916 0
1057.937 0
1057.958 1
1057.979 0
1058.000 0
1058.021 0
1058.042 0
1058.063 0
1058.085 0
1058.106 4
1058.127 2
1058.148 0
1058.169 11
1058.190 7
1058.211 0
1058.232 0
1058.253 0
1058.274 0
1058.295 5
1058.316 5
1058.337 0
1058.358 0
1058.380 0
1058.401 0
1058.422 0
1058.443 0
1058.464 2
1058.485 7
1058.506 1
1058.527 0
1058.548 0
1058.569 0
1058.590 0
1058.611 0
1058.632 1
1058.653 3
1058.675 3
1058.696 0
1058.717 0
1058.738 0
1058.759 3
1058.780 1
1058.801 5
1058.822 7
1058.843 6
1058.864 0
1058.885 9
1058.906 1
1058.927 0
1058.948 0
1058.970 0
1058.991 0
1059.012 0
1059.033 2
1059.054 9
1059.075 3
1059.096 0
1059.117 0
1059.138 1
1059.159 8
1059.180 9
1059.201 0
1059.223 3
1059.244 0
1059.265 0
1059.286 0
1059.307 3
1059.328 2
1059.349 4
1059.370 0
1059.391 0
1059.412 1
1059.433 0
1059.454 0
1059.475 0
1059.497 1
1059.518 0
1059.539 0
1059.560 0
1059.581 0
1059.602 1
1059.623 1
1059.644 0
1059.665 0
1059.686 0
1059.707 0
1059.728 0
1059.750 0
1059.771 7
1059.792 7
1059.813 1
1059.834 3
1059.855 3
1059.876 5
1059.897 1
1059.918 0
1059.939 4
1059.960 6
1059.981 1
1060.003 3
1060.024 1
1060.045 0
1060.066 0
1060.087 0
1060.108 0
1060.129 0
1060.150 0
1060.171 5
1060.192 0
1060.213 0
1060.235 2
1060.256 6
1060.277 11
1060.298 6
1060.319 0
1060.340 0
1060.361 0
1060.382 0
1060.403 0
1060.424 0
1060.445 10
1060.467 3
1060.488 1
1060.509 2
1060.530 3
1060.551 0
1060.572 0
1060.593 2
1060.614 0
1060.635 0
1060.656 2
1060.677 1
1060.699 0
1060.720 4
1060.741 0
1060.762 0
1060.783 0
1060.804 1
1060.825 0
1060.846 0
1060.867 0
1060.888 0
1060.910 0
1060.931 2
1060.952 5
1060.973 3
1060.994 0
1061.015 0
1061.036 0
1061.057 0
1061.078 6
1061.099 1
1061.120 0
1061.142 0
1061.163 0
1061.184 0
1061.205 8
1061.226 3
1061.247 2
1061.268 3
1061.289 11
1061.310 3
1061.331 1
1061.353 4
1061.374 0
1061.395 0
1061.416 0
1061.437 9
1061.458 1
1061.479 0
1061.500 19
1061.521 4
1061.542 3
1061.564 10
1061.585 2
1061.606 4
1061.627 2
1061.648 0
1061.669 0
1061.690 0
1061.711 5
1061.732 0
1061.754 0
1061.775 2
1061.796 2
1061.817 0
1061.838 6
1061.859 3
1061.880 0
1061.901 0
1061.922 0
1061.943 0
1061.965 0
1061.986 0
1062.007 0
1062.028 3
1062.049 0
1062.070 0
1062.091 0
1062.112 0
1062.133 0
1062.155 0
1062.176 0
1062.197 0
1062.218 0
1062.239 4
1062.260 6
1062.281 4
1062.302 4
1062.323 0
1062.345 6
1062.366 5
1062.387 2
1062.408 0
1062.429 0
1062.450 6
1062.471 3
1062.492 0
1062.513 0
1062.535 2
1062.556 4
1062.577 0
1062.598 0
1062.619 0
1062.640 0
1062.661 0
1062.682 0
1062.703 0
1062.725 0
1062.746 0
1062.767 2
1062.788 2
1062.809 1
1062.830 1
1062.851 0
1062.872 0
1062.893 0
1062.915 0
1062.936 1
1062.957 6
1062.978 0
1062.999 2
1063.020 3
1063.041 0
1063.062 0
1063.084 0
1063.105 0
1063.126 0
1063.147 5
1063.168 0
1063.189 0
1063.210 0
1063.231 0
1063.252 2
1063.274 0
1063.295 1
1063.316 0
1063.337 0
1063.358 0
1063.379 0
1063.400 2
1063.421 0
1063.443 0
1063.464 0
1063.485 0
1063.506 1
1063.527 0
1063.548 5
1063.569 2
1063.590 1
1063.612 5
1063.633 7
1063.654 4
1063.675 0
1063.696 8
1063.717 3
1063.738 7
1063.759 2
1063.781 0
1063.802 3
1063.823 0
1063.844 0
1063.865 0
1063.886 0
1063.907 0
1063.928 0
1063.950 0
1063.971 0
1063.992 0
1064.013 0
1064.034 0
1064.055 1
1064.076 6
1064.097 5
1064.119 0
1064.140 0
1064.161 2
1064.182 0
1064.203 3
1064.224 1
1064.245 1
1064.266 1
1064.288 6
1064.309 0
1064.330 0
1064.351 0
1064.372 0
1064.393 0
1064.414 0
1064.435 3
1064.457 12
1064.478 1
1064.499 3
1064.520 0
1064.541 0
1064.562 2
1064.583 3
1064.605 2
1064.626 2
1064.647 0
1064.668 0
1064.689 1
1064.710 3
1064.731 0
1064.752 0
1064.774 0
1064.795 0
1064.816 0
1064.837 1
1064.858 1
1064.879 0
1064.900 7
1064.922 6
1064.943 5
1064.964 0
1064.985 0
1065.006 0
1065.027 0
1065.048 0
1065.070 2
1065.091 1
1065.112 0
1065.133 0
1065.154 1
1065.175 1
1065.196 0
1065.217 0
1065.239 0
1065.260 0
1065.281 0
1065.302 0
1065.323 0
1065.344 1
1065.365 0
1065.387 0
1065.408 0
1065.429 5
1065.450 0
1065.471 0
1065.492 0
1065.513 0
1065.535 0
1065.556 0
1065.577 1
1065.598 3
1065.619 0
1065.640 2
1065.661 0
1065.683 1
1065.704 0
1065.725 5
1065.746 5
1065.767 0
1065.788 0
1065.809 1
1065.831 1
1065.852 0
1065.873 3
1065.894 0
1065.915 0
1065.936 0
1065.957 0
1065.979 1
1066.000 2
1066.021 0
1066.042 2
1066.063 3
1066.084 0
1066.105 0
1066.127 0
1066.148 0
1066.169 0
1066.190 0
1066.211 9
1066.232 1
1066.254 1
1066.275 0
1066.296 0
1066.317 0
1066.338 0
1066.359 0
1066.380 4
1066.402 0
1066.423 2
1066.444 6
1066.465 13
1066.486 3
1066.507 2
1066.528 0
1066.550 3
1066.571 5
1066.592 1
1066.613 0
1066.634 1
1066.655 3
1066.677 0
1066.698 0
1066.719 2
1066.740 4
1066.761 0
1066.782 0
1066.803 0
1066.825 0
1066.846 0
1066.867 0
1066.888 0
1066.909 0
1066.930 0
1066.952 0
1066.973 2
1066.994 14
1067.015 5
1067.036 5
1067.057 11
1067.079 3
1067.100 0
1067.121 1
1067.142 1
1067.163 0
1067.184 1
1067.205 2
1067.227 1
1067.248 0
1067.269 0
1067.290 0
1067.311 1
1067.332 2
1067.354 0
1067.375 0
1067.396 0
1067.417 3
1067.438 1
1067.459 10
1067.481 5
1067.502 4
1067.523 1
1067.544 0
1067.565 6
1067.586 4
1067.608 3
1067.629 0
1067.650 2
1067.671 5
1067.692 5
1067.713 5
1067.734 2
1067.756 1
1067.777 0
1067.798 0
1067.819 0
1067.840 0
1067.861 0
1067.883 3
1067.904 0
1067.925 0
1067.946 1
1067.967 12
1067.988 15
1068.010 2
1068.031 1
1068.052 0
1068.073 0
1068.094 0
1068.115 0
1068.137 0
1068.158 0
1068.179 0
1068.200 0
1068.221 0
1068.242 0
1068.264 8
1068.285 0
1068.306 0
1068.327 0
1068.348 0
1068.369 5
1068.391 1
1068.412 12
1068.433 6
1068.454 3
1068.475 0
1068.497 2
1068.518 0
1068.539 0
1068.560 0
1068.581 0
1068.602 2
1068.624 0
1068.645 6
1068.666 0
1068.687 2
1068.708 0
1068.729 0
1068.751 0
1068.772 0
1068.793 0
1068.814 7
1068.835 2
1068.856 4
1068.878 0
1068.899 1
1068.920 0
1068.941 0
1068.962 0
1068.984 0
1069.005 0
1069.026 1
1069.047 0
1069.068 0
1069.089 0
1069.111 0
1069.132 0
1069.153 0
1069.174 0
1069.195 0
1069.216 0
1069.238 0
1069.259 0
1069.280 0
1069.301 3
1069.322 0
1069.344 1
1069.365 0
1069.386 0
1069.407 9
1069.428 5
1069.449 13
1069.471 24
1069.492 14
1069.513 10
1069.534 5
1069.555 0
1069.577 0
1069.598 2
1069.619 0
1069.640 0
1069.661 0
1069.682 0
1069.704 0
1069.725 0
1069.746 0
1069.767 0
1069.788 0
1069.810 1
1069.831 0
1069.852 1
1069.873 0
1069.894 0
1069.915 13
1069.937 6
1069.958 2
1069.979 0
1070.000 0
1070.021 0
1070.043 1
1070.064 7
1070.085 0
1070.106 0
1070.127 0
1070.149 0
1070.170 0
1070.191 0
1070.212 0
1070.233 0
1070.254 0
1070.276 0
1070.297 2
1070.318 0
1070.339 0
1070.360 0
1070.382 0
1070.403 6
1070.424 2
1070.445 0
1070.466 10
1070.488 3
1070.509 3
1070.530 3
1070.551 0
1070.572 7
1070.594 1
1070.615 0
1070.636 5
1070.657 3
1070.678 4
1070.699 1
1070.721 2
1070.742 2
1070.763 3
1070.784 1
1070.805 0
1070.827 0
1070.848 8
1070.869 1
1070.890 2
1070.911 0
1070.933 2
1070.954 0
1070.975 0
1070.996 2
1071.017 3
1071.039 0
1071.060 4
1071.081 1
1071.102 0
1071.123 0
1071.145 2
1071.166 9
1071.187 0
1071.208 0
1071.229 0
1071.251 2
1071.272 5
1071.293 4
1071.314 2
1071.335 3
1071.357 3
1071.378 0
1071.399 0
1071.420 2
1071.441 3
1071.463 1
1071.484 3
1071.505 1
1071.526 0
1071.547 2
1071.569 6
1071.590 1
1071.611 0
1071.632 2
1071.653 0
1071.675 11
1071.696 0
1071.717 0
1071.738 4
1071.759 3
1071.781 0
1071.802 0
1071.823 1
1071.844 0
1071.865 0
1071.887 5
1071.908 0
1071.929 0
1071.950 0
1071.971 8
1071.993 8
1072.014 2
1072.035 7
1072.056 1
1072.077 0
1072.099 1
1072.120 0
1072.141 0
1072.162 0
1072.184 0
1072.205 3
1072.226 2
1072.247 0
1072.268 0
1072.290 0
1072.311 0
1072.332 16
1072.353 7
1072.374 0
1072.396 0
1072.417 1
1072.438 0
1072.459 3
1072.480 2
1072.502 1
1072.523 3
1072.544 4
1072.565 1
1072.587 3
1072.608 0
1072.629 0
1072.650 0
1072.671 0
1072.693 0
1072.714 0
1072.735 9
1072.756 3
1072.777 0
1072.799 1
1072.820 0
1072.841 0
1072.862 0
1072.884 0
1072.905 0
1072.926 0
1072.947 0
1072.968 0
1072.990 0
1073.011 6
1073.032 0
1073.053 2
1073.074 7
1073.096 2
1073.117 0
1073.138 0
1073.159 0
1073.181 3
1073.202 0
1073.223 0
1073.244 2
1073.265 0
1073.287 5
1073.308 1
1073.329 0
1073.350 0
1073.372 0
1073.393 4
1073.414 1
1073.435 0
1073.456 5
1073.478 0
1073.499 0
1073.520 3
1073.541 0
1073.562 0
1073.584 0
1073.605 0
1073.626 0
1073.647 0
1073.669 0
1073.690 0
1073.711 2
1073.732 3
1073.753 0
1073.775 0
1073.796 0
1073.817 0
1073.838 4
1073.860 2
1073.881 0
1073.902 0
1073.923 0
1073.945 0
1073.966 0
1073.987 1
1074.008 2
1074.029 7
1074.051 3
1074.072 0
1074.093 0
1074.114 0
1074.136 1
1074.157 1
1074.178 8
1074.199 3
1074.220 0
1074.242 0
1074.263 0
1074.284 1
1074.305 1
1074.327 0
1074.348 0
1074.369 3
1074.390 0
1074.412 0
1074.433 0
1074.454 0
1074.475 0
1074.496 0
1074.518 1
1074.539 1
1074.560 0
1074.581 0
1074.603 4
1074.624 9
1074.645 0
1074.666 2
1074.688 0
1074.709 0
1074.730 0
1074.751 1
1074.772 0
1074.794 0
1074.815 7
1074.836 1
1074.857 1
1074.879 0
1074.900 4
1074.921 1
1074.942 0
1074.964 0
1074.985 0
1075.006 0
1075.027 0
1075.049 0
1075.070 0
1075.091 0
1075.112 0
1075.133 8
1075.155 1
1075.176 3
1075.197 0
1075.218 1
1075.240 14
1075.261 4
1075.282 1
1075.303 0
1075.325 3
1075.346 0
1075.367 4
1075.388 6
1075.410 3
1075.431 0
1075.452 0
1075.473 0
1075.495 2
1075.516 1
1075.537 0
1075.558 0
1075.580 3
1075.601 1
1075.622 3
1075.643 0
1075.664 0
1075.686 0
1075.707 0
1075.728 0
1075.749 0
1075.771 2
1075.792 8
1075.813 0
1075.834 1
1075.856 0
1075.877 0
1075.898 0
1075.919 0
1075.941 0
1075.962 4
1075.983 0
1076.004 2
1076.026 0
1076.047 0
1076.068 0
1076.089 0
1076.111 0
1076.132 2
1076.153 5
1076.174 0
1076.196 0
1076.217 0
1076.238 3
1076.259 1
1076.281 6
1076.302 0
1076.323 3
1076.344 1
1076.366 0
1076.387 3
1076.408 2
1076.429 2
1076.451 2
1076.472 2
1076.493 2
1076.514 7
1076.536 6
1076.557 2
1076.578 1
1076.599 7
1076.621 1
1076.642 0
1076.663 0
1076.684 0
1076.706 0
1076.727 1
1076.748 3
1076.769 0
1076.791 0
1076.812 0
1076.833 0
1076.854 9
1076.876 7
1076.897 6
1076.918 0
1076.939 1
1076.961 0
1076.982 0
1077.003 0
1077.024 1
1077.046 1
1077.067 3
1077.088 10
1077.109 5
1077.131 10
1077.152 8
1077.173 2
1077.194 2
1077.216 0
1077.237 8
1077.258 3
1077.280 1
1077.301 1
1077.322 0
1077.343 0
1077.365 0
1077.386 6
1077.407 2
1077.428 2
1077.450 0
1077.471 0
1077.492 7
1077.513 0
1077.535 2
1077.556 8
1077.577 2
1077.598 1
1077.620 0
1077.641 0
1077.662 2
1077.683 0
1077.705 0
1077.726 1
1077.747 4
1077.769 1
1077.790 0
1077.811 0
1077.832 0
1077.854 0
1077.875 0
1077.896 0
1077.917 4
1077.939 0
1077.960 5
1077.981 6
1078.002 5
1078.024 2
1078.045 0
1078.066 0
1078.087 0
1078.109 0
1078.130 0
1078.151 0
1078.173 3
1078.194 9
1078.215 0
1078.236 7
1078.258 0
1078.279 0
1078.300 8
1078.321 9
1078.343 0
1078.364 0
1078.385 3
1078.406 16
1078.428 1
1078.449 3
1078.470 8
1078.492 4
1078.513 24
1078.534 12
1078.555 4
1078.577 0
1078.598 0
1078.619 0
1078.640 0
1078.662 0
1078.683 0
1078.704 3
1078.726 1
1078.747 0
1078.768 0
1078.789 0
1078.811 1
1078.832 0
1078.853 5
1078.874 3
1078.896 0
1078.917 3
1078.938 0
1078.960 0
1078.981 0
1079.002 2
1079.023 1
1079.045 0
1079.066 4
1079.087 1
1079.109 7
1079.130 0
1079.151 0
1079.172 0
1079.194 1
1079.215 1
1079.236 0
1079.257 0
1079.279 0
1079.300 0
1079.321 0
1079.343 0
1079.364 0
1079.385 4
1079.406 0
1079.428 0
1079.449 0
1079.470 0
1079.492 8
1079.513 9
1079.534 3
1079.555 0
1079.577 6
1079.598 0
1079.619 0
1079.640 3
1079.662 0
1079.683 2
1079.704 0
1079.726 1
1079.747 7
1079.768 4
1079.789 2
1079.811 10
1079.832 2
1079.853 1
1079.875 3
1079.896 0
1079.917 0
1079.938 0
1079.960 0
1079.981 0
1080.002 0
1080.024 0
1080.045 0
1080.066 1
1080.087 0
1080.109 4
1080.130 9
1080.151 1
1080.173 2
1080.194 0
1080.215 3
1080.236 2
1080.258 0
1080.279 0
1080.300 0
1080.322 0
1080.343 0
1080.364 0
1080.385 0
1080.407 0
1080.428 0
1080.449 4
1080.471 7
1080.492 0
1080.513 1
1080.535 10
1080.556 7
1080.577 11
1080.598 11
1080.620 3
1080.641 0
1080.662 0
1080.684 0
1080.705 4
1080.726 4
1080.747 4
1080.769 1
1080.790 1
1080.811 3
1080.833 0
1080.854 6
1080.875 7
1080.896 1
1080.918 0
1080.939 0
1080.960 2
1080.982 0
1081.003 0
1081.024 3
1081.046 1
1081.067 0
1081.088 3
1081.109 0
1081.131 0
1081.152 0
1081.173 0
1081.195 0
1081.216 0
1081.237 0
1081.259 0
1081.280 0
1081.301 0
1081.322 0
1081.344 0
1081.365 0
1081.386 2
1081.408 0
1081.429 0
1081.450 0
1081.471 0
1081.493 2
1081.514 0
1081.535 1
1081.557 12
1081.578 8
1081.599 5
1081.621 1
1081.642 0
1081.663 2
1081.685 2
1081.706 0
1081.727 11
1081.748 4
1081.770 1
1081.791 0
1081.812 0
1081.834 0
1081.855 0
1081.876 0
1081.898 0
1081.919 0
1081.940 0
1081.961 3
1081.983 4
1082.004 0
1082.025 1
1082.047 0
1082.068 12
1082.089 5
1082.111 0
1082.132 0
1082.153 0
1082.175 0
1082.196 0
1082.217 0
1082.238 0
1082.260 6
1082.281 5
1082.302 5
1082.324 1
1082.345 0
1082.366 4
1082.388 0
1082.409 0
1082.430 0
1082.452 0
1082.473 0
1082.494 1
1082.515 0
1082.537 0
1082.558 9
1082.579 1
1082.601 1
1082.622 0
1082.643 0
1082.665 2
1082.686 3
1082.707 3
1082.729 3
1082.750 0
1082.771 0
1082.792 0
1082.814 0
1082.835 2
1082.856 0
1082.878 0
1082.899 4
1082.920 9
1082.942 1
1082.963 0
1082.984 12
1083.006 4
1083.027 0
1083.048 6
1083.070 5
1083.091 1
1083.112 0
1083.134 0
1083.155 0
1083.176 0
1083.197 0
1083.219 0
1083.240 0
1083.261 2
1083.283 0
1083.304 0
1083.325 0
1083.347 0
1083.368 0
1083.389 0
1083.411 0
1083.432 0
1083.453 0
1083.475 0
1083.496 0
1083.517 0
1083.539 0
1083.560 0
1083.581 0
1083.603 18
1083.624 5
1083.645 0
1083.666 0
1083.688 0
1083.709 1
1083.730 3
1083.752 0
1083.773 0
1083.794 0
1083.816 0
1083.837 0
1083.858 0
1083.880 0
1083.901 5
1083.922 6
1083.944 5
1083.965 2
1083.986 0
1084.008 0
1084.029 0
1084.050 1
1084.072 0
1084.093 6
1084.114 4
1084.136 0
1084.157 0
1084.178 0
1084.200 0
1084.221 0
1084.242 4
1084.264 0
1084.285 0
1084.306 0
1084.328 0
1084.349 0
1084.370 1
1084.392 0
1084.413 2
1084.434 0
1084.456 2
1084.477 0
1084.498 0
1084.520 3
1084.541 0
1084.562 16
1084.584 3
1084.605 0
1084.626 0
1084.648 0
1084.669 0
1084.690 0
1084.711 0
1084.733 0
1084.754 0
1084.775 0
1084.797 0
1084.818 3
1084.839 1
1084.861 0
1084.882 0
1084.903 0
1084.925 0
1084.946 0
1084.967 0
1084.989 0
1085.010 0
1085.031 7
1085.053 3
1085.074 6
1085.096 0
1085.117 0
1085.138 0
1085.160 0
1085.181 0
1085.202 0
1085.224 0
1085.245 0
1085.266 3
1085.288 0
1085.309 0
1085.330 3
1085.352 6
1085.373 1
1085.394 0
1085.416 5
1085.437 5
1085.458 12
1085.480 9
1085.501 3
1085.522 3
1085.544 0
1085.565 0
1085.586 3
1085.608 1
1085.629 0
1085.650 0
1085.672 4
1085.693 0
1085.714 0
1085.736 0
1085.757 0
1085.778 5
1085.800 0
1085.821 0
1085.842 0
1085.864 1
1085.885 1
1085.906 0
1085.928 0
1085.949 2
1085.970 4
1085.992 0
1086.013 0
1086.034 0
1086.056 0
1086.077 0
1086.099 0
1086.120 0
1086.141 1
1086.163 4
1086.184 1
1086.205 0
1086.227 0
1086.248 3
1086.269 4
1086.291 6
1086.312 2
1086.333 1
1086.355 0
1086.376 1
1086.397 0
1086.419 0
1086.440 1
1086.461 6
1086.483 9
1086.504 3
1086.525 0
1086.547 1
1086.568 0
1086.590 0
1086.611 0
1086.632 0
1086.654 0
1086.675 0
1086.696 0
1086.718 0
1086.739 0
1086.760 0
1086.782 0
1086.803 5
1086.824 12
1086.846 9
1086.867 3
1086.888 0
1086.910 1
1086.931 0
1086.952 0
1086.974 0
1086.995 0
1087.017 1
1087.038 1
1087.059 0
1087.081 0
1087.102 0
1087.123 0
1087.145 0
1087.166 2
1087.187 3
1087.209 2
1087.230 1
1087.251 2
1087.273 0
1087.294 0
1087.316 3
1087.337 0
1087.358 6
1087.380 0
1087.401 5
1087.422 9
1087.444 11
1087.465 5
1087.486 0
1087.508 4
1087.529 1
1087.550 0
1087.572 0
1087.593 2
1087.615 3
1087.636 5
1087.657 9
1087.679 2
1087.700 0
1087.721 0
1087.743 0
1087.764 0
1087.785 0
1087.807 0
1087.828 0
1087.850 0
1087.871 0
1087.892 0
1087.914 2
1087.935 0
1087.956 0
1087.978 1
1087.999 0
1088.020 0
1088.042 0
1088.063 0
1088.085 4
1088.106 0
1088.127 0
1088.149 0
1088.170 0
1088.191 0
1088.213 0
1088.234 0
1088.255 0
1088.277 0
1088.298 0
1088.320 1
1088.341 0
1088.362 0
1088.384 0
1088.405 0
1088.426 0
1088.448 0
1088.469 2
1088.491 15
1088.512 19
1088.533 20
1088.555 1
1088.576 10
1088.597 3
1088.619 0
1088.640 0
1088.661 0
1088.683 0
1088.704 5
1088.726 3
1088.747 13
1088.768 4
1088.790 0
1088.811 0
1088.832 0
1088.854 0
1088.875 0
1088.897 4
1088.918 1
1088.939 11
1088.961 5
1088.982 0
1089.003 7
1089.025 3
1089.046 0
1089.068 0
1089.089 0
1089.110 7
1089.132 3
1089.153 5
1089.174 1
1089.196 0
1089.217 0
1089.239 0
1089.260 0
1089.281 0
1089.303 3
1089.324 1
1089.345 0
1089.367 4
1089.388 2
1089.410 0
1089.431 0
1089.452 1
1089.474 5
1089.495 7
1089.516 2
1089.538 0
1089.559 8
1089.581 5
1089.602 2
1089.623 1
1089.645 0
1089.666 0
1089.688 0
1089.709 0
1089.730 0
1089.752 0
1089.773 4
1089.794 1
1089.816 2
1089.837 11
1089.859 0
1089.880 3
1089.901 0
1089.923 0
1089.944 7
1089.965 2
1089.987 1
1090.008 0
1090.030 0
1090.051 0
1090.072 2
1090.094 0
1090.115 0
1090.137 0
1090.158 1
1090.179 1
1090.201 7
1090.222 0
1090.243 0
1090.265 0
1090.286 0
1090.308 0
1090.329 0
1090.350 3
1090.372 0
1090.393 3
1090.415 4
1090.436 0
1090.457 5
1090.479 2
1090.500 0
1090.522 6
1090.543 1
1090.564 9
1090.586 9
1090.607 0
1090.628 0
1090.650 1
1090.671 0
1090.693 0
1090.714 0
1090.735 4
1090.757 18
1090.778 3
1090.800 0
1090.821 0
1090.842 0
1090.864 0
1090.885 0
1090.907 4
1090.928 8
1090.949 5
1090.971 5
1090.992 0
1091.014 0
1091.035 0
1091.056 4
1091.078 3
1091.099 4
1091.120 1
1091.142 0
1091.163 0
1091.185 3
1091.206 6
1091.227 1
1091.249 0
1091.270 0
1091.292 0
1091.313 0
1091.334 0
1091.356 0
1091.377 0
1091.399 3
1091.420 2
1091.441 3
1091.463 12
1091.484 5
1091.506 0
1091.527 5
1091.548 16
1091.570 9
1091.591 0
1091.613 2
1091.634 1
1091.655 8
1091.677 2
1091.698 8
1091.720 7
1091.741 8
1091.762 0
1091.784 0
1091.805 0
1091.827 0
1091.848 0
1091.869 0
1091.891 1
1091.912 11
1091.934 10
1091.955 2
1091.976 0
1091.998 3
1092.019 0
1092.041 0
1092.062 1
1092.083 5
1092.105 4
1092.126 0
1092.148 0
1092.169 1
1092.190 3
1092.212 0
1092.233 0
1092.255 0
1092.276 0
1092.298 0
1092.319 0
1092.340 4
1092.362 13
1092.383 3
1092.405 0
1092.426 0
1092.447 3
1092.469 1
1092.490 7
1092.512 6
1092.533 2
1092.554 1
1092.576 3
1092.597 7
1092.619 8
1092.640 1
1092.661 0
1092.683 0
1092.704 0
1092.726 0
1092.747 0
1092.769 0
1092.790 2
1092.811 0
1092.833 0
1092.854 2
1092.876 1
1092.897 0
1092.918 6
1092.940 1
1092.961 0
1092.983 0
1093.004 1
1093.025 0
1093.047 0
1093.068 1
1093.090 0
1093.111 0
1093.133 0
1093.154 0
1093.175 0
1093.197 6
1093.218 0
1093.240 0
1093.261 1
1093.282 7
1093.304 0
1093.325 1
1093.347 0
1093.368 0
1093.390 5
1093.411 1
1093.432 0
1093.454 2
1093.475 14
1093.497 3
1093.518 2
1093.539 4
1093.561 1
1093.582 1
1093.604 1
1093.625 0
1093.647 0
1093.668 3
1093.689 0
1093.711 0
1093.732 4
1093.754 3
1093.775 0
1093.796 3
1093.818 5
1093.839 0
1093.861 0
1093.882 0
1093.904 0
1093.925 0
1093.946 0
1093.968 0
1093.989 1
1094.011 0
1094.032 5
1094.054 0
1094.075 0
1094.096 1
1094.118 0
1094.139 0
1094.161 0
1094.182 1
1094.204 2
1094.225 0
1094.246 0
1094.268 0
1094.289 0
1094.311 7
1094.332 2
1094.354 0
1094.375 0
1094.396 0
1094.418 0
1094.439 1
1094.461 0
1094.482 5
1094.503 4
1094.525 6
1094.546 8
1094.568 0
1094.589 1
1094.611 12
1094.632 2
1094.653 0
1094.675 0
1094.696 0
1094.718 3
1094.739 1
1094.761 0
1094.782 0
1094.804 2
1094.825 0
1094.846 0
1094.868 3
1094.889 16
1094.911 3
1094.932 4
1094.954 0
1094.975 0
1094.996 0
1095.018 0
1095.039 0
1095.061 7
1095.082 9
1095.104 1
1095.125 0
1095.146 0
1095.168 4
1095.189 0
1095.211 0
1095.232 0
1095.254 0
1095.275 3
1095.296 8
1095.318 0
1095.339 0
1095.361 0
1095.382 1
1095.404 10
1095.425 3
1095.447 5
1095.468 39
1095.489 63
1095.511 63
1095.532 77
1095.554 44
1095.575 14
1095.597 17
1095.618 11
1095.639 5
1095.661 0
1095.682 1
1095.704 8
1095.725 3
1095.747 0
1095.768 0
1095.790 0
1095.811 0
1095.832 0
1095.854 0
1095.875 0
1095.897 1
1095.918 0
1095.940 0
1095.961 0
1095.983 0
1096.004 0
1096.025 0
1096.047 0
1096.068 0
1096.090 0
1096.111 0
1096.133 5
1096.154 0
1096.176 0
1096.197 4
1096.218 0
1096.240 0
1096.261 0
1096.283 1
1096.304 5
1096.326 3
1096.347 0
1096.369 9
1096.390 4
1096.411 0
1096.433 4
1096.454 4
1096.476 7
1096.497 27
1096.519 39
1096.540 56
1096.562 29
1096.583 10
1096.604 2
1096.626 6
1096.647 14
1096.669 8
1096.690 6
1096.712 11
1096.733 2
1096.755 0
1096.776 0
1096.797 0
1096.819 1
1096.840 5
1096.862 1
1096.883 9
1096.905 12
1096.926 1
1096.948 5
1096.969 1
1096.991 0
1097.012 0
1097.033 0
1097.055 0
1097.076 0
1097.098 0
1097.119 0
1097.141 0
1097.162 0
1097.184 0
1097.205 0
1097.227 0
1097.248 0
1097.269 5
1097.291 1
1097.312 0
1097.334 0
1097.355 0
1097.377 0
1097.398 3
1097.420 3
1097.441 1
1097.463 0
1097.484 4
1097.505 12
1097.527 8
1097.548 13
1097.570 3
1097.591 3
1097.613 2
1097.634 0
1097.656 5
1097.677 2
1097.699 1
1097.720 3
1097.742 3
1097.763 4
1097.784 0
1097.806 5
1097.827 3
1097.849 0
1097.870 0
1097.892 0
1097.913 0
1097.935 0
1097.956 0
1097.978 1
1097.999 0
1098.021 0
1098.042 0
1098.063 0
1098.085 8
1098.106 0
1098.128 0
1098.149 0
1098.171 0
1098.192 0
1098.214 0
1098.235 0
1098.257 2
1098.278 0
1098.300 0
1098.321 0
1098.342 0
1098.364 0
1098.385 0
1098.407 0
1098.428 10
1098.450 6
1098.471 7
1098.493 1
1098.514 15
1098.536 8
1098.557 1
1098.579 3
1098.600 0
1098.622 2
1098.643 2
1098.664 0
1098.686 1
1098.707 4
1098.729 7
1098.750 0
1098.772 0
1098.793 0
1098.815 0
1098.836 1
1098.858 3
1098.879 0
1098.901 0
1098.922 6
1098.944 2
1098.965 0
1098.987 0
1099.008 0
1099.029 0
1099.051 0
1099.072 0
1099.094 0
1099.115 0
1099.137 0
1099.158 0
1099.180 9
1099.201 4
1099.223 0
1099.244 0
1099.266 0
1099.287 3
1099.309 0
1099.330 0
1099.352 0
1099.373 0
1099.395 7
1099.416 5
1099.437 0
1099.459 0
1099.480 3
1099.502 4
1099.523 4
1099.545 0
1099.566 3
1099.588 0
1099.609 0
1099.631 0
1099.652 0
1099.674 0
1099.695 0
1099.717 3
1099.738 0
1099.760 0
1099.781 6
1099.803 6
1099.824 0
1099.846 4
1099.867 1
1099.889 0
1099.910 0
1099.932 0
1099.953 2
1099.974 0
1099.996 0
1100.017 0
1100.039 0
1100.060 0
1100.082 0
1100.103 0
1100.125 4
1100.146 0
1100.168 0
1100.189 0
1100.211 6
1100.232 2
1100.254 0
1100.275 0
1100.297 2
1100.318 0
1100.340 3
1100.361 0
1100.383 0
1100.404 0
1100.426 0
1100.447 0
1100.469 0
1100.490 2
1100.512 3
1100.533 1
1100.555 0
1100.576 0
1100.598 10
1100.619 14
1100.641 3
1100.662 3
1100.683 0
1100.705 0
1100.726 1
1100.748 0
1100.769 0
1100.791 0
1100.812 0
1100.834 0
1100.855 0
1100.877 0
1100.898 0
1100.920 0
1100.941 0
1100.963 5
1100.984 0
1101.006 0
1101.027 0
1101.049 0
1101.070 7
1101.092 1
1101.113 0
1101.135 0
1101.156 0
1101.178 0
1101.199 0
1101.221 1
1101.242 0
1101.264 2
1101.285 0
1101.307 4
1101.328 2
1101.350 0
1101.371 0
1101.393 0
1101.414 0
1101.436 9
1101.457 6
1101.479 0
1101.500 3
1101.522 0
1101.543 0
1101.565 0
1101.586 0
1101.608 4
1101.629 0
1101.651 7
1101.672 4
1101.694 2
1101.715 0
1101.737 0
1101.758 0
1101.780 0
1101.801 1
1101.823 0
1101.844 0
1101.866 2
1101.887 0
1101.909 0
1101.930 0
1101.952 0
1101.973 0
1101.995 0
1102.016 2
1102.038 2
1102.059 0
1102.081 0
1102.102 0
1102.124 8
1102.145 4
1102.167 0
1102.188 0
1102.210 0
1102.231 4
1102.253 1
1102.274 5
1102.296 0
1102.317 2
1102.339 1
1102.360 0
1102.382 0
1102.403 0
1102.425 4
1102.446 0
1102.468 5
1102.489 1
1102.511 1
1102.532 0
1102.554 0
1102.575 0
1102.597 5
1102.618 2
1102.640 0
1102.661 0
1102.683 0
1102.704 0
1102.726 0
1102.747 0
1102.769 0
1102.790 6
1102.812 0
1102.833 0
1102.855 0
1102.876 0
1102.898 0
1102.919 3
1102.941 1
1102.962 0
1102.984 0
1103.005 0
1103.027 0
1103.048 0
1103.070 0
1103.092 0
1103.113 0
1103.135 0
1103.156 0
1103.178 5
1103.199 6
1103.221 0
1103.242 1
1103.264 0
1103.285 0
1103.307 0
1103.328 0
1103.350 5
1103.371 3
1103.393 3
1103.414 7
1103.436 2
1103.457 0
1103.479 4
1103.500 6
1103.522 1
1103.543 5
1103.565 3
1103.586 0
1103.608 0
1103.629 0
1103.651 0
1103.672 5
1103.694 2
1103.715 4
1103.737 0
1103.758 0
1103.780 0
1103.802 0
1103.823 0
1103.845 0
1103.866 0
1103.888 0
1103.909 2
1103.931 1
1103.952 7
1103.974 8
1103.995 1
1104.017 1
1104.038 0
1104.060 2
1104.081 1
1104.103 0
1104.124 0
1104.146 0
1104.167 0
1104.189 0
1104.210 0
1104.232 0
1104.253 8
1104.275 1
1104.297 0
1104.318 7
1104.340 1
1104.361 0
1104.383 0
1104.404 0
1104.426 3
1104.447 0
1104.469 5
1104.490 15
1104.512 0
1104.533 0
1104.555 0
1104.576 3
1104.598 7
1104.619 6
1104.641 0
1104.662 0
1104.684 2
1104.706 1
1104.727 0
1104.749 0
1104.770 0
1104.792 4
1104.813 1
1104.835 4
1104.856 0
1104.878 4
1104.899 0
1104.921 0
1104.942 0
1104.964 0
1104.985 0
1105.007 0
1105.028 0
1105.050 0
1105.072 1
1105.093 6
1105.115 0
1105.136 0
1105.158 0
1105.179 0
1105.201 5
1105.222 0
1105.244 0
1105.265 0
1105.287 2
1105.308 0
1105.330 0
1105.351 0
1105.373 3
1105.395 0
1105.416 8
1105.438 4
1105.459 3
1105.481 13
1105.502 48
1105.524 34
1105.545 56
1105.567 24
1105.588 8
1105.610 0
1105.631 4
1105.653 2
1105.674 1
1105.696 0
1105.718 0
1105.739 2
1105.761 0
1105.782 5
1105.804 13
1105.825 5
1105.847 1
1105.868 0
1105.890 0
1105.911 0
1105.933 0
1105.954 0
1105.976 5
1105.998 2
1106.019 1
1106.041 0
1106.062 0
1106.084 0
1106.105 0
1106.127 0
1106.148 0
1106.170 0
1106.191 0
1106.213 0
1106.235 0
1106.256 0
1106.278 0
1106.299 0
1106.321 1
1106.342 13
1106.364 3
1106.385 6
1106.407 1
1106.428 0
1106.450 5
1106.472 29
1106.493 48
1106.515 86
1106.536 53
1106.558 30
1106.579 24
1106.601 8
1106.622 2
1106.644 11
1106.665 7
1106.687 0
1106.709 0
1106.730 0
1106.752 3
1106.773 9
1106.795 0
1106.816 0
1106.838 3
1106.859 6
1106.881 0
1106.902 0
1106.924 0
1106.946 0
1106.967 0
1106.989 0
1107.010 0
1107.032 0
1107.053 0
1107.075 3
1107.096 6
1107.118 1
1107.140 0
1107.161 0
1107.183 0
1107.204 11
1107.226 7
1107.247 0
1107.269 0
1107.290 0
1107.312 0
1107.333 10
1107.355 3
1107.377 0
1107.398 0
1107.420 0
1107.441 3
1107.463 23
1107.484 24
1107.506 33
1107.527 58
1107.549 23
1107.571 17
1107.592 3
1107.614 1
1107.635 0
1107.657 0
1107.678 4
1107.700 0
1107.721 1
1107.743 2
1107.765 2
1107.786 5
1107.808 3
1107.829 0
1107.851 0
1107.872 0
1107.894 2
1107.915 4
1107.937 0
1107.959 0
1107.980 0
1108.002 2
1108.023 0
1108.045 2
1108.066 0
1108.088 10
1108.110 7
1108.131 6
1108.153 0
1108.174 0
1108.196 0
1108.217 0
1108.239 2
1108.260 0
1108.282 0
1108.304 0
1108.325 1
1108.347 3
1108.368 1
1108.390 1
1108.411 0
1108.433 1
1108.455 8
1108.476 5
1108.498 12
1108.519 17
1108.541 10
1108.562 2
1108.584 2
1108.605 0
1108.627 0
1108.649 0
1108.670 0
1108.692 0
1108.713 0
1108.735 0
1108.756 0
1108.778 0
1108.800 0
1108.821 0
1108.843 0
1108.864 0
1108.886 0
1108.907 0
1108.929 2
1108.951 1
1108.972 0
1108.994 3
1109.015 2
1109.037 2
1109.058 0
1109.080 0
1109.102 0
1109.123 3
1109.145 0
1109.166 0
1109.188 0
1109.209 0
1109.231 0
1109.253 0
1109.274 0
1109.296 3
1109.317 14
1109.339 1
1109.360 0
1109.382 0
1109.404 0
1109.425 0
1109.447 0
1109.468 1
1109.490 17
1109.511 5
1109.533 19
1109.555 14
1109.576 4
1109.598 0
1109.619 1
1109.641 0
1109.662 0
1109.684 0
1109.706 0
1109.727 0
1109.749 0
1109.770 1
1109.792 1
1109.814 0
1109.835 0
1109.857 0
1109.878 0
1109.900 0
1109.921 0
1109.943 0
1109.965 0
1109.986 0
1110.008 0
1110.029 0
1110.051 0
1110.072 0
1110.094 0
1110.116 0
1110.137 0
1110.159 0
1110.180 0
1110.202 2
1110.224 0
1110.245 0
1110.267 2
1110.288 4
1110.310 0
1110.331 0
1110.353 0
1110.375 0
1110.396 0
1110.418 0
1110.439 6
1110.461 12
1110.483 19
1110.504 0
1110.526 3
1110.547 20
1110.569 7
1110.590 6
1110.612 2
1110.634 0
1110.655 2
1110.677 0
1110.698 0
1110.720 0
1110.742 0
1110.763 0
1110.785 0
1110.806 0
1110.828 0
1110.849 5
1110.871 8
1110.893 3
1110.914 0
1110.936 0
1110.957 0
1110.979 0
1111.001 0
1111.022 0
1111.044 0
1111.065 0
1111.087 0
1111.109 3
1111.130 0
1111.152 1
1111.173 3
1111.195 0
1111.217 7
1111.238 1
1111.260 0
1111.281 0
1111.303 0
1111.324 0
1111.346 0
1111.368 0
1111.389 0
1111.411 3
1111.432 2
1111.454 4
1111.476 5
1111.497 0
1111.519 5
1111.540 6
1111.562 1
1111.584 3
1111.605 6
1111.627 2
1111.648 3
1111.670 1
1111.692 6
1111.713 1
1111.735 1
1111.756 0
1111.778 0
1111.800 0
1111.821 0
1111.843 0
1111.864 0
1111.886 0
1111.908 0
1111.929 12
1111.951 4
1111.972 0
1111.994 0
1112.016 0
1112.037 0
1112.059 0
1112.080 0
1112.102 0
1112.124 0
1112.145 0
1112.167 0
1112.188 7
1112.210 0
1112.232 0
1112.253 0
1112.275 0
1112.296 5
1112.318 0
1112.340 0
1112.361 0
1112.383 0
1112.404 0
1112.426 0
1112.448 9
1112.469 0
1112.491 0
1112.512 0
1112.534 0
1112.556 7
1112.577 6
1112.599 4
1112.620 0
1112.642 0
1112.664 3
1112.685 4
1112.707 0
1112.728 0
1112.750 0
1112.772 0
1112.793 0
1112.815 1
1112.836 6
1112.858 1
1112.880 0
1112.901 0
1112.923 1
1112.944 0
1112.966 0
1112.988 0
1113.009 3
1113.031 0
1113.053 0
1113.074 1
1113.096 0
1113.117 0
1113.139 0
1113.161 0
1113.182 0
1113.204 0
1113.225 0
1113.247 4
1113.269 6
1113.290 0
1113.312 3
1113.333 10
1113.355 6
1113.377 0
1113.398 0
1113.420 0
1113.442 2
1113.463 1
1113.485 0
1113.506 0
1113.528 0
1113.550 2
1113.571 2
1113.593 0
1113.614 0
1113.636 0
1113.658 1
1113.679 0
1113.701 0
1113.723 0
1113.744 0
1113.766 0
1113.787 0
1113.809 0
1113.831 0
1113.852 0
1113.874 1
1113.895 1
1113.917 1
1113.939 5
1113.960 2
1113.982 0
1114.004 0
1114.025 0
1114.047 0
1114.068 0
1114.090 0
1114.112 2
1114.133 0
1114.155 2
1114.176 0
1114.198 5
1114.220 3
1114.241 2
1114.263 0
1114.285 0
1114.306 0
1114.328 0
1114.349 0
1114.371 0
1114.393 0
1114.414 0
1114.436 0
1114.458 7
1114.479 3
1114.501 2
1114.522 0
1114.544 0
1114.566 0
1114.587 5
1114.609 3
1114.631 0
1114.652 0
1114.674 0
1114.695 11
1114.717 1
1114.739 0
1114.760 0
1114.782 0
1114.804 0
1114.825 0
1114.847 0
1114.868 0
1114.890 0
1114.912 0
1114.933 0
1114.955 0
1114.977 0
1114.998 1
1115.020 2
1115.041 4
1115.063 6
1115.085 1
1115.106 1
1115.128 1
1115.150 6
1115.171 0
1115.193 0
1115.214 0
1115.236 2
1115.258 0
1115.279 0
1115.301 0
1115.323 0
1115.344 0
1115.366 0
1115.388 0
1115.409 2
1115.431 2
1115.452 0
1115.474 5
1115.496 8
1115.517 0
1115.539 2
1115.561 1
1115.582 0
1115.604 0
1115.626 0
1115.647 0
1115.669 0
1115.690 0
1115.712 0
1115.734 1
1115.755 0
1115.777 0
1115.799 0
1115.820 5
1115.842 1
1115.863 1
1115.885 9
1115.907 2
1115.928 0
1115.950 0
1115.972 0
1115.993 0
1116.015 4
1116.037 1
1116.058 1
1116.080 5
1116.102 5
1116.123 2
1116.145 1
1116.166 0
1116.188 0
1116.210 0
1116.231 0
1116.253 0
1116.275 0
1116.296 0
1116.318 0
1116.340 2
1116.361 1
1116.383 0
1116.404 0
1116.426 0
1116.448 0
1116.469 0
1116.491 0
1116.513 0
1116.534 0
1116.556 0
1116.578 0
1116.599 7
1116.621 0
1116.643 7
1116.664 5
1116.686 2
1116.707 0
1116.729 0
1116.751 0
1116.772 0
1116.794 0
1116.816 0
1116.837 0
1116.859 0
1116.881 0
1116.902 2
1116.924 0
1116.946 3
1116.967 2
1116.989 0
1117.011 0
1117.032 3
1117.054 5
1117.075 0
1117.097 0
1117.119 0
1117.140 3
1117.162 0
1117.184 0
1117.205 0
1117.227 1
1117.249 2
1117.270 0
1117.292 7
1117.314 2
1117.335 0
1117.357 0
1117.379 1
1117.400 2
1117.422 3
1117.444 3
1117.465 6
1117.487 15
1117.508 24
1117.530 25
1117.552 8
1117.573 1
1117.595 0
1117.617 0
1117.638 2
1117.660 0
1117.682 0
1117.703 6
1117.725 2
1117.747 0
1117.768 0
1117.790 0
1117.812 0
1117.833 0
1117.855 0
1117.877 0
1117.898 1
1117.920 2
1117.942 0
1117.963 0
1117.985 0
1118.007 0
1118.028 0
1118.050 3
1118.072 4
1118.093 0
1118.115 4
1118.136 4
1118.158 0
1118.180 0
1118.201 0
1118.223 5
1118.245 1
1118.266 0
1118.288 2
1118.310 0
1118.331 0
1118.353 0
1118.375 0
1118.396 0
1118.418 0
1118.440 4
1118.461 0
1118.483 12
1118.505 28
1118.526 21
1118.548 15
1118.570 19
1118.591 6
1118.613 0
1118.635 0
1118.656 5
1118.678 1
1118.700 5
1118.721 0
1118.743 0
1118.765 0
1118.786 6
1118.808 3
1118.830 1
1118.851 0
1118.873 1
1118.895 11
1118.916 0
1118.938 0
1118.960 0
1118.981 0
1119.003 0
1119.025 6
1119.046 2
1119.068 0
1119.090 2
1119.111 1
1119.133 1
1119.155 0
1119.176 2
1119.198 3
1119.220 0
1119.241 0
1119.263 0
1119.285 3
1119.306 1
1119.328 0
1119.350 0
1119.371 0
1119.393 2
1119.415 2
1119.436 5
1119.458 2
1119.480 3
1119.501 4
1119.523 2
1119.545 1
1119.566 2
1119.588 19
1119.610 1
1119.631 2
1119.653 0
1119.675 0
1119.696 0
1119.718 6
1119.740 4
1119.761 4
1119.783 1
1119.805 5
1119.826 1
1119.848 1
1119.870 0
1119.892 0
1119.913 0
1119.935 0
1119.957 3
1119.978 5
1120.000 2
1120.022 0
1120.043 10
1120.065 0
1120.087 0
1120.108 0
1120.130 0
1120.152 1
1120.173 0
1120.195 0
1120.217 0
1120.238 0
1120.260 11
1120.282 6
1120.303 0
1120.325 0
1120.347 0
1120.368 0
1120.390 0
1120.412 10
1120.433 15
1120.455 0
1120.477 0
1120.499 0
1120.520 3
1120.542 0
1120.564 1
1120.585 6
1120.607 2
1120.629 5
1120.650 5
1120.672 0
1120.694 0
1120.715 0
1120.737 0
1120.759 0
1120.780 3
1120.802 2
1120.824 5
1120.845 0
1120.867 0
1120.889 0
1120.911 0
1120.932 0
1120.954 0
1120.976 0
1120.997 0
1121.019 1
1121.041 0
1121.062 3
1121.084 1
1121.106 0
1121.127 0
1121.149 2
1121.171 1
1121.192 1
1121.214 0
1121.236 7
1121.257 3
1121.279 3
1121.301 16
1121.323 8
1121.344 0
1121.366 0
1121.388 2
1121.409 13
1121.431 11
1121.453 5
1121.474 1
1121.496 4
1121.518 3
1121.539 7
1121.561 4
1121.583 2
1121.605 5
1121.626 1
1121.648 0
1121.670 0
1121.691 0
1121.713 0
1121.735 2
1121.756 4
1121.778 3
1121.800 0
1121.821 0
1121.843 0
1121.865 4
1121.887 5
1121.908 0
1121.930 2
1121.952 9
1121.973 3
1121.995 1
1122.017 6
1122.038 0
1122.060 0
1122.082 0
1122.104 0
1122.125 0
1122.147 3
1122.169 0
1122.190 6
1122.212 5
1122.234 0
1122.255 2
1122.277 1
1122.299 10
1122.321 2
1122.342 0
1122.364 0
1122.386 3
1122.407 3
1122.429 2
1122.451 0
1122.472 10
1122.494 7
1122.516 2
1122.538 0
1122.559 0
1122.581 0
1122.603 0
1122.624 0
1122.646 6
1122.668 6
1122.689 4
1122.711 0
1122.733 1
1122.755 1
1122.776 10
1122.798 1
1122.820 1
1122.841 0
1122.863 0
1122.885 0
1122.906 0
1122.928 0
1122.950 0
1122.972 0
1122.993 0
1123.015 0
1123.037 0
1123.058 0
1123.080 0
1123.102 0
1123.124 0
1123.145 4
1123.167 3
1123.189 0
1123.210 10
1123.232 8
1123.254 5
1123.275 1
1123.297 0
1123.319 0
1123.341 6
1123.362 1
1123.384 0
1123.406 2
1123.427 0
1123.449 0
1123.471 2
1123.493 0
1123.514 0
1123.536 0
1123.558 0
1123.579 0
1123.601 2
1123.623 0
1123.645 1
1123.666 0
1123.688 0
1123.710 0
1123.731 0
1123.753 3
1123.775 0
1123.797 0
1123.818 4
1123.840 0
1123.862 0
1123.883 0
1123.905 0
1123.927 0
1123.949 2
1123.970 0
1123.992 0
1124.014 1
1124.035 1
1124.057 0
1124.079 0
1124.101 0
1124.122 0
1124.144 0
1124.166 0
1124.187 0
1124.209 0
1124.231 1
1124.253 0
1124.274 2
1124.296 0
1124.318 7
1124.339 0
1124.361 3
1124.383 12
1124.405 1
1124.426 0
1124.448 2
1124.470 5
1124.491 3
1124.513 0
1124.535 0
1124.557 1
1124.578 0
1124.600 0
1124.622 0
1124.644 1
1124.665 0
1124.687 0
1124.709 0
1124.730 0
1124.752 0
1124.774 1
1124.796 3
1124.817 1
1124.839 0
1124.861 0
1124.882 0
1124.904 0
1124.926 3
1124.948 0
1124.969 0
1124.991 0
1125.013 0
1125.035 3
1125.056 1
1125.078 0
1125.100 7
1125.121 2
1125.143 0
1125.165 0
1125.187 0
1125.208 0
1125.230 0
1125.252 0
1125.274 3
1125.295 0
1125.317 0
1125.339 0
1125.360 0
1125.382 0
1125.404 0
1125.426 0
1125.447 0
1125.469 0
1125.491 8
1125.513 2
1125.534 0
1125.556 5
1125.578 4
1125.599 0
1125.621 0
1125.643 0
1125.665 0
1125.686 2
1125.708 1
1125.730 2
1125.752 0
1125.773 0
1125.795 0
1125.817 0
1125.839 0
1125.860 0
1125.882 0
1125.904 0
1125.925 0
1125.947 0
1125.969 1
1125.991 1
1126.012 0
1126.034 0
1126.056 0
1126.078 1
1126.099 1
1126.121 2
1126.143 2
1126.165 0
1126.186 0
1126.208 1
1126.230 0
1126.251 0
1126.273 0
1126.295 0
1126.317 0
1126.338 0
1126.360 0
1126.382 5
1126.404 0
1126.425 8
1126.447 7
1126.469 1
1126.491 0
1126.512 6
1126.534 0
1126.556 5
1126.578 1
1126.599 0
1126.621 4
1126.643 3
1126.665 0
1126.686 1
1126.708 7
1126.730 1
1126.751 0
1126.773 0
1126.795 6
1126.817 14
1126.838 4
1126.860 5
1126.882 0
1126.904 0
1126.925 0
1126.947 0
1126.969 0
1126.991 0
1127.012 0
1127.034 0
1127.056 0
1127.078 0
1127.099 0
1127.121 0
1127.143 0
1127.165 0
1127.186 0
1127.208 0
1127.230 4
1127.252 0
1127.273 0
1127.295 0
1127.317 0
1127.339 0
1127.360 2
1127.382 2
1127.404 4
1127.426 3
1127.447 7
1127.469 1
1127.491 6
1127.513 7
1127.534 7
1127.556 1
1127.578 2
1127.600 6
1127.621 0
1127.643 1
1127.665 4
1127.687 8
1127.708 0
1127.730 0
1127.752 0
1127.774 3
1127.795 0
1127.817 2
1127.839 0
1127.861 0
1127.882 1
1127.904 2
1127.926 0
1127.948 0
1127.969 0
1127.991 3
1128.013 12
1128.035 0
1128.056 2
1128.078 0
1128.100 0
1128.122 0
1128.143 0
1128.165 0
1128.187 7
1128.209 1
1128.230 0
1128.252 0
1128.274 0
1128.296 0
1128.317 0
1128.339 0
1128.361 0
1128.383 5
1128.404 6
1128.426 2
1128.448 12
1128.470 5
1128.492 6
1128.513 7
1128.535 11
1128.557 2
1128.579 13
1128.600 0
1128.622 0
1128.644 0
1128.666 0
1128.687 0
1128.709 3
1128.731 4
1128.753 2
1128.774 5
1128.796 1
1128.818 9
1128.840 1
1128.861 0
1128.883 2
1128.905 5
1128.927 0
1128.949 0
1128.970 0
1128.992 0
1129.014 0
1129.036 0
1129.057 0
1129.079 0
1129.101 0
1129.123 0
1129.144 0
1129.166 0
1129.188 0
1129.210 0
1129.231 0
1129.253 0
1129.275 3
1129.297 0
1129.319 0
1129.340 0
1129.362 0
1129.384 0
1129.406 0
1129.427 0
1129.449 0
1129.471 12
1129.493 16
1129.514 13
1129.536 11
1129.558 0
1129.580 0
1129.602 1
1129.623 5
1129.645 0
1129.667 2
1129.689 4
1129.710 4
1129.732 5
1129.754 3
1129.776 0
1129.797 0
1129.819 0
1129.841 0
1129.863 0
1129.885 4
1129.906 11
1129.928 9
1129.950 4
1129.972 0
1129.993 0
1130.015 0
1130.037 3
1130.059 0
1130.080 2
1130.102 4
1130.124 0
1130.146 0
1130.168 0
1130.189 0
1130.211 0
1130.233 3
1130.255 4
1130.276 1
1130.298 0
1130.320 1
1130.342 7
1130.364 3
1130.385 2
1130.407 6
1130.429 0
1130.451 0
1130.472 0
1130.494 2
1130.516 2
1130.538 2
1130.560 0
1130.581 0
1130.603 0
1130.625 0
1130.647 0
1130.668 0
1130.690 0
1130.712 0
1130.734 0
1130.756 0
1130.777 2
1130.799 0
1130.821 0
1130.843 5
1130.864 1
1130.886 0
1130.908 0
1130.930 3
1130.952 0
1130.973 3
1130.995 0
1131.017 0
1131.039 1
1131.061 0
1131.082 0
1131.104 0
1131.126 0
1131.148 1
1131.169 10
1131.191 3
1131.213 1
1131.235 0
1131.257 0
1131.278 3
1131.300 10
1131.322 2
1131.344 0
1131.366 0
1131.387 0
1131.409 0
1131.431 0
1131.453 0
1131.474 0
1131.496 0
1131.518 5
1131.540 5
1131.562 1
1131.583 6
1131.605 0
1131.627 0
1131.649 0
1131.671 5
1131.692 5
1131.714 0
1131.736 1
1131.758 0
1131.780 0
1131.801 0
1131.823 4
1131.845 0
1131.867 0
1131.888 1
1131.910 0
1131.932 0
1131.954 0
1131.976 0
1131.997 0
1132.019 1
1132.041 0
1132.063 1
1132.085 0
1132.106 0
1132.128 2
1132.150 0
1132.172 0
1132.194 0
1132.215 0
1132.237 0
1132.259 0
1132.281 0
1132.303 3
1132.324 0
1132.346 0
1132.368 6
1132.390 1
1132.412 7
1132.433 2
1132.455 2
1132.477 4
1132.499 5
1132.521 1
1132.542 7
1132.564 6
1132.586 5
1132.608 2
1132.630 0
1132.651 0
1132.673 0
1132.695 0
1132.717 0
1132.738 0
1132.760 0
1132.782 0
1132.804 0
1132.826 0
1132.847 1
1132.869 2
1132.891 3
1132.913 1
1132.935 0
1132.957 0
1132.978 0
1133.000 0
1133.022 0
1133.044 1
1133.066 0
1133.087 0
1133.109 0
1133.131 0
1133.153 1
1133.175 3
1133.196 0
1133.218 6
1133.240 3
1133.262 0
1133.284 3
1133.305 0
1133.327 0
1133.349 0
1133.371 3
1133.393 4
1133.414 10
1133.436 10
1133.458 19
1133.480 10
1133.502 11
1133.523 10
1133.545 3
1133.567 6
1133.589 9
1133.611 13
1133.632 3
1133.654 1
1133.676 0
1133.698 3
1133.720 0
1133.742 0
1133.763 4
1133.785 0
1133.807 10
1133.829 21
1133.851 5
1133.872 0
1133.894 0
1133.916 0
1133.938 1
1133.960 0
1133.981 0
1134.003 1
1134.025 0
1134.047 0
1134.069 7
1134.090 5
1134.112 9
1134.134 3
1134.156 0
1134.178 0
1134.200 0
1134.221 0
1134.243 0
1134.265 0
1134.287 8
1134.309 2
1134.330 9
1134.352 2
1134.374 0
1134.396 4
1134.418 2
1134.440 0
1134.461 1
1134.483 4
1134.505 1
1134.527 1
1134.549 0
1134.570 0
1134.592 2
1134.614 1
1134.636 6
1134.658 1
1134.680 0
1134.701 0
1134.723 0
1134.745 0
1134.767 0
1134.789 0
1134.810 0
1134.832 0
1134.854 1
1134.876 0
1134.898 0
1134.920 0
1134.941 1
1134.963 3
1134.985 0
1135.007 2
1135.029 2
1135.050 0
1135.072 0
1135.094 0
1135.116 0
1135.138 0
1135.160 0
1135.181 0
1135.203 0
1135.225 0
1135.247 0
1135.269 2
1135.291 0
1135.312 0
1135.334 0
1135.356 0
1135.378 0
1135.400 0
1135.421 2
1135.443 1
1135.465 5
1135.487 8
1135.509 1
1135.531 7
1135.552 1
1135.574 0
1135.596 0
1135.618 0
1135.640 2
1135.662 3
1135.683 0
1135.705 0
1135.727 0
1135.749 4
1135.771 0
1135.793 0
1135.814 0
1135.836 10
1135.858 3
1135.880 5
1135.902 0
1135.924 10
1135.945 4
1135.967 0
1135.989 0
1136.011 0
1136.033 0
1136.054 0
1136.076 0
1136.098 0
1136.120 0
1136.142 3
1136.164 5
1136.185 0
1136.207 0
1136.229 3
1136.251 5
1136.273 5
1136.295 0
1136.316 0
1136.338 0
1136.360 4
1136.382 2
1136.404 0
1136.426 0
1136.447 6
1136.469 1
1136.491 2
1136.513 4
1136.535 2
1136.557 0
1136.579 0
1136.600 0
1136.622 0
1136.644 0
1136.666 0
1136.688 3
1136.710 0
1136.731 3
1136.753 2
1136.775 5
1136.797 8
1136.819 0
1136.841 0
1136.862 0
1136.884 0
1136.906 0
1136.928 0
1136.950 0
1136.972 0
1136.993 0
1137.015 2
1137.037 6
1137.059 0
1137.081 0
1137.103 0
1137.125 2
1137.146 5
1137.168 0
1137.190 0
1137.212 0
1137.234 0
1137.256 0
1137.277 0
1137.299 0
1137.321 0
1137.343 0
1137.365 0
1137.387 3
1137.408 1
1137.430 0
1137.452 0
1137.474 0
1137.496 0
1137.518 3
1137.540 2
1137.561 2
1137.583 2
1137.605 0
1137.627 0
1137.649 9
1137.671 5
1137.692 0
1137.714 0
1137.736 1
1137.758 0
1137.780 0
1137.802 0
1137.824 0
1137.845 0
1137.867 0
1137.889 1
1137.911 5
1137.933 3
1137.955 5
1137.977 1
1137.998 0
1138.020 1
1138.042 0
1138.064 0
1138.086 0
1138.108 1
1138.129 2
1138.151 0
1138.173 3
1138.195 0
1138.217 0
1138.239 0
1138.261 6
1138.282 3
1138.304 0
1138.326 0
1138.348 0
1138.370 0
1138.392 2
1138.414 6
1138.435 1
1138.457 0
1138.479 0
1138.501 2
1138.523 0
1138.545 0
1138.567 4
1138.588 3
1138.610 0
1138.632 4
1138.654 0
1138.676 0
1138.698 0
1138.720 0
1138.741 0
1138.763 0
1138.785 0
1138.807 0
1138.829 0
1138.851 4
1138.873 0
1138.894 1
1138.916 0
1138.938 0
1138.960 0
1138.982 0
1139.004 0
1139.026 0
1139.047 0
1139.069 0
1139.091 0
1139.113 0
1139.135 0
1139.157 0
1139.179 0
1139.200 3
1139.222 5
1139.244 0
1139.266 2
1139.288 0
1139.310 0
1139.332 5
1139.353 0
1139.375 0
1139.397 0
1139.419 0
1139.441 3
1139.463 3
1139.485 4
1139.507 2
1139.528 8
1139.550 1
1139.572 8
1139.594 10
1139.616 1
1139.638 0
1139.660 0
1139.681 6
1139.703 2
1139.725 0
1139.747 0
1139.769 16
1139.791 7
1139.813 2
1139.835 0
1139.856 0
1139.878 0
1139.900 0
1139.922 5
1139.944 0
1139.966 0
1139.988 4
1140.009 0
1140.031 0
1140.053 2
1140.075 3
1140.097 3
1140.119 9
1140.141 7
1140.163 1
1140.184 0
1140.206 2
1140.228 0
1140.250 0
1140.272 0
1140.294 1
1140.316 2
1140.338 7
1140.359 0
1140.381 0
1140.403 4
1140.425 0
1140.447 0
1140.469 0
1140.491 5
1140.513 0
1140.534 0
1140.556 0
1140.578 11
1140.600 13
1140.622 0
1140.644 0
1140.666 0
1140.688 0
1140.709 4
1140.731 3
1140.753 3
1140.775 2
1140.797 0
1140.819 2
1140.841 3
1140.863 0
1140.884 0
1140.906 0
1140.928 0
1140.950 0
1140.972 0
1140.994 0
1141.016 0
1141.038 0
1141.059 6
1141.081 11
1141.103 3
1141.125 0
1141.147 0
1141.169 0
1141.191 1
1141.213 1
1141.235 3
1141.256 1
1141.278 0
1141.300 0
1141.322 0
1141.344 4
1141.366 1
1141.388 0
1141.410 0
1141.431 0
1141.453 0
1141.475 0
1141.497 7
1141.519 11
1141.541 5
1141.563 9
1141.585 2
1141.607 0
1141.628 0
1141.650 1
1141.672 1
1141.694 0
1141.716 4
1141.738 2
1141.760 4
1141.782 2
1141.804 0
1141.825 2
1141.847 4
1141.869 0
1141.891 0
1141.913 1
1141.935 1
1141.957 0
1141.979 0
1142.001 0
1142.022 0
1142.044 1
1142.066 0
1142.088 0
1142.110 0
1142.132 0
1142.154 5
1142.176 5
1142.198 0
1142.219 0
1142.241 0
1142.263 0
1142.285 0
1142.307 0
1142.329 1
1142.351 0
1142.373 0
1142.395 0
1142.416 0
1142.438 0
1142.460 0
1142.482 0
1142.504 1
1142.526 3
1142.548 1
1142.570 0
1142.592 0
1142.613 7
1142.635 2
1142.657 0
1142.679 0
1142.701 1
1142.723 0
1142.745 0
1142.767 0
1142.789 0
1142.811 5
1142.832 1
1142.854 0
1142.876 11
1142.898 8
1142.920 20
1142.942 10
1142.964 0
1142.986 0
1143.008 0
1143.030 0
1143.051 0
1143.073 3
1143.095 6
1143.117 0
1143.139 3
1143.161 2
1143.183 4
1143.205 15
1143.227 10
1143.249 1
1143.270 0
1143.292 0
1143.314 0
1143.336 1
1143.358 1
1143.380 0
1143.402 0
1143.424 0
1143.446 0
1143.468 2
1143.489 19
1143.511 21
1143.533 2
1143.555 3
1143.577 2
1143.599 0
1143.621 0
1143.643 0
1143.665 0
1143.687 3
1143.708 0
1143.730 4
1143.752 2
1143.774 6
1143.796 1
1143.818 6
1143.840 4
1143.862 1
1143.884 0
1143.906 0
1143.928 0
1143.949 0
1143.971 0
1143.993 0
1144.015 0
1144.037 0
1144.059 1
1144.081 2
1144.103 4
1144.125 3
1144.147 0
1144.169 0
1144.190 5
1144.212 1
1144.234 1
1144.256 2
1144.278 1
1144.300 0
1144.322 0
1144.344 0
1144.366 0
1144.388 2
1144.410 2
1144.431 1
1144.453 2
1144.475 4
1144.497 1
1144.519 0
1144.541 3
1144.563 2
1144.585 1
1144.607 1
1144.629 2
1144.651 13
1144.673 4
1144.694 2
1144.716 0
1144.738 3
1144.760 14
1144.782 4
1144.804 6
1144.826 3
1144.848 0
1144.870 1
1144.892 3
1144.914 1
1144.936 2
1144.957 2
1144.979 4
1145.001 4
1145.023 0
1145.045 0
1145.067 0
1145.089 1
1145.111 0
1145.133 1
1145.155 0
1145.177 3
1145.199 6
1145.220 3
1145.242 1
1145.264 7
1145.286 4
1145.308 1
1145.330 4
1145.352 0
1145.374 0
1145.396 5
1145.418 11
1145.440 1
1145.462 8
1145.483 11
1145.505 10
1145.527 3
1145.549 0
1145.571 0
1145.593 0
1145.615 0
1145.637 6
1145.659 2
1145.681 2
1145.703 13
1145.725 3
1145.747 7
1145.769 2
1145.790 0
1145.812 2
1145.834 5
1145.856 0
1145.878 0
1145.900 0
1145.922 0
1145.944 0
1145.966 0
1145.988 4
1146.010 5
1146.032 0
1146.054 0
1146.075 0
1146.097 2
1146.119 6
1146.141 3
1146.163 8
1146.185 2
1146.207 1
1146.229 0
1146.251 0
1146.273 0
1146.295 2
1146.317 3
1146.339 0
1146.361 0
1146.382 0
1146.404 0
1146.426 0
1146.448 0
1146.470 0
1146.492 0
1146.514 0
1146.536 0
1146.558 0
1146.580 0
1146.602 0
1146.624 5
1146.646 0
1146.668 0
1146.690 0
1146.711 0
1146.733 0
1146.755 0
1146.777 3
1146.799 0
1146.821 0
1146.843 0
1146.865 2
1146.887 0
1146.909 1
1146.931 0
1146.953 5
1146.975 0
1146.997 0
1147.019 0
1147.041 0
1147.062 0
1147.084 0
1147.106 5
1147.128 8
1147.150 1
1147.172 0
1147.194 0
1147.216 0
1147.238 0
1147.260 0
1147.282 0
1147.304 6
1147.326 0
1147.348 0
1147.370 2
1147.392 2
1147.413 0
1147.435 0
1147.457 1
1147.479 5
1147.501 5
1147.523 2
1147.545 1
1147.567 0
1147.589 0
1147.611 2
1147.633 0
1147.655 0
1147.677 0
1147.699 6
1147.721 5
1147.743 0
1147.765 0
1147.786 0
1147.808 0
1147.830 0
1147.852 0
1147.874 2
1147.896 5
1147.918 0
1147.940 0
1147.962 0
1147.984 0
1148.006 0
1148.028 0
1148.050 0
1148.072 0
1148.094 0
1148.116 0
1148.138 0
1148.160 0
1148.182 0
1148.203 0
1148.225 0
1148.247 0
1148.269 0
1148.291 0
1148.313 0
1148.335 0
1148.357 0
1148.379 0
1148.401 0
1148.423 6
1148.445 2
1148.467 0
1148.489 0
1148.511 3
1148.533 5
1148.555 5
1148.577 2
1148.599 2
1148.621 0
1148.642 0
1148.664 0
1148.686 0
1148.708 0
1148.730 0
1148.752 0
1148.774 0
1148.796 0
1148.818 0
1148.840 0
1148.862 0
1148.884 0
1148.906 0
1148.928 0
1148.950 0
1148.972 1
1148.994 2
1149.016 0
1149.038 0
1149.060 0
1149.082 0
1149.104 0
1149.125 2
1149.147 16
1149.169 12
1149.191 3
1149.213 3
1149.235 0
1149.257 1
1149.279 4
1149.301 0
1149.323 0
1149.345 0
1149.367 2
1149.389 4
1149.411 1
1149.433 1
1149.455 0
1149.477 7
1149.499 9
1149.521 0
1149.543 7
1149.565 0
1149.587 0
1149.609 2
1149.631 3
1149.653 3
1149.674 1
1149.696 1
1149.718 1
1149.740 0
1149.762 0
1149.784 0
1149.806 0
1149.828 0
1149.850 4
1149.872 0
1149.894 0
1149.916 0
1149.938 0
1149.960 0
1149.982 0
1150.004 0
1150.026 0
1150.048 0
1150.070 8
1150.092 9
1150.114 2
1150.136 0
1150.158 3
1150.180 5
1150.202 0
1150.224 0
1150.246 0
1150.268 0
1150.290 0
1150.311 4
1150.333 0
1150.355 0
1150.377 0
1150.399 0
1150.421 0
1150.443 2
1150.465 8
1150.487 5
1150.509 4
1150.531 0
1150.553 5
1150.575 0
1150.597 2
1150.619 0
1150.641 0
1150.663 2
1150.685 2
1150.707 0
1150.729 7
1150.751 3
1150.773 0
1150.795 1
1150.817 0
1150.839 0
1150.861 1
1150.883 0
1150.905 0
1150.927 0
1150.949 0
1150.971 0
1150.993 0
1151.015 0
1151.037 2
1151.059 0
1151.081 0
1151.102 0
1151.124 0
1151.146 0
1151.168 0
1151.190 0
1151.212 0
1151.234 0
1151.256 0
1151.278 11
1151.300 7
1151.322 0
1151.344 0
1151.366 0
1151.388 0
1151.410 0
1151.432 9
1151.454 0
1151.476 2
1151.498 10
1151.520 8
1151.542 1
1151.564 6
1151.586 6
1151.608 5
1151.630 4
1151.652 2
1151.674 3
1151.696 0
1151.718 0
1151.740 0
1151.762 7
1151.784 3
1151.806 0
1151.828 0
1151.850 0
1151.872 0
1151.894 0
1151.916 0
1151.938 0
1151.960 1
1151.982 0
1152.004 0
1152.026 0
1152.048 3
1152.070 0
1152.092 0
1152.114 0
1152.136 0
1152.158 0
1152.180 0
1152.202 0
1152.224 0
1152.246 0
1152.268 3
1152.290 0
1152.312 3
1152.333 0
1152.355 0
1152.377 1
1152.399 0
1152.421 0
1152.443 0
1152.465 0
1152.487 0
1152.509 0
1152.531 1
1152.553 11
1152.575 0
1152.597 0
1152.619 0
1152.641 2
1152.663 0
1152.685 5
1152.707 5
1152.729 4
1152.751 7
1152.773 3
1152.795 8
1152.817 0
1152.839 6
1152.861 0
1152.883 0
1152.905 0
1152.927 0
1152.949 0
1152.971 0
1152.993 3
1153.015 0
1153.037 0
1153.059 0
1153.081 0
1153.103 0
1153.125 0
1153.147 0
1153.169 0
1153.191 0
1153.213 0
1153.235 0
1153.257 0
1153.279 0
1153.301 0
1153.323 1
1153.345 0
1153.367 0
1153.389 1
1153.411 0
1153.433 0
1153.455 1
1153.477 11
1153.499 10
1153.521 1
1153.543 3
1153.565 3
1153.587 6
1153.609 0
1153.631 0
1153.653 0
1153.675 0
1153.697 0
1153.719 0
1153.741 0
1153.763 0
1153.785 3
1153.807 0
1153.829 0
1153.851 0
1153.873 0
1153.895 0
1153.917 0
1153.939 0
1153.961 0
1153.983 0
1154.005 3
1154.027 0
1154.049 0
1154.071 0
1154.093 3
1154.115 0
1154.137 3
1154.159 2
1154.181 0
1154.203 0
1154.225 6
1154.247 0
1154.269 0
1154.291 0
1154.313 0
1154.335 1
1154.357 0
1154.379 1
1154.401 2
1154.423 7
1154.445 0
1154.467 0
1154.489 0
1154.511 2
1154.533 3
1154.555 4
1154.577 4
1154.599 0
1154.621 1
1154.643 13
1154.665 9
1154.687 1
1154.709 0
1154.731 0
1154.753 0
1154.775 0
1154.797 0
1154.819 1
1154.841 8
1154.863 2
1154.886 0
1154.908 0
1154.930 0
1154.952 0
1154.974 0
1154.996 0
1155.018 3
1155.040 1
1155.062 0
1155.084 0
1155.106 5
1155.128 9
1155.150 3
1155.172 0
1155.194 1
1155.216 2
1155.238 0
1155.260 0
1155.282 0
1155.304 0
1155.326 0
1155.348 5
1155.370 2
1155.392 2
1155.414 0
1155.436 0
1155.458 7
1155.480 1
1155.502 1
1155.524 9
1155.546 10
1155.568 1
1155.590 3
1155.612 2
1155.634 2
1155.656 5
1155.678 3
1155.700 1
1155.722 2
1155.744 3
1155.766 0
1155.788 7
1155.810 2
1155.832 7
1155.854 1
1155.876 0
1155.898 0
1155.920 0
1155.942 1
1155.964 3
1155.986 0
1156.008 1
1156.030 2
1156.052 0
1156.074 0
1156.096 0
1156.119 0
1156.141 0
1156.163 0
1156.185 3
1156.207 0
1156.229 1
1156.251 0
1156.273 1
1156.295 0
1156.317 0
1156.339 8
1156.361 1
1156.383 0
1156.405 0
1156.427 0
1156.449 2
1156.471 0
1156.493 4
1156.515 5
1156.537 8
1156.559 8
1156.581 2
1156.603 5
1156.625 8
1156.647 12
1156.669 5
1156.691 0
1156.713 0
1156.735 1
1156.757 3
1156.779 8
1156.801 0
1156.823 0
1156.845 1
1156.867 6
1156.889 0
1156.912 5
1156.934 0
1156.956 0
1156.978 0
1157.000 0
1157.022 1
1157.044 3
1157.066 3
1157.088 0
1157.110 2
1157.132 0
1157.154 0
1157.176 0
1157.198 0
1157.220 0
1157.242 0
1157.264 0
1157.286 1
1157.308 0
1157.330 3
1157.352 0
1157.374 0
1157.396 0
1157.418 2
1157.440 4
1157.462 0
1157.484 0
1157.506 1
1157.528 0
1157.551 1
1157.573 6
1157.595 3
1157.617 0
1157.639 0
1157.661 8
1157.683 0
1157.705 1
1157.727 12
1157.749 4
1157.771 0
1157.793 0
1157.815 1
1157.837 8
1157.859 2
1157.881 0
1157.903 0
1157.925 0
1157.947 1
1157.969 1
1157.991 1
1158.013 2
1158.035 0
1158.057 2
1158.079 0
1158.102 0
1158.124 0
1158.146 0
1158.168 0
1158.190 0
1158.212 0
1158.234 5
1158.256 0
1158.278 2
1158.300 1
1158.322 0
1158.344 0
1158.366 0
1158.388 0
1158.410 0
1158.432 1
1158.454 0
1158.476 0
1158.498 8
1158.520 12
1158.542 3
1158.564 0
1158.587 0
1158.609 0
1158.631 0
1158.653 0
1158.675 4
1158.697 1
1158.719 0
1158.741 0
1158.763 0
1158.785 0
1158.807 1
1158.829 0
1158.851 1
1158.873 4
1158.895 6
1158.917 16
1158.939 3
1158.961 0
1158.983 0
1159.005 0
1159.028 0
1159.050 6
1159.072 4
1159.094 0
1159.116 0
1159.138 0
1159.160 6
1159.182 3
1159.204 0
1159.226 0
1159.248 9
1159.270 7
1159.292 1
1159.314 0
1159.336 0
1159.358 0
1159.380 0
1159.402 2
1159.424 1
1159.447 0
1159.469 0
1159.491 0
1159.513 4
1159.535 8
1159.557 6
1159.579 0
1159.601 3
1159.623 1
1159.645 0
1159.667 5
1159.689 0
1159.711 0
1159.733 0
1159.755 12
1159.777 4
1159.799 12
1159.822 5
1159.844 0
1159.866 1
1159.888 0
1159.910 0
1159.932 0
1159.954 0
1159.976 0
1159.998 0
1160.020 0
1160.042 0
1160.064 12
1160.086 2
1160.108 0
1160.130 3
1160.152 8
1160.175 1
1160.197 0
1160.219 2
1160.241 3
1160.263 4
1160.285 5
1160.307 0
1160.329 0
1160.351 0
1160.373 0
1160.395 0
1160.417 0
1160.439 3
1160.461 14
1160.483 5
1160.505 0
1160.528 7
1160.550 5
1160.572 4
1160.594 0
1160.616 0
1160.638 0
1160.660 2
1160.682 10
1160.704 7
1160.726 0
1160.748 0
1160.770 1
1160.792 3
1160.814 1
1160.836 0
1160.859 1
1160.881 0
1160.903 0
1160.925 0
1160.947 1
1160.969 3
1160.991 0
1161.013 0
1161.035 5
1161.057 8
1161.079 2
1161.101 4
1161.123 0
1161.145 0
1161.168 0
1161.190 0
1161.212 3
1161.234 0
1161.256 0
1161.278 1
1161.300 0
1161.322 0
1161.344 9
1161.366 8
1161.388 3
1161.410 3
1161.432 0
1161.454 0
1161.477 0
1161.499 8
1161.521 13
1161.543 1
1161.565 0
1161.587 1
1161.609 5
1161.631 8
1161.653 2
1161.675 5
1161.697 0
1161.719 7
1161.741 4
1161.764 0
1161.786 10
1161.808 0
1161.830 1
1161.852 0
1161.874 0
1161.896 6
1161.918 5
1161.940 5
1161.962 0
1161.984 3
1162.006 6
1162.029 2
1162.051 0
1162.073 0
1162.095 0
1162.117 0
1162.139 0
1162.161 2
1162.183 0
1162.205 0
1162.227 0
1162.249 0
1162.271 0
1162.293 0
1162.316 0
1162.338 0
1162.360 0
1162.382 2
1162.404 8
1162.426 0
1162.448 1
1162.470 1
1162.492 7
1162.514 8
1162.536 8
1162.559 0
1162.581 5
1162.603 13
1162.625 4
1162.647 0
1162.669 0
1162.691 1
1162.713 0
1162.735 0
1162.757 0
1162.779 0
1162.801 5
1162.824 3
1162.846 1
1162.868 0
1162.890 3
1162.912 3
1162.934 1
1162.956 1
1162.978 5
1163.000 0
1163.022 0
1163.044 1
1163.067 1
1163.089 0
1163.111 1
1163.133 0
1163.155 0
1163.177 0
1163.199 3
1163.221 4
1163.243 0
1163.265 5
1163.287 5
1163.310 1
1163.332 0
1163.354 1
1163.376 3
1163.398 0
1163.420 0
1163.442 6
1163.464 3
1163.486 6
1163.508 1
1163.530 8
1163.553 6
1163.575 6
1163.597 3
1163.619 0
1163.641 0
1163.663 0
1163.685 3
1163.707 0
1163.729 3
1163.751 0
1163.774 4
1163.796 15
1163.818 4
1163.840 0
1163.862 1
1163.884 13
1163.906 6
1163.928 3
1163.950 0
1163.972 0
1163.994 0
1164.017 1
1164.039 0
1164.061 0
1164.083 0
1164.105 0
1164.127 0
1164.149 1
1164.171 0
1164.193 1
1164.215 0
1164.238 0
1164.260 0
1164.282 0
1164.304 6
1164.326 3
1164.348 1
1164.370 1
1164.392 0
1164.414 3
1164.437 4
1164.459 2
1164.481 2
1164.503 18
1164.525 14
1164.547 3
1164.569 0
1164.591 0
1164.613 0
1164.635 0
1164.658 0
1164.680 6
1164.702 2
1164.724 0
1164.746 2
1164.768 1
1164.790 0
1164.812 0
1164.834 0
1164.857 0
1164.879 4
1164.901 12
1164.923 1
1164.945 0
1164.967 0
1164.989 0
1165.011 2
1165.033 0
1165.055 0
1165.078 0
1165.100 0
1165.122 0
1165.144 0
1165.166 0
1165.188 0
1165.210 1
1165.232 5
1165.254 4
1165.277 2
1165.299 0
1165.321 0
1165.343 3
1165.365 3
1165.387 8
1165.409 6
1165.431 0
1165.453 0
1165.476 6
1165.498 0
1165.520 1
1165.542 6
1165.564 6
1165.586 1
1165.608 3
1165.630 0
1165.653 0
1165.675 0
1165.697 0
1165.719 0
1165.741 11
1165.763 9
1165.785 1
1165.807 0
1165.829 0
1165.852 0
1165.874 0
1165.896 0
1165.918 0
1165.940 0
1165.962 2
1165.984 0
1166.006 0
1166.029 0
1166.051 5
1166.073 4
1166.095 6
1166.117 5
1166.139 5
1166.161 0
1166.183 0
1166.205 2
1166.228 7
1166.250 2
1166.272 0
1166.294 0
1166.316 0
1166.338 0
1166.360 0
1166.382 0
1166.405 0
1166.427 1
1166.449 15
1166.471 1
1166.493 3
1166.515 0
1166.537 0
1166.559 0
1166.582 0
1166.604 0
1166.626 2
1166.648 10
1166.670 16
1166.692 5
1166.714 0
1166.736 1
1166.759 0
1166.781 0
1166.803 0
1166.825 0
1166.847 3
1166.869 0
1166.891 0
1166.913 2
1166.936 0
1166.958 0
1166.980 0
1167.002 0
1167.024 0
1167.046 0
1167.068 3
1167.090 0
1167.113 0
1167.135 2
1167.157 0
1167.179 0
1167.201 0
1167.223 3
1167.245 0
1167.267 0
1167.290 0
1167.312 0
1167.334 0
1167.356 3
1167.378 0
1167.400 0
1167.422 0
1167.445 0
1167.467 1
1167.489 3
1167.511 5
1167.533 2
1167.555 0
1167.577 0
1167.599 0
1167.622 1
1167.644 0
1167.666 2
1167.688 9
1167.710 1
1167.732 0
1167.754 0
1167.777 0
1167.799 0
1167.821 0
1167.843 1
1167.865 6
1167.887 0
1167.909 0
1167.931 4
1167.954 5
1167.976 2
1167.998 0
1168.020 0
1168.042 1
1168.064 3
1168.086 2
1168.109 0
1168.131 0
1168.153 0
1168.175 0
1168.197 6
1168.219 0
1168.241 4
1168.264 0
1168.286 4
1168.308 1
1168.330 1
1168.352 4
1168.374 2
1168.396 3
1168.419 0
1168.441 3
1168.463 7
1168.485 2
1168.507 7
1168.529 1
1168.551 6
1168.574 3
1168.596 4
1168.618 3
1168.640 3
1168.662 2
1168.684 0
1168.706 0
1168.729 1
1168.751 2
1168.773 5
1168.795 0
1168.817 0
1168.839 0
1168.861 1
1168.884 0
1168.906 0
1168.928 0
1168.950 6
1168.972 10
1168.994 4
1169.016 0
1169.039 0
1169.061 0
1169.083 0
1169.105 1
1169.127 3
1169.149 0
1169.171 0
1169.194 0
1169.216 0
1169.238 0
1169.260 7
1169.282 2
1169.304 0
1169.326 0
1169.349 9
1169.371 1
1169.393 5
1169.415 10
1169.437 0
1169.459 3
1169.482 3
1169.504 0
1169.526 0
1169.548 0
1169.570 0
1169.592 2
1169.614 1
1169.637 4
1169.659 0
1169.681 3
1169.703 8
1169.725 0
1169.747 0
1169.770 0
1169.792 0
1169.814 0
1169.836 1
1169.858 4
1169.880 0
1169.902 0
1169.925 0
1169.947 0
1169.969 0
1169.991 0
1170.013 0
1170.035 2
1170.058 0
1170.080 5
1170.102 0
1170.124 2
1170.146 0
1170.168 0
1170.190 0
1170.213 0
1170.235 0
1170.257 3
1170.279 1
1170.301 3
1170.323 4
1170.346 3
1170.368 2
1170.390 3
1170.412 1
1170.434 3
1170.456 0
1170.479 0
1170.501 0
1170.523 1
1170.545 3
1170.567 5
1170.589 0
1170.612 0
1170.634 0
1170.656 0
1170.678 0
1170.700 4
1170.722 1
1170.744 0
1170.767 0
1170.789 0
1170.811 0
1170.833 9
1170.855 5
1170.877 0
1170.900 1
1170.922 6
1170.944 8
1170.966 5
1170.988 0
1171.010 0
1171.033 5
1171.055 0
1171.077 0
1171.099 0
1171.121 0
1171.143 8
1171.166 5
1171.188 0
1171.210 6
1171.232 0
1171.254 0
1171.276 0
1171.299 0
1171.321 0
1171.343 0
1171.365 0
1171.387 0
1171.409 7
1171.432 6
1171.454 0
1171.476 4
1171.498 1
1171.520 1
1171.543 5
1171.565 2
1171.587 3
1171.609 0
1171.631 2
1171.653 0
1171.676 0
1171.698 0
1171.720 0
1171.742 0
1171.764 0
1171.786 2
1171.809 0
1171.831 1
1171.853 0
1171.875 0
1171.897 0
1171.919 2
1171.942 5
1171.964 0
1171.986 0
1172.008 0
1172.030 1
1172.052 0
1172.075 0
1172.097 1
1172.119 9
1172.141 2
1172.163 0
1172.186 0
1172.208 0
1172.230 0
1172.252 0
1172.274 0
1172.296 0
1172.319 0
1172.341 0
1172.363 0
1172.385 0
1172.407 3
1172.430 0
1172.452 0
1172.474 2
1172.496 0
1172.518 0
1172.540 0
1172.563 2
1172.585 0
1172.607 5
1172.629 2
1172.651 4
1172.673 1
1172.696 0
1172.718 0
1172.740 0
1172.762 0
1172.784 0
1172.807 0
1172.829 0
1172.851 0
1172.873 1
1172.895 0
1172.917 0
1172.940 1
1172.962 1
1172.984 0
1173.006 0
1173.028 0
1173.051 0
1173.073 2
1173.095 0
1173.117 7
1173.139 0
1173.162 0
1173.184 0
1173.206 5
1173.228 6
1173.250 0
1173.272 2
1173.295 4
1173.317 0
1173.339 0
1173.361 3
1173.383 1
1173.406 0
1173.428 2
1173.450 7
1173.472 1
1173.494 0
1173.517 0
1173.539 0
1173.561 1
1173.583 0
1173.605 0
1173.627 4
1173.650 10
1173.672 7
1173.694 0
1173.716 0
1173.738 0
1173.761 0
1173.783 0
1173.805 0
1173.827 0
1173.849 0
1173.872 0
1173.894 3
1173.916 0
1173.938 0
1173.960 0
1173.983 0
1174.005 0
1174.027 0
1174.049 0
1174.071 0
1174.094 0
1174.116 1
1174.138 0
1174.160 3
1174.182 0
1174.205 0
1174.227 0
1174.249 2
1174.271 1
1174.293 0
1174.315 2
1174.338 0
1174.360 0
1174.382 0
1174.404 0
1174.426 0
1174.449 0
1174.471 0
1174.493 0
1174.515 1
1174.537 6
1174.560 1
1174.582 0
1174.604 0
1174.626 0
1174.648 2
1174.671 0
1174.693 1
1174.715 3
1174.737 0
1174.759 0
1174.782 0
1174.804 5
1174.826 0
1174.848 0
1174.870 0
1174.893 0
1174.915 0
1174.937 0
1174.959 0
1174.982 0
1175.004 1
1175.026 0
1175.048 0
1175.070 0
1175.093 0
1175.115 0
1175.137 2
1175.159 0
1175.181 3
1175.204 3
1175.226 0
1175.248 6
1175.270 5
1175.292 0
1175.315 2
1175.337 6
1175.359 0
1175.381 2
1175.403 0
1175.426 4
1175.448 2
1175.470 1
1175.492 13
1175.514 2
1175.537 4
1175.559 1
1175.581 2
1175.603 0
1175.625 0
1175.648 0
1175.670 0
1175.692 0
1175.714 1
1175.737 0
1175.759 0
1175.781 0
1175.803 3
1175.825 1
1175.848 0
1175.870 0
1175.892 1
1175.914 0
1175.936 5
1175.959 2
1175.981 0
1176.003 0
1176.025 0
1176.048 0
1176.070 0
1176.092 1
1176.114 6
1176.136 4
1176.159 0
1176.181 0
1176.203 0
1176.225 0
1176.247 0
1176.270 0
1176.292 0
1176.314 1
1176.336 0
1176.359 0
1176.381 9
1176.403 1
1176.425 7
1176.447 1
1176.470 1
1176.492 0
1176.514 0
1176.536 1
1176.558 0
1176.581 0
1176.603 0
1176.625 5
1176.647 11
1176.670 7
1176.692 5
1176.714 1
1176.736 0
1176.758 3
1176.781 1
1176.803 0
1176.825 0
1176.847 0
1176.870 0
1176.892 1
1176.914 0
1176.936 0
1176.958 0
1176.981 0
1177.003 0
1177.025 0
1177.047 0
1177.070 0
1177.092 0
1177.114 3
1177.136 0
1177.158 0
1177.181 2
1177.203 1
1177.225 0
1177.247 1
1177.270 0
1177.292 0
1177.314 0
1177.336 4
1177.358 7
1177.381 0
1177.403 0
1177.425 0
1177.447 5
1177.470 1
1177.492 3
1177.514 4
1177.536 4
1177.559 0
1177.581 0
1177.603 7
1177.625 0
1177.647 0
1177.670 2
1177.692 0
1177.714 0
1177.736 0
1177.759 0
1177.781 0
1177.803 0
1177.825 1
1177.847 0
1177.870 0
1177.892 5
1177.914 2
1177.936 0
1177.959 0
1177.981 0
1178.003 3
1178.025 0
1178.048 0
1178.070 0
1178.092 0
1178.114 0
1178.136 0
1178.159 0
1178.181 0
1178.203 0
1178.225 0
1178.248 0
1178.270 0
1178.292 0
1178.314 0
1178.337 0
1178.359 0
1178.381 0
1178.403 0
1178.426 1
1178.448 0
1178.470 0
1178.492 7
1178.514 10
1178.537 1
1178.559 0
1178.581 1
1178.603 2
1178.626 0
1178.648 0
1178.670 0
1178.692 0
1178.715 0
1178.737 0
1178.759 2
1178.781 0
1178.804 0
1178.826 2
1178.848 3
1178.870 2
1178.893 0
1178.915 0
1178.937 0
1178.959 0
1178.982 0
1179.004 0
1179.026 1
1179.048 0
1179.070 0
1179.093 0
1179.115 0
1179.137 5
1179.159 1
1179.182 0
1179.204 1
1179.226 0
1179.248 0
1179.271 1
1179.293 0
1179.315 0
1179.337 5
1179.360 18
1179.382 4
1179.404 1
1179.426 4
1179.449 1
1179.471 16
1179.493 2
1179.515 6
1179.538 8
1179.560 6
1179.582 9
1179.604 3
1179.627 4
1179.649 8
1179.671 5
1179.693 0
1179.716 4
1179.738 1
1179.760 1
1179.782 5
1179.805 0
1179.827 0
1179.849 0
1179.871 0
1179.894 1
1179.916 0
1179.938 0
1179.960 11
1179.983 10
1180.005 1
1180.027 0
1180.049 0
1180.072 0
1180.094 0
1180.116 0
1180.138 0
1180.161 4
1180.183 5
1180.205 1
1180.227 0
1180.250 0
1180.272 0
1180.294 2
1180.316 3
1180.339 0
1180.361 0
1180.383 9
1180.405 1
1180.428 0
1180.450 1
1180.472 5
1180.494 0
1180.517 1
1180.539 10
1180.561 5
1180.583 1
1180.606 1
1180.628 1
1180.650 2
1180.672 0
1180.695 0
1180.717 13
1180.739 10
1180.761 0
1180.784 0
1180.806 0
1180.828 0
1180.851 0
1180.873 0
1180.895 0
1180.917 0
1180.940 0
1180.962 0
1180.984 0
1181.006 2
1181.029 2
1181.051 0
1181.073 0
1181.095 0
1181.118 0
1181.140 2
1181.162 4
1181.184 4
1181.207 1
1181.229 0
1181.251 0
1181.273 0
1181.296 0
1181.318 0
1181.340 1
1181.363 0
1181.385 1
1181.407 5
1181.429 0
1181.452 2
1181.474 3
1181.496 3
1181.518 19
1181.541 3
1181.563 3
1181.585 0
1181.607 4
1181.630 9
1181.652 2
1181.674 0
1181.696 1
1181.719 3
1181.741 0
1181.763 2
1181.786 9
1181.808 0
1181.830 0
1181.852 0
1181.875 0
1181.897 1
1181.919 0
1181.941 0
1181.964 0
1181.986 0
1182.008 0
1182.031 10
1182.053 1
1182.075 0
1182.097 0
1182.120 0
1182.142 5
1182.164 5
1182.186 4
1182.209 0
1182.231 0
1182.253 1
1182.276 0
1182.298 1
1182.320 0
1182.342 0
1182.365 0
1182.387 6
1182.409 6
1182.431 0
1182.454 3
1182.476 11
1182.498 3
1182.521 19
1182.543 15
1182.565 20
1182.587 54
1182.610 33
1182.632 17
1182.654 0
1182.676 0
1182.699 0
1182.721 0
1182.743 4
1182.766 7
1182.788 4
1182.810 4
1182.832 0
1182.855 0
1182.877 0
1182.899 0
1182.921 4
1182.944 0
1182.966 6
1182.988 2
1183.011 1
1183.033 0
1183.055 2
1183.077 13
1183.100 0
1183.122 0
1183.144 0
1183.167 0
1183.189 0
1183.211 0
1183.233 0
1183.256 0
1183.278 0
1183.300 0
1183.323 0
1183.345 0
1183.367 0
1183.389 0
1183.412 0
1183.434 2
1183.456 6
1183.479 13
1183.501 13
1183.523 9
1183.545 31
1183.568 40
1183.590 23
1183.612 16
1183.635 9
1183.657 7
1183.679 0
1183.701 0
1183.724 3
1183.746 5
1183.768 0
1183.791 0
1183.813 0
1183.835 0
1183.857 0
1183.880 0
1183.902 0
1183.924 0
1183.947 0
1183.969 0
1183.991 0
1184.013 0
1184.036 0
1184.058 4
1184.080 0
1184.103 2
1184.125 0
1184.147 0
1184.169 0
1184.192 0
1184.214 0
1184.236 0
1184.259 0
1184.281 8
1184.303 0
1184.325 2
1184.348 0
1184.370 2
1184.392 1
1184.415 0
1184.437 4
1184.459 8
1184.481 17
1184.504 11
1184.526 19
1184.548 19
1184.571 14
1184.593 18
1184.615 9
1184.638 3
1184.660 12
1184.682 6
1184.704 1
1184.727 4
1184.749 0
1184.771 0
1184.794 0
1184.816 0
1184.838 0
1184.861 0
1184.883 0
1184.905 0
1184.927 0
1184.950 0
1184.972 0
1184.994 4
1185.017 4
1185.039 0
1185.061 2
1185.083 2
1185.106 0
1185.128 0
1185.150 0
1185.173 4
1185.195 2
1185.217 0
1185.240 0
1185.262 0
1185.284 0
1185.306 0
1185.329 0
1185.351 2
1185.373 4
1185.396 0
1185.418 1
1185.440 0
1185.463 7
1185.485 16
1185.507 7
1185.529 9
1185.552 8
1185.574 9
1185.596 3
1185.619 0
1185.641 0
1185.663 1
1185.686 0
1185.708 0
1185.730 4
1185.753 0
1185.775 0
1185.797 0
1185.819 0
1185.842 16
1185.864 3
1185.886 1
1185.909 0
1185.931 5
1185.953 1
1185.976 1
1185.998 0
1186.020 2
1186.043 0
1186.065 2
1186.087 1
1186.109 0
1186.132 5
1186.154 5
1186.176 0
1186.199 1
1186.221 0
1186.243 0
1186.266 0
1186.288 0
1186.310 0
1186.333 0
1186.355 3
1186.377 1
1186.399 0
1186.422 1
1186.444 0
1186.466 0
1186.489 2
1186.511 2
1186.533 5
1186.556 5
1186.578 4
1186.600 0
1186.623 2
1186.645 9
1186.667 3
1186.690 0
1186.712 0
1186.734 0
1186.756 6
1186.779 13
1186.801 1
1186.823 0
1186.846 0
1186.868 8
1186.890 0
1186.913 0
1186.935 0
1186.957 4
1186.980 2
1187.002 0
1187.024 0
1187.047 0
1187.069 5
1187.091 1
1187.114 0
1187.136 0
1187.158 0
1187.180 2
1187.203 17
1187.225 7
1187.247 0
1187.270 0
1187.292 0
1187.314 1
1187.337 0
1187.359 2
1187.381 3
1187.404 0
1187.426 4
1187.448 0
1187.471 0
1187.493 5
1187.515 3
1187.538 5
1187.560 0
1187.582 0
1187.605 2
1187.627 5
1187.649 1
1187.672 0
1187.694 0
1187.716 0
1187.739 0
1187.761 3
1187.783 0
1187.805 0
1187.828 3
1187.850 0
1187.872 0
1187.895 0
1187.917 6
1187.939 0
1187.962 0
1187.984 0
1188.006 0
1188.029 0
1188.051 0
1188.073 0
1188.096 0
1188.118 0
1188.140 0
1188.163 0
1188.185 0
1188.207 0
1188.230 1
1188.252 0
1188.274 0
1188.297 0
1188.319 0
1188.341 0
1188.364 0
1188.386 0
1188.408 0
1188.431 0
1188.453 1
1188.475 4
1188.498 0
1188.520 0
1188.542 0
1188.565 0
1188.587 0
1188.609 2
1188.632 0
1188.654 0
1188.676 5
1188.699 1
1188.721 3
1188.743 0
1188.766 0
1188.788 0
1188.810 6
1188.833 7
1188.855 1
1188.877 0
1188.900 1
1188.922 7
1188.944 8
1188.967 1
1188.989 4
1189.011 0
1189.034 0
1189.056 0
1189.078 0
1189.101 0
1189.123 7
1189.145 0
1189.168 0
1189.190 0
1189.212 3
1189.235 0
1189.257 0
1189.279 2
1189.302 3
1189.324 2
1189.346 0
1189.369 0
1189.391 1
1189.413 3
1189.436 2
1189.458 0
1189.480 9
1189.503 7
1189.525 7
1189.547 3
1189.570 17
1189.592 1
1189.614 0
1189.637 1
1189.659 0
1189.681 1
1189.704 10
1189.726 3
1189.749 9
1189.771 11
1189.793 0
1189.816 4
1189.838 4
1189.860 0
1189.883 2
1189.905 0
1189.927 0
1189.950 0
1189.972 0
1189.994 0
1190.017 0
1190.039 0
1190.061 0
1190.084 2
1190.106 5
1190.128 5
1190.151 0
1190.173 0
1190.195 0
1190.218 0
1190.240 5
1190.262 2
1190.285 0
1190.307 1
1190.329 4
1190.352 0
1190.374 0
1190.397 6
1190.419 0
1190.441 2
1190.464 5
1190.486 0
1190.508 1
1190.531 0
1190.553 6
1190.575 5
1190.598 0
1190.620 6
1190.642 6
1190.665 2
1190.687 2
1190.709 0
1190.732 0
1190.754 0
1190.776 0
1190.799 0
1190.821 0
1190.844 0
1190.866 0
1190.888 0
1190.911 2
1190.933 0
1190.955 0
1190.978 5
1191.000 2
1191.022 0
1191.045 0
1191.067 3
1191.089 2
1191.112 0
1191.134 4
1191.157 4
1191.179 1
1191.201 4
1191.224 0
1191.246 0
1191.268 2
1191.291 0
1191.313 0
1191.335 0
1191.358 0
1191.380 3
1191.402 1
1191.425 0
1191.447 0
1191.470 0
1191.492 3
1191.514 0
1191.537 3
1191.559 8
1191.581 3
1191.604 0
1191.626 0
1191.648 0
1191.671 3
1191.693 12
1191.715 5
1191.738 0
1191.760 2
1191.783 1
1191.805 0
1191.827 0
1191.850 0
1191.872 0
1191.894 0
1191.917 0
1191.939 0
1191.961 0
1191.984 0
1192.006 7
1192.029 1
1192.051 1
1192.073 0
1192.096 5
1192.118 0
1192.140 0
1192.163 0
1192.185 4
1192.207 1
1192.230 0
1192.252 2
1192.275 5
1192.297 0
1192.319 3
1192.342 1
1192.364 2
1192.386 15
1192.409 5
1192.431 0
1192.454 0
1192.476 3
1192.498 1
1192.521 0
1192.543 1
1192.565 1
1192.588 0
1192.610 5
1192.632 0
1192.655 3
1192.677 4
1192.700 1
1192.722 13
1192.744 11
1192.767 2
1192.789 0
1192.811 0
1192.834 7
1192.856 0
1192.879 0
1192.901 0
1192.923 0
1192.946 14
1192.968 9
1192.990 0
1193.013 0
1193.035 0
1193.058 0
1193.080 0
1193.102 0
1193.125 0
1193.147 0
1193.169 2
1193.192 0
1193.214 5
1193.237 0
1193.259 0
1193.281 4
1193.304 0
1193.326 0
1193.348 0
1193.371 0
1193.393 0
1193.416 0
1193.438 3
1193.460 1
1193.483 0
1193.505 0
1193.527 1
1193.550 0
1193.572 2
1193.595 5
1193.617 6
1193.639 0
1193.662 0
1193.684 0
1193.706 0
1193.729 3
1193.751 3
1193.774 0
1193.796 0
1193.818 5
1193.841 0
1193.863 6
1193.886 2
1193.908 0
1193.930 6
1193.953 1
1193.975 2
1193.997 0
1194.020 0
1194.042 0
1194.065 2
1194.087 3
1194.109 0
1194.132 0
1194.154 0
1194.176 0
1194.199 7
1194.221 0
1194.244 5
1194.266 0
1194.288 0
1194.311 0
1194.333 0
1194.356 0
1194.378 2
1194.400 0
1194.423 0
1194.445 0
1194.468 0
1194.490 0
1194.512 0
1194.535 4
1194.557 11
1194.579 0
1194.602 2
1194.624 2
1194.647 1
1194.669 0
1194.691 0
1194.714 0
1194.736 0
1194.759 5
1194.781 13
1194.803 8
1194.826 3
1194.848 0
1194.871 0
1194.893 2
1194.915 4
1194.938 0
1194.960 0
1194.982 2
1195.005 0
1195.027 1
1195.050 3
1195.072 5
1195.094 2
1195.117 3
1195.139 0
1195.162 0
1195.184 8
1195.206 2
1195.229 0
1195.251 1
1195.274 2
1195.296 0
1195.318 0
1195.341 0
1195.363 1
1195.386 0
1195.408 0
1195.430 0
1195.453 1
1195.475 0
1195.498 0
1195.520 6
1195.542 6
1195.565 1
1195.587 0
1195.610 0
1195.632 2
1195.654 0
1195.677 1
1195.699 6
1195.722 1
1195.744 0
1195.766 0
1195.789 2
1195.811 0
1195.834 0
1195.856 0
1195.878 1
1195.901 0
1195.923 0
1195.946 0
1195.968 0
1195.990 0
1196.013 1
1196.035 0
1196.058 0
1196.080 2
1196.102 6
1196.125 4
1196.147 2
1196.170 0
1196.192 1
1196.214 0
1196.237 0
1196.259 2
1196.282 0
1196.304 0
1196.326 0
1196.349 0
1196.371 0
1196.394 0
1196.416 0
1196.438 1
1196.461 0
1196.483 1
1196.506 11
1196.528 9
1196.550 1
1196.573 3
1196.595 3
1196.618 6
1196.640 4
1196.662 8
1196.685 0
1196.707 4
1196.730 8
1196.752 0
1196.774 0
1196.797 0
1196.819 1
1196.842 1
1196.864 2
1196.887 5
1196.909 1
1196.931 5
1196.954 5
1196.976 8
1196.999 11
1197.021 0
1197.043 2
1197.066 3
1197.088 1
1197.111 0
1197.133 9
1197.155 2
1197.178 0
1197.200 0
1197.223 4
1197.245 0
1197.268 2
1197.290 0
1197.312 7
1197.335 5
1197.357 0
1197.380 1
1197.402 0
1197.424 1
1197.447 0
1197.469 0
1197.492 0
1197.514 0
1197.536 6
1197.559 3
1197.581 0
1197.604 1
1197.626 5
1197.649 2
1197.671 7
1197.693 7
1197.716 1
1197.738 0
1197.761 0
1197.783 3
1197.806 0
1197.828 0
1197.850 0
1197.873 0
1197.895 0
1197.918 3
1197.940 0
1197.962 0
1197.985 0
1198.007 0
1198.030 3
1198.052 5
1198.075 8
1198.097 2
1198.119 0
1198.142 0
1198.164 0
1198.187 0
1198.209 11
1198.231 2
1198.254 0
1198.276 1
1198.299 2
1198.321 2
1198.344 1
1198.366 0
1198.388 1
1198.411 7
1198.433 2
1198.456 2
1198.478 2
1198.501 0
1198.523 0
1198.545 2
1198.568 15
1198.590 24
1198.613 15
1198.635 7
1198.658 2
1198.680 0
1198.702 2
1198.725 3
1198.747 0
1198.770 7
1198.792 9
1198.815 0
1198.837 0
1198.859 4
1198.882 0
1198.904 0
1198.927 0
1198.949 0
1198.972 0
1198.994 11
1199.016 5
1199.039 0
1199.061 0
1199.084 0
1199.106 0
1199.129 4
1199.151 1
1199.173 0
1199.196 0
1199.218 0
1199.241 0
1199.263 0
1199.286 0
1199.308 0
1199.330 0
1199.353 0
1199.375 0
1199.398 0
1199.420 3
1199.443 0
1199.465 5
1199.487 0
1199.510 1
1199.532 8
1199.555 7
1199.577 2
1199.600 8
1199.622 5
1199.645 0
1199.667 6
1199.689 6
1199.712 2
1199.734 0
1199.757 0
1199.779 0
1199.802 3
1199.824 2
1199.846 4
1199.869 3
1199.891 2
1199.914 6
1199.936 2
1199.959 1
1199.981 0
1200.004 0
1200.026 1
1200.048 0
1200.071 0
1200.093 0
1200.116 0
1200.138 0
1200.161 0
1200.183 0
1200.205 3
1200.228 0
1200.250 1
1200.273 0
1200.295 3
1200.318 0
1200.340 2
1200.363 1
1200.385 0
1200.407 4
1200.430 8
1200.452 14
1200.475 9
1200.497 24
1200.520 6
1200.542 0
1200.565 0
1200.587 17
1200.609 17
1200.632 3
1200.654 0
1200.677 0
1200.699 0
1200.722 0
1200.744 0
1200.767 0
1200.789 3
1200.811 0
1200.834 0
1200.856 5
1200.879 0
1200.901 0
1200.924 0
1200.946 0
1200.969 0
1200.991 0
1201.013 0
1201.036 0
1201.058 2
1201.081 1
1201.103 5
1201.126 10
1201.148 8
1201.171 0
1201.193 0
1201.216 0
1201.238 0
1201.260 0
1201.283 0
1201.305 0
1201.328 0
1201.350 2
1201.373 0
1201.395 0
1201.418 0
1201.440 11
1201.462 11
1201.485 11
1201.507 14
1201.530 6
1201.552 12
1201.575 14
1201.597 3
1201.620 0
1201.642 0
1201.665 0
1201.687 9
1201.709 8
1201.732 1
1201.754 0
1201.777 1
1201.799 0
1201.822 0
1201.844 4
1201.867 3
1201.889 0
1201.912 0
1201.934 0
1201.957 1
1201.979 0
1202.001 0
1202.024 0
1202.046 0
1202.069 5
1202.091 6
1202.114 3
1202.136 4
1202.159 0
1202.181 3
1202.204 0
1202.226 1
1202.248 0
1202.271 0
1202.293 0
1202.316 0
1202.338 1
1202.361 2
1202.383 11
1202.406 3
1202.428 0
1202.451 0
1202.473 2
1202.496 6
1202.518 1
1202.540 5
1202.563 4
1202.585 1
1202.608 7
1202.630 10
1202.653 9
1202.675 11
1202.698 7
1202.720 3
1202.743 1
1202.765 2
1202.788 0
1202.810 0
1202.832 0
1202.855 0
1202.877 0
1202.900 0
1202.922 2
1202.945 0
1202.967 0
1202.990 1
1203.012 1
1203.035 1
1203.057 1
1203.080 0
1203.102 0
1203.125 1
1203.147 0
1203.169 0
1203.192 6
1203.214 1
1203.237 4
1203.259 0
1203.282 0
1203.304 5
1203.327 1
1203.349 3
1203.372 6
1203.394 3
1203.417 12
1203.439 0
1203.462 0
1203.484 0
1203.507 0
1203.529 5
1203.551 4
1203.574 1
1203.596 6
1203.619 1
1203.641 0
1203.664 0
1203.686 0
1203.709 1
1203.731 5
1203.754 8
1203.776 0
1203.799 5
1203.821 4
1203.844 0
1203.866 2
1203.889 1
1203.911 0
1203.934 0
1203.956 1
1203.979 1
1204.001 1
1204.023 1
1204.046 1
1204.068 7
1204.091 1
1204.113 1
1204.136 4
1204.158 3
1204.181 4
1204.203 11
1204.226 8
1204.248 10
1204.271 6
1204.293 3
1204.316 0
1204.338 0
1204.361 0
1204.383 0
1204.406 1
1204.428 0
1204.451 1
1204.473 0
1204.496 0
1204.518 5
1204.540 6
1204.563 6
1204.585 4
1204.608 0
1204.630 1
1204.653 0
1204.675 0
1204.698 0
1204.720 1
1204.743 0
1204.765 0
1204.788 0
1204.810 4
1204.833 0
1204.855 4
1204.878 0
1204.900 0
1204.923 0
1204.945 0
1204.968 0
1204.990 0
1205.013 0
1205.035 6
1205.058 0
1205.080 0
1205.103 1
1205.125 0
1205.148 0
1205.170 0
1205.193 7
1205.215 5
1205.238 1
1205.260 0
1205.282 0
1205.305 0
1205.327 0
1205.350 0
1205.372 0
1205.395 0
1205.417 0
1205.440 0
1205.462 0
1205.485 2
1205.507 0
1205.530 0
1205.552 0
1205.575 7
1205.597 0
1205.620 1
1205.642 0
1205.665 1
1205.687 2
1205.710 0
1205.732 5
1205.755 2
1205.777 0
1205.800 0
1205.822 0
1205.845 0
1205.867 0
1205.890 0
1205.912 0
1205.935 5
1205.957 3
1205.980 1
1206.002 6
1206.025 0
1206.047 4
1206.070 0
1206.092 0
1206.115 0
1206.137 6
1206.160 1
1206.182 2
1206.205 0
1206.227 0
1206.250 5
1206.272 0
1206.295 0
1206.317 1
1206.340 6
1206.362 0
1206.385 10
1206.407 5
1206.430 2
1206.452 1
1206.475 0
1206.497 5
1206.520 1
1206.542 0
1206.565 2
1206.587 0
1206.610 2
1206.632 0
1206.655 0
1206.677 0
1206.700 0
1206.722 0
1206.745 1
1206.767 0
1206.790 0
1206.812 0
1206.835 5
1206.857 2
1206.880 0
1206.902 0
1206.925 0
1206.947 8
1206.970 2
1206.992 0
1207.015 2
1207.037 2
1207.060 7
1207.082 0
1207.105 0
1207.127 0
1207.150 0
1207.172 1
1207.195 0
1207.217 0
1207.240 0
1207.262 0
1207.285 0
1207.307 0
1207.330 0
1207.352 0
1207.375 0
1207.397 4
1207.420 0
1207.442 0
1207.465 0
1207.487 3
1207.510 0
1207.532 3
1207.555 8
1207.577 9
1207.600 3
1207.622 4
1207.645 0
1207.667 0
1207.690 0
1207.712 1
1207.735 2
1207.757 0
1207.780 5
1207.802 1
1207.825 2
1207.848 1
1207.870 6
1207.893 0
1207.915 0
1207.938 2
1207.960 3
1207.983 0
1208.005 1
1208.028 1
1208.050 1
1208.073 2
1208.095 0
1208.118 0
1208.140 0
1208.163 3
1208.185 0
1208.208 0
1208.230 0
1208.253 0
1208.275 0
1208.298 0
1208.320 0
1208.343 0
1208.365 0
1208.388 4
1208.410 0
1208.433 0
1208.455 0
1208.478 0
1208.500 0
1208.523 0
1208.545 1
1208.568 0
1208.591 0
1208.613 3
1208.636 3
1208.658 0
1208.681 3
1208.703 0
1208.726 0
1208.748 0
1208.771 4
1208.793 8
1208.816 5
1208.838 1
1208.861 6
1208.883 5
1208.906 1
1208.928 0
1208.951 1
1208.973 0
1208.996 1
1209.018 0
1209.041 0
1209.063 0
1209.086 0
1209.109 0
1209.131 1
1209.154 0
1209.176 0
1209.199 0
1209.221 0
1209.244 0
1209.266 2
1209.289 4
1209.311 0
1209.334 0
1209.356 0
1209.379 0
1209.401 0
1209.424 0
1209.446 0
1209.469 1
1209.491 2
1209.514 1
1209.537 1
1209.559 3
1209.582 6
1209.604 2
1209.627 0
1209.649 2
1209.672 0
1209.694 0
1209.717 0
1209.739 0
1209.762 0
1209.784 0
1209.807 0
1209.829 0
1209.852 0
1209.874 1
1209.897 0
1209.920 0
1209.942 0
1209.965 1
1209.987 0
1210.010 1
1210.032 0
1210.055 5
1210.077 3
1210.100 0
1210.122 0
1210.145 2
1210.167 0
1210.190 0
1210.212 0
1210.235 4
1210.258 0
1210.280 0
1210.303 0
1210.325 0
1210.348 1
1210.370 3
1210.393 4
1210.415 5
1210.438 2
1210.460 2
1210.483 1
1210.505 3
1210.528 4
1210.551 6
1210.573 11
1210.596 12
1210.618 7
1210.641 7
1210.663 0
1210.686 3
1210.708 4
1210.731 1
1210.753 0
1210.776 0
1210.798 2
1210.821 0
1210.844 0
1210.866 0
1210.889 0
1210.911 0
1210.934 0
1210.956 8
1210.979 5
1211.001 8
1211.024 8
1211.046 0
1211.069 0
1211.091 1
1211.114 6
1211.137 4
1211.159 1
1211.182 0
1211.204 0
1211.227 3
1211.249 0
1211.272 0
1211.294 0
1211.317 7
1211.339 9
1211.362 0
1211.385 0
1211.407 0
1211.430 1
1211.452 0
1211.475 0
1211.497 0
1211.520 4
1211.542 2
1211.565 2
1211.587 0
1211.610 0
1211.633 0
1211.655 4
1211.678 4
1211.700 9
1211.723 0
1211.745 1
1211.768 4
1211.790 2
1211.813 0
1211.835 3
1211.858 3
1211.881 0
1211.903 0
1211.926 0
1211.948 17
1211.971 17
1211.993 8
1212.016 2
1212.038 3
1212.061 8
1212.084 4
1212.106 0
1212.129 0
1212.151 0
1212.174 0
1212.196 0
1212.219 0
1212.241 0
1212.264 1
1212.287 0
1212.309 2
1212.332 0
1212.354 0
1212.377 1
1212.399 2
1212.422 0
1212.444 3
1212.467 0
1212.490 0
1212.512 9
1212.535 9
1212.557 1
1212.580 2
1212.602 2
1212.625 5
1212.647 0
1212.670 7
1212.693 0
1212.715 5
1212.738 4
1212.760 1
1212.783 0
1212.805 2
1212.828 6
1212.850 3
1212.873 1
1212.896 2
1212.918 1
1212.941 0
1212.963 0
1212.986 1
1213.008 0
1213.031 3
1213.053 2
1213.076 6
1213.099 7
1213.121 2
1213.144 0
1213.166 0
1213.189 0
1213.211 5
1213.234 0
1213.257 0
1213.279 0
1213.302 4
1213.324 0
1213.347 0
1213.369 5
1213.392 2
1213.414 0
1213.437 0
1213.460 3
1213.482 0
1213.505 0
1213.527 4
1213.550 0
1213.572 0
1213.595 2
1213.618 4
1213.640 5
1213.663 0
1213.685 1
1213.708 0
1213.730 0
1213.753 0
1213.776 1
1213.798 1
1213.821 12
1213.843 4
1213.866 0
1213.888 0
1213.911 0
1213.934 0
1213.956 0
1213.979 10
1214.001 8
1214.024 4
1214.046 0
1214.069 0
1214.091 4
1214.114 2
1214.137 6
1214.159 9
1214.182 0
1214.204 0
1214.227 0
1214.249 0
1214.272 0
1214.295 1
1214.317 0
1214.340 0
1214.362 0
1214.385 0
1214.408 8
1214.430 1
1214.453 2
1214.475 0
1214.498 8
1214.520 19
1214.543 14
1214.566 18
1214.588 17
1214.611 10
1214.633 1
1214.656 3
1214.678 9
1214.701 8
1214.724 8
1214.746 3
1214.769 3
1214.791 0
1214.814 0
1214.836 0
1214.859 0
1214.882 0
1214.904 0
1214.927 0
1214.949 0
1214.972 0
1214.994 0
1215.017 0
1215.040 0
1215.062 0
1215.085 0
1215.107 0
1215.130 0
1215.153 0
1215.175 0
1215.198 0
1215.220 0
1215.243 8
1215.265 4
1215.288 1
1215.311 0
1215.333 3
1215.356 0
1215.378 0
1215.401 0
1215.424 0
1215.446 0
1215.469 0
1215.491 5
1215.514 6
1215.536 17
1215.559 6
1215.582 20
1215.604 18
1215.627 17
1215.649 14
1215.672 0
1215.695 5
1215.717 0
1215.740 0
1215.762 8
1215.785 2
1215.807 0
1215.830 0
1215.853 0
1215.875 4
1215.898 0
1215.920 0
1215.943 0
1215.966 0
1215.988 0
1216.011 1
1216.033 5
1216.056 5
1216.079 7
1216.101 0
1216.124 0
1216.146 0
1216.169 0
1216.191 0
1216.214 0
1216.237 0
1216.259 0
1216.282 0
1216.304 0
[truncated: 965,221 more chars]
