# Supplementary material for: Identifying Archaeological Bone via Non-Destructive ZooMS and the Materiality of Symbolic Expression: Examples from Iroquoian Bone Points
Source: Sci Rep. 2019 Jul 30;9:11027. doi: 10.1038/s41598-019-47299-x (PMC6667708; doi:10.1038/s41598-019-47299-x)
Supplement: Supplementary file 2 — Supplementary Datafiles [file 41598_2019_47299_MOESM2_ESM.zip › McGrath et al Supplementary Datafiles/Data set S4_DestructiveSpectra/DR-1662s_DEST_3.txt]

499.990 11
500.004 8
500.019 23
500.033 19
500.048 10
500.062 2
500.076 0
500.091 19
500.105 16
500.120 12
500.134 4
500.149 10
500.163 7
500.178 12
500.192 22
500.207 10
500.221 36
500.236 19
500.250 19
500.265 8
500.279 21
500.294 22
500.308 8
500.323 25
500.337 9
500.352 10
500.366 10
500.380 4
500.395 25
500.409 18
500.424 11
500.438 9
500.453 7
500.467 0
500.482 1
500.496 6
500.511 10
500.525 8
500.540 2
500.554 0
500.569 1
500.583 9
500.598 7
500.612 10
500.627 11
500.641 1
500.656 0
500.670 0
500.685 2
500.699 0
500.714 0
500.728 5
500.742 10
500.757 8
500.771 6
500.786 5
500.800 1
500.815 0
500.829 2
500.844 5
500.858 5
500.873 6
500.887 15
500.902 4
500.916 21
500.931 16
500.945 5
500.960 8
500.974 2
500.989 0
501.003 0
501.018 0
501.032 1
501.047 14
501.061 47
501.076 57
501.090 43
501.105 41
501.119 47
501.134 50
501.148 25
501.163 18
501.177 22
501.192 22
501.206 1
501.221 11
501.235 8
501.250 2
501.264 25
501.279 14
501.293 6
501.307 3
501.322 4
501.336 18
501.351 18
501.365 9
501.380 5
501.394 16
501.409 0
501.423 21
501.438 17
501.452 10
501.467 10
501.481 7
501.496 7
501.510 5
501.525 0
501.539 13
501.554 4
501.568 0
501.583 0
501.597 1
501.612 5
501.626 0
501.641 1
501.655 13
501.670 4
501.684 11
501.699 23
501.713 13
501.728 1
501.742 14
501.757 2
501.771 3
501.786 1
501.800 1
501.815 5
501.829 5
501.844 9
501.858 2
501.873 0
501.887 7
501.902 3
501.916 0
501.931 3
501.945 6
501.960 0
501.974 1
501.989 3
502.003 9
502.018 20
502.032 5
502.047 0
502.061 11
502.076 6
502.090 9
502.105 23
502.119 24
502.134 8
502.148 8
502.163 3
502.177 14
502.192 19
502.206 2
502.221 5
502.235 1
502.250 2
502.264 0
502.279 2
502.293 14
502.308 8
502.322 2
502.337 3
502.351 9
502.366 13
502.380 3
502.395 5
502.409 1
502.424 3
502.438 18
502.453 16
502.467 17
502.482 17
502.496 6
502.511 4
502.525 4
502.540 4
502.555 7
502.569 4
502.584 4
502.598 1
502.613 0
502.627 0
502.642 1
502.656 0
502.671 8
502.685 14
502.700 22
502.714 6
502.729 0
502.743 1
502.758 16
502.772 18
502.787 7
502.801 8
502.816 10
502.830 8
502.845 28
502.859 21
502.874 4
502.888 22
502.903 6
502.917 6
502.932 6
502.946 22
502.961 5
502.975 0
502.990 12
503.004 8
503.019 3
503.033 18
503.048 9
503.062 3
503.077 0
503.091 5
503.106 9
503.121 7
503.135 7
503.150 1
503.164 4
503.179 0
503.193 3
503.208 7
503.222 2
503.237 4
503.251 0
503.266 8
503.280 4
503.295 0
503.309 3
503.324 0
503.338 11
503.353 12
503.367 16
503.382 12
503.396 3
503.411 0
503.425 0
503.440 0
503.454 8
503.469 9
503.484 16
503.498 1
503.513 0
503.527 6
503.542 9
503.556 6
503.571 3
503.585 6
503.600 1
503.614 8
503.629 8
503.643 0
503.658 0
503.672 0
503.687 0
503.701 0
503.716 0
503.730 0
503.745 0
503.759 0
503.774 0
503.789 9
503.803 3
503.818 2
503.832 0
503.847 8
503.861 5
503.876 0
503.890 5
503.905 8
503.919 6
503.934 0
503.948 0
503.963 13
503.977 7
503.992 12
504.006 14
504.021 3
504.036 0
504.050 0
504.065 0
504.079 0
504.094 3
504.108 4
504.123 11
504.137 2
504.152 10
504.166 4
504.181 13
504.195 11
504.210 3
504.224 5
504.239 3
504.254 7
504.268 3
504.283 8
504.297 4
504.312 7
504.326 17
504.341 18
504.355 15
504.370 15
504.384 5
504.399 3
504.413 4
504.428 1
504.442 0
504.457 0
504.472 0
504.486 0
504.501 0
504.515 1
504.530 1
504.544 4
504.559 10
504.573 5
504.588 13
504.602 6
504.617 5
504.631 4
504.646 3
504.661 5
504.675 5
504.690 0
504.704 0
504.719 0
504.733 12
504.748 24
504.762 5
504.777 3
504.791 2
504.806 28
504.820 13
504.835 9
504.850 2
504.864 2
504.879 8
504.893 12
504.908 7
504.922 0
504.937 0
504.951 0
504.966 0
504.980 1
504.995 20
505.010 10
505.024 1
505.039 0
505.053 1
505.068 9
505.082 18
505.097 7
505.111 28
505.126 13
505.140 5
505.155 15
505.170 5
505.184 4
505.199 0
505.213 3
505.228 5
505.242 4
505.257 8
505.271 0
505.286 0
505.300 13
505.315 2
505.330 0
505.344 11
505.359 1
505.373 10
505.388 2
505.402 4
505.417 6
505.431 0
505.446 1
505.461 1
505.475 0
505.490 2
505.504 11
505.519 0
505.533 5
505.548 13
505.562 37
505.577 15
505.592 0
505.606 1
505.621 0
505.635 4
505.650 4
505.664 0
505.679 14
505.693 16
505.708 12
505.723 8
505.737 10
505.752 10
505.766 4
505.781 0
505.795 22
505.810 8
505.824 0
505.839 0
505.854 1
505.868 9
505.883 0
505.897 9
505.912 13
505.926 0
505.941 0
505.955 8
505.970 3
505.985 16
505.999 22
506.014 21
506.028 15
506.043 10
506.057 5
506.072 0
506.086 0
506.101 0
506.116 0
506.130 0
506.145 0
506.159 4
506.174 1
506.188 7
506.203 0
506.217 14
506.232 19
506.247 23
506.261 6
506.276 4
506.290 1
506.305 11
506.319 15
506.334 8
506.349 3
506.363 0
506.378 1
506.392 27
506.407 12
506.421 9
506.436 21
506.451 12
506.465 5
506.480 1
506.494 0
506.509 11
506.523 0
506.538 0
506.552 9
506.567 3
506.582 2
506.596 0
506.611 5
506.625 4
506.640 1
506.654 0
506.669 0
506.684 0
506.698 0
506.713 0
506.727 0
506.742 0
506.756 0
506.771 13
506.786 2
506.800 9
506.815 14
506.829 14
506.844 2
506.858 2
506.873 1
506.888 0
506.902 0
506.917 0
506.931 3
506.946 12
506.960 1
506.975 15
506.990 11
507.004 9
507.019 11
507.033 8
507.048 18
507.062 12
507.077 18
507.092 16
507.106 5
507.121 3
507.135 5
507.150 10
507.164 3
507.179 8
507.194 10
507.208 1
507.223 0
507.237 2
507.252 19
507.267 17
507.281 10
507.296 3
507.310 8
507.325 21
507.339 9
507.354 0
507.369 13
507.383 6
507.398 6
507.412 12
507.427 9
507.441 7
507.456 0
507.471 0
507.485 2
507.500 3
507.514 0
507.529 0
507.544 2
507.558 5
507.573 9
507.587 15
507.602 3
507.616 2
507.631 16
507.646 12
507.660 3
507.675 5
507.689 8
507.704 5
507.718 9
507.733 9
507.748 7
507.762 5
507.777 2
507.791 0
507.806 12
507.821 6
507.835 0
507.850 0
507.864 0
507.879 0
507.894 6
507.908 3
507.923 5
507.937 5
507.952 0
507.966 0
507.981 0
507.996 0
508.010 8
508.025 8
508.039 0
508.054 0
508.069 0
508.083 0
508.098 0
508.112 10
508.127 4
508.142 0
508.156 2
508.171 1
508.185 15
508.200 25
508.214 11
508.229 5
508.244 9
508.258 25
508.273 8
508.287 4
508.302 10
508.317 4
508.331 4
508.346 42
508.360 51
508.375 77
508.390 171
508.404 250
508.419 270
508.433 214
508.448 200
508.463 139
508.477 119
508.492 77
508.506 44
508.521 34
508.536 31
508.550 16
508.565 39
508.579 35
508.594 11
508.608 8
508.623 9
508.638 12
508.652 4
508.667 0
508.681 10
508.696 13
508.711 10
508.725 6
508.740 23
508.754 5
508.769 10
508.784 4
508.798 5
508.813 0
508.827 10
508.842 5
508.857 1
508.871 9
508.886 3
508.900 9
508.915 10
508.930 17
508.944 8
508.959 34
508.973 17
508.988 1
509.003 3
509.017 15
509.032 9
509.046 2
509.061 21
509.076 26
509.090 9
509.105 1
509.119 0
509.134 0
509.149 2
509.163 1
509.178 4
509.193 7
509.207 7
509.222 1
509.236 8
509.251 9
509.266 3
509.280 7
509.295 12
509.309 11
509.324 13
509.339 9
509.353 5
509.368 14
509.382 26
509.397 46
509.412 40
509.426 53
509.441 66
509.455 60
509.470 56
509.485 45
509.499 18
509.514 25
509.528 24
509.543 8
509.558 7
509.572 12
509.587 12
509.602 16
509.616 14
509.631 8
509.645 0
509.660 5
509.675 15
509.689 25
509.704 12
509.718 0
509.733 14
509.748 8
509.762 0
509.777 0
509.791 0
509.806 10
509.821 8
509.835 5
509.850 3
509.865 10
509.879 10
509.894 8
509.908 0
509.923 0
509.938 14
509.952 20
509.967 11
509.981 2
509.996 1
510.011 4
510.025 0
510.040 0
510.055 0
510.069 2
510.084 3
510.098 9
510.113 0
510.128 1
510.142 4
510.157 5
510.172 18
510.186 3
510.201 14
510.215 7
510.230 12
510.245 13
510.259 5
510.274 13
510.288 20
510.303 17
510.318 10
510.332 19
510.347 13
510.362 21
510.376 34
510.391 46
510.405 68
510.420 59
510.435 36
510.449 71
510.464 50
510.479 32
510.493 27
510.508 43
510.522 30
510.537 3
510.552 3
510.566 24
510.581 35
510.596 23
510.610 7
510.625 8
510.639 9
510.654 5
510.669 37
510.683 18
510.698 22
510.713 11
510.727 12
510.742 2
510.756 0
510.771 12
510.786 12
510.800 1
510.815 2
510.830 0
510.844 8
510.859 0
510.873 0
510.888 0
510.903 5
510.917 12
510.932 15
510.947 12
510.961 1
510.976 0
510.991 5
511.005 6
511.020 5
511.034 0
511.049 3
511.064 5
511.078 12
511.093 14
511.108 15
511.122 2
511.137 4
511.151 8
511.166 1
511.181 4
511.195 2
511.210 0
511.225 4
511.239 10
511.254 14
511.269 10
511.283 11
511.298 13
511.312 19
511.327 18
511.342 8
511.356 6
511.371 9
511.386 9
511.400 27
511.415 21
511.430 37
511.444 23
511.459 34
511.473 29
511.488 3
511.503 9
511.517 12
511.532 1
511.547 2
511.561 11
511.576 14
511.591 16
511.605 4
511.620 0
511.634 0
511.649 0
511.664 10
511.678 11
511.693 3
511.708 3
511.722 0
511.737 0
511.752 13
511.766 5
511.781 0
511.796 8
511.810 1
511.825 0
511.839 0
511.854 1
511.869 9
511.883 6
511.898 0
511.913 0
511.927 0
511.942 3
511.957 6
511.971 10
511.986 3
512.001 10
512.015 5
512.030 1
512.044 9
512.059 11
512.074 9
512.088 7
512.103 0
512.118 0
512.132 2
512.147 14
512.162 3
512.176 0
512.191 14
512.206 8
512.220 16
512.235 9
512.250 15
512.264 19
512.279 13
512.293 3
512.308 0
512.323 4
512.337 22
512.352 13
512.367 15
512.381 17
512.396 7
512.411 10
512.425 28
512.440 25
512.455 3
512.469 9
512.484 2
512.499 1
512.513 1
512.528 5
512.543 17
512.557 22
512.572 16
512.586 10
512.601 0
512.616 5
512.630 11
512.645 1
512.660 0
512.674 17
512.689 9
512.704 15
512.718 6
512.733 2
512.748 6
512.762 0
512.777 17
512.792 18
512.806 20
512.821 16
512.836 4
512.850 0
512.865 0
512.880 2
512.894 5
512.909 29
512.924 36
512.938 6
512.953 21
512.968 5
512.982 0
512.997 0
513.012 3
513.026 0
513.041 0
513.056 1
513.070 13
513.085 7
513.099 1
513.114 0
513.129 12
513.143 12
513.158 18
513.173 57
513.187 11
513.202 0
513.217 0
513.231 0
513.246 2
513.261 0
513.275 2
513.290 2
513.305 14
513.319 15
513.334 6
513.349 24
513.363 14
513.378 1
513.393 3
513.407 3
513.422 8
513.437 6
513.451 0
513.466 5
513.481 10
513.495 13
513.510 4
513.525 11
513.539 6
513.554 10
513.569 5
513.583 8
513.598 11
513.613 4
513.627 0
513.642 0
513.657 1
513.671 17
513.686 32
513.701 20
513.715 1
513.730 1
513.745 4
513.759 0
513.774 0
513.789 0
513.803 4
513.818 9
513.833 2
513.847 14
513.862 1
513.877 1
513.891 8
513.906 32
513.921 25
513.935 11
513.950 5
513.965 3
513.980 13
513.994 9
514.009 14
514.024 2
514.038 5
514.053 7
514.068 10
514.082 2
514.097 1
514.112 10
514.126 19
514.141 11
514.156 2
514.170 1
514.185 0
514.200 5
514.214 1
514.229 0
514.244 4
514.258 3
514.273 10
514.288 10
514.302 2
514.317 0
514.332 0
514.346 4
514.361 10
514.376 4
514.390 6
514.405 1
514.420 9
514.434 0
514.449 5
514.464 2
514.479 1
514.493 0
514.508 4
514.523 0
514.537 0
514.552 7
514.567 4
514.581 0
514.596 0
514.611 1
514.625 4
514.640 0
514.655 5
514.669 6
514.684 1
514.699 7
514.713 11
514.728 10
514.743 13
514.758 11
514.772 12
514.787 6
514.802 0
514.816 0
514.831 5
514.846 3
514.860 0
514.875 8
514.890 5
514.904 0
514.919 7
514.934 3
514.948 11
514.963 4
514.978 0
514.992 0
515.007 0
515.022 0
515.037 1
515.051 5
515.066 1
515.081 1
515.095 4
515.110 0
515.125 0
515.139 0
515.154 8
515.169 16
515.183 3
515.198 4
515.213 34
515.228 12
515.242 11
515.257 9
515.272 8
515.286 11
515.301 1
515.316 0
515.330 5
515.345 0
515.360 5
515.374 13
515.389 15
515.404 15
515.419 10
515.433 10
515.448 5
515.463 5
515.477 19
515.492 2
515.507 0
515.521 3
515.536 0
515.551 8
515.565 4
515.580 0
515.595 2
515.610 22
515.624 19
515.639 6
515.654 0
515.668 0
515.683 0
515.698 0
515.712 7
515.727 11
515.742 11
515.757 6
515.771 9
515.786 14
515.801 4
515.815 9
515.830 4
515.845 0
515.859 8
515.874 1
515.889 0
515.904 3
515.918 2
515.933 9
515.948 12
515.962 9
515.977 2
515.992 11
516.006 10
516.021 9
516.036 8
516.051 17
516.065 10
516.080 0
516.095 9
516.109 6
516.124 1
516.139 16
516.153 17
516.168 3
516.183 0
516.198 10
516.212 7
516.227 10
516.242 1
516.256 7
516.271 9
516.286 17
516.301 9
516.315 8
516.330 14
516.345 11
516.359 16
516.374 9
516.389 2
516.403 7
516.418 0
516.433 3
516.448 3
516.462 0
516.477 21
516.492 17
516.506 3
516.521 0
516.536 6
516.551 8
516.565 0
516.580 0
516.595 0
516.609 2
516.624 3
516.639 0
516.654 0
516.668 4
516.683 0
516.698 0
516.712 1
516.727 3
516.742 15
516.757 5
516.771 0
516.786 13
516.801 15
516.815 0
516.830 0
516.845 0
516.860 0
516.874 0
516.889 0
516.904 9
516.918 3
516.933 2
516.948 0
516.963 19
516.977 19
516.992 3
517.007 5
517.021 7
517.036 5
517.051 3
517.066 9
517.080 0
517.095 3
517.110 10
517.124 5
517.139 0
517.154 0
517.169 0
517.183 11
517.198 7
517.213 0
517.227 5
517.242 0
517.257 0
517.272 0
517.286 6
517.301 6
517.316 0
517.331 5
517.345 7
517.360 8
517.375 10
517.389 3
517.404 0
517.419 4
517.434 0
517.448 0
517.463 0
517.478 0
517.492 6
517.507 2
517.522 0
517.537 0
517.551 3
517.566 4
517.581 4
517.596 7
517.610 3
517.625 3
517.640 0
517.654 4
517.669 3
517.684 0
517.699 12
517.713 22
517.728 6
517.743 1
517.758 4
517.772 1
517.787 1
517.802 3
517.816 5
517.831 1
517.846 0
517.861 0
517.875 20
517.890 16
517.905 11
517.920 0
517.934 0
517.949 1
517.964 17
517.978 14
517.993 11
518.008 2
518.023 5
518.037 0
518.052 1
518.067 8
518.082 14
518.096 3
518.111 1
518.126 0
518.141 2
518.155 0
518.170 3
518.185 12
518.199 2
518.214 0
518.229 6
518.244 9
518.258 6
518.273 0
518.288 4
518.303 15
518.317 18
518.332 9
518.347 12
518.362 5
518.376 28
518.391 28
518.406 12
518.420 3
518.435 21
518.450 14
518.465 12
518.479 0
518.494 0
518.509 7
518.524 23
518.538 28
518.553 3
518.568 0
518.583 0
518.597 0
518.612 6
518.627 3
518.642 11
518.656 20
518.671 10
518.686 7
518.700 0
518.715 0
518.730 0
518.745 0
518.759 1
518.774 21
518.789 17
518.804 5
518.818 1
518.833 0
518.848 3
518.863 8
518.877 1
518.892 0
518.907 0
518.922 5
518.936 3
518.951 2
518.966 12
518.981 2
518.995 0
519.010 0
519.025 0
519.040 0
519.054 0
519.069 10
519.084 6
519.099 8
519.113 9
519.128 0
519.143 0
519.158 14
519.172 7
519.187 1
519.202 0
519.217 7
519.231 21
519.246 8
519.261 0
519.276 2
519.290 1
519.305 0
519.320 0
519.335 1
519.349 0
519.364 0
519.379 0
519.394 0
519.408 0
519.423 0
519.438 0
519.453 2
519.467 0
519.482 0
519.497 0
519.512 0
519.526 3
519.541 0
519.556 0
519.571 0
519.585 0
519.600 0
519.615 0
519.630 0
519.644 4
519.659 2
519.674 0
519.689 0
519.703 9
519.718 4
519.733 0
519.748 3
519.762 4
519.777 1
519.792 0
519.807 0
519.821 0
519.836 0
519.851 3
519.866 6
519.880 16
519.895 7
519.910 3
519.925 2
519.939 10
519.954 0
519.969 4
519.984 9
519.998 15
520.013 14
520.028 0
520.043 7
520.058 29
520.072 9
520.087 29
520.102 18
520.117 9
520.131 5
520.146 0
520.161 0
520.176 1
520.190 0
520.205 0
520.220 0
520.235 0
520.249 0
520.264 0
520.279 0
520.294 0
520.308 0
520.323 0
520.338 6
520.353 1
520.368 12
520.382 9
520.397 37
520.412 55
520.427 61
520.441 48
520.456 58
520.471 51
520.486 34
520.500 25
520.515 9
520.530 25
520.545 17
520.560 7
520.574 0
520.589 2
520.604 5
520.619 24
520.633 30
520.648 5
520.663 8
520.678 6
520.692 0
520.707 1
520.722 1
520.737 11
520.751 8
520.766 2
520.781 9
520.796 10
520.811 0
520.825 7
520.840 6
520.855 2
520.870 3
520.884 0
520.899 0
520.914 0
520.929 0
520.944 2
520.958 0
520.973 0
520.988 0
521.003 1
521.017 30
521.032 7
521.047 0
521.062 8
521.076 14
521.091 10
521.106 11
521.121 17
521.136 15
521.150 0
521.165 0
521.180 5
521.195 3
521.209 0
521.224 6
521.239 1
521.254 8
521.269 8
521.283 3
521.298 7
521.313 3
521.328 9
521.342 1
521.357 13
521.372 10
521.387 5
521.402 7
521.416 12
521.431 37
521.446 40
521.461 22
521.475 11
521.490 28
521.505 10
521.520 15
521.535 3
521.549 0
521.564 0
521.579 0
521.594 2
521.609 11
521.623 2
521.638 20
521.653 2
521.668 0
521.682 0
521.697 0
521.712 0
521.727 0
521.742 0
521.756 0
521.771 0
521.786 0
521.801 9
521.815 4
521.830 3
521.845 0
521.860 0
521.875 10
521.889 6
521.904 2
521.919 1
521.934 1
521.949 0
521.963 1
521.978 0
521.993 2
522.008 7
522.022 24
522.037 7
522.052 2
522.067 12
522.082 4
522.096 0
522.111 0
522.126 2
522.141 0
522.156 3
522.170 4
522.185 0
522.200 0
522.215 3
522.230 6
522.244 5
522.259 2
522.274 0
522.289 5
522.303 1
522.318 10
522.333 29
522.348 42
522.363 44
522.377 92
522.392 284
522.407 923
522.422 2066
522.437 3500
522.451 4692
522.466 4651
522.481 3906
522.496 3040
522.511 2232
522.525 1507
522.540 1106
522.555 699
522.570 423
522.585 317
522.599 247
522.614 205
522.629 170
522.644 161
522.659 108
522.673 84
522.688 105
522.703 59
522.718 41
522.733 69
522.747 67
522.762 67
522.777 47
522.792 51
522.807 27
522.821 25
522.836 29
522.851 38
522.866 48
522.881 42
522.895 68
522.910 27
522.925 13
522.940 26
522.955 14
522.969 39
522.984 25
522.999 48
523.014 74
523.029 81
523.043 91
523.058 83
523.073 65
523.088 95
523.103 70
523.117 40
523.132 57
523.147 65
523.162 37
523.177 26
523.191 10
523.206 27
523.221 32
523.236 25
523.251 15
523.265 16
523.280 24
523.295 33
523.310 48
523.325 11
523.339 0
523.354 4
523.369 5
523.384 41
523.399 130
523.413 389
523.428 1018
523.443 1562
523.458 1712
523.473 1740
523.488 1385
523.502 1108
523.517 728
523.532 486
523.547 309
523.562 213
523.576 176
523.591 113
523.606 107
523.621 79
523.636 72
523.650 63
523.665 75
523.680 90
523.695 48
523.710 38
523.724 57
523.739 34
523.754 24
523.769 26
523.784 36
523.799 25
523.813 24
523.828 20
523.843 22
523.858 22
523.873 6
523.887 20
523.902 26
523.917 32
523.932 20
523.947 32
523.962 32
523.976 64
523.991 56
524.006 57
524.021 29
524.036 43
524.050 43
524.065 54
524.080 29
524.095 33
524.110 29
524.124 55
524.139 32
524.154 20
524.169 39
524.184 32
524.199 32
524.213 18
524.228 24
524.243 45
524.258 41
524.273 29
524.287 27
524.302 5
524.317 9
524.332 26
524.347 67
524.362 75
524.376 56
524.391 66
524.406 67
524.421 143
524.436 188
524.451 207
524.465 181
524.480 260
524.495 152
524.510 124
524.525 98
524.539 64
524.554 52
524.569 32
524.584 16
524.599 8
524.614 45
524.628 29
524.643 18
524.658 16
524.673 29
524.688 32
524.703 31
524.717 30
524.732 24
524.747 29
524.762 40
524.777 32
524.791 15
524.806 22
524.821 28
524.836 24
524.851 33
524.866 11
524.880 0
524.895 18
524.910 31
524.925 27
524.940 24
524.955 29
524.969 13
524.984 19
524.999 11
525.014 11
525.029 8
525.044 9
525.058 21
525.073 7
525.088 6
525.103 15
525.118 34
525.133 17
525.147 11
525.162 48
525.177 25
525.192 19
525.207 17
525.222 7
525.236 9
525.251 23
525.266 21
525.281 11
525.296 9
525.311 17
525.325 27
525.340 60
525.355 29
525.370 33
525.385 34
525.400 43
525.414 39
525.429 65
525.444 30
525.459 19
525.474 58
525.489 82
525.503 29
525.518 28
525.533 20
525.548 32
525.563 11
525.578 11
525.592 1
525.607 6
525.622 23
525.637 27
525.652 9
525.667 23
525.682 11
525.696 21
525.711 27
525.726 23
525.741 11
525.756 3
525.771 3
525.785 5
525.800 14
525.815 25
525.830 17
525.845 19
525.860 22
525.874 8
525.889 29
525.904 26
525.919 5
525.934 21
525.949 23
525.963 18
525.978 9
525.993 18
526.008 17
526.023 41
526.038 21
526.053 22
526.067 38
526.082 14
526.097 20
526.112 19
526.127 32
526.142 37
526.156 24
526.171 50
526.186 29
526.201 15
526.216 22
526.231 28
526.246 6
526.260 9
526.275 21
526.290 23
526.305 18
526.320 33
526.335 19
526.350 25
526.364 17
526.379 24
526.394 38
526.409 66
526.424 50
526.439 10
526.453 16
526.468 20
526.483 16
526.498 8
526.513 17
526.528 10
526.543 0
526.557 18
526.572 34
526.587 10
526.602 19
526.617 16
526.632 14
526.647 24
526.661 24
526.676 16
526.691 5
526.706 4
526.721 1
526.736 34
526.751 43
526.765 12
526.780 8
526.795 1
526.810 10
526.825 3
526.840 27
526.855 26
526.869 28
526.884 7
526.899 0
526.914 1
526.929 12
526.944 12
526.959 8
526.973 26
526.988 1
527.003 2
527.018 12
527.033 6
527.048 10
527.063 14
527.077 7
527.092 29
527.107 14
527.122 6
527.137 8
527.152 12
527.167 5
527.181 0
527.196 0
527.211 0
527.226 18
527.241 20
527.256 9
527.271 19
527.285 16
527.300 36
527.315 28
527.330 35
527.345 26
527.360 1
527.375 0
527.389 13
527.404 22
527.419 47
527.434 27
527.449 24
527.464 2
527.479 8
527.494 4
527.508 18
527.523 17
527.538 14
527.553 6
527.568 2
527.583 12
527.598 4
527.612 18
527.627 20
527.642 10
527.657 6
527.672 11
527.687 14
527.702 23
527.717 22
527.731 17
527.746 19
527.761 26
527.776 16
527.791 25
527.806 31
527.821 5
527.835 19
527.850 13
527.865 7
527.880 23
527.895 17
527.910 28
527.925 17
527.940 20
527.954 23
527.969 27
527.984 23
527.999 11
528.014 12
528.029 4
528.044 1
528.059 8
528.073 15
528.088 1
528.103 3
528.118 12
528.133 11
528.148 10
528.163 17
528.178 20
528.192 14
528.207 8
528.222 4
528.237 21
528.252 36
528.267 14
528.282 3
528.297 7
528.311 11
528.326 2
528.341 12
528.356 42
528.371 29
528.386 24
528.401 17
528.416 4
528.430 21
528.445 36
528.460 8
528.475 0
528.490 7
528.505 10
528.520 13
528.535 2
528.549 4
528.564 15
528.579 5
528.594 5
528.609 0
528.624 9
528.639 7
528.654 0
528.669 0
528.683 12
528.698 29
528.713 14
528.728 36
528.743 25
528.758 5
528.773 13
528.788 1
528.802 0
528.817 4
528.832 5
528.847 16
528.862 9
528.877 3
528.892 13
528.907 8
528.922 18
528.936 27
528.951 13
528.966 10
528.981 7
528.996 23
529.011 17
529.026 10
529.041 11
529.056 40
529.070 14
529.085 3
529.100 1
529.115 8
529.130 10
529.145 6
529.160 17
529.175 16
529.190 17
529.204 3
529.219 0
529.234 7
529.249 14
529.264 16
529.279 27
529.294 15
529.309 8
529.324 12
529.338 8
529.353 5
529.368 6
529.383 16
529.398 38
529.413 18
529.428 8
529.443 12
529.458 8
529.472 3
529.487 25
529.502 29
529.517 10
529.532 21
529.547 32
529.562 24
529.577 15
529.592 14
529.607 23
529.621 7
529.636 3
529.651 8
529.666 8
529.681 9
529.696 10
529.711 8
529.726 7
529.741 12
529.755 25
529.770 24
529.785 24
529.800 31
529.815 6
529.830 0
529.845 12
529.860 19
529.875 5
529.890 1
529.904 21
529.919 11
529.934 17
529.949 16
529.964 2
529.979 0
529.994 15
530.009 21
530.024 16
530.039 21
530.053 10
530.068 3
530.083 6
530.098 7
530.113 7
530.128 7
530.143 6
530.158 9
530.173 20
530.188 14
530.202 2
530.217 4
530.232 1
530.247 2
530.262 13
530.277 14
530.292 4
530.307 3
530.322 5
530.337 15
530.352 9
530.366 3
530.381 13
530.396 12
530.411 15
530.426 30
530.441 36
530.456 34
530.471 15
530.486 10
530.501 8
530.516 5
530.530 11
530.545 8
530.560 41
530.575 11
530.590 9
530.605 6
530.620 10
530.635 1
530.650 1
530.665 2
530.680 0
530.694 2
530.709 19
530.724 3
530.739 6
530.754 19
530.769 11
530.784 35
530.799 23
530.814 23
530.829 20
530.844 19
530.858 12
530.873 22
530.888 19
530.903 36
530.918 14
530.933 11
530.948 5
530.963 8
530.978 1
530.993 1
531.008 3
531.022 18
531.037 14
531.052 15
531.067 24
531.082 5
531.097 4
531.112 2
531.127 0
531.142 6
531.157 17
531.172 27
531.187 19
531.201 12
531.216 13
531.231 2
531.246 13
531.261 13
531.276 18
531.291 27
531.306 18
531.321 37
531.336 27
531.351 14
531.366 4
531.381 2
531.395 1
531.410 1
531.425 10
531.440 3
531.455 12
531.470 3
531.485 4
531.500 8
531.515 8
531.530 2
531.545 10
531.560 9
531.575 15
531.589 16
531.604 23
531.619 11
531.634 3
531.649 6
531.664 16
531.679 21
531.694 11
531.709 14
531.724 11
531.739 11
531.754 23
531.769 6
531.783 0
531.798 6
531.813 3
531.828 0
531.843 10
531.858 17
531.873 2
531.888 4
531.903 9
531.918 8
531.933 17
531.948 13
531.963 0
531.977 8
531.992 12
532.007 1
532.022 13
532.037 13
532.052 2
532.067 7
532.082 10
532.097 0
532.112 0
532.127 0
532.142 20
532.157 11
532.172 20
532.187 25
532.201 7
532.216 23
532.231 45
532.246 35
532.261 9
532.276 6
532.291 9
532.306 24
532.321 13
532.336 10
532.351 14
532.366 4
532.381 23
532.396 9
532.411 5
532.425 24
532.440 21
532.455 7
532.470 4
532.485 10
532.500 0
532.515 0
532.530 2
532.545 1
532.560 0
532.575 9
532.590 2
532.605 10
532.620 10
532.635 6
532.649 6
532.664 1
532.679 9
532.694 1
532.709 2
532.724 10
532.739 27
532.754 15
532.769 18
532.784 25
532.799 5
532.814 6
532.829 7
532.844 13
532.859 13
532.874 5
532.889 10
532.903 15
532.918 10
532.933 3
532.948 3
532.963 1
532.978 10
532.993 12
533.008 5
533.023 24
533.038 19
533.053 17
533.068 20
533.083 23
533.098 4
533.113 0
533.128 5
533.143 11
533.157 6
533.172 10
533.187 2
533.202 15
533.217 33
533.232 12
533.247 22
533.262 13
533.277 10
533.292 0
533.307 25
533.322 20
533.337 10
533.352 11
533.367 13
533.382 6
533.397 20
533.412 11
533.427 15
533.441 38
533.456 12
533.471 6
533.486 3
533.501 2
533.516 0
533.531 0
533.546 0
533.561 0
533.576 8
533.591 21
533.606 22
533.621 15
533.636 16
533.651 4
533.666 0
533.681 7
533.696 0
533.711 7
533.726 0
533.741 0
533.755 0
533.770 5
533.785 8
533.800 1
533.815 22
533.830 6
533.845 15
533.860 21
533.875 15
533.890 12
533.905 21
533.920 1
533.935 0
533.950 9
533.965 2
533.980 13
533.995 1
534.010 5
534.025 21
534.040 8
534.055 16
534.070 12
534.084 18
534.099 3
534.114 3
534.129 7
534.144 1
534.159 3
534.174 7
534.189 10
534.204 24
534.219 10
534.234 14
534.249 6
534.264 19
534.279 6
534.294 11
534.309 13
534.324 1
534.339 5
534.354 9
534.369 15
534.384 13
534.399 17
534.414 23
534.429 18
534.444 24
534.459 42
534.473 67
534.488 22
534.503 4
534.518 16
534.533 8
534.548 21
534.563 5
534.578 0
534.593 19
534.608 23
534.623 22
534.638 24
534.653 14
534.668 8
534.683 8
534.698 7
534.713 8
534.728 2
534.743 5
534.758 0
534.773 0
534.788 0
534.803 1
534.818 0
534.833 1
534.848 12
534.863 1
534.878 12
534.893 4
534.908 8
534.922 8
534.937 7
534.952 10
534.967 7
534.982 5
534.997 15
535.012 5
535.027 0
535.042 2
535.057 8
535.072 18
535.087 17
535.102 5
535.117 12
535.132 15
535.147 14
535.162 4
535.177 21
535.192 9
535.207 4
535.222 5
535.237 22
535.252 27
535.267 5
535.282 3
535.297 4
535.312 4
535.327 9
535.342 15
535.357 17
535.372 39
535.387 32
535.402 52
535.417 63
535.432 33
535.447 6
535.462 13
535.477 7
535.491 13
535.506 8
535.521 5
535.536 2
535.551 10
535.566 6
535.581 4
535.596 2
535.611 5
535.626 3
535.641 13
535.656 19
535.671 15
535.686 4
535.701 0
535.716 21
535.731 26
535.746 7
535.761 7
535.776 1
535.791 7
535.806 13
535.821 11
535.836 3
535.851 6
535.866 1
535.881 5
535.896 5
535.911 8
535.926 10
535.941 1
535.956 8
535.971 3
535.986 0
536.001 9
536.016 25
536.031 6
536.046 3
536.061 8
536.076 0
536.091 0
536.106 0
536.121 8
536.136 8
536.151 11
536.166 0
536.181 6
536.196 12
536.211 5
536.226 7
536.241 7
536.256 4
536.271 8
536.286 10
536.301 5
536.316 19
536.331 24
536.346 6
536.361 28
536.376 47
536.391 65
536.406 164
536.421 363
536.435 516
536.450 612
536.465 551
536.480 448
536.495 383
536.510 284
536.525 209
536.540 127
536.555 126
536.570 73
536.585 40
536.600 47
536.615 38
536.630 28
536.645 34
536.660 59
536.675 36
536.690 6
536.705 14
536.720 7
536.735 8
536.750 7
536.765 9
536.780 4
536.795 10
536.810 43
536.825 39
536.840 28
536.855 29
536.870 10
536.885 20
536.900 16
536.915 14
536.930 14
536.945 15
536.960 3
536.975 16
536.990 5
537.005 5
537.020 9
537.035 7
537.050 14
537.065 7
537.080 5
537.095 13
537.110 25
537.125 20
537.140 18
537.155 20
537.170 18
537.185 8
537.200 9
537.215 5
537.230 5
537.245 12
537.260 5
537.275 19
537.290 16
537.305 9
537.320 5
537.335 2
537.350 6
537.365 20
537.380 18
537.395 58
537.410 99
537.425 174
537.440 269
537.455 231
537.470 184
537.485 230
537.500 150
537.515 143
537.530 87
537.545 45
537.560 55
537.575 42
537.590 19
537.605 2
537.620 0
537.635 8
537.650 10
537.665 10
537.680 18
537.695 18
537.710 4
537.726 4
537.741 16
537.756 19
537.771 11
537.786 16
537.801 13
537.816 9
537.831 6
537.846 3
537.861 0
537.876 16
537.891 24
537.906 12
537.921 9
537.936 13
537.951 13
537.966 11
537.981 13
537.996 25
538.011 7
538.026 10
538.041 1
538.056 10
538.071 14
538.086 7
538.101 11
538.116 7
538.131 14
538.146 8
538.161 4
538.176 0
538.191 5
538.206 7
538.221 2
538.236 11
538.251 19
538.266 12
538.281 1
538.296 6
538.311 19
538.326 24
538.341 25
538.356 27
538.371 46
538.386 53
538.401 70
538.416 180
538.431 260
538.446 263
538.461 293
538.476 276
538.491 223
538.506 141
538.521 72
538.536 58
538.551 53
538.566 36
538.581 22
538.596 21
538.611 20
538.626 39
538.641 30
538.656 12
538.671 10
538.687 28
538.702 9
538.717 12
538.732 18
538.747 15
538.762 6
538.777 0
538.792 6
538.807 34
538.822 13
538.837 8
538.852 18
538.867 11
538.882 3
538.897 0
538.912 0
538.927 38
538.942 24
538.957 22
538.972 12
538.987 13
539.002 35
539.017 48
539.032 20
539.047 34
539.062 7
539.077 6
539.092 4
539.107 14
539.122 7
539.137 14
539.152 9
539.167 4
539.182 2
539.197 1
539.212 5
539.227 5
539.242 4
539.258 28
539.273 18
539.288 25
539.303 17
539.318 28
539.333 26
539.348 27
539.363 39
539.378 9
539.393 20
539.408 35
539.423 42
539.438 66
539.453 86
539.468 104
539.483 72
539.498 50
539.513 26
539.528 19
539.543 16
539.558 17
539.573 17
539.588 11
539.603 6
539.618 29
539.633 23
539.648 6
539.663 5
539.678 12
539.693 9
539.709 2
539.724 11
539.739 19
539.754 3
539.769 16
539.784 0
539.799 7
539.814 0
539.829 8
539.844 16
539.859 8
539.874 8
539.889 9
539.904 5
539.919 2
539.934 26
539.949 18
539.964 3
539.979 9
539.994 1
540.009 0
540.024 3
540.039 6
540.054 7
540.069 3
540.085 6
540.100 9
540.115 11
540.130 19
540.145 30
540.160 26
540.175 22
540.190 9
540.205 4
540.220 8
540.235 1
540.250 16
540.265 4
540.280 6
540.295 14
540.310 11
540.325 8
540.340 9
540.355 22
540.370 18
540.385 11
540.400 18
540.415 6
540.431 16
540.446 16
540.461 46
540.476 38
540.491 28
540.506 17
540.521 15
540.536 4
540.551 0
540.566 9
540.581 4
540.596 25
540.611 17
540.626 12
540.641 11
540.656 5
540.671 19
540.686 24
540.701 14
540.716 28
540.732 28
540.747 20
540.762 2
540.777 4
540.792 5
540.807 6
540.822 3
540.837 17
540.852 6
540.867 0
540.882 5
540.897 9
540.912 17
540.927 35
540.942 33
540.957 22
540.972 11
540.987 5
541.002 9
541.018 23
541.033 11
541.048 22
541.063 11
541.078 17
541.093 23
541.108 9
541.123 4
541.138 14
541.153 3
541.168 20
541.183 16
541.198 2
541.213 12
541.228 36
541.243 17
541.258 4
541.273 9
541.289 18
541.304 16
541.319 5
541.334 1
541.349 17
541.364 20
541.379 7
541.394 10
541.409 6
541.424 4
541.439 15
541.454 12
541.469 3
541.484 14
541.499 18
541.514 21
541.530 18
541.545 5
541.560 4
541.575 7
541.590 0
541.605 10
541.620 4
541.635 11
541.650 0
541.665 0
541.680 5
541.695 4
541.710 0
541.725 2
541.740 0
541.755 0
541.771 19
541.786 16
541.801 9
541.816 10
541.831 17
541.846 26
541.861 5
541.876 7
541.891 6
541.906 14
541.921 12
541.936 6
541.951 4
541.966 2
541.981 0
541.997 4
542.012 3
542.027 0
542.042 30
542.057 27
542.072 7
542.087 4
542.102 15
542.117 3
542.132 3
542.147 5
542.162 14
542.177 16
542.192 12
542.208 11
542.223 4
542.238 12
542.253 14
542.268 10
542.283 2
542.298 7
542.313 12
542.328 17
542.343 16
542.358 8
542.373 7
542.388 14
542.403 9
542.419 13
542.434 31
542.449 23
542.464 27
542.479 13
542.494 4
542.509 1
542.524 25
542.539 17
542.554 1
542.569 13
542.584 16
542.599 20
542.615 17
542.630 12
542.645 9
542.660 14
542.675 2
542.690 2
542.705 0
542.720 4
542.735 3
542.750 1
542.765 0
542.780 8
542.795 10
542.811 17
542.826 3
542.841 0
542.856 10
542.871 5
542.886 17
542.901 5
542.916 5
542.931 14
542.946 7
542.961 14
542.976 21
542.992 26
543.007 16
543.022 10
543.037 6
543.052 17
543.067 10
543.082 13
543.097 18
543.112 17
543.127 5
543.142 3
543.157 0
543.173 9
543.188 13
543.203 21
543.218 8
543.233 20
543.248 14
543.263 24
543.278 39
543.293 25
543.308 7
543.323 0
543.338 27
543.354 11
543.369 6
543.384 23
543.399 20
543.414 16
543.429 14
543.444 15
543.459 7
543.474 11
543.489 1
543.504 0
543.520 3
543.535 5
543.550 18
543.565 3
543.580 10
543.595 13
543.610 13
543.625 4
543.640 1
543.655 7
543.670 6
543.686 9
543.701 2
543.716 0
543.731 19
543.746 14
543.761 5
543.776 0
543.791 5
543.806 31
543.821 11
543.836 5
543.852 0
543.867 1
543.882 11
543.897 11
543.912 8
543.927 1
543.942 0
543.957 1
543.972 0
543.987 0
544.003 0
544.018 10
544.033 24
544.048 11
544.063 12
544.078 9
544.093 3
544.108 12
544.123 8
544.138 0
544.153 2
544.169 8
544.184 5
544.199 5
544.214 22
544.229 1
544.244 3
544.259 8
544.274 11
544.289 3
544.304 5
544.320 17
544.335 10
544.350 8
544.365 15
544.380 1
544.395 21
544.410 10
544.425 2
544.440 9
544.455 15
544.471 2
544.486 1
544.501 11
544.516 3
544.531 1
544.546 0
544.561 6
544.576 18
544.591 20
544.607 2
544.622 3
544.637 11
544.652 6
544.667 1
544.682 15
544.697 8
544.712 8
544.727 30
544.742 16
544.758 7
544.773 3
544.788 12
544.803 7
544.818 0
544.833 2
544.848 4
544.863 0
544.878 5
544.894 2
544.909 4
544.924 0
544.939 0
544.954 0
544.969 4
544.984 20
544.999 7
545.014 11
545.030 11
545.045 7
545.060 27
545.075 22
545.090 17
545.105 2
545.120 0
545.135 3
545.150 7
545.166 7
545.181 17
545.196 6
545.211 10
545.226 9
545.241 13
545.256 16
545.271 9
545.286 0
545.302 0
545.317 0
545.332 12
545.347 16
545.362 16
545.377 17
545.392 0
545.407 2
545.423 9
545.438 7
545.453 0
545.468 0
545.483 25
545.498 18
545.513 5
545.528 17
545.543 3
545.559 0
545.574 0
545.589 14
545.604 1
545.619 3
545.634 12
545.649 4
545.664 2
545.680 36
545.695 9
545.710 10
545.725 8
545.740 5
545.755 25
545.770 17
545.785 8
545.800 6
545.816 7
545.831 5
545.846 10
545.861 22
545.876 22
545.891 3
545.906 14
545.921 12
545.937 1
545.952 4
545.967 10
545.982 9
545.997 6
546.012 3
546.027 10
546.042 14
546.058 5
546.073 3
546.088 17
546.103 29
546.118 65
546.133 33
546.148 27
546.163 28
546.179 13
546.194 16
546.209 12
546.224 2
546.239 0
546.254 0
546.269 0
546.284 16
546.300 9
546.315 28
546.330 15
546.345 7
546.360 12
546.375 5
546.390 5
546.406 0
546.421 14
546.436 14
546.451 20
546.466 25
546.481 19
546.496 23
546.511 15
546.527 1
546.542 12
546.557 7
546.572 3
546.587 2
546.602 0
546.617 2
546.632 15
546.648 12
546.663 9
546.678 5
546.693 8
546.708 15
546.723 7
546.738 11
546.754 7
546.769 4
546.784 8
546.799 3
546.814 14
546.829 6
546.844 0
546.859 5
546.875 6
546.890 0
546.905 2
546.920 1
546.935 9
546.950 0
546.965 6
546.981 0
546.996 6
547.011 10
547.026 0
547.041 0
547.056 0
547.071 16
547.087 8
547.102 5
547.117 23
547.132 15
547.147 10
547.162 39
547.177 12
547.193 0
547.208 16
547.223 11
547.238 5
547.253 2
547.268 9
547.283 7
547.299 7
547.314 11
547.329 11
547.344 5
547.359 5
547.374 11
547.389 7
547.405 4
547.420 0
547.435 5
547.450 28
547.465 32
547.480 7
547.495 10
547.511 22
547.526 11
547.541 5
547.556 2
547.571 0
547.586 0
547.601 0
547.617 10
547.632 3
547.647 0
547.662 1
547.677 2
547.692 7
547.707 5
547.723 7
547.738 7
547.753 2
547.768 0
547.783 0
547.798 4
547.813 13
547.829 13
547.844 1
547.859 27
547.874 22
547.889 21
547.904 4
547.920 0
547.935 15
547.950 17
547.965 5
547.980 7
547.995 16
548.010 2
548.026 0
548.041 8
548.056 4
548.071 0
548.086 0
548.101 0
548.117 0
548.132 1
548.147 20
548.162 5
548.177 9
548.192 23
548.207 8
548.223 2
548.238 1
548.253 0
548.268 4
548.283 3
548.298 17
548.314 7
548.329 1
548.344 0
548.359 10
548.374 3
548.389 15
548.404 19
548.420 4
548.435 54
548.450 66
548.465 105
548.480 153
548.495 131
548.511 122
548.526 89
548.541 24
548.556 14
548.571 17
548.586 30
548.602 22
548.617 15
548.632 21
548.647 0
548.662 6
548.677 11
548.693 0
548.708 0
548.723 5
548.738 3
548.753 9
548.768 7
548.783 10
548.799 12
548.814 17
548.829 2
548.844 0
548.859 8
548.874 3
548.890 31
548.905 21
548.920 0
548.935 0
548.950 6
548.965 4
548.981 24
548.996 21
549.011 23
549.026 26
549.041 6
549.056 4
549.072 19
549.087 18
549.102 0
549.117 5
549.132 4
549.147 5
549.163 14
549.178 2
549.193 4
549.208 14
549.223 3
549.238 1
549.254 21
549.269 20
549.284 11
549.299 5
549.314 7
549.329 9
549.345 11
549.360 0
549.375 7
549.390 13
549.405 17
549.421 10
549.436 4
549.451 33
549.466 32
549.481 38
549.496 77
549.512 43
549.527 33
549.542 13
549.557 9
549.572 6
549.587 0
549.603 1
549.618 10
549.633 14
549.648 10
549.663 0
549.678 9
549.694 13
549.709 4
549.724 1
549.739 0
549.754 12
549.770 10
549.785 2
549.800 8
549.815 43
549.830 9
549.845 5
549.861 1
549.876 0
549.891 1
549.906 7
549.921 5
549.936 0
549.952 25
549.967 6
549.982 0
549.997 0
550.012 7
550.028 2
550.043 22
550.058 15
550.073 0
550.088 0
550.103 12
550.119 6
550.134 0
550.149 11
550.164 11
550.179 6
550.195 16
550.210 13
550.225 19
550.240 14
550.255 4
550.270 11
550.286 17
550.301 3
550.316 14
550.331 5
550.346 29
550.362 24
550.377 51
550.392 63
550.407 104
550.422 164
550.437 364
550.453 922
550.468 2483
550.483 3931
550.498 4762
550.513 4589
550.529 3794
550.544 2623
550.559 1874
550.574 1172
550.589 744
550.605 560
550.620 417
550.635 283
550.650 238
550.665 134
550.680 101
550.696 134
550.711 119
550.726 92
550.741 78
550.756 48
550.772 50
550.787 40
550.802 27
550.817 33
550.832 22
550.848 29
550.863 27
550.878 17
550.893 43
550.908 25
550.924 26
550.939 14
550.954 13
550.969 14
550.984 11
550.999 27
551.015 30
551.030 26
551.045 62
551.060 51
551.075 52
551.091 49
551.106 66
551.121 84
551.136 64
551.151 65
551.167 68
551.182 73
551.197 69
551.212 26
551.227 19
551.243 3
551.258 32
551.273 20
551.288 13
551.303 8
551.319 11
551.334 6
551.349 23
551.364 25
551.379 33
551.395 45
551.410 102
551.425 101
551.440 104
551.455 212
551.471 747
551.486 1553
551.501 1895
551.516 1709
551.531 1343
551.547 858
551.562 650
551.577 437
551.592 289
551.607 170
551.623 126
551.638 132
551.653 96
551.668 80
551.683 55
551.699 44
551.714 52
551.729 58
551.744 34
551.759 40
551.775 58
551.790 64
551.805 65
551.820 27
551.835 27
551.851 30
551.866 37
551.881 31
551.896 20
551.911 16
551.927 15
551.942 22
551.957 44
551.972 21
551.988 14
552.003 21
552.018 11
552.033 13
552.048 32
552.064 14
552.079 11
552.094 13
552.109 18
552.124 48
552.140 47
552.155 24
552.170 58
552.185 65
552.200 34
552.216 22
552.231 50
552.246 37
552.261 29
552.276 38
552.292 26
552.307 56
552.322 51
552.337 51
552.353 42
552.368 54
552.383 61
552.398 113
552.413 145
552.429 180
552.444 140
552.459 114
552.474 187
552.489 281
552.505 345
552.520 289
552.535 247
552.550 201
552.566 148
552.581 81
552.596 47
552.611 43
552.626 40
552.642 14
552.657 2
552.672 5
552.687 1
552.702 9
552.718 11
552.733 12
552.748 24
552.763 22
552.779 21
552.794 27
552.809 26
552.824 35
552.839 36
552.855 24
552.870 36
552.885 20
552.900 24
552.916 16
552.931 4
552.946 6
552.961 14
552.976 6
552.992 7
553.007 13
553.022 27
553.037 43
553.053 53
553.068 26
553.083 23
553.098 10
553.113 17
553.129 19
553.144 30
553.159 17
553.174 26
553.190 34
553.205 13
553.220 5
553.235 13
553.250 23
553.266 13
553.281 15
553.296 6
553.311 5
553.327 18
553.342 30
553.357 25
553.372 51
553.387 36
553.403 40
553.418 36
553.433 34
553.448 60
553.464 81
553.479 73
553.494 99
553.509 89
553.524 71
553.540 56
553.555 24
553.570 7
553.585 31
553.601 22
553.616 20
553.631 19
553.646 12
553.662 25
553.677 23
553.692 17
553.707 10
553.722 15
553.738 23
553.753 23
553.768 20
553.783 9
553.799 15
553.814 10
553.829 7
553.844 5
553.860 13
553.875 13
553.890 7
553.905 11
553.920 20
553.936 30
553.951 23
553.966 22
553.981 19
553.997 8
554.012 12
554.027 8
554.042 20
554.058 24
554.073 2
554.088 16
554.103 8
554.119 2
554.134 4
554.149 21
554.164 9
554.179 31
554.195 38
554.210 33
554.225 33
554.240 37
554.256 20
554.271 29
554.286 20
554.301 6
554.317 9
554.332 10
554.347 15
554.362 6
554.378 7
554.393 26
554.408 37
554.423 33
554.439 41
554.454 41
554.469 68
554.484 44
554.500 35
554.515 26
554.530 20
554.545 20
554.560 11
554.576 24
554.591 18
554.606 21
554.621 27
554.637 13
554.652 8
554.667 6
554.682 9
554.698 12
554.713 13
554.728 6
554.743 13
554.759 34
554.774 27
554.789 4
554.804 12
554.820 3
554.835 5
554.850 4
554.865 4
554.881 26
554.896 16
554.911 18
554.926 9
554.942 37
554.957 8
554.972 0
554.987 25
555.003 24
555.018 6
555.033 2
555.048 1
555.064 0
555.079 4
555.094 31
555.109 25
555.125 23
555.140 35
555.155 31
555.170 15
555.186 18
555.201 5
555.216 1
555.231 0
555.247 6
555.262 19
555.277 23
555.292 8
555.308 3
555.323 10
555.338 35
555.353 13
555.369 8
555.384 18
555.399 21
555.414 3
555.430 8
555.445 17
555.460 4
555.475 18
555.491 7
555.506 19
555.521 28
555.536 11
555.552 9
555.567 25
555.582 25
555.597 33
555.613 26
555.628 15
555.643 24
555.658 27
555.674 18
555.689 1
555.704 0
555.720 0
555.735 0
555.750 10
555.765 3
555.781 8
555.796 18
555.811 21
555.826 16
555.842 34
555.857 36
555.872 20
555.887 2
555.903 12
555.918 27
555.933 23
555.948 32
555.964 15
555.979 9
555.994 3
556.009 38
556.025 21
556.040 8
556.055 10
556.071 16
556.086 9
556.101 9
556.116 9
556.132 15
556.147 13
556.162 17
556.177 4
556.193 10
556.208 24
556.223 24
556.238 24
556.254 11
556.269 26
556.284 11
556.300 8
556.315 15
556.330 19
556.345 6
556.361 11
556.376 10
556.391 29
556.406 13
556.422 18
556.437 19
556.452 39
556.467 24
556.483 38
556.498 10
556.513 12
556.529 26
556.544 4
556.559 1
556.574 10
556.590 8
556.605 6
556.620 29
556.635 6
556.651 5
556.666 7
556.681 9
556.696 9
556.712 15
556.727 15
556.742 18
556.758 9
556.773 30
556.788 17
556.803 16
556.819 11
556.834 8
556.849 8
556.865 16
556.880 23
556.895 4
556.910 49
556.926 23
556.941 16
556.956 1
556.971 1
556.987 0
557.002 10
557.017 13
557.033 3
557.048 2
557.063 18
557.078 6
557.094 18
557.109 11
557.124 24
557.139 13
557.155 4
557.170 33
557.185 23
557.201 31
557.216 9
557.231 11
557.246 11
557.262 16
557.277 24
557.292 21
557.308 39
557.323 32
557.338 16
557.353 21
557.369 14
557.384 41
557.399 36
557.415 31
557.430 15
557.445 9
557.460 8
557.476 0
557.491 2
557.506 4
557.521 2
557.537 8
557.552 8
557.567 9
557.583 15
557.598 14
557.613 12
557.628 8
557.644 10
557.659 2
557.674 0
557.690 33
557.705 15
557.720 8
557.735 0
557.751 0
557.766 6
557.781 5
557.797 0
557.812 8
557.827 3
557.842 18
557.858 15
557.873 1
557.888 7
557.904 13
557.919 1
557.934 2
557.949 16
557.965 8
557.980 4
557.995 12
558.011 7
558.026 1
558.041 17
558.057 10
558.072 7
558.087 24
558.102 27
558.118 14
558.133 30
558.148 20
558.164 23
558.179 24
558.194 26
558.209 14
558.225 3
558.240 15
558.255 43
558.271 40
558.286 26
558.301 10
558.316 14
558.332 35
558.347 6
558.362 9
558.378 7
558.393 36
558.408 22
558.424 17
558.439 17
558.454 12
558.469 16
558.485 1
558.500 13
558.515 7
558.531 4
558.546 14
558.561 15
558.577 7
558.592 17
558.607 25
558.622 11
558.638 4
558.653 5
558.668 10
558.684 11
558.699 17
558.714 31
558.730 19
558.745 6
558.760 1
558.775 0
558.791 5
558.806 6
558.821 2
558.837 11
558.852 5
558.867 1
558.883 24
558.898 31
558.913 13
558.928 11
558.944 22
558.959 6
558.974 2
558.990 9
559.005 18
559.020 22
559.036 21
559.051 5
559.066 7
559.081 15
559.097 17
559.112 5
559.127 0
559.143 3
559.158 16
559.173 24
559.189 16
559.204 6
559.219 13
559.235 1
559.250 12
559.265 9
559.280 3
559.296 0
559.311 9
559.326 6
559.342 7
559.357 0
559.372 10
559.388 26
559.403 25
559.418 11
559.434 9
559.449 0
559.464 8
559.479 2
559.495 8
559.510 13
559.525 5
559.541 4
559.556 10
559.571 17
559.587 6
559.602 3
559.617 21
559.633 4
559.648 0
559.663 9
559.679 2
559.694 15
559.709 17
559.724 3
559.740 3
559.755 9
559.770 1
559.786 0
559.801 5
559.816 13
559.832 20
559.847 29
559.862 19
559.878 7
559.893 1
559.908 4
559.924 2
559.939 4
559.954 0
559.969 14
559.985 7
560.000 4
560.015 4
560.031 0
560.046 7
560.061 1
560.077 0
560.092 6
560.107 11
560.123 21
560.138 28
560.153 17
560.169 3
560.184 23
560.199 9
560.215 5
560.230 4
560.245 7
560.261 6
560.276 4
560.291 17
560.307 2
560.322 11
560.337 11
560.352 0
560.368 12
560.383 15
560.398 13
560.414 11
560.429 26
560.444 27
560.460 12
560.475 5
560.490 0
560.506 6
560.521 11
560.536 9
560.552 4
560.567 0
560.582 6
560.598 1
560.613 11
560.628 16
560.644 10
560.659 9
560.674 5
560.690 6
560.705 26
560.720 11
560.736 9
560.751 16
560.766 5
560.782 5
560.797 0
560.812 2
560.828 1
560.843 15
560.858 4
560.874 8
560.889 12
560.904 14
560.920 16
560.935 18
560.950 24
560.966 9
560.981 3
560.996 0
561.012 6
561.027 5
561.042 1
561.058 9
561.073 5
561.088 0
561.103 0
561.119 12
561.134 17
561.149 13
561.165 5
561.180 0
561.195 0
561.211 0
561.226 8
561.241 14
561.257 4
561.272 10
561.288 3
561.303 0
561.318 0
561.334 10
561.349 2
561.364 6
561.380 0
561.395 0
561.410 3
561.426 6
561.441 8
561.456 11
561.472 6
561.487 6
561.502 0
561.518 12
561.533 10
561.548 18
561.564 3
561.579 2
561.594 4
561.610 0
561.625 0
561.640 0
561.656 3
561.671 5
561.686 4
561.702 17
561.717 5
561.732 0
561.748 11
561.763 8
561.778 1
561.794 0
561.809 0
561.824 1
561.840 0
561.855 7
561.870 1
561.886 2
561.901 1
561.916 0
561.932 4
561.947 2
561.962 3
561.978 5
561.993 0
562.008 4
562.024 17
562.039 8
562.055 8
562.070 4
562.085 16
562.101 4
562.116 8
562.131 7
562.147 1
562.162 2
562.177 0
562.193 2
562.208 0
562.223 0
562.239 5
562.254 6
562.269 10
562.285 2
562.300 16
562.315 23
562.331 13
562.346 18
562.361 19
562.377 10
562.392 27
562.408 6
562.423 28
562.438 51
562.454 38
562.469 28
562.484 44
562.500 36
562.515 19
562.530 21
562.546 24
562.561 22
562.576 11
562.592 13
562.607 7
562.622 25
562.638 18
562.653 0
562.668 15
562.684 18
562.699 7
562.715 3
562.730 18
562.745 13
562.761 0
562.776 1
562.791 9
562.807 1
562.822 0
562.837 12
562.853 3
562.868 4
562.883 0
562.899 12
562.914 7
562.930 3
562.945 0
562.960 29
562.976 9
562.991 4
563.006 20
563.022 5
563.037 4
563.052 3
563.068 10
563.083 5
563.098 8
563.114 15
563.129 6
563.145 4
563.160 0
563.175 13
563.191 11
563.206 4
563.221 26
563.237 29
563.252 12
563.267 20
563.283 11
563.298 5
563.314 36
563.329 17
563.344 20
563.360 18
563.375 6
563.390 22
563.406 21
563.421 26
563.436 25
563.452 31
563.467 9
563.483 23
563.498 50
563.513 13
563.529 0
563.544 1
563.559 0
563.575 11
563.590 0
563.605 3
563.621 16
563.636 7
563.652 7
563.667 29
563.682 12
563.698 8
563.713 12
563.728 2
563.744 1
563.759 0
563.774 0
563.790 6
563.805 4
563.821 9
563.836 6
563.851 7
563.867 9
563.882 0
563.897 7
563.913 0
563.928 1
563.944 20
563.959 13
563.974 2
563.990 3
564.005 1
564.020 0
564.036 3
564.051 9
564.067 8
564.082 7
564.097 17
564.113 10
564.128 5
564.143 21
564.159 9
564.174 0
564.190 0
564.205 0
564.220 9
564.236 25
564.251 13
564.266 14
564.282 9
564.297 13
564.313 9
564.328 2
564.343 6
564.359 5
564.374 41
564.389 43
564.405 19
564.420 50
564.436 141
564.451 291
564.466 473
564.482 622
564.497 607
564.512 506
564.528 423
564.543 235
564.559 163
564.574 80
564.589 29
564.605 28
564.620 59
564.635 49
564.651 28
564.666 45
564.682 25
564.697 34
564.712 13
564.728 20
564.743 29
564.759 7
564.774 18
564.789 13
564.805 9
564.820 13
564.835 13
564.851 6
564.866 9
564.882 13
564.897 32
564.912 17
564.928 8
564.943 3
564.959 19
564.974 9
564.989 4
565.005 21
565.020 31
565.035 38
565.051 23
565.066 26
565.082 27
565.097 12
565.112 18
565.128 7
565.143 2
565.159 0
565.174 12
565.189 17
565.205 15
565.220 14
565.235 7
565.251 29
565.266 10
565.282 12
565.297 17
565.312 22
565.328 19
565.343 1
565.359 2
565.374 19
565.389 8
565.405 21
565.420 14
565.436 77
565.451 108
565.466 200
565.482 248
565.497 215
565.513 200
565.528 151
565.543 104
565.559 44
565.574 58
565.589 43
565.605 14
565.620 30
565.636 29
565.651 5
565.666 10
565.682 10
565.697 2
565.713 0
565.728 7
565.743 16
565.759 2
565.774 1
565.790 4
565.805 17
565.820 3
565.836 6
565.851 11
565.867 14
565.882 12
565.897 1
565.913 6
565.928 0
565.944 9
565.959 3
565.974 2
565.990 27
566.005 19
566.021 21
566.036 4
566.051 3
566.067 49
566.082 33
566.098 14
566.113 22
566.128 18
566.144 5
566.159 16
566.175 2
566.190 0
566.205 5
566.221 12
566.236 3
566.252 16
566.267 17
566.282 7
566.298 0
566.313 18
566.329 14
566.344 20
566.359 13
566.375 17
566.390 25
566.406 57
566.421 65
566.436 75
566.452 116
566.467 167
566.483 232
566.498 314
566.513 290
566.529 196
566.544 96
566.560 90
566.575 25
566.590 62
566.606 44
566.621 32
566.637 23
566.652 9
566.668 10
566.683 7
566.698 11
566.714 21
566.729 25
566.745 21
566.760 23
566.775 14
566.791 11
566.806 9
566.822 9
566.837 19
566.852 8
566.868 6
566.883 23
566.899 8
566.914 13
566.930 2
566.945 1
566.960 17
566.976 15
566.991 16
567.007 12
567.022 16
567.037 9
567.053 18
567.068 19
567.084 14
567.099 8
567.114 9
567.130 4
567.145 14
567.161 13
567.176 19
567.192 10
567.207 11
567.222 7
567.238 14
567.253 20
567.269 21
567.284 35
567.299 13
567.315 33
567.330 7
567.346 23
567.361 42
567.377 28
567.392 10
567.407 22
567.423 6
567.438 44
567.454 49
567.469 62
567.484 107
567.500 49
567.515 46
567.531 52
567.546 85
567.562 29
567.577 24
567.592 34
567.608 16
567.623 4
567.639 16
567.654 13
567.670 18
567.685 14
567.700 20
567.716 30
567.731 22
567.747 3
567.762 8
567.777 11
567.793 10
567.808 9
567.824 11
567.839 13
567.855 3
567.870 12
567.885 20
567.901 11
567.916 20
567.932 9
567.947 8
567.963 2
567.978 0
567.993 13
568.009 2
568.024 13
568.040 26
568.055 8
568.071 16
568.086 10
568.101 29
568.117 14
568.132 5
568.148 13
568.163 11
568.179 8
568.194 16
568.209 29
568.225 23
568.240 5
568.256 6
568.271 13
568.287 7
568.302 18
568.317 5
568.333 8
568.348 14
568.364 17
568.379 26
568.395 27
568.410 12
568.425 7
568.441 48
568.456 43
568.472 76
568.487 24
568.503 2
568.518 16
568.533 28
568.549 40
568.564 20
568.580 24
568.595 22
568.611 9
568.626 8
568.642 14
568.657 32
568.672 17
568.688 25
568.703 14
568.719 22
568.734 10
568.750 22
568.765 41
568.780 18
568.796 7
568.811 1
568.827 0
568.842 4
568.858 2
568.873 10
568.888 1
568.904 0
568.919 6
568.935 1
568.950 11
568.966 11
568.981 9
568.997 18
569.012 19
569.027 21
569.043 16
569.058 15
569.074 1
569.089 14
569.105 3
569.120 1
569.136 17
569.151 11
569.166 6
569.182 2
569.197 0
569.213 9
569.228 6
569.244 15
569.259 2
569.275 6
569.290 13
569.305 5
569.321 0
569.336 3
569.352 5
569.367 3
569.383 0
569.398 5
569.414 15
569.429 19
569.444 14
569.460 19
569.475 46
569.491 26
569.506 10
569.522 19
569.537 13
569.553 32
569.568 28
569.583 12
569.599 12
569.614 20
569.630 8
569.645 7
569.661 5
569.676 9
569.692 14
569.707 17
569.722 5
569.738 1
569.753 0
569.769 7
569.784 16
569.800 8
569.815 1
569.831 0
569.846 13
569.862 12
569.877 16
569.892 13
569.908 11
569.923 7
569.939 0
569.954 6
569.970 26
569.985 15
570.001 3
570.016 9
570.032 1
570.047 3
570.062 8
570.078 19
570.093 3
570.109 0
570.124 1
570.140 9
570.155 18
570.171 12
570.186 21
570.202 16
570.217 8
570.232 2
570.248 25
570.263 15
570.279 2
570.294 1
570.310 6
570.325 8
570.341 6
570.356 6
570.372 15
570.387 24
570.402 24
570.418 11
570.433 16
570.449 17
570.464 12
570.480 26
570.495 16
570.511 31
570.526 16
570.542 39
570.557 25
570.573 7
570.588 4
570.603 0
570.619 9
570.634 26
570.650 18
570.665 3
570.681 17
570.696 25
570.712 15
570.727 10
570.743 24
570.758 19
570.774 11
570.789 17
570.804 7
570.820 17
570.835 10
570.851 22
570.866 11
570.882 18
570.897 10
570.913 1
570.928 7
570.944 0
570.959 7
570.975 13
570.990 9
571.006 8
571.021 11
571.036 19
571.052 10
571.067 30
571.083 21
571.098 9
571.114 6
571.129 9
571.145 8
571.160 6
571.176 7
571.191 3
571.207 5
571.222 11
571.238 5
571.253 3
571.269 15
571.284 14
571.299 1
571.315 15
571.330 0
571.346 0
571.361 15
571.377 16
571.392 13
571.408 9
571.423 0
571.439 6
571.454 7
571.470 14
571.485 6
571.501 9
571.516 20
571.532 14
571.547 4
571.562 9
571.578 6
571.593 15
571.609 13
571.624 1
571.640 8
571.655 16
571.671 23
571.686 16
571.702 16
571.717 6
571.733 18
571.748 3
571.764 0
571.779 2
571.795 4
571.810 0
571.826 8
571.841 14
571.857 12
571.872 2
571.888 8
571.903 0
571.918 2
571.934 11
571.949 4
571.965 12
571.980 8
571.996 2
572.011 11
572.027 16
572.042 35
572.058 20
572.073 9
572.089 11
572.104 37
572.120 63
572.135 81
572.151 51
572.166 28
572.182 49
572.197 33
572.213 9
572.228 12
572.244 10
572.259 4
572.275 6
572.290 3
572.306 5
572.321 22
572.336 13
572.352 8
572.367 13
572.383 11
572.398 18
572.414 13
572.429 23
572.445 2
572.460 2
572.476 11
572.491 15
572.507 18
572.522 16
572.538 2
572.553 1
572.569 18
572.584 22
572.600 7
572.615 3
572.631 1
572.646 5
572.662 1
572.677 0
572.693 7
572.708 4
572.724 0
572.739 16
572.755 18
572.770 16
572.786 0
572.801 0
572.817 0
572.832 0
572.848 4
572.863 15
572.879 18
572.894 3
572.910 3
572.925 14
572.941 18
572.956 15
572.972 4
572.987 0
573.003 6
573.018 19
573.034 2
573.049 3
573.065 0
573.080 0
573.096 0
573.111 0
573.127 12
573.142 32
573.157 30
573.173 13
573.188 7
573.204 7
573.219 2
573.235 4
573.250 5
573.266 10
573.281 9
573.297 5
573.312 0
573.328 0
573.343 4
573.359 9
573.374 15
573.390 4
573.405 1
573.421 13
573.436 21
573.452 23
573.467 18
573.483 3
573.498 12
573.514 9
573.529 1
573.545 27
573.560 21
573.576 16
573.591 3
573.607 7
573.622 10
573.638 22
573.653 5
573.669 3
573.684 4
573.700 1
573.716 0
573.731 5
573.747 6
573.762 1
573.778 7
573.793 11
573.809 8
573.824 1
573.840 0
573.855 4
573.871 10
573.886 10
573.902 12
573.917 12
573.933 3
573.948 2
573.964 3
573.979 17
573.995 17
574.010 14
574.026 8
574.041 6
574.057 6
574.072 21
574.088 13
574.103 8
574.119 8
574.134 7
574.150 3
574.165 24
574.181 17
574.196 7
574.212 4
574.227 7
574.243 6
574.258 4
574.274 13
574.289 16
574.305 2
574.320 6
574.336 12
574.351 2
574.367 6
574.382 6
574.398 12
574.413 8
574.429 6
574.444 5
574.460 0
574.475 6
574.491 39
574.506 13
574.522 17
574.538 20
574.553 10
574.569 4
574.584 22
574.600 20
574.615 10
574.631 8
574.646 9
574.662 3
574.677 1
574.693 0
574.708 2
574.724 0
574.739 0
574.755 0
574.770 5
574.786 0
574.801 2
574.817 16
574.832 23
574.848 4
574.863 11
574.879 12
574.894 0
574.910 9
574.925 5
574.941 4
574.956 0
574.972 0
574.988 6
575.003 9
575.019 6
575.034 28
575.050 15
575.065 7
575.081 10
575.096 13
575.112 9
575.127 5
575.143 8
575.158 16
575.174 19
575.189 16
575.205 8
575.220 0
575.236 10
575.251 6
575.267 16
575.282 12
575.298 9
575.314 1
575.329 11
575.345 12
575.360 2
575.376 15
575.391 15
575.407 6
575.422 8
575.438 4
575.453 4
575.469 3
575.484 16
575.500 29
575.515 19
575.531 9
575.546 13
575.562 19
575.577 2
575.593 4
575.609 8
575.624 14
575.640 2
575.655 6
575.671 0
575.686 4
575.702 17
575.717 11
575.733 1
575.748 3
575.764 13
575.779 7
575.795 7
575.810 5
575.826 17
575.842 11
575.857 14
575.873 4
575.888 3
575.904 5
575.919 14
575.935 6
575.950 8
575.966 12
575.981 16
575.997 3
576.012 11
576.028 16
576.043 5
576.059 5
576.075 0
576.090 0
576.106 7
576.121 27
576.137 21
576.152 16
576.168 36
576.183 8
576.199 37
576.214 53
576.230 22
576.245 14
576.261 12
576.277 3
576.292 23
576.308 12
576.323 2
576.339 18
576.354 13
576.370 11
576.385 13
576.401 25
576.416 6
576.432 7
576.447 20
576.463 18
576.479 3
576.494 5
576.510 11
576.525 7
576.541 23
576.556 13
576.572 10
576.587 9
576.603 18
576.618 16
576.634 9
576.649 2
576.665 3
576.681 23
576.696 3
576.712 24
576.727 17
576.743 3
576.758 13
576.774 21
576.789 4
576.805 0
576.820 6
576.836 3
576.852 0
576.867 7
576.883 14
576.898 7
576.914 17
576.929 2
576.945 10
576.960 5
576.976 4
576.991 18
577.007 12
577.023 6
577.038 0
577.054 0
577.069 23
577.085 10
577.100 0
577.116 3
577.131 13
577.147 23
577.163 20
577.178 8
577.194 1
577.209 3
577.225 6
577.240 0
577.256 0
577.271 7
577.287 0
577.303 3
577.318 15
577.334 2
577.349 3
577.365 3
577.380 8
577.396 15
577.411 9
577.427 6
577.442 6
577.458 26
577.474 26
577.489 15
577.505 28
577.520 13
577.536 6
577.551 7
577.567 2
577.582 0
577.598 1
577.614 3
577.629 3
577.645 4
577.660 6
577.676 0
577.691 0
577.707 3
577.722 3
577.738 0
577.754 11
577.769 15
577.785 3
577.800 10
577.816 8
577.831 7
577.847 3
577.863 14
577.878 8
577.894 6
577.909 24
577.925 26
577.940 23
577.956 4
577.971 0
577.987 0
578.003 0
578.018 19
578.034 13
578.049 3
578.065 4
578.080 12
578.096 18
578.112 8
578.127 9
578.143 3
578.158 12
578.174 17
578.189 43
578.205 22
578.220 4
578.236 6
578.252 1
578.267 2
578.283 8
578.298 6
578.314 15
578.329 15
578.345 3
578.361 13
578.376 14
578.392 21
578.407 27
578.423 34
578.438 52
578.454 143
578.470 103
578.485 91
578.501 95
578.516 83
578.532 117
578.547 92
578.563 85
578.579 76
578.594 27
578.610 10
578.625 12
578.641 11
578.656 22
578.672 18
578.687 3
578.703 0
578.719 2
578.734 0
578.750 13
578.765 25
578.781 12
578.796 2
578.812 19
578.828 5
578.843 10
578.859 20
578.874 2
578.890 9
578.906 6
578.921 3
578.937 7
578.952 0
578.968 0
578.983 2
578.999 0
579.015 4
579.030 6
579.046 2
579.061 6
579.077 4
579.092 0
579.108 0
579.124 0
579.139 0
579.155 1
579.170 1
579.186 0
579.201 8
579.217 7
579.233 0
579.248 0
579.264 0
579.279 4
579.295 10
579.311 0
579.326 4
579.342 0
579.357 12
579.373 1
579.388 2
579.404 0
579.420 21
579.435 21
579.451 22
579.466 47
579.482 35
579.497 14
579.513 29
579.529 49
579.544 32
579.560 38
579.575 49
579.591 29
579.607 9
579.622 18
579.638 7
579.653 10
579.669 3
579.684 8
579.700 6
579.716 0
579.731 10
579.747 1
579.762 3
579.778 4
579.794 8
579.809 6
579.825 15
579.840 11
579.856 6
579.871 7
579.887 0
579.903 0
579.918 5
579.934 6
579.949 9
579.965 1
579.981 0
579.996 23
580.012 19
580.027 6
580.043 12
580.059 2
580.074 6
580.090 2
580.105 2
580.121 10
580.137 17
580.152 20
580.168 10
580.183 8
580.199 6
580.214 6
580.230 1
580.246 0
580.261 0
580.277 12
580.292 4
580.308 5
580.324 7
580.339 1
580.355 20
580.370 42
580.386 46
580.402 30
580.417 44
580.433 65
580.448 78
580.464 139
580.480 161
580.495 159
580.511 180
580.526 84
580.542 49
580.558 29
580.573 21
580.589 34
580.604 62
580.620 19
580.636 20
580.651 10
580.667 8
580.682 15
580.698 13
580.714 12
580.729 2
580.745 0
580.760 6
580.776 10
580.791 4
580.807 0
580.823 3
580.838 0
580.854 3
580.869 8
580.885 8
580.901 7
580.916 8
580.932 17
580.947 11
580.963 9
580.979 2
580.994 9
581.010 16
581.026 18
581.041 24
581.057 23
581.072 12
581.088 6
581.104 6
581.119 7
581.135 15
581.150 13
581.166 3
581.182 5
581.197 12
581.213 22
581.228 18
581.244 7
581.260 0
581.275 3
581.291 2
581.306 6
581.322 17
581.338 11
581.353 2
581.369 11
581.384 7
581.400 21
581.416 19
581.431 30
581.447 33
581.462 45
581.478 59
581.494 67
581.509 66
581.525 49
581.541 41
581.556 7
581.572 1
581.587 10
581.603 16
581.619 5
581.634 3
581.650 6
581.665 7
581.681 9
581.697 7
581.712 5
581.728 15
581.743 8
581.759 6
581.775 3
581.790 0
581.806 8
581.822 3
581.837 7
581.853 1
581.868 8
581.884 0
581.900 1
581.915 8
581.931 10
581.946 19
581.962 13
581.978 12
581.993 1
582.009 17
582.024 1
582.040 5
582.056 2
582.071 5
582.087 0
582.103 2
582.118 11
582.134 4
582.149 0
582.165 8
582.181 19
582.196 10
582.212 1
582.228 7
582.243 0
582.259 6
582.274 11
582.290 6
582.306 4
582.321 0
582.337 2
582.352 20
582.368 3
582.384 17
582.399 46
582.415 48
582.431 39
582.446 61
582.462 31
582.477 58
582.493 42
582.509 22
582.524 25
582.540 8
582.556 12
582.571 14
582.587 12
582.602 7
582.618 3
582.634 12
582.649 11
582.665 4
582.681 17
582.696 4
582.712 0
582.727 10
582.743 0
582.759 2
582.774 12
582.790 10
582.806 22
582.821 12
582.837 1
582.852 0
582.868 6
582.884 0
582.899 1
582.915 14
582.931 12
582.946 1
582.962 15
582.977 6
582.993 1
583.009 7
583.024 0
583.040 1
583.056 8
583.071 11
583.087 6
583.102 9
583.118 13
583.134 19
583.149 4
583.165 0
583.181 15
583.196 17
583.212 5
583.228 6
583.243 8
583.259 1
583.274 7
583.290 5
583.306 2
583.321 10
583.337 8
583.353 10
583.368 6
583.384 13
583.400 20
583.415 9
583.431 16
583.446 22
583.462 12
583.478 17
583.493 1
583.509 21
583.525 15
583.540 7
583.556 12
583.572 9
583.587 6
583.603 14
583.618 9
583.634 4
583.650 0
583.665 0
583.681 10
583.697 10
583.712 5
583.728 3
583.744 8
583.759 2
583.775 3
583.790 9
583.806 17
583.822 14
583.837 3
583.853 0
583.869 0
583.884 1
583.900 7
583.916 4
583.931 16
583.947 18
583.962 2
583.978 6
583.994 11
584.009 7
584.025 6
584.041 7
584.056 2
584.072 8
584.088 15
584.103 2
584.119 7
584.135 0
584.150 6
584.166 4
584.181 6
584.197 0
584.213 4
584.228 13
584.244 1
584.260 16
584.275 23
584.291 32
584.307 12
584.322 1
584.338 0
584.354 13
584.369 15
584.385 17
584.401 10
584.416 0
584.432 0
584.447 33
584.463 29
584.479 18
584.494 20
584.510 10
584.526 8
584.541 4
584.557 5
584.573 4
584.588 16
584.604 3
584.620 15
584.635 4
584.651 0
584.667 18
584.682 20
584.698 17
584.714 11
584.729 19
584.745 6
584.760 0
584.776 0
584.792 0
584.807 4
584.823 12
584.839 19
584.854 11
584.870 15
584.886 14
584.901 12
584.917 13
584.933 1
584.948 8
584.964 7
584.980 1
584.995 5
585.011 11
585.027 8
585.042 8
585.058 9
585.074 4
585.089 0
585.105 12
585.121 20
585.136 1
585.152 0
585.168 8
585.183 13
585.199 13
585.215 13
585.230 3
585.246 0
585.261 0
585.277 2
585.293 3
585.308 4
585.324 1
585.340 0
585.355 1
585.371 12
585.387 9
585.402 0
585.418 0
585.434 5
585.449 21
585.465 15
585.481 12
585.496 18
585.512 11
585.528 5
585.543 5
585.559 6
585.575 2
585.590 9
585.606 3
585.622 0
585.637 0
585.653 0
585.669 4
585.684 6
585.700 19
585.716 9
585.731 1
585.747 0
585.763 3
585.778 0
585.794 3
585.810 10
585.825 5
585.841 12
585.857 12
585.872 0
585.888 0
585.904 14
585.919 10
585.935 2
585.951 1
585.966 0
585.982 5
585.998 16
586.013 1
586.029 2
586.045 5
586.060 2
586.076 10
586.092 2
586.107 0
586.123 3
586.139 28
586.154 77
586.170 45
586.186 64
586.201 54
586.217 30
586.233 30
586.248 23
586.264 17
586.280 0
586.295 0
586.311 12
586.327 12
586.342 21
586.358 23
586.374 1
586.390 17
586.405 25
586.421 4
586.437 0
586.452 5
586.468 17
586.484 18
586.499 17
586.515 5
586.531 8
586.546 2
586.562 10
586.578 6
586.593 16
586.609 12
586.625 7
586.640 13
586.656 16
586.672 24
586.687 16
586.703 0
586.719 0
586.734 0
586.750 15
586.766 7
586.781 6
586.797 1
586.813 0
586.828 5
586.844 3
586.860 3
586.876 0
586.891 0
586.907 4
586.923 2
586.938 6
586.954 4
586.970 3
586.985 1
587.001 10
587.017 11
587.032 8
587.048 0
587.064 0
587.079 0
587.095 11
587.111 7
587.126 4
587.142 8
587.158 15
587.173 15
587.189 16
587.205 8
587.221 10
587.236 17
587.252 0
587.268 0
587.283 1
587.299 3
587.315 5
587.330 12
587.346 10
587.362 7
587.377 8
587.393 3
587.409 1
587.424 0
587.440 4
587.456 14
587.472 9
587.487 16
587.503 17
587.519 5
587.534 0
587.550 4
587.566 1
587.581 2
587.597 1
587.613 0
587.628 0
587.644 19
587.660 7
587.676 0
587.691 2
587.707 18
587.723 18
587.738 3
587.754 10
587.770 16
587.785 3
587.801 12
587.817 10
587.832 8
587.848 1
587.864 0
587.880 0
587.895 4
587.911 10
587.927 12
587.942 10
587.958 7
587.974 11
587.989 8
588.005 0
588.021 0
588.036 5
588.052 0
588.068 4
588.084 9
588.099 4
588.115 14
588.131 6
588.146 5
588.162 17
588.178 14
588.193 6
588.209 7
588.225 5
588.241 9
588.256 6
588.272 1
588.288 6
588.303 0
588.319 4
588.335 12
588.350 2
588.366 11
588.382 4
588.398 1
588.413 3
588.429 1
588.445 0
588.460 0
588.476 4
588.492 4
588.507 8
588.523 7
588.539 6
588.555 0
588.570 4
588.586 0
588.602 10
588.617 24
588.633 6
588.649 0
588.665 1
588.680 11
588.696 10
588.712 4
588.727 0
588.743 6
588.759 4
588.774 0
588.790 6
588.806 23
588.822 18
588.837 6
588.853 5
588.869 0
588.884 9
588.900 2
588.916 9
588.932 3
588.947 4
588.963 10
588.979 5
588.994 2
589.010 1
589.026 6
589.041 5
589.057 10
589.073 5
589.089 0
589.104 1
589.120 0
589.136 8
589.151 3
589.167 13
589.183 20
589.199 11
589.214 17
589.230 3
589.246 10
589.261 2
589.277 2
589.293 8
589.309 10
589.324 0
589.340 5
589.356 2
589.371 1
589.387 0
589.403 0
589.419 0
589.434 0
589.450 0
589.466 4
589.481 0
589.497 7
589.513 14
589.529 6
589.544 0
589.560 1
589.576 3
589.591 0
589.607 0
589.623 0
589.639 0
589.654 3
589.670 6
589.686 4
589.701 6
589.717 3
589.733 9
589.749 9
589.764 2
589.780 15
589.796 20
589.812 4
589.827 0
589.843 0
589.859 0
589.874 5
589.890 6
589.906 0
589.922 0
589.937 0
589.953 8
589.969 2
589.984 6
590.000 0
590.016 0
590.032 1
590.047 0
590.063 0
590.079 0
590.095 1
590.110 0
590.126 0
590.142 0
590.157 12
590.173 3
590.189 1
590.205 5
590.220 5
590.236 2
590.252 5
590.268 14
590.283 13
590.299 3
590.315 10
590.330 10
590.346 20
590.362 21
590.378 11
590.393 7
590.409 2
590.425 14
590.441 5
590.456 6
590.472 12
590.488 1
590.503 9
590.519 7
590.535 6
590.551 0
590.566 5
590.582 10
590.598 3
590.614 3
590.629 21
590.645 21
590.661 5
590.676 5
590.692 2
590.708 13
590.724 16
590.739 25
590.755 6
590.771 6
590.787 7
590.802 0
590.818 6
590.834 5
590.850 1
590.865 6
590.881 0
590.897 9
590.912 5
590.928 0
590.944 0
590.960 0
590.975 4
590.991 3
591.007 8
591.023 9
591.038 15
591.054 7
591.070 8
591.086 16
591.101 16
591.117 0
591.133 9
591.149 23
591.164 13
591.180 11
591.196 0
591.211 5
591.227 4
591.243 12
591.259 5
591.274 13
591.290 10
591.306 7
591.322 4
591.337 15
591.353 7
591.369 2
591.385 4
591.400 0
591.416 2
591.432 6
591.448 2
591.463 2
591.479 3
591.495 0
591.511 1
591.526 3
591.542 19
591.558 17
591.574 2
591.589 0
591.605 2
591.621 8
591.636 6
591.652 9
591.668 9
591.684 14
591.699 11
591.715 12
591.731 15
591.747 16
591.762 20
591.778 10
591.794 1
591.810 8
591.825 9
591.841 0
591.857 0
591.873 6
591.888 11
591.904 1
591.920 0
591.936 2
591.951 0
591.967 0
591.983 6
591.999 9
592.014 0
592.030 1
592.046 14
592.062 13
592.077 7
592.093 9
592.109 8
592.125 13
592.140 1
592.156 0
592.172 10
592.188 6
592.203 14
592.219 13
592.235 28
592.251 9
592.266 8
592.282 3
592.298 0
592.314 0
592.329 23
592.345 8
592.361 3
592.377 5
592.392 5
592.408 8
592.424 23
592.440 5
592.455 23
592.471 22
592.487 28
592.503 32
592.519 12
592.534 5
592.550 21
592.566 10
592.582 16
592.597 22
592.613 29
592.629 27
592.645 20
592.660 12
592.676 7
592.692 2
592.708 0
592.723 0
592.739 0
592.755 17
592.771 6
592.786 1
592.802 10
592.818 6
592.834 6
592.849 1
592.865 6
592.881 5
592.897 4
592.912 4
592.928 3
592.944 10
592.960 0
592.976 1
592.991 1
593.007 0
593.023 7
593.039 9
593.054 3
593.070 0
593.086 7
593.102 1
593.117 4
593.133 10
593.149 14
593.165 8
593.180 8
593.196 5
593.212 9
593.228 8
593.244 6
593.259 0
593.275 4
593.291 15
593.307 6
593.322 2
593.338 9
593.354 7
593.370 0
593.385 0
593.401 0
593.417 0
593.433 8
593.448 8
593.464 14
593.480 27
593.496 15
593.512 12
593.527 9
593.543 1
593.559 6
593.575 14
593.590 7
593.606 0
593.622 0
593.638 0
593.654 2
593.669 0
593.685 3
593.701 1
593.717 11
593.732 5
593.748 4
593.764 4
593.780 0
593.795 7
593.811 9
593.827 14
593.843 3
593.859 0
593.874 0
593.890 8
593.906 7
593.922 12
593.937 5
593.953 1
593.969 8
593.985 3
594.001 0
594.016 1
594.032 0
594.048 0
594.064 12
594.079 10
594.095 11
594.111 11
594.127 1
594.143 0
594.158 10
594.174 47
594.190 15
594.206 8
594.221 4
594.237 2
594.253 0
594.269 12
594.285 0
594.300 15
594.316 6
594.332 1
594.348 11
594.363 13
594.379 16
594.395 9
594.411 28
594.427 42
594.442 43
594.458 25
594.474 11
594.490 14
594.505 12
594.521 23
594.537 9
594.553 6
594.569 3
594.584 6
594.600 7
594.616 3
594.632 2
594.648 18
594.663 5
594.679 15
594.695 2
594.711 0
594.726 0
594.742 3
594.758 14
594.774 4
594.790 0
594.805 1
594.821 9
594.837 6
594.853 1
594.869 0
594.884 6
594.900 5
594.916 15
594.932 6
594.947 0
594.963 0
594.979 3
594.995 21
595.011 13
595.026 0
595.042 0
595.058 10
595.074 21
595.090 3
595.105 3
595.121 9
595.137 6
595.153 7
595.169 5
595.184 20
595.200 1
595.216 2
595.232 1
595.247 9
595.263 4
595.279 4
595.295 4
595.311 4
595.326 0
595.342 0
595.358 8
595.374 10
595.390 1
595.405 20
595.421 29
595.437 36
595.453 17
595.469 30
595.484 31
595.500 13
595.516 5
595.532 12
595.548 16
595.563 4
595.579 10
595.595 18
595.611 13
595.627 0
595.642 6
595.658 31
595.674 2
595.690 3
595.706 0
595.721 0
595.737 0
595.753 0
595.769 10
595.785 19
595.800 1
595.816 0
595.832 0
595.848 0
595.864 1
595.879 0
595.895 7
595.911 18
595.927 4
595.943 0
595.958 0
595.974 1
595.990 0
596.006 0
596.022 4
596.037 0
596.053 0
596.069 0
596.085 1
596.101 10
596.116 5
596.132 6
596.148 3
596.164 1
596.180 3
596.195 1
596.211 12
596.227 12
596.243 0
596.259 4
596.274 4
596.290 1
596.306 11
596.322 2
596.338 0
596.353 13
596.369 10
596.385 7
596.401 18
596.417 11
596.433 24
596.448 48
596.464 55
596.480 34
596.496 16
596.512 14
596.527 20
596.543 7
596.559 3
596.575 1
596.591 3
596.606 8
596.622 6
596.638 7
596.654 3
596.670 0
596.685 0
596.701 1
596.717 15
596.733 5
596.749 0
596.765 7
596.780 3
596.796 10
596.812 9
596.828 4
596.844 2
596.859 0
596.875 0
596.891 5
596.907 0
596.923 10
596.938 7
596.954 2
596.970 0
596.986 4
597.002 12
597.018 8
597.033 3
597.049 6
597.065 3
597.081 4
597.097 0
597.112 4
597.128 12
597.144 9
597.160 1
597.176 0
597.192 0
597.207 6
597.223 0
597.239 1
597.255 10
597.271 3
597.286 6
597.302 1
597.318 5
597.334 0
597.350 0
597.366 5
597.381 3
597.397 5
597.413 12
597.429 11
597.445 0
597.460 7
597.476 13
597.492 13
597.508 2
597.524 5
597.540 13
597.555 15
597.571 15
597.587 7
597.603 9
597.619 2
597.635 3
597.650 0
597.666 0
597.682 0
597.698 2
597.714 0
597.730 0
597.745 0
597.761 5
597.777 0
597.793 6
597.809 20
597.824 7
597.840 0
597.856 9
597.872 3
597.888 2
597.904 4
597.919 12
597.935 2
597.951 4
597.967 9
597.983 20
597.999 6
598.014 0
598.030 0
598.046 5
598.062 6
598.078 14
598.094 3
598.109 23
598.125 9
598.141 4
598.157 0
598.173 6
598.189 3
598.204 6
598.220 8
598.236 4
598.252 2
598.268 16
598.284 5
598.299 0
598.315 0
598.331 0
598.347 2
598.363 3
598.379 13
598.394 3
598.410 0
598.426 2
598.442 6
598.458 11
598.474 8
598.489 24
598.505 21
598.521 23
598.537 23
598.553 15
598.569 11
598.584 9
598.600 23
598.616 16
598.632 9
598.648 14
598.664 6
598.679 0
598.695 14
598.711 12
598.727 14
598.743 16
598.759 11
598.774 0
598.790 0
598.806 1
598.822 2
598.838 0
598.854 10
598.869 10
598.885 2
598.901 2
598.917 22
598.933 16
598.949 5
598.965 3
598.980 0
598.996 5
599.012 9
599.028 1
599.044 2
599.060 7
599.075 8
599.091 3
599.107 12
599.123 3
599.139 1
599.155 0
599.170 2
599.186 5
599.202 6
599.218 5
599.234 3
599.250 14
599.266 7
599.281 10
599.297 3
599.313 0
599.329 3
599.345 5
599.361 0
599.376 0
599.392 0
599.408 12
599.424 16
599.440 5
599.456 2
599.472 8
599.487 7
599.503 2
599.519 1
599.535 0
599.551 1
599.567 0
599.583 7
599.598 7
599.614 0
599.630 5
599.646 0
599.662 0
599.678 7
599.693 2
599.709 0
599.725 0
599.741 0
599.757 0
599.773 1
599.789 0
599.804 0
599.820 7
599.836 14
599.852 0
599.868 0
599.884 3
599.900 7
599.915 7
599.931 10
599.947 3
599.963 2
599.979 5
599.995 6
600.011 2
600.026 0
600.042 6
600.058 5
600.074 6
600.090 1
600.106 8
600.122 10
600.137 1
600.153 0
600.169 0
600.185 6
600.201 11
600.217 4
600.233 0
600.248 0
600.264 11
600.280 4
600.296 6
600.312 0
600.328 7
600.344 1
600.359 11
600.375 4
600.391 2
600.407 11
600.423 16
600.439 32
600.455 17
600.470 21
600.486 8
600.502 11
600.518 10
600.534 2
600.550 6
600.566 0
600.581 10
600.597 6
600.613 9
600.629 3
600.645 0
600.661 0
600.677 1
600.693 1
600.708 0
600.724 8
600.740 5
600.756 18
600.772 8
600.788 0
600.804 0
600.819 0
600.835 4
600.851 8
600.867 0
600.883 0
600.899 0
600.915 0
600.931 0
600.946 3
600.962 5
600.978 4
600.994 13
601.010 14
601.026 7
601.042 4
601.057 3
601.073 0
601.089 0
601.105 0
601.121 3
601.137 3
601.153 0
601.169 1
601.184 5
601.200 8
601.216 1
601.232 0
601.248 5
601.264 6
601.280 6
601.296 2
601.311 8
601.327 9
601.343 0
601.359 2
601.375 9
601.391 6
601.407 0
601.423 16
601.438 10
601.454 14
601.470 11
601.486 9
601.502 7
601.518 8
601.534 0
601.550 0
601.565 0
601.581 0
601.597 0
601.613 0
601.629 0
601.645 3
601.661 8
601.677 11
601.692 0
601.708 1
601.724 0
601.740 8
601.756 2
601.772 0
601.788 0
601.804 0
601.819 7
601.835 11
601.851 5
601.867 3
601.883 5
601.899 3
601.915 0
601.931 1
601.947 11
601.962 0
601.978 5
601.994 8
602.010 8
602.026 1
602.042 0
602.058 3
602.074 7
602.089 16
602.105 1
602.121 6
602.137 2
602.153 4
602.169 8
602.185 11
602.201 4
602.217 3
602.232 0
602.248 8
602.264 2
602.280 5
602.296 9
602.312 10
602.328 20
602.344 5
602.359 0
602.375 7
602.391 0
602.407 7
602.423 4
602.439 15
602.455 0
602.471 0
602.487 6
602.502 3
602.518 12
602.534 2
602.550 0
602.566 6
602.582 0
602.598 1
602.614 0
602.630 0
602.645 0
602.661 0
602.677 2
602.693 0
602.709 0
602.725 1
602.741 9
602.757 0
602.773 7
602.789 7
602.804 12
602.820 2
602.836 0
602.852 0
602.868 0
602.884 10
602.900 11
602.916 12
602.932 13
602.947 25
602.963 7
602.979 0
602.995 0
603.011 0
603.027 0
603.043 14
603.059 12
603.075 9
603.091 1
603.106 0
603.122 5
603.138 0
603.154 0
603.170 13
603.186 9
603.202 6
603.218 11
603.234 7
603.249 0
603.265 5
603.281 3
603.297 0
603.313 0
603.329 14
603.345 14
603.361 0
603.377 0
603.393 0
603.408 6
603.424 2
603.440 0
603.456 5
603.472 2
603.488 0
603.504 1
603.520 17
603.536 5
603.552 8
603.568 6
603.583 0
603.599 0
603.615 5
603.631 11
603.647 1
603.663 0
603.679 17
603.695 12
603.711 5
603.727 0
603.742 0
603.758 9
603.774 6
603.790 4
603.806 8
603.822 2
603.838 6
603.854 5
603.870 9
603.886 3
603.902 10
603.917 1
603.933 0
603.949 3
603.965 3
603.981 4
603.997 1
604.013 8
604.029 13
604.045 7
604.061 3
604.076 3
604.092 0
604.108 0
604.124 0
604.140 1
604.156 6
604.172 3
604.188 8
604.204 18
604.220 2
604.236 4
604.252 8
604.267 2
604.283 6
604.299 0
604.315 1
604.331 0
604.347 5
604.363 6
604.379 17
604.395 3
604.411 11
604.427 6
604.442 0
604.458 7
604.474 1
604.490 1
604.506 0
604.522 0
604.538 4
604.554 17
604.570 8
604.586 0
604.602 0
604.618 3
604.633 3
604.649 0
604.665 0
604.681 1
604.697 0
604.713 1
604.729 2
604.745 0
604.761 0
604.777 0
604.793 1
604.809 6
604.824 4
604.840 2
604.856 8
604.872 8
604.888 2
604.904 1
604.920 0
604.936 0
604.952 0
604.968 0
604.984 3
605.000 7
605.016 1
605.031 8
605.047 4
605.063 5
605.079 4
605.095 1
605.111 1
605.127 9
605.143 5
605.159 23
605.175 14
605.191 0
605.207 1
605.223 0
605.238 0
605.254 0
605.270 0
605.286 2
605.302 5
605.318 2
605.334 11
605.350 2
605.366 13
605.382 1
605.398 0
605.414 2
605.430 31
605.445 18
605.461 15
605.477 3
605.493 0
605.509 0
605.525 7
605.541 1
605.557 1
605.573 0
605.589 0
605.605 5
605.621 4
605.637 1
605.653 0
605.668 0
605.684 0
605.700 2
605.716 14
605.732 4
605.748 2
605.764 10
605.780 1
605.796 0
605.812 6
605.828 9
605.844 7
605.860 1
605.876 0
605.892 0
605.907 0
605.923 7
605.939 0
605.955 0
605.971 10
605.987 0
606.003 0
606.019 8
606.035 4
606.051 0
606.067 30
606.083 17
606.099 5
606.115 0
606.131 0
606.146 1
606.162 9
606.178 14
606.194 24
606.210 9
606.226 0
606.242 0
606.258 7
606.274 0
606.290 5
606.306 1
606.322 10
606.338 0
606.354 7
606.370 7
606.386 1
606.402 10
606.417 10
606.433 8
606.449 13
606.465 0
606.481 0
606.497 5
606.513 1
606.529 0
606.545 2
606.561 9
606.577 24
606.593 18
606.609 7
606.625 3
606.641 12
606.657 10
606.673 2
606.688 8
606.704 18
606.720 6
606.736 1
606.752 1
606.768 2
606.784 0
606.800 0
606.816 0
606.832 1
606.848 4
606.864 2
606.880 1
606.896 0
606.912 0
606.928 0
606.944 4
606.960 7
606.975 2
606.991 1
607.007 1
607.023 0
607.039 2
607.055 12
607.071 1
607.087 5
607.103 10
607.119 9
607.135 20
607.151 17
607.167 2
607.183 5
607.199 5
607.215 12
607.231 7
607.247 0
607.263 8
607.279 2
607.294 7
607.310 12
607.326 17
607.342 14
607.358 14
607.374 16
607.390 26
607.406 1
607.422 0
607.438 0
607.454 0
607.470 2
607.486 1
607.502 2
607.518 2
607.534 3
607.550 6
607.566 0
607.582 5
607.598 0
607.614 0
607.630 0
607.645 1
607.661 0
607.677 7
607.693 5
607.709 5
607.725 1
607.741 0
607.757 3
607.773 5
607.789 1
607.805 1
607.821 2
607.837 0
607.853 0
607.869 0
607.885 0
607.901 2
607.917 2
607.933 10
607.949 3
607.965 2
607.981 5
607.997 10
608.013 10
608.028 9
608.044 4
608.060 0
608.076 0
608.092 2
608.108 0
608.124 5
608.140 7
608.156 8
608.172 1
608.188 1
608.204 5
608.220 1
608.236 10
608.252 7
608.268 14
608.284 12
608.300 11
608.316 9
608.332 3
608.348 0
608.364 0
608.380 0
608.396 2
608.412 15
608.428 19
608.444 25
608.460 20
608.475 9
608.491 4
608.507 7
608.523 0
608.539 15
608.555 15
608.571 3
608.587 0
608.603 0
608.619 0
608.635 3
608.651 3
608.667 6
608.683 0
608.699 9
608.715 12
608.731 8
608.747 12
608.763 9
608.779 1
608.795 0
608.811 2
608.827 0
608.843 2
608.859 0
608.875 0
608.891 0
608.907 0
608.923 0
608.939 0
608.955 11
608.971 5
608.987 10
609.003 3
609.019 3
609.034 6
609.050 8
609.066 12
609.082 11
609.098 8
609.114 4
609.130 2
609.146 0
609.162 0
609.178 0
609.194 5
609.210 12
609.226 9
609.242 1
609.258 0
609.274 17
609.290 5
609.306 7
609.322 9
609.338 0
609.354 2
609.370 3
609.386 5
609.402 5
609.418 4
609.434 1
609.450 4
609.466 8
609.482 3
609.498 0
609.514 5
609.530 1
609.546 5
609.562 6
609.578 0
609.594 0
609.610 1
609.626 2
609.642 0
609.658 0
609.674 5
609.690 9
609.706 0
609.722 0
609.738 3
609.754 4
609.770 0
609.786 1
609.802 0
609.817 3
609.833 1
609.849 6
609.865 3
609.881 6
609.897 4
609.913 0
609.929 0
609.945 4
609.961 0
609.977 1
609.993 7
610.009 14
610.025 3
610.041 9
610.057 3
610.073 1
610.089 9
610.105 3
610.121 1
610.137 0
610.153 0
610.169 5
610.185 7
610.201 2
610.217 0
610.233 0
610.249 4
610.265 6
610.281 14
610.297 18
610.313 10
610.329 0
610.345 2
610.361 16
610.377 18
610.393 22
610.409 10
610.425 7
610.441 8
610.457 4
610.473 5
610.489 13
610.505 17
610.521 15
610.537 19
610.553 12
610.569 7
610.585 0
610.601 0
610.617 0
610.633 1
610.649 5
610.665 3
610.681 1
610.697 0
610.713 3
610.729 13
610.745 1
610.761 0
610.777 2
610.793 6
610.809 1
610.825 0
610.841 0
610.857 2
610.873 23
610.889 7
610.905 0
610.921 0
610.937 8
610.953 6
610.969 0
610.985 0
611.001 1
611.017 0
611.033 2
611.049 6
611.065 3
611.081 0
611.097 0
611.113 0
611.129 8
611.145 6
611.161 0
611.177 1
611.193 20
611.209 8
611.225 1
611.241 16
611.257 21
611.273 5
611.289 1
611.305 2
611.321 0
611.337 0
611.353 0
611.369 6
611.385 7
611.401 2
611.417 20
611.433 14
611.449 2
611.465 0
611.481 2
611.497 9
611.513 7
611.529 2
611.545 3
611.561 8
611.577 6
611.593 6
611.609 2
611.625 0
611.641 0
611.657 0
611.673 0
611.689 0
611.705 0
611.721 0
611.737 10
611.753 11
611.769 5
611.785 7
611.801 12
611.817 5
611.833 1
611.849 0
611.865 5
611.881 0
611.897 0
611.913 0
611.929 2
611.945 1
611.961 0
611.977 9
611.993 6
612.009 1
612.025 0
612.041 3
612.057 12
612.073 1
612.089 8
612.105 12
612.122 4
612.138 4
612.154 21
612.170 29
612.186 5
612.202 0
612.218 5
612.234 13
612.250 2
612.266 5
612.282 2
612.298 7
612.314 9
612.330 2
612.346 0
612.362 5
612.378 0
612.394 0
612.410 6
612.426 7
612.442 8
612.458 14
612.474 12
612.490 20
612.506 10
612.522 0
612.538 0
612.554 1
612.570 4
612.586 15
612.602 11
612.618 1
612.634 0
612.650 9
612.666 2
612.682 8
612.698 3
612.714 0
612.730 3
612.746 0
612.762 0
612.778 0
612.794 4
612.810 2
612.826 0
612.842 0
612.858 0
612.874 0
612.890 0
612.907 0
612.923 0
612.939 0
612.955 0
612.971 19
612.987 6
613.003 0
613.019 0
613.035 2
613.051 5
613.067 12
613.083 24
613.099 4
613.115 0
613.131 12
613.147 17
613.163 4
613.179 6
613.195 0
613.211 2
613.227 7
613.243 5
613.259 1
613.275 5
613.291 7
613.307 1
613.323 6
613.339 1
613.355 11
613.371 2
613.387 0
613.403 0
613.419 0
613.435 1
613.451 0
613.468 1
613.484 0
613.500 0
613.516 4
613.532 6
613.548 8
613.564 8
613.580 16
613.596 12
613.612 1
613.628 9
613.644 8
613.660 0
613.676 10
613.692 3
613.708 12
613.724 9
613.740 1
613.756 0
613.772 0
613.788 0
613.804 6
613.820 6
613.836 1
613.852 3
613.868 10
613.884 43
613.900 15
613.917 0
613.933 0
613.949 0
613.965 3
613.981 1
613.997 0
614.013 0
614.029 0
614.045 0
614.061 1
614.077 4
614.093 6
614.109 7
614.125 12
614.141 2
614.157 9
614.173 3
614.189 1
614.205 4
614.221 2
614.237 10
614.253 21
614.269 8
614.285 8
614.302 1
614.318 8
614.334 1
614.350 16
614.366 11
614.382 1
614.398 0
614.414 0
614.430 2
614.446 11
614.462 5
614.478 4
614.494 9
614.510 10
614.526 14
614.542 4
614.558 0
614.574 0
614.590 0
614.606 3
614.622 2
614.638 0
614.655 0
614.671 0
614.687 8
614.703 10
614.719 6
614.735 2
614.751 5
614.767 1
614.783 0
614.799 7
614.815 1
614.831 0
614.847 0
614.863 0
614.879 1
614.895 0
614.911 0
614.927 1
614.943 1
614.959 0
614.976 0
614.992 0
615.008 0
615.024 8
615.040 0
615.056 0
615.072 0
615.088 0
615.104 3
615.120 13
615.136 8
615.152 2
615.168 5
615.184 13
615.200 8
615.216 0
615.232 0
615.248 0
615.265 0
615.281 0
615.297 0
615.313 0
615.329 8
615.345 5
615.361 6
615.377 17
615.393 9
615.409 0
615.425 0
615.441 0
615.457 4
615.473 1
615.489 0
615.505 0
615.521 2
615.538 3
615.554 2
615.570 13
615.586 5
615.602 1
615.618 8
615.634 10
615.650 6
615.666 5
615.682 0
615.698 0
615.714 0
615.730 0
615.746 5
615.762 1
615.778 0
615.794 0
615.811 0
615.827 9
615.843 6
615.859 4
615.875 0
615.891 4
615.907 0
615.923 0
615.939 1
615.955 0
615.971 2
615.987 6
616.003 4
616.019 5
616.035 0
616.052 5
616.068 1
616.084 0
616.100 1
616.116 5
616.132 0
616.148 0
616.164 7
616.180 2
616.196 3
616.212 6
616.228 2
616.244 8
616.260 1
616.276 8
616.293 5
616.309 12
616.325 14
616.341 2
616.357 0
616.373 0
616.389 0
616.405 0
616.421 0
616.437 0
616.453 0
616.469 11
616.485 3
616.501 0
616.518 7
616.534 5
616.550 2
616.566 1
616.582 0
616.598 5
616.614 2
616.630 1
616.646 0
616.662 0
616.678 0
616.694 4
616.710 1
616.727 0
616.743 0
616.759 0
616.775 1
616.791 5
616.807 0
616.823 0
616.839 1
616.855 9
616.871 22
616.887 12
616.903 12
616.919 4
616.936 1
616.952 0
616.968 0
616.984 1
617.000 0
617.016 4
617.032 3
617.048 1
617.064 5
617.080 6
617.096 1
617.112 1
617.128 1
617.145 0
617.161 4
617.177 4
617.193 16
617.209 21
617.225 5
617.241 0
617.257 6
617.273 11
617.289 1
617.305 10
617.321 17
617.338 8
617.354 15
617.370 6
617.386 0
617.402 0
617.418 3
617.434 4
617.450 3
617.466 0
617.482 10
617.498 11
617.514 0
617.531 0
617.547 7
617.563 0
617.579 0
617.595 8
617.611 4
617.627 0
617.643 0
617.659 0
617.675 1
617.691 21
617.707 6
617.724 0
617.740 0
617.756 0
617.772 3
617.788 5
617.804 6
617.820 4
617.836 0
617.852 0
617.868 9
617.884 9
617.901 7
617.917 2
617.933 0
617.949 0
617.965 0
617.981 5
617.997 24
618.013 6
618.029 2
618.045 3
618.061 9
618.078 14
618.094 6
618.110 10
618.126 0
618.142 23
618.158 32
618.174 16
618.190 2
618.206 26
618.222 14
618.239 4
618.255 0
618.271 18
618.287 27
618.303 1
618.319 5
618.335 0
618.351 0
618.367 8
618.383 14
618.399 19
618.416 3
618.432 8
618.448 7
618.464 2
618.480 0
618.496 0
618.512 0
618.528 0
618.544 2
618.560 3
618.577 0
618.593 3
618.609 5
618.625 21
618.641 2
618.657 2
618.673 0
618.689 0
618.705 4
618.721 0
618.738 5
618.754 8
618.770 5
618.786 0
618.802 13
618.818 3
618.834 0
618.850 5
618.866 4
618.882 0
618.899 6
618.915 12
618.931 2
618.947 12
618.963 5
618.979 0
618.995 0
619.011 0
619.027 0
619.044 0
619.060 0
619.076 0
619.092 0
619.108 0
619.124 8
619.140 10
619.156 1
619.172 13
619.189 7
619.205 8
619.221 14
619.237 1
619.253 1
619.269 7
619.285 0
619.301 0
619.317 0
619.333 0
619.350 0
619.366 0
619.382 3
619.398 6
619.414 0
619.430 5
619.446 2
619.462 0
619.478 0
619.495 6
619.511 1
619.527 5
619.543 0
619.559 8
619.575 15
619.591 0
619.607 9
619.623 3
619.640 0
619.656 0
619.672 0
619.688 2
619.704 0
619.720 9
619.736 6
619.752 2
619.769 0
619.785 3
619.801 7
619.817 2
619.833 4
619.849 0
619.865 4
619.881 0
619.897 0
619.914 0
619.930 0
619.946 2
619.962 28
619.978 14
619.994 0
620.010 0
620.026 8
620.042 5
620.059 0
620.075 0
620.091 0
620.107 5
620.123 10
620.139 24
620.155 2
620.171 10
620.188 9
620.204 18
620.220 18
620.236 8
620.252 1
620.268 13
620.284 10
620.300 4
620.317 3
620.333 7
620.349 1
620.365 0
620.381 0
620.397 1
620.413 6
620.429 8
620.446 0
620.462 6
620.478 4
620.494 2
620.510 0
620.526 0
620.542 0
620.558 0
620.575 0
620.591 0
620.607 12
620.623 10
620.639 9
620.655 4
620.671 0
620.687 2
620.704 7
620.720 0
620.736 6
620.752 5
620.768 8
620.784 0
620.800 0
620.816 3
620.833 10
620.849 2
620.865 1
620.881 10
620.897 0
620.913 1
620.929 0
620.945 0
620.962 0
620.978 1
620.994 10
621.010 11
621.026 1
621.042 11
621.058 15
621.075 0
621.091 6
621.107 9
621.123 0
621.139 0
621.155 0
621.171 0
621.187 0
621.204 0
621.220 0
621.236 2
621.252 11
621.268 0
621.284 0
621.300 2
621.317 2
621.333 3
621.349 9
621.365 3
621.381 14
621.397 14
621.413 1
621.429 7
621.446 0
621.462 0
621.478 5
621.494 2
621.510 5
621.526 1
621.542 3
621.559 14
621.575 9
621.591 10
621.607 23
621.623 7
621.639 2
621.655 2
621.672 0
621.688 0
621.704 1
621.720 2
621.736 0
621.752 0
621.768 0
621.785 7
621.801 0
621.817 0
621.833 0
621.849 0
621.865 0
621.881 0
621.898 6
621.914 0
621.930 0
621.946 6
621.962 9
621.978 1
621.994 0
622.011 0
622.027 3
622.043 0
622.059 3
622.075 18
622.091 10
622.107 4
622.124 15
622.140 2
622.156 5
622.172 0
622.188 1
622.204 4
622.220 31
622.237 8
622.253 3
622.269 11
622.285 10
622.301 4
622.317 1
622.333 3
622.350 2
622.366 5
622.382 3
622.398 0
622.414 6
622.430 11
622.446 11
622.463 4
622.479 8
622.495 3
622.511 1
622.527 0
622.543 2
622.560 8
622.576 0
622.592 0
622.608 1
622.624 0
622.640 3
622.656 0
622.673 7
622.689 0
622.705 0
622.721 0
622.737 0
622.753 0
622.770 5
622.786 6
622.802 0
622.818 4
622.834 14
622.850 8
622.866 3
622.883 5
622.899 1
622.915 0
622.931 0
622.947 0
622.963 4
622.980 8
622.996 1
623.012 5
623.028 0
623.044 0
623.060 8
623.077 6
623.093 3
623.109 6
623.125 3
623.141 7
623.157 6
623.173 4
623.190 0
623.206 0
623.222 0
623.238 3
623.254 0
623.270 6
623.287 5
623.303 11
623.319 6
623.335 6
623.351 3
623.367 0
623.384 0
623.400 3
623.416 0
623.432 7
623.448 2
623.464 0
623.481 0
623.497 3
623.513 3
623.529 0
623.545 0
623.561 3
623.578 1
623.594 1
623.610 3
623.626 4
623.642 3
623.658 0
623.674 0
623.691 0
623.707 0
623.723 0
623.739 0
623.755 0
623.771 8
623.788 0
623.804 0
623.820 0
623.836 0
623.852 5
623.869 11
623.885 2
623.901 0
623.917 1
623.933 11
623.949 14
623.966 9
623.982 6
623.998 0
624.014 0
624.030 0
624.046 1
624.063 0
624.079 0
624.095 0
624.111 6
624.127 1
624.143 1
624.160 9
624.176 0
624.192 21
624.208 8
624.224 0
624.240 0
624.257 0
624.273 0
624.289 7
624.305 1
624.321 7
624.337 5
624.354 6
624.370 0
624.386 18
624.402 9
624.418 2
624.435 13
624.451 4
624.467 3
624.483 17
624.499 1
624.515 0
624.532 1
624.548 1
624.564 0
624.580 6
624.596 6
624.612 0
624.629 2
624.645 15
624.661 1
624.677 2
624.693 5
624.710 0
624.726 5
624.742 7
624.758 5
624.774 1
624.790 0
624.807 0
624.823 0
624.839 0
624.855 2
624.871 6
624.888 4
624.904 0
624.920 2
624.936 12
624.952 3
624.968 2
624.985 6
625.001 1
625.017 3
625.033 18
625.049 3
625.066 14
625.082 14
625.098 17
625.114 6
625.130 0
625.146 1
625.163 9
625.179 3
625.195 1
625.211 0
625.227 7
625.244 1
625.260 0
625.276 1
625.292 0
625.308 0
625.325 5
625.341 0
625.357 3
625.373 3
625.389 1
625.405 9
625.422 2
625.438 0
625.454 0
625.470 4
625.486 1
625.503 13
625.519 9
625.535 18
625.551 4
625.567 7
625.584 1
625.600 0
625.616 2
625.632 0
625.648 0
625.664 0
625.681 0
625.697 0
625.713 1
625.729 0
625.745 0
625.762 0
625.778 0
625.794 8
625.810 13
625.826 5
625.843 0
625.859 6
625.875 5
625.891 4
625.907 2
625.924 0
625.940 5
625.956 2
625.972 0
625.988 0
626.005 7
626.021 9
626.037 0
626.053 3
626.069 0
626.086 0
626.102 6
626.118 2
626.134 1
626.150 1
626.167 0
626.183 4
626.199 1
626.215 8
626.231 3
626.248 0
626.264 0
626.280 0
626.296 0
626.312 7
626.329 3
626.345 0
626.361 13
626.377 3
626.393 0
626.410 8
626.426 11
626.442 1
626.458 10
626.474 6
626.491 15
626.507 20
626.523 4
626.539 0
626.555 13
626.572 5
626.588 2
626.604 0
626.620 2
626.636 4
626.653 11
626.669 4
626.685 2
626.701 0
626.717 0
626.734 0
626.750 0
626.766 0
626.782 0
626.798 0
626.815 0
626.831 0
626.847 0
626.863 0
626.879 1
626.896 3
626.912 1
626.928 0
626.944 0
626.960 3
626.977 11
626.993 24
627.009 4
627.025 0
627.042 0
627.058 1
627.074 7
627.090 6
627.106 0
627.123 4
627.139 6
627.155 8
627.171 5
627.187 16
627.204 4
627.220 2
627.236 2
627.252 8
627.268 2
627.285 7
627.301 0
627.317 9
627.333 6
627.350 6
627.366 3
627.382 0
627.398 0
627.414 0
627.431 6
627.447 2
627.463 0
627.479 4
627.495 4
627.512 0
627.528 7
627.544 0
627.560 3
627.577 1
627.593 10
627.609 11
627.625 0
627.641 0
627.658 0
627.674 4
627.690 2
627.706 0
627.723 3
627.739 2
627.755 0
627.771 1
627.787 0
627.804 0
627.820 0
627.836 0
627.852 0
627.868 0
627.885 0
627.901 0
627.917 10
627.933 1
627.950 5
627.966 0
627.982 0
627.998 0
628.014 0
628.031 0
628.047 0
628.063 0
628.079 1
628.096 0
628.112 1
628.128 5
628.144 1
628.160 0
628.177 1
628.193 6
628.209 3
628.225 6
628.242 16
628.258 4
628.274 2
628.290 0
628.307 0
628.323 0
628.339 8
628.355 5
628.371 4
628.388 4
628.404 3
628.420 2
628.436 7
628.453 0
628.469 0
628.485 14
628.501 15
628.517 1
628.534 21
628.550 8
628.566 0
628.582 3
628.599 5
628.615 7
628.631 4
628.647 7
628.664 7
628.680 2
628.696 0
628.712 0
628.728 0
628.745 0
628.761 0
628.777 0
628.793 1
628.810 0
628.826 0
628.842 0
628.858 0
628.875 0
628.891 10
628.907 11
628.923 5
628.939 4
628.956 0
628.972 0
628.988 0
629.004 0
629.021 2
629.037 0
629.053 0
629.069 5
629.086 6
629.102 0
629.118 0
629.134 0
629.151 0
629.167 6
629.183 10
629.199 16
629.215 10
629.232 1
629.248 8
629.264 7
629.280 5
629.297 0
629.313 0
629.329 2
629.345 7
629.362 4
629.378 6
629.394 0
629.410 1
629.427 16
629.443 13
629.459 6
629.475 12
629.492 6
629.508 1
629.524 0
629.540 2
629.557 5
629.573 2
629.589 16
629.605 19
629.621 1
629.638 7
629.654 2
629.670 0
629.686 1
629.703 2
629.719 0
629.735 0
629.751 0
629.768 0
629.784 0
629.800 0
629.816 0
629.833 0
629.849 4
629.865 3
629.881 9
629.898 6
629.914 7
629.930 6
629.946 5
629.963 5
629.979 0
629.995 0
630.011 0
630.028 0
630.044 0
630.060 0
630.076 0
630.093 5
630.109 11
630.125 5
630.141 6
630.158 0
630.174 6
630.190 10
630.206 4
630.223 1
630.239 12
630.255 5
630.271 0
630.288 0
630.304 0
630.320 7
630.336 10
630.353 3
630.369 0
630.385 9
630.401 8
630.418 5
630.434 0
630.450 1
630.466 8
630.483 0
630.499 0
630.515 7
630.531 10
630.548 3
630.564 8
630.580 0
630.596 0
630.613 0
630.629 9
630.645 5
630.661 0
630.678 3
630.694 2
630.710 0
630.726 0
630.743 2
630.759 2
630.775 0
630.792 9
630.808 5
630.824 0
630.840 3
630.857 13
630.873 13
630.889 0
630.905 0
630.922 0
630.938 0
630.954 0
630.970 4
630.987 12
631.003 12
631.019 1
631.035 5
631.052 2
631.068 3
631.084 0
631.100 2
631.117 3
631.133 0
631.149 9
631.166 3
631.182 0
631.198 0
631.214 14
631.231 16
631.247 1
631.263 0
631.279 0
631.296 0
631.312 0
631.328 10
631.344 10
631.361 7
631.377 0
631.393 10
631.409 8
631.426 0
631.442 14
631.458 5
631.475 5
631.491 0
631.507 0
631.523 4
631.540 0
631.556 0
631.572 10
631.588 10
631.605 1
631.621 5
631.637 1
631.653 0
631.670 3
631.686 15
631.702 8
631.719 1
631.735 0
631.751 0
631.767 4
631.784 5
631.800 2
631.816 0
631.832 0
631.849 5
631.865 0
631.881 0
631.898 0
631.914 10
631.930 6
631.946 19
631.963 3
631.979 0
631.995 0
632.011 0
632.028 0
632.044 1
632.060 0
632.077 1
632.093 8
632.109 0
632.125 0
632.142 1
632.158 9
632.174 1
632.190 1
632.207 2
632.223 2
632.239 17
632.256 17
632.272 25
632.288 5
632.304 4
632.321 1
632.337 0
632.353 9
632.370 5
632.386 2
632.402 6
632.418 16
632.435 3
632.451 2
632.467 11
632.483 7
632.500 1
632.516 9
632.532 9
632.549 5
632.565 0
632.581 7
632.597 4
632.614 0
632.630 0
632.646 0
632.663 1
632.679 0
632.695 0
632.711 0
632.728 0
632.744 1
632.760 0
632.777 0
632.793 6
632.809 7
632.825 0
632.842 0
632.858 4
632.874 5
632.891 1
632.907 0
632.923 0
632.939 0
632.956 0
632.972 1
632.988 0
633.005 1
633.021 0
633.037 1
633.053 0
633.070 0
633.086 4
633.102 3
633.119 0
633.135 3
633.151 3
633.167 3
633.184 5
633.200 0
633.216 0
633.233 7
633.249 4
633.265 4
633.281 4
633.298 4
633.314 12
633.330 6
633.347 0
633.363 0
633.379 3
633.395 0
633.412 0
633.428 15
633.444 12
633.461 0
633.477 1
633.493 9
633.510 21
633.526 4
633.542 1
633.558 2
633.575 3
633.591 1
633.607 0
633.624 0
633.640 0
633.656 0
633.672 0
633.689 0
633.705 9
633.721 7
633.738 0
633.754 0
633.770 2
633.787 6
633.803 7
633.819 0
633.835 0
633.852 0
633.868 0
633.884 0
633.901 1
633.917 0
633.933 4
633.950 7
633.966 2
633.982 0
633.998 9
634.015 13
634.031 0
634.047 2
634.064 5
634.080 2
634.096 3
634.113 10
634.129 18
634.145 7
634.161 1
634.178 9
634.194 9
634.210 7
634.227 7
634.243 1
634.259 8
634.276 1
634.292 0
634.308 4
634.324 0
634.341 0
634.357 1
634.373 6
634.390 7
634.406 0
634.422 7
634.439 23
634.455 15
634.471 2
634.487 0
634.504 1
634.520 11
634.536 3
634.553 2
634.569 0
634.585 0
634.602 9
634.618 10
634.634 3
634.651 1
634.667 2
634.683 3
634.699 2
634.716 2
634.732 1
634.748 0
634.765 0
634.781 0
634.797 0
634.814 0
634.830 1
634.846 6
634.863 9
634.879 2
634.895 0
634.912 0
634.928 0
634.944 0
634.960 7
634.977 1
634.993 0
635.009 8
635.026 18
635.042 5
635.058 8
635.075 4
635.091 0
635.107 0
635.124 2
635.140 19
635.156 24
635.173 3
635.189 0
635.205 0
635.221 0
635.238 1
635.254 5
635.270 1
635.287 9
635.303 12
635.319 3
635.336 1
635.352 4
635.368 0
635.385 0
635.401 0
635.417 0
635.434 7
635.450 0
635.466 0
635.483 1
635.499 8
635.515 3
635.531 1
635.548 1
635.564 11
635.580 25
635.597 13
635.613 6
635.629 16
635.646 10
635.662 4
635.678 2
635.695 0
635.711 0
635.727 0
635.744 0
635.760 0
635.776 0
635.793 0
635.809 0
635.825 0
635.842 2
635.858 1
635.874 0
635.891 0
635.907 0
635.923 0
635.940 1
635.956 16
635.972 3
635.988 3
636.005 3
636.021 1
636.037 0
636.054 0
636.070 1
636.086 4
636.103 13
636.119 2
636.135 1
636.152 10
636.168 12
636.184 14
636.201 6
636.217 6
636.233 9
636.250 0
636.266 10
636.282 8
636.299 2
636.315 5
636.331 7
636.348 0
636.364 0
636.380 7
636.397 3
636.413 6
636.429 17
636.446 4
636.462 0
636.478 0
636.495 0
636.511 3
636.527 3
636.544 8
636.560 9
636.576 7
636.593 12
636.609 9
636.625 6
636.642 0
636.658 4
636.674 2
636.691 0
636.707 10
636.723 8
636.740 5
636.756 0
636.772 2
636.789 0
636.805 1
636.821 1
636.838 6
636.854 1
636.870 0
636.887 0
636.903 0
636.919 9
636.936 2
636.952 0
636.968 0
636.985 0
637.001 0
637.017 0
637.034 14
637.050 0
637.066 0
637.083 0
637.099 4
637.115 4
637.132 5
637.148 19
637.164 11
637.181 2
637.197 3
637.213 36
637.230 13
637.246 7
637.262 15
637.279 11
637.295 7
637.311 0
637.328 0
637.344 1
637.361 1
637.377 0
637.393 5
637.410 21
637.426 9
637.442 1
637.459 0
637.475 0
637.491 0
637.508 0
637.524 0
637.540 0
637.557 3
637.573 0
637.589 7
637.606 0
637.622 2
637.638 5
637.655 9
637.671 9
637.687 2
637.704 2
637.720 8
637.736 2
637.753 0
637.769 6
637.785 1
637.802 0
637.818 1
637.835 4
637.851 0
637.867 0
637.884 0
637.900 4
637.916 14
637.933 3
637.949 9
637.965 0
637.982 3
637.998 6
638.014 0
638.031 0
638.047 0
638.063 3
638.080 0
638.096 0
638.113 5
638.129 5
638.145 0
638.162 6
638.178 5
638.194 2
638.211 0
638.227 13
638.243 24
638.260 14
638.276 6
638.292 10
638.309 15
638.325 25
638.341 7
638.358 1
638.374 10
638.391 5
638.407 9
638.423 11
638.440 23
638.456 15
638.472 1
638.489 0
638.505 1
638.521 4
638.538 25
638.554 5
638.570 0
638.587 11
638.603 12
638.620 1
638.636 3
638.652 0
638.669 3
638.685 10
638.701 2
638.718 0
638.734 0
638.750 1
638.767 3
638.783 1
638.799 0
638.816 0
638.832 0
638.849 11
638.865 4
638.881 0
638.898 0
638.914 0
638.930 0
638.947 0
638.963 0
638.979 0
638.996 8
639.012 8
639.029 15
639.045 5
639.061 3
639.078 0
639.094 3
639.110 0
639.127 12
639.143 11
639.159 1
639.176 0
639.192 0
639.209 0
639.225 1
639.241 11
639.258 15
639.274 11
639.290 1
639.307 0
639.323 0
639.340 0
639.356 8
639.372 16
639.389 6
639.405 4
639.421 2
639.438 4
639.454 1
639.470 9
639.487 0
639.503 0
639.520 0
639.536 4
639.552 4
639.569 1
639.585 0
639.601 0
639.618 11
639.634 3
639.651 13
639.667 2
639.683 3
639.700 0
639.716 2
639.732 0
639.749 3
639.765 1
639.782 0
639.798 4
639.814 13
639.831 1
639.847 0
639.863 0
639.880 0
639.896 0
639.913 0
639.929 0
639.945 1
639.962 8
639.978 14
639.994 0
640.011 4
640.027 0
640.044 0
640.060 0
640.076 0
640.093 0
640.109 0
640.125 0
640.142 14
640.158 1
640.175 8
640.191 10
640.207 13
640.224 8
640.240 4
640.256 0
640.273 5
640.289 0
640.306 0
640.322 1
640.338 4
640.355 0
640.371 5
640.387 2
640.404 0
640.420 0
640.437 6
640.453 9
640.469 5
640.486 16
640.502 3
640.519 6
640.535 1
640.551 0
640.568 0
640.584 1
640.600 11
640.617 5
640.633 0
640.650 0
640.666 1
640.682 10
640.699 8
640.715 6
640.732 9
640.748 2
640.764 0
640.781 4
640.797 5
640.813 0
640.830 6
640.846 0
640.863 3
640.879 0
640.895 0
640.912 0
640.928 0
640.945 0
640.961 0
640.977 0
640.994 0
641.010 2
641.027 3
641.043 10
641.059 3
641.076 0
641.092 0
641.108 0
641.125 0
641.141 0
641.158 0
641.174 3
641.190 0
641.207 0
641.223 16
641.240 8
641.256 2
641.272 15
641.289 6
641.305 6
641.322 0
641.338 0
641.354 0
641.371 3
641.387 10
641.404 2
641.420 1
641.436 3
641.453 16
641.469 5
641.486 5
641.502 0
641.518 3
641.535 2
641.551 2
641.567 3
641.584 6
641.600 0
641.617 7
641.633 0
641.649 0
641.666 4
641.682 9
641.699 6
641.715 1
641.731 3
641.748 0
641.764 0
641.781 0
641.797 0
641.813 2
641.830 4
641.846 0
641.863 0
641.879 0
641.895 0
641.912 5
641.928 6
641.945 9
641.961 5
641.977 2
641.994 0
642.010 0
642.027 0
642.043 0
642.059 0
642.076 3
642.092 1
642.109 0
642.125 0
642.141 0
642.158 0
642.174 0
642.191 7
642.207 6
642.224 0
642.240 1
642.256 0
642.273 0
642.289 1
642.306 10
642.322 2
642.338 0
642.355 0
642.371 8
642.388 1
642.404 4
642.420 5
642.437 11
642.453 8
642.470 1
642.486 8
642.502 1
642.519 5
642.535 9
642.552 3
642.568 7
642.584 2
642.601 1
642.617 1
642.634 5
642.650 1
642.667 1
642.683 2
642.699 1
642.716 0
642.732 2
642.749 0
642.765 4
642.781 1
642.798 0
642.814 0
642.831 2
642.847 12
642.863 11
642.880 3
642.896 3
642.913 2
642.929 0
642.946 4
642.962 3
642.978 0
642.995 3
643.011 0
643.028 4
643.044 3
643.060 0
643.077 0
643.093 4
643.110 0
643.126 0
643.143 0
643.159 0
643.175 8
643.192 4
643.208 0
643.225 0
643.241 0
643.257 0
643.274 1
643.290 12
643.307 15
643.323 2
643.340 2
643.356 3
643.372 0
643.389 8
643.405 0
643.422 0
643.438 3
643.454 0
643.471 4
643.487 5
643.504 12
643.520 3
643.537 0
643.553 0
643.569 0
643.586 0
643.602 4
643.619 0
643.635 0
643.652 0
643.668 5
643.684 16
643.701 5
643.717 3
643.734 13
643.750 7
643.766 0
643.783 8
643.799 1
643.816 0
643.832 0
643.849 0
643.865 2
643.881 3
643.898 7
643.914 0
643.931 0
643.947 0
643.964 0
643.980 0
643.996 0
644.013 4
644.029 3
644.046 5
644.062 2
644.079 4
644.095 6
644.111 1
644.128 0
644.144 10
644.161 1
644.177 21
644.194 30
644.210 102
644.226 100
644.243 100
644.259 58
644.276 26
644.292 12
644.309 11
644.325 9
644.341 0
644.358 3
644.374 6
644.391 2
644.407 5
644.424 0
644.440 1
644.457 0
644.473 0
644.489 5
644.506 0
644.522 0
644.539 3
644.555 0
644.572 0
644.588 0
644.604 0
644.621 0
644.637 2
644.654 7
644.670 13
644.687 4
644.703 0
644.719 0
644.736 6
644.752 9
644.769 1
644.785 21
644.802 8
644.818 0
644.835 4
644.851 0
644.867 0
644.884 0
644.900 7
644.917 0
644.933 0
644.950 0
644.966 5
644.982 3
644.999 3
645.015 0
645.032 0
645.048 0
645.065 0
645.081 6
645.098 6
645.114 0
645.130 0
645.147 8
645.163 7
645.180 5
645.196 12
645.213 10
645.229 18
645.246 43
645.262 44
645.278 14
645.295 23
645.311 20
645.328 20
645.344 9
645.361 10
645.377 7
645.394 4
645.410 5
645.426 10
645.443 12
645.459 14
645.476 0
645.492 0
645.509 0
645.525 0
645.542 0
645.558 1
645.574 7
645.591 2
645.607 0
645.624 0
645.640 1
645.657 3
645.673 0
645.690 0
645.706 0
645.723 9
645.739 1
645.755 5
645.772 1
645.788 1
645.805 3
645.821 3
645.838 1
645.854 0
645.871 2
645.887 0
645.903 0
645.920 0
645.936 3
645.953 4
645.969 0
645.986 5
646.002 6
646.019 8
646.035 0
646.052 0
646.068 4
646.084 0
646.101 0
646.117 5
646.134 3
646.150 0
646.167 2
646.183 7
646.200 11
646.216 31
646.233 15
646.249 3
646.265 0
646.282 11
646.298 5
646.315 0
646.331 8
646.348 7
646.364 3
646.381 0
646.397 6
646.414 9
646.430 7
646.446 4
646.463 7
646.479 0
646.496 4
646.512 0
646.529 4
646.545 6
646.562 0
646.578 0
646.595 0
646.611 0
646.628 6
646.644 1
646.660 0
646.677 0
646.693 0
646.710 0
646.726 0
646.743 5
646.759 7
646.776 3
646.792 11
646.809 8
646.825 1
646.842 0
646.858 6
646.874 7
646.891 1
646.907 1
646.924 1
646.940 2
646.957 1
646.973 2
646.990 0
647.006 8
647.023 6
647.039 15
647.056 6
647.072 1
647.089 8
647.105 4
647.121 0
647.138 0
647.154 0
647.171 5
647.187 5
647.204 0
647.220 0
647.237 4
647.253 0
647.270 0
647.286 1
647.303 0
647.319 6
647.336 19
647.352 7
647.369 14
647.385 11
647.401 3
647.418 3
647.434 0
647.451 8
647.467 0
647.484 0
647.500 8
647.517 4
647.533 0
647.550 11
647.566 8
647.583 10
647.599 0
647.616 6
647.632 0
647.649 0
647.665 0
647.681 0
647.698 0
647.714 3
647.731 11
647.747 7
647.764 0
647.780 0
647.797 5
647.813 2
647.830 2
647.846 1
647.863 8
647.879 1
647.896 0
647.912 0
647.929 11
647.945 14
647.962 12
647.978 3
647.995 5
648.011 2
648.027 0
648.044 0
648.060 0
648.077 0
648.093 5
648.110 20
648.126 28
648.143 9
648.159 0
648.176 12
648.192 15
648.209 6
648.225 0
648.242 2
648.258 0
648.275 1
648.291 10
648.308 2
648.324 0
648.341 0
648.357 6
648.374 0
648.390 9
648.407 1
648.423 6
648.440 5
648.456 0
648.473 6
648.489 6
648.505 1
648.522 0
648.538 0
648.555 0
648.571 0
648.588 5
648.604 3
648.621 0
648.637 0
648.654 5
648.670 9
648.687 2
648.703 4
648.720 0
648.736 0
648.753 3
648.769 18
648.786 2
648.802 0
648.819 0
648.835 0
648.852 3
648.868 0
648.885 3
648.901 11
648.918 13
648.934 1
648.951 0
648.967 1
648.984 3
649.000 0
649.017 0
649.033 0
649.050 0
649.066 0
649.083 0
649.099 0
649.116 0
649.132 7
649.149 3
649.165 0
649.182 3
649.198 9
649.215 8
649.231 0
649.248 0
649.264 2
649.280 0
649.297 0
649.313 0
649.330 4
649.346 0
649.363 0
649.379 0
649.396 0
649.412 0
649.429 0
649.445 0
649.462 0
649.478 1
649.495 4
649.511 0
649.528 3
649.544 1
649.561 3
649.577 3
649.594 3
649.610 5
649.627 8
649.643 0
649.660 9
649.676 3
649.693 1
649.709 0
649.726 0
649.742 2
649.759 9
649.775 16
649.792 8
649.808 8
649.825 6
649.841 0
649.858 0
649.874 0
649.891 0
649.907 9
649.924 9
649.940 3
649.957 1
649.973 0
649.990 0
650.006 0
650.023 0
650.039 0
650.056 0
650.072 4
650.089 0
650.106 0
650.122 1
650.139 0
650.155 0
650.172 0
650.188 0
650.205 2
650.221 7
650.238 1
650.254 0
650.271 8
650.287 6
650.304 7
650.320 9
650.337 6
650.353 0
650.370 3
650.386 1
650.403 0
650.419 0
650.436 10
650.452 4
650.469 0
650.485 0
650.502 1
650.518 0
650.535 5
650.551 3
650.568 14
650.584 9
650.601 1
650.617 0
650.634 0
650.650 0
650.667 0
650.683 0
650.700 0
650.716 0
650.733 0
650.749 0
650.766 1
650.782 8
650.799 2
650.815 6
650.832 0
650.848 0
650.865 3
650.881 1
650.898 10
650.915 14
650.931 14
650.948 1
650.964 1
650.981 1
650.997 6
651.014 0
651.030 1
651.047 2
651.063 4
651.080 3
651.096 12
651.113 11
651.129 10
651.146 0
651.162 8
651.179 1
651.195 5
651.212 6
651.228 11
651.245 5
651.261 9
651.278 21
651.294 1
651.311 0
651.327 0
651.344 7
651.361 2
651.377 0
651.394 20
651.410 7
651.427 1
651.443 4
651.460 3
651.476 2
651.493 2
651.509 3
651.526 1
651.542 2
651.559 1
651.575 0
651.592 0
651.608 0
651.625 0
651.641 0
651.658 0
651.674 0
651.691 0
651.708 0
651.724 0
651.741 0
651.757 4
651.774 0
651.790 0
651.807 0
651.823 0
651.840 0
651.856 4
651.873 2
651.889 0
651.906 1
651.922 1
651.939 0
651.955 0
651.972 2
651.988 0
652.005 1
652.022 0
652.038 0
652.055 2
652.071 9
652.088 6
652.104 1
652.121 8
652.137 4
652.154 0
652.170 0
652.187 0
652.203 6
652.220 5
652.236 5
652.253 2
652.270 0
652.286 3
652.303 0
652.319 0
652.336 0
652.352 0
652.369 0
652.385 0
652.402 4
652.418 2
652.435 0
652.451 0
652.468 2
652.484 0
652.501 14
652.518 6
652.534 1
652.551 6
652.567 0
652.584 0
652.600 0
652.617 1
652.633 0
652.650 6
652.666 1
652.683 0
652.699 0
652.716 0
652.733 0
652.749 0
652.766 1
652.782 0
652.799 0
652.815 0
652.832 3
652.848 0
652.865 0
652.881 0
652.898 6
652.914 10
652.931 0
652.948 1
652.964 0
652.981 7
652.997 3
653.014 1
653.030 0
653.047 4
653.063 0
653.080 8
653.096 2
653.113 0
653.129 1
653.146 1
653.163 0
653.179 11
653.196 4
653.212 0
653.229 0
653.245 0
653.262 6
653.278 9
653.295 8
653.311 0
653.328 0
653.345 7
653.361 3
653.378 1
653.394 4
653.411 0
653.427 5
653.444 3
653.460 3
653.477 0
653.494 0
653.510 0
653.527 2
653.543 7
653.560 1
653.576 12
653.593 14
653.609 2
653.626 0
653.642 0
653.659 0
653.676 0
653.692 0
653.709 0
653.725 0
653.742 0
653.758 3
653.775 12
653.791 6
653.808 0
653.825 0
653.841 0
653.858 10
653.874 4
653.891 0
653.907 3
653.924 15
653.940 11
653.957 1
653.974 0
653.990 0
654.007 1
654.023 0
654.040 0
654.056 0
654.073 0
654.089 0
654.106 0
654.123 0
654.139 0
654.156 1
654.172 17
654.189 4
654.205 16
654.222 1
654.238 21
654.255 23
654.272 10
654.288 5
654.305 5
654.321 16
654.338 2
654.354 0
654.371 0
654.387 4
654.404 0
654.421 19
654.437 9
654.454 11
654.470 0
654.487 4
654.503 10
654.520 11
654.536 7
654.553 0
654.570 2
654.586 1
654.603 0
654.619 5
654.636 2
654.652 0
654.669 0
654.686 0
654.702 2
654.719 0
654.735 0
654.752 0
654.768 0
654.785 0
654.801 0
654.818 7
654.835 9
654.851 5
654.868 6
654.884 2
654.901 0
654.917 2
654.934 0
654.951 0
654.967 0
654.984 0
655.000 0
655.017 0
655.033 0
655.050 0
655.067 0
655.083 7
655.100 5
655.116 0
655.133 2
655.149 0
655.166 0
655.183 3
655.199 6
655.216 5
655.232 4
655.249 0
655.265 2
655.282 0
655.299 0
655.315 0
655.332 0
655.348 0
655.365 2
655.381 14
655.398 13
655.415 0
655.431 0
655.448 4
655.464 0
655.481 0
655.497 3
655.514 0
655.531 3
655.547 2
655.564 0
655.580 0
655.597 0
655.613 0
655.630 9
655.647 0
655.663 0
655.680 0
655.696 0
655.713 1
655.729 0
655.746 0
655.763 0
655.779 0
655.796 0
655.812 0
655.829 0
655.845 0
655.862 8
655.879 0
655.895 0
655.912 0
655.928 0
655.945 1
655.962 13
655.978 3
655.995 2
656.011 0
656.028 0
656.044 1
656.061 6
656.078 1
656.094 0
656.111 0
656.127 0
656.144 0
656.161 4
656.177 6
656.194 0
656.210 1
656.227 15
656.243 18
656.260 5
656.277 0
656.293 0
656.310 9
656.326 3
656.343 0
656.360 0
656.376 0
656.393 0
656.409 6
656.426 7
656.442 0
656.459 4
656.476 0
656.492 0
656.509 0
656.525 0
656.542 7
656.559 10
656.575 8
656.592 0
656.608 0
656.625 0
656.641 0
656.658 0
656.675 0
656.691 0
656.708 7
656.724 0
656.741 5
656.758 10
656.774 1
656.791 6
656.807 6
656.824 4
656.841 2
656.857 0
656.874 0
656.890 0
656.907 1
656.924 0
656.940 0
656.957 0
656.973 0
656.990 0
657.006 0
657.023 0
657.040 1
657.056 9
657.073 1
657.089 3
657.106 12
657.123 3
657.139 16
657.156 18
657.172 6
657.189 14
657.206 14
657.222 16
657.239 8
657.255 9
657.272 8
657.289 1
657.305 0
657.322 0
657.338 0
657.355 0
657.372 0
657.388 8
657.405 4
657.421 0
657.438 0
657.455 0
657.471 5
657.488 0
657.504 0
657.521 0
657.538 0
657.554 1
657.571 0
657.587 7
657.604 18
657.621 0
657.637 7
657.654 8
657.670 4
657.687 0
657.704 2
657.720 0
657.737 0
657.753 1
657.770 0
657.787 11
657.803 1
657.820 1
657.836 0
657.853 0
657.870 0
657.886 2
657.903 1
657.919 1
657.936 0
657.953 0
657.969 0
657.986 2
658.002 0
658.019 0
658.036 0
658.052 0
658.069 0
658.085 0
658.102 2
658.119 0
658.135 0
658.152 0
658.169 0
658.185 0
658.202 0
658.218 1
658.235 4
658.252 4
658.268 8
658.285 3
658.301 0
658.318 0
658.335 7
658.351 0
658.368 5
658.384 0
658.401 0
658.418 7
658.434 15
658.451 6
658.467 0
658.484 0
658.501 2
658.517 9
658.534 2
658.551 3
658.567 1
658.584 0
658.600 0
658.617 2
658.634 0
658.650 0
658.667 0
658.683 0
658.700 0
658.717 0
658.733 0
658.750 0
658.767 0
658.783 0
658.800 1
658.816 1
658.833 1
658.850 4
658.866 5
658.883 1
658.899 0
658.916 0
658.933 0
658.949 0
658.966 0
658.983 0
658.999 0
659.016 0
659.032 4
659.049 14
659.066 3
659.082 0
659.099 0
659.115 2
659.132 5
659.149 3
659.165 0
659.182 0
659.199 2
659.215 0
659.232 0
659.248 6
659.265 9
659.282 17
659.298 9
659.315 14
659.332 2
659.348 4
659.365 5
659.381 9
659.398 1
659.415 0
659.431 3
659.448 4
659.465 8
659.481 2
659.498 0
659.514 8
659.531 14
659.548 1
659.564 0
659.581 11
659.598 8
659.614 2
659.631 0
659.647 3
659.664 2
659.681 2
659.697 1
659.714 2
659.731 0
659.747 3
659.764 7
659.780 1
659.797 4
659.814 20
659.830 10
659.847 2
659.864 0
659.880 0
659.897 0
659.913 0
659.930 0
659.947 3
659.963 3
659.980 4
659.997 1
660.013 2
660.030 0
660.046 2
660.063 2
660.080 5
660.096 1
660.113 0
660.130 5
660.146 0
660.163 0
660.180 0
660.196 2
660.213 15
660.229 18
660.246 2
660.263 3
660.279 0
660.296 2
660.313 8
660.329 16
660.346 8
660.363 2
660.379 3
660.396 8
660.412 0
660.429 0
660.446 2
660.462 1
660.479 0
660.496 2
660.512 4
660.529 6
660.546 0
660.562 1
660.579 10
660.595 0
660.612 0
660.629 5
660.645 0
660.662 0
660.679 0
660.695 0
660.712 1
660.729 0
660.745 0
660.762 2
660.778 3
660.795 1
660.812 8
660.828 2
660.845 0
660.862 0
660.878 0
660.895 9
660.912 3
660.928 9
660.945 2
660.962 1
660.978 5
660.995 0
661.011 1
661.028 0
661.045 2
661.061 2
661.078 0
661.095 0
661.111 0
661.128 1
661.145 0
661.161 0
661.178 11
661.195 9
661.211 8
661.228 2
661.244 1
661.261 2
661.278 8
661.294 4
661.311 3
661.328 1
661.344 13
661.361 3
661.378 1
661.394 1
661.411 8
661.428 5
661.444 0
661.461 1
661.478 1
661.494 2
661.511 8
661.528 1
661.544 1
661.561 1
661.577 0
661.594 0
661.611 0
661.627 0
661.644 0
661.661 5
661.677 0
661.694 0
661.711 0
661.727 0
661.744 0
661.761 1
661.777 0
661.794 0
661.811 0
661.827 8
661.844 3
661.861 1
661.877 2
661.894 0
661.911 0
661.927 0
661.944 0
661.960 0
661.977 0
661.994 0
662.010 1
662.027 5
662.044 0
662.060 0
662.077 0
662.094 2
662.110 1
662.127 11
662.144 3
662.160 0
662.177 2
662.194 7
662.210 7
662.227 5
662.244 13
662.260 3
662.277 16
662.294 8
662.310 2
662.327 0
662.344 0
662.360 3
662.377 8
662.394 4
662.410 2
662.427 14
662.444 4
662.460 3
662.477 8
662.494 13
662.510 18
662.527 14
662.544 1
662.560 0
662.577 10
662.594 9
662.610 3
662.627 14
662.644 2
662.660 0
662.677 7
662.694 8
662.710 4
662.727 14
662.744 4
662.760 1
662.777 0
662.794 4
662.810 9
662.827 2
662.844 0
662.860 0
662.877 0
662.894 0
662.910 2
662.927 3
662.944 0
662.960 0
662.977 0
662.994 0
663.010 0
663.027 0
663.044 0
663.060 2
663.077 0
663.094 4
663.110 2
663.127 12
663.144 1
663.160 0
663.177 0
663.194 0
663.210 3
663.227 0
663.244 0
663.260 8
663.277 11
663.294 0
663.310 0
663.327 1
663.344 6
663.360 1
663.377 1
663.394 0
663.410 0
663.427 0
663.444 0
663.460 0
663.477 7
663.494 2
663.510 0
663.527 3
663.544 2
663.560 0
663.577 0
663.594 0
663.610 0
663.627 0
663.644 3
663.660 0
663.677 0
663.694 0
663.710 0
663.727 0
663.744 0
663.760 0
663.777 15
663.794 12
663.811 1
663.827 7
663.844 0
663.861 0
663.877 9
663.894 2
663.911 3
663.927 8
663.944 4
663.961 18
663.977 3
663.994 13
664.011 11
664.027 2
664.044 0
664.061 0
664.077 0
664.094 3
664.111 1
664.127 0
664.144 0
664.161 1
664.178 3
664.194 1
664.211 0
664.228 8
664.244 3
664.261 0
664.278 1
664.294 1
664.311 0
664.328 3
664.344 5
664.361 0
664.378 3
664.394 0
664.411 0
664.428 3
664.444 1
664.461 1
664.478 0
664.495 7
664.511 3
664.528 0
664.545 0
664.561 0
664.578 5
664.595 4
664.611 7
664.628 8
664.645 8
664.661 3
664.678 3
664.695 0
664.711 0
664.728 1
664.745 7
664.762 0
664.778 0
664.795 0
664.812 0
664.828 0
664.845 0
664.862 0
664.878 6
664.895 13
664.912 8
664.928 0
664.945 0
664.962 5
664.979 17
664.995 9
665.012 1
665.029 0
665.045 0
665.062 0
665.079 2
665.095 16
665.112 3
665.129 0
665.145 5
665.162 3
665.179 5
665.196 0
665.212 7
665.229 8
665.246 2
665.262 0
665.279 0
665.296 0
665.312 0
665.329 0
665.346 0
665.363 6
665.379 6
665.396 2
665.413 9
665.429 3
665.446 0
665.463 0
665.479 0
665.496 0
665.513 0
665.530 0
665.546 1
665.563 3
665.580 2
665.596 5
665.613 0
665.630 0
665.646 1
665.663 0
665.680 4
665.697 1
665.713 0
665.730 0
665.747 0
665.763 8
665.780 17
665.797 13
665.813 7
665.830 14
665.847 5
665.864 0
665.880 3
665.897 2
665.914 1
665.930 1
665.947 5
665.964 1
665.981 0
665.997 0
666.014 0
666.031 3
666.047 0
666.064 0
666.081 0
666.097 0
666.114 0
666.131 0
666.148 8
666.164 2
666.181 2
666.198 0
666.214 11
666.231 13
666.248 12
666.265 6
666.281 17
666.298 5
666.315 11
666.331 3
666.348 5
666.365 0
666.382 2
666.398 0
666.415 0
666.432 9
666.448 1
666.465 4
666.482 9
666.499 9
666.515 9
666.532 1
666.549 0
666.565 0
666.582 4
666.599 0
666.616 1
666.632 2
666.649 0
666.666 0
666.682 0
666.699 0
666.716 0
666.733 0
666.749 6
666.766 0
666.783 3
666.799 0
666.816 0
666.833 4
666.850 2
666.866 1
666.883 2
666.900 0
666.916 0
666.933 0
666.950 2
666.967 1
666.983 9
667.000 3
667.017 0
667.033 0
667.050 0
667.067 0
667.084 0
667.100 0
667.117 0
667.134 10
667.150 3
667.167 2
667.184 4
667.201 2
667.217 9
667.234 4
667.251 8
667.268 8
667.284 28
667.301 14
667.318 8
667.334 18
667.351 22
667.368 4
667.385 0
667.401 15
667.418 3
667.435 5
667.451 5
667.468 0
667.485 2
667.502 8
667.518 0
667.535 0
667.552 12
667.569 1
667.585 1
667.602 0
667.619 0
667.635 0
667.652 0
667.669 0
667.686 3
667.702 1
667.719 0
667.736 0
667.753 0
667.769 0
667.786 1
667.803 3
667.819 2
667.836 0
667.853 0
667.870 0
667.886 2
667.903 10
667.920 1
667.937 0
667.953 1
667.970 12
667.987 5
668.003 1
668.020 0
668.037 2
668.054 7
668.070 6
668.087 1
668.104 3
668.121 2
668.137 6
668.154 5
668.171 0
668.188 1
668.204 1
668.221 15
668.238 4
668.254 3
668.271 25
668.288 10
668.305 0
668.321 9
668.338 10
668.355 12
668.372 2
668.388 0
668.405 4
668.422 1
668.439 5
668.455 6
668.472 0
668.489 0
668.506 0
668.522 0
668.539 0
668.556 0
668.572 0
668.589 1
668.606 0
668.623 0
668.639 0
668.656 1
668.673 0
668.690 1
668.706 2
668.723 0
668.740 0
668.757 0
668.773 0
668.790 0
668.807 0
668.824 0
668.840 0
668.857 0
668.874 0
668.891 0
668.907 0
668.924 0
668.941 0
668.958 2
668.974 1
668.991 0
669.008 1
669.024 0
669.041 0
669.058 0
669.075 6
669.091 0
669.108 4
669.125 6
669.142 10
669.158 2
669.175 10
669.192 3
669.209 11
669.225 8
669.242 6
669.259 0
669.276 2
669.292 12
669.309 14
669.326 7
669.343 0
669.359 0
669.376 6
669.393 1
669.410 0
669.426 0
669.443 11
669.460 6
669.477 3
669.493 3
669.510 0
669.527 0
669.544 8
669.560 7
669.577 7
669.594 10
669.611 18
669.627 5
669.644 0
669.661 0
669.678 0
669.694 0
669.711 2
669.728 6
669.745 0
669.761 5
669.778 2
669.795 12
669.812 1
669.828 1
669.845 0
669.862 0
669.879 0
669.895 0
669.912 0
669.929 2
669.946 10
669.962 8
669.979 0
669.996 0
670.013 1
670.030 0
670.046 0
670.063 1
670.080 0
670.097 0
670.113 0
670.130 4
670.147 9
670.164 9
670.180 8
670.197 7
670.214 0
670.231 6
670.247 0
670.264 4
670.281 4
670.298 2
670.314 1
670.331 7
670.348 0
670.365 0
670.381 1
670.398 2
670.415 0
670.432 3
670.449 1
670.465 2
670.482 2
670.499 4
670.516 11
670.532 5
670.549 0
670.566 0
670.583 0
670.599 0
670.616 0
670.633 1
670.650 0
670.666 0
670.683 2
670.700 10
670.717 0
670.733 0
670.750 0
670.767 0
670.784 2
670.801 0
670.817 6
670.834 3
670.851 0
670.868 2
670.884 14
670.901 2
670.918 0
670.935 0
670.951 0
670.968 0
670.985 0
671.002 3
671.019 0
671.035 0
671.052 0
671.069 0
671.086 5
671.102 2
671.119 0
671.136 1
671.153 0
671.169 0
671.186 2
671.203 0
671.220 0
671.237 0
671.253 14
671.270 7
671.287 0
671.304 0
671.320 0
671.337 0
671.354 1
671.371 0
671.388 0
671.404 0
671.421 3
671.438 0
671.455 2
671.471 1
671.488 3
671.505 1
671.522 6
671.538 0
671.555 0
671.572 0
671.589 9
671.606 9
671.622 0
671.639 0
671.656 3
671.673 2
671.689 0
671.706 5
671.723 2
671.740 0
671.757 4
671.773 0
671.790 0
671.807 0
671.824 0
671.840 2
671.857 5
671.874 5
671.891 0
671.908 0
671.924 5
671.941 5
671.958 2
671.975 0
671.991 0
672.008 0
672.025 0
672.042 0
672.059 9
672.075 0
672.092 0
672.109 1
672.126 0
672.143 0
672.159 0
672.176 0
672.193 0
672.210 1
672.226 6
672.243 0
672.260 3
672.277 0
672.294 0
672.310 0
672.327 0
672.344 2
672.361 3
672.378 1
672.394 16
672.411 4
672.428 10
672.445 10
672.461 4
672.478 5
672.495 10
672.512 5
672.529 3
672.545 2
672.562 2
672.579 6
672.596 0
672.613 0
672.629 0
672.646 0
672.663 3
672.680 0
672.696 0
672.713 1
672.730 0
672.747 0
672.764 0
672.780 2
672.797 2
672.814 0
672.831 5
672.848 2
672.864 0
672.881 0
672.898 9
672.915 2
672.932 1
672.948 0
672.965 0
672.982 0
672.999 0
673.016 2
673.032 2
673.049 0
673.066 0
673.083 2
673.100 1
673.116 0
673.133 0
673.150 0
673.167 0
673.184 2
673.200 4
673.217 8
673.234 6
673.251 4
673.267 0
673.284 16
673.301 4
673.318 3
673.335 0
673.351 0
673.368 0
673.385 0
673.402 14
673.419 10
673.435 1
673.452 8
673.469 2
673.486 1
673.503 10
673.519 11
673.536 2
673.553 0
673.570 3
673.587 0
673.603 3
673.620 6
673.637 2
673.654 0
673.671 0
673.687 0
673.704 5
673.721 4
673.738 0
673.755 1
673.771 3
673.788 0
673.805 0
673.822 0
673.839 0
673.856 0
673.872 0
673.889 0
673.906 3
673.923 8
673.940 0
673.956 1
673.973 5
673.990 7
674.007 1
674.024 0
674.040 0
674.057 0
674.074 2
674.091 0
674.108 1
674.124 0
674.141 0
674.158 0
674.175 0
674.192 0
674.208 3
674.225 0
674.242 0
674.259 0
674.276 0
674.293 0
674.309 0
674.326 2
674.343 6
674.360 1
674.377 0
674.393 0
674.410 33
674.427 15
674.444 2
674.461 0
674.477 0
674.494 0
674.511 0
674.528 0
674.545 1
674.561 4
674.578 2
674.595 0
674.612 2
674.629 0
674.646 4
674.662 0
674.679 0
674.696 0
674.713 0
674.730 0
674.746 0
674.763 0
674.780 2
674.797 6
674.814 1
674.831 0
674.847 0
674.864 0
674.881 6
674.898 7
674.915 0
674.931 0
674.948 11
674.965 3
674.982 0
674.999 1
675.016 12
675.032 2
675.049 5
675.066 6
675.083 1
675.100 10
675.116 4
675.133 0
675.150 0
675.167 0
675.184 9
675.201 6
675.217 0
675.234 0
675.251 1
675.268 3
675.285 1
675.301 0
675.318 0
675.335 0
675.352 0
675.369 0
675.386 0
675.402 0
675.419 3
675.436 4
675.453 0
675.470 3
675.487 2
675.503 7
675.520 1
675.537 2
675.554 10
675.571 0
675.588 13
675.604 17
675.621 9
675.638 1
675.655 4
675.672 0
675.688 0
675.705 0
675.722 4
675.739 3
675.756 1
675.773 0
675.789 0
675.806 0
675.823 7
675.840 0
675.857 0
675.874 0
675.890 2
675.907 17
675.924 5
675.941 1
675.958 3
675.975 0
675.991 0
676.008 0
676.025 2
676.042 1
676.059 1
676.076 6
676.092 9
676.109 1
676.126 0
676.143 2
676.160 4
676.177 3
676.193 2
676.210 9
676.227 8
676.244 12
676.261 4
676.278 1
676.294 7
676.311 5
676.328 0
676.345 1
676.362 4
676.379 12
676.395 3
676.412 0
676.429 8
676.446 2
676.463 1
676.480 0
676.496 0
676.513 0
676.530 0
676.547 3
676.564 8
676.581 4
676.597 0
676.614 11
676.631 6
676.648 3
676.665 10
676.682 14
676.698 13
676.715 6
676.732 5
676.749 9
676.766 7
676.783 2
676.800 1
676.816 4
676.833 1
676.850 0
676.867 0
676.884 0
676.901 2
676.917 1
676.934 0
676.951 2
676.968 2
676.985 13
677.002 3
677.018 3
677.035 0
677.052 0
677.069 8
677.086 1
677.103 0
677.120 6
677.136 9
677.153 1
677.170 0
677.187 0
677.204 11
677.221 5
677.237 0
677.254 2
677.271 0
677.288 0
677.305 2
677.322 1
677.339 0
677.355 0
677.372 0
677.389 0
677.406 1
677.423 5
677.440 0
677.457 0
677.473 1
677.490 5
677.507 2
677.524 0
677.541 0
677.558 0
677.574 6
677.591 4
677.608 3
677.625 1
677.642 0
677.659 0
677.676 1
677.692 6
677.709 3
677.726 10
677.743 1
677.760 0
677.777 0
677.794 0
677.810 10
677.827 3
677.844 0
677.861 0
677.878 11
677.895 16
677.912 3
677.928 2
677.945 0
677.962 4
677.979 9
677.996 12
678.013 5
678.030 0
678.046 0
678.063 1
678.080 3
678.097 0
678.114 0
678.131 0
678.148 0
678.164 4
678.181 14
678.198 76
678.215 149
678.232 215
678.249 135
678.266 84
678.282 43
678.299 17
678.316 11
678.333 21
678.350 17
678.367 11
678.384 3
678.400 0
678.417 4
678.434 0
678.451 0
678.468 2
678.485 0
678.502 13
678.518 2
678.535 0
678.552 1
678.569 2
678.586 0
678.603 0
678.620 1
678.636 0
678.653 2
678.670 5
678.687 8
678.704 1
678.721 0
678.738 1
678.755 0
678.771 0
678.788 0
678.805 1
678.822 1
678.839 0
678.856 1
678.873 0
678.889 0
678.906 0
678.923 2
678.940 0
678.957 0
678.974 0
678.991 2
679.008 0
679.024 0
679.041 0
679.058 0
679.075 0
679.092 2
679.109 0
679.126 0
679.143 1
679.159 0
679.176 5
679.193 15
679.210 57
679.227 65
679.244 88
679.261 27
679.277 25
679.294 42
679.311 23
679.328 5
679.345 0
679.362 6
679.379 0
679.396 3
679.412 0
679.429 3
679.446 5
679.463 2
679.480 1
679.497 0
679.514 0
679.531 0
679.547 0
679.564 0
679.581 10
679.598 9
679.615 1
679.632 1
679.649 12
679.666 4
679.682 2
679.699 0
679.716 0
679.733 0
679.750 2
679.767 0
679.784 0
679.801 0
679.818 0
679.834 8
679.851 4
679.868 2
679.885 2
679.902 4
679.919 7
679.936 0
679.953 0
679.969 2
679.986 0
680.003 4
680.020 1
680.037 0
680.054 0
680.071 0
680.088 0
680.104 0
680.121 1
680.138 0
680.155 0
680.172 0
680.189 0
680.206 5
680.223 12
680.240 8
680.256 15
680.273 21
680.290 5
680.307 11
680.324 6
680.341 5
680.358 1
680.375 3
680.392 0
680.408 12
680.425 10
680.442 1
680.459 0
680.476 0
680.493 1
680.510 6
680.527 2
680.543 4
680.560 12
680.577 5
680.594 3
680.611 2
680.628 2
680.645 9
680.662 1
680.679 3
680.695 0
680.712 0
680.729 2
680.746 0
680.763 0
680.780 0
680.797 0
680.814 4
680.831 0
680.848 0
680.864 10
680.881 2
680.898 3
680.915 5
680.932 0
680.949 0
680.966 0
680.983 0
681.000 0
681.016 0
681.033 3
681.050 1
681.067 0
681.084 0
681.101 1
681.118 0
681.135 0
681.152 5
681.168 1
681.185 5
681.202 4
681.219 7
681.236 4
681.253 0
681.270 0
681.287 0
681.304 3
681.321 2
681.337 0
681.354 0
681.371 1
681.388 11
681.405 1
681.422 0
681.439 0
681.456 0
681.473 1
681.490 4
681.506 3
681.523 11
681.540 8
681.557 5
681.574 9
681.591 18
681.608 17
681.625 1
681.642 0
681.659 0
681.675 0
681.692 3
681.709 0
681.726 0
681.743 0
681.760 0
681.777 2
681.794 1
681.811 2
681.828 5
681.844 0
681.861 0
681.878 2
681.895 8
681.912 8
681.929 1
681.946 0
681.963 0
681.980 4
681.997 0
682.014 0
682.030 1
682.047 0
682.064 0
682.081 7
682.098 10
682.115 1
682.132 0
682.149 0
682.166 11
682.183 4
682.200 0
682.216 0
682.233 3
682.250 0
682.267 10
682.284 12
682.301 13
682.318 3
682.335 0
682.352 0
682.369 1
682.386 2
682.402 4
682.419 0
682.436 0
682.453 0
682.470 0
682.487 0
682.504 0
682.521 0
682.538 1
682.555 0
682.572 5
682.588 0
682.605 0
682.622 5
682.639 0
682.656 0
682.673 0
682.690 1
682.707 1
682.724 1
682.741 10
682.758 2
682.775 1
682.791 3
682.808 0
682.825 3
682.842 2
682.859 0
682.876 12
682.893 6
682.910 1
682.927 3
682.944 4
682.961 6
682.978 1
682.994 1
683.011 5
683.028 0
683.045 0
683.062 1
683.079 0
683.096 3
683.113 4
683.130 3
683.147 3
683.164 6
683.181 8
683.197 2
683.214 2
683.231 4
683.248 9
683.265 21
683.282 30
683.299 22
683.316 28
683.333 40
683.350 15
683.367 19
683.384 11
683.401 1
683.417 2
683.434 20
683.451 14
683.468 13
683.485 15
683.502 5
683.519 3
683.536 3
683.553 2
683.570 0
683.587 0
683.604 5
683.621 7
683.637 11
683.654 3
683.671 6
683.688 0
683.705 0
683.722 0
683.739 0
683.756 0
683.773 0
683.790 0
683.807 0
683.824 0
683.841 0
683.858 0
683.874 8
683.891 13
683.908 3
683.925 0
683.942 0
683.959 0
683.976 0
683.993 0
684.010 0
684.027 0
684.044 1
684.061 2
684.078 0
684.095 0
684.112 0
684.128 0
684.145 0
684.162 4
684.179 11
684.196 6
684.213 16
684.230 7
684.247 12
684.264 1
684.281 16
684.298 11
684.315 16
684.332 8
684.349 3
684.366 7
684.382 0
684.399 0
684.416 1
684.433 0
684.450 2
684.467 1
684.484 0
684.501 1
684.518 2
684.535 7
684.552 3
684.569 0
684.586 2
684.603 8
684.620 13
684.637 1
684.653 0
684.670 1
684.687 0
684.704 1
684.721 0
684.738 2
684.755 0
684.772 0
684.789 0
684.806 0
684.823 0
684.840 1
684.857 0
684.874 0
684.891 2
684.908 0
684.925 4
684.941 3
684.958 0
684.975 1
684.992 5
685.009 6
685.026 1
685.043 0
685.060 0
685.077 3
685.094 13
685.111 12
685.128 1
685.145 0
685.162 0
685.179 3
685.196 25
685.213 8
685.230 1
685.246 8
685.263 1
685.280 0
685.297 5
685.314 9
685.331 0
685.348 6
685.365 2
685.382 2
685.399 0
685.416 11
685.433 4
685.450 3
685.467 8
685.484 3
685.501 0
685.518 5
685.535 0
685.552 0
685.568 0
685.585 2
685.602 2
685.619 2
685.636 0
685.653 2
685.670 2
685.687 1
685.704 0
685.721 7
685.738 3
685.755 0
685.772 0
685.789 1
685.806 4
685.823 0
685.840 5
685.857 2
685.874 0
685.891 0
685.908 2
685.924 0
685.941 0
685.958 1
685.975 1
685.992 0
686.009 0
686.026 3
686.043 11
686.060 2
686.077 6
686.094 3
686.111 7
686.128 1
686.145 0
686.162 1
686.179 6
686.196 0
686.213 6
686.230 1
686.247 6
686.264 10
686.281 4
686.298 2
686.314 23
686.331 2
686.348 0
686.365 1
686.382 0
686.399 0
686.416 0
686.433 0
686.450 0
686.467 0
686.484 0
686.501 1
686.518 0
686.535 0
686.552 0
686.569 0
686.586 0
686.603 3
686.620 1
686.637 2
686.654 0
686.671 3
686.688 2
686.705 1
686.722 4
686.739 10
686.755 3
686.772 0
686.789 0
686.806 0
686.823 0
686.840 7
686.857 0
686.874 0
686.891 0
686.908 0
686.925 0
686.942 0
686.959 0
686.976 0
686.993 3
687.010 5
687.027 3
687.044 0
687.061 1
687.078 0
687.095 0
687.112 1
687.129 11
687.146 2
687.163 0
687.180 7
687.197 0
687.214 1
687.231 6
687.248 0
687.265 0
687.282 5
687.298 5
687.315 0
687.332 0
687.349 1
687.366 11
687.383 1
687.400 0
687.417 4
687.434 2
687.451 0
687.468 0
687.485 0
687.502 4
687.519 1
687.536 0
687.553 0
687.570 0
687.587 0
687.604 0
687.621 0
687.638 3
687.655 2
687.672 0
687.689 0
687.706 0
687.723 3
687.740 5
687.757 0
687.774 0
687.791 0
687.808 11
687.825 8
687.842 4
687.859 3
687.876 0
687.893 0
687.910 0
687.927 0
687.944 0
687.961 0
687.978 0
687.994 0
688.011 0
688.028 13
688.045 6
688.062 6
688.079 4
688.096 18
688.113 4
688.130 5
688.147 0
688.164 0
688.181 10
688.198 11
688.215 0
688.232 0
688.249 0
688.266 8
688.283 0
688.300 0
688.317 4
688.334 5
688.351 0
688.368 2
688.385 5
688.402 1
688.419 1
688.436 0
688.453 0
688.470 0
688.487 0
688.504 0
688.521 0
688.538 0
688.555 3
688.572 1
688.589 6
688.606 1
688.623 0
688.640 10
688.657 1
688.674 0
688.691 1
688.708 5
688.725 7
688.742 4
688.759 0
688.776 0
688.793 1
688.810 0
688.827 3
688.844 0
688.861 4
688.878 7
688.895 0
688.912 7
688.929 16
688.946 8
688.963 2
688.980 2
688.997 0
689.014 0
689.031 4
689.048 10
689.065 1
689.082 1
689.099 0
689.116 0
689.133 0
689.150 0
689.167 3
689.184 11
689.201 7
689.218 0
689.235 0
689.252 12
689.269 2
689.286 0
689.303 9
689.320 2
689.337 0
689.354 0
689.371 1
689.388 9
689.405 5
689.422 0
689.439 0
689.456 1
689.473 0
689.490 2
689.507 2
689.524 0
689.541 0
689.558 0
689.575 0
689.592 0
689.609 3
689.626 1
689.643 0
689.660 0
689.677 0
689.694 0
689.711 1
689.728 0
689.745 0
689.762 0
689.779 0
689.796 0
689.813 0
689.830 6
689.847 4
689.864 0
689.881 0
689.898 0
689.915 0
689.932 0
689.949 0
689.966 0
689.983 1
690.000 0
690.017 9
690.034 6
690.051 1
690.068 1
690.085 0
690.102 2
690.119 0
690.136 0
690.153 6
690.170 0
690.187 5
690.204 3
690.221 0
690.238 0
690.255 1
690.272 0
690.289 15
690.306 9
690.323 5
690.340 8
690.357 1
690.374 19
690.391 19
690.408 3
690.425 1
690.442 2
690.459 0
690.476 1
690.493 8
690.510 9
690.527 2
690.544 0
690.561 8
690.578 6
690.595 6
690.612 2
690.629 0
690.646 5
690.663 4
690.680 0
690.697 0
690.714 1
690.731 0
690.748 2
690.765 0
690.782 9
690.799 4
690.816 0
690.833 0
690.850 5
690.867 0
690.884 0
690.901 6
690.918 1
690.935 1
690.952 0
690.969 0
690.986 0
691.003 2
691.020 1
691.037 0
691.054 0
691.071 0
691.088 0
691.105 0
691.122 4
691.139 0
691.156 1
691.173 0
691.191 0
691.208 0
691.225 0
691.242 4
691.259 1
691.276 0
691.293 9
691.310 5
691.327 3
691.344 0
691.361 0
691.378 0
691.395 0
691.412 0
691.429 0
691.446 1
691.463 0
691.480 4
691.497 1
691.514 11
691.531 2
691.548 0
691.565 2
691.582 0
691.599 5
691.616 13
691.633 1
691.650 6
691.667 10
691.684 1
691.701 0
691.718 0
691.735 3
691.752 8
691.769 4
691.786 15
691.803 3
691.820 0
691.837 0
691.854 0
691.871 0
691.888 0
691.906 2
691.923 5
691.940 2
691.957 0
691.974 0
691.991 0
692.008 0
692.025 5
692.042 0
692.059 7
692.076 2
692.093 0
692.110 5
692.127 5
692.144 0
692.161 1
692.178 0
692.195 0
692.212 0
692.229 2
692.246 1
692.263 0
692.280 0
692.297 0
692.314 0
692.331 10
692.348 1
692.365 14
692.382 6
692.399 2
692.416 6
692.434 12
692.451 3
692.468 0
692.485 0
692.502 4
692.519 1
692.536 0
692.553 0
692.570 4
692.587 1
692.604 0
692.621 0
692.638 16
692.655 20
692.672 3
692.689 6
692.706 0
692.723 1
692.740 0
692.757 0
692.774 1
692.791 0
692.808 0
692.825 0
692.842 0
692.859 0
692.876 0
692.894 0
692.911 1
692.928 1
692.945 0
692.962 0
692.979 1
692.996 0
693.013 0
693.030 2
693.047 2
693.064 7
693.081 4
693.098 0
693.115 1
693.132 1
693.149 0
693.166 11
693.183 3
693.200 0
693.217 0
693.234 0
693.251 0
693.268 8
693.286 16
693.303 18
693.320 4
693.337 0
693.354 0
693.371 0
693.388 0
693.405 0
693.422 0
693.439 5
693.456 3
693.473 0
693.490 0
693.507 4
693.524 0
693.541 0
693.558 5
693.575 5
693.592 0
693.609 13
693.626 3
693.644 0
693.661 1
693.678 0
693.695 0
693.712 3
693.729 6
693.746 5
693.763 2
693.780 2
693.797 4
693.814 3
693.831 0
693.848 0
693.865 0
693.882 0
693.899 1
693.916 0
693.933 0
693.950 1
693.968 9
693.985 4
694.002 0
694.019 2
694.036 0
694.053 3
694.070 1
694.087 6
694.104 0
694.121 2
694.138 6
694.155 8
694.172 3
694.189 7
694.206 0
694.223 0
694.240 1
694.257 5
694.275 0
694.292 0
694.309 0
694.326 6
694.343 10
694.360 0
694.377 0
694.394 0
694.411 3
694.428 2
694.445 0
694.462 3
694.479 12
694.496 0
694.513 0
694.530 0
694.547 0
694.565 0
694.582 0
694.599 0
694.616 2
694.633 0
694.650 0
694.667 0
694.684 0
694.701 0
694.718 0
694.735 0
694.752 0
694.769 0
694.786 0
694.803 0
694.820 0
694.838 1
694.855 19
694.872 6
694.889 0
694.906 1
694.923 0
694.940 10
694.957 1
694.974 6
694.991 6
695.008 3
695.025 8
695.042 6
695.059 0
695.076 0
695.094 0
695.111 2
695.128 5
695.145 1
695.162 0
695.179 2
695.196 0
695.213 0
695.230 0
695.247 0
695.264 2
695.281 0
695.298 1
695.315 10
695.332 1
695.350 0
695.367 3
695.384 5
695.401 10
695.418 5
695.435 10
695.452 9
695.469 0
695.486 24
695.503 12
695.520 3
695.537 5
695.554 1
695.572 0
695.589 8
695.606 1
695.623 8
695.640 0
695.657 8
695.674 12
695.691 7
695.708 3
695.725 0
695.742 0
695.759 0
695.776 3
695.793 0
695.811 0
695.828 8
695.845 5
695.862 6
695.879 1
695.896 0
695.913 1
695.930 0
695.947 14
695.964 4
695.981 4
695.998 1
696.015 0
696.033 0
696.050 0
696.067 0
696.084 2
696.101 0
696.118 2
696.135 8
696.152 0
696.169 0
696.186 0
696.203 0
696.220 0
696.238 6
696.255 12
696.272 5
696.289 3
696.306 5
696.323 3
696.340 0
696.357 0
696.374 2
696.391 13
696.408 13
696.425 0
696.443 1
696.460 4
696.477 2
696.494 0
696.511 0
696.528 6
696.545 5
696.562 0
696.579 0
696.596 6
696.613 0
696.630 1
696.648 0
696.665 2
696.682 1
696.699 0
696.716 0
696.733 0
696.750 0
696.767 4
696.784 4
696.801 0
696.818 0
696.836 1
696.853 0
696.870 2
696.887 3
696.904 0
696.921 1
696.938 0
696.955 0
696.972 1
696.989 0
697.006 4
697.024 3
697.041 3
697.058 9
697.075 5
697.092 0
697.109 0
697.126 2
697.143 1
697.160 0
697.177 1
697.194 2
697.212 1
697.229 0
697.246 0
697.263 16
697.280 8
697.297 0
697.314 0
697.331 0
697.348 0
697.365 1
697.382 1
697.400 0
697.417 4
697.434 0
697.451 1
697.468 0
697.485 0
697.502 0
697.519 0
697.536 1
697.553 0
697.571 0
697.588 0
697.605 0
697.622 0
697.639 0
697.656 0
697.673 0
697.690 0
697.707 0
697.724 0
697.742 3
697.759 7
697.776 8
697.793 0
697.810 0
697.827 4
697.844 2
697.861 7
697.878 0
697.895 0
697.913 3
697.930 2
697.947 16
697.964 8
697.981 1
697.998 2
698.015 0
698.032 0
698.049 0
698.066 0
698.084 3
698.101 0
698.118 0
698.135 1
698.152 1
698.169 0
698.186 0
698.203 0
698.220 0
698.238 0
698.255 0
698.272 0
698.289 0
698.306 7
698.323 7
698.340 9
698.357 0
698.374 10
698.392 0
698.409 10
698.426 18
698.443 1
698.460 1
698.477 3
698.494 0
698.511 0
698.528 0
698.546 0
698.563 0
698.580 0
698.597 5
698.614 6
698.631 12
698.648 1
698.665 0
698.682 8
698.700 9
698.717 0
698.734 0
698.751 0
698.768 0
698.785 2
698.802 0
698.819 6
698.836 0
698.854 1
698.871 6
698.888 2
698.905 1
698.922 0
698.939 0
698.956 0
698.973 0
698.990 1
699.008 4
699.025 0
699.042 2
699.059 0
699.076 0
699.093 0
699.110 17
699.127 6
699.144 2
699.162 13
699.179 5
699.196 0
699.213 0
699.230 0
699.247 5
699.264 0
699.281 11
699.299 4
699.316 17
699.333 2
699.350 0
699.367 12
699.384 3
699.401 0
699.418 6
699.436 14
699.453 4
699.470 0
699.487 0
699.504 0
699.521 0
699.538 0
699.555 0
699.572 0
699.590 3
699.607 14
699.624 3
699.641 0
699.658 0
699.675 0
699.692 5
699.709 12
699.727 10
699.744 0
699.761 0
699.778 0
699.795 0
699.812 0
699.829 0
699.846 0
699.864 1
699.881 0
699.898 0
699.915 6
699.932 1
699.949 0
699.966 1
699.983 1
700.001 0
700.018 3
700.035 0
700.052 1
700.069 0
700.086 0
700.103 0
700.121 0
700.138 8
700.155 16
700.172 9
700.189 16
700.206 16
700.223 20
700.240 9
700.258 18
700.275 25
700.292 45
700.309 17
700.326 3
700.343 0
700.360 9
700.377 8
700.395 12
700.412 10
700.429 0
700.446 0
700.463 0
700.480 5
700.497 3
700.515 8
700.532 4
700.549 3
700.566 0
700.583 0
700.600 0
700.617 0
700.635 0
700.652 0
700.669 0
700.686 3
700.703 0
700.720 0
700.737 0
700.754 1
700.772 1
700.789 0
700.806 0
700.823 7
700.840 2
700.857 0
700.874 0
700.892 0
700.909 0
700.926 1
700.943 7
700.960 0
700.977 0
700.994 1
701.012 1
701.029 0
701.046 6
701.063 4
701.080 3
701.097 0
701.114 0
701.132 0
701.149 1
701.166 6
701.183 3
701.200 5
701.217 1
701.234 2
701.252 17
701.269 9
701.286 13
701.303 10
701.320 10
701.337 6
701.354 13
701.372 16
701.389 1
701.406 0
701.423 4
701.440 0
701.457 9
701.474 6
701.492 0
701.509 0
701.526 1
701.543 0
701.560 0
701.577 0
701.594 0
701.612 0
701.629 0
701.646 0
701.663 0
701.680 2
701.697 6
701.714 6
701.732 1
701.749 0
701.766 1
701.783 0
701.800 0
701.817 0
701.835 0
701.852 0
701.869 0
701.886 0
701.903 0
701.920 6
701.937 3
701.955 2
701.972 0
701.989 0
702.006 0
702.023 2
702.040 10
702.058 1
702.075 1
702.092 0
702.109 6
702.126 2
702.143 5
702.160 2
702.178 2
702.195 0
702.212 5
702.229 6
702.246 3
702.263 5
702.281 0
702.298 1
702.315 0
702.332 1
702.349 0
702.366 0
702.383 3
702.401 6
702.418 5
702.435 3
702.452 1
702.469 0
702.486 0
702.504 0
702.521 2
702.538 8
702.555 6
702.572 0
702.589 0
702.607 0
702.624 0
702.641 0
702.658 6
702.675 9
702.692 2
702.709 0
702.727 0
702.744 0
702.761 5
702.778 1
702.795 0
702.812 2
702.830 5
702.847 4
702.864 0
702.881 1
702.898 5
702.915 0
702.933 0
702.950 0
702.967 0
702.984 0
703.001 7
703.018 5
703.036 10
703.053 6
703.070 12
703.087 1
703.104 2
703.121 1
703.139 0
703.156 2
703.173 0
703.190 2
703.207 6
703.224 3
703.242 7
703.259 1
703.276 1
703.293 0
703.310 3
703.327 7
703.345 2
703.362 2
703.379 3
703.396 0
703.413 0
703.430 0
703.448 0
703.465 0
703.482 0
703.499 0
703.516 2
703.533 3
703.551 0
703.568 0
703.585 2
703.602 1
703.619 1
703.636 0
703.654 0
703.671 0
703.688 14
703.705 11
703.722 4
703.740 1
703.757 2
703.774 0
703.791 0
703.808 0
703.825 0
703.843 0
703.860 1
703.877 1
703.894 0
703.911 0
703.928 0
703.946 0
703.963 0
703.980 0
703.997 8
704.014 1
704.032 0
704.049 0
704.066 0
704.083 3
704.100 4
704.117 10
704.135 5
704.152 0
704.169 4
704.186 0
704.203 0
704.220 0
704.238 1
704.255 9
704.272 4
704.289 0
704.306 0
704.324 0
704.341 6
704.358 1
704.375 0
704.392 0
704.409 0
704.427 2
704.444 10
704.461 10
704.478 0
704.495 0
704.513 2
704.530 0
704.547 0
704.564 0
704.581 0
704.598 0
704.616 1
704.633 1
704.650 0
704.667 3
704.684 13
704.702 13
704.719 33
704.736 35
704.753 20
704.770 21
704.788 9
704.805 2
704.822 0
704.839 0
704.856 1
704.873 0
704.891 0
704.908 1
704.925 0
704.942 0
704.959 3
704.977 0
704.994 0
705.011 0
705.028 0
705.045 0
705.063 4
705.080 2
705.097 0
705.114 0
705.131 0
705.148 0
705.166 3
705.183 5
705.200 0
705.217 0
705.234 7
705.252 4
705.269 0
705.286 0
705.303 1
705.320 7
705.338 5
705.355 0
705.372 0
705.389 0
705.406 0
705.424 0
705.441 9
705.458 2
705.475 0
705.492 2
705.510 0
705.527 6
705.544 9
705.561 0
705.578 5
705.596 1
705.613 0
705.630 6
705.647 8
705.664 2
705.682 1
705.699 24
705.716 19
705.733 10
705.750 15
705.767 6
705.785 5
705.802 4
705.819 0
705.836 13
705.853 7
705.871 13
705.888 3
705.905 1
705.922 8
705.939 8
705.957 0
705.974 3
705.991 2
706.008 0
706.025 0
706.043 1
706.060 2
706.077 6
706.094 1
706.112 5
706.129 1
706.146 0
706.163 0
706.180 15
706.198 6
706.215 1
706.232 3
706.249 0
706.266 6
706.284 4
706.301 6
706.318 2
706.335 10
706.352 10
706.370 0
706.387 0
706.404 1
706.421 0
706.438 1
706.456 2
706.473 0
706.490 11
706.507 7
706.524 11
706.542 3
706.559 16
706.576 12
706.593 8
706.610 7
706.628 0
706.645 2
706.662 0
706.679 0
706.697 14
706.714 15
706.731 7
706.748 6
706.765 4
706.783 7
706.800 3
706.817 9
706.834 2
706.851 4
706.869 12
706.886 1
706.903 0
706.920 0
706.937 0
706.955 0
706.972 4
706.989 2
707.006 0
707.024 0
707.041 1
707.058 0
707.075 0
707.092 11
707.110 8
707.127 8
707.144 0
707.161 0
707.178 0
707.196 14
707.213 2
707.230 6
707.247 4
707.265 0
707.282 0
707.299 0
707.316 0
707.333 0
707.351 0
707.368 9
707.385 10
707.402 7
707.420 0
707.437 0
707.454 0
707.471 0
707.488 5
707.506 2
707.523 5
707.540 8
707.557 8
707.575 3
707.592 10
707.609 5
707.626 0
707.643 0
707.661 5
707.678 8
707.695 1
707.712 3
707.729 5
707.747 0
707.764 0
707.781 0
707.798 1
707.816 1
707.833 0
707.850 0
707.867 2
707.885 0
707.902 0
707.919 5
707.936 4
707.953 10
707.971 3
707.988 0
708.005 7
708.022 1
708.040 0
708.057 0
708.074 3
708.091 0
708.108 4
708.126 10
708.143 7
708.160 4
708.177 6
708.195 2
708.212 0
708.229 2
708.246 6
708.263 0
708.281 5
708.298 0
708.315 0
708.332 0
708.350 6
708.367 1
708.384 0
708.401 0
708.419 0
708.436 0
708.453 0
708.470 1
708.487 0
708.505 0
708.522 0
708.539 8
708.556 4
708.574 0
708.591 0
708.608 0
708.625 6
708.643 3
708.660 0
708.677 0
708.694 0
708.712 0
708.729 0
708.746 0
708.763 0
708.780 0
708.798 5
708.815 11
708.832 5
708.849 0
708.867 0
708.884 2
708.901 0
708.918 0
708.936 3
708.953 10
708.970 4
708.987 6
709.005 3
709.022 0
709.039 0
709.056 0
709.073 0
709.091 0
709.108 3
709.125 0
709.142 0
709.160 1
709.177 0
709.194 0
709.211 0
709.229 0
709.246 0
709.263 3
709.280 3
709.298 0
709.315 0
709.332 1
709.349 0
709.367 3
709.384 3
709.401 2
709.418 10
709.436 1
709.453 3
709.470 8
709.487 11
709.505 8
709.522 1
709.539 0
709.556 0
709.574 0
709.591 7
709.608 7
709.625 0
709.642 2
709.660 1
709.677 0
709.694 0
709.711 0
709.729 0
709.746 0
709.763 0
709.780 2
709.798 1
709.815 0
709.832 0
709.849 0
709.867 0
709.884 1
709.901 8
709.918 14
709.936 3
709.953 0
709.970 2
709.987 1
710.005 0
710.022 2
710.039 7
710.056 1
710.074 0
710.091 0
710.108 0
710.125 0
710.143 0
710.160 0
710.177 6
710.194 0
710.212 0
710.229 0
710.246 0
710.263 0
710.281 0
710.298 5
710.315 2
710.332 0
710.350 4
710.367 6
710.384 0
710.402 0
710.419 5
710.436 1
710.453 0
710.471 0
710.488 2
710.505 3
710.522 5
710.540 2
710.557 7
710.574 12
710.591 7
710.609 1
710.626 0
710.643 9
710.660 5
710.678 1
710.695 12
710.712 4
710.729 0
710.747 0
710.764 11
710.781 2
710.798 1
710.816 0
710.833 0
710.850 10
710.867 2
710.885 0
710.902 1
710.919 2
710.937 0
710.954 15
710.971 1
710.988 1
711.006 1
711.023 0
711.040 2
711.057 1
711.075 2
711.092 0
711.109 0
711.126 0
711.144 0
711.161 0
711.178 0
711.195 2
711.213 2
711.230 1
711.247 0
711.265 1
711.282 0
711.299 0
711.316 13
711.334 16
711.351 3
711.368 1
711.385 4
711.403 0
711.420 0
711.437 5
711.454 11
711.472 3
711.489 1
711.506 0
711.524 0
711.541 0
711.558 13
711.575 2
711.593 0
711.610 0
711.627 7
711.644 9
711.662 7
711.679 2
711.696 0
711.713 0
711.731 0
711.748 0
711.765 0
711.783 0
711.800 0
711.817 0
711.834 6
711.852 0
711.869 2
711.886 0
711.903 0
711.921 3
711.938 0
711.955 0
711.973 0
711.990 0
712.007 0
712.024 0
712.042 3
712.059 0
712.076 2
712.094 0
712.111 0
712.128 4
712.145 6
712.163 1
712.180 1
712.197 0
712.214 0
712.232 1
712.249 7
712.266 0
712.284 0
712.301 1
712.318 0
712.335 0
712.353 0
712.370 0
712.387 0
712.404 4
712.422 2
712.439 4
712.456 2
712.474 10
712.491 7
712.508 3
712.525 0
712.543 0
712.560 0
712.577 0
712.595 1
712.612 3
712.629 0
712.646 2
712.664 0
712.681 0
712.698 0
712.716 0
712.733 0
712.750 0
712.767 0
712.785 1
712.802 3
712.819 5
712.837 2
712.854 2
712.871 0
712.888 0
712.906 0
712.923 3
712.940 0
712.958 0
712.975 0
712.992 2
713.009 8
713.027 2
713.044 0
713.061 0
713.079 6
713.096 0
713.113 1
713.130 0
713.148 5
713.165 2
713.182 0
713.200 1
713.217 0
713.234 0
713.251 7
713.269 7
713.286 1
713.303 0
713.321 8
713.338 8
713.355 6
713.372 2
713.390 1
713.407 1
713.424 0
713.442 0
713.459 1
713.476 0
713.494 0
713.511 0
713.528 0
713.545 0
713.563 6
713.580 0
713.597 0
713.615 5
713.632 1
713.649 1
713.666 13
713.684 1
713.701 3
713.718 0
713.736 0
713.753 0
713.770 0
713.788 0
713.805 4
713.822 1
713.839 0
713.857 0
713.874 0
713.891 0
713.909 0
713.926 6
713.943 10
713.960 1
713.978 0
713.995 0
714.012 0
714.030 0
714.047 0
714.064 0
714.082 0
714.099 0
714.116 7
714.133 1
714.151 1
714.168 0
714.185 6
714.203 6
714.220 3
714.237 3
714.255 7
714.272 9
714.289 7
714.306 8
714.324 17
714.341 8
714.358 0
714.376 0
714.393 0
714.410 0
714.428 0
714.445 0
714.462 8
714.480 2
714.497 0
714.514 1
714.531 0
714.549 0
714.566 9
714.583 12
714.601 1
714.618 6
714.635 1
714.653 0
714.670 3
714.687 0
714.705 0
714.722 0
714.739 0
714.756 0
714.774 0
714.791 0
714.808 1
714.826 9
714.843 1
714.860 5
714.878 7
714.895 3
714.912 0
714.930 0
714.947 2
714.964 0
714.981 0
714.999 0
715.016 0
715.033 0
715.051 0
715.068 0
715.085 11
715.103 7
715.120 0
715.137 0
715.155 0
715.172 0
715.189 0
715.207 5
715.224 6
715.241 3
715.258 1
715.276 0
715.293 0
715.310 0
715.328 0
715.345 3
715.362 0
715.380 0
715.397 0
715.414 0
715.432 2
715.449 0
715.466 0
715.484 0
715.501 6
715.518 0
715.535 0
715.553 0
715.570 0
715.587 0
715.605 4
715.622 0
715.639 0
715.657 1
715.674 0
715.691 0
715.709 3
715.726 0
715.743 0
715.761 9
715.778 1
715.795 0
715.813 0
715.830 0
715.847 0
715.865 6
715.882 3
715.899 0
715.917 0
715.934 0
715.951 0
715.968 2
715.986 1
716.003 0
716.020 0
716.038 0
716.055 5
716.072 15
716.090 7
716.107 8
716.124 7
716.142 11
716.159 18
716.176 4
716.194 3
716.211 9
716.228 2
716.246 0
716.263 0
716.280 0
716.298 4
716.315 2
716.332 7
716.350 22
716.367 12
716.384 12
716.402 16
716.419 6
716.436 7
716.454 2
716.471 8
716.488 3
716.506 0
716.523 0
716.540 6
716.558 0
716.575 0
716.592 6
716.610 9
716.627 6
716.644 0
716.662 0
716.679 4
716.696 9
716.714 4
716.731 3
716.748 2
716.766 13
716.783 2
716.800 1
716.818 1
716.835 5
716.852 7
716.870 0
716.887 0
716.904 0
716.922 0
716.939 0
716.956 1
716.974 1
716.991 0
717.008 0
717.026 1
717.043 5
717.060 9
717.078 4
717.095 0
717.112 7
717.130 4
717.147 0
717.164 8
717.182 2
717.199 0
717.216 8
717.234 2
717.251 7
717.268 0
717.286 0
717.303 0
717.320 3
717.338 1
717.355 8
717.372 3
717.390 0
717.407 4
717.424 4
717.442 1
717.459 0
717.476 0
717.494 0
717.511 0
717.528 0
717.546 0
717.563 2
717.580 0
717.598 0
717.615 2
717.632 0
717.650 0
717.667 0
717.684 0
717.702 0
717.719 0
717.736 0
717.754 0
717.771 0
717.789 0
717.806 0
717.823 0
717.841 0
717.858 3
717.875 0
717.893 0
717.910 6
717.927 1
717.945 5
717.962 2
717.979 0
717.997 2
718.014 0
718.031 0
718.049 0
718.066 0
718.083 3
718.101 3
718.118 4
718.135 3
718.153 3
718.170 2
718.188 0
718.205 0
718.222 2
718.240 1
718.257 2
718.274 0
718.292 0
718.309 0
718.326 0
718.344 0
718.361 0
718.378 3
718.396 2
718.413 0
718.430 0
718.448 0
718.465 0
718.482 5
718.500 2
718.517 2
718.535 0
718.552 0
718.569 0
718.587 0
718.604 3
718.621 2
718.639 1
718.656 0
718.673 1
718.691 0
718.708 1
718.725 4
718.743 5
718.760 4
718.778 0
718.795 2
718.812 0
718.830 0
718.847 0
718.864 0
718.882 0
718.899 0
718.916 0
718.934 0
718.951 0
718.968 0
718.986 2
719.003 3
719.021 3
719.038 0
719.055 0
719.073 0
719.090 12
719.107 18
719.125 12
719.142 0
719.159 7
719.177 7
719.194 0
719.211 2
719.229 6
719.246 0
719.264 0
719.281 2
719.298 3
719.316 0
719.333 0
719.350 7
719.368 7
719.385 4
719.402 5
719.420 3
719.437 3
719.455 0
719.472 3
719.489 5
719.507 7
719.524 0
719.541 1
719.559 0
719.576 0
719.594 1
719.611 0
719.628 3
719.646 9
719.663 5
719.680 0
719.698 0
719.715 3
719.732 0
719.750 2
719.767 3
719.785 0
719.802 0
719.819 0
719.837 0
719.854 0
719.871 0
719.889 0
719.906 0
719.924 0
719.941 11
719.958 0
719.976 0
719.993 0
720.010 0
720.028 4
720.045 0
720.062 0
720.080 0
720.097 2
720.115 0
720.132 6
720.149 15
720.167 9
720.184 18
720.201 6
720.219 0
720.236 2
720.254 2
720.271 1
720.288 4
720.306 3
720.323 3
720.340 0
720.358 4
720.375 0
720.393 0
720.410 0
720.427 1
720.445 0
720.462 0
720.479 0
720.497 2
720.514 2
720.532 2
720.549 0
720.566 12
720.584 5
720.601 2
720.618 4
720.636 0
720.653 7
720.671 15
720.688 10
720.705 12
720.723 15
720.740 3
720.758 2
720.775 0
720.792 0
720.810 0
720.827 9
720.844 0
720.862 0
720.879 5
720.897 7
720.914 0
720.931 7
720.949 9
720.966 8
720.983 0
721.001 0
721.018 0
721.036 4
721.053 4
721.070 1
721.088 0
721.105 4
721.123 6
721.140 7
721.157 4
721.175 1
721.192 7
721.209 1
721.227 3
721.244 0
721.262 0
721.279 0
721.296 0
721.314 3
721.331 0
721.349 0
721.366 0
721.383 0
721.401 0
721.418 0
721.436 2
721.453 8
721.470 0
721.488 6
721.505 11
721.522 2
721.540 0
721.557 0
721.575 0
721.592 0
721.609 0
721.627 3
721.644 0
721.662 0
721.679 0
721.696 0
721.714 0
721.731 0
721.749 0
721.766 3
721.783 3
721.801 7
721.818 0
721.836 5
721.853 3
721.870 0
721.888 1
721.905 8
721.922 2
721.940 5
721.957 3
721.975 6
721.992 12
722.009 0
722.027 4
722.044 0
722.062 1
722.079 3
722.096 1
722.114 0
722.131 0
722.149 0
722.166 1
722.183 0
722.201 5
722.218 1
722.236 6
722.253 2
722.270 3
722.288 16
722.305 10
722.323 6
722.340 3
722.357 0
722.375 0
722.392 0
722.410 2
722.427 0
722.444 10
722.462 5
722.479 1
722.497 0
722.514 6
722.531 4
722.549 0
722.566 0
722.584 6
722.601 12
722.618 10
722.636 3
722.653 3
722.671 15
722.688 11
722.705 2
722.723 0
722.740 0
722.758 0
722.775 0
722.792 2
722.810 0
722.827 0
722.845 12
722.862 7
722.880 1
722.897 1
722.914 3
722.932 0
722.949 0
722.967 1
722.984 14
723.001 13
723.019 7
723.036 6
723.054 8
723.071 2
723.088 3
723.106 2
723.123 0
723.141 0
723.158 0
723.175 1
723.193 4
723.210 1
723.228 0
723.245 1
723.263 6
723.280 6
723.297 3
723.315 0
723.332 0
723.350 0
723.367 0
723.384 0
723.402 0
723.419 0
723.437 3
723.454 0
723.471 0
723.489 0
723.506 5
723.524 17
723.541 5
723.559 0
723.576 0
723.593 6
723.611 2
723.628 6
723.646 3
723.663 3
723.680 0
723.698 3
723.715 2
723.733 0
723.750 0
723.768 0
723.785 0
723.802 0
723.820 4
723.837 2
723.855 1
723.872 1
723.889 1
723.907 0
723.924 1
723.942 0
723.959 4
723.977 0
723.994 3
724.011 0
724.029 0
724.046 1
724.064 0
724.081 0
724.098 1
724.116 0
724.133 0
724.151 0
724.168 1
724.186 0
724.203 10
724.220 2
724.238 0
724.255 2
724.273 8
724.290 2
724.308 0
724.325 0
724.342 0
724.360 0
724.377 0
724.395 0
724.412 1
724.429 6
724.447 18
724.464 4
724.482 5
724.499 1
724.517 5
724.534 3
724.551 1
724.569 1
724.586 4
724.604 5
724.621 1
724.639 0
724.656 0
724.673 0
724.691 1
724.708 4
724.726 11
724.743 3
724.761 0
724.778 0
724.795 12
724.813 9
724.830 3
724.848 1
724.865 0
724.883 0
724.900 0
724.917 0
724.935 8
724.952 1
724.970 0
724.987 9
725.005 6
725.022 0
725.039 1
725.057 8
725.074 1
725.092 0
725.109 0
725.127 0
725.144 5
725.162 3
725.179 0
725.196 0
725.214 0
725.231 0
725.249 1
725.266 0
725.284 2
725.301 3
725.318 11
725.336 2
725.353 2
725.371 1
725.388 1
725.406 3
725.423 13
725.440 15
725.458 7
725.475 2
725.493 19
725.510 6
725.528 5
725.545 1
725.563 0
725.580 0
725.597 0
725.615 0
725.632 0
725.650 0
725.667 1
725.685 0
725.702 5
725.720 2
725.737 0
725.754 0
725.772 0
725.789 0
725.807 0
725.824 3
725.842 6
725.859 1
725.876 0
725.894 1
725.911 0
725.929 13
725.946 3
725.964 1
725.981 0
725.999 1
726.016 4
726.033 4
726.051 3
726.068 0
726.086 6
726.103 0
726.121 0
726.138 0
726.156 8
726.173 1
726.190 5
726.208 5
726.225 1
726.243 0
726.260 2
726.278 0
726.295 1
726.313 10
726.330 2
726.347 1
726.365 2
726.382 0
726.400 10
726.417 8
726.435 8
726.452 5
726.470 0
726.487 0
726.505 0
726.522 0
726.539 7
726.557 1
726.574 0
726.592 17
726.609 9
726.627 3
726.644 5
726.662 0
726.679 11
726.696 1
726.714 8
726.731 1
726.749 0
726.766 0
726.784 0
726.801 0
726.819 0
726.836 2
726.854 4
726.871 4
726.888 2
726.906 4
726.923 0
726.941 6
726.958 8
726.976 7
726.993 0
727.011 0
727.028 0
727.046 9
727.063 3
727.080 3
727.098 0
727.115 0
727.133 9
727.150 2
727.168 3
727.185 10
727.203 14
727.220 5
727.238 1
727.255 0
727.273 0
727.290 0
727.307 3
727.325 20
727.342 2
727.360 3
727.377 0
727.395 0
727.412 0
727.430 0
727.447 13
727.465 8
727.482 0
727.500 3
727.517 4
727.534 0
727.552 5
727.569 1
727.587 0
727.604 0
727.622 0
727.639 0
727.657 0
727.674 0
727.692 0
727.709 1
727.727 0
727.744 6
727.761 0
727.779 0
727.796 14
727.814 3
727.831 0
727.849 1
727.866 0
727.884 0
727.901 5
727.919 7
727.936 1
727.954 0
727.971 0
727.989 0
728.006 2
728.023 0
728.041 8
728.058 1
728.076 0
728.093 1
728.111 6
728.128 3
728.146 0
728.163 2
728.181 0
728.198 7
728.216 1
728.233 8
728.251 2
728.268 0
728.286 0
728.303 0
728.320 4
728.338 3
728.355 0
728.373 0
728.390 0
728.408 3
728.425 2
728.443 0
728.460 2
728.478 4
728.495 0
728.513 0
728.530 0
728.548 3
728.565 3
728.583 0
728.600 0
728.618 0
728.635 0
728.652 3
728.670 0
728.687 0
728.705 3
728.722 8
728.740 1
728.757 0
728.775 0
728.792 0
728.810 0
728.827 0
728.845 0
728.862 0
728.880 0
728.897 0
728.915 0
728.932 0
728.950 3
728.967 0
728.985 8
729.002 2
729.019 1
729.037 0
729.054 7
729.072 5
729.089 3
729.107 0
729.124 5
729.142 8
729.159 0
729.177 5
729.194 21
729.212 9
729.229 10
729.247 11
729.264 0
729.282 0
729.299 0
729.317 1
729.334 0
729.352 2
729.369 0
729.387 1
729.404 0
729.422 0
729.439 0
729.457 0
729.474 0
729.492 2
729.509 8
729.526 0
729.544 0
729.561 8
729.579 1
729.596 0
729.614 0
729.631 1
729.649 0
729.666 0
729.684 0
729.701 0
729.719 0
729.736 0
729.754 3
729.771 3
729.789 0
729.806 0
729.824 0
729.841 2
729.859 0
729.876 0
729.894 0
729.911 0
729.929 0
729.946 0
729.964 0
729.981 0
729.999 0
730.016 0
730.034 0
730.051 0
730.069 0
730.086 0
730.104 1
730.121 9
730.139 6
730.156 10
730.174 3
730.191 0
730.209 1
730.226 3
730.244 0
730.261 6
730.279 4
730.296 4
730.314 2
730.331 0
730.349 0
730.366 1
730.384 7
730.401 4
730.419 0
730.436 0
730.454 5
730.471 3
730.489 3
730.506 6
730.524 0
730.541 0
730.559 2
730.576 1
730.594 1
730.611 0
730.629 0
730.646 3
730.664 1
730.681 0
730.699 7
730.716 10
730.734 15
730.751 6
730.769 0
730.786 0
730.804 1
730.821 0
730.839 0
730.856 0
730.874 2
730.891 0
730.909 0
730.926 0
730.944 0
730.961 6
730.979 2
730.996 0
731.014 0
731.031 0
731.049 0
731.066 0
731.084 0
731.101 0
731.119 0
731.136 0
731.154 5
731.171 0
731.189 0
731.206 0
731.224 2
731.241 0
731.259 6
731.276 4
731.294 0
731.311 7
731.329 0
731.346 9
731.364 6
731.381 10
731.399 1
731.416 0
731.434 1
731.451 7
731.469 12
731.486 1
731.504 0
731.521 8
731.539 2
731.556 0
731.574 5
731.591 0
731.609 0
731.626 0
731.644 0
731.661 6
731.679 0
731.696 0
731.714 0
731.731 3
731.749 14
731.766 5
731.784 1
731.801 5
731.819 0
731.836 0
731.854 0
731.872 0
731.889 0
731.907 0
731.924 0
731.942 0
731.959 0
731.977 0
731.994 0
732.012 0
732.029 0
732.047 0
732.064 0
732.082 7
732.099 4
732.117 1
732.134 9
732.152 7
732.169 3
732.187 0
732.204 0
732.222 0
732.239 8
732.257 6
732.274 0
732.292 0
732.309 0
732.327 0
732.344 8
732.362 1
732.380 0
732.397 6
732.415 1
732.432 0
732.450 0
732.467 0
732.485 9
732.502 2
732.520 11
732.537 10
732.555 1
732.572 7
732.590 7
732.607 4
732.625 4
732.642 3
732.660 2
732.677 3
732.695 1
732.712 11
732.730 40
732.747 103
732.765 83
732.783 51
732.800 19
732.818 5
732.835 4
732.853 11
732.870 23
732.888 23
732.905 12
732.923 0
732.940 0
732.958 0
732.975 0
732.993 0
733.010 0
733.028 0
733.045 11
733.063 10
733.081 0
733.098 0
733.116 2
733.133 16
733.151 3
733.168 9
733.186 2
733.203 0
733.221 0
733.238 0
733.256 9
733.273 14
733.291 0
733.308 0
733.326 3
733.343 8
733.361 1
733.379 12
733.396 2
733.414 0
733.431 0
733.449 2
733.466 8
733.484 1
733.501 0
733.519 0
733.536 0
733.554 2
733.571 0
733.589 4
733.606 0
733.624 0
733.642 0
733.659 0
733.677 0
733.694 1
733.712 11
733.729 43
733.747 58
733.764 59
733.782 34
733.799 28
733.817 35
733.834 14
733.852 2
733.870 1
733.887 3
733.905 1
733.922 0
733.940 9
733.957 3
733.975 4
733.992 0
734.010 0
734.027 0
734.045 0
734.062 0
734.080 2
734.098 0
734.115 0
734.133 5
734.150 4
734.168 10
734.185 1
734.203 0
734.220 3
734.238 3
734.255 0
734.273 0
734.290 0
734.308 0
734.326 0
734.343 0
734.361 0
734.378 0
734.396 0
734.413 0
734.431 0
734.448 0
734.466 0
734.483 1
734.501 2
734.519 5
734.536 1
734.554 0
734.571 3
734.589 5
734.606 8
734.624 0
734.641 0
734.659 1
734.676 6
734.694 6
734.712 6
734.729 11
734.747 18
734.764 19
734.782 11
734.799 12
734.817 29
734.834 24
734.852 8
734.870 8
734.887 1
734.905 0
734.922 0
734.940 0
734.957 0
734.975 0
734.992 2
735.010 0
735.027 0
735.045 0
735.063 0
735.080 11
735.098 18
735.115 6
735.133 17
735.150 14
735.168 2
735.185 0
735.203 2
735.221 0
735.238 0
735.256 0
735.273 0
735.291 4
735.308 0
735.326 0
735.343 0
735.361 17
735.379 16
735.396 6
735.414 8
735.431 1
735.449 5
735.466 0
735.484 1
735.501 4
735.519 1
735.537 5
735.554 1
735.572 0
735.589 3
735.607 0
735.624 0
735.642 0
735.659 1
735.677 3
735.695 0
735.712 0
735.730 0
735.747 0
735.765 1
735.782 10
735.800 3
735.818 2
735.835 0
735.853 0
735.870 0
735.888 0
735.905 0
735.923 0
735.940 0
735.958 1
735.976 6
735.993 1
736.011 0
736.028 2
736.046 1
736.063 2
736.081 1
736.099 0
736.116 0
736.134 0
736.151 0
736.169 1
736.186 0
736.204 0
736.222 0
736.239 0
736.257 2
736.274 6
736.292 2
736.309 7
736.327 5
736.344 8
736.362 5
736.380 8
736.397 4
736.415 8
736.432 0
736.450 0
736.467 4
736.485 10
736.503 9
736.520 4
736.538 10
736.555 4
736.573 0
736.590 0
736.608 0
736.626 5
736.643 4
736.661 4
736.678 11
736.696 6
736.713 0
736.731 7
736.749 15
736.766 1
736.784 0
736.801 0
736.819 5
736.836 8
736.854 0
736.872 0
736.889 6
736.907 9
736.924 1
736.942 0
736.959 0
736.977 0
736.995 0
737.012 0
737.030 1
737.047 5
737.065 2
737.083 0
737.100 1
737.118 0
737.135 0
737.153 0
737.170 0
737.188 0
737.206 3
737.223 9
737.241 4
737.258 4
737.276 0
737.293 4
737.311 1
737.329 0
737.346 0
737.364 1
737.381 0
737.399 0
737.417 0
737.434 3
737.452 3
737.469 0
737.487 0
737.504 0
737.522 0
737.540 0
737.557 0
737.575 0
737.592 0
737.610 0
737.627 0
737.645 2
737.663 0
737.680 0
737.698 0
737.715 0
737.733 0
737.751 0
737.768 0
737.786 0
737.803 0
737.821 0
737.838 0
737.856 0
737.874 10
737.891 2
737.909 0
737.926 4
737.944 4
737.962 0
737.979 0
737.997 0
738.014 0
738.032 0
738.050 3
738.067 0
738.085 0
738.102 0
738.120 0
738.137 0
738.155 0
738.173 0
738.190 0
738.208 0
738.225 8
738.243 3
738.261 0
738.278 2
738.296 28
738.313 14
738.331 0
738.349 4
738.366 22
738.384 15
738.401 4
738.419 7
738.437 1
738.454 0
738.472 0
738.489 0
738.507 2
738.524 0
738.542 0
738.560 0
738.577 0
738.595 0
738.612 0
738.630 0
738.648 0
738.665 0
738.683 0
738.700 2
738.718 17
738.736 1
738.753 0
738.771 0
738.788 7
738.806 1
738.824 0
738.841 0
738.859 0
738.876 0
738.894 3
738.912 9
738.929 0
738.947 0
738.964 0
738.982 3
739.000 3
739.017 0
739.035 0
739.052 2
739.070 0
739.088 0
739.105 2
739.123 5
739.140 0
739.158 0
739.176 1
739.193 3
739.211 3
739.228 0
739.246 0
739.264 8
739.281 6
739.299 14
739.316 19
739.334 7
739.352 3
739.369 0
739.387 8
739.404 3
739.422 0
739.440 1
739.457 3
739.475 3
739.492 2
739.510 3
739.528 2
739.545 3
739.563 0
739.581 5
739.598 16
739.616 4
739.633 0
739.651 0
739.669 0
739.686 0
739.704 1
739.721 0
739.739 0
739.757 0
739.774 0
739.792 0
739.809 0
739.827 0
739.845 0
739.862 0
739.880 0
739.897 0
739.915 0
739.933 8
739.950 3
739.968 0
739.986 1
740.003 0
740.021 0
740.038 0
740.056 0
740.074 0
740.091 0
740.109 0
740.126 0
740.144 0
740.162 1
740.179 0
740.197 0
740.214 0
740.232 0
740.250 0
740.267 1
740.285 9
740.303 0
740.320 9
740.338 5
740.355 0
740.373 0
740.391 0
740.408 8
740.426 2
740.443 2
740.461 3
740.479 0
740.496 0
740.514 0
740.532 0
740.549 0
740.567 0
740.584 0
740.602 0
740.620 0
740.637 0
740.655 0
740.673 4
740.690 5
740.708 1
740.725 0
740.743 2
740.761 0
740.778 0
740.796 3
740.813 4
740.831 4
740.849 1
740.866 0
740.884 11
740.902 10
740.919 1
740.937 3
740.954 3
740.972 0
740.990 7
741.007 3
741.025 0
741.043 0
741.060 0
741.078 0
741.095 0
741.113 0
741.131 0
741.148 0
741.166 2
741.184 3
741.201 0
741.219 5
741.236 0
741.254 0
741.272 0
741.289 3
741.307 8
741.325 1
741.342 5
741.360 12
741.377 0
741.395 0
741.413 0
741.430 0
741.448 0
741.466 1
741.483 4
741.501 4
741.518 5
741.536 3
741.554 1
741.571 7
741.589 4
741.607 0
741.624 0
741.642 3
741.660 4
741.677 1
741.695 4
741.712 0
741.730 0
741.748 0
741.765 0
741.783 0
741.801 0
741.818 0
741.836 0
741.853 0
741.871 0
741.889 0
741.906 0
741.924 0
741.942 1
741.959 0
741.977 2
741.995 0
742.012 0
742.030 6
742.047 8
742.065 0
742.083 1
742.100 2
742.118 8
742.136 0
742.153 1
742.171 0
742.189 0
742.206 2
742.224 3
742.241 1
742.259 5
742.277 4
742.294 5
742.312 3
742.330 2
742.347 19
742.365 12
742.383 4
742.400 0
742.418 0
742.435 0
742.453 9
742.471 6
742.488 1
742.506 5
742.524 2
742.541 12
742.559 20
742.577 11
742.594 0
742.612 2
742.630 0
742.647 0
742.665 0
742.682 0
742.700 3
742.718 1
742.735 0
742.753 0
742.771 0
742.788 0
742.806 0
742.824 0
742.841 2
742.859 0
742.877 5
742.894 5
742.912 4
742.930 2
742.947 2
742.965 4
742.982 0
743.000 0
743.018 0
743.035 1
743.053 0
743.071 2
743.088 9
743.106 12
743.124 22
743.141 5
743.159 0
743.177 0
743.194 0
743.212 1
743.230 5
743.247 0
743.265 2
743.282 1
743.300 1
743.318 10
743.335 3
743.353 5
743.371 1
743.388 0
743.406 0
743.424 0
743.441 7
743.459 4
743.477 0
743.494 0
743.512 5
743.530 2
743.547 0
743.565 0
743.583 0
743.600 2
743.618 1
743.636 3
743.653 0
743.671 0
743.688 7
743.706 7
743.724 2
743.741 1
743.759 2
743.777 1
743.794 0
743.812 7
743.830 7
743.847 8
743.865 5
743.883 0
743.900 2
743.918 1
743.936 0
743.953 0
743.971 0
743.989 0
744.006 1
744.024 0
744.042 0
744.059 0
744.077 0
744.095 2
744.112 0
744.130 0
744.148 4
744.165 1
744.183 2
744.201 0
744.218 0
744.236 4
744.254 3
744.271 12
744.289 3
744.307 8
744.324 26
744.342 4
744.360 0
744.377 12
744.395 8
744.413 2
744.430 9
744.448 0
744.466 0
744.483 0
744.501 0
744.519 4
744.536 1
744.554 0
744.572 2
744.589 2
744.607 11
744.625 2
744.642 1
744.660 0
744.678 0
744.695 0
744.713 4
744.731 8
744.748 1
744.766 0
744.784 1
744.801 0
744.819 12
744.837 12
744.854 1
744.872 0
744.890 0
744.907 0
744.925 0
744.943 1
744.960 0
744.978 0
744.996 0
745.013 0
745.031 6
745.049 2
745.066 2
745.084 6
745.102 1
745.119 0
745.137 0
745.155 0
745.172 0
745.190 0
745.208 0
745.225 1
745.243 0
745.261 2
745.278 6
745.296 8
745.314 1
745.331 1
745.349 5
745.367 0
745.384 5
745.402 6
745.420 6
745.437 4
745.455 0
745.473 5
745.490 0
745.508 0
745.526 0
745.543 11
745.561 7
745.579 13
745.596 4
745.614 0
745.632 0
745.650 1
745.667 1
745.685 0
745.703 0
745.720 0
745.738 0
745.756 13
745.773 0
745.791 5
745.809 2
745.826 5
745.844 1
745.862 0
745.879 0
745.897 0
745.915 0
745.932 0
745.950 0
745.968 11
745.985 2
746.003 3
746.021 0
746.039 0
746.056 0
746.074 8
746.092 24
746.109 1
746.127 3
746.145 7
746.162 0
746.180 0
746.198 0
746.215 0
746.233 7
746.251 1
746.268 7
746.286 2
746.304 0
746.321 0
746.339 0
746.357 0
746.375 9
746.392 5
746.410 0
746.428 1
746.445 0
746.463 0
746.481 4
746.498 2
746.516 8
746.534 0
746.551 0
746.569 1
746.587 9
746.604 0
746.622 9
746.640 4
746.658 9
746.675 4
746.693 2
746.711 5
746.728 6
746.746 12
746.764 12
746.781 19
746.799 9
746.817 12
746.834 6
746.852 0
746.870 0
746.888 3
746.905 1
746.923 3
746.941 0
746.958 1
746.976 1
746.994 1
747.011 1
747.029 7
747.047 2
747.064 0
747.082 0
747.100 4
747.118 8
747.135 7
747.153 0
747.171 0
747.188 0
747.206 3
747.224 1
747.241 1
747.259 0
747.277 0
747.295 1
747.312 0
747.330 0
747.348 0
747.365 1
747.383 0
747.401 0
747.418 0
747.436 0
747.454 9
747.472 5
747.489 1
747.507 1
747.525 5
747.542 0
747.560 0
747.578 6
747.595 6
747.613 0
747.631 1
747.649 0
747.666 0
747.684 2
747.702 1
747.719 0
747.737 3
747.755 21
747.772 18
747.790 17
747.808 3
747.826 6
747.843 9
747.861 1
747.879 0
747.896 0
747.914 0
747.932 6
747.950 4
747.967 0
747.985 3
748.003 9
748.020 4
748.038 0
748.056 0
748.073 0
748.091 0
748.109 0
748.127 0
748.144 3
748.162 6
748.180 5
748.197 0
748.215 0
748.233 0
748.251 0
748.268 1
748.286 11
748.304 1
748.321 0
748.339 1
748.357 0
748.375 0
748.392 0
748.410 4
748.428 3
748.445 0
748.463 0
748.481 1
748.498 0
748.516 3
748.534 11
748.552 2
748.569 0
748.587 2
748.605 0
748.622 5
748.640 4
748.658 3
748.676 0
748.693 10
748.711 8
748.729 14
748.746 0
748.764 0
748.782 10
748.800 17
748.817 9
748.835 2
748.853 4
748.871 0
748.888 0
748.906 1
748.924 5
748.941 5
748.959 0
748.977 0
748.995 0
749.012 8
749.030 4
749.048 7
749.065 6
749.083 1
749.101 0
749.119 1
749.136 0
749.154 1
749.172 3
749.189 0
749.207 7
749.225 1
749.243 0
749.260 4
749.278 17
749.296 16
749.313 6
749.331 5
749.349 2
749.367 0
749.384 0
749.402 3
749.420 2
749.438 0
749.455 0
749.473 0
749.491 0
749.508 0
749.526 1
749.544 0
749.562 8
749.579 9
749.597 4
749.615 0
749.633 9
749.650 3
749.668 0
749.686 0
749.703 0
749.721 0
749.739 1
749.757 4
749.774 3
749.792 5
749.810 0
749.828 1
749.845 0
749.863 0
749.881 15
749.898 8
749.916 8
749.934 0
749.952 0
749.969 0
749.987 0
750.005 0
750.023 0
750.040 10
750.058 3
750.076 2
750.093 2
750.111 0
750.129 0
750.147 0
750.164 0
750.182 2
750.200 0
750.218 0
750.235 5
750.253 5
750.271 0
750.289 1
750.306 2
750.324 4
750.342 0
750.359 0
750.377 0
750.395 0
750.413 2
750.430 9
750.448 1
750.466 5
750.484 0
750.501 0
750.519 0
750.537 0
750.555 0
750.572 0
750.590 0
750.608 0
750.625 0
750.643 2
750.661 0
750.679 0
750.696 5
750.714 1
750.732 1
750.750 1
750.767 2
750.785 0
750.803 0
750.821 3
750.838 2
750.856 0
750.874 1
750.892 1
750.909 0
750.927 0
750.945 0
750.963 2
750.980 1
750.998 2
751.016 2
751.034 6
751.051 0
751.069 0
751.087 2
751.104 15
751.122 9
751.140 5
751.158 10
751.175 7
751.193 0
751.211 0
751.229 0
751.246 0
751.264 0
751.282 0
751.300 0
751.317 2
751.335 8
751.353 10
751.371 6
751.388 1
751.406 0
751.424 0
751.442 0
751.459 0
751.477 1
751.495 0
751.513 0
751.530 0
751.548 0
751.566 0
751.584 3
751.601 2
751.619 0
751.637 0
751.655 0
751.672 0
751.690 1
751.708 2
751.726 10
751.743 13
751.761 3
751.779 2
751.797 0
751.814 14
751.832 2
751.850 0
751.868 0
751.885 0
751.903 0
751.921 0
751.939 0
751.956 0
751.974 0
751.992 7
752.010 3
752.027 0
752.045 2
752.063 0
752.081 6
752.098 0
752.116 0
752.134 6
752.152 3
752.169 0
752.187 0
752.205 0
752.223 10
752.240 13
752.258 0
752.276 1
752.294 12
752.312 5
752.329 0
752.347 0
752.365 5
752.383 0
752.400 0
752.418 0
752.436 9
752.454 3
752.471 0
752.489 1
752.507 0
752.525 5
752.542 0
752.560 2
752.578 8
752.596 0
752.613 0
752.631 4
752.649 5
752.667 9
752.684 4
752.702 1
752.720 0
752.738 0
752.756 0
752.773 5
752.791 5
752.809 0
752.827 2
752.844 5
752.862 0
752.880 0
752.898 0
752.915 7
752.933 9
752.951 1
752.969 0
752.986 1
753.004 6
753.022 0
753.040 5
753.058 0
753.075 0
753.093 0
753.111 0
753.129 2
753.146 0
753.164 0
753.182 1
753.200 17
753.217 7
753.235 8
753.253 0
753.271 7
753.288 0
753.306 0
753.324 2
753.342 14
753.360 0
753.377 0
753.395 1
753.413 5
753.431 11
753.448 9
753.466 9
753.484 4
753.502 6
753.520 3
753.537 4
753.555 7
753.573 4
753.591 2
753.608 5
753.626 3
753.644 4
753.662 10
753.679 12
753.697 2
753.715 0
753.733 0
753.751 0
753.768 11
753.786 10
753.804 1
753.822 2
753.839 0
753.857 0
753.875 0
753.893 0
753.911 0
753.928 1
753.946 5
753.964 3
753.982 0
753.999 0
754.017 6
754.035 0
754.053 0
754.071 0
754.088 0
754.106 0
754.124 0
754.142 2
754.159 5
754.177 5
754.195 3
754.213 0
754.231 0
754.248 0
754.266 4
754.284 1
754.302 0
754.319 11
754.337 3
754.355 0
754.373 0
754.391 0
754.408 7
754.426 2
754.444 1
754.462 1
754.479 0
754.497 0
754.515 0
754.533 1
754.551 11
754.568 2
754.586 1
754.604 0
754.622 0
754.640 0
754.657 0
754.675 8
754.693 2
754.711 2
754.728 0
754.746 2
754.764 5
754.782 0
754.800 0
754.817 0
754.835 4
754.853 0
754.871 3
754.889 3
754.906 3
754.924 0
754.942 0
754.960 0
754.978 1
754.995 0
755.013 0
755.031 0
755.049 0
755.066 0
755.084 0
755.102 0
755.120 1
755.138 3
755.155 11
755.173 1
755.191 0
755.209 0
755.227 5
755.244 0
755.262 0
755.280 1
755.298 0
755.316 6
755.333 5
755.351 0
755.369 1
755.387 2
755.405 0
755.422 0
755.440 0
755.458 0
755.476 0
755.493 0
755.511 0
755.529 0
755.547 0
755.565 0
755.582 0
755.600 0
755.618 10
755.636 2
755.654 13
755.671 6
755.689 8
755.707 10
755.725 4
755.743 0
755.760 0
755.778 0
755.796 0
755.814 7
755.832 3
755.849 2
755.867 3
755.885 7
755.903 4
755.921 1
755.938 0
755.956 0
755.974 0
755.992 0
756.010 0
756.027 3
756.045 0
756.063 0
756.081 0
756.099 0
756.116 0
756.134 1
756.152 0
756.170 0
756.188 0
756.205 0
756.223 6
756.241 3
756.259 8
756.277 10
756.294 1
756.312 2
756.330 5
756.348 0
756.366 1
756.383 13
756.401 8
756.419 4
756.437 5
756.455 0
756.473 5
756.490 3
756.508 1
756.526 5
756.544 5
756.562 0
756.579 0
756.597 0
756.615 0
756.633 0
756.651 7
756.668 2
756.686 10
756.704 11
756.722 6
756.740 5
756.757 7
756.775 1
756.793 0
756.811 0
756.829 0
756.847 1
756.864 0
756.882 0
756.900 2
756.918 0
756.936 0
756.953 0
756.971 3
756.989 4
757.007 5
757.025 0
757.042 15
757.060 7
757.078 0
757.096 2
757.114 1
757.132 0
757.149 3
757.167 1
757.185 0
757.203 1
757.221 17
757.238 0
757.256 0
757.274 2
757.292 20
757.310 6
757.327 9
757.345 1
757.363 0
757.381 2
757.399 0
757.417 4
757.434 3
757.452 0
757.470 0
757.488 0
757.506 0
757.523 0
757.541 0
757.559 0
757.577 0
757.595 1
757.613 0
757.630 0
757.648 0
757.666 0
757.684 1
757.702 5
757.720 7
757.737 2
757.755 7
757.773 3
757.791 0
757.809 0
757.826 9
757.844 10
757.862 0
757.880 0
757.898 0
757.916 0
757.933 0
757.951 0
757.969 0
757.987 0
758.005 0
758.022 0
758.040 3
758.058 6
758.076 1
758.094 0
758.112 0
758.129 3
758.147 4
758.165 0
758.183 0
758.201 0
758.219 0
758.236 0
758.254 0
758.272 0
758.290 2
758.308 24
758.326 26
758.343 13
758.361 11
758.379 13
758.397 6
758.415 0
758.433 1
758.450 0
758.468 0
758.486 6
758.504 3
758.522 0
758.540 4
758.557 0
758.575 1
758.593 3
758.611 5
758.629 1
758.647 0
758.664 0
758.682 0
758.700 0
758.718 0
758.736 13
758.753 5
758.771 11
758.789 8
758.807 4
758.825 6
758.843 2
758.861 3
758.878 2
758.896 0
758.914 0
758.932 0
758.950 0
758.968 0
758.985 1
759.003 0
759.021 0
759.039 4
759.057 0
759.075 3
759.092 0
759.110 0
759.128 0
759.146 2
759.164 7
759.182 1
759.199 0
759.217 0
759.235 0
759.253 1
759.271 0
759.289 9
759.306 26
759.324 13
759.342 8
759.360 2
759.378 0
759.396 2
759.413 0
759.431 4
759.449 0
759.467 5
759.485 7
759.503 1
759.521 0
759.538 0
759.556 0
759.574 7
759.592 1
759.610 3
759.628 0
759.645 0
759.663 0
759.681 0
759.699 5
759.717 2
759.735 0
759.753 8
759.770 9
759.788 3
759.806 9
759.824 3
759.842 0
759.860 0
759.877 3
759.895 10
759.913 12
759.931 4
759.949 0
759.967 1
759.985 0
760.002 1
760.020 0
760.038 6
760.056 1
760.074 0
760.092 0
760.109 10
760.127 3
760.145 3
760.163 1
760.181 14
760.199 9
760.217 4
760.234 3
760.252 3
760.270 33
760.288 47
760.306 29
760.324 10
760.342 2
760.359 10
760.377 4
760.395 0
760.413 0
760.431 0
760.449 0
760.466 2
760.484 4
760.502 0
760.520 2
760.538 1
760.556 0
760.574 0
760.591 2
760.609 0
760.627 8
760.645 5
760.663 3
760.681 4
760.699 5
760.716 1
760.734 8
760.752 16
760.770 103
760.788 172
760.806 179
760.824 147
760.841 75
760.859 51
760.877 27
760.895 16
760.913 13
760.931 17
760.949 1
760.966 0
760.984 0
761.002 0
761.020 0
761.038 0
761.056 5
761.074 7
761.091 0
761.109 0
761.127 0
761.145 0
761.163 1
761.181 0
761.199 0
761.217 0
761.234 2
761.252 10
761.270 3
761.288 7
761.306 15
761.324 20
761.342 4
761.359 0
761.377 0
761.395 0
761.413 3
761.431 0
761.449 0
761.467 1
761.484 1
761.502 0
761.520 0
761.538 4
761.556 3
761.574 0
761.592 0
761.610 7
761.627 8
761.645 2
761.663 0
761.681 0
761.699 3
761.717 1
761.735 8
761.752 4
761.770 58
761.788 92
761.806 72
761.824 78
761.842 48
761.860 32
761.878 10
761.895 0
761.913 1
761.931 0
761.949 2
761.967 1
761.985 7
762.003 2
762.021 2
762.038 0
762.056 0
762.074 4
762.092 1
762.110 6
762.128 9
762.146 14
762.164 6
762.181 5
762.199 8
762.217 14
762.235 13
762.253 2
762.271 4
762.289 4
762.307 0
762.324 0
762.342 7
762.360 5
762.378 0
762.396 8
762.414 4
762.432 7
762.450 7
762.467 0
762.485 0
762.503 1
762.521 2
762.539 0
762.557 0
762.575 0
762.593 0
762.610 0
762.628 0
762.646 1
762.664 0
762.682 3
762.700 0
762.718 10
762.736 3
762.753 4
762.771 10
762.789 19
762.807 44
762.825 20
762.843 13
762.861 3
762.879 2
762.897 0
762.914 0
762.932 0
762.950 0
762.968 0
762.986 0
763.004 0
763.022 0
763.040 6
763.057 6
763.075 0
763.093 5
763.111 4
763.129 0
763.147 6
763.165 7
763.183 0
763.201 2
763.218 0
763.236 6
763.254 19
763.272 9
763.290 1
763.308 0
763.326 0
763.344 0
763.362 0
763.379 1
763.397 15
763.415 2
763.433 5
763.451 1
763.469 0
763.487 0
763.505 0
763.523 0
763.540 2
763.558 0
763.576 0
763.594 0
763.612 0
763.630 4
763.648 1
763.666 1
763.684 5
763.701 0
763.719 0
763.737 0
763.755 0
763.773 6
763.791 4
763.809 13
763.827 21
763.845 7
763.862 5
763.880 0
763.898 0
763.916 0
763.934 1
763.952 0
763.970 0
763.988 1
764.006 0
764.024 0
764.041 4
764.059 4
764.077 0
764.095 0
764.113 0
764.131 0
764.149 3
764.167 7
764.185 1
764.202 9
764.220 7
764.238 0
764.256 9
764.274 5
764.292 2
764.310 7
764.328 3
764.346 8
764.364 11
764.381 2
764.399 1
764.417 3
764.435 1
764.453 0
764.471 12
764.489 2
764.507 1
764.525 0
764.543 0
764.560 1
764.578 5
764.596 0
764.614 12
764.632 4
764.650 0
764.668 0
764.686 0
764.704 0
764.722 0
764.740 0
764.757 0
764.775 0
764.793 0
764.811 1
764.829 0
764.847 0
764.865 0
764.883 10
764.901 2
764.919 5
764.936 6
764.954 1
764.972 4
764.990 0
765.008 15
765.026 6
765.044 0
765.062 13
765.080 5
765.098 0
765.116 0
765.133 0
765.151 3
765.169 0
765.187 0
765.205 0
765.223 7
765.241 6
765.259 0
765.277 3
765.295 9
765.313 6
765.330 0
765.348 0
765.366 0
765.384 11
765.402 6
765.420 0
765.438 0
765.456 3
765.474 0
765.492 0
765.510 4
765.527 6
765.545 7
765.563 5
765.581 0
765.599 0
765.617 0
765.635 1
765.653 0
765.671 6
765.689 1
765.707 2
765.725 5
765.742 2
765.760 6
765.778 1
765.796 1
765.814 8
765.832 0
765.850 0
765.868 0
765.886 3
765.904 1
765.922 0
765.940 0
765.957 8
765.975 2
765.993 0
766.011 3
766.029 0
766.047 0
766.065 0
766.083 7
766.101 0
766.119 0
766.137 11
766.155 4
766.172 0
766.190 0
766.208 0
766.226 0
766.244 0
766.262 0
766.280 5
766.298 6
766.316 8
766.334 3
766.352 0
766.370 5
766.388 8
766.405 3
766.423 0
766.441 0
766.459 1
766.477 8
766.495 0
766.513 1
766.531 0
766.549 0
766.567 0
766.585 0
766.603 0
766.621 2
766.638 0
766.656 0
766.674 8
766.692 7
766.710 6
766.728 5
766.746 0
766.764 0
766.782 0
766.800 1
766.818 6
766.836 1
766.854 0
766.872 3
766.889 0
766.907 5
766.925 2
766.943 2
766.961 0
766.979 1
766.997 0
767.015 6
767.033 0
767.051 0
767.069 0
767.087 0
767.105 0
767.123 0
767.141 0
767.158 0
767.176 1
767.194 0
767.212 0
767.230 0
767.248 0
767.266 0
767.284 0
767.302 1
767.320 0
767.338 6
767.356 13
767.374 3
767.392 2
767.410 7
767.427 2
767.445 0
767.463 5
767.481 0
767.499 12
767.517 5
767.535 0
767.553 3
767.571 11
767.589 5
767.607 0
767.625 6
767.643 1
767.661 0
767.679 4
767.697 1
767.714 0
767.732 0
767.750 0
767.768 1
767.786 8
767.804 0
767.822 0
767.840 0
767.858 4
767.876 0
767.894 2
767.912 0
767.930 0
767.948 0
767.966 0
767.984 0
768.001 0
768.019 0
768.037 0
768.055 0
768.073 0
768.091 0
768.109 8
768.127 8
768.145 0
768.163 5
768.181 4
768.199 0
768.217 0
768.235 0
768.253 2
768.271 0
768.289 6
768.307 8
768.324 5
768.342 23
768.360 9
768.378 1
768.396 2
768.414 4
768.432 0
768.450 5
768.468 3
768.486 0
768.504 3
768.522 0
768.540 1
768.558 2
768.576 8
768.594 1
768.612 0
768.630 0
768.648 0
768.665 0
768.683 0
768.701 2
768.719 0
768.737 0
768.755 2
768.773 6
768.791 14
768.809 8
768.827 4
768.845 2
768.863 1
768.881 1
768.899 1
768.917 0
768.935 0
768.953 0
768.971 0
768.989 0
769.007 0
769.025 0
769.042 0
769.060 0
769.078 0
769.096 0
769.114 0
769.132 0
769.150 0
769.168 3
769.186 8
769.204 1
769.222 0
769.240 0
769.258 0
769.276 0
769.294 8
769.312 10
769.330 10
769.348 1
769.366 0
769.384 4
769.402 0
769.420 0
769.438 4
769.455 5
769.473 7
769.491 0
769.509 0
769.527 1
769.545 0
769.563 0
769.581 1
769.599 13
769.617 13
769.635 3
769.653 0
769.671 0
769.689 0
769.707 0
769.725 0
769.743 3
769.761 4
769.779 0
769.797 4
769.815 11
769.833 0
769.851 5
769.869 6
769.887 0
769.905 0
769.922 0
769.940 2
769.958 0
769.976 0
769.994 0
770.012 0
770.030 3
770.048 2
770.066 3
770.084 4
770.102 0
770.120 0
770.138 0
770.156 4
770.174 7
770.192 4
770.210 0
770.228 0
770.246 0
770.264 0
770.282 2
770.300 15
770.318 5
770.336 5
770.354 1
770.372 0
770.390 4
770.408 5
770.426 3
770.444 0
770.462 0
770.479 0
770.497 0
770.515 0
770.533 0
770.551 0
770.569 7
770.587 5
770.605 0
770.623 0
770.641 0
770.659 0
770.677 4
770.695 1
770.713 4
770.731 9
770.749 0
770.767 0
770.785 1
770.803 10
770.821 3
770.839 1
770.857 7
770.875 1
770.893 0
770.911 0
770.929 0
770.947 0
770.965 2
770.983 7
771.001 1
771.019 9
771.037 4
771.055 1
771.073 0
771.091 0
771.109 0
771.127 1
771.145 5
771.163 0
771.181 1
771.198 3
771.216 1
771.234 6
771.252 0
771.270 3
771.288 0
771.306 1
771.324 4
771.342 21
771.360 1
771.378 0
771.396 3
771.414 0
771.432 0
771.450 5
771.468 1
771.486 0
771.504 0
771.522 0
771.540 1
771.558 3
771.576 2
771.594 10
771.612 4
771.630 0
771.648 0
771.666 1
771.684 0
771.702 0
771.720 0
771.738 0
771.756 2
771.774 18
771.792 6
771.810 0
771.828 11
771.846 4
771.864 0
771.882 0
771.900 0
771.918 0
771.936 0
771.954 0
771.972 1
771.990 1
772.008 0
772.026 0
772.044 0
772.062 0
772.080 4
772.098 0
772.116 4
772.134 8
772.152 12
772.170 12
772.188 0
772.206 0
772.224 0
772.242 3
772.260 0
772.278 0
772.296 0
772.314 0
772.332 1
772.350 4
772.368 10
772.386 0
772.404 0
772.422 2
772.440 0
772.458 0
772.476 3
772.494 0
772.512 8
772.530 1
772.548 0
772.566 3
772.584 2
772.602 10
772.620 10
772.638 0
772.656 0
772.674 0
772.692 0
772.710 4
772.728 0
772.746 4
772.764 12
772.782 5
772.800 3
772.817 0
772.835 0
772.853 1
772.871 0
772.889 0
772.907 0
772.925 2
772.943 0
772.961 0
772.979 0
772.997 0
773.015 0
773.033 5
773.051 3
773.069 0
773.087 0
773.105 0
773.124 0
773.142 0
773.160 0
773.178 0
773.196 0
773.214 0
773.232 0
773.250 0
773.268 3
773.286 10
773.304 2
773.322 0
773.340 2
773.358 2
773.376 12
773.394 4
773.412 1
773.430 0
773.448 0
773.466 0
773.484 0
773.502 0
773.520 4
773.538 5
773.556 2
773.574 8
773.592 3
773.610 0
773.628 0
773.646 2
773.664 7
773.682 0
773.700 4
773.718 7
773.736 0
773.754 8
773.772 1
773.790 7
773.808 3
773.826 0
773.844 3
773.862 8
773.880 0
773.898 0
773.916 0
773.934 0
773.952 0
773.970 0
773.988 0
774.006 2
774.024 0
774.042 0
774.060 0
774.078 0
774.096 0
774.114 0
774.132 0
774.150 0
774.168 0
774.186 7
774.204 1
774.222 0
774.240 0
774.258 0
774.276 0
774.294 0
774.312 0
774.330 0
774.348 0
774.366 4
774.384 10
774.402 2
774.420 6
774.438 1
774.456 3
774.474 2
774.492 0
774.510 0
774.528 0
774.546 0
774.564 0
774.582 0
774.600 2
774.618 0
774.636 1
774.654 11
774.672 2
774.690 0
774.708 3
774.727 1
774.745 9
774.763 0
774.781 9
774.799 22
774.817 7
774.835 12
774.853 2
774.871 2
774.889 3
774.907 2
774.925 0
774.943 0
774.961 0
774.979 0
774.997 1
775.015 2
775.033 5
775.051 1
775.069 9
775.087 2
775.105 0
775.123 0
775.141 1
775.159 0
775.177 2
775.195 0
775.213 0
775.231 0
775.249 6
775.267 1
775.285 19
775.303 3
775.321 0
775.339 0
775.357 0
775.375 0
775.393 5
775.411 1
775.429 1
775.447 1
775.466 6
775.484 3
775.502 0
775.520 0
775.538 0
775.556 0
775.574 6
775.592 1
775.610 8
775.628 14
775.646 3
775.664 4
775.682 8
775.700 0
775.718 0
775.736 1
775.754 4
775.772 7
775.790 12
775.808 12
775.826 17
775.844 5
775.862 0
775.880 0
775.898 0
775.916 1
775.934 3
775.952 10
775.970 16
775.988 12
776.006 1
776.025 0
776.043 0
776.061 0
776.079 0
776.097 14
776.115 4
776.133 0
776.151 0
776.169 0
776.187 1
776.205 5
776.223 3
776.241 23
776.259 4
776.277 10
776.295 1
776.313 0
776.331 0
776.349 3
776.367 4
776.385 0
776.403 0
776.421 3
776.439 0
776.457 0
776.475 7
776.494 0
776.512 4
776.530 3
776.548 0
776.566 0
776.584 2
776.602 1
776.620 0
776.638 0
776.656 0
776.674 0
776.692 3
776.710 0
776.728 6
776.746 4
776.764 10
776.782 3
776.800 4
776.818 8
776.836 0
776.854 0
776.872 0
776.890 0
776.909 0
776.927 8
776.945 7
776.963 0
776.981 1
776.999 2
777.017 0
777.035 3
777.053 11
777.071 10
777.089 6
777.107 12
777.125 3
777.143 7
777.161 2
777.179 0
777.197 0
777.215 0
777.233 0
777.251 5
777.269 5
777.288 2
777.306 0
777.324 0
777.342 6
777.360 1
777.378 0
777.396 3
777.414 21
777.432 9
777.450 1
777.468 0
777.486 0
777.504 2
777.522 0
777.540 1
777.558 1
777.576 0
777.594 6
777.612 2
777.631 0
777.649 0
777.667 0
777.685 0
777.703 4
777.721 5
777.739 0
777.757 4
777.775 2
777.793 0
777.811 9
777.829 7
777.847 2
777.865 6
777.883 6
777.901 4
777.919 0
777.937 0
777.956 0
777.974 0
777.992 9
778.010 0
778.028 2
778.046 0
778.064 1
778.082 0
778.100 0
778.118 0
778.136 2
778.154 7
778.172 4
778.190 5
778.208 1
778.226 7
778.245 6
778.263 5
778.281 7
778.299 0
778.317 0
778.335 24
778.353 10
778.371 0
778.389 5
778.407 6
778.425 1
778.443 0
778.461 3
778.479 13
778.497 5
778.515 5
778.534 3
778.552 3
778.570 0
778.588 0
778.606 9
778.624 7
778.642 7
778.660 4
778.678 1
778.696 4
778.714 2
778.732 4
778.750 9
778.768 3
778.786 6
778.805 1
778.823 5
778.841 10
778.859 2
778.877 2
778.895 1
778.913 0
778.931 0
778.949 0
778.967 1
778.985 7
779.003 1
779.021 0
779.039 3
779.057 1
779.076 0
779.094 3
779.112 2
779.130 6
779.148 7
779.166 8
779.184 4
779.202 6
779.220 3
779.238 1
779.256 0
779.274 0
779.292 0
779.310 0
779.329 0
779.347 3
779.365 3
779.383 0
779.401 3
779.419 10
779.437 3
779.455 0
779.473 9
779.491 4
779.509 0
779.527 0
779.545 0
779.564 0
779.582 1
779.600 0
779.618 0
779.636 0
779.654 6
779.672 3
779.690 4
779.708 0
779.726 0
779.744 0
779.762 0
779.780 7
779.799 1
779.817 19
779.835 9
779.853 0
779.871 0
779.889 2
779.907 0
779.925 0
779.943 1
779.961 0
779.979 0
779.997 0
780.016 0
780.034 0
780.052 0
780.070 0
780.088 0
780.106 0
780.124 5
780.142 3
780.160 7
780.178 6
780.196 0
780.214 3
780.233 2
780.251 0
780.269 0
780.287 11
780.305 12
780.323 8
780.341 3
780.359 4
780.377 0
780.395 0
780.413 0
780.431 1
780.450 0
780.468 14
780.486 8
780.504 0
780.522 0
780.540 4
780.558 7
780.576 7
780.594 1
780.612 0
780.630 0
780.649 0
780.667 0
780.685 0
780.703 5
780.721 3
780.739 0
780.757 0
780.775 1
780.793 2
780.811 0
780.829 0
780.848 0
780.866 7
780.884 0
780.902 0
780.920 9
780.938 8
780.956 1
780.974 0
780.992 5
781.010 3
781.028 0
781.047 0
781.065 0
781.083 1
781.101 0
781.119 0
781.137 0
781.155 0
781.173 2
781.191 0
781.209 27
781.228 5
781.246 3
781.264 0
781.282 6
781.300 0
781.318 0
781.336 2
781.354 11
781.372 6
781.390 1
781.408 5
781.427 13
781.445 7
781.463 2
781.481 3
781.499 2
781.517 0
781.535 0
781.553 2
781.571 2
781.589 0
781.608 0
781.626 0
781.644 0
781.662 0
781.680 0
781.698 0
781.716 2
781.734 0
781.752 0
781.770 0
781.789 0
781.807 0
781.825 2
781.843 0
781.861 0
781.879 1
781.897 6
781.915 0
781.933 6
781.952 1
781.970 0
781.988 0
782.006 13
782.024 6
782.042 0
782.060 0
782.078 0
782.096 2
782.114 4
782.133 7
782.151 0
782.169 0
782.187 0
782.205 0
782.223 0
782.241 0
782.259 1
782.277 5
782.296 5
782.314 18
782.332 13
782.350 6
782.368 0
782.386 1
782.404 0
782.422 3
782.440 1
782.459 0
782.477 0
782.495 0
782.513 0
782.531 0
782.549 0
782.567 0
782.585 0
782.603 1
782.622 0
782.640 0
782.658 4
782.676 3
782.694 0
782.712 0
782.730 3
782.748 5
782.766 4
782.785 2
782.803 1
782.821 0
782.839 6
782.857 8
782.875 0
782.893 0
782.911 0
782.929 1
782.948 2
782.966 0
782.984 0
783.002 0
783.020 1
783.038 0
783.056 0
783.074 0
783.093 0
783.111 0
783.129 3
783.147 1
783.165 9
783.183 3
783.201 0
783.219 0
783.237 10
783.256 7
783.274 0
783.292 5
783.310 6
783.328 18
783.346 11
783.364 18
783.382 24
783.401 14
783.419 12
783.437 4
783.455 0
783.473 0
783.491 0
783.509 2
783.527 0
783.546 0
783.564 0
783.582 0
783.600 0
783.618 2
783.636 0
783.654 0
783.672 0
783.691 0
783.709 0
783.727 0
783.745 0
783.763 0
783.781 4
783.799 13
783.817 3
783.836 0
783.854 0
783.872 6
783.890 1
783.908 5
783.926 0
783.944 0
783.962 1
783.981 1
783.999 0
784.017 3
784.035 3
784.053 3
784.071 1
784.089 6
784.107 2
784.126 0
784.144 0
784.162 7
784.180 1
784.198 0
784.216 5
784.234 2
784.252 0
784.271 4
784.289 13
784.307 5
784.325 17
784.343 14
784.361 39
784.379 74
784.398 61
784.416 34
784.434 51
784.452 4
784.470 25
784.488 13
784.506 2
784.524 9
784.543 3
784.561 0
784.579 0
784.597 4
784.615 2
784.633 6
784.651 6
784.670 0
784.688 2
784.706 1
784.724 0
784.742 1
784.760 6
784.778 2
784.797 0
784.815 0
784.833 2
784.851 13
784.869 7
784.887 0
784.905 0
784.923 0
784.942 0
784.960 0
784.978 1
784.996 5
785.014 4
785.032 8
785.050 0
785.069 0
785.087 0
785.105 0
785.123 3
785.141 2
785.159 1
785.177 0
785.196 0
785.214 0
785.232 9
785.250 6
785.268 6
785.286 1
785.304 6
785.323 32
785.341 52
785.359 164
785.377 152
785.395 85
785.413 50
785.431 25
785.450 29
785.468 9
785.486 1
785.504 0
785.522 0
785.540 0
785.558 7
785.577 4
785.595 3
785.613 1
785.631 9
785.649 1
785.667 2
785.686 12
785.704 0
785.722 0
785.740 0
785.758 0
785.776 4
785.794 1
785.813 0
785.831 0
785.849 2
785.867 0
785.885 0
785.903 0
785.921 5
785.940 2
785.958 0
785.976 0
785.994 0
786.012 0
786.030 0
786.049 0
786.067 0
786.085 3
786.103 0
786.121 0
786.139 2
786.157 1
786.176 0
786.194 2
786.212 1
786.230 8
786.248 5
786.266 0
786.285 1
786.303 14
786.321 23
786.339 11
786.357 50
786.375 80
786.393 50
786.412 19
786.430 30
786.448 25
786.466 13
786.484 3
786.502 4
786.521 0
786.539 0
786.557 4
786.575 0
786.593 0
786.611 0
786.629 0
786.648 0
786.666 4
786.684 1
786.702 0
786.720 0
786.738 14
786.757 10
786.775 0
786.793 13
786.811 5
786.829 31
786.847 17
786.866 10
786.884 8
786.902 11
786.920 12
786.938 5
786.956 2
786.975 0
786.993 0
787.011 0
787.029 0
787.047 0
787.065 0
787.084 0
787.102 0
787.120 0
787.138 0
787.156 14
787.174 12
787.193 1
787.211 0
787.229 0
787.247 0
787.265 5
787.283 0
787.302 4
787.320 24
787.338 21
787.356 45
787.374 16
787.392 9
787.411 1
787.429 6
787.447 11
787.465 1
787.483 1
787.501 0
787.520 1
787.538 5
787.556 5
787.574 0
787.592 0
787.610 0
787.629 0
787.647 0
787.665 2
787.683 0
787.701 0
787.719 0
787.738 3
787.756 0
787.774 0
787.792 7
787.810 0
787.828 0
787.847 0
787.865 4
787.883 6
787.901 3
787.919 1
787.937 3
787.956 5
787.974 3
787.992 1
788.010 7
788.028 0
788.047 2
788.065 3
788.083 15
788.101 12
788.119 1
788.137 0
788.156 0
788.174 6
788.192 3
788.210 0
788.228 0
788.246 0
788.265 10
788.283 11
788.301 5
788.319 9
788.337 6
788.356 27
788.374 15
788.392 3
788.410 0
788.428 10
788.446 2
788.465 16
788.483 1
788.501 2
788.519 1
788.537 2
788.555 0
788.574 0
788.592 0
788.610 0
788.628 5
788.646 1
788.665 0
788.683 1
788.701 0
788.719 10
788.737 3
788.755 0
788.774 5
788.792 26
788.810 83
788.828 154
788.846 102
788.865 79
788.883 39
788.901 28
788.919 25
788.937 16
788.956 13
788.974 0
788.992 10
789.010 5
789.028 5
789.046 2
789.065 7
789.083 2
789.101 0
789.119 4
789.137 1
789.156 2
789.174 0
789.192 1
789.210 6
789.228 0
789.247 2
789.265 0
789.283 0
789.301 0
789.319 5
789.337 3
789.356 1
789.374 9
789.392 1
789.410 11
789.428 2
789.447 7
789.465 0
789.483 0
789.501 4
789.519 9
789.538 0
789.556 0
789.574 3
789.592 7
789.610 0
789.629 0
789.647 0
789.665 4
789.683 0
789.701 2
789.720 2
789.738 0
789.756 3
789.774 1
789.792 8
789.810 39
789.829 95
789.847 61
789.865 19
789.883 11
789.901 4
789.920 17
789.938 4
789.956 2
789.974 1
789.992 9
790.011 2
790.029 1
790.047 2
790.065 4
790.083 1
790.102 0
790.120 1
790.138 4
790.156 7
790.174 2
790.193 0
790.211 0
790.229 0
790.247 0
790.265 2
790.284 0
790.302 0
790.320 0
790.338 1
790.356 0
790.375 1
790.393 0
790.411 4
790.429 1
790.447 2
790.466 3
790.484 1
790.502 5
790.520 0
790.538 2
790.557 0
790.575 3
790.593 1
790.611 0
790.629 9
790.648 2
790.666 0
790.684 0
790.702 0
790.721 6
790.739 3
790.757 20
790.775 21
790.793 18
790.812 17
790.830 22
790.848 36
790.866 12
790.884 0
790.903 0
790.921 11
790.939 20
790.957 11
790.975 5
790.994 2
791.012 0
791.030 1
791.048 2
791.066 6
791.085 7
791.103 13
791.121 6
791.139 0
791.158 0
791.176 5
791.194 2
791.212 0
791.230 0
791.249 12
791.267 15
791.285 2
791.303 0
791.321 2
791.340 1
791.358 4
791.376 9
791.394 5
791.412 3
791.431 5
791.449 5
791.467 1
791.485 0
791.504 9
791.522 7
791.540 5
791.558 0
791.576 4
791.595 1
791.613 0
791.631 4
791.649 0
791.668 1
791.686 4
791.704 4
791.722 8
791.740 5
791.759 2
791.777 0
791.795 1
791.813 3
791.831 9
791.850 0
791.868 0
791.886 0
791.904 0
791.923 0
791.941 4
791.959 16
791.977 11
791.995 0
792.014 1
792.032 0
792.050 6
792.068 0
792.087 1
792.105 0
792.123 2
792.141 0
792.159 3
792.178 9
792.196 2
792.214 2
792.232 4
792.251 5
792.269 2
792.287 17
792.305 4
792.323 0
792.342 2
792.360 2
792.378 0
792.396 0
792.415 9
792.433 0
792.451 0
792.469 0
792.487 0
792.506 0
792.524 0
792.542 7
792.560 1
792.579 3
792.597 3
792.615 0
792.633 7
792.652 6
792.670 0
792.688 6
792.706 3
792.724 0
792.743 1
792.761 1
792.779 0
792.797 11
792.816 9
792.834 8
792.852 5
792.870 7
792.889 9
792.907 0
792.925 1
792.943 4
792.961 2
792.980 0
792.998 3
793.016 9
793.034 0
793.053 2
793.071 0
793.089 0
793.107 0
793.126 0
793.144 0
793.162 0
793.180 0
793.198 0
793.217 0
793.235 0
793.253 1
793.271 0
793.290 0
793.308 2
793.326 1
793.344 0
793.363 0
793.381 0
793.399 0
793.417 0
793.436 1
793.454 0
793.472 0
793.490 3
793.508 3
793.527 1
793.545 0
793.563 4
793.581 0
793.600 27
793.618 9
793.636 0
793.654 0
793.673 0
793.691 3
793.709 11
793.727 1
793.746 0
793.764 4
793.782 3
793.800 0
793.819 0
793.837 0
793.855 0
793.873 0
793.892 0
793.910 0
793.928 0
793.946 0
793.964 8
793.983 1
794.001 0
794.019 0
794.037 0
794.056 0
794.074 0
794.092 0
794.110 0
794.129 4
794.147 0
794.165 0
794.183 0
794.202 9
794.220 5
794.238 0
794.256 1
794.275 10
794.293 9
794.311 0
794.329 19
794.348 10
794.366 1
794.384 5
794.402 0
794.421 1
794.439 0
794.457 0
794.475 0
794.494 0
794.512 0
794.530 0
794.548 2
794.567 4
794.585 2
794.603 0
794.621 0
794.640 0
794.658 1
794.676 3
794.694 1
794.713 3
794.731 7
794.749 0
794.767 9
794.786 10
794.804 0
794.822 0
794.840 0
794.859 0
794.877 0
794.895 6
794.913 2
794.932 0
794.950 0
794.968 1
794.986 4
795.005 0
795.023 2
795.041 3
795.059 0
795.078 0
795.096 0
795.114 1
795.133 9
795.151 0
795.169 20
795.187 6
795.206 2
795.224 3
795.242 8
795.260 6
795.279 1
795.297 0
795.315 2
795.333 3
795.352 0
795.370 3
795.388 1
795.406 0
795.425 14
795.443 5
795.461 7
795.479 3
795.498 0
795.516 5
795.534 2
795.552 0
795.571 11
795.589 2
795.607 3
795.626 0
795.644 0
795.662 0
795.680 3
795.699 8
795.717 1
795.735 0
795.753 0
795.772 0
795.790 0
795.808 0
795.826 0
795.845 2
795.863 3
795.881 2
795.899 4
795.918 3
795.936 8
795.954 3
795.973 0
795.991 0
796.009 4
796.027 2
796.046 0
796.064 0
796.082 3
796.100 0
796.119 5
796.137 0
796.155 2
796.173 13
796.192 9
796.210 2
796.228 0
796.247 1
796.265 0
796.283 2
796.301 1
796.320 12
796.338 3
796.356 0
796.374 0
796.393 0
796.411 6
796.429 2
796.448 0
796.466 1
796.484 4
796.502 0
796.521 0
796.539 0
796.557 13
796.575 16
796.594 4
796.612 8
796.630 0
796.649 1
796.667 0
796.685 0
796.703 0
796.722 0
796.740 1
796.758 1
796.776 0
796.795 2
796.813 10
796.831 13
796.850 3
796.868 2
796.886 0
796.904 2
796.923 1
796.941 0
796.959 0
796.978 12
796.996 3
797.014 1
797.032 0
797.051 1
797.069 1
797.087 0
797.105 0
797.124 4
797.142 5
797.160 6
797.179 7
797.197 22
797.215 4
797.233 1
797.252 0
797.270 0
797.288 10
797.307 2
797.325 0
797.343 3
797.361 10
797.380 0
797.398 5
797.416 0
797.435 0
797.453 0
797.471 6
797.489 5
797.508 0
797.526 0
797.544 3
797.563 0
797.581 16
797.599 3
797.617 6
797.636 1
797.654 1
797.672 0
797.691 1
797.709 0
797.727 1
797.745 7
797.764 3
797.782 0
797.800 9
797.819 4
797.837 1
797.855 0
797.873 0
797.892 0
797.910 0
797.928 0
797.947 0
797.965 0
797.983 0
798.001 0
798.020 6
798.038 11
798.056 2
798.075 0
798.093 0
798.111 0
798.129 0
798.148 0
798.166 4
798.184 3
798.203 9
798.221 4
798.239 1
798.257 0
798.276 0
798.294 0
798.312 5
798.331 8
798.349 0
798.367 8
798.386 15
798.404 4
798.422 5
798.440 3
798.459 6
798.477 0
798.495 0
798.514 0
798.532 0
798.550 5
798.568 2
798.587 1
798.605 5
798.623 2
798.642 0
798.660 0
798.678 4
798.697 1
798.715 1
798.733 10
798.751 1
798.770 0
798.788 0
798.806 9
798.825 5
798.843 1
798.861 0
798.880 0
798.898 0
798.916 2
798.934 1
798.953 0
798.971 0
798.989 0
799.008 5
799.026 1
799.044 6
799.063 7
799.081 1
799.099 0
799.117 10
799.136 10
799.154 2
799.172 1
799.191 2
799.209 14
799.227 0
799.246 0
799.264 1
799.282 17
799.301 5
799.319 1
799.337 21
799.355 7
799.374 7
799.392 16
799.410 8
799.429 2
799.447 1
799.465 3
799.484 0
799.502 5
799.520 0
799.538 9
799.557 0
799.575 0
799.593 0
799.612 0
799.630 1
799.648 1
799.667 0
799.685 0
799.703 0
799.722 0
799.740 2
799.758 4
799.776 16
799.795 4
799.813 5
799.831 9
799.850 4
799.868 13
799.886 5
799.905 0
799.923 0
799.941 0
799.960 2
799.978 0
799.996 0
800.015 2
800.033 0
800.051 0
800.069 0
800.088 0
800.106 0
800.124 0
800.143 0
800.161 3
800.179 2
800.198 3
800.216 6
800.234 2
800.253 0
800.271 1
800.289 1
800.308 0
800.326 0
800.344 0
800.363 6
800.381 9
800.399 2
800.417 2
800.436 0
800.454 4
800.472 0
800.491 0
800.509 2
800.527 0
800.546 0
800.564 3
800.582 7
800.601 2
800.619 5
800.637 0
800.656 0
800.674 0
800.692 1
800.711 1
800.729 12
800.747 9
800.766 1
800.784 14
800.802 1
800.821 0
800.839 2
800.857 0
800.875 0
800.894 0
800.912 0
800.930 3
800.949 1
800.967 0
800.985 0
801.004 0
801.022 13
801.040 2
801.059 0
801.077 0
801.095 0
801.114 0
801.132 0
801.150 4
801.169 3
801.187 0
801.205 0
801.224 0
801.242 0
801.260 0
801.279 6
801.297 1
801.315 1
801.334 0
801.352 0
801.370 0
801.389 2
801.407 1
801.425 0
801.444 1
801.462 0
801.480 0
801.499 0
801.517 0
801.535 3
801.554 1
801.572 0
801.590 0
801.609 0
801.627 1
801.645 2
801.664 2
801.682 0
801.700 3
801.719 5
801.737 1
801.755 1
801.774 0
801.792 0
801.810 0
801.829 0
801.847 0
801.865 0
801.884 0
801.902 11
801.920 1
801.939 0
801.957 0
801.975 0
801.994 0
802.012 4
802.030 3
802.049 0
802.067 0
802.085 2
802.104 0
802.122 0
802.140 6
802.159 4
802.177 0
802.195 3
802.214 2
802.232 8
802.250 2
802.269 0
802.287 1
802.305 0
802.324 0
802.342 0
802.360 0
802.379 3
802.397 0
802.415 0
802.434 0
802.452 0
802.470 0
802.489 4
802.507 3
802.525 3
802.544 0
802.562 0
802.580 0
802.599 0
802.617 0
802.635 11
802.654 4
802.672 0
802.690 0
802.709 0
802.727 0
802.745 0
802.764 3
802.782 5
802.801 14
802.819 5
802.837 5
802.856 1
802.874 0
802.892 0
802.911 0
802.929 3
802.947 0
802.966 0
802.984 0
803.002 0
803.021 0
803.039 0
803.057 3
803.076 4
803.094 0
803.112 0
803.131 0
803.149 7
803.167 0
803.186 0
803.204 8
803.223 6
803.241 11
803.259 9
803.278 4
803.296 0
803.314 4
803.333 7
803.351 0
803.369 1
803.388 0
803.406 0
803.424 2
803.443 0
803.461 0
803.479 0
803.498 0
803.516 0
803.534 0
803.553 0
803.571 1
803.590 1
803.608 0
803.626 1
803.645 0
803.663 0
803.681 0
803.700 12
803.718 4
803.736 3
803.755 0
803.773 3
803.791 9
803.810 22
803.828 14
803.847 6
803.865 3
803.883 1
803.902 0
803.920 10
803.938 6
803.957 1
803.975 0
803.993 0
804.012 0
804.030 0
804.048 1
804.067 1
804.085 13
804.104 2
804.122 0
804.140 9
804.159 3
804.177 0
804.195 0
804.214 0
804.232 0
804.250 4
804.269 0
804.287 0
804.305 1
804.324 4
804.342 0
804.361 5
804.379 6
804.397 0
804.416 0
804.434 13
804.452 9
804.471 9
804.489 6
804.507 0
804.526 0
804.544 1
804.563 5
804.581 3
804.599 0
804.618 0
804.636 0
804.654 1
804.673 2
804.691 3
804.710 1
804.728 1
804.746 14
804.765 3
804.783 0
804.801 12
804.820 13
804.838 10
804.856 6
804.875 12
804.893 4
804.912 0
804.930 0
804.948 0
804.967 2
804.985 0
805.003 7
805.022 8
805.040 1
805.059 5
805.077 9
805.095 9
805.114 1
805.132 5
805.150 0
805.169 4
805.187 1
805.205 0
805.224 1
805.242 4
805.261 6
805.279 5
805.297 1
805.316 16
805.334 60
805.352 78
805.371 41
805.389 30
805.408 14
805.426 4
805.444 2
805.463 0
805.481 2
805.499 0
805.518 0
805.536 4
805.555 0
805.573 0
805.591 2
805.610 2
805.628 0
805.646 0
805.665 0
805.683 0
805.702 4
805.720 14
805.738 16
805.757 3
805.775 10
805.793 3
805.812 10
805.830 2
805.849 3
805.867 6
805.885 2
805.904 2
805.922 4
805.941 0
805.959 3
805.977 0
805.996 0
806.014 0
806.032 2
806.051 1
806.069 5
806.088 3
806.106 1
806.124 0
806.143 0
806.161 0
806.180 0
806.198 4
806.216 12
806.235 6
806.253 10
806.271 11
806.290 2
806.308 26
806.327 11
806.345 30
806.363 20
806.382 14
806.400 7
806.419 10
806.437 0
806.455 4
806.474 1
806.492 0
806.510 0
806.529 0
806.547 4
806.566 0
806.584 0
806.602 0
806.621 7
806.639 0
806.658 6
806.676 8
806.694 2
806.713 5
806.731 3
806.749 5
806.768 6
806.786 4
806.805 0
806.823 0
806.841 0
806.860 6
806.878 3
806.897 2
806.915 11
806.933 6
806.952 0
806.970 0
806.989 0
807.007 0
807.025 0
807.044 0
807.062 0
807.081 0
807.099 0
807.117 0
807.136 6
807.154 5
807.173 0
807.191 2
807.209 1
807.228 0
807.246 3
807.264 6
807.283 6
807.301 16
807.320 12
807.338 7
807.356 21
807.375 16
807.393 2
807.412 0
807.430 1
807.448 3
807.467 5
807.485 0
807.504 0
807.522 0
807.540 0
807.559 6
807.577 5
807.596 15
807.614 10
807.632 8
807.651 7
807.669 10
807.688 3
807.706 0
807.724 3
807.743 0
807.761 0
807.780 1
807.798 13
807.816 3
807.835 0
807.853 0
807.872 7
807.890 5
807.908 0
807.927 0
807.945 4
807.964 3
807.982 17
808.000 7
808.019 2
808.037 0
808.056 0
808.074 0
808.093 0
808.111 1
808.129 2
808.148 2
808.166 0
808.185 2
808.203 0
808.221 5
808.240 0
808.258 0
808.277 2
808.295 10
808.313 15
808.332 18
808.350 17
808.369 7
808.387 9
808.405 5
808.424 0
808.442 0
808.461 0
808.479 0
808.497 1
808.516 0
808.534 0
808.553 3
808.571 0
808.590 0
808.608 6
808.626 3
808.645 5
808.663 2
808.682 0
808.700 0
808.718 0
808.737 0
808.755 2
808.774 2
808.792 1
808.810 0
808.829 0
808.847 0
808.866 0
808.884 3
808.903 0
808.921 0
808.939 0
808.958 0
808.976 0
808.995 8
809.013 14
809.031 6
809.050 0
809.068 3
809.087 10
809.105 15
809.124 7
809.142 1
809.160 0
809.179 2
809.197 7
809.216 1
809.234 0
809.252 0
809.271 0
809.289 5
809.308 1
809.326 18
809.345 21
809.363 63
809.381 97
809.400 76
809.418 39
809.437 20
809.455 28
809.473 10
809.492 5
809.510 13
809.529 6
809.547 11
809.566 23
809.584 14
809.602 3
809.621 2
809.639 0
809.658 0
809.676 0
809.695 1
809.713 0
809.731 0
809.750 0
809.768 0
809.787 0
809.805 4
809.824 0
809.842 0
809.860 0
809.879 0
809.897 0
809.916 0
809.934 2
809.953 0
809.971 0
809.989 0
810.008 0
810.026 1
810.045 8
810.063 4
810.081 11
810.100 3
810.118 0
810.137 5
810.155 10
810.174 0
810.192 0
810.210 2
810.229 0
810.247 0
810.266 0
810.284 0
810.303 1
810.321 0
810.340 10
810.358 22
810.376 20
810.395 21
810.413 25
810.432 6
810.450 0
810.469 2
810.487 14
810.505 6
810.524 3
810.542 2
810.561 1
810.579 4
810.598 0
810.616 0
810.634 2
810.653 0
810.671 10
810.690 1
810.708 1
810.727 4
810.745 1
810.763 0
810.782 0
810.800 4
810.819 4
810.837 7
810.856 1
810.874 0
810.893 1
810.911 3
810.929 0
810.948 5
810.966 0
810.985 0
811.003 0
811.022 0
811.040 10
811.058 6
811.077 0
811.095 0
811.114 0
811.132 0
811.151 0
811.169 0
811.188 2
811.206 0
811.224 0
811.243 0
811.261 0
811.280 1
811.298 0
811.317 3
811.335 0
811.354 0
811.372 8
811.390 13
811.409 20
811.427 10
811.446 12
811.464 5
811.483 0
811.501 0
811.520 0
811.538 2
811.556 1
811.575 5
811.593 3
811.612 1
811.630 17
811.649 3
811.667 0
811.686 0
811.704 0
811.722 0
811.741 9
811.759 1
811.778 0
811.796 5
811.815 1
811.833 1
811.852 0
811.870 0
811.888 0
811.907 0
811.925 3
811.944 7
811.962 0
811.981 1
811.999 1
812.018 0
812.036 0
812.054 0
812.073 0
812.091 0
812.110 6
812.128 2
812.147 1
812.165 7
812.184 2
812.202 2
812.221 0
812.239 0
812.257 0
812.276 2
812.294 0
812.313 0
812.331 0
812.350 0
812.368 4
812.387 0
812.405 0
812.424 3
812.442 8
812.460 5
812.479 2
812.497 0
812.516 0
812.534 0
812.553 0
812.571 3
812.590 2
812.608 0
812.627 4
812.645 7
812.663 8
812.682 2
812.700 5
812.719 0
812.737 0
812.756 6
812.774 6
812.793 5
812.811 0
812.830 0
812.848 9
812.866 3
812.885 0
812.903 0
812.922 0
812.940 0
812.959 0
812.977 0
812.996 7
813.014 2
813.033 8
813.051 0
813.070 0
813.088 0
813.106 0
813.125 0
813.143 0
813.162 0
813.180 0
813.199 2
813.217 0
813.236 0
813.254 0
813.273 0
813.291 0
813.310 0
813.328 6
813.347 4
813.365 1
813.383 6
813.402 0
813.420 2
813.439 1
813.457 0
813.476 0
813.494 8
813.513 6
813.531 5
813.550 7
813.568 5
813.587 0
813.605 4
813.624 7
813.642 2
813.660 0
813.679 10
813.697 6
813.716 0
813.734 4
813.753 0
813.771 0
813.790 0
813.808 0
813.827 9
813.845 10
813.864 0
813.882 6
813.901 1
813.919 11
813.938 4
813.956 1
813.974 0
813.993 0
814.011 0
814.030 0
814.048 2
814.067 0
814.085 3
814.104 0
814.122 0
814.141 0
814.159 0
814.178 3
814.196 6
814.215 5
814.233 4
814.252 0
814.270 0
814.289 0
814.307 8
814.325 17
814.344 4
814.362 1
814.381 0
814.399 0
814.418 0
814.436 7
814.455 3
814.473 4
814.492 1
814.510 4
814.529 0
814.547 0
814.566 0
814.584 0
814.603 0
814.621 0
814.640 1
814.658 7
814.677 0
814.695 0
814.714 0
814.732 1
814.750 1
814.769 2
814.787 3
814.806 0
814.824 5
814.843 0
814.861 7
814.880 0
814.898 0
814.917 0
814.935 0
814.954 8
814.972 1
814.991 0
815.009 15
815.028 12
815.046 3
815.065 1
815.083 0
815.102 0
815.120 0
815.139 0
815.157 0
815.176 3
815.194 8
815.213 0
815.231 0
815.250 1
815.268 8
815.287 9
815.305 4
815.323 3
815.342 0
815.360 0
815.379 0
815.397 3
815.416 0
815.434 0
815.453 0
815.471 0
815.490 8
815.508 4
815.527 0
815.545 6
815.564 3
815.582 0
815.601 0
815.619 0
815.638 5
815.656 1
815.675 8
815.693 3
815.712 0
815.730 1
815.749 1
815.767 11
815.786 5
815.804 0
815.823 0
815.841 4
815.860 0
815.878 1
815.897 3
815.915 0
815.934 0
815.952 0
815.971 2
815.989 0
816.008 0
816.026 0
816.045 0
816.063 0
816.082 0
816.100 4
816.119 7
816.137 1
816.156 0
816.174 5
816.193 0
816.211 0
816.230 0
816.248 0
816.267 0
816.285 5
816.304 6
816.322 5
816.341 0
816.359 1
816.378 0
816.396 0
816.415 0
816.433 2
816.452 0
816.470 3
816.489 11
816.507 5
816.526 3
816.544 0
816.563 1
816.581 6
816.600 3
816.618 8
816.637 3
816.655 0
816.674 0
816.692 0
816.711 0
816.729 0
816.748 0
816.766 0
816.785 4
816.803 14
816.822 2
816.840 1
816.859 7
816.877 2
816.896 2
816.914 1
816.933 0
816.951 0
816.970 7
816.988 4
817.007 0
817.025 0
817.044 1
817.062 2
817.081 0
817.099 0
817.118 0
817.136 0
817.155 1
817.173 0
817.192 0
817.210 0
817.229 0
817.247 0
817.266 0
817.284 0
817.303 0
817.321 0
817.340 0
817.358 2
817.377 0
817.395 0
817.414 12
817.432 13
817.451 11
817.469 3
817.488 0
817.506 2
817.525 6
817.543 0
817.562 0
817.581 1
817.599 0
817.618 0
817.636 0
817.655 0
817.673 0
817.692 6
817.710 4
817.729 0
817.747 0
817.766 2
817.784 3
817.803 0
817.821 0
817.840 0
817.858 0
817.877 2
817.895 0
817.914 9
817.932 11
817.951 3
817.969 0
817.988 0
818.006 0
818.025 0
818.043 0
818.062 0
818.080 0
818.099 0
818.117 3
818.136 0
818.155 0
818.173 7
818.192 1
818.210 0
818.229 6
818.247 10
818.266 6
818.284 13
818.303 13
818.321 1
818.340 0
818.358 3
818.377 5
818.395 11
818.414 8
818.432 0
818.451 0
818.469 6
818.488 6
818.506 0
818.525 0
818.543 2
818.562 2
818.581 5
818.599 0
818.618 0
818.636 0
818.655 0
818.673 0
818.692 0
818.710 0
818.729 0
818.747 5
818.766 3
818.784 0
818.803 0
818.821 1
818.840 0
818.858 4
818.877 8
818.895 3
818.914 0
818.933 0
818.951 0
818.970 0
818.988 0
819.007 6
819.025 7
819.044 2
819.062 6
819.081 2
819.099 0
819.118 0
819.136 0
819.155 7
819.173 0
819.192 0
819.210 0
819.229 0
819.248 2
819.266 2
819.285 0
819.303 3
819.322 4
819.340 9
819.359 8
819.377 5
819.396 0
819.414 2
819.433 1
819.451 0
819.470 3
819.488 0
819.507 5
819.526 5
819.544 3
819.563 2
819.581 3
819.600 4
819.618 4
819.637 0
819.655 0
819.674 0
819.692 0
819.711 2
819.729 7
819.748 9
819.767 12
819.785 5
819.804 5
819.822 0
819.841 7
819.859 0
819.878 1
819.896 0
819.915 0
819.933 8
819.952 0
819.970 0
819.989 0
820.008 1
820.026 8
820.045 2
820.063 0
820.082 0
820.100 0
820.119 0
820.137 0
820.156 0
820.174 0
820.193 0
820.211 0
820.230 0
820.249 1
820.267 0
820.286 0
820.304 5
820.323 8
820.341 1
820.360 0
820.378 6
820.397 17
820.415 25
820.434 12
820.453 2
820.471 0
820.490 2
820.508 3
820.527 0
820.545 0
820.564 0
820.582 1
820.601 0
820.619 0
820.638 11
820.657 6
820.675 2
820.694 0
820.712 0
820.731 0
820.749 0
820.768 4
820.786 3
820.805 0
820.824 0
820.842 0
820.861 0
820.879 0
820.898 0
820.916 0
820.935 1
820.953 0
820.972 5
820.990 1
821.009 0
821.028 2
821.046 4
821.065 0
821.083 0
821.102 0
821.120 0
821.139 1
821.157 0
821.176 1
821.195 5
821.213 0
821.232 0
821.250 0
821.269 1
821.287 7
821.306 33
821.324 17
821.343 4
821.362 6
821.380 9
821.399 0
821.417 1
821.436 8
821.454 13
821.473 0
821.491 0
821.510 3
821.529 4
821.547 0
821.566 0
821.584 0
821.603 0
821.621 0
821.640 2
821.658 4
821.677 0
821.696 4
821.714 3
821.733 1
821.751 3
821.770 1
821.788 0
821.807 7
821.826 1
821.844 6
821.863 8
821.881 1
821.900 0
821.918 0
821.937 0
821.955 0
821.974 0
821.993 3
822.011 0
822.030 0
822.048 4
822.067 10
822.085 2
822.104 7
822.123 0
822.141 0
822.160 0
822.178 7
822.197 6
822.215 3
822.234 7
822.252 1
822.271 5
822.290 3
822.308 8
822.327 7
822.345 21
822.364 4
822.382 19
822.401 17
822.420 3
822.438 14
822.457 11
822.475 2
822.494 3
822.512 0
822.531 0
822.550 11
822.568 0
822.587 6
822.605 9
822.624 5
822.642 3
822.661 4
822.680 0
822.698 6
822.717 0
822.735 0
822.754 13
822.772 10
822.791 11
822.810 1
822.828 2
822.847 0
822.865 7
822.884 4
822.902 10
822.921 4
822.940 0
822.958 0
822.977 2
822.995 14
823.014 6
823.032 0
823.051 0
823.070 0
823.088 0
823.107 4
823.125 1
823.144 1
823.162 4
823.181 1
823.200 3
823.218 0
823.237 0
823.255 0
823.274 0
823.293 0
823.311 9
823.330 14
823.348 15
823.367 5
823.385 0
823.404 1
823.423 7
823.441 8
823.460 4
823.478 6
823.497 0
823.515 0
823.534 0
823.553 0
823.571 6
823.590 5
823.608 3
823.627 0
823.646 0
823.664 0
823.683 1
823.701 0
823.720 2
823.738 4
823.757 1
823.776 0
823.794 0
823.813 0
823.831 0
823.850 0
823.869 0
823.887 0
823.906 0
823.924 0
823.943 0
823.961 3
823.980 1
823.999 3
824.017 0
824.036 14
824.054 12
824.073 1
824.092 0
824.110 0
824.129 1
824.147 3
824.166 0
824.184 0
824.203 7
824.222 11
824.240 4
824.259 0
824.277 0
824.296 5
824.315 0
824.333 0
824.352 4
824.370 0
824.389 0
824.408 0
824.426 2
824.445 12
824.463 7
824.482 3
824.501 0
824.519 7
824.538 3
824.556 5
824.575 4
824.593 0
824.612 0
824.631 6
824.649 6
824.668 0
824.686 0
824.705 0
824.724 3
824.742 2
824.761 0
824.779 12
824.798 11
824.817 2
824.835 0
824.854 0
824.872 1
824.891 2
824.910 0
824.928 0
824.947 0
824.965 1
824.984 4
825.003 0
825.021 0
825.040 0
825.058 1
825.077 0
825.096 7
825.114 12
825.133 15
825.151 0
825.170 0
825.189 0
825.207 17
825.226 6
825.244 0
825.263 8
825.282 3
825.300 5
825.319 0
825.337 0
825.356 0
825.375 11
825.393 12
825.412 4
825.430 2
825.449 0
825.468 0
825.486 0
825.505 0
825.523 0
825.542 0
825.561 1
825.579 4
825.598 1
825.616 3
825.635 10
825.654 2
825.672 0
825.691 2
825.709 0
825.728 0
825.747 5
825.765 3
825.784 3
825.802 0
825.821 1
825.840 0
825.858 0
825.877 0
825.895 0
825.914 6
825.933 1
825.951 0
825.970 1
825.989 1
826.007 0
826.026 0
826.044 0
826.063 0
826.082 0
826.100 0
826.119 10
826.137 14
826.156 0
826.175 0
826.193 0
826.212 1
826.230 7
826.249 3
826.268 6
826.286 3
826.305 0
826.323 5
826.342 11
826.361 5
826.379 9
826.398 5
826.417 7
826.435 3
826.454 0
826.472 0
826.491 9
826.510 3
826.528 4
826.547 0
826.565 0
826.584 0
826.603 0
826.621 0
826.640 1
826.659 0
826.677 0
826.696 0
826.714 0
826.733 0
826.752 0
826.770 0
826.789 0
826.807 0
826.826 0
826.845 0
826.863 0
826.882 0
826.901 0
826.919 0
826.938 1
826.956 4
826.975 4
826.994 2
827.012 1
827.031 4
827.050 9
827.068 3
827.087 0
827.105 9
827.124 15
827.143 2
827.161 3
827.180 0
827.198 0
827.217 1
827.236 0
827.254 0
827.273 0
827.292 0
827.310 0
827.329 7
827.347 14
827.366 8
827.385 0
827.403 8
827.422 16
827.441 15
827.459 2
827.478 0
827.496 0
827.515 0
827.534 0
827.552 0
827.571 6
827.590 4
827.608 0
827.627 0
827.645 0
827.664 0
827.683 0
827.701 0
827.720 0
827.739 2
827.757 1
827.776 2
827.794 0
827.813 0
827.832 0
827.850 0
827.869 0
827.888 0
827.906 0
827.925 0
827.944 0
827.962 3
827.981 0
827.999 0
828.018 0
828.037 0
828.055 0
828.074 0
828.093 3
828.111 0
828.130 0
828.148 0
828.167 0
828.186 1
828.204 3
828.223 2
828.242 0
828.260 0
828.279 3
828.298 2
828.316 1
828.335 2
828.353 21
828.372 11
828.391 0
828.409 3
828.428 9
828.447 0
828.465 7
828.484 0
828.503 0
828.521 2
828.540 0
828.558 0
828.577 5
828.596 1
828.614 9
828.633 0
828.652 0
828.670 0
828.689 8
828.708 9
828.726 3
828.745 0
828.763 0
828.782 0
828.801 0
828.819 0
828.838 0
828.857 2
828.875 4
828.894 0
828.913 0
828.931 0
828.950 14
828.969 5
828.987 0
829.006 1
829.024 8
829.043 1
829.062 0
829.080 5
829.099 2
829.118 4
829.136 0
829.155 3
829.174 16
829.192 9
829.211 2
829.230 4
829.248 5
829.267 3
829.285 1
829.304 1
829.323 3
829.341 5
829.360 13
829.379 1
829.397 0
829.416 0
829.435 0
829.453 0
829.472 0
829.491 0
829.509 8
829.528 10
829.547 1
829.565 4
829.584 5
829.602 0
829.621 0
829.640 0
829.658 0
829.677 0
829.696 0
829.714 0
829.733 0
829.752 1
829.770 8
829.789 4
829.808 1
829.826 0
829.845 9
829.864 7
829.882 0
829.901 1
829.920 3
829.938 0
829.957 1
829.975 0
829.994 2
830.013 1
830.031 0
830.050 4
830.069 0
830.087 0
830.106 1
830.125 10
830.143 1
830.162 0
830.181 0
830.199 0
830.218 1
830.237 1
830.255 0
830.274 3
830.293 7
830.311 2
830.330 0
830.349 0
830.367 5
830.386 0
830.405 1
830.423 0
830.442 0
830.461 3
830.479 11
830.498 3
830.517 0
830.535 3
830.554 0
830.572 2
830.591 4
830.610 2
830.628 0
830.647 0
830.666 8
830.684 8
830.703 9
830.722 5
830.740 3
830.759 4
830.778 0
830.796 0
830.815 0
830.834 0
830.852 0
830.871 0
830.890 5
830.908 10
830.927 10
830.946 2
830.964 0
830.983 0
831.002 4
831.020 1
831.039 0
831.058 6
831.076 10
831.095 3
831.114 0
831.132 0
831.151 0
831.170 0
831.188 3
831.207 0
831.226 0
831.244 0
831.263 0
831.282 0
831.300 1
831.319 1
831.338 12
831.356 27
831.375 9
831.394 3
831.412 0
831.431 0
831.450 5
831.468 14
831.487 4
831.506 3
831.524 3
831.543 6
831.562 5
831.580 0
831.599 0
831.618 0
831.636 0
831.655 0
831.674 4
831.692 1
831.711 0
831.730 0
831.748 0
831.767 0
831.786 1
831.804 1
831.823 0
831.842 0
831.861 4
831.879 6
831.898 3
831.917 0
831.935 0
831.954 1
831.973 0
831.991 0
832.010 5
832.029 1
832.047 1
832.066 0
832.085 0
832.103 0
832.122 2
832.141 10
832.159 3
832.178 0
832.197 0
832.215 5
832.234 9
832.253 2
832.271 0
832.290 0
832.309 5
832.327 4
832.346 1
832.365 2
832.383 0
832.402 0
832.421 0
832.440 0
832.458 0
832.477 4
832.496 1
832.514 0
832.533 1
832.552 0
832.570 8
832.589 4
832.608 0
832.626 0
832.645 1
832.664 0
832.682 1
832.701 3
832.720 0
832.738 0
832.757 0
832.776 0
832.794 0
832.813 0
832.832 0
832.851 0
832.869 1
832.888 6
832.907 7
832.925 0
832.944 0
832.963 0
832.981 0
833.000 0
833.019 0
833.037 0
833.056 0
833.075 0
833.093 1
833.112 3
833.131 0
833.150 0
833.168 0
833.187 0
833.206 6
833.224 0
833.243 0
833.262 0
833.280 3
833.299 0
833.318 0
833.336 6
833.355 0
833.374 13
833.393 11
833.411 4
833.430 0
833.449 0
833.467 1
833.486 6
833.505 0
833.523 4
833.542 0
833.561 9
833.579 5
833.598 3
833.617 0
833.636 0
833.654 0
833.673 2
833.692 0
833.710 12
833.729 9
833.748 7
833.766 6
833.785 1
833.804 0
833.822 0
833.841 0
833.860 0
833.879 3
833.897 0
833.916 0
833.935 0
833.953 0
833.972 7
833.991 8
834.009 4
834.028 0
834.047 0
834.066 1
834.084 3
834.103 6
834.122 13
834.140 5
834.159 5
834.178 1
834.196 0
834.215 2
834.234 17
834.253 4
834.271 0
834.290 0
834.309 0
834.327 0
834.346 0
834.365 0
834.383 11
834.402 9
834.421 0
834.440 0
834.458 2
834.477 1
834.496 0
834.514 0
834.533 0
834.552 2
834.571 0
834.589 0
834.608 0
834.627 0
834.645 0
834.664 0
834.683 3
834.701 1
834.720 4
834.739 10
834.758 1
834.776 0
834.795 2
834.814 10
834.832 11
834.851 5
834.870 0
834.889 0
834.907 2
834.926 3
834.945 0
834.963 8
834.982 10
835.001 4
835.019 8
835.038 4
835.057 3
835.076 3
835.094 0
835.113 0
835.132 0
835.150 5
835.169 5
835.188 11
835.207 4
835.225 7
835.244 7
835.263 7
835.281 0
835.300 2
835.319 1
835.338 8
835.356 1
835.375 4
835.394 1
835.412 2
835.431 4
835.450 1
835.469 0
835.487 0
835.506 0
835.525 0
835.543 0
835.562 1
835.581 3
835.600 1
835.618 15
835.637 12
835.656 6
835.674 0
835.693 0
835.712 11
835.731 8
835.749 0
835.768 0
835.787 1
835.805 6
835.824 4
835.843 3
835.862 5
835.880 4
835.899 12
835.918 5
835.937 8
835.955 3
835.974 0
835.993 0
836.011 0
836.030 11
836.049 9
836.068 1
836.086 9
836.105 8
836.124 0
836.142 2
836.161 4
836.180 3
836.199 5
836.217 15
836.236 5
836.255 1
836.274 4
836.292 3
836.311 0
836.330 0
836.348 8
836.367 47
836.386 95
836.405 78
836.423 46
836.442 16
836.461 18
836.479 7
836.498 0
836.517 2
836.536 1
836.554 2
836.573 0
836.592 0
836.611 0
836.629 0
836.648 0
836.667 5
836.685 6
836.704 2
836.723 0
836.742 1
836.760 1
836.779 0
836.798 0
836.817 0
836.835 1
836.854 0
836.873 0
836.892 0
836.910 0
836.929 7
836.948 1
836.966 0
836.985 1
837.004 13
837.023 1
837.041 0
837.060 0
837.079 0
837.098 0
837.116 9
837.135 3
837.154 6
837.173 3
837.191 1
837.210 3
837.229 6
837.247 7
837.266 4
837.285 0
837.304 5
837.322 14
837.341 23
837.360 65
837.379 113
837.397 96
837.416 31
837.435 22
837.454 37
837.472 19
837.491 3
837.510 6
837.528 23
837.547 14
837.566 0
837.585 0
837.603 0
837.622 0
837.641 0
837.660 0
837.678 0
837.697 0
837.716 0
837.735 8
837.753 0
837.772 0
837.791 4
837.810 0
837.828 0
837.847 0
837.866 0
837.885 0
837.903 0
837.922 0
837.941 3
837.960 5
837.978 4
837.997 1
838.016 0
838.034 0
838.053 1
838.072 0
838.091 3
838.109 3
838.128 1
838.147 0
838.166 0
838.184 1
838.203 0
838.222 1
838.241 1
838.259 0
838.278 3
838.297 9
838.316 8
838.334 8
838.353 19
838.372 34
838.391 72
838.409 52
838.428 29
838.447 13
838.466 11
838.484 11
838.503 0
838.522 0
838.541 0
838.559 0
838.578 0
838.597 1
838.616 0
838.634 2
838.653 4
838.672 4
838.691 0
838.709 0
838.728 0
838.747 0
838.766 0
838.784 0
838.803 0
838.822 0
838.841 0
838.859 0
838.878 0
838.897 0
838.916 0
838.934 0
838.953 1
838.972 4
838.991 0
839.009 3
839.028 3
839.047 3
839.066 0
839.084 0
839.103 0
839.122 0
839.141 0
839.159 2
839.178 1
839.197 10
839.216 8
839.235 9
839.253 4
839.272 2
839.291 0
839.310 0
839.328 0
839.347 0
839.366 3
839.385 8
839.403 15
839.422 25
839.441 11
839.460 8
839.478 9
839.497 10
839.516 1
839.535 0
839.553 0
839.572 0
839.591 0
839.610 2
839.628 0
839.647 0
839.666 6
839.685 0
839.704 0
839.722 0
839.741 1
839.760 0
839.779 7
839.797 7
839.816 3
839.835 0
839.854 0
839.872 1
839.891 0
839.910 0
839.929 0
839.947 0
839.966 0
839.985 0
840.004 0
840.023 5
840.041 2
840.060 0
840.079 9
840.098 4
840.116 0
840.135 0
840.154 0
840.173 0
840.191 1
840.210 0
840.229 0
840.248 5
840.266 8
840.285 0
840.304 0
840.323 2
840.342 6
840.360 4
840.379 5
840.398 22
840.417 28
840.435 28
840.454 20
840.473 11
840.492 3
840.510 8
840.529 11
840.548 12
840.567 2
840.586 4
840.604 0
840.623 0
840.642 0
840.661 0
840.679 0
840.698 0
840.717 0
840.736 4
840.755 0
840.773 0
840.792 0
840.811 0
840.830 0
840.848 0
840.867 7
840.886 3
840.905 0
840.924 0
840.942 4
840.961 1
840.980 0
840.999 11
841.017 3
841.036 0
841.055 0
841.074 1
841.093 1
841.111 2
841.130 10
841.149 2
841.168 8
841.186 1
841.205 0
841.224 0
841.243 0
841.262 0
841.280 9
841.299 2
841.318 10
841.337 2
841.355 4
841.374 12
841.393 64
841.412 70
841.431 32
841.449 30
841.468 20
841.487 17
841.506 4
841.524 8
841.543 3
841.562 3
841.581 0
841.600 1
841.618 7
841.637 1
841.656 10
841.675 6
841.694 6
841.712 0
841.731 5
841.750 0
841.769 3
841.787 0
841.806 0
841.825 3
841.844 0
841.863 0
841.881 0
841.900 0
841.919 0
841.938 11
841.957 6
841.975 0
841.994 2
842.013 0
842.032 0
842.050 5
842.069 2
842.088 0
842.107 1
842.126 4
842.144 5
842.163 2
842.182 4
842.201 0
842.220 0
842.238 0
842.257 5
842.276 1
842.295 0
842.314 0
842.332 5
842.351 1
842.370 6
842.389 23
842.407 11
842.426 14
842.445 25
842.464 11
842.483 0
842.501 2
842.520 7
842.539 4
842.558 0
842.577 4
842.595 0
842.614 4
842.633 0
842.652 2
842.671 1
842.689 0
842.708 0
842.727 0
842.746 0
842.765 0
842.783 0
842.802 3
842.821 0
842.840 0
842.859 1
842.877 2
842.896 0
842.915 0
842.934 2
842.953 0
842.971 0
842.990 0
843.009 0
843.028 0
843.047 0
843.065 0
843.084 0
843.103 4
843.122 1
843.141 0
843.159 0
843.178 2
843.197 8
843.216 1
843.235 0
843.253 0
843.272 1
843.291 2
843.310 0
843.329 10
843.347 16
843.366 12
843.385 6
843.404 19
843.423 12
843.441 3
843.460 0
843.479 0
843.498 3
843.517 0
843.535 0
843.554 0
843.573 11
843.592 5
843.611 9
843.629 1
843.648 11
843.667 3
843.686 7
843.705 0
843.723 5
843.742 6
843.761 0
843.780 5
843.799 4
843.818 0
843.836 4
843.855 0
843.874 0
843.893 0
843.912 7
843.930 9
843.949 0
843.968 0
843.987 0
844.006 0
844.024 0
844.043 2
844.062 1
844.081 0
844.100 0
844.118 0
844.137 0
844.156 0
844.175 0
844.194 0
844.213 0
844.231 1
844.250 0
844.269 0
844.288 1
844.307 10
844.325 12
844.344 13
844.363 11
844.382 0
844.401 2
844.419 7
844.438 0
844.457 0
844.476 0
844.495 0
844.514 3
844.532 1
844.551 0
844.570 4
844.589 3
844.608 3
844.626 0
844.645 1
844.664 8
844.683 6
844.702 9
844.721 9
844.739 0
844.758 0
844.777 0
844.796 0
844.815 0
844.833 0
844.852 0
844.871 5
844.890 0
844.909 7
844.928 13
844.946 5
844.965 0
844.984 4
845.003 7
845.022 7
845.040 4
845.059 8
845.078 13
845.097 12
845.116 0
845.135 0
845.153 0
845.172 0
845.191 3
845.210 16
845.229 2
845.248 0
845.266 0
845.285 0
845.304 0
845.323 6
845.342 22
845.360 4
845.379 0
845.398 6
845.417 3
845.436 6
845.455 11
845.473 4
845.492 3
845.511 1
845.530 0
845.549 1
845.568 0
845.586 1
845.605 1
845.624 0
845.643 0
845.662 0
845.681 0
845.699 0
845.718 0
845.737 0
845.756 0
845.775 1
845.794 0
845.812 0
845.831 0
845.850 4
845.869 1
845.888 0
845.907 10
845.925 6
845.944 4
845.963 0
845.982 0
846.001 0
846.020 1
846.038 2
846.057 0
846.076 0
846.095 0
846.114 3
846.133 3
846.151 7
846.170 1
846.189 0
846.208 5
846.227 1
846.246 0
846.264 0
846.283 0
846.302 0
846.321 0
846.340 0
846.359 0
846.377 0
846.396 3
846.415 5
846.434 5
846.453 3
846.472 1
846.490 0
846.509 0
846.528 0
846.547 0
846.566 2
846.585 14
846.603 0
846.622 0
846.641 0
846.660 0
846.679 0
846.698 8
846.716 2
846.735 0
846.754 3
846.773 6
846.792 0
846.811 0
846.830 0
846.848 0
846.867 2
846.886 0
846.905 0
846.924 0
846.943 0
846.961 0
846.980 0
846.999 0
847.018 0
847.037 0
847.056 5
847.074 0
847.093 0
847.112 0
847.131 0
847.150 0
847.169 0
847.188 0
847.206 0
847.225 6
847.244 11
847.263 14
847.282 8
847.301 0
847.319 0
847.338 0
847.357 13
847.376 5
847.395 2
847.414 0
847.433 0
847.451 3
847.470 5
847.489 0
847.508 4
847.527 0
847.546 0
847.565 1
847.583 3
847.602 0
847.621 0
847.640 4
847.659 1
847.678 0
847.696 0
847.715 5
847.734 4
847.753 1
847.772 2
847.791 0
847.810 16
847.828 17
847.847 3
847.866 9
847.885 0
847.904 0
847.923 0
847.942 11
847.960 2
847.979 0
847.998 1
848.017 6
848.036 0
848.055 2
848.074 3
848.092 0
848.111 0
848.130 0
848.149 3
848.168 0
848.187 1
848.206 10
848.224 2
848.243 0
848.262 3
848.281 0
848.300 0
848.319 0
848.338 5
848.356 1
848.375 0
848.394 1
848.413 2
848.432 3
848.451 2
848.470 0
848.488 0
848.507 0
848.526 5
848.545 0
848.564 0
848.583 6
848.602 1
848.620 0
848.639 2
848.658 7
848.677 2
848.696 5
848.715 0
848.734 0
848.752 0
848.771 3
848.790 5
848.809 6
848.828 1
848.847 0
848.866 5
848.885 0
848.903 3
848.922 5
848.941 8
848.960 1
848.979 0
848.998 0
849.017 0
849.035 0
849.054 0
849.073 0
849.092 0
849.111 0
849.130 2
849.149 2
849.168 1
849.186 0
849.205 0
849.224 1
849.243 0
849.262 0
849.281 2
849.300 1
849.318 0
849.337 6
849.356 0
849.375 0
849.394 0
849.413 2
849.432 0
849.451 0
849.469 0
849.488 1
849.507 0
849.526 0
849.545 0
849.564 0
849.583 4
849.602 0
849.620 3
849.639 9
849.658 0
849.677 0
849.696 0
849.715 0
849.734 0
849.753 0
849.771 8
849.790 0
849.809 0
849.828 1
849.847 2
849.866 0
849.885 0
849.904 0
849.922 0
849.941 4
849.960 1
849.979 0
849.998 0
850.017 1
850.036 0
850.055 0
850.073 0
850.092 0
850.111 0
850.130 0
850.149 0
850.168 0
850.187 0
850.206 0
850.224 6
850.243 3
850.262 4
850.281 5
850.300 1
850.319 1
850.338 0
850.357 15
850.376 6
850.394 4
850.413 0
850.432 0
850.451 3
850.470 3
850.489 0
850.508 0
850.527 0
850.545 0
850.564 2
850.583 2
850.602 0
850.621 0
850.640 8
850.659 0
850.678 0
850.697 0
850.715 0
850.734 0
850.753 0
850.772 0
850.791 7
850.810 6
850.829 0
850.848 0
850.867 0
850.885 0
850.904 0
850.923 0
850.942 0
850.961 0
850.980 1
850.999 2
851.018 2
851.037 8
851.055 2
851.074 0
851.093 0
851.112 0
851.131 1
851.150 0
851.169 3
851.188 6
851.207 5
851.225 4
851.244 3
851.263 1
851.282 2
851.301 0
851.320 13
851.339 13
851.358 3
851.377 6
851.395 4
851.414 1
851.433 0
851.452 9
851.471 15
851.490 6
851.509 0
851.528 2
851.547 2
851.565 0
851.584 10
851.603 5
851.622 3
851.641 2
851.660 0
851.679 9
851.698 6
851.717 0
851.736 0
851.754 0
851.773 2
851.792 3
851.811 0
851.830 12
851.849 2
851.868 0
851.887 0
851.906 0
851.925 0
851.943 1
851.962 5
851.981 0
852.000 3
852.019 0
852.038 0
852.057 0
852.076 0
852.095 0
852.114 4
852.132 6
852.151 7
852.170 4
852.189 2
852.208 0
852.227 1
852.246 0
852.265 0
852.284 0
852.303 0
852.321 13
852.340 8
852.359 24
852.378 36
852.397 46
852.416 13
852.435 4
852.454 7
852.473 4
852.492 5
852.510 2
852.529 0
852.548 0
852.567 1
852.586 1
852.605 1
852.624 15
852.643 5
852.662 0
852.681 0
852.700 6
852.718 4
852.737 1
852.756 5
852.775 2
852.794 1
852.813 1
852.832 0
852.851 0
852.870 5
852.889 0
852.908 1
852.926 0
852.945 0
852.964 0
852.983 5
853.002 13
853.021 8
853.040 4
853.059 0
853.078 0
853.097 1
853.116 0
853.134 0
853.153 1
853.172 0
853.191 0
853.210 0
853.229 5
853.248 0
853.267 0
853.286 0
853.305 0
853.324 0
853.342 3
853.361 52
853.380 85
853.399 59
853.418 28
853.437 8
853.456 12
853.475 7
853.494 2
853.513 1
853.532 0
853.551 5
853.569 5
853.588 0
853.607 0
853.626 0
853.645 9
853.664 5
853.683 0
853.702 9
853.721 5
853.740 3
853.759 0
853.778 8
853.796 5
853.815 5
853.834 0
853.853 0
853.872 0
853.891 0
853.910 4
853.929 0
853.948 2
853.967 0
853.986 2
854.005 6
854.024 0
854.042 0
854.061 2
854.080 0
854.099 0
854.118 2
854.137 0
854.156 1
854.175 1
854.194 0
854.213 0
854.232 0
854.251 0
854.270 1
854.288 2
854.307 5
854.326 4
854.345 7
854.364 13
854.383 26
854.402 39
854.421 40
854.440 21
854.459 1
854.478 8
854.497 13
854.516 2
854.535 2
854.553 2
854.572 0
854.591 0
854.610 0
854.629 0
854.648 1
854.667 2
854.686 0
854.705 0
854.724 2
854.743 0
854.762 0
854.781 0
854.800 1
854.818 0
854.837 0
854.856 0
854.875 0
854.894 0
854.913 0
854.932 0
854.951 0
854.970 0
854.989 0
855.008 0
855.027 0
855.046 0
855.065 0
855.084 0
855.102 0
855.121 0
855.140 0
855.159 9
855.178 11
855.197 12
855.216 7
855.235 1
855.254 4
855.273 7
855.292 0
855.311 3
855.330 4
855.349 7
855.368 28
855.386 39
855.405 21
855.424 21
855.443 17
855.462 15
855.481 1
855.500 3
855.519 0
855.538 0
855.557 0
855.576 0
855.595 0
855.614 1
855.633 0
855.652 0
855.671 4
855.689 6
855.708 0
855.727 0
855.746 6
855.765 9
855.784 2
855.803 0
855.822 4
855.841 5
855.860 0
855.879 3
855.898 0
855.917 0
855.936 0
855.955 0
855.974 1
855.993 0
856.012 0
856.030 1
856.049 0
856.068 6
856.087 13
856.106 0
856.125 0
856.144 0
856.163 9
856.182 4
856.201 7
856.220 8
856.239 2
856.258 5
856.277 8
856.296 1
856.315 0
856.334 3
856.353 2
856.371 3
856.390 20
856.409 19
856.428 5
856.447 2
856.466 0
856.485 8
856.504 4
856.523 0
856.542 0
856.561 0
856.580 0
856.599 0
856.618 0
856.637 5
856.656 1
856.675 0
856.694 0
856.713 0
856.732 0
856.750 4
856.769 1
856.788 6
856.807 0
856.826 6
856.845 1
856.864 0
856.883 0
856.902 1
856.921 0
856.940 0
856.959 0
856.978 0
856.997 0
857.016 0
857.035 0
857.054 0
857.073 0
857.092 0
857.111 2
857.130 1
857.149 1
857.167 2
857.186 2
857.205 0
857.224 0
857.243 0
857.262 1
857.281 5
857.300 4
857.319 2
857.338 0
857.357 0
857.376 5
857.395 2
857.414 0
857.433 11
857.452 8
857.471 3
857.490 3
857.509 4
857.528 1
857.547 0
857.566 10
857.585 15
857.604 9
857.623 2
857.641 5
857.660 4
857.679 1
857.698 0
857.717 0
857.736 1
857.755 0
857.774 0
857.793 0
857.812 3
857.831 1
857.850 0
857.869 0
857.888 0
857.907 0
857.926 0
857.945 2
857.964 0
857.983 2
858.002 0
858.021 0
858.040 0
858.059 0
858.078 0
858.097 0
858.116 5
858.135 3
858.154 10
858.172 1
858.191 0
858.210 5
858.229 19
858.248 8
858.267 0
858.286 0
858.305 3
858.324 1
858.343 8
858.362 22
858.381 15
858.400 27
858.419 10
858.438 2
858.457 0
858.476 11
858.495 7
858.514 5
858.533 0
858.552 13
858.571 17
858.590 2
858.609 2
858.628 0
858.647 0
858.666 6
858.685 8
858.704 1
858.723 3
858.742 8
858.761 0
858.780 0
858.799 0
858.818 1
858.836 0
858.855 6
858.874 0
858.893 0
858.912 1
858.931 9
858.950 3
858.969 0
858.988 0
859.007 5
859.026 3
859.045 0
859.064 0
859.083 0
859.102 1
859.121 3
859.140 7
859.159 4
859.178 2
859.197 2
859.216 10
859.235 1
859.254 1
859.273 0
859.292 0
859.311 6
859.330 4
859.349 11
859.368 26
859.387 38
859.406 9
859.425 10
859.444 6
859.463 3
859.482 0
859.501 3
859.520 9
859.539 0
859.558 0
859.577 0
859.596 0
859.615 0
859.634 1
859.653 0
859.672 7
859.691 6
859.710 3
859.729 0
859.748 9
859.767 13
859.786 4
859.805 0
859.823 0
859.842 0
859.861 0
859.880 0
859.899 1
859.918 0
859.937 0
859.956 0
859.975 0
859.994 9
860.013 8
860.032 0
860.051 0
860.070 0
860.089 0
860.108 0
860.127 0
860.146 3
860.165 0
860.184 0
860.203 4
860.222 1
860.241 6
860.260 0
860.279 5
860.298 6
860.317 0
860.336 4
860.355 5
860.374 27
860.393 20
860.412 6
860.431 13
860.450 11
860.469 2
860.488 0
860.507 0
860.526 4
860.545 6
860.564 1
860.583 0
860.602 0
860.621 4
860.640 1
860.659 0
860.678 7
860.697 10
860.716 4
860.735 3
860.754 0
860.773 4
860.792 1
860.811 0
860.830 1
860.849 0
860.868 0
860.887 1
860.906 3
860.925 1
860.944 3
860.963 4
860.982 8
861.001 2
861.020 0
861.039 0
861.058 7
861.077 0
861.096 0
861.115 2
861.134 0
861.153 10
861.172 5
861.191 2
861.210 0
861.229 10
861.248 3
861.267 0
861.286 0
861.305 0
861.324 0
861.343 6
861.362 0
861.381 16
861.400 1
861.419 1
861.438 4
861.457 12
861.476 6
861.495 1
861.514 2
861.533 3
861.552 0
861.571 15
861.590 1
861.609 4
861.628 2
861.647 0
861.666 0
861.685 0
861.704 3
861.723 2
861.742 0
861.761 1
861.780 2
861.799 0
861.818 0
861.837 0
861.856 0
861.875 3
861.894 4
861.913 5
861.932 0
861.951 0
861.970 0
861.989 1
862.008 5
862.027 6
862.046 0
862.065 3
862.084 3
862.103 7
862.122 2
862.141 0
862.160 0
862.179 0
862.198 0
862.217 0
862.236 0
862.255 0
862.274 2
862.293 2
862.312 0
862.332 0
862.351 0
862.370 0
862.389 4
862.408 1
862.427 6
862.446 17
862.465 11
862.484 14
862.503 10
862.522 6
862.541 2
862.560 0
862.579 0
862.598 0
862.617 1
862.636 0
862.655 0
862.674 0
862.693 0
862.712 0
862.731 1
862.750 4
862.769 1
862.788 0
862.807 0
862.826 0
862.845 1
862.864 13
862.883 0
862.902 3
862.921 3
862.940 0
862.959 0
862.978 2
862.997 5
863.016 0
863.035 0
863.054 1
863.073 2
863.092 0
863.111 0
863.130 0
863.149 0
863.168 0
863.187 1
863.206 0
863.225 6
863.244 14
863.263 14
863.282 6
863.301 2
863.321 0
863.340 7
863.359 18
863.378 9
863.397 17
863.416 1
863.435 0
863.454 0
863.473 0
863.492 0
863.511 0
863.530 0
863.549 1
863.568 3
863.587 1
863.606 0
863.625 0
863.644 0
863.663 0
863.682 6
863.701 2
863.720 0
863.739 0
863.758 0
863.777 0
863.796 6
863.815 6
863.834 6
863.853 2
863.872 0
863.891 11
863.910 4
863.929 0
863.948 0
863.967 0
863.987 0
864.006 0
864.025 0
864.044 0
864.063 3
864.082 1
864.101 12
864.120 6
864.139 0
864.158 1
864.177 1
864.196 1
864.215 2
864.234 5
864.253 0
864.272 0
864.291 3
864.310 7
864.329 0
864.348 8
864.367 6
864.386 0
864.405 0
864.424 1
864.443 4
864.462 4
864.481 2
864.500 2
864.519 4
864.539 0
864.558 0
864.577 0
864.596 4
864.615 7
864.634 2
864.653 3
864.672 1
864.691 4
864.710 0
864.729 0
864.748 3
864.767 4
864.786 3
864.805 2
864.824 0
864.843 3
864.862 8
864.881 1
864.900 0
864.919 0
864.938 0
864.957 0
864.976 0
864.996 0
865.015 4
865.034 8
865.053 0
865.072 0
865.091 0
865.110 5
865.129 1
865.148 0
865.167 3
865.186 7
865.205 2
865.224 5
865.243 0
865.262 0
865.281 0
865.300 2
865.319 2
865.338 7
865.357 16
865.376 12
865.395 1
865.415 0
865.434 1
865.453 1
865.472 0
865.491 0
865.510 0
865.529 0
865.548 0
865.567 1
865.586 0
865.605 0
865.624 4
865.643 0
865.662 0
865.681 0
865.700 0
865.719 0
865.738 4
865.757 0
865.776 10
865.796 3
865.815 0
865.834 0
865.853 0
865.872 0
865.891 9
865.910 5
865.929 1
865.948 0
865.967 0
865.986 0
866.005 0
866.024 0
866.043 1
866.062 0
866.081 0
866.100 0
866.119 0
866.138 0
866.158 2
866.177 5
866.196 8
866.215 2
866.234 3
866.253 0
866.272 0
866.291 3
866.310 0
866.329 0
866.348 5
866.367 15
866.386 2
866.405 0
866.424 7
866.443 3
866.462 0
866.482 8
866.501 1
866.520 0
866.539 0
866.558 0
866.577 0
866.596 1
866.615 0
866.634 0
866.653 4
866.672 1
866.691 1
866.710 0
866.729 1
866.748 0
866.767 0
866.787 0
866.806 0
866.825 0
866.844 0
866.863 1
866.882 0
866.901 0
866.920 0
866.939 0
866.958 0
866.977 0
866.996 0
867.015 0
867.034 0
867.053 0
867.072 0
867.092 1
867.111 6
867.130 12
867.149 6
867.168 0
867.187 0
867.206 0
867.225 0
867.244 0
867.263 1
867.282 7
867.301 1
867.320 7
867.339 4
867.358 0
867.378 1
867.397 3
867.416 0
867.435 2
867.454 8
867.473 2
867.492 0
867.511 0
867.530 1
867.549 0
867.568 1
867.587 1
867.606 0
867.625 0
867.645 4
867.664 0
867.683 0
867.702 0
867.721 0
867.740 1
867.759 2
867.778 0
867.797 0
867.816 0
867.835 0
867.854 0
867.873 0
867.893 0
867.912 0
867.931 0
867.950 0
867.969 9
867.988 6
868.007 4
868.026 3
868.045 0
868.064 0
868.083 4
868.102 0
868.121 0
868.141 0
868.160 0
868.179 0
868.198 0
868.217 0
868.236 8
868.255 3
868.274 6
868.293 0
868.312 0
868.331 0
868.350 3
868.369 7
868.389 14
868.408 76
868.427 137
868.446 66
868.465 38
868.484 44
868.503 41
868.522 10
868.541 0
868.560 5
868.579 1
868.598 5
868.618 1
868.637 0
868.656 0
868.675 7
868.694 2
868.713 2
868.732 9
868.751 18
868.770 2
868.789 0
868.808 1
868.827 2
868.847 1
868.866 0
868.885 0
868.904 0
868.923 0
868.942 0
868.961 0
868.980 0
868.999 0
869.018 2
869.037 5
869.057 0
869.076 0
869.095 0
869.114 0
869.133 0
869.152 0
869.171 2
869.190 1
869.209 2
869.228 5
869.247 0
869.266 5
869.286 0
869.305 4
869.324 9
869.343 5
869.362 10
869.381 22
869.400 25
869.419 47
869.438 46
869.457 23
869.476 8
869.496 5
869.515 9
869.534 0
869.553 0
869.572 1
869.591 4
869.610 7
869.629 8
869.648 0
869.667 0
869.687 0
869.706 0
869.725 0
869.744 0
869.763 0
869.782 3
869.801 0
869.820 0
869.839 0
869.858 0
869.877 0
869.897 0
869.916 0
869.935 0
869.954 6
869.973 3
869.992 7
870.011 3
870.030 0
870.049 0
870.068 0
870.088 2
870.107 8
870.126 1
870.145 1
870.164 10
870.183 7
870.202 0
870.221 2
870.240 2
870.259 11
870.279 4
870.298 0
870.317 1
870.336 12
870.355 9
870.374 4
870.393 10
870.412 6
870.431 29
870.450 36
870.470 15
870.489 2
870.508 0
870.527 0
870.546 0
870.565 4
870.584 0
870.603 0
870.622 4
870.642 6
870.661 2
870.680 5
870.699 0
870.718 4
870.737 7
870.756 0
870.775 0
870.794 0
870.813 0
870.833 4
870.852 2
870.871 0
870.890 0
870.909 1
870.928 0
870.947 3
870.966 0
870.985 0
871.005 2
871.024 6
871.043 0
871.062 0
871.081 0
871.100 1
871.119 0
871.138 0
871.157 0
871.177 0
871.196 4
871.215 1
871.234 6
871.253 3
871.272 0
871.291 0
871.310 0
871.329 0
871.349 6
871.368 22
871.387 11
871.406 3
871.425 6
871.444 11
871.463 10
871.482 0
871.501 4
871.521 6
871.540 5
871.559 2
871.578 0
871.597 0
871.616 2
871.635 0
871.654 0
871.674 0
871.693 0
871.712 0
871.731 4
871.750 7
871.769 0
871.788 0
871.807 0
871.826 0
871.846 0
871.865 0
871.884 0
871.903 0
871.922 0
871.941 0
871.960 0
871.979 0
871.999 0
872.018 0
872.037 5
872.056 5
872.075 3
872.094 0
872.113 5
872.132 2
872.152 15
872.171 24
872.190 6
872.209 1
872.228 0
872.247 0
872.266 2
872.285 1
872.305 5
872.324 2
872.343 7
872.362 3
872.381 15
872.400 13
872.419 11
872.438 6
872.458 4
872.477 0
872.496 0
872.515 0
872.534 0
872.553 0
872.572 0
872.591 0
872.611 2
872.630 2
872.649 0
872.668 0
872.687 6
872.706 0
872.725 8
872.744 1
872.764 2
872.783 0
872.802 0
872.821 0
872.840 3
872.859 16
872.878 16
872.897 3
872.917 19
872.936 6
872.955 1
872.974 0
872.993 0
873.012 0
873.031 0
873.050 0
873.070 0
873.089 0
873.108 5
873.127 2
873.146 0
873.165 0
873.184 0
873.204 0
873.223 2
873.242 5
873.261 1
873.280 4
873.299 5
873.318 2
873.337 23
873.357 20
873.376 23
873.395 15
873.414 0
873.433 0
873.452 0
873.471 3
873.491 3
873.510 0
873.529 5
873.548 2
873.567 1
873.586 0
873.605 0
873.625 11
873.644 14
873.663 1
873.682 2
873.701 1
873.720 7
873.739 13
873.759 1
873.778 0
873.797 1
873.816 0
873.835 0
873.854 14
873.873 2
873.893 5
873.912 0
873.931 0
873.950 3
873.969 4
873.988 0
874.007 0
874.026 0
874.046 0
874.065 0
874.084 0
874.103 0
874.122 0
874.141 0
874.160 0
874.180 3
874.199 0
874.218 0
874.237 2
874.256 1
874.275 0
874.295 3
874.314 3
874.333 18
874.352 10
874.371 18
874.390 11
874.409 19
874.429 5
874.448 0
874.467 0
874.486 2
874.505 2
874.524 4
874.543 1
874.563 6
874.582 7
874.601 7
874.620 15
874.639 5
874.658 0
874.677 0
874.697 0
874.716 0
874.735 0
874.754 0
874.773 0
874.792 0
874.812 0
874.831 0
874.850 0
874.869 0
874.888 3
874.907 6
874.926 0
874.946 0
874.965 0
874.984 0
875.003 0
875.022 0
875.041 0
875.061 0
875.080 8
875.099 6
875.118 12
875.137 6
875.156 5
875.175 0
875.195 0
875.214 0
875.233 6
875.252 6
875.271 5
875.290 8
875.310 9
875.329 7
875.348 7
875.367 8
875.386 6
875.405 10
875.424 17
875.444 7
875.463 3
875.482 2
875.501 9
875.520 10
875.539 5
875.559 0
875.578 0
875.597 2
875.616 0
875.635 0
875.654 1
875.674 0
875.693 0
875.712 0
875.731 0
875.750 0
875.769 0
875.789 0
875.808 12
875.827 8
875.846 1
875.865 0
875.884 0
875.903 7
875.923 0
875.942 0
875.961 0
875.980 6
875.999 1
876.018 1
876.038 0
876.057 0
876.076 0
876.095 0
876.114 0
876.133 1
876.153 3
876.172 0
876.191 5
876.210 2
876.229 0
876.248 0
876.268 0
876.287 0
876.306 0
876.325 4
876.344 4
876.363 26
876.383 13
876.402 5
876.421 11
876.440 6
876.459 0
876.478 0
876.498 6
876.517 0
876.536 5
876.555 0
876.574 0
876.593 6
876.613 3
876.632 0
876.651 0
876.670 0
876.689 0
876.709 2
876.728 3
876.747 0
876.766 0
876.785 0
876.804 0
876.824 0
876.843 1
876.862 0
876.881 0
876.900 0
876.919 1
876.939 2
876.958 0
876.977 0
876.996 0
877.015 7
877.034 8
877.054 10
877.073 4
877.092 4
877.111 0
877.130 7
877.150 0
877.169 1
877.188 0
877.207 1
877.226 0
877.245 0
877.265 1
877.284 4
877.303 1
877.322 0
877.341 0
877.360 0
877.380 2
877.399 3
877.418 11
877.437 10
877.456 0
877.476 0
877.495 0
877.514 0
877.533 0
877.552 0
877.571 0
877.591 0
877.610 0
877.629 4
877.648 9
877.667 5
877.687 2
877.706 6
877.725 0
877.744 0
877.763 1
877.782 0
877.802 0
877.821 0
877.840 0
877.859 0
877.878 0
877.898 0
877.917 0
877.936 0
877.955 0
877.974 0
877.994 0
878.013 3
878.032 0
878.051 0
878.070 0
878.089 0
878.109 1
878.128 1
878.147 0
878.166 0
878.185 0
878.205 0
878.224 2
878.243 7
878.262 3
878.281 3
878.301 0
878.320 0
878.339 3
878.358 1
878.377 6
878.396 6
878.416 7
878.435 1
878.454 0
878.473 0
878.492 0
878.512 0
878.531 9
878.550 0
878.569 1
878.588 2
878.608 3
878.627 2
878.646 5
878.665 3
878.684 0
878.704 3
878.723 0
878.742 0
878.761 0
878.780 0
878.800 0
878.819 0
878.838 0
878.857 4
878.876 8
878.896 4
878.915 0
878.934 0
878.953 0
878.972 0
878.991 0
879.011 0
879.030 0
879.049 0
879.068 7
879.087 2
879.107 1
879.126 3
879.145 0
879.164 5
879.183 3
879.203 0
879.222 0
879.241 4
879.260 1
879.279 0
879.299 0
879.318 0
879.337 11
879.356 7
879.375 2
879.395 2
879.414 0
879.433 0
879.452 0
879.471 0
879.491 0
879.510 1
879.529 0
879.548 0
879.567 1
879.587 0
879.606 6
879.625 4
879.644 0
879.664 2
879.683 2
879.702 0
879.721 0
879.740 0
879.760 2
879.779 1
879.798 0
879.817 0
879.836 0
879.856 8
879.875 2
879.894 1
879.913 2
879.932 0
879.952 2
879.971 9
879.990 2
880.009 0
880.028 0
880.048 0
880.067 0
880.086 0
880.105 10
880.124 3
880.144 5
880.163 3
880.182 0
880.201 5
880.221 13
880.240 2
880.259 0
880.278 10
880.297 3
880.317 0
880.336 7
880.355 6
880.374 9
880.393 4
880.413 0
880.432 0
880.451 0
880.470 1
880.489 2
880.509 0
880.528 0
880.547 0
880.566 0
880.586 2
880.605 0
880.624 7
880.643 6
880.662 4
880.682 3
880.701 0
880.720 1
880.739 1
880.759 0
880.778 0
880.797 0
880.816 0
880.835 6
880.855 8
880.874 7
880.893 4
880.912 3
880.931 6
880.951 2
880.970 2
880.989 3
881.008 0
881.028 0
881.047 9
881.066 1
881.085 0
881.104 1
881.124 1
881.143 0
881.162 0
881.181 0
881.201 0
881.220 3
881.239 3
881.258 0
881.277 0
881.297 0
881.316 4
881.335 7
881.354 9
881.374 7
881.393 0
881.412 10
881.431 7
881.450 0
881.470 0
881.489 1
881.508 1
881.527 2
881.547 1
881.566 0
881.585 4
881.604 13
881.623 7
881.643 3
881.662 4
881.681 0
881.700 0
881.720 0
881.739 2
881.758 0
881.777 5
881.796 0
881.816 0
881.835 0
881.854 0
881.873 0
881.893 0
881.912 0
881.931 2
881.950 0
881.970 0
881.989 2
882.008 0
882.027 4
882.046 0
882.066 4
882.085 0
882.104 0
882.123 12
882.143 5
882.162 1
882.181 0
882.200 2
882.220 0
882.239 0
882.258 0
882.277 0
882.296 5
882.316 0
882.335 0
882.354 12
882.373 5
882.393 4
882.412 0
882.431 4
882.450 3
882.470 17
882.489 3
882.508 2
882.527 0
882.547 0
882.566 6
882.585 2
882.604 1
882.623 0
882.643 7
882.662 0
882.681 0
882.700 0
882.720 0
882.739 0
882.758 1
882.777 0
882.797 0
882.816 0
882.835 0
882.854 0
882.874 0
882.893 0
882.912 0
882.931 0
882.951 0
882.970 0
882.989 0
883.008 1
883.027 8
883.047 2
883.066 0
883.085 6
883.104 2
883.124 1
883.143 2
883.162 0
883.181 1
883.201 5
883.220 0
883.239 0
883.258 1
883.278 4
883.297 7
883.316 1
883.335 1
883.355 0
883.374 6
883.393 0
883.412 0
883.432 1
883.451 5
883.470 2
883.489 0
883.509 0
883.528 0
883.547 0
883.566 0
883.586 0
883.605 0
883.624 5
883.643 2
883.663 0
883.682 2
883.701 4
883.720 1
883.740 0
883.759 0
883.778 0
883.797 0
883.817 0
883.836 3
883.855 5
883.874 0
883.894 0
883.913 0
883.932 0
883.951 0
883.971 0
883.990 1
884.009 0
884.028 2
884.048 1
884.067 0
884.086 0
884.105 0
884.125 0
884.144 0
884.163 0
884.182 0
884.202 0
884.221 13
884.240 5
884.259 0
884.279 0
884.298 0
884.317 0
884.336 1
884.356 1
884.375 8
884.394 3
884.413 0
884.433 1
884.452 2
884.471 9
884.490 2
884.510 0
884.529 0
884.548 1
884.567 0
884.587 6
884.606 2
884.625 3
884.644 1
884.664 0
884.683 1
884.702 1
884.722 0
884.741 1
884.760 2
884.779 1
884.799 3
884.818 2
884.837 0
884.856 0
884.876 2
884.895 4
884.914 0
884.933 0
884.953 6
884.972 4
884.991 5
885.010 1
885.030 0
885.049 0
885.068 1
885.088 4
885.107 6
885.126 4
885.145 4
885.165 5
885.184 4
885.203 0
885.222 0
885.242 0
885.261 10
885.280 2
885.299 0
885.319 4
885.338 3
885.357 3
885.376 0
885.396 0
885.415 0
885.434 2
885.454 0
885.473 0
885.492 11
885.511 14
885.531 14
885.550 1
885.569 0
885.588 0
885.608 0
885.627 0
885.646 2
885.666 2
885.685 2
885.704 6
885.723 0
885.743 0
885.762 0
885.781 0
885.800 0
885.820 1
885.839 0
885.858 0
885.877 2
885.897 0
885.916 0
885.935 0
885.955 0
885.974 0
885.993 0
886.012 0
886.032 0
886.051 0
886.070 0
886.089 0
886.109 4
886.128 1
886.147 1
886.167 1
886.186 3
886.205 1
886.224 4
886.244 2
886.263 2
886.282 0
886.302 0
886.321 0
886.340 7
886.359 4
886.379 9
886.398 25
886.417 27
886.436 16
886.456 16
886.475 3
886.494 0
886.514 0
886.533 3
886.552 2
886.571 1
886.591 3
886.610 0
886.629 1
886.649 0
886.668 0
886.687 0
886.706 0
886.726 0
886.745 0
886.764 0
886.784 0
886.803 4
886.822 7
886.841 8
886.861 3
886.880 0
886.899 0
886.918 0
886.938 0
886.957 1
886.976 0
886.996 0
887.015 2
887.034 2
887.053 0
887.073 0
887.092 0
887.111 0
887.131 0
887.150 0
887.169 0
887.188 1
887.208 2
887.227 3
887.246 0
887.266 0
887.285 5
887.304 5
887.323 4
887.343 3
887.362 3
887.381 22
887.401 8
887.420 9
887.439 6
887.459 0
887.478 0
887.497 0
887.516 1
887.536 6
887.555 0
887.574 0
887.594 0
887.613 0
887.632 0
887.651 0
887.671 0
887.690 0
887.709 0
887.729 0
887.748 2
887.767 2
887.786 0
887.806 0
887.825 0
887.844 0
887.864 5
887.883 1
887.902 0
887.922 0
887.941 11
887.960 4
887.979 1
887.999 1
888.018 0
888.037 0
888.057 0
888.076 0
888.095 7
888.114 9
888.134 0
888.153 0
888.172 0
888.192 2
888.211 4
888.230 0
888.250 0
888.269 0
888.288 0
888.307 0
888.327 8
888.346 7
888.365 2
888.385 1
888.404 2
888.423 2
888.443 3
888.462 4
888.481 3
888.500 0
888.520 4
888.539 0
888.558 0
888.578 9
888.597 0
888.616 0
888.636 0
888.655 0
888.674 0
888.693 0
888.713 0
888.732 0
888.751 5
888.771 10
888.790 3
888.809 0
888.829 0
888.848 0
888.867 0
888.887 0
888.906 0
888.925 0
888.944 6
888.964 3
888.983 0
889.002 0
889.022 0
889.041 3
889.060 0
889.080 0
889.099 0
889.118 0
889.137 0
889.157 0
889.176 2
889.195 0
889.215 3
889.234 6
889.253 1
889.273 10
889.292 4
889.311 1
889.331 1
889.350 11
889.369 11
889.389 0
889.408 0
889.427 0
889.446 2
889.466 0
889.485 2
889.504 11
889.524 3
889.543 0
889.562 0
889.582 0
889.601 4
889.620 2
889.640 0
889.659 0
889.678 0
889.698 0
889.717 0
889.736 0
889.755 1
889.775 4
889.794 4
889.813 0
889.833 0
889.852 0
889.871 3
889.891 0
889.910 0
889.929 0
889.949 0
889.968 0
889.987 0
890.007 0
890.026 0
890.045 2
890.065 1
890.084 0
890.103 0
890.122 3
890.142 0
890.161 0
890.180 0
890.200 0
890.219 2
890.238 0
890.258 0
890.277 0
890.296 3
890.316 8
890.335 3
890.354 2
890.374 9
890.393 22
890.412 11
890.432 21
890.451 12
890.470 12
890.490 0
890.509 0
890.528 0
890.548 2
890.567 5
890.586 4
890.605 5
890.625 0
890.644 0
890.663 0
890.683 3
890.702 1
890.721 0
890.741 2
890.760 0
890.779 0
890.799 3
890.818 2
890.837 0
890.857 1
890.876 0
890.895 0
890.915 0
890.934 0
890.953 0
890.973 3
890.992 1
891.011 2
891.031 1
891.050 4
891.069 2
891.089 10
891.108 2
891.127 0
891.147 0
891.166 0
891.185 0
891.205 0
891.224 0
891.243 0
891.263 0
891.282 2
891.301 9
891.321 5
891.340 6
891.359 8
891.379 1
891.398 4
891.417 8
891.437 1
891.456 0
891.475 3
891.495 10
891.514 1
891.533 0
891.553 1
891.572 0
891.591 3
891.611 0
891.630 0
891.649 9
891.669 0
891.688 0
891.707 0
891.727 0
891.746 0
891.765 0
891.785 0
891.804 1
891.823 2
891.843 5
891.862 3
891.881 2
891.901 10
891.920 3
891.939 0
891.959 0
891.978 0
891.997 1
892.017 0
892.036 0
892.055 1
892.075 0
892.094 0
892.113 0
892.133 0
892.152 7
892.171 8
892.191 0
892.210 8
892.229 6
892.249 1
892.268 0
892.287 1
892.307 0
892.326 1
892.345 14
892.365 8
892.384 8
892.403 25
892.423 18
892.442 16
892.462 19
892.481 55
892.500 36
892.520 24
892.539 21
892.558 7
892.578 4
892.597 2
892.616 1
892.636 0
892.655 0
892.674 1
892.694 0
892.713 2
892.732 2
892.752 4
892.771 1
892.790 0
892.810 0
892.829 3
892.848 0
892.868 0
892.887 0
892.906 3
892.926 0
892.945 0
892.965 0
892.984 0
893.003 0
893.023 7
893.042 6
893.061 3
893.081 0
893.100 1
893.119 3
893.139 1
893.158 5
893.177 0
893.197 1
893.216 9
893.235 5
893.255 1
893.274 0
893.294 3
893.313 2
893.332 2
893.352 3
893.371 2
893.390 7
893.410 1
893.429 2
893.448 1
893.468 15
893.487 31
893.506 6
893.526 0
893.545 8
893.564 5
893.584 3
893.603 3
893.623 0
893.642 0
893.661 2
893.681 1
893.700 0
893.719 2
893.739 4
893.758 0
893.777 0
893.797 6
893.816 4
893.835 1
893.855 0
893.874 0
893.894 0
893.913 0
893.932 0
893.952 0
893.971 0
893.990 1
894.010 6
894.029 0
894.048 0
894.068 1
894.087 4
894.107 3
894.126 6
894.145 3
894.165 0
894.184 3
894.203 0
894.223 1
894.242 1
894.261 0
894.281 0
894.300 0
894.320 0
894.339 0
894.358 2
894.378 7
894.397 5
894.416 4
894.436 3
894.455 16
894.474 11
894.494 17
894.513 9
894.533 14
894.552 6
894.571 4
894.591 0
894.610 0
894.629 0
894.649 1
894.668 1
894.687 0
894.707 5
894.726 7
894.746 2
894.765 0
894.784 0
894.804 0
894.823 0
894.842 0
894.862 0
894.881 0
894.901 1
894.920 0
894.939 0
894.959 0
894.978 1
894.997 7
895.017 10
895.036 0
895.055 0
895.075 4
895.094 15
895.114 6
895.133 1
895.152 0
895.172 1
895.191 3
895.210 0
895.230 0
895.249 5
895.269 1
895.288 4
895.307 1
895.327 4
895.346 1
895.365 0
895.385 2
895.404 7
895.424 10
895.443 17
895.462 6
895.482 5
895.501 2
895.520 2
895.540 12
895.559 3
895.579 0
895.598 0
895.617 0
895.637 2
895.656 1
895.675 0
895.695 2
895.714 0
895.734 0
895.753 0
895.772 0
895.792 0
895.811 3
895.831 3
895.850 2
895.869 3
895.889 9
895.908 2
895.927 0
895.947 0
895.966 3
895.986 0
896.005 0
896.024 0
896.044 5
896.063 3
896.082 0
896.102 0
896.121 0
896.141 0
896.160 0
896.179 0
896.199 12
896.218 3
896.238 0
896.257 12
896.276 8
896.296 2
896.315 4
896.334 6
896.354 4
896.373 0
896.393 5
896.412 6
896.431 9
896.451 1
896.470 5
896.490 2
896.509 4
896.528 0
896.548 0
896.567 0
896.587 0
896.606 8
896.625 4
896.645 0
896.664 0
896.683 4
896.703 3
896.722 0
896.742 0
896.761 0
896.780 0
896.800 2
896.819 2
896.839 0
896.858 0
896.877 0
896.897 0
896.916 2
896.936 4
896.955 3
896.974 0
896.994 0
897.013 0
897.033 0
897.052 0
897.071 0
897.091 0
897.110 0
897.129 3
897.149 0
897.168 0
897.188 3
897.207 4
897.226 0
897.246 0
897.265 0
897.285 0
897.304 1
897.323 1
897.343 4
897.362 8
897.382 13
897.401 5
897.420 2
897.440 0
897.459 0
897.479 0
897.498 18
897.517 6
897.537 0
897.556 13
897.576 2
897.595 0
897.614 0
897.634 0
897.653 0
897.673 0
897.692 3
897.711 0
897.731 0
897.750 0
897.770 6
897.789 4
897.808 7
897.828 3
897.847 0
897.867 2
897.886 2
897.905 4
897.925 0
897.944 0
897.964 1
897.983 0
898.002 0
898.022 0
898.041 0
898.061 0
898.080 0
898.099 1
898.119 0
898.138 0
898.158 0
898.177 0
898.197 0
898.216 0
898.235 0
898.255 0
898.274 2
898.294 0
898.313 0
898.332 0
898.352 3
898.371 8
898.391 0
898.410 2
898.429 21
898.449 62
898.468 147
898.488 214
898.507 141
898.526 58
898.546 41
898.565 13
898.585 16
898.604 14
898.623 0
898.643 0
898.662 0
898.682 0
898.701 0
898.721 3
898.740 2
898.759 0
898.779 3
898.798 0
898.818 5
898.837 0
898.856 0
898.876 0
898.895 0
898.915 0
898.934 0
898.953 0
898.973 5
898.992 0
899.012 0
899.031 0
899.051 3
899.070 4
899.089 0
899.109 1
899.128 0
899.148 1
899.167 0
899.186 1
899.206 16
899.225 11
899.245 3
899.264 4
899.284 5
899.303 1
899.322 0
899.342 0
899.361 1
899.381 4
899.400 10
899.419 14
899.439 85
899.458 236
899.478 217
899.497 163
899.517 83
899.536 47
899.555 21
899.575 20
899.594 5
899.614 0
899.633 0
899.653 0
899.672 0
899.691 1
899.711 2
899.730 8
899.750 1
899.769 0
899.789 0
899.808 2
899.827 0
899.847 3
899.866 0
899.886 0
899.905 0
899.924 5
899.944 1
899.963 0
899.983 5
900.002 12
900.022 5
900.041 1
900.060 0
900.080 2
900.099 0
900.119 4
900.138 0
900.158 0
900.177 0
900.196 0
900.216 0
900.235 2
900.255 1
900.274 0
900.294 0
900.313 0
900.332 0
900.352 0
900.371 3
900.391 3
900.410 3
900.430 26
900.449 48
900.468 119
900.488 98
900.507 80
900.527 27
900.546 14
900.566 1
900.585 0
900.604 6
900.624 9
900.643 3
900.663 0
900.682 0
900.702 0
900.721 0
900.740 0
900.760 0
900.779 1
900.799 8
900.818 5
900.838 7
900.857 0
900.877 0
900.896 0
900.915 1
900.935 2
900.954 0
900.974 1
900.993 1
901.013 2
901.032 0
901.051 2
901.071 13
901.090 5
901.110 3
901.129 0
901.149 0
901.168 4
901.188 3
901.207 0
901.226 4
901.246 6
901.265 3
901.285 10
901.304 8
901.324 0
901.343 0
901.362 0
901.382 0
901.401 0
901.421 1
901.440 6
901.460 18
901.479 44
901.499 6
901.518 1
901.537 0
901.557 3
901.576 0
901.596 0
901.615 2
901.635 4
901.654 0
901.674 0
901.693 0
901.712 0
901.732 5
901.751 1
901.771 2
901.790 5
901.810 1
901.829 0
901.849 0
901.868 0
901.887 1
901.907 2
901.926 4
901.946 6
901.965 7
901.985 3
902.004 0
902.024 0
902.043 0
902.062 0
902.082 0
902.101 0
902.121 0
902.140 0
902.160 0
902.179 0
902.199 0
902.218 0
902.237 0
902.257 3
902.276 6
902.296 1
902.315 0
902.335 0
902.354 0
902.374 0
902.393 0
902.413 0
902.432 4
902.451 8
902.471 5
902.490 4
902.510 0
902.529 0
902.549 0
902.568 5
902.588 3
902.607 8
902.627 4
902.646 1
902.665 0
902.685 0
902.704 12
902.724 9
902.743 0
902.763 0
902.782 0
902.802 0
902.821 2
902.841 4
902.860 4
902.879 2
902.899 0
902.918 0
902.938 5
902.957 5
902.977 5
902.996 5
903.016 0
903.035 0
903.055 0
903.074 0
903.093 0
903.113 0
903.132 0
903.152 1
903.171 0
903.191 0
903.210 0
903.230 0
903.249 0
903.269 2
903.288 0
903.308 0
903.327 0
903.346 0
903.366 0
903.385 0
903.405 3
903.424 17
903.444 6
903.463 4
903.483 1
903.502 0
903.522 0
903.541 2
903.561 1
903.580 0
903.599 0
903.619 0
903.638 0
903.658 1
903.677 4
903.697 0
903.716 0
903.736 0
903.755 0
903.775 4
903.794 6
903.814 0
903.833 2
903.853 4
903.872 0
903.891 0
903.911 0
903.930 0
903.950 0
903.969 1
903.989 0
904.008 5
904.028 2
904.047 3
904.067 0
904.086 0
904.106 3
904.125 1
904.145 0
904.164 0
904.184 0
904.203 0
904.222 0
904.242 3
904.261 3
904.281 5
904.300 0
904.320 0
904.339 0
904.359 3
904.378 0
904.398 0
904.417 4
904.437 9
904.456 6
904.476 0
904.495 1
904.515 3
904.534 0
904.553 3
904.573 1
904.592 0
904.612 0
904.631 1
904.651 0
904.670 2
904.690 0
904.709 0
904.729 0
904.748 0
904.768 2
904.787 4
904.807 0
904.826 0
904.846 0
904.865 0
904.885 0
904.904 0
904.924 4
904.943 0
904.963 9
904.982 7
905.001 8
905.021 0
905.040 0
905.060 0
905.079 0
905.099 0
905.118 0
905.138 0
905.157 3
905.177 1
905.196 0
905.216 0
905.235 0
905.255 0
905.274 0
905.294 4
905.313 4
905.333 0
905.352 0
905.372 5
905.391 0
905.411 4
905.430 5
905.450 6
905.469 1
905.489 1
905.508 0
905.527 5
905.547 23
905.566 25
905.586 10
905.605 3
905.625 0
905.644 0
905.664 2
905.683 0
905.703 0
905.722 4
905.742 4
905.761 0
905.781 0
905.800 4
905.820 0
905.839 0
905.859 0
905.878 0
905.898 0
905.917 0
905.937 0
905.956 5
905.976 0
905.995 3
906.015 7
906.034 0
906.054 0
906.073 2
906.093 3
906.112 0
906.132 0
906.151 0
906.171 0
906.190 0
906.210 3
906.229 2
906.249 2
906.268 0
906.288 0
906.307 15
906.327 7
906.346 6
906.366 5
906.385 5
906.405 7
906.424 4
906.444 2
906.463 5
906.483 0
906.502 5
906.522 10
906.541 10
906.561 4
906.580 2
906.599 7
906.619 7
906.638 0
906.658 0
906.677 0
906.697 0
906.716 0
906.736 0
906.755 0
906.775 6
906.794 4
906.814 1
906.833 7
906.853 0
906.872 0
906.892 3
906.911 3
906.931 0
906.950 0
906.970 1
906.989 0
907.009 3
907.028 10
907.048 1
907.067 0
907.087 0
907.106 0
907.126 0
907.145 0
907.165 0
907.184 0
907.204 1
907.223 0
907.243 2
907.263 5
907.282 3
907.302 13
907.321 7
907.341 1
907.360 0
907.380 0
907.399 5
907.419 6
907.438 1
907.458 0
907.477 3
907.497 1
907.516 0
907.536 11
907.555 3
907.575 0
907.594 0
907.614 0
907.633 0
907.653 0
907.672 2
907.692 0
907.711 0
907.731 0
907.750 8
907.770 11
907.789 0
907.809 0
907.828 0
907.848 0
907.867 0
907.887 0
907.906 2
907.926 0
907.945 0
907.965 0
907.984 0
908.004 3
908.023 0
908.043 0
908.062 3
908.082 3
908.101 0
908.121 0
908.140 0
908.160 0
908.179 0
908.199 2
908.218 4
908.238 1
908.257 0
908.277 7
908.297 3
908.316 1
908.336 2
908.355 0
908.375 10
908.394 9
908.414 3
908.433 25
908.453 30
908.472 41
908.492 16
908.511 10
908.531 0
908.550 0
908.570 2
908.589 5
908.609 1
908.628 0
908.648 1
908.667 0
908.687 0
908.706 3
908.726 2
908.745 0
908.765 1
908.784 0
908.804 0
908.823 0
908.843 1
908.863 0
908.882 0
908.902 2
908.921 0
908.941 0
908.960 3
908.980 5
908.999 6
909.019 0
909.038 0
909.058 0
909.077 0
909.097 0
909.116 0
909.136 0
909.155 0
909.175 0
909.194 1
909.214 0
909.233 3
909.253 1
909.273 7
909.292 0
909.312 0
909.331 3
909.351 2
909.370 4
909.390 12
909.409 8
909.429 2
909.448 21
909.468 30
909.487 24
909.507 15
909.526 8
909.546 5
909.565 0
909.585 0
909.604 0
909.624 0
909.644 0
909.663 0
909.683 0
909.702 0
909.722 4
909.741 1
909.761 0
909.780 0
909.800 7
909.819 0
909.839 0
909.858 0
909.878 0
909.897 1
909.917 3
909.937 0
909.956 0
909.976 0
909.995 0
910.015 0
910.034 0
910.054 0
910.073 0
910.093 18
910.112 11
910.132 3
910.151 0
910.171 0
910.190 7
910.210 0
910.230 0
910.249 0
910.269 0
910.288 0
910.308 1
910.327 0
910.347 1
910.366 0
910.386 3
910.405 5
910.425 7
910.444 0
910.464 9
910.484 11
910.503 4
910.523 0
910.542 0
910.562 0
910.581 0
910.601 0
910.620 0
910.640 4
910.659 4
910.679 2
910.698 0
910.718 0
910.738 0
910.757 0
910.777 0
910.796 0
910.816 0
910.835 2
910.855 0
910.874 0
910.894 0
910.913 9
910.933 9
910.952 0
910.972 0
910.992 0
911.011 0
911.031 0
911.050 6
911.070 3
911.089 3
911.109 0
911.128 7
911.148 4
911.167 5
911.187 0
911.207 0
911.226 0
911.246 1
911.265 0
911.285 0
911.304 11
911.324 2
911.343 11
911.363 18
911.382 6
911.402 1
911.422 3
911.441 2
911.461 5
911.480 0
911.500 1
911.519 13
911.539 0
911.558 0
911.578 0
911.598 0
911.617 0
911.637 0
911.656 0
911.676 0
911.695 0
911.715 0
911.734 0
911.754 0
911.774 0
911.793 2
911.813 0
911.832 0
911.852 5
911.871 1
911.891 0
911.910 0
911.930 1
911.949 5
911.969 0
911.989 0
912.008 0
912.028 0
912.047 0
912.067 2
912.086 0
912.106 2
912.125 0
912.145 0
912.165 4
912.184 2
912.204 0
912.223 0
912.243 0
912.262 0
912.282 5
912.301 7
912.321 4
912.341 0
912.360 1
912.380 4
912.399 8
912.419 5
912.438 0
912.458 0
912.478 0
912.497 2
912.517 0
912.536 0
912.556 0
912.575 0
912.595 0
912.614 0
912.634 0
912.654 0
912.673 0
912.693 0
912.712 0
912.732 0
912.751 0
912.771 0
912.791 0
912.810 0
912.830 0
912.849 0
912.869 0
912.888 8
912.908 6
912.927 16
912.947 3
912.967 0
912.986 0
913.006 19
913.025 25
913.045 4
913.064 0
913.084 0
913.104 0
913.123 0
913.143 1
913.162 1
913.182 9
913.201 7
913.221 0
913.241 0
913.260 3
913.280 10
913.299 8
913.319 1
913.338 0
913.358 3
913.378 8
913.397 8
913.417 8
913.436 1
913.456 3
913.475 0
913.495 0
913.514 0
913.534 7
913.554 1
913.573 0
913.593 2
913.612 4
913.632 1
913.652 1
913.671 17
913.691 4
913.710 4
913.730 0
913.749 0
913.769 0
913.789 0
913.808 0
913.828 0
913.847 0
913.867 0
913.886 8
913.906 0
913.926 0
913.945 0
913.965 0
913.984 0
914.004 0
914.023 0
914.043 1
914.063 0
914.082 4
914.102 0
914.121 0
914.141 3
914.160 3
914.180 0
914.200 0
914.219 0
914.239 0
914.258 7
914.278 20
914.298 15
914.317 9
914.337 0
914.356 0
914.376 0
914.395 8
914.415 4
914.435 1
914.454 2
914.474 0
914.493 0
914.513 8
914.532 3
914.552 0
914.572 1
914.591 0
914.611 0
914.630 5
914.650 1
914.670 4
914.689 3
914.709 0
914.728 24
914.748 20
914.767 5
914.787 12
914.807 22
914.826 13
914.846 4
914.865 4
914.885 5
914.905 6
914.924 11
914.944 3
914.963 1
914.983 2
915.003 0
915.022 0
915.042 6
915.061 0
915.081 0
915.100 5
915.120 6
915.140 0
915.159 3
915.179 1
915.198 17
915.218 11
915.238 6
915.257 3
915.277 7
915.296 23
915.316 3
915.336 0
915.355 0
915.375 0
915.394 7
915.414 1
915.433 4
915.453 3
915.473 8
915.492 0
915.512 0
915.531 1
915.551 0
915.571 0
915.590 1
915.610 0
915.629 4
915.649 8
915.669 0
915.688 0
915.708 1
915.727 3
915.747 0
915.767 4
915.786 8
915.806 3
915.825 0
915.845 6
915.865 0
915.884 0
915.904 0
915.923 8
915.943 4
915.963 1
915.982 1
916.002 0
916.021 3
916.041 3
916.061 0
916.080 5
916.100 1
916.119 0
916.139 0
916.159 0
916.178 0
916.198 1
916.217 2
916.237 3
916.257 0
916.276 0
916.296 4
916.315 5
916.335 1
916.355 0
916.374 9
916.394 9
916.413 3
916.433 4
916.453 2
916.472 0
916.492 0
916.511 2
916.531 0
916.551 2
916.570 7
916.590 0
916.609 5
916.629 0
916.649 0
916.668 1
916.688 4
916.707 0
916.727 0
916.747 0
916.766 0
916.786 8
916.805 10
916.825 10
916.845 2
916.864 1
916.884 5
916.903 5
916.923 4
916.943 1
916.962 0
916.982 0
917.001 0
917.021 0
917.041 2
917.060 10
917.080 0
917.100 0
917.119 1
917.139 0
917.158 0
917.178 0
917.198 0
917.217 0
917.237 5
917.256 5
917.276 0
917.296 0
917.315 2
917.335 0
917.354 0
917.374 4
917.394 21
917.413 38
917.433 31
917.453 10
917.472 5
917.492 9
917.511 9
917.531 2
917.551 5
917.570 0
917.590 1
917.609 2
917.629 0
917.649 4
917.668 6
917.688 4
917.708 3
917.727 6
917.747 0
917.766 2
917.786 2
917.806 14
917.825 13
917.845 7
917.864 1
917.884 0
917.904 0
917.923 0
917.943 0
917.963 0
917.982 0
918.002 0
918.021 0
918.041 0
918.061 6
918.080 1
918.100 0
918.120 2
918.139 0
918.159 4
918.178 1
918.198 0
918.218 0
918.237 0
918.257 0
918.276 0
918.296 3
918.316 10
918.335 6
918.355 7
918.375 0
918.394 0
918.414 6
918.433 10
918.453 16
918.473 15
918.492 9
918.512 1
918.532 9
918.551 6
918.571 1
918.590 1
918.610 4
918.630 0
918.649 0
918.669 0
918.689 0
918.708 0
918.728 0
918.747 1
918.767 0
918.787 0
918.806 0
918.826 1
918.846 2
918.865 1
918.885 2
918.904 2
918.924 2
918.944 1
918.963 0
918.983 0
919.003 0
919.022 1
919.042 1
919.062 4
919.081 0
919.101 0
919.120 0
919.140 0
919.160 0
919.179 0
919.199 0
919.219 4
919.238 0
919.258 1
919.277 0
919.297 5
919.317 15
919.336 7
919.356 1
919.376 2
919.395 14
919.415 4
919.435 2
919.454 4
919.474 6
919.493 1
919.513 0
919.533 0
919.552 0
919.572 0
919.592 4
919.611 6
919.631 9
919.651 0
919.670 10
919.690 5
919.709 0
919.729 0
919.749 0
919.768 0
919.788 1
919.808 5
919.827 1
919.847 0
919.867 4
919.886 0
919.906 0
919.925 0
919.945 1
919.965 0
919.984 3
920.004 5
920.024 2
920.043 0
920.063 0
920.083 0
920.102 0
920.122 5
920.142 3
920.161 4
920.181 0
920.200 0
920.220 2
920.240 1
920.259 0
920.279 0
920.299 0
920.318 3
920.338 0
920.358 0
920.377 1
920.397 0
920.417 4
920.436 5
920.456 15
920.475 14
920.495 14
920.515 12
920.534 3
920.554 4
920.574 0
920.593 0
920.613 2
920.633 1
920.652 1
920.672 0
920.692 3
920.711 5
920.731 0
920.751 0
920.770 0
920.790 0
920.809 0
920.829 0
920.849 0
920.868 0
920.888 0
920.908 10
920.927 6
920.947 2
920.967 2
920.986 0
921.006 7
921.026 3
921.045 7
921.065 2
921.085 0
921.104 0
921.124 1
921.144 0
921.163 0
921.183 1
921.203 6
921.222 0
921.242 6
921.261 8
921.281 7
921.301 0
921.320 0
921.340 0
921.360 4
921.379 22
921.399 6
921.419 6
921.438 25
921.458 24
921.478 22
921.497 16
921.517 1
921.537 5
921.556 0
921.576 8
921.596 13
921.615 0
921.635 0
921.655 0
921.674 0
921.694 2
921.714 3
921.733 0
921.753 0
921.773 2
921.792 1
921.812 0
921.832 0
921.851 0
921.871 0
921.890 0
921.910 1
921.930 0
921.949 0
921.969 0
921.989 3
922.008 0
922.028 0
922.048 1
922.067 0
922.087 8
922.107 2
922.126 1
922.146 0
922.166 0
922.185 0
922.205 0
922.225 3
922.244 7
922.264 1
922.284 0
922.303 0
922.323 0
922.343 0
922.362 0
922.382 0
922.402 1
922.421 4
922.441 3
922.461 5
922.480 10
922.500 5
922.520 3
922.539 2
922.559 2
922.579 0
922.598 5
922.618 4
922.638 3
922.657 0
922.677 3
922.697 5
922.716 0
922.736 0
922.756 2
922.775 0
922.795 0
922.815 1
922.834 0
922.854 4
922.874 0
922.893 1
922.913 1
922.933 0
922.952 2
922.972 3
922.992 4
923.012 2
923.031 3
923.051 0
923.071 0
923.090 0
923.110 0
923.130 0
923.149 0
923.169 2
923.189 0
923.208 2
923.228 3
923.248 1
923.267 0
923.287 0
923.307 0
923.326 0
923.346 0
923.366 0
923.385 3
923.405 1
923.425 0
923.444 0
923.464 7
923.484 7
923.503 0
923.523 0
923.543 2
923.562 5
923.582 2
923.602 1
923.621 0
923.641 1
923.661 0
923.680 0
923.700 0
923.720 9
923.740 6
923.759 1
923.779 0
923.799 0
923.818 1
923.838 0
923.858 0
923.877 0
923.897 0
923.917 0
923.936 0
923.956 0
923.976 0
923.995 2
924.015 0
924.035 0
924.054 1
924.074 0
924.094 0
924.114 0
924.133 0
924.153 1
924.173 1
924.192 0
924.212 1
924.232 1
924.251 3
924.271 3
924.291 0
924.310 0
924.330 0
924.350 0
924.369 0
924.389 0
924.409 4
924.428 8
924.448 1
924.468 11
924.488 0
924.507 18
924.527 6
924.547 0
924.566 0
924.586 5
924.606 0
924.625 0
924.645 1
924.665 1
924.684 3
924.704 0
924.724 3
924.744 2
924.763 0
924.783 0
924.803 0
924.822 0
924.842 1
924.862 0
924.881 0
924.901 0
924.921 0
924.940 1
924.960 0
924.980 0
925.000 0
925.019 3
925.039 1
925.059 0
925.078 4
925.098 3
925.118 0
925.137 0
925.157 0
925.177 0
925.196 7
925.216 8
925.236 3
925.256 0
925.275 0
925.295 0
925.315 3
925.334 9
925.354 1
925.374 0
925.393 0
925.413 0
925.433 0
925.453 0
925.472 1
925.492 1
925.512 0
925.531 18
925.551 6
925.571 13
925.590 2
925.610 0
925.630 0
925.650 0
925.669 13
925.689 1
925.709 9
925.728 6
925.748 2
925.768 1
925.787 11
925.807 17
925.827 5
925.847 3
925.866 2
925.886 0
925.906 0
925.925 2
925.945 0
925.965 0
925.984 0
926.004 0
926.024 0
926.044 0
926.063 0
926.083 0
926.103 2
926.122 1
926.142 0
926.162 0
926.182 8
926.201 3
926.221 0
926.241 0
926.260 0
926.280 0
926.300 7
926.319 14
926.339 3
926.359 0
926.379 5
926.398 0
926.418 10
926.438 11
926.457 9
926.477 3
926.497 1
926.517 0
926.536 3
926.556 6
926.576 3
926.595 3
926.615 0
926.635 0
926.655 4
926.674 0
926.694 3
926.714 0
926.733 0
926.753 5
926.773 6
926.793 1
926.812 0
926.832 1
926.852 0
926.871 0
926.891 8
926.911 7
926.931 2
926.950 0
926.970 0
926.990 8
927.009 0
927.029 0
927.049 7
927.069 6
927.088 2
927.108 0
927.128 0
927.147 0
927.167 0
927.187 1
927.207 2
927.226 0
927.246 3
927.266 8
927.285 1
927.305 0
927.325 0
927.345 2
927.364 6
927.384 13
927.404 1
927.423 0
927.443 0
927.463 0
927.483 1
927.502 1
927.522 6
927.542 2
927.562 0
927.581 0
927.601 0
927.621 0
927.640 0
927.660 0
927.680 3
927.700 2
927.719 0
927.739 0
927.759 0
927.778 1
927.798 6
927.818 2
927.838 0
927.857 4
927.877 3
927.897 0
927.917 0
927.936 0
927.956 0
927.976 0
927.995 0
928.015 0
928.035 0
928.055 5
928.074 1
928.094 0
928.114 3
928.134 0
928.153 3
928.173 0
928.193 0
928.212 0
928.232 0
928.252 1
928.272 1
928.291 5
928.311 0
928.331 0
928.351 0
928.370 0
928.390 5
928.410 11
928.429 3
928.449 0
928.469 0
928.489 0
928.508 0
928.528 3
928.548 0
928.568 8
928.587 6
928.607 2
928.627 5
928.646 1
928.666 0
928.686 0
928.706 0
928.725 0
928.745 0
928.765 0
928.785 0
928.804 0
928.824 0
928.844 4
928.864 1
928.883 0
928.903 0
928.923 0
928.943 4
928.962 3
928.982 0
929.002 0
929.021 6
929.041 5
929.061 0
929.081 0
929.100 0
929.120 0
929.140 0
929.160 6
929.179 5
929.199 0
929.219 0
929.239 0
929.258 0
929.278 3
929.298 0
929.318 1
929.337 0
929.357 0
929.377 0
929.396 0
929.416 4
929.436 0
929.456 5
929.475 1
929.495 0
929.515 3
929.535 23
929.554 5
929.574 2
929.594 1
929.614 0
929.633 1
929.653 0
929.673 0
929.693 1
929.712 6
929.732 0
929.752 0
929.772 0
929.791 0
929.811 0
929.831 3
929.851 5
929.870 0
929.890 0
929.910 2
929.930 8
929.949 7
929.969 11
929.989 4
930.009 0
930.028 1
930.048 2
930.068 1
930.088 4
930.107 0
930.127 0
930.147 1
930.167 4
930.186 0
930.206 0
930.226 0
930.246 0
930.265 0
930.285 0
930.305 0
930.325 5
930.344 2
930.364 4
930.384 6
930.404 0
930.423 3
930.443 19
930.463 7
930.483 10
930.502 7
930.522 0
930.542 0
930.562 0
930.581 2
930.601 0
930.621 0
930.641 0
930.660 0
930.680 0
930.700 3
930.720 0
930.739 0
930.759 0
930.779 2
930.799 0
930.818 0
930.838 3
930.858 4
930.878 2
930.897 0
930.917 5
930.937 0
930.957 0
930.976 0
930.996 0
931.016 4
931.036 2
931.055 3
931.075 0
931.095 5
931.115 6
931.134 0
931.154 0
931.174 0
931.194 0
931.214 2
931.233 3
931.253 1
931.273 0
931.293 0
931.312 3
931.332 6
931.352 0
931.372 7
931.391 1
931.411 16
931.431 27
931.451 5
931.470 3
931.490 17
931.510 3
931.530 0
931.549 0
931.569 0
931.589 4
931.609 2
931.629 0
931.648 0
931.668 0
931.688 0
931.708 3
931.727 5
931.747 0
931.767 1
931.787 0
931.806 3
931.826 5
931.846 0
931.866 0
931.886 0
931.905 3
931.925 1
931.945 6
931.965 0
931.984 0
932.004 3
932.024 4
932.044 12
932.063 1
932.083 0
932.103 0
932.123 0
932.142 0
932.162 0
932.182 0
932.202 0
932.222 5
932.241 5
932.261 9
932.281 1
932.301 0
932.320 12
932.340 3
932.360 1
932.380 0
932.400 0
932.419 3
932.439 3
932.459 2
932.479 14
932.498 5
932.518 0
932.538 5
932.558 2
932.577 0
932.597 2
932.617 0
932.637 9
932.657 15
932.676 0
932.696 0
932.716 0
932.736 0
932.755 1
932.775 7
932.795 7
932.815 10
932.835 0
932.854 5
932.874 7
932.894 1
932.914 0
932.933 1
932.953 0
932.973 2
932.993 3
933.013 0
933.032 0
933.052 0
933.072 4
933.092 0
933.111 0
933.131 0
933.151 0
933.171 0
933.191 0
933.210 0
933.230 0
933.250 0
933.270 0
933.290 0
933.309 0
933.329 0
933.349 0
933.369 0
933.388 0
933.408 5
933.428 14
933.448 22
933.468 6
933.487 1
933.507 4
933.527 9
933.547 2
933.566 0
933.586 0
933.606 1
933.626 0
933.646 0
933.665 0
933.685 0
933.705 0
933.725 0
933.745 0
933.764 0
933.784 0
933.804 7
933.824 7
933.843 0
933.863 0
933.883 0
933.903 0
933.923 0
933.942 0
933.962 3
933.982 0
934.002 0
934.022 0
934.041 0
934.061 0
934.081 2
934.101 0
934.121 0
934.140 3
934.160 1
934.180 11
934.200 0
934.220 0
934.239 0
934.259 3
934.279 9
934.299 6
934.318 1
934.338 0
934.358 0
934.378 11
934.398 7
934.417 15
934.437 13
934.457 1
934.477 0
934.497 8
934.516 2
934.536 0
934.556 0
934.576 0
934.596 5
934.615 0
934.635 0
934.655 4
934.675 11
934.695 3
934.714 3
934.734 0
934.754 2
934.774 0
934.794 5
934.813 0
934.833 0
934.853 0
934.873 4
934.893 0
934.912 0
934.932 0
934.952 0
934.972 0
934.992 0
935.011 0
935.031 1
935.051 0
935.071 0
935.091 0
935.110 0
935.130 0
935.150 2
935.170 0
935.190 3
935.209 11
935.229 20
935.249 5
935.269 5
935.289 4
935.308 0
935.328 1
935.348 1
935.368 4
935.388 0
935.407 0
935.427 0
935.447 0
935.467 7
935.487 3
935.506 6
935.526 3
935.546 9
935.566 2
935.586 3
935.605 2
935.625 12
935.645 10
935.665 1
935.685 0
935.704 5
935.724 10
935.744 2
935.764 0
935.784 0
935.804 0
935.823 0
935.843 0
935.863 8
935.883 3
935.903 0
935.922 1
935.942 1
935.962 1
935.982 2
936.002 0
936.021 6
936.041 0
936.061 0
936.081 0
936.101 0
936.121 0
936.140 0
936.160 0
936.180 0
936.200 0
936.220 0
936.239 7
936.259 4
936.279 3
936.299 0
936.319 3
936.338 0
936.358 0
936.378 0
936.398 2
936.418 24
936.438 12
936.457 13
936.477 11
936.497 9
936.517 0
936.537 0
936.556 9
936.576 0
936.596 2
936.616 3
936.636 0
936.656 0
936.675 1
936.695 5
936.715 11
936.735 0
936.755 0
936.774 0
936.794 0
936.814 0
936.834 0
936.854 5
936.874 1
936.893 0
936.913 6
936.933 3
936.953 8
936.973 2
936.992 0
937.012 0
937.032 0
937.052 0
937.072 0
937.092 0
937.111 0
937.131 0
937.151 0
937.171 1
937.191 0
937.210 0
937.230 0
937.250 4
937.270 4
937.290 0
937.310 0
937.329 1
937.349 2
937.369 8
937.389 1
937.409 4
937.429 6
937.448 11
937.468 8
937.488 1
937.508 6
937.528 0
937.548 0
937.567 0
937.587 0
937.607 2
937.627 1
937.647 0
937.666 0
937.686 0
937.706 0
937.726 0
937.746 8
937.766 0
937.785 10
937.805 3
937.825 5
937.845 0
937.865 0
937.885 14
937.904 5
937.924 1
937.944 10
937.964 1
937.984 2
938.004 2
938.023 0
938.043 3
938.063 1
938.083 0
938.103 0
938.123 0
938.142 0
938.162 0
938.182 2
938.202 0
938.222 0
938.242 7
938.261 6
938.281 6
938.301 0
938.321 0
938.341 0
938.361 0
938.380 8
938.400 4
938.420 0
938.440 0
938.460 3
938.480 10
938.499 14
938.519 4
938.539 0
938.559 0
938.579 0
938.599 0
938.619 0
938.638 0
938.658 0
938.678 0
938.698 0
938.718 4
938.738 9
938.757 0
938.777 16
938.797 8
938.817 0
938.837 0
938.857 2
938.876 2
938.896 0
938.916 0
938.936 0
938.956 5
938.976 2
938.995 0
939.015 0
939.035 0
939.055 4
939.075 9
939.095 2
939.115 0
939.134 0
939.154 2
939.174 6
939.194 2
939.214 0
939.234 1
939.253 0
939.273 3
939.293 0
939.313 3
939.333 0
939.353 0
939.373 6
939.392 5
939.412 0
939.432 3
939.452 0
939.472 0
939.492 6
939.511 3
939.531 1
939.551 0
939.571 0
939.591 0
939.611 1
939.631 1
939.650 7
939.670 6
939.690 1
939.710 5
939.730 0
939.750 0
939.770 0
939.789 0
939.809 0
939.829 0
939.849 2
939.869 7
939.889 0
939.908 3
939.928 0
939.948 0
939.968 0
939.988 0
940.008 0
940.028 0
940.047 1
940.067 1
940.087 0
940.107 0
940.127 4
940.147 3
940.167 3
940.186 2
940.206 4
940.226 2
940.246 5
940.266 2
940.286 12
940.306 2
940.325 6
940.345 1
940.365 1
940.385 12
940.405 5
940.425 1
940.445 1
940.464 0
940.484 0
940.504 1
940.524 5
940.544 9
940.564 9
940.584 0
940.603 2
940.623 1
940.643 4
940.663 1
940.683 0
940.703 0
940.723 0
940.742 4
940.762 0
940.782 5
940.802 0
940.822 0
940.842 0
940.862 2
940.881 0
940.901 1
940.921 0
940.941 0
940.961 0
940.981 0
941.001 0
941.021 0
941.040 0
941.060 1
941.080 0
941.100 0
941.120 0
941.140 0
941.160 0
941.179 0
941.199 0
941.219 5
941.239 4
941.259 0
941.279 1
941.299 2
941.319 0
941.338 0
941.358 0
941.378 0
941.398 0
941.418 0
941.438 0
941.458 0
941.477 3
941.497 5
941.517 5
941.537 0
941.557 0
941.577 3
941.597 0
941.617 4
941.636 0
941.656 0
941.676 0
941.696 3
941.716 0
941.736 0
941.756 0
941.776 2
941.795 0
941.815 0
941.835 2
941.855 1
941.875 0
941.895 0
941.915 6
941.934 0
941.954 0
941.974 10
941.994 6
942.014 0
942.034 0
942.054 0
942.074 0
942.093 0
942.113 0
942.133 0
942.153 0
942.173 1
942.193 0
942.213 0
942.233 0
942.253 0
942.272 10
942.292 10
942.312 2
942.332 5
942.352 2
942.372 1
942.392 0
942.412 7
942.431 8
942.451 0
942.471 0
942.491 0
942.511 4
942.531 2
942.551 7
942.571 4
942.590 1
942.610 0
942.630 0
942.650 0
942.670 0
942.690 0
942.710 0
942.730 1
942.749 0
942.769 0
942.789 6
942.809 2
942.829 2
942.849 0
942.869 0
942.889 0
942.909 1
942.928 0
942.948 1
942.968 0
942.988 0
943.008 0
943.028 0
943.048 0
943.068 12
943.088 4
943.107 0
943.127 1
943.147 0
943.167 4
943.187 0
943.207 11
943.227 2
943.247 4
943.267 5
943.286 0
943.306 4
943.326 7
943.346 0
943.366 0
943.386 1
943.406 3
943.426 9
943.446 8
943.465 3
943.485 0
943.505 4
943.525 0
943.545 7
943.565 0
943.585 5
943.605 0
943.625 2
943.644 0
943.664 0
943.684 5
943.704 8
943.724 6
943.744 0
943.764 4
943.784 3
943.804 1
943.823 0
943.843 0
943.863 0
943.883 0
943.903 0
943.923 5
943.943 3
943.963 0
943.983 0
944.003 1
944.022 7
944.042 1
944.062 0
944.082 7
944.102 1
944.122 1
944.142 0
944.162 0
944.182 5
944.201 0
944.221 0
944.241 2
944.261 1
944.281 1
944.301 0
944.321 0
944.341 0
944.361 0
944.381 6
944.400 2
944.420 0
944.440 10
944.460 5
944.480 8
944.500 2
944.520 0
944.540 0
944.560 3
944.580 3
944.599 0
944.619 0
944.639 0
944.659 0
944.679 0
944.699 0
944.719 0
944.739 2
944.759 0
944.779 4
944.798 1
944.818 0
944.838 0
944.858 0
944.878 0
944.898 0
944.918 0
944.938 2
944.958 0
944.978 0
944.998 0
945.017 0
945.037 0
945.057 0
945.077 0
945.097 1
945.117 6
945.137 1
945.157 0
945.177 0
945.197 2
945.217 0
945.236 0
945.256 0
945.276 2
945.296 0
945.316 4
945.336 1
945.356 8
945.376 0
945.396 4
945.416 9
945.436 10
945.455 0
945.475 0
945.495 0
945.515 0
945.535 0
945.555 0
945.575 0
945.595 11
945.615 3
945.635 0
945.655 0
945.674 1
945.694 7
945.714 0
945.734 0
945.754 7
945.774 0
945.794 4
945.814 6
945.834 5
945.854 6
945.874 3
945.894 0
945.913 4
945.933 0
945.953 1
945.973 0
945.993 0
946.013 0
946.033 0
946.053 13
946.073 12
946.093 1
946.113 0
946.133 0
946.152 5
946.172 0
946.192 0
946.212 0
946.232 5
946.252 0
946.272 0
946.292 1
946.312 6
946.332 0
946.352 0
946.372 10
946.391 21
946.411 1
946.431 0
946.451 3
946.471 7
946.491 9
946.511 3
946.531 0
946.551 6
946.571 6
946.591 8
946.611 1
946.631 0
946.650 0
946.670 0
946.690 0
946.710 6
946.730 2
946.750 0
946.770 0
946.790 4
946.810 0
946.830 0
946.850 0
946.870 0
946.890 0
946.909 0
946.929 1
946.949 0
946.969 0
946.989 5
947.009 1
947.029 4
947.049 2
947.069 0
947.089 0
947.109 4
947.129 8
947.149 2
947.169 0
947.188 3
947.208 13
947.228 4
947.248 1
947.268 6
947.288 2
947.308 0
947.328 0
947.348 0
947.368 0
947.388 7
947.408 2
947.428 7
947.448 9
947.468 8
947.487 17
947.507 7
947.527 0
947.547 7
947.567 11
947.587 5
947.607 2
947.627 10
947.647 12
947.667 2
947.687 5
947.707 4
947.727 0
947.747 10
947.767 1
947.786 0
947.806 0
947.826 0
947.846 0
947.866 0
947.886 3
947.906 1
947.926 0
947.946 6
947.966 0
947.986 0
948.006 0
948.026 0
948.046 0
948.066 4
948.086 9
948.105 3
948.125 0
948.145 0
948.165 0
948.185 4
948.205 5
948.225 6
948.245 7
948.265 6
948.285 7
948.305 4
948.325 0
948.345 0
948.365 2
948.385 4
948.405 1
948.425 0
948.444 2
948.464 0
948.484 4
948.504 9
948.524 7
948.544 12
948.564 1
948.584 0
948.604 0
948.624 0
948.644 0
948.664 0
948.684 0
948.704 0
948.724 0
948.744 3
948.764 0
948.783 1
948.803 2
948.823 11
948.843 3
948.863 5
948.883 1
948.903 0
948.923 0
948.943 0
948.963 1
948.983 0
949.003 0
949.023 0
949.043 0
949.063 0
949.083 0
949.103 0
949.123 0
949.143 0
949.163 1
949.182 0
949.202 0
949.222 0
949.242 2
949.262 4
949.282 0
949.302 1
949.322 6
949.342 3
949.362 3
949.382 3
949.402 8
949.422 8
949.442 0
949.462 5
949.482 6
949.502 1
949.522 2
949.542 0
949.562 0
949.582 8
949.601 9
949.621 8
949.641 0
949.661 1
949.681 0
949.701 0
949.721 0
949.741 2
949.761 1
949.781 0
949.801 0
949.821 0
949.841 0
949.861 0
949.881 0
949.901 1
949.921 2
949.941 0
949.961 9
949.981 2
950.001 0
950.021 0
950.041 0
950.060 0
950.080 0
950.100 0
950.120 0
950.140 0
950.160 0
950.180 8
950.200 5
950.220 3
950.240 0
950.260 3
950.280 9
950.300 1
950.320 1
950.340 0
950.360 0
950.380 4
950.400 1
950.420 0
950.440 1
950.460 0
950.480 8
950.500 3
950.520 0
950.540 0
950.560 1
950.579 0
950.599 0
950.619 2
950.639 0
950.659 0
950.679 0
950.699 0
950.719 8
950.739 3
950.759 0
950.779 0
950.799 0
950.819 0
950.839 1
950.859 11
950.879 5
950.899 0
950.919 2
950.939 0
950.959 0
950.979 5
950.999 0
951.019 0
951.039 0
951.059 0
951.079 0
951.099 0
951.119 1
951.139 0
951.159 0
951.179 0
951.198 0
951.218 0
951.238 0
951.258 2
951.278 3
951.298 0
951.318 1
951.338 1
951.358 1
951.378 4
951.398 2
951.418 8
951.438 4
951.458 5
951.478 0
951.498 2
951.518 3
951.538 2
951.558 7
951.578 9
951.598 5
951.618 0
951.638 0
951.658 0
951.678 0
951.698 0
951.718 0
951.738 0
951.758 0
951.778 0
951.798 4
951.818 4
951.838 0
951.858 0
951.878 8
951.898 4
951.918 4
951.938 0
951.958 0
951.978 0
951.998 0
952.018 0
952.037 5
952.057 3
952.077 0
952.097 1
952.117 0
952.137 1
952.157 12
952.177 6
952.197 0
952.217 0
952.237 0
952.257 0
952.277 0
952.297 6
952.317 3
952.337 2
952.357 4
952.377 1
952.397 1
952.417 5
952.437 0
952.457 8
952.477 12
952.497 1
952.517 3
952.537 5
952.557 3
952.577 8
952.597 0
952.617 0
952.637 0
952.657 5
952.677 16
952.697 3
952.717 1
952.737 1
952.757 4
952.777 1
952.797 0
952.817 0
952.837 0
952.857 0
952.877 0
952.897 0
952.917 0
952.937 0
952.957 7
952.977 0
952.997 0
953.017 0
953.037 0
953.057 0
953.077 1
953.097 1
953.117 3
953.137 7
953.157 1
953.177 0
953.197 0
953.217 1
953.237 0
953.257 1
953.277 0
953.297 0
953.317 0
953.337 1
953.357 0
953.377 8
953.397 11
953.417 20
953.437 14
953.457 6
953.477 13
953.497 7
953.517 0
953.537 1
953.557 10
953.577 5
953.597 0
953.617 0
953.637 3
953.657 0
953.677 0
953.697 2
953.717 4
953.737 9
953.757 0
953.777 0
953.797 0
953.817 0
953.837 8
953.857 3
953.877 6
953.897 5
953.917 5
953.937 0
953.957 1
953.977 1
953.997 0
954.017 3
954.037 9
954.057 0
954.077 0
954.097 0
954.117 0
954.137 4
954.157 5
954.177 2
954.197 6
954.217 0
954.237 6
954.257 2
954.277 0
954.297 2
954.317 13
954.337 6
954.357 2
954.377 0
954.397 4
954.417 40
954.437 154
954.457 209
954.477 152
954.497 99
954.517 33
954.537 27
954.557 17
954.577 6
954.597 1
954.617 9
954.637 5
954.657 2
954.677 1
954.697 8
954.717 7
954.737 1
954.757 0
954.777 0
954.797 0
954.817 1
954.837 0
954.857 0
954.877 0
954.897 0
954.917 0
954.937 2
954.957 0
954.977 0
954.997 2
955.017 5
955.037 0
955.057 2
955.077 2
955.097 7
955.117 4
955.137 1
955.157 0
955.177 0
955.197 0
955.217 1
955.237 5
955.257 7
955.277 3
955.297 0
955.317 1
955.337 8
955.357 9
955.377 0
955.397 0
955.417 17
955.437 66
955.457 130
955.477 79
955.497 50
955.517 29
955.537 7
955.557 2
955.577 0
955.597 0
955.617 12
955.637 4
955.657 0
955.677 0
955.697 3
955.717 3
955.737 0
955.757 0
955.777 0
955.797 0
955.818 0
955.838 0
955.858 0
955.878 0
955.898 0
955.918 0
955.938 5
955.958 0
955.978 0
955.998 0
956.018 0
956.038 0
956.058 7
956.078 7
956.098 4
956.118 0
956.138 0
956.158 0
956.178 0
956.198 0
956.218 0
956.238 0
956.258 2
956.278 7
956.298 0
956.318 0
956.338 0
956.358 0
956.378 0
956.398 1
956.418 3
956.438 15
956.458 58
956.478 58
956.498 28
956.518 14
956.538 7
956.558 3
956.578 10
956.598 2
956.618 0
956.638 2
956.659 0
956.679 0
956.699 0
956.719 5
956.739 10
956.759 5
956.779 5
956.799 16
956.819 3
956.839 0
956.859 0
956.879 0
956.899 0
956.919 0
956.939 0
956.959 0
956.979 2
956.999 1
957.019 7
957.039 1
957.059 2
957.079 2
957.099 0
957.119 1
957.139 0
957.159 0
957.179 0
957.199 0
957.219 0
957.239 1
957.259 0
957.280 2
957.300 4
957.320 2
957.340 0
957.360 3
957.380 1
957.400 0
957.420 6
957.440 8
957.460 8
957.480 5
957.500 6
957.520 8
957.540 0
957.560 0
957.580 0
957.600 0
957.620 0
957.640 0
957.660 0
957.680 0
957.700 0
957.720 0
957.740 0
957.760 2
957.780 1
957.801 0
957.821 1
957.841 0
957.861 0
957.881 1
957.901 0
957.921 1
957.941 2
957.961 1
957.981 0
958.001 0
958.021 0
958.041 8
958.061 6
958.081 0
958.101 0
958.121 0
958.141 0
958.161 2
958.181 1
958.201 0
958.221 2
958.241 0
958.261 3
958.282 0
958.302 0
958.322 0
958.342 0
958.362 0
958.382 3
958.402 0
958.422 13
958.442 15
958.462 2
958.482 9
958.502 9
958.522 3
958.542 10
958.562 1
958.582 6
958.602 4
958.622 1
958.642 3
958.662 0
958.683 0
958.703 0
958.723 4
958.743 4
958.763 5
958.783 5
958.803 3
958.823 13
958.843 4
958.863 1
958.883 7
958.903 1
958.923 0
958.943 0
958.963 0
958.983 0
959.003 0
959.023 0
959.043 0
959.063 0
959.084 0
959.104 0
959.124 0
959.144 0
959.164 0
959.184 0
959.204 0
959.224 3
959.244 11
959.264 1
959.284 5
959.304 6
959.324 0
959.344 2
959.364 0
959.384 0
959.404 4
959.424 1
959.445 7
959.465 5
959.485 3
959.505 0
959.525 0
959.545 0
959.565 0
959.585 5
959.605 0
959.625 0
959.645 0
959.665 0
959.685 0
959.705 14
959.725 7
959.745 4
959.766 10
959.786 4
959.806 0
959.826 7
959.846 7
959.866 1
959.886 0
959.906 3
959.926 0
959.946 0
959.966 0
959.986 0
960.006 0
960.026 2
960.046 0
960.066 0
960.087 0
960.107 0
960.127 0
960.147 0
960.167 2
960.187 0
960.207 0
960.227 0
960.247 4
960.267 3
960.287 2
960.307 1
960.327 0
960.347 3
960.367 0
960.388 5
960.408 0
960.428 0
960.448 1
960.468 2
960.488 3
960.508 7
960.528 4
960.548 0
960.568 0
960.588 0
960.608 6
960.628 2
960.648 0
960.668 0
960.689 0
960.709 1
960.729 0
960.749 0
960.769 0
960.789 0
960.809 3
960.829 0
960.849 6
960.869 1
960.889 2
960.909 0
960.929 0
960.949 1
960.970 1
960.990 0
961.010 0
961.030 0
961.050 0
961.070 0
961.090 1
961.110 0
961.130 0
961.150 0
961.170 6
961.190 11
961.210 0
961.231 0
961.251 8
961.271 1
961.291 7
961.311 2
961.331 1
961.351 2
961.371 0
961.391 0
961.411 4
961.431 0
961.451 5
961.471 6
961.492 18
961.512 12
961.532 16
961.552 16
961.572 4
961.592 4
961.612 0
961.632 3
961.652 0
961.672 0
961.692 8
961.712 7
961.733 0
961.753 0
961.773 0
961.793 1
961.813 5
961.833 1
961.853 1
961.873 5
961.893 2
961.913 4
961.933 3
961.953 0
961.974 0
961.994 7
962.014 1
962.034 1
962.054 1
962.074 0
962.094 1
962.114 0
962.134 0
962.154 1
962.174 3
962.194 0
962.215 0
962.235 0
962.255 6
962.275 2
962.295 0
962.315 10
962.335 10
962.355 10
962.375 8
962.395 0
962.415 0
962.436 0
962.456 2
962.476 8
962.496 1
962.516 3
962.536 7
962.556 6
962.576 6
962.596 0
962.616 6
962.636 6
962.657 4
962.677 5
962.697 0
962.717 0
962.737 0
962.757 3
962.777 4
962.797 0
962.817 0
962.837 0
962.857 0
962.878 1
962.898 2
962.918 5
962.938 0
962.958 1
962.978 0
962.998 0
963.018 0
963.038 1
963.058 0
963.078 1
963.099 9
963.119 14
963.139 12
963.159 8
963.179 4
963.199 7
963.219 0
963.239 0
963.259 0
963.279 0
963.300 0
963.320 0
963.340 5
963.360 4
963.380 1
963.400 5
963.420 16
963.440 4
963.460 1
963.480 15
963.501 8
963.521 2
963.541 0
963.561 0
963.581 7
963.601 5
963.621 0
963.641 0
963.661 0
963.681 0
963.702 0
963.722 0
963.742 0
963.762 1
963.782 0
963.802 4
963.822 8
963.842 0
963.862 2
963.882 2
963.903 1
963.923 1
963.943 0
963.963 1
963.983 0
964.003 1
964.023 0
964.043 0
964.063 0
964.084 1
964.104 41
964.124 33
964.144 14
964.164 2
964.184 0
964.204 0
964.224 0
964.244 5
964.265 1
964.285 12
964.305 3
964.325 0
964.345 0
964.365 3
964.385 0
964.405 5
964.425 14
964.445 13
964.466 5
964.486 2
964.506 3
964.526 1
964.546 0
964.566 4
964.586 7
964.606 2
964.626 11
964.647 3
964.667 0
964.687 0
964.707 0
964.727 2
964.747 0
964.767 0
964.787 0
964.808 0
964.828 0
964.848 5
964.868 3
964.888 1
964.908 0
964.928 0
964.948 0
964.968 1
964.989 0
965.009 3
965.029 0
965.049 9
965.069 4
965.089 4
965.109 0
965.129 0
965.149 0
965.170 1
965.190 7
965.210 0
965.230 7
965.250 4
965.270 0
965.290 0
965.310 0
965.331 0
965.351 11
965.371 8
965.391 8
965.411 0
965.431 0
965.451 0
965.471 9
965.492 7
965.512 0
965.532 14
965.552 7
965.572 4
965.592 4
965.612 5
965.632 4
965.652 0
965.673 1
965.693 0
965.713 0
965.733 2
965.753 11
965.773 1
965.793 0
965.813 0
965.834 1
965.854 0
965.874 0
965.894 0
965.914 0
965.934 0
965.954 0
965.974 0
965.995 0
966.015 0
966.035 0
966.055 0
966.075 0
966.095 1
966.115 0
966.135 2
966.156 8
966.176 5
966.196 0
966.216 0
966.236 0
966.256 2
966.276 0
966.297 0
966.317 0
966.337 3
966.357 1
966.377 1
966.397 1
966.417 0
966.437 4
966.458 6
966.478 12
966.498 3
966.518 2
966.538 0
966.558 0
966.578 3
966.598 0
966.619 0
966.639 0
966.659 0
966.679 3
966.699 4
966.719 4
966.739 7
966.760 5
966.780 0
966.800 0
966.820 0
966.840 0
966.860 0
966.880 6
966.901 0
966.921 0
966.941 0
966.961 0
966.981 0
967.001 0
967.021 2
967.041 10
967.062 2
967.082 0
967.102 0
967.122 0
967.142 0
967.162 0
967.182 0
967.203 0
967.223 0
967.243 0
967.263 3
967.283 2
967.303 3
967.323 0
967.344 0
967.364 6
967.384 11
967.404 9
967.424 2
967.444 0
967.464 0
967.485 0
967.505 0
967.525 0
967.545 0
967.565 0
967.585 9
967.605 14
967.626 12
967.646 7
967.666 1
967.686 0
967.706 0
967.726 2
967.746 0
967.767 1
967.787 0
967.807 5
967.827 0
967.847 0
967.867 1
967.887 1
967.908 0
967.928 11
967.948 3
967.968 0
967.988 0
968.008 6
968.028 0
968.049 0
968.069 0
968.089 0
968.109 0
968.129 0
968.149 0
968.169 0
968.190 0
968.210 0
968.230 0
968.250 2
968.270 0
968.290 0
968.311 2
968.331 0
968.351 0
968.371 0
968.391 2
968.411 0
968.431 0
968.452 1
968.472 1
968.492 0
968.512 0
968.532 0
968.552 0
968.573 0
968.593 0
968.613 0
968.633 0
968.653 0
968.673 0
968.693 0
968.714 0
968.734 0
968.754 0
968.774 0
968.794 0
968.814 1
968.835 0
968.855 0
968.875 0
968.895 0
968.915 0
968.935 0
968.955 0
968.976 4
968.996 1
969.016 4
969.036 0
969.056 0
969.076 0
969.097 0
969.117 0
969.137 0
969.157 2
969.177 5
969.197 0
969.218 0
969.238 0
969.258 0
969.278 6
969.298 2
969.318 0
969.338 0
969.359 3
969.379 0
969.399 0
969.419 1
969.439 4
969.459 1
969.480 0
969.500 9
969.520 0
969.540 0
969.560 1
969.580 0
969.601 0
969.621 0
969.641 0
969.661 0
969.681 0
969.701 0
969.722 0
969.742 2
969.762 0
969.782 5
969.802 4
969.822 0
969.843 5
969.863 1
969.883 0
969.903 0
969.923 3
969.943 0
969.964 0
969.984 0
970.004 0
970.024 0
970.044 4
970.064 0
970.085 0
970.105 0
970.125 0
970.145 0
970.165 1
970.185 1
970.206 0
970.226 0
970.246 2
970.266 2
970.286 0
970.306 0
970.327 4
970.347 4
970.367 0
970.387 4
970.407 18
970.428 40
970.448 58
970.468 94
970.488 24
970.508 6
970.528 16
970.549 16
970.569 5
970.589 0
970.609 0
970.629 0
970.649 1
970.670 0
970.690 1
970.710 4
970.730 1
970.750 0
970.770 0
970.791 0
970.811 4
970.831 4
970.851 0
970.871 8
970.892 4
970.912 6
970.932 3
970.952 1
970.972 0
970.992 0
971.013 0
971.033 0
971.053 0
971.073 0
971.093 0
971.114 2
971.134 4
971.154 0
971.174 0
971.194 0
971.214 0
971.235 4
971.255 3
971.275 0
971.295 0
971.315 4
971.335 1
971.356 0
971.376 0
971.396 3
971.416 8
971.436 16
971.457 36
971.477 36
971.497 19
971.517 9
971.537 5
971.558 0
971.578 1
971.598 0
971.618 0
971.638 0
971.658 2
971.679 0
971.699 1
971.719 7
971.739 2
971.759 7
971.780 2
971.800 0
971.820 0
971.840 0
971.860 0
971.880 0
971.901 0
971.921 0
971.941 6
971.961 16
971.981 3
972.002 0
972.022 0
972.042 0
972.062 0
972.082 1
972.103 0
972.123 0
972.143 1
972.163 0
972.183 2
972.204 1
972.224 1
972.244 0
972.264 5
972.284 1
972.304 0
972.325 0
972.345 0
972.365 1
972.385 1
972.405 0
972.426 2
972.446 1
972.466 7
972.486 3
972.506 12
972.527 2
972.547 0
972.567 0
972.587 2
972.607 7
972.628 27
972.648 0
972.668 6
972.688 4
972.708 0
972.729 0
972.749 0
972.769 0
972.789 0
972.809 0
972.830 0
972.850 0
972.870 0
972.890 2
972.910 7
972.931 0
972.951 0
972.971 1
972.991 0
973.011 5
973.032 0
973.052 0
973.072 10
973.092 3
973.112 0
973.133 0
973.153 0
973.173 0
973.193 0
973.213 0
973.234 0
973.254 11
973.274 4
973.294 0
973.314 1
973.335 0
973.355 0
973.375 0
973.395 11
973.415 8
973.436 4
973.456 11
973.476 3
973.496 0
973.516 0
973.537 0
973.557 0
973.577 0
973.597 0
973.617 0
973.638 0
973.658 0
973.678 2
973.698 2
973.718 3
973.739 0
973.759 1
973.779 2
973.799 6
973.819 3
973.840 4
973.860 7
973.880 4
973.900 11
973.921 6
973.941 1
973.961 3
973.981 0
974.001 6
974.022 1
974.042 14
974.062 8
974.082 0
974.102 0
974.123 0
974.143 0
974.163 2
974.183 4
974.203 0
974.224 0
974.244 0
974.264 0
974.284 0
974.305 0
974.325 0
974.345 3
974.365 4
974.385 14
974.406 6
974.426 7
974.446 6
974.466 7
974.486 2
974.507 0
974.527 0
974.547 0
974.567 0
974.588 0
974.608 0
974.628 0
974.648 2
974.668 0
974.689 0
974.709 0
974.729 4
974.749 0
974.769 0
974.790 0
974.810 0
974.830 2
974.850 5
974.871 0
974.891 0
974.911 0
974.931 0
974.951 0
974.972 3
974.992 0
975.012 0
975.032 0
975.053 0
975.073 0
975.093 0
975.113 0
975.133 2
975.154 1
975.174 1
975.194 6
975.214 4
975.235 6
975.255 0
975.275 0
975.295 2
975.315 1
975.336 1
975.356 2
975.376 0
975.396 5
975.417 3
975.437 2
975.457 5
975.477 6
975.497 0
975.518 0
975.538 2
975.558 13
975.578 10
975.599 0
975.619 0
975.639 0
975.659 0
975.679 0
975.700 6
975.720 6
975.740 0
975.760 0
975.781 0
975.801 0
975.821 4
975.841 1
975.862 0
975.882 0
975.902 0
975.922 0
975.942 0
975.963 7
975.983 4
976.003 1
976.023 5
976.044 1
976.064 0
976.084 0
976.104 0
976.125 0
976.145 3
976.165 2
976.185 1
976.205 1
976.226 11
976.246 9
976.266 0
976.286 0
976.307 9
976.327 1
976.347 0
976.367 0
976.388 0
976.408 19
976.428 17
976.448 10
976.469 20
976.489 26
976.509 9
976.529 4
976.549 9
976.570 0
976.590 0
976.610 0
976.630 0
976.651 0
976.671 0
976.691 0
976.711 0
976.732 0
976.752 3
976.772 0
976.792 10
976.813 9
976.833 0
976.853 0
976.873 7
976.894 1
976.914 0
976.934 1
976.954 4
976.974 1
976.995 0
977.015 0
977.035 0
977.055 0
977.076 0
977.096 8
977.116 1
977.136 0
977.157 0
977.177 4
977.197 3
977.217 0
977.238 0
977.258 7
977.278 6
977.298 0
977.319 0
977.339 0
977.359 0
977.379 0
977.400 5
977.420 3
977.440 3
977.460 5
977.481 2
977.501 0
977.521 7
977.541 8
977.562 0
977.582 3
977.602 3
977.622 2
977.643 0
977.663 3
977.683 5
977.703 0
977.724 0
977.744 2
977.764 4
977.784 13
977.805 4
977.825 2
977.845 0
977.865 0
977.886 0
977.906 0
977.926 0
977.946 2
977.967 1
977.987 9
978.007 5
978.027 0
978.048 0
978.068 2
978.088 1
978.108 0
978.129 0
978.149 0
978.169 0
978.189 0
978.210 0
978.230 0
978.250 3
978.270 0
978.291 0
978.311 0
978.331 2
978.351 0
978.372 0
978.392 2
978.412 0
978.432 0
978.453 0
978.473 0
978.493 1
978.513 9
978.534 4
978.554 1
978.574 0
978.594 11
978.615 6
978.635 0
978.655 0
978.675 2
978.696 1
978.716 0
978.736 3
978.756 3
978.777 0
978.797 0
978.817 3
978.838 4
978.858 0
978.878 2
978.898 1
978.919 1
978.939 0
978.959 0
978.979 0
979.000 1
979.020 1
979.040 0
979.060 0
979.081 0
979.101 0
979.121 0
979.141 1
979.162 1
979.182 0
979.202 0
979.222 0
979.243 0
979.263 3
979.283 1
979.304 1
979.324 0
979.344 0
979.364 3
979.385 7
979.405 0
979.425 0
979.445 6
979.466 2
979.486 5
979.506 1
979.526 0
979.547 8
979.567 6
979.587 3
979.608 3
979.628 0
979.648 0
979.668 0
979.689 8
979.709 2
979.729 0
979.749 5
979.770 4
979.790 0
979.810 0
979.831 0
979.851 0
979.871 0
979.891 1
979.912 0
979.932 0
979.952 3
979.972 11
979.993 0
980.013 0
980.033 0
980.053 0
980.074 0
980.094 0
980.114 0
980.135 0
980.155 0
980.175 0
980.195 5
980.216 10
980.236 6
980.256 4
980.277 7
980.297 2
980.317 1
980.337 0
980.358 6
980.378 0
980.398 0
980.418 4
980.439 0
980.459 0
980.479 0
980.500 3
980.520 0
980.540 3
980.560 5
980.581 4
980.601 2
980.621 10
980.641 9
980.662 0
980.682 0
980.702 0
980.723 0
980.743 0
980.763 0
980.783 0
980.804 0
980.824 3
980.844 0
980.865 0
980.885 0
980.905 2
980.925 4
980.946 0
980.966 0
980.986 0
981.007 2
981.027 0
981.047 0
981.067 0
981.088 0
981.108 0
981.128 1
981.149 2
981.169 1
981.189 2
981.209 0
981.230 4
981.250 1
981.270 0
981.291 0
981.311 15
981.331 1
981.351 0
981.372 1
981.392 0
981.412 12
981.433 4
981.453 11
981.473 16
981.493 11
981.514 5
981.534 0
981.554 14
981.575 11
981.595 0
981.615 0
981.635 0
981.656 0
981.676 3
981.696 4
981.717 0
981.737 0
981.757 1
981.777 0
981.798 0
981.818 2
981.838 3
981.859 0
981.879 0
981.899 1
981.919 0
981.940 0
981.960 0
981.980 0
982.001 0
982.021 3
982.041 0
982.062 0
982.082 5
982.102 8
982.122 1
982.143 0
982.163 0
982.183 3
982.204 0
982.224 0
982.244 0
982.264 12
982.285 10
982.305 0
982.325 0
982.346 2
982.366 6
982.386 1
982.407 5
982.427 0
982.447 0
982.467 0
982.488 1
982.508 10
982.528 4
982.549 0
982.569 0
982.589 0
982.610 0
982.630 4
982.650 3
982.670 0
982.691 0
982.711 9
982.731 0
982.752 0
982.772 0
982.792 0
982.813 0
982.833 3
982.853 2
982.873 0
982.894 0
982.914 0
982.934 0
982.955 5
982.975 10
982.995 11
983.016 3
983.036 1
983.056 0
983.076 0
983.097 0
983.117 0
983.137 5
983.158 0
983.178 3
983.198 7
983.219 3
983.239 3
983.259 1
983.279 3
983.300 0
983.320 0
983.340 0
983.361 0
983.381 1
983.401 0
983.422 0
983.442 0
983.462 0
983.483 0
983.503 2
983.523 0
983.543 0
983.564 0
983.584 3
983.604 0
983.625 0
983.645 0
983.665 0
983.686 0
983.706 0
983.726 0
983.747 0
983.767 0
983.787 0
983.808 0
983.828 0
983.848 0
983.868 0
983.889 1
983.909 8
983.929 0
983.950 0
983.970 0
983.990 0
984.011 0
984.031 1
984.051 0
984.072 0
984.092 0
984.112 0
984.133 0
984.153 0
984.173 5
984.193 5
984.214 0
984.234 0
984.254 0
984.275 0
984.295 0
984.315 1
984.336 2
984.356 0
984.376 0
984.397 8
984.417 0
984.437 0
984.458 7
984.478 5
984.498 0
984.519 0
984.539 2
984.559 0
984.580 0
984.600 0
984.620 4
984.640 3
984.661 0
984.681 0
984.701 0
984.722 0
984.742 0
984.762 1
984.783 0
984.803 0
984.823 0
984.844 1
984.864 0
984.884 0
984.905 0
984.925 0
984.945 0
984.966 0
984.986 1
985.006 0
985.027 0
985.047 0
985.067 0
985.088 1
985.108 4
985.128 1
985.149 3
985.169 1
985.189 1
985.210 2
985.230 1
985.250 0
985.270 0
985.291 0
985.311 0
985.331 0
985.352 7
985.372 4
985.392 0
985.413 0
985.433 0
985.453 3
985.474 1
985.494 0
985.514 11
985.535 2
985.555 6
985.575 1
985.596 1
985.616 2
985.636 2
985.657 0
985.677 0
985.697 0
985.718 0
985.738 0
985.758 1
985.779 0
985.799 0
985.819 0
985.840 0
985.860 0
985.880 0
985.901 3
985.921 1
985.941 0
985.962 0
985.982 0
986.002 0
986.023 0
986.043 0
986.063 0
986.084 0
986.104 0
986.124 0
986.145 0
986.165 0
986.185 4
986.206 0
986.226 0
986.246 11
986.267 11
986.287 3
986.307 0
986.328 0
986.348 0
986.368 0
986.389 0
986.409 2
986.429 4
986.450 0
986.470 0
986.490 0
986.511 0
986.531 0
986.551 2
986.572 3
986.592 0
986.613 0
986.633 4
986.653 5
986.674 0
986.694 0
986.714 0
986.735 0
986.755 0
986.775 0
986.796 0
986.816 0
986.836 0
986.857 0
986.877 0
986.897 0
986.918 4
986.938 2
986.958 0
986.979 0
986.999 0
987.019 0
987.040 0
987.060 0
987.080 7
987.101 3
987.121 0
987.141 0
987.162 8
987.182 3
987.202 0
987.223 1
987.243 5
987.264 0
987.284 0
987.304 2
987.325 0
987.345 1
987.365 3
987.386 12
987.406 6
987.426 6
987.447 8
987.467 2
987.487 3
987.508 5
987.528 0
987.548 0
987.569 0
987.589 0
987.609 0
987.630 2
987.650 0
987.671 0
987.691 0
987.711 0
987.732 0
987.752 0
987.772 1
987.793 8
987.813 7
987.833 1
987.854 0
987.874 0
987.894 5
987.915 4
987.935 1
987.955 0
987.976 1
987.996 2
988.017 0
988.037 0
988.057 0
988.078 0
988.098 0
988.118 0
988.139 1
988.159 1
988.179 0
988.200 0
988.220 6
988.240 5
988.261 0
988.281 0
988.301 2
988.322 0
988.342 0
988.363 0
988.383 0
988.403 3
988.424 5
988.444 0
988.464 0
988.485 1
988.505 1
988.525 0
988.546 0
988.566 9
988.587 6
988.607 6
988.627 2
988.648 0
988.668 0
988.688 0
988.709 0
988.729 5
988.749 5
988.770 1
988.790 10
988.811 9
988.831 2
988.851 1
988.872 0
988.892 0
988.912 0
988.933 7
988.953 3
988.973 0
988.994 0
989.014 3
989.035 0
989.055 0
989.075 0
989.096 0
989.116 5
989.136 8
989.157 3
989.177 0
989.197 4
989.218 4
989.238 7
989.259 0
989.279 0
989.299 0
989.320 0
989.340 0
989.360 0
989.381 3
989.401 1
989.422 0
989.442 10
989.462 5
989.483 0
989.503 0
989.523 8
989.544 3
989.564 6
989.584 15
989.605 8
989.625 0
989.646 0
989.666 1
989.686 1
989.707 1
989.727 3
989.747 2
989.768 1
989.788 8
989.809 4
989.829 2
989.849 5
989.870 0
989.890 1
989.910 12
989.931 6
989.951 7
989.972 7
989.992 3
990.012 3
990.033 16
990.053 5
990.073 2
990.094 0
990.114 2
990.135 11
990.155 1
990.175 0
990.196 4
990.216 3
990.236 0
990.257 0
990.277 0
990.298 0
990.318 0
990.338 0
990.359 0
990.379 0
990.399 0
990.420 0
990.440 0
990.461 2
990.481 0
990.501 6
990.522 0
990.542 4
990.563 3
990.583 2
990.603 0
990.624 0
990.644 0
990.664 0
990.685 0
990.705 0
990.726 0
990.746 0
990.766 0
990.787 1
990.807 4
990.827 4
990.848 0
990.868 0
990.889 0
990.909 0
990.929 0
990.950 0
990.970 0
990.991 0
991.011 0
991.031 0
991.052 0
991.072 1
991.093 4
991.113 4
991.133 0
991.154 0
991.174 0
991.194 0
991.215 6
991.235 0
991.256 0
991.276 0
991.296 0
991.317 0
991.337 0
991.358 0
991.378 0
991.398 4
991.419 0
991.439 0
991.460 1
991.480 4
991.500 1
991.521 0
991.541 1
991.561 14
991.582 14
991.602 2
991.623 0
991.643 0
991.663 5
991.684 0
991.704 2
991.725 0
991.745 4
991.765 21
991.786 6
991.806 0
991.827 0
991.847 0
991.867 5
991.888 3
991.908 0
991.929 0
991.949 6
991.969 1
991.990 2
992.010 1
992.031 0
992.051 3
992.071 0
992.092 3
992.112 13
992.133 0
992.153 0
992.173 0
992.194 0
992.214 0
992.234 0
992.255 0
992.275 0
992.296 4
992.316 1
992.336 1
992.357 4
992.377 1
992.398 2
992.418 13
992.438 14
992.459 9
992.479 2
992.500 2
992.520 0
992.540 0
992.561 0
992.581 2
992.602 0
992.622 0
992.643 0
992.663 1
992.683 0
992.704 0
992.724 0
992.745 0
992.765 0
992.785 0
992.806 0
992.826 0
992.847 0
992.867 0
992.887 0
992.908 0
992.928 0
992.949 0
992.969 0
992.989 0
993.010 0
993.030 0
993.051 0
993.071 0
993.091 0
993.112 0
993.132 1
993.153 6
993.173 0
993.193 0
993.214 0
993.234 0
993.255 0
993.275 3
993.295 1
993.316 2
993.336 1
993.357 0
993.377 0
993.398 1
993.418 4
993.438 10
993.459 3
993.479 4
993.500 11
993.520 5
993.540 0
993.561 5
993.581 3
993.602 0
993.622 0
993.642 2
993.663 0
993.683 0
993.704 2
993.724 5
993.745 0
993.765 0
993.785 0
993.806 0
993.826 0
993.847 5
993.867 4
993.887 0
993.908 0
993.928 1
993.949 0
993.969 0
993.990 0
994.010 0
994.030 6
994.051 1
994.071 0
994.092 0
994.112 8
994.132 13
994.153 3
994.173 8
994.194 1
994.214 0
994.235 11
994.255 10
994.275 2
994.296 9
994.316 8
994.337 2
994.357 8
994.377 2
994.398 1
994.418 0
994.439 5
994.459 9
994.480 5
994.500 1
994.520 0
994.541 0
994.561 0
994.582 0
994.602 0
994.623 0
994.643 0
994.663 0
994.684 0
994.704 0
994.725 0
994.745 0
994.766 0
994.786 0
994.806 0
994.827 0
994.847 1
994.868 0
994.888 0
994.908 0
994.929 0
994.949 0
994.970 3
994.990 12
995.011 5
995.031 0
995.051 0
995.072 0
995.092 0
995.113 0
995.133 0
995.154 7
995.174 5
995.194 5
995.215 6
995.235 5
995.256 4
995.276 0
995.297 1
995.317 0
995.337 3
995.358 0
995.378 5
995.399 2
995.419 3
995.440 4
995.460 5
995.481 3
995.501 0
995.521 2
995.542 4
995.562 0
995.583 0
995.603 1
995.624 0
995.644 2
995.664 0
995.685 0
995.705 3
995.726 6
995.746 0
995.767 1
995.787 0
995.807 0
995.828 0
995.848 0
995.869 0
995.889 0
995.910 0
995.930 2
995.950 0
995.971 0
995.991 0
996.012 0
996.032 0
996.053 5
996.073 0
996.094 0
996.114 0
996.134 0
996.155 1
996.175 0
996.196 0
996.216 0
996.237 0
996.257 0
996.278 0
996.298 2
996.318 3
996.339 0
996.359 0
996.380 0
996.400 0
996.421 0
996.441 0
996.461 0
996.482 0
996.502 3
996.523 0
996.543 1
996.564 2
996.584 3
996.605 0
996.625 3
996.645 1
996.666 4
996.686 0
996.707 0
996.727 0
996.748 3
996.768 0
996.789 0
996.809 0
996.829 0
996.850 0
996.870 0
996.891 0
996.911 0
996.932 0
996.952 1
996.973 1
996.993 0
997.013 0
997.034 1
997.054 4
997.075 7
997.095 7
997.116 3
997.136 0
997.157 1
997.177 5
997.198 2
997.218 0
997.238 0
997.259 1
997.279 0
997.300 0
997.320 6
997.341 4
997.361 4
997.382 0
997.402 0
997.422 0
997.443 0
997.463 0
997.484 0
997.504 5
997.525 10
997.545 2
997.566 0
997.586 0
997.607 0
997.627 0
997.647 3
997.668 9
997.688 1
997.709 4
997.729 0
997.750 0
997.770 0
997.791 0
997.811 1
997.832 4
997.852 3
997.872 4
997.893 3
997.913 0
997.934 0
997.954 2
997.975 3
997.995 0
998.016 0
998.036 0
998.057 0
998.077 0
998.098 0
998.118 0
998.138 0
998.159 0
998.179 5
998.200 2
998.220 0
998.241 0
998.261 0
998.282 0
998.302 0
998.323 0
998.343 4
998.363 1
998.384 12
998.404 4
998.425 20
998.445 4
998.466 0
998.486 0
998.507 0
998.527 0
998.548 0
998.568 9
998.589 0
998.609 2
998.630 2
998.650 7
998.670 0
998.691 0
998.711 0
998.732 0
998.752 0
998.773 0
998.793 0
998.814 0
998.834 0
998.855 1
998.875 1
998.896 2
998.916 0
998.936 0
998.957 0
998.977 0
998.998 0
999.018 0
999.039 0
999.059 0
999.080 0
999.100 0
999.121 0
999.141 0
999.162 0
999.182 0
999.203 5
999.223 4
999.244 0
999.264 0
999.284 1
999.305 0
999.325 0
999.346 9
999.366 6
999.387 0
999.407 0
999.428 4
999.448 0
999.469 6
999.489 4
999.510 3
999.530 2
999.551 0
999.571 0
999.592 0
999.612 0
999.633 0
999.653 0
999.673 0
999.694 0
999.714 0
999.735 0
999.755 0
999.776 0
999.796 0
999.817 0
999.837 8
999.858 1
999.878 0
999.899 0
999.919 1
999.940 4
999.960 0
999.981 8
1000.001 8
1000.022 0
1000.042 0
1000.063 0
1000.083 3
1000.103 0
1000.124 0
1000.144 0
1000.165 0
1000.185 0
1000.206 0
1000.226 0
1000.247 0
1000.267 0
1000.288 0
1000.308 0
1000.329 1
1000.349 0
1000.370 3
1000.390 1
1000.411 0
1000.431 8
1000.452 12
1000.472 2
1000.493 7
1000.513 3
1000.534 0
1000.554 0
1000.575 8
1000.595 5
1000.616 3
1000.636 0
1000.656 2
1000.677 7
1000.697 3
1000.718 3
1000.738 0
1000.759 0
1000.779 3
1000.800 0
1000.820 7
1000.841 7
1000.861 0
1000.882 1
1000.902 3
1000.923 2
1000.943 0
1000.964 3
1000.984 0
1001.005 0
1001.025 0
1001.046 0
1001.066 0
1001.087 6
1001.107 6
1001.128 7
1001.148 5
1001.169 5
1001.189 1
1001.210 1
1001.230 0
1001.251 9
1001.271 1
1001.292 5
1001.312 1
1001.333 0
1001.353 3
1001.374 8
1001.394 0
1001.415 0
1001.435 3
1001.456 0
1001.476 0
1001.497 2
1001.517 8
1001.538 1
1001.558 3
1001.579 1
1001.599 5
1001.620 1
1001.640 0
1001.661 0
1001.681 3
1001.702 2
1001.722 6
1001.742 1
1001.763 4
1001.783 0
1001.804 0
1001.824 7
1001.845 2
1001.865 0
1001.886 2
1001.906 5
1001.927 0
1001.947 5
1001.968 2
1001.988 0
1002.009 1
1002.029 6
1002.050 2
1002.070 0
1002.091 0
1002.111 3
1002.132 1
1002.152 0
1002.173 0
1002.193 0
1002.214 0
1002.234 0
1002.255 0
1002.275 0
1002.296 0
1002.316 1
1002.337 1
1002.357 0
1002.378 0
1002.398 0
1002.419 1
1002.439 3
1002.460 6
1002.480 0
1002.501 0
1002.522 0
1002.542 25
1002.563 16
1002.583 12
1002.604 4
1002.624 1
1002.645 1
1002.665 9
1002.686 1
1002.706 0
1002.727 0
1002.747 3
1002.768 8
1002.788 0
1002.809 3
1002.829 2
1002.850 0
1002.870 0
1002.891 0
1002.911 1
1002.932 1
1002.952 0
1002.973 0
1002.993 0
1003.014 1
1003.034 0
1003.055 0
1003.075 2
1003.096 0
1003.116 0
1003.137 0
1003.157 0
1003.178 0
1003.198 5
1003.219 0
1003.239 0
1003.260 0
1003.280 0
1003.301 0
1003.321 0
1003.342 0
1003.362 4
1003.383 1
1003.403 2
1003.424 5
1003.444 1
1003.465 4
1003.485 4
1003.506 4
1003.526 7
1003.547 2
1003.567 1
1003.588 0
1003.609 0
1003.629 0
1003.650 0
1003.670 1
1003.691 0
1003.711 0
1003.732 0
1003.752 0
1003.773 0
1003.793 4
1003.814 2
1003.834 0
1003.855 0
1003.875 0
1003.896 3
1003.916 0
1003.937 0
1003.957 0
1003.978 0
1003.998 1
1004.019 7
1004.039 2
1004.060 0
1004.080 0
1004.101 0
1004.121 1
1004.142 5
1004.163 2
1004.183 3
1004.204 0
1004.224 0
1004.245 0
1004.265 3
1004.286 2
1004.306 0
1004.327 5
1004.347 15
1004.368 7
1004.388 7
1004.409 2
1004.429 0
1004.450 0
1004.470 0
1004.491 0
1004.511 0
1004.532 0
1004.552 0
1004.573 5
1004.593 9
1004.614 4
1004.635 4
1004.655 8
1004.676 5
1004.696 0
1004.717 0
1004.737 0
1004.758 0
1004.778 0
1004.799 0
1004.819 0
1004.840 0
1004.860 6
1004.881 2
1004.901 0
1004.922 0
1004.942 4
1004.963 1
1004.984 0
1005.004 0
1005.025 2
1005.045 9
1005.066 1
1005.086 0
1005.107 1
1005.127 7
1005.148 9
1005.168 8
1005.189 1
1005.209 3
1005.230 0
1005.250 0
1005.271 3
1005.291 0
1005.312 0
1005.333 0
1005.353 0
1005.374 2
1005.394 0
1005.415 0
1005.435 0
1005.456 0
1005.476 0
1005.497 1
1005.517 2
1005.538 5
1005.558 4
1005.579 8
1005.599 0
1005.620 0
1005.641 0
1005.661 0
1005.682 1
1005.702 3
1005.723 0
1005.743 0
1005.764 0
1005.784 2
1005.805 1
1005.825 0
1005.846 0
1005.866 0
1005.887 0
1005.908 0
1005.928 0
1005.949 0
1005.969 0
1005.990 0
1006.010 0
1006.031 0
1006.051 0
1006.072 0
1006.092 0
1006.113 5
1006.133 4
1006.154 0
1006.175 0
1006.195 2
1006.216 2
1006.236 7
1006.257 3
1006.277 0
1006.298 0
1006.318 0
1006.339 0
1006.359 2
1006.380 6
1006.401 1
1006.421 0
1006.442 1
1006.462 1
1006.483 2
1006.503 0
1006.524 0
1006.544 3
1006.565 0
1006.585 0
1006.606 0
1006.627 1
1006.647 0
1006.668 4
1006.688 4
1006.709 0
1006.729 4
1006.750 0
1006.770 0
1006.791 0
1006.811 0
1006.832 0
1006.853 0
1006.873 1
1006.894 5
1006.914 0
1006.935 0
1006.955 0
1006.976 0
1006.996 0
1007.017 8
1007.037 0
1007.058 0
1007.079 2
1007.099 0
1007.120 5
1007.140 0
1007.161 0
1007.181 0
1007.202 8
1007.222 1
1007.243 0
1007.264 8
1007.284 11
1007.305 0
1007.325 0
1007.346 0
1007.366 1
1007.387 0
1007.407 0
1007.428 1
1007.449 0
1007.469 0
1007.490 6
1007.510 1
1007.531 11
1007.551 4
1007.572 5
1007.592 2
1007.613 0
1007.634 0
1007.654 0
1007.675 0
1007.695 0
1007.716 1
1007.736 3
1007.757 3
1007.777 2
1007.798 0
1007.819 0
1007.839 1
1007.860 1
1007.880 0
1007.901 0
1007.921 0
1007.942 1
1007.962 0
1007.983 0
1008.004 0
1008.024 0
1008.045 1
1008.065 5
1008.086 1
1008.106 0
1008.127 0
1008.148 0
1008.168 3
1008.189 0
1008.209 0
1008.230 0
1008.250 7
1008.271 14
1008.291 3
1008.312 0
1008.333 0
1008.353 0
1008.374 4
1008.394 2
1008.415 1
1008.435 0
1008.456 0
1008.477 0
1008.497 0
1008.518 0
1008.538 10
1008.559 9
1008.579 4
1008.600 1
1008.621 0
1008.641 0
1008.662 0
1008.682 0
1008.703 0
1008.723 0
1008.744 0
1008.764 0
1008.785 0
1008.806 3
1008.826 8
1008.847 0
1008.867 0
1008.888 8
1008.908 7
1008.929 4
1008.950 8
1008.970 0
1008.991 0
1009.011 0
1009.032 0
1009.052 0
1009.073 0
1009.094 0
1009.114 0
1009.135 0
1009.155 1
1009.176 2
1009.196 1
1009.217 2
1009.238 0
1009.258 4
1009.279 0
1009.299 2
1009.320 2
1009.340 0
1009.361 0
1009.382 1
1009.402 3
1009.423 6
1009.443 0
1009.464 0
1009.484 2
1009.505 0
1009.526 1
1009.546 1
1009.567 0
1009.587 0
1009.608 2
1009.629 6
1009.649 0
1009.670 8
1009.690 13
1009.711 6
1009.731 0
1009.752 0
1009.773 0
1009.793 0
1009.814 2
1009.834 2
1009.855 0
1009.875 8
1009.896 5
1009.917 0
1009.937 0
1009.958 0
1009.978 0
1009.999 0
1010.020 1
1010.040 0
1010.061 0
1010.081 0
1010.102 1
1010.122 1
1010.143 0
1010.164 1
1010.184 0
1010.205 1
1010.225 0
1010.246 0
1010.266 0
1010.287 0
1010.308 0
1010.328 0
1010.349 8
1010.369 5
1010.390 6
1010.411 10
1010.431 15
1010.452 21
1010.472 4
1010.493 7
1010.514 0
1010.534 8
1010.555 9
1010.575 7
1010.596 0
1010.616 5
1010.637 7
1010.658 7
1010.678 1
1010.699 0
1010.719 0
1010.740 3
1010.761 3
1010.781 0
1010.802 0
1010.822 0
1010.843 0
1010.864 6
1010.884 8
1010.905 7
1010.925 8
1010.946 6
1010.966 0
1010.987 0
1011.008 0
1011.028 3
1011.049 2
1011.069 2
1011.090 0
1011.111 0
1011.131 1
1011.152 0
1011.172 0
1011.193 0
1011.214 0
1011.234 0
1011.255 0
1011.275 0
1011.296 0
1011.317 1
1011.337 4
1011.358 0
1011.378 0
1011.399 0
1011.419 12
1011.440 2
1011.461 0
1011.481 2
1011.502 7
1011.522 2
1011.543 3
1011.564 3
1011.584 2
1011.605 1
1011.625 2
1011.646 0
1011.667 0
1011.687 5
1011.708 0
1011.728 0
1011.749 4
1011.770 9
1011.790 0
1011.811 0
1011.831 0
1011.852 4
1011.873 3
1011.893 0
1011.914 0
1011.934 0
1011.955 4
1011.976 1
1011.996 0
1012.017 6
1012.037 0
1012.058 4
1012.079 4
1012.099 0
1012.120 0
1012.140 5
1012.161 0
1012.182 0
1012.202 0
1012.223 0
1012.243 0
1012.264 2
1012.285 0
1012.305 1
1012.326 0
1012.346 0
1012.367 0
1012.388 0
1012.408 1
1012.429 0
1012.450 1
1012.470 12
1012.491 14
1012.511 16
1012.532 13
1012.553 8
1012.573 0
1012.594 3
1012.614 3
1012.635 22
1012.656 4
1012.676 1
1012.697 0
1012.717 0
1012.738 0
1012.759 0
1012.779 0
1012.800 0
1012.820 0
1012.841 0
1012.862 0
1012.882 0
1012.903 0
1012.923 5
1012.944 1
1012.965 0
1012.985 0
1013.006 0
1013.027 2
1013.047 3
1013.068 7
1013.088 2
1013.109 5
1013.130 1
1013.150 0
1013.171 1
1013.191 0
1013.212 0
1013.233 6
1013.253 12
1013.274 3
1013.295 3
1013.315 3
1013.336 3
1013.356 2
1013.377 4
1013.398 12
1013.418 1
1013.439 0
1013.459 3
1013.480 1
1013.501 17
1013.521 25
1013.542 7
1013.563 1
1013.583 3
1013.604 2
1013.624 2
1013.645 0
1013.666 0
1013.686 3
1013.707 2
1013.727 0
1013.748 0
1013.769 0
1013.789 0
1013.810 0
1013.831 1
1013.851 1
1013.872 3
1013.892 8
1013.913 0
1013.934 3
1013.954 1
1013.975 0
1013.996 0
1014.016 0
1014.037 5
1014.057 1
1014.078 0
1014.099 0
1014.119 0
1014.140 0
1014.161 1
1014.181 0
1014.202 0
1014.222 0
1014.243 0
1014.264 0
1014.284 5
1014.305 6
1014.325 1
1014.346 0
1014.367 0
1014.387 5
1014.408 12
1014.429 12
1014.449 9
1014.470 1
1014.490 1
1014.511 0
1014.532 3
1014.552 0
1014.573 0
1014.594 0
1014.614 0
1014.635 0
1014.656 2
1014.676 0
1014.697 0
1014.717 8
1014.738 8
1014.759 0
1014.779 3
1014.800 0
1014.821 0
1014.841 0
1014.862 0
1014.882 0
1014.903 0
1014.924 0
1014.944 0
1014.965 0
1014.986 0
1015.006 0
1015.027 0
1015.047 9
1015.068 1
1015.089 0
1015.109 0
1015.130 0
1015.151 0
1015.171 0
1015.192 0
1015.213 0
1015.233 0
1015.254 4
1015.274 0
1015.295 0
1015.316 0
1015.336 3
1015.357 3
1015.378 2
1015.398 0
1015.419 0
1015.440 0
1015.460 0
1015.481 0
1015.501 13
1015.522 3
1015.543 0
1015.563 0
1015.584 3
1015.605 5
1015.625 7
1015.646 3
1015.667 10
1015.687 2
1015.708 0
1015.728 0
1015.749 0
1015.770 3
1015.790 2
1015.811 6
1015.832 4
1015.852 0
1015.873 0
1015.894 0
1015.914 9
1015.935 0
1015.956 0
1015.976 0
1015.997 0
1016.017 10
1016.038 3
1016.059 2
1016.079 0
1016.100 0
1016.121 0
1016.141 1
1016.162 0
1016.183 0
1016.203 0
1016.224 1
1016.245 1
1016.265 1
1016.286 0
1016.306 0
1016.327 0
1016.348 0
1016.368 0
1016.389 0
1016.410 0
1016.430 0
1016.451 1
1016.472 1
1016.492 6
1016.513 6
1016.534 8
1016.554 7
1016.575 0
1016.595 11
1016.616 2
1016.637 0
1016.657 0
1016.678 0
1016.699 0
1016.719 0
1016.740 0
1016.761 0
1016.781 2
1016.802 4
1016.823 0
1016.843 0
1016.864 5
1016.885 0
1016.905 1
1016.926 0
1016.947 2
1016.967 0
1016.988 0
1017.008 0
1017.029 7
1017.050 9
1017.070 2
1017.091 0
1017.112 3
1017.132 7
1017.153 18
1017.174 1
1017.194 0
1017.215 1
1017.236 0
1017.256 0
1017.277 0
1017.298 0
1017.318 0
1017.339 0
1017.360 5
1017.380 1
1017.401 0
1017.422 0
1017.442 0
1017.463 0
1017.484 1
1017.504 3
1017.525 0
1017.546 0
1017.566 0
1017.587 0
1017.607 0
1017.628 4
1017.649 3
1017.669 1
1017.690 0
1017.711 1
1017.731 0
1017.752 0
1017.773 0
1017.793 1
1017.814 2
1017.835 0
1017.855 0
1017.876 0
1017.897 0
1017.917 0
1017.938 2
1017.959 1
1017.979 5
1018.000 3
1018.021 0
1018.041 2
1018.062 0
1018.083 0
1018.103 0
1018.124 2
1018.145 0
1018.165 1
1018.186 0
1018.207 3
1018.227 3
1018.248 0
1018.269 0
1018.289 0
1018.310 3
1018.331 4
1018.351 2
1018.372 0
1018.393 0
1018.413 0
1018.434 0
1018.455 1
1018.475 4
1018.496 0
1018.517 0
1018.537 0
1018.558 0
1018.579 0
1018.599 4
1018.620 7
1018.641 1
1018.661 2
1018.682 7
1018.703 5
1018.723 0
1018.744 0
1018.765 0
1018.785 0
1018.806 0
1018.827 1
1018.847 0
1018.868 0
1018.889 2
1018.909 2
1018.930 1
1018.951 0
1018.971 0
1018.992 0
1019.013 0
1019.033 0
1019.054 0
1019.075 1
1019.095 9
1019.116 1
1019.137 0
1019.157 0
1019.178 0
1019.199 0
1019.219 7
1019.240 1
1019.261 0
1019.281 0
1019.302 1
1019.323 0
1019.344 0
1019.364 3
1019.385 0
1019.406 4
1019.426 0
1019.447 2
1019.468 1
1019.488 0
1019.509 1
1019.530 3
1019.550 0
1019.571 0
1019.592 1
1019.612 3
1019.633 3
1019.654 3
1019.674 1
1019.695 0
1019.716 0
1019.736 2
1019.757 2
1019.778 0
1019.798 0
1019.819 0
1019.840 0
1019.860 0
1019.881 0
1019.902 0
1019.923 0
1019.943 0
1019.964 5
1019.985 1
1020.005 0
1020.026 0
1020.047 2
1020.067 4
1020.088 2
1020.109 1
1020.129 3
1020.150 10
1020.171 2
1020.191 3
1020.212 4
1020.233 10
1020.253 2
1020.274 0
1020.295 0
1020.316 1
1020.336 1
1020.357 0
1020.378 2
1020.398 0
1020.419 4
1020.440 3
1020.460 0
1020.481 0
1020.502 1
1020.522 5
1020.543 2
1020.564 5
1020.584 2
1020.605 1
1020.626 0
1020.646 0
1020.667 5
1020.688 0
1020.709 0
1020.729 0
1020.750 0
1020.771 0
1020.791 0
1020.812 4
1020.833 0
1020.853 1
1020.874 1
1020.895 0
1020.915 0
1020.936 0
1020.957 0
1020.978 3
1020.998 15
1021.019 4
1021.040 0
1021.060 0
1021.081 0
1021.102 4
1021.122 0
1021.143 0
1021.164 0
1021.184 6
1021.205 4
1021.226 0
1021.247 0
1021.267 2
1021.288 1
1021.309 3
1021.329 0
1021.350 0
1021.371 0
1021.391 0
1021.412 0
1021.433 0
1021.454 0
1021.474 0
1021.495 0
1021.516 11
1021.536 2
1021.557 0
1021.578 0
1021.598 8
1021.619 0
1021.640 1
1021.661 0
1021.681 1
1021.702 0
1021.723 0
1021.743 0
1021.764 2
1021.785 0
1021.805 0
1021.826 0
1021.847 2
1021.868 0
1021.888 0
1021.909 2
1021.930 5
1021.950 0
1021.971 5
1021.992 3
1022.012 0
1022.033 0
1022.054 0
1022.075 6
1022.095 2
1022.116 4
1022.137 0
1022.157 0
1022.178 6
1022.199 8
1022.219 1
1022.240 3
1022.261 2
1022.282 0
1022.302 2
1022.323 0
1022.344 0
1022.364 0
1022.385 0
1022.406 2
1022.427 0
1022.447 0
1022.468 0
1022.489 6
1022.509 1
1022.530 0
1022.551 0
1022.571 11
1022.592 9
1022.613 1
1022.634 2
1022.654 7
1022.675 9
1022.696 3
1022.716 0
1022.737 0
1022.758 0
1022.779 0
1022.799 0
1022.820 5
1022.841 1
1022.861 1
1022.882 0
1022.903 0
1022.924 0
1022.944 0
1022.965 0
1022.986 0
1023.006 0
1023.027 3
1023.048 0
1023.069 0
1023.089 0
1023.110 0
1023.131 5
1023.151 0
1023.172 0
1023.193 0
1023.214 0
1023.234 0
1023.255 0
1023.276 2
1023.296 0
1023.317 0
1023.338 2
1023.359 2
1023.379 0
1023.400 0
1023.421 1
1023.441 0
1023.462 5
1023.483 0
1023.504 0
1023.524 7
1023.545 15
1023.566 8
1023.586 11
1023.607 22
1023.628 4
1023.649 2
1023.669 1
1023.690 0
1023.711 0
1023.731 0
1023.752 0
1023.773 0
1023.794 0
1023.814 0
1023.835 0
1023.856 0
1023.877 0
1023.897 0
1023.918 0
1023.939 0
1023.959 0
1023.980 0
1024.001 0
1024.022 2
1024.042 5
1024.063 2
1024.084 5
1024.104 0
1024.125 0
1024.146 0
1024.167 8
1024.187 0
1024.208 0
1024.229 0
1024.250 0
1024.270 0
1024.291 0
1024.312 12
1024.332 3
1024.353 1
1024.374 0
1024.395 0
1024.415 0
1024.436 0
1024.457 11
1024.478 4
1024.498 4
1024.519 6
1024.540 4
1024.560 0
1024.581 0
1024.602 0
1024.623 0
1024.643 0
1024.664 0
1024.685 0
1024.706 7
1024.726 1
1024.747 3
1024.768 1
1024.789 14
1024.809 1
1024.830 0
1024.851 0
1024.871 0
1024.892 0
1024.913 0
1024.934 2
1024.954 8
1024.975 7
1024.996 0
1025.017 0
1025.037 0
1025.058 3
1025.079 3
1025.099 1
1025.120 0
1025.141 1
1025.162 4
1025.182 1
1025.203 0
1025.224 0
1025.245 0
1025.265 0
1025.286 2
1025.307 0
1025.328 6
1025.348 8
1025.369 1
1025.390 2
1025.411 3
1025.431 0
1025.452 4
1025.473 6
1025.493 3
1025.514 5
1025.535 0
1025.556 0
1025.576 2
1025.597 4
1025.618 0
1025.639 0
1025.659 13
1025.680 7
1025.701 0
1025.722 0
1025.742 0
1025.763 0
1025.784 0
1025.805 1
1025.825 7
1025.846 0
1025.867 0
1025.888 4
1025.908 0
1025.929 0
1025.950 0
1025.971 6
1025.991 0
1026.012 0
1026.033 9
1026.053 3
1026.074 0
1026.095 9
1026.116 2
1026.136 3
1026.157 0
1026.178 0
1026.199 0
1026.219 0
1026.240 0
1026.261 1
1026.282 1
1026.302 0
1026.323 0
1026.344 0
1026.365 0
1026.385 0
1026.406 0
1026.427 0
1026.448 0
1026.468 4
1026.489 3
1026.510 0
1026.531 0
1026.551 2
1026.572 0
1026.593 4
1026.614 6
1026.634 0
1026.655 0
1026.676 1
1026.697 0
1026.717 5
1026.738 10
1026.759 5
1026.780 5
1026.800 4
1026.821 0
1026.842 0
1026.863 0
1026.883 0
1026.904 1
1026.925 0
1026.946 2
1026.966 4
1026.987 0
1027.008 6
1027.029 2
1027.049 0
1027.070 0
1027.091 0
1027.112 0
1027.132 0
1027.153 0
1027.174 1
1027.195 0
1027.215 0
1027.236 0
1027.257 0
1027.278 0
1027.299 0
1027.319 0
1027.340 0
1027.361 3
1027.382 1
1027.402 1
1027.423 1
1027.444 4
1027.465 5
1027.485 2
1027.506 2
1027.527 3
1027.548 1
1027.568 0
1027.589 2
1027.610 0
1027.631 3
1027.651 4
1027.672 7
1027.693 0
1027.714 0
1027.734 0
1027.755 2
1027.776 1
1027.797 0
1027.817 0
1027.838 2
1027.859 4
1027.880 1
1027.901 9
1027.921 2
1027.942 0
1027.963 2
1027.984 3
1028.004 0
1028.025 0
1028.046 0
1028.067 0
1028.087 9
1028.108 3
1028.129 0
1028.150 7
1028.170 6
1028.191 0
1028.212 0
1028.233 0
1028.254 0
1028.274 5
1028.295 0
1028.316 0
1028.337 2
1028.357 0
1028.378 0
1028.399 0
1028.420 1
1028.440 0
1028.461 0
1028.482 3
1028.503 3
1028.523 6
1028.544 10
1028.565 13
1028.586 2
1028.607 6
1028.627 3
1028.648 0
1028.669 9
1028.690 0
1028.710 0
1028.731 7
1028.752 3
1028.773 5
1028.794 1
1028.814 0
1028.835 0
1028.856 0
1028.877 0
1028.897 2
1028.918 3
1028.939 0
1028.960 1
1028.980 0
1029.001 10
1029.022 0
1029.043 2
1029.064 0
1029.084 1
1029.105 0
1029.126 0
1029.147 0
1029.167 0
1029.188 1
1029.209 2
1029.230 3
1029.251 0
1029.271 0
1029.292 4
1029.313 1
1029.334 2
1029.354 10
1029.375 4
1029.396 0
1029.417 0
1029.438 0
1029.458 1
1029.479 6
1029.500 4
1029.521 4
1029.541 0
1029.562 2
1029.583 5
1029.604 1
1029.625 0
1029.645 0
1029.666 1
1029.687 0
1029.708 0
1029.728 2
1029.749 4
1029.770 1
1029.791 8
1029.812 8
1029.832 2
1029.853 10
1029.874 3
1029.895 7
1029.915 1
1029.936 0
1029.957 0
1029.978 5
1029.999 2
1030.019 4
1030.040 1
1030.061 1
1030.082 2
1030.103 0
1030.123 0
1030.144 0
1030.165 0
1030.186 3
1030.206 4
1030.227 0
1030.248 0
1030.269 0
1030.290 5
1030.310 0
1030.331 0
1030.352 0
1030.373 0
1030.394 6
1030.414 6
1030.435 6
1030.456 8
1030.477 7
1030.497 16
1030.518 6
1030.539 0
1030.560 1
1030.581 7
1030.601 1
1030.622 0
1030.643 0
1030.664 0
1030.685 0
1030.705 0
1030.726 0
1030.747 0
1030.768 0
1030.789 0
1030.809 12
1030.830 9
1030.851 0
1030.872 0
1030.893 4
1030.913 0
1030.934 0
1030.955 0
1030.976 0
1030.996 0
1031.017 8
1031.038 1
1031.059 0
1031.080 3
1031.100 4
1031.121 2
1031.142 2
1031.163 4
1031.184 0
1031.204 0
1031.225 0
1031.246 3
1031.267 1
1031.288 0
1031.308 0
1031.329 0
1031.350 0
1031.371 0
1031.392 4
1031.412 4
1031.433 0
1031.454 7
1031.475 8
1031.496 0
1031.516 0
1031.537 0
1031.558 0
1031.579 5
1031.600 10
1031.620 2
1031.641 0
1031.662 1
1031.683 0
1031.704 0
1031.724 2
1031.745 1
1031.766 0
1031.787 2
1031.808 0
1031.828 1
1031.849 0
1031.870 0
1031.891 0
1031.912 3
1031.932 0
1031.953 0
1031.974 0
1031.995 5
1032.016 3
1032.036 0
1032.057 4
1032.078 9
1032.099 2
1032.120 7
1032.140 1
1032.161 4
1032.182 2
1032.203 1
1032.224 0
1032.244 0
1032.265 0
1032.286 0
1032.307 1
1032.328 0
1032.349 0
1032.369 0
1032.390 0
1032.411 0
1032.432 7
1032.453 1
1032.473 0
1032.494 9
1032.515 3
1032.536 4
1032.557 2
1032.577 0
1032.598 0
1032.619 0
1032.640 4
1032.661 0
1032.681 5
1032.702 3
1032.723 0
1032.744 0
1032.765 0
1032.786 0
1032.806 0
1032.827 1
1032.848 1
1032.869 3
1032.890 0
1032.910 6
1032.931 0
1032.952 0
1032.973 0
1032.994 0
1033.014 0
1033.035 0
1033.056 0
1033.077 0
1033.098 0
1033.119 0
1033.139 0
1033.160 0
1033.181 0
1033.202 0
1033.223 0
1033.243 0
1033.264 0
1033.285 0
1033.306 0
1033.327 0
1033.348 0
1033.368 9
1033.389 3
1033.410 2
1033.431 0
1033.452 0
1033.472 2
1033.493 0
1033.514 0
1033.535 0
1033.556 0
1033.577 0
1033.597 1
1033.618 1
1033.639 0
1033.660 0
1033.681 3
1033.701 3
1033.722 0
1033.743 0
1033.764 0
1033.785 0
1033.806 0
1033.826 0
1033.847 1
1033.868 0
1033.889 2
1033.910 1
1033.931 0
1033.951 0
1033.972 3
1033.993 0
1034.014 0
1034.035 0
1034.055 0
1034.076 0
1034.097 0
1034.118 0
1034.139 2
1034.160 4
1034.180 0
1034.201 0
1034.222 0
1034.243 1
1034.264 2
1034.285 0
1034.305 0
1034.326 3
1034.347 0
1034.368 2
1034.389 3
1034.409 0
1034.430 1
1034.451 0
1034.472 0
1034.493 2
1034.514 0
1034.534 1
1034.555 14
1034.576 15
1034.597 7
1034.618 2
1034.639 3
1034.659 0
1034.680 2
1034.701 1
1034.722 0
1034.743 0
1034.764 0
1034.784 0
1034.805 0
1034.826 0
1034.847 0
1034.868 0
1034.889 0
1034.909 0
1034.930 3
1034.951 4
1034.972 3
1034.993 0
1035.014 0
1035.034 1
1035.055 0
1035.076 0
1035.097 0
1035.118 0
1035.139 0
1035.159 0
1035.180 2
1035.201 1
1035.222 0
1035.243 1
1035.264 4
1035.284 5
1035.305 0
1035.326 0
1035.347 5
1035.368 0
1035.389 0
1035.410 0
1035.430 0
1035.451 2
1035.472 1
1035.493 7
1035.514 2
1035.535 0
1035.555 4
1035.576 7
1035.597 11
1035.618 13
1035.639 1
1035.660 2
1035.680 0
1035.701 4
1035.722 3
1035.743 0
1035.764 0
1035.785 2
1035.805 0
1035.826 5
1035.847 0
1035.868 3
1035.889 0
1035.910 0
1035.931 0
1035.951 2
1035.972 1
1035.993 0
1036.014 0
1036.035 0
1036.056 3
1036.076 7
1036.097 1
1036.118 0
1036.139 0
1036.160 0
1036.181 0
1036.202 2
1036.222 0
1036.243 3
1036.264 2
1036.285 1
1036.306 0
1036.327 2
1036.347 2
1036.368 0
1036.389 0
1036.410 0
1036.431 2
1036.452 0
1036.473 11
1036.493 11
1036.514 7
1036.535 5
1036.556 0
1036.577 0
1036.598 0
1036.618 0
1036.639 0
1036.660 3
1036.681 0
1036.702 0
1036.723 0
1036.744 0
1036.764 2
1036.785 0
1036.806 0
1036.827 2
1036.848 0
1036.869 0
1036.890 0
1036.910 0
1036.931 1
1036.952 0
1036.973 0
1036.994 0
1037.015 0
1037.036 0
1037.056 1
1037.077 2
1037.098 0
1037.119 0
1037.140 4
1037.161 5
1037.182 0
1037.202 0
1037.223 1
1037.244 6
1037.265 1
1037.286 0
1037.307 0
1037.328 6
1037.348 6
1037.369 0
1037.390 0
1037.411 0
1037.432 2
1037.453 7
1037.474 0
1037.494 0
1037.515 3
1037.536 0
1037.557 3
1037.578 2
1037.599 3
1037.620 1
1037.640 1
1037.661 2
1037.682 0
1037.703 0
1037.724 0
1037.745 3
1037.766 6
1037.786 1
1037.807 7
1037.828 2
1037.849 0
1037.870 0
1037.891 0
1037.912 0
1037.932 0
1037.953 0
1037.974 0
1037.995 0
1038.016 0
1038.037 0
1038.058 0
1038.079 0
1038.099 2
1038.120 1
1038.141 0
1038.162 0
1038.183 0
1038.204 0
1038.225 0
1038.245 0
1038.266 0
1038.287 1
1038.308 6
1038.329 0
1038.350 0
1038.371 7
1038.392 0
1038.412 0
1038.433 1
1038.454 4
1038.475 3
1038.496 0
1038.517 0
1038.538 11
1038.558 0
1038.579 7
1038.600 5
1038.621 2
1038.642 0
1038.663 0
1038.684 0
1038.705 0
1038.725 1
1038.746 0
1038.767 7
1038.788 4
1038.809 0
1038.830 0
1038.851 0
1038.872 0
1038.892 0
1038.913 0
1038.934 0
1038.955 0
1038.976 0
1038.997 3
1039.018 0
1039.039 0
1039.059 0
1039.080 0
1039.101 0
1039.122 0
1039.143 0
1039.164 1
1039.185 0
1039.206 0
1039.226 2
1039.247 0
1039.268 2
1039.289 3
1039.310 4
1039.331 1
1039.352 0
1039.373 0
1039.393 8
1039.414 5
1039.435 0
1039.456 0
1039.477 0
1039.498 8
1039.519 1
1039.540 2
1039.561 0
1039.581 1
1039.602 1
1039.623 0
1039.644 0
1039.665 0
1039.686 0
1039.707 0
1039.728 5
1039.748 0
1039.769 0
1039.790 0
1039.811 0
1039.832 0
1039.853 1
1039.874 0
1039.895 3
1039.915 0
1039.936 2
1039.957 0
1039.978 0
1039.999 1
1040.020 5
1040.041 0
1040.062 0
1040.083 2
1040.103 10
1040.124 2
1040.145 2
1040.166 0
1040.187 0
1040.208 10
1040.229 2
1040.250 1
1040.271 0
1040.291 2
1040.312 1
1040.333 0
1040.354 2
1040.375 0
1040.396 1
1040.417 0
1040.438 3
1040.459 0
1040.479 3
1040.500 6
1040.521 5
1040.542 0
1040.563 0
1040.584 0
1040.605 0
1040.626 0
1040.647 6
1040.667 1
1040.688 0
1040.709 0
1040.730 0
1040.751 0
1040.772 0
1040.793 0
1040.814 0
1040.835 0
1040.855 0
1040.876 1
1040.897 0
1040.918 0
1040.939 0
1040.960 0
1040.981 0
1041.002 2
1041.023 0
1041.044 0
1041.064 0
1041.085 6
1041.106 0
1041.127 1
1041.148 0
1041.169 0
1041.190 0
1041.211 0
1041.232 1
1041.252 1
1041.273 0
1041.294 0
1041.315 0
1041.336 2
1041.357 9
1041.378 1
1041.399 0
1041.420 0
1041.441 0
1041.461 4
1041.482 5
1041.503 0
1041.524 8
1041.545 1
1041.566 0
1041.587 1
1041.608 2
1041.629 3
1041.650 8
1041.670 8
1041.691 0
1041.712 0
1041.733 0
1041.754 6
1041.775 10
1041.796 3
1041.817 3
1041.838 2
1041.859 0
1041.880 0
1041.900 0
1041.921 0
1041.942 0
1041.963 0
1041.984 0
1042.005 0
1042.026 4
1042.047 6
1042.068 0
1042.089 0
1042.109 0
1042.130 0
1042.151 0
1042.172 0
1042.193 0
1042.214 0
1042.235 0
1042.256 4
1042.277 0
1042.298 0
1042.319 5
1042.339 4
1042.360 0
1042.381 0
1042.402 0
1042.423 3
1042.444 10
1042.465 3
1042.486 0
1042.507 3
1042.528 0
1042.549 0
1042.569 1
1042.590 2
1042.611 0
1042.632 1
1042.653 0
1042.674 0
1042.695 0
1042.716 0
1042.737 9
1042.758 5
1042.779 1
1042.799 0
1042.820 0
1042.841 3
1042.862 0
1042.883 1
1042.904 0
1042.925 0
1042.946 2
1042.967 7
1042.988 0
1043.009 0
1043.030 0
1043.050 0
1043.071 0
1043.092 0
1043.113 0
1043.134 2
1043.155 5
1043.176 4
1043.197 4
1043.218 1
1043.239 0
1043.260 3
1043.281 3
1043.301 0
1043.322 12
1043.343 8
1043.364 6
1043.385 0
1043.406 0
1043.427 0
1043.448 0
1043.469 0
1043.490 0
1043.511 0
1043.532 1
1043.552 7
1043.573 2
1043.594 0
1043.615 2
1043.636 0
1043.657 0
1043.678 4
1043.699 4
1043.720 0
1043.741 0
1043.762 0
1043.783 0
1043.804 0
1043.824 0
1043.845 3
1043.866 6
1043.887 0
1043.908 0
1043.929 0
1043.950 0
1043.971 0
1043.992 0
1044.013 0
1044.034 0
1044.055 0
1044.076 0
1044.096 1
1044.117 0
1044.138 2
1044.159 1
1044.180 6
1044.201 2
1044.222 0
1044.243 2
1044.264 3
1044.285 8
1044.306 7
1044.327 0
1044.348 0
1044.369 0
1044.389 0
1044.410 0
1044.431 0
1044.452 1
1044.473 0
1044.494 0
1044.515 1
1044.536 0
1044.557 0
1044.578 0
1044.599 0
1044.620 3
1044.641 0
1044.662 0
1044.682 0
1044.703 3
1044.724 6
1044.745 0
1044.766 4
1044.787 1
1044.808 0
1044.829 6
1044.850 4
1044.871 0
1044.892 0
1044.913 0
1044.934 0
1044.955 0
1044.976 7
1044.996 2
1045.017 0
1045.038 3
1045.059 2
1045.080 3
1045.101 11
1045.122 0
1045.143 3
1045.164 5
1045.185 8
1045.206 0
1045.227 10
1045.248 10
1045.269 4
1045.290 0
1045.311 0
1045.331 0
1045.352 0
1045.373 2
1045.394 9
1045.415 1
1045.436 8
1045.457 0
1045.478 12
1045.499 2
1045.520 0
1045.541 10
1045.562 12
1045.583 3
1045.604 0
1045.625 0
1045.646 4
1045.666 7
1045.687 1
1045.708 0
1045.729 0
1045.750 0
1045.771 7
1045.792 5
1045.813 0
1045.834 0
1045.855 0
1045.876 0
1045.897 3
1045.918 0
1045.939 0
1045.960 0
1045.981 0
1046.002 0
1046.023 0
1046.043 0
1046.064 3
1046.085 0
1046.106 0
1046.127 0
1046.148 2
1046.169 0
1046.190 2
1046.211 2
1046.232 2
1046.253 1
1046.274 1
1046.295 5
1046.316 1
1046.337 1
1046.358 0
1046.379 0
1046.400 0
1046.421 0
1046.441 1
1046.462 2
1046.483 1
1046.504 0
1046.525 0
1046.546 6
1046.567 2
1046.588 2
1046.609 0
1046.630 0
1046.651 1
1046.672 3
1046.693 0
1046.714 2
1046.735 0
1046.756 0
1046.777 0
1046.798 0
1046.819 0
1046.840 0
1046.860 4
1046.881 1
1046.902 0
1046.923 1
1046.944 0
1046.965 5
1046.986 4
1047.007 0
1047.028 0
1047.049 0
1047.070 0
1047.091 0
1047.112 0
1047.133 0
1047.154 0
1047.175 0
1047.196 1
1047.217 3
1047.238 0
1047.259 0
1047.280 0
1047.301 0
1047.322 0
1047.342 0
1047.363 0
1047.384 0
1047.405 0
1047.426 0
1047.447 0
1047.468 1
1047.489 0
1047.510 2
1047.531 4
1047.552 0
1047.573 6
1047.594 7
1047.615 0
1047.636 0
1047.657 2
1047.678 1
1047.699 0
1047.720 2
1047.741 7
1047.762 6
1047.783 0
1047.804 0
1047.825 0
1047.846 1
1047.867 4
1047.887 1
1047.908 0
1047.929 5
1047.950 5
1047.971 4
1047.992 2
1048.013 0
1048.034 0
1048.055 8
1048.076 2
1048.097 0
1048.118 0
1048.139 0
1048.160 0
1048.181 0
1048.202 0
1048.223 0
1048.244 0
1048.265 0
1048.286 0
1048.307 0
1048.328 2
1048.349 1
1048.370 1
1048.391 0
1048.412 5
1048.433 13
1048.454 4
1048.475 2
1048.496 1
1048.516 0
1048.537 0
1048.558 6
1048.579 22
1048.600 2
1048.621 0
1048.642 0
1048.663 0
1048.684 0
1048.705 0
1048.726 8
1048.747 1
1048.768 2
1048.789 0
1048.810 4
1048.831 0
1048.852 0
1048.873 0
1048.894 0
1048.915 0
1048.936 0
1048.957 0
1048.978 0
1048.999 0
1049.020 0
1049.041 0
1049.062 0
1049.083 0
1049.104 5
1049.125 1
1049.146 0
1049.167 0
1049.188 0
1049.209 0
1049.230 0
1049.251 0
1049.272 0
1049.293 0
1049.313 0
1049.334 0
1049.355 3
1049.376 0
1049.397 4
1049.418 3
1049.439 0
1049.460 0
1049.481 0
1049.502 13
1049.523 15
1049.544 3
1049.565 7
1049.586 4
1049.607 0
1049.628 0
1049.649 0
1049.670 0
1049.691 0
1049.712 0
1049.733 0
1049.754 0
1049.775 0
1049.796 0
1049.817 6
1049.838 1
1049.859 0
1049.880 0
1049.901 0
1049.922 0
1049.943 0
1049.964 0
1049.985 0
1050.006 0
1050.027 0
1050.048 0
1050.069 0
1050.090 0
1050.111 1
1050.132 0
1050.153 0
1050.174 0
1050.195 4
1050.216 4
1050.237 1
1050.258 0
1050.279 0
1050.300 0
1050.321 0
1050.342 0
1050.363 0
1050.384 0
1050.405 0
1050.426 0
1050.447 0
1050.468 2
1050.489 1
1050.510 8
1050.531 4
1050.552 5
1050.573 2
1050.594 7
1050.615 2
1050.636 1
1050.657 8
1050.678 0
1050.699 0
1050.720 5
1050.740 3
1050.761 5
1050.782 0
1050.803 0
1050.824 0
1050.845 2
1050.866 0
1050.887 0
1050.908 0
1050.929 0
1050.950 0
1050.971 0
1050.992 10
1051.013 1
1051.034 3
1051.055 11
1051.076 0
1051.097 2
1051.118 4
1051.139 2
1051.160 1
1051.181 0
1051.202 0
1051.223 2
1051.244 2
1051.265 0
1051.286 0
1051.307 0
1051.328 6
1051.349 4
1051.370 0
1051.391 0
1051.412 0
1051.433 1
1051.454 0
1051.475 15
1051.496 6
1051.517 8
1051.538 10
1051.559 5
1051.580 8
1051.601 4
1051.622 3
1051.643 0
1051.664 0
1051.685 0
1051.706 0
1051.727 5
1051.748 3
1051.769 0
1051.790 0
1051.811 0
1051.832 2
1051.853 0
1051.874 0
1051.895 2
1051.916 4
1051.937 0
1051.958 0
1051.979 2
1052.000 0
1052.021 0
1052.042 0
1052.063 0
1052.084 0
1052.105 0
1052.126 0
1052.147 0
1052.168 5
1052.189 0
1052.210 3
1052.231 0
1052.252 2
1052.274 0
1052.295 0
1052.316 0
1052.337 0
1052.358 2
1052.379 0
1052.400 0
1052.421 4
1052.442 5
1052.463 1
1052.484 1
1052.505 5
1052.526 5
1052.547 1
1052.568 0
1052.589 0
1052.610 0
1052.631 0
1052.652 0
1052.673 0
1052.694 0
1052.715 0
1052.736 0
1052.757 0
1052.778 0
1052.799 0
1052.820 0
1052.841 0
1052.862 0
1052.883 0
1052.904 0
1052.925 0
1052.946 2
1052.967 1
1052.988 0
1053.009 6
1053.030 2
1053.051 2
1053.072 2
1053.093 1
1053.114 1
1053.135 0
1053.156 0
1053.177 0
1053.198 0
1053.219 0
1053.240 0
1053.261 0
1053.282 0
1053.303 0
1053.324 0
1053.345 0
1053.366 1
1053.387 0
1053.408 1
1053.429 2
1053.450 0
1053.471 0
1053.492 0
1053.513 0
1053.534 5
1053.555 6
1053.576 0
1053.597 3
1053.618 0
1053.639 0
1053.660 0
1053.681 12
1053.703 15
1053.724 2
1053.745 0
1053.766 0
1053.787 0
1053.808 0
1053.829 0
1053.850 0
1053.871 9
1053.892 0
1053.913 3
1053.934 3
1053.955 0
1053.976 0
1053.997 0
1054.018 0
1054.039 0
1054.060 0
1054.081 0
1054.102 6
1054.123 4
1054.144 0
1054.165 0
1054.186 0
1054.207 1
1054.228 0
1054.249 0
1054.270 0
1054.291 0
1054.312 0
1054.333 0
1054.354 0
1054.375 4
1054.396 1
1054.417 13
1054.438 11
1054.459 2
1054.480 0
1054.502 5
1054.523 6
1054.544 2
1054.565 0
1054.586 0
1054.607 0
1054.628 0
1054.649 0
1054.670 0
1054.691 0
1054.712 0
1054.733 0
1054.754 0
1054.775 0
1054.796 0
1054.817 0
1054.838 0
1054.859 0
1054.880 0
1054.901 0
1054.922 0
1054.943 0
1054.964 0
1054.985 3
1055.006 0
1055.027 0
1055.048 1
1055.069 0
1055.090 0
1055.111 6
1055.132 6
1055.154 5
1055.175 2
1055.196 0
1055.217 0
1055.238 0
1055.259 0
1055.280 3
1055.301 0
1055.322 5
1055.343 0
1055.364 0
1055.385 0
1055.406 0
1055.427 6
1055.448 4
1055.469 11
1055.490 3
1055.511 2
1055.532 0
1055.553 1
1055.574 2
1055.595 0
1055.616 0
1055.637 0
1055.658 0
1055.680 0
1055.701 0
1055.722 0
1055.743 0
1055.764 1
1055.785 3
1055.806 8
1055.827 0
1055.848 1
1055.869 0
1055.890 0
1055.911 7
1055.932 4
1055.953 1
1055.974 0
1055.995 1
1056.016 0
1056.037 0
1056.058 0
1056.079 1
1056.100 0
1056.121 0
1056.142 0
1056.164 1
1056.185 0
1056.206 0
1056.227 0
1056.248 0
1056.269 0
1056.290 0
1056.311 0
1056.332 1
1056.353 0
1056.374 0
1056.395 0
1056.416 3
1056.437 0
1056.458 0
1056.479 1
1056.500 0
1056.521 0
1056.542 3
1056.563 3
1056.585 10
1056.606 10
1056.627 1
1056.648 1
1056.669 0
1056.690 0
1056.711 7
1056.732 1
1056.753 0
1056.774 0
1056.795 2
1056.816 2
1056.837 0
1056.858 6
1056.879 2
1056.900 0
1056.921 0
1056.942 0
1056.963 1
1056.985 7
1057.006 1
1057.027 1
1057.048 0
1057.069 7
1057.090 1
1057.111 0
1057.132 0
1057.153 0
1057.174 0
1057.195 0
1057.216 0
1057.237 0
1057.258 4
1057.279 0
1057.300 1
1057.321 1
1057.342 0
1057.364 0
1057.385 0
1057.406 0
1057.427 5
1057.448 0
1057.469 1
1057.490 2
1057.511 2
1057.532 1
1057.553 3
1057.574 3
1057.595 0
1057.616 1
1057.637 0
1057.658 5
1057.679 1
1057.700 3
1057.722 3
1057.743 3
1057.764 0
1057.785 0
1057.806 0
1057.827 0
1057.848 0
1057.869 4
1057.890 5
1057.911 1
1057.932 1
1057.953 8
1057.974 1
1057.995 0
1058.016 0
1058.038 0
1058.059 1
1058.080 0
1058.101 1
1058.122 0
1058.143 0
1058.164 3
1058.185 11
1058.206 5
1058.227 1
1058.248 3
1058.269 1
1058.290 0
1058.311 0
1058.332 1
1058.354 0
1058.375 4
1058.396 1
1058.417 5
1058.438 0
1058.459 1
1058.480 0
1058.501 0
1058.522 10
1058.543 8
1058.564 2
1058.585 0
1058.606 0
1058.627 0
1058.648 1
1058.670 1
1058.691 1
1058.712 0
1058.733 1
1058.754 0
1058.775 1
1058.796 0
1058.817 0
1058.838 0
1058.859 5
1058.880 1
1058.901 0
1058.922 3
1058.944 0
1058.965 0
1058.986 0
1059.007 5
1059.028 0
1059.049 0
1059.070 0
1059.091 2
1059.112 4
1059.133 0
1059.154 0
1059.175 0
1059.196 0
1059.217 0
1059.239 1
1059.260 1
1059.281 0
1059.302 1
1059.323 2
1059.344 0
1059.365 0
1059.386 6
1059.407 9
1059.428 2
1059.449 0
1059.470 3
1059.492 2
1059.513 4
1059.534 2
1059.555 7
1059.576 6
1059.597 0
1059.618 3
1059.639 9
1059.660 3
1059.681 0
1059.702 1
1059.723 6
1059.744 2
1059.766 0
1059.787 0
1059.808 6
1059.829 0
1059.850 3
1059.871 3
1059.892 9
1059.913 0
1059.934 3
1059.955 0
1059.976 0
1059.997 3
1060.019 1
1060.040 7
1060.061 0
1060.082 0
1060.103 0
1060.124 0
1060.145 0
1060.166 0
1060.187 0
1060.208 3
1060.229 0
1060.251 1
1060.272 4
1060.293 6
1060.314 3
1060.335 2
1060.356 0
1060.377 0
1060.398 0
1060.419 0
1060.440 0
1060.461 1
1060.483 11
1060.504 6
1060.525 0
1060.546 11
1060.567 20
1060.588 6
1060.609 2
1060.630 0
1060.651 5
1060.672 4
1060.693 2
1060.715 1
1060.736 5
1060.757 3
1060.778 5
1060.799 10
1060.820 5
1060.841 3
1060.862 9
1060.883 3
1060.904 3
1060.925 2
1060.947 0
1060.968 0
1060.989 0
1061.010 0
1061.031 2
1061.052 7
1061.073 4
1061.094 0
1061.115 0
1061.136 7
1061.157 4
1061.179 1
1061.200 0
1061.221 0
1061.242 0
1061.263 0
1061.284 0
1061.305 0
1061.326 1
1061.347 0
1061.368 0
1061.390 4
1061.411 6
1061.432 0
1061.453 1
1061.474 7
1061.495 2
1061.516 5
1061.537 10
1061.558 9
1061.579 2
1061.601 8
1061.622 4
1061.643 0
1061.664 0
1061.685 0
1061.706 0
1061.727 0
1061.748 7
1061.769 0
1061.790 2
1061.812 4
1061.833 4
1061.854 6
1061.875 0
1061.896 0
1061.917 1
1061.938 0
1061.959 0
1061.980 0
1062.002 1
1062.023 0
1062.044 0
1062.065 3
1062.086 2
1062.107 0
1062.128 5
1062.149 4
1062.170 5
1062.191 0
1062.213 0
1062.234 4
1062.255 0
1062.276 0
1062.297 0
1062.318 2
1062.339 0
1062.360 2
1062.381 1
1062.403 0
1062.424 0
1062.445 1
1062.466 8
1062.487 1
1062.508 8
1062.529 2
1062.550 1
1062.571 0
1062.593 0
1062.614 0
1062.635 6
1062.656 1
1062.677 1
1062.698 2
1062.719 3
1062.740 3
1062.761 5
1062.783 0
1062.804 5
1062.825 6
1062.846 0
1062.867 0
1062.888 0
1062.909 0
1062.930 0
1062.951 0
1062.973 0
1062.994 0
1063.015 0
1063.036 3
1063.057 0
1063.078 0
1063.099 4
1063.120 0
1063.141 0
1063.163 0
1063.184 0
1063.205 0
1063.226 0
1063.247 5
1063.268 1
1063.289 0
1063.310 0
1063.332 0
1063.353 2
1063.374 0
1063.395 0
1063.416 0
1063.437 0
1063.458 0
1063.479 1
1063.500 4
1063.522 1
1063.543 2
1063.564 4
1063.585 4
1063.606 0
1063.627 0
1063.648 0
1063.669 1
1063.691 1
1063.712 0
1063.733 0
1063.754 0
1063.775 2
1063.796 0
1063.817 5
1063.838 0
1063.860 12
1063.881 11
1063.902 1
1063.923 1
1063.944 0
1063.965 2
1063.986 2
1064.007 2
1064.029 1
1064.050 1
1064.071 6
1064.092 0
1064.113 0
1064.134 0
1064.155 0
1064.176 3
1064.198 6
1064.219 2
1064.240 5
1064.261 6
1064.282 3
1064.303 0
1064.324 4
1064.345 0
1064.367 0
1064.388 0
1064.409 0
1064.430 0
1064.451 0
1064.472 0
1064.493 0
1064.514 0
1064.536 0
1064.557 0
1064.578 0
1064.599 0
1064.620 0
1064.641 4
1064.662 0
1064.684 0
1064.705 1
1064.726 7
1064.747 0
1064.768 0
1064.789 8
1064.810 3
1064.831 1
1064.853 0
1064.874 9
1064.895 1
1064.916 0
1064.937 0
1064.958 1
1064.979 0
1065.001 0
1065.022 0
1065.043 1
1065.064 0
1065.085 3
1065.106 0
1065.127 0
1065.148 1
1065.170 2
1065.191 3
1065.212 0
1065.233 1
1065.254 2
1065.275 0
1065.296 2
1065.318 2
1065.339 0
1065.360 11
1065.381 0
1065.402 0
1065.423 2
1065.444 1
1065.466 7
1065.487 1
1065.508 0
1065.529 0
1065.550 5
1065.571 1
1065.592 2
1065.614 1
1065.635 1
1065.656 2
1065.677 1
1065.698 0
1065.719 0
1065.740 1
1065.761 2
1065.783 1
1065.804 3
1065.825 0
1065.846 1
1065.867 5
1065.888 1
1065.909 0
1065.931 0
1065.952 0
1065.973 0
1065.994 0
1066.015 0
1066.036 1
1066.058 0
1066.079 0
1066.100 0
1066.121 0
1066.142 0
1066.163 0
1066.184 0
1066.206 6
1066.227 3
1066.248 1
1066.269 0
1066.290 0
1066.311 9
1066.332 0
1066.354 7
1066.375 4
1066.396 1
1066.417 0
1066.438 0
1066.459 6
1066.480 4
1066.502 0
1066.523 0
1066.544 0
1066.565 0
1066.586 0
1066.607 0
1066.629 0
1066.650 0
1066.671 0
1066.692 0
1066.713 0
1066.734 0
1066.755 0
1066.777 0
1066.798 0
1066.819 0
1066.840 0
1066.861 2
1066.882 2
1066.903 3
1066.925 0
1066.946 4
1066.967 6
1066.988 0
1067.009 0
1067.030 0
1067.052 0
1067.073 0
1067.094 0
1067.115 0
1067.136 0
1067.157 0
1067.178 0
1067.200 0
1067.221 0
1067.242 0
1067.263 0
1067.284 4
1067.305 0
1067.327 0
1067.348 0
1067.369 4
1067.390 0
1067.411 5
1067.432 7
1067.454 0
1067.475 0
1067.496 3
1067.517 2
1067.538 8
1067.559 2
1067.581 0
1067.602 0
1067.623 6
1067.644 2
1067.665 4
1067.686 2
1067.707 0
1067.729 1
1067.750 6
1067.771 2
1067.792 0
1067.813 0
1067.834 0
1067.856 0
1067.877 0
1067.898 1
1067.919 0
1067.940 0
1067.961 0
1067.983 1
1068.004 0
1068.025 0
1068.046 0
1068.067 0
1068.088 0
1068.110 0
1068.131 0
1068.152 0
1068.173 0
1068.194 0
1068.215 0
1068.237 1
1068.258 5
1068.279 1
1068.300 4
1068.321 2
1068.342 0
1068.364 6
1068.385 4
1068.406 0
1068.427 0
1068.448 15
1068.469 18
1068.491 5
1068.512 3
1068.533 3
1068.554 5
1068.575 0
1068.596 0
1068.618 0
1068.639 0
1068.660 0
1068.681 0
1068.702 0
1068.723 1
1068.745 1
1068.766 5
1068.787 0
1068.808 0
1068.829 0
1068.850 0
1068.872 4
1068.893 1
1068.914 0
1068.935 0
1068.956 0
1068.978 4
1068.999 10
1069.020 5
1069.041 2
1069.062 0
1069.083 0
1069.105 0
1069.126 1
1069.147 0
1069.168 0
1069.189 2
1069.210 0
1069.232 3
1069.253 5
1069.274 1
1069.295 0
1069.316 4
1069.338 0
1069.359 0
1069.380 4
1069.401 5
1069.422 3
1069.443 0
1069.465 27
1069.486 14
1069.507 3
1069.528 16
1069.549 40
1069.570 16
1069.592 0
1069.613 1
1069.634 0
1069.655 4
1069.676 2
1069.698 0
1069.719 3
1069.740 7
1069.761 0
1069.782 1
1069.803 2
1069.825 5
1069.846 0
1069.867 2
1069.888 5
1069.909 4
1069.931 3
1069.952 0
1069.973 0
1069.994 0
1070.015 0
1070.037 11
1070.058 7
1070.079 1
1070.100 0
1070.121 0
1070.142 1
1070.164 0
1070.185 0
1070.206 0
1070.227 0
1070.248 4
1070.270 7
1070.291 5
1070.312 0
1070.333 0
1070.354 0
1070.375 0
1070.397 0
1070.418 0
1070.439 0
1070.460 0
1070.481 5
1070.503 7
1070.524 28
1070.545 29
1070.566 13
1070.587 2
1070.609 0
1070.630 0
1070.651 0
1070.672 3
1070.693 0
1070.715 0
1070.736 0
1070.757 2
1070.778 3
1070.799 5
1070.820 3
1070.842 3
1070.863 0
1070.884 0
1070.905 0
1070.926 0
1070.948 0
1070.969 3
1070.990 1
1071.011 1
1071.032 4
1071.054 0
1071.075 0
1071.096 5
1071.117 11
1071.138 3
1071.160 0
1071.181 2
1071.202 0
1071.223 2
1071.244 1
1071.266 2
1071.287 1
1071.308 0
1071.329 0
1071.350 0
1071.372 4
1071.393 1
1071.414 0
1071.435 5
1071.456 9
1071.478 5
1071.499 23
1071.520 32
1071.541 12
1071.562 0
1071.584 1
1071.605 0
1071.626 4
1071.647 2
1071.668 3
1071.690 3
1071.711 0
1071.732 3
1071.753 9
1071.774 0
1071.796 3
1071.817 0
1071.838 0
1071.859 9
1071.880 5
1071.902 0
1071.923 0
1071.944 0
1071.965 0
1071.986 0
1072.008 2
1072.029 5
1072.050 0
1072.071 0
1072.092 4
1072.114 14
1072.135 2
1072.156 0
1072.177 3
1072.198 1
1072.220 10
1072.241 2
1072.262 4
1072.283 0
1072.304 1
1072.326 0
1072.347 0
1072.368 8
1072.389 0
1072.411 1
1072.432 5
1072.453 0
1072.474 0
1072.495 0
1072.517 0
1072.538 8
1072.559 7
1072.580 1
1072.601 0
1072.623 0
1072.644 8
1072.665 4
1072.686 4
1072.707 4
1072.729 1
1072.750 0
1072.771 1
1072.792 0
1072.814 1
1072.835 1
1072.856 0
1072.877 0
1072.898 0
1072.920 0
1072.941 0
1072.962 0
1072.983 6
1073.004 5
1073.026 0
1073.047 2
1073.068 0
1073.089 0
1073.110 0
1073.132 0
1073.153 1
1073.174 0
1073.195 0
1073.217 0
1073.238 5
1073.259 0
1073.280 0
1073.301 0
1073.323 0
1073.344 0
1073.365 0
1073.386 0
1073.408 0
1073.429 0
1073.450 0
1073.471 2
1073.492 6
1073.514 3
1073.535 0
1073.556 3
1073.577 1
1073.598 0
1073.620 0
1073.641 1
1073.662 0
1073.683 11
1073.705 5
1073.726 9
1073.747 4
1073.768 0
1073.789 0
1073.811 4
1073.832 2
1073.853 0
1073.874 0
1073.896 0
1073.917 7
1073.938 0
1073.959 3
1073.980 2
1074.002 0
1074.023 0
1074.044 0
1074.065 0
1074.087 0
1074.108 8
1074.129 0
1074.150 0
1074.172 0
1074.193 3
1074.214 0
1074.235 0
1074.256 1
1074.278 2
1074.299 1
1074.320 0
1074.341 0
1074.363 1
1074.384 2
1074.405 0
1074.426 0
1074.447 0
1074.469 0
1074.490 0
1074.511 0
1074.532 4
1074.554 2
1074.575 7
1074.596 1
1074.617 5
1074.639 7
1074.660 1
1074.681 0
1074.702 0
1074.723 0
1074.745 0
1074.766 0
1074.787 0
1074.808 0
1074.830 0
1074.851 2
1074.872 0
1074.893 3
1074.915 0
1074.936 1
1074.957 3
1074.978 0
1074.999 1
1075.021 2
1075.042 1
1075.063 0
1075.084 0
1075.106 0
1075.127 0
1075.148 0
1075.169 0
1075.191 1
1075.212 3
1075.233 0
1075.254 0
1075.276 0
1075.297 3
1075.318 0
1075.339 3
1075.360 1
1075.382 0
1075.403 0
1075.424 0
1075.445 0
1075.467 3
1075.488 8
1075.509 0
1075.530 15
1075.552 8
1075.573 3
1075.594 2
1075.615 0
1075.637 0
1075.658 2
1075.679 0
1075.700 0
1075.722 0
1075.743 0
1075.764 6
1075.785 0
1075.807 1
1075.828 0
1075.849 12
1075.870 8
1075.891 1
1075.913 0
1075.934 0
1075.955 0
1075.976 0
1075.998 0
1076.019 0
1076.040 0
1076.061 0
1076.083 5
1076.104 0
1076.125 2
1076.146 6
1076.168 0
1076.189 1
1076.210 0
1076.231 0
1076.253 0
1076.274 0
1076.295 0
1076.316 0
1076.338 0
1076.359 4
1076.380 1
1076.401 0
1076.423 4
1076.444 3
1076.465 0
1076.486 3
1076.508 0
1076.529 0
1076.550 6
1076.571 2
1076.593 1
1076.614 0
1076.635 0
1076.656 0
1076.678 2
1076.699 0
1076.720 0
1076.741 0
1076.763 0
1076.784 0
1076.805 0
1076.826 1
1076.848 0
1076.869 4
1076.890 0
1076.911 0
1076.933 0
1076.954 1
1076.975 0
1076.996 1
1077.018 2
1077.039 0
1077.060 4
1077.081 4
1077.103 0
1077.124 0
1077.145 5
1077.166 3
1077.188 0
1077.209 1
1077.230 0
1077.251 0
1077.273 0
1077.294 3
1077.315 0
1077.336 0
1077.358 0
1077.379 1
1077.400 0
1077.421 4
1077.443 0
1077.464 0
1077.485 0
1077.507 4
1077.528 8
1077.549 9
1077.570 6
1077.592 7
1077.613 8
1077.634 0
1077.655 5
1077.677 1
1077.698 4
1077.719 3
1077.740 13
1077.762 8
1077.783 0
1077.804 8
1077.825 5
1077.847 0
1077.868 0
1077.889 0
1077.910 0
1077.932 0
1077.953 0
1077.974 12
1077.996 7
1078.017 2
1078.038 0
1078.059 3
1078.081 0
1078.102 0
1078.123 3
1078.144 0
1078.166 0
1078.187 1
1078.208 4
1078.229 5
1078.251 2
1078.272 7
1078.293 5
1078.315 1
1078.336 0
1078.357 1
1078.378 7
1078.400 0
1078.421 2
1078.442 8
1078.463 3
1078.485 0
1078.506 5
1078.527 3
1078.548 8
1078.570 11
1078.591 5
1078.612 0
1078.634 3
1078.655 0
1078.676 3
1078.697 5
1078.719 3
1078.740 0
1078.761 0
1078.782 1
1078.804 0
1078.825 0
1078.846 0
1078.868 0
1078.889 0
1078.910 2
1078.931 3
1078.953 0
1078.974 1
1078.995 0
1079.016 5
1079.038 0
1079.059 0
1079.080 0
1079.102 2
1079.123 3
1079.144 3
1079.165 0
1079.187 0
1079.208 0
1079.229 1
1079.250 0
1079.272 0
1079.293 9
1079.314 5
1079.336 0
1079.357 0
1079.378 0
1079.399 0
1079.421 0
1079.442 4
1079.463 13
1079.484 8
1079.506 7
1079.527 10
1079.548 16
1079.570 8
1079.591 4
1079.612 0
1079.633 0
1079.655 0
1079.676 6
1079.697 0
1079.719 0
1079.740 0
1079.761 0
1079.782 0
1079.804 0
1079.825 0
1079.846 1
1079.868 0
1079.889 0
1079.910 0
1079.931 3
1079.953 6
1079.974 2
1079.995 0
1080.017 0
1080.038 0
1080.059 0
1080.080 0
1080.102 1
1080.123 1
1080.144 1
1080.166 1
1080.187 0
1080.208 1
1080.229 0
1080.251 0
1080.272 0
1080.293 0
1080.315 2
1080.336 4
1080.357 2
1080.378 0
1080.400 1
1080.421 6
1080.442 1
1080.464 4
1080.485 8
1080.506 0
1080.527 8
1080.549 17
1080.570 26
1080.591 6
1080.613 14
1080.634 7
1080.655 18
1080.676 20
1080.698 11
1080.719 3
1080.740 2
1080.762 0
1080.783 6
1080.804 0
1080.825 3
1080.847 5
1080.868 0
1080.889 0
1080.911 0
1080.932 0
1080.953 4
1080.974 2
1080.996 9
1081.017 1
1081.038 0
1081.060 0
1081.081 0
1081.102 3
1081.124 8
1081.145 2
1081.166 0
1081.187 0
1081.209 0
1081.230 3
1081.251 5
1081.273 3
1081.294 0
1081.315 3
1081.336 2
1081.358 0
1081.379 0
1081.400 1
1081.422 0
1081.443 0
1081.464 8
1081.486 14
1081.507 1
1081.528 6
1081.549 4
1081.571 7
1081.592 2
1081.613 10
1081.635 13
1081.656 6
1081.677 4
1081.699 5
1081.720 3
1081.741 8
1081.762 0
1081.784 1
1081.805 3
1081.826 0
1081.848 1
1081.869 0
1081.890 3
1081.912 2
1081.933 0
1081.954 1
1081.975 4
1081.997 0
1082.018 1
1082.039 2
1082.061 0
1082.082 5
1082.103 1
1082.125 1
1082.146 0
1082.167 0
1082.189 0
1082.210 0
1082.231 0
1082.252 8
1082.274 0
1082.295 5
1082.316 4
1082.338 0
1082.359 1
1082.380 0
1082.402 0
1082.423 0
1082.444 5
1082.465 1
1082.487 0
1082.508 0
1082.529 1
1082.551 10
1082.572 17
1082.593 5
1082.615 1
1082.636 5
1082.657 1
1082.679 7
1082.700 0
1082.721 4
1082.743 4
1082.764 2
1082.785 0
1082.806 21
1082.828 9
1082.849 0
1082.870 0
1082.892 0
1082.913 0
1082.934 1
1082.956 1
1082.977 1
1082.998 0
1083.020 11
1083.041 2
1083.062 16
1083.084 7
1083.105 4
1083.126 0
1083.147 0
1083.169 0
1083.190 1
1083.211 2
1083.233 0
1083.254 0
1083.275 0
1083.297 0
1083.318 0
1083.339 0
1083.361 0
1083.382 0
1083.403 1
1083.425 12
1083.446 7
1083.467 3
1083.489 1
1083.510 1
1083.531 0
1083.552 2
1083.574 9
1083.595 2
1083.616 0
1083.638 0
1083.659 9
1083.680 2
1083.702 1
1083.723 0
1083.744 0
1083.766 1
1083.787 6
1083.808 1
1083.830 0
1083.851 1
1083.872 0
1083.894 0
1083.915 2
1083.936 4
1083.958 3
1083.979 0
1084.000 0
1084.022 0
1084.043 0
1084.064 0
1084.085 0
1084.107 5
1084.128 0
1084.149 8
1084.171 0
1084.192 0
1084.213 9
1084.235 2
1084.256 1
1084.277 3
1084.299 0
1084.320 0
1084.341 0
1084.363 0
1084.384 0
1084.405 0
1084.427 0
1084.448 1
1084.469 0
1084.491 0
1084.512 0
1084.533 3
1084.555 7
1084.576 0
1084.597 1
1084.619 7
1084.640 0
1084.661 0
1084.683 0
1084.704 2
1084.725 0
1084.747 0
1084.768 0
1084.789 0
1084.811 0
1084.832 0
1084.853 1
1084.875 1
1084.896 0
1084.917 5
1084.939 2
1084.960 0
1084.981 0
1085.003 11
1085.024 2
1085.045 0
1085.067 0
1085.088 3
1085.109 7
1085.131 0
1085.152 0
1085.173 0
1085.195 0
1085.216 1
1085.237 4
1085.259 0
1085.280 0
1085.301 2
1085.323 0
1085.344 0
1085.365 1
1085.387 0
1085.408 0
1085.429 1
1085.451 1
1085.472 1
1085.493 6
1085.515 16
1085.536 10
1085.557 2
1085.579 0
1085.600 0
1085.621 0
1085.643 0
1085.664 0
1085.685 0
1085.707 0
1085.728 6
1085.749 2
1085.771 5
1085.792 0
1085.813 1
1085.835 1
1085.856 0
1085.877 1
1085.899 2
1085.920 0
1085.941 0
1085.963 0
1085.984 18
1086.005 8
1086.027 19
1086.048 12
1086.069 0
1086.091 3
1086.112 1
1086.134 3
1086.155 3
1086.176 2
1086.198 0
1086.219 0
1086.240 7
1086.262 11
1086.283 0
1086.304 0
1086.326 0
1086.347 1
1086.368 0
1086.390 0
1086.411 0
1086.432 0
1086.454 0
1086.475 0
1086.496 0
1086.518 0
1086.539 0
1086.560 1
1086.582 7
1086.603 0
1086.624 5
1086.646 0
1086.667 0
1086.689 1
1086.710 0
1086.731 1
1086.753 0
1086.774 5
1086.795 0
1086.817 0
1086.838 0
1086.859 0
1086.881 0
1086.902 0
1086.923 8
1086.945 4
1086.966 0
1086.987 4
1087.009 5
1087.030 0
1087.051 2
1087.073 2
1087.094 4
1087.116 0
1087.137 1
1087.158 2
1087.180 0
1087.201 0
1087.222 1
1087.244 0
1087.265 2
1087.286 1
1087.308 6
1087.329 0
1087.350 0
1087.372 3
1087.393 3
1087.415 0
1087.436 0
1087.457 0
1087.479 0
1087.500 2
1087.521 2
1087.543 0
1087.564 2
1087.585 1
1087.607 9
1087.628 2
1087.649 3
1087.671 0
1087.692 4
1087.714 0
1087.735 0
1087.756 0
1087.778 0
1087.799 0
1087.820 0
1087.842 0
1087.863 0
1087.884 0
1087.906 0
1087.927 0
1087.948 0
1087.970 0
1087.991 0
1088.013 0
1088.034 0
1088.055 0
1088.077 0
1088.098 3
1088.119 0
1088.141 2
1088.162 7
1088.183 8
1088.205 5
1088.226 7
1088.248 0
1088.269 0
1088.290 0
1088.312 3
1088.333 4
1088.354 3
1088.376 0
1088.397 5
1088.418 2
1088.440 4
1088.461 3
1088.483 2
1088.504 22
1088.525 11
1088.547 12
1088.568 11
1088.589 36
1088.611 14
1088.632 1
1088.654 0
1088.675 5
1088.696 0
1088.718 4
1088.739 7
1088.760 2
1088.782 0
1088.803 0
1088.824 0
1088.846 0
1088.867 0
1088.889 0
1088.910 0
1088.931 9
1088.953 9
1088.974 2
1088.995 0
1089.017 0
1089.038 0
1089.060 0
1089.081 0
1089.102 0
1089.124 0
1089.145 3
1089.166 3
1089.188 6
1089.209 0
1089.231 0
1089.252 0
1089.273 0
1089.295 3
1089.316 0
1089.337 0
1089.359 0
1089.380 0
1089.402 3
1089.423 0
1089.444 4
1089.466 5
1089.487 1
1089.508 3
1089.530 7
1089.551 0
1089.573 0
1089.594 0
1089.615 1
1089.637 0
1089.658 2
1089.679 0
1089.701 0
1089.722 0
1089.744 0
1089.765 7
1089.786 2
1089.808 0
1089.829 3
1089.851 0
1089.872 5
1089.893 8
1089.915 3
1089.936 0
1089.957 9
1089.979 6
1090.000 5
1090.022 0
1090.043 0
1090.064 6
1090.086 1
1090.107 1
1090.128 4
1090.150 1
1090.171 0
1090.193 10
1090.214 3
1090.235 4
1090.257 4
1090.278 5
1090.300 3
1090.321 0
1090.342 0
1090.364 0
1090.385 1
1090.406 0
1090.428 0
1090.449 0
1090.471 2
1090.492 4
1090.513 0
1090.535 3
1090.556 7
1090.578 26
1090.599 10
1090.620 2
1090.642 5
1090.663 1
1090.684 2
1090.706 3
1090.727 10
1090.749 0
1090.770 0
1090.791 0
1090.813 0
1090.834 0
1090.856 2
1090.877 1
1090.898 2
1090.920 1
1090.941 0
1090.963 0
1090.984 0
1091.005 1
1091.027 0
1091.048 0
1091.070 0
1091.091 0
1091.112 11
1091.134 7
1091.155 7
1091.176 3
1091.198 0
1091.219 0
1091.241 6
1091.262 3
1091.283 1
1091.305 0
1091.326 0
1091.348 3
1091.369 0
1091.390 0
1091.412 0
1091.433 2
1091.455 1
1091.476 0
1091.497 0
1091.519 9
1091.540 1
1091.562 0
1091.583 4
1091.604 1
1091.626 3
1091.647 8
1091.669 1
1091.690 2
1091.711 0
1091.733 1
1091.754 2
1091.776 0
1091.797 0
1091.818 0
1091.840 0
1091.861 0
1091.883 0
1091.904 0
1091.925 0
1091.947 9
1091.968 11
1091.990 3
1092.011 0
1092.032 1
1092.054 0
1092.075 1
1092.097 1
1092.118 0
1092.139 11
1092.161 3
1092.182 0
1092.204 0
1092.225 7
1092.246 0
1092.268 1
1092.289 5
1092.311 13
1092.332 1
1092.353 2
1092.375 0
1092.396 0
1092.418 0
1092.439 3
1092.460 3
1092.482 3
1092.503 2
1092.525 3
1092.546 7
1092.567 0
1092.589 0
1092.610 0
1092.632 0
1092.653 0
1092.675 1
1092.696 9
1092.717 9
1092.739 2
1092.760 1
1092.782 2
1092.803 0
1092.824 0
1092.846 0
1092.867 1
1092.889 5
1092.910 1
1092.931 0
1092.953 3
1092.974 3
1092.996 0
1093.017 8
1093.038 0
1093.060 0
1093.081 0
1093.103 0
1093.124 2
1093.146 0
1093.167 0
1093.188 0
1093.210 0
1093.231 2
1093.253 0
1093.274 0
1093.295 0
1093.317 3
1093.338 5
1093.360 1
1093.381 0
1093.403 0
1093.424 0
1093.445 0
1093.467 0
1093.488 0
1093.510 2
1093.531 0
1093.552 1
1093.574 3
1093.595 4
1093.617 0
1093.638 0
1093.660 0
1093.681 0
1093.702 0
1093.724 0
1093.745 0
1093.767 3
1093.788 1
1093.809 8
1093.831 5
1093.852 0
1093.874 0
1093.895 0
1093.917 1
1093.938 0
1093.959 0
1093.981 0
1094.002 0
1094.024 0
1094.045 0
1094.066 0
1094.088 0
1094.109 0
1094.131 0
1094.152 1
1094.174 3
1094.195 4
1094.216 0
1094.238 0
1094.259 7
1094.281 0
1094.302 0
1094.324 0
1094.345 0
1094.366 0
1094.388 0
1094.409 0
1094.431 0
1094.452 5
1094.474 8
1094.495 2
1094.516 1
1094.538 0
1094.559 0
1094.581 3
1094.602 3
1094.624 3
1094.645 0
1094.666 0
1094.688 8
1094.709 3
1094.731 0
1094.752 0
1094.774 3
1094.795 1
1094.816 8
1094.838 3
1094.859 1
1094.881 1
1094.902 0
1094.924 0
1094.945 1
1094.966 5
1094.988 0
1095.009 0
1095.031 0
1095.052 5
1095.074 3
1095.095 0
1095.116 2
1095.138 9
1095.159 5
1095.181 6
1095.202 3
1095.224 2
1095.245 8
1095.266 0
1095.288 0
1095.309 1
1095.331 4
1095.352 4
1095.374 4
1095.395 2
1095.416 5
1095.438 14
1095.459 12
1095.481 2
1095.502 14
1095.524 53
1095.545 136
1095.567 181
1095.588 159
1095.609 79
1095.631 22
1095.652 24
1095.674 0
1095.695 4
1095.717 5
1095.738 3
1095.759 1
1095.781 2
1095.802 0
1095.824 0
1095.845 0
1095.867 5
1095.888 8
1095.910 6
1095.931 1
1095.952 0
1095.974 0
1095.995 1
1096.017 0
1096.038 3
1096.060 3
1096.081 0
1096.103 0
1096.124 11
1096.145 13
1096.167 0
1096.188 2
1096.210 10
1096.231 7
1096.253 3
1096.274 0
1096.295 0
1096.317 0
1096.338 2
1096.360 0
1096.381 1
1096.403 1
1096.424 1
1096.446 2
1096.467 4
1096.488 11
1096.510 9
1096.531 64
1096.553 80
1096.574 112
1096.596 55
1096.617 37
1096.639 17
1096.660 9
1096.682 0
1096.703 4
1096.724 9
1096.746 6
1096.767 0
1096.789 0
1096.810 0
1096.832 0
1096.853 7
1096.875 6
1096.896 1
1096.917 7
1096.939 10
1096.960 7
1096.982 3
1097.003 1
1097.025 21
1097.046 6
1097.068 3
1097.089 0
1097.110 1
1097.132 0
1097.153 0
1097.175 0
1097.196 1
1097.218 3
1097.239 0
1097.261 1
1097.282 0
1097.304 0
1097.325 7
1097.346 2
1097.368 1
1097.389 0
1097.411 0
1097.432 0
1097.454 0
1097.475 5
1097.497 4
1097.518 8
1097.540 5
1097.561 23
1097.582 54
1097.604 32
1097.625 18
1097.647 7
1097.668 0
1097.690 0
1097.711 3
1097.733 3
1097.754 0
1097.776 0
1097.797 6
1097.819 1
1097.840 0
1097.861 0
1097.883 1
1097.904 0
1097.926 0
1097.947 0
1097.969 4
1097.990 2
1098.012 0
1098.033 0
1098.055 0
1098.076 0
1098.097 0
1098.119 7
1098.140 1
1098.162 0
1098.183 0
1098.205 0
1098.226 1
1098.248 0
1098.269 0
1098.291 0
1098.312 2
1098.334 1
1098.355 3
1098.377 2
1098.398 7
1098.419 2
1098.441 0
1098.462 0
1098.484 0
1098.505 1
1098.527 6
1098.548 16
1098.570 20
1098.591 7
1098.613 1
1098.634 0
1098.656 0
1098.677 7
1098.698 0
1098.720 0
1098.741 0
1098.763 0
1098.784 0
1098.806 0
1098.827 0
1098.849 0
1098.870 0
1098.892 0
1098.913 0
1098.935 0
1098.956 0
1098.978 0
1098.999 0
1099.021 4
1099.042 3
1099.063 0
1099.085 0
1099.106 2
1099.128 0
1099.149 5
1099.171 7
1099.192 5
1099.214 9
1099.235 0
1099.257 1
1099.278 0
1099.300 0
1099.321 0
1099.343 0
1099.364 0
1099.386 2
1099.407 0
1099.428 0
1099.450 1
1099.471 7
1099.493 2
1099.514 0
1099.536 13
1099.557 4
1099.579 4
1099.600 2
1099.622 1
1099.643 5
1099.665 5
1099.686 8
1099.708 0
1099.729 0
1099.751 0
1099.772 4
1099.794 1
1099.815 7
1099.837 1
1099.858 0
1099.879 2
1099.901 0
1099.922 0
1099.944 1
1099.965 3
1099.987 0
1100.008 7
1100.030 1
1100.051 0
1100.073 0
1100.094 0
1100.116 0
1100.137 0
1100.159 0
1100.180 0
1100.202 0
1100.223 0
1100.245 7
1100.266 1
1100.288 2
1100.309 0
1100.331 2
1100.352 2
1100.374 3
1100.395 9
1100.417 3
1100.438 1
1100.459 11
1100.481 16
1100.502 8
1100.524 7
1100.545 4
1100.567 1
1100.588 4
1100.610 0
1100.631 0
1100.653 0
1100.674 0
1100.696 3
1100.717 0
1100.739 5
1100.760 0
1100.782 4
1100.803 7
1100.825 1
1100.846 0
1100.868 0
1100.889 0
1100.911 1
1100.932 6
1100.954 6
1100.975 6
1100.997 8
1101.018 0
1101.040 0
1101.061 2
1101.083 7
1101.104 0
1101.126 0
1101.147 0
1101.169 0
1101.190 0
1101.212 0
1101.233 0
1101.255 0
1101.276 0
1101.298 0
1101.319 0
1101.341 2
1101.362 7
1101.384 0
1101.405 0
1101.427 0
1101.448 0
1101.469 0
1101.491 1
1101.512 0
1101.534 0
1101.555 0
1101.577 0
1101.598 0
1101.620 0
1101.641 0
1101.663 0
1101.684 0
1101.706 1
1101.727 7
1101.749 6
1101.770 0
1101.792 8
1101.813 2
1101.835 18
1101.856 11
1101.878 0
1101.899 0
1101.921 2
1101.942 0
1101.964 0
1101.985 1
1102.007 1
1102.028 0
1102.050 0
1102.071 0
1102.093 5
1102.114 1
1102.136 0
1102.157 0
1102.179 5
1102.200 4
1102.222 6
1102.243 3
1102.265 0
1102.286 0
1102.308 0
1102.329 0
1102.351 0
1102.372 0
1102.394 1
1102.415 1
1102.437 4
1102.458 3
1102.480 1
1102.501 2
1102.523 3
1102.544 0
1102.566 5
1102.587 2
1102.609 4
1102.630 15
1102.652 11
1102.673 5
1102.695 0
1102.717 0
1102.738 0
1102.760 0
1102.781 0
1102.803 0
1102.824 0
1102.846 2
1102.867 7
1102.889 0
1102.910 0
1102.932 2
1102.953 0
1102.975 0
1102.996 0
1103.018 0
1103.039 0
1103.061 0
1103.082 0
1103.104 0
1103.125 0
1103.147 0
1103.168 9
1103.190 2
1103.211 0
1103.233 0
1103.254 3
1103.276 27
1103.297 9
1103.319 0
1103.340 0
1103.362 3
1103.383 0
1103.405 1
1103.426 5
1103.448 0
1103.469 0
1103.491 0
1103.512 0
1103.534 1
1103.555 0
1103.577 1
1103.598 1
1103.620 0
1103.641 3
1103.663 8
1103.685 0
1103.706 1
1103.728 4
1103.749 5
1103.771 0
1103.792 9
1103.814 11
1103.835 2
1103.857 0
1103.878 0
1103.900 0
1103.921 3
1103.943 1
1103.964 0
1103.986 0
1104.007 1
1104.029 2
1104.050 0
1104.072 0
1104.093 0
1104.115 6
1104.136 1
1104.158 0
1104.179 0
1104.201 1
1104.222 0
1104.244 3
1104.266 9
1104.287 1
1104.309 0
1104.330 0
1104.352 0
1104.373 0
1104.395 0
1104.416 10
1104.438 5
1104.459 2
1104.481 5
1104.502 0
1104.524 1
1104.545 10
1104.567 5
1104.588 1
1104.610 5
1104.631 10
1104.653 8
1104.674 0
1104.696 1
1104.718 3
1104.739 0
1104.761 1
1104.782 0
1104.804 0
1104.825 0
1104.847 0
1104.868 0
1104.890 0
1104.911 0
1104.933 0
1104.954 0
1104.976 0
1104.997 2
1105.019 0
1105.040 0
1105.062 4
1105.083 1
1105.105 0
1105.127 5
1105.148 0
1105.170 0
1105.191 0
1105.213 0
1105.234 0
1105.256 0
1105.277 0
1105.299 0
1105.320 1
1105.342 9
1105.363 5
1105.385 7
1105.406 8
1105.428 4
1105.450 6
1105.471 2
1105.493 2
1105.514 9
1105.536 20
1105.557 66
1105.579 105
1105.600 60
1105.622 44
1105.643 26
1105.665 12
1105.686 0
1105.708 0
1105.729 0
1105.751 0
1105.773 0
1105.794 0
1105.816 3
1105.837 8
1105.859 3
1105.880 0
1105.902 2
1105.923 0
1105.945 0
1105.966 4
1105.988 4
1106.009 0
1106.031 0
1106.053 0
1106.074 1
1106.096 1
1106.117 4
1106.139 2
1106.160 0
1106.182 0
1106.203 0
1106.225 0
1106.246 2
1106.268 5
1106.289 2
1106.311 2
1106.333 7
1106.354 6
1106.376 0
1106.397 0
1106.419 0
1106.440 0
1106.462 0
1106.483 6
1106.505 39
1106.526 66
1106.548 176
1106.570 201
1106.591 138
1106.613 70
1106.634 24
1106.656 14
1106.677 11
1106.699 10
1106.720 4
1106.742 3
1106.763 5
1106.785 1
1106.807 0
1106.828 0
1106.850 0
1106.871 0
1106.893 0
1106.914 5
1106.936 4
1106.957 0
1106.979 5
1107.000 1
1107.022 0
1107.044 0
1107.065 0
1107.087 0
1107.108 0
1107.130 7
1107.151 3
1107.173 0
1107.194 6
1107.216 4
1107.237 0
1107.259 0
1107.281 0
1107.302 0
1107.324 0
1107.345 5
1107.367 0
1107.388 0
1107.410 2
1107.431 1
1107.453 3
1107.475 1
1107.496 0
1107.518 28
1107.539 60
1107.561 83
1107.582 81
1107.604 35
1107.625 6
1107.647 3
1107.669 2
1107.690 7
1107.712 0
1107.733 0
1107.755 0
1107.776 7
1107.798 8
1107.819 0
1107.841 1
1107.863 2
1107.884 5
1107.906 4
1107.927 0
1107.949 0
1107.970 0
1107.992 0
1108.013 0
1108.035 0
1108.057 2
1108.078 3
1108.100 3
1108.121 0
1108.143 1
1108.164 4
1108.186 2
1108.207 0
1108.229 7
1108.251 4
1108.272 0
1108.294 1
1108.315 6
1108.337 2
1108.358 0
1108.380 0
1108.402 0
1108.423 5
1108.445 5
1108.466 3
1108.488 0
1108.509 7
1108.531 10
1108.552 19
1108.574 20
1108.596 18
1108.617 23
1108.639 22
1108.660 19
1108.682 11
1108.703 3
1108.725 1
1108.747 4
1108.768 0
1108.790 0
1108.811 0
1108.833 0
1108.854 3
1108.876 2
1108.897 0
1108.919 0
1108.941 0
1108.962 1
1108.984 1
1109.005 3
1109.027 0
1109.048 0
1109.070 0
1109.092 3
1109.113 0
1109.135 0
1109.156 3
1109.178 1
1109.199 0
1109.221 0
1109.243 0
1109.264 0
1109.286 2
1109.307 1
1109.329 4
1109.350 1
1109.372 2
1109.394 1
1109.415 0
1109.437 3
1109.458 3
1109.480 0
1109.501 6
1109.523 1
1109.545 6
1109.566 3
1109.588 3
1109.609 1
1109.631 2
1109.652 0
1109.674 0
1109.696 2
1109.717 3
1109.739 0
1109.760 0
1109.782 0
1109.803 0
1109.825 2
1109.847 0
1109.868 0
1109.890 0
1109.911 1
1109.933 5
1109.955 0
1109.976 3
1109.998 1
1110.019 0
1110.041 1
1110.062 2
1110.084 2
1110.106 0
1110.127 0
1110.149 0
1110.170 0
1110.192 1
1110.213 7
1110.235 0
1110.257 0
1110.278 1
1110.300 6
1110.321 0
1110.343 0
1110.365 3
1110.386 6
1110.408 2
1110.429 0
1110.451 0
1110.472 2
1110.494 6
1110.516 17
1110.537 22
1110.559 8
1110.580 7
1110.602 6
1110.624 7
1110.645 0
1110.667 4
1110.688 10
1110.710 3
1110.731 2
1110.753 0
1110.775 0
1110.796 1
1110.818 3
1110.839 0
1110.861 1
1110.883 1
1110.904 5
1110.926 8
1110.947 4
1110.969 0
1110.990 1
1111.012 5
1111.034 0
1111.055 9
1111.077 1
1111.098 0
1111.120 4
1111.142 0
1111.163 0
1111.185 0
1111.206 0
1111.228 1
1111.250 0
1111.271 3
1111.293 0
1111.314 0
1111.336 0
1111.357 0
1111.379 0
1111.401 2
1111.422 0
1111.444 0
1111.465 0
1111.487 0
1111.509 16
1111.530 23
1111.552 12
1111.573 2
1111.595 5
1111.617 6
1111.638 0
1111.660 0
1111.681 3
1111.703 4
1111.725 8
1111.746 10
1111.768 4
1111.789 3
1111.811 1
1111.833 1
1111.854 0
1111.876 0
1111.897 3
1111.919 5
1111.940 5
1111.962 0
1111.984 1
1112.005 0
1112.027 0
1112.048 6
1112.070 1
1112.092 3
1112.113 11
1112.135 5
1112.156 0
1112.178 0
1112.200 0
1112.221 0
1112.243 0
1112.264 0
1112.286 10
1112.308 8
1112.329 3
1112.351 4
1112.372 0
1112.394 0
1112.416 0
1112.437 3
1112.459 0
1112.480 0
1112.502 0
1112.524 2
1112.545 9
1112.567 5
1112.588 10
1112.610 5
1112.632 4
1112.653 2
1112.675 3
1112.696 0
1112.718 0
1112.740 3
1112.761 0
1112.783 0
1112.805 2
1112.826 2
1112.848 2
1112.869 0
1112.891 0
1112.913 0
1112.934 10
1112.956 4
1112.977 0
1112.999 0
1113.021 0
1113.042 1
1113.064 0
1113.085 0
1113.107 0
1113.129 4
1113.150 0
1113.172 0
1113.193 0
1113.215 0
1113.237 0
1113.258 0
1113.280 0
1113.301 0
1113.323 0
1113.345 2
1113.366 5
1113.388 1
1113.410 0
1113.431 0
1113.453 4
1113.474 3
1113.496 0
1113.518 1
1113.539 0
1113.561 8
1113.582 2
1113.604 0
1113.626 8
1113.647 3
1113.669 2
1113.690 0
1113.712 0
1113.734 18
1113.755 20
1113.777 8
1113.799 0
1113.820 0
1113.842 0
1113.863 0
1113.885 1
1113.907 3
1113.928 0
1113.950 0
1113.971 0
1113.993 6
1114.015 0
1114.036 0
1114.058 1
1114.080 0
1114.101 0
1114.123 0
1114.144 0
1114.166 0
1114.188 0
1114.209 2
1114.231 5
1114.252 5
1114.274 3
1114.296 0
1114.317 0
1114.339 0
1114.361 0
1114.382 1
1114.404 0
1114.425 0
1114.447 1
1114.469 2
1114.490 4
1114.512 0
1114.534 0
1114.555 0
1114.577 0
1114.598 2
1114.620 3
1114.642 13
1114.663 4
1114.685 0
1114.707 0
1114.728 0
1114.750 0
1114.771 0
1114.793 0
1114.815 4
1114.836 1
1114.858 0
1114.880 0
1114.901 0
1114.923 0
1114.944 1
1114.966 1
1114.988 0
1115.009 2
1115.031 5
1115.053 3
1115.074 0
1115.096 0
1115.117 2
1115.139 6
1115.161 1
1115.182 0
1115.204 0
1115.226 0
1115.247 0
1115.269 0
1115.290 0
1115.312 0
1115.334 0
1115.355 1
1115.377 9
1115.399 2
1115.420 3
1115.442 0
1115.463 6
1115.485 3
1115.507 1
1115.528 8
1115.550 3
1115.572 1
1115.593 2
1115.615 4
1115.637 0
1115.658 3
1115.680 4
1115.701 0
1115.723 0
1115.745 0
1115.766 2
1115.788 0
1115.810 7
1115.831 0
1115.853 5
1115.874 1
1115.896 0
1115.918 5
1115.939 0
1115.961 0
1115.983 0
1116.004 0
1116.026 0
1116.048 0
1116.069 0
1116.091 0
1116.112 0
1116.134 0
1116.156 4
1116.177 7
1116.199 2
1116.221 2
1116.242 8
1116.264 2
1116.286 5
1116.307 0
1116.329 0
1116.351 0
1116.372 0
1116.394 0
1116.415 0
1116.437 0
1116.459 0
1116.480 0
1116.502 1
1116.524 8
1116.545 5
1116.567 0
1116.589 6
1116.610 7
1116.632 0
1116.653 5
1116.675 0
1116.697 0
1116.718 0
1116.740 0
1116.762 0
1116.783 0
1116.805 0
1116.827 0
1116.848 0
1116.870 0
1116.892 0
1116.913 0
1116.935 2
1116.956 1
1116.978 0
1117.000 0
1117.021 0
1117.043 0
1117.065 0
1117.086 0
1117.108 0
1117.130 0
1117.151 2
1117.173 7
1117.195 0
1117.216 0
1117.238 0
1117.260 3
1117.281 0
1117.303 3
1117.324 0
1117.346 0
1117.368 0
1117.389 0
1117.411 3
1117.433 2
1117.454 0
1117.476 0
1117.498 18
1117.519 13
1117.541 27
1117.563 32
1117.584 22
1117.606 2
1117.628 1
1117.649 0
1117.671 0
1117.693 0
1117.714 0
1117.736 0
1117.757 0
1117.779 8
1117.801 4
1117.822 3
1117.844 0
1117.866 0
1117.887 5
1117.909 10
1117.931 9
1117.952 0
1117.974 0
1117.996 0
1118.017 1
1118.039 0
1118.061 0
1118.082 0
1118.104 0
1118.126 0
1118.147 0
1118.169 0
1118.191 6
1118.212 4
1118.234 3
1118.256 0
1118.277 1
1118.299 2
1118.321 2
1118.342 1
1118.364 0
1118.386 4
1118.407 9
1118.429 0
1118.450 1
1118.472 0
1118.494 5
1118.515 27
1118.537 19
1118.559 4
1118.580 8
1118.602 6
1118.624 4
1118.645 2
1118.667 3
1118.689 1
1118.710 0
1118.732 0
1118.754 0
1118.775 0
1118.797 0
1118.819 2
1118.840 3
1118.862 3
1118.884 9
1118.905 0
1118.927 2
1118.949 0
1118.970 2
1118.992 0
1119.014 2
1119.035 1
1119.057 0
1119.079 3
1119.100 5
1119.122 2
1119.144 1
1119.165 0
1119.187 0
1119.209 2
1119.230 0
1119.252 0
1119.274 0
1119.295 0
1119.317 4
1119.339 2
1119.360 11
1119.382 4
1119.404 0
1119.425 2
1119.447 0
1119.469 3
1119.490 11
1119.512 6
1119.534 15
1119.555 17
1119.577 4
1119.599 0
1119.620 3
1119.642 1
1119.664 2
1119.685 4
1119.707 4
1119.729 0
1119.750 0
1119.772 0
1119.794 0
1119.815 0
1119.837 21
1119.859 7
1119.880 1
1119.902 0
1119.924 0
1119.946 0
1119.967 0
1119.989 0
1120.011 1
1120.032 0
1120.054 0
1120.076 0
1120.097 0
1120.119 0
1120.141 6
1120.162 2
1120.184 8
1120.206 0
1120.227 0
1120.249 0
1120.271 0
1120.292 5
1120.314 9
1120.336 0
1120.357 0
1120.379 0
1120.401 1
1120.422 4
1120.444 3
1120.466 3
1120.487 0
1120.509 6
1120.531 2
1120.552 8
1120.574 3
1120.596 8
1120.618 4
1120.639 2
1120.661 0
1120.683 0
1120.704 0
1120.726 0
1120.748 6
1120.769 0
1120.791 6
1120.813 1
1120.834 3
1120.856 0
1120.878 0
1120.899 0
1120.921 0
1120.943 2
1120.964 0
1120.986 0
1121.008 0
1121.029 3
1121.051 2
1121.073 9
1121.095 16
1121.116 5
1121.138 0
1121.160 0
1121.181 0
1121.203 0
1121.225 2
1121.246 12
1121.268 0
1121.290 0
1121.311 0
1121.333 5
1121.355 7
1121.376 4
1121.398 7
1121.420 8
1121.442 3
1121.463 3
1121.485 0
1121.507 6
1121.528 10
1121.550 4
1121.572 1
1121.593 2
1121.615 0
1121.637 3
1121.658 4
1121.680 7
1121.702 1
1121.723 2
1121.745 0
1121.767 1
1121.789 0
1121.810 0
1121.832 6
1121.854 3
1121.875 0
1121.897 0
1121.919 0
1121.940 0
1121.962 1
1121.984 0
1122.005 2
1122.027 4
1122.049 0
1122.071 3
1122.092 1
1122.114 1
1122.136 0
1122.157 0
1122.179 0
1122.201 0
1122.222 2
1122.244 0
1122.266 0
1122.288 0
1122.309 0
1122.331 0
1122.353 1
1122.374 0
1122.396 0
1122.418 0
1122.439 5
1122.461 3
1122.483 0
1122.505 0
1122.526 4
1122.548 2
1122.570 11
1122.591 1
1122.613 7
1122.635 10
1122.656 2
1122.678 0
1122.700 0
1122.722 0
1122.743 2
1122.765 8
1122.787 3
1122.808 4
1122.830 10
1122.852 9
1122.873 0
1122.895 0
1122.917 1
1122.939 3
1122.960 0
1122.982 0
1123.004 0
1123.025 0
1123.047 1
1123.069 0
1123.090 0
1123.112 0
1123.134 0
1123.156 0
1123.177 0
1123.199 0
1123.221 2
1123.242 0
1123.264 0
1123.286 0
1123.308 0
1123.329 0
1123.351 1
1123.373 2
1123.394 1
1123.416 0
1123.438 3
1123.459 0
1123.481 12
1123.503 4
1123.525 9
1123.546 4
1123.568 0
1123.590 0
1123.611 6
1123.633 0
1123.655 0
1123.677 0
1123.698 5
1123.720 0
1123.742 0
1123.763 0
1123.785 0
1123.807 6
1123.829 3
1123.850 0
1123.872 10
1123.894 0
1123.915 0
1123.937 0
1123.959 0
1123.981 0
1124.002 0
1124.024 0
1124.046 3
1124.067 0
1124.089 4
1124.111 5
1124.133 0
1124.154 0
1124.176 0
1124.198 0
1124.219 0
1124.241 3
1124.263 1
1124.285 1
1124.306 0
1124.328 0
1124.350 0
1124.371 0
1124.393 0
1124.415 0
1124.437 0
1124.458 0
1124.480 3
1124.502 5
1124.523 4
1124.545 4
1124.567 1
1124.589 9
1124.610 7
1124.632 0
1124.654 0
1124.675 10
1124.697 4
1124.719 0
1124.741 0
1124.762 0
1124.784 0
1124.806 0
1124.827 0
1124.849 0
1124.871 6
1124.893 4
1124.914 8
1124.936 5
1124.958 1
1124.980 0
1125.001 0
1125.023 0
1125.045 4
1125.066 6
1125.088 0
1125.110 0
1125.132 9
1125.153 4
1125.175 0
1125.197 0
1125.219 0
1125.240 0
1125.262 3
1125.284 0
1125.305 0
1125.327 0
1125.349 0
1125.371 3
1125.392 1
1125.414 2
1125.436 2
1125.458 0
1125.479 0
1125.501 0
1125.523 7
1125.544 7
1125.566 5
1125.588 4
1125.610 9
1125.631 0
1125.653 3
1125.675 5
1125.697 6
1125.718 7
1125.740 5
1125.762 4
1125.783 0
1125.805 0
1125.827 0
1125.849 0
1125.870 0
1125.892 0
1125.914 5
1125.936 12
1125.957 3
1125.979 0
1126.001 0
1126.022 2
1126.044 1
1126.066 0
1126.088 0
1126.109 9
1126.131 2
1126.153 0
1126.175 5
1126.196 6
1126.218 1
1126.240 0
1126.262 0
1126.283 3
1126.305 2
1126.327 0
1126.349 2
1126.370 3
1126.392 5
1126.414 0
1126.435 5
1126.457 4
1126.479 15
1126.501 9
1126.522 2
1126.544 1
1126.566 0
1126.588 0
1126.609 6
1126.631 10
1126.653 5
1126.675 4
1126.696 5
1126.718 3
1126.740 4
1126.762 2
1126.783 0
1126.805 1
1126.827 0
1126.848 1
1126.870 0
1126.892 0
1126.914 0
1126.935 3
1126.957 0
1126.979 0
1127.001 10
1127.022 8
1127.044 21
1127.066 5
1127.088 0
1127.109 0
1127.131 0
1127.153 0
1127.175 0
1127.196 0
1127.218 0
1127.240 0
1127.262 0
1127.283 0
1127.305 3
1127.327 0
1127.349 0
1127.370 0
1127.392 0
1127.414 0
1127.436 0
1127.457 1
1127.479 10
1127.501 7
1127.523 23
1127.544 21
1127.566 23
1127.588 13
1127.610 0
1127.631 7
1127.653 5
1127.675 4
1127.697 1
1127.718 0
1127.740 0
1127.762 0
1127.784 1
1127.805 0
1127.827 0
1127.849 0
1127.871 1
1127.892 0
1127.914 0
1127.936 0
1127.958 0
1127.979 0
1128.001 0
1128.023 3
1128.045 0
1128.066 0
1128.088 0
1128.110 0
1128.132 0
1128.153 0
1128.175 0
1128.197 0
1128.219 0
1128.240 0
1128.262 1
1128.284 0
1128.306 0
1128.327 0
1128.349 0
1128.371 3
1128.393 1
1128.414 20
1128.436 8
1128.458 10
1128.480 6
1128.501 5
1128.523 5
1128.545 34
1128.567 36
1128.588 6
1128.610 13
1128.632 3
1128.654 0
1128.675 0
1128.697 6
1128.719 1
1128.741 0
1128.763 0
1128.784 0
1128.806 1
1128.828 0
1128.850 0
1128.871 1
1128.893 3
1128.915 0
1128.937 1
1128.958 2
1128.980 0
1129.002 0
1129.024 0
1129.045 0
1129.067 0
1129.089 2
1129.111 3
1129.132 0
1129.154 0
1129.176 0
1129.198 0
1129.219 1
1129.241 0
1129.263 0
1129.285 0
1129.307 1
1129.328 6
1129.350 1
1129.372 0
1129.394 0
1129.415 1
1129.437 5
1129.459 0
1129.481 5
1129.502 6
1129.524 11
1129.546 5
1129.568 6
1129.590 0
1129.611 3
1129.633 2
1129.655 6
1129.677 3
1129.698 0
1129.720 0
1129.742 0
1129.764 0
1129.785 0
1129.807 0
1129.829 4
1129.851 1
1129.873 1
1129.894 6
1129.916 7
1129.938 6
1129.960 2
1129.981 2
1130.003 5
1130.025 7
1130.047 0
1130.068 0
1130.090 3
1130.112 1
1130.134 2
1130.156 0
1130.177 0
1130.199 2
1130.221 2
1130.243 0
1130.264 0
1130.286 1
1130.308 0
1130.330 7
1130.352 13
1130.373 1
1130.395 0
1130.417 0
1130.439 0
1130.460 0
1130.482 0
1130.504 0
1130.526 5
1130.547 5
1130.569 5
1130.591 5
1130.613 0
1130.635 0
1130.656 2
1130.678 10
1130.700 8
1130.722 8
1130.743 3
1130.765 2
1130.787 4
1130.809 6
1130.831 1
1130.852 5
1130.874 15
1130.896 5
1130.918 3
1130.939 0
1130.961 1
1130.983 4
1131.005 0
1131.027 2
1131.048 2
1131.070 4
1131.092 1
1131.114 0
1131.136 0
1131.157 2
1131.179 0
1131.201 0
1131.223 0
1131.244 0
1131.266 0
1131.288 0
1131.310 0
1131.332 0
1131.353 0
1131.375 8
1131.397 11
1131.419 0
1131.441 3
1131.462 2
1131.484 6
1131.506 6
1131.528 1
1131.549 7
1131.571 3
1131.593 0
1131.615 3
1131.637 2
1131.658 10
1131.680 4
1131.702 2
1131.724 0
1131.746 3
1131.767 0
1131.789 0
1131.811 1
1131.833 1
1131.854 0
1131.876 0
1131.898 0
1131.920 2
1131.942 0
1131.963 1
1131.985 8
1132.007 1
1132.029 0
1132.051 1
1132.072 1
1132.094 0
1132.116 1
1132.138 0
1132.160 0
1132.181 0
1132.203 0
1132.225 0
1132.247 0
1132.268 0
1132.290 2
1132.312 6
1132.334 3
1132.356 0
1132.377 1
1132.399 0
1132.421 0
1132.443 6
1132.465 7
1132.486 7
1132.508 17
1132.530 29
1132.552 11
1132.574 1
1132.595 3
1132.617 2
1132.639 1
1132.661 16
1132.683 10
1132.704 2
1132.726 0
1132.748 3
1132.770 1
1132.792 0
1132.813 4
1132.835 0
1132.857 4
1132.879 4
1132.901 10
1132.922 4
1132.944 0
1132.966 0
1132.988 0
1133.010 0
1133.031 0
1133.053 1
1133.075 7
1133.097 5
1133.119 2
1133.140 0
1133.162 5
1133.184 15
1133.206 4
1133.228 5
1133.249 0
1133.271 0
1133.293 0
1133.315 0
1133.337 0
1133.358 1
1133.380 0
1133.402 0
1133.424 1
1133.446 0
1133.467 2
1133.489 6
1133.511 6
1133.533 2
1133.555 9
1133.576 14
1133.598 16
1133.620 2
1133.642 1
1133.664 3
1133.685 1
1133.707 1
1133.729 4
1133.751 5
1133.773 1
1133.795 2
1133.816 0
1133.838 0
1133.860 2
1133.882 4
1133.904 0
1133.925 0
1133.947 7
1133.969 6
1133.991 3
1134.013 5
1134.034 11
1134.056 16
1134.078 11
1134.100 1
1134.122 6
1134.143 3
1134.165 0
1134.187 0
1134.209 0
1134.231 0
1134.253 3
1134.274 1
1134.296 3
1134.318 0
1134.340 0
1134.362 0
1134.383 5
1134.405 1
1134.427 0
1134.449 1
1134.471 5
1134.492 5
1134.514 2
1134.536 8
1134.558 0
1134.580 5
1134.602 2
1134.623 6
1134.645 11
1134.667 1
1134.689 0
1134.711 0
1134.732 0
1134.754 0
1134.776 0
1134.798 0
1134.820 0
1134.842 0
1134.863 0
1134.885 0
1134.907 0
1134.929 0
1134.951 0
1134.972 0
1134.994 0
1135.016 0
1135.038 9
1135.060 1
1135.082 0
1135.103 3
1135.125 1
1135.147 0
1135.169 2
1135.191 0
1135.212 0
1135.234 0
1135.256 0
1135.278 3
1135.300 0
1135.322 0
1135.343 2
1135.365 0
1135.387 0
1135.409 1
1135.431 6
1135.453 9
1135.474 8
1135.496 4
1135.518 3
1135.540 1
1135.562 3
1135.583 0
1135.605 3
1135.627 5
1135.649 0
1135.671 2
1135.693 7
1135.714 0
1135.736 3
1135.758 6
1135.780 1
1135.802 4
1135.824 0
1135.845 0
1135.867 0
1135.889 0
1135.911 0
1135.933 5
1135.955 0
1135.976 3
1135.998 5
1136.020 0
1136.042 0
1136.064 0
1136.086 2
1136.107 8
1136.129 3
1136.151 6
1136.173 1
1136.195 0
1136.217 7
1136.238 1
1136.260 7
1136.282 1
1136.304 0
1136.326 6
1136.348 1
1136.369 0
1136.391 0
1136.413 0
1136.435 1
1136.457 3
1136.479 8
1136.500 4
1136.522 0
1136.544 1
1136.566 1
1136.588 0
1136.610 6
1136.631 7
1136.653 0
1136.675 1
1136.697 7
1136.719 4
1136.741 1
1136.762 0
1136.784 2
1136.806 3
1136.828 0
1136.850 0
1136.872 3
1136.893 0
1136.915 0
1136.937 3
1136.959 10
1136.981 3
1137.003 1
1137.024 7
1137.046 5
1137.068 0
1137.090 4
1137.112 3
1137.134 2
1137.155 0
1137.177 5
1137.199 9
1137.221 2
1137.243 1
1137.265 2
1137.286 0
1137.308 2
1137.330 9
1137.352 6
1137.374 0
1137.396 0
1137.418 0
1137.439 0
1137.461 0
1137.483 0
1137.505 4
1137.527 13
1137.549 5
1137.570 4
1137.592 16
1137.614 14
1137.636 5
1137.658 0
1137.680 1
1137.702 0
1137.723 0
1137.745 2
1137.767 5
1137.789 7
1137.811 9
1137.833 2
1137.854 0
1137.876 0
1137.898 0
1137.920 0
1137.942 0
1137.964 0
1137.986 0
1138.007 11
1138.029 5
1138.051 0
1138.073 0
1138.095 0
1138.117 3
1138.138 8
1138.160 3
1138.182 0
1138.204 0
1138.226 0
1138.248 0
1138.270 13
1138.291 10
1138.313 1
1138.335 0
1138.357 0
1138.379 0
1138.401 0
1138.423 5
1138.444 1
1138.466 0
1138.488 4
1138.510 13
1138.532 4
1138.554 0
1138.576 1
1138.597 0
1138.619 0
1138.641 0
1138.663 1
1138.685 0
1138.707 0
1138.728 6
1138.750 9
1138.772 2
1138.794 0
1138.816 0
1138.838 0
1138.860 3
1138.881 0
1138.903 0
1138.925 0
1138.947 0
1138.969 0
1138.991 0
1139.013 2
1139.034 0
1139.056 0
1139.078 0
1139.100 0
1139.122 0
1139.144 0
1139.166 3
1139.188 0
1139.209 1
1139.231 2
1139.253 0
1139.275 0
1139.297 0
1139.319 1
1139.341 1
1139.362 0
1139.384 7
1139.406 3
1139.428 4
1139.450 0
1139.472 9
1139.494 1
1139.515 1
1139.537 0
1139.559 9
1139.581 9
1139.603 0
1139.625 0
1139.647 0
1139.668 0
1139.690 0
1139.712 0
1139.734 0
1139.756 0
1139.778 5
1139.800 8
1139.822 0
1139.843 3
1139.865 7
1139.887 0
1139.909 0
1139.931 2
1139.953 0
1139.975 9
1139.996 0
1140.018 7
1140.040 3
1140.062 0
1140.084 0
1140.106 0
1140.128 0
1140.150 0
1140.171 0
1140.193 5
1140.215 11
1140.237 3
1140.259 0
1140.281 0
1140.303 0
1140.325 0
1140.346 0
1140.368 0
1140.390 7
1140.412 0
1140.434 4
1140.456 4
1140.478 1
1140.499 0
1140.521 0
1140.543 2
1140.565 0
1140.587 0
1140.609 0
1140.631 3
1140.653 1
1140.674 0
1140.696 2
1140.718 6
1140.740 6
1140.762 0
1140.784 16
1140.806 7
1140.828 0
1140.849 0
1140.871 0
1140.893 0
1140.915 0
1140.937 0
1140.959 0
1140.981 0
1141.003 0
1141.024 1
1141.046 2
1141.068 3
1141.090 2
1141.112 0
1141.134 0
1141.156 1
1141.178 0
1141.200 0
1141.221 0
1141.243 0
1141.265 0
1141.287 0
1141.309 2
1141.331 0
1141.353 1
1141.375 1
1141.396 0
1141.418 0
1141.440 7
1141.462 2
1141.484 4
1141.506 2
1141.528 0
1141.550 0
1141.571 0
1141.593 2
1141.615 0
1141.637 1
1141.659 2
1141.681 0
1141.703 0
1141.725 5
1141.747 7
1141.768 1
1141.790 0
1141.812 0
1141.834 6
1141.856 2
1141.878 0
1141.900 0
1141.922 0
1141.944 0
1141.965 0
1141.987 0
1142.009 0
1142.031 0
1142.053 0
1142.075 0
1142.097 0
1142.119 0
1142.141 3
1142.162 0
1142.184 0
1142.206 0
1142.228 0
1142.250 13
1142.272 6
1142.294 2
1142.316 14
1142.338 26
1142.359 5
1142.381 0
1142.403 0
1142.425 0
1142.447 1
1142.469 4
1142.491 1
1142.513 0
1142.535 0
1142.556 0
1142.578 0
1142.600 0
1142.622 1
1142.644 7
1142.666 2
1142.688 5
1142.710 0
1142.732 5
1142.753 0
1142.775 0
1142.797 10
1142.819 1
1142.841 0
1142.863 0
1142.885 6
1142.907 0
1142.929 5
1142.951 16
1142.972 12
1142.994 5
1143.016 4
1143.038 1
1143.060 11
1143.082 0
1143.104 0
1143.126 0
1143.148 0
1143.169 0
1143.191 6
1143.213 9
1143.235 2
1143.257 0
1143.279 0
1143.301 0
1143.323 2
1143.345 0
1143.367 7
1143.388 9
1143.410 0
1143.432 0
1143.454 0
1143.476 0
1143.498 8
1143.520 3
1143.542 0
1143.564 2
1143.586 2
1143.607 1
1143.629 0
1143.651 1
1143.673 0
1143.695 4
1143.717 8
1143.739 3
1143.761 9
1143.783 7
1143.805 4
1143.827 7
1143.848 3
1143.870 0
1143.892 0
1143.914 10
1143.936 4
1143.958 3
1143.980 0
1144.002 0
1144.024 0
1144.046 0
1144.067 2
1144.089 0
1144.111 12
1144.133 1
1144.155 0
1144.177 1
1144.199 2
1144.221 3
1144.243 2
1144.265 0
1144.287 0
1144.308 0
1144.330 0
1144.352 0
1144.374 0
1144.396 0
1144.418 0
1144.440 0
1144.462 0
1144.484 3
1144.506 3
1144.528 7
1144.549 10
1144.571 12
1144.593 1
1144.615 6
1144.637 7
1144.659 7
1144.681 0
1144.703 1
1144.725 1
1144.747 0
1144.769 2
1144.791 0
1144.812 5
1144.834 11
1144.856 4
1144.878 0
1144.900 1
1144.922 4
1144.944 0
1144.966 0
1144.988 0
1145.010 0
1145.032 0
1145.053 0
1145.075 0
1145.097 0
1145.119 0
1145.141 0
1145.163 0
1145.185 4
1145.207 3
1145.229 0
1145.251 0
1145.273 0
1145.295 2
1145.317 0
1145.338 1
1145.360 1
1145.382 2
1145.404 2
1145.426 0
1145.448 0
1145.470 4
1145.492 0
1145.514 9
1145.536 16
1145.558 2
1145.580 2
1145.601 0
1145.623 0
1145.645 0
1145.667 6
1145.689 8
1145.711 1
1145.733 2
1145.755 2
1145.777 1
1145.799 0
1145.821 6
1145.843 8
1145.865 1
1145.886 0
1145.908 2
1145.930 6
1145.952 0
1145.974 4
1145.996 8
1146.018 2
1146.040 3
1146.062 3
1146.084 0
1146.106 0
1146.128 3
1146.150 0
1146.171 0
1146.193 0
1146.215 0
1146.237 1
1146.259 8
1146.281 2
1146.303 0
1146.325 1
1146.347 4
1146.369 0
1146.391 0
1146.413 0
1146.435 0
1146.457 4
1146.478 1
1146.500 8
1146.522 3
1146.544 7
1146.566 1
1146.588 0
1146.610 6
1146.632 10
1146.654 2
1146.676 0
1146.698 1
1146.720 7
1146.742 10
1146.764 0
1146.786 0
1146.807 0
1146.829 0
1146.851 2
1146.873 2
1146.895 1
1146.917 0
1146.939 0
1146.961 0
1146.983 6
1147.005 0
1147.027 0
1147.049 0
1147.071 0
1147.093 0
1147.115 0
1147.136 0
1147.158 3
1147.180 2
1147.202 4
1147.224 0
1147.246 5
1147.268 0
1147.290 0
1147.312 2
1147.334 0
1147.356 0
1147.378 0
1147.400 4
1147.422 0
1147.444 0
1147.466 6
1147.487 7
1147.509 1
1147.531 0
1147.553 1
1147.575 5
1147.597 0
1147.619 0
1147.641 0
1147.663 6
1147.685 1
1147.707 1
1147.729 4
1147.751 6
1147.773 9
1147.795 5
1147.817 8
1147.839 0
1147.860 0
1147.882 0
1147.904 4
1147.926 2
1147.948 6
1147.970 0
1147.992 0
1148.014 0
1148.036 0
1148.058 0
1148.080 0
1148.102 0
1148.124 0
1148.146 0
1148.168 0
1148.190 0
1148.212 0
1148.234 0
1148.255 0
1148.277 2
1148.299 7
1148.321 10
1148.343 12
1148.365 3
1148.387 0
1148.409 0
1148.431 0
1148.453 12
1148.475 7
1148.497 3
1148.519 3
1148.541 1
1148.563 5
1148.585 5
1148.607 1
1148.629 2
1148.651 8
1148.673 9
1148.694 2
1148.716 3
1148.738 0
1148.760 5
1148.782 0
1148.804 0
1148.826 2
1148.848 0
1148.870 0
1148.892 0
1148.914 0
1148.936 0
1148.958 1
1148.980 3
1149.002 0
1149.024 0
1149.046 0
1149.068 0
1149.090 2
1149.112 4
1149.134 0
1149.155 0
1149.177 0
1149.199 0
1149.221 1
1149.243 4
1149.265 0
1149.287 0
1149.309 0
1149.331 0
1149.353 0
1149.375 0
1149.397 5
1149.419 0
1149.441 0
1149.463 16
1149.485 16
1149.507 4
1149.529 3
1149.551 0
1149.573 13
1149.595 12
1149.617 2
1149.639 2
1149.661 1
1149.682 0
1149.704 6
1149.726 3
1149.748 2
1149.770 7
1149.792 0
1149.814 0
1149.836 8
1149.858 6
1149.880 6
1149.902 1
1149.924 0
1149.946 0
1149.968 3
1149.990 0
1150.012 0
1150.034 0
1150.056 3
1150.078 0
1150.100 2
1150.122 0
1150.144 0
1150.166 0
1150.188 0
1150.210 8
1150.232 3
1150.254 0
1150.276 0
1150.297 0
1150.319 0
1150.341 0
1150.363 0
1150.385 6
1150.407 10
1150.429 10
1150.451 5
1150.473 4
1150.495 13
1150.517 11
1150.539 4
1150.561 3
1150.583 5
1150.605 7
1150.627 0
1150.649 0
1150.671 4
1150.693 0
1150.715 0
1150.737 0
1150.759 1
1150.781 3
1150.803 0
1150.825 0
1150.847 2
1150.869 0
1150.891 0
1150.913 0
1150.935 0
1150.957 0
1150.979 0
1151.000 0
1151.022 0
1151.044 0
1151.066 0
1151.088 0
1151.110 3
1151.132 4
1151.154 0
1151.176 0
1151.198 1
1151.220 0
1151.242 0
1151.264 0
1151.286 0
1151.308 0
1151.330 0
1151.352 3
1151.374 10
1151.396 0
1151.418 0
1151.440 0
1151.462 3
1151.484 0
1151.506 9
1151.528 8
1151.550 7
1151.572 4
1151.594 4
1151.616 7
1151.638 0
1151.660 7
1151.682 6
1151.704 0
1151.726 1
1151.748 0
1151.770 2
1151.792 3
1151.814 0
1151.836 2
1151.858 0
1151.880 0
1151.902 0
1151.924 0
1151.946 9
1151.968 4
1151.990 2
1152.011 0
1152.033 0
1152.055 0
1152.077 0
1152.099 0
1152.121 0
1152.143 3
1152.165 0
1152.187 0
1152.209 1
1152.231 0
1152.253 3
1152.275 4
1152.297 2
1152.319 0
1152.341 0
1152.363 0
1152.385 3
1152.407 1
1152.429 1
1152.451 1
1152.473 0
1152.495 1
1152.517 1
1152.539 2
1152.561 3
1152.583 9
1152.605 16
1152.627 6
1152.649 0
1152.671 0
1152.693 0
1152.715 11
1152.737 4
1152.759 1
1152.781 0
1152.803 0
1152.825 1
1152.847 2
1152.869 0
1152.891 0
1152.913 0
1152.935 2
1152.957 0
1152.979 3
1153.001 1
1153.023 1
1153.045 7
1153.067 0
1153.089 0
1153.111 2
1153.133 0
1153.155 0
1153.177 0
1153.199 3
1153.221 1
1153.243 0
1153.265 1
1153.287 9
1153.309 1
1153.331 6
1153.353 1
1153.375 6
1153.397 5
1153.419 0
1153.441 1
1153.463 3
1153.485 3
1153.507 12
1153.529 2
1153.551 9
1153.573 6
1153.595 2
1153.617 6
1153.639 4
1153.661 0
1153.683 0
1153.705 5
1153.727 6
1153.749 0
1153.771 3
1153.793 5
1153.815 5
1153.837 0
1153.859 0
1153.881 1
1153.903 3
1153.925 1
1153.947 0
1153.969 0
1153.991 0
1154.013 0
1154.035 0
1154.057 0
1154.079 1
1154.101 0
1154.123 1
1154.145 0
1154.167 2
1154.189 0
1154.211 0
1154.233 0
1154.255 0
1154.277 0
1154.299 0
1154.321 2
1154.343 8
1154.365 6
1154.387 0
1154.409 0
1154.431 0
1154.453 8
1154.475 5
1154.497 7
1154.519 2
1154.541 1
1154.563 0
1154.585 1
1154.607 0
1154.629 10
1154.651 11
1154.673 4
1154.695 3
1154.717 5
1154.739 0
1154.761 0
1154.783 0
1154.805 0
1154.827 0
1154.849 0
1154.871 0
1154.893 4
1154.915 1
1154.937 0
1154.959 0
1154.981 12
1155.003 6
1155.025 4
1155.047 8
1155.069 0
1155.091 3
1155.113 4
1155.135 4
1155.157 4
1155.179 1
1155.201 0
1155.223 0
1155.245 0
1155.267 0
1155.289 0
1155.311 0
1155.333 4
1155.355 2
1155.377 8
1155.399 10
1155.421 4
1155.443 8
1155.465 8
1155.487 7
1155.509 5
1155.531 0
1155.553 1
1155.575 4
1155.597 0
1155.619 0
1155.642 3
1155.664 1
1155.686 0
1155.708 1
1155.730 0
1155.752 4
1155.774 2
1155.796 0
1155.818 0
1155.840 0
1155.862 6
1155.884 6
1155.906 0
1155.928 0
1155.950 8
1155.972 11
1155.994 0
1156.016 4
1156.038 0
1156.060 1
1156.082 0
1156.104 4
1156.126 3
1156.148 0
1156.170 0
1156.192 1
1156.214 12
1156.236 6
1156.258 2
1156.280 0
1156.302 3
1156.324 6
1156.346 0
1156.368 3
1156.390 4
1156.412 0
1156.434 0
1156.456 0
1156.478 5
1156.500 0
1156.522 8
1156.544 5
1156.566 4
1156.588 1
1156.610 0
1156.633 2
1156.655 3
1156.677 1
1156.699 3
1156.721 0
1156.743 0
1156.765 2
1156.787 2
1156.809 1
1156.831 14
1156.853 8
1156.875 1
1156.897 0
1156.919 0
1156.941 0
1156.963 0
1156.985 0
1157.007 0
1157.029 0
1157.051 0
1157.073 0
1157.095 0
1157.117 0
1157.139 0
1157.161 0
1157.183 0
1157.205 0
1157.227 0
1157.249 2
1157.271 0
1157.293 0
1157.315 0
1157.337 0
1157.360 0
1157.382 0
1157.404 0
1157.426 0
1157.448 0
1157.470 0
1157.492 0
1157.514 0
1157.536 1
1157.558 2
1157.580 2
1157.602 10
1157.624 1
1157.646 4
1157.668 3
1157.690 0
1157.712 6
1157.734 14
1157.756 10
1157.778 2
1157.800 0
1157.822 2
1157.844 0
1157.866 0
1157.888 0
1157.910 0
1157.932 4
1157.955 1
1157.977 1
1157.999 1
1158.021 4
1158.043 1
1158.065 0
1158.087 0
1158.109 0
1158.131 0
1158.153 4
1158.175 0
1158.197 0
1158.219 0
1158.241 0
1158.263 0
1158.285 5
1158.307 4
1158.329 0
1158.351 0
1158.373 0
1158.395 2
1158.417 8
1158.439 0
1158.461 0
1158.484 0
1158.506 0
1158.528 5
1158.550 0
1158.572 8
1158.594 1
1158.616 0
1158.638 0
1158.660 1
1158.682 3
1158.704 0
1158.726 0
1158.748 0
1158.770 5
1158.792 2
1158.814 0
1158.836 0
1158.858 0
1158.880 0
1158.902 2
1158.924 5
1158.946 0
1158.969 1
1158.991 4
1159.013 0
1159.035 6
1159.057 10
1159.079 1
1159.101 0
1159.123 0
1159.145 0
1159.167 0
1159.189 0
1159.211 1
1159.233 4
1159.255 0
1159.277 0
1159.299 0
1159.321 5
1159.343 0
1159.365 0
1159.388 0
1159.410 3
1159.432 3
1159.454 0
1159.476 2
1159.498 2
1159.520 0
1159.542 0
1159.564 0
1159.586 0
1159.608 0
1159.630 0
1159.652 1
1159.674 0
1159.696 1
1159.718 1
1159.740 1
1159.762 2
1159.785 0
1159.807 0
1159.829 8
1159.851 3
1159.873 4
1159.895 4
1159.917 0
1159.939 0
1159.961 0
1159.983 1
1160.005 0
1160.027 1
1160.049 1
1160.071 0
1160.093 11
1160.115 5
1160.137 0
1160.160 2
1160.182 9
1160.204 0
1160.226 0
1160.248 0
1160.270 0
1160.292 0
1160.314 1
1160.336 1
1160.358 7
1160.380 2
1160.402 0
1160.424 0
1160.446 7
1160.468 4
1160.490 11
1160.513 14
1160.535 2
1160.557 0
1160.579 8
1160.601 6
1160.623 0
1160.645 9
1160.667 1
1160.689 3
1160.711 5
1160.733 1
1160.755 0
1160.777 0
1160.799 6
1160.821 2
1160.843 1
1160.866 0
1160.888 0
1160.910 0
1160.932 0
1160.954 0
1160.976 0
1160.998 6
1161.020 2
1161.042 1
1161.064 0
1161.086 4
1161.108 0
1161.130 1
1161.152 6
1161.175 0
1161.197 4
1161.219 0
1161.241 4
1161.263 3
1161.285 4
1161.307 5
1161.329 0
1161.351 0
1161.373 9
1161.395 4
1161.417 3
1161.439 12
1161.461 2
1161.484 0
1161.506 6
1161.528 4
1161.550 2
1161.572 1
1161.594 0
1161.616 4
1161.638 0
1161.660 3
1161.682 5
1161.704 1
1161.726 0
1161.748 2
1161.770 1
1161.793 6
1161.815 2
1161.837 0
1161.859 0
1161.881 0
1161.903 13
1161.925 2
1161.947 1
1161.969 2
1161.991 1
1162.013 0
1162.035 0
1162.057 0
1162.080 0
1162.102 3
1162.124 1
1162.146 4
1162.168 6
1162.190 3
1162.212 0
1162.234 3
1162.256 0
1162.278 2
1162.300 0
1162.322 0
1162.345 0
1162.367 0
1162.389 2
1162.411 3
1162.433 1
1162.455 14
1162.477 10
1162.499 14
1162.521 19
1162.543 31
1162.565 25
1162.587 19
1162.610 1
1162.632 11
1162.654 12
1162.676 3
1162.698 2
1162.720 2
1162.742 1
1162.764 0
1162.786 1
1162.808 3
1162.830 2
1162.852 6
1162.875 3
1162.897 5
1162.919 2
1162.941 0
1162.963 0
1162.985 4
1163.007 3
1163.029 0
1163.051 0
1163.073 1
1163.095 0
1163.118 1
1163.140 0
1163.162 1
1163.184 4
1163.206 0
1163.228 0
1163.250 0
1163.272 0
1163.294 0
1163.316 4
1163.338 1
1163.361 0
1163.383 0
1163.405 0
1163.427 0
1163.449 0
1163.471 3
1163.493 0
1163.515 1
1163.537 10
1163.559 34
1163.581 17
1163.604 1
1163.626 0
1163.648 0
1163.670 0
1163.692 0
1163.714 0
1163.736 1
1163.758 8
1163.780 7
1163.802 1
1163.824 1
1163.847 0
1163.869 3
1163.891 0
1163.913 2
1163.935 1
1163.957 1
1163.979 2
1164.001 1
1164.023 0
1164.045 0
1164.068 3
1164.090 5
1164.112 0
1164.134 0
1164.156 0
1164.178 4
1164.200 13
1164.222 0
1164.244 0
1164.266 0
1164.289 4
1164.311 1
1164.333 1
1164.355 4
1164.377 1
1164.399 0
1164.421 7
1164.443 2
1164.465 5
1164.487 7
1164.510 6
1164.532 8
1164.554 9
1164.576 1
1164.598 1
1164.620 3
1164.642 8
1164.664 10
1164.686 0
1164.708 0
1164.731 0
1164.753 0
1164.775 5
1164.797 4
1164.819 5
1164.841 1
1164.863 8
1164.885 10
1164.907 2
1164.929 0
1164.952 0
1164.974 1
1164.996 9
1165.018 2
1165.040 0
1165.062 1
1165.084 3
1165.106 6
1165.128 2
1165.151 0
1165.173 0
1165.195 0
1165.217 0
1165.239 0
1165.261 0
1165.283 2
1165.305 2
1165.327 3
1165.350 2
1165.372 3
1165.394 0
1165.416 5
1165.438 0
1165.460 3
1165.482 0
1165.504 0
1165.526 13
1165.549 5
1165.571 1
1165.593 15
1165.615 5
1165.637 4
1165.659 10
1165.681 13
1165.703 5
1165.725 2
1165.748 0
1165.770 2
1165.792 0
1165.814 0
1165.836 0
1165.858 0
1165.880 0
1165.902 1
1165.924 8
1165.947 5
1165.969 3
1165.991 8
1166.013 5
1166.035 5
1166.057 3
1166.079 4
1166.101 0
1166.124 0
1166.146 2
1166.168 2
1166.190 0
1166.212 0
1166.234 0
1166.256 3
1166.278 4
1166.300 2
1166.323 7
1166.345 0
1166.367 0
1166.389 0
1166.411 0
1166.433 1
1166.455 2
1166.477 4
1166.500 1
1166.522 1
1166.544 0
1166.566 3
1166.588 6
1166.610 2
1166.632 4
1166.654 1
1166.677 5
1166.699 0
1166.721 0
1166.743 9
1166.765 16
1166.787 6
1166.809 2
1166.831 1
1166.854 0
1166.876 0
1166.898 0
1166.920 0
1166.942 0
1166.964 2
1166.986 3
1167.008 11
1167.031 2
1167.053 0
1167.075 0
1167.097 2
1167.119 4
1167.141 1
1167.163 1
1167.185 0
1167.208 0
1167.230 0
1167.252 0
1167.274 0
1167.296 0
1167.318 3
1167.340 0
1167.362 4
1167.385 3
1167.407 0
1167.429 0
1167.451 3
1167.473 4
1167.495 2
1167.517 9
1167.539 4
1167.562 1
1167.584 8
1167.606 12
1167.628 16
1167.650 0
1167.672 6
1167.694 1
1167.717 0
1167.739 5
1167.761 0
1167.783 9
1167.805 1
1167.827 0
1167.849 0
1167.871 5
1167.894 0
1167.916 0
1167.938 1
1167.960 2
1167.982 0
1168.004 0
1168.026 0
1168.049 0
1168.071 0
1168.093 0
1168.115 2
1168.137 9
1168.159 9
1168.181 11
1168.203 1
1168.226 0
1168.248 10
1168.270 1
1168.292 4
1168.314 0
1168.336 0
1168.358 0
1168.381 0
1168.403 4
1168.425 1
1168.447 1
1168.469 0
1168.491 0
1168.513 0
1168.536 0
1168.558 2
1168.580 4
1168.602 6
1168.624 0
1168.646 0
1168.668 1
1168.691 1
1168.713 0
1168.735 4
1168.757 1
1168.779 0
1168.801 2
1168.823 0
1168.846 0
1168.868 0
1168.890 8
1168.912 11
1168.934 0
1168.956 1
1168.978 0
1169.001 2
1169.023 4
1169.045 0
1169.067 2
1169.089 5
1169.111 1
1169.133 3
1169.156 0
1169.178 0
1169.200 5
1169.222 0
1169.244 4
1169.266 0
1169.288 0
1169.311 3
1169.333 7
1169.355 9
1169.377 3
1169.399 5
1169.421 1
1169.443 2
1169.466 0
1169.488 0
1169.510 10
1169.532 6
1169.554 5
1169.576 0
1169.599 1
1169.621 3
1169.643 3
1169.665 0
1169.687 0
1169.709 1
1169.731 0
1169.754 5
1169.776 3
1169.798 0
1169.820 1
1169.842 1
1169.864 9
1169.887 2
1169.909 0
1169.931 3
1169.953 0
1169.975 0
1169.997 0
1170.019 1
1170.042 4
1170.064 7
1170.086 0
1170.108 0
1170.130 0
1170.152 16
1170.175 7
1170.197 0
1170.219 5
1170.241 1
1170.263 1
1170.285 0
1170.307 0
1170.330 0
1170.352 0
1170.374 0
1170.396 1
1170.418 0
1170.440 0
1170.463 0
1170.485 5
1170.507 0
1170.529 0
1170.551 0
1170.573 7
1170.596 2
1170.618 6
1170.640 4
1170.662 8
1170.684 1
1170.706 0
1170.728 0
1170.751 0
1170.773 0
1170.795 0
1170.817 2
1170.839 0
1170.861 0
1170.884 4
1170.906 0
1170.928 0
1170.950 1
1170.972 0
1170.994 0
1171.017 0
1171.039 0
1171.061 12
1171.083 1
1171.105 2
1171.127 3
1171.150 0
1171.172 1
1171.194 5
1171.216 4
1171.238 2
1171.260 0
1171.283 7
1171.305 2
1171.327 1
1171.349 0
1171.371 2
1171.393 4
1171.416 2
1171.438 0
1171.460 1
1171.482 4
1171.504 17
1171.526 14
1171.549 15
1171.571 20
1171.593 4
1171.615 7
1171.637 9
1171.659 0
1171.682 0
1171.704 1
1171.726 0
1171.748 0
1171.770 0
1171.792 0
1171.815 0
1171.837 5
1171.859 4
1171.881 0
1171.903 7
1171.925 0
1171.948 0
1171.970 0
1171.992 0
1172.014 1
1172.036 2
1172.059 2
1172.081 4
1172.103 0
1172.125 0
1172.147 0
1172.169 0
1172.192 12
1172.214 8
1172.236 0
1172.258 1
1172.280 0
1172.302 0
1172.325 0
1172.347 9
1172.369 3
1172.391 0
1172.413 0
1172.435 1
1172.458 1
1172.480 1
1172.502 0
1172.524 2
1172.546 4
1172.569 9
1172.591 11
1172.613 7
1172.635 0
1172.657 0
1172.679 2
1172.702 4
1172.724 0
1172.746 0
1172.768 0
1172.790 0
1172.813 0
1172.835 0
1172.857 10
1172.879 3
1172.901 0
1172.923 1
1172.946 5
1172.968 1
1172.990 1
1173.012 3
1173.034 0
1173.057 1
1173.079 8
1173.101 1
1173.123 1
1173.145 2
1173.167 0
1173.190 0
1173.212 0
1173.234 0
1173.256 0
1173.278 0
1173.301 0
1173.323 0
1173.345 1
1173.367 0
1173.389 6
1173.411 6
1173.434 1
1173.456 0
1173.478 0
1173.500 3
1173.522 5
1173.545 1
1173.567 6
1173.589 5
1173.611 6
1173.633 2
1173.656 0
1173.678 0
1173.700 0
1173.722 0
1173.744 9
1173.767 2
1173.789 0
1173.811 0
1173.833 0
1173.855 0
1173.877 0
1173.900 1
1173.922 0
1173.944 0
1173.966 0
1173.988 1
1174.011 3
1174.033 5
1174.055 0
1174.077 0
1174.099 5
1174.122 0
1174.144 0
1174.166 0
1174.188 0
1174.210 0
1174.233 0
1174.255 5
1174.277 4
1174.299 1
1174.321 1
1174.344 3
1174.366 0
1174.388 0
1174.410 0
1174.432 0
1174.454 2
1174.477 5
1174.499 1
1174.521 6
1174.543 7
1174.565 5
1174.588 1
1174.610 0
1174.632 4
1174.654 1
1174.676 5
1174.699 0
1174.721 3
1174.743 2
1174.765 0
1174.787 3
1174.810 8
1174.832 1
1174.854 7
1174.876 4
1174.898 0
1174.921 0
1174.943 2
1174.965 2
1174.987 2
1175.009 0
1175.032 0
1175.054 0
1175.076 10
1175.098 5
1175.120 0
1175.143 5
1175.165 0
1175.187 0
1175.209 2
1175.231 8
1175.254 1
1175.276 3
1175.298 7
1175.320 0
1175.343 0
1175.365 0
1175.387 4
1175.409 1
1175.431 0
1175.454 0
1175.476 0
1175.498 0
1175.520 0
1175.542 4
1175.565 4
1175.587 3
1175.609 0
1175.631 0
1175.653 5
1175.676 8
1175.698 6
1175.720 2
1175.742 0
1175.764 0
1175.787 0
1175.809 2
1175.831 2
1175.853 0
1175.875 0
1175.898 4
1175.920 1
1175.942 1
1175.964 0
1175.987 4
1176.009 1
1176.031 0
1176.053 6
1176.075 0
1176.098 5
1176.120 0
1176.142 6
1176.164 7
1176.186 2
1176.209 2
1176.231 0
1176.253 0
1176.275 0
1176.298 2
1176.320 2
1176.342 0
1176.364 0
1176.386 0
1176.409 0
1176.431 0
1176.453 0
1176.475 2
1176.497 7
1176.520 4
1176.542 0
1176.564 4
1176.586 2
1176.609 0
1176.631 0
1176.653 1
1176.675 4
1176.697 1
1176.720 0
1176.742 0
1176.764 3
1176.786 5
1176.808 0
1176.831 0
1176.853 5
1176.875 2
1176.897 0
1176.920 0
1176.942 0
1176.964 0
1176.986 0
1177.008 0
1177.031 0
1177.053 0
1177.075 0
1177.097 0
1177.120 0
1177.142 0
1177.164 2
1177.186 0
1177.208 2
1177.231 1
1177.253 0
1177.275 0
1177.297 0
1177.320 0
1177.342 0
1177.364 2
1177.386 10
1177.408 5
1177.431 0
1177.453 0
1177.475 0
1177.497 0
1177.520 1
1177.542 3
1177.564 0
1177.586 0
1177.608 0
1177.631 1
1177.653 0
1177.675 0
1177.697 2
1177.720 8
1177.742 1
1177.764 0
1177.786 0
1177.809 0
1177.831 0
1177.853 0
1177.875 3
1177.897 0
1177.920 0
1177.942 0
1177.964 0
1177.986 11
1178.009 3
1178.031 6
1178.053 0
1178.075 0
1178.098 1
1178.120 3
1178.142 0
1178.164 4
1178.186 2
1178.209 0
1178.231 0
1178.253 4
1178.275 0
1178.298 0
1178.320 0
1178.342 1
1178.364 0
1178.387 0
1178.409 0
1178.431 0
1178.453 0
1178.475 0
1178.498 0
1178.520 0
1178.542 2
1178.564 2
1178.587 4
1178.609 0
1178.631 1
1178.653 1
1178.676 3
1178.698 0
1178.720 0
1178.742 0
1178.765 0
1178.787 0
1178.809 1
1178.831 0
1178.853 0
1178.876 0
1178.898 3
1178.920 1
1178.942 6
1178.965 1
1178.987 0
1179.009 0
1179.031 1
1179.054 0
1179.076 5
1179.098 2
1179.120 0
1179.143 1
1179.165 0
1179.187 2
1179.209 0
1179.232 4
1179.254 3
1179.276 0
1179.298 0
1179.321 1
1179.343 5
1179.365 2
1179.387 3
1179.410 1
1179.432 0
1179.454 0
1179.476 0
1179.498 0
1179.521 2
1179.543 0
1179.565 0
1179.587 2
1179.610 0
1179.632 0
1179.654 0
1179.676 9
1179.699 6
1179.721 1
1179.743 3
1179.765 0
1179.788 3
1179.810 0
1179.832 2
1179.854 0
1179.877 0
1179.899 0
1179.921 0
1179.943 0
1179.966 1
1179.988 5
1180.010 0
1180.032 5
1180.055 13
1180.077 4
1180.099 0
1180.121 0
1180.144 4
1180.166 5
1180.188 1
1180.210 0
1180.233 0
1180.255 3
1180.277 2
1180.299 2
1180.322 0
1180.344 7
1180.366 8
1180.388 0
1180.411 1
1180.433 2
1180.455 0
1180.477 0
1180.500 0
1180.522 0
1180.544 0
1180.566 1
1180.589 8
1180.611 9
1180.633 5
1180.655 2
1180.678 0
1180.700 0
1180.722 0
1180.744 4
1180.767 9
1180.789 6
1180.811 0
1180.833 6
1180.856 1
1180.878 0
1180.900 0
1180.923 0
1180.945 0
1180.967 0
1180.989 0
1181.012 3
1181.034 0
1181.056 0
1181.078 4
1181.101 1
1181.123 0
1181.145 0
1181.167 0
1181.190 0
1181.212 0
1181.234 0
1181.256 0
1181.279 0
1181.301 3
1181.323 0
1181.345 2
1181.368 0
1181.390 1
1181.412 0
1181.435 2
1181.457 15
1181.479 6
1181.501 0
1181.524 8
1181.546 12
1181.568 8
1181.590 0
1181.613 15
1181.635 6
1181.657 3
1181.679 0
1181.702 1
1181.724 2
1181.746 5
1181.768 0
1181.791 4
1181.813 1
1181.835 1
1181.858 3
1181.880 0
1181.902 0
1181.924 2
1181.947 0
1181.969 0
1181.991 1
1182.013 7
1182.036 2
1182.058 0
1182.080 0
1182.102 0
1182.125 2
1182.147 0
1182.169 1
1182.192 0
1182.214 0
1182.236 0
1182.258 0
1182.281 0
1182.303 0
1182.325 1
1182.347 0
1182.370 0
1182.392 0
1182.414 2
1182.437 0
1182.459 0
1182.481 5
1182.503 13
1182.526 1
1182.548 7
1182.570 9
1182.592 51
1182.615 104
1182.637 79
1182.659 42
1182.682 29
1182.704 16
1182.726 8
1182.748 0
1182.771 0
1182.793 0
1182.815 0
1182.837 0
1182.860 0
1182.882 0
1182.904 0
1182.927 3
1182.949 2
1182.971 0
1182.993 7
1183.016 3
1183.038 4
1183.060 0
1183.082 0
1183.105 0
1183.127 1
1183.149 2
1183.172 2
1183.194 1
1183.216 0
1183.238 0
1183.261 3
1183.283 7
1183.305 3
1183.328 0
1183.350 0
1183.372 0
1183.394 3
1183.417 14
1183.439 17
1183.461 5
1183.484 2
1183.506 0
1183.528 8
1183.550 27
1183.573 24
1183.595 52
1183.617 34
1183.640 38
1183.662 44
1183.684 21
1183.706 14
1183.729 1
1183.751 7
1183.773 0
1183.795 2
1183.818 0
1183.840 0
1183.862 0
1183.885 0
1183.907 0
1183.929 0
1183.951 0
1183.974 0
1183.996 0
1184.018 0
1184.041 0
1184.063 0
1184.085 3
1184.107 0
1184.130 2
1184.152 0
1184.174 0
1184.197 3
1184.219 0
1184.241 0
1184.264 0
1184.286 2
1184.308 6
1184.330 1
1184.353 0
1184.375 8
1184.397 2
1184.420 3
1184.442 0
1184.464 14
1184.486 16
1184.509 25
1184.531 35
1184.553 43
1184.576 25
1184.598 31
1184.620 24
1184.642 18
1184.665 7
1184.687 7
1184.709 8
1184.732 9
1184.754 3
1184.776 1
1184.799 4
1184.821 1
1184.843 2
1184.865 11
1184.888 5
1184.910 0
1184.932 6
1184.955 4
1184.977 3
1184.999 2
1185.021 0
1185.044 2
1185.066 0
1185.088 0
1185.111 0
1185.133 8
1185.155 5
1185.178 0
1185.200 4
1185.222 0
1185.244 0
1185.267 9
1185.289 2
1185.311 16
1185.334 22
1185.356 3
1185.378 0
1185.401 0
1185.423 0
1185.445 0
1185.467 0
1185.490 8
1185.512 11
1185.534 24
1185.557 18
1185.579 9
1185.601 9
1185.624 5
1185.646 28
1185.668 7
1185.690 2
1185.713 15
1185.735 7
1185.757 0
1185.780 4
1185.802 12
1185.824 2
1185.847 0
1185.869 1
1185.891 4
1185.913 0
1185.936 2
1185.958 0
1185.980 0
1186.003 0
1186.025 0
1186.047 0
1186.070 1
1186.092 3
1186.114 0
1186.137 0
1186.159 0
1186.181 0
1186.203 0
1186.226 0
1186.248 16
1186.270 6
1186.293 3
1186.315 9
1186.337 3
1186.360 0
1186.382 2
1186.404 1
1186.427 1
1186.449 12
1186.471 5
1186.493 0
1186.516 9
1186.538 15
1186.560 12
1186.583 6
1186.605 5
1186.627 7
1186.650 2
1186.672 9
1186.694 11
1186.717 3
1186.739 5
1186.761 3
1186.784 0
1186.806 0
1186.828 0
1186.850 0
1186.873 1
1186.895 5
1186.917 0
1186.940 0
1186.962 0
1186.984 5
1187.007 2
1187.029 3
1187.051 0
1187.074 0
1187.096 0
1187.118 1
1187.141 12
1187.163 4
1187.185 1
1187.207 6
1187.230 0
1187.252 2
1187.274 1
1187.297 0
1187.319 0
1187.341 0
1187.364 0
1187.386 1
1187.408 3
1187.431 0
1187.453 0
1187.475 0
1187.498 3
1187.520 6
1187.542 7
1187.565 6
1187.587 1
1187.609 2
1187.632 1
1187.654 3
1187.676 3
1187.699 0
1187.721 1
1187.743 0
1187.765 0
1187.788 0
1187.810 0
1187.832 0
1187.855 4
1187.877 1
1187.899 3
1187.922 0
1187.944 0
1187.966 1
1187.989 18
1188.011 11
1188.033 3
1188.056 0
1188.078 0
1188.100 0
1188.123 0
1188.145 0
1188.167 0
1188.190 0
1188.212 0
1188.234 0
1188.257 3
1188.279 0
1188.301 7
1188.324 1
1188.346 5
1188.368 0
1188.391 3
1188.413 8
1188.435 0
1188.458 1
1188.480 0
1188.502 0
1188.525 0
1188.547 0
1188.569 10
1188.592 4
1188.614 1
1188.636 0
1188.659 0
1188.681 4
1188.703 0
1188.726 0
1188.748 0
1188.770 2
1188.793 0
1188.815 0
1188.837 0
1188.860 0
1188.882 5
1188.904 1
1188.927 8
1188.949 0
1188.971 1
1188.994 0
1189.016 2
1189.038 2
1189.061 7
1189.083 1
1189.105 0
1189.128 0
1189.150 0
1189.172 6
1189.195 3
1189.217 0
1189.239 0
1189.262 0
1189.284 0
1189.306 0
1189.329 0
1189.351 0
1189.373 0
1189.396 2
1189.418 0
1189.440 0
1189.463 0
1189.485 0
1189.507 2
1189.530 4
1189.552 18
1189.574 12
1189.597 17
1189.619 7
1189.641 5
1189.664 3
1189.686 1
1189.708 6
1189.731 2
1189.753 0
1189.775 0
1189.798 7
1189.820 0
1189.842 8
1189.865 6
1189.887 0
1189.909 0
1189.932 0
1189.954 9
1189.976 9
1189.999 0
1190.021 0
1190.043 0
1190.066 0
1190.088 0
1190.110 0
1190.133 5
1190.155 1
1190.177 0
1190.200 0
1190.222 0
1190.245 0
1190.267 2
1190.289 0
1190.312 0
1190.334 0
1190.356 13
1190.379 5
1190.401 0
1190.423 5
1190.446 3
1190.468 3
1190.490 2
1190.513 0
1190.535 2
1190.557 12
1190.580 9
1190.602 12
1190.624 0
1190.647 3
1190.669 8
1190.691 4
1190.714 6
1190.736 0
1190.759 0
1190.781 3
1190.803 0
1190.826 6
1190.848 5
1190.870 1
1190.893 1
1190.915 11
1190.937 11
1190.960 2
1190.982 1
1191.004 0
1191.027 0
1191.049 0
1191.071 1
1191.094 5
1191.116 4
1191.139 0
1191.161 3
1191.183 2
1191.206 1
1191.228 0
1191.250 0
1191.273 0
1191.295 0
1191.317 3
1191.340 0
1191.362 1
1191.384 7
1191.407 1
1191.429 0
1191.451 0
1191.474 0
1191.496 1
1191.519 2
1191.541 3
1191.563 0
1191.586 11
1191.608 8
1191.630 3
1191.653 2
1191.675 1
1191.697 1
1191.720 2
1191.742 0
1191.764 7
1191.787 7
1191.809 3
1191.832 0
1191.854 0
1191.876 0
1191.899 0
1191.921 3
1191.943 0
1191.966 2
1191.988 1
1192.010 4
1192.033 2
1192.055 4
1192.078 7
1192.100 4
1192.122 0
1192.145 0
1192.167 0
1192.189 0
1192.212 0
1192.234 0
1192.256 2
1192.279 0
1192.301 0
1192.324 1
1192.346 5
1192.368 0
1192.391 0
1192.413 19
1192.435 11
1192.458 0
1192.480 4
1192.502 5
1192.525 0
1192.547 7
1192.570 0
1192.592 2
1192.614 8
1192.637 3
1192.659 0
1192.681 0
1192.704 0
1192.726 0
1192.749 0
1192.771 3
1192.793 10
1192.816 5
1192.838 4
1192.860 1
1192.883 0
1192.905 0
1192.927 0
1192.950 3
1192.972 0
1192.995 0
1193.017 0
1193.039 0
1193.062 0
1193.084 0
1193.106 1
1193.129 10
1193.151 0
1193.174 0
1193.196 0
1193.218 0
1193.241 0
1193.263 0
1193.285 0
1193.308 1
1193.330 2
1193.353 2
1193.375 3
1193.397 0
1193.420 0
1193.442 1
1193.464 0
1193.487 7
1193.509 0
1193.532 0
1193.554 0
1193.576 0
1193.599 0
1193.621 0
1193.643 0
1193.666 1
1193.688 0
1193.711 0
1193.733 0
1193.755 1
1193.778 0
1193.800 0
1193.822 0
1193.845 0
1193.867 1
1193.890 1
1193.912 1
1193.934 0
1193.957 0
1193.979 0
1194.002 4
1194.024 8
1194.046 0
1194.069 0
1194.091 0
1194.113 4
1194.136 0
1194.158 0
1194.181 0
1194.203 0
1194.225 0
1194.248 2
1194.270 0
1194.292 0
1194.315 0
1194.337 8
1194.360 1
1194.382 0
1194.404 0
1194.427 0
1194.449 2
1194.472 0
1194.494 0
1194.516 0
1194.539 2
1194.561 3
1194.583 3
1194.606 3
1194.628 15
1194.651 3
1194.673 2
1194.695 0
1194.718 0
1194.740 5
1194.763 3
1194.785 0
1194.807 0
1194.830 0
1194.852 1
1194.875 0
1194.897 1
1194.919 2
1194.942 1
1194.964 0
1194.986 0
1195.009 0
1195.031 0
1195.054 1
1195.076 15
1195.098 2
1195.121 2
1195.143 0
1195.166 0
1195.188 1
1195.210 1
1195.233 0
1195.255 0
1195.278 0
1195.300 0
1195.322 8
1195.345 2
1195.367 1
1195.390 6
1195.412 3
1195.434 4
1195.457 1
1195.479 0
1195.501 0
1195.524 6
1195.546 5
1195.569 2
1195.591 2
1195.613 4
1195.636 1
1195.658 3
1195.681 0
1195.703 6
1195.725 3
1195.748 4
1195.770 0
1195.793 0
1195.815 0
1195.837 6
1195.860 4
1195.882 12
1195.905 2
1195.927 3
1195.949 0
1195.972 12
1195.994 6
1196.017 4
1196.039 1
1196.061 0
1196.084 0
1196.106 0
1196.129 3
1196.151 2
1196.173 1
1196.196 5
1196.218 3
1196.241 0
1196.263 1
1196.285 5
1196.308 5
1196.330 0
1196.353 0
1196.375 0
1196.397 0
1196.420 0
1196.442 1
1196.465 0
1196.487 5
1196.509 0
1196.532 8
1196.554 8
1196.577 12
1196.599 13
1196.621 2
1196.644 1
1196.666 11
1196.689 4
1196.711 0
1196.734 3
1196.756 0
1196.778 0
1196.801 0
1196.823 3
1196.846 4
1196.868 1
1196.890 1
1196.913 0
1196.935 0
1196.958 3
1196.980 2
1197.002 1
1197.025 8
1197.047 1
1197.070 0
1197.092 0
1197.114 0
1197.137 0
1197.159 1
1197.182 0
1197.204 2
1197.227 0
1197.249 7
1197.271 0
1197.294 1
1197.316 0
1197.339 0
1197.361 0
1197.383 0
1197.406 0
1197.428 0
1197.451 0
1197.473 0
1197.495 4
1197.518 3
1197.540 11
1197.563 6
1197.585 7
1197.608 6
1197.630 0
1197.652 3
1197.675 7
1197.697 3
1197.720 7
1197.742 0
1197.764 3
1197.787 0
1197.809 0
1197.832 0
1197.854 0
1197.877 2
1197.899 3
1197.921 0
1197.944 2
1197.966 3
1197.989 0
1198.011 0
1198.033 1
1198.056 0
1198.078 1
1198.101 0
1198.123 0
1198.146 0
1198.168 0
1198.190 0
1198.213 0
1198.235 0
1198.258 7
1198.280 4
1198.302 0
1198.325 0
1198.347 1
1198.370 2
1198.392 8
1198.415 2
1198.437 0
1198.459 0
1198.482 1
1198.504 6
1198.527 3
1198.549 6
1198.572 21
1198.594 27
1198.616 20
1198.639 36
1198.661 9
1198.684 22
1198.706 4
1198.729 7
1198.751 0
1198.773 4
1198.796 1
1198.818 0
1198.841 0
1198.863 2
1198.885 2
1198.908 0
1198.930 0
1198.953 2
1198.975 0
1198.998 0
1199.020 0
1199.042 0
1199.065 4
1199.087 3
1199.110 0
1199.132 1
1199.155 1
1199.177 8
1199.199 0
1199.222 2
1199.244 4
1199.267 1
1199.289 1
1199.312 2
1199.334 0
1199.356 0
1199.379 3
1199.401 4
1199.424 0
1199.446 0
1199.469 1
1199.491 1
1199.514 12
1199.536 11
1199.558 4
1199.581 3
1199.603 23
1199.626 22
1199.648 20
1199.671 3
1199.693 1
1199.715 0
1199.738 0
1199.760 0
1199.783 0
1199.805 5
1199.828 5
1199.850 0
1199.872 0
1199.895 0
1199.917 5
1199.940 0
1199.962 0
1199.985 0
1200.007 0
1200.030 0
1200.052 1
1200.074 3
1200.097 3
1200.119 0
1200.142 0
1200.164 0
1200.187 0
1200.209 0
1200.231 1
1200.254 4
1200.276 6
1200.299 0
1200.321 0
1200.344 5
1200.366 0
1200.389 2
1200.411 4
1200.433 2
1200.456 5
1200.478 1
1200.501 4
1200.523 22
1200.546 8
1200.568 2
1200.591 2
1200.613 14
1200.635 4
1200.658 3
1200.680 4
1200.703 5
1200.725 0
1200.748 0
1200.770 0
1200.793 0
1200.815 1
1200.837 0
1200.860 0
1200.882 0
1200.905 0
1200.927 3
1200.950 2
1200.972 0
1200.995 0
1201.017 1
1201.039 14
1201.062 0
1201.084 1
1201.107 0
1201.129 0
1201.152 0
1201.174 0
1201.197 0
1201.219 0
1201.241 0
1201.264 1
1201.286 0
1201.309 0
1201.331 0
1201.354 0
1201.376 0
1201.399 0
1201.421 0
1201.443 0
1201.466 1
1201.488 11
1201.511 11
1201.533 0
1201.556 7
1201.578 4
1201.601 3
1201.623 0
1201.646 3
1201.668 5
1201.690 3
1201.713 0
1201.735 0
1201.758 2
1201.780 4
1201.803 0
1201.825 0
1201.848 0
1201.870 0
1201.893 0
1201.915 0
1201.937 8
1201.960 5
1201.982 2
1202.005 0
1202.027 0
1202.050 6
1202.072 6
1202.095 4
1202.117 8
1202.140 0
1202.162 4
1202.184 0
1202.207 0
1202.229 0
1202.252 0
1202.274 0
1202.297 0
1202.319 6
1202.342 1
1202.364 0
1202.387 4
1202.409 3
1202.432 3
1202.454 4
1202.476 4
1202.499 6
1202.521 7
1202.544 1
1202.566 8
1202.589 0
1202.611 7
1202.634 1
1202.656 14
1202.679 4
1202.701 7
1202.723 3
1202.746 0
1202.768 0
1202.791 0
1202.813 0
1202.836 0
1202.858 0
1202.881 0
1202.903 0
1202.926 1
1202.948 1
1202.971 1
1202.993 0
1203.016 0
1203.038 0
1203.060 0
1203.083 0
1203.105 0
1203.128 0
1203.150 0
1203.173 2
1203.195 1
1203.218 7
1203.240 1
1203.263 0
1203.285 0
1203.308 1
1203.330 0
1203.353 0
1203.375 1
1203.397 0
1203.420 1
1203.442 0
1203.465 0
1203.487 1
1203.510 2
1203.532 4
1203.555 0
1203.577 0
1203.600 1
1203.622 4
1203.645 0
1203.667 0
1203.690 1
1203.712 0
1203.735 0
1203.757 0
1203.779 0
1203.802 0
1203.824 0
1203.847 0
1203.869 1
1203.892 3
1203.914 3
1203.937 0
1203.959 0
1203.982 1
1204.004 3
1204.027 0
1204.049 0
1204.072 0
1204.094 0
1204.117 0
1204.139 0
1204.162 1
1204.184 1
1204.206 9
1204.229 7
1204.251 5
1204.274 2
1204.296 2
1204.319 1
1204.341 0
1204.364 8
1204.386 0
1204.409 0
1204.431 5
1204.454 0
1204.476 1
1204.499 0
1204.521 0
1204.544 10
1204.566 6
1204.589 6
1204.611 12
1204.634 0
1204.656 0
1204.679 6
1204.701 13
1204.723 1
1204.746 4
1204.768 7
1204.791 1
1204.813 12
1204.836 4
1204.858 0
1204.881 0
1204.903 0
1204.926 3
1204.948 5
1204.971 12
1204.993 5
1205.016 1
1205.038 6
1205.061 0
1205.083 0
1205.106 0
1205.128 1
1205.151 1
1205.173 0
1205.196 0
1205.218 0
1205.241 0
1205.263 7
1205.286 0
1205.308 0
1205.331 9
1205.353 6
1205.376 0
1205.398 0
1205.421 0
1205.443 0
1205.465 0
1205.488 0
1205.510 1
1205.533 2
1205.555 1
1205.578 3
1205.600 4
1205.623 6
1205.645 6
1205.668 4
1205.690 3
1205.713 5
1205.735 1
1205.758 1
1205.780 0
1205.803 6
1205.825 9
1205.848 1
1205.870 0
1205.893 3
1205.915 2
1205.938 3
1205.960 1
1205.983 0
1206.005 1
1206.028 0
1206.050 0
1206.073 1
1206.095 3
1206.118 2
1206.140 0
1206.163 0
1206.185 2
1206.208 0
1206.230 1
1206.253 2
1206.275 12
1206.298 4
1206.320 4
1206.343 0
1206.365 9
1206.388 2
1206.410 15
1206.433 11
1206.455 0
1206.478 0
1206.500 13
1206.523 2
1206.545 0
1206.568 0
1206.590 7
1206.613 9
1206.635 6
1206.658 6
1206.680 2
1206.703 0
1206.725 0
1206.748 5
1206.770 1
1206.793 0
1206.815 4
1206.838 0
1206.860 0
1206.883 0
1206.905 1
1206.928 12
1206.950 6
1206.973 7
1206.995 1
1207.018 0
1207.040 0
1207.063 0
1207.085 3
1207.108 9
1207.130 4
1207.153 0
1207.175 0
1207.198 3
1207.220 3
1207.243 0
1207.265 0
1207.288 0
1207.310 5
1207.333 2
1207.355 0
1207.378 0
1207.400 0
1207.423 4
1207.445 3
1207.468 2
1207.490 6
1207.513 0
1207.535 3
1207.558 5
1207.580 1
1207.603 1
1207.625 12
1207.648 6
1207.670 0
1207.693 0
1207.715 3
1207.738 2
1207.760 0
1207.783 0
1207.805 7
1207.828 8
1207.850 0
1207.873 0
1207.895 0
1207.918 2
1207.940 0
1207.963 0
1207.985 0
1208.008 0
1208.030 2
1208.053 3
1208.076 2
1208.098 1
1208.121 3
1208.143 5
1208.166 4
1208.188 4
1208.211 0
1208.233 1
1208.256 4
1208.278 5
1208.301 3
1208.323 0
1208.346 0
1208.368 9
1208.391 3
1208.413 0
1208.436 0
1208.458 4
1208.481 4
1208.503 4
1208.526 11
1208.548 2
1208.571 5
1208.593 2
1208.616 5
1208.638 2
1208.661 1
1208.683 0
1208.706 0
1208.728 0
1208.751 0
1208.774 0
1208.796 0
1208.819 1
1208.841 0
1208.864 3
1208.886 2
1208.909 0
1208.931 7
1208.954 4
1208.976 0
1208.999 0
1209.021 2
1209.044 0
1209.066 5
1209.089 4
1209.111 5
1209.134 4
1209.156 0
1209.179 0
1209.201 3
1209.224 5
1209.246 3
1209.269 1
1209.291 4
1209.314 5
1209.337 12
1209.359 2
1209.382 0
1209.404 3
1209.427 0
1209.449 0
1209.472 0
1209.494 0
1209.517 0
1209.539 0
1209.562 2
1209.584 0
1209.607 9
1209.629 9
1209.652 1
1209.674 0
1209.697 0
1209.719 7
1209.742 8
1209.765 5
1209.787 0
1209.810 2
1209.832 0
1209.855 0
1209.877 2
1209.900 1
1209.922 0
1209.945 0
1209.967 0
1209.990 0
1210.012 0
1210.035 0
1210.057 1
1210.080 7
1210.102 9
1210.125 0
1210.148 0
1210.170 0
1210.193 0
1210.215 1
1210.238 3
1210.260 3
1210.283 1
1210.305 6
1210.328 4
1210.350 0
1210.373 5
1210.395 4
1210.418 1
1210.440 0
1210.463 2
1210.486 3
1210.508 0
1210.531 5
1210.553 7
1210.576 4
1210.598 2
1210.621 4
1210.643 1
1210.666 0
1210.688 0
1210.711 6
1210.733 4
1210.756 6
1210.779 0
1210.801 9
1210.824 1
1210.846 3
1210.869 0
1210.891 1
1210.914 1
1210.936 0
1210.959 0
1210.981 0
1211.004 0
1211.026 0
1211.049 4
1211.072 9
1211.094 4
1211.117 1
1211.139 1
1211.162 0
1211.184 0
1211.207 0
1211.229 0
1211.252 0
1211.274 0
1211.297 0
1211.319 0
1211.342 0
1211.365 5
1211.387 9
1211.410 3
1211.432 0
[truncated: 969,929 more chars]
