# Supplementary material for: Identifying Archaeological Bone via Non-Destructive ZooMS and the Materiality of Symbolic Expression: Examples from Iroquoian Bone Points
Source: Sci Rep. 2019 Jul 30;9:11027. doi: 10.1038/s41598-019-47299-x (PMC6667708; doi:10.1038/s41598-019-47299-x)
Supplement: Supplementary file 2 — Supplementary Datafiles [file 41598_2019_47299_MOESM2_ESM.zip › McGrath et al Supplementary Datafiles/Data set S4_DestructiveSpectra/DR-1926s_DEST_1.txt]

799.689014938548	5
799.707324884977	5
799.725635041361	1
799.743945407699	6
799.762255983822	8
799.780566769899	8
799.798877765759	3
799.817188971575	9
799.835500387346	8
799.853812013071	9
799.87212384858	5
799.890435894044	10
799.908748149463	3
799.927060614666	11
799.945373289823	9
799.963686174936	10
799.981999270003	2
800.000312574855	4
800.018626089661	7
800.036939814251	8
800.055253748796	4
800.073567893296	3
800.091882247751	11
800.11019681199	8
800.128511586184	2
800.146826570333	5
800.165141764266	9
800.183457168154	11
800.201772781997	3
800.220088605623	1
800.238404639206	3
800.256720882743	6
800.275037336064	5
800.29335399934	5
800.311670872571	3
800.329987955757	7
800.348305248728	7
800.366622751653	10
800.384940464363	3
800.403258387199	1
800.421576519818	5
800.439894862222	3
800.458213414753	3
800.476532177067	2
800.494851149336	1
800.51317033139	2
800.531489723399	4
800.549809325363	10
800.568129137282	7
800.586449158986	5
800.604769390645	2
800.623089832088	2
800.641410483657	7
800.65973134501	1
800.678052416148	11
800.696373697412	8
800.714695188461	6
800.733016889293	4
800.751338800252	6
800.769660920995	4
800.787983251694	2
800.806305792177	4
800.824628542615	4
800.842951503009	10
800.861274673358	5
800.879598053492	9
800.89792164358	13
800.916245443624	3
800.934569453453	2
800.952893673237	0
800.971218102977	4
800.989542742501	1
801.00786759198	5
801.026192651415	5
801.044517920634	13
801.06284339998	9
801.081169088939	2
801.099494988025	4
801.117821096895	0
801.136147415721	3
801.154473944502	5
801.172800682897	3
801.191127631419	2
801.209454789896	4
801.227782158157	6
801.246109736374	9
801.264437524547	5
801.282765522676	5
801.301093730588	2
801.319422148286	1
801.33775077611	2
801.356079613719	6
801.374408661283	10
801.392737918804	6
801.411067386108	7
801.429397063369	6
801.447726950414	5
801.466057047586	4
801.484387354543	2
801.502717871284	15
801.521048598152	2
801.539379534805	4
801.557710681413	2
801.576042037806	5
801.594373604155	4
801.61270538046	3
801.631037366721	3
801.649369562766	8
801.667701968768	8
801.686034584725	0
801.704367410467	1
801.722700446164	5
801.741033691647	4
801.759367147256	6
801.77770081265	5
801.796034688001	11
801.814368773136	6
801.832703068227	3
801.851037573273	9
801.869372288276	7
801.887707213064	2
801.906042347808	3
801.924377692336	0
801.942713246821	4
801.961049011261	4
801.979384985657	10
801.997721169839	4
802.016057563976	9
802.03439416807	9
802.052730982119	5
802.071068005954	0
802.089405239573	1
802.10774268332	1
802.126080336681	1
802.144418200168	1
802.162756273612	0
802.181094556841	2
802.199433050026	10
802.217771753167	2
802.236110666093	9
802.254449788976	7
802.272789121814	7
802.291128664438	6
802.309468417017	14
802.327808379553	4
802.346148551874	9
802.364488934151	11
802.382829526385	6
802.401170328575	9
802.41951134055	8
802.437852562481	10
802.456193994197	7
802.474535636041	1
802.492877487669	4
802.511219549084	9
802.529561820625	7
802.547904301952	7
802.566246993064	2
802.584589894303	2
802.602933005327	1
802.621276326308	8
802.639619857075	5
802.657963597797	5
802.676307548476	9
802.694651709112	6
802.712996079532	6
802.731340659909	0
802.749685450072	6
802.768030450362	2
802.786375660437	4
802.804721080297	1
802.823066710286	3
802.841412550059	5
802.859758599789	1
802.878104859305	1
802.896451328776	0
802.914798008205	0
802.93314489759	2
802.95149199676	5
802.969839305887	11
802.9881868248	15
803.00653455384	3
803.024882492665	7
803.043230641276	2
803.061579000015	2
803.079927568368	3
803.098276346849	4
803.116625335115	5
803.134974533338	1
803.153323941518	1
803.171673559483	5
803.190023387576	7
803.208373425455	3
803.226723673119	4
803.245074130739	6
803.263424798317	3
803.281775675851	4
803.300126763171	9
803.318478060448	13
803.336829567681	7
803.3551812847	4
803.373533211676	7
803.391885348608	4
803.410237695497	7
803.428590252172	9
803.446943018804	7
803.465295995221	4
803.483649181596	1
803.502002577927	3
803.520356184215	2
803.538710000289	6
803.557064026319	1
803.575418262307	6
803.59377270808	0
803.61212736381	7
803.630482229497	2
803.64883730497	5
803.6671925904	3
803.685548085786	4
803.70390379113	5
803.722259706259	2
803.740615831346	5
803.758972166218	0
803.777328711218	5
803.795685466005	2
803.814042430577	4
803.832399605277	1
803.850756989763	2
803.869114584035	2
803.887472388436	1
803.905830402622	2
803.924188626765	2
803.942547060694	3
803.960905704581	3
803.979264558424	9
803.997623622225	7
804.015982895811	1
804.034342379183	7
804.052702072684	4
804.071061975971	4
804.089422089215	0
804.107782412416	1
804.126142945403	6
804.144503688348	9
804.162864641249	5
804.181225803937	3
804.199587176582	1
804.217948759184	4
804.236310551743	3
804.254672554089	10
804.273034766391	1
804.29139718848	2
804.309759820526	4
804.328122662529	2
804.34648571449	6
804.364848976237	2
804.383212447941	0
804.401576129603	1
804.419940021222	1
804.438304122627	3
804.456668433818	0
804.475032955138	3
804.493397686244	5
804.511762627307	6
804.530127778157	3
804.548493139135	1
804.566858709899	3
804.58522449045	5
804.603590480958	0
804.621956681424	9
804.640323091847	4
804.658689712228	5
804.677056542395	2
804.695423582348	3
804.71379083243	6
804.732158292298	4
804.750525962124	3
804.768893841736	4
804.787261931306	3
804.805630230833	5
804.823998740318	4
804.842367459589	1
804.860736388818	2
804.879105528005	2
804.897474876977	1
804.915844435908	3
804.934214204796	4
804.95258418347	1
804.970954372103	4
804.989324770693	2
805.007695379069	1
805.026066197403	4
805.044437225695	5
805.062808463944	5
805.08117991198	4
805.099551569974	7
805.117923437754	4
805.136295515663	0
805.154667803359	9
805.173040300841	2
805.191413008453	2
805.20978592585	0
805.228159053206	4
805.246532390348	11
805.264905937448	6
805.283279694506	12
805.30165366135	12
805.320027838324	10
805.338402225084	2
805.356776821631	4
805.375151628136	0
805.393526644599	6
805.411901871019	13
805.430277307226	5
805.448652953391	2
805.467028809515	5
805.485404875596	7
805.503781151463	5
805.522157637118	3
805.540534332902	2
805.558911238472	2
805.577288354	5
805.595665679487	0
805.61404321476	1
805.632420959991	3
805.650798915009	6
805.669177080157	1
805.687555455091	1
805.705934039812	6
805.724312834662	6
805.742691839299	5
805.761071053894	2
805.779450478276	1
805.797830112616	1
805.816209956915	2
805.834590011171	6
805.852970275215	17
805.871350749216	9
805.889731433004	2
805.908112326922	8
805.926493430627	8
805.944874744119	13
805.963256267569	15
805.981638000977	6
806.000019944343	10
806.018402097496	10
806.036784460608	12
806.055167033678	1
806.073549816535	0
806.091932809521	3
806.110316012295	0
806.128699424855	6
806.147083047374	4
806.165466879851	4
806.183850922287	9
806.202235174509	1
806.22061963669	4
806.239004308829	3
806.257389190755	4
806.27577428264	1
806.294159584483	4
806.312545096285	0
806.330930817873	6
806.34931674942	5
806.367702890755	8
806.386089242047	7
806.404475803298	4
806.422862574508	4
806.441249555505	4
806.45963674646	4
806.478024147374	3
806.496411758075	2
806.514799578734	4
806.533187609352	4
806.551575849757	5
806.569964300293	3
806.588352960444	6
806.606741830725	5
806.625130910793	2
806.64352020082	4
806.661909700805	2
806.680299410578	6
806.698689330309	10
806.717079459828	6
806.735469799476	3
806.753860348912	1
806.772251108135	1
806.790642077489	2
806.80903325663	6
806.827424645729	3
806.845816244616	2
806.864208053461	6
806.882600072265	6
806.900992301028	2
806.919384739407	7
806.937777387916	4
806.956170246384	7
806.974563314639	8
806.992956592853	14
807.011350081026	11
807.029743778986	0
807.048137686906	2
807.066531804783	5
807.084926132449	6
807.103320670073	2
807.121715417656	3
807.140110375199	4
807.158505542528	4
807.176900919817	8
807.195296506893	6
807.213692304099	2
807.232088311093	5
807.250484527874	1
807.268880954786	5
807.287277591486	4
807.305674437972	7
807.32407149459	7
807.342468760995	9
807.360866237359	4
807.37926392351	6
807.397661819621	4
807.41605992569	7
807.434458241719	10
807.452856767535	3
807.471255503311	3
807.489654449045	3
807.508053604568	5
807.526452970049	3
807.544852545489	7
807.563252330717	7
807.581652325904	3
807.600052531051	1
807.618452945985	3
807.636853570878	4
807.65525440573	6
807.673655450542	8
807.692056705141	4
807.7104581697	0
807.728859844046	4
807.747261728523	1
807.765663822788	7
807.78406612684	8
807.802468641024	0
807.820871364995	2
807.839274298754	2
807.857677442644	7
807.876080796149	7
807.894484359786	0
807.912888133211	1
807.931292116767	5
807.949696309938	6
807.968100713241	11
807.986505326332	8
808.004910149382	6
808.023315182391	0
808.041720425189	2
808.060125877945	7
808.078531540662	12
808.096937413166	8
808.115343495629	3
808.133749788052	4
808.152156290435	5
808.170563002605	9
808.188969924563	6
808.207377056653	4
808.225784398531	7
808.244191950367	6
808.262599712164	1
808.281007683748	8
808.299415865292	9
808.317824256796	15
808.336232858088	7
808.354641669339	1
808.37305069055	9
808.391459921549	2
808.409869362507	6
808.428279013425	1
808.446688874303	1
808.465098944969	1
808.483509225595	8
808.501919716008	8
808.520330416381	0
808.538741326714	2
808.557152447007	3
808.575563777088	1
808.593975317129	4
808.612387067129	1
808.630799026917	2
808.649211196837	3
808.667623576374	3
808.686036166042	12
808.704448965498	8
808.722861974913	5
808.741275194117	3
808.759688623281	3
808.778102262405	8
808.796516111488	3
808.81493017036	1
808.833344439191	8
808.851758917811	4
808.870173606563	9
808.888588505102	6
808.90700361343	6
808.92541893189	3
808.943834460138	4
808.962250198345	0
808.980666146342	0
808.999082304297	2
809.017498672214	6
809.03591525009	1
809.054332037754	2
809.072749035378	7
809.091166242963	3
809.109583660335	4
809.128001287668	1
809.146419124961	5
809.164837172042	4
809.183255429083	3
809.201673896085	3
809.220092573046	0
809.238511459796	7
809.256930556506	7
809.275349863005	5
809.293769379463	8
809.312189105882	1
809.330609042261	6
809.349029188428	12
809.367449544556	3
809.385870110644	1
809.40429088652	16
809.422711872356	13
809.441133068153	8
809.459554473738	8
809.477976089455	6
809.496397914789	10
809.514819950255	7
809.53324219551	7
809.551664650725	7
809.5700873159	3
809.588510190863	1
809.606933275787	3
809.6253565705	1
809.643780075345	7
809.662203789978	5
809.6806277144	9
809.699051848954	4
809.717476193297	10
809.7359007476	2
809.754325511691	2
809.772750485744	1
809.791175669756	2
809.809601063557	2
809.828026667319	6
809.846452481041	3
809.864878504724	11
809.883304738195	5
809.901731181627	2
809.920157835019	2
809.9385846982	6
809.957011771342	6
809.975439054444	6
809.993866547507	4
810.012294250358	7
810.030722162998	5
810.049150285771	3
810.067578618332	2
810.086007160854	3
810.104435913337	12
810.122864875608	2
810.14129404784	11
810.159723430033	6
810.178153022014	2
810.196582823956	11
810.215012835859	4
810.233443057551	7
810.251873489203	8
810.270304130816	9
810.288734982218	7
810.307166043753	9
810.325597315077	15
810.344028796189	9
810.362460487262	2
810.380892388296	13
810.399324499291	12
810.417756820074	13
810.436189350818	12
810.454622091524	3
810.473055042018	9
810.491488202473	8
810.509921572889	2
810.528355153266	1
810.546788943432	4
810.565222943558	2
810.583657153474	4
810.60209157335	2
810.620526203188	3
810.638961042986	5
810.657396092574	5
810.675831352122	17
810.694266821631	7
810.71270250093	11
810.731138390189	13
810.749574489237	7
810.768010798419	1
810.786447317389	3
810.804884046149	6
810.823320985041	4
810.841758133723	4
810.860195492366	5
810.878633060969	2
810.897070839362	5
810.915508827716	1
810.933947025859	0
810.952385434136	1
810.970824052201	7
810.989262880056	4
811.007701918043	8
811.02614116582	3
811.044580623558	4
811.063020291085	4
811.081460168574	5
811.099900256023	9
811.118340553434	3
811.136781060634	0
811.155221777795	4
811.173662704746	2
811.19210384183	1
811.210545188703	2
811.228986745365	4
811.247428512161	12
811.265870488746	14
811.28431267512	10
811.302755071628	4
811.321197677924	4
811.339640494183	9
811.35808352023	15
811.376526756239	10
811.394970202209	5
811.413413858141	5
811.431857723862	5
811.450301799544	8
811.468746085188	8
811.487190580621	4
811.505635286016	4
811.524080201372	2
811.542525326518	6
811.560970661625	0
811.579416206693	9
811.597861961723	4
811.616307926543	2
811.634754101324	4
811.653200485894	1
811.671647080426	4
811.690093884919	10
811.708540899202	0
811.726988123447	0
811.745435557653	0
811.76388320182	10
811.78233105595	2
811.800779119868	8
811.819227393577	2
811.837675877419	2
811.85612457105	6
811.874573474644	3
811.893022588026	9
811.911471911371	4
811.929921444677	6
811.948371187945	4
811.966821141003	4
811.985271304022	1
812.003721677003	4
812.022172259773	3
812.040623052506	1
812.0590740552	3
812.077525267683	8
812.095976690129	2
812.114428322536	6
812.132880164905	3
812.151332217064	2
812.169784479185	0
812.188236951095	3
812.206689632967	3
812.225142524801	4
812.243595626597	5
812.262048938182	0
812.28050245973	7
812.298956191239	12
812.317410132538	3
812.335864283799	8
812.354318645022	5
812.372773216207	10
812.391227997182	9
812.409682988118	3
812.428138188845	3
812.446593599533	1
812.465049220184	11
812.483505050796	6
812.501961091198	0
812.520417341563	3
812.538873801889	2
812.557330472005	1
812.575787352084	5
812.594244442124	1
812.612701741954	6
812.631159251746	6
812.649616971501	6
812.668074901045	4
812.686533040552	2
812.70499139002	3
812.723449949279	3
812.741908718672	7
812.760367697854	4
812.778826886827	1
812.797286285934	1
812.815745894832	2
812.834205713519	8
812.85266574234	2
812.871125980952	0
812.889586429353	3
812.90804708789	3
812.926507956216	2
812.944969034504	3
812.963430322582	3
812.981891820796	12
813.000353528798	3
813.018815446592	3
813.037277574347	1
813.055739912065	3
813.074202459745	3
813.092665217215	6
813.111128184648	5
813.129591362043	1
813.1480547494	3
813.166518346547	5
813.184982153657	3
813.203446170557	12
813.22191039742	4
813.240374834245	13
813.258839481032	2
813.27730433761	2
813.29576940415	8
813.31423468048	12
813.332700166945	10
813.3511658632	4
813.369631769418	4
813.388097885426	2
813.406564211396	2
813.42503074733	4
813.443497493053	8
813.461964448739	3
813.480431614387	6
813.498898989998	4
813.5173665754	5
813.535834370763	7
813.554302375918	9
813.572770591207	1
813.591239016287	6
813.609707651156	13
813.628176495989	5
813.646645550784	6
813.665114815542	7
813.68358429009	6
813.702053974601	3
813.720523869075	2
813.738993973512	1
813.757464287738	3
813.775934811928	6
813.794405545908	7
813.812876490023	3
813.831347643929	10
813.849819007625	6
813.868290581456	6
813.886762365077	5
813.905234358489	0
813.923706562037	1
813.942178975374	6
813.960651598675	4
813.979124431766	4
813.99759747482	8
814.016070727837	5
814.034544190817	4
814.053017863587	7
814.071491746321	5
814.089965838844	0
814.108440141503	0
814.126914653953	4
814.145389376193	1
814.163864308569	4
814.182339450735	3
814.200814802864	2
814.219290364784	5
814.237766136667	7
814.256242118513	0
814.274718310149	2
814.293194711921	4
814.311671323311	3
814.330148144837	5
814.348625176154	1
814.367102417433	5
814.385579868676	9
814.404057529709	4
814.422535400705	7
814.441013481665	4
814.459491772415	2
814.477970273301	4
814.496448983805	4
814.514927904444	2
814.533407034875	2
814.551886375269	3
814.570365925453	1
814.588845685773	2
814.607325655711	2
814.625805835613	7
814.64428622565	5
814.662766825478	2
814.681247635098	3
814.699728654852	3
814.718209884398	3
814.736691323906	4
814.755172973206	3
814.773654832469	1
814.792136901696	1
814.810619180885	6
814.829101669866	7
814.84758436881	7
814.866067277545	9
814.884550396416	2
814.903033725077	2
814.92151726353	0
814.940001012118	1
814.958484970498	2
814.976969138668	4
814.995453516974	2
815.013938105072	5
815.032422903133	1
815.050907910984	0
815.069393128799	1
815.087878556578	6
815.10636419432	0
815.124850041854	2
815.14333609935	4
815.161822366811	5
815.180308844062	1
815.198795531277	3
815.217282428456	13
815.235769535425	5
815.254256852359	8
815.272744379256	3
815.291232115943	9
815.309720062595	5
815.32820821921	10
815.346696585789	10
815.365185162159	14
815.383673948493	2
815.402162944618	6
815.420652150879	11
815.439141566931	7
815.457631192774	8
815.476121028754	1
815.494611074525	2
815.513101330259	5
815.531591795785	8
815.550082471275	3
815.568573356555	0
815.587064451973	0
815.605555757181	10
815.624047272353	7
815.642538997317	7
815.661030932416	11
815.679523077307	4
815.69801543199	6
815.716507996636	3
815.735000771246	3
815.75349375582	3
815.771986950358	0
815.790480354687	9
815.808973968808	5
815.827467793065	3
815.845961827114	0
815.864456071126	5
815.88295052493	3
815.90144518887	4
815.919940062602	1
815.938435146125	2
815.956930439612	4
815.975425943063	3
815.993921656478	1
816.012417579857	7
816.030913713028	4
816.04941005599	18
816.067906609088	8
816.086403371979	1
816.104900344833	3
816.123397527479	2
816.141894920089	7
816.160392522663	5
816.178890335201	1
816.19738835753	3
816.215886589824	8
816.234385032082	8
816.252883684131	0
816.271382546145	1
816.289881618123	3
816.308380899892	5
816.326880391626	4
816.345380093324	6
816.363880004986	4
816.382380126439	8
816.400880457857	6
816.419380999067	4
816.437881750241	6
816.456382711379	3
816.474883882481	2
816.493385263375	0
816.511886854233	4
816.530388654883	4
816.54889066567	7
816.567392886249	13
816.585895316619	11
816.604397957127	7
816.622900807426	6
816.64140386769	6
816.659907137745	3
816.678410617765	2
816.696914307749	6
816.715418207697	10
816.733922317437	1
816.752426637142	5
816.770931166811	2
816.789435906272	7
816.807940855698	8
816.826446015088	9
816.844951384269	8
816.863456963416	5
816.881962752527	7
816.900468751602	3
816.918974960469	2
816.937481379301	4
816.955988007925	1
816.974494846686	3
816.993001895066	6
817.011509153583	1
817.030016621892	1
817.048524300166	3
817.067032188405	1
817.085540286435	0
817.104048594603	6
817.12255711239	4
817.141065840315	4
817.159574778031	4
817.178083925712	4
817.196593283185	0
817.215102850623	2
817.233612628026	4
817.252122615393	3
817.270632812552	2
817.289143219676	1
817.307653836765	8
817.326164663646	1
817.344675700492	22
817.363186947302	3
817.381698403905	3
817.400210070472	4
817.418721947004	1
817.437234033501	2
817.45574632979	13
817.474258836044	8
817.49277155209	11
817.511284478101	4
817.529797614077	5
817.548310960018	3
817.566824515751	5
817.585338281449	2
817.603852257111	7
817.622366442566	4
817.640880837986	2
817.659395443371	5
817.677910258548	0
817.69642528369	2
817.714940518797	8
817.733455963869	10
817.751971618734	3
817.770487483563	3
817.789003558358	4
817.807519842944	1
817.826036337496	3
817.84455304184	6
817.863069956322	5
817.881587080596	11
817.900104414835	1
817.918621958867	5
817.937139712863	2
817.955657676825	2
817.974175850579	3
817.992694234472	8
818.011212828156	17
818.029731631633	2
818.048250645075	3
818.066769868482	2
818.085289301855	15
818.10380894502	7
818.12232879815	7
818.140848861245	4
818.159369134133	10
818.177889616986	7
818.196410309804	13
818.214931212588	13
818.233452325164	10
818.251973647705	9
818.270495180039	17
818.289016922338	3
818.307538874603	3
818.326061036833	4
818.344583408855	4
818.363105990843	1
818.381628782796	8
818.400151784541	2
818.418674996252	10
818.437198417929	4
818.455722049398	2
818.474245890832	2
818.492769942232	1
818.511294203425	2
818.529818674756	3
818.548343355706	4
818.566868246795	2
818.585393347676	4
818.603918658523	8
818.622444179336	1
818.640969909941	2
818.659495850512	5
818.678022001048	7
818.696548361377	10
818.715074931672	0
818.733601711932	7
818.752128702157	3
818.770655902176	2
818.789183312159	5
818.807710931936	7
818.826238761852	8
818.844766801387	5
818.86329505106	0
818.881823510527	6
818.900352179959	0
818.918881059356	2
818.937410148547	8
818.955939447876	7
818.974468956825	10
818.992998675913	0
819.011528604793	0
819.03005874364	7
819.048589092279	2
819.067119650884	3
819.085650419454	3
819.104181397991	5
819.12271258632	11
819.141243984615	1
819.159775592876	4
819.17830741093	13
819.196839438949	10
819.215371676935	4
819.233904124713	5
819.252436782458	1
819.270969650168	2
819.289502727844	1
819.308036015313	0
819.326569512748	5
819.345103219976	1
819.363637137343	8
819.382171264502	9
819.400705601455	3
819.419240148374	7
819.437774905259	3
819.456309871936	6
819.474845048753	3
819.493380435363	7
819.511916031939	1
819.530451838307	0
819.548987854642	1
819.567524080943	0
819.586060517211	2
819.604597163271	2
819.623134019297	3
819.641671085116	1
819.660208361075	4
819.678745846826	7
819.697283542371	5
819.715821448054	9
819.734359563531	5
819.752897888801	4
819.771436424211	3
819.789975169413	6
819.808514124582	5
819.827053289544	8
819.845592664472	12
819.864132249366	11
819.882672044226	6
819.90121204888	6
819.9197522635	1
819.938292688086	1
819.956833322466	11
819.975374166812	3
819.993915221124	4
820.012456485229	12
820.030997959301	3
820.049539643339	8
820.068081537343	7
820.086623641141	1
820.105165954905	3
820.123708478462	0
820.142251211986	0
820.160794155476	3
820.179337308932	2
820.197880672182	4
820.216424245398	1
820.234968028581	2
820.253512021557	6
820.2720562245	4
820.290600637409	12
820.309145260111	6
820.32769009278	4
820.346235135416	6
820.364780388017	5
820.38332585024	6
820.401871522602	5
820.42041740493	9
820.438963497052	9
820.457509799141	2
820.476056311196	2
820.494603033044	2
820.51314996486	6
820.531697106641	6
820.550244458216	7
820.568792019758	8
820.587339791267	3
820.605887772569	1
820.624435964011	7
820.642984365073	5
820.661532976275	3
820.680081797271	2
820.698630828233	5
820.717180069162	13
820.735729519885	5
820.754279180574	2
820.77282905123	5
820.79137913168	4
820.809929422097	4
820.82847992248	11
820.847030632657	1
820.865581552974	7
820.884132682911	2
820.902684022989	3
820.92123557286	5
820.939787332698	0
820.958339302502	11
820.976891482101	9
820.995443871666	6
821.013996471025	3
821.032549280524	10
821.051102299817	5
821.069655529077	0
821.08820896813	3
821.106762617151	6
821.125316476138	2
821.143870544919	5
821.162424823841	0
821.180979312383	6
821.199534011065	1
821.218088919541	4
821.236644037984	5
821.255199366394	2
821.273754904597	5
821.292310652768	10
821.310866610906	2
821.329422778838	0
821.347979156737	7
821.366535744429	7
821.385092542263	7
821.403649549889	4
821.422206767484	3
821.440764194872	18
821.459321832227	4
821.477879679549	13
821.496437736838	6
821.514996003922	0
821.533554480972	0
821.55211316799	3
821.570672064801	1
821.58923117158	8
821.607790488326	3
821.626350014867	4
821.644909751547	9
821.663469697848	4
821.68202985429	4
821.700590220526	3
821.719150796729	4
821.737711582727	3
821.756272578865	0
821.774833784796	4
821.793395200522	6
821.811956826389	8
821.83051866205	3
821.849080707504	3
821.8676429631	2
821.886205428489	5
821.904768103846	5
821.923330988997	8
821.941894084116	11
821.960457389201	0
821.979020904255	8
821.997584629102	3
822.016148563917	9
822.034712708526	6
822.053277063276	5
822.07184162782	4
822.090406402158	5
822.108971386637	6
822.12753658091	2
822.146101984978	3
822.164667599186	3
822.183233423189	5
822.201799457159	6
822.220365700924	4
822.238932154656	4
822.257498818355	2
822.276065692023	5
822.294632775484	1
822.31320006874	4
822.331767572137	1
822.350335285328	2
822.368903208487	4
822.387471341613	6
822.406039684707	4
822.424608237596	3
822.443177000278	6
822.461745973102	3
822.480315155721	3
822.498884548307	3
822.517454150687	0
822.536023963209	2
822.554593985525	4
822.573164217635	5
822.591734659713	4
822.610305311759	0
822.628876173773	7
822.647447245754	1
822.66601852753	1
822.684590019101	4
822.703161720812	1
822.721733632319	3
822.740305753793	7
822.758878085061	4
822.777450626298	4
822.796023377502	4
822.814596338674	4
822.833169509641	13
822.851742890576	19
822.870316481479	15
822.888890282176	6
822.907464292841	1
822.926038513474	5
822.944612943902	0
822.963187584298	3
822.981762434662	4
823.000337494994	6
823.01891276512	1
823.037488245215	11
823.056063935104	2
823.074639834961	1
823.093215944786	1
823.11179226458	5
823.130368794168	0
823.148945533724	3
823.167522483248	7
823.186099642567	1
823.204677011854	4
823.223254591109	3
823.241832380333	5
823.260410379351	0
823.278988588164	8
823.297567007118	5
823.316145635868	2
823.334724474585	9
823.353303523097	6
823.371882781578	6
823.390462250027	9
823.409041928443	8
823.427621816655	4
823.446201915008	16
823.464782222983	8
823.4833627411	3
823.501943469012	4
823.520524406891	1
823.539105554566	3
823.557686912209	1
823.57626847982	1
823.5948502574	9
823.613432244775	5
823.632014442118	3
823.650596849256	6
823.669179466535	2
823.68776229361	2
823.706345330653	0
823.724928577491	6
823.743512034298	4
823.762095701073	3
823.780679577643	6
823.799263664181	2
823.817847960688	3
823.836432467163	2
823.855017183434	2
823.873602109673	2
823.892187245707	0
823.910772591882	7
823.929358147853	6
823.947943913619	8
823.966529889528	9
823.985116075231	5
824.003702470903	2
824.022289076369	4
824.040875891805	12
824.059462917209	7
824.078050152408	0
824.09663759775	8
824.115225252713	3
824.133813117818	3
824.152401192718	5
824.170989477587	7
824.189577972425	2
824.208166677058	0
824.226755591659	0
824.245344716056	4
824.263934050595	1
824.28252359493	2
824.301113349232	3
824.319703313331	4
824.338293487398	9
824.356883871434	6
824.375474465438	4
824.394065269238	3
824.412656283007	6
824.431247506571	5
824.449838940277	4
824.468430583779	2
824.487022437076	0
824.505614500515	1
824.52420677375	2
824.54279925678	3
824.561391949952	4
824.57998485292	3
824.598577965857	0
824.617171288589	7
824.635764821464	2
824.65435856396	3
824.672952516599	7
824.691546679034	0
824.710141051437	3
824.728735633809	5
824.747330425977	5
824.765925428114	8
824.78452064022	5
824.803116062121	10
824.821711693991	0
824.840307535831	8
824.858903587639	1
824.877499849243	5
824.896096320816	1
824.914693002185	5
824.933289893696	2
824.951886994829	1
824.970484306105	0
824.989081827177	1
825.007679558217	1
825.026277499227	1
825.044875650033	8
825.063474010981	1
825.082072581551	5
825.100671362264	3
825.119270352772	7
825.13786955325	4
825.156468963523	4
825.175068583766	3
825.193668413978	7
825.212268454159	8
825.230868704136	3
825.249469164082	5
825.268069833824	8
825.286670713709	5
825.305271803389	6
825.323873102865	22
825.342474612484	8
825.361076331899	2
825.379678261283	2
825.398280400463	4
825.416882749612	5
825.435485308731	2
825.454088077819	1
825.472691056703	2
825.491294245556	0
825.509897644379	12
825.528501252997	0
825.547105071585	9
825.565709100143	4
825.584313338496	7
825.602917786819	1
825.621522445111	2
825.640127313199	1
825.658732391256	4
825.677337679283	11
825.69594317728	2
825.714548885073	2
825.733154802835	6
825.751760930393	9
825.770367268094	1
825.788973815591	2
825.807580572884	6
825.826187540321	4
825.844794717553	4
825.863402104755	3
825.882009701753	3
825.900617508721	0
825.919225525658	6
825.937833752391	18
825.956442189267	11
825.975050835766	5
825.993659692409	1
826.012268758847	2
826.030878035255	0
826.049487521633	4
826.068097217807	2
826.08670712395	2
826.105317240064	18
826.123927565973	3
826.142538101853	9
826.161148847701	3
826.17975980352	0
826.198370968962	0
826.216982344546	0
826.235593930101	3
826.254205725452	4
826.272817730772	2
826.291429945889	9
826.31004237115	3
826.328655006206	2
826.347267851059	3
826.365880906055	7
826.384494170848	6
826.403107645437	10
826.421721330169	4
826.440335224698	1
826.458949329196	5
826.477563643491	3
826.49617816793	2
826.514792901991	8
826.533407846196	4
826.552023000197	1
826.570638364168	0
826.58925393811	12
826.607869721847	3
826.626485715555	4
826.645101919233	4
826.663718332706	0
826.68233495615	2
826.700951789565	6
826.719568832949	8
826.73818608613	2
826.756803549281	3
826.775421222228	7
826.794039105319	2
826.812657198033	3
826.83127550089	1
826.849894013544	5
826.868512736169	2
826.887131668763	7
826.905750811154	1
826.924370163689	1
826.942989725847	0
826.961609498149	2
826.980229480247	3
826.998849672315	7
827.01747007418	2
827.036090686015	6
827.054711507821	3
827.073332539597	1
827.091953781169	3
827.110575232712	4
827.129196894225	3
827.147818765534	4
827.166440846814	0
827.185063137891	4
827.203685639111	3
827.222308350129	3
827.240931271116	5
827.259554401901	7
827.278177742655	9
827.296801293381	3
827.315425054076	8
827.334049024569	8
827.352673205031	4
827.371297595291	9
827.389922195694	1
827.408547005895	5
827.427172026066	5
827.445797256033	2
827.464422695971	9
827.48304834588	6
827.501674205585	4
827.520300275261	3
827.538926554908	7
827.557553044525	3
827.576179743939	4
827.594806653323	2
827.613433772505	4
827.63206110183	1
827.650688640953	1
827.669316389872	2
827.687944348936	5
827.706572517797	0
827.725200896628	5
827.743829485256	2
827.762458283855	3
827.781087292424	6
827.799716510791	1
827.818345939302	4
827.836975577436	5
827.855605425715	6
827.87423548379	3
827.892865751836	5
827.911496229854	5
827.930126917667	1
827.948757815452	3
827.967388923208	4
827.986020240761	12
828.004651768284	9
828.023283505778	6
828.041915453243	7
828.060547610506	14
828.079179977738	4
828.097812554768	3
828.116445341769	5
828.135078338741	4
828.15371154551	1
828.172344962423	3
828.190978589134	1
828.209612425642	3
828.228246472294	2
828.246880728744	3
828.265515194991	2
828.284149871383	2
828.302784757571	7
828.321419853731	8
828.340055159688	5
828.358690675616	2
828.377326401515	5
828.395962337385	10
828.414598483052	6
828.43323483869	7
828.451871404299	7
828.470508179706	8
828.489145165083	4
828.507782360432	4
828.526419765578	3
828.545057380695	8
828.563695205783	3
828.582333240843	2
828.600971485699	1
828.619609940527	0
828.638248605152	0
828.656887479748	5
828.675526564316	2
828.694165858854	0
828.71280536319	2
828.731445077497	4
828.750085001776	3
828.768725135851	9
828.787365479898	5
828.806006033917	7
828.824646797906	6
828.843287771693	2
828.861928955452	7
828.880570349007	5
828.899211952534	6
828.917853766033	6
828.936495789502	2
828.955138022769	8
828.973780466008	2
828.992423119218	7
829.011065982225	5
829.029709055204	6
829.048352338154	7
829.066995830901	3
829.08563953362	3
829.104283446311	10
829.122927568799	2
829.141571901258	6
829.160216443689	1
829.178861196091	4
829.197506158291	9
829.216151330463	4
829.234796712432	4
829.253442304546	5
829.272088106458	4
829.290734118168	5
829.309380340023	1
829.328026771676	3
829.3466734133	2
829.365320264722	0
829.383967326115	8
829.402614597481	2
829.421262078817	10
829.439909769952	3
829.458557671058	1
829.477205781962	5
829.495854103011	1
829.514502633858	1
829.533151374503	5
829.551800325293	14
829.570449485881	0
829.589098856267	5
829.607748436799	11
829.626398227128	9
829.645048227429	3
829.663698437528	6
829.682348857773	5
829.700999487641	3
829.719650327655	4
829.738301377467	4
829.756952637251	7
829.775604107006	5
829.79425578656	2
829.812907676085	2
829.831559775582	6
829.850212084877	2
829.868864604144	5
829.887517333382	5
829.906170272593	5
829.924823421601	0
829.943476780582	10
829.96213034936	1
829.98078412811	2
829.999438116832	6
830.018092315526	3
830.036746724018	1
830.055401342482	7
830.074056170744	4
830.092711209152	2
830.111366457358	5
830.130021915362	4
830.148677583512	0
830.16733346146	3
830.18598954938	5
830.204645847098	1
830.223302354788	9
830.24195907245	3
830.260616000084	1
830.279273137517	1
830.297930484921	4
830.316588042298	0
830.335245809472	1
830.353903786619	3
830.372561973738	8
830.391220370655	3
830.409878977544	7
830.428537794406	4
830.447196821239	6
830.465856057871	5
830.484515504475	17
830.503175160877	7
830.521835027251	6
830.540495103598	9
830.559155389916	0
830.577815886033	3
830.596476592123	10
830.615137508184	3
830.633798634044	13
830.652459969876	9
830.67112151568	5
830.689783271457	4
830.708445237032	4
830.727107412579	5
830.745769797925	2
830.764432393243	2
830.783095198533	9
830.801758213796	0
830.820421438857	3
830.83908487389	5
830.857748518896	5
830.8764123737	0
830.895076438477	6
830.913740713226	2
830.932405197774	4
830.951069892293	9
830.969734796786	8
830.988399911251	2
831.007065235514	5
831.02573076975	12
831.044396513784	6
831.063062467791	8
831.08172863177	5
831.100395005548	4
831.119061589472	1
831.137728383195	4
831.156395386716	5
831.175062600384	4
831.193730023851	2
831.21239765729	3
831.231065500528	4
831.249733553738	2
831.268401816921	1
831.287070290077	5
831.305738973031	3
831.324407865958	3
831.343076968683	4
831.361746281555	5
831.380415804226	2
831.399085536695	1
831.417755479312	4
831.436425631726	3
831.455095994114	2
831.4737665663	3
831.492437348459	6
831.511108340591	3
831.529779542521	3
831.548450954599	8
831.567122576301	8
831.585794408149	1
831.604466449797	4
831.623138701417	2
831.641811163011	10
831.660483834403	6
831.679156715767	2
831.697829807105	1
831.716503108241	0
831.735176619351	1
831.753850340433	4
831.772524271489	12
831.791198412342	9
831.809872763169	11
831.828547323795	3
831.847222094394	9
831.865897074965	2
831.88457226551	2
831.903247665853	6
831.92192327617	5
831.94059909646	2
831.959275126548	1
831.977951366609	2
831.996627816644	3
832.015304476477	3
832.033981346283	4
832.052658426063	5
832.071335715641	0
832.090013215367	4
832.108690924717	1
832.127368844215	3
832.146046973512	0
832.164725312782	19
832.183403862025	11
832.202082621067	1
832.220761590082	2
832.23944076907	4
832.258120157857	5
832.276799756618	8
832.295479565351	7
832.314159584059	1
832.332839812564	8
832.351520251044	5
832.370200899322	2
832.388881757748	3
832.407562825973	1
832.426244103997	3
832.444925591994	8
832.463607289964	2
832.482289197908	4
832.500971315825	3
832.519653643542	9
832.538336181057	2
832.55701892872	8
832.575701886182	9
832.594385053618	7
832.613068430852	3
832.63175201806	2
832.650435815242	6
832.669119822397	4
832.687804039351	1
832.706488466279	0
832.72517310318	2
832.74385794988	2
832.762543006554	5
832.781228273201	5
832.799913749648	12
832.818599436242	15
832.837285332461	6
832.855971438828	3
832.874657754995	8
832.893344281135	2
832.912031017074	1
832.930717963161	11
832.949405119047	3
832.968092484733	6
832.986780060392	6
833.005467846025	9
833.024155841631	2
833.042844047037	3
833.061532462417	13
833.08022108777	10
833.098909922923	1
833.117598968049	2
833.136288223149	2
833.154977688223	10
833.173667363095	8
833.192357247942	1
833.211047342763	5
833.229737647383	1
833.248428161977	2
833.267118886544	7
833.285809820911	4
833.304500965252	2
833.323192319566	2
833.34188388368	1
833.360575657768	1
833.37926764183	3
833.397959835865	6
833.4166522397	2
833.435344853509	0
833.454037677118	2
833.4727307107	0
833.491423954256	9
833.510117407786	7
833.528811071116	6
833.54750494442	9
833.566199027697	4
833.584893320949	1
833.603587824	5
833.622282536851	5
833.64097745985	3
833.659672592648	1
833.678367935421	2
833.697063487993	6
833.715759250714	11
833.734455223235	3
833.753151405554	5
833.771847797849	3
833.790544400117	3
833.809241212359	3
833.827938234576	6
833.846635466592	3
833.865332908407	7
833.884030560372	6
833.902728422136	5
833.921426493874	1
833.940124775412	2
833.958823266924	7
833.97752196841	9
833.996220879696	3
834.014920001131	2
834.033619332365	5
834.052318873399	1
834.071018624408	1
834.089718585565	2
834.108418756347	1
834.127119137279	9
834.14581972801	9
834.164520528715	11
834.18322153922	7
834.2019227597	8
834.220624190153	5
834.239325830582	6
834.25802768081	0
834.276729741012	1
834.295432011014	2
834.314134491165	5
834.332837181116	5
834.351540080867	13
834.370243190767	4
834.388946510467	2
834.407650040141	2
834.426353779615	0
834.445057729063	3
834.463761888486	4
834.482466257884	1
834.501170837081	1
834.519875626253	5
834.538580625225	1
834.557285834346	1
834.575991253267	8
834.594696881988	10
834.613402720858	5
834.632108769528	1
834.650815027998	3
834.669521496618	1
834.688228175037	2
834.706935063431	1
834.725642161625	3
834.744349469793	6
834.763056987936	5
834.781764716054	6
834.800472653972	2
834.819180801865	2
834.837889159732	1
834.8565977274	1
834.875306505042	10
834.894015492659	4
834.912724690076	6
834.931434097467	8
834.950143714659	13
834.968853542	8
834.987563579142	6
835.006273826258	5
835.024984283174	4
835.043694950065	2
835.062405826931	0
835.081116913772	7
835.099828210413	8
835.118539717029	7
835.13725143362	6
835.155963360011	9
835.174675496376	5
835.193387842717	2
835.212100399033	4
835.230813165149	8
835.249526141065	7
835.268239327131	3
835.286952722997	6
835.305666328838	3
835.324380144654	2
835.34309417027	3
835.361808405861	8
835.380522851427	2
835.399237506794	3
835.417952372136	5
835.436667447452	8
835.455382732569	5
835.474098227661	6
835.492813932729	1
835.511529847596	4
835.530245972613	9
835.548962307256	5
835.567678852049	5
835.586395606642	1
835.605112571211	3
835.623829745754	6
835.642547130098	4
835.661264724417	5
835.679982528711	2
835.698700542806	3
835.717418766876	6
835.736137200921	3
835.754855844767	0
835.773574698588	10
835.792293762384	3
835.811013036155	3
835.829732519727	0
835.848452213274	6
835.867172116621	3
835.885892230119	2
835.904612553417	4
835.923333086516	4
835.94205382959	3
835.96077478264	1
835.979495945665	2
835.99821731849	14
836.016938901291	6
836.035660694067	4
836.054382696818	0
836.07310490937	8
836.091827331898	0
836.110549964226	2
836.12927280653	3
836.147995858809	2
836.166719121063	5
836.185442593118	6
836.204166275149	2
836.222890167155	6
836.241614268962	7
836.260338580744	2
836.279063102502	2
836.297787834236	8
836.31651277577	10
836.335237927279	5
836.35396328859	11
836.372688859876	6
836.391414641137	6
836.410140632374	15
836.428866833412	18
836.447593244426	10
836.466319865415	14
836.485046696205	8
836.503773736971	0
836.522500987712	3
836.541228448254	0
836.559956118947	1
836.578683999265	2
836.597412089734	7
836.616140390004	7
836.63486890025	3
836.653597620297	3
836.672326550494	6
836.691055690492	1
836.709785040291	4
[truncated: 105,884 more rows]
